# Supplementary material for: First characterization of PIWI-interacting RNA clusters in a cichlid fish with a B chromosome
Source: BMC Biol. 2022 Sep 21;20:204. doi: 10.1186/s12915-022-01403-2 (PMC9490952; doi:10.1186/s12915-022-01403-2)
Supplement: Supplementary file 1 — Additional file 1. Zipped folder with fasta and interactive html piRNA cluster information for the A. latifasciata genome. The nomenclature is as follows: number-pirna-cluster_sex_B-presence (f, female; m, male; 0b, without B chromosome; 1b, with B chromosome). [file 12915_2022_1403_MOESM1_ESM.zip › 13_f0b.fasta]

>Location:NODE_121434_length_5572_cov_28.541996	Coordinate:2	Reads:1	Hits:2	Allocated_reads:0.5	Strand:-
TCTCCATTCAGCAGTCTCACCTGTCTGCAA
>Location:NODE_121434_length_5572_cov_28.541996	Coordinate:3	Reads:1	Hits:2	Allocated_reads:0.5	Strand:-
TCCATTCAGCAGTCTCACCTGTCTGCA
>Location:NODE_121434_length_5572_cov_28.541996	Coordinate:7	Reads:2	Hits:2	Allocated_reads:1	Strand:+
GACAGGTGAGACTGCTGAATGGAGACTCC
>Location:NODE_121434_length_5572_cov_28.541996	Coordinate:9	Reads:1	Hits:2	Allocated_reads:0.5	Strand:+
CAGGTGAGACTGCTGAATGGAGACTC
>Location:NODE_121434_length_5572_cov_28.541996	Coordinate:15	Reads:1	Hits:2	Allocated_reads:0.5	Strand:+
AGACTGCTGAATGGAGACTCCTCCCAGAGGT
>Location:NODE_121434_length_5572_cov_28.541996	Coordinate:17	Reads:1	Hits:2	Allocated_reads:0.5	Strand:-
TCTGGGAGGAGTCTCCATTCAGCAGT
>Location:NODE_121434_length_5572_cov_28.541996	Coordinate:22	Reads:1	Hits:2	Allocated_reads:0.5	Strand:+
TGAATGGAGACTCCTCCCAGAGGTGGA
>Location:NODE_121434_length_5572_cov_28.541996	Coordinate:33	Reads:1	Hits:2	Allocated_reads:0.5	Strand:-
GACCTGGGGCTCCACCTCTGGGAGGA
>Location:NODE_121434_length_5572_cov_28.541996	Coordinate:33	Reads:2	Hits:2	Allocated_reads:1	Strand:-
TAGACCTGGGGCTCCACCTCTGGGAGGA
>Location:NODE_121434_length_5572_cov_28.541996	Coordinate:34	Reads:1	Hits:2	Allocated_reads:0.5	Strand:-
AGACCTGGGGCTCCACCTCTGGGAGG
>Location:NODE_121434_length_5572_cov_28.541996	Coordinate:63	Reads:1	Hits:2	Allocated_reads:0.5	Strand:-
TTCATGTGGTTTGGTACAGGTGTCATGGTT
>Location:NODE_121434_length_5572_cov_28.541996	Coordinate:68	Reads:1	Hits:2	Allocated_reads:0.5	Strand:+
TGACACCTGTACCAAACCACATGAAT
>Location:NODE_121434_length_5572_cov_28.541996	Coordinate:68	Reads:4	Hits:2	Allocated_reads:2	Strand:+
TGACACCTGTACCAAACCACATGAATT
>Location:NODE_121434_length_5572_cov_28.541996	Coordinate:69	Reads:1	Hits:2	Allocated_reads:0.5	Strand:+
GACACCTGTACCAAACCACATGAATT
>Location:NODE_121434_length_5572_cov_28.541996	Coordinate:69	Reads:2	Hits:2	Allocated_reads:1	Strand:+
GACACCTGTACCAAACCACATGAATTT
>Location:NODE_121434_length_5572_cov_28.541996	Coordinate:69	Reads:1	Hits:2	Allocated_reads:0.5	Strand:+
GACACCTGTACCAAACCACATGAATTTA
>Location:NODE_121434_length_5572_cov_28.541996	Coordinate:73	Reads:1	Hits:2	Allocated_reads:0.5	Strand:+
CCTGTACCAAACCACATGAATTTATATCCC
>Location:NODE_121434_length_5572_cov_28.541996	Coordinate:75	Reads:1	Hits:2	Allocated_reads:0.5	Strand:-
TAGGGATATAAATTCATGTGGTTTGGTACA
>Location:NODE_121434_length_5572_cov_28.541996	Coordinate:77	Reads:1	Hits:2	Allocated_reads:0.5	Strand:-
TAGGGATATAAATTCATGTGGTTTGGTA
>Location:NODE_121434_length_5572_cov_28.541996	Coordinate:78	Reads:1	Hits:2	Allocated_reads:0.5	Strand:-
TAGGGATATAAATTCATGTGGTTTGGT
>Location:NODE_121434_length_5572_cov_28.541996	Coordinate:79	Reads:1	Hits:2	Allocated_reads:0.5	Strand:+
CCAAACCACATGAATTTATATCCCTA
>Location:NODE_121434_length_5572_cov_28.541996	Coordinate:79	Reads:1	Hits:2	Allocated_reads:0.5	Strand:-
TAGGGATATAAATTCATGTGGTTTGG
>Location:NODE_121434_length_5572_cov_28.541996	Coordinate:83	Reads:3	Hits:2	Allocated_reads:1.5	Strand:+
ACCACATGAATTTATATCCCTAAGTCA
>Location:NODE_121434_length_5572_cov_28.541996	Coordinate:83	Reads:1	Hits:2	Allocated_reads:0.5	Strand:-
CTTTGACTTAGGGATATAAATTCATGTGGT
>Location:NODE_121434_length_5572_cov_28.541996	Coordinate:89	Reads:1	Hits:2	Allocated_reads:0.5	Strand:-
TCATGACTTTGACTTAGGGATATAAATTCA
>Location:NODE_121434_length_5572_cov_28.541996	Coordinate:91	Reads:1	Hits:2	Allocated_reads:0.5	Strand:-
CATGACTTTGACTTAGGGATATAAATT
>Location:NODE_121434_length_5572_cov_28.541996	Coordinate:97	Reads:1	Hits:2	Allocated_reads:0.5	Strand:-
TCCATCATGACTTTGACTTAGGGATA
>Location:NODE_121434_length_5572_cov_28.541996	Coordinate:98	Reads:1	Hits:2	Allocated_reads:0.5	Strand:-
TCTCCATCATGACTTTGACTTAGGGAT
>Location:NODE_121434_length_5572_cov_28.541996	Coordinate:98	Reads:1	Hits:2	Allocated_reads:0.5	Strand:-
TGTGTCTCCATCATGACTTTGACTTAGGCAT
>Location:NODE_121434_length_5572_cov_28.541996	Coordinate:99	Reads:1	Hits:2	Allocated_reads:0.5	Strand:-
TATGTGTCTCCATCATGACTTTGACTTAGGGA
>Location:NODE_121434_length_5572_cov_28.541996	Coordinate:99	Reads:4	Hits:2	Allocated_reads:2	Strand:-
TGTGTCTCCATCATGACTTTGACTTAGGGA
>Location:NODE_121434_length_5572_cov_28.541996	Coordinate:101	Reads:1	Hits:2	Allocated_reads:0.5	Strand:-
TATGTGTCTCCATCATGACTTTGACTTAGG
>Location:NODE_121434_length_5572_cov_28.541996	Coordinate:104	Reads:2	Hits:2	Allocated_reads:1	Strand:-
TGTATGTGTCTCCATCATGACTTTGACTT
>Location:NODE_121434_length_5572_cov_28.541996	Coordinate:105	Reads:5	Hits:2	Allocated_reads:2.5	Strand:-
AATGTATGTGTCTCCATCATGACTTTGACT
>Location:NODE_121434_length_5572_cov_28.541996	Coordinate:105	Reads:2	Hits:2	Allocated_reads:1	Strand:-
ATGTATGTGTCTCCATCATGACTTTGACT
>Location:NODE_121434_length_5572_cov_28.541996	Coordinate:105	Reads:7	Hits:2	Allocated_reads:3.5	Strand:-
TATGTGTCTCCATCATGACTTTGACT
>Location:NODE_121434_length_5572_cov_28.541996	Coordinate:105	Reads:1	Hits:2	Allocated_reads:0.5	Strand:-
TGTATGTGTCTCCATCATGACTTTGACG
>Location:NODE_121434_length_5572_cov_28.541996	Coordinate:105	Reads:1	Hits:2	Allocated_reads:0.5	Strand:-
TGTATGTGTCTCCATCATGATTTTGACT
>Location:NODE_121434_length_5572_cov_28.541996	Coordinate:105	Reads:108	Hits:2	Allocated_reads:54	Strand:-
TGTATGTGTCTCCATCATGACTTTGACT
>Location:NODE_121434_length_5572_cov_28.541996	Coordinate:105	Reads:1	Hits:2	Allocated_reads:0.5	Strand:-
TGTGTCTCCATCATGACTTTGACT
>Location:NODE_121434_length_5572_cov_28.541996	Coordinate:106	Reads:1	Hits:2	Allocated_reads:0.5	Strand:-
AAATGTATGTGTCTCCATCATGACTTTGAC
>Location:NODE_121434_length_5572_cov_28.541996	Coordinate:106	Reads:3	Hits:2	Allocated_reads:1.5	Strand:-
TGTATGTGTCTCCATCATGACTTTGAC
>Location:NODE_121434_length_5572_cov_28.541996	Coordinate:107	Reads:2	Hits:2	Allocated_reads:1	Strand:-
TGTATGTGTCTCCATCATGACTTTGA
>Location:NODE_121434_length_5572_cov_28.541996	Coordinate:108	Reads:1	Hits:2	Allocated_reads:0.5	Strand:-
TGTATGTGTCTCCATCATGACTTTG
>Location:NODE_121434_length_5572_cov_28.541996	Coordinate:110	Reads:2	Hits:2	Allocated_reads:1	Strand:-
TTTCTAAATGTATGTGTCTCCATCATGACTT
>Location:NODE_121434_length_5572_cov_28.541996	Coordinate:111	Reads:1	Hits:2	Allocated_reads:0.5	Strand:-
CATTTCTAAATGTATGTGTCTCCATCATGACT
>Location:NODE_121434_length_5572_cov_28.541996	Coordinate:111	Reads:2	Hits:2	Allocated_reads:1	Strand:-
TTCTAAATGTATGTGTCTCCATCATGACT
>Location:NODE_121434_length_5572_cov_28.541996	Coordinate:116	Reads:1	Hits:2	Allocated_reads:0.5	Strand:-
TTTCTAAATGTATGTGTCTCCATCA
>Location:NODE_121434_length_5572_cov_28.541996	Coordinate:127	Reads:2	Hits:2	Allocated_reads:1	Strand:-
TTGTAATGACTGGCCATTTCTAAATGTATG
>Location:NODE_121434_length_5572_cov_28.541996	Coordinate:129	Reads:1	Hits:2	Allocated_reads:0.5	Strand:-
TTGTAATGACTGGCCATTTCTAAATGTA
>Location:NODE_121434_length_5572_cov_28.541996	Coordinate:158	Reads:1	Hits:113	Allocated_reads:0.00884955752212389	Strand:-
CAGATGAAGCTTCATGAAGCACTGAAGC
>Location:NODE_121434_length_5572_cov_28.541996	Coordinate:163	Reads:1	Hits:111	Allocated_reads:0.00900900900900901	Strand:-
GATGGGCAGATGAAGCTTCATGAAGCACT
>Location:NODE_121434_length_5572_cov_28.541996	Coordinate:163	Reads:1	Hits:110	Allocated_reads:0.00909090909090909	Strand:-
TGATGGGCAGATGAAGCTTCATGAAGCACT
>Location:NODE_121434_length_5572_cov_28.541996	Coordinate:163	Reads:2	Hits:112	Allocated_reads:0.0178571428571429	Strand:-
TGGGCAGATGAAGCTTCATGAAGCACT
>Location:NODE_121434_length_5572_cov_28.541996	Coordinate:198	Reads:1	Hits:1	Allocated_reads:1	Strand:+
AATCACAAGAGAGCCAAACCCTAA
>Location:NODE_121434_length_5572_cov_28.541996	Coordinate:198	Reads:1	Hits:1	Allocated_reads:1	Strand:+
AATCACAAGAGAGCCAAACCCTAAC
>Location:NODE_121434_length_5572_cov_28.541996	Coordinate:200	Reads:4	Hits:1	Allocated_reads:4	Strand:+
TCACAAGAGAGCCAAACCCTAACACAGGT
>Location:NODE_121434_length_5572_cov_28.541996	Coordinate:201	Reads:1	Hits:1	Allocated_reads:1	Strand:-
AACCTGTGTTAGGGTTTGGCTCTCTTGAA
>Location:NODE_121434_length_5572_cov_28.541996	Coordinate:201	Reads:1	Hits:1	Allocated_reads:1	Strand:+
CACAAGAGAGCCAAACCCTAACACAGG
>Location:NODE_121434_length_5572_cov_28.541996	Coordinate:203	Reads:1	Hits:1	Allocated_reads:1	Strand:-
TGAACCTGTGTTAGGGTTTGGCTCTCTTG
>Location:NODE_121434_length_5572_cov_28.541996	Coordinate:216	Reads:1	Hits:1	Allocated_reads:1	Strand:+
CCCTAACACAGGTTCACTGTAGATGTGGC
>Location:NODE_121434_length_5572_cov_28.541996	Coordinate:219	Reads:2	Hits:1	Allocated_reads:2	Strand:+
TAACACAGGTTCACTGTAGATGTGGC
>Location:NODE_121434_length_5572_cov_28.541996	Coordinate:220	Reads:1	Hits:1	Allocated_reads:1	Strand:-
GCCACATCTACAGTGAACCTGTGTT
>Location:NODE_121434_length_5572_cov_28.541996	Coordinate:220	Reads:1	Hits:1	Allocated_reads:1	Strand:-
TGCCACATCTACAGTGAACCTGTGTT
>Location:NODE_121434_length_5572_cov_28.541996	Coordinate:221	Reads:1	Hits:1	Allocated_reads:1	Strand:-
TCTTTGCCACATCTACAGTGAACCTGTGG
>Location:NODE_121434_length_5572_cov_28.541996	Coordinate:221	Reads:2	Hits:1	Allocated_reads:2	Strand:-
TCTTTGCCACATCTACAGTGAACCTGTGT
>Location:NODE_121434_length_5572_cov_28.541996	Coordinate:229	Reads:1	Hits:1	Allocated_reads:1	Strand:+
TCACTGTAGATGTGGCAAAGACTTGTT
>Location:NODE_121434_length_5572_cov_28.541996	Coordinate:229	Reads:1	Hits:1	Allocated_reads:1	Strand:+
TCACTGTAGATGTGGCAAAGACTTGTTGAG
>Location:NODE_121434_length_5572_cov_28.541996	Coordinate:242	Reads:1	Hits:1	Allocated_reads:1	Strand:-
TTTAAGACCAGCACACTCAACAAGTCTTTGCC
>Location:NODE_121434_length_5572_cov_28.541996	Coordinate:243	Reads:8	Hits:1	Allocated_reads:8	Strand:-
TTTAAGACCAGCACACTCAACAAGTCTTTGC
>Location:NODE_121434_length_5572_cov_28.541996	Coordinate:248	Reads:3	Hits:1	Allocated_reads:3	Strand:-
TATTTAAGACCAGCACACTCAACAAGTC
>Location:NODE_121434_length_5572_cov_28.541996	Coordinate:248	Reads:2	Hits:1	Allocated_reads:2	Strand:-
TTTAAGACCAGCACACTCAACAAGTC
>Location:NODE_121434_length_5572_cov_28.541996	Coordinate:257	Reads:1	Hits:1	Allocated_reads:1	Strand:-
GCTAGTGGTATTTAAGACCAGCACACT
>Location:NODE_121434_length_5572_cov_28.541996	Coordinate:276	Reads:4	Hits:1	Allocated_reads:4	Strand:-
GTCTCACCTGTCTGCAATCAAGCTAGTGG
>Location:NODE_121434_length_5572_cov_28.541996	Coordinate:280	Reads:3	Hits:1	Allocated_reads:3	Strand:+
TAGCTTGATTGCAGACAGGTGAGACT
>Location:NODE_121434_length_5572_cov_28.541996	Coordinate:282	Reads:2	Hits:1	Allocated_reads:2	Strand:-
TCAGCAGTCTCACCTGTCTGCAATCAAGC
>Location:NODE_121434_length_5572_cov_28.541996	Coordinate:282	Reads:2	Hits:1	Allocated_reads:2	Strand:-
TTCAGCAGTCTCACCTGTCTGCAATCAAGC
>Location:NODE_121434_length_5572_cov_28.541996	Coordinate:288	Reads:1	Hits:2	Allocated_reads:0.5	Strand:-
TCTCCATTCAGCAGTCTCACCTGTCTGCAA
>Location:NODE_121434_length_5572_cov_28.541996	Coordinate:289	Reads:1	Hits:2	Allocated_reads:0.5	Strand:-
TCCATTCAGCAGTCTCACCTGTCTGCA
>Location:NODE_121434_length_5572_cov_28.541996	Coordinate:293	Reads:2	Hits:2	Allocated_reads:1	Strand:+
GACAGGTGAGACTGCTGAATGGAGACTCC
>Location:NODE_121434_length_5572_cov_28.541996	Coordinate:295	Reads:1	Hits:2	Allocated_reads:0.5	Strand:+
CAGGTGAGACTGCTGAATGGAGACTC
>Location:NODE_121434_length_5572_cov_28.541996	Coordinate:301	Reads:1	Hits:2	Allocated_reads:0.5	Strand:+
AGACTGCTGAATGGAGACTCCTCCCAGAGGT
>Location:NODE_121434_length_5572_cov_28.541996	Coordinate:303	Reads:1	Hits:2	Allocated_reads:0.5	Strand:-
TCTGGGAGGAGTCTCCATTCAGCAGT
>Location:NODE_121434_length_5572_cov_28.541996	Coordinate:308	Reads:1	Hits:2	Allocated_reads:0.5	Strand:+
TGAATGGAGACTCCTCCCAGAGGTGGA
>Location:NODE_121434_length_5572_cov_28.541996	Coordinate:319	Reads:1	Hits:1	Allocated_reads:1	Strand:-
CCATAGACCTGGGGCTCCACCTCTGGGAGGA
>Location:NODE_121434_length_5572_cov_28.541996	Coordinate:319	Reads:1	Hits:2	Allocated_reads:0.5	Strand:-
GACCTGGGGCTCCACCTCTGGGAGGA
>Location:NODE_121434_length_5572_cov_28.541996	Coordinate:319	Reads:2	Hits:2	Allocated_reads:1	Strand:-
TAGACCTGGGGCTCCACCTCTGGGAGGA
>Location:NODE_121434_length_5572_cov_28.541996	Coordinate:320	Reads:1	Hits:2	Allocated_reads:0.5	Strand:-
AGACCTGGGGCTCCACCTCTGGGAGG
>Location:NODE_121434_length_5572_cov_28.541996	Coordinate:364	Reads:1	Hits:1	Allocated_reads:1	Strand:-
TGGTTTGGTACAGGTGTCATGGTCCATA
>Location:NODE_121434_length_5572_cov_28.541996	Coordinate:364	Reads:2	Hits:1	Allocated_reads:2	Strand:-
TTCATGTGGTTTGGTACAGGTGTCATGGTCCATA
>Location:NODE_121434_length_5572_cov_28.541996	Coordinate:367	Reads:1	Hits:1	Allocated_reads:1	Strand:-
TGTGGTTTGGTACAGGTGTCATGGTCC
>Location:NODE_121434_length_5572_cov_28.541996	Coordinate:367	Reads:4	Hits:1	Allocated_reads:4	Strand:-
TTCATGTGGTTTGGTACAGGTGTCATGGTCC
>Location:NODE_121434_length_5572_cov_28.541996	Coordinate:368	Reads:1	Hits:1	Allocated_reads:1	Strand:+
GACCATGACACCTGTACCAAACCACATGAATT
>Location:NODE_121434_length_5572_cov_28.541996	Coordinate:368	Reads:1	Hits:2	Allocated_reads:0.5	Strand:-
TTCATGTGGTTTGGTACAGGTGTCATGGTT
>Location:NODE_121434_length_5572_cov_28.541996	Coordinate:368	Reads:6	Hits:1	Allocated_reads:6	Strand:-
TTCATGTGGTTTGGTACAGGTGTCATGGTC
>Location:NODE_121434_length_5572_cov_28.541996	Coordinate:369	Reads:2	Hits:1	Allocated_reads:2	Strand:-
TCATGTGGTTTGGTACAGGTGTCATGGT
>Location:NODE_121434_length_5572_cov_28.541996	Coordinate:369	Reads:17	Hits:1	Allocated_reads:17	Strand:-
TTCATGTGGTTTGGTACAGGTGTCATGGT
>Location:NODE_121434_length_5572_cov_28.541996	Coordinate:370	Reads:6	Hits:1	Allocated_reads:6	Strand:-
TTCATGTGGTTTGGTACAGGTGTCATGG
>Location:NODE_121434_length_5572_cov_28.541996	Coordinate:373	Reads:1	Hits:2	Allocated_reads:0.5	Strand:+
TGACACCTGTACCAAACCACATGAAT
>Location:NODE_121434_length_5572_cov_28.541996	Coordinate:373	Reads:4	Hits:2	Allocated_reads:2	Strand:+
TGACACCTGTACCAAACCACATGAATT
>Location:NODE_121434_length_5572_cov_28.541996	Coordinate:374	Reads:1	Hits:2	Allocated_reads:0.5	Strand:+
GACACCTGTACCAAACCACATGAATT
>Location:NODE_121434_length_5572_cov_28.541996	Coordinate:374	Reads:2	Hits:2	Allocated_reads:1	Strand:+
GACACCTGTACCAAACCACATGAATTT
>Location:NODE_121434_length_5572_cov_28.541996	Coordinate:374	Reads:1	Hits:2	Allocated_reads:0.5	Strand:+
GACACCTGTACCAAACCACATGAATTTA
>Location:NODE_121434_length_5572_cov_28.541996	Coordinate:378	Reads:1	Hits:2	Allocated_reads:0.5	Strand:+
CCTGTACCAAACCACATGAATTTATATCCC
>Location:NODE_121434_length_5572_cov_28.541996	Coordinate:380	Reads:1	Hits:2	Allocated_reads:0.5	Strand:-
TAGGGATATAAATTCATGTGGTTTGGTACA
>Location:NODE_121434_length_5572_cov_28.541996	Coordinate:382	Reads:1	Hits:2	Allocated_reads:0.5	Strand:-
TAGGGATATAAATTCATGTGGTTTGGTA
>Location:NODE_121434_length_5572_cov_28.541996	Coordinate:383	Reads:1	Hits:2	Allocated_reads:0.5	Strand:-
TAGGGATATAAATTCATGTGGTTTGGT
>Location:NODE_121434_length_5572_cov_28.541996	Coordinate:384	Reads:1	Hits:2	Allocated_reads:0.5	Strand:+
CCAAACCACATGAATTTATATCCCTA
>Location:NODE_121434_length_5572_cov_28.541996	Coordinate:384	Reads:1	Hits:2	Allocated_reads:0.5	Strand:-
TAGGGATATAAATTCATGTGGTTTGG
>Location:NODE_121434_length_5572_cov_28.541996	Coordinate:388	Reads:3	Hits:2	Allocated_reads:1.5	Strand:+
ACCACATGAATTTATATCCCTAAGTCA
>Location:NODE_121434_length_5572_cov_28.541996	Coordinate:388	Reads:1	Hits:2	Allocated_reads:0.5	Strand:-
CTTTGACTTAGGGATATAAATTCATGTGGT
>Location:NODE_121434_length_5572_cov_28.541996	Coordinate:394	Reads:1	Hits:2	Allocated_reads:0.5	Strand:-
TCATGACTTTGACTTAGGGATATAAATTCA
>Location:NODE_121434_length_5572_cov_28.541996	Coordinate:396	Reads:1	Hits:2	Allocated_reads:0.5	Strand:-
CATGACTTTGACTTAGGGATATAAATT
>Location:NODE_121434_length_5572_cov_28.541996	Coordinate:402	Reads:1	Hits:2	Allocated_reads:0.5	Strand:-
TCCATCATGACTTTGACTTAGGGATA
>Location:NODE_121434_length_5572_cov_28.541996	Coordinate:403	Reads:1	Hits:2	Allocated_reads:0.5	Strand:-
TCTCCATCATGACTTTGACTTAGGGAT
>Location:NODE_121434_length_5572_cov_28.541996	Coordinate:403	Reads:1	Hits:2	Allocated_reads:0.5	Strand:-
TGTGTCTCCATCATGACTTTGACTTAGGCAT
>Location:NODE_121434_length_5572_cov_28.541996	Coordinate:404	Reads:1	Hits:2	Allocated_reads:0.5	Strand:-
TATGTGTCTCCATCATGACTTTGACTTAGGGA
>Location:NODE_121434_length_5572_cov_28.541996	Coordinate:404	Reads:4	Hits:2	Allocated_reads:2	Strand:-
TGTGTCTCCATCATGACTTTGACTTAGGGA
>Location:NODE_121434_length_5572_cov_28.541996	Coordinate:406	Reads:1	Hits:2	Allocated_reads:0.5	Strand:-
TATGTGTCTCCATCATGACTTTGACTTAGG
>Location:NODE_121434_length_5572_cov_28.541996	Coordinate:409	Reads:2	Hits:2	Allocated_reads:1	Strand:-
TGTATGTGTCTCCATCATGACTTTGACTT
>Location:NODE_121434_length_5572_cov_28.541996	Coordinate:410	Reads:5	Hits:2	Allocated_reads:2.5	Strand:-
AATGTATGTGTCTCCATCATGACTTTGACT
>Location:NODE_121434_length_5572_cov_28.541996	Coordinate:410	Reads:2	Hits:2	Allocated_reads:1	Strand:-
ATGTATGTGTCTCCATCATGACTTTGACT
>Location:NODE_121434_length_5572_cov_28.541996	Coordinate:410	Reads:7	Hits:2	Allocated_reads:3.5	Strand:-
TATGTGTCTCCATCATGACTTTGACT
>Location:NODE_121434_length_5572_cov_28.541996	Coordinate:410	Reads:1	Hits:2	Allocated_reads:0.5	Strand:-
TGTATGTGTCTCCATCATGACTTTGACG
>Location:NODE_121434_length_5572_cov_28.541996	Coordinate:410	Reads:1	Hits:2	Allocated_reads:0.5	Strand:-
TGTATGTGTCTCCATCATGATTTTGACT
>Location:NODE_121434_length_5572_cov_28.541996	Coordinate:410	Reads:108	Hits:2	Allocated_reads:54	Strand:-
TGTATGTGTCTCCATCATGACTTTGACT
>Location:NODE_121434_length_5572_cov_28.541996	Coordinate:410	Reads:1	Hits:2	Allocated_reads:0.5	Strand:-
TGTGTCTCCATCATGACTTTGACT
>Location:NODE_121434_length_5572_cov_28.541996	Coordinate:411	Reads:1	Hits:2	Allocated_reads:0.5	Strand:-
AAATGTATGTGTCTCCATCATGACTTTGAC
>Location:NODE_121434_length_5572_cov_28.541996	Coordinate:411	Reads:3	Hits:2	Allocated_reads:1.5	Strand:-
TGTATGTGTCTCCATCATGACTTTGAC
>Location:NODE_121434_length_5572_cov_28.541996	Coordinate:412	Reads:2	Hits:2	Allocated_reads:1	Strand:-
TGTATGTGTCTCCATCATGACTTTGA
>Location:NODE_121434_length_5572_cov_28.541996	Coordinate:413	Reads:1	Hits:2	Allocated_reads:0.5	Strand:-
TGTATGTGTCTCCATCATGACTTTG
>Location:NODE_121434_length_5572_cov_28.541996	Coordinate:415	Reads:2	Hits:2	Allocated_reads:1	Strand:-
TTTCTAAATGTATGTGTCTCCATCATGACTT
>Location:NODE_121434_length_5572_cov_28.541996	Coordinate:416	Reads:1	Hits:2	Allocated_reads:0.5	Strand:-
CATTTCTAAATGTATGTGTCTCCATCATGACT
>Location:NODE_121434_length_5572_cov_28.541996	Coordinate:416	Reads:2	Hits:2	Allocated_reads:1	Strand:-
TTCTAAATGTATGTGTCTCCATCATGACT
>Location:NODE_121434_length_5572_cov_28.541996	Coordinate:421	Reads:1	Hits:2	Allocated_reads:0.5	Strand:-
TTTCTAAATGTATGTGTCTCCATCA
>Location:NODE_121434_length_5572_cov_28.541996	Coordinate:432	Reads:2	Hits:2	Allocated_reads:1	Strand:-
TTGTAATGACTGGCCATTTCTAAATGTATG
>Location:NODE_121434_length_5572_cov_28.541996	Coordinate:434	Reads:1	Hits:2	Allocated_reads:0.5	Strand:-
TTGTAATGACTGGCCATTTCTAAATGTA
>Location:NODE_121434_length_5572_cov_28.541996	Coordinate:436	Reads:2	Hits:1	Allocated_reads:2	Strand:-
TACAGAATTGTAATGACTGGCCATTTCTAAATG
>Location:NODE_121434_length_5572_cov_28.541996	Coordinate:438	Reads:1	Hits:1	Allocated_reads:1	Strand:-
TACAGAATTGTAATGACTGGCCATTTCTAAA
>Location:NODE_121434_length_5572_cov_28.541996	Coordinate:441	Reads:1	Hits:1	Allocated_reads:1	Strand:+
AGAAATGGCCAGTCATTACAATTCTGTAC
>Location:NODE_121434_length_5572_cov_28.541996	Coordinate:441	Reads:1	Hits:1	Allocated_reads:1	Strand:+
AGAAATGGCCAGTCATTACAATTCTGTATC
>Location:NODE_121434_length_5572_cov_28.541996	Coordinate:441	Reads:1	Hits:1	Allocated_reads:1	Strand:+
AGAAATGGCCAGTCATTACAATTCTGTATCT
>Location:NODE_121434_length_5572_cov_28.541996	Coordinate:441	Reads:4	Hits:1	Allocated_reads:4	Strand:-
TACAGAATTGTAATGACTGGCCATTTCT
>Location:NODE_121434_length_5572_cov_28.541996	Coordinate:442	Reads:17	Hits:1	Allocated_reads:17	Strand:-
AGATACAGAATTGTAATGACTGGCCATTTC
>Location:NODE_121434_length_5572_cov_28.541996	Coordinate:442	Reads:1	Hits:1	Allocated_reads:1	Strand:-
GATACAGAATTGTAATGACTGGCCATTTC
>Location:NODE_121434_length_5572_cov_28.541996	Coordinate:442	Reads:2	Hits:1	Allocated_reads:2	Strand:-
TACAGAATTGTAATGACTGGCCATTTC
>Location:NODE_121434_length_5572_cov_28.541996	Coordinate:443	Reads:1	Hits:1	Allocated_reads:1	Strand:-
AGATACAGAATTGTAATGACTGGCCATTC
>Location:NODE_121434_length_5572_cov_28.541996	Coordinate:444	Reads:2	Hits:1	Allocated_reads:2	Strand:-
AAGATACAGAATTGTAATGACTGGCCATT
>Location:NODE_121434_length_5572_cov_28.541996	Coordinate:444	Reads:1	Hits:1	Allocated_reads:1	Strand:-
AGATACAGAATTGTAATGACTGGCCATT
>Location:NODE_121434_length_5572_cov_28.541996	Coordinate:444	Reads:1	Hits:1	Allocated_reads:1	Strand:-
GATACAGAATTGTAATGACTGGCCATT
>Location:NODE_121434_length_5572_cov_28.541996	Coordinate:444	Reads:1	Hits:1	Allocated_reads:1	Strand:-
TAACTGAAGATACAGAATTGTAATGACTGGCCACC
>Location:NODE_121434_length_5572_cov_28.541996	Coordinate:444	Reads:2	Hits:1	Allocated_reads:2	Strand:-
TGAAGATACAGAATTGTAATGACTGGCCATT
>Location:NODE_121434_length_5572_cov_28.541996	Coordinate:445	Reads:2	Hits:1	Allocated_reads:2	Strand:-
AGATACAGAATTGTAATGACTGGCCAT
>Location:NODE_121434_length_5572_cov_28.541996	Coordinate:445	Reads:2	Hits:1	Allocated_reads:2	Strand:-
GAAGATACAGAATTGTAATGACTGGCCAT
>Location:NODE_121434_length_5572_cov_28.541996	Coordinate:445	Reads:1	Hits:1	Allocated_reads:1	Strand:-
TACAGAATTGTAATGACTGGCCAT
>Location:NODE_121434_length_5572_cov_28.541996	Coordinate:445	Reads:2	Hits:1	Allocated_reads:2	Strand:-
TGAAGATACAGAATTGTAATGACTGGCCAT
>Location:NODE_121434_length_5572_cov_28.541996	Coordinate:446	Reads:1	Hits:1	Allocated_reads:1	Strand:-
GAAGATACAGAATTGTAATGACTGGCCA
>Location:NODE_121434_length_5572_cov_28.541996	Coordinate:446	Reads:1	Hits:1	Allocated_reads:1	Strand:-
TAACTGAAGATACAGAATTGTAATGACTGGCCT
>Location:NODE_121434_length_5572_cov_28.541996	Coordinate:446	Reads:1	Hits:1	Allocated_reads:1	Strand:-
TGAAGATACAGAATTGTAATGACTGGCCA
>Location:NODE_121434_length_5572_cov_28.541996	Coordinate:447	Reads:1	Hits:1	Allocated_reads:1	Strand:-
AGATACAGAATTGTAATGACTGGCC
>Location:NODE_121434_length_5572_cov_28.541996	Coordinate:447	Reads:1	Hits:1	Allocated_reads:1	Strand:-
GATACAGAATTGTAATGACTGGCC
>Location:NODE_121434_length_5572_cov_28.541996	Coordinate:447	Reads:5	Hits:1	Allocated_reads:5	Strand:-
TAACTGAAGATACAGAATTGTAATGACTGGCC
>Location:NODE_121434_length_5572_cov_28.541996	Coordinate:447	Reads:2	Hits:1	Allocated_reads:2	Strand:-
TGAAGATACAGAATTGTAATGACTGGCC
>Location:NODE_121434_length_5572_cov_28.541996	Coordinate:448	Reads:1	Hits:1	Allocated_reads:1	Strand:-
ACTGAAGATACAGAATTGTAATGACTGGC
>Location:NODE_121434_length_5572_cov_28.541996	Coordinate:448	Reads:26	Hits:1	Allocated_reads:26	Strand:-
TAACTGAAGATACAGAATTGTAATGACTGGC
>Location:NODE_121434_length_5572_cov_28.541996	Coordinate:449	Reads:2	Hits:1	Allocated_reads:2	Strand:-
TAACTGAAGATACAGAATTGTAATGACTGG
>Location:NODE_121434_length_5572_cov_28.541996	Coordinate:450	Reads:1	Hits:1	Allocated_reads:1	Strand:-
TAACTGAAGATACAGAATTGTAATGACTC
>Location:NODE_121434_length_5572_cov_28.541996	Coordinate:450	Reads:2	Hits:1	Allocated_reads:2	Strand:-
TAACTGAAGATACAGAATTGTAATGACTG
>Location:NODE_121434_length_5572_cov_28.541996	Coordinate:451	Reads:1	Hits:1	Allocated_reads:1	Strand:-
TAACTGAAGATACAGAATTGTAATAACT
>Location:NODE_121434_length_5572_cov_28.541996	Coordinate:451	Reads:1	Hits:1	Allocated_reads:1	Strand:-
TAACTGAAGATACAGAATTGTAATGACG
>Location:NODE_121434_length_5572_cov_28.541996	Coordinate:451	Reads:78	Hits:1	Allocated_reads:78	Strand:-
TAACTGAAGATACAGAATTGTAATGACT
>Location:NODE_121434_length_5572_cov_28.541996	Coordinate:452	Reads:3	Hits:1	Allocated_reads:3	Strand:-
TAACTGAAGATACAGAATTGTAATGAC
>Location:NODE_121434_length_5572_cov_28.541996	Coordinate:459	Reads:2	Hits:1	Allocated_reads:2	Strand:-
TTACATAACTGAAGATACAGAATTG
>Location:NODE_121434_length_5572_cov_28.541996	Coordinate:462	Reads:1	Hits:1	Allocated_reads:1	Strand:-
CAAATTACATAACTGAAGATACAGAA
>Location:NODE_121434_length_5572_cov_28.541996	Coordinate:462	Reads:1	Hits:1	Allocated_reads:1	Strand:-
TTACAAATTACATAACTGAAGATACAGAA
>Location:NODE_121434_length_5572_cov_28.541996	Coordinate:462	Reads:1	Hits:1	Allocated_reads:1	Strand:+
TTCTGTATCTTCAGTTATGTAATTTGT
>Location:NODE_121434_length_5572_cov_28.541996	Coordinate:469	Reads:1	Hits:1	Allocated_reads:1	Strand:-
TTAGATATCATTACAAATTACATAACTGAAGA
>Location:NODE_121434_length_5572_cov_28.541996	Coordinate:471	Reads:3	Hits:1	Allocated_reads:3	Strand:-
TTAGATATCATTACAAATTACATAACTGAA
>Location:NODE_121434_length_5572_cov_28.541996	Coordinate:474	Reads:2	Hits:1	Allocated_reads:2	Strand:-
TTAGATATCATTACAAATTACATAACT
>Location:NODE_121434_length_5572_cov_28.541996	Coordinate:493	Reads:2	Hits:1	Allocated_reads:2	Strand:-
TGCAGTAGTTATTATAAAGTTTTTAGATAT
>Location:NODE_121434_length_5572_cov_28.541996	Coordinate:494	Reads:3	Hits:1	Allocated_reads:3	Strand:-
TGCAGTAGTTATTATAAAGTTTTTAGATA
>Location:NODE_121434_length_5572_cov_28.541996	Coordinate:502	Reads:1	Hits:1	Allocated_reads:1	Strand:-
AAAGAACAAAGTGCAGTAGTTATTATAAAGTT
>Location:NODE_121434_length_5572_cov_28.541996	Coordinate:503	Reads:2	Hits:1	Allocated_reads:2	Strand:-
AAAGAACAAAGTGCAGTAGTTATTATAAAGT
>Location:NODE_121434_length_5572_cov_28.541996	Coordinate:503	Reads:1	Hits:1	Allocated_reads:1	Strand:-
AAGAACAAAGTGCAGTAGTTATTATAAAGT
>Location:NODE_121434_length_5572_cov_28.541996	Coordinate:503	Reads:1	Hits:1	Allocated_reads:1	Strand:-
GAACAAAGTGCAGTAGTTATTATAAAGT
>Location:NODE_121434_length_5572_cov_28.541996	Coordinate:504	Reads:1	Hits:1	Allocated_reads:1	Strand:-
AAAGAACAAAGTGCAGTAGTTATTATAAAG
>Location:NODE_121434_length_5572_cov_28.541996	Coordinate:504	Reads:2	Hits:1	Allocated_reads:2	Strand:-
AAGAACAAAGTGCAGTAGTTATTATAAAG
>Location:NODE_121434_length_5572_cov_28.541996	Coordinate:509	Reads:1	Hits:1	Allocated_reads:1	Strand:-
AAGCAAAAGAACAAAGTGCAGTAGTTATTA
>Location:NODE_121434_length_5572_cov_28.541996	Coordinate:511	Reads:2	Hits:1	Allocated_reads:2	Strand:+
ATAACTACTGCACTTTGTTCTTTTGCTTTTTT
>Location:NODE_121434_length_5572_cov_28.541996	Coordinate:512	Reads:1	Hits:1	Allocated_reads:1	Strand:-
AGCAAAAGAACAAAGTGCAGTAGTTA
>Location:NODE_121434_length_5572_cov_28.541996	Coordinate:556	Reads:2	Hits:1	Allocated_reads:2	Strand:-
GAATACCACACTTTCTTCCAGTTACATA
>Location:NODE_121434_length_5572_cov_28.541996	Coordinate:558	Reads:2	Hits:1	Allocated_reads:2	Strand:-
TATTGAATACCACACTTTCTTCCAGTTACA
>Location:NODE_121434_length_5572_cov_28.541996	Coordinate:558	Reads:3	Hits:1	Allocated_reads:3	Strand:-
TTGAATACCACACTTTCTTCCAGTTACA
>Location:NODE_121434_length_5572_cov_28.541996	Coordinate:561	Reads:1	Hits:1	Allocated_reads:1	Strand:-
TTGAATACCACACTTTCTTCCAGTT
>Location:NODE_121434_length_5572_cov_28.541996	Coordinate:562	Reads:1	Hits:1	Allocated_reads:1	Strand:-
ATTTATTGAATACCACACTTTCTTCCAGT
>Location:NODE_121434_length_5572_cov_28.541996	Coordinate:562	Reads:1	Hits:1	Allocated_reads:1	Strand:-
TTATTGAATACCACACTTTCTTCCAGT
>Location:NODE_121434_length_5572_cov_28.541996	Coordinate:562	Reads:1	Hits:1	Allocated_reads:1	Strand:-
TTTATTGAATACCACACTTTCTTCCAGT
>Location:NODE_121434_length_5572_cov_28.541996	Coordinate:572	Reads:1	Hits:1	Allocated_reads:1	Strand:-
TAACATCTTTATAACATTTATTGAATACCACACT
>Location:NODE_121434_length_5572_cov_28.541996	Coordinate:575	Reads:1	Hits:1	Allocated_reads:1	Strand:-
TAACATCTTTATAACATTTATTGAATACCAC
>Location:NODE_121434_length_5572_cov_28.541996	Coordinate:577	Reads:3	Hits:1	Allocated_reads:3	Strand:-
TAACATCTTTATAACATTTATTGAATACC
>Location:NODE_121434_length_5572_cov_28.541996	Coordinate:598	Reads:2	Hits:1	Allocated_reads:2	Strand:-
TCCTTGCATCTGCTAATTTAATTTTAACATCT
>Location:NODE_121434_length_5572_cov_28.541996	Coordinate:598	Reads:4	Hits:1	Allocated_reads:4	Strand:-
TGCATCTGCTAATTTAATTTTAACATCT
>Location:NODE_121434_length_5572_cov_28.541996	Coordinate:602	Reads:2	Hits:1	Allocated_reads:2	Strand:-
TCCTTGCATCTGCTAATTTAATTTTAAC
>Location:NODE_121434_length_5572_cov_28.541996	Coordinate:605	Reads:1	Hits:1	Allocated_reads:1	Strand:-
TAGTCCTTGCATCTGCTAATTTAATTTT
>Location:NODE_121434_length_5572_cov_28.541996	Coordinate:606	Reads:1	Hits:1	Allocated_reads:1	Strand:-
TAGTCCTTGCATCTGCTAATTTAATTT
>Location:NODE_121434_length_5572_cov_28.541996	Coordinate:607	Reads:1	Hits:1	Allocated_reads:1	Strand:-
TAGTCCTTGCATCTGCTAATTTAATT
>Location:NODE_121434_length_5572_cov_28.541996	Coordinate:615	Reads:1	Hits:1	Allocated_reads:1	Strand:+
TAGCAGATGCAAGGACTAGCTATCACT
>Location:NODE_121434_length_5572_cov_28.541996	Coordinate:616	Reads:5	Hits:1	Allocated_reads:5	Strand:+
AGCAGATGCAAGGACTAGCTATCACT
>Location:NODE_121434_length_5572_cov_28.541996	Coordinate:616	Reads:2	Hits:1	Allocated_reads:2	Strand:-
CAGTGATAGCTAGTCCTTGCATCTGCT
>Location:NODE_121434_length_5572_cov_28.541996	Coordinate:620	Reads:17	Hits:1	Allocated_reads:17	Strand:+
GATGCAAGGACTAGCTATCACTGCTAGC
>Location:NODE_121434_length_5572_cov_28.541996	Coordinate:622	Reads:1	Hits:1	Allocated_reads:1	Strand:+
TGCAAGGACTAGCTATCACTGCTAGC
>Location:NODE_121434_length_5572_cov_28.541996	Coordinate:629	Reads:1	Hits:1	Allocated_reads:1	Strand:-
ACACAGGATATTGCTAGCAGTGATAGCTAGT
>Location:NODE_121434_length_5572_cov_28.541996	Coordinate:629	Reads:1	Hits:1	Allocated_reads:1	Strand:-
TGACACAGGATATTGCTAGCAGTGATAGCTAGT
>Location:NODE_121434_length_5572_cov_28.541996	Coordinate:630	Reads:1	Hits:1	Allocated_reads:1	Strand:-
ACACAGGATATTGCTAGCAGTGATAGCTAG
>Location:NODE_121434_length_5572_cov_28.541996	Coordinate:630	Reads:1	Hits:1	Allocated_reads:1	Strand:-
TGACACAGGATATTGCTAGCAGTGATAGCTAT
>Location:NODE_121434_length_5572_cov_28.541996	Coordinate:631	Reads:1	Hits:1	Allocated_reads:1	Strand:-
TATTGACACAGGATATTGCTAGCAGTGATAGCTG
>Location:NODE_121434_length_5572_cov_28.541996	Coordinate:632	Reads:1	Hits:1	Allocated_reads:1	Strand:-
TGACACAGGATATTGCTAGCAGTGATAGCT
>Location:NODE_121434_length_5572_cov_28.541996	Coordinate:633	Reads:6	Hits:1	Allocated_reads:6	Strand:-
ACACAGGATATTGCTAGCAGTGATAGC
>Location:NODE_121434_length_5572_cov_28.541996	Coordinate:633	Reads:2	Hits:1	Allocated_reads:2	Strand:-
CACAGGATATTGCTAGCAGTGATAGC
>Location:NODE_121434_length_5572_cov_28.541996	Coordinate:633	Reads:1	Hits:1	Allocated_reads:1	Strand:-
CAGGATATTGCTAGCAGTGATAGC
>Location:NODE_121434_length_5572_cov_28.541996	Coordinate:633	Reads:5	Hits:1	Allocated_reads:5	Strand:-
GACACAGGATATTGCTAGCAGTGATAGC
>Location:NODE_121434_length_5572_cov_28.541996	Coordinate:633	Reads:2	Hits:1	Allocated_reads:2	Strand:-
TATTGACACAGGATATTGCTAGCAGTGATAGC
>Location:NODE_121434_length_5572_cov_28.541996	Coordinate:633	Reads:1	Hits:1	Allocated_reads:1	Strand:-
TGACACAGGATATTGCTAGCAGTGATGGC
>Location:NODE_121434_length_5572_cov_28.541996	Coordinate:633	Reads:140	Hits:1	Allocated_reads:140	Strand:-
TGACACAGGATATTGCTAGCAGTGATAGC
>Location:NODE_121434_length_5572_cov_28.541996	Coordinate:633	Reads:1	Hits:1	Allocated_reads:1	Strand:-
TTGACACAGGATATTGCTAGCAGTGATAGC
>Location:NODE_121434_length_5572_cov_28.541996	Coordinate:635	Reads:1	Hits:1	Allocated_reads:1	Strand:-
TATTGACACAGGATATTGCTAGCAGTGATA
>Location:NODE_121434_length_5572_cov_28.541996	Coordinate:635	Reads:3	Hits:1	Allocated_reads:3	Strand:-
TGACACAGGATATTGCTAGCAGTGATA
>Location:NODE_121434_length_5572_cov_28.541996	Coordinate:636	Reads:1	Hits:1	Allocated_reads:1	Strand:-
TATTGACACAGGATATTGCTAGCAGTGAT
>Location:NODE_121434_length_5572_cov_28.541996	Coordinate:639	Reads:1	Hits:1	Allocated_reads:1	Strand:+
ACTGCTAGCAATATCCTGTGTCAATA
>Location:NODE_121434_length_5572_cov_28.541996	Coordinate:647	Reads:1	Hits:1	Allocated_reads:1	Strand:-
TTGGCAAGTCTATTGACACAGGATATTG
>Location:NODE_121434_length_5572_cov_28.541996	Coordinate:648	Reads:1	Hits:1	Allocated_reads:1	Strand:-
TTGGCAAGTCTATTGACACAGGATATT
>Location:NODE_121434_length_5572_cov_28.541996	Coordinate:655	Reads:1	Hits:1	Allocated_reads:1	Strand:-
ACACTTCTGATTGGCAAGTCTATTGACACA
>Location:NODE_121434_length_5572_cov_28.541996	Coordinate:655	Reads:1	Hits:1	Allocated_reads:1	Strand:-
CACTTCTGATTGGCAAGTCTATTGACACA
>Location:NODE_121434_length_5572_cov_28.541996	Coordinate:655	Reads:2	Hits:1	Allocated_reads:2	Strand:-
TAACACTTCTGATTGGCAAGTCTATTGACACA
>Location:NODE_121434_length_5572_cov_28.541996	Coordinate:655	Reads:1	Hits:1	Allocated_reads:1	Strand:+
TGTGTCAATAGACTTGCCAATCAGAAGT
>Location:NODE_121434_length_5572_cov_28.541996	Coordinate:655	Reads:2	Hits:1	Allocated_reads:2	Strand:+
TGTGTCAATAGACTTGCCAATCAGAAGTGTT
>Location:NODE_121434_length_5572_cov_28.541996	Coordinate:657	Reads:1	Hits:1	Allocated_reads:1	Strand:-
AACACTTCTGATTGGCAAGTCTATTGACA
>Location:NODE_121434_length_5572_cov_28.541996	Coordinate:657	Reads:1	Hits:1	Allocated_reads:1	Strand:-
AACACTTCTGATTGGCAAGTCTATTGACT
>Location:NODE_121434_length_5572_cov_28.541996	Coordinate:657	Reads:2	Hits:1	Allocated_reads:2	Strand:-
ACACTTCTGATTGGCAAGTCTATTGACA
>Location:NODE_121434_length_5572_cov_28.541996	Coordinate:657	Reads:1	Hits:1	Allocated_reads:1	Strand:-
TAACACTTCTGATTGGCAAGTCTATTGACT
>Location:NODE_121434_length_5572_cov_28.541996	Coordinate:657	Reads:1	Hits:1	Allocated_reads:1	Strand:-
TAACACTTCTGATTGGCAAGTCTATTTACA
>Location:NODE_121434_length_5572_cov_28.541996	Coordinate:657	Reads:7	Hits:1	Allocated_reads:7	Strand:-
TAACACTTCTGATTGGCAAGTCTATTGACA
>Location:NODE_121434_length_5572_cov_28.541996	Coordinate:658	Reads:2	Hits:1	Allocated_reads:2	Strand:-
ACACTTCTGATTGGCAAGTCTATTGAC
>Location:NODE_121434_length_5572_cov_28.541996	Coordinate:658	Reads:3	Hits:1	Allocated_reads:3	Strand:-
TAACACTTCTGATTGGCAAGTCTATTGAC
>Location:NODE_121434_length_5572_cov_28.541996	Coordinate:659	Reads:4	Hits:1	Allocated_reads:4	Strand:-
TAACACTTCTGATTGGCAAGTCTATTGA
>Location:NODE_121434_length_5572_cov_28.541996	Coordinate:660	Reads:2	Hits:1	Allocated_reads:2	Strand:-
TAACACTTCTGATTGGCAAGTCTATTG
>Location:NODE_121434_length_5572_cov_28.541996	Coordinate:661	Reads:1	Hits:1	Allocated_reads:1	Strand:-
TTAACACTTCTGATTGGCAAGTCTATT
>Location:NODE_121434_length_5572_cov_28.541996	Coordinate:661	Reads:2	Hits:1	Allocated_reads:2	Strand:-
TTTAACACTTCTGATTGGCAAGTCTATT
>Location:NODE_121434_length_5572_cov_28.541996	Coordinate:662	Reads:1	Hits:1	Allocated_reads:1	Strand:-
ATTTAACACTTCTGATTGGCAAGTCTAT
>Location:NODE_121434_length_5572_cov_28.541996	Coordinate:662	Reads:2	Hits:1	Allocated_reads:2	Strand:-
TATTTAACACTTCTGATTGGCAAGTCTAT
>Location:NODE_121434_length_5572_cov_28.541996	Coordinate:662	Reads:1	Hits:1	Allocated_reads:1	Strand:-
TTTAACACTTCTGATTGGCAAGTCTAT
>Location:NODE_121434_length_5572_cov_28.541996	Coordinate:665	Reads:1	Hits:1	Allocated_reads:1	Strand:-
AAGATTATTTAACACTTCTGATTGGCAAGTC
>Location:NODE_121434_length_5572_cov_28.541996	Coordinate:686	Reads:2	Hits:1	Allocated_reads:2	Strand:-
AGCGGTCAAAAAAACAAAAGAAAAGATTATTT
>Location:NODE_121434_length_5572_cov_28.541996	Coordinate:687	Reads:2	Hits:1	Allocated_reads:2	Strand:-
AGCGGTCAAAAAAACAAAAGAAAAGATTATT
>Location:NODE_121434_length_5572_cov_28.541996	Coordinate:688	Reads:1	Hits:1	Allocated_reads:1	Strand:-
AAAGCGGTCAAAAAAACAAAAGAAAAGATTAT
>Location:NODE_121434_length_5572_cov_28.541996	Coordinate:688	Reads:1	Hits:1	Allocated_reads:1	Strand:-
AAGCGGTCAAAAAAACAAAAGAAAAGATTAT
>Location:NODE_121434_length_5572_cov_28.541996	Coordinate:689	Reads:1	Hits:1	Allocated_reads:1	Strand:+
TAATCTTTTCTTTTGTTTTTTTGACCGC
>Location:NODE_121434_length_5572_cov_28.541996	Coordinate:690	Reads:1	Hits:1	Allocated_reads:1	Strand:-
AAAGCGGTCAAAAAAACAAAAGAAAAGATA
>Location:NODE_121434_length_5572_cov_28.541996	Coordinate:690	Reads:11	Hits:1	Allocated_reads:11	Strand:-
AAAGCGGTCAAAAAAACAAAAGAAAAGATT
>Location:NODE_121434_length_5572_cov_28.541996	Coordinate:691	Reads:14	Hits:1	Allocated_reads:14	Strand:-
AAAAGCGGTCAAAAAAACAAAAGAAAAGAT
>Location:NODE_121434_length_5572_cov_28.541996	Coordinate:691	Reads:1	Hits:1	Allocated_reads:1	Strand:-
AAAGCGGTCAAAAAAACAAAAGAGAAGAT
>Location:NODE_121434_length_5572_cov_28.541996	Coordinate:691	Reads:17	Hits:1	Allocated_reads:17	Strand:-
AAAGCGGTCAAAAAAACAAAAGAAAAGAT
>Location:NODE_121434_length_5572_cov_28.541996	Coordinate:691	Reads:3	Hits:1	Allocated_reads:3	Strand:-
AGCGGTCAAAAAAACAAAAGAAAAGAT
>Location:NODE_121434_length_5572_cov_28.541996	Coordinate:692	Reads:1	Hits:1	Allocated_reads:1	Strand:-
AAAAAAGCGGTCAAAAAAACAAAAGAAAAGA
>Location:NODE_121434_length_5572_cov_28.541996	Coordinate:692	Reads:1	Hits:1	Allocated_reads:1	Strand:-
AAGCGGTCAAAAAAACAAAAGAAAAGA
>Location:NODE_121434_length_5572_cov_28.541996	Coordinate:692	Reads:1	Hits:1	Allocated_reads:1	Strand:-
AGCGGTCAAAAAAACAAAAGAAAAGA
>Location:NODE_121434_length_5572_cov_28.541996	Coordinate:721	Reads:1	Hits:1	Allocated_reads:1	Strand:-
TTCCTGGATATTGTGTAACTGACACAA
>Location:NODE_121434_length_5572_cov_28.541996	Coordinate:736	Reads:1	Hits:1	Allocated_reads:1	Strand:-
CATGTGTGTTTTCAGGCTTCCTGGATATT
>Location:NODE_121434_length_5572_cov_28.541996	Coordinate:736	Reads:1	Hits:1	Allocated_reads:1	Strand:-
TGTGTGTTTTCAGGCTTCCTGGATATT
>Location:NODE_121434_length_5572_cov_28.541996	Coordinate:739	Reads:1	Hits:1	Allocated_reads:1	Strand:-
TCTCATGTGTGTTTTCAGGCTTCCTGGAT
>Location:NODE_121434_length_5572_cov_28.541996	Coordinate:740	Reads:1	Hits:1	Allocated_reads:1	Strand:-
ATCTCATGTGTGTTTTCAGGCTTCCTGGA
>Location:NODE_121434_length_5572_cov_28.541996	Coordinate:740	Reads:1	Hits:1	Allocated_reads:1	Strand:-
TCTCATGTGTGTTTTCAGGCTTCCTGGG
>Location:NODE_121434_length_5572_cov_28.541996	Coordinate:740	Reads:12	Hits:1	Allocated_reads:12	Strand:-
TCTCATGTGTGTTTTCAGGCTTCCTGGA
>Location:NODE_121434_length_5572_cov_28.541996	Coordinate:741	Reads:1	Hits:1	Allocated_reads:1	Strand:-
ATCTCATGTGTGTTTTCAGGCTTCCTGT
>Location:NODE_121434_length_5572_cov_28.541996	Coordinate:741	Reads:2	Hits:1	Allocated_reads:2	Strand:-
TCTCATGTGTGTTTTCAGGCTTCCTGG
>Location:NODE_121434_length_5572_cov_28.541996	Coordinate:742	Reads:1	Hits:1	Allocated_reads:1	Strand:-
TCTCATGTGTGTTTTCAGGCTTCCTG
>Location:NODE_121434_length_5572_cov_28.541996	Coordinate:743	Reads:2	Hits:1	Allocated_reads:2	Strand:-
TCTCATGTGTGTTTTCAGGCTTCCT
>Location:NODE_121434_length_5572_cov_28.541996	Coordinate:744	Reads:2	Hits:1	Allocated_reads:2	Strand:-
TCTCATGTGTGTTTTCAGGCTTCC
>Location:NODE_121434_length_5572_cov_28.541996	Coordinate:752	Reads:1	Hits:1	Allocated_reads:1	Strand:-
TACCAGAAGGACATCTCATGTGTGTTTTC
>Location:NODE_121434_length_5572_cov_28.541996	Coordinate:753	Reads:2	Hits:1	Allocated_reads:2	Strand:+
AAAACACACATGAGATGTCCTTCTGGTAGTT
>Location:NODE_121434_length_5572_cov_28.541996	Coordinate:754	Reads:2	Hits:1	Allocated_reads:2	Strand:-
TACCAGAAGGACATCTCATGTGTGTTT
>Location:NODE_121434_length_5572_cov_28.541996	Coordinate:758	Reads:1	Hits:1	Allocated_reads:1	Strand:-
AACTACCAGAAGGACATCTCATTTTT
>Location:NODE_121434_length_5572_cov_28.541996	Coordinate:758	Reads:2	Hits:1	Allocated_reads:2	Strand:+
ACACATGAGATGTCCTTCTGGTAGT
>Location:NODE_121434_length_5572_cov_28.541996	Coordinate:758	Reads:4	Hits:1	Allocated_reads:4	Strand:+
ACACATGAGATGTCCTTCTGGTAGTTT
>Location:NODE_121434_length_5572_cov_28.541996	Coordinate:758	Reads:1	Hits:1	Allocated_reads:1	Strand:+
ACACATGAGATGTCCTTCTGGTAGTTTC
>Location:NODE_121434_length_5572_cov_28.541996	Coordinate:758	Reads:1	Hits:1	Allocated_reads:1	Strand:+
ACACATGAGATGTCCTTCTGGTAGTTTCA
>Location:NODE_121434_length_5572_cov_28.541996	Coordinate:761	Reads:1	Hits:1	Allocated_reads:1	Strand:-
TGACAGGTGAAACTACCAGAAGGACATCTCATG
>Location:NODE_121434_length_5572_cov_28.541996	Coordinate:766	Reads:2	Hits:1	Allocated_reads:2	Strand:-
TGACAGGTGAAACTACCAGAAGGACATC
>Location:NODE_121434_length_5572_cov_28.541996	Coordinate:766	Reads:4	Hits:1	Allocated_reads:4	Strand:-
TTGACAGGTGAAACTACCAGAAGGACATC
>Location:NODE_121434_length_5572_cov_28.541996	Coordinate:770	Reads:1	Hits:1	Allocated_reads:1	Strand:-
AGGGTTTTGACAGGTGAAACTACCAGAAGGA
>Location:NODE_121434_length_5572_cov_28.541996	Coordinate:777	Reads:1	Hits:1	Allocated_reads:1	Strand:-
ATCAAGGGTTTTGACAGGTGAAACTACC
>Location:NODE_121434_length_5572_cov_28.541996	Coordinate:777	Reads:1	Hits:1	Allocated_reads:1	Strand:-
CATCAAGGGTTTTGACAGGTGAAACTACC
>Location:NODE_121434_length_5572_cov_28.541996	Coordinate:777	Reads:1	Hits:1	Allocated_reads:1	Strand:-
GCATCAAGGGTTTTGACAGGTGAAACTACC
>Location:NODE_121434_length_5572_cov_28.541996	Coordinate:777	Reads:1	Hits:1	Allocated_reads:1	Strand:-
TCAAGGGTTTTGACAGGTGAAACTACC
>Location:NODE_121434_length_5572_cov_28.541996	Coordinate:780	Reads:1	Hits:1	Allocated_reads:1	Strand:-
TGCATCAAGGGTTTTGACAGGTGAAACT
>Location:NODE_121434_length_5572_cov_28.541996	Coordinate:786	Reads:1	Hits:1	Allocated_reads:1	Strand:-
TCCATGCATCAAGGGTTTTGACAGGT
>Location:NODE_121434_length_5572_cov_28.541996	Coordinate:835	Reads:1	Hits:1	Allocated_reads:1	Strand:-
TTCTTGCCCTTGATTTTCCTTGCCAG
>Location:NODE_121434_length_5572_cov_28.541996	Coordinate:837	Reads:2	Hits:1	Allocated_reads:2	Strand:-
TTCTTGCCCTTGATTTTCCTTGCC
>Location:NODE_121434_length_5572_cov_28.541996	Coordinate:839	Reads:1	Hits:1	Allocated_reads:1	Strand:+
CAAGGAAAATCAAGGGCAAGAAAAGCACCT
>Location:NODE_121434_length_5572_cov_28.541996	Coordinate:840	Reads:2	Hits:1	Allocated_reads:2	Strand:+
AAGGAAAATCAAGGGCAAGAAAAGCACCT
>Location:NODE_121434_length_5572_cov_28.541996	Coordinate:841	Reads:2	Hits:1	Allocated_reads:2	Strand:+
AGGAAAATCAAGGGCAAGAAAAGCACC
>Location:NODE_121434_length_5572_cov_28.541996	Coordinate:841	Reads:1	Hits:1	Allocated_reads:1	Strand:+
AGGAAAATCAAGGGCAAGAAAAGCACCG
>Location:NODE_121434_length_5572_cov_28.541996	Coordinate:841	Reads:9	Hits:1	Allocated_reads:9	Strand:+
AGGAAAATCAAGGGCAAGAAAAGCACCT
>Location:NODE_121434_length_5572_cov_28.541996	Coordinate:841	Reads:1	Hits:1	Allocated_reads:1	Strand:+
AGGAAAATCAAGGGCAAGAAAAGCACCTG
>Location:NODE_121434_length_5572_cov_28.541996	Coordinate:841	Reads:1	Hits:1	Allocated_reads:1	Strand:+
AGGAAAATCAAGGGCAAGAAAAGCACCTGA
>Location:NODE_121434_length_5572_cov_28.541996	Coordinate:851	Reads:1	Hits:1	Allocated_reads:1	Strand:+
AGGGCAAGAAAAGCACCTGAACCATTTACCT
>Location:NODE_121434_length_5572_cov_28.541996	Coordinate:853	Reads:1	Hits:1	Allocated_reads:1	Strand:+
GGCAAGAAAAGCACCTGAACCATTTACCT
>Location:NODE_121434_length_5572_cov_28.541996	Coordinate:853	Reads:1	Hits:1	Allocated_reads:1	Strand:+
GGCAAGAAAAGCACCTGAACCATTTACCTT
>Location:NODE_121434_length_5572_cov_28.541996	Coordinate:855	Reads:1	Hits:1	Allocated_reads:1	Strand:+
CAAGAAAAGCACCTGAACCATTTACCT
>Location:NODE_121434_length_5572_cov_28.541996	Coordinate:855	Reads:3	Hits:1	Allocated_reads:3	Strand:+
CAAGAAAAGCACCTGAACCATTTACCTT
>Location:NODE_121434_length_5572_cov_28.541996	Coordinate:856	Reads:3	Hits:1	Allocated_reads:3	Strand:+
AAGAAAAGCACCTGAACCATTTACCTT
>Location:NODE_121434_length_5572_cov_28.541996	Coordinate:859	Reads:1	Hits:1	Allocated_reads:1	Strand:-
TATGAAAGGTAAATGGTTCAGGTGCTTTT
>Location:NODE_121434_length_5572_cov_28.541996	Coordinate:860	Reads:1	Hits:1	Allocated_reads:1	Strand:+
AAAGCACCTGAACCATTTACCTTTCATA
>Location:NODE_121434_length_5572_cov_28.541996	Coordinate:860	Reads:1	Hits:1	Allocated_reads:1	Strand:+
AAAGCACCTGAACCATTTACCTTTCATAA
>Location:NODE_121434_length_5572_cov_28.541996	Coordinate:861	Reads:3	Hits:1	Allocated_reads:3	Strand:-
TGTGTTATGAAAGGTAAATGGTTCAGGTGCTT
>Location:NODE_121434_length_5572_cov_28.541996	Coordinate:861	Reads:1	Hits:1	Allocated_reads:1	Strand:-
TGTTATGAAAGGTAAATGGTTCAGGTGCTT
>Location:NODE_121434_length_5572_cov_28.541996	Coordinate:862	Reads:2	Hits:1	Allocated_reads:2	Strand:-
TGTGTTATGAAAGGTAAATGGTTCAGGTGCT
>Location:NODE_121434_length_5572_cov_28.541996	Coordinate:863	Reads:17	Hits:1	Allocated_reads:17	Strand:-
TGTGTTATGAAAGGTAAATGGTTCAGGTGC
>Location:NODE_121434_length_5572_cov_28.541996	Coordinate:864	Reads:10	Hits:1	Allocated_reads:10	Strand:-
TGTGTTATGAAAGGTAAATGGTTCAGGTG
>Location:NODE_121434_length_5572_cov_28.541996	Coordinate:865	Reads:22	Hits:1	Allocated_reads:22	Strand:-
TGTGTTATGAAAGGTAAATGGTTCAGGT
>Location:NODE_121434_length_5572_cov_28.541996	Coordinate:866	Reads:26	Hits:1	Allocated_reads:26	Strand:-
TGTGTTATGAAAGGTAAATGGTTCAGG
>Location:NODE_121434_length_5572_cov_28.541996	Coordinate:869	Reads:2	Hits:1	Allocated_reads:2	Strand:-
TGTGTTATGAAAGGTAAATGGTTC
>Location:NODE_121434_length_5572_cov_28.541996	Coordinate:883	Reads:1	Hits:1	Allocated_reads:1	Strand:+
TCATAACACATTGGGTGGCAAAGAAAAA
>Location:NODE_121434_length_5572_cov_28.541996	Coordinate:893	Reads:1	Hits:1	Allocated_reads:1	Strand:-
TCCCTTGTTTTTTTTCTTTGCCACCCAA
>Location:NODE_121434_length_5572_cov_28.541996	Coordinate:895	Reads:2	Hits:1	Allocated_reads:2	Strand:-
TGGACTCCCTTGTTTTTTTTCTTTGCCACCC
>Location:NODE_121434_length_5572_cov_28.541996	Coordinate:896	Reads:2	Hits:1	Allocated_reads:2	Strand:-
TGGACTCCCTTGTTTTTTTTCTTTGCCACC
>Location:NODE_121434_length_5572_cov_28.541996	Coordinate:900	Reads:1	Hits:1	Allocated_reads:1	Strand:-
TGGACTCCCTTGTTTTTTTTCTTTGC
>Location:NODE_121434_length_5572_cov_28.541996	Coordinate:902	Reads:1	Hits:1	Allocated_reads:1	Strand:-
TGGACTCCCTTGTTTTTTTTCTTT
>Location:NODE_121434_length_5572_cov_28.541996	Coordinate:910	Reads:1	Hits:1	Allocated_reads:1	Strand:-
TAGGCGAAACAATGGACTCCCTTGTTTT
>Location:NODE_121434_length_5572_cov_28.541996	Coordinate:911	Reads:1	Hits:1	Allocated_reads:1	Strand:-
TAGGCGAAACAATGGACTCCCTTGTTT
>Location:NODE_121434_length_5572_cov_28.541996	Coordinate:912	Reads:1	Hits:1	Allocated_reads:1	Strand:-
TAGGCGAAACAATGGACTCCCTTGTT
>Location:NODE_121434_length_5572_cov_28.541996	Coordinate:913	Reads:1	Hits:1	Allocated_reads:1	Strand:-
TAGGCGAAACAATGGACTCCCTTGT
>Location:NODE_121434_length_5572_cov_28.541996	Coordinate:926	Reads:1	Hits:1	Allocated_reads:1	Strand:+
TTGTTTCGCCTATGGACCATCAATCTGTGG
>Location:NODE_121434_length_5572_cov_28.541996	Coordinate:927	Reads:2	Hits:1	Allocated_reads:2	Strand:-
CACAGATTGATGGTCCATAGGCGAAACA
>Location:NODE_121434_length_5572_cov_28.541996	Coordinate:928	Reads:2	Hits:1	Allocated_reads:2	Strand:-
GCACACAGATTGATGGTCCATAGGCGAAAC
>Location:NODE_121434_length_5572_cov_28.541996	Coordinate:928	Reads:1	Hits:1	Allocated_reads:1	Strand:+
GTTTCGCCTATGGACCATCAATCA
>Location:NODE_121434_length_5572_cov_28.541996	Coordinate:928	Reads:1	Hits:1	Allocated_reads:1	Strand:+
GTTTCGCCTATGGACCATCAATCT
>Location:NODE_121434_length_5572_cov_28.541996	Coordinate:928	Reads:4	Hits:1	Allocated_reads:4	Strand:+
GTTTCGCCTATGGACCATCAATCTGTG
>Location:NODE_121434_length_5572_cov_28.541996	Coordinate:928	Reads:5	Hits:1	Allocated_reads:5	Strand:+
GTTTCGCCTATGGACCATCAATCTGTGT
>Location:NODE_121434_length_5572_cov_28.541996	Coordinate:928	Reads:4	Hits:1	Allocated_reads:4	Strand:+
GTTTCGCCTATGGACCATCAATCTGTGTG
>Location:NODE_121434_length_5572_cov_28.541996	Coordinate:928	Reads:3	Hits:1	Allocated_reads:3	Strand:+
GTTTCGCCTATGGACCATCAATCTGTGTGC
>Location:NODE_121434_length_5572_cov_28.541996	Coordinate:933	Reads:1	Hits:1	Allocated_reads:1	Strand:-
GCACACAGATTGATGGTCCATAGGC
>Location:NODE_121434_length_5572_cov_28.541996	Coordinate:953	Reads:1	Hits:1	Allocated_reads:1	Strand:-
CTCATGCTCACTGTGGTGTGCCGCACA
>Location:NODE_121434_length_5572_cov_28.541996	Coordinate:953	Reads:4	Hits:1	Allocated_reads:4	Strand:-
TGACTCATGCTCACTGTGGTGTGCCGCACA
>Location:NODE_121434_length_5572_cov_28.541996	Coordinate:955	Reads:9	Hits:1	Allocated_reads:9	Strand:-
TGACTCATGCTCACTGTGGTGTGCCGCA
>Location:NODE_121434_length_5572_cov_28.541996	Coordinate:955	Reads:2	Hits:1	Allocated_reads:2	Strand:-
TTGACTCATGCTCACTGTGGTGTGCCGCA
>Location:NODE_121434_length_5572_cov_28.541996	Coordinate:955	Reads:2	Hits:1	Allocated_reads:2	Strand:-
TTTGACTCATGCTCACTGTGGTGTGCCGCA
>Location:NODE_121434_length_5572_cov_28.541996	Coordinate:956	Reads:1	Hits:1	Allocated_reads:1	Strand:-
TTGACTCATGCTCACTGTGGTGTGCCGC
>Location:NODE_121434_length_5572_cov_28.541996	Coordinate:957	Reads:1	Hits:1	Allocated_reads:1	Strand:-
TTCTTTGACTCATGCTCACTGTGGTGTGCCT
>Location:NODE_121434_length_5572_cov_28.541996	Coordinate:957	Reads:1	Hits:1	Allocated_reads:1	Strand:-
TTTGACTCATGCTCACTGTGGTGTGCCG
>Location:NODE_121434_length_5572_cov_28.541996	Coordinate:958	Reads:2	Hits:1	Allocated_reads:2	Strand:-
CTTTGACTCATGCTCACTGTGGTGTGCC
>Location:NODE_121434_length_5572_cov_28.541996	Coordinate:958	Reads:2	Hits:1	Allocated_reads:2	Strand:-
TCTTTGACTCATGCTCACTGTGGTGTGCC
>Location:NODE_121434_length_5572_cov_28.541996	Coordinate:958	Reads:2	Hits:1	Allocated_reads:2	Strand:-
TTTGACTCATGCTCACTGTGGTGTGCC
>Location:NODE_121434_length_5572_cov_28.541996	Coordinate:959	Reads:3	Hits:1	Allocated_reads:3	Strand:-
TCTTTGACTCATGCTCACTGTGGTGTGC
>Location:NODE_121434_length_5572_cov_28.541996	Coordinate:959	Reads:7	Hits:1	Allocated_reads:7	Strand:-
TTCTTTGACTCATGCTCACTGTGGTGTGC
>Location:NODE_121434_length_5572_cov_28.541996	Coordinate:960	Reads:1	Hits:1	Allocated_reads:1	Strand:-
CTTTGACTCATGCTCACTGTGGTGAA
>Location:NODE_121434_length_5572_cov_28.541996	Coordinate:961	Reads:1	Hits:1	Allocated_reads:1	Strand:-
TTCTTTGACTCATGCTCACTGTGGTGT
>Location:NODE_121434_length_5572_cov_28.541996	Coordinate:961	Reads:1	Hits:1	Allocated_reads:1	Strand:-
TTTGACTCATGCTCACTGTGGTGT
>Location:NODE_121434_length_5572_cov_28.541996	Coordinate:962	Reads:3	Hits:1	Allocated_reads:3	Strand:-
TTCTTTGACTCATGCTCACTGTGGTG
>Location:NODE_121434_length_5572_cov_28.541996	Coordinate:975	Reads:1	Hits:1	Allocated_reads:1	Strand:+
ATGAGTCAAAGAAGGTGTGTGTGAGGAT
>Location:NODE_121434_length_5572_cov_28.541996	Coordinate:976	Reads:1	Hits:1	Allocated_reads:1	Strand:-
TTCATCCTCACACACACCTTCTTTGACTCA
>Location:NODE_121434_length_5572_cov_28.541996	Coordinate:978	Reads:1	Hits:1	Allocated_reads:1	Strand:+
AGTCAAAGAAGGTGTGTGTGAGGATG
>Location:NODE_121434_length_5572_cov_28.541996	Coordinate:980	Reads:1	Hits:1	Allocated_reads:1	Strand:-
CGTTCATCCTCACACACACCTTCTTTGA
>Location:NODE_121434_length_5572_cov_28.541996	Coordinate:980	Reads:2	Hits:1	Allocated_reads:2	Strand:-
TACACGTTCATCCTCACACACACCTTCTTTGA
>Location:NODE_121434_length_5572_cov_28.541996	Coordinate:982	Reads:14	Hits:1	Allocated_reads:14	Strand:-
TACACGTTCATCCTCACACACACCTTCTTT
>Location:NODE_121434_length_5572_cov_28.541996	Coordinate:983	Reads:1	Hits:1	Allocated_reads:1	Strand:-
TACACGTTCATCCTCACACACACCTTCCT
>Location:NODE_121434_length_5572_cov_28.541996	Coordinate:983	Reads:14	Hits:1	Allocated_reads:14	Strand:-
TACACGTTCATCCTCACACACACCTTCTT
>Location:NODE_121434_length_5572_cov_28.541996	Coordinate:984	Reads:2	Hits:1	Allocated_reads:2	Strand:-
TACACGTTCATCCTCACACACACCTTCT
>Location:NODE_121434_length_5572_cov_28.541996	Coordinate:985	Reads:3	Hits:1	Allocated_reads:3	Strand:-
TACACGTTCATCCTCACACACACCTTC
>Location:NODE_121434_length_5572_cov_28.541996	Coordinate:986	Reads:1	Hits:1	Allocated_reads:1	Strand:-
TACACGTTCATCCTCACACACACCTT
>Location:NODE_121434_length_5572_cov_28.541996	Coordinate:987	Reads:1	Hits:1	Allocated_reads:1	Strand:-
TCACTACACGTTCATCCTCACACACACCT
>Location:NODE_121434_length_5572_cov_28.541996	Coordinate:988	Reads:1	Hits:1	Allocated_reads:1	Strand:-
TACACGTTCATCCTCACACACACC
>Location:NODE_121434_length_5572_cov_28.541996	Coordinate:988	Reads:1	Hits:1	Allocated_reads:1	Strand:-
TCACTACACGTTCATCCTCACACACACC
>Location:NODE_121434_length_5572_cov_28.541996	Coordinate:988	Reads:1	Hits:1	Allocated_reads:1	Strand:-
TCTCACTACACGTTCATCCTCACACACACC
>Location:NODE_121434_length_5572_cov_28.541996	Coordinate:989	Reads:1	Hits:1	Allocated_reads:1	Strand:-
TCACTACACGTTCATCCTCACACACAC
>Location:NODE_121434_length_5572_cov_28.541996	Coordinate:992	Reads:1	Hits:1	Allocated_reads:1	Strand:-
TCTCACTACACGTTCATCCTCACACA
>Location:NODE_121434_length_5572_cov_28.541996	Coordinate:992	Reads:1	Hits:1	Allocated_reads:1	Strand:-
TGTCTCACTACACGTTCATCCTCACACA
>Location:NODE_121434_length_5572_cov_28.541996	Coordinate:994	Reads:1	Hits:1	Allocated_reads:1	Strand:-
TGTCTCACTACACGTTCATCCTCACA
>Location:NODE_121434_length_5572_cov_28.541996	Coordinate:1002	Reads:1	Hits:1	Allocated_reads:1	Strand:+
TGAACGTGTAGTGAGACAAGCTGAT
>Location:NODE_121434_length_5572_cov_28.541996	Coordinate:1002	Reads:2	Hits:1	Allocated_reads:2	Strand:+
TGAACGTGTAGTGAGACAAGCTGATTG
>Location:NODE_121434_length_5572_cov_28.541996	Coordinate:1002	Reads:1	Hits:1	Allocated_reads:1	Strand:+
TGAACGTGTAGTGAGACAAGCTGATTGA
>Location:NODE_121434_length_5572_cov_28.541996	Coordinate:1002	Reads:4	Hits:1	Allocated_reads:4	Strand:+
TGAACGTGTAGTGAGACAAGCTGATTGAT
>Location:NODE_121434_length_5572_cov_28.541996	Coordinate:1002	Reads:1	Hits:1	Allocated_reads:1	Strand:+
TGAACGTGTAGTGAGACAAGCTGATTGATT
>Location:NODE_121434_length_5572_cov_28.541996	Coordinate:1002	Reads:2	Hits:1	Allocated_reads:2	Strand:+
TGAACGTGTAGTGAGACAAGCTGATTGATTA
>Location:NODE_121434_length_5572_cov_28.541996	Coordinate:1005	Reads:1	Hits:1	Allocated_reads:1	Strand:+
ACGTGTAGTGAGACAAGCTGATTGATT
>Location:NODE_121434_length_5572_cov_28.541996	Coordinate:1006	Reads:1	Hits:1	Allocated_reads:1	Strand:+
CGTGTAGTGAGACAAGCTGATTGATTAGA
>Location:NODE_121434_length_5572_cov_28.541996	Coordinate:1006	Reads:1	Hits:1	Allocated_reads:1	Strand:+
CGTGTAGTGAGACAAGCTGATTGATTAGAT
>Location:NODE_121434_length_5572_cov_28.541996	Coordinate:1008	Reads:1	Hits:1	Allocated_reads:1	Strand:-
TAGATCTAATCAATCAGCTTGTCTCACTACA
>Location:NODE_121434_length_5572_cov_28.541996	Coordinate:1008	Reads:1	Hits:1	Allocated_reads:1	Strand:+
TGTAGTGAGACAAGCTGATTGATTAGAT
>Location:NODE_121434_length_5572_cov_28.541996	Coordinate:1009	Reads:1	Hits:1	Allocated_reads:1	Strand:+
GTAGTGAGACAAGCTGATTGATTAGATCT
>Location:NODE_121434_length_5572_cov_28.541996	Coordinate:1010	Reads:1	Hits:1	Allocated_reads:1	Strand:-
ATAGATCTAATCAATCAGCTTGTCTCACTA
>Location:NODE_121434_length_5572_cov_28.541996	Coordinate:1010	Reads:2	Hits:1	Allocated_reads:2	Strand:-
TAGATCTAATCAATCAGCTTGTCTCACTA
>Location:NODE_121434_length_5572_cov_28.541996	Coordinate:1010	Reads:1	Hits:1	Allocated_reads:1	Strand:+
TAGTGAGACAAGCTGATTGATTAGATCT
>Location:NODE_121434_length_5572_cov_28.541996	Coordinate:1011	Reads:4	Hits:1	Allocated_reads:4	Strand:-
TAGATCTAATCAATCAGCTTGTCTCACT
>Location:NODE_121434_length_5572_cov_28.541996	Coordinate:1012	Reads:1	Hits:1	Allocated_reads:1	Strand:-
ATAGATCTAATCAATCAGCTTGTCTCAC
>Location:NODE_121434_length_5572_cov_28.541996	Coordinate:1013	Reads:1	Hits:1	Allocated_reads:1	Strand:-
ATAGATCTAATCAATCAGCTTGTCTCA
>Location:NODE_121434_length_5572_cov_28.541996	Coordinate:1013	Reads:1	Hits:1	Allocated_reads:1	Strand:+
TGAGACAAGCTGATTGATTAGATCTATCT
>Location:NODE_121434_length_5572_cov_28.541996	Coordinate:1018	Reads:1	Hits:1	Allocated_reads:1	Strand:-
TTCCACTTGATAGATCTAATCAATCAGCTTG
>Location:NODE_121434_length_5572_cov_28.541996	Coordinate:1021	Reads:2	Hits:1	Allocated_reads:2	Strand:-
ATTTCCACTTGATAGATCTAATCAATCAGC
>Location:NODE_121434_length_5572_cov_28.541996	Coordinate:1021	Reads:1	Hits:1	Allocated_reads:1	Strand:-
GATTTCCACTTGATAGATCTAATCAATCAGC
>Location:NODE_121434_length_5572_cov_28.541996	Coordinate:1021	Reads:4	Hits:1	Allocated_reads:4	Strand:-
TGATTTCCACTTGATAGATCTAATCAATCAGC
>Location:NODE_121434_length_5572_cov_28.541996	Coordinate:1021	Reads:5	Hits:1	Allocated_reads:5	Strand:-
TTCCACTTGATAGATCTAATCAATCAGC
>Location:NODE_121434_length_5572_cov_28.541996	Coordinate:1021	Reads:2	Hits:1	Allocated_reads:2	Strand:-
TTTCCACTTGATAGATCTAATCAATCAGC
>Location:NODE_121434_length_5572_cov_28.541996	Coordinate:1022	Reads:1	Hits:1	Allocated_reads:1	Strand:-
TTCCACTTGATAGATCTAATCAATCAG
>Location:NODE_121434_length_5572_cov_28.541996	Coordinate:1024	Reads:1	Hits:1	Allocated_reads:1	Strand:-
TGATTTCCACTTGATAGATCTAATCAATC
>Location:NODE_121434_length_5572_cov_28.541996	Coordinate:1025	Reads:3	Hits:1	Allocated_reads:3	Strand:-
GATTTCCACTTGATAGATCTAATCAAT
>Location:NODE_121434_length_5572_cov_28.541996	Coordinate:1025	Reads:53	Hits:1	Allocated_reads:53	Strand:-
TGATTTCCACTTGATAGATCTAATCAAT
>Location:NODE_121434_length_5572_cov_28.541996	Coordinate:1026	Reads:1	Hits:1	Allocated_reads:1	Strand:-
TGATTTCCACTTGATAGATCTAATCAA
>Location:NODE_121434_length_5572_cov_28.541996	Coordinate:1029	Reads:2	Hits:1	Allocated_reads:2	Strand:+
ATTAGATCTATCAAGTGGAAATCATC
>Location:NODE_121434_length_5572_cov_28.541996	Coordinate:1029	Reads:1	Hits:1	Allocated_reads:1	Strand:+
ATTAGATCTATCAAGTGGAAATAATCAGC
>Location:NODE_121434_length_5572_cov_28.541996	Coordinate:1029	Reads:2	Hits:1	Allocated_reads:2	Strand:+
ATTAGATCTATCAAGTGGAAATCATCAGC
>Location:NODE_121434_length_5572_cov_28.541996	Coordinate:1029	Reads:1	Hits:1	Allocated_reads:1	Strand:+
ATTAGATCTATCAAGTGGAAATCATCAGCAGC
>Location:NODE_121434_length_5572_cov_28.541996	Coordinate:1029	Reads:1	Hits:1	Allocated_reads:1	Strand:-
GCTGCTGATGATTTCCACTTGATAGATCTAGT
>Location:NODE_121434_length_5572_cov_28.541996	Coordinate:1029	Reads:1	Hits:1	Allocated_reads:1	Strand:-
TGATGATTTCCACTTGATAGATCTAAT
>Location:NODE_121434_length_5572_cov_28.541996	Coordinate:1030	Reads:2	Hits:1	Allocated_reads:2	Strand:+
TTAGATCTATCAAGTGGAAATCATCAGCAGC
>Location:NODE_121434_length_5572_cov_28.541996	Coordinate:1032	Reads:1	Hits:1	Allocated_reads:1	Strand:+
AGATCTATCAAGTGGAAATCATCAGCAGC
>Location:NODE_121434_length_5572_cov_28.541996	Coordinate:1033	Reads:1	Hits:1	Allocated_reads:1	Strand:+
GATCTATCAAGTGGAAATCATCAGCAGCT
>Location:NODE_121434_length_5572_cov_28.541996	Coordinate:1034	Reads:1	Hits:1	Allocated_reads:1	Strand:+
ATCTATCAAGTGGAAATCATCAGCAGC
>Location:NODE_121434_length_5572_cov_28.541996	Coordinate:1035	Reads:1	Hits:1	Allocated_reads:1	Strand:+
TCTATCAAGTGGAAATCATCAGCAGCTC
>Location:NODE_121434_length_5572_cov_28.541996	Coordinate:1041	Reads:1	Hits:1	Allocated_reads:1	Strand:-
TTTTCAATGGAGCTGCTGATGATTTCCACTT
>Location:NODE_121434_length_5572_cov_28.541996	Coordinate:1042	Reads:1	Hits:1	Allocated_reads:1	Strand:-
TCAATGGAGCTGCTGATGATTTCCACT
>Location:NODE_121434_length_5572_cov_28.541996	Coordinate:1042	Reads:1	Hits:1	Allocated_reads:1	Strand:-
TGCTTTTCAATGGAGCTGCTGATGATTTCAACT
>Location:NODE_121434_length_5572_cov_28.541996	Coordinate:1042	Reads:3	Hits:1	Allocated_reads:3	Strand:-
TGCTTTTCAATGGAGCTGCTGATGATTTCCACT
>Location:NODE_121434_length_5572_cov_28.541996	Coordinate:1042	Reads:5	Hits:1	Allocated_reads:5	Strand:-
TTTCAATGGAGCTGCTGATGATTTCCACT
>Location:NODE_121434_length_5572_cov_28.541996	Coordinate:1042	Reads:4	Hits:1	Allocated_reads:4	Strand:-
TTTTCAATGGAGCTGCTGATGATTTCCACT
>Location:NODE_121434_length_5572_cov_28.541996	Coordinate:1045	Reads:2	Hits:1	Allocated_reads:2	Strand:-
TGCTTTTCAATGGAGCTGCTGATGATTTCC
>Location:NODE_121434_length_5572_cov_28.541996	Coordinate:1046	Reads:2	Hits:1	Allocated_reads:2	Strand:-
TGCTTTTCAATGGAGCTGCTGATGATTTC
>Location:NODE_121434_length_5572_cov_28.541996	Coordinate:1047	Reads:3	Hits:1	Allocated_reads:3	Strand:-
TGCTTTTCAATGGAGCTGCTGATGATTT
>Location:NODE_121434_length_5572_cov_28.541996	Coordinate:1048	Reads:2	Hits:1	Allocated_reads:2	Strand:-
GCTTTTCAATGGAGCTGCTGATGATT
>Location:NODE_121434_length_5572_cov_28.541996	Coordinate:1048	Reads:1	Hits:1	Allocated_reads:1	Strand:-
GTTGCTTTTCAATGGAGCTGCTGATGATT
>Location:NODE_121434_length_5572_cov_28.541996	Coordinate:1048	Reads:8	Hits:1	Allocated_reads:8	Strand:-
TGCTTTTCAATGGAGCTGCTGATGATT
>Location:NODE_121434_length_5572_cov_28.541996	Coordinate:1048	Reads:2	Hits:1	Allocated_reads:2	Strand:-
TTGCTTTTCAATGGAGCTGCTGATGATT
>Location:NODE_121434_length_5572_cov_28.541996	Coordinate:1049	Reads:1	Hits:1	Allocated_reads:1	Strand:-
TGCTTTTCAATGGAGCTGCTGATGAT
>Location:NODE_121434_length_5572_cov_28.541996	Coordinate:1049	Reads:1	Hits:1	Allocated_reads:1	Strand:-
TTGCTTTTCAATGGAGCTGCTGATGAT
>Location:NODE_121434_length_5572_cov_28.541996	Coordinate:1051	Reads:2	Hits:1	Allocated_reads:2	Strand:-
TGCTTTTCAATGGAGCTGCTGATG
>Location:NODE_121434_length_5572_cov_28.541996	Coordinate:1056	Reads:1	Hits:1	Allocated_reads:1	Strand:-
GAGGGAGTTGCTTTTCAATGGAGCTGC
>Location:NODE_121434_length_5572_cov_28.541996	Coordinate:1059	Reads:1	Hits:1	Allocated_reads:1	Strand:-
AAGAAGGAGAGGGAGTTGCTTTTCAATGGAGC
>Location:NODE_121434_length_5572_cov_28.541996	Coordinate:1065	Reads:1	Hits:1	Allocated_reads:1	Strand:+
TTGAAAAGCAACTCCCTCTCCTTCTTACC
>Location:NODE_121434_length_5572_cov_28.541996	Coordinate:1065	Reads:2	Hits:1	Allocated_reads:2	Strand:+
TTGAAAAGCAACTCCCTCTCCTTCTTACCT
>Location:NODE_121434_length_5572_cov_28.541996	Coordinate:1083	Reads:11	Hits:1	Allocated_reads:11	Strand:-
TGGATGAGATGAGAGGCGAGGTAAGAAGGA
>Location:NODE_121434_length_5572_cov_28.541996	Coordinate:1084	Reads:10	Hits:1	Allocated_reads:10	Strand:-
TGGATGAGATGAGAGGCGAGGTAAGAAGG
>Location:NODE_121434_length_5572_cov_28.541996	Coordinate:1086	Reads:9	Hits:1	Allocated_reads:9	Strand:-
TGGATGAGATGAGAGGCGAGGTAAGAA
>Location:NODE_121434_length_5572_cov_28.541996	Coordinate:1087	Reads:1	Hits:1	Allocated_reads:1	Strand:-
ATGGATGAGATGAGAGGCGAGGTAAGA
>Location:NODE_121434_length_5572_cov_28.541996	Coordinate:1087	Reads:1	Hits:1	Allocated_reads:1	Strand:-
TGGATGAGATGAGAGGCGAGGTAAGA
>Location:NODE_121434_length_5572_cov_28.541996	Coordinate:1088	Reads:1	Hits:1	Allocated_reads:1	Strand:-
TGGATGAGATGAGAGGCGAGGTAAG
>Location:NODE_121434_length_5572_cov_28.541996	Coordinate:1090	Reads:2	Hits:1	Allocated_reads:2	Strand:-
TGCAATGGATGAGATGAGAGGCGAGGTA
>Location:NODE_121434_length_5572_cov_28.541996	Coordinate:1091	Reads:1	Hits:1	Allocated_reads:1	Strand:-
TGCAATGGATGAGATGAGAGGCGAGGT
>Location:NODE_121434_length_5572_cov_28.541996	Coordinate:1092	Reads:1	Hits:1	Allocated_reads:1	Strand:-
GCTGCAATGGATGAGATGAGAGGCGAGG
>Location:NODE_121434_length_5572_cov_28.541996	Coordinate:1095	Reads:1	Hits:1	Allocated_reads:1	Strand:-
TTAGAGCTGCAATGGATGAGATGAGAGGCG
>Location:NODE_121434_length_5572_cov_28.541996	Coordinate:1097	Reads:1	Hits:1	Allocated_reads:1	Strand:-
CAGGATTAGAGCTGCAATGGATGAGATGAGAGG
>Location:NODE_121434_length_5572_cov_28.541996	Coordinate:1101	Reads:1	Hits:1	Allocated_reads:1	Strand:+
TCATCTCATCCATTGCAGCTCTAATCCTGTA
>Location:NODE_121434_length_5572_cov_28.541996	Coordinate:1102	Reads:1	Hits:1	Allocated_reads:1	Strand:-
ATACAGGATTAGAGCTGCAATGGATGAGATG
>Location:NODE_121434_length_5572_cov_28.541996	Coordinate:1102	Reads:1	Hits:1	Allocated_reads:1	Strand:-
TACAGGATTAGAGCTGCAATGGATGAGATG
>Location:NODE_121434_length_5572_cov_28.541996	Coordinate:1103	Reads:4	Hits:1	Allocated_reads:4	Strand:+
ATCTCATCCATTGCAGCTCTAATCCTGTA
>Location:NODE_121434_length_5572_cov_28.541996	Coordinate:1104	Reads:9	Hits:1	Allocated_reads:9	Strand:-
TACAGGATTAGAGCTGCAATGGATGAGA
>Location:NODE_121434_length_5572_cov_28.541996	Coordinate:1115	Reads:1	Hits:1	Allocated_reads:1	Strand:+
GCAGCTCTAATCCTGTATTTATGTCTCCT
>Location:NODE_121434_length_5572_cov_28.541996	Coordinate:1117	Reads:1	Hits:1	Allocated_reads:1	Strand:-
GGAGGAGACATAAATACAGGATTAGAGCT
>Location:NODE_121434_length_5572_cov_28.541996	Coordinate:1118	Reads:1	Hits:1	Allocated_reads:1	Strand:-
GGGAGGAGACATAAATACAGGATTAGAGC
>Location:NODE_121434_length_5572_cov_28.541996	Coordinate:1118	Reads:1	Hits:1	Allocated_reads:1	Strand:-
TACAGGGAGGAGACATAAATACAGGATTAGAGC
>Location:NODE_121434_length_5572_cov_28.541996	Coordinate:1122	Reads:1	Hits:1	Allocated_reads:1	Strand:+
TAATCCTGTATTTATGTCTCCTCCCT
>Location:NODE_121434_length_5572_cov_28.541996	Coordinate:1122	Reads:1	Hits:1	Allocated_reads:1	Strand:-
TACAGGGAGGAGACATAAATACAGGATTA
>Location:NODE_121434_length_5572_cov_28.541996	Coordinate:1128	Reads:2	Hits:1	Allocated_reads:2	Strand:-
GAAGTTACAGGGAGGAGACATAAATACA
>Location:NODE_121434_length_5572_cov_28.541996	Coordinate:1134	Reads:1	Hits:1	Allocated_reads:1	Strand:-
AATGACAAGAAGTTACAGGGAGGAGACATA
>Location:NODE_121434_length_5572_cov_28.541996	Coordinate:1134	Reads:1	Hits:1	Allocated_reads:1	Strand:+
TATGTCTCCTCCCTGTAACTTCTTGTCA
>Location:NODE_121434_length_5572_cov_28.541996	Coordinate:1134	Reads:1	Hits:1	Allocated_reads:1	Strand:-
TGACAAGAAGTTACAGGGAGGAGACATA
>Location:NODE_121434_length_5572_cov_28.541996	Coordinate:1135	Reads:1	Hits:1	Allocated_reads:1	Strand:-
GAATGACAAGAAGTTACAGGGAGGAGACAT
>Location:NODE_121434_length_5572_cov_28.541996	Coordinate:1135	Reads:2	Hits:1	Allocated_reads:2	Strand:-
TGACAAGAAGTTACAGGGAGGAGACAT
>Location:NODE_121434_length_5572_cov_28.541996	Coordinate:1136	Reads:1	Hits:1	Allocated_reads:1	Strand:-
ATGACAAGAAGTTACAGGGAGGAGACA
>Location:NODE_121434_length_5572_cov_28.541996	Coordinate:1136	Reads:1	Hits:1	Allocated_reads:1	Strand:-
GAATGACAAGAAGTTACAGGGAGGAGACA
>Location:NODE_121434_length_5572_cov_28.541996	Coordinate:1136	Reads:1	Hits:1	Allocated_reads:1	Strand:-
GAATGACAAGAAGTTACAGGGAGGAGACC
>Location:NODE_121434_length_5572_cov_28.541996	Coordinate:1136	Reads:1	Hits:1	Allocated_reads:1	Strand:-
GAGAATGACAAGAAGTTACAGGGAGGAGACT
>Location:NODE_121434_length_5572_cov_28.541996	Coordinate:1137	Reads:1	Hits:1	Allocated_reads:1	Strand:-
GAATGACAAGAAGTTACAGGGAGGAGAC
>Location:NODE_121434_length_5572_cov_28.541996	Coordinate:1137	Reads:1	Hits:1	Allocated_reads:1	Strand:-
GAGAATGACAAGAAGTTACAGGGAGGAGAC
>Location:NODE_121434_length_5572_cov_28.541996	Coordinate:1137	Reads:1	Hits:1	Allocated_reads:1	Strand:-
TGACAAGAAGTTACAGGGAGGAGAC
>Location:NODE_121434_length_5572_cov_28.541996	Coordinate:1139	Reads:1	Hits:1	Allocated_reads:1	Strand:-
GAATGACAAGAAGTTACAGGGAGGAG
>Location:NODE_121434_length_5572_cov_28.541996	Coordinate:1141	Reads:1	Hits:1	Allocated_reads:1	Strand:-
GAATGACAAGAAGTTACAGGGAGG
>Location:NODE_121434_length_5572_cov_28.541996	Coordinate:1142	Reads:1	Hits:1	Allocated_reads:1	Strand:+
CTCCCTGTAACTTCTTGTCATTCTCTT
>Location:NODE_121434_length_5572_cov_28.541996	Coordinate:1147	Reads:1	Hits:1	Allocated_reads:1	Strand:-
CAGAAGAAGAGAATGACAAGAAGTTACA
>Location:NODE_121434_length_5572_cov_28.541996	Coordinate:1151	Reads:1	Hits:1	Allocated_reads:1	Strand:-
GGGGAACAGAAGAAGAGAATGACAAGAAGT
>Location:NODE_121434_length_5572_cov_28.541996	Coordinate:1152	Reads:1	Hits:1	Allocated_reads:1	Strand:+
CTTCTTGTCATTCTCTTCTTCTGTTC
>Location:NODE_121434_length_5572_cov_28.541996	Coordinate:1152	Reads:1	Hits:1	Allocated_reads:1	Strand:+
CTTCTTGTCATTCTCTTCTTCTGTTCC
>Location:NODE_121434_length_5572_cov_28.541996	Coordinate:1152	Reads:1	Hits:1	Allocated_reads:1	Strand:+
CTTCTTGTCATTCTCTTCTTCTGTTCCCCAT
>Location:NODE_121434_length_5572_cov_28.541996	Coordinate:1153	Reads:1	Hits:1	Allocated_reads:1	Strand:+
TTCTTGTCATTCTCTTCTTCTGTT
>Location:NODE_121434_length_5572_cov_28.541996	Coordinate:1154	Reads:1	Hits:1	Allocated_reads:1	Strand:+
TCTTGTCATTCTCTTCTTCTGTTCCCCAT
>Location:NODE_121434_length_5572_cov_28.541996	Coordinate:1159	Reads:1	Hits:1	Allocated_reads:1	Strand:-
TACTGATGGGGAACAGAAGAAGAGAATGA
>Location:NODE_121434_length_5572_cov_28.541996	Coordinate:1162	Reads:1	Hits:1	Allocated_reads:1	Strand:-
TGTTGAAGTACTGATGGGGAACAGAAGAAGAGAA
>Location:NODE_121434_length_5572_cov_28.541996	Coordinate:1163	Reads:1	Hits:1	Allocated_reads:1	Strand:-
GAAGTACTGATGGGGAACAGAAGAAGAGA
>Location:NODE_121434_length_5572_cov_28.541996	Coordinate:1163	Reads:1	Hits:1	Allocated_reads:1	Strand:-
TGAAGTACTGATGGGGAACAGAAGAAGAGA
>Location:NODE_121434_length_5572_cov_28.541996	Coordinate:1163	Reads:1	Hits:1	Allocated_reads:1	Strand:-
TGTTGAAGTACTGATGGGGAACAGAAGAAGAAA
>Location:NODE_121434_length_5572_cov_28.541996	Coordinate:1164	Reads:1	Hits:1	Allocated_reads:1	Strand:-
TGTTGAAGTACTGATGGGGAACAGAAGAAGAG
>Location:NODE_121434_length_5572_cov_28.541996	Coordinate:1165	Reads:1	Hits:1	Allocated_reads:1	Strand:-
GAAGTACTGATGGGGAACAGAAGAAGA
>Location:NODE_121434_length_5572_cov_28.541996	Coordinate:1165	Reads:9	Hits:1	Allocated_reads:9	Strand:-
TGTTGAAGTACTGATGGGGAACAGAAGAAGA
>Location:NODE_121434_length_5572_cov_28.541996	Coordinate:1166	Reads:4	Hits:1	Allocated_reads:4	Strand:-
TGTTGAAGTACTGATGGGGAACAGAAGAAG
>Location:NODE_121434_length_5572_cov_28.541996	Coordinate:1167	Reads:14	Hits:1	Allocated_reads:14	Strand:-
TGTTGAAGTACTGATGGGGAACAGAAGAA
>Location:NODE_121434_length_5572_cov_28.541996	Coordinate:1168	Reads:50	Hits:1	Allocated_reads:50	Strand:-
TGTTGAAGTACTGATGGGGAACAGAAGA
>Location:NODE_121434_length_5572_cov_28.541996	Coordinate:1169	Reads:1	Hits:1	Allocated_reads:1	Strand:-
TGTTGAAGTACTGATGGGGAACAGAGG
>Location:NODE_121434_length_5572_cov_28.541996	Coordinate:1169	Reads:5	Hits:1	Allocated_reads:5	Strand:-
TGTTGAAGTACTGATGGGGAACAGAAG
>Location:NODE_121434_length_5572_cov_28.541996	Coordinate:1169	Reads:1	Hits:1	Allocated_reads:1	Strand:-
TTGAAGTACTGATGGGGAACAGAAG
>Location:NODE_121434_length_5572_cov_28.541996	Coordinate:1170	Reads:1	Hits:1	Allocated_reads:1	Strand:-
TGTTGAAGTACTGATGGGGAATAGAA
>Location:NODE_121434_length_5572_cov_28.541996	Coordinate:1170	Reads:3	Hits:1	Allocated_reads:3	Strand:-
TGTTGAAGTACTGATGGGGAACAGAA
>Location:NODE_121434_length_5572_cov_28.541996	Coordinate:1171	Reads:1	Hits:1	Allocated_reads:1	Strand:-
GTTGAAGTACTGATGGGGAACAGA
>Location:NODE_121434_length_5572_cov_28.541996	Coordinate:1171	Reads:10	Hits:1	Allocated_reads:10	Strand:-
TGTTGAAGTACTGATGGGGAACAGA
>Location:NODE_121434_length_5572_cov_28.541996	Coordinate:1172	Reads:3	Hits:1	Allocated_reads:3	Strand:-
TGTTGAAGTACTGATGGGGAACAG
>Location:NODE_121434_length_5572_cov_28.541996	Coordinate:1173	Reads:1	Hits:1	Allocated_reads:1	Strand:-
AAGTCTGTTGAAGTACTGATGGGGAACA
>Location:NODE_121434_length_5572_cov_28.541996	Coordinate:1177	Reads:1	Hits:1	Allocated_reads:1	Strand:-
GAGGGAAAGTCTGTTGAAGTACTGATGGGG
>Location:NODE_121434_length_5572_cov_28.541996	Coordinate:1182	Reads:1	Hits:1	Allocated_reads:1	Strand:+
TCAGTACTTCAACAGACTTTCCCTCCACTTT
>Location:NODE_121434_length_5572_cov_28.541996	Coordinate:1186	Reads:2	Hits:1	Allocated_reads:2	Strand:+
TACTTCAACAGACTTTCCCTCCACTT
>Location:NODE_121434_length_5572_cov_28.541996	Coordinate:1186	Reads:4	Hits:1	Allocated_reads:4	Strand:+
TACTTCAACAGACTTTCCCTCCACTTT
>Location:NODE_121434_length_5572_cov_28.541996	Coordinate:1186	Reads:1	Hits:1	Allocated_reads:1	Strand:+
TACTTCAACAGACTTTCCCTCCACCTTT
>Location:NODE_121434_length_5572_cov_28.541996	Coordinate:1186	Reads:4	Hits:1	Allocated_reads:4	Strand:+
TACTTCAACAGACTTTCCCTCCACTTTT
>Location:NODE_121434_length_5572_cov_28.541996	Coordinate:1186	Reads:1	Hits:1	Allocated_reads:1	Strand:+
TACTTCAACAGACTTTCCCTCCACTTTTG
>Location:NODE_121434_length_5572_cov_28.541996	Coordinate:1186	Reads:1	Hits:1	Allocated_reads:1	Strand:+
TACTTCAACAGACTTTCCCTCCACTTTTGC
>Location:NODE_121434_length_5572_cov_28.541996	Coordinate:1187	Reads:1	Hits:1	Allocated_reads:1	Strand:-
TGCAAAAGTGGAGGGAAAGTCTGTTGAAGT
>Location:NODE_121434_length_5572_cov_28.541996	Coordinate:1188	Reads:3	Hits:1	Allocated_reads:3	Strand:-
TGCAAAAGTGGAGGGAAAGTCTGTTGAAG
>Location:NODE_121434_length_5572_cov_28.541996	Coordinate:1189	Reads:1	Hits:1	Allocated_reads:1	Strand:-
TGCAAAAGTGGAGGGAAAGTCTGTTGAA
>Location:NODE_121434_length_5572_cov_28.541996	Coordinate:1190	Reads:1	Hits:1	Allocated_reads:1	Strand:-
CAAAAGTGGAGGGAAAGTCTGTTGA
>Location:NODE_121434_length_5572_cov_28.541996	Coordinate:1193	Reads:1	Hits:1	Allocated_reads:1	Strand:-
TGCAAAAGTGGAGGGAAAGTCTGT
>Location:NODE_121434_length_5572_cov_28.541996	Coordinate:1194	Reads:1	Hits:1	Allocated_reads:1	Strand:+
CAGACTTTCCCTCCACTTTTGCAGAGCT
>Location:NODE_121434_length_5572_cov_28.541996	Coordinate:1200	Reads:4	Hits:1	Allocated_reads:4	Strand:-
TACGAGACAGCTCTGCAAAAGTGGAGGGAA
>Location:NODE_121434_length_5572_cov_28.541996	Coordinate:1200	Reads:2	Hits:1	Allocated_reads:2	Strand:-
TTACGAGACAGCTCTGCAAAAGTGGAGGGAA
>Location:NODE_121434_length_5572_cov_28.541996	Coordinate:1201	Reads:1	Hits:1	Allocated_reads:1	Strand:-
ATTACGAGACAGCTCTGCAAAAGTGGAGGGA
>Location:NODE_121434_length_5572_cov_28.541996	Coordinate:1201	Reads:2	Hits:1	Allocated_reads:2	Strand:-
TACGAGACAGCTCTGCAAAGGTGGAGGGA
>Location:NODE_121434_length_5572_cov_28.541996	Coordinate:1201	Reads:4	Hits:1	Allocated_reads:4	Strand:-
TACGAGACAGCTCTGCAAAAGTGGAGGGA
>Location:NODE_121434_length_5572_cov_28.541996	Coordinate:1201	Reads:1	Hits:1	Allocated_reads:1	Strand:-
TTACGAGACAGCTCTGCAAAAGTGGAGGGA
>Location:NODE_121434_length_5572_cov_28.541996	Coordinate:1202	Reads:1	Hits:1	Allocated_reads:1	Strand:-
ATTACGAGACAGCTCTGCAAAAGTGGAGGG
>Location:NODE_121434_length_5572_cov_28.541996	Coordinate:1202	Reads:2	Hits:1	Allocated_reads:2	Strand:-
TACGAGACAGCTCTGCAAAAGTGGAGGG
>Location:NODE_121434_length_5572_cov_28.541996	Coordinate:1202	Reads:2	Hits:1	Allocated_reads:2	Strand:-
TTACGAGACAGCTCTGCAAAAGTGGAGGG
>Location:NODE_121434_length_5572_cov_28.541996	Coordinate:1203	Reads:2	Hits:1	Allocated_reads:2	Strand:-
AAGATTACGAGACAGCTCTGCAAAAGTGGAGG
>Location:NODE_121434_length_5572_cov_28.541996	Coordinate:1203	Reads:1	Hits:1	Allocated_reads:1	Strand:-
ACGAGACAGCTCTGCAAAAGTGGAGG
>Location:NODE_121434_length_5572_cov_28.541996	Coordinate:1203	Reads:1	Hits:1	Allocated_reads:1	Strand:-
AGATTACGAGACAGCTCTGCAAAAGTGGAGG
>Location:NODE_121434_length_5572_cov_28.541996	Coordinate:1203	Reads:1	Hits:1	Allocated_reads:1	Strand:-
ATTACGAGACAGCTCTGCAAAAGTGGAGG
>Location:NODE_121434_length_5572_cov_28.541996	Coordinate:1203	Reads:1	Hits:1	Allocated_reads:1	Strand:-
CGAGACAGCTCTGCAAAAGTGGAGG
>Location:NODE_121434_length_5572_cov_28.541996	Coordinate:1203	Reads:13	Hits:1	Allocated_reads:13	Strand:-
GATTACGAGACAGCTCTGCAAAAGTGGAGG
>Location:NODE_121434_length_5572_cov_28.541996	Coordinate:1203	Reads:4	Hits:1	Allocated_reads:4	Strand:-
TACGAGACAGCTCTGCAAAAGTGGAGG
>Location:NODE_121434_length_5572_cov_28.541996	Coordinate:1203	Reads:16	Hits:1	Allocated_reads:16	Strand:-
TTACGAGACAGCTCTGCAAAAGTGGAGG
>Location:NODE_121434_length_5572_cov_28.541996	Coordinate:1204	Reads:5	Hits:1	Allocated_reads:5	Strand:-
GATTACGAGACAGCTCTGCAAAAGTGGAG
>Location:NODE_121434_length_5572_cov_28.541996	Coordinate:1204	Reads:1	Hits:1	Allocated_reads:1	Strand:-
TACGAGACAGCTCTGCAAAAGTGGAG
>Location:NODE_121434_length_5572_cov_28.541996	Coordinate:1204	Reads:1	Hits:1	Allocated_reads:1	Strand:-
TTACGAGACAGCTCTGCAAAAGTGGAC
>Location:NODE_121434_length_5572_cov_28.541996	Coordinate:1204	Reads:4	Hits:1	Allocated_reads:4	Strand:-
TTACGAGACAGCTCTGCAAAAGTGGAG
>Location:NODE_121434_length_5572_cov_28.541996	Coordinate:1205	Reads:1	Hits:1	Allocated_reads:1	Strand:-
AAAGATTACGAGACAGCTCTGCAAAAGTGGA
>Location:NODE_121434_length_5572_cov_28.541996	Coordinate:1205	Reads:6	Hits:1	Allocated_reads:6	Strand:-
AAGATTACGAGACAGCTCTGCAAAAGTGGA
>Location:NODE_121434_length_5572_cov_28.541996	Coordinate:1205	Reads:1	Hits:1	Allocated_reads:1	Strand:-
AGATTACGAGACAGCTCTGCAAAAGTGGA
>Location:NODE_121434_length_5572_cov_28.541996	Coordinate:1205	Reads:1	Hits:1	Allocated_reads:1	Strand:-
ATTACGAGACAGCTCTGCAAAAGTGGA
>Location:NODE_121434_length_5572_cov_28.541996	Coordinate:1205	Reads:18	Hits:1	Allocated_reads:18	Strand:-
GATTACGAGACAGCTCTGCAAAAGTGGA
>Location:NODE_121434_length_5572_cov_28.541996	Coordinate:1205	Reads:5	Hits:1	Allocated_reads:5	Strand:-
TTACGAGACAGCTCTGCAAAAGTGGA
>Location:NODE_121434_length_5572_cov_28.541996	Coordinate:1206	Reads:4	Hits:1	Allocated_reads:4	Strand:-
GAAAGATTACGAGACAGCTCTGCAAAAGTGT
>Location:NODE_121434_length_5572_cov_28.541996	Coordinate:1207	Reads:3	Hits:1	Allocated_reads:3	Strand:-
AAAGATTACGAGACAGCTCTGCAAAAGTG
>Location:NODE_121434_length_5572_cov_28.541996	Coordinate:1207	Reads:12	Hits:1	Allocated_reads:12	Strand:-
AAGATTACGAGACAGCTCTGCAAAAGTG
>Location:NODE_121434_length_5572_cov_28.541996	Coordinate:1207	Reads:1	Hits:1	Allocated_reads:1	Strand:-
ATTACGAGACAGCTCTGCAAAAGTG
>Location:NODE_121434_length_5572_cov_28.541996	Coordinate:1207	Reads:1	Hits:1	Allocated_reads:1	Strand:+
CACTTTTGCAGAGCTGTCTCGTAATCT
>Location:NODE_121434_length_5572_cov_28.541996	Coordinate:1207	Reads:2	Hits:1	Allocated_reads:2	Strand:-
GATTACGAGACAGCTCTGCAAAAGTG
>Location:NODE_121434_length_5572_cov_28.541996	Coordinate:1208	Reads:2	Hits:1	Allocated_reads:2	Strand:-
AAAGATTACGAGACAGCTCTGCAAAAGT
>Location:NODE_121434_length_5572_cov_28.541996	Coordinate:1208	Reads:9	Hits:1	Allocated_reads:9	Strand:-
AAGATTACGAGACAGCTCTGCAAAAGT
>Location:NODE_121434_length_5572_cov_28.541996	Coordinate:1208	Reads:6	Hits:1	Allocated_reads:6	Strand:-
AGAAAGATTACGAGACAGCTCTGCAAAAGT
>Location:NODE_121434_length_5572_cov_28.541996	Coordinate:1208	Reads:1	Hits:1	Allocated_reads:1	Strand:-
ATTACGAGACAGCTCTGCAAAAGT
>Location:NODE_121434_length_5572_cov_28.541996	Coordinate:1208	Reads:2	Hits:1	Allocated_reads:2	Strand:-
GAAAGATTACGAGACAGCTCTGCAAAAGT
>Location:NODE_121434_length_5572_cov_28.541996	Coordinate:1208	Reads:1	Hits:1	Allocated_reads:1	Strand:-
GATTACGAGACAGCTCTGCAAAAGT
>Location:NODE_121434_length_5572_cov_28.541996	Coordinate:1209	Reads:1	Hits:1	Allocated_reads:1	Strand:-
AAAGATTACGAGACAGCTCTGCAAAAG
>Location:NODE_121434_length_5572_cov_28.541996	Coordinate:1209	Reads:2	Hits:1	Allocated_reads:2	Strand:-
AAGATTACGAGACAGCTCTGCAAAAG
>Location:NODE_121434_length_5572_cov_28.541996	Coordinate:1209	Reads:1	Hits:1	Allocated_reads:1	Strand:-
AGAAAGATTACGAGACAGCTCTGCAAAAG
>Location:NODE_121434_length_5572_cov_28.541996	Coordinate:1209	Reads:6	Hits:1	Allocated_reads:6	Strand:-
GATTACGAGACAGCTCTGCAAAAG
>Location:NODE_121434_length_5572_cov_28.541996	Coordinate:1213	Reads:2	Hits:1	Allocated_reads:2	Strand:-
TCAAGAGAAAGATTACGAGACAGCTCTGCA
>Location:NODE_121434_length_5572_cov_28.541996	Coordinate:1214	Reads:1	Hits:1	Allocated_reads:1	Strand:-
GAGAAAGATTACGAGACAGCTCTGC
>Location:NODE_121434_length_5572_cov_28.541996	Coordinate:1214	Reads:1	Hits:1	Allocated_reads:1	Strand:-
GGTCAAGAGAAAGATTACGAGACAGCTCTGC
>Location:NODE_121434_length_5572_cov_28.541996	Coordinate:1214	Reads:1	Hits:1	Allocated_reads:1	Strand:-
TCAAGAGAAAGATTACGAGACAGATCTGC
>Location:NODE_121434_length_5572_cov_28.541996	Coordinate:1214	Reads:1	Hits:1	Allocated_reads:1	Strand:-
TGGGTCAAGAGAAAGATTACGAGACAGCTCTGT
>Location:NODE_121434_length_5572_cov_28.541996	Coordinate:1216	Reads:2	Hits:1	Allocated_reads:2	Strand:-
GGTCAAGAGAAAGATTACGAGACAGCTCT
>Location:NODE_121434_length_5572_cov_28.541996	Coordinate:1216	Reads:1	Hits:1	Allocated_reads:1	Strand:-
GTCAAGAGAAAGATTACGAGACAGCTCT
>Location:NODE_121434_length_5572_cov_28.541996	Coordinate:1216	Reads:32	Hits:1	Allocated_reads:32	Strand:-
TGGGTCAAGAGAAAGATTACGAGACAGCTCT
>Location:NODE_121434_length_5572_cov_28.541996	Coordinate:1217	Reads:32	Hits:1	Allocated_reads:32	Strand:-
TGGGTCAAGAGAAAGATTACGAGACAGCTC
>Location:NODE_121434_length_5572_cov_28.541996	Coordinate:1218	Reads:1	Hits:1	Allocated_reads:1	Strand:-
TCAAGAGAAAGATTACGAGACAGCT
>Location:NODE_121434_length_5572_cov_28.541996	Coordinate:1218	Reads:10	Hits:1	Allocated_reads:10	Strand:-
TGGGTCAAGAGAAAGATTACGAGACAGCT
>Location:NODE_121434_length_5572_cov_28.541996	Coordinate:1219	Reads:8	Hits:1	Allocated_reads:8	Strand:-
TGGGTCAAGAGAAAGATTACGAGACAGC
>Location:NODE_121434_length_5572_cov_28.541996	Coordinate:1222	Reads:2	Hits:1	Allocated_reads:2	Strand:-
TGGGTCAAGAGAAAGATTACGAGAC
>Location:NODE_121434_length_5572_cov_28.541996	Coordinate:1223	Reads:1	Hits:1	Allocated_reads:1	Strand:-
TGGGTCAAGAGAAAGATTACGAGA
>Location:NODE_121434_length_5572_cov_28.541996	Coordinate:1225	Reads:1	Hits:1	Allocated_reads:1	Strand:+
TCGTAATCTTTCTCTTGACCCATTTTTGA
>Location:NODE_121434_length_5572_cov_28.541996	Coordinate:1231	Reads:1	Hits:1	Allocated_reads:1	Strand:+
TCTTTCTCTTGACCCATTTTTGACTGCA
>Location:NODE_121434_length_5572_cov_28.541996	Coordinate:1233	Reads:1	Hits:1	Allocated_reads:1	Strand:+
TTTCTCTTGACCCATTTTTGACTGCATCCTCATC
>Location:NODE_121434_length_5572_cov_28.541996	Coordinate:1237	Reads:2	Hits:1	Allocated_reads:2	Strand:+
TCTTGACCCATTTTTGACTGCATCCT
>Location:NODE_121434_length_5572_cov_28.541996	Coordinate:1237	Reads:2	Hits:1	Allocated_reads:2	Strand:+
TCTTGACCCATTTTTGACTGCATCCTC
>Location:NODE_121434_length_5572_cov_28.541996	Coordinate:1237	Reads:15	Hits:1	Allocated_reads:15	Strand:+
TCTTGACCCATTTTTGACTGCATCCTCA
>Location:NODE_121434_length_5572_cov_28.541996	Coordinate:1237	Reads:3	Hits:1	Allocated_reads:3	Strand:+
TCTTGACCCATTTTTGACTGCATCCTCAT
>Location:NODE_121434_length_5572_cov_28.541996	Coordinate:1237	Reads:2	Hits:1	Allocated_reads:2	Strand:+
TCTTGACCCATTTTTGACTGCATCCTCATT
>Location:NODE_121434_length_5572_cov_28.541996	Coordinate:1237	Reads:9	Hits:1	Allocated_reads:9	Strand:+
TCTTGACCCATTTTTGACTGCATCCTCATC
>Location:NODE_121434_length_5572_cov_28.541996	Coordinate:1237	Reads:2	Hits:1	Allocated_reads:2	Strand:+
TCTTGACCCATTTTTGACTGCATCCTCATCT
>Location:NODE_121434_length_5572_cov_28.541996	Coordinate:1237	Reads:1	Hits:1	Allocated_reads:1	Strand:+
TCTTGACCCATTTTTGACTGCATCCTCATCTT
>Location:NODE_121434_length_5572_cov_28.541996	Coordinate:1238	Reads:1	Hits:1	Allocated_reads:1	Strand:+
CTTGACCCATTTTTGACTGCATCCTCA
>Location:NODE_121434_length_5572_cov_28.541996	Coordinate:1247	Reads:1	Hits:1	Allocated_reads:1	Strand:-
AAAGGAAAAAGATGAGGATGCAGTCAAAAA
>Location:NODE_121434_length_5572_cov_28.541996	Coordinate:1248	Reads:2	Hits:1	Allocated_reads:2	Strand:-
AAAGGAAAAAGATGAGGATGCAGTCAAAA
>Location:NODE_121434_length_5572_cov_28.541996	Coordinate:1249	Reads:3	Hits:1	Allocated_reads:3	Strand:-
AAAGGAAAAAGATGAGGATGCAGTCAAA
>Location:NODE_121434_length_5572_cov_28.541996	Coordinate:1250	Reads:2	Hits:1	Allocated_reads:2	Strand:-
AAAAAGGAAAAAGATGAGGATGCAGTCAA
>Location:NODE_121434_length_5572_cov_28.541996	Coordinate:1252	Reads:1	Hits:1	Allocated_reads:1	Strand:-
AAAAGGAAAAAGATGAGGATGCAGTC
>Location:NODE_121434_length_5572_cov_28.541996	Coordinate:1252	Reads:2	Hits:1	Allocated_reads:2	Strand:-
AAAGGAAAAAGATGAGGATGCAGTC
>Location:NODE_121434_length_5572_cov_28.541996	Coordinate:1253	Reads:1	Hits:1	Allocated_reads:1	Strand:-
AAAAAGGAAAAAGATGAGGATGCAGT
>Location:NODE_121434_length_5572_cov_28.541996	Coordinate:1253	Reads:1	Hits:1	Allocated_reads:1	Strand:-
AATGAAAAAAGGAAAAAGATGAGGATGCAGT
>Location:NODE_121434_length_5572_cov_28.541996	Coordinate:1253	Reads:2	Hits:1	Allocated_reads:2	Strand:-
TGAAAAAAGGAAAAAGATGAGGATGCAGT
>Location:NODE_121434_length_5572_cov_28.541996	Coordinate:1258	Reads:1	Hits:1	Allocated_reads:1	Strand:-
GAATGAAAAAAGGAAAAAGATGAGGAT
>Location:NODE_121434_length_5572_cov_28.541996	Coordinate:1274	Reads:1	Hits:1	Allocated_reads:1	Strand:+
TTTTTTCATTCTTCACCTCCCTTTCTGC
>Location:NODE_121434_length_5572_cov_28.541996	Coordinate:1275	Reads:1	Hits:1	Allocated_reads:1	Strand:+
TTTTTCATTCTTCACCTCCCTTTATGCT
>Location:NODE_121434_length_5572_cov_28.541996	Coordinate:1275	Reads:1	Hits:1	Allocated_reads:1	Strand:+
TTTTTCATTCTTCACCTCCCTTTCTGCT
>Location:NODE_121434_length_5572_cov_28.541996	Coordinate:1280	Reads:1	Hits:1	Allocated_reads:1	Strand:-
CAATAGCAGAAAGGGAGGTGAAGAATG
>Location:NODE_121434_length_5572_cov_28.541996	Coordinate:1282	Reads:1	Hits:1	Allocated_reads:1	Strand:-
TAAAGACAATAGCAGAAAGGGAGGTGAAGAA
>Location:NODE_121434_length_5572_cov_28.541996	Coordinate:1283	Reads:9	Hits:1	Allocated_reads:9	Strand:-
TAAAGACAATAGCAGAAAGGGAGGTGAAGA
>Location:NODE_121434_length_5572_cov_28.541996	Coordinate:1284	Reads:1	Hits:1	Allocated_reads:1	Strand:-
TAAAGACAATAGCAGAAAGGGAGATGAAG
>Location:NODE_121434_length_5572_cov_28.541996	Coordinate:1284	Reads:10	Hits:1	Allocated_reads:10	Strand:-
TAAAGACAATAGCAGAAAGGGAGGTGAAG
>Location:NODE_121434_length_5572_cov_28.541996	Coordinate:1285	Reads:19	Hits:1	Allocated_reads:19	Strand:-
TAAAGACAATAGCAGAAAGGGAGGTGAA
>Location:NODE_121434_length_5572_cov_28.541996	Coordinate:1286	Reads:1	Hits:1	Allocated_reads:1	Strand:-
TAAAGACAATAGCAGAAAGGGAGGTGG
>Location:NODE_121434_length_5572_cov_28.541996	Coordinate:1286	Reads:1	Hits:1	Allocated_reads:1	Strand:-
TAAAGACAATAGCAGAAAGGGAGTTCT
>Location:NODE_121434_length_5572_cov_28.541996	Coordinate:1286	Reads:3	Hits:1	Allocated_reads:3	Strand:-
TAAAGACAATAGCAGAAAGGGAGGTGA
>Location:NODE_121434_length_5572_cov_28.541996	Coordinate:1287	Reads:7	Hits:1	Allocated_reads:7	Strand:-
TAAAGACAATAGCAGAAAGGGAGGTG
>Location:NODE_121434_length_5572_cov_28.541996	Coordinate:1288	Reads:5	Hits:1	Allocated_reads:5	Strand:-
TAAAGACAATAGCAGAAAGGGAGGT
>Location:NODE_121434_length_5572_cov_28.541996	Coordinate:1289	Reads:2	Hits:1	Allocated_reads:2	Strand:-
TAAAGACAATAGCAGAAAGGGAGG
>Location:NODE_121434_length_5572_cov_28.541996	Coordinate:1289	Reads:1	Hits:1	Allocated_reads:1	Strand:-
TAATAAAGACAATAGCAGAAAGGGAGG
>Location:NODE_121434_length_5572_cov_28.541996	Coordinate:1302	Reads:1	Hits:1	Allocated_reads:1	Strand:+
TATTGTCTTTATTAAAGGATTTATGTCTGC
>Location:NODE_121434_length_5572_cov_28.541996	Coordinate:1303	Reads:4	Hits:1	Allocated_reads:4	Strand:+
ATTGTCTTTATTAAAGGATTTATGTCT
>Location:NODE_121434_length_5572_cov_28.541996	Coordinate:1303	Reads:2	Hits:1	Allocated_reads:2	Strand:+
ATTGTCTTTATTAAAGGATTTATGTCTGC
>Location:NODE_121434_length_5572_cov_28.541996	Coordinate:1303	Reads:7	Hits:1	Allocated_reads:7	Strand:+
ATTGTCTTTATTAAAGGATTTATGTCTGCA
>Location:NODE_121434_length_5572_cov_28.541996	Coordinate:1303	Reads:5	Hits:1	Allocated_reads:5	Strand:+
ATTGTCTTTATTAAAGGATTTATGTCTGCAGC
>Location:NODE_121434_length_5572_cov_28.541996	Coordinate:1313	Reads:1	Hits:1	Allocated_reads:1	Strand:-
TCTGCTGCAGACATAAATCCTTTAA
>Location:NODE_121434_length_5572_cov_28.541996	Coordinate:1316	Reads:1	Hits:1	Allocated_reads:1	Strand:-
GTGAACGTCCTCTGCTGCAGACATAAATCCTT
>Location:NODE_121434_length_5572_cov_28.541996	Coordinate:1318	Reads:1	Hits:1	Allocated_reads:1	Strand:-
TGAACGTCCTCTGCTGCAGACATAAATCC
>Location:NODE_121434_length_5572_cov_28.541996	Coordinate:1319	Reads:1	Hits:1	Allocated_reads:1	Strand:-
GAACGTCCTCTGCTGCAGACATAAATC
>Location:NODE_121434_length_5572_cov_28.541996	Coordinate:1321	Reads:1	Hits:1	Allocated_reads:1	Strand:-
AAGTGAACGTCCTCTGCTGCAGACATAAA
>Location:NODE_121434_length_5572_cov_28.541996	Coordinate:1323	Reads:8	Hits:1	Allocated_reads:8	Strand:-
AAAGTGAACGTCCTCTGCTGCAGACATA
>Location:NODE_121434_length_5572_cov_28.541996	Coordinate:1323	Reads:1	Hits:1	Allocated_reads:1	Strand:-
AAGTGAACGTCCTCTGCTGCAGACATA
>Location:NODE_121434_length_5572_cov_28.541996	Coordinate:1323	Reads:1	Hits:1	Allocated_reads:1	Strand:-
ACAAAGTGAACGTCCTCTGCTGCAGACATA
>Location:NODE_121434_length_5572_cov_28.541996	Coordinate:1323	Reads:5	Hits:1	Allocated_reads:5	Strand:-
AGTGAACGTCCTCTGCTGCAGACATA
>Location:NODE_121434_length_5572_cov_28.541996	Coordinate:1323	Reads:2	Hits:1	Allocated_reads:2	Strand:-
CAAAGTGAACGTCCTCTGCTGCAGACATA
>Location:NODE_121434_length_5572_cov_28.541996	Coordinate:1325	Reads:3	Hits:1	Allocated_reads:3	Strand:-
AACAAAGTGAACGTCCTCTGCTGCAGACA
>Location:NODE_121434_length_5572_cov_28.541996	Coordinate:1325	Reads:1	Hits:1	Allocated_reads:1	Strand:-
ACAAAGTGAACGTCCTCTGCTGCAGACA
>Location:NODE_121434_length_5572_cov_28.541996	Coordinate:1325	Reads:1	Hits:1	Allocated_reads:1	Strand:-
ACAAAGTGAACGTCCTCTGCTGCAGACT
>Location:NODE_121434_length_5572_cov_28.541996	Coordinate:1325	Reads:4	Hits:1	Allocated_reads:4	Strand:-
GAACAAAGTGAACGTCCTCTGCTGCAGACA
>Location:NODE_121434_length_5572_cov_28.541996	Coordinate:1326	Reads:1	Hits:1	Allocated_reads:1	Strand:-
ACAAAGTGAACGTCCTCTGCTGCAGAC
>Location:NODE_121434_length_5572_cov_28.541996	Coordinate:1326	Reads:2	Hits:1	Allocated_reads:2	Strand:-
GAACAAAGTGAACGTCCTCTGCTGCAGAC
>Location:NODE_121434_length_5572_cov_28.541996	Coordinate:1327	Reads:1	Hits:1	Allocated_reads:1	Strand:-
AAAGTGAACGTCCTCTGCTGCAGA
>Location:NODE_121434_length_5572_cov_28.541996	Coordinate:1327	Reads:9	Hits:1	Allocated_reads:9	Strand:-
AACAAAGTGAACGTCCTCTGCTGCAGA
>Location:NODE_121434_length_5572_cov_28.541996	Coordinate:1327	Reads:1	Hits:1	Allocated_reads:1	Strand:-
ACAAAGTGAACGTCCTCTGCTGCAGA
>Location:NODE_121434_length_5572_cov_28.541996	Coordinate:1327	Reads:9	Hits:1	Allocated_reads:9	Strand:-
GAACAAAGTGAACGTCCTCTGCTGCAGA
>Location:NODE_121434_length_5572_cov_28.541996	Coordinate:1327	Reads:4	Hits:1	Allocated_reads:4	Strand:-
TGAACAAAGTGAACGTCCTCTGCTGCAGA
>Location:NODE_121434_length_5572_cov_28.541996	Coordinate:1329	Reads:2	Hits:1	Allocated_reads:2	Strand:-
GATGAACAAAGTGAACGTCCTCTGCTGCA
>Location:NODE_121434_length_5572_cov_28.541996	Coordinate:1330	Reads:1	Hits:1	Allocated_reads:1	Strand:-
AACAAAGTGAACGTCCTCTGCTGC
>Location:NODE_121434_length_5572_cov_28.541996	Coordinate:1330	Reads:1	Hits:1	Allocated_reads:1	Strand:-
AGATGAACAAAGTGAACGTCCTCTGCTGC
>Location:NODE_121434_length_5572_cov_28.541996	Coordinate:1330	Reads:1	Hits:1	Allocated_reads:1	Strand:-
GAACAAAGTGAACGTCCTCTGCTGC
>Location:NODE_121434_length_5572_cov_28.541996	Coordinate:1330	Reads:1	Hits:1	Allocated_reads:1	Strand:-
GATGAACAAAGTGAACGTCCTCTGCTGC
>Location:NODE_121434_length_5572_cov_28.541996	Coordinate:1330	Reads:1	Hits:1	Allocated_reads:1	Strand:-
TGAACAAAGTGAACGTCCTCTGCTGC
>Location:NODE_121434_length_5572_cov_28.541996	Coordinate:1332	Reads:1	Hits:1	Allocated_reads:1	Strand:-
AGATGAACAAAGTGAACGTCCTCTGCT
>Location:NODE_121434_length_5572_cov_28.541996	Coordinate:1332	Reads:1	Hits:1	Allocated_reads:1	Strand:-
CAGATGAACAAAGTGAACGTCCTCTGCT
>Location:NODE_121434_length_5572_cov_28.541996	Coordinate:1339	Reads:1	Hits:1	Allocated_reads:1	Strand:+
GACGTTCACTTTGTTCATCTGTCGCC
>Location:NODE_121434_length_5572_cov_28.541996	Coordinate:1339	Reads:1	Hits:1	Allocated_reads:1	Strand:+
GACGTTCACTTTGTTCATCTGTCGCCTGT
>Location:NODE_121434_length_5572_cov_28.541996	Coordinate:1340	Reads:1	Hits:1	Allocated_reads:1	Strand:+
ACGTTCACTTTGTTCATCTGTCGCCTGT
>Location:NODE_121434_length_5572_cov_28.541996	Coordinate:1341	Reads:1	Hits:1	Allocated_reads:1	Strand:+
CGTTCACTTTGTTCATCTGTCGCC
>Location:NODE_121434_length_5572_cov_28.541996	Coordinate:1341	Reads:1	Hits:1	Allocated_reads:1	Strand:+
CGTTCACTTTGTTCATCTGTCGCCT
>Location:NODE_121434_length_5572_cov_28.541996	Coordinate:1341	Reads:1	Hits:1	Allocated_reads:1	Strand:+
CGTTCACTTTGTTCATCTGTCGCCTGTCAC
>Location:NODE_121434_length_5572_cov_28.541996	Coordinate:1342	Reads:1	Hits:1	Allocated_reads:1	Strand:+
GTTCACTTTGTTCATCTGTCGCCT
>Location:NODE_121434_length_5572_cov_28.541996	Coordinate:1344	Reads:1	Hits:1	Allocated_reads:1	Strand:+
TCACTTTGTTCATCTGTCGCCTGT
>Location:NODE_121434_length_5572_cov_28.541996	Coordinate:1344	Reads:1	Hits:1	Allocated_reads:1	Strand:+
TCACTTTGTTCATCTGTCGCCTGTC
>Location:NODE_121434_length_5572_cov_28.541996	Coordinate:1344	Reads:1	Hits:1	Allocated_reads:1	Strand:+
TCACTTTGTTCATCTGTCGCCTGTCACT
>Location:NODE_121434_length_5572_cov_28.541996	Coordinate:1344	Reads:1	Hits:1	Allocated_reads:1	Strand:+
TCACTTTGTTCATCTGTCGCCTGTCACTT
>Location:NODE_121434_length_5572_cov_28.541996	Coordinate:1354	Reads:1	Hits:1	Allocated_reads:1	Strand:-
AGAGGAAAAAAGTGACAGGCGACAGATG
>Location:NODE_121434_length_5572_cov_28.541996	Coordinate:1354	Reads:1	Hits:1	Allocated_reads:1	Strand:-
TGAGAGGAAAAAAGTGACAGGCGACAGATA
>Location:NODE_121434_length_5572_cov_28.541996	Coordinate:1354	Reads:1	Hits:1	Allocated_reads:1	Strand:-
TGAGAGGAAAAAAGTGACAGGCGACAGATG
>Location:NODE_121434_length_5572_cov_28.541996	Coordinate:1355	Reads:1	Hits:1	Allocated_reads:1	Strand:-
AAATGAGAGGAAAAAAGTGACAGGCGACAGAT
>Location:NODE_121434_length_5572_cov_28.541996	Coordinate:1355	Reads:1	Hits:1	Allocated_reads:1	Strand:-
GAGAGGAAAAAAGTGACAGGCGACAGAT
>Location:NODE_121434_length_5572_cov_28.541996	Coordinate:1355	Reads:13	Hits:1	Allocated_reads:13	Strand:-
TGAGAGGAAAAAAGTGACAGGCGACAGAT
>Location:NODE_121434_length_5572_cov_28.541996	Coordinate:1356	Reads:2	Hits:1	Allocated_reads:2	Strand:-
AATGAGAGGAAAAAAGTGACAGGCGACAGA
>Location:NODE_121434_length_5572_cov_28.541996	Coordinate:1356	Reads:1	Hits:1	Allocated_reads:1	Strand:-
GAGAGGAAAAAAGTGACAGGCGACAGA
>Location:NODE_121434_length_5572_cov_28.541996	Coordinate:1356	Reads:8	Hits:1	Allocated_reads:8	Strand:-
TGAGAGGAAAAAAGTGACAGGCGACAGA
>Location:NODE_121434_length_5572_cov_28.541996	Coordinate:1358	Reads:1	Hits:1	Allocated_reads:1	Strand:-
AAATGAGAGGAAAAAAGTGACAGGCGACA
>Location:NODE_121434_length_5572_cov_28.541996	Coordinate:1358	Reads:1	Hits:1	Allocated_reads:1	Strand:-
AATGAGAGGAAAAAAGTGACAGGCGACA
>Location:NODE_121434_length_5572_cov_28.541996	Coordinate:1358	Reads:2	Hits:1	Allocated_reads:2	Strand:-
TGAGAGGAAAAAAGTGACAGGCGACA
>Location:NODE_121434_length_5572_cov_28.541996	Coordinate:1359	Reads:1	Hits:1	Allocated_reads:1	Strand:-
AATGAGAGGAAAAAAGTGACAGGCGAC
>Location:NODE_121434_length_5572_cov_28.541996	Coordinate:1359	Reads:2	Hits:1	Allocated_reads:2	Strand:-
TGAGAGGAAAAAAGTGACAGGCGAC
>Location:NODE_121434_length_5572_cov_28.541996	Coordinate:1361	Reads:1	Hits:1	Allocated_reads:1	Strand:-
AATGAGAGGAAAAAAGTGACAGGCG
>Location:NODE_121434_length_5572_cov_28.541996	Coordinate:1362	Reads:1	Hits:1	Allocated_reads:1	Strand:-
AATGAGAGGAAAAAAGTGACAGGC
>Location:NODE_121434_length_5572_cov_28.541996	Coordinate:1374	Reads:1	Hits:1	Allocated_reads:1	Strand:+
TTTCCTCTCATTTTCATATAGCGTGT
>Location:NODE_121434_length_5572_cov_28.541996	Coordinate:1374	Reads:2	Hits:1	Allocated_reads:2	Strand:+
TTTCCTCTCATTTTCATATAGCGTGTC
>Location:NODE_121434_length_5572_cov_28.541996	Coordinate:1374	Reads:1	Hits:1	Allocated_reads:1	Strand:+
TTTCCTCTCATTTTCATATAGCGTGTCTC
>Location:NODE_121434_length_5572_cov_28.541996	Coordinate:1374	Reads:1	Hits:1	Allocated_reads:1	Strand:+
TTTCCTCTCATTTTCATATAGCGTGTCTCTT
>Location:NODE_121434_length_5572_cov_28.541996	Coordinate:1384	Reads:1	Hits:1	Allocated_reads:1	Strand:-
TGGGCAGAGAAAAAAAGAGACACGCTATATGAAAA
>Location:NODE_121434_length_5572_cov_28.541996	Coordinate:1387	Reads:1	Hits:1	Allocated_reads:1	Strand:-
TGGGCAGAGAAAAAAAGAGACACGCTATAGCT
>Location:NODE_121434_length_5572_cov_28.541996	Coordinate:1388	Reads:1	Hits:1	Allocated_reads:1	Strand:-
TGGGCAGAGAAAAAAAGAGACACGCTATATT
>Location:NODE_121434_length_5572_cov_28.541996	Coordinate:1388	Reads:5	Hits:1	Allocated_reads:5	Strand:-
TGGGCAGAGAAAAAAAGAGACACGCTATATG
>Location:NODE_121434_length_5572_cov_28.541996	Coordinate:1389	Reads:1	Hits:1	Allocated_reads:1	Strand:-
TGGGCAGAGAAAAAAAGAGACACGCTCTAT
>Location:NODE_121434_length_5572_cov_28.541996	Coordinate:1389	Reads:4	Hits:1	Allocated_reads:4	Strand:-
TGGGCAGAGAAAAAAAGAGACACGCTATAT
>Location:NODE_121434_length_5572_cov_28.541996	Coordinate:1390	Reads:1	Hits:1	Allocated_reads:1	Strand:-
TGGGCAGAGAAAAAAAGAGACACGCTATT
>Location:NODE_121434_length_5572_cov_28.541996	Coordinate:1390	Reads:1	Hits:1	Allocated_reads:1	Strand:-
TGGGCAGAGAAAAAAAGAGACACGCTTTA
>Location:NODE_121434_length_5572_cov_28.541996	Coordinate:1390	Reads:1	Hits:1	Allocated_reads:1	Strand:-
TGGGCAGAGAAAAAAAGAGATACGCTATA
>Location:NODE_121434_length_5572_cov_28.541996	Coordinate:1390	Reads:22	Hits:1	Allocated_reads:22	Strand:-
TGGGCAGAGAAAAAAAGAGACACGCTATA
>Location:NODE_121434_length_5572_cov_28.541996	Coordinate:1391	Reads:2	Hits:1	Allocated_reads:2	Strand:-
TATGGGCAGAGAAAAAAAGAGACACGCTAT
>Location:NODE_121434_length_5572_cov_28.541996	Coordinate:1391	Reads:4	Hits:1	Allocated_reads:4	Strand:-
TGGGCAGAGAAAAAAAGAGACACGCTAT
>Location:NODE_121434_length_5572_cov_28.541996	Coordinate:1392	Reads:1	Hits:1	Allocated_reads:1	Strand:-
TATGGGCAGAGAAAAAAAGAGACACGCCA
>Location:NODE_121434_length_5572_cov_28.541996	Coordinate:1392	Reads:1	Hits:1	Allocated_reads:1	Strand:-
TATGGGCAGAGAAAAAAAGAGACACGCTA
>Location:NODE_121434_length_5572_cov_28.541996	Coordinate:1392	Reads:1	Hits:1	Allocated_reads:1	Strand:-
TGGGCAGAGAAAAAAAGAGACACGCTA
>Location:NODE_121434_length_5572_cov_28.541996	Coordinate:1393	Reads:2	Hits:1	Allocated_reads:2	Strand:-
GGGCAGAGAAAAAAAGAGACACGCT
>Location:NODE_121434_length_5572_cov_28.541996	Coordinate:1393	Reads:1	Hits:1	Allocated_reads:1	Strand:-
GTTATGGGCAGAGAAAAAAAGAGACACGCT
>Location:NODE_121434_length_5572_cov_28.541996	Coordinate:1393	Reads:67	Hits:1	Allocated_reads:67	Strand:-
TATGGGCAGAGAAAAAAAGAGACACGCT
>Location:NODE_121434_length_5572_cov_28.541996	Coordinate:1393	Reads:1	Hits:1	Allocated_reads:1	Strand:-
TGGGCAGAGAAAAAAAGAGACACGCC
>Location:NODE_121434_length_5572_cov_28.541996	Coordinate:1393	Reads:217	Hits:1	Allocated_reads:217	Strand:-
TGGGCAGAGAAAAAAAGAGACACGCT
>Location:NODE_121434_length_5572_cov_28.541996	Coordinate:1393	Reads:3	Hits:1	Allocated_reads:3	Strand:-
TGGGCAGAGAAAAAAAGAGACACGCG
>Location:NODE_121434_length_5572_cov_28.541996	Coordinate:1393	Reads:1	Hits:1	Allocated_reads:1	Strand:-
TTATGGGCAGAGAAAAAAAGAGACACGCT
>Location:NODE_121434_length_5572_cov_28.541996	Coordinate:1394	Reads:6	Hits:1	Allocated_reads:6	Strand:-
TGGGCAGAGAAAAAAAGAGACACGC
>Location:NODE_121434_length_5572_cov_28.541996	Coordinate:1395	Reads:2	Hits:1	Allocated_reads:2	Strand:-
TGGGCAGAGAAAAAAAGAGACGCT
>Location:NODE_121434_length_5572_cov_28.541996	Coordinate:1409	Reads:1	Hits:1	Allocated_reads:1	Strand:+
TCTCTGCCCATAACTTTCGGCCATTTCG
>Location:NODE_121434_length_5572_cov_28.541996	Coordinate:1409	Reads:30	Hits:1	Allocated_reads:30	Strand:+
TCTCTGCCCATAACTTTCAGCCATTTCGGC
>Location:NODE_121434_length_5572_cov_28.541996	Coordinate:1409	Reads:1	Hits:1	Allocated_reads:1	Strand:+
TCTCTGCCCATAACTTTCAGCCATTTCGGCT
>Location:NODE_121434_length_5572_cov_28.541996	Coordinate:1409	Reads:3	Hits:1	Allocated_reads:3	Strand:+
TCTCTGCCCATAACTTTCAGCCATTTCGGCTCT
>Location:NODE_121434_length_5572_cov_28.541996	Coordinate:1411	Reads:2	Hits:1	Allocated_reads:2	Strand:+
TCTGCCCATAACTTTCAGCCATTTCGGC
>Location:NODE_121434_length_5572_cov_28.541996	Coordinate:1421	Reads:1	Hits:1	Allocated_reads:1	Strand:-
TGACAGCACAAGAGCCGAAATGGCTGAAAGT
>Location:NODE_121434_length_5572_cov_28.541996	Coordinate:1439	Reads:2	Hits:1	Allocated_reads:2	Strand:+
TCTTGTGCTGTCATGCTGAAATTTTCCCACT
>Location:NODE_121434_length_5572_cov_28.541996	Coordinate:1442	Reads:1	Hits:1	Allocated_reads:1	Strand:-
TGAAAAGTGGGAAAATTTCAGCATGACAGCACA
>Location:NODE_121434_length_5572_cov_28.541996	Coordinate:1442	Reads:7	Hits:1	Allocated_reads:7	Strand:+
TGTGCTGTCATGCTGAAATTTTCCCACT
>Location:NODE_121434_length_5572_cov_28.541996	Coordinate:1444	Reads:1	Hits:1	Allocated_reads:1	Strand:+
TGCTGTCATGCTGAAATTTTCCCACTTTT
>Location:NODE_121434_length_5572_cov_28.541996	Coordinate:1452	Reads:2	Hits:1	Allocated_reads:2	Strand:-
TGAGTTGAAAAGTGGGAAAATTTCAGCA
>Location:NODE_121434_length_5572_cov_28.541996	Coordinate:1453	Reads:1	Hits:1	Allocated_reads:1	Strand:-
TGAGTTGAAAAGTGGGAAAATTTCAGC
>Location:NODE_121434_length_5572_cov_28.541996	Coordinate:1454	Reads:1	Hits:1	Allocated_reads:1	Strand:-
TGGATGAGTTGAAAAGTGGGAAAATTTCAT
>Location:NODE_121434_length_5572_cov_28.541996	Coordinate:1455	Reads:1	Hits:1	Allocated_reads:1	Strand:-
TGAGTTGAAAAGTGGGAAAATTTCA
>Location:NODE_121434_length_5572_cov_28.541996	Coordinate:1458	Reads:1	Hits:1	Allocated_reads:1	Strand:+
AATTTTCCCACTTTTCAACTCATCCATCT
>Location:NODE_121434_length_5572_cov_28.541996	Coordinate:1460	Reads:1	Hits:1	Allocated_reads:1	Strand:-
TAGATGGATGAGTTGAAAAGTGGGAAAA
>Location:NODE_121434_length_5572_cov_28.541996	Coordinate:1463	Reads:1	Hits:1	Allocated_reads:1	Strand:-
AACTAGATGGATGAGTTGAAAAGTGGGA
>Location:NODE_121434_length_5572_cov_28.541996	Coordinate:1467	Reads:2	Hits:1	Allocated_reads:2	Strand:-
TGGACTGATAACTAGATGGATGAGTTGAAAAGT
>Location:NODE_121434_length_5572_cov_28.541996	Coordinate:1468	Reads:1	Hits:1	Allocated_reads:1	Strand:-
TAACTAGATGGATGAGTTGAAAAG
>Location:NODE_121434_length_5572_cov_28.541996	Coordinate:1469	Reads:1	Hits:1	Allocated_reads:1	Strand:+
TTTTCAACTCATCCATCTAGTTATCAGT
>Location:NODE_121434_length_5572_cov_28.541996	Coordinate:1470	Reads:4	Hits:1	Allocated_reads:4	Strand:+
TTTCAACTCATCCATCTAGTTATCAGT
>Location:NODE_121434_length_5572_cov_28.541996	Coordinate:1470	Reads:1	Hits:1	Allocated_reads:1	Strand:+
TTTCAACTCATCCATCTAGTTATCAGTC
>Location:NODE_121434_length_5572_cov_28.541996	Coordinate:1470	Reads:3	Hits:1	Allocated_reads:3	Strand:+
TTTCAACTCATCCATCTAGTTATCAGTCC
>Location:NODE_121434_length_5572_cov_28.541996	Coordinate:1470	Reads:1	Hits:1	Allocated_reads:1	Strand:+
TTTCAACTCATCCATCTAGTTATCAGTCCA
>Location:NODE_121434_length_5572_cov_28.541996	Coordinate:1470	Reads:1	Hits:1	Allocated_reads:1	Strand:+
TTTCAACTCATCCATCTAGTTATCAGTCCATGC
>Location:NODE_121434_length_5572_cov_28.541996	Coordinate:1470	Reads:1	Hits:1	Allocated_reads:1	Strand:+
TTTCAACTCATCCATCTAGTTATCAGTCCATGCTT
>Location:NODE_121434_length_5572_cov_28.541996	Coordinate:1471	Reads:1	Hits:1	Allocated_reads:1	Strand:-
TGGACTGATAACTAGATGGATGAGTTGAA
>Location:NODE_121434_length_5572_cov_28.541996	Coordinate:1474	Reads:1	Hits:1	Allocated_reads:1	Strand:-
TGGACTGATAACTAGATGGATGAGTT
>Location:NODE_121434_length_5572_cov_28.541996	Coordinate:1475	Reads:2	Hits:1	Allocated_reads:2	Strand:-
GCATGGACTGATAACTAGATGGATGAGT
>Location:NODE_121434_length_5572_cov_28.541996	Coordinate:1475	Reads:1	Hits:1	Allocated_reads:1	Strand:-
TGGACTGATAACTAGATGGATGAGT
>Location:NODE_121434_length_5572_cov_28.541996	Coordinate:1478	Reads:1	Hits:1	Allocated_reads:1	Strand:+
CATCCATCTAGTTATCAGTCCATGCTTT
>Location:NODE_121434_length_5572_cov_28.541996	Coordinate:1479	Reads:1	Hits:1	Allocated_reads:1	Strand:-
GAAAGCATGGACTGATAACTAGATGGAA
>Location:NODE_121434_length_5572_cov_28.541996	Coordinate:1480	Reads:4	Hits:1	Allocated_reads:4	Strand:-
AAGGAAAGCATGGACTGATAACTAGATGGA
>Location:NODE_121434_length_5572_cov_28.541996	Coordinate:1480	Reads:1	Hits:1	Allocated_reads:1	Strand:-
AGGAAAGCATGGACTGATAACTAGATGGA
>Location:NODE_121434_length_5572_cov_28.541996	Coordinate:1480	Reads:2	Hits:1	Allocated_reads:2	Strand:-
GGAAAGCATGGACTGATAACTAGATGGA
>Location:NODE_121434_length_5572_cov_28.541996	Coordinate:1482	Reads:1	Hits:1	Allocated_reads:1	Strand:-
AAGGAAAGCATGGACTGATAACTAGATG
>Location:NODE_121434_length_5572_cov_28.541996	Coordinate:1482	Reads:1	Hits:1	Allocated_reads:1	Strand:-
GGAAAGCATGGACTGATAACTAGACC
>Location:NODE_121434_length_5572_cov_28.541996	Coordinate:1482	Reads:1	Hits:1	Allocated_reads:1	Strand:-
TGTACAAGGAAAGCATGGACTGATAACTAGATG
>Location:NODE_121434_length_5572_cov_28.541996	Coordinate:1483	Reads:5	Hits:1	Allocated_reads:5	Strand:-
AAGGAAAGCATGGACTGATAACTAGAT
>Location:NODE_121434_length_5572_cov_28.541996	Coordinate:1483	Reads:5	Hits:1	Allocated_reads:5	Strand:-
TACAAGGAAAGCATGGACTGATAACTAGAT
>Location:NODE_121434_length_5572_cov_28.541996	Coordinate:1484	Reads:5	Hits:1	Allocated_reads:5	Strand:-
AAGGAAAGCATGGACTGATAACTAGA
>Location:NODE_121434_length_5572_cov_28.541996	Coordinate:1484	Reads:1	Hits:1	Allocated_reads:1	Strand:-
CAAGGAAAGCATGGACTGATAACTAGA
>Location:NODE_121434_length_5572_cov_28.541996	Coordinate:1484	Reads:4	Hits:1	Allocated_reads:4	Strand:-
TACAAGGAAAGCATGGACTGATAACTAGA
>Location:NODE_121434_length_5572_cov_28.541996	Coordinate:1484	Reads:2	Hits:1	Allocated_reads:2	Strand:-
TGTACAAGGAAAGCATGGACTGATAACTAGA
>Location:NODE_121434_length_5572_cov_28.541996	Coordinate:1486	Reads:4	Hits:1	Allocated_reads:4	Strand:-
GTACAAGGAAAGCATGGACTGATAACTA
>Location:NODE_121434_length_5572_cov_28.541996	Coordinate:1487	Reads:3	Hits:1	Allocated_reads:3	Strand:-
ACAAGGAAAGCATGGACTGATAACT
>Location:NODE_121434_length_5572_cov_28.541996	Coordinate:1487	Reads:1	Hits:1	Allocated_reads:1	Strand:-
AGTGTACAAGGAAAGCATGGACTGATAACG
>Location:NODE_121434_length_5572_cov_28.541996	Coordinate:1487	Reads:1	Hits:1	Allocated_reads:1	Strand:-
AGTGTACAAGGAAAGCATGGACTGATAACT
>Location:NODE_121434_length_5572_cov_28.541996	Coordinate:1487	Reads:1	Hits:1	Allocated_reads:1	Strand:-
CAAGGAAAGCATGGACTGATAACT
>Location:NODE_121434_length_5572_cov_28.541996	Coordinate:1487	Reads:23	Hits:1	Allocated_reads:23	Strand:-
GTACAAGGAAAGCATGGACTGATAACT
>Location:NODE_121434_length_5572_cov_28.541996	Coordinate:1487	Reads:2	Hits:1	Allocated_reads:2	Strand:-
GTGTACAAGGAAAGCATGGACTGATAACT
>Location:NODE_121434_length_5572_cov_28.541996	Coordinate:1487	Reads:39	Hits:1	Allocated_reads:39	Strand:-
TACAAGGAAAGCATGGACTGATAACT
>Location:NODE_121434_length_5572_cov_28.541996	Coordinate:1487	Reads:9	Hits:1	Allocated_reads:9	Strand:-
TGTACAAGGAAAGCATGGACTGATAACT
>Location:NODE_121434_length_5572_cov_28.541996	Coordinate:1488	Reads:2	Hits:1	Allocated_reads:2	Strand:-
TACAAGGAAAGCATGGACTGATAAC
>Location:NODE_121434_length_5572_cov_28.541996	Coordinate:1498	Reads:1	Hits:1	Allocated_reads:1	Strand:+
CATGCTTTCCTTGTACACTTTTCCTCTCCT
>Location:NODE_121434_length_5572_cov_28.541996	Coordinate:1500	Reads:1	Hits:1	Allocated_reads:1	Strand:+
TGCTTTCCTTGTACACTTTTCCTCTCCTC
>Location:NODE_121434_length_5572_cov_28.541996	Coordinate:1500	Reads:1	Hits:1	Allocated_reads:1	Strand:+
TGCTTTCCTTGTACACTTTTCCTCTCCTCACT
>Location:NODE_121434_length_5572_cov_28.541996	Coordinate:1502	Reads:1	Hits:1	Allocated_reads:1	Strand:-
AGTGAGGAGAGGAAAAGTGTACAAGGAAAG
>Location:NODE_121434_length_5572_cov_28.541996	Coordinate:1502	Reads:1	Hits:1	Allocated_reads:1	Strand:+
CTTTCCTTGTACACTTTTCCTCTCCTCA
>Location:NODE_121434_length_5572_cov_28.541996	Coordinate:1503	Reads:3	Hits:1	Allocated_reads:3	Strand:+
TTTCCTTGTACACTTTTCCTCTCCTC
>Location:NODE_121434_length_5572_cov_28.541996	Coordinate:1503	Reads:1	Hits:1	Allocated_reads:1	Strand:+
TTTCCTTGTACACTTTTCCTCTCCTCAC
>Location:NODE_121434_length_5572_cov_28.541996	Coordinate:1503	Reads:1	Hits:1	Allocated_reads:1	Strand:+
TTTCCTTGTACACTTTTCCTCTCCTCACT
>Location:NODE_121434_length_5572_cov_28.541996	Coordinate:1506	Reads:1	Hits:1	Allocated_reads:1	Strand:+
CCTTGTACACTTTTCCTCTCCTCACTTGTT
>Location:NODE_121434_length_5572_cov_28.541996	Coordinate:1506	Reads:1	Hits:1	Allocated_reads:1	Strand:-
GAACAAGTGAGGAGAGGAAAAGTGTACAAGG
>Location:NODE_121434_length_5572_cov_28.541996	Coordinate:1506	Reads:1	Hits:1	Allocated_reads:1	Strand:-
TGTGAACAAGTGAGGAGAGGAAAAGTGTACAAGG
>Location:NODE_121434_length_5572_cov_28.541996	Coordinate:1508	Reads:1	Hits:1	Allocated_reads:1	Strand:-
TGTGAACAAGTGAGGAGAGGAAAAGTGTACAA
>Location:NODE_121434_length_5572_cov_28.541996	Coordinate:1509	Reads:2	Hits:1	Allocated_reads:2	Strand:-
TGTGAACAAGTGAGGAGAGGAAAAGTGTACA
>Location:NODE_121434_length_5572_cov_28.541996	Coordinate:1510	Reads:1	Hits:1	Allocated_reads:1	Strand:-
TGTGAACAAGTGAGGAGAGGAAAAGTGTAC
>Location:NODE_121434_length_5572_cov_28.541996	Coordinate:1511	Reads:17	Hits:1	Allocated_reads:17	Strand:-
TGTGAACAAGTGAGGAGAGGAAAAGTGTA
>Location:NODE_121434_length_5572_cov_28.541996	Coordinate:1512	Reads:6	Hits:1	Allocated_reads:6	Strand:-
TGTGAACAAGTGAGGAGAGGAAAAGTGT
>Location:NODE_121434_length_5572_cov_28.541996	Coordinate:1513	Reads:18	Hits:1	Allocated_reads:18	Strand:-
TGTGAACAAGTGAGGAGAGGAAAAGTG
>Location:NODE_121434_length_5572_cov_28.541996	Coordinate:1514	Reads:1	Hits:1	Allocated_reads:1	Strand:-
AGAGATGTGAACAAGTGAGGAGAGGAAAAGT
>Location:NODE_121434_length_5572_cov_28.541996	Coordinate:1514	Reads:7	Hits:1	Allocated_reads:7	Strand:-
TGTGAACAAGTGAGGAGAGGAAAAGT
>Location:NODE_121434_length_5572_cov_28.541996	Coordinate:1515	Reads:2	Hits:1	Allocated_reads:2	Strand:-
TGTGAACAAGTGAGGAGAGGAAAAG
>Location:NODE_121434_length_5572_cov_28.541996	Coordinate:1516	Reads:1	Hits:1	Allocated_reads:1	Strand:-
GATGTGAACAAGTGAGGAGAGGAAAA
>Location:NODE_121434_length_5572_cov_28.541996	Coordinate:1519	Reads:2	Hits:1	Allocated_reads:2	Strand:-
AAAAGAGATGTGAACAAGTGAGGAGAGGA
>Location:NODE_121434_length_5572_cov_28.541996	Coordinate:1519	Reads:1	Hits:1	Allocated_reads:1	Strand:-
GAGATGTGAACAAGTGAGGAGAGGA
>Location:NODE_121434_length_5572_cov_28.541996	Coordinate:1520	Reads:1	Hits:1	Allocated_reads:1	Strand:-
AAAGAGATGTGAACAAGTGAGGAGAGG
>Location:NODE_121434_length_5572_cov_28.541996	Coordinate:1528	Reads:1	Hits:1	Allocated_reads:1	Strand:+
CACTTGTTCACATCTCTTTTTACTGCC
>Location:NODE_121434_length_5572_cov_28.541996	Coordinate:1530	Reads:2	Hits:1	Allocated_reads:2	Strand:+
CTTGTTCACATCTCTTTTTACTGCCC
>Location:NODE_121434_length_5572_cov_28.541996	Coordinate:1530	Reads:1	Hits:1	Allocated_reads:1	Strand:+
CTTGTTCACATCTCTTTTTACTGCCCAT
>Location:NODE_121434_length_5572_cov_28.541996	Coordinate:1530	Reads:1	Hits:1	Allocated_reads:1	Strand:+
CTTGTTCACATCTCTTTTTACTGCCCATGG
>Location:NODE_121434_length_5572_cov_28.541996	Coordinate:1530	Reads:1	Hits:1	Allocated_reads:1	Strand:+
CTTGTTCACATCTCTTTTTACTGCCCATGGT
>Location:NODE_121434_length_5572_cov_28.541996	Coordinate:1534	Reads:1	Hits:1	Allocated_reads:1	Strand:+
TTCACATCTCTTTTTACTGCCCATGGTGA
>Location:NODE_121434_length_5572_cov_28.541996	Coordinate:1535	Reads:1	Hits:1	Allocated_reads:1	Strand:+
TCACATCTCTTTTTACTGCCCATGGTGACT
>Location:NODE_121434_length_5572_cov_28.541996	Coordinate:1537	Reads:1	Hits:1	Allocated_reads:1	Strand:+
ACATCTCTTTTTACTGCCCATGGTG
>Location:NODE_121434_length_5572_cov_28.541996	Coordinate:1540	Reads:1	Hits:1	Allocated_reads:1	Strand:+
TCTCTTTTTACTGCCCATGGTGACTCTTGC
>Location:NODE_121434_length_5572_cov_28.541996	Coordinate:1540	Reads:1	Hits:1	Allocated_reads:1	Strand:+
TCTCTTTTTACTGCCCATGGTGACTCTTGT
>Location:NODE_121434_length_5572_cov_28.541996	Coordinate:1540	Reads:1	Hits:1	Allocated_reads:1	Strand:-
TGCAAGAGTCACCATGGGCAGTAAAAAGAGA
>Location:NODE_121434_length_5572_cov_28.541996	Coordinate:1548	Reads:2	Hits:1	Allocated_reads:2	Strand:-
TGAGAGTACATGCAAGAGTCACCATGGGCAGTA
>Location:NODE_121434_length_5572_cov_28.541996	Coordinate:1548	Reads:2	Hits:1	Allocated_reads:2	Strand:-
TTTGAGAGTACATGCAAGAGTCACCATGGGCAGTA
>Location:NODE_121434_length_5572_cov_28.541996	Coordinate:1549	Reads:1	Hits:1	Allocated_reads:1	Strand:-
AGAGTACATGCAAGAGTCACCATGGGCATT
>Location:NODE_121434_length_5572_cov_28.541996	Coordinate:1549	Reads:1	Hits:1	Allocated_reads:1	Strand:-
TGAGAGTACATGCAAGAGTCACCATGGGCAGT
>Location:NODE_121434_length_5572_cov_28.541996	Coordinate:1549	Reads:1	Hits:1	Allocated_reads:1	Strand:-
TTTGAGAGTACATGCAAGAGTCACCATGGGCAGT
>Location:NODE_121434_length_5572_cov_28.541996	Coordinate:1550	Reads:1	Hits:1	Allocated_reads:1	Strand:-
TGAGAGTACATGCAAGAGTCACCATGGGCAG
>Location:NODE_121434_length_5572_cov_28.541996	Coordinate:1551	Reads:5	Hits:1	Allocated_reads:5	Strand:-
TGAGAGTACATGCAAGAGTCACCATGGGCA
>Location:NODE_121434_length_5572_cov_28.541996	Coordinate:1551	Reads:8	Hits:1	Allocated_reads:8	Strand:-
TTTGAGAGTACATGCAAGAGTCACCATGGGCA
>Location:NODE_121434_length_5572_cov_28.541996	Coordinate:1552	Reads:2	Hits:1	Allocated_reads:2	Strand:-
TTTGAGAGTACATGCAAGAGTCACCATGGGC
>Location:NODE_121434_length_5572_cov_28.541996	Coordinate:1553	Reads:1	Hits:1	Allocated_reads:1	Strand:-
TTTGAGAGTACATGCAAGAGTCACCATGGG
>Location:NODE_121434_length_5572_cov_28.541996	Coordinate:1554	Reads:5	Hits:1	Allocated_reads:5	Strand:-
TTTGAGAGTACATGCAAGAGTCACCATGG
>Location:NODE_121434_length_5572_cov_28.541996	Coordinate:1555	Reads:9	Hits:1	Allocated_reads:9	Strand:-
TTTGAGAGTACATGCAAGAGTCACCATG
>Location:NODE_121434_length_5572_cov_28.541996	Coordinate:1557	Reads:5	Hits:1	Allocated_reads:5	Strand:-
TTTGAGAGTACATGCAAGAGTCACCA
>Location:NODE_121434_length_5572_cov_28.541996	Coordinate:1558	Reads:6	Hits:1	Allocated_reads:6	Strand:-
TTTGAGAGTACATGCAAGAGTCACC
>Location:NODE_121434_length_5572_cov_28.541996	Coordinate:1561	Reads:2	Hits:1	Allocated_reads:2	Strand:+
GACTCTTGCATGTACTCTCAAATTCACTT
>Location:NODE_121434_length_5572_cov_28.541996	Coordinate:1561	Reads:1	Hits:1	Allocated_reads:1	Strand:+
GACTCTTGCATGTACTCTCAAATTCACTTTT
>Location:NODE_121434_length_5572_cov_28.541996	Coordinate:1564	Reads:1	Hits:1	Allocated_reads:1	Strand:-
AAAGTGAATTTGAGAGTACATGCAAGA
>Location:NODE_121434_length_5572_cov_28.541996	Coordinate:1571	Reads:1	Hits:1	Allocated_reads:1	Strand:-
AAAAGTGAAAGAAAAGTGAATTTGAGAGTACA
>Location:NODE_121434_length_5572_cov_28.541996	Coordinate:1571	Reads:2	Hits:1	Allocated_reads:2	Strand:+
TGTACTCTCAAATTCACTTTTCTTTCACTT
>Location:NODE_121434_length_5572_cov_28.541996	Coordinate:1573	Reads:2	Hits:1	Allocated_reads:2	Strand:+
TACTCTCAAATTCACTTTTCTTTCACT
>Location:NODE_121434_length_5572_cov_28.541996	Coordinate:1573	Reads:4	Hits:1	Allocated_reads:4	Strand:+
TACTCTCAAATTCACTTTTCTTTCACTT
>Location:NODE_121434_length_5572_cov_28.541996	Coordinate:1573	Reads:4	Hits:1	Allocated_reads:4	Strand:+
TACTCTCAAATTCACTTTTCTTTCACTTT
>Location:NODE_121434_length_5572_cov_28.541996	Coordinate:1573	Reads:1	Hits:1	Allocated_reads:1	Strand:+
TACTCTCAAATTCACTTTTCTTTCACTTTT
>Location:NODE_121434_length_5572_cov_28.541996	Coordinate:1574	Reads:1	Hits:1	Allocated_reads:1	Strand:-
AAGTGAAAGAAAAGTGAATTTGAGAGT
>Location:NODE_121434_length_5572_cov_28.541996	Coordinate:1581	Reads:5	Hits:1	Allocated_reads:5	Strand:-
ATGGCTGGAAAAGTGAAAGAAAAGTGAATT
>Location:NODE_121434_length_5572_cov_28.541996	Coordinate:1581	Reads:1	Hits:1	Allocated_reads:1	Strand:-
TGGAAAAGTGAAAGAAAAGTGAATT
>Location:NODE_121434_length_5572_cov_28.541996	Coordinate:1581	Reads:1	Hits:1	Allocated_reads:1	Strand:-
TGGCTGGAAAAGTGAAAGAAAAGTGAATT
>Location:NODE_121434_length_5572_cov_28.541996	Coordinate:1582	Reads:2	Hits:1	Allocated_reads:2	Strand:-
ATGGCTGGAAAAGTGAAAGAAAAGTGAAT
>Location:NODE_121434_length_5572_cov_28.541996	Coordinate:1584	Reads:2	Hits:1	Allocated_reads:2	Strand:-
GATGGCTGGAAAAGTGAAAGAAAAGTGA
>Location:NODE_121434_length_5572_cov_28.541996	Coordinate:1586	Reads:3	Hits:1	Allocated_reads:3	Strand:-
AGGGATGGCTGGAAAAGTGAAAGAAAAGT
>Location:NODE_121434_length_5572_cov_28.541996	Coordinate:1586	Reads:2	Hits:1	Allocated_reads:2	Strand:-
GGGATGGCTGGAAAAGTGAAAGAAAAGT
>Location:NODE_121434_length_5572_cov_28.541996	Coordinate:1587	Reads:1	Hits:1	Allocated_reads:1	Strand:-
AGGGATGGCTGGAAAAGTGAAAGAAAAG
>Location:NODE_121434_length_5572_cov_28.541996	Coordinate:1590	Reads:1	Hits:1	Allocated_reads:1	Strand:-
TAAAGGGATGGCTGGAAAAGTGAAAGAA
>Location:NODE_121434_length_5572_cov_28.541996	Coordinate:1594	Reads:1	Hits:1	Allocated_reads:1	Strand:-
CAGTAAATAAAGGGATGGCTGGAAAAGTGAA
>Location:NODE_121434_length_5572_cov_28.541996	Coordinate:1594	Reads:1	Hits:1	Allocated_reads:1	Strand:-
TAAATAAAGGGATGGCTGGAAAAGTGAA
>Location:NODE_121434_length_5572_cov_28.541996	Coordinate:1595	Reads:1	Hits:1	Allocated_reads:1	Strand:-
TAAATAAAGGGATGGCTGGAAAAGTGG
>Location:NODE_121434_length_5572_cov_28.541996	Coordinate:1596	Reads:1	Hits:1	Allocated_reads:1	Strand:-
CAGTAAATAAAGGGATGGCTGGAAAAGTG
>Location:NODE_121434_length_5572_cov_28.541996	Coordinate:1597	Reads:1	Hits:1	Allocated_reads:1	Strand:-
CAGTAAATAAAGGGATGGCTGGAAAAGT
>Location:NODE_121434_length_5572_cov_28.541996	Coordinate:1611	Reads:1	Hits:1	Allocated_reads:1	Strand:-
TAGGAAGTCCCAGTAAATAAAGGC
>Location:NODE_121434_length_5572_cov_28.541996	Coordinate:1612	Reads:1	Hits:1	Allocated_reads:1	Strand:+
CCTTTATTTACTGGGACTTCCTAACTTTT
>Location:NODE_121434_length_5572_cov_28.541996	Coordinate:1613	Reads:1	Hits:1	Allocated_reads:1	Strand:+
CTTTATTTACTGGGACTTCCTAACTTTTTGC
>Location:NODE_121434_length_5572_cov_28.541996	Coordinate:1615	Reads:7	Hits:1	Allocated_reads:7	Strand:+
TTATTTACTGGGACTTCCTAACTTTTTGCT
>Location:NODE_121434_length_5572_cov_28.541996	Coordinate:1615	Reads:3	Hits:1	Allocated_reads:3	Strand:+
TTATTTACTGGGACTTCCTAACTTTTTGCTT
>Location:NODE_121434_length_5572_cov_28.541996	Coordinate:1615	Reads:1	Hits:1	Allocated_reads:1	Strand:+
TTATTTACTGGGACTTCCTAACTTTTTGCTTA
>Location:NODE_121434_length_5572_cov_28.541996	Coordinate:1616	Reads:1	Hits:1	Allocated_reads:1	Strand:+
TATTTACTGGGACTTCCTAACTTTTTGCT
>Location:NODE_121434_length_5572_cov_28.541996	Coordinate:1618	Reads:1	Hits:1	Allocated_reads:1	Strand:-
AGCAAAAAGTTAGGAAGTCCCAGTAAA
>Location:NODE_121434_length_5572_cov_28.541996	Coordinate:1627	Reads:1	Hits:1	Allocated_reads:1	Strand:-
AGAGAAGGGATAAGCAAAAAGTTAGGAAGT
>Location:NODE_121434_length_5572_cov_28.541996	Coordinate:1628	Reads:1	Hits:1	Allocated_reads:1	Strand:-
AAAGAGAGAAGGGATAAGCAAAAAGTTAGGAAG
>Location:NODE_121434_length_5572_cov_28.541996	Coordinate:1630	Reads:1	Hits:1	Allocated_reads:1	Strand:+
TCCTAACTTTTTGCTTATCCCTTCTCTCTT
>Location:NODE_121434_length_5572_cov_28.541996	Coordinate:1631	Reads:1	Hits:1	Allocated_reads:1	Strand:-
AAAGAGAGAAGGGATAAGCAAAAAGTTAGG
>Location:NODE_121434_length_5572_cov_28.541996	Coordinate:1633	Reads:2	Hits:1	Allocated_reads:2	Strand:-
AAAGAGAGAAGGGATAAGCAAAAAGTTA
>Location:NODE_121434_length_5572_cov_28.541996	Coordinate:1634	Reads:1	Hits:1	Allocated_reads:1	Strand:-
TTGGCAAAGAGAGAAGGGATAAGCAAAAAGTT
>Location:NODE_121434_length_5572_cov_28.541996	Coordinate:1635	Reads:2	Hits:1	Allocated_reads:2	Strand:-
CAAAGAGAGAAGGGATAAGCAAAAAGT
>Location:NODE_121434_length_5572_cov_28.541996	Coordinate:1635	Reads:1	Hits:1	Allocated_reads:1	Strand:-
GGCAAAGAGAGAAGGGATAAGCAAAAAGT
>Location:NODE_121434_length_5572_cov_28.541996	Coordinate:1635	Reads:6	Hits:1	Allocated_reads:6	Strand:-
TGGCAAAGAGAGAAGGGATAAGCAAAAAGT
>Location:NODE_121434_length_5572_cov_28.541996	Coordinate:1635	Reads:1	Hits:1	Allocated_reads:1	Strand:-
TTGGCAAAGAGAGAAGGGACAAGCAAAAAGT
>Location:NODE_121434_length_5572_cov_28.541996	Coordinate:1635	Reads:1	Hits:1	Allocated_reads:1	Strand:-
TTGGCAAAGAGAGAAGGGATAAGCAAAAAGC
>Location:NODE_121434_length_5572_cov_28.541996	Coordinate:1635	Reads:1	Hits:1	Allocated_reads:1	Strand:-
TTGGCAAAGAGAGAAGGGATAAGTAAAAAGT
>Location:NODE_121434_length_5572_cov_28.541996	Coordinate:1635	Reads:184	Hits:1	Allocated_reads:184	Strand:-
TTGGCAAAGAGAGAAGGGATAAGCAAAAAGT
>Location:NODE_121434_length_5572_cov_28.541996	Coordinate:1636	Reads:1	Hits:1	Allocated_reads:1	Strand:-
TTGGCAAAGAGAGAAGGGATAAGCAAAAAT
>Location:NODE_121434_length_5572_cov_28.541996	Coordinate:1636	Reads:1	Hits:1	Allocated_reads:1	Strand:-
TTGGCAAAGAGAGAAGGGATAAGCAAAATT
>Location:NODE_121434_length_5572_cov_28.541996	Coordinate:1636	Reads:4	Hits:1	Allocated_reads:4	Strand:-
TTGGCAAAGAGAGAAGGGATAAGCAAAAAG
>Location:NODE_121434_length_5572_cov_28.541996	Coordinate:1637	Reads:1	Hits:1	Allocated_reads:1	Strand:+
TTTTTGCTTATCCCTTCTCTCTTTGCC
>Location:NODE_121434_length_5572_cov_28.541996	Coordinate:1638	Reads:5	Hits:1	Allocated_reads:5	Strand:-
TTGGCAAAGAGAGAAGGGATAAGCAAAA
>Location:NODE_121434_length_5572_cov_28.541996	Coordinate:1639	Reads:1	Hits:1	Allocated_reads:1	Strand:-
TTGGCAAAGAGAGAAGGGATAAGCAAA
>Location:NODE_121434_length_5572_cov_28.541996	Coordinate:1641	Reads:3	Hits:1	Allocated_reads:3	Strand:-
TTGGCAAAGAGAGAAGGGATAAGCA
>Location:NODE_121434_length_5572_cov_28.541996	Coordinate:1642	Reads:1	Hits:1	Allocated_reads:1	Strand:-
AATTGGCAAAGAGAGAAGGGATAAGC
>Location:NODE_121434_length_5572_cov_28.541996	Coordinate:1642	Reads:1	Hits:1	Allocated_reads:1	Strand:-
TAATTGGCAAAGAGAGAAGGGATAAGC
>Location:NODE_121434_length_5572_cov_28.541996	Coordinate:1642	Reads:7	Hits:1	Allocated_reads:7	Strand:-
TTGGCAAAGAGAGAAGGGATAAGC
>Location:NODE_121434_length_5572_cov_28.541996	Coordinate:1644	Reads:1	Hits:1	Allocated_reads:1	Strand:+
TTATCCCTTCTCTCTTTGCCAATTAAGCA
>Location:NODE_121434_length_5572_cov_28.541996	Coordinate:1645	Reads:1	Hits:1	Allocated_reads:1	Strand:-
TAATTGGCAAAGAGAGAAGGGATA
>Location:NODE_121434_length_5572_cov_28.541996	Coordinate:1652	Reads:1	Hits:1	Allocated_reads:1	Strand:+
TCTCTCTTTGCCAATTAAGCACAACAT
>Location:NODE_121434_length_5572_cov_28.541996	Coordinate:1654	Reads:3	Hits:1	Allocated_reads:3	Strand:+
TCTCTTTGCCAATTAAGCACAACATTTAAT
>Location:NODE_121434_length_5572_cov_28.541996	Coordinate:1656	Reads:5	Hits:1	Allocated_reads:5	Strand:+
TCTTTGCCAATTAAGCACAACATTTAAT
>Location:NODE_121434_length_5572_cov_28.541996	Coordinate:1690	Reads:2	Hits:1	Allocated_reads:2	Strand:-
TATCCTTGAAACTGAATAAATAAAGAAACGT
>Location:NODE_121434_length_5572_cov_28.541996	Coordinate:1691	Reads:3	Hits:1	Allocated_reads:3	Strand:-
TATCCTTGAAACTGAATAAATAAAGAAACG
>Location:NODE_121434_length_5572_cov_28.541996	Coordinate:1692	Reads:3	Hits:1	Allocated_reads:3	Strand:-
TATCCTTGAAACTGAATAAATAAAGAAAC
>Location:NODE_121434_length_5572_cov_28.541996	Coordinate:1693	Reads:1	Hits:1	Allocated_reads:1	Strand:-
TTCCATATCCTTGAAACTGAATAAATAAAGAAA
>Location:NODE_121434_length_5572_cov_28.541996	Coordinate:1694	Reads:1	Hits:1	Allocated_reads:1	Strand:-
CCATATCCTTGAAACTGAATAAATAAAGAA
>Location:NODE_121434_length_5572_cov_28.541996	Coordinate:1694	Reads:1	Hits:1	Allocated_reads:1	Strand:-
TCCATATCCTTGAAACTGAATAAATAAAGAA
>Location:NODE_121434_length_5572_cov_28.541996	Coordinate:1694	Reads:6	Hits:1	Allocated_reads:6	Strand:-
TTCCATATCCTTGAAACTGAATAAATAAAGAA
>Location:NODE_121434_length_5572_cov_28.541996	Coordinate:1695	Reads:24	Hits:1	Allocated_reads:24	Strand:-
TTCCATATCCTTGAAACTGAATAAATAAAGA
>Location:NODE_121434_length_5572_cov_28.541996	Coordinate:1696	Reads:1	Hits:1	Allocated_reads:1	Strand:-
TATCCTTGAAACTGAATAAATAAAG
>Location:NODE_121434_length_5572_cov_28.541996	Coordinate:1696	Reads:1	Hits:1	Allocated_reads:1	Strand:-
TTCCATATCCTTGAAACTGAATAAATAAAG
>Location:NODE_121434_length_5572_cov_28.541996	Coordinate:1697	Reads:1	Hits:1	Allocated_reads:1	Strand:-
TTCCATATCCTTGAAACTGAATAAATAAA
>Location:NODE_121434_length_5572_cov_28.541996	Coordinate:1698	Reads:1	Hits:1	Allocated_reads:1	Strand:-
TTCCATATCCTTGAAACTGAATAAATAA
>Location:NODE_121434_length_5572_cov_28.541996	Coordinate:1699	Reads:1	Hits:1	Allocated_reads:1	Strand:-
TCCATATCCTTGAAACTGAATAAATA
>Location:NODE_121434_length_5572_cov_28.541996	Coordinate:1699	Reads:77	Hits:1	Allocated_reads:77	Strand:-
TTCCATATCCTTGAAACTGAATAAATA
>Location:NODE_121434_length_5572_cov_28.541996	Coordinate:1699	Reads:2	Hits:1	Allocated_reads:2	Strand:-
TTTCCATATCCTTGAAACTGAATAAATA
>Location:NODE_121434_length_5572_cov_28.541996	Coordinate:1699	Reads:5	Hits:1	Allocated_reads:5	Strand:-
TTTTCCATATCCTTGAAACTGAATAAATA
>Location:NODE_121434_length_5572_cov_28.541996	Coordinate:1701	Reads:2	Hits:1	Allocated_reads:2	Strand:-
ATTTTCCATATCCTTGAAACTGAATAAA
>Location:NODE_121434_length_5572_cov_28.541996	Coordinate:1702	Reads:1	Hits:1	Allocated_reads:1	Strand:-
TATTTTCCATATCCTTGAAACTGAATAA
>Location:NODE_121434_length_5572_cov_28.541996	Coordinate:1703	Reads:2	Hits:1	Allocated_reads:2	Strand:-
ATTTTCCATATCCTTGAAACTGAATA
>Location:NODE_121434_length_5572_cov_28.541996	Coordinate:1703	Reads:50	Hits:1	Allocated_reads:50	Strand:-
TATTTTCCATATCCTTGAAACTGAATA
>Location:NODE_121434_length_5572_cov_28.541996	Coordinate:1703	Reads:3	Hits:1	Allocated_reads:3	Strand:-
TCTATTTTCCATATCCTTGAAACTGAATA
>Location:NODE_121434_length_5572_cov_28.541996	Coordinate:1703	Reads:1	Hits:1	Allocated_reads:1	Strand:-
TGATCTATTTTCCATATCCTTGAAACTGAATA
>Location:NODE_121434_length_5572_cov_28.541996	Coordinate:1703	Reads:1	Hits:1	Allocated_reads:1	Strand:-
TTTCCATATCCTTGAAACTGAATA
>Location:NODE_121434_length_5572_cov_28.541996	Coordinate:1703	Reads:1	Hits:1	Allocated_reads:1	Strand:-
TTTTCCATATCCTTGAAACTGAATA
>Location:NODE_121434_length_5572_cov_28.541996	Coordinate:1704	Reads:2	Hits:1	Allocated_reads:2	Strand:-
TATTTTCCATATCCTTGAAACTGAAT
>Location:NODE_121434_length_5572_cov_28.541996	Coordinate:1705	Reads:1	Hits:1	Allocated_reads:1	Strand:-
TATTTTCCATATCCTTGAAACTGAA
>Location:NODE_121434_length_5572_cov_28.541996	Coordinate:1705	Reads:3	Hits:1	Allocated_reads:3	Strand:-
TGATCTATTTTCCATATCCTTGAAACTGAA
>Location:NODE_121434_length_5572_cov_28.541996	Coordinate:1707	Reads:1	Hits:1	Allocated_reads:1	Strand:-
TGATCTATTTTCCATATCCTTGAAACTG
>Location:NODE_121434_length_5572_cov_28.541996	Coordinate:1711	Reads:1	Hits:1	Allocated_reads:1	Strand:-
AAATGATCTATTTTCCATATCCTTGAA
>Location:NODE_121434_length_5572_cov_28.541996	Coordinate:1711	Reads:1	Hits:1	Allocated_reads:1	Strand:+
TTCAAGGATATGGAAAATAGATCATTTAAATG
>Location:NODE_121434_length_5572_cov_28.541996	Coordinate:1716	Reads:1	Hits:1	Allocated_reads:1	Strand:+
GGATATGGAAAATAGATCATTTAAATG
>Location:NODE_121434_length_5572_cov_28.541996	Coordinate:1716	Reads:2	Hits:1	Allocated_reads:2	Strand:+
GGATATGGAAAATAGATCATTTAAATGTA
>Location:NODE_121434_length_5572_cov_28.541996	Coordinate:1769	Reads:1	Hits:1	Allocated_reads:1	Strand:-
TAACTATATTTATGTTTGCATGTTTTTA
>Location:NODE_121434_length_5572_cov_28.541996	Coordinate:1780	Reads:2	Hits:1	Allocated_reads:2	Strand:+
AAACATAAATATAGTTATTCTGTATTTCT
>Location:NODE_121434_length_5572_cov_28.541996	Coordinate:1789	Reads:2	Hits:1	Allocated_reads:2	Strand:+
TATAGTTATTCTGTATTTCTTTTTCAAGT
>Location:NODE_121434_length_5572_cov_28.541996	Coordinate:1789	Reads:5	Hits:1	Allocated_reads:5	Strand:+
TATAGTTATTCTGTATTTCTTTTTCAAGTGT
>Location:NODE_121434_length_5572_cov_28.541996	Coordinate:1790	Reads:1	Hits:1	Allocated_reads:1	Strand:+
ATAGTTATTCTGTATTTCTTTTTC
>Location:NODE_121434_length_5572_cov_28.541996	Coordinate:1790	Reads:1	Hits:1	Allocated_reads:1	Strand:+
ATAGTTATTCTGTATTTCTTTTTCAAGT
>Location:NODE_121434_length_5572_cov_28.541996	Coordinate:1790	Reads:2	Hits:1	Allocated_reads:2	Strand:+
ATAGTTATTCTGTATTTCTTTTTCAAGTGT
>Location:NODE_121434_length_5572_cov_28.541996	Coordinate:1790	Reads:1	Hits:1	Allocated_reads:1	Strand:+
ATAGTTATTCTGTATTTCTTTTTCAAGTGTT
>Location:NODE_121434_length_5572_cov_28.541996	Coordinate:1791	Reads:1	Hits:1	Allocated_reads:1	Strand:+
TAGTTATTCTGTATTTCTTTTTCAAG
>Location:NODE_121434_length_5572_cov_28.541996	Coordinate:1791	Reads:1	Hits:1	Allocated_reads:1	Strand:+
TAGTTATTCTGTATTTCTTTTTCAAGTGT
>Location:NODE_121434_length_5572_cov_28.541996	Coordinate:1792	Reads:1	Hits:1	Allocated_reads:1	Strand:-
ACACTTGAAAAAGAAATACAGAATAACT
>Location:NODE_121434_length_5572_cov_28.541996	Coordinate:1792	Reads:1	Hits:1	Allocated_reads:1	Strand:+
AGTTATTCTGTATTTCTTTTTCAAGTGT
>Location:NODE_121434_length_5572_cov_28.541996	Coordinate:1792	Reads:1	Hits:1	Allocated_reads:1	Strand:+
AGTTATTCTGTATTTCTTTTTCAAGTGTT
>Location:NODE_121434_length_5572_cov_28.541996	Coordinate:1793	Reads:1	Hits:1	Allocated_reads:1	Strand:-
CAACACTTGAAAAAGAAATACAGAATAAC
>Location:NODE_121434_length_5572_cov_28.541996	Coordinate:1793	Reads:2	Hits:1	Allocated_reads:2	Strand:-
TCAACACTTGAAAAAGAAATACAGAATAAC
>Location:NODE_121434_length_5572_cov_28.541996	Coordinate:1803	Reads:1	Hits:1	Allocated_reads:1	Strand:-
CCCATTAAAATCAACACTTGAAAAAGAAAT
>Location:NODE_121434_length_5572_cov_28.541996	Coordinate:1807	Reads:1	Hits:1	Allocated_reads:1	Strand:-
AAACCCATTAAAATCAACACTTGAAAAAG
>Location:NODE_121434_length_5572_cov_28.541996	Coordinate:1807	Reads:4	Hits:1	Allocated_reads:4	Strand:-
TAAACCCATTAAAATCAACACTTGAAAAAG
>Location:NODE_121434_length_5572_cov_28.541996	Coordinate:1807	Reads:1	Hits:1	Allocated_reads:1	Strand:-
TTAAACCCATTAAAATCAACACTTGAAAAAG
>Location:NODE_121434_length_5572_cov_28.541996	Coordinate:1807	Reads:1	Hits:1	Allocated_reads:1	Strand:-
TTTAAACCCATTAAAATCAACACTTGAAAAAG
>Location:NODE_121434_length_5572_cov_28.541996	Coordinate:1808	Reads:1	Hits:1	Allocated_reads:1	Strand:-
TAAACCCATTAAAATCAACACTTGAAAAA
>Location:NODE_121434_length_5572_cov_28.541996	Coordinate:1808	Reads:1	Hits:1	Allocated_reads:1	Strand:-
TTAAACCCATTAAAATCAACACTTGAAAAA
>Location:NODE_121434_length_5572_cov_28.541996	Coordinate:1809	Reads:1	Hits:1	Allocated_reads:1	Strand:-
TTAAACCCATTAAAATCAACACTTGAAAA
>Location:NODE_121434_length_5572_cov_28.541996	Coordinate:1812	Reads:1	Hits:1	Allocated_reads:1	Strand:+
TCAAGTGTTGATTTTAATGGGTTTAAAT
>Location:NODE_121434_length_5572_cov_28.541996	Coordinate:1813	Reads:1	Hits:1	Allocated_reads:1	Strand:-
TAAACCCATTAAAATCAACACTTG
>Location:NODE_121434_length_5572_cov_28.541996	Coordinate:1826	Reads:1	Hits:1	Allocated_reads:1	Strand:+
TAATGGGTTTAAATACTGTAGTATTATC
>Location:NODE_121434_length_5572_cov_28.541996	Coordinate:1827	Reads:1	Hits:1	Allocated_reads:1	Strand:+
AATGGGTTTAAATACTGTAGTATTATCTC
>Location:NODE_121434_length_5572_cov_28.541996	Coordinate:1860	Reads:9	Hits:1	Allocated_reads:9	Strand:+
ATAGACATAAGATTGTTGTGCTCCATT
>Location:NODE_121434_length_5572_cov_28.541996	Coordinate:1860	Reads:3	Hits:1	Allocated_reads:3	Strand:+
ATAGACATAAGATTGTTGTGCTCCATTT
>Location:NODE_121434_length_5572_cov_28.541996	Coordinate:1860	Reads:1	Hits:1	Allocated_reads:1	Strand:+
ATAGACATAAGATTGTTGTGCTCCATTTC
>Location:NODE_121434_length_5572_cov_28.541996	Coordinate:1860	Reads:1	Hits:1	Allocated_reads:1	Strand:+
ATAGACATAAGATTGTTGTGCTCCATTTCCATT
>Location:NODE_121434_length_5572_cov_28.541996	Coordinate:1873	Reads:1	Hits:1	Allocated_reads:1	Strand:-
TAAATAGGGAATGGAAATGGAGCACAACA
>Location:NODE_121434_length_5572_cov_28.541996	Coordinate:1881	Reads:1	Hits:1	Allocated_reads:1	Strand:-
TAAGCTTGTTCTAAATAGGGAATGGAAATGGA
>Location:NODE_121434_length_5572_cov_28.541996	Coordinate:1881	Reads:1	Hits:1	Allocated_reads:1	Strand:-
TAAGCTTGTTCTAAATAGGGAATGGAAATGGT
>Location:NODE_121434_length_5572_cov_28.541996	Coordinate:1884	Reads:5	Hits:1	Allocated_reads:5	Strand:-
TAAGCTTGTTCTAAATAGGGAATGGAAAT
>Location:NODE_121434_length_5572_cov_28.541996	Coordinate:1886	Reads:1	Hits:1	Allocated_reads:1	Strand:-
TAAGCTTGTTCTAAATAGGGAATGGAA
>Location:NODE_121434_length_5572_cov_28.541996	Coordinate:1889	Reads:2	Hits:1	Allocated_reads:2	Strand:-
TAAGCTTGTTCTAAATAGGGAATG
>Location:NODE_121434_length_5572_cov_28.541996	Coordinate:1898	Reads:1	Hits:1	Allocated_reads:1	Strand:+
TTTAGAACAAGCTTACAGGGTCATTGTGA
>Location:NODE_121434_length_5572_cov_28.541996	Coordinate:1899	Reads:1	Hits:1	Allocated_reads:1	Strand:+
TTAGAACAAGCTTACAGGGTCATTGTGAGT
>Location:NODE_121434_length_5572_cov_28.541996	Coordinate:1907	Reads:1	Hits:1	Allocated_reads:1	Strand:-
ATGAAAAGACTCACAATGACCCTGTAAGCT
>Location:NODE_121434_length_5572_cov_28.541996	Coordinate:1907	Reads:1	Hits:1	Allocated_reads:1	Strand:-
GAATGAAAAGACTCACAATGACCCTGTAAGCT
>Location:NODE_121434_length_5572_cov_28.541996	Coordinate:1914	Reads:1	Hits:1	Allocated_reads:1	Strand:-
AAAGAATGAAAAGACTCACAATGACCCT
>Location:NODE_121434_length_5572_cov_28.541996	Coordinate:1914	Reads:1	Hits:1	Allocated_reads:1	Strand:-
AAGAATGAAAAGACTCACAATGACCCT
>Location:NODE_121434_length_5572_cov_28.541996	Coordinate:1914	Reads:3	Hits:1	Allocated_reads:3	Strand:-
CACTAAAGAATGAAAAGACTCACAATGACCCT
>Location:NODE_121434_length_5572_cov_28.541996	Coordinate:1914	Reads:7	Hits:1	Allocated_reads:7	Strand:-
TAAAGAATGAAAAGACTCACAATGACCCT
>Location:NODE_121434_length_5572_cov_28.541996	Coordinate:1916	Reads:1	Hits:1	Allocated_reads:1	Strand:-
ACTAAAGAATGAAAAGACTCACAATGACC
>Location:NODE_121434_length_5572_cov_28.541996	Coordinate:1916	Reads:8	Hits:1	Allocated_reads:8	Strand:-
CACTAAAGAATGAAAAGACTCACAATGACC
>Location:NODE_121434_length_5572_cov_28.541996	Coordinate:1916	Reads:1	Hits:1	Allocated_reads:1	Strand:-
CTAAAGAATGAAAAGACTCACAATGACC
>Location:NODE_121434_length_5572_cov_28.541996	Coordinate:1916	Reads:1	Hits:1	Allocated_reads:1	Strand:-
TAAAGAATGAAAAGACTCACAATGACC
>Location:NODE_121434_length_5572_cov_28.541996	Coordinate:1916	Reads:1	Hits:1	Allocated_reads:1	Strand:-
TACACTAAAGAATGAAAAGACTCACAATGACC
>Location:NODE_121434_length_5572_cov_28.541996	Coordinate:1917	Reads:1	Hits:1	Allocated_reads:1	Strand:-
CACTAAAGAATGAAAAGACTCACAATGAC
>Location:NODE_121434_length_5572_cov_28.541996	Coordinate:1920	Reads:2	Hits:1	Allocated_reads:2	Strand:-
ACACTAAAGAATGAAAAGACTCACAAT
>Location:NODE_121434_length_5572_cov_28.541996	Coordinate:1920	Reads:5	Hits:1	Allocated_reads:5	Strand:-
ATCTACACTAAAGAATGAAAAGACTCACAAT
>Location:NODE_121434_length_5572_cov_28.541996	Coordinate:1920	Reads:6	Hits:1	Allocated_reads:6	Strand:-
CACTAAAGAATGAAAAGACTCACAAT
>Location:NODE_121434_length_5572_cov_28.541996	Coordinate:1920	Reads:2	Hits:1	Allocated_reads:2	Strand:-
CTACACTAAAGAATGAAAAGACTCACAAT
>Location:NODE_121434_length_5572_cov_28.541996	Coordinate:1920	Reads:21	Hits:1	Allocated_reads:21	Strand:-
TACACTAAAGAATGAAAAGACTCACAAT
>Location:NODE_121434_length_5572_cov_28.541996	Coordinate:1920	Reads:2	Hits:1	Allocated_reads:2	Strand:-
TCTACACTAAAGAATGAAAAGACTCACAAT
>Location:NODE_121434_length_5572_cov_28.541996	Coordinate:1922	Reads:1	Hits:1	Allocated_reads:1	Strand:-
ATCTACACTAAAGAATGAAAAGACTCACA
>Location:NODE_121434_length_5572_cov_28.541996	Coordinate:1924	Reads:1	Hits:1	Allocated_reads:1	Strand:-
CAATCTACACTAAAGAATGAAAAGACTCA
>Location:NODE_121434_length_5572_cov_28.541996	Coordinate:1926	Reads:1	Hits:1	Allocated_reads:1	Strand:-
ACAATCTACACTAAAGAATGAAAAGACT
>Location:NODE_121434_length_5572_cov_28.541996	Coordinate:1926	Reads:1	Hits:1	Allocated_reads:1	Strand:-
ATCTACACTAAAGAATGAAAAGACT
>Location:NODE_121434_length_5572_cov_28.541996	Coordinate:1926	Reads:51	Hits:1	Allocated_reads:51	Strand:-
TACAATCTACACTAAAGAATGAAAAGACT
>Location:NODE_121434_length_5572_cov_28.541996	Coordinate:1926	Reads:2	Hits:1	Allocated_reads:2	Strand:-
TTACAATCTACACTAAAGAATGAAAAGACT
>Location:NODE_121434_length_5572_cov_28.541996	Coordinate:1927	Reads:1	Hits:1	Allocated_reads:1	Strand:-
TACAATCTACACTAAAGAATGAAGAGAC
>Location:NODE_121434_length_5572_cov_28.541996	Coordinate:1927	Reads:11	Hits:1	Allocated_reads:11	Strand:-
TACAATCTACACTAAAGAATGAAAAGAC
>Location:NODE_121434_length_5572_cov_28.541996	Coordinate:1928	Reads:1	Hits:1	Allocated_reads:1	Strand:-
TACAATCTACACTAAAGAATGAAAAGA
>Location:NODE_121434_length_5572_cov_28.541996	Coordinate:1932	Reads:1	Hits:1	Allocated_reads:1	Strand:-
CAAGTTACAATCTACACTAAAGAATGAA
>Location:NODE_121434_length_5572_cov_28.541996	Coordinate:1934	Reads:2	Hits:1	Allocated_reads:2	Strand:+
CATTCTTTAGTGTAGATTGTAACTTGAGCT
>Location:NODE_121434_length_5572_cov_28.541996	Coordinate:1938	Reads:2	Hits:1	Allocated_reads:2	Strand:+
CTTTAGTGTAGATTGTAACTTGAGCTGAAGCT
>Location:NODE_121434_length_5572_cov_28.541996	Coordinate:1940	Reads:1	Hits:1	Allocated_reads:1	Strand:+
TTAGTGTAGATTGTAACTTGAGCTGAAGC
>Location:NODE_121434_length_5572_cov_28.541996	Coordinate:1941	Reads:1	Hits:1	Allocated_reads:1	Strand:+
TAGTGTAGATTGTAACTTGAGCTGAAGC
>Location:NODE_121434_length_5572_cov_28.541996	Coordinate:1941	Reads:1	Hits:1	Allocated_reads:1	Strand:+
TAGTGTAGATTGTAACTTGAGCTGAAGCT
>Location:NODE_121434_length_5572_cov_28.541996	Coordinate:1942	Reads:1	Hits:1	Allocated_reads:1	Strand:-
TAGCTTCAGCTCAAGTTACAATCTACACT
>Location:NODE_121434_length_5572_cov_28.541996	Coordinate:1942	Reads:2	Hits:1	Allocated_reads:2	Strand:-
TTAGCTTCAGCTCAAGTTACAATCTACACT
>Location:NODE_121434_length_5572_cov_28.541996	Coordinate:1945	Reads:1	Hits:1	Allocated_reads:1	Strand:+
GTAGATTGTAACTTGAGCTGAAGC
>Location:NODE_121434_length_5572_cov_28.541996	Coordinate:1945	Reads:5	Hits:1	Allocated_reads:5	Strand:+
GTAGATTGTAACTTGAGCTGAAGCT
>Location:NODE_121434_length_5572_cov_28.541996	Coordinate:1945	Reads:1	Hits:1	Allocated_reads:1	Strand:+
GTAGATTGTAACTTGAGCTGAAGCTAA
>Location:NODE_121434_length_5572_cov_28.541996	Coordinate:1945	Reads:1	Hits:1	Allocated_reads:1	Strand:+
GTAGATTGTAACTTGAGCTGAAGCTTT
>Location:NODE_121434_length_5572_cov_28.541996	Coordinate:1945	Reads:9	Hits:1	Allocated_reads:9	Strand:+
GTAGATTGTAACTTGAGCTGAAGCTAAAT
>Location:NODE_121434_length_5572_cov_28.541996	Coordinate:1945	Reads:1	Hits:1	Allocated_reads:1	Strand:+
GTAGATTGTAACTTGAGCTGAAGCTAAATT
>Location:NODE_121434_length_5572_cov_28.541996	Coordinate:1945	Reads:1	Hits:1	Allocated_reads:1	Strand:+
GTAGATTGTAACTTGAGCTGAAGCTAAATTAGGT
>Location:NODE_121434_length_5572_cov_28.541996	Coordinate:1946	Reads:1	Hits:1	Allocated_reads:1	Strand:+
TAGATTGTAACTTGAGCTGAAGCTAAAT
>Location:NODE_121434_length_5572_cov_28.541996	Coordinate:1946	Reads:1	Hits:1	Allocated_reads:1	Strand:+
TAGATTGTAACTTGAGCTGAAGCTAAATT
>Location:NODE_121434_length_5572_cov_28.541996	Coordinate:1948	Reads:1	Hits:1	Allocated_reads:1	Strand:+
GATTGTAACTTGAGCTGAAGCTAAATTAGG
>Location:NODE_121434_length_5572_cov_28.541996	Coordinate:1950	Reads:9	Hits:1	Allocated_reads:9	Strand:+
TTGTAACTTGAGCTGAAGCTAAATTAGGT
>Location:NODE_121434_length_5572_cov_28.541996	Coordinate:1953	Reads:1	Hits:1	Allocated_reads:1	Strand:-
TAGGAACCTAATTTAGCTTCAGCTCAAGTTA
>Location:NODE_121434_length_5572_cov_28.541996	Coordinate:1954	Reads:1	Hits:1	Allocated_reads:1	Strand:-
AGGAACCTAATTTAGCTTCAGCTCAAGTT
>Location:NODE_121434_length_5572_cov_28.541996	Coordinate:1954	Reads:5	Hits:1	Allocated_reads:5	Strand:-
TAGGAACCTAATTTAGCTTCAGCTCAAGTT
>Location:NODE_121434_length_5572_cov_28.541996	Coordinate:1955	Reads:1	Hits:1	Allocated_reads:1	Strand:-
AGGAACCTAATTTAGCTTCAGCTCAAGT
>Location:NODE_121434_length_5572_cov_28.541996	Coordinate:1955	Reads:1	Hits:1	Allocated_reads:1	Strand:-
TAGGAACCTAATTTAGCTTCAGCCCAAGT
>Location:NODE_121434_length_5572_cov_28.541996	Coordinate:1955	Reads:1	Hits:1	Allocated_reads:1	Strand:-
TAGGAACCTAATTTAGCTTCAGCGCAAGT
>Location:NODE_121434_length_5572_cov_28.541996	Coordinate:1955	Reads:1	Hits:1	Allocated_reads:1	Strand:-
TAGGAACCTAATTTAGCTTCAGCTCAATT
>Location:NODE_121434_length_5572_cov_28.541996	Coordinate:1955	Reads:161	Hits:1	Allocated_reads:161	Strand:-
TAGGAACCTAATTTAGCTTCAGCTCAAGT
>Location:NODE_121434_length_5572_cov_28.541996	Coordinate:1955	Reads:3	Hits:1	Allocated_reads:3	Strand:-
TTAGGAACCTAATTTAGCTTCAGCTCAAGT
>Location:NODE_121434_length_5572_cov_28.541996	Coordinate:1955	Reads:2	Hits:1	Allocated_reads:2	Strand:-
TTTAGGAACCTAATTTAGCTTCAGCTCAAGT
>Location:NODE_121434_length_5572_cov_28.541996	Coordinate:1956	Reads:4	Hits:1	Allocated_reads:4	Strand:-
TAGGAACCTAATTTAGCTTCAGCTCAAG
>Location:NODE_121434_length_5572_cov_28.541996	Coordinate:1957	Reads:1	Hits:1	Allocated_reads:1	Strand:-
TAGGAACCTAATTTAGCTTCAGCTATT
>Location:NODE_121434_length_5572_cov_28.541996	Coordinate:1958	Reads:3	Hits:1	Allocated_reads:3	Strand:-
TAGGAACCTAATTTAGCTTCAGCTCA
>Location:NODE_121434_length_5572_cov_28.541996	Coordinate:1959	Reads:1	Hits:1	Allocated_reads:1	Strand:-
TAGGAACCTAATTTAGCTTCAGCTC
>Location:NODE_121434_length_5572_cov_28.541996	Coordinate:1960	Reads:3	Hits:1	Allocated_reads:3	Strand:-
TAGGAACCTAATTTAGCTTCAGCT
>Location:NODE_121434_length_5572_cov_28.541996	Coordinate:1984	Reads:13	Hits:1	Allocated_reads:13	Strand:-
TCATACCAACACTAGCTACTAGCTTCTTT
>Location:NODE_121434_length_5572_cov_28.541996	Coordinate:1985	Reads:1	Hits:1	Allocated_reads:1	Strand:+
AAGAAGCTAGTAGCTAGTGTTGGTA
>Location:NODE_121434_length_5572_cov_28.541996	Coordinate:1985	Reads:1	Hits:1	Allocated_reads:1	Strand:+
AAGAAGCTAGTAGCTAGTGTTGGTATGA
>Location:NODE_121434_length_5572_cov_28.541996	Coordinate:1985	Reads:1	Hits:1	Allocated_reads:1	Strand:-
TACCAACACTAGCTACTAGCTTCTT
>Location:NODE_121434_length_5572_cov_28.541996	Coordinate:1985	Reads:4	Hits:1	Allocated_reads:4	Strand:-
TCATACCAACACTAGCTACTAGCTTCTT
>Location:NODE_121434_length_5572_cov_28.541996	Coordinate:1989	Reads:3	Hits:1	Allocated_reads:3	Strand:-
CTGAGTCTCATACCAACACTAGCTACTAGCT
>Location:NODE_121434_length_5572_cov_28.541996	Coordinate:1990	Reads:1	Hits:1	Allocated_reads:1	Strand:-
TCTGAGTCTCATACCAACACTAGCTACTAGC
>Location:NODE_121434_length_5572_cov_28.541996	Coordinate:1990	Reads:2	Hits:1	Allocated_reads:2	Strand:-
TGAGTCTCATACCAACACTAGCTACTAGC
>Location:NODE_121434_length_5572_cov_28.541996	Coordinate:1993	Reads:1	Hits:1	Allocated_reads:1	Strand:-
CCTCTGAGTCTCATACCAACACTAGCTACT
>Location:NODE_121434_length_5572_cov_28.541996	Coordinate:1993	Reads:1	Hits:1	Allocated_reads:1	Strand:-
TCCTCTGAGTCTCATACCAACACTAGCTACT
>Location:NODE_121434_length_5572_cov_28.541996	Coordinate:1996	Reads:1	Hits:1	Allocated_reads:1	Strand:-
TCCTCTGAGTCTCATACCAACACTAGCT
>Location:NODE_121434_length_5572_cov_28.541996	Coordinate:1997	Reads:1	Hits:1	Allocated_reads:1	Strand:-
TCCTCTGAGTCTCATACCAACACTAGC
>Location:NODE_121434_length_5572_cov_28.541996	Coordinate:1997	Reads:11	Hits:1	Allocated_reads:11	Strand:-
TGTTTCCTCTGAGTCTCATACCAACACTAGC
>Location:NODE_121434_length_5572_cov_28.541996	Coordinate:1997	Reads:2	Hits:1	Allocated_reads:2	Strand:-
TTTCCTCTGAGTCTCATACCAACACTAGC
>Location:NODE_121434_length_5572_cov_28.541996	Coordinate:1999	Reads:4	Hits:1	Allocated_reads:4	Strand:-
TGTTTCCTCTGAGTCTCATACCAACACTA
>Location:NODE_121434_length_5572_cov_28.541996	Coordinate:2000	Reads:1	Hits:1	Allocated_reads:1	Strand:-
ATCATGTTTCCTCTGAGTCTCATACCAACACT
>Location:NODE_121434_length_5572_cov_28.541996	Coordinate:2000	Reads:1	Hits:1	Allocated_reads:1	Strand:-
TGTTTCCTCTGAGTCTCATACCAACACG
>Location:NODE_121434_length_5572_cov_28.541996	Coordinate:2000	Reads:60	Hits:1	Allocated_reads:60	Strand:-
TGTTTCCTCTGAGTCTCATACCAACACT
>Location:NODE_121434_length_5572_cov_28.541996	Coordinate:2001	Reads:3	Hits:1	Allocated_reads:3	Strand:-
TGTTTCCTCTGAGTCTCATACCAACAC
>Location:NODE_121434_length_5572_cov_28.541996	Coordinate:2002	Reads:2	Hits:1	Allocated_reads:2	Strand:-
TGTTTCCTCTGAGTCTCATACCAACA
>Location:NODE_121434_length_5572_cov_28.541996	Coordinate:2003	Reads:1	Hits:1	Allocated_reads:1	Strand:+
GTTGGTATGAGACTCAGAGGAAAC
>Location:NODE_121434_length_5572_cov_28.541996	Coordinate:2003	Reads:1	Hits:1	Allocated_reads:1	Strand:+
GTTGGTATGAGACTCAGAGGAAAAATG
>Location:NODE_121434_length_5572_cov_28.541996	Coordinate:2003	Reads:1	Hits:1	Allocated_reads:1	Strand:+
GTTGGTATGAGACTCAGAGGAAACATGATTGTC
>Location:NODE_121434_length_5572_cov_28.541996	Coordinate:2003	Reads:1	Hits:1	Allocated_reads:1	Strand:-
TGTTTCCTCTGAGTCTCATACCAAC
>Location:NODE_121434_length_5572_cov_28.541996	Coordinate:2005	Reads:1	Hits:1	Allocated_reads:1	Strand:+
TGGTATGAGACTCAGAGGAAACATGATT
>Location:NODE_121434_length_5572_cov_28.541996	Coordinate:2011	Reads:1	Hits:1	Allocated_reads:1	Strand:+
GAGACTCAGAGGAAACATGATTGTCTGTCG
>Location:NODE_121434_length_5572_cov_28.541996	Coordinate:2014	Reads:1	Hits:1	Allocated_reads:1	Strand:+
ACTCAGAGGAAACATGATTGTCTGTCGTCA
>Location:NODE_121434_length_5572_cov_28.541996	Coordinate:2014	Reads:1	Hits:1	Allocated_reads:1	Strand:+
ACTCAGAGGAAACATGATTGTCTGTCGTCAAT
>Location:NODE_121434_length_5572_cov_28.541996	Coordinate:2014	Reads:1	Hits:1	Allocated_reads:1	Strand:-
GACGACAGACAATCATGTTTCCTCTGAGT
>Location:NODE_121434_length_5572_cov_28.541996	Coordinate:2014	Reads:1	Hits:1	Allocated_reads:1	Strand:-
TGACGACAGACAATCATGTTTCCTCTGAGT
>Location:NODE_121434_length_5572_cov_28.541996	Coordinate:2014	Reads:2	Hits:1	Allocated_reads:2	Strand:-
TTGACGACAGACAATCATGTTTCCTCTGAGT
>Location:NODE_121434_length_5572_cov_28.541996	Coordinate:2015	Reads:2	Hits:1	Allocated_reads:2	Strand:+
CTCAGAGGAAACATGATTGTCTGTCGTCA
>Location:NODE_121434_length_5572_cov_28.541996	Coordinate:2016	Reads:1	Hits:1	Allocated_reads:1	Strand:-
GACGACAGACAATCATGTTTCCTCTGA
>Location:NODE_121434_length_5572_cov_28.541996	Coordinate:2016	Reads:1	Hits:1	Allocated_reads:1	Strand:+
TCAGAGGAAACATGATTGTCTGTCGTCA
>Location:NODE_121434_length_5572_cov_28.541996	Coordinate:2016	Reads:1	Hits:1	Allocated_reads:1	Strand:-
TGACGACAGACAATCATGTTTCCTCTGA
>Location:NODE_121434_length_5572_cov_28.541996	Coordinate:2017	Reads:1	Hits:1	Allocated_reads:1	Strand:+
CAGAGGAAACATGATTGTCTGTCGTCAATA
>Location:NODE_121434_length_5572_cov_28.541996	Coordinate:2018	Reads:5	Hits:1	Allocated_reads:5	Strand:+
AGAGGAAACATGATTGTCTGTCGTCA
>Location:NODE_121434_length_5572_cov_28.541996	Coordinate:2018	Reads:63	Hits:1	Allocated_reads:63	Strand:+
AGAGGAAACATGATTGTCTGTCGTCAATA
>Location:NODE_121434_length_5572_cov_28.541996	Coordinate:2018	Reads:1	Hits:1	Allocated_reads:1	Strand:+
AGAGGAAACATGATTGTCTGTCGTCAATATA
>Location:NODE_121434_length_5572_cov_28.541996	Coordinate:2021	Reads:1	Hits:1	Allocated_reads:1	Strand:+
GGAAACATGATTGTCTGTCGTCAATA
>Location:NODE_121434_length_5572_cov_28.541996	Coordinate:2024	Reads:1	Hits:1	Allocated_reads:1	Strand:+
AACATGATTGTCTGTCGTCAATATAAATGACT
>Location:NODE_121434_length_5572_cov_28.541996	Coordinate:2034	Reads:1	Hits:1	Allocated_reads:1	Strand:+
TCTGTCGTCAATATAAATGACTGTGTGCAGCT
>Location:NODE_121434_length_5572_cov_28.541996	Coordinate:2035	Reads:1	Hits:1	Allocated_reads:1	Strand:-
TTTGCACACAGTCATTTATATTGACGACAG
>Location:NODE_121434_length_5572_cov_28.541996	Coordinate:2037	Reads:1	Hits:1	Allocated_reads:1	Strand:-
TGCACACAGTCATTTATATTGACGAC
>Location:NODE_121434_length_5572_cov_28.541996	Coordinate:2037	Reads:1	Hits:1	Allocated_reads:1	Strand:-
TTTGCACACAGTCATTTATATTGACGAC
>Location:NODE_121434_length_5572_cov_28.541996	Coordinate:2040	Reads:3	Hits:1	Allocated_reads:3	Strand:-
TATGTTTGCACACAGTCATTTATATTGAC
>Location:NODE_121434_length_5572_cov_28.541996	Coordinate:2052	Reads:1	Hits:1	Allocated_reads:1	Strand:-
TATTGTCTATGTTTGCACACAGTC
>Location:NODE_121434_length_5572_cov_28.541996	Coordinate:2059	Reads:2	Hits:1	Allocated_reads:2	Strand:+
TGCAAACATAGACAATATAAAAGATGAACCT
>Location:NODE_121434_length_5572_cov_28.541996	Coordinate:2066	Reads:2	Hits:1	Allocated_reads:2	Strand:+
ATAGACAATATAAAAGATGAACCTTGCTGA
>Location:NODE_121434_length_5572_cov_28.541996	Coordinate:2066	Reads:1	Hits:1	Allocated_reads:1	Strand:+
ATAGACAATATAAAAGATGAACCTTGCTGAGC
>Location:NODE_121434_length_5572_cov_28.541996	Coordinate:2067	Reads:2	Hits:1	Allocated_reads:2	Strand:-
TCAGCAAGGTTCATCTTTTATATTGTCTA
>Location:NODE_121434_length_5572_cov_28.541996	Coordinate:2072	Reads:2	Hits:1	Allocated_reads:2	Strand:-
TGGTAGCTCAGCAAGGTTCATCTTTTATATT
>Location:NODE_121434_length_5572_cov_28.541996	Coordinate:2073	Reads:1	Hits:1	Allocated_reads:1	Strand:-
TGGTAGCTCAGCAAGGTTCATCTTTTATAT
>Location:NODE_121434_length_5572_cov_28.541996	Coordinate:2074	Reads:1	Hits:1	Allocated_reads:1	Strand:-
TGGTAGCTCAGCAAGGTTCATCTTTTATA
>Location:NODE_121434_length_5572_cov_28.541996	Coordinate:2078	Reads:1	Hits:1	Allocated_reads:1	Strand:-
TGGTAGCTCAGCAAGGTTCATCTTT
>Location:NODE_121434_length_5572_cov_28.541996	Coordinate:2079	Reads:1	Hits:1	Allocated_reads:1	Strand:-
TGGTAGCTCAGCAAGGTTCATCTT
>Location:NODE_121434_length_5572_cov_28.541996	Coordinate:2081	Reads:1	Hits:1	Allocated_reads:1	Strand:-
GAAGTCATGGTAGCTCAGCAAGGTTCATC
>Location:NODE_121434_length_5572_cov_28.541996	Coordinate:2082	Reads:1	Hits:1	Allocated_reads:1	Strand:-
GAAGTCATGGTAGCTCAGCAAGGTTCAT
>Location:NODE_121434_length_5572_cov_28.541996	Coordinate:2083	Reads:1	Hits:1	Allocated_reads:1	Strand:-
GCAGAAGTCATGGTAGCTCAGCAAGGTTCA
>Location:NODE_121434_length_5572_cov_28.541996	Coordinate:2084	Reads:2	Hits:1	Allocated_reads:2	Strand:-
CAGAAGTCATGGTAGCTCAGCAAGGTTC
>Location:NODE_121434_length_5572_cov_28.541996	Coordinate:2084	Reads:1	Hits:1	Allocated_reads:1	Strand:+
GAACCTTGCTGAGCTACCATGACTTCTGC
>Location:NODE_121434_length_5572_cov_28.541996	Coordinate:2085	Reads:1	Hits:1	Allocated_reads:1	Strand:+
AACCTTGCTGAGCTACCATGACTTCTGCC
>Location:NODE_121434_length_5572_cov_28.541996	Coordinate:2085	Reads:2	Hits:1	Allocated_reads:2	Strand:-
TGGCAGAAGTCATGGTAGCTCAGCAAGGTT
>Location:NODE_121434_length_5572_cov_28.541996	Coordinate:2086	Reads:1	Hits:1	Allocated_reads:1	Strand:+
ACCTTGCTGAGCTACCATGACTTCTGCC
>Location:NODE_121434_length_5572_cov_28.541996	Coordinate:2086	Reads:7	Hits:1	Allocated_reads:7	Strand:+
ACCTTGCTGAGCTACCATGACTTCTGCCA
>Location:NODE_121434_length_5572_cov_28.541996	Coordinate:2086	Reads:1	Hits:1	Allocated_reads:1	Strand:+
ACCTTGCTGAGCTACCATGACTTCTGCCAT
>Location:NODE_121434_length_5572_cov_28.541996	Coordinate:2086	Reads:2	Hits:1	Allocated_reads:2	Strand:-
GGCAGAAGTCATGGTAGCTCAGCAAGGT
>Location:NODE_121434_length_5572_cov_28.541996	Coordinate:2087	Reads:1	Hits:1	Allocated_reads:1	Strand:-
GGCAGAAGTCATGGTAGCTCAGCAAGG
>Location:NODE_121434_length_5572_cov_28.541996	Coordinate:2087	Reads:1	Hits:1	Allocated_reads:1	Strand:-
TGGCAGAAGTCATGGTAGCTCAGCAAGG
>Location:NODE_121434_length_5572_cov_28.541996	Coordinate:2090	Reads:1	Hits:1	Allocated_reads:1	Strand:+
TGCTGAGCTACCATGACTTCTGCCATT
>Location:NODE_121434_length_5572_cov_28.541996	Coordinate:2090	Reads:1	Hits:1	Allocated_reads:1	Strand:-
TGGCAGAAGTCATGGTAGCTCAGCA
>Location:NODE_121434_length_5572_cov_28.541996	Coordinate:2091	Reads:1	Hits:1	Allocated_reads:1	Strand:-
ATGGCAGAAGTCATGGTAGCTCAGC
>Location:NODE_121434_length_5572_cov_28.541996	Coordinate:2102	Reads:1	Hits:1	Allocated_reads:1	Strand:-
TGGGACTTGAGAACCCAATGGCAGAAGTCAC
>Location:NODE_121434_length_5572_cov_28.541996	Coordinate:2102	Reads:1	Hits:1	Allocated_reads:1	Strand:-
TGGGACTTGAGAACCCAATGGCAGAAGTCAT
>Location:NODE_121434_length_5572_cov_28.541996	Coordinate:2102	Reads:2	Hits:1	Allocated_reads:2	Strand:-
TTGAGAACCCAATGGCAGAAGTCAT
>Location:NODE_121434_length_5572_cov_28.541996	Coordinate:2105	Reads:1	Hits:1	Allocated_reads:1	Strand:-
AATGGGACTTGAGAACCCAATGGCAGAAGT
>Location:NODE_121434_length_5572_cov_28.541996	Coordinate:2105	Reads:1	Hits:1	Allocated_reads:1	Strand:-
ATGGGACTTGAGAACCCAATGGCAGAAGT
>Location:NODE_121434_length_5572_cov_28.541996	Coordinate:2105	Reads:2	Hits:1	Allocated_reads:2	Strand:-
TGGGACTTGAGAACCCAATGGCAGAAGT
>Location:NODE_121434_length_5572_cov_28.541996	Coordinate:2112	Reads:1	Hits:1	Allocated_reads:1	Strand:-
TCCGACTTCAAAATGGGACTTGAGAACCCAATTT
>Location:NODE_121434_length_5572_cov_28.541996	Coordinate:2113	Reads:1	Hits:1	Allocated_reads:1	Strand:-
TCCGACTTCAAAATGGGACTTGAGAACCCAATT
>Location:NODE_121434_length_5572_cov_28.541996	Coordinate:2114	Reads:1	Hits:1	Allocated_reads:1	Strand:-
CAAAATGGGACTTGAGAACCCAAT
>Location:NODE_121434_length_5572_cov_28.541996	Coordinate:2114	Reads:1	Hits:1	Allocated_reads:1	Strand:-
CCGACTTCAAAATGGGACTTGAGAACCCAAT
>Location:NODE_121434_length_5572_cov_28.541996	Coordinate:2114	Reads:1	Hits:1	Allocated_reads:1	Strand:-
TCCGACTTCAAAATGGGACTTGAGAACCCAAA
>Location:NODE_121434_length_5572_cov_28.541996	Coordinate:2114	Reads:1	Hits:1	Allocated_reads:1	Strand:-
TCCGACTTCAAAATGGGACTTGAGAACTCAAT
>Location:NODE_121434_length_5572_cov_28.541996	Coordinate:2114	Reads:207	Hits:1	Allocated_reads:207	Strand:-
TCCGACTTCAAAATGGGACTTGAGAACCCAAT
>Location:NODE_121434_length_5572_cov_28.541996	Coordinate:2114	Reads:5	Hits:1	Allocated_reads:5	Strand:-
TCTTCCGACTTCAAAATGGGACTTGAGAACCCAAT
>Location:NODE_121434_length_5572_cov_28.541996	Coordinate:2114	Reads:1	Hits:1	Allocated_reads:1	Strand:-
TTCCGACTTCAAAATGGGACTTGAGAACCCACT
>Location:NODE_121434_length_5572_cov_28.541996	Coordinate:2114	Reads:8	Hits:1	Allocated_reads:8	Strand:-
TTCCGACTTCAAAATGGGACTTGAGAACCCAAT
>Location:NODE_121434_length_5572_cov_28.541996	Coordinate:2115	Reads:2	Hits:1	Allocated_reads:2	Strand:-
CTTCAAAATGGGACTTGAGAACCCAA
>Location:NODE_121434_length_5572_cov_28.541996	Coordinate:2115	Reads:1	Hits:1	Allocated_reads:1	Strand:-
GACTTCAAAATGGGACTTGAGAACCCAA
>Location:NODE_121434_length_5572_cov_28.541996	Coordinate:2115	Reads:1	Hits:1	Allocated_reads:1	Strand:-
TCCGACTTCAAAATGGGACTTGAGAACCCGA
>Location:NODE_121434_length_5572_cov_28.541996	Coordinate:2115	Reads:20	Hits:1	Allocated_reads:20	Strand:-
TCCGACTTCAAAATGGGACTTGAGAACCCAA
>Location:NODE_121434_length_5572_cov_28.541996	Coordinate:2115	Reads:1	Hits:1	Allocated_reads:1	Strand:-
TTCCGACTTCAAAATGGGACTTGAGAACCCAA
>Location:NODE_121434_length_5572_cov_28.541996	Coordinate:2116	Reads:16	Hits:1	Allocated_reads:16	Strand:-
TCCGACTTCAAAATGGGACTTGAGAACCCA
>Location:NODE_121434_length_5572_cov_28.541996	Coordinate:2117	Reads:1	Hits:1	Allocated_reads:1	Strand:-
CGACTTCAAAATGGGACTTGAGAACCC
>Location:NODE_121434_length_5572_cov_28.541996	Coordinate:2117	Reads:130	Hits:1	Allocated_reads:130	Strand:-
TCCGACTTCAAAATGGGACTTGAGAACCC
>Location:NODE_121434_length_5572_cov_28.541996	Coordinate:2117	Reads:6	Hits:1	Allocated_reads:6	Strand:-
TTCCGACTTCAAAATGGGACTTGAGAACCC
>Location:NODE_121434_length_5572_cov_28.541996	Coordinate:2118	Reads:148	Hits:1	Allocated_reads:148	Strand:-
TCCGACTTCAAAATGGGACTTGAGAACC
>Location:NODE_121434_length_5572_cov_28.541996	Coordinate:2118	Reads:3	Hits:1	Allocated_reads:3	Strand:-
TCTTCCGACTTCAAAATGGGACTTGAGAACC
>Location:NODE_121434_length_5572_cov_28.541996	Coordinate:2118	Reads:9	Hits:1	Allocated_reads:9	Strand:-
TTCCGACTTCAAAATGGGACTTGAGAACC
>Location:NODE_121434_length_5572_cov_28.541996	Coordinate:2119	Reads:1	Hits:1	Allocated_reads:1	Strand:-
TCCGACTTCAAAATGGGACTTGAGAAC
>Location:NODE_121434_length_5572_cov_28.541996	Coordinate:2120	Reads:1	Hits:1	Allocated_reads:1	Strand:-
CTTCCGACTTCAAAATGGGACTTGAGAA
>Location:NODE_121434_length_5572_cov_28.541996	Coordinate:2120	Reads:9	Hits:1	Allocated_reads:9	Strand:-
TCCGACTTCAAAATGGGACTTGAGAA
>Location:NODE_121434_length_5572_cov_28.541996	Coordinate:2120	Reads:7	Hits:1	Allocated_reads:7	Strand:-
TCTTCCGACTTCAAAATGGGACTTGAGAA
>Location:NODE_121434_length_5572_cov_28.541996	Coordinate:2120	Reads:1	Hits:1	Allocated_reads:1	Strand:-
TTCCGACTTCAAAATGGGACTTGAGAA
>Location:NODE_121434_length_5572_cov_28.541996	Coordinate:2121	Reads:1	Hits:1	Allocated_reads:1	Strand:-
ATCTTCCGACTTCAAAATGGGACTTGAGT
>Location:NODE_121434_length_5572_cov_28.541996	Coordinate:2121	Reads:1	Hits:1	Allocated_reads:1	Strand:-
TCCGACTTCAAAATGGGACTTGAGA
>Location:NODE_121434_length_5572_cov_28.541996	Coordinate:2121	Reads:4	Hits:1	Allocated_reads:4	Strand:-
TCTTCCGACTTCAAAATGGGACTTGAGA
>Location:NODE_121434_length_5572_cov_28.541996	Coordinate:2125	Reads:2	Hits:1	Allocated_reads:2	Strand:-
GGCTCATCTTCCGACTTCAAAATGGGACTT
>Location:NODE_121434_length_5572_cov_28.541996	Coordinate:2128	Reads:1	Hits:1	Allocated_reads:1	Strand:-
GGCTCATCTTCCGACTTCAAAATGGGA
>Location:NODE_121434_length_5572_cov_28.541996	Coordinate:2128	Reads:1	Hits:1	Allocated_reads:1	Strand:-
TAAGGCTCATCTTCCGACTTCAAAATGGGA
>Location:NODE_121434_length_5572_cov_28.541996	Coordinate:2128	Reads:1	Hits:1	Allocated_reads:1	Strand:-
TGTAAGGCTCATCTTCCGACTTCAAAATGGGA
>Location:NODE_121434_length_5572_cov_28.541996	Coordinate:2136	Reads:1	Hits:1	Allocated_reads:1	Strand:+
TGAAGTCGGAAGATGAGCCTTACAGT
>Location:NODE_121434_length_5572_cov_28.541996	Coordinate:2136	Reads:2	Hits:1	Allocated_reads:2	Strand:+
TGAAGTCGGAAGATGAGCCTTACAGTCA
>Location:NODE_121434_length_5572_cov_28.541996	Coordinate:2136	Reads:2	Hits:1	Allocated_reads:2	Strand:+
TGAAGTCGGAAGATGAGCCTTACAGTCAT
>Location:NODE_121434_length_5572_cov_28.541996	Coordinate:2136	Reads:5	Hits:1	Allocated_reads:5	Strand:+
TGAAGTCGGAAGATGAGCCTTACAGTCATT
>Location:NODE_121434_length_5572_cov_28.541996	Coordinate:2136	Reads:3	Hits:1	Allocated_reads:3	Strand:+
TGAAGTCGGAAGATGAGCCTTACAGTCATTA
>Location:NODE_121434_length_5572_cov_28.541996	Coordinate:2136	Reads:1	Hits:1	Allocated_reads:1	Strand:-
TGACTGTAAGGCTCATCTTCCGACTTCA
>Location:NODE_121434_length_5572_cov_28.541996	Coordinate:2137	Reads:1	Hits:1	Allocated_reads:1	Strand:+
GAAGTCGGAAGATGAGCCTTACAGTCATT
>Location:NODE_121434_length_5572_cov_28.541996	Coordinate:2137	Reads:1	Hits:1	Allocated_reads:1	Strand:-
TGACTGTAAGGCTCATCTTCCGACTTC
>Location:NODE_121434_length_5572_cov_28.541996	Coordinate:2138	Reads:1	Hits:1	Allocated_reads:1	Strand:+
AAGTCGGAAGATGAGCCTTACAGTCATTA
>Location:NODE_121434_length_5572_cov_28.541996	Coordinate:2139	Reads:3	Hits:1	Allocated_reads:3	Strand:-
AATGACTGTAAGGCTCATCTTCCGACT
>Location:NODE_121434_length_5572_cov_28.541996	Coordinate:2139	Reads:1	Hits:1	Allocated_reads:1	Strand:+
AGTCGGAAGATGAGCCTTACAGTCAT
>Location:NODE_121434_length_5572_cov_28.541996	Coordinate:2139	Reads:1	Hits:1	Allocated_reads:1	Strand:-
ATGACTGTAAGGCTCATCTTCCGACA
>Location:NODE_121434_length_5572_cov_28.541996	Coordinate:2139	Reads:13	Hits:1	Allocated_reads:13	Strand:-
TAATGACTGTAAGGCTCATCTTCCGACT
>Location:NODE_121434_length_5572_cov_28.541996	Coordinate:2139	Reads:2	Hits:1	Allocated_reads:2	Strand:-
TGACTGTAAGGCTCATCTTCCGACT
>Location:NODE_121434_length_5572_cov_28.541996	Coordinate:2142	Reads:1	Hits:1	Allocated_reads:1	Strand:-
TAATGACTGTAAGGCTCATCTTCCG
>Location:NODE_121434_length_5572_cov_28.541996	Coordinate:2150	Reads:1	Hits:1	Allocated_reads:1	Strand:+
GAGCCTTACAGTCATTACCATATTGGTTA
>Location:NODE_121434_length_5572_cov_28.541996	Coordinate:2153	Reads:1	Hits:1	Allocated_reads:1	Strand:-
TGTAACCAATATGGTAATGACTGTAAGG
>Location:NODE_121434_length_5572_cov_28.541996	Coordinate:2163	Reads:2	Hits:1	Allocated_reads:2	Strand:-
TACGTTGTTTTTGTAACCAATATGGTAAT
>Location:NODE_121434_length_5572_cov_28.541996	Coordinate:2163	Reads:1	Hits:1	Allocated_reads:1	Strand:-
TTAGATACGTTGTTTTTGTAACCAATATGGTAAT
>Location:NODE_121434_length_5572_cov_28.541996	Coordinate:2164	Reads:1	Hits:1	Allocated_reads:1	Strand:-
TACGTTGTTTTTGTAACCAATATGGTAA
>Location:NODE_121434_length_5572_cov_28.541996	Coordinate:2166	Reads:1	Hits:1	Allocated_reads:1	Strand:-
TTAGATACGTTGTTTTTGTAACCAATATGGT
>Location:NODE_121434_length_5572_cov_28.541996	Coordinate:2167	Reads:1	Hits:1	Allocated_reads:1	Strand:-
TAGATACGTTGTTTTTGTAACCAATATGG
>Location:NODE_121434_length_5572_cov_28.541996	Coordinate:2167	Reads:1	Hits:1	Allocated_reads:1	Strand:-
TTAGATACGTTGTTTTTGTAACCAATATGG
>Location:NODE_121434_length_5572_cov_28.541996	Coordinate:2169	Reads:1	Hits:1	Allocated_reads:1	Strand:-
TTAGATACGTTGTTTTTGTAACCAATAT
>Location:NODE_121434_length_5572_cov_28.541996	Coordinate:2170	Reads:1	Hits:1	Allocated_reads:1	Strand:-
TATTAGATACGTTGTTTTTGTAACCAATA
>Location:NODE_121434_length_5572_cov_28.541996	Coordinate:2170	Reads:5	Hits:1	Allocated_reads:5	Strand:-
TTAGATACGTTGTTTTTGTAACCAATA
>Location:NODE_121434_length_5572_cov_28.541996	Coordinate:2171	Reads:1	Hits:1	Allocated_reads:1	Strand:-
TTAGATACGTTGTTTTTGTAACCAAT
>Location:NODE_121434_length_5572_cov_28.541996	Coordinate:2172	Reads:1	Hits:1	Allocated_reads:1	Strand:-
TCTTATTAGATACGTTGTTTTTGTAACCAA
>Location:NODE_121434_length_5572_cov_28.541996	Coordinate:2182	Reads:1	Hits:1	Allocated_reads:1	Strand:+
AAACAACGTATCTAATAAGAAAGG
>Location:NODE_121434_length_5572_cov_28.541996	Coordinate:2182	Reads:1	Hits:1	Allocated_reads:1	Strand:+
AAACAACGTATCTAATAAGAAAGGGC
>Location:NODE_121434_length_5572_cov_28.541996	Coordinate:2182	Reads:30	Hits:1	Allocated_reads:30	Strand:+
AAACAACGTATCTAATAAGAAAGGGCACT
>Location:NODE_121434_length_5572_cov_28.541996	Coordinate:2182	Reads:1	Hits:1	Allocated_reads:1	Strand:+
AAACAACGTATCTAATAAGAAAGGGCACTGAC
>Location:NODE_121434_length_5572_cov_28.541996	Coordinate:2185	Reads:1	Hits:1	Allocated_reads:1	Strand:+
CAACGTATCTAATAAGAAAGGGCACT
>Location:NODE_121434_length_5572_cov_28.541996	Coordinate:2185	Reads:1	Hits:1	Allocated_reads:1	Strand:+
CAACGTATCTAATAAGAAAGGGCACTGACT
>Location:NODE_121434_length_5572_cov_28.541996	Coordinate:2186	Reads:1	Hits:1	Allocated_reads:1	Strand:+
AACGTATCTAATAAGAAAGGGCACTGACT
>Location:NODE_121434_length_5572_cov_28.541996	Coordinate:2187	Reads:2	Hits:1	Allocated_reads:2	Strand:+
ACGTATCTAATAAGAAAGGGCACTGAC
>Location:NODE_121434_length_5572_cov_28.541996	Coordinate:2187	Reads:12	Hits:1	Allocated_reads:12	Strand:+
ACGTATCTAATAAGAAAGGGCACTGACT
>Location:NODE_121434_length_5572_cov_28.541996	Coordinate:2187	Reads:6	Hits:1	Allocated_reads:6	Strand:+
ACGTATCTAATAAGAAAGGGCACTGACTGT
>Location:NODE_121434_length_5572_cov_28.541996	Coordinate:2189	Reads:1	Hits:1	Allocated_reads:1	Strand:+
GTATCTAATAAGAAAGGGCACTGACTGTA
>Location:NODE_121434_length_5572_cov_28.541996	Coordinate:2192	Reads:1	Hits:1	Allocated_reads:1	Strand:-
TACAGTCAGTGCCCTTTCTTATTAGA
>Location:NODE_121434_length_5572_cov_28.541996	Coordinate:2192	Reads:1	Hits:1	Allocated_reads:1	Strand:-
TTTTACAGTCAGTGCCCTTTCTTATTAGA
>Location:NODE_121434_length_5572_cov_28.541996	Coordinate:2194	Reads:1	Hits:1	Allocated_reads:1	Strand:-
TTTTACAGTCAGTGCCCTTTCTTATTA
>Location:NODE_121434_length_5572_cov_28.541996	Coordinate:2195	Reads:1	Hits:1	Allocated_reads:1	Strand:-
TGCTTTTACAGTCAGTGCCCTTTCTTATT
>Location:NODE_121434_length_5572_cov_28.541996	Coordinate:2198	Reads:2	Hits:1	Allocated_reads:2	Strand:-
TGCTTTTACAGTCAGTGCCCTTTCTT
>Location:NODE_121434_length_5572_cov_28.541996	Coordinate:2208	Reads:1	Hits:1	Allocated_reads:1	Strand:+
ACTGACTGTAAAAGCACATACAGATGGGTA
>Location:NODE_121434_length_5572_cov_28.541996	Coordinate:2230	Reads:1	Hits:1	Allocated_reads:1	Strand:-
TGTGAAACTGCATGGATGTACCCATC
>Location:NODE_121434_length_5572_cov_28.541996	Coordinate:2232	Reads:1	Hits:1	Allocated_reads:1	Strand:-
TCTGTGGTGTGAAACTGCATGGATGTACCCA
>Location:NODE_121434_length_5572_cov_28.541996	Coordinate:2232	Reads:1	Hits:1	Allocated_reads:1	Strand:+
TGGGTACATCCATGCAGTTTCACACCACA
>Location:NODE_121434_length_5572_cov_28.541996	Coordinate:2234	Reads:3	Hits:1	Allocated_reads:3	Strand:-
TCTGTGGTGTGAAACTGCATGGATGTACC
>Location:NODE_121434_length_5572_cov_28.541996	Coordinate:2251	Reads:1	Hits:1	Allocated_reads:1	Strand:+
TCACACCACAGATAACTGCACATTTTGAAA
>Location:NODE_121434_length_5572_cov_28.541996	Coordinate:2251	Reads:1	Hits:1	Allocated_reads:1	Strand:-
TTTCAAAATGGGCAGTTATCTGTGGTGTGA
>Location:NODE_121434_length_5572_cov_28.541996	Coordinate:2252	Reads:1	Hits:1	Allocated_reads:1	Strand:-
TATTTCAAAATGGGCAGTTATCTGTGGTGTG
>Location:NODE_121434_length_5572_cov_28.541996	Coordinate:2253	Reads:5	Hits:1	Allocated_reads:5	Strand:+
ACACCACAGATAACTGCCCATTTTGAAA
>Location:NODE_121434_length_5572_cov_28.541996	Coordinate:2253	Reads:1	Hits:1	Allocated_reads:1	Strand:+
ACACCACAGATAACTGCCCATTTTGAAAT
>Location:NODE_121434_length_5572_cov_28.541996	Coordinate:2253	Reads:4	Hits:1	Allocated_reads:4	Strand:+
ACACCACAGATAACTGCCCATTTTGAAATA
>Location:NODE_121434_length_5572_cov_28.541996	Coordinate:2253	Reads:2	Hits:1	Allocated_reads:2	Strand:-
TATTTCAAAATGGGCAGTTATCTGTGGTGT
>Location:NODE_121434_length_5572_cov_28.541996	Coordinate:2254	Reads:2	Hits:1	Allocated_reads:2	Strand:-
TATTTCAAAATGGGCAGTTATCTGTGGTG
>Location:NODE_121434_length_5572_cov_28.541996	Coordinate:2255	Reads:1	Hits:1	Allocated_reads:1	Strand:+
ACCACAGATAACTGCCCATTTTGAAA
>Location:NODE_121434_length_5572_cov_28.541996	Coordinate:2255	Reads:3	Hits:1	Allocated_reads:3	Strand:+
ACCACAGATAACTGCCCATTTTGAAATA
>Location:NODE_121434_length_5572_cov_28.541996	Coordinate:2255	Reads:1	Hits:1	Allocated_reads:1	Strand:+
ACCACAGATAACTGCCCATTTTGAAATAT
>Location:NODE_121434_length_5572_cov_28.541996	Coordinate:2255	Reads:2	Hits:1	Allocated_reads:2	Strand:-
TATTTCAAAATGGGCAGTTATCTGTGGT
>Location:NODE_121434_length_5572_cov_28.541996	Coordinate:2256	Reads:3	Hits:1	Allocated_reads:3	Strand:-
TATTTCAAAATGGGCAGTTATCTGTGG
>Location:NODE_121434_length_5572_cov_28.541996	Coordinate:2259	Reads:1	Hits:1	Allocated_reads:1	Strand:-
TATTTCAAAATGGGCAGTTATCTT
>Location:NODE_121434_length_5572_cov_28.541996	Coordinate:2283	Reads:2	Hits:1	Allocated_reads:2	Strand:-
TCAAGTAAGTTTTGTCAGTATTCGTCATACCA
>Location:NODE_121434_length_5572_cov_28.541996	Coordinate:2284	Reads:6	Hits:1	Allocated_reads:6	Strand:-
TCAAGTAAGTTTTGTCAGTATTCGTCATACC
>Location:NODE_121434_length_5572_cov_28.541996	Coordinate:2285	Reads:1	Hits:1	Allocated_reads:1	Strand:-
CAAGTAAGTTTTGTCAGTATTCGTCATAC
>Location:NODE_121434_length_5572_cov_28.541996	Coordinate:2285	Reads:5	Hits:1	Allocated_reads:5	Strand:-
TCAAGTAAGTTTTGTCAGTATTCGTCATAC
>Location:NODE_121434_length_5572_cov_28.541996	Coordinate:2286	Reads:35	Hits:1	Allocated_reads:35	Strand:-
TCAAGTAAGTTTTGTCAGTATTCGTCATA
>Location:NODE_121434_length_5572_cov_28.541996	Coordinate:2287	Reads:2	Hits:1	Allocated_reads:2	Strand:-
TCAAGTAAGTTTTGTCAGTATTCGTCAT
>Location:NODE_121434_length_5572_cov_28.541996	Coordinate:2288	Reads:3	Hits:1	Allocated_reads:3	Strand:-
TCAAGTAAGTTTTGTCAGTATTCGTCA
>Location:NODE_121434_length_5572_cov_28.541996	Coordinate:2289	Reads:2	Hits:1	Allocated_reads:2	Strand:+
GACGAATACTGACAAAACTTACTTGATTT
>Location:NODE_121434_length_5572_cov_28.541996	Coordinate:2289	Reads:3	Hits:1	Allocated_reads:3	Strand:-
TCAAGTAAGTTTTGTCAGTATTCGTC
>Location:NODE_121434_length_5572_cov_28.541996	Coordinate:2290	Reads:1	Hits:1	Allocated_reads:1	Strand:-
TCAAGTAAGTTTTGTCAGTATTCGT
>Location:NODE_121434_length_5572_cov_28.541996	Coordinate:2305	Reads:2	Hits:1	Allocated_reads:2	Strand:-
TTTGGACTATACGAATAAAATCAAGTAAGT
>Location:NODE_121434_length_5572_cov_28.541996	Coordinate:2313	Reads:1	Hits:1	Allocated_reads:1	Strand:-
TGACTCAATTTGGACTATACGAATAAAATC
>Location:NODE_121434_length_5572_cov_28.541996	Coordinate:2314	Reads:1	Hits:1	Allocated_reads:1	Strand:-
CAGTGACTCAATTTGGACTATACGAATAAAAT
>Location:NODE_121434_length_5572_cov_28.541996	Coordinate:2314	Reads:1	Hits:1	Allocated_reads:1	Strand:-
GTGACTCAATTTGGACTATACGAATAAAAT
>Location:NODE_121434_length_5572_cov_28.541996	Coordinate:2315	Reads:1	Hits:1	Allocated_reads:1	Strand:-
TGACTCAATTTGGACTATACGAATAAAA
>Location:NODE_121434_length_5572_cov_28.541996	Coordinate:2319	Reads:2	Hits:1	Allocated_reads:2	Strand:-
AGTGACTCAATTTGGACTATACGAAT
>Location:NODE_121434_length_5572_cov_28.541996	Coordinate:2319	Reads:2	Hits:1	Allocated_reads:2	Strand:-
CACCAGTGACTCAATTTGGACTATACGAAT
>Location:NODE_121434_length_5572_cov_28.541996	Coordinate:2319	Reads:4	Hits:1	Allocated_reads:4	Strand:-
CAGTGACTCAATTTGGACTATACGAAT
>Location:NODE_121434_length_5572_cov_28.541996	Coordinate:2319	Reads:1	Hits:1	Allocated_reads:1	Strand:-
CCAGTGACTCAATTTGGACTATACGAAT
>Location:NODE_121434_length_5572_cov_28.541996	Coordinate:2319	Reads:1	Hits:1	Allocated_reads:1	Strand:-
TAGCACCAGTGACTCAATTTGGACTATACGAAT
>Location:NODE_121434_length_5572_cov_28.541996	Coordinate:2319	Reads:1	Hits:1	Allocated_reads:1	Strand:-
TGACTCAATTTGGACTATACGAAT
>Location:NODE_121434_length_5572_cov_28.541996	Coordinate:2320	Reads:2	Hits:1	Allocated_reads:2	Strand:-
CCAGTGACTCAATTTGGACTATACGAA
>Location:NODE_121434_length_5572_cov_28.541996	Coordinate:2323	Reads:1	Hits:1	Allocated_reads:1	Strand:-
GCACCAGTGACTCAATTTGGACTATAC
>Location:NODE_121434_length_5572_cov_28.541996	Coordinate:2325	Reads:1	Hits:1	Allocated_reads:1	Strand:-
GCACCAGTGACTCAATTTGGACTAT
>Location:NODE_121434_length_5572_cov_28.541996	Coordinate:2327	Reads:1	Hits:1	Allocated_reads:1	Strand:-
TCTTATAGCACCAGTGACTCAATTTGGACT
>Location:NODE_121434_length_5572_cov_28.541996	Coordinate:2328	Reads:1	Hits:1	Allocated_reads:1	Strand:+
GTCCAAATTGAGTCACTGGTGCTATAAGAT
>Location:NODE_121434_length_5572_cov_28.541996	Coordinate:2332	Reads:1	Hits:1	Allocated_reads:1	Strand:-
TGTTGATCTTATAGCACCAGTGACTCAATTT
>Location:NODE_121434_length_5572_cov_28.541996	Coordinate:2333	Reads:50	Hits:1	Allocated_reads:50	Strand:-
TGTTGATCTTATAGCACCAGTGACTCAATT
>Location:NODE_121434_length_5572_cov_28.541996	Coordinate:2334	Reads:1	Hits:1	Allocated_reads:1	Strand:-
TGTTGATCTTATAGCACCAGTGACTCAAT
>Location:NODE_121434_length_5572_cov_28.541996	Coordinate:2335	Reads:1	Hits:1	Allocated_reads:1	Strand:-
TGTTGATCTTATAGCACCAGTGACTCAA
>Location:NODE_121434_length_5572_cov_28.541996	Coordinate:2335	Reads:1	Hits:1	Allocated_reads:1	Strand:+
TTGAGTCACTGGTGCTATAAGATCAACAGGA
>Location:NODE_121434_length_5572_cov_28.541996	Coordinate:2336	Reads:1	Hits:1	Allocated_reads:1	Strand:-
TCCTGTTGATCTTATAGCACCAGTGACTCA
>Location:NODE_121434_length_5572_cov_28.541996	Coordinate:2337	Reads:1	Hits:1	Allocated_reads:1	Strand:-
CTGTTGATCTTATAGCACCAGTGACTC
>Location:NODE_121434_length_5572_cov_28.541996	Coordinate:2338	Reads:27	Hits:1	Allocated_reads:27	Strand:-
TCCTGTTGATCTTATAGCACCAGTGACT
>Location:NODE_121434_length_5572_cov_28.541996	Coordinate:2338	Reads:3	Hits:1	Allocated_reads:3	Strand:-
TTCCTGTTGATCTTATAGCACCAGTGACT
>Location:NODE_121434_length_5572_cov_28.541996	Coordinate:2342	Reads:1	Hits:1	Allocated_reads:1	Strand:-
AGACTCTTTCCTGTTGATCTTATAGCACCAGT
>Location:NODE_121434_length_5572_cov_28.541996	Coordinate:2342	Reads:1	Hits:1	Allocated_reads:1	Strand:-
CTCTTTCCTGTTGATCTTATAGCACCAGT
>Location:NODE_121434_length_5572_cov_28.541996	Coordinate:2342	Reads:1	Hits:1	Allocated_reads:1	Strand:-
TCTTTCCTGTTGATCTTATAGCACCAGT
>Location:NODE_121434_length_5572_cov_28.541996	Coordinate:2343	Reads:1	Hits:1	Allocated_reads:1	Strand:-
AAGACTCTTTCCTGTTGATCTTATAGCACCAG
>Location:NODE_121434_length_5572_cov_28.541996	Coordinate:2345	Reads:1	Hits:1	Allocated_reads:1	Strand:-
AAAAGACTCTTTCCTGTTGATCTTATAGAAAC
>Location:NODE_121434_length_5572_cov_28.541996	Coordinate:2345	Reads:5	Hits:1	Allocated_reads:5	Strand:-
AAAGACTCTTTCCTGTTGATCTTATAGCACC
>Location:NODE_121434_length_5572_cov_28.541996	Coordinate:2345	Reads:2	Hits:1	Allocated_reads:2	Strand:-
AAGACTCTTTCCTGTTGATCTTATAGCACC
>Location:NODE_121434_length_5572_cov_28.541996	Coordinate:2346	Reads:1	Hits:1	Allocated_reads:1	Strand:-
GACTCTTTCCTGTTGATCTTATAGCAC
>Location:NODE_121434_length_5572_cov_28.541996	Coordinate:2346	Reads:1	Hits:1	Allocated_reads:1	Strand:-
TCTTTCCTGTTGATCTTATAGCAC
>Location:NODE_121434_length_5572_cov_28.541996	Coordinate:2347	Reads:1	Hits:1	Allocated_reads:1	Strand:-
AAAAGACTCTTTCCTGTTGATCTTATAGCA
>Location:NODE_121434_length_5572_cov_28.541996	Coordinate:2347	Reads:1	Hits:1	Allocated_reads:1	Strand:-
AGACTCTTTCCTGTTGATCTTATAGCA
>Location:NODE_121434_length_5572_cov_28.541996	Coordinate:2347	Reads:1	Hits:1	Allocated_reads:1	Strand:-
CTCTTTCCTGTTGATCTTATAGCA
>Location:NODE_121434_length_5572_cov_28.541996	Coordinate:2347	Reads:2	Hits:1	Allocated_reads:2	Strand:+
TGCTATAAGATCAACAGGAAAGAGTCTTT
>Location:NODE_121434_length_5572_cov_28.541996	Coordinate:2347	Reads:1	Hits:1	Allocated_reads:1	Strand:+
TGCTATAAGATCAACAGGAAAGAGTCTTTTT
>Location:NODE_121434_length_5572_cov_28.541996	Coordinate:2353	Reads:3	Hits:1	Allocated_reads:3	Strand:+
AAGATCAACAGGAAAGAGTCTTTTTGCAACC
>Location:NODE_121434_length_5572_cov_28.541996	Coordinate:2354	Reads:3	Hits:1	Allocated_reads:3	Strand:+
AGATCAACAGGAAAGAGTCTTTTTGCAACC
>Location:NODE_121434_length_5572_cov_28.541996	Coordinate:2355	Reads:1	Hits:1	Allocated_reads:1	Strand:-
GTTGCAAAAAGACTCTTTCCTGTTGATC
>Location:NODE_121434_length_5572_cov_28.541996	Coordinate:2356	Reads:10	Hits:1	Allocated_reads:10	Strand:+
ATCAACAGGAAAGAGTCTTTTTGCAACC
>Location:NODE_121434_length_5572_cov_28.541996	Coordinate:2357	Reads:3	Hits:1	Allocated_reads:3	Strand:+
TCAACAGGAAAGAGTCTTTTTGCAACC
>Location:NODE_121434_length_5572_cov_28.541996	Coordinate:2358	Reads:3	Hits:1	Allocated_reads:3	Strand:+
CAACAGGAAAGAGTCTTTTTGCAACC
>Location:NODE_121434_length_5572_cov_28.541996	Coordinate:2359	Reads:1	Hits:1	Allocated_reads:1	Strand:+
AACAGGAAAGAGTCTTTTTGCAACC
>Location:NODE_121434_length_5572_cov_28.541996	Coordinate:2359	Reads:1	Hits:1	Allocated_reads:1	Strand:-
TGGTTGCAAAAAGACTCTTTCCTGTT
>Location:NODE_121434_length_5572_cov_28.541996	Coordinate:2359	Reads:1	Hits:1	Allocated_reads:1	Strand:-
TGTGGTTGCAAAAAGACTCTTTCCTGTT
>Location:NODE_121434_length_5572_cov_28.541996	Coordinate:2360	Reads:1	Hits:1	Allocated_reads:1	Strand:-
TGTGGTTGCAAAAAGACTCTTTCCTGT
>Location:NODE_121434_length_5572_cov_28.541996	Coordinate:2363	Reads:1	Hits:1	Allocated_reads:1	Strand:-
TGCAGAAGTTGTGGTTGCAAAAAGACTCTTTCC
>Location:NODE_121434_length_5572_cov_28.541996	Coordinate:2364	Reads:1	Hits:1	Allocated_reads:1	Strand:-
TGCAGAAGTTGTGGTTGCAAAAAGACTCTTTC
>Location:NODE_121434_length_5572_cov_28.541996	Coordinate:2365	Reads:1	Hits:1	Allocated_reads:1	Strand:+
AAAGAGTCTTTTTGCAACCACAACTTCTGCAATC
>Location:NODE_121434_length_5572_cov_28.541996	Coordinate:2366	Reads:1	Hits:1	Allocated_reads:1	Strand:+
AAGAGTCTTTTTGCAACCACAACTTCTGCAATC
>Location:NODE_121434_length_5572_cov_28.541996	Coordinate:2366	Reads:2	Hits:1	Allocated_reads:2	Strand:-
GCAGAAGTTGTGGTTGCAAAAAGACTCTT
>Location:NODE_121434_length_5572_cov_28.541996	Coordinate:2366	Reads:32	Hits:1	Allocated_reads:32	Strand:-
TGCAGAAGTTGTGGTTGCAAAAAGACTCTT
>Location:NODE_121434_length_5572_cov_28.541996	Coordinate:2367	Reads:9	Hits:1	Allocated_reads:9	Strand:-
TGCAGAAGTTGTGGTTGCAAAAAGACTCT
>Location:NODE_121434_length_5572_cov_28.541996	Coordinate:2368	Reads:5	Hits:1	Allocated_reads:5	Strand:-
TGCAGAAGTTGTGGTTGCAAAAAGACTC
>Location:NODE_121434_length_5572_cov_28.541996	Coordinate:2369	Reads:14	Hits:1	Allocated_reads:14	Strand:-
TGCAGAAGTTGTGGTTGCAAAAAGACT
>Location:NODE_121434_length_5572_cov_28.541996	Coordinate:2371	Reads:1	Hits:1	Allocated_reads:1	Strand:-
GATTGCAGAAGTTGTGGTTGCAAAAAGA
>Location:NODE_121434_length_5572_cov_28.541996	Coordinate:2377	Reads:1	Hits:2	Allocated_reads:0.5	Strand:+
TGCAACCACAACTTCTGCAATCTGCT
>Location:NODE_121434_length_5572_cov_28.541996	Coordinate:2377	Reads:1	Hits:2	Allocated_reads:0.5	Strand:+
TGCAACCACAACTTCTGCAATCTGCTGGC
>Location:NODE_121434_length_5572_cov_28.541996	Coordinate:2378	Reads:1	Hits:2	Allocated_reads:0.5	Strand:-
CGCCAGCAGATTGCAGAAGTTGTGGTTGC
>Location:NODE_121434_length_5572_cov_28.541996	Coordinate:2378	Reads:1	Hits:2	Allocated_reads:0.5	Strand:-
TCGCCAGCAGATTGCAGAAGTTGTGGTTGC
>Location:NODE_121434_length_5572_cov_28.541996	Coordinate:2381	Reads:1	Hits:1	Allocated_reads:1	Strand:-
TTATCGCCAGCAGATTGCAGAAGTTGTGGT
>Location:NODE_121434_length_5572_cov_28.541996	Coordinate:2384	Reads:1	Hits:1	Allocated_reads:1	Strand:-
AGTTATCGCCAGCAGATTGCAGAAGTTGT
>Location:NODE_121434_length_5572_cov_28.541996	Coordinate:2384	Reads:1	Hits:1	Allocated_reads:1	Strand:-
GTTATCGCCAGCAGATTGCAGAAGTTGT
>Location:NODE_121434_length_5572_cov_28.541996	Coordinate:2385	Reads:1	Hits:1	Allocated_reads:1	Strand:+
CAACTTCTGCAATCTGCTGGCGATAACT
>Location:NODE_121434_length_5572_cov_28.541996	Coordinate:2386	Reads:3	Hits:1	Allocated_reads:3	Strand:+
AACTTCTGCAATCTGCTGGCGATAACT
>Location:NODE_121434_length_5572_cov_28.541996	Coordinate:2386	Reads:1	Hits:1	Allocated_reads:1	Strand:+
AACTTCTGCAATCTGCTGGCGATAACTTCA
>Location:NODE_121434_length_5572_cov_28.541996	Coordinate:2387	Reads:1	Hits:1	Allocated_reads:1	Strand:-
AAGTTATCGCCAGCAGATTGCAGAAGT
>Location:NODE_121434_length_5572_cov_28.541996	Coordinate:2387	Reads:3	Hits:1	Allocated_reads:3	Strand:-
TGAAGTTATCGCCAGCAGATTGCAGAAGT
>Location:NODE_121434_length_5572_cov_28.541996	Coordinate:2387	Reads:5	Hits:1	Allocated_reads:5	Strand:-
TGTGAAGTTATCGCCAGCAGATTGCAGAAGT
>Location:NODE_121434_length_5572_cov_28.541996	Coordinate:2389	Reads:1	Hits:1	Allocated_reads:1	Strand:-
TGTGAAGTTATCGCCAGCAGATTGCAGAA
>Location:NODE_121434_length_5572_cov_28.541996	Coordinate:2390	Reads:2	Hits:1	Allocated_reads:2	Strand:-
TATGTGAAGTTATCGCCAGCAGATTGCAGA
>Location:NODE_121434_length_5572_cov_28.541996	Coordinate:2390	Reads:1	Hits:1	Allocated_reads:1	Strand:+
TCTGCAATCTGCTGGCGATAACTTCACATA
>Location:NODE_121434_length_5572_cov_28.541996	Coordinate:2390	Reads:6	Hits:1	Allocated_reads:6	Strand:-
TGTGAAGTTATCGCCAGCAGATTGCAGA
>Location:NODE_121434_length_5572_cov_28.541996	Coordinate:2407	Reads:2	Hits:1	Allocated_reads:2	Strand:-
TACCGGTAATAGCTTCTATGTGAAGTTAT
>Location:NODE_121434_length_5572_cov_28.541996	Coordinate:2408	Reads:1	Hits:1	Allocated_reads:1	Strand:-
ACCGGTAATAGCTTCTATGTGAAGTTA
>Location:NODE_121434_length_5572_cov_28.541996	Coordinate:2408	Reads:2	Hits:1	Allocated_reads:2	Strand:-
TACCGGTAATAGCTTCTATGTGAAGTTA
>Location:NODE_121434_length_5572_cov_28.541996	Coordinate:2409	Reads:1	Hits:1	Allocated_reads:1	Strand:-
CTACCGGTAATAGCTTCTATGTGAAGTT
>Location:NODE_121434_length_5572_cov_28.541996	Coordinate:2409	Reads:11	Hits:1	Allocated_reads:11	Strand:-
TACCGGTAATAGCTTCTATGTGAAGTT
>Location:NODE_121434_length_5572_cov_28.541996	Coordinate:2410	Reads:2	Hits:1	Allocated_reads:2	Strand:-
CCTACCGGTAATAGCTTCTATGTGAAGT
>Location:NODE_121434_length_5572_cov_28.541996	Coordinate:2410	Reads:1	Hits:1	Allocated_reads:1	Strand:-
CTACCGGTAATAGCTTCTATGTGAAGT
>Location:NODE_121434_length_5572_cov_28.541996	Coordinate:2410	Reads:1	Hits:1	Allocated_reads:1	Strand:-
TACCGGTAATAGCTTCTATGTGAAGT
>Location:NODE_121434_length_5572_cov_28.541996	Coordinate:2411	Reads:1	Hits:1	Allocated_reads:1	Strand:-
CCTACCGGTAATAGCTTCTATGTGAAG
>Location:NODE_121434_length_5572_cov_28.541996	Coordinate:2413	Reads:1	Hits:1	Allocated_reads:1	Strand:+
TCACATAGAAGCTATTACCGGTAGGTATC
>Location:NODE_121434_length_5572_cov_28.541996	Coordinate:2418	Reads:1	Hits:1	Allocated_reads:1	Strand:+
TAGAAGCTATTACCGGTAGGTATCTCCGCA
>Location:NODE_121434_length_5572_cov_28.541996	Coordinate:2423	Reads:1	Hits:1	Allocated_reads:1	Strand:-
AGTGCGGAGATACCTACCGGTAATAGC
>Location:NODE_121434_length_5572_cov_28.541996	Coordinate:2432	Reads:1	Hits:1	Allocated_reads:1	Strand:-
GAAAATGAAGCCAGTGCGGAGATACCTACC
>Location:NODE_121434_length_5572_cov_28.541996	Coordinate:2433	Reads:2	Hits:1	Allocated_reads:2	Strand:-
GAAAATGAAGCCAGTGCGGAGATACCTAC
>Location:NODE_121434_length_5572_cov_28.541996	Coordinate:2436	Reads:1	Hits:1	Allocated_reads:1	Strand:-
AAAAGGGAAAATGAAGCCAGTGCGGAGATACC
>Location:NODE_121434_length_5572_cov_28.541996	Coordinate:2436	Reads:2	Hits:1	Allocated_reads:2	Strand:-
AAGGGAAAATGAAGCCAGTGCGGAGATACC
>Location:NODE_121434_length_5572_cov_28.541996	Coordinate:2436	Reads:2	Hits:1	Allocated_reads:2	Strand:-
AGGGAAAATGAAGCCAGTGCGGAGATACC
>Location:NODE_121434_length_5572_cov_28.541996	Coordinate:2437	Reads:1	Hits:1	Allocated_reads:1	Strand:-
AAAGGGAAAATGAAGCCAGTGCGGAGATAC
>Location:NODE_121434_length_5572_cov_28.541996	Coordinate:2438	Reads:2	Hits:1	Allocated_reads:2	Strand:-
AAAGGGAAAATGAAGCCAGTGCGGAGATA
>Location:NODE_121434_length_5572_cov_28.541996	Coordinate:2438	Reads:1	Hits:1	Allocated_reads:1	Strand:+
TATCTCCGCACTGGCTTCATTTTCCCT
>Location:NODE_121434_length_5572_cov_28.541996	Coordinate:2439	Reads:1	Hits:1	Allocated_reads:1	Strand:-
AAAAGGGAAAATGAAGCCAGTGCGGAGAT
>Location:NODE_121434_length_5572_cov_28.541996	Coordinate:2440	Reads:2	Hits:1	Allocated_reads:2	Strand:-
AAAAAGGGAAAATGAAGCCAGTGCGGAGA
>Location:NODE_121434_length_5572_cov_28.541996	Coordinate:2440	Reads:1	Hits:1	Allocated_reads:1	Strand:-
AAAAGGGAAAATGAAGCCAGTGCGGAGA
>Location:NODE_121434_length_5572_cov_28.541996	Coordinate:2440	Reads:3	Hits:1	Allocated_reads:3	Strand:-
AAAGGGAAAATGAAGCCAGTGCGGAGA
>Location:NODE_121434_length_5572_cov_28.541996	Coordinate:2462	Reads:1	Hits:2	Allocated_reads:0.5	Strand:-
TAAAACATGGACATGGCTTCCAAAAAAGG
>Location:NODE_121434_length_5572_cov_28.541996	Coordinate:2469	Reads:1	Hits:2	Allocated_reads:0.5	Strand:-
AAGTATAAAACATGGACATGGCTTCCA
>Location:NODE_121434_length_5572_cov_28.541996	Coordinate:2469	Reads:6	Hits:2	Allocated_reads:3	Strand:-
TAGAAAGTATAAAACATGGACATGGCTTCCA
>Location:NODE_121434_length_5572_cov_28.541996	Coordinate:2470	Reads:3	Hits:2	Allocated_reads:1.5	Strand:-
ATAGAAAGTATAAAACATGGACATGGCTTCC
>Location:NODE_121434_length_5572_cov_28.541996	Coordinate:2470	Reads:1	Hits:2	Allocated_reads:0.5	Strand:-
TAGAAAGTATAAAACATGGACATGGCTTCC
>Location:NODE_121434_length_5572_cov_28.541996	Coordinate:2471	Reads:1	Hits:2	Allocated_reads:0.5	Strand:-
ATAGAAAGTATAAAACATGGACATGGCTTC
>Location:NODE_121434_length_5572_cov_28.541996	Coordinate:2472	Reads:2	Hits:2	Allocated_reads:1	Strand:-
ATAGAAAGTATAAAACATGGACATGGCTT
>Location:NODE_121434_length_5572_cov_28.541996	Coordinate:2472	Reads:1	Hits:2	Allocated_reads:0.5	Strand:-
TGCATAGAAAGTATAAAACATGGACATGGCCT
>Location:NODE_121434_length_5572_cov_28.541996	Coordinate:2472	Reads:1	Hits:2	Allocated_reads:0.5	Strand:-
TGCATAGAAAGTATAAAACATGGACATGGCTT
>Location:NODE_121434_length_5572_cov_28.541996	Coordinate:2473	Reads:5	Hits:2	Allocated_reads:2.5	Strand:-
ATAGAAAGTATAAAACATGGACATGGCT
>Location:NODE_121434_length_5572_cov_28.541996	Coordinate:2473	Reads:1	Hits:2	Allocated_reads:0.5	Strand:-
CATAGAAAGTATAAAACATGGACATGGCT
>Location:NODE_121434_length_5572_cov_28.541996	Coordinate:2473	Reads:9	Hits:2	Allocated_reads:4.5	Strand:-
TGCATAGAAAGTATAAAACATGGACATGGCT
>Location:NODE_121434_length_5572_cov_28.541996	Coordinate:2474	Reads:2	Hits:2	Allocated_reads:1	Strand:-
ATAGAAAGTATAAAACATGGACATGGC
>Location:NODE_121434_length_5572_cov_28.541996	Coordinate:2474	Reads:1	Hits:2	Allocated_reads:0.5	Strand:+
GCCATGTCCATGTTTTATACTTTCTATGCA
>Location:NODE_121434_length_5572_cov_28.541996	Coordinate:2474	Reads:1	Hits:2	Allocated_reads:0.5	Strand:-
TGCATAGAAAGTATAAAACATGGACATGGC
>Location:NODE_121434_length_5572_cov_28.541996	Coordinate:2476	Reads:1	Hits:2	Allocated_reads:0.5	Strand:+
CATGTCCATGTTTTATACTTTCTATGCA
>Location:NODE_121434_length_5572_cov_28.541996	Coordinate:2478	Reads:2	Hits:2	Allocated_reads:1	Strand:-
TGCATAGAAAGTATAAAACATGGACA
>Location:NODE_121434_length_5572_cov_28.541996	Coordinate:2479	Reads:2	Hits:2	Allocated_reads:1	Strand:-
TGCGTGCATAGAAAGTATAAAACATGGAC
>Location:NODE_121434_length_5572_cov_28.541996	Coordinate:2480	Reads:2	Hits:2	Allocated_reads:1	Strand:-
TGCGTGCATAGAAAGTATAAAACATGGA
>Location:NODE_121434_length_5572_cov_28.541996	Coordinate:2482	Reads:1	Hits:2	Allocated_reads:0.5	Strand:-
TGTTGCGTGCATAGAAAGTATAAAACATG
>Location:NODE_121434_length_5572_cov_28.541996	Coordinate:2491	Reads:4	Hits:2	Allocated_reads:2	Strand:+
TACTTTCTATGCACGCAACAGTTACAGT
>Location:NODE_121434_length_5572_cov_28.541996	Coordinate:2493	Reads:1	Hits:2	Allocated_reads:0.5	Strand:-
AATGACTGTAACTGTTGCGTGCATAGAAAG
>Location:NODE_121434_length_5572_cov_28.541996	Coordinate:2494	Reads:1	Hits:2	Allocated_reads:0.5	Strand:+
TTTCTATGCACGCAACAGTTACAGTCATTG
>Location:NODE_121434_length_5572_cov_28.541996	Coordinate:2494	Reads:4	Hits:2	Allocated_reads:2	Strand:+
TTTCTATGCACGCAACAGTTACAGTCATTGT
>Location:NODE_121434_length_5572_cov_28.541996	Coordinate:2496	Reads:1	Hits:2	Allocated_reads:0.5	Strand:-
CAATGACTGTAACTGTTGCGTGCATAGA
>Location:NODE_121434_length_5572_cov_28.541996	Coordinate:2496	Reads:1	Hits:2	Allocated_reads:0.5	Strand:-
TGACTGTAACTGTTGCGTGCATAGA
>Location:NODE_121434_length_5572_cov_28.541996	Coordinate:2497	Reads:1	Hits:2	Allocated_reads:0.5	Strand:-
ACAATGACTGTAACTGTTGCGTGCATAC
>Location:NODE_121434_length_5572_cov_28.541996	Coordinate:2498	Reads:1	Hits:2	Allocated_reads:0.5	Strand:-
AACCCGACAATGACTGTAACTGTTGCGTGCATA
>Location:NODE_121434_length_5572_cov_28.541996	Coordinate:2498	Reads:4	Hits:2	Allocated_reads:2	Strand:-
ACCCGACAATGACTGTAACTGTTGCGTGCATA
>Location:NODE_121434_length_5572_cov_28.541996	Coordinate:2498	Reads:1	Hits:2	Allocated_reads:0.5	Strand:-
CAACCCGACAATGACTGTAACTGTTGCGTGCATA
>Location:NODE_121434_length_5572_cov_28.541996	Coordinate:2498	Reads:1	Hits:2	Allocated_reads:0.5	Strand:-
CCCGACAATGACTGTAACTGTTGAGTGCATA
>Location:NODE_121434_length_5572_cov_28.541996	Coordinate:2498	Reads:10	Hits:2	Allocated_reads:5	Strand:-
CCCGACAATGACTGTAACTGTTGCGTGCATA
>Location:NODE_121434_length_5572_cov_28.541996	Coordinate:2498	Reads:3	Hits:2	Allocated_reads:1.5	Strand:+
TATGCACGCAACAGTTACAGTCATTGT
>Location:NODE_121434_length_5572_cov_28.541996	Coordinate:2498	Reads:1	Hits:2	Allocated_reads:0.5	Strand:+
TATGCACGCAACAGTTACAGTCATTGTCGGT
>Location:NODE_121434_length_5572_cov_28.541996	Coordinate:2498	Reads:4	Hits:2	Allocated_reads:2	Strand:+
TATGCACGCAACAGTTACAGTCATTGTCGGG
>Location:NODE_121434_length_5572_cov_28.541996	Coordinate:2498	Reads:8	Hits:2	Allocated_reads:4	Strand:+
TATGCACGCAACAGTTACAGTCATTGTCGGGT
>Location:NODE_121434_length_5572_cov_28.541996	Coordinate:2498	Reads:1	Hits:2	Allocated_reads:0.5	Strand:-
TCAACCCGACAATGACTGTAACTGTTGCGTGCATA
>Location:NODE_121434_length_5572_cov_28.541996	Coordinate:2499	Reads:5	Hits:2	Allocated_reads:2.5	Strand:-
AACCCGACAATGACTGTAACTGTTGCGTGCAT
>Location:NODE_121434_length_5572_cov_28.541996	Coordinate:2499	Reads:2	Hits:2	Allocated_reads:1	Strand:-
ACCCGACAATGACTGTAACTGTTGCGTGCAT
>Location:NODE_121434_length_5572_cov_28.541996	Coordinate:2499	Reads:1	Hits:2	Allocated_reads:0.5	Strand:-
CAACCCGACAATGACTGTAACTGTTGCGTGCAT
>Location:NODE_121434_length_5572_cov_28.541996	Coordinate:2499	Reads:3	Hits:2	Allocated_reads:1.5	Strand:-
CCCGACAATGACTGTAACTGTTGCGTGCAT
>Location:NODE_121434_length_5572_cov_28.541996	Coordinate:2499	Reads:1	Hits:2	Allocated_reads:0.5	Strand:-
CGACAATGACTGTAACTGTTGCGTGCAT
>Location:NODE_121434_length_5572_cov_28.541996	Coordinate:2500	Reads:4	Hits:2	Allocated_reads:2	Strand:-
AACCCGACAATGACTGTAACTGTTGCGTGCA
>Location:NODE_121434_length_5572_cov_28.541996	Coordinate:2500	Reads:1	Hits:2	Allocated_reads:0.5	Strand:-
ACCCGACAATGACTGTAACTGTTGCGTGCA
>Location:NODE_121434_length_5572_cov_28.541996	Coordinate:2500	Reads:1	Hits:2	Allocated_reads:0.5	Strand:-
CAACCCGACAATGACTGTAACTGATGCGTGCA
>Location:NODE_121434_length_5572_cov_28.541996	Coordinate:2500	Reads:6	Hits:2	Allocated_reads:3	Strand:-
CAACCCGACAATGACTGTAACTGTTGCGTGCA
>Location:NODE_121434_length_5572_cov_28.541996	Coordinate:2500	Reads:8	Hits:2	Allocated_reads:4	Strand:-
CCCGACAATGACTGTAACTGTTGCGTGCA
>Location:NODE_121434_length_5572_cov_28.541996	Coordinate:2500	Reads:1	Hits:2	Allocated_reads:0.5	Strand:-
GACAATGACTGTAACTGTTGCGTGCA
>Location:NODE_121434_length_5572_cov_28.541996	Coordinate:2500	Reads:7	Hits:2	Allocated_reads:3.5	Strand:-
TCAACCCGACAATGACTGTAACTGTTGCGTGCA
>Location:NODE_121434_length_5572_cov_28.541996	Coordinate:2500	Reads:1	Hits:2	Allocated_reads:0.5	Strand:-
TTCAACCCGACAATGACTGTAACTGTTGCGTGCA
>Location:NODE_121434_length_5572_cov_28.541996	Coordinate:2501	Reads:2	Hits:2	Allocated_reads:1	Strand:-
AACCCGACAATGACTGTAACTGTTGCGTGC
>Location:NODE_121434_length_5572_cov_28.541996	Coordinate:2501	Reads:1	Hits:2	Allocated_reads:0.5	Strand:-
ACCCGACAATGACTGTAACTGTTGCGTGC
>Location:NODE_121434_length_5572_cov_28.541996	Coordinate:2501	Reads:7	Hits:2	Allocated_reads:3.5	Strand:-
CAACCCGACAATGACTGTAACTGTTGCGTGC
>Location:NODE_121434_length_5572_cov_28.541996	Coordinate:2501	Reads:15	Hits:2	Allocated_reads:7.5	Strand:-
TCAACCCGACAATGACTGTAACTGTTGCGTGC
>Location:NODE_121434_length_5572_cov_28.541996	Coordinate:2501	Reads:1	Hits:2	Allocated_reads:0.5	Strand:-
TTCAACCCGACAATGACTGTAACTGTTGCGTGT
>Location:NODE_121434_length_5572_cov_28.541996	Coordinate:2501	Reads:5	Hits:2	Allocated_reads:2.5	Strand:-
TTCAACCCGACAATGACTGTAACTGTTGCGTGC
>Location:NODE_121434_length_5572_cov_28.541996	Coordinate:2503	Reads:1	Hits:2	Allocated_reads:0.5	Strand:-
AACCCGACAATGACTGTAACTGTTGCTT
>Location:NODE_121434_length_5572_cov_28.541996	Coordinate:2503	Reads:2	Hits:2	Allocated_reads:1	Strand:-
AACCCGACAATGACTGTAACTGTTGCGT
>Location:NODE_121434_length_5572_cov_28.541996	Coordinate:2503	Reads:3	Hits:2	Allocated_reads:1.5	Strand:-
CAACCCGACAATGACTGTAACTGTTGCGT
>Location:NODE_121434_length_5572_cov_28.541996	Coordinate:2503	Reads:2	Hits:2	Allocated_reads:1	Strand:-
GTTCAACCCGACAATGACTGTAACTGTTGCGT
>Location:NODE_121434_length_5572_cov_28.541996	Coordinate:2503	Reads:35	Hits:2	Allocated_reads:17.5	Strand:-
TCAACCCGACAATGACTGTAACTGTTGCGT
>Location:NODE_121434_length_5572_cov_28.541996	Coordinate:2503	Reads:4	Hits:2	Allocated_reads:2	Strand:-
TGTTCAACCCGACAATGACTGTAACTGTTGCGT
>Location:NODE_121434_length_5572_cov_28.541996	Coordinate:2503	Reads:8	Hits:2	Allocated_reads:4	Strand:-
TTCAACCCGACAATGACTGTAACTGTTGCGT
>Location:NODE_121434_length_5572_cov_28.541996	Coordinate:2504	Reads:2	Hits:2	Allocated_reads:1	Strand:-
AACCCGACAATGACTGTAACTGTTGCG
>Location:NODE_121434_length_5572_cov_28.541996	Coordinate:2504	Reads:1	Hits:2	Allocated_reads:0.5	Strand:-
ACCCGACAATGACTGTAACTGTTGCG
>Location:NODE_121434_length_5572_cov_28.541996	Coordinate:2504	Reads:2	Hits:2	Allocated_reads:1	Strand:-
CAACCCGACAATGACTGTAACTGTTGCG
>Location:NODE_121434_length_5572_cov_28.541996	Coordinate:2504	Reads:1	Hits:2	Allocated_reads:0.5	Strand:+
CGCAACAGTTACAGTCATTGTCGGG
>Location:NODE_121434_length_5572_cov_28.541996	Coordinate:2504	Reads:1	Hits:2	Allocated_reads:0.5	Strand:-
TCAACCCGACAATGACTGTAACTGTTTTT
>Location:NODE_121434_length_5572_cov_28.541996	Coordinate:2504	Reads:21	Hits:2	Allocated_reads:10.5	Strand:-
TCAACCCGACAATGACTGTAACTGTTGCG
>Location:NODE_121434_length_5572_cov_28.541996	Coordinate:2504	Reads:2	Hits:2	Allocated_reads:1	Strand:-
TGTTCAACCCGACAATGACTGTAACTGTTGCG
>Location:NODE_121434_length_5572_cov_28.541996	Coordinate:2504	Reads:1	Hits:2	Allocated_reads:0.5	Strand:-
TTCAACCCGACAATGACTGTAACTGTTGCT
>Location:NODE_121434_length_5572_cov_28.541996	Coordinate:2504	Reads:14	Hits:2	Allocated_reads:7	Strand:-
TTCAACCCGACAATGACTGTAACTGTTGCG
>Location:NODE_121434_length_5572_cov_28.541996	Coordinate:2505	Reads:3	Hits:2	Allocated_reads:1.5	Strand:-
AACCCGACAATGACTGTAACTGTTGC
>Location:NODE_121434_length_5572_cov_28.541996	Coordinate:2505	Reads:8	Hits:2	Allocated_reads:4	Strand:-
CAACCCGACAATGACTGTAACTGTTGC
>Location:NODE_121434_length_5572_cov_28.541996	Coordinate:2505	Reads:1	Hits:2	Allocated_reads:0.5	Strand:-
CCCGACAATGACTGTAACTGTTGC
>Location:NODE_121434_length_5572_cov_28.541996	Coordinate:2505	Reads:1	Hits:2	Allocated_reads:0.5	Strand:+
GCAACAGTTACAGTCATTGTCGGGTTGAAC
>Location:NODE_121434_length_5572_cov_28.541996	Coordinate:2505	Reads:1	Hits:2	Allocated_reads:0.5	Strand:-
GTTCAACCCGACAATGACTGTAACTGTTGC
>Location:NODE_121434_length_5572_cov_28.541996	Coordinate:2505	Reads:1	Hits:2	Allocated_reads:0.5	Strand:-
TCAACCCGACAATGACTGTAACTGTTTT
>Location:NODE_121434_length_5572_cov_28.541996	Coordinate:2505	Reads:1	Hits:2	Allocated_reads:0.5	Strand:-
TCAACCCGACAATGACTGTCACTGTTGC
>Location:NODE_121434_length_5572_cov_28.541996	Coordinate:2505	Reads:52	Hits:2	Allocated_reads:26	Strand:-
TCAACCCGACAATGACTGTAACTGTTGC
>Location:NODE_121434_length_5572_cov_28.541996	Coordinate:2505	Reads:7	Hits:2	Allocated_reads:3.5	Strand:-
TGTTCAACCCGACAATGACTGTAACTGTTGC
>Location:NODE_121434_length_5572_cov_28.541996	Coordinate:2505	Reads:2	Hits:2	Allocated_reads:1	Strand:-
TTCAACCCGACAATGACTGTAACTGTTTT
>Location:NODE_121434_length_5572_cov_28.541996	Coordinate:2505	Reads:21	Hits:2	Allocated_reads:10.5	Strand:-
TTCAACCCGACAATGACTGTAACTGTTGC
>Location:NODE_121434_length_5572_cov_28.541996	Coordinate:2506	Reads:1	Hits:2	Allocated_reads:0.5	Strand:-
AACCCGACAATGACTGTAACTGTTG
>Location:NODE_121434_length_5572_cov_28.541996	Coordinate:2506	Reads:1	Hits:2	Allocated_reads:0.5	Strand:-
CAACCCGACAATGACTGTAACTGTTG
>Location:NODE_121434_length_5572_cov_28.541996	Coordinate:2506	Reads:2	Hits:2	Allocated_reads:1	Strand:-
TCAACCCGACAATGACTGTAACTGTTT
>Location:NODE_121434_length_5572_cov_28.541996	Coordinate:2506	Reads:5	Hits:2	Allocated_reads:2.5	Strand:-
TCAACCCGACAATGACTGTAACTGTTG
>Location:NODE_121434_length_5572_cov_28.541996	Coordinate:2506	Reads:1	Hits:2	Allocated_reads:0.5	Strand:-
TGTTCAACCCGACAATGACTGTAACTGTTT
>Location:NODE_121434_length_5572_cov_28.541996	Coordinate:2506	Reads:1	Hits:2	Allocated_reads:0.5	Strand:-
TTCAACCCGACAATGACTGTAACTGTTG
>Location:NODE_121434_length_5572_cov_28.541996	Coordinate:2507	Reads:1	Hits:2	Allocated_reads:0.5	Strand:+
AACAGTTACAGTCATTGTCGGGTTGAAC
>Location:NODE_121434_length_5572_cov_28.541996	Coordinate:2507	Reads:3	Hits:2	Allocated_reads:1.5	Strand:-
CAACCCGACAATGACTGTAACTGTT
>Location:NODE_121434_length_5572_cov_28.541996	Coordinate:2507	Reads:1	Hits:2	Allocated_reads:0.5	Strand:-
CTGTTCAACCCGACAATGACTGTAACTGTA
>Location:NODE_121434_length_5572_cov_28.541996	Coordinate:2507	Reads:1	Hits:2	Allocated_reads:0.5	Strand:-
TCAACCCGACAATGACTGTAACTTTT
>Location:NODE_121434_length_5572_cov_28.541996	Coordinate:2507	Reads:6	Hits:2	Allocated_reads:3	Strand:-
TCAACCCGACAATGACTGTAACTGTT
>Location:NODE_121434_length_5572_cov_28.541996	Coordinate:2507	Reads:13	Hits:2	Allocated_reads:6.5	Strand:-
TGTTCAACCCGACAATGACTGTAACTGTT
>Location:NODE_121434_length_5572_cov_28.541996	Coordinate:2507	Reads:9	Hits:2	Allocated_reads:4.5	Strand:-
TTCAACCCGACAATGACTGTAACTGTT
>Location:NODE_121434_length_5572_cov_28.541996	Coordinate:2508	Reads:1	Hits:2	Allocated_reads:0.5	Strand:-
ACTGTTCAACCCGACAATGACTGTAACTGT
>Location:NODE_121434_length_5572_cov_28.541996	Coordinate:2508	Reads:1	Hits:2	Allocated_reads:0.5	Strand:-
CAACCCGACAATGACTGTAACTGG
>Location:NODE_121434_length_5572_cov_28.541996	Coordinate:2508	Reads:9	Hits:2	Allocated_reads:4.5	Strand:-
CAACCCGACAATGACTGTAACTGT
>Location:NODE_121434_length_5572_cov_28.541996	Coordinate:2508	Reads:12	Hits:2	Allocated_reads:6	Strand:-
CTGTTCAACCCGACAATGACTGTAACTGT
>Location:NODE_121434_length_5572_cov_28.541996	Coordinate:2508	Reads:4	Hits:2	Allocated_reads:2	Strand:-
GTTCAACCCGACAATGACTGTAACTGT
>Location:NODE_121434_length_5572_cov_28.541996	Coordinate:2508	Reads:33	Hits:2	Allocated_reads:16.5	Strand:-
TCAACCCGACAATGACTGTAACTGT
>Location:NODE_121434_length_5572_cov_28.541996	Coordinate:2508	Reads:31	Hits:2	Allocated_reads:15.5	Strand:-
TGTTCAACCCGACAATGACTGTAACTGT
>Location:NODE_121434_length_5572_cov_28.541996	Coordinate:2508	Reads:25	Hits:2	Allocated_reads:12.5	Strand:-
TTCAACCCGACAATGACTGTAACTGT
>Location:NODE_121434_length_5572_cov_28.541996	Coordinate:2509	Reads:1	Hits:2	Allocated_reads:0.5	Strand:-
TCAACCCGACAATGACTGTAACTG
>Location:NODE_121434_length_5572_cov_28.541996	Coordinate:2509	Reads:5	Hits:2	Allocated_reads:2.5	Strand:-
TTCAACCCGACAATGACTGTAACTG
>Location:NODE_121434_length_5572_cov_28.541996	Coordinate:2510	Reads:1	Hits:2	Allocated_reads:0.5	Strand:-
CTGTTCAACCCGACAATGACTGTAACT
>Location:NODE_121434_length_5572_cov_28.541996	Coordinate:2510	Reads:2	Hits:2	Allocated_reads:1	Strand:-
TGTTCAACCCGACAATGACTGTAACT
>Location:NODE_121434_length_5572_cov_28.541996	Coordinate:2510	Reads:4	Hits:2	Allocated_reads:2	Strand:-
TTCAACCCGACAATGACTGTAACT
>Location:NODE_121434_length_5572_cov_28.541996	Coordinate:2511	Reads:1	Hits:2	Allocated_reads:0.5	Strand:-
CTGTTCAACCCGACAATGACTGTAAC
>Location:NODE_121434_length_5572_cov_28.541996	Coordinate:2511	Reads:1	Hits:2	Allocated_reads:0.5	Strand:+
GTTACAGTCATTGTCGGGTTGAACAGTAC
>Location:NODE_121434_length_5572_cov_28.541996	Coordinate:2511	Reads:1	Hits:2	Allocated_reads:0.5	Strand:-
TACTGTTCAACCCGACAATGACTGTAAC
>Location:NODE_121434_length_5572_cov_28.541996	Coordinate:2511	Reads:3	Hits:2	Allocated_reads:1.5	Strand:-
TGTTCAACCCGACAATGACTGTAAC
>Location:NODE_121434_length_5572_cov_28.541996	Coordinate:2512	Reads:1	Hits:2	Allocated_reads:0.5	Strand:-
TACTGTTCAACCCGACAATGACTGTAA
>Location:NODE_121434_length_5572_cov_28.541996	Coordinate:2512	Reads:2	Hits:2	Allocated_reads:1	Strand:-
TGTTCAACCCGACAATGACTGTAA
>Location:NODE_121434_length_5572_cov_28.541996	Coordinate:2513	Reads:1	Hits:2	Allocated_reads:0.5	Strand:-
CTGTTCAACCCGACAATGACTGTA
>Location:NODE_121434_length_5572_cov_28.541996	Coordinate:2514	Reads:1	Hits:2	Allocated_reads:0.5	Strand:-
CAATACTGTTCAACCCGACAATGACTGT
>Location:NODE_121434_length_5572_cov_28.541996	Coordinate:2514	Reads:2	Hits:2	Allocated_reads:1	Strand:-
TACTGTTCAACCCGACAATGACTGT
>Location:NODE_121434_length_5572_cov_28.541996	Coordinate:2514	Reads:3	Hits:2	Allocated_reads:1.5	Strand:-
TTCAATACTGTTCAACCCGACAATGACTGT
>Location:NODE_121434_length_5572_cov_28.541996	Coordinate:2516	Reads:1	Hits:2	Allocated_reads:0.5	Strand:-
TCAATACTGTTCAACCCGACAATGACT
>Location:NODE_121434_length_5572_cov_28.541996	Coordinate:2516	Reads:1	Hits:2	Allocated_reads:0.5	Strand:-
TTCAATACTGTTCAACCCGACAATGACT
>Location:NODE_121434_length_5572_cov_28.541996	Coordinate:2549	Reads:1	Hits:2	Allocated_reads:0.5	Strand:+
TGCAACCACAACTTCTGCAATCTGCT
>Location:NODE_121434_length_5572_cov_28.541996	Coordinate:2549	Reads:1	Hits:2	Allocated_reads:0.5	Strand:+
TGCAACCACAACTTCTGCAATCTGCTGGC
>Location:NODE_121434_length_5572_cov_28.541996	Coordinate:2550	Reads:1	Hits:2	Allocated_reads:0.5	Strand:-
CGCCAGCAGATTGCAGAAGTTGTGGTTGC
>Location:NODE_121434_length_5572_cov_28.541996	Coordinate:2550	Reads:1	Hits:2	Allocated_reads:0.5	Strand:-
TCGCCAGCAGATTGCAGAAGTTGTGGTTGC
>Location:NODE_121434_length_5572_cov_28.541996	Coordinate:2628	Reads:1	Hits:2	Allocated_reads:0.5	Strand:-
TAAAACATGGACATGGCTTCCAAAAAAGG
>Location:NODE_121434_length_5572_cov_28.541996	Coordinate:2635	Reads:1	Hits:2	Allocated_reads:0.5	Strand:-
AAGTATAAAACATGGACATGGCTTCCA
>Location:NODE_121434_length_5572_cov_28.541996	Coordinate:2635	Reads:6	Hits:2	Allocated_reads:3	Strand:-
TAGAAAGTATAAAACATGGACATGGCTTCCA
>Location:NODE_121434_length_5572_cov_28.541996	Coordinate:2636	Reads:3	Hits:2	Allocated_reads:1.5	Strand:-
ATAGAAAGTATAAAACATGGACATGGCTTCC
>Location:NODE_121434_length_5572_cov_28.541996	Coordinate:2636	Reads:1	Hits:2	Allocated_reads:0.5	Strand:-
TAGAAAGTATAAAACATGGACATGGCTTCC
>Location:NODE_121434_length_5572_cov_28.541996	Coordinate:2637	Reads:1	Hits:2	Allocated_reads:0.5	Strand:-
ATAGAAAGTATAAAACATGGACATGGCTTC
>Location:NODE_121434_length_5572_cov_28.541996	Coordinate:2638	Reads:2	Hits:2	Allocated_reads:1	Strand:-
ATAGAAAGTATAAAACATGGACATGGCTT
>Location:NODE_121434_length_5572_cov_28.541996	Coordinate:2638	Reads:1	Hits:2	Allocated_reads:0.5	Strand:-
TGCATAGAAAGTATAAAACATGGACATGGCCT
>Location:NODE_121434_length_5572_cov_28.541996	Coordinate:2638	Reads:1	Hits:2	Allocated_reads:0.5	Strand:-
TGCATAGAAAGTATAAAACATGGACATGGCTT
>Location:NODE_121434_length_5572_cov_28.541996	Coordinate:2639	Reads:5	Hits:2	Allocated_reads:2.5	Strand:-
ATAGAAAGTATAAAACATGGACATGGCT
>Location:NODE_121434_length_5572_cov_28.541996	Coordinate:2639	Reads:1	Hits:2	Allocated_reads:0.5	Strand:-
CATAGAAAGTATAAAACATGGACATGGCT
>Location:NODE_121434_length_5572_cov_28.541996	Coordinate:2639	Reads:9	Hits:2	Allocated_reads:4.5	Strand:-
TGCATAGAAAGTATAAAACATGGACATGGCT
>Location:NODE_121434_length_5572_cov_28.541996	Coordinate:2640	Reads:2	Hits:2	Allocated_reads:1	Strand:-
ATAGAAAGTATAAAACATGGACATGGC
>Location:NODE_121434_length_5572_cov_28.541996	Coordinate:2640	Reads:1	Hits:2	Allocated_reads:0.5	Strand:+
GCCATGTCCATGTTTTATACTTTCTATGCA
>Location:NODE_121434_length_5572_cov_28.541996	Coordinate:2640	Reads:1	Hits:2	Allocated_reads:0.5	Strand:-
TGCATAGAAAGTATAAAACATGGACATGGC
>Location:NODE_121434_length_5572_cov_28.541996	Coordinate:2642	Reads:1	Hits:2	Allocated_reads:0.5	Strand:+
CATGTCCATGTTTTATACTTTCTATGCA
>Location:NODE_121434_length_5572_cov_28.541996	Coordinate:2644	Reads:2	Hits:2	Allocated_reads:1	Strand:-
TGCATAGAAAGTATAAAACATGGACA
>Location:NODE_121434_length_5572_cov_28.541996	Coordinate:2645	Reads:2	Hits:2	Allocated_reads:1	Strand:-
TGCGTGCATAGAAAGTATAAAACATGGAC
>Location:NODE_121434_length_5572_cov_28.541996	Coordinate:2646	Reads:2	Hits:2	Allocated_reads:1	Strand:-
TGCGTGCATAGAAAGTATAAAACATGGA
>Location:NODE_121434_length_5572_cov_28.541996	Coordinate:2648	Reads:1	Hits:2	Allocated_reads:0.5	Strand:-
TGTTGCGTGCATAGAAAGTATAAAACATG
>Location:NODE_121434_length_5572_cov_28.541996	Coordinate:2657	Reads:4	Hits:2	Allocated_reads:2	Strand:+
TACTTTCTATGCACGCAACAGTTACAGT
>Location:NODE_121434_length_5572_cov_28.541996	Coordinate:2659	Reads:1	Hits:2	Allocated_reads:0.5	Strand:-
AATGACTGTAACTGTTGCGTGCATAGAAAG
>Location:NODE_121434_length_5572_cov_28.541996	Coordinate:2660	Reads:1	Hits:2	Allocated_reads:0.5	Strand:+
TTTCTATGCACGCAACAGTTACAGTCATTG
>Location:NODE_121434_length_5572_cov_28.541996	Coordinate:2660	Reads:4	Hits:2	Allocated_reads:2	Strand:+
TTTCTATGCACGCAACAGTTACAGTCATTGT
>Location:NODE_121434_length_5572_cov_28.541996	Coordinate:2662	Reads:1	Hits:2	Allocated_reads:0.5	Strand:-
CAATGACTGTAACTGTTGCGTGCATAGA
>Location:NODE_121434_length_5572_cov_28.541996	Coordinate:2662	Reads:1	Hits:2	Allocated_reads:0.5	Strand:-
TGACTGTAACTGTTGCGTGCATAGA
>Location:NODE_121434_length_5572_cov_28.541996	Coordinate:2663	Reads:1	Hits:2	Allocated_reads:0.5	Strand:-
ACAATGACTGTAACTGTTGCGTGCATAC
>Location:NODE_121434_length_5572_cov_28.541996	Coordinate:2664	Reads:1	Hits:2	Allocated_reads:0.5	Strand:-
AACCCGACAATGACTGTAACTGTTGCGTGCATA
>Location:NODE_121434_length_5572_cov_28.541996	Coordinate:2664	Reads:4	Hits:2	Allocated_reads:2	Strand:-
ACCCGACAATGACTGTAACTGTTGCGTGCATA
>Location:NODE_121434_length_5572_cov_28.541996	Coordinate:2664	Reads:1	Hits:2	Allocated_reads:0.5	Strand:-
CAACCCGACAATGACTGTAACTGTTGCGTGCATA
>Location:NODE_121434_length_5572_cov_28.541996	Coordinate:2664	Reads:1	Hits:2	Allocated_reads:0.5	Strand:-
CCCGACAATGACTGTAACTGTTGAGTGCATA
>Location:NODE_121434_length_5572_cov_28.541996	Coordinate:2664	Reads:10	Hits:2	Allocated_reads:5	Strand:-
CCCGACAATGACTGTAACTGTTGCGTGCATA
>Location:NODE_121434_length_5572_cov_28.541996	Coordinate:2664	Reads:3	Hits:2	Allocated_reads:1.5	Strand:+
TATGCACGCAACAGTTACAGTCATTGT
>Location:NODE_121434_length_5572_cov_28.541996	Coordinate:2664	Reads:1	Hits:2	Allocated_reads:0.5	Strand:+
TATGCACGCAACAGTTACAGTCATTGTCGGT
>Location:NODE_121434_length_5572_cov_28.541996	Coordinate:2664	Reads:4	Hits:2	Allocated_reads:2	Strand:+
TATGCACGCAACAGTTACAGTCATTGTCGGG
>Location:NODE_121434_length_5572_cov_28.541996	Coordinate:2664	Reads:8	Hits:2	Allocated_reads:4	Strand:+
TATGCACGCAACAGTTACAGTCATTGTCGGGT
>Location:NODE_121434_length_5572_cov_28.541996	Coordinate:2664	Reads:1	Hits:2	Allocated_reads:0.5	Strand:-
TCAACCCGACAATGACTGTAACTGTTGCGTGCATA
>Location:NODE_121434_length_5572_cov_28.541996	Coordinate:2665	Reads:5	Hits:2	Allocated_reads:2.5	Strand:-
AACCCGACAATGACTGTAACTGTTGCGTGCAT
>Location:NODE_121434_length_5572_cov_28.541996	Coordinate:2665	Reads:2	Hits:2	Allocated_reads:1	Strand:-
ACCCGACAATGACTGTAACTGTTGCGTGCAT
>Location:NODE_121434_length_5572_cov_28.541996	Coordinate:2665	Reads:1	Hits:2	Allocated_reads:0.5	Strand:-
CAACCCGACAATGACTGTAACTGTTGCGTGCAT
>Location:NODE_121434_length_5572_cov_28.541996	Coordinate:2665	Reads:3	Hits:2	Allocated_reads:1.5	Strand:-
CCCGACAATGACTGTAACTGTTGCGTGCAT
>Location:NODE_121434_length_5572_cov_28.541996	Coordinate:2665	Reads:1	Hits:2	Allocated_reads:0.5	Strand:-
CGACAATGACTGTAACTGTTGCGTGCAT
>Location:NODE_121434_length_5572_cov_28.541996	Coordinate:2666	Reads:4	Hits:2	Allocated_reads:2	Strand:-
AACCCGACAATGACTGTAACTGTTGCGTGCA
>Location:NODE_121434_length_5572_cov_28.541996	Coordinate:2666	Reads:1	Hits:2	Allocated_reads:0.5	Strand:-
ACCCGACAATGACTGTAACTGTTGCGTGCA
>Location:NODE_121434_length_5572_cov_28.541996	Coordinate:2666	Reads:1	Hits:2	Allocated_reads:0.5	Strand:-
CAACCCGACAATGACTGTAACTGATGCGTGCA
>Location:NODE_121434_length_5572_cov_28.541996	Coordinate:2666	Reads:6	Hits:2	Allocated_reads:3	Strand:-
CAACCCGACAATGACTGTAACTGTTGCGTGCA
>Location:NODE_121434_length_5572_cov_28.541996	Coordinate:2666	Reads:8	Hits:2	Allocated_reads:4	Strand:-
CCCGACAATGACTGTAACTGTTGCGTGCA
>Location:NODE_121434_length_5572_cov_28.541996	Coordinate:2666	Reads:1	Hits:2	Allocated_reads:0.5	Strand:-
GACAATGACTGTAACTGTTGCGTGCA
>Location:NODE_121434_length_5572_cov_28.541996	Coordinate:2666	Reads:7	Hits:2	Allocated_reads:3.5	Strand:-
TCAACCCGACAATGACTGTAACTGTTGCGTGCA
>Location:NODE_121434_length_5572_cov_28.541996	Coordinate:2666	Reads:1	Hits:2	Allocated_reads:0.5	Strand:-
TTCAACCCGACAATGACTGTAACTGTTGCGTGCA
>Location:NODE_121434_length_5572_cov_28.541996	Coordinate:2667	Reads:2	Hits:2	Allocated_reads:1	Strand:-
AACCCGACAATGACTGTAACTGTTGCGTGC
>Location:NODE_121434_length_5572_cov_28.541996	Coordinate:2667	Reads:1	Hits:2	Allocated_reads:0.5	Strand:-
ACCCGACAATGACTGTAACTGTTGCGTGC
>Location:NODE_121434_length_5572_cov_28.541996	Coordinate:2667	Reads:7	Hits:2	Allocated_reads:3.5	Strand:-
CAACCCGACAATGACTGTAACTGTTGCGTGC
>Location:NODE_121434_length_5572_cov_28.541996	Coordinate:2667	Reads:15	Hits:2	Allocated_reads:7.5	Strand:-
TCAACCCGACAATGACTGTAACTGTTGCGTGC
>Location:NODE_121434_length_5572_cov_28.541996	Coordinate:2667	Reads:1	Hits:2	Allocated_reads:0.5	Strand:-
TTCAACCCGACAATGACTGTAACTGTTGCGTGT
>Location:NODE_121434_length_5572_cov_28.541996	Coordinate:2667	Reads:5	Hits:2	Allocated_reads:2.5	Strand:-
TTCAACCCGACAATGACTGTAACTGTTGCGTGC
>Location:NODE_121434_length_5572_cov_28.541996	Coordinate:2669	Reads:1	Hits:2	Allocated_reads:0.5	Strand:-
AACCCGACAATGACTGTAACTGTTGCTT
>Location:NODE_121434_length_5572_cov_28.541996	Coordinate:2669	Reads:2	Hits:2	Allocated_reads:1	Strand:-
AACCCGACAATGACTGTAACTGTTGCGT
>Location:NODE_121434_length_5572_cov_28.541996	Coordinate:2669	Reads:3	Hits:2	Allocated_reads:1.5	Strand:-
CAACCCGACAATGACTGTAACTGTTGCGT
>Location:NODE_121434_length_5572_cov_28.541996	Coordinate:2669	Reads:2	Hits:2	Allocated_reads:1	Strand:-
GTTCAACCCGACAATGACTGTAACTGTTGCGT
>Location:NODE_121434_length_5572_cov_28.541996	Coordinate:2669	Reads:35	Hits:2	Allocated_reads:17.5	Strand:-
TCAACCCGACAATGACTGTAACTGTTGCGT
>Location:NODE_121434_length_5572_cov_28.541996	Coordinate:2669	Reads:4	Hits:2	Allocated_reads:2	Strand:-
TGTTCAACCCGACAATGACTGTAACTGTTGCGT
>Location:NODE_121434_length_5572_cov_28.541996	Coordinate:2669	Reads:8	Hits:2	Allocated_reads:4	Strand:-
TTCAACCCGACAATGACTGTAACTGTTGCGT
>Location:NODE_121434_length_5572_cov_28.541996	Coordinate:2670	Reads:2	Hits:2	Allocated_reads:1	Strand:-
AACCCGACAATGACTGTAACTGTTGCG
>Location:NODE_121434_length_5572_cov_28.541996	Coordinate:2670	Reads:1	Hits:2	Allocated_reads:0.5	Strand:-
ACCCGACAATGACTGTAACTGTTGCG
>Location:NODE_121434_length_5572_cov_28.541996	Coordinate:2670	Reads:2	Hits:2	Allocated_reads:1	Strand:-
CAACCCGACAATGACTGTAACTGTTGCG
>Location:NODE_121434_length_5572_cov_28.541996	Coordinate:2670	Reads:1	Hits:2	Allocated_reads:0.5	Strand:+
CGCAACAGTTACAGTCATTGTCGGG
>Location:NODE_121434_length_5572_cov_28.541996	Coordinate:2670	Reads:1	Hits:2	Allocated_reads:0.5	Strand:-
TCAACCCGACAATGACTGTAACTGTTTTT
>Location:NODE_121434_length_5572_cov_28.541996	Coordinate:2670	Reads:21	Hits:2	Allocated_reads:10.5	Strand:-
TCAACCCGACAATGACTGTAACTGTTGCG
>Location:NODE_121434_length_5572_cov_28.541996	Coordinate:2670	Reads:2	Hits:2	Allocated_reads:1	Strand:-
TGTTCAACCCGACAATGACTGTAACTGTTGCG
>Location:NODE_121434_length_5572_cov_28.541996	Coordinate:2670	Reads:1	Hits:2	Allocated_reads:0.5	Strand:-
TTCAACCCGACAATGACTGTAACTGTTGCT
>Location:NODE_121434_length_5572_cov_28.541996	Coordinate:2670	Reads:14	Hits:2	Allocated_reads:7	Strand:-
TTCAACCCGACAATGACTGTAACTGTTGCG
>Location:NODE_121434_length_5572_cov_28.541996	Coordinate:2671	Reads:3	Hits:2	Allocated_reads:1.5	Strand:-
AACCCGACAATGACTGTAACTGTTGC
>Location:NODE_121434_length_5572_cov_28.541996	Coordinate:2671	Reads:8	Hits:2	Allocated_reads:4	Strand:-
CAACCCGACAATGACTGTAACTGTTGC
>Location:NODE_121434_length_5572_cov_28.541996	Coordinate:2671	Reads:1	Hits:2	Allocated_reads:0.5	Strand:-
CCCGACAATGACTGTAACTGTTGC
>Location:NODE_121434_length_5572_cov_28.541996	Coordinate:2671	Reads:1	Hits:2	Allocated_reads:0.5	Strand:+
GCAACAGTTACAGTCATTGTCGGGTTGAAC
>Location:NODE_121434_length_5572_cov_28.541996	Coordinate:2671	Reads:1	Hits:2	Allocated_reads:0.5	Strand:-
GTTCAACCCGACAATGACTGTAACTGTTGC
>Location:NODE_121434_length_5572_cov_28.541996	Coordinate:2671	Reads:1	Hits:2	Allocated_reads:0.5	Strand:-
TCAACCCGACAATGACTGTAACTGTTTT
>Location:NODE_121434_length_5572_cov_28.541996	Coordinate:2671	Reads:1	Hits:2	Allocated_reads:0.5	Strand:-
TCAACCCGACAATGACTGTCACTGTTGC
>Location:NODE_121434_length_5572_cov_28.541996	Coordinate:2671	Reads:52	Hits:2	Allocated_reads:26	Strand:-
TCAACCCGACAATGACTGTAACTGTTGC
>Location:NODE_121434_length_5572_cov_28.541996	Coordinate:2671	Reads:7	Hits:2	Allocated_reads:3.5	Strand:-
TGTTCAACCCGACAATGACTGTAACTGTTGC
>Location:NODE_121434_length_5572_cov_28.541996	Coordinate:2671	Reads:2	Hits:2	Allocated_reads:1	Strand:-
TTCAACCCGACAATGACTGTAACTGTTTT
>Location:NODE_121434_length_5572_cov_28.541996	Coordinate:2671	Reads:21	Hits:2	Allocated_reads:10.5	Strand:-
TTCAACCCGACAATGACTGTAACTGTTGC
>Location:NODE_121434_length_5572_cov_28.541996	Coordinate:2672	Reads:1	Hits:2	Allocated_reads:0.5	Strand:-
AACCCGACAATGACTGTAACTGTTG
>Location:NODE_121434_length_5572_cov_28.541996	Coordinate:2672	Reads:1	Hits:2	Allocated_reads:0.5	Strand:-
CAACCCGACAATGACTGTAACTGTTG
>Location:NODE_121434_length_5572_cov_28.541996	Coordinate:2672	Reads:2	Hits:2	Allocated_reads:1	Strand:-
TCAACCCGACAATGACTGTAACTGTTT
>Location:NODE_121434_length_5572_cov_28.541996	Coordinate:2672	Reads:5	Hits:2	Allocated_reads:2.5	Strand:-
TCAACCCGACAATGACTGTAACTGTTG
>Location:NODE_121434_length_5572_cov_28.541996	Coordinate:2672	Reads:1	Hits:2	Allocated_reads:0.5	Strand:-
TGTTCAACCCGACAATGACTGTAACTGTTT
>Location:NODE_121434_length_5572_cov_28.541996	Coordinate:2672	Reads:1	Hits:2	Allocated_reads:0.5	Strand:-
TTCAACCCGACAATGACTGTAACTGTTG
>Location:NODE_121434_length_5572_cov_28.541996	Coordinate:2673	Reads:1	Hits:2	Allocated_reads:0.5	Strand:+
AACAGTTACAGTCATTGTCGGGTTGAAC
>Location:NODE_121434_length_5572_cov_28.541996	Coordinate:2673	Reads:3	Hits:2	Allocated_reads:1.5	Strand:-
CAACCCGACAATGACTGTAACTGTT
>Location:NODE_121434_length_5572_cov_28.541996	Coordinate:2673	Reads:1	Hits:2	Allocated_reads:0.5	Strand:-
CTGTTCAACCCGACAATGACTGTAACTGTA
>Location:NODE_121434_length_5572_cov_28.541996	Coordinate:2673	Reads:1	Hits:2	Allocated_reads:0.5	Strand:-
TCAACCCGACAATGACTGTAACTTTT
>Location:NODE_121434_length_5572_cov_28.541996	Coordinate:2673	Reads:6	Hits:2	Allocated_reads:3	Strand:-
TCAACCCGACAATGACTGTAACTGTT
>Location:NODE_121434_length_5572_cov_28.541996	Coordinate:2673	Reads:13	Hits:2	Allocated_reads:6.5	Strand:-
TGTTCAACCCGACAATGACTGTAACTGTT
>Location:NODE_121434_length_5572_cov_28.541996	Coordinate:2673	Reads:9	Hits:2	Allocated_reads:4.5	Strand:-
TTCAACCCGACAATGACTGTAACTGTT
>Location:NODE_121434_length_5572_cov_28.541996	Coordinate:2674	Reads:1	Hits:2	Allocated_reads:0.5	Strand:-
ACTGTTCAACCCGACAATGACTGTAACTGT
>Location:NODE_121434_length_5572_cov_28.541996	Coordinate:2674	Reads:1	Hits:2	Allocated_reads:0.5	Strand:-
CAACCCGACAATGACTGTAACTGG
>Location:NODE_121434_length_5572_cov_28.541996	Coordinate:2674	Reads:9	Hits:2	Allocated_reads:4.5	Strand:-
CAACCCGACAATGACTGTAACTGT
>Location:NODE_121434_length_5572_cov_28.541996	Coordinate:2674	Reads:12	Hits:2	Allocated_reads:6	Strand:-
CTGTTCAACCCGACAATGACTGTAACTGT
>Location:NODE_121434_length_5572_cov_28.541996	Coordinate:2674	Reads:4	Hits:2	Allocated_reads:2	Strand:-
GTTCAACCCGACAATGACTGTAACTGT
>Location:NODE_121434_length_5572_cov_28.541996	Coordinate:2674	Reads:33	Hits:2	Allocated_reads:16.5	Strand:-
TCAACCCGACAATGACTGTAACTGT
>Location:NODE_121434_length_5572_cov_28.541996	Coordinate:2674	Reads:31	Hits:2	Allocated_reads:15.5	Strand:-
TGTTCAACCCGACAATGACTGTAACTGT
>Location:NODE_121434_length_5572_cov_28.541996	Coordinate:2674	Reads:25	Hits:2	Allocated_reads:12.5	Strand:-
TTCAACCCGACAATGACTGTAACTGT
>Location:NODE_121434_length_5572_cov_28.541996	Coordinate:2675	Reads:1	Hits:2	Allocated_reads:0.5	Strand:-
TCAACCCGACAATGACTGTAACTG
>Location:NODE_121434_length_5572_cov_28.541996	Coordinate:2675	Reads:5	Hits:2	Allocated_reads:2.5	Strand:-
TTCAACCCGACAATGACTGTAACTG
>Location:NODE_121434_length_5572_cov_28.541996	Coordinate:2676	Reads:1	Hits:2	Allocated_reads:0.5	Strand:-
CTGTTCAACCCGACAATGACTGTAACT
>Location:NODE_121434_length_5572_cov_28.541996	Coordinate:2676	Reads:2	Hits:2	Allocated_reads:1	Strand:-
TGTTCAACCCGACAATGACTGTAACT
>Location:NODE_121434_length_5572_cov_28.541996	Coordinate:2676	Reads:4	Hits:2	Allocated_reads:2	Strand:-
TTCAACCCGACAATGACTGTAACT
>Location:NODE_121434_length_5572_cov_28.541996	Coordinate:2677	Reads:1	Hits:2	Allocated_reads:0.5	Strand:-
CTGTTCAACCCGACAATGACTGTAAC
>Location:NODE_121434_length_5572_cov_28.541996	Coordinate:2677	Reads:1	Hits:2	Allocated_reads:0.5	Strand:+
GTTACAGTCATTGTCGGGTTGAACAGTAC
>Location:NODE_121434_length_5572_cov_28.541996	Coordinate:2677	Reads:1	Hits:2	Allocated_reads:0.5	Strand:-
TACTGTTCAACCCGACAATGACTGTAAC
>Location:NODE_121434_length_5572_cov_28.541996	Coordinate:2677	Reads:3	Hits:2	Allocated_reads:1.5	Strand:-
TGTTCAACCCGACAATGACTGTAAC
>Location:NODE_121434_length_5572_cov_28.541996	Coordinate:2678	Reads:1	Hits:2	Allocated_reads:0.5	Strand:-
TACTGTTCAACCCGACAATGACTGTAA
>Location:NODE_121434_length_5572_cov_28.541996	Coordinate:2678	Reads:2	Hits:2	Allocated_reads:1	Strand:-
TGTTCAACCCGACAATGACTGTAA
>Location:NODE_121434_length_5572_cov_28.541996	Coordinate:2679	Reads:1	Hits:2	Allocated_reads:0.5	Strand:-
CTGTTCAACCCGACAATGACTGTA
>Location:NODE_121434_length_5572_cov_28.541996	Coordinate:2680	Reads:1	Hits:2	Allocated_reads:0.5	Strand:-
CAATACTGTTCAACCCGACAATGACTGT
>Location:NODE_121434_length_5572_cov_28.541996	Coordinate:2680	Reads:2	Hits:2	Allocated_reads:1	Strand:-
TACTGTTCAACCCGACAATGACTGT
>Location:NODE_121434_length_5572_cov_28.541996	Coordinate:2680	Reads:3	Hits:2	Allocated_reads:1.5	Strand:-
TTCAATACTGTTCAACCCGACAATGACTGT
>Location:NODE_121434_length_5572_cov_28.541996	Coordinate:2682	Reads:1	Hits:2	Allocated_reads:0.5	Strand:-
TCAATACTGTTCAACCCGACAATGACT
>Location:NODE_121434_length_5572_cov_28.541996	Coordinate:2682	Reads:1	Hits:2	Allocated_reads:0.5	Strand:-
TTCAATACTGTTCAACCCGACAATGACT
>Location:NODE_121434_length_5572_cov_28.541996	Coordinate:2686	Reads:2	Hits:1	Allocated_reads:2	Strand:-
CATTTCAATACTGTTCAACCCGACAAT
>Location:NODE_121434_length_5572_cov_28.541996	Coordinate:2686	Reads:1	Hits:1	Allocated_reads:1	Strand:-
TCATTTCAATACTGTTCAACCCGACAAT
>Location:NODE_121434_length_5572_cov_28.541996	Coordinate:2687	Reads:1	Hits:1	Allocated_reads:1	Strand:-
TCATTTCAATACTGTTCAACCCGACAA
>Location:NODE_121434_length_5572_cov_28.541996	Coordinate:2687	Reads:1	Hits:1	Allocated_reads:1	Strand:+
TTGTCGGGTTGAACAGTATTGAAATGAC
>Location:NODE_121434_length_5572_cov_28.541996	Coordinate:2687	Reads:2	Hits:1	Allocated_reads:2	Strand:+
TTGTCGGGTTGAACAGTATTGAAATGACT
>Location:NODE_121434_length_5572_cov_28.541996	Coordinate:2690	Reads:4	Hits:1	Allocated_reads:4	Strand:+
TCGGGTTGAACAGTATTGAAATGAC
>Location:NODE_121434_length_5572_cov_28.541996	Coordinate:2690	Reads:1	Hits:1	Allocated_reads:1	Strand:+
TCGGGTTGAACAGTATTGAAATGACTTTT
>Location:NODE_121434_length_5572_cov_28.541996	Coordinate:2699	Reads:2	Hits:1	Allocated_reads:2	Strand:+
ACAGTATTGAAATGACTTTTTGCACAC
>Location:NODE_121434_length_5572_cov_28.541996	Coordinate:2703	Reads:1	Hits:1	Allocated_reads:1	Strand:-
TATTAGTGTGCAAAAAGTCATTTCAATA
>Location:NODE_121434_length_5572_cov_28.541996	Coordinate:2703	Reads:1	Hits:1	Allocated_reads:1	Strand:-
TGGTATTAGTGTGCAAAAAGTCATTTCAATA
>Location:NODE_121434_length_5572_cov_28.541996	Coordinate:2706	Reads:2	Hits:1	Allocated_reads:2	Strand:-
TCTGGTATTAGTGTGCAAAAAGTCATTTCA
>Location:NODE_121434_length_5572_cov_28.541996	Coordinate:2708	Reads:8	Hits:1	Allocated_reads:8	Strand:-
TCTGGTATTAGTGTGCAAAAAGTCATTT
>Location:NODE_121434_length_5572_cov_28.541996	Coordinate:2709	Reads:2	Hits:1	Allocated_reads:2	Strand:-
TCTGGTATTAGTGTGCAAAAAGTCATT
>Location:NODE_121434_length_5572_cov_28.541996	Coordinate:2719	Reads:1	Hits:1	Allocated_reads:1	Strand:+
TGCACACTAATACCAGATGGAAAGATGGC
>Location:NODE_121434_length_5572_cov_28.541996	Coordinate:2724	Reads:3	Hits:1	Allocated_reads:3	Strand:+
ACTAATACCAGATGGAAAGAGGGCT
>Location:NODE_121434_length_5572_cov_28.541996	Coordinate:2724	Reads:1	Hits:1	Allocated_reads:1	Strand:+
ACTAATACCAGATGGAAAGAGGGCTATTG
>Location:NODE_121434_length_5572_cov_28.541996	Coordinate:2726	Reads:2	Hits:1	Allocated_reads:2	Strand:+
TAATACCAGATGGAAAGAGGGCTATTGG
>Location:NODE_121434_length_5572_cov_28.541996	Coordinate:2726	Reads:1	Hits:1	Allocated_reads:1	Strand:+
TAATACCAGATGGAAAGAGGGCTATTGGA
>Location:NODE_121434_length_5572_cov_28.541996	Coordinate:2726	Reads:1	Hits:1	Allocated_reads:1	Strand:+
TAATACCAGATGGAAAGAGGGCTATTGGAA
>Location:NODE_121434_length_5572_cov_28.541996	Coordinate:2726	Reads:2	Hits:1	Allocated_reads:2	Strand:+
TAATACCAGATGGAAAGAGGGCTATTGGAAT
>Location:NODE_121434_length_5572_cov_28.541996	Coordinate:2729	Reads:1	Hits:1	Allocated_reads:1	Strand:+
TACCAGATGGAAAGAGGGCTATTGGAATT
>Location:NODE_121434_length_5572_cov_28.541996	Coordinate:2730	Reads:1	Hits:1	Allocated_reads:1	Strand:+
ACCAGATGGAAAGAGGGCTATTGGAAT
>Location:NODE_121434_length_5572_cov_28.541996	Coordinate:2730	Reads:1	Hits:1	Allocated_reads:1	Strand:+
ACCAGATGGAAAGAGGGCTATTGGAATTA
>Location:NODE_121434_length_5572_cov_28.541996	Coordinate:2733	Reads:1	Hits:1	Allocated_reads:1	Strand:-
TAATTCCAATAGCCCTCTTTCCATCT
>Location:NODE_121434_length_5572_cov_28.541996	Coordinate:2738	Reads:1	Hits:1	Allocated_reads:1	Strand:-
ATTCCAAATAATTCCAATAGCCCTCTTTC
>Location:NODE_121434_length_5572_cov_28.541996	Coordinate:2739	Reads:1	Hits:1	Allocated_reads:1	Strand:-
ATTCCAAATAATTCCAATAGCCCTCTTT
>Location:NODE_121434_length_5572_cov_28.541996	Coordinate:2739	Reads:2	Hits:1	Allocated_reads:2	Strand:-
TATATTCCAAATAATTCCAATAGCCCTCTTT
>Location:NODE_121434_length_5572_cov_28.541996	Coordinate:2739	Reads:3	Hits:1	Allocated_reads:3	Strand:-
TATTCCAAATAATTCCAATAGCCCTCTTT
>Location:NODE_121434_length_5572_cov_28.541996	Coordinate:2739	Reads:2	Hits:1	Allocated_reads:2	Strand:-
TTCCAAATAATTCCAATAGCCCTCTTT
>Location:NODE_121434_length_5572_cov_28.541996	Coordinate:2740	Reads:1	Hits:1	Allocated_reads:1	Strand:-
ATATTCCAAATAATTCCAATAGCCCTCTT
>Location:NODE_121434_length_5572_cov_28.541996	Coordinate:2740	Reads:1	Hits:1	Allocated_reads:1	Strand:-
TATATTCCAAATAATTCCAATAGCCCTCTT
>Location:NODE_121434_length_5572_cov_28.541996	Coordinate:2740	Reads:1	Hits:1	Allocated_reads:1	Strand:-
TATTCCAAATAATTCCAATAGCCCTCTT
>Location:NODE_121434_length_5572_cov_28.541996	Coordinate:2741	Reads:1	Hits:1	Allocated_reads:1	Strand:-
ATATTCCAAATAATTCCAATAGCCCTCT
>Location:NODE_121434_length_5572_cov_28.541996	Coordinate:2741	Reads:1	Hits:1	Allocated_reads:1	Strand:-
TATTCCAAATAATTCCAATAGCCCTCT
>Location:NODE_121434_length_5572_cov_28.541996	Coordinate:2744	Reads:1	Hits:1	Allocated_reads:1	Strand:-
CATTCCTATATTCCAAATAATTCCAATAGCCC
>Location:NODE_121434_length_5572_cov_28.541996	Coordinate:2744	Reads:1	Hits:1	Allocated_reads:1	Strand:-
TTCCTATATTCCAAATAATTCCAATAGCCC
>Location:NODE_121434_length_5572_cov_28.541996	Coordinate:2745	Reads:2	Hits:1	Allocated_reads:2	Strand:-
CATTCCTATATTCCAAATAATTCCAATAGCC
>Location:NODE_121434_length_5572_cov_28.541996	Coordinate:2745	Reads:1	Hits:1	Allocated_reads:1	Strand:-
TTCCTATATTCCAAATAATTCCAATAGCC
>Location:NODE_121434_length_5572_cov_28.541996	Coordinate:2746	Reads:1	Hits:1	Allocated_reads:1	Strand:-
TCATTCCTATATTCCAAATAATTCCAATAGC
>Location:NODE_121434_length_5572_cov_28.541996	Coordinate:2748	Reads:4	Hits:1	Allocated_reads:4	Strand:-
TCATTCCTATATTCCAAATAATTCCAATA
>Location:NODE_121434_length_5572_cov_28.541996	Coordinate:2749	Reads:1	Hits:1	Allocated_reads:1	Strand:-
CATTCCTATATTCCAAATAATTCCAAT
>Location:NODE_121434_length_5572_cov_28.541996	Coordinate:2749	Reads:2	Hits:1	Allocated_reads:2	Strand:-
TCATTCCTATATTCCAAATAATTCCAAT
>Location:NODE_121434_length_5572_cov_28.541996	Coordinate:2750	Reads:1	Hits:1	Allocated_reads:1	Strand:-
TCATTCCTATATTCCAAATAATTCCAA
>Location:NODE_121434_length_5572_cov_28.541996	Coordinate:2755	Reads:1	Hits:1	Allocated_reads:1	Strand:-
ACTTCAGTTCATTCCTATATTCCAAATAAT
>Location:NODE_121434_length_5572_cov_28.541996	Coordinate:2755	Reads:1	Hits:1	Allocated_reads:1	Strand:-
TTCAGTTCATTCCTATATTCCAAATAAT
>Location:NODE_121434_length_5572_cov_28.541996	Coordinate:2758	Reads:1	Hits:1	Allocated_reads:1	Strand:+
ATTTGGAATATAGGAATGAACTGAA
>Location:NODE_121434_length_5572_cov_28.541996	Coordinate:2758	Reads:1	Hits:1	Allocated_reads:1	Strand:+
ATTTGGAATATAGGAATGAACTGAAGTCATTT
>Location:NODE_121434_length_5572_cov_28.541996	Coordinate:2759	Reads:4	Hits:1	Allocated_reads:4	Strand:+
TTTGGAATATAGGAATGAACTGAAGTCATT
>Location:NODE_121434_length_5572_cov_28.541996	Coordinate:2759	Reads:1	Hits:1	Allocated_reads:1	Strand:+
TTTGGAATATAGGAATGAACTGAAGTCATTT
>Location:NODE_121434_length_5572_cov_28.541996	Coordinate:2759	Reads:4	Hits:1	Allocated_reads:4	Strand:+
TTTGGAATATAGGAATGAACTGAAGTCATTTT
>Location:NODE_121434_length_5572_cov_28.541996	Coordinate:2760	Reads:1	Hits:1	Allocated_reads:1	Strand:+
TTGGAATATAGGAATGAACTGAAGTC
>Location:NODE_121434_length_5572_cov_28.541996	Coordinate:2760	Reads:2	Hits:1	Allocated_reads:2	Strand:+
TTGGAATATAGGAATGAACTGAAGTCATT
>Location:NODE_121434_length_5572_cov_28.541996	Coordinate:2760	Reads:1	Hits:1	Allocated_reads:1	Strand:+
TTGGAATATAGGAATGAACTGAAGTCATTTT
>Location:NODE_121434_length_5572_cov_28.541996	Coordinate:2761	Reads:1	Hits:1	Allocated_reads:1	Strand:+
TGGAATATAGGAATGAACTGAAGTCATTTT
>Location:NODE_121434_length_5572_cov_28.541996	Coordinate:2762	Reads:1	Hits:1	Allocated_reads:1	Strand:+
GGAATATAGGAATGAACTGAAGTCATTTT
>Location:NODE_121434_length_5572_cov_28.541996	Coordinate:2767	Reads:3	Hits:1	Allocated_reads:3	Strand:+
ATAGGAATGAACTGAAGTCATTTT
>Location:NODE_121434_length_5572_cov_28.541996	Coordinate:2767	Reads:1	Hits:1	Allocated_reads:1	Strand:+
ATAGGAATGAACTGAAGTCATTTTGA
>Location:NODE_121434_length_5572_cov_28.541996	Coordinate:2767	Reads:2	Hits:1	Allocated_reads:2	Strand:+
ATAGGAATGAACTGAAGTCATTTTGATG
>Location:NODE_121434_length_5572_cov_28.541996	Coordinate:2767	Reads:2	Hits:1	Allocated_reads:2	Strand:+
ATAGGAATGAACTGAAGTCATTTTGATGTGT
>Location:NODE_121434_length_5572_cov_28.541996	Coordinate:2767	Reads:4	Hits:1	Allocated_reads:4	Strand:+
ATAGGAATGAACTGAAGTCATTTTGATGTGTG
>Location:NODE_121434_length_5572_cov_28.541996	Coordinate:2767	Reads:1	Hits:1	Allocated_reads:1	Strand:+
ATAGGAATGAACTGAAGTCATTTTGATGTGTGT
>Location:NODE_121434_length_5572_cov_28.541996	Coordinate:2768	Reads:1	Hits:1	Allocated_reads:1	Strand:+
TAGGAATGAACTGAAGTCATTTTGATGTGT
>Location:NODE_121434_length_5572_cov_28.541996	Coordinate:2785	Reads:1	Hits:1	Allocated_reads:1	Strand:-
GATAAGCCTGCTGTTCACACATCAAAATG
>Location:NODE_121434_length_5572_cov_28.541996	Coordinate:2786	Reads:3	Hits:1	Allocated_reads:3	Strand:-
TAGATAAGCCTGCTGTTCACACATCAAAAT
>Location:NODE_121434_length_5572_cov_28.541996	Coordinate:2787	Reads:1	Hits:1	Allocated_reads:1	Strand:-
TAGATAAGCCTGCTGTTCACACATCAAAA
>Location:NODE_121434_length_5572_cov_28.541996	Coordinate:2788	Reads:1	Hits:1	Allocated_reads:1	Strand:-
TAGATAAGCCTGCTGTTCACACATCAAA
>Location:NODE_121434_length_5572_cov_28.541996	Coordinate:2789	Reads:1	Hits:1	Allocated_reads:1	Strand:-
TAGATAAGCCTGCTGTTCACACATCAA
>Location:NODE_121434_length_5572_cov_28.541996	Coordinate:2790	Reads:1	Hits:1	Allocated_reads:1	Strand:-
CGGTAGATAAGCCTGCTGTTCACACATCA
>Location:NODE_121434_length_5572_cov_28.541996	Coordinate:2790	Reads:1	Hits:1	Allocated_reads:1	Strand:-
TAGATAAGCCTGCTGTTCACACATCA
>Location:NODE_121434_length_5572_cov_28.541996	Coordinate:2791	Reads:2	Hits:1	Allocated_reads:2	Strand:-
TAGATAAGCCTGCTGTTCACACATC
>Location:NODE_121434_length_5572_cov_28.541996	Coordinate:2795	Reads:1	Hits:1	Allocated_reads:1	Strand:-
TGCTCGGTAGATAAGCCTGCTGTTCACT
>Location:NODE_121434_length_5572_cov_28.541996	Coordinate:2797	Reads:1	Hits:1	Allocated_reads:1	Strand:+
TGAACAGCAGGCTTATCTACCGAGCAGC
>Location:NODE_121434_length_5572_cov_28.541996	Coordinate:2803	Reads:1	Hits:1	Allocated_reads:1	Strand:-
GAACAGCTGCTCGGTAGATAAGCCTGC
>Location:NODE_121434_length_5572_cov_28.541996	Coordinate:2805	Reads:1	Hits:1	Allocated_reads:1	Strand:-
TAAGGTAGAACAGCTGCTCGGTAGATAAGCCT
>Location:NODE_121434_length_5572_cov_28.541996	Coordinate:2806	Reads:1	Hits:1	Allocated_reads:1	Strand:-
ATAAGGTAGAACAGCTGCTCGGTAGATAAGCC
>Location:NODE_121434_length_5572_cov_28.541996	Coordinate:2806	Reads:3	Hits:1	Allocated_reads:3	Strand:+
GGCTTATCTACCGAGCAGCTGTTCTACCT
>Location:NODE_121434_length_5572_cov_28.541996	Coordinate:2806	Reads:1	Hits:1	Allocated_reads:1	Strand:-
TAAGGTAGAACAGCTGCTCGGTAGATAAGCC
>Location:NODE_121434_length_5572_cov_28.541996	Coordinate:2806	Reads:1	Hits:1	Allocated_reads:1	Strand:-
TAGAACAGCTGCTCGGTAGATAAGCC
>Location:NODE_121434_length_5572_cov_28.541996	Coordinate:2807	Reads:1	Hits:1	Allocated_reads:1	Strand:+
GCTTATCTACCGAGCAGCTGTTCTACCTT
>Location:NODE_121434_length_5572_cov_28.541996	Coordinate:2807	Reads:2	Hits:1	Allocated_reads:2	Strand:-
TAAGGTAGAACAGCTGCTCGGTAGATAAGC
>Location:NODE_121434_length_5572_cov_28.541996	Coordinate:2808	Reads:1	Hits:1	Allocated_reads:1	Strand:+
CTTATCTACCGAGCAGCTGTTATACCT
>Location:NODE_121434_length_5572_cov_28.541996	Coordinate:2809	Reads:1	Hits:1	Allocated_reads:1	Strand:+
TTATCTACCGAGCAGCTGTTCTAC
>Location:NODE_121434_length_5572_cov_28.541996	Coordinate:2809	Reads:3	Hits:1	Allocated_reads:3	Strand:+
TTATCTACCGAGCAGCTGTTCTACC
>Location:NODE_121434_length_5572_cov_28.541996	Coordinate:2809	Reads:1	Hits:1	Allocated_reads:1	Strand:+
TTATCTACCGAGCAGCTGTTCTACCT
>Location:NODE_121434_length_5572_cov_28.541996	Coordinate:2809	Reads:3	Hits:1	Allocated_reads:3	Strand:+
TTATCTACCGAGCAGCTGTTCTACCTT
>Location:NODE_121434_length_5572_cov_28.541996	Coordinate:2809	Reads:1	Hits:1	Allocated_reads:1	Strand:+
TTATCTACCGAGCAGCTGTTCTACCTTAT
>Location:NODE_121434_length_5572_cov_28.541996	Coordinate:2809	Reads:9	Hits:1	Allocated_reads:9	Strand:+
TTATCTACCGAGCAGCTGTTCTACCTTATT
>Location:NODE_121434_length_5572_cov_28.541996	Coordinate:2810	Reads:1	Hits:1	Allocated_reads:1	Strand:+
TATCTACCGAGCAGCTGTTCTACC
>Location:NODE_121434_length_5572_cov_28.541996	Coordinate:2810	Reads:2	Hits:1	Allocated_reads:2	Strand:+
TATCTACCGAGCAGCTGTTCTACCT
>Location:NODE_121434_length_5572_cov_28.541996	Coordinate:2810	Reads:2	Hits:1	Allocated_reads:2	Strand:+
TATCTACCGAGCAGCTGTTCTACCTTA
>Location:NODE_121434_length_5572_cov_28.541996	Coordinate:2810	Reads:1	Hits:1	Allocated_reads:1	Strand:+
TATCTACCGAGCAGCTGTTCTACCTCATT
>Location:NODE_121434_length_5572_cov_28.541996	Coordinate:2810	Reads:4	Hits:1	Allocated_reads:4	Strand:+
TATCTACCGAGCAGCTGTTCTACCTTATT
>Location:NODE_121434_length_5572_cov_28.541996	Coordinate:2813	Reads:2	Hits:1	Allocated_reads:2	Strand:+
CTACCGAGCAGCTGTTCTACCTTATTTACC
>Location:NODE_121434_length_5572_cov_28.541996	Coordinate:2815	Reads:1	Hits:1	Allocated_reads:1	Strand:+
ACCGAGCAGCTGTTCTACCTTATTTACC
>Location:NODE_121434_length_5572_cov_28.541996	Coordinate:2816	Reads:1	Hits:1	Allocated_reads:1	Strand:-
GAGGTAAATAAGGTAGAACAGCTGCTCGC
>Location:NODE_121434_length_5572_cov_28.541996	Coordinate:2816	Reads:1	Hits:1	Allocated_reads:1	Strand:-
TAAATAAGGTAGAACAGCTGCTCGG
>Location:NODE_121434_length_5572_cov_28.541996	Coordinate:2816	Reads:2	Hits:1	Allocated_reads:2	Strand:-
TGAGGTAAATAAGGTAGAACAGCTGCTCGG
>Location:NODE_121434_length_5572_cov_28.541996	Coordinate:2818	Reads:1	Hits:1	Allocated_reads:1	Strand:-
TTGAGGTAAATAAGGTAGAACAGCTGCTC
>Location:NODE_121434_length_5572_cov_28.541996	Coordinate:2819	Reads:3	Hits:1	Allocated_reads:3	Strand:-
TGAGGTAAATAAGGTAGAACAGCTGCT
>Location:NODE_121434_length_5572_cov_28.541996	Coordinate:2820	Reads:5	Hits:1	Allocated_reads:5	Strand:-
TGCTTGAGGTAAATAAGGTAGAACAGCTGC
>Location:NODE_121434_length_5572_cov_28.541996	Coordinate:2822	Reads:1	Hits:1	Allocated_reads:1	Strand:-
TGAGGTAAATAAGGTAGAACAGCT
>Location:NODE_121434_length_5572_cov_28.541996	Coordinate:2822	Reads:2	Hits:1	Allocated_reads:2	Strand:-
TGCTTGAGGTAAATAAGGTAGAACAGCT
>Location:NODE_121434_length_5572_cov_28.541996	Coordinate:2823	Reads:3	Hits:1	Allocated_reads:3	Strand:-
TGCTTGAGGTAAATAAGGTAGAACAGC
>Location:NODE_121434_length_5572_cov_28.541996	Coordinate:2825	Reads:1	Hits:1	Allocated_reads:1	Strand:-
GAAGTGGTGCTTGAGGTAAATAAGGTAGAACT
>Location:NODE_121434_length_5572_cov_28.541996	Coordinate:2830	Reads:1	Hits:1	Allocated_reads:1	Strand:-
TAAGTGAAGTGGTGCTTGAGGTAAATAAGGTA
>Location:NODE_121434_length_5572_cov_28.541996	Coordinate:2831	Reads:2	Hits:1	Allocated_reads:2	Strand:-
TAAGTGAAGTGGTGCTTGAGGTAAATAAGGT
>Location:NODE_121434_length_5572_cov_28.541996	Coordinate:2832	Reads:3	Hits:1	Allocated_reads:3	Strand:-
TAAGTGAAGTGGTGCTTGAGGTAAATAAGG
>Location:NODE_121434_length_5572_cov_28.541996	Coordinate:2833	Reads:4	Hits:1	Allocated_reads:4	Strand:-
TAAGTGAAGTGGTGCTTGAGGTAAATAAG
>Location:NODE_121434_length_5572_cov_28.541996	Coordinate:2836	Reads:1	Hits:1	Allocated_reads:1	Strand:+
ATTTACCTCAAGCACCACTTCACTTATT
>Location:NODE_121434_length_5572_cov_28.541996	Coordinate:2837	Reads:1	Hits:1	Allocated_reads:1	Strand:-
GAAATAAGTGAAGTGGTGCTTGAGGTAAA
>Location:NODE_121434_length_5572_cov_28.541996	Coordinate:2840	Reads:1	Hits:1	Allocated_reads:1	Strand:-
TAAGAAATAAGTGAAGTGGTGCTTGAGGT
>Location:NODE_121434_length_5572_cov_28.541996	Coordinate:2846	Reads:1	Hits:1	Allocated_reads:1	Strand:-
CCAGTAAGAAATAAGTGAAGTGGTGCT
>Location:NODE_121434_length_5572_cov_28.541996	Coordinate:2846	Reads:1	Hits:1	Allocated_reads:1	Strand:-
TAGACCAGTAAGAAATAAGTGAAGTGGTGCT
>Location:NODE_121434_length_5572_cov_28.541996	Coordinate:2852	Reads:1	Hits:1	Allocated_reads:1	Strand:+
ACTTCACTTATTTCTTACTGGTCTGCA
>Location:NODE_121434_length_5572_cov_28.541996	Coordinate:2852	Reads:3	Hits:1	Allocated_reads:3	Strand:+
ACTTCACTTATTTCTTACTGGTCTACACC
>Location:NODE_121434_length_5572_cov_28.541996	Coordinate:2852	Reads:1	Hits:1	Allocated_reads:1	Strand:+
ACTTCACTTATTTCTTACTGGTCTACACCT
>Location:NODE_121434_length_5572_cov_28.541996	Coordinate:2852	Reads:1	Hits:1	Allocated_reads:1	Strand:+
ACTTCACTTATTTCTTACTGGTCTACACCTGAGC
>Location:NODE_121434_length_5572_cov_28.541996	Coordinate:2856	Reads:1	Hits:1	Allocated_reads:1	Strand:+
CACTTATTTCTTACTGGTCTACACCTGAGCA
>Location:NODE_121434_length_5572_cov_28.541996	Coordinate:2857	Reads:2	Hits:1	Allocated_reads:2	Strand:-
TGCTCAGGTGTAGACCAGTAAGAAATAAGT
>Location:NODE_121434_length_5572_cov_28.541996	Coordinate:2860	Reads:1	Hits:1	Allocated_reads:1	Strand:+
TATTTCTTACTGGTCTACACCTGAGC
>Location:NODE_121434_length_5572_cov_28.541996	Coordinate:2863	Reads:1	Hits:1	Allocated_reads:1	Strand:+
TTCTTACTGGTCTACACCTGAGCATCA
>Location:NODE_121434_length_5572_cov_28.541996	Coordinate:2864	Reads:1	Hits:1	Allocated_reads:1	Strand:-
TTGCTGATGCTCAGGTGTAGACCAGTAAGA
>Location:NODE_121434_length_5572_cov_28.541996	Coordinate:2865	Reads:1	Hits:1	Allocated_reads:1	Strand:-
TGCTGATGCTCAGGTGTAGACCAGTAAG
>Location:NODE_121434_length_5572_cov_28.541996	Coordinate:2866	Reads:1	Hits:1	Allocated_reads:1	Strand:+
TTACTGGTCTACACCTGAGCATCAGCAAGAGA
>Location:NODE_121434_length_5572_cov_28.541996	Coordinate:2867	Reads:1	Hits:1	Allocated_reads:1	Strand:-
CTCTTGCTGATGCTCAGGTGTAGACCAGTA
>Location:NODE_121434_length_5572_cov_28.541996	Coordinate:2867	Reads:2	Hits:1	Allocated_reads:2	Strand:+
TACTGGTCTACACCTGAGCATCAGCAAGA
>Location:NODE_121434_length_5572_cov_28.541996	Coordinate:2869	Reads:2	Hits:1	Allocated_reads:2	Strand:+
CTGGTCTACACCTGAGCATCAGCAAGAGA
>Location:NODE_121434_length_5572_cov_28.541996	Coordinate:2869	Reads:3	Hits:1	Allocated_reads:3	Strand:-
TTCTCTTGCTGATGCTCAGGTGTAGACCAG
>Location:NODE_121434_length_5572_cov_28.541996	Coordinate:2871	Reads:1	Hits:1	Allocated_reads:1	Strand:-
CTTGCTGATGCTCAGGTGTAGACC
>Location:NODE_121434_length_5572_cov_28.541996	Coordinate:2871	Reads:5	Hits:1	Allocated_reads:5	Strand:-
TCTCTTGCTGATGCTCAGGTGTAGACC
>Location:NODE_121434_length_5572_cov_28.541996	Coordinate:2871	Reads:2	Hits:1	Allocated_reads:2	Strand:-
TCTTGCTGATGCTCAGGTGTAGACC
>Location:NODE_121434_length_5572_cov_28.541996	Coordinate:2871	Reads:9	Hits:1	Allocated_reads:9	Strand:-
TTCTCTTGCTGATGCTCAGGTGTAGACC
>Location:NODE_121434_length_5572_cov_28.541996	Coordinate:2871	Reads:1	Hits:1	Allocated_reads:1	Strand:-
TTTCTCTTGCTGATGCTCAGGTGTAGACC
>Location:NODE_121434_length_5572_cov_28.541996	Coordinate:2873	Reads:1	Hits:1	Allocated_reads:1	Strand:-
GTTTCTCTTGCTGATGCTCAGGTGTAGA
>Location:NODE_121434_length_5572_cov_28.541996	Coordinate:2873	Reads:1	Hits:1	Allocated_reads:1	Strand:+
TCTACACCTGAGCATCAGCAAGAGAAACT
>Location:NODE_121434_length_5572_cov_28.541996	Coordinate:2874	Reads:1	Hits:1	Allocated_reads:1	Strand:-
TTCTCTTGCTGATGCTCAGGTGTAG
>Location:NODE_121434_length_5572_cov_28.541996	Coordinate:2876	Reads:1	Hits:1	Allocated_reads:1	Strand:+
ACACCTGAGCATCAGCAAGAGAAACTCT
>Location:NODE_121434_length_5572_cov_28.541996	Coordinate:2877	Reads:19	Hits:1	Allocated_reads:19	Strand:+
CACCTGAGCATCAGCAAGAGAAACTCT
>Location:NODE_121434_length_5572_cov_28.541996	Coordinate:2877	Reads:3	Hits:1	Allocated_reads:3	Strand:+
CACCTGAGCATCAGCAAGAGAAACTCTG
>Location:NODE_121434_length_5572_cov_28.541996	Coordinate:2877	Reads:3	Hits:1	Allocated_reads:3	Strand:+
CACCTGAGCATCAGCAAGAGAAACTCTGG
>Location:NODE_121434_length_5572_cov_28.541996	Coordinate:2880	Reads:1	Hits:1	Allocated_reads:1	Strand:+
CTGAGCATCAGCAAGAGAAACTCT
>Location:NODE_121434_length_5572_cov_28.541996	Coordinate:2880	Reads:1	Hits:1	Allocated_reads:1	Strand:+
CTGAGCATCAGCAAGAGAAACTCTGT
>Location:NODE_121434_length_5572_cov_28.541996	Coordinate:2883	Reads:2	Hits:1	Allocated_reads:2	Strand:+
AGCATCAGCAAGAGAAACTCTGGATTT
>Location:NODE_121434_length_5572_cov_28.541996	Coordinate:2884	Reads:1	Hits:1	Allocated_reads:1	Strand:+
GCATCAGCAAGAGAAACTCTGGATTTTT
>Location:NODE_121434_length_5572_cov_28.541996	Coordinate:2887	Reads:1	Hits:1	Allocated_reads:1	Strand:-
TAAAATCCAGAGTTTCTCTTGCTGA
>Location:NODE_121434_length_5572_cov_28.541996	Coordinate:2887	Reads:1	Hits:1	Allocated_reads:1	Strand:-
TTAATAAAATCCAGAGTTTCTCTTGCTGA
>Location:NODE_121434_length_5572_cov_28.541996	Coordinate:2888	Reads:1	Hits:1	Allocated_reads:1	Strand:+
CAGCAAGAGAAACTCTGGATTTTATTAAA
>Location:NODE_121434_length_5572_cov_28.541996	Coordinate:2889	Reads:1	Hits:1	Allocated_reads:1	Strand:+
AGCAAGAGAAACTCTGGATTTTATTAA
>Location:NODE_121434_length_5572_cov_28.541996	Coordinate:2889	Reads:2	Hits:1	Allocated_reads:2	Strand:+
AGCAAGAGAAACTCTGGATTTTATTAAT
>Location:NODE_121434_length_5572_cov_28.541996	Coordinate:2889	Reads:1	Hits:1	Allocated_reads:1	Strand:+
AGCAAGAGAAACTCTGGATTTTATTAATATT
>Location:NODE_121434_length_5572_cov_28.541996	Coordinate:2890	Reads:1	Hits:1	Allocated_reads:1	Strand:-
TATTAATAAAATCCAGAGTTTCTCTTGC
>Location:NODE_121434_length_5572_cov_28.541996	Coordinate:2893	Reads:1	Hits:1	Allocated_reads:1	Strand:+
AGAGAAACTCTGGATTTTATTAATATTGT
>Location:NODE_121434_length_5572_cov_28.541996	Coordinate:2893	Reads:1	Hits:1	Allocated_reads:1	Strand:+
AGAGAAACTCTGGATTTTATTAATATTGTC
>Location:NODE_121434_length_5572_cov_28.541996	Coordinate:2894	Reads:1	Hits:1	Allocated_reads:1	Strand:+
GAGAAACTCTGGATTTTATTAATATTGTC
>Location:NODE_121434_length_5572_cov_28.541996	Coordinate:2896	Reads:1	Hits:1	Allocated_reads:1	Strand:+
GAAACTCTGGATTTTATTAATATTGTCACA
>Location:NODE_121434_length_5572_cov_28.541996	Coordinate:2897	Reads:1	Hits:1	Allocated_reads:1	Strand:+
AAACTCTGGATTTTATTAATATTGT
>Location:NODE_121434_length_5572_cov_28.541996	Coordinate:2897	Reads:1	Hits:1	Allocated_reads:1	Strand:+
AAACTCTGGATTTTATTAATATTGTC
>Location:NODE_121434_length_5572_cov_28.541996	Coordinate:2897	Reads:1	Hits:1	Allocated_reads:1	Strand:+
AAACTCTGGATTTTATTAATATTGTCACA
>Location:NODE_121434_length_5572_cov_28.541996	Coordinate:2898	Reads:1	Hits:1	Allocated_reads:1	Strand:+
AACTCTGGATTTTATTAATATTGTC
>Location:NODE_121434_length_5572_cov_28.541996	Coordinate:2899	Reads:1	Hits:1	Allocated_reads:1	Strand:+
ACTCTGGATTTTATTAATATTGTC
>Location:NODE_121434_length_5572_cov_28.541996	Coordinate:2906	Reads:1	Hits:1	Allocated_reads:1	Strand:-
TCATGGTGATGTGACAATATTAATAAAAT
>Location:NODE_121434_length_5572_cov_28.541996	Coordinate:2913	Reads:1	Hits:1	Allocated_reads:1	Strand:+
TAATATTGTCACATCACCATGAGGA
>Location:NODE_121434_length_5572_cov_28.541996	Coordinate:2916	Reads:1	Hits:1	Allocated_reads:1	Strand:+
TATTGTCACATCACCATGAGGAAGA
>Location:NODE_121434_length_5572_cov_28.541996	Coordinate:2916	Reads:1	Hits:1	Allocated_reads:1	Strand:+
TATTGTCACATCACCATGAGGAAGAAGG
>Location:NODE_121434_length_5572_cov_28.541996	Coordinate:2924	Reads:1	Hits:1	Allocated_reads:1	Strand:-
GGAAAGCCTAACCTTCTTCCTCATGGTGATG
>Location:NODE_121434_length_5572_cov_28.541996	Coordinate:2926	Reads:1	Hits:1	Allocated_reads:1	Strand:-
GAAAGCCTAACCTTCTTCCTCATGGTGA
>Location:NODE_121434_length_5572_cov_28.541996	Coordinate:2937	Reads:4	Hits:1	Allocated_reads:4	Strand:+
AAGAAGGTTAGGCTTTCCTTTGCTCTGCT
>Location:NODE_121434_length_5572_cov_28.541996	Coordinate:2944	Reads:1	Hits:1	Allocated_reads:1	Strand:+
TTAGGCTTTCCTTTGCTCTGCTTGGGCAAT
>Location:NODE_121434_length_5572_cov_28.541996	Coordinate:2957	Reads:1	Hits:1	Allocated_reads:1	Strand:+
TGCTCTGCTTGGGCAATTTCTTGAACA
>Location:NODE_121434_length_5572_cov_28.541996	Coordinate:2957	Reads:1	Hits:1	Allocated_reads:1	Strand:+
TGCTCTGCTTGGGCAATTTCTTGAACACA
>Location:NODE_121434_length_5572_cov_28.541996	Coordinate:2973	Reads:1	Hits:2	Allocated_reads:0.5	Strand:+
TTTCTTGAACACACACACACACACACA
>Location:NODE_121434_length_5572_cov_28.541996	Coordinate:2979	Reads:1	Hits:582	Allocated_reads:0.00171821305841924	Strand:-
GTGTGTGTGTGTGTGTGTGTGTTC
>Location:NODE_121434_length_5572_cov_28.541996	Coordinate:2980	Reads:1	Hits:2595	Allocated_reads:0.000385356454720617	Strand:-
GTGTGTGTGTGTGTGTGTGTGTGTGTGTT
>Location:NODE_121434_length_5572_cov_28.541996	Coordinate:2981	Reads:1	Hits:191661	Allocated_reads:5.21754556221662e-06	Strand:-
GTGTGTGTGTGTGTGTGTGTGTGT
>Location:NODE_121434_length_5572_cov_28.541996	Coordinate:2981	Reads:1	Hits:178482	Allocated_reads:5.6028058851873e-06	Strand:-
TGTGTGTGTGTGTGTGTGTGTGTGT
>Location:NODE_121434_length_5572_cov_28.541996	Coordinate:2981	Reads:1	Hits:153131	Allocated_reads:6.53035636154665e-06	Strand:-
TGTGTGTGTGTGTGTGTGTGTGTGTGT
>Location:NODE_121434_length_5572_cov_28.541996	Coordinate:2982	Reads:1	Hits:192940	Allocated_reads:5.18295843267337e-06	Strand:+
CACACACACACACACACACACACA
>Location:NODE_121434_length_5572_cov_28.541996	Coordinate:2982	Reads:3	Hits:166532	Allocated_reads:1.80145557610549e-05	Strand:-
TGTGTGTGTGTGTGTGTGTGTGTGTG
>Location:NODE_121434_length_5572_cov_28.541996	Coordinate:2983	Reads:1	Hits:1109	Allocated_reads:0.000901713255184851	Strand:-
GCGTGTGTGTGTGTGTGTGTGTGTGTGTGT
>Location:NODE_121434_length_5572_cov_28.541996	Coordinate:2983	Reads:1	Hits:191661	Allocated_reads:5.21754556221662e-06	Strand:-
GTGTGTGTGTGTGTGTGTGTGTGT
>Location:NODE_121434_length_5572_cov_28.541996	Coordinate:2983	Reads:1	Hits:178482	Allocated_reads:5.6028058851873e-06	Strand:-
TGTGTGTGTGTGTGTGTGTGTGTGT
>Location:NODE_121434_length_5572_cov_28.541996	Coordinate:2983	Reads:1	Hits:153131	Allocated_reads:6.53035636154665e-06	Strand:-
TGTGTGTGTGTGTGTGTGTGTGTGTGT
>Location:NODE_121434_length_5572_cov_28.541996	Coordinate:2984	Reads:1	Hits:192940	Allocated_reads:5.18295843267337e-06	Strand:+
CACACACACACACACACACACACA
>Location:NODE_121434_length_5572_cov_28.541996	Coordinate:2984	Reads:1	Hits:2711	Allocated_reads:0.000368867576540022	Strand:-
CGTGTGTGTGTGTGTGTGTGTGTGTGTG
>Location:NODE_121434_length_5572_cov_28.541996	Coordinate:2984	Reads:3	Hits:166532	Allocated_reads:1.80145557610549e-05	Strand:-
TGTGTGTGTGTGTGTGTGTGTGTGTG
>Location:NODE_121434_length_5572_cov_28.541996	Coordinate:2985	Reads:1	Hits:191661	Allocated_reads:5.21754556221662e-06	Strand:-
GTGTGTGTGTGTGTGTGTGTGTGT
>Location:NODE_121434_length_5572_cov_28.541996	Coordinate:2985	Reads:1	Hits:178482	Allocated_reads:5.6028058851873e-06	Strand:-
TGTGTGTGTGTGTGTGTGTGTGTGT
>Location:NODE_121434_length_5572_cov_28.541996	Coordinate:2986	Reads:1	Hits:192940	Allocated_reads:5.18295843267337e-06	Strand:+
CACACACACACACACACACACACA
>Location:NODE_121434_length_5572_cov_28.541996	Coordinate:2987	Reads:1	Hits:191661	Allocated_reads:5.21754556221662e-06	Strand:-
GTGTGTGTGTGTGTGTGTGTGTGT
>Location:NODE_121434_length_5572_cov_28.541996	Coordinate:2992	Reads:1	Hits:1	Allocated_reads:1	Strand:-
TCAAAAATTGGCGTGTGTGTGTGTGTGTGTG
>Location:NODE_121434_length_5572_cov_28.541996	Coordinate:3039	Reads:1	Hits:1	Allocated_reads:1	Strand:+
TGCTTTCTCCTTTTGGCAATAAAAGTT
>Location:NODE_121434_length_5572_cov_28.541996	Coordinate:3048	Reads:1	Hits:1	Allocated_reads:1	Strand:-
TTCCTACTTTTGAACTTTTATTGCCAAAAG
>Location:NODE_121434_length_5572_cov_28.541996	Coordinate:3048	Reads:1	Hits:1	Allocated_reads:1	Strand:-
TTCCTACTTTTGAACTTTTATTGCCAAAAT
>Location:NODE_121434_length_5572_cov_28.541996	Coordinate:3052	Reads:1	Hits:1	Allocated_reads:1	Strand:-
TTCCTACTTTTGAACTTTTATTGCCT
>Location:NODE_121434_length_5572_cov_28.541996	Coordinate:3053	Reads:1	Hits:1	Allocated_reads:1	Strand:+
GGCAATAAAAGTTCAAAAGTAGGAATACTT
>Location:NODE_121434_length_5572_cov_28.541996	Coordinate:3053	Reads:2	Hits:1	Allocated_reads:2	Strand:-
TATTCCTACTTTTGAACTTTTATTGCC
>Location:NODE_121434_length_5572_cov_28.541996	Coordinate:3053	Reads:1	Hits:1	Allocated_reads:1	Strand:-
TTCCTACTTTTGAACTTTTATTGCC
>Location:NODE_121434_length_5572_cov_28.541996	Coordinate:3067	Reads:1	Hits:1	Allocated_reads:1	Strand:+
AAAAGTAGGAATACTTTGATATTTTGCAGC
>Location:NODE_121434_length_5572_cov_28.541996	Coordinate:3068	Reads:1	Hits:1	Allocated_reads:1	Strand:+
AAAGTAGGAATACTTTGATATTTTGCAGCTGAGG
>Location:NODE_121434_length_5572_cov_28.541996	Coordinate:3069	Reads:1	Hits:1	Allocated_reads:1	Strand:-
CAGCTGCAAAATATCAAAGTATTCCTACTT
>Location:NODE_121434_length_5572_cov_28.541996	Coordinate:3069	Reads:1	Hits:1	Allocated_reads:1	Strand:-
TCAGCTGCAAAATATCAAAGTATTCCTACTT
>Location:NODE_121434_length_5572_cov_28.541996	Coordinate:3070	Reads:1	Hits:1	Allocated_reads:1	Strand:-
CAGCTGCAAAATATCAAAGTATTCCTACT
>Location:NODE_121434_length_5572_cov_28.541996	Coordinate:3070	Reads:1	Hits:1	Allocated_reads:1	Strand:-
TCTCAGCTGCAAAATATCAAAGTATTCCTACT
>Location:NODE_121434_length_5572_cov_28.541996	Coordinate:3072	Reads:2	Hits:1	Allocated_reads:2	Strand:+
TAGGAATACTTTGATATTTTGCAGCTGAGA
>Location:NODE_121434_length_5572_cov_28.541996	Coordinate:3075	Reads:1	Hits:1	Allocated_reads:1	Strand:+
GAATACTTTGATATTTTGCAGCTGAGA
>Location:NODE_121434_length_5572_cov_28.541996	Coordinate:3077	Reads:1	Hits:1	Allocated_reads:1	Strand:-
GATTGTCTCAGCTGCAAAATATCAAAGTAT
>Location:NODE_121434_length_5572_cov_28.541996	Coordinate:3077	Reads:1	Hits:1	Allocated_reads:1	Strand:-
TTGTCTCAGCTGCAAAATATCAAAGTAT
>Location:NODE_121434_length_5572_cov_28.541996	Coordinate:3078	Reads:1	Hits:1	Allocated_reads:1	Strand:-
GATTGTCTCAGCTGCAAAATATCAAAGTA
>Location:NODE_121434_length_5572_cov_28.541996	Coordinate:3078	Reads:1	Hits:1	Allocated_reads:1	Strand:+
TACTTTGATATTTTGCAGCTGAGAAAAT
>Location:NODE_121434_length_5572_cov_28.541996	Coordinate:3078	Reads:4	Hits:1	Allocated_reads:4	Strand:+
TACTTTGATATTTTGCAGCTGAGACAATCT
>Location:NODE_121434_length_5572_cov_28.541996	Coordinate:3081	Reads:1	Hits:1	Allocated_reads:1	Strand:-
GATTGTCTCAGCTGCAAAATATCAAA
>Location:NODE_121434_length_5572_cov_28.541996	Coordinate:3081	Reads:1	Hits:1	Allocated_reads:1	Strand:+
TTTGATATTTTGCAGCTGAGACAATCT
>Location:NODE_121434_length_5572_cov_28.541996	Coordinate:3089	Reads:2	Hits:1	Allocated_reads:2	Strand:+
TTTGCAGCTGAGACAATCTTTCTTTCTTCT
>Location:NODE_121434_length_5572_cov_28.541996	Coordinate:3092	Reads:1	Hits:1	Allocated_reads:1	Strand:+
GCAGCTGAGACAATCTTTCTTTCTT
>Location:NODE_121434_length_5572_cov_28.541996	Coordinate:3151	Reads:1	Hits:1	Allocated_reads:1	Strand:+
AAGAACAGCAGAATGGTTGTGTGCCCCGACT
>Location:NODE_121434_length_5572_cov_28.541996	Coordinate:3152	Reads:1	Hits:1	Allocated_reads:1	Strand:+
AGAACAGCAGAATGGTTGTGTGCCCCGACT
>Location:NODE_121434_length_5572_cov_28.541996	Coordinate:3153	Reads:5	Hits:1	Allocated_reads:5	Strand:+
GAACAGCAGAATGGTTGTGTGCCCCGACT
>Location:NODE_121434_length_5572_cov_28.541996	Coordinate:3154	Reads:1	Hits:1	Allocated_reads:1	Strand:+
AACAGCAGAATGGTTGTGTGCCCCGACT
>Location:NODE_121434_length_5572_cov_28.541996	Coordinate:3155	Reads:1	Hits:1	Allocated_reads:1	Strand:-
GAAGTCGGGGCACACAACCATTCTGCTGT
>Location:NODE_121434_length_5572_cov_28.541996	Coordinate:3156	Reads:1	Hits:1	Allocated_reads:1	Strand:+
CAGCAGAATGGTTGTGTGCCCCGAC
>Location:NODE_121434_length_5572_cov_28.541996	Coordinate:3156	Reads:1	Hits:1	Allocated_reads:1	Strand:+
CAGCAGAATGGTTGTGTGCCCCGACTTC
>Location:NODE_121434_length_5572_cov_28.541996	Coordinate:3156	Reads:1	Hits:1	Allocated_reads:1	Strand:-
TCGGGGCACACAACCATTCTGCTG
>Location:NODE_121434_length_5572_cov_28.541996	Coordinate:3171	Reads:1	Hits:1	Allocated_reads:1	Strand:+
GTGCCCCGACTTCCTGCATTTAGGACGC
>Location:NODE_121434_length_5572_cov_28.541996	Coordinate:3171	Reads:1	Hits:1	Allocated_reads:1	Strand:-
TAGCGTCCTAAATGCAGGAAGTCGGGGCAC
>Location:NODE_121434_length_5572_cov_28.541996	Coordinate:3172	Reads:1	Hits:1	Allocated_reads:1	Strand:+
TGCCCCGACTTCCTGCATTTAGGACGC
>Location:NODE_121434_length_5572_cov_28.541996	Coordinate:3192	Reads:1	Hits:1	Allocated_reads:1	Strand:-
TAACAAAACTTGAAAATAGCGTCCT
>Location:NODE_121434_length_5572_cov_28.541996	Coordinate:3197	Reads:3	Hits:1	Allocated_reads:3	Strand:-
TTACCCATTAACAAAACTTGAAAATAGC
>Location:NODE_121434_length_5572_cov_28.541996	Coordinate:3201	Reads:1	Hits:1	Allocated_reads:1	Strand:-
ATTTTACCCATTAACAAAACTTGAAAA
>Location:NODE_121434_length_5572_cov_28.541996	Coordinate:3202	Reads:1	Hits:1	Allocated_reads:1	Strand:+
TTTCAAGTTTTGTTAATGGGTAAAA
>Location:NODE_121434_length_5572_cov_28.541996	Coordinate:3202	Reads:1	Hits:1	Allocated_reads:1	Strand:+
TTTCAAGTTTTGTTAATGGGTAAAATAG
>Location:NODE_121434_length_5572_cov_28.541996	Coordinate:3202	Reads:1	Hits:1	Allocated_reads:1	Strand:+
TTTCAAGTTTTGTTAATGGGTAAAATAGA
>Location:NODE_121434_length_5572_cov_28.541996	Coordinate:3202	Reads:4	Hits:1	Allocated_reads:4	Strand:+
TTTCAAGTTTTGTTAATGGGTAAAATAGAGC
>Location:NODE_121434_length_5572_cov_28.541996	Coordinate:3202	Reads:57	Hits:1	Allocated_reads:57	Strand:+
TTTCAAGTTTTGTTAATGGGTAAAATAGAGCT
>Location:NODE_121434_length_5572_cov_28.541996	Coordinate:3203	Reads:1	Hits:1	Allocated_reads:1	Strand:+
TTCAAGTTTTGTTAATGGGTAAAATAGAGCT
>Location:NODE_121434_length_5572_cov_28.541996	Coordinate:3204	Reads:9	Hits:1	Allocated_reads:9	Strand:+
TCAAGTTTTGTTAATGGGTAAAATAGAGCT
>Location:NODE_121434_length_5572_cov_28.541996	Coordinate:3207	Reads:1	Hits:1	Allocated_reads:1	Strand:+
AGTTTTGTTAATGGGTAAAATAGAGCTGA
>Location:NODE_121434_length_5572_cov_28.541996	Coordinate:3207	Reads:1	Hits:1	Allocated_reads:1	Strand:+
AGTTTTGTTAATGGGTAAAATAGAGCTGAAG
>Location:NODE_121434_length_5572_cov_28.541996	Coordinate:3212	Reads:1	Hits:1	Allocated_reads:1	Strand:+
TGTTAATGGGTAAAATAGAGCTGAAGAT
>Location:NODE_121434_length_5572_cov_28.541996	Coordinate:3213	Reads:1	Hits:1	Allocated_reads:1	Strand:+
GTTAATGGGTAAAATAGAGCTGAAGATC
>Location:NODE_121434_length_5572_cov_28.541996	Coordinate:3214	Reads:2	Hits:1	Allocated_reads:2	Strand:-
TCTGATCTTCAGCTCTATTTTACCCATTAA
>Location:NODE_121434_length_5572_cov_28.541996	Coordinate:3214	Reads:1	Hits:1	Allocated_reads:1	Strand:+
TTAATGGGTAAAATAGAGCTGAAGATCAGAT
>Location:NODE_121434_length_5572_cov_28.541996	Coordinate:3214	Reads:2	Hits:1	Allocated_reads:2	Strand:+
TTAATGGGTAAAATAGAGCTGAAGATCAGATA
>Location:NODE_121434_length_5572_cov_28.541996	Coordinate:3215	Reads:1	Hits:1	Allocated_reads:1	Strand:+
TAATGGGTAAAATAGAGCTGAAGAT
>Location:NODE_121434_length_5572_cov_28.541996	Coordinate:3215	Reads:2	Hits:1	Allocated_reads:2	Strand:+
TAATGGGTAAAATAGAGCTGAAGATC
>Location:NODE_121434_length_5572_cov_28.541996	Coordinate:3215	Reads:3	Hits:1	Allocated_reads:3	Strand:+
TAATGGGTAAAATAGAGCTGAAGATCAGA
>Location:NODE_121434_length_5572_cov_28.541996	Coordinate:3216	Reads:1	Hits:1	Allocated_reads:1	Strand:+
AATGGGTAAAATAGAGCTGAAGATCAGA
>Location:NODE_121434_length_5572_cov_28.541996	Coordinate:3216	Reads:4	Hits:1	Allocated_reads:4	Strand:-
TCTGATCTTCAGCTCTATTTTACCCATT
>Location:NODE_121434_length_5572_cov_28.541996	Coordinate:3217	Reads:1	Hits:1	Allocated_reads:1	Strand:+
ATGGGTAAAATAGAGCTGAAGATC
>Location:NODE_121434_length_5572_cov_28.541996	Coordinate:3217	Reads:1	Hits:1	Allocated_reads:1	Strand:-
TATCTGATCTTCAGCTCTATTTTACCCAT
>Location:NODE_121434_length_5572_cov_28.541996	Coordinate:3218	Reads:1	Hits:1	Allocated_reads:1	Strand:-
TCTGATCTTCAGCTCTATTTTACCCA
>Location:NODE_121434_length_5572_cov_28.541996	Coordinate:3218	Reads:1	Hits:1	Allocated_reads:1	Strand:-
TTATCTGATCTTCAGCTCTATTTTACCCA
>Location:NODE_121434_length_5572_cov_28.541996	Coordinate:3219	Reads:1	Hits:1	Allocated_reads:1	Strand:-
TTATCTGATCTTCAGCTCTATTTTACCC
>Location:NODE_121434_length_5572_cov_28.541996	Coordinate:3220	Reads:1	Hits:1	Allocated_reads:1	Strand:-
TCTGATCTTCAGCTCTATTTTACC
>Location:NODE_121434_length_5572_cov_28.541996	Coordinate:3229	Reads:1	Hits:1	Allocated_reads:1	Strand:-
TCATAGCACATTTATCTGATCTTCAGCTC
>Location:NODE_121434_length_5572_cov_28.541996	Coordinate:3230	Reads:1	Hits:1	Allocated_reads:1	Strand:-
GTTCATAGCACATTTATCTGATCTTCAGCT
>Location:NODE_121434_length_5572_cov_28.541996	Coordinate:3231	Reads:1	Hits:1	Allocated_reads:1	Strand:-
TTCATAGCACATTTATCTGATCTTCAGC
>Location:NODE_121434_length_5572_cov_28.541996	Coordinate:3232	Reads:1	Hits:1	Allocated_reads:1	Strand:+
CTGAAGATCAGATAAATGTGCTATGAACA
>Location:NODE_121434_length_5572_cov_28.541996	Coordinate:3233	Reads:1	Hits:1	Allocated_reads:1	Strand:+
TGAAGATCAGATAAATGTGCTATGAAC
>Location:NODE_121434_length_5572_cov_28.541996	Coordinate:3233	Reads:1	Hits:1	Allocated_reads:1	Strand:+
TGAAGATCAGATAAATGTGCTATGAACAT
>Location:NODE_121434_length_5572_cov_28.541996	Coordinate:3234	Reads:1	Hits:1	Allocated_reads:1	Strand:+
GAAGATCAGATAAATGTGCTATGAA
>Location:NODE_121434_length_5572_cov_28.541996	Coordinate:3234	Reads:1	Hits:1	Allocated_reads:1	Strand:+
GAAGATCAGATAAATGTGCTATGAACA
>Location:NODE_121434_length_5572_cov_28.541996	Coordinate:3234	Reads:15	Hits:1	Allocated_reads:15	Strand:+
GAAGATCAGATAAATGTGCTATGAACATA
>Location:NODE_121434_length_5572_cov_28.541996	Coordinate:3234	Reads:1	Hits:1	Allocated_reads:1	Strand:+
GAAGATCAGATAAATGTGCTATGAACATAA
>Location:NODE_121434_length_5572_cov_28.541996	Coordinate:3235	Reads:1	Hits:1	Allocated_reads:1	Strand:+
AAGATCAGATAAATGTGCTATGAACATA
>Location:NODE_121434_length_5572_cov_28.541996	Coordinate:3236	Reads:2	Hits:1	Allocated_reads:2	Strand:+
AGATCAGATAAATGTGCTATGAACATA
>Location:NODE_121434_length_5572_cov_28.541996	Coordinate:3236	Reads:3	Hits:1	Allocated_reads:3	Strand:+
AGATCAGATAAATGTGCTATGAACATAATGT
>Location:NODE_121434_length_5572_cov_28.541996	Coordinate:3237	Reads:2	Hits:1	Allocated_reads:2	Strand:+
GATCAGATAAATGTGCTATGAACATA
>Location:NODE_121434_length_5572_cov_28.541996	Coordinate:3239	Reads:1	Hits:1	Allocated_reads:1	Strand:+
TCAGATAAATGTGCTATGAACATA
>Location:NODE_121434_length_5572_cov_28.541996	Coordinate:3246	Reads:1	Hits:1	Allocated_reads:1	Strand:-
TGACATAACATTATGTTCATAGCACATT
>Location:NODE_121434_length_5572_cov_28.541996	Coordinate:3264	Reads:1	Hits:1	Allocated_reads:1	Strand:+
TGTTATGTCAACAAAAGTGTCACAGGTGGG
>Location:NODE_121434_length_5572_cov_28.541996	Coordinate:3267	Reads:1	Hits:1	Allocated_reads:1	Strand:+
TATGTCAACAAAAGTGTCACAGGTG
>Location:NODE_121434_length_5572_cov_28.541996	Coordinate:3267	Reads:3	Hits:1	Allocated_reads:3	Strand:+
TATGTCAACAAAAGTGTCACAGGTGGG
>Location:NODE_121434_length_5572_cov_28.541996	Coordinate:3267	Reads:2	Hits:1	Allocated_reads:2	Strand:+
TATGTCAACAAAAGTGTCACAGGTGGGC
>Location:NODE_121434_length_5572_cov_28.541996	Coordinate:3267	Reads:1	Hits:1	Allocated_reads:1	Strand:+
TATGTCAACAAAAGTGTCACAGGTGGGCA
>Location:NODE_121434_length_5572_cov_28.541996	Coordinate:3267	Reads:1	Hits:1	Allocated_reads:1	Strand:+
TATGTCAACAAAAGTGTCACAGGTGGGCAG
>Location:NODE_121434_length_5572_cov_28.541996	Coordinate:3267	Reads:2	Hits:1	Allocated_reads:2	Strand:+
TATGTCAACAAAAGTGTCACAGGTGGGCAGGACC
>Location:NODE_121434_length_5572_cov_28.541996	Coordinate:3267	Reads:4	Hits:1	Allocated_reads:4	Strand:-
TGCCCACCTGTGACACTTTTGTTGACATA
>Location:NODE_121434_length_5572_cov_28.541996	Coordinate:3279	Reads:1	Hits:1	Allocated_reads:1	Strand:+
AGTGTCACAGGTGGGCAGGAAGGACT
>Location:NODE_121434_length_5572_cov_28.541996	Coordinate:3279	Reads:1	Hits:1	Allocated_reads:1	Strand:-
TGAGTCCTTCCTGCCCACCTGTGACACT
>Location:NODE_121434_length_5572_cov_28.541996	Coordinate:3283	Reads:1	Hits:1	Allocated_reads:1	Strand:+
TCACAGGTGGGCAGGAAGGACTCAAA
>Location:NODE_121434_length_5572_cov_28.541996	Coordinate:3291	Reads:1	Hits:1	Allocated_reads:1	Strand:-
TCTGTGAGTCCTTAATTTGAGTCCTTCCTGCCC
>Location:NODE_121434_length_5572_cov_28.541996	Coordinate:3297	Reads:1	Hits:1	Allocated_reads:1	Strand:+
GAAGGACTCAAATTAAGGACTCACAGATGCT
>Location:NODE_121434_length_5572_cov_28.541996	Coordinate:3301	Reads:1	Hits:1	Allocated_reads:1	Strand:+
GACTCAAATTAAGGACTCACAGATGCA
>Location:NODE_121434_length_5572_cov_28.541996	Coordinate:3302	Reads:1	Hits:1	Allocated_reads:1	Strand:-
TTATTGTGCATCTGTGAGTCCTTAATTTGAGT
>Location:NODE_121434_length_5572_cov_28.541996	Coordinate:3303	Reads:2	Hits:1	Allocated_reads:2	Strand:-
TTATTGTGCATCTGTGAGTCCTTAATTTGAG
>Location:NODE_121434_length_5572_cov_28.541996	Coordinate:3304	Reads:1	Hits:1	Allocated_reads:1	Strand:-
TGTGCATCTGTGAGTCCTTAATTTGA
>Location:NODE_121434_length_5572_cov_28.541996	Coordinate:3306	Reads:1	Hits:1	Allocated_reads:1	Strand:-
TTGTGCATCTGTGAGTCCTTAATTT
>Location:NODE_121434_length_5572_cov_28.541996	Coordinate:3308	Reads:1	Hits:1	Allocated_reads:1	Strand:-
TCATTATTGTGCATCTGTGAGTCCTTAAT
>Location:NODE_121434_length_5572_cov_28.541996	Coordinate:3309	Reads:1	Hits:1	Allocated_reads:1	Strand:-
TTATTGTGCATCTGTGAGTCCTTAA
>Location:NODE_121434_length_5572_cov_28.541996	Coordinate:3310	Reads:1	Hits:1	Allocated_reads:1	Strand:+
TAAGGACTCACAGATGCACAATAATGAACT
>Location:NODE_121434_length_5572_cov_28.541996	Coordinate:3311	Reads:1	Hits:1	Allocated_reads:1	Strand:-
TAGTTCATTATTGTGCATCTGTGAGTCCTT
>Location:NODE_121434_length_5572_cov_28.541996	Coordinate:3312	Reads:1	Hits:1	Allocated_reads:1	Strand:+
AGGACTCACAGATGCACAATAATGAAC
>Location:NODE_121434_length_5572_cov_28.541996	Coordinate:3312	Reads:1	Hits:1	Allocated_reads:1	Strand:-
TAGTTCATTATTGTGCATCTGTGAGTCCC
>Location:NODE_121434_length_5572_cov_28.541996	Coordinate:3312	Reads:17	Hits:1	Allocated_reads:17	Strand:-
TAGTTCATTATTGTGCATCTGTGAGTCCT
>Location:NODE_121434_length_5572_cov_28.541996	Coordinate:3312	Reads:2	Hits:1	Allocated_reads:2	Strand:-
TAGTTCATTATTGTGCATCTGTGAGTCCG
>Location:NODE_121434_length_5572_cov_28.541996	Coordinate:3312	Reads:2	Hits:1	Allocated_reads:2	Strand:-
TTAGTTCATTATTGTGCATCTGTGAGTCCT
>Location:NODE_121434_length_5572_cov_28.541996	Coordinate:3313	Reads:4	Hits:1	Allocated_reads:4	Strand:-
TAGTTCATTATTGTGCATCTGTGAGTCC
>Location:NODE_121434_length_5572_cov_28.541996	Coordinate:3313	Reads:1	Hits:1	Allocated_reads:1	Strand:-
TTAGTTCATTATTGTGCATCTGTGAGTCC
>Location:NODE_121434_length_5572_cov_28.541996	Coordinate:3314	Reads:2	Hits:1	Allocated_reads:2	Strand:+
GACTCACAGATGCACAATAATGAACT
>Location:NODE_121434_length_5572_cov_28.541996	Coordinate:3314	Reads:1	Hits:1	Allocated_reads:1	Strand:-
TAGTTCATTATTGTGCATCTGTGAGTC
>Location:NODE_121434_length_5572_cov_28.541996	Coordinate:3314	Reads:1	Hits:1	Allocated_reads:1	Strand:-
TTAGTTCATTATTGTGCATCTGTGAGTC
>Location:NODE_121434_length_5572_cov_28.541996	Coordinate:3315	Reads:1	Hits:1	Allocated_reads:1	Strand:-
TAGTTCATTATTGTGCATCTGTGAGT
>Location:NODE_121434_length_5572_cov_28.541996	Coordinate:3315	Reads:1	Hits:1	Allocated_reads:1	Strand:-
TTAGTTCATTATTGTGCATCTGTGAGT
>Location:NODE_121434_length_5572_cov_28.541996	Coordinate:3320	Reads:1	Hits:1	Allocated_reads:1	Strand:+
CAGATGCACAATAATGAACTAAAAACAACCCT
>Location:NODE_121434_length_5572_cov_28.541996	Coordinate:3326	Reads:1	Hits:1	Allocated_reads:1	Strand:-
TAAGGGTTGTTTTTAGTTCATTATTGTG
>Location:NODE_121434_length_5572_cov_28.541996	Coordinate:3331	Reads:1	Hits:1	Allocated_reads:1	Strand:+
TAATGAACTAAAAACAACCCTTATATA
>Location:NODE_121434_length_5572_cov_28.541996	Coordinate:3331	Reads:1	Hits:1	Allocated_reads:1	Strand:+
TAATGAACTAAAAACAACCCTTATATAGG
>Location:NODE_121434_length_5572_cov_28.541996	Coordinate:3331	Reads:1	Hits:1	Allocated_reads:1	Strand:+
TAATGAACTAAAAACAACCCTTATATAGGA
>Location:NODE_121434_length_5572_cov_28.541996	Coordinate:3331	Reads:20	Hits:1	Allocated_reads:20	Strand:+
TAATGAACTAAAAACAACCCTTATATAGGAT
>Location:NODE_121434_length_5572_cov_28.541996	Coordinate:3333	Reads:1	Hits:1	Allocated_reads:1	Strand:+
ATGAACTAAAAACAACCCTTATATAGGAT
>Location:NODE_121434_length_5572_cov_28.541996	Coordinate:3344	Reads:1	Hits:1	Allocated_reads:1	Strand:-
TCATAGACTTCAATATCCTATATAAGGGTTGT
>Location:NODE_121434_length_5572_cov_28.541996	Coordinate:3347	Reads:1	Hits:1	Allocated_reads:1	Strand:-
CATAGACTTCAATATCCTATATAAGGGT
>Location:NODE_121434_length_5572_cov_28.541996	Coordinate:3347	Reads:2	Hits:1	Allocated_reads:2	Strand:-
CTCATAGACTTCAATATCCTATATAAGGGT
>Location:NODE_121434_length_5572_cov_28.541996	Coordinate:3347	Reads:1	Hits:1	Allocated_reads:1	Strand:-
TACTCATAGACTTCAATATCATATATAAGGGT
>Location:NODE_121434_length_5572_cov_28.541996	Coordinate:3347	Reads:22	Hits:1	Allocated_reads:22	Strand:-
TACTCATAGACTTCAATATCCTATATAAGGGT
>Location:NODE_121434_length_5572_cov_28.541996	Coordinate:3347	Reads:13	Hits:1	Allocated_reads:13	Strand:-
TCATAGACTTCAATATCCTATATAAGGGT
>Location:NODE_121434_length_5572_cov_28.541996	Coordinate:3347	Reads:3	Hits:1	Allocated_reads:3	Strand:-
TTATACTCATAGACTTCAATATCCTATATAAGGGT
>Location:NODE_121434_length_5572_cov_28.541996	Coordinate:3348	Reads:1	Hits:1	Allocated_reads:1	Strand:-
TATACTCATAGACTTCAATATCCTATATAAGGG
>Location:NODE_121434_length_5572_cov_28.541996	Coordinate:3348	Reads:1	Hits:1	Allocated_reads:1	Strand:-
TCATAGACTTCAATATCCTATATAAGGG
>Location:NODE_121434_length_5572_cov_28.541996	Coordinate:3352	Reads:1	Hits:1	Allocated_reads:1	Strand:-
TTATACTCATAGACTTCAATATCCTATATA
>Location:NODE_121434_length_5572_cov_28.541996	Coordinate:3353	Reads:1	Hits:1	Allocated_reads:1	Strand:-
TACTCATAGACTTCAATATCCTATAT
>Location:NODE_121434_length_5572_cov_28.541996	Coordinate:3353	Reads:2	Hits:1	Allocated_reads:2	Strand:-
TATACTCATAGACTTCAATATCCTATAT
>Location:NODE_121434_length_5572_cov_28.541996	Coordinate:3353	Reads:5	Hits:1	Allocated_reads:5	Strand:-
TTATACTCATAGACTTCAATATCCTATAT
>Location:NODE_121434_length_5572_cov_28.541996	Coordinate:3357	Reads:1	Hits:1	Allocated_reads:1	Strand:-
TATACTCATAGACTTCAATATCCT
>Location:NODE_121434_length_5572_cov_28.541996	Coordinate:3382	Reads:5	Hits:1	Allocated_reads:5	Strand:-
TCCTGCTTTGAAGACTATGGATTTTCCA
>Location:NODE_121434_length_5572_cov_28.541996	Coordinate:3382	Reads:1	Hits:1	Allocated_reads:1	Strand:-
TCTTTCCTGCTTTGAAGACTATGGATTTTCCA
>Location:NODE_121434_length_5572_cov_28.541996	Coordinate:3382	Reads:4	Hits:1	Allocated_reads:4	Strand:-
TGCTTTGAAGACTATGGATTTTCCA
>Location:NODE_121434_length_5572_cov_28.541996	Coordinate:3382	Reads:14	Hits:1	Allocated_reads:14	Strand:-
TTCCTGCTTTGAAGACTATGGATTTTCCA
>Location:NODE_121434_length_5572_cov_28.541996	Coordinate:3382	Reads:3	Hits:1	Allocated_reads:3	Strand:-
TTTCCTGCTTTGAAGACTATGGATTTTCCA
>Location:NODE_121434_length_5572_cov_28.541996	Coordinate:3383	Reads:1	Hits:1	Allocated_reads:1	Strand:-
TTCCTGCTTTGAAGACTATGGATTTTCC
>Location:NODE_121434_length_5572_cov_28.541996	Coordinate:3386	Reads:2	Hits:1	Allocated_reads:2	Strand:-
TCTTTCCTGCTTTGAAGACTATGGATTT
>Location:NODE_121434_length_5572_cov_28.541996	Coordinate:3387	Reads:1	Hits:1	Allocated_reads:1	Strand:-
CTCTTTCCTGCTTTGAAGACTATGGATT
>Location:NODE_121434_length_5572_cov_28.541996	Coordinate:3393	Reads:1	Hits:1	Allocated_reads:1	Strand:+
TAGTCTTCAAAGCAGGAAAGAGGAAACAGA
>Location:NODE_121434_length_5572_cov_28.541996	Coordinate:3398	Reads:1	Hits:1	Allocated_reads:1	Strand:+
TTCAAAGCAGGAAAGAGGAAACAGACTGA
>Location:NODE_121434_length_5572_cov_28.541996	Coordinate:3401	Reads:1	Hits:1	Allocated_reads:1	Strand:+
AAAGCAGGAAAGAGGAAACAGACTGAGGA
>Location:NODE_121434_length_5572_cov_28.541996	Coordinate:3401	Reads:2	Hits:1	Allocated_reads:2	Strand:+
AAAGCAGGAAAGAGGAAACAGACTGAGGACT
>Location:NODE_121434_length_5572_cov_28.541996	Coordinate:3404	Reads:1	Hits:1	Allocated_reads:1	Strand:+
GCAGGAAAGAGGAAACAGACTGAGGACT
>Location:NODE_121434_length_5572_cov_28.541996	Coordinate:3407	Reads:5	Hits:1	Allocated_reads:5	Strand:+
GGAAAGAGGAAACAGACTGAGGACTGAAGC
>Location:NODE_121434_length_5572_cov_28.541996	Coordinate:3408	Reads:1	Hits:1	Allocated_reads:1	Strand:+
GAAAGAGGAAACAGACTGAGGACTGAAGC
>Location:NODE_121434_length_5572_cov_28.541996	Coordinate:3409	Reads:1	Hits:1	Allocated_reads:1	Strand:+
AAAGAGGAAACAGACTGAGGACTGAAGC
>Location:NODE_121434_length_5572_cov_28.541996	Coordinate:3409	Reads:1	Hits:1	Allocated_reads:1	Strand:+
AAAGAGGAAACAGACTGAGGACTGAAGCAGT
>Location:NODE_121434_length_5572_cov_28.541996	Coordinate:3411	Reads:1	Hits:1	Allocated_reads:1	Strand:+
AGAGGAAACAGACTGAGGACTGAAGCAGT
>Location:NODE_121434_length_5572_cov_28.541996	Coordinate:3417	Reads:2	Hits:1	Allocated_reads:2	Strand:+
AACAGACTGAGGACTGAAGCAGTTACT
>Location:NODE_121434_length_5572_cov_28.541996	Coordinate:3417	Reads:1	Hits:1	Allocated_reads:1	Strand:-
TCAGTAACTGCTTCAGTCCTCAGTCTGTT
>Location:NODE_121434_length_5572_cov_28.541996	Coordinate:3418	Reads:1	Hits:1	Allocated_reads:1	Strand:-
TCAGTAACTGCTTCAGTCCTCAGTCTGT
>Location:NODE_121434_length_5572_cov_28.541996	Coordinate:3420	Reads:1	Hits:1	Allocated_reads:1	Strand:-
TCAGTAACTGCTTCAGTCCTCAGTCT
>Location:NODE_121434_length_5572_cov_28.541996	Coordinate:3421	Reads:1	Hits:1	Allocated_reads:1	Strand:-
CACTTCAGTAACTGCTTCAGTCCTCAGTC
>Location:NODE_121434_length_5572_cov_28.541996	Coordinate:3422	Reads:1	Hits:1	Allocated_reads:1	Strand:-
TGACACTTCAGTAACTGCTTCAGTCCTCAGT
>Location:NODE_121434_length_5572_cov_28.541996	Coordinate:3423	Reads:1	Hits:1	Allocated_reads:1	Strand:-
CACTTCAGTAACTGCTTCAGTCCTCAC
>Location:NODE_121434_length_5572_cov_28.541996	Coordinate:3426	Reads:1	Hits:1	Allocated_reads:1	Strand:-
TGACACTTCAGTAACTGCTTCAGTCCT
>Location:NODE_121434_length_5572_cov_28.541996	Coordinate:3434	Reads:1	Hits:1	Allocated_reads:1	Strand:-
TAATTCCTTCTTGTGACACTTCAGTAACTGCT
>Location:NODE_121434_length_5572_cov_28.541996	Coordinate:3434	Reads:1	Hits:1	Allocated_reads:1	Strand:-
TTCCTTCTTGTGACACTTCAGTAACTGCT
>Location:NODE_121434_length_5572_cov_28.541996	Coordinate:3437	Reads:4	Hits:1	Allocated_reads:4	Strand:-
TAATTCCTTCTTGTGACACTTCAGTAACT
>Location:NODE_121434_length_5572_cov_28.541996	Coordinate:3438	Reads:1	Hits:1	Allocated_reads:1	Strand:-
TAATTCCTTCTTGTGACACTTCAGTAAC
>Location:NODE_121434_length_5572_cov_28.541996	Coordinate:3440	Reads:1	Hits:1	Allocated_reads:1	Strand:+
TACTGAAGTGTCACAAGAAGGAATTAGG
>Location:NODE_121434_length_5572_cov_28.541996	Coordinate:3457	Reads:1	Hits:1	Allocated_reads:1	Strand:-
CAGGTGTTTCCACTCTCCCTAATTCCTT
>Location:NODE_121434_length_5572_cov_28.541996	Coordinate:3459	Reads:1	Hits:1	Allocated_reads:1	Strand:-
ACCCCAGGTGTTTCCACTCTCCCTAATTCC
>Location:NODE_121434_length_5572_cov_28.541996	Coordinate:3462	Reads:1	Hits:1	Allocated_reads:1	Strand:-
TACCCCAGGTGTTTCCACTCTCCCTAAT
>Location:NODE_121434_length_5572_cov_28.541996	Coordinate:3466	Reads:1	Hits:1	Allocated_reads:1	Strand:-
TCTTTTTACCCCAGGTGTTTCCACTCTCCC
>Location:NODE_121434_length_5572_cov_28.541996	Coordinate:3471	Reads:2	Hits:1	Allocated_reads:2	Strand:-
TGTGTCTTTTTACCCCAGGTGTTTCCACT
>Location:NODE_121434_length_5572_cov_28.541996	Coordinate:3479	Reads:7	Hits:1	Allocated_reads:7	Strand:+
CACCTGGGGTAAAAAGACACAGCTGAAAC
>Location:NODE_121434_length_5572_cov_28.541996	Coordinate:3480	Reads:1	Hits:1	Allocated_reads:1	Strand:+
ACCTGGGGTAAAAAGACACAGCTGAAACT
>Location:NODE_121434_length_5572_cov_28.541996	Coordinate:3490	Reads:1	Hits:1	Allocated_reads:1	Strand:-
TCTTGATTAGTTTCAGCTGTGTCTTTT
>Location:NODE_121434_length_5572_cov_28.541996	Coordinate:3500	Reads:1	Hits:1	Allocated_reads:1	Strand:-
TCTGTTGTCATTTTCTTGATTAGTTTCAGC
>Location:NODE_121434_length_5572_cov_28.541996	Coordinate:3521	Reads:1	Hits:1	Allocated_reads:1	Strand:-
TTCTTGTGCTGAATTTTACTTCTGTTGTC
>Location:NODE_121434_length_5572_cov_28.541996	Coordinate:3523	Reads:1	Hits:1	Allocated_reads:1	Strand:-
TGGTTTCTTGTGCTGAATTTTACTTCTGTTG
>Location:NODE_121434_length_5572_cov_28.541996	Coordinate:3523	Reads:1	Hits:1	Allocated_reads:1	Strand:-
TTGGTTTCTTGTGCTGAATTTTACTTCTGTTG
>Location:NODE_121434_length_5572_cov_28.541996	Coordinate:3525	Reads:2	Hits:1	Allocated_reads:2	Strand:-
TGGTTTCTTGTGCTGAATTTTACTTCTGT
>Location:NODE_121434_length_5572_cov_28.541996	Coordinate:3530	Reads:1	Hits:1	Allocated_reads:1	Strand:-
TGGTTTCTTGTGCTGAATTTTACT
>Location:NODE_121434_length_5572_cov_28.541996	Coordinate:3535	Reads:1	Hits:1	Allocated_reads:1	Strand:-
TATACTTTTGGTTTCTTGTGCTGAATT
>Location:NODE_121434_length_5572_cov_28.541996	Coordinate:3557	Reads:1	Hits:1	Allocated_reads:1	Strand:-
TTTTATTCCAGTAGCTTTGGTAGCTATAC
>Location:NODE_121434_length_5572_cov_28.541996	Coordinate:3558	Reads:1	Hits:1	Allocated_reads:1	Strand:-
GTTTTATTCCAGTAGCTTTGGTAGCTATA
>Location:NODE_121434_length_5572_cov_28.541996	Coordinate:3560	Reads:1	Hits:1	Allocated_reads:1	Strand:-
TCCCGTTTTATTCCAGTAGCTTTGGTAGCTA
>Location:NODE_121434_length_5572_cov_28.541996	Coordinate:3562	Reads:1	Hits:1	Allocated_reads:1	Strand:-
TACATCCCGTTTTATTCCAGTAGCTTTGGTAGC
>Location:NODE_121434_length_5572_cov_28.541996	Coordinate:3562	Reads:1	Hits:1	Allocated_reads:1	Strand:-
TCCCGTTTTATTCCAGTAGCTTTGGTATT
>Location:NODE_121434_length_5572_cov_28.541996	Coordinate:3562	Reads:5	Hits:1	Allocated_reads:5	Strand:-
TCCCGTTTTATTCCAGTAGCTTTGGTAGC
>Location:NODE_121434_length_5572_cov_28.541996	Coordinate:3564	Reads:1	Hits:1	Allocated_reads:1	Strand:-
ACATCCCGTTTTATTCCAGTAGCTTTGGTA
>Location:NODE_121434_length_5572_cov_28.541996	Coordinate:3564	Reads:2	Hits:1	Allocated_reads:2	Strand:-
TCCCGTTTTATTCCAGTAGCTTTGGTA
>Location:NODE_121434_length_5572_cov_28.541996	Coordinate:3565	Reads:1	Hits:1	Allocated_reads:1	Strand:-
TACATCCCGTTTTATTCCAGTAGCTTTGGT
>Location:NODE_121434_length_5572_cov_28.541996	Coordinate:3569	Reads:1	Hits:1	Allocated_reads:1	Strand:-
CCGTACATCCCGTTTTATTCCAGTAGCTT
>Location:NODE_121434_length_5572_cov_28.541996	Coordinate:3572	Reads:1	Hits:1	Allocated_reads:1	Strand:-
GCCGTACATCCCGTTTTATTCCAGTAG
>Location:NODE_121434_length_5572_cov_28.541996	Coordinate:3573	Reads:1	Hits:1	Allocated_reads:1	Strand:-
TATGCCGTACATCCCGTTTTATTCCAGTA
>Location:NODE_121434_length_5572_cov_28.541996	Coordinate:3874	Reads:1	Hits:1	Allocated_reads:1	Strand:+
CACTTGGAACACTGAAAGACAAAATAGG
>Location:NODE_121434_length_5572_cov_28.541996	Coordinate:3925	Reads:1	Hits:1	Allocated_reads:1	Strand:-
CCAGATCGTTTTGTGGAGTTTGTTTCCACT
>Location:NODE_121434_length_5572_cov_28.541996	Coordinate:3925	Reads:5	Hits:1	Allocated_reads:5	Strand:-
TCCAGATCGTTTTGTGGAGTTTGTTTCCACT
>Location:NODE_121434_length_5572_cov_28.541996	Coordinate:3925	Reads:2	Hits:1	Allocated_reads:2	Strand:-
TTCCAGATCGTTTTGTGGAGTTTGTTTCCACT
>Location:NODE_121434_length_5572_cov_28.541996	Coordinate:3968	Reads:1	Hits:1	Allocated_reads:1	Strand:-
TATGGTATTCCTTTGCACATCTTTAGTT
>Location:NODE_121434_length_5572_cov_28.541996	Coordinate:3983	Reads:1	Hits:1	Allocated_reads:1	Strand:+
AAGGAATACCATAGAGATTAGCTTAAAG
>Location:NODE_121434_length_5572_cov_28.541996	Coordinate:4050	Reads:1	Hits:1	Allocated_reads:1	Strand:-
TGTGGATTGATAGTTATTTTGGTTTGAGTA
>Location:NODE_121434_length_5572_cov_28.541996	Coordinate:4070	Reads:1	Hits:1	Allocated_reads:1	Strand:+
TCAATCCACAAAAAACTCAAAACCCT
>Location:NODE_121434_length_5572_cov_28.541996	Coordinate:4093	Reads:1	Hits:1	Allocated_reads:1	Strand:-
TCTGTCATGGCCCTTGGGTCTTGGTCCCAGT
>Location:NODE_121434_length_5572_cov_28.541996	Coordinate:4102	Reads:1	Hits:1	Allocated_reads:1	Strand:-
AGCCTGTCTCTGTCATGGCCCTTGGGTCTT
>Location:NODE_121434_length_5572_cov_28.541996	Coordinate:4103	Reads:1	Hits:1	Allocated_reads:1	Strand:-
TGTCTCTGTCATGGCCCTTGGGTCT
>Location:NODE_121434_length_5572_cov_28.541996	Coordinate:4111	Reads:2	Hits:1	Allocated_reads:2	Strand:-
TCAGTTCACAGCCTGTCTCTGTCATGGCCC
>Location:NODE_121434_length_5572_cov_28.541996	Coordinate:4116	Reads:1	Hits:1	Allocated_reads:1	Strand:-
TCTCCCTCAGTTCACAGCCTGTCTCTGTCAT
>Location:NODE_121434_length_5572_cov_28.541996	Coordinate:4120	Reads:1	Hits:1	Allocated_reads:1	Strand:-
CCCTCAGTTCACAGCCTGTCTCTG
>Location:NODE_121434_length_5572_cov_28.541996	Coordinate:4131	Reads:2	Hits:1	Allocated_reads:2	Strand:+
TGTGAACTGAGGGAGAAGGAACTAAGC
>Location:NODE_121434_length_5572_cov_28.541996	Coordinate:4141	Reads:1	Hits:1	Allocated_reads:1	Strand:+
GGGAGAAGGAACTAAGCTGAATAAACAGC
>Location:NODE_121434_length_5572_cov_28.541996	Coordinate:4145	Reads:1	Hits:1	Allocated_reads:1	Strand:+
GAAGGAACTAAGCTGAATAAACAGCAT
>Location:NODE_121434_length_5572_cov_28.541996	Coordinate:4187	Reads:1	Hits:1	Allocated_reads:1	Strand:-
TATCTTTACATAACCATTATTATAATT
>Location:NODE_121434_length_5572_cov_28.541996	Coordinate:4204	Reads:1	Hits:1	Allocated_reads:1	Strand:+
TGTAAAGATATTACATTTGAAATTT
>Location:NODE_121434_length_5572_cov_28.541996	Coordinate:4217	Reads:1	Hits:1	Allocated_reads:1	Strand:-
ATATACAGTATACACATTTAAATTTCAAATG
>Location:NODE_121434_length_5572_cov_28.541996	Coordinate:4217	Reads:9	Hits:1	Allocated_reads:9	Strand:-
TACAGTATACACATTTAAATTTCAAATG
>Location:NODE_121434_length_5572_cov_28.541996	Coordinate:4229	Reads:1	Hits:1	Allocated_reads:1	Strand:-
CAGGATCTAAATATACAGTATACACATTT
>Location:NODE_121434_length_5572_cov_28.541996	Coordinate:4230	Reads:1	Hits:1	Allocated_reads:1	Strand:-
CAGGATCTAAATATACAGTATACACATT
>Location:NODE_121434_length_5572_cov_28.541996	Coordinate:4231	Reads:1	Hits:1	Allocated_reads:1	Strand:+
ATGTGTATACTGTATATTTAGATCCTGA
>Location:NODE_121434_length_5572_cov_28.541996	Coordinate:4232	Reads:1	Hits:1	Allocated_reads:1	Strand:+
TGTGTATACTGTATATTTAGATCCTGAGCT
>Location:NODE_121434_length_5572_cov_28.541996	Coordinate:4233	Reads:3	Hits:1	Allocated_reads:3	Strand:+
GTGTATACTGTATATTTAGATCCTGAGC
>Location:NODE_121434_length_5572_cov_28.541996	Coordinate:4233	Reads:1	Hits:1	Allocated_reads:1	Strand:+
GTGTATACTGTATATTTAGATCCTGAGCT
>Location:NODE_121434_length_5572_cov_28.541996	Coordinate:4233	Reads:1	Hits:1	Allocated_reads:1	Strand:+
GTGTATACTGTATATTTAGATCCTGAGCTC
>Location:NODE_121434_length_5572_cov_28.541996	Coordinate:4235	Reads:1	Hits:1	Allocated_reads:1	Strand:+
GTATACTGTATATTTAGATCCTGAG
>Location:NODE_121434_length_5572_cov_28.541996	Coordinate:4235	Reads:4	Hits:1	Allocated_reads:4	Strand:+
GTATACTGTATATTTAGATCCTGAGC
>Location:NODE_121434_length_5572_cov_28.541996	Coordinate:4235	Reads:2	Hits:1	Allocated_reads:2	Strand:+
GTATACTGTATATTTAGATCCTGAGCT
>Location:NODE_121434_length_5572_cov_28.541996	Coordinate:4235	Reads:2	Hits:1	Allocated_reads:2	Strand:+
GTATACTGTATATTTAGATCCTGAGCTC
>Location:NODE_121434_length_5572_cov_28.541996	Coordinate:4237	Reads:1	Hits:1	Allocated_reads:1	Strand:+
ATACTGTATATTTAGATCCTGAGCTC
>Location:NODE_121434_length_5572_cov_28.541996	Coordinate:4237	Reads:1	Hits:1	Allocated_reads:1	Strand:+
ATACTGTATATTTAGATCCTGAGCTCAAGTT
>Location:NODE_121434_length_5572_cov_28.541996	Coordinate:4239	Reads:1	Hits:1	Allocated_reads:1	Strand:-
TGCTTGAGCTCAGGATCTAAATATACAGT
>Location:NODE_121434_length_5572_cov_28.541996	Coordinate:4243	Reads:2	Hits:1	Allocated_reads:2	Strand:-
TACAATGCTTGAGCTCAGGATCTAAATATA
>Location:NODE_121434_length_5572_cov_28.541996	Coordinate:4245	Reads:5	Hits:1	Allocated_reads:5	Strand:-
TACAATGCTTGAGCTCAGGATCTAAATA
>Location:NODE_121434_length_5572_cov_28.541996	Coordinate:4246	Reads:5	Hits:1	Allocated_reads:5	Strand:-
TACAATGCTTGAGCTCAGGATCTAAAT
>Location:NODE_121434_length_5572_cov_28.541996	Coordinate:4247	Reads:3	Hits:1	Allocated_reads:3	Strand:-
TACAATGCTTGAGCTCAGGATCTAAA
>Location:NODE_121434_length_5572_cov_28.541996	Coordinate:4247	Reads:2	Hits:1	Allocated_reads:2	Strand:-
TTTTACAATGCTTGAGCTCAGGATCTAAA
>Location:NODE_121434_length_5572_cov_28.541996	Coordinate:4248	Reads:8	Hits:1	Allocated_reads:8	Strand:+
TTAGATCCTGAGCTCAAGCATTGTAAAACT
>Location:NODE_121434_length_5572_cov_28.541996	Coordinate:4249	Reads:1	Hits:1	Allocated_reads:1	Strand:-
TACAATGCTTGAGCTCAGGATCTA
>Location:NODE_121434_length_5572_cov_28.541996	Coordinate:4263	Reads:1	Hits:1	Allocated_reads:1	Strand:+
AAGCATTGTAAAACTCAAGTTTTCTTG
>Location:NODE_121434_length_5572_cov_28.541996	Coordinate:4263	Reads:6	Hits:1	Allocated_reads:6	Strand:+
AAGCATTGTAAAACTCAAGTTTTCTTGAAACT
>Location:NODE_121434_length_5572_cov_28.541996	Coordinate:4264	Reads:2	Hits:1	Allocated_reads:2	Strand:+
AGCATTGTAAAACTCAAGTTTTCTTGAAACT
>Location:NODE_121434_length_5572_cov_28.541996	Coordinate:4266	Reads:1	Hits:1	Allocated_reads:1	Strand:+
CATTGTAAAACTCAAGTTTTCTTGAAACT
>Location:NODE_121434_length_5572_cov_28.541996	Coordinate:4311	Reads:1	Hits:1	Allocated_reads:1	Strand:-
TTAATGTGAATGTGACTTGATTTTAAAGTA
>Location:NODE_121434_length_5572_cov_28.541996	Coordinate:4312	Reads:1	Hits:1	Allocated_reads:1	Strand:-
TGTGAATGTGACTTGATTTTAAAGT
>Location:NODE_121434_length_5572_cov_28.541996	Coordinate:4312	Reads:1	Hits:1	Allocated_reads:1	Strand:-
TTAATGTGAATGTGACTTGATTTTAAAGT
>Location:NODE_121434_length_5572_cov_28.541996	Coordinate:4313	Reads:1	Hits:1	Allocated_reads:1	Strand:-
TAATGTGAATGTGACTTGATTTTAAAG
>Location:NODE_121434_length_5572_cov_28.541996	Coordinate:4319	Reads:1	Hits:1	Allocated_reads:1	Strand:-
GTTTGATTAATGTGAATGTGACTTGATT
>Location:NODE_121434_length_5572_cov_28.541996	Coordinate:4321	Reads:1	Hits:1	Allocated_reads:1	Strand:+
TCAAGTCACATTCACATTAATCAAAC
>Location:NODE_121434_length_5572_cov_28.541996	Coordinate:4321	Reads:2	Hits:1	Allocated_reads:2	Strand:+
TCAAGTCACATTCACATTAATCAAACATG
>Location:NODE_121434_length_5572_cov_28.541996	Coordinate:4345	Reads:1	Hits:1	Allocated_reads:1	Strand:-
TGACAGACAATCCAATCTTCCCACAT
>Location:NODE_121434_length_5572_cov_28.541996	Coordinate:4348	Reads:1	Hits:1	Allocated_reads:1	Strand:+
TGGGAAGATTGGATTGTCTGTCATGACGAT
>Location:NODE_121434_length_5572_cov_28.541996	Coordinate:4351	Reads:3	Hits:1	Allocated_reads:3	Strand:+
GAAGATTGGATTGTCTGTCATGACGAT
>Location:NODE_121434_length_5572_cov_28.541996	Coordinate:4351	Reads:2	Hits:1	Allocated_reads:2	Strand:+
GAAGATTGGATTGTCTGTCATGACGATT
>Location:NODE_121434_length_5572_cov_28.541996	Coordinate:4358	Reads:1	Hits:1	Allocated_reads:1	Strand:-
TACTAGGATGTAGAAATCGTCATGACAGACAATCC
>Location:NODE_121434_length_5572_cov_28.541996	Coordinate:4363	Reads:2	Hits:1	Allocated_reads:2	Strand:-
TACTAGGATGTAGAAATCGTCATGACAGAC
>Location:NODE_121434_length_5572_cov_28.541996	Coordinate:4364	Reads:1	Hits:1	Allocated_reads:1	Strand:-
ATACTAGGATGTAGAAATCGTCATGACAGA
>Location:NODE_121434_length_5572_cov_28.541996	Coordinate:4364	Reads:2	Hits:1	Allocated_reads:2	Strand:-
TACTAGGATGTAGAAATCGTCATGACAGA
>Location:NODE_121434_length_5572_cov_28.541996	Coordinate:4366	Reads:1	Hits:1	Allocated_reads:1	Strand:-
TACTAGGATGTAGAAATCGTCATGACA
>Location:NODE_121434_length_5572_cov_28.541996	Coordinate:4368	Reads:1	Hits:1	Allocated_reads:1	Strand:-
TACTAGGATGTAGAAATCGTCATGA
>Location:NODE_121434_length_5572_cov_28.541996	Coordinate:4368	Reads:1	Hits:1	Allocated_reads:1	Strand:-
TCAATACTAGGATGTAGAAATCGTCATGA
>Location:NODE_121434_length_5572_cov_28.541996	Coordinate:4369	Reads:1	Hits:1	Allocated_reads:1	Strand:-
TCCTCAATACTAGGATGTAGAAATCGTCATG
>Location:NODE_121434_length_5572_cov_28.541996	Coordinate:4371	Reads:1	Hits:1	Allocated_reads:1	Strand:-
ATCCTCAATACTAGGATGTAGAAATCGTCA
>Location:NODE_121434_length_5572_cov_28.541996	Coordinate:4376	Reads:1	Hits:1	Allocated_reads:1	Strand:-
GACCAATCCTCAATACTAGGATGTAGAAAT
>Location:NODE_121434_length_5572_cov_28.541996	Coordinate:4445	Reads:1	Hits:1	Allocated_reads:1	Strand:-
TGAGTAGAAAGACACTATATGAGTACCAGTG
>Location:NODE_121434_length_5572_cov_28.541996	Coordinate:4446	Reads:1	Hits:1	Allocated_reads:1	Strand:-
TTGAGTAGAAAGACACTATATGAGTACCAGT
>Location:NODE_121434_length_5572_cov_28.541996	Coordinate:4447	Reads:1	Hits:1	Allocated_reads:1	Strand:-
GTTGAGTAGAAAGACACTATATGAGTACCAG
>Location:NODE_121434_length_5572_cov_28.541996	Coordinate:4447	Reads:2	Hits:1	Allocated_reads:2	Strand:-
TGAGTAGAAAGACACTATATGAGTACCAG
>Location:NODE_121434_length_5572_cov_28.541996	Coordinate:4447	Reads:6	Hits:1	Allocated_reads:6	Strand:-
TTGAGTAGAAAGACACTATATGAGTACCAG
>Location:NODE_121434_length_5572_cov_28.541996	Coordinate:4449	Reads:2	Hits:1	Allocated_reads:2	Strand:-
TTGAGTAGAAAGACACTATATGAGTACC
>Location:NODE_121434_length_5572_cov_28.541996	Coordinate:4452	Reads:2	Hits:1	Allocated_reads:2	Strand:-
TTGAGTAGAAAGACACTATATGAGT
>Location:NODE_121434_length_5572_cov_28.541996	Coordinate:4453	Reads:2	Hits:1	Allocated_reads:2	Strand:-
CAGTTGAGTAGAAAGACACTATATGAG
>Location:NODE_121434_length_5572_cov_28.541996	Coordinate:4453	Reads:2	Hits:1	Allocated_reads:2	Strand:-
GCCCAGTTGAGTAGAAAGACACTATATGAG
>Location:NODE_121434_length_5572_cov_28.541996	Coordinate:4453	Reads:1	Hits:1	Allocated_reads:1	Strand:-
TGCCCAGTTGAGTAGAAAGACACTATATGAG
>Location:NODE_121434_length_5572_cov_28.541996	Coordinate:4453	Reads:4	Hits:1	Allocated_reads:4	Strand:-
TTGAGTAGAAAGACACTATATGAG
>Location:NODE_121434_length_5572_cov_28.541996	Coordinate:4457	Reads:1	Hits:1	Allocated_reads:1	Strand:-
TGATTGCCCAGTTGAGTAGAAAGACACTATA
>Location:NODE_121434_length_5572_cov_28.541996	Coordinate:4459	Reads:1	Hits:1	Allocated_reads:1	Strand:-
TGCCCAGTTGAGTAGAAAGACACTA
>Location:NODE_121434_length_5572_cov_28.541996	Coordinate:4466	Reads:1	Hits:1	Allocated_reads:1	Strand:+
TTTCTACTCAACTGGGCAATCAAAGC
>Location:NODE_121434_length_5572_cov_28.541996	Coordinate:4467	Reads:4	Hits:1	Allocated_reads:4	Strand:+
TTCTACTCAACTGGGCAATCAAAGCACT
>Location:NODE_121434_length_5572_cov_28.541996	Coordinate:4467	Reads:2	Hits:1	Allocated_reads:2	Strand:+
TTCTACTCAACTGGGCAATCAAAGCACTT
>Location:NODE_121434_length_5572_cov_28.541996	Coordinate:4467	Reads:1	Hits:1	Allocated_reads:1	Strand:+
TTCTACTCAACTGGGCAATCAAAGCACTTT
>Location:NODE_121434_length_5572_cov_28.541996	Coordinate:4475	Reads:3	Hits:1	Allocated_reads:3	Strand:-
TGCAGTAGAAAGTGCTTTGATTGCCCAGTT
>Location:NODE_121434_length_5572_cov_28.541996	Coordinate:4476	Reads:1	Hits:1	Allocated_reads:1	Strand:-
ACTTGCAGTAGAAAGTGCTTTGATTGCCCATT
>Location:NODE_121434_length_5572_cov_28.541996	Coordinate:4477	Reads:1	Hits:1	Allocated_reads:1	Strand:-
GAGACTTGCAGTAGAAAGTGCTTTGATTGCCCAG
>Location:NODE_121434_length_5572_cov_28.541996	Coordinate:4477	Reads:1	Hits:1	Allocated_reads:1	Strand:-
TGCAGTAGAAAGTGCTTTGATTGCCCAG
>Location:NODE_121434_length_5572_cov_28.541996	Coordinate:4477	Reads:1	Hits:1	Allocated_reads:1	Strand:-
TTGCAGTAGAAAGTGCTTTGATTGCCCAG
>Location:NODE_121434_length_5572_cov_28.541996	Coordinate:4479	Reads:1	Hits:1	Allocated_reads:1	Strand:-
ACTTGCAGTAGAAAGTGCTTTGATTGCCC
>Location:NODE_121434_length_5572_cov_28.541996	Coordinate:4479	Reads:1	Hits:1	Allocated_reads:1	Strand:-
GAGACTTGCAGTAGAAAGTGCTTTGATTGCCT
>Location:NODE_121434_length_5572_cov_28.541996	Coordinate:4479	Reads:1	Hits:1	Allocated_reads:1	Strand:-
TTGCAGTAGAAAGTGCTTTGATTGCCC
>Location:NODE_121434_length_5572_cov_28.541996	Coordinate:4480	Reads:1	Hits:1	Allocated_reads:1	Strand:-
ACTTGCAGTAGAAAGTGCTTTGATTGCC
>Location:NODE_121434_length_5572_cov_28.541996	Coordinate:4480	Reads:1	Hits:1	Allocated_reads:1	Strand:-
GAGACTTGCAGTAGAAAGTGCTTTGATTGCC
>Location:NODE_121434_length_5572_cov_28.541996	Coordinate:4481	Reads:1	Hits:1	Allocated_reads:1	Strand:-
AGACTTGCAGTAGAAAGTGCTTTGATTGC
>Location:NODE_121434_length_5572_cov_28.541996	Coordinate:4481	Reads:1	Hits:1	Allocated_reads:1	Strand:-
GACTTGCAGTAGAAAGTGCTTTGATTGC
>Location:NODE_121434_length_5572_cov_28.541996	Coordinate:4481	Reads:2	Hits:1	Allocated_reads:2	Strand:-
GAGACTTGCAGTAGAAAGTGCTTTGATTGC
>Location:NODE_121434_length_5572_cov_28.541996	Coordinate:4481	Reads:1	Hits:1	Allocated_reads:1	Strand:-
TGAGACTTGCAGTAGAAAGTGCTTTGATTGC
>Location:NODE_121434_length_5572_cov_28.541996	Coordinate:4483	Reads:1	Hits:1	Allocated_reads:1	Strand:-
AGACTTGCAGTAGAAAGTGCTTTGATT
>Location:NODE_121434_length_5572_cov_28.541996	Coordinate:4483	Reads:6	Hits:1	Allocated_reads:6	Strand:-
TGAGACTTGCAGTAGAAAGTGCTTTGATT
>Location:NODE_121434_length_5572_cov_28.541996	Coordinate:4484	Reads:1	Hits:1	Allocated_reads:1	Strand:-
ACTTGCAGTAGAAAGTGCTTTGAT
>Location:NODE_121434_length_5572_cov_28.541996	Coordinate:4484	Reads:2	Hits:1	Allocated_reads:2	Strand:-
TGAGACTTGCAGTAGAAAGTGCTTTGAT
>Location:NODE_121434_length_5572_cov_28.541996	Coordinate:4486	Reads:1	Hits:1	Allocated_reads:1	Strand:-
TGAGACTTGCAGTAGAAAGTGCTTTG
>Location:NODE_121434_length_5572_cov_28.541996	Coordinate:4487	Reads:5	Hits:2	Allocated_reads:2.5	Strand:-
GAATGAGACTTGCAGTAGAAAGTGCTTT
>Location:NODE_121434_length_5572_cov_28.541996	Coordinate:4487	Reads:8	Hits:2	Allocated_reads:4	Strand:-
TGAATGAGACTTGCAGTAGAAAGTGCTTT
>Location:NODE_121434_length_5572_cov_28.541996	Coordinate:4487	Reads:1	Hits:2	Allocated_reads:0.5	Strand:-
TGTGAATGAGACTTGCAGTAGAAAGTGCTTT
>Location:NODE_121434_length_5572_cov_28.541996	Coordinate:4488	Reads:1	Hits:2	Allocated_reads:0.5	Strand:-
TGAGACTTGCAGTAGAAAGTGCTT
>Location:NODE_121434_length_5572_cov_28.541996	Coordinate:4488	Reads:1	Hits:2	Allocated_reads:0.5	Strand:-
TGTGAATGAGACTTGCAGTAGAAAGTGCTT
>Location:NODE_121434_length_5572_cov_28.541996	Coordinate:4492	Reads:1	Hits:2	Allocated_reads:0.5	Strand:-
GTGAATGAGACTTGCAGTAGAAAGT
>Location:NODE_121434_length_5572_cov_28.541996	Coordinate:4496	Reads:1	Hits:1	Allocated_reads:1	Strand:+
TCTACTGCAAGTCTCATTCACACAATCATA
>Location:NODE_121434_length_5572_cov_28.541996	Coordinate:4505	Reads:4	Hits:1	Allocated_reads:4	Strand:-
TGCTGTATGATTGTGTGAATGAGACT
>Location:NODE_121434_length_5572_cov_28.541996	Coordinate:4507	Reads:1	Hits:1	Allocated_reads:1	Strand:-
TAAAAGTGCTGTATGATTGTGTGAATGAGA
>Location:NODE_121434_length_5572_cov_28.541996	Coordinate:4512	Reads:1	Hits:1	Allocated_reads:1	Strand:-
CAGATAAAAGTGCTGTATGATTGTGTGAA
>Location:NODE_121434_length_5572_cov_28.541996	Coordinate:4515	Reads:1	Hits:1	Allocated_reads:1	Strand:-
TACAGATAAAAGTGCTGTATGATTGTGT
>Location:NODE_121434_length_5572_cov_28.541996	Coordinate:4531	Reads:1	Hits:1	Allocated_reads:1	Strand:-
AATTGTTAGAAAACACTTTGATACAGATAAAAG
>Location:NODE_121434_length_5572_cov_28.541996	Coordinate:4531	Reads:2	Hits:1	Allocated_reads:2	Strand:-
TAGAAAACACTTTGATACAGATAAAAG
>Location:NODE_121434_length_5572_cov_28.541996	Coordinate:4531	Reads:17	Hits:1	Allocated_reads:17	Strand:-
TTAGAAAACACTTTGATACAGATAAAAG
>Location:NODE_121434_length_5572_cov_28.541996	Coordinate:4531	Reads:4	Hits:1	Allocated_reads:4	Strand:-
TTGTTAGAAAACACTTTGATACAGATAAAAG
>Location:NODE_121434_length_5572_cov_28.541996	Coordinate:4535	Reads:1	Hits:1	Allocated_reads:1	Strand:-
AATTGTTAGAAAACACTTTGATACAGATA
>Location:NODE_121434_length_5572_cov_28.541996	Coordinate:4536	Reads:1	Hits:1	Allocated_reads:1	Strand:+
ATCTGTATCAAAGTGTTTTCTAACAAT
>Location:NODE_121434_length_5572_cov_28.541996	Coordinate:4536	Reads:3	Hits:1	Allocated_reads:3	Strand:+
ATCTGTATCAAAGTGTTTTCTAACAATT
>Location:NODE_121434_length_5572_cov_28.541996	Coordinate:4538	Reads:4	Hits:1	Allocated_reads:4	Strand:-
AATTGTTAGAAAACACTTTGATACAG
>Location:NODE_121434_length_5572_cov_28.541996	Coordinate:4538	Reads:1	Hits:1	Allocated_reads:1	Strand:+
CTGTATCAAAGTGTTTTCTAACAATT
>Location:NODE_121434_length_5572_cov_28.541996	Coordinate:4538	Reads:2	Hits:1	Allocated_reads:2	Strand:-
TTGTTAGAAAACACTTTGATACAG
>Location:NODE_121434_length_5572_cov_28.541996	Coordinate:4599	Reads:1	Hits:1	Allocated_reads:1	Strand:-
TGACCACCCCCCAATGCATCCATTGGAGTG
>Location:NODE_121434_length_5572_cov_28.541996	Coordinate:4605	Reads:1	Hits:1	Allocated_reads:1	Strand:-
AAATGTGACCACCCCCCAATGCATCCATT
>Location:NODE_121434_length_5572_cov_28.541996	Coordinate:4605	Reads:1	Hits:1	Allocated_reads:1	Strand:-
AATGTGACCACCCCCCAATGCATCCATT
>Location:NODE_121434_length_5572_cov_28.541996	Coordinate:4607	Reads:1	Hits:1	Allocated_reads:1	Strand:+
TGGATGCATTGGGGGGTGGTCACA
>Location:NODE_121434_length_5572_cov_28.541996	Coordinate:4608	Reads:1	Hits:1	Allocated_reads:1	Strand:-
GGAAATGTGACCACCCCCCAATGCATCC
>Location:NODE_121434_length_5572_cov_28.541996	Coordinate:4624	Reads:1	Hits:1	Allocated_reads:1	Strand:-
TATCCTCGGACAAGATGAGGAAATGTGACC
>Location:NODE_121434_length_5572_cov_28.541996	Coordinate:4633	Reads:1	Hits:1	Allocated_reads:1	Strand:-
TGCTGAAGTATCCTCGGACAAGATGAGGA
>Location:NODE_121434_length_5572_cov_28.541996	Coordinate:4634	Reads:1	Hits:1	Allocated_reads:1	Strand:-
AGCATGCTGAAGTATCCTCGGACAAGATGAGG
>Location:NODE_121434_length_5572_cov_28.541996	Coordinate:4634	Reads:1	Hits:1	Allocated_reads:1	Strand:-
TGCTGAAGTATCCTCGGACAAGATGAGG
>Location:NODE_121434_length_5572_cov_28.541996	Coordinate:4634	Reads:1	Hits:1	Allocated_reads:1	Strand:-
TGCTGAAGTATCCTCGGACAATATGAGG
>Location:NODE_121434_length_5572_cov_28.541996	Coordinate:4635	Reads:1	Hits:1	Allocated_reads:1	Strand:-
TGCTGAAGTATCCTCGGACAAGATGAG
>Location:NODE_121434_length_5572_cov_28.541996	Coordinate:4636	Reads:1	Hits:1	Allocated_reads:1	Strand:-
TGCTGAAGTATCCTCGGACAAGATGA
>Location:NODE_121434_length_5572_cov_28.541996	Coordinate:4637	Reads:1	Hits:1	Allocated_reads:1	Strand:-
AGCATGCTGAAGTATCCTCGGACAAGATA
>Location:NODE_121434_length_5572_cov_28.541996	Coordinate:4637	Reads:1	Hits:1	Allocated_reads:1	Strand:-
AGCATGCTGAAGTATCCTCGGACAAGATG
>Location:NODE_121434_length_5572_cov_28.541996	Coordinate:4637	Reads:1	Hits:1	Allocated_reads:1	Strand:-
CAAGCATGCTGAAGTATCCTCGGACAAGATG
>Location:NODE_121434_length_5572_cov_28.541996	Coordinate:4638	Reads:2	Hits:1	Allocated_reads:2	Strand:-
AGCATGCTGAAGTATCCTCGGACAAGAT
>Location:NODE_121434_length_5572_cov_28.541996	Coordinate:4638	Reads:2	Hits:1	Allocated_reads:2	Strand:-
CAAGCATGCTGAAGTATCCTCGGACAAGAT
>Location:NODE_121434_length_5572_cov_28.541996	Coordinate:4638	Reads:1	Hits:1	Allocated_reads:1	Strand:-
CATGCTGAAGTATCCTCGGACAAGAT
>Location:NODE_121434_length_5572_cov_28.541996	Coordinate:4638	Reads:2	Hits:1	Allocated_reads:2	Strand:-
GCATGCTGAAGTATCCTCGGACAAGAT
>Location:NODE_121434_length_5572_cov_28.541996	Coordinate:4639	Reads:4	Hits:1	Allocated_reads:4	Strand:-
AGCATGCTGAAGTATCCTCGGACAAGA
>Location:NODE_121434_length_5572_cov_28.541996	Coordinate:4639	Reads:3	Hits:1	Allocated_reads:3	Strand:-
CAAGCATGCTGAAGTATCCTCGGACAAGA
>Location:NODE_121434_length_5572_cov_28.541996	Coordinate:4639	Reads:1	Hits:1	Allocated_reads:1	Strand:+
TCTTGTCCGAGGATACTTCAGCATGCTT
>Location:NODE_121434_length_5572_cov_28.541996	Coordinate:4642	Reads:2	Hits:1	Allocated_reads:2	Strand:-
AGCATGCTGAAGTATCCTCGGACA
>Location:NODE_121434_length_5572_cov_28.541996	Coordinate:4642	Reads:1	Hits:1	Allocated_reads:1	Strand:-
CAAGCATGCTGAAGTATCCTCGGACA
>Location:NODE_121434_length_5572_cov_28.541996	Coordinate:4655	Reads:1	Hits:1	Allocated_reads:1	Strand:+
TTCAGCATGCTTGGAGGATGATTCAGC
>Location:NODE_121434_length_5572_cov_28.541996	Coordinate:4658	Reads:2	Hits:1	Allocated_reads:2	Strand:+
AGCATGCTTGGAGGATGATTCAGCCACTGAAT
>Location:NODE_121434_length_5572_cov_28.541996	Coordinate:4663	Reads:1	Hits:1	Allocated_reads:1	Strand:+
GCTTGGAGGATGATTCAGCCACTGAAT
>Location:NODE_121434_length_5572_cov_28.541996	Coordinate:4668	Reads:1	Hits:1	Allocated_reads:1	Strand:-
TCCAGAGATTCAGTGGCTGAATCATCCTC
>Location:NODE_121434_length_5572_cov_28.541996	Coordinate:4668	Reads:7	Hits:1	Allocated_reads:7	Strand:-
TTTCCAGAGATTCAGTGGCTGAATCATCCTC
>Location:NODE_121434_length_5572_cov_28.541996	Coordinate:4670	Reads:1	Hits:1	Allocated_reads:1	Strand:-
TTCCAGAGATTCAGTGGCTGAATCATCC
>Location:NODE_121434_length_5572_cov_28.541996	Coordinate:4670	Reads:4	Hits:1	Allocated_reads:4	Strand:-
TTTCCAGAGATTCAGTGGCTGAATCATCC
>Location:NODE_121434_length_5572_cov_28.541996	Coordinate:4671	Reads:2	Hits:1	Allocated_reads:2	Strand:-
TTTCCAGAGATTCAGTGGCTGAATCATC
>Location:NODE_121434_length_5572_cov_28.541996	Coordinate:4671	Reads:8	Hits:1	Allocated_reads:8	Strand:-
TTTTCCAGAGATTCAGTGGCTGAATCATC
>Location:NODE_121434_length_5572_cov_28.541996	Coordinate:4674	Reads:2	Hits:1	Allocated_reads:2	Strand:-
TTTTCCAGAGATTCAGTGGCTGAATC
>Location:NODE_121434_length_5572_cov_28.541996	Coordinate:4675	Reads:1	Hits:1	Allocated_reads:1	Strand:-
TTTCCAGAGATTCAGTGGCTGAAT
>Location:NODE_121434_length_5572_cov_28.541996	Coordinate:4676	Reads:1	Hits:1	Allocated_reads:1	Strand:-
AGACATTTTCCAGAGATTCAGTGGCTGAA
>Location:NODE_121434_length_5572_cov_28.541996	Coordinate:4677	Reads:1	Hits:1	Allocated_reads:1	Strand:+
TCAGCCACTGAATCTCTGGAAAATGTCTGCT
>Location:NODE_121434_length_5572_cov_28.541996	Coordinate:4679	Reads:1	Hits:1	Allocated_reads:1	Strand:-
TTAGCAGACATTTTCCAGAGATTCAGTGGCT
>Location:NODE_121434_length_5572_cov_28.541996	Coordinate:4680	Reads:3	Hits:1	Allocated_reads:3	Strand:-
TTAGCAGACATTTTCCAGAGATTCAGTGGC
>Location:NODE_121434_length_5572_cov_28.541996	Coordinate:4682	Reads:1	Hits:1	Allocated_reads:1	Strand:-
TTAGCAGACATTTTCCAGAGATTCAGTG
>Location:NODE_121434_length_5572_cov_28.541996	Coordinate:4683	Reads:1	Hits:1	Allocated_reads:1	Strand:-
TTAGCAGACATTTTCCAGAGATTCAGT
>Location:NODE_121434_length_5572_cov_28.541996	Coordinate:4686	Reads:2	Hits:1	Allocated_reads:2	Strand:-
TTAGCAGACATTTTCCAGAGATTC
>Location:NODE_121434_length_5572_cov_28.541996	Coordinate:4687	Reads:1	Hits:1	Allocated_reads:1	Strand:-
TTGAATTTAGCAGACATTTTCCAGAGATT
>Location:NODE_121434_length_5572_cov_28.541996	Coordinate:4689	Reads:1	Hits:1	Allocated_reads:1	Strand:+
TCTCTGGAAAATGTCTGCTAAATTCAAT
>Location:NODE_121434_length_5572_cov_28.541996	Coordinate:4689	Reads:3	Hits:1	Allocated_reads:3	Strand:+
TCTCTGGAAAATGTCTGCTAAATTCAATT
>Location:NODE_121434_length_5572_cov_28.541996	Coordinate:4690	Reads:1	Hits:1	Allocated_reads:1	Strand:+
CTCTGGAAAATGTCTGCTAAATTCAATT
>Location:NODE_121434_length_5572_cov_28.541996	Coordinate:4700	Reads:1	Hits:1	Allocated_reads:1	Strand:+
TGTCTGCTAAATTCAATTTAATTTTATTT
>Location:NODE_121434_length_5572_cov_28.541996	Coordinate:4700	Reads:1	Hits:1	Allocated_reads:1	Strand:+
TGTCTGCTAAATTCAATTTAATTTTATTTA
>Location:NODE_121434_length_5572_cov_28.541996	Coordinate:4740	Reads:2	Hits:1	Allocated_reads:2	Strand:+
AATCATGACAGCTGCCTCAAGCGCATAC
>Location:NODE_121434_length_5572_cov_28.541996	Coordinate:4772	Reads:1	Hits:1	Allocated_reads:1	Strand:-
TATGAGAAATTGAAGGGCAAATAGTGTGTGGCA
>Location:NODE_121434_length_5572_cov_28.541996	Coordinate:4773	Reads:1	Hits:1	Allocated_reads:1	Strand:-
AGAAATTGAAGGGCAAATAGTGAGTGGC
>Location:NODE_121434_length_5572_cov_28.541996	Coordinate:4773	Reads:1	Hits:1	Allocated_reads:1	Strand:-
GAGAAATTGAAGGGCAAATAGTGTGTGGC
>Location:NODE_121434_length_5572_cov_28.541996	Coordinate:4773	Reads:1	Hits:1	Allocated_reads:1	Strand:-
TGAGAAATTGAAGGGCAAATAGTGTGTGGC
>Location:NODE_121434_length_5572_cov_28.541996	Coordinate:4775	Reads:1	Hits:1	Allocated_reads:1	Strand:-
TATGAGAAATTGAAGGGCAAATAGTGTGTG
>Location:NODE_121434_length_5572_cov_28.541996	Coordinate:4776	Reads:2	Hits:1	Allocated_reads:2	Strand:-
TATGAGAAATTGAAGGGCAAATAGTGTGT
>Location:NODE_121434_length_5572_cov_28.541996	Coordinate:4776	Reads:2	Hits:1	Allocated_reads:2	Strand:-
TGAGAAATTGAAGGGCAAATAGTGTGT
>Location:NODE_121434_length_5572_cov_28.541996	Coordinate:4806	Reads:1	Hits:1	Allocated_reads:1	Strand:-
TATGTTCAGATGTCTTTGACTTTTGTCAA
>Location:NODE_121434_length_5572_cov_28.541996	Coordinate:4808	Reads:2	Hits:1	Allocated_reads:2	Strand:-
TATGTTCAGATGTCTTTGACTTTTGTC
>Location:NODE_121434_length_5572_cov_28.541996	Coordinate:4814	Reads:1	Hits:1	Allocated_reads:1	Strand:-
GTATGATATATGTTCAGATGTCTTTGACT
>Location:NODE_121434_length_5572_cov_28.541996	Coordinate:4825	Reads:1	Hits:1	Allocated_reads:1	Strand:+
TCTGAACATATATCATACGTGCTAATA
>Location:NODE_121434_length_5572_cov_28.541996	Coordinate:4825	Reads:1	Hits:1	Allocated_reads:1	Strand:+
TCTGAACATATATCATACGTGCTAATAT
>Location:NODE_121434_length_5572_cov_28.541996	Coordinate:4825	Reads:2	Hits:1	Allocated_reads:2	Strand:+
TCTGAACATATATCATACGTGCTAATATGAAT
>Location:NODE_121434_length_5572_cov_28.541996	Coordinate:4853	Reads:1	Hits:1	Allocated_reads:1	Strand:-
TCTGTCATTCAGTGCCCACTATTTATAATTC
>Location:NODE_121434_length_5572_cov_28.541996	Coordinate:4854	Reads:1	Hits:1	Allocated_reads:1	Strand:-
TGTCATTCAGTGCCCACTATTTATAATT
>Location:NODE_121434_length_5572_cov_28.541996	Coordinate:4855	Reads:1	Hits:1	Allocated_reads:1	Strand:-
TGTCATTCAGTGCCCACTATTTATAAT
>Location:NODE_121434_length_5572_cov_28.541996	Coordinate:4859	Reads:2	Hits:1	Allocated_reads:2	Strand:+
TAAATAGTGGGCACTGAATGACAGAGC
>Location:NODE_121434_length_5572_cov_28.541996	Coordinate:4871	Reads:1	Hits:1	Allocated_reads:1	Strand:-
CAGTAATATGTATGGAGGCTCTGTCATTCAGT
>Location:NODE_121434_length_5572_cov_28.541996	Coordinate:4871	Reads:1	Hits:1	Allocated_reads:1	Strand:-
TATGTATGGAGGCTCTGTCATTCAGT
>Location:NODE_121434_length_5572_cov_28.541996	Coordinate:4872	Reads:2	Hits:1	Allocated_reads:2	Strand:+
CTGAATGACAGAGCCTCCATACATATTACTGTA
>Location:NODE_121434_length_5572_cov_28.541996	Coordinate:4874	Reads:1	Hits:1	Allocated_reads:1	Strand:-
CAGTAATATGTATGGAGGCTCTGTCATTC
>Location:NODE_121434_length_5572_cov_28.541996	Coordinate:4874	Reads:1	Hits:1	Allocated_reads:1	Strand:+
GAATGACAGAGCCTCCATACATATTACTGTA
>Location:NODE_121434_length_5572_cov_28.541996	Coordinate:4875	Reads:8	Hits:1	Allocated_reads:8	Strand:-
CAGTAATATGTATGGAGGCTCTGTCATT
>Location:NODE_121434_length_5572_cov_28.541996	Coordinate:4875	Reads:5	Hits:1	Allocated_reads:5	Strand:-
TACAGTAATATGTATGGAGGCTCTGTCATT
>Location:NODE_121434_length_5572_cov_28.541996	Coordinate:4876	Reads:1	Hits:1	Allocated_reads:1	Strand:-
CAGTAATATGTATGGAGGCTCTGTCAT
>Location:NODE_121434_length_5572_cov_28.541996	Coordinate:4877	Reads:1	Hits:1	Allocated_reads:1	Strand:-
TACAGTAATATGTATGGAGGCTCTGTCA
>Location:NODE_121434_length_5572_cov_28.541996	Coordinate:4877	Reads:1	Hits:1	Allocated_reads:1	Strand:+
TGACAGAGCCTCCATACATATTACTG
>Location:NODE_121434_length_5572_cov_28.541996	Coordinate:4878	Reads:1	Hits:1	Allocated_reads:1	Strand:+
GACAGAGCCTCCATACATATTACTGTA
>Location:NODE_121434_length_5572_cov_28.541996	Coordinate:4891	Reads:1	Hits:1	Allocated_reads:1	Strand:-
TACACCTTTTTGCACATACAGTAATATGTA
>Location:NODE_121434_length_5572_cov_28.541996	Coordinate:4891	Reads:1	Hits:1	Allocated_reads:1	Strand:-
TTTTTGCACATACAGTAATATGTA
>Location:NODE_121434_length_5572_cov_28.541996	Coordinate:4893	Reads:2	Hits:1	Allocated_reads:2	Strand:+
CATATTACTGTATGTGCAAAAAGGTGTAAGG
>Location:NODE_121434_length_5572_cov_28.541996	Coordinate:4895	Reads:1	Hits:1	Allocated_reads:1	Strand:+
TATTACTGTATGTGCAAAAAGGTGTAAGG
>Location:NODE_121434_length_5572_cov_28.541996	Coordinate:4905	Reads:2	Hits:1	Allocated_reads:2	Strand:+
TGTGCAAAAAGGTGTAAGGTCCTC
>Location:NODE_121434_length_5572_cov_28.541996	Coordinate:4915	Reads:1	Hits:1	Allocated_reads:1	Strand:-
TAAAAGTGGTCTGAAAGAGGACCTTACACC
>Location:NODE_121434_length_5572_cov_28.541996	Coordinate:5094	Reads:1	Hits:1	Allocated_reads:1	Strand:-
ACTCAAGACCAAGAACAGAAGAGGGAAA
>Location:NODE_121434_length_5572_cov_28.541996	Coordinate:5113	Reads:1	Hits:1	Allocated_reads:1	Strand:-
TAACTGGATAAAGGCAAACTCAAGAC
>Location:NODE_121434_length_5572_cov_28.541996	Coordinate:5119	Reads:2	Hits:1	Allocated_reads:2	Strand:-
GAAGAAAGATAACTGGATAAAGGCAAACT
>Location:NODE_121434_length_5572_cov_28.541996	Coordinate:5123	Reads:1	Hits:1	Allocated_reads:1	Strand:-
AGAGGAAGAAAGATAACTGGATAAAGGCA
>Location:NODE_121434_length_5572_cov_28.541996	Coordinate:5125	Reads:1	Hits:1	Allocated_reads:1	Strand:-
AAGAGGAAGAAAGATAACTGGATAAAGG
>Location:NODE_121434_length_5572_cov_28.541996	Coordinate:5160	Reads:1	Hits:1	Allocated_reads:1	Strand:-
AATGACCTGACTGATAAAAGAATGCTT
>Location:NODE_121434_length_5572_cov_28.541996	Coordinate:5160	Reads:1	Hits:1	Allocated_reads:1	Strand:-
TAATGACCTGACTGATAAAAGAATGATT
>Location:NODE_121434_length_5572_cov_28.541996	Coordinate:5190	Reads:1	Hits:1	Allocated_reads:1	Strand:-
AACAGGAATATTAAGCAACAGAGGAGAAATGT
>Location:NODE_121434_length_5572_cov_28.541996	Coordinate:5243	Reads:1	Hits:1	Allocated_reads:1	Strand:-
TCCATTTAAATTAGCAAGAACTAATCAGAA
>Location:NODE_121434_length_5572_cov_28.541996	Coordinate:5252	Reads:1	Hits:1	Allocated_reads:1	Strand:-
TAAAGTTTTCCATTTAAATTAGCAAGAAC
>Location:NODE_121434_length_5572_cov_28.541996	Coordinate:5275	Reads:1	Hits:1	Allocated_reads:1	Strand:-
TGGTGTAGCTGGAAAAAAAATCAAAATAAAGT
>Location:NODE_121434_length_5572_cov_28.541996	Coordinate:5285	Reads:1	Hits:1	Allocated_reads:1	Strand:-
TGTGTGGTGTAGCTGGAAAAAAAATC
>Location:NODE_121434_length_5572_cov_28.541996	Coordinate:5317	Reads:4	Hits:1	Allocated_reads:4	Strand:-
TACTTCAACAATCTGATCACAAAAGCATA
>Location:NODE_121434_length_5572_cov_28.541996	Coordinate:5319	Reads:4	Hits:1	Allocated_reads:4	Strand:-
TACTTCAACAATCTGATCACAAAAGCA
>Location:NODE_121434_length_5572_cov_28.541996	Coordinate:5320	Reads:4	Hits:1	Allocated_reads:4	Strand:-
TACTTCAACAATCTGATCACAAAAGC
>Location:NODE_121434_length_5572_cov_28.541996	Coordinate:5336	Reads:1	Hits:1	Allocated_reads:1	Strand:+
TGTTGAAGTATCTTTAATTTATAGCATGCCA
>Location:NODE_121434_length_5572_cov_28.541996	Coordinate:5387	Reads:1	Hits:1	Allocated_reads:1	Strand:+
ACTTGGATCCATTTTATTGCAGCTGT
>Location:NODE_121434_length_5572_cov_28.541996	Coordinate:5388	Reads:7	Hits:1	Allocated_reads:7	Strand:+
CTTGGATCCATTTTATTGCAGCTGTGGTGC
>Location:NODE_121434_length_5572_cov_28.541996	Coordinate:5389	Reads:1	Hits:1	Allocated_reads:1	Strand:+
TTGGATCCATTTTATTGCAGCTGTGGTGC
>Location:NODE_121434_length_5572_cov_28.541996	Coordinate:5391	Reads:1	Hits:1	Allocated_reads:1	Strand:+
GGATCCATTTTATTGCAGCTGTGGTGCTGA
>Location:NODE_121434_length_5572_cov_28.541996	Coordinate:5393	Reads:1	Hits:1	Allocated_reads:1	Strand:+
ATCCATTTTATTGCAGCTGTGGTGCTGACCT
>Location:NODE_121434_length_5572_cov_28.541996	Coordinate:5402	Reads:1	Hits:1	Allocated_reads:1	Strand:-
GAGTCAAGGTCAGCACCACAGCTGCAAT
>Location:NODE_121434_length_5572_cov_28.541996	Coordinate:5405	Reads:1	Hits:1	Allocated_reads:1	Strand:-
ACAAGAGTCAAGGTCAGCACCACAGCTGC
>Location:NODE_121434_length_5572_cov_28.541996	Coordinate:5405	Reads:1	Hits:1	Allocated_reads:1	Strand:-
CAAGAGTCAAGGTCAGCACCACAGCTGC
>Location:NODE_121434_length_5572_cov_28.541996	Coordinate:5407	Reads:3	Hits:1	Allocated_reads:3	Strand:-
AACAAGAGTCAAGGTCAGCACCACAGCT
>Location:NODE_121434_length_5572_cov_28.541996	Coordinate:5408	Reads:1	Hits:1	Allocated_reads:1	Strand:-
AACAAGAGTCAAGGTCAGCACCACAGC
>Location:NODE_121434_length_5572_cov_28.541996	Coordinate:5408	Reads:1	Hits:1	Allocated_reads:1	Strand:-
CAACAAGAGTCAAGGTCAGCACCACAGC
>Location:NODE_121434_length_5572_cov_28.541996	Coordinate:5421	Reads:1	Hits:1	Allocated_reads:1	Strand:+
CCTTGACTCTTGTTGGCACTTAAATTTCAA
>Location:NODE_121434_length_5572_cov_28.541996	Coordinate:5421	Reads:2	Hits:1	Allocated_reads:2	Strand:+
CCTTGACTCTTGTTGGCACTTAAATTTGGC
>Location:NODE_121434_length_5572_cov_28.541996	Coordinate:5422	Reads:1	Hits:1	Allocated_reads:1	Strand:+
CTTGACTCTTGTTGGCACTTAAATTTGGC
>Location:NODE_121434_length_5572_cov_28.541996	Coordinate:5423	Reads:3	Hits:1	Allocated_reads:3	Strand:+
TTGACTCTTGTTGGCACTTAAATTTGGC
>Location:NODE_121434_length_5572_cov_28.541996	Coordinate:5423	Reads:2	Hits:1	Allocated_reads:2	Strand:+
TTGACTCTTGTTGGCACTTAAATTTGGCT
>Location:NODE_121434_length_5572_cov_28.541996	Coordinate:5423	Reads:1	Hits:1	Allocated_reads:1	Strand:+
TTGACTCTTGTTGGCACTTAAATTTGGCTCC
>Location:NODE_121434_length_5572_cov_28.541996	Coordinate:5424	Reads:1	Hits:1	Allocated_reads:1	Strand:+
TGACTCTTGTTGGCACTTAAATTTGG
>Location:NODE_121434_length_5572_cov_28.541996	Coordinate:5424	Reads:2	Hits:1	Allocated_reads:2	Strand:+
TGACTCTTGTTGGCACTTAAATTTGGC
>Location:NODE_121434_length_5572_cov_28.541996	Coordinate:5424	Reads:1	Hits:1	Allocated_reads:1	Strand:+
TGACTCTTGTTGGCACTTAAATTTGGCT
>Location:NODE_121434_length_5572_cov_28.541996	Coordinate:5424	Reads:1	Hits:1	Allocated_reads:1	Strand:+
TGACTCTTGTTGGCACTTAAATTTGGCTCC
>Location:NODE_121434_length_5572_cov_28.541996	Coordinate:5425	Reads:3	Hits:1	Allocated_reads:3	Strand:+
GACTCTTGTTGGCACTTAAATTTGGCTCC
>Location:NODE_121434_length_5572_cov_28.541996	Coordinate:5428	Reads:1	Hits:1	Allocated_reads:1	Strand:+
TCTTGTTGGCACTTAAATTTGGCTCC
>Location:NODE_121434_length_5572_cov_28.541996	Coordinate:5429	Reads:1	Hits:1	Allocated_reads:1	Strand:+
CTTGTTGGCACTTAAATTTGGCTCCACA
>Location:NODE_121434_length_5572_cov_28.541996	Coordinate:5433	Reads:2	Hits:1	Allocated_reads:2	Strand:+
TTGGCACTTAAATTTGGCTCCACATTT
>Location:NODE_121434_length_5572_cov_28.541996	Coordinate:5434	Reads:1	Hits:1	Allocated_reads:1	Strand:-
GTACGTGAAATGTGGAGCCAAATTTAAGTGCCA
>Location:NODE_121434_length_5572_cov_28.541996	Coordinate:5434	Reads:1	Hits:1	Allocated_reads:1	Strand:-
TACGTGAAATGTGGAGCCAAATTTAAGTGCCA
>Location:NODE_121434_length_5572_cov_28.541996	Coordinate:5434	Reads:1	Hits:1	Allocated_reads:1	Strand:-
TACGTGAAATGTGGAGCCAAATTTAAGTGCCT
>Location:NODE_121434_length_5572_cov_28.541996	Coordinate:5435	Reads:1	Hits:1	Allocated_reads:1	Strand:-
CGTGAAATGTGGAGCCAAATTTAAGTGCC
>Location:NODE_121434_length_5572_cov_28.541996	Coordinate:5436	Reads:3	Hits:1	Allocated_reads:3	Strand:-
CAGTACGTGAAATGTGGAGCCAAATTTAAGTGC
>Location:NODE_121434_length_5572_cov_28.541996	Coordinate:5436	Reads:1	Hits:1	Allocated_reads:1	Strand:-
CGTGAAATGTGGAGCCAAATTTAAGTGC
>Location:NODE_121434_length_5572_cov_28.541996	Coordinate:5436	Reads:3	Hits:1	Allocated_reads:3	Strand:-
TACGTGAAATGTGGAGCCAAATTTAAGTGC
>Location:NODE_121434_length_5572_cov_28.541996	Coordinate:5438	Reads:1	Hits:1	Allocated_reads:1	Strand:-
CAGTACGTGAAATGTGGAGCCAAATTTAAGT
>Location:NODE_121434_length_5572_cov_28.541996	Coordinate:5438	Reads:2	Hits:1	Allocated_reads:2	Strand:-
GTACGTGAAATGTGGAGCCAAATTTAAGT
>Location:NODE_121434_length_5572_cov_28.541996	Coordinate:5438	Reads:2	Hits:1	Allocated_reads:2	Strand:-
TACGTGAAATGTGGAGCCAAATTTAAGT
>Location:NODE_121434_length_5572_cov_28.541996	Coordinate:5439	Reads:1	Hits:1	Allocated_reads:1	Strand:-
CAGTACGTGAAATGTGGAGCCAAATTTAAG
>Location:NODE_121434_length_5572_cov_28.541996	Coordinate:5439	Reads:3	Hits:1	Allocated_reads:3	Strand:-
GTACGTGAAATGTGGAGCCAAATTTAAG
>Location:NODE_121434_length_5572_cov_28.541996	Coordinate:5441	Reads:1	Hits:1	Allocated_reads:1	Strand:-
CAGTACGTGAAATGTGGAGCCAAATTTA
>Location:NODE_121434_length_5572_cov_28.541996	Coordinate:5442	Reads:1	Hits:1	Allocated_reads:1	Strand:-
CAGTACGTGAAATGTGGAGCCAAATTT
>Location:NODE_121434_length_5572_cov_28.541996	Coordinate:5443	Reads:1	Hits:1	Allocated_reads:1	Strand:-
ACAGTACGTGAAATGTGGAGCCAAATT
>Location:NODE_121434_length_5572_cov_28.541996	Coordinate:5443	Reads:1	Hits:1	Allocated_reads:1	Strand:-
CAGTACGTGAAATGTGGAGCCAAATT
>Location:NODE_121434_length_5572_cov_28.541996	Coordinate:5443	Reads:3	Hits:1	Allocated_reads:3	Strand:-
TAACAGTACGTGAAATGTGGAGCCAAATT
>Location:NODE_121434_length_5572_cov_28.541996	Coordinate:5443	Reads:1	Hits:1	Allocated_reads:1	Strand:-
TGTAACAGTACGTGAAATGTGGAGCCAAATT
>Location:NODE_121434_length_5572_cov_28.541996	Coordinate:5445	Reads:1	Hits:1	Allocated_reads:1	Strand:+
TTTGGCTCCACATTTCACGTACTGTTACA
>Location:NODE_121434_length_5572_cov_28.541996	Coordinate:5455	Reads:1	Hits:1	Allocated_reads:1	Strand:+
CATTTCACGTACTGTTACACTGTAATCCCTA
>Location:NODE_121434_length_5572_cov_28.541996	Coordinate:5456	Reads:1	Hits:1	Allocated_reads:1	Strand:+
ATTTCACGTACTGTTACACTGTAATCCCT
>Location:NODE_121434_length_5572_cov_28.541996	Coordinate:5457	Reads:1	Hits:1	Allocated_reads:1	Strand:+
TTTCACGTACTGTTACACTGTAATCCCTAA
>Location:NODE_121434_length_5572_cov_28.541996	Coordinate:5458	Reads:1	Hits:1	Allocated_reads:1	Strand:+
TTCACGTACTGTTACACTGTAATCCCTAAC
>Location:NODE_121434_length_5572_cov_28.541996	Coordinate:5459	Reads:1	Hits:1	Allocated_reads:1	Strand:+
TCACGTACTGTTACACTGTAATCCCT
>Location:NODE_121434_length_5572_cov_28.541996	Coordinate:5473	Reads:3	Hits:6	Allocated_reads:0.5	Strand:-
AGCTAGAACAACTGTTAGGGATTACAGT
>Location:NODE_121434_length_5572_cov_28.541996	Coordinate:5473	Reads:1	Hits:6	Allocated_reads:0.166666666666667	Strand:-
ATGAGCTAGAACAACTGTTAGGGATTACAGT
>Location:NODE_121434_length_5572_cov_28.541996	Coordinate:5473	Reads:1	Hits:6	Allocated_reads:0.166666666666667	Strand:-
GCTAGAACAACTGTTAGGGATTACAGT
>Location:NODE_121434_length_5572_cov_28.541996	Coordinate:5473	Reads:2	Hits:6	Allocated_reads:0.333333333333333	Strand:-
TAGAACAACTGTTAGGGATTACAGT
>Location:NODE_121434_length_5572_cov_28.541996	Coordinate:5473	Reads:1	Hits:6	Allocated_reads:0.166666666666667	Strand:-
TATGAGCTAGAACAACTGTCAGGGATTACAGT
>Location:NODE_121434_length_5572_cov_28.541996	Coordinate:5473	Reads:1	Hits:7	Allocated_reads:0.142857142857143	Strand:-
TATGAGCTAGAACAACTGTTAGGCATTACAGT
>Location:NODE_121434_length_5572_cov_28.541996	Coordinate:5473	Reads:112	Hits:6	Allocated_reads:18.6666666666667	Strand:-
TATGAGCTAGAACAACTGTTAGGGATTACAGT
>Location:NODE_121434_length_5572_cov_28.541996	Coordinate:5473	Reads:2	Hits:6	Allocated_reads:0.333333333333333	Strand:-
TATGAGCTAGAACAACTGTTAGGGATTGCAGT
>Location:NODE_121434_length_5572_cov_28.541996	Coordinate:5473	Reads:1	Hits:6	Allocated_reads:0.166666666666667	Strand:-
TGAGCTAGAACAACTGTTAGGGAATACAGT
>Location:NODE_121434_length_5572_cov_28.541996	Coordinate:5473	Reads:29	Hits:6	Allocated_reads:4.83333333333333	Strand:-
TGAGCTAGAACAACTGTTAGGGATTACAGT
>Location:NODE_121434_length_5572_cov_28.541996	Coordinate:5473	Reads:1	Hits:6	Allocated_reads:0.166666666666667	Strand:-
TTATGAGCTAGAACAACTGTTAGGGATTACAGT
>Location:NODE_121434_length_5572_cov_28.541996	Coordinate:5474	Reads:2	Hits:6	Allocated_reads:0.333333333333333	Strand:-
TATGAGCTAGAACAACTGTTAGGGATTACAG
>Location:NODE_121434_length_5572_cov_28.541996	Coordinate:5475	Reads:10	Hits:6	Allocated_reads:1.66666666666667	Strand:-
TATGAGCTAGAACAACTGTTAGGGATTACA
>Location:NODE_121434_length_5572_cov_28.541996	Coordinate:5475	Reads:1	Hits:6	Allocated_reads:0.166666666666667	Strand:-
TGAGCTAGAACAACTGTTAGGGATTACA
>Location:NODE_121434_length_5572_cov_28.541996	Coordinate:5477	Reads:2	Hits:6	Allocated_reads:0.333333333333333	Strand:-
TATGAGCTAGAACAACTGTTAGGGATTA
>Location:NODE_121434_length_5572_cov_28.541996	Coordinate:5478	Reads:1	Hits:6	Allocated_reads:0.166666666666667	Strand:-
GTTATGAGCTAGAACAACTGTTAGGGATT
>Location:NODE_121434_length_5572_cov_28.541996	Coordinate:5478	Reads:8	Hits:6	Allocated_reads:1.33333333333333	Strand:-
TATGAGCTAGAACAACTGTTAGGGATT
>Location:NODE_121434_length_5572_cov_28.541996	Coordinate:5479	Reads:2	Hits:6	Allocated_reads:0.333333333333333	Strand:+
ATCCCTAACAGTTGTTCTAGCTCATAAC
>Location:NODE_121434_length_5572_cov_28.541996	Coordinate:5479	Reads:1	Hits:6	Allocated_reads:0.166666666666667	Strand:-
GTTATGAGCTAGAACAACTGTTAGGGAT
>Location:NODE_121434_length_5572_cov_28.541996	Coordinate:5479	Reads:2	Hits:6	Allocated_reads:0.333333333333333	Strand:-
TATGAGCTAGAACAACTGTTAGGGAT
>Location:NODE_121434_length_5572_cov_28.541996	Coordinate:5480	Reads:7	Hits:6	Allocated_reads:1.16666666666667	Strand:+
TCCCTAACAGTTGTTCTAGCTCATAAC
>Location:NODE_121434_length_5572_cov_28.541996	Coordinate:5488	Reads:1	Hits:7	Allocated_reads:0.142857142857143	Strand:+
AGTTGTTCTAGCTCATAACTAATA
>Location:NODE_121434_length_5572_cov_28.541996	Coordinate:5491	Reads:1	Hits:6	Allocated_reads:0.166666666666667	Strand:+
TGTTCTAGCTCATAACTAATAAGC
>Location:NODE_121434_length_5572_cov_28.541996	Coordinate:5493	Reads:1	Hits:5	Allocated_reads:0.2	Strand:+
TTCTAGCTCATAACTAATAAGCTCATAACACTCA
>Location:NODE_121434_length_5572_cov_28.541996	Coordinate:5497	Reads:2	Hits:6	Allocated_reads:0.333333333333333	Strand:-
TTTGAGTGTTATGAGCTTATTAGTTATGAGCT
>Location:NODE_121434_length_5572_cov_28.541996	Coordinate:5499	Reads:1	Hits:6	Allocated_reads:0.166666666666667	Strand:+
CTCATAACTAATAAGCTCATAACACTC
>Location:NODE_121434_length_5572_cov_28.541996	Coordinate:5505	Reads:1	Hits:5	Allocated_reads:0.2	Strand:-
AAACGACATTTGAGTGTTATGAGCTTAGTAGT
>Location:NODE_121434_length_5572_cov_28.541996	Coordinate:5505	Reads:20	Hits:5	Allocated_reads:4	Strand:-
AAACGACATTTGAGTGTTATGAGCTTATTAGT
>Location:NODE_121434_length_5572_cov_28.541996	Coordinate:5505	Reads:2	Hits:5	Allocated_reads:0.4	Strand:-
AACGACATTTGAGTGTTATGAGCTTATTAGT
>Location:NODE_121434_length_5572_cov_28.541996	Coordinate:5507	Reads:2	Hits:5	Allocated_reads:0.4	Strand:-
AAACGACATTTGAGTGTTATGAGCTTATTA
>Location:NODE_121434_length_5572_cov_28.541996	Coordinate:5508	Reads:1	Hits:5	Allocated_reads:0.2	Strand:-
AAAACGACATTTGAGTGTTATGAGCTTATT
>Location:NODE_121434_length_5572_cov_28.541996	Coordinate:5508	Reads:1	Hits:5	Allocated_reads:0.2	Strand:-
AAACGACATTTGAGTGTTATGAGCTAATT
>Location:NODE_121434_length_5572_cov_28.541996	Coordinate:5508	Reads:1	Hits:5	Allocated_reads:0.2	Strand:-
AAACGACATTTGAGTGTTATGGGCTTATT
>Location:NODE_121434_length_5572_cov_28.541996	Coordinate:5508	Reads:1	Hits:5	Allocated_reads:0.2	Strand:-
AAACGACATTTGAGTGTTGTGAGCTTATT
>Location:NODE_121434_length_5572_cov_28.541996	Coordinate:5508	Reads:277	Hits:5	Allocated_reads:55.4	Strand:-
AAACGACATTTGAGTGTTATGAGCTTATT
>Location:NODE_121434_length_5572_cov_28.541996	Coordinate:5508	Reads:3	Hits:5	Allocated_reads:0.6	Strand:-
AACGACATTTGAGTGTTATGAGCTTATT
>Location:NODE_121434_length_5572_cov_28.541996	Coordinate:5508	Reads:3	Hits:5	Allocated_reads:0.6	Strand:-
CAAAACGACATTTGAGTGTTATGAGCTTATT
>Location:NODE_121434_length_5572_cov_28.541996	Coordinate:5508	Reads:1	Hits:5	Allocated_reads:0.2	Strand:-
TACAAAACGACATTTGAGTATTATGAGCTTATT
>Location:NODE_121434_length_5572_cov_28.541996	Coordinate:5509	Reads:4	Hits:5	Allocated_reads:0.8	Strand:-
AAACGACATTTGAGTGTTATGAGCTTAT
>Location:NODE_121434_length_5572_cov_28.541996	Coordinate:5510	Reads:4	Hits:5	Allocated_reads:0.8	Strand:-
AAACGACATTTGAGTGTTATGAGCTTA
>Location:NODE_121434_length_5572_cov_28.541996	Coordinate:5512	Reads:3	Hits:5	Allocated_reads:0.6	Strand:-
AAACGACATTTGAGTGTTATGAGCT
>Location:NODE_121434_length_5572_cov_28.541996	Coordinate:5512	Reads:1	Hits:5	Allocated_reads:0.2	Strand:-
TACAAAACGACATTTGAGTGTTATGAGCG
>Location:NODE_121434_length_5572_cov_28.541996	Coordinate:5513	Reads:1	Hits:5	Allocated_reads:0.2	Strand:-
AAACGACATTTGAGTGTTATGAGC
>Location:NODE_121434_length_5572_cov_28.541996	Coordinate:5525	Reads:1	Hits:5	Allocated_reads:0.2	Strand:+
CAAATGTCGTTTTGTAGTTGAGCAAACT
>Location:NODE_121434_length_5572_cov_28.541996	Coordinate:5527	Reads:5	Hits:6	Allocated_reads:0.833333333333333	Strand:+
AATGTCGTTTTGTAGTTGAGCAAACT
>Location:NODE_121434_length_5572_cov_28.541996	Coordinate:5527	Reads:1	Hits:6	Allocated_reads:0.166666666666667	Strand:+
AATGTCGTTTTGTAGTTGAGCAAACTA
>Location:NODE_121434_length_5572_cov_28.541996	Coordinate:5527	Reads:2	Hits:6	Allocated_reads:0.333333333333333	Strand:+
AATGTCGTTTTGTAGTTGAGCAAACTAT
>Location:NODE_121434_length_5572_cov_28.541996	Coordinate:5527	Reads:2	Hits:6	Allocated_reads:0.333333333333333	Strand:+
AATGTCGTTTTGTAGTTGAGCAAACTATA
>Location:NODE_121434_length_5572_cov_28.541996	Coordinate:5548	Reads:1	Hits:7	Allocated_reads:0.142857142857143	Strand:-
ACAGAGCTCAATACTTTATAGTTT
>Location:NODE_121434_length_5572_cov_28.541996	Coordinate:5548	Reads:2	Hits:7	Allocated_reads:0.285714285714286	Strand:-
AGCCAACAGAGCTCAATACTTTATAGTTT
>Location:NODE_121434_length_5572_cov_28.541996	Coordinate:5550	Reads:1	Hits:7	Allocated_reads:0.142857142857143	Strand:-
AAGCCAACAGAGCTCAATACTTTATAGT
>Location:NODE_121434_length_5572_cov_28.541996	Coordinate:5550	Reads:1	Hits:7	Allocated_reads:0.142857142857143	Strand:-
CAACAGAGCTCAATACTTTATAGT
>Location:NODE_121434_length_5572_cov_28.541996	Coordinate:5550	Reads:1	Hits:6	Allocated_reads:0.166666666666667	Strand:-
TAAAAGCCAACAGAGCTCAATACTTTAAAGT
>Location:NODE_121434_length_5572_cov_28.541996	Coordinate:5550	Reads:1	Hits:6	Allocated_reads:0.166666666666667	Strand:-
TAAAAGCCAACAGAGCTCAATACTTTATTGT
>Location:NODE_121434_length_5572_cov_28.541996	Coordinate:5550	Reads:1	Hits:6	Allocated_reads:0.166666666666667	Strand:-
TAAAAGCCAACAGAGCTCTATACTTTATAGT
>Location:NODE_121434_length_5572_cov_28.541996	Coordinate:5550	Reads:10	Hits:6	Allocated_reads:1.66666666666667	Strand:-
TAAAAGCCAACAGAGCTCAATACTTTATAGT
>Location:NODE_121434_length_5572_cov_28.541996	Coordinate:5551	Reads:1	Hits:6	Allocated_reads:0.166666666666667	Strand:-
TAAAAGCCAACAGAGCTCAATACTTTATAG
>Location:NODE_121434_length_5572_cov_28.541996	Coordinate:5552	Reads:1	Hits:6	Allocated_reads:0.166666666666667	Strand:-
TAAAAGCCAACAGAGCTCAATACTTTATA
>Location:NODE_121434_length_5572_cov_28.541996	Coordinate:5553	Reads:1	Hits:6	Allocated_reads:0.166666666666667	Strand:-
TAAAAGCCAACAGAGCTCAATACTTTAT
>Location:NODE_121434_length_5572_cov_28.541996	Coordinate:5555	Reads:1	Hits:5	Allocated_reads:0.2	Strand:-
TTGCATAAAAGCCAACAGAGCTCAATACTTT
>Location:NODE_121434_length_5572_cov_28.541996	Coordinate:5557	Reads:1	Hits:6	Allocated_reads:0.166666666666667	Strand:-
TGCATAAAAGCCAACAGAGCTCAATACT
>Location:NODE_121434_length_5572_cov_28.541996	Coordinate:5557	Reads:1	Hits:5	Allocated_reads:0.2	Strand:-
TTGCATAAAAGCCAACAGAGCTCAATACT
>Location:NODE_121434_length_5572_cov_28.541996	Coordinate:5564	Reads:3	Hits:5	Allocated_reads:0.6	Strand:-
TAAAGTTGCATAAAAGCCAACAGAGCT
>Location:NODE_121434_length_5572_cov_28.541996	Coordinate:5595	Reads:1	Hits:5	Allocated_reads:0.2	Strand:-
CAAATTAGCTAAAAGATATTGAGCCCTATT
>Location:NODE_121434_length_5572_cov_28.541996	Coordinate:5605	Reads:1	Hits:4	Allocated_reads:0.25	Strand:-
TTCCAAACAAATTAGCTAAAAGATATT
>Location:NODE_121434_length_5572_cov_28.541996	Coordinate:5619	Reads:1	Hits:5	Allocated_reads:0.2	Strand:-
TAAACTTTTTGAGCGTTCCAAACAAATT
>Location:NODE_121434_length_5572_cov_28.541996	Coordinate:5624	Reads:1	Hits:4	Allocated_reads:0.25	Strand:-
TTCTTAAACTTTTTGAGCGTTCCAAAC
>Location:NODE_121434_length_5572_cov_28.541996	Coordinate:5632	Reads:1	Hits:6	Allocated_reads:0.166666666666667	Strand:-
TAATATATGCTTCTTAAACTTTTTGAGCG
>Location:NODE_121434_length_5572_cov_28.541996	Coordinate:5633	Reads:7	Hits:6	Allocated_reads:1.16666666666667	Strand:-
TAATATATGCTTCTTAAACTTTTTGAGC
>Location:NODE_121434_length_5572_cov_28.541996	Coordinate:5661	Reads:1	Hits:5	Allocated_reads:0.2	Strand:-
CAAGACTCCACCCACCAGAACGTTAC
