# Supplementary material for: First characterization of PIWI-interacting RNA clusters in a cichlid fish with a B chromosome
Source: BMC Biol. 2022 Sep 21;20:204. doi: 10.1186/s12915-022-01403-2 (PMC9490952; doi:10.1186/s12915-022-01403-2)
Supplement: Supplementary file 1 — Additional file 1. Zipped folder with fasta and interactive html piRNA cluster information for the A. latifasciata genome. The nomenclature is as follows: number-pirna-cluster_sex_B-presence (f, female; m, male; 0b, without B chromosome; 1b, with B chromosome). [file 12915_2022_1403_MOESM1_ESM.zip › 13_f1b.fasta]

>Location:NODE_121434_length_5572_cov_28.541996	Coordinate:2	Reads:2	Hits:2	Allocated_reads:1	Strand:-
TCTCCATTCAGCAGTCTCACCTGTCTGCAA
>Location:NODE_121434_length_5572_cov_28.541996	Coordinate:7	Reads:1	Hits:2	Allocated_reads:0.5	Strand:+
GACAGGTGAGACTGCTGAATGGAGAC
>Location:NODE_121434_length_5572_cov_28.541996	Coordinate:7	Reads:3	Hits:2	Allocated_reads:1.5	Strand:+
GACAGGTGAGACTGCTGAATGGAGACTCC
>Location:NODE_121434_length_5572_cov_28.541996	Coordinate:9	Reads:1	Hits:2	Allocated_reads:0.5	Strand:+
CAGGTGAGACTGCTGAATGGAGACTCC
>Location:NODE_121434_length_5572_cov_28.541996	Coordinate:9	Reads:1	Hits:2	Allocated_reads:0.5	Strand:+
CAGGTGAGACTGCTGAATGGAGACTCCTCCC
>Location:NODE_121434_length_5572_cov_28.541996	Coordinate:16	Reads:1	Hits:2	Allocated_reads:0.5	Strand:+
GACTGCTGAATGGAGACTCCTCCCAGAGGTGGAGC
>Location:NODE_121434_length_5572_cov_28.541996	Coordinate:31	Reads:1	Hits:2	Allocated_reads:0.5	Strand:-
TAGACCTGGGGCTCCACCTCTGGGAGGAGT
>Location:NODE_121434_length_5572_cov_28.541996	Coordinate:32	Reads:1	Hits:2	Allocated_reads:0.5	Strand:-
TAGACCTGGGGCTCCACCTCTGGGAGGAG
>Location:NODE_121434_length_5572_cov_28.541996	Coordinate:33	Reads:9	Hits:2	Allocated_reads:4.5	Strand:-
TAGACCTGGGGCTCCACCTCTGGGAGGA
>Location:NODE_121434_length_5572_cov_28.541996	Coordinate:34	Reads:1	Hits:2	Allocated_reads:0.5	Strand:-
ATAGACCTGGGGCTCCACCTCTGGGAGG
>Location:NODE_121434_length_5572_cov_28.541996	Coordinate:34	Reads:8	Hits:2	Allocated_reads:4	Strand:-
TAGACCTGGGGCTCCACCTCTGGGAGG
>Location:NODE_121434_length_5572_cov_28.541996	Coordinate:66	Reads:2	Hits:2	Allocated_reads:1	Strand:-
TTCATGTGGTTTGGTACAGGTGTCATG
>Location:NODE_121434_length_5572_cov_28.541996	Coordinate:67	Reads:1	Hits:2	Allocated_reads:0.5	Strand:+
ATGACACCTGTACCAAACCACATGAATT
>Location:NODE_121434_length_5572_cov_28.541996	Coordinate:67	Reads:1	Hits:2	Allocated_reads:0.5	Strand:-
TTCATGTGGTTTGGTACAGGTGTCAT
>Location:NODE_121434_length_5572_cov_28.541996	Coordinate:69	Reads:1	Hits:2	Allocated_reads:0.5	Strand:+
GACACCTGTACCAAACCACATGAATTT
>Location:NODE_121434_length_5572_cov_28.541996	Coordinate:75	Reads:2	Hits:2	Allocated_reads:1	Strand:-
TAGGGATATAAATTCATGTGGTTTGGTACA
>Location:NODE_121434_length_5572_cov_28.541996	Coordinate:77	Reads:1	Hits:2	Allocated_reads:0.5	Strand:-
TAGGGATATAAATTCATGTGGTTTGGTA
>Location:NODE_121434_length_5572_cov_28.541996	Coordinate:78	Reads:1	Hits:2	Allocated_reads:0.5	Strand:-
TTAGGGATATAAATTCATGTGGTTTGGT
>Location:NODE_121434_length_5572_cov_28.541996	Coordinate:79	Reads:1	Hits:2	Allocated_reads:0.5	Strand:-
TGACTTAGGGATATAAATTCATGTGGTTTGG
>Location:NODE_121434_length_5572_cov_28.541996	Coordinate:81	Reads:1	Hits:2	Allocated_reads:0.5	Strand:+
AAACCACATGAATTTATATCCCTAAGTCA
>Location:NODE_121434_length_5572_cov_28.541996	Coordinate:82	Reads:1	Hits:2	Allocated_reads:0.5	Strand:-
TTGACTTAGGGATATAAATTCATGTGGTT
>Location:NODE_121434_length_5572_cov_28.541996	Coordinate:83	Reads:1	Hits:2	Allocated_reads:0.5	Strand:-
CTTTGACTTAGGGATATAAATTCATGTGGT
>Location:NODE_121434_length_5572_cov_28.541996	Coordinate:83	Reads:1	Hits:2	Allocated_reads:0.5	Strand:-
TGACTTAGGGATATAAATTCATGTGGT
>Location:NODE_121434_length_5572_cov_28.541996	Coordinate:83	Reads:2	Hits:2	Allocated_reads:1	Strand:-
TTTGACTTAGGGATATAAATTCATGTGGT
>Location:NODE_121434_length_5572_cov_28.541996	Coordinate:89	Reads:1	Hits:2	Allocated_reads:0.5	Strand:-
TCATGACTTTGACTTAGGGATATAAATTCA
>Location:NODE_121434_length_5572_cov_28.541996	Coordinate:91	Reads:1	Hits:2	Allocated_reads:0.5	Strand:-
TGACTTTGACTTAGGGATATAAATT
>Location:NODE_121434_length_5572_cov_28.541996	Coordinate:93	Reads:2	Hits:2	Allocated_reads:1	Strand:-
TCATGACTTTGACTTAGGGATATAAA
>Location:NODE_121434_length_5572_cov_28.541996	Coordinate:100	Reads:1	Hits:2	Allocated_reads:0.5	Strand:-
TGTGTCTCCATCATGACTTTGACTTAGGG
>Location:NODE_121434_length_5572_cov_28.541996	Coordinate:101	Reads:1	Hits:2	Allocated_reads:0.5	Strand:-
TATGTGTCTCCATCATGACTTTGACTTAGG
>Location:NODE_121434_length_5572_cov_28.541996	Coordinate:101	Reads:1	Hits:2	Allocated_reads:0.5	Strand:-
TGTGTCTCCATCATGACTTTGACTTAGG
>Location:NODE_121434_length_5572_cov_28.541996	Coordinate:102	Reads:2	Hits:2	Allocated_reads:1	Strand:-
TATGTGTCTCCATCATGACTTTGACTTAG
>Location:NODE_121434_length_5572_cov_28.541996	Coordinate:104	Reads:3	Hits:2	Allocated_reads:1.5	Strand:-
TGTATGTGTCTCCATCATGACTTTGACTT
>Location:NODE_121434_length_5572_cov_28.541996	Coordinate:105	Reads:1	Hits:2	Allocated_reads:0.5	Strand:-
AAATGTATGTGTCTCCATCATGACTTTGACT
>Location:NODE_121434_length_5572_cov_28.541996	Coordinate:105	Reads:1	Hits:2	Allocated_reads:0.5	Strand:-
AATGTATGTGTCTCCATCATGACTTTGACT
>Location:NODE_121434_length_5572_cov_28.541996	Coordinate:105	Reads:13	Hits:2	Allocated_reads:6.5	Strand:-
TATGTGTCTCCATCATGACTTTGACT
>Location:NODE_121434_length_5572_cov_28.541996	Coordinate:105	Reads:1	Hits:2	Allocated_reads:0.5	Strand:-
TGTATGTGTCTCCATCATGACTTGGACT
>Location:NODE_121434_length_5572_cov_28.541996	Coordinate:105	Reads:1	Hits:2	Allocated_reads:0.5	Strand:-
TGTATGTGTCTCCATCATTACTTTGACT
>Location:NODE_121434_length_5572_cov_28.541996	Coordinate:105	Reads:157	Hits:2	Allocated_reads:78.5	Strand:-
TGTATGTGTCTCCATCATGACTTTGACT
>Location:NODE_121434_length_5572_cov_28.541996	Coordinate:106	Reads:7	Hits:2	Allocated_reads:3.5	Strand:-
TGTATGTGTCTCCATCATGACTTTGAC
>Location:NODE_121434_length_5572_cov_28.541996	Coordinate:107	Reads:1	Hits:2	Allocated_reads:0.5	Strand:-
TATGTGTCTCCATCATGACTTTGA
>Location:NODE_121434_length_5572_cov_28.541996	Coordinate:107	Reads:4	Hits:2	Allocated_reads:2	Strand:-
TGTATGTGTCTCCATCATGACTTTGA
>Location:NODE_121434_length_5572_cov_28.541996	Coordinate:110	Reads:1	Hits:2	Allocated_reads:0.5	Strand:-
TTCTAAATGTATGTGTCTCCATCATGACTT
>Location:NODE_121434_length_5572_cov_28.541996	Coordinate:110	Reads:1	Hits:2	Allocated_reads:0.5	Strand:-
TTTCTAAATGTATGTGTCTCCATCATGACTT
>Location:NODE_121434_length_5572_cov_28.541996	Coordinate:111	Reads:1	Hits:2	Allocated_reads:0.5	Strand:-
TTCTAAATGTATGTGTCTCCATCATGACT
>Location:NODE_121434_length_5572_cov_28.541996	Coordinate:113	Reads:1	Hits:2	Allocated_reads:0.5	Strand:-
TTTCTAAATGTATGTGTCTCCATCATGA
>Location:NODE_121434_length_5572_cov_28.541996	Coordinate:124	Reads:1	Hits:2	Allocated_reads:0.5	Strand:-
TAATGACTGGCCATTTCTAAATGTATGTGT
>Location:NODE_121434_length_5572_cov_28.541996	Coordinate:126	Reads:1	Hits:2	Allocated_reads:0.5	Strand:-
TAATGACTGGCCATTTCTAAATGTATGT
>Location:NODE_121434_length_5572_cov_28.541996	Coordinate:129	Reads:3	Hits:2	Allocated_reads:1.5	Strand:-
TTGTAATGACTGGCCATTTCTAAATGTA
>Location:NODE_121434_length_5572_cov_28.541996	Coordinate:163	Reads:2	Hits:111	Allocated_reads:0.018018018018018	Strand:-
GATGGGCAGATGAAGCTTCATGAAGCACT
>Location:NODE_121434_length_5572_cov_28.541996	Coordinate:163	Reads:3	Hits:112	Allocated_reads:0.0267857142857143	Strand:-
TGGGCAGATGAAGCTTCATGAAGCACT
>Location:NODE_121434_length_5572_cov_28.541996	Coordinate:195	Reads:1	Hits:1	Allocated_reads:1	Strand:-
TGTGTTAGGGTTTGGCTCTCTTGTGATTTCA
>Location:NODE_121434_length_5572_cov_28.541996	Coordinate:198	Reads:1	Hits:1	Allocated_reads:1	Strand:+
AATCACAAGAGAGCCAAACCCTAAC
>Location:NODE_121434_length_5572_cov_28.541996	Coordinate:198	Reads:2	Hits:1	Allocated_reads:2	Strand:-
TGTGTTAGGGTTTGGCTCTCTTGTGATT
>Location:NODE_121434_length_5572_cov_28.541996	Coordinate:200	Reads:1	Hits:1	Allocated_reads:1	Strand:+
TCACAAGAGAGCCAAACCCTAACAC
>Location:NODE_121434_length_5572_cov_28.541996	Coordinate:200	Reads:1	Hits:1	Allocated_reads:1	Strand:+
TCACAAGAGAGCCAAACCCTAACACAGGTT
>Location:NODE_121434_length_5572_cov_28.541996	Coordinate:205	Reads:1	Hits:1	Allocated_reads:1	Strand:-
TGAACCTGTGTTAGGGTTTGGCTCTCT
>Location:NODE_121434_length_5572_cov_28.541996	Coordinate:214	Reads:1	Hits:1	Allocated_reads:1	Strand:+
AACCCTAACACAGGTTCACTGTAGATGT
>Location:NODE_121434_length_5572_cov_28.541996	Coordinate:216	Reads:1	Hits:1	Allocated_reads:1	Strand:+
CCCTAACACAGGTTCACTGTAGATGTGGC
>Location:NODE_121434_length_5572_cov_28.541996	Coordinate:220	Reads:1	Hits:1	Allocated_reads:1	Strand:-
TTTGCCACATCTACAGTGAACCTGTGTT
>Location:NODE_121434_length_5572_cov_28.541996	Coordinate:221	Reads:1	Hits:1	Allocated_reads:1	Strand:-
TCTTTGCCACATCTACAGTGAACCTGTGT
>Location:NODE_121434_length_5572_cov_28.541996	Coordinate:223	Reads:1	Hits:1	Allocated_reads:1	Strand:-
TTGCCACATCTACAGTGAACCTGT
>Location:NODE_121434_length_5572_cov_28.541996	Coordinate:226	Reads:1	Hits:1	Allocated_reads:1	Strand:-
ACAAGTCTTTGCCACATCTACAGTGAATT
>Location:NODE_121434_length_5572_cov_28.541996	Coordinate:243	Reads:2	Hits:1	Allocated_reads:2	Strand:-
TTTAAGACCAGCACACTCAACAAGTCTTTGC
>Location:NODE_121434_length_5572_cov_28.541996	Coordinate:248	Reads:1	Hits:1	Allocated_reads:1	Strand:-
TATTTAAGACCAGCACACTCAACAAGTC
>Location:NODE_121434_length_5572_cov_28.541996	Coordinate:253	Reads:1	Hits:1	Allocated_reads:1	Strand:-
TAGTGGTATTTAAGACCAGCACACTCAAC
>Location:NODE_121434_length_5572_cov_28.541996	Coordinate:275	Reads:1	Hits:1	Allocated_reads:1	Strand:-
GTCTCACCTGTCTGCAATCAAGCTAGTGGT
>Location:NODE_121434_length_5572_cov_28.541996	Coordinate:276	Reads:2	Hits:1	Allocated_reads:2	Strand:-
GTCTCACCTGTCTGCAATCAAGCTAGTGG
>Location:NODE_121434_length_5572_cov_28.541996	Coordinate:282	Reads:1	Hits:1	Allocated_reads:1	Strand:-
TCAGCAGTCTCACCTGTCTGCAATCAAGC
>Location:NODE_121434_length_5572_cov_28.541996	Coordinate:282	Reads:1	Hits:1	Allocated_reads:1	Strand:-
TTCAGCAGTCTCACCTGTCTGCAATCAAGC
>Location:NODE_121434_length_5572_cov_28.541996	Coordinate:288	Reads:2	Hits:2	Allocated_reads:1	Strand:-
TCTCCATTCAGCAGTCTCACCTGTCTGCAA
>Location:NODE_121434_length_5572_cov_28.541996	Coordinate:293	Reads:1	Hits:2	Allocated_reads:0.5	Strand:+
GACAGGTGAGACTGCTGAATGGAGAC
>Location:NODE_121434_length_5572_cov_28.541996	Coordinate:293	Reads:3	Hits:2	Allocated_reads:1.5	Strand:+
GACAGGTGAGACTGCTGAATGGAGACTCC
>Location:NODE_121434_length_5572_cov_28.541996	Coordinate:295	Reads:1	Hits:2	Allocated_reads:0.5	Strand:+
CAGGTGAGACTGCTGAATGGAGACTCC
>Location:NODE_121434_length_5572_cov_28.541996	Coordinate:295	Reads:1	Hits:2	Allocated_reads:0.5	Strand:+
CAGGTGAGACTGCTGAATGGAGACTCCTCCC
>Location:NODE_121434_length_5572_cov_28.541996	Coordinate:302	Reads:1	Hits:2	Allocated_reads:0.5	Strand:+
GACTGCTGAATGGAGACTCCTCCCAGAGGTGGAGC
>Location:NODE_121434_length_5572_cov_28.541996	Coordinate:317	Reads:1	Hits:2	Allocated_reads:0.5	Strand:-
TAGACCTGGGGCTCCACCTCTGGGAGGAGT
>Location:NODE_121434_length_5572_cov_28.541996	Coordinate:318	Reads:1	Hits:2	Allocated_reads:0.5	Strand:-
TAGACCTGGGGCTCCACCTCTGGGAGGAG
>Location:NODE_121434_length_5572_cov_28.541996	Coordinate:319	Reads:9	Hits:2	Allocated_reads:4.5	Strand:-
TAGACCTGGGGCTCCACCTCTGGGAGGA
>Location:NODE_121434_length_5572_cov_28.541996	Coordinate:320	Reads:1	Hits:2	Allocated_reads:0.5	Strand:-
ATAGACCTGGGGCTCCACCTCTGGGAGG
>Location:NODE_121434_length_5572_cov_28.541996	Coordinate:320	Reads:8	Hits:2	Allocated_reads:4	Strand:-
TAGACCTGGGGCTCCACCTCTGGGAGG
>Location:NODE_121434_length_5572_cov_28.541996	Coordinate:321	Reads:1	Hits:1	Allocated_reads:1	Strand:-
TCCATAGACCTGGGGCTCCACCTCTGGGAG
>Location:NODE_121434_length_5572_cov_28.541996	Coordinate:329	Reads:2	Hits:1	Allocated_reads:2	Strand:-
TGTTTTTCCATAGACCTGGGGCTCCACC
>Location:NODE_121434_length_5572_cov_28.541996	Coordinate:354	Reads:1	Hits:1	Allocated_reads:1	Strand:+
ACACCACTCAGCCGGACCATGACACC
>Location:NODE_121434_length_5572_cov_28.541996	Coordinate:354	Reads:1	Hits:1	Allocated_reads:1	Strand:+
ACACCACTCAGCCGGACCATGACACCTGTACCAA
>Location:NODE_121434_length_5572_cov_28.541996	Coordinate:367	Reads:5	Hits:1	Allocated_reads:5	Strand:-
TTCATGTGGTTTGGTACAGGTGTCATGGTCC
>Location:NODE_121434_length_5572_cov_28.541996	Coordinate:368	Reads:5	Hits:1	Allocated_reads:5	Strand:-
TTCATGTGGTTTGGTACAGGTGTCATGGTC
>Location:NODE_121434_length_5572_cov_28.541996	Coordinate:369	Reads:1	Hits:1	Allocated_reads:1	Strand:-
TTCATGTGGTTTGGTACAGGTGTCATGGG
>Location:NODE_121434_length_5572_cov_28.541996	Coordinate:369	Reads:19	Hits:1	Allocated_reads:19	Strand:-
TTCATGTGGTTTGGTACAGGTGTCATGGT
>Location:NODE_121434_length_5572_cov_28.541996	Coordinate:370	Reads:5	Hits:1	Allocated_reads:5	Strand:-
TTCATGTGGTTTGGTACAGGTGTCATGG
>Location:NODE_121434_length_5572_cov_28.541996	Coordinate:371	Reads:2	Hits:2	Allocated_reads:1	Strand:-
TTCATGTGGTTTGGTACAGGTGTCATG
>Location:NODE_121434_length_5572_cov_28.541996	Coordinate:372	Reads:1	Hits:2	Allocated_reads:0.5	Strand:+
ATGACACCTGTACCAAACCACATGAATT
>Location:NODE_121434_length_5572_cov_28.541996	Coordinate:372	Reads:1	Hits:2	Allocated_reads:0.5	Strand:-
TTCATGTGGTTTGGTACAGGTGTCAT
>Location:NODE_121434_length_5572_cov_28.541996	Coordinate:374	Reads:1	Hits:2	Allocated_reads:0.5	Strand:+
GACACCTGTACCAAACCACATGAATTT
>Location:NODE_121434_length_5572_cov_28.541996	Coordinate:380	Reads:2	Hits:2	Allocated_reads:1	Strand:-
TAGGGATATAAATTCATGTGGTTTGGTACA
>Location:NODE_121434_length_5572_cov_28.541996	Coordinate:382	Reads:1	Hits:2	Allocated_reads:0.5	Strand:-
TAGGGATATAAATTCATGTGGTTTGGTA
>Location:NODE_121434_length_5572_cov_28.541996	Coordinate:383	Reads:1	Hits:2	Allocated_reads:0.5	Strand:-
TTAGGGATATAAATTCATGTGGTTTGGT
>Location:NODE_121434_length_5572_cov_28.541996	Coordinate:384	Reads:1	Hits:2	Allocated_reads:0.5	Strand:-
TGACTTAGGGATATAAATTCATGTGGTTTGG
>Location:NODE_121434_length_5572_cov_28.541996	Coordinate:386	Reads:1	Hits:2	Allocated_reads:0.5	Strand:+
AAACCACATGAATTTATATCCCTAAGTCA
>Location:NODE_121434_length_5572_cov_28.541996	Coordinate:387	Reads:1	Hits:2	Allocated_reads:0.5	Strand:-
TTGACTTAGGGATATAAATTCATGTGGTT
>Location:NODE_121434_length_5572_cov_28.541996	Coordinate:388	Reads:1	Hits:2	Allocated_reads:0.5	Strand:-
CTTTGACTTAGGGATATAAATTCATGTGGT
>Location:NODE_121434_length_5572_cov_28.541996	Coordinate:388	Reads:1	Hits:2	Allocated_reads:0.5	Strand:-
TGACTTAGGGATATAAATTCATGTGGT
>Location:NODE_121434_length_5572_cov_28.541996	Coordinate:388	Reads:2	Hits:2	Allocated_reads:1	Strand:-
TTTGACTTAGGGATATAAATTCATGTGGT
>Location:NODE_121434_length_5572_cov_28.541996	Coordinate:394	Reads:1	Hits:2	Allocated_reads:0.5	Strand:-
TCATGACTTTGACTTAGGGATATAAATTCA
>Location:NODE_121434_length_5572_cov_28.541996	Coordinate:396	Reads:1	Hits:2	Allocated_reads:0.5	Strand:-
TGACTTTGACTTAGGGATATAAATT
>Location:NODE_121434_length_5572_cov_28.541996	Coordinate:398	Reads:2	Hits:2	Allocated_reads:1	Strand:-
TCATGACTTTGACTTAGGGATATAAA
>Location:NODE_121434_length_5572_cov_28.541996	Coordinate:405	Reads:1	Hits:2	Allocated_reads:0.5	Strand:-
TGTGTCTCCATCATGACTTTGACTTAGGG
>Location:NODE_121434_length_5572_cov_28.541996	Coordinate:406	Reads:1	Hits:2	Allocated_reads:0.5	Strand:-
TATGTGTCTCCATCATGACTTTGACTTAGG
>Location:NODE_121434_length_5572_cov_28.541996	Coordinate:406	Reads:1	Hits:2	Allocated_reads:0.5	Strand:-
TGTGTCTCCATCATGACTTTGACTTAGG
>Location:NODE_121434_length_5572_cov_28.541996	Coordinate:407	Reads:2	Hits:2	Allocated_reads:1	Strand:-
TATGTGTCTCCATCATGACTTTGACTTAG
>Location:NODE_121434_length_5572_cov_28.541996	Coordinate:409	Reads:3	Hits:2	Allocated_reads:1.5	Strand:-
TGTATGTGTCTCCATCATGACTTTGACTT
>Location:NODE_121434_length_5572_cov_28.541996	Coordinate:410	Reads:1	Hits:2	Allocated_reads:0.5	Strand:-
AAATGTATGTGTCTCCATCATGACTTTGACT
>Location:NODE_121434_length_5572_cov_28.541996	Coordinate:410	Reads:1	Hits:2	Allocated_reads:0.5	Strand:-
AATGTATGTGTCTCCATCATGACTTTGACT
>Location:NODE_121434_length_5572_cov_28.541996	Coordinate:410	Reads:13	Hits:2	Allocated_reads:6.5	Strand:-
TATGTGTCTCCATCATGACTTTGACT
>Location:NODE_121434_length_5572_cov_28.541996	Coordinate:410	Reads:1	Hits:2	Allocated_reads:0.5	Strand:-
TGTATGTGTCTCCATCATGACTTGGACT
>Location:NODE_121434_length_5572_cov_28.541996	Coordinate:410	Reads:1	Hits:2	Allocated_reads:0.5	Strand:-
TGTATGTGTCTCCATCATTACTTTGACT
>Location:NODE_121434_length_5572_cov_28.541996	Coordinate:410	Reads:157	Hits:2	Allocated_reads:78.5	Strand:-
TGTATGTGTCTCCATCATGACTTTGACT
>Location:NODE_121434_length_5572_cov_28.541996	Coordinate:411	Reads:7	Hits:2	Allocated_reads:3.5	Strand:-
TGTATGTGTCTCCATCATGACTTTGAC
>Location:NODE_121434_length_5572_cov_28.541996	Coordinate:412	Reads:1	Hits:2	Allocated_reads:0.5	Strand:-
TATGTGTCTCCATCATGACTTTGA
>Location:NODE_121434_length_5572_cov_28.541996	Coordinate:412	Reads:4	Hits:2	Allocated_reads:2	Strand:-
TGTATGTGTCTCCATCATGACTTTGA
>Location:NODE_121434_length_5572_cov_28.541996	Coordinate:415	Reads:1	Hits:2	Allocated_reads:0.5	Strand:-
TTCTAAATGTATGTGTCTCCATCATGACTT
>Location:NODE_121434_length_5572_cov_28.541996	Coordinate:415	Reads:1	Hits:2	Allocated_reads:0.5	Strand:-
TTTCTAAATGTATGTGTCTCCATCATGACTT
>Location:NODE_121434_length_5572_cov_28.541996	Coordinate:416	Reads:1	Hits:2	Allocated_reads:0.5	Strand:-
TTCTAAATGTATGTGTCTCCATCATGACT
>Location:NODE_121434_length_5572_cov_28.541996	Coordinate:418	Reads:1	Hits:2	Allocated_reads:0.5	Strand:-
TTTCTAAATGTATGTGTCTCCATCATGA
>Location:NODE_121434_length_5572_cov_28.541996	Coordinate:429	Reads:1	Hits:2	Allocated_reads:0.5	Strand:-
TAATGACTGGCCATTTCTAAATGTATGTGT
>Location:NODE_121434_length_5572_cov_28.541996	Coordinate:431	Reads:1	Hits:2	Allocated_reads:0.5	Strand:-
TAATGACTGGCCATTTCTAAATGTATGT
>Location:NODE_121434_length_5572_cov_28.541996	Coordinate:434	Reads:3	Hits:2	Allocated_reads:1.5	Strand:-
TTGTAATGACTGGCCATTTCTAAATGTA
>Location:NODE_121434_length_5572_cov_28.541996	Coordinate:441	Reads:1	Hits:1	Allocated_reads:1	Strand:+
AGAAATGGCCAGTCATTACAATTCTGTATC
>Location:NODE_121434_length_5572_cov_28.541996	Coordinate:441	Reads:1	Hits:1	Allocated_reads:1	Strand:-
CAGAATTGTAATGACTGGCCATTTCT
>Location:NODE_121434_length_5572_cov_28.541996	Coordinate:441	Reads:2	Hits:1	Allocated_reads:2	Strand:-
TACAGAATTGTAATGACTGGCCATTTCT
>Location:NODE_121434_length_5572_cov_28.541996	Coordinate:442	Reads:14	Hits:1	Allocated_reads:14	Strand:-
AGATACAGAATTGTAATGACTGGCCATTTC
>Location:NODE_121434_length_5572_cov_28.541996	Coordinate:442	Reads:2	Hits:1	Allocated_reads:2	Strand:-
GATACAGAATTGTAATGACTGGCCATTTC
>Location:NODE_121434_length_5572_cov_28.541996	Coordinate:442	Reads:1	Hits:1	Allocated_reads:1	Strand:-
TACAGAATTGTAATGACTGGCCATTTC
>Location:NODE_121434_length_5572_cov_28.541996	Coordinate:443	Reads:1	Hits:1	Allocated_reads:1	Strand:-
AGATACAGAATTGTAATGACTGGCCATTT
>Location:NODE_121434_length_5572_cov_28.541996	Coordinate:444	Reads:3	Hits:1	Allocated_reads:3	Strand:-
AGATACAGAATTGTAATGACTGGCCATT
>Location:NODE_121434_length_5572_cov_28.541996	Coordinate:444	Reads:1	Hits:1	Allocated_reads:1	Strand:-
TACAGAATTGTAATGACTGGCCATT
>Location:NODE_121434_length_5572_cov_28.541996	Coordinate:444	Reads:4	Hits:1	Allocated_reads:4	Strand:-
TGAAGATACAGAATTGTAATGACTGGCCATT
>Location:NODE_121434_length_5572_cov_28.541996	Coordinate:445	Reads:3	Hits:1	Allocated_reads:3	Strand:-
AGATACAGAATTGTAATGACTGGCCAT
>Location:NODE_121434_length_5572_cov_28.541996	Coordinate:445	Reads:3	Hits:1	Allocated_reads:3	Strand:-
TGAAGATACAGAATTGTAATGACTGGCCAT
>Location:NODE_121434_length_5572_cov_28.541996	Coordinate:446	Reads:1	Hits:1	Allocated_reads:1	Strand:-
TGAAGATACAGAATTGTAATGACTGGCCA
>Location:NODE_121434_length_5572_cov_28.541996	Coordinate:446	Reads:1	Hits:1	Allocated_reads:1	Strand:+
TGGCCAGTCATTACAATTCTGTATCTT
>Location:NODE_121434_length_5572_cov_28.541996	Coordinate:447	Reads:3	Hits:1	Allocated_reads:3	Strand:-
TGAAGATACAGAATTGTAATGACTGGCC
>Location:NODE_121434_length_5572_cov_28.541996	Coordinate:448	Reads:2	Hits:1	Allocated_reads:2	Strand:-
ACTGAAGATACAGAATTGTAATGACTGGC
>Location:NODE_121434_length_5572_cov_28.541996	Coordinate:448	Reads:1	Hits:1	Allocated_reads:1	Strand:-
GAAGATACAGAATTGTAATGACTGGC
>Location:NODE_121434_length_5572_cov_28.541996	Coordinate:448	Reads:2	Hits:1	Allocated_reads:2	Strand:-
TGAAGATACAGAATTGTAATGACTGGC
>Location:NODE_121434_length_5572_cov_28.541996	Coordinate:449	Reads:2	Hits:1	Allocated_reads:2	Strand:+
CCAGTCATTACAATTCTGTATCTTCAGTT
>Location:NODE_121434_length_5572_cov_28.541996	Coordinate:451	Reads:23	Hits:1	Allocated_reads:23	Strand:-
TAACTGAAGATACAGAATTGTAATGACT
>Location:NODE_121434_length_5572_cov_28.541996	Coordinate:452	Reads:3	Hits:1	Allocated_reads:3	Strand:-
TAACTGAAGATACAGAATTGTAATGAC
>Location:NODE_121434_length_5572_cov_28.541996	Coordinate:459	Reads:1	Hits:1	Allocated_reads:1	Strand:-
TTACATAACTGAAGATACAGAATTG
>Location:NODE_121434_length_5572_cov_28.541996	Coordinate:471	Reads:1	Hits:1	Allocated_reads:1	Strand:-
AGATATCATTACAAATTACATAACTGAA
>Location:NODE_121434_length_5572_cov_28.541996	Coordinate:471	Reads:1	Hits:1	Allocated_reads:1	Strand:-
TAGATATCATTACAAATTACATAACTGAA
>Location:NODE_121434_length_5572_cov_28.541996	Coordinate:471	Reads:4	Hits:1	Allocated_reads:4	Strand:-
TTAGATATCATTACAAATTACATAACTGAA
>Location:NODE_121434_length_5572_cov_28.541996	Coordinate:472	Reads:2	Hits:1	Allocated_reads:2	Strand:-
TTAGATATCATTACAAATTACATAACTGA
>Location:NODE_121434_length_5572_cov_28.541996	Coordinate:472	Reads:1	Hits:1	Allocated_reads:1	Strand:-
TTTAGATATCATTACAAATTACATAACTGA
>Location:NODE_121434_length_5572_cov_28.541996	Coordinate:491	Reads:2	Hits:1	Allocated_reads:2	Strand:+
TGATATCTAAAAACTTTATAATAACTACT
>Location:NODE_121434_length_5572_cov_28.541996	Coordinate:492	Reads:1	Hits:1	Allocated_reads:1	Strand:-
TGCAGTAGTTATTATAAAGTTTTTAGATATC
>Location:NODE_121434_length_5572_cov_28.541996	Coordinate:493	Reads:1	Hits:1	Allocated_reads:1	Strand:-
TGCAGTAGTTATTATAAAGTTTTTAGATAT
>Location:NODE_121434_length_5572_cov_28.541996	Coordinate:494	Reads:1	Hits:1	Allocated_reads:1	Strand:+
TATCTAAAAACTTTATAATAACTACTGC
>Location:NODE_121434_length_5572_cov_28.541996	Coordinate:494	Reads:5	Hits:1	Allocated_reads:5	Strand:-
TGCAGTAGTTATTATAAAGTTTTTAGATA
>Location:NODE_121434_length_5572_cov_28.541996	Coordinate:496	Reads:4	Hits:1	Allocated_reads:4	Strand:-
TGCAGTAGTTATTATAAAGTTTTTAGA
>Location:NODE_121434_length_5572_cov_28.541996	Coordinate:501	Reads:1	Hits:1	Allocated_reads:1	Strand:-
GAACAAAGTGCAGTAGTTATTATAAAGTTT
>Location:NODE_121434_length_5572_cov_28.541996	Coordinate:502	Reads:1	Hits:1	Allocated_reads:1	Strand:-
AAGAACAAAGTGCAGTAGTTATTATAAAGTT
>Location:NODE_121434_length_5572_cov_28.541996	Coordinate:503	Reads:1	Hits:1	Allocated_reads:1	Strand:-
AAGAACAAAGTGCAGTAGTTATTATAAAGT
>Location:NODE_121434_length_5572_cov_28.541996	Coordinate:507	Reads:1	Hits:1	Allocated_reads:1	Strand:-
AAAGAACAAAGTGCAGTAGTTATTATA
>Location:NODE_121434_length_5572_cov_28.541996	Coordinate:507	Reads:2	Hits:1	Allocated_reads:2	Strand:+
TATAATAACTACTGCACTTTGTTCT
>Location:NODE_121434_length_5572_cov_28.541996	Coordinate:507	Reads:1	Hits:1	Allocated_reads:1	Strand:+
TATAATAACTACTGCACTTTGTTCTTTT
>Location:NODE_121434_length_5572_cov_28.541996	Coordinate:509	Reads:1	Hits:1	Allocated_reads:1	Strand:-
AAAAGAACAAAGTGCAGTAGTTATTA
>Location:NODE_121434_length_5572_cov_28.541996	Coordinate:513	Reads:1	Hits:1	Allocated_reads:1	Strand:+
AACTACTGCACTTTGTTCTTTTGCT
>Location:NODE_121434_length_5572_cov_28.541996	Coordinate:513	Reads:1	Hits:1	Allocated_reads:1	Strand:+
AACTACTGCACTTTGTTCTTTTGCTTTTT
>Location:NODE_121434_length_5572_cov_28.541996	Coordinate:557	Reads:1	Hits:1	Allocated_reads:1	Strand:-
TTGAATACCACACTTTCTTCCAGTTACAT
>Location:NODE_121434_length_5572_cov_28.541996	Coordinate:558	Reads:2	Hits:1	Allocated_reads:2	Strand:-
TATTGAATACCACACTTTCTTCCAGTTACA
>Location:NODE_121434_length_5572_cov_28.541996	Coordinate:558	Reads:15	Hits:1	Allocated_reads:15	Strand:-
TTGAATACCACACTTTCTTCCAGTTACA
>Location:NODE_121434_length_5572_cov_28.541996	Coordinate:560	Reads:1	Hits:1	Allocated_reads:1	Strand:-
TTGAATACCACACTTTCTTCCAGTTA
>Location:NODE_121434_length_5572_cov_28.541996	Coordinate:561	Reads:1	Hits:1	Allocated_reads:1	Strand:+
AACTGGAAGAAAGTGTGGTATTCAATAGA
>Location:NODE_121434_length_5572_cov_28.541996	Coordinate:561	Reads:1	Hits:1	Allocated_reads:1	Strand:-
TATTGAATACCACACTTTCTTCCAGTT
>Location:NODE_121434_length_5572_cov_28.541996	Coordinate:561	Reads:1	Hits:1	Allocated_reads:1	Strand:-
TTATTGAATACCACACTTTCTTCCAGTT
>Location:NODE_121434_length_5572_cov_28.541996	Coordinate:562	Reads:1	Hits:1	Allocated_reads:1	Strand:-
TATTGAATACCACACTTTCTTCCAGT
>Location:NODE_121434_length_5572_cov_28.541996	Coordinate:565	Reads:2	Hits:1	Allocated_reads:2	Strand:-
TAACATTTATTGAATACCACACTTTCTTCC
>Location:NODE_121434_length_5572_cov_28.541996	Coordinate:577	Reads:2	Hits:1	Allocated_reads:2	Strand:-
TAACATCTTTATAACATTTATTGAATACC
>Location:NODE_121434_length_5572_cov_28.541996	Coordinate:582	Reads:1	Hits:1	Allocated_reads:1	Strand:-
TAACATCTTTATAACATTTATTGA
>Location:NODE_121434_length_5572_cov_28.541996	Coordinate:600	Reads:1	Hits:1	Allocated_reads:1	Strand:-
TCCTTGCATCTGCTAATTTAATTTTAACAT
>Location:NODE_121434_length_5572_cov_28.541996	Coordinate:601	Reads:1	Hits:1	Allocated_reads:1	Strand:-
GTCCTTGCATCTGCTAATTTAATTTTAACA
>Location:NODE_121434_length_5572_cov_28.541996	Coordinate:601	Reads:1	Hits:1	Allocated_reads:1	Strand:-
TCCTTGCATCTGCTAATTTAATTTTAACA
>Location:NODE_121434_length_5572_cov_28.541996	Coordinate:605	Reads:1	Hits:1	Allocated_reads:1	Strand:-
GTCCTTGCATCTGCTAATTTAATTTT
>Location:NODE_121434_length_5572_cov_28.541996	Coordinate:605	Reads:1	Hits:1	Allocated_reads:1	Strand:-
TAGTCCTTGCATCTGCTAATTTAATTTT
>Location:NODE_121434_length_5572_cov_28.541996	Coordinate:606	Reads:5	Hits:1	Allocated_reads:5	Strand:-
TAGTCCTTGCATCTGCTAATTTAATTT
>Location:NODE_121434_length_5572_cov_28.541996	Coordinate:606	Reads:2	Hits:1	Allocated_reads:2	Strand:-
TCCTTGCATCTGCTAATTTAATTT
>Location:NODE_121434_length_5572_cov_28.541996	Coordinate:615	Reads:1	Hits:1	Allocated_reads:1	Strand:+
TAGCAGATGCAAGGACTAGCTATCACT
>Location:NODE_121434_length_5572_cov_28.541996	Coordinate:616	Reads:4	Hits:1	Allocated_reads:4	Strand:+
AGCAGATGCAAGGACTAGCTATCACT
>Location:NODE_121434_length_5572_cov_28.541996	Coordinate:616	Reads:1	Hits:1	Allocated_reads:1	Strand:-
TGATAGCTAGTCCTTGCATCTGCT
>Location:NODE_121434_length_5572_cov_28.541996	Coordinate:620	Reads:13	Hits:1	Allocated_reads:13	Strand:+
GATGCAAGGACTAGCTATCACTGCTAGC
>Location:NODE_121434_length_5572_cov_28.541996	Coordinate:629	Reads:2	Hits:1	Allocated_reads:2	Strand:-
CACAGGATATTGCTAGCAGTGATAGCTAGT
>Location:NODE_121434_length_5572_cov_28.541996	Coordinate:629	Reads:1	Hits:1	Allocated_reads:1	Strand:-
CAGGATATTGCTAGCAGTGATAGCTAGT
>Location:NODE_121434_length_5572_cov_28.541996	Coordinate:630	Reads:1	Hits:1	Allocated_reads:1	Strand:-
TGACACAGGATATTGCTAGCAGTGATAGCTAG
>Location:NODE_121434_length_5572_cov_28.541996	Coordinate:631	Reads:1	Hits:1	Allocated_reads:1	Strand:-
ACACAGGATATTGCTAGCAGTGATAGCTA
>Location:NODE_121434_length_5572_cov_28.541996	Coordinate:631	Reads:1	Hits:1	Allocated_reads:1	Strand:-
GACACAGGATATTGCTAGCAGTGATAGCTA
>Location:NODE_121434_length_5572_cov_28.541996	Coordinate:632	Reads:1	Hits:1	Allocated_reads:1	Strand:-
ACACAGGATATTGCTAGCAGTGATAGCT
>Location:NODE_121434_length_5572_cov_28.541996	Coordinate:633	Reads:7	Hits:1	Allocated_reads:7	Strand:-
ACACAGGATATTGCTAGCAGTGATAGC
>Location:NODE_121434_length_5572_cov_28.541996	Coordinate:633	Reads:2	Hits:1	Allocated_reads:2	Strand:-
CAGGATATTGCTAGCAGTGATAGC
>Location:NODE_121434_length_5572_cov_28.541996	Coordinate:633	Reads:2	Hits:1	Allocated_reads:2	Strand:-
GACACAGGATATTGCTAGCAGTGATAGC
>Location:NODE_121434_length_5572_cov_28.541996	Coordinate:633	Reads:1	Hits:1	Allocated_reads:1	Strand:-
TATTGACACAGGATATTGCTAGCAGTGATAGC
>Location:NODE_121434_length_5572_cov_28.541996	Coordinate:633	Reads:90	Hits:1	Allocated_reads:90	Strand:-
TGACACAGGATATTGCTAGCAGTGATAGC
>Location:NODE_121434_length_5572_cov_28.541996	Coordinate:633	Reads:3	Hits:1	Allocated_reads:3	Strand:-
TTGACACAGGATATTGCTAGCAGTGATAGC
>Location:NODE_121434_length_5572_cov_28.541996	Coordinate:635	Reads:1	Hits:1	Allocated_reads:1	Strand:-
TATTGACACAGGATATTGCTAGCAGTGATA
>Location:NODE_121434_length_5572_cov_28.541996	Coordinate:635	Reads:3	Hits:1	Allocated_reads:3	Strand:-
TGACACAGGATATTGCTAGCAGTGATA
>Location:NODE_121434_length_5572_cov_28.541996	Coordinate:636	Reads:2	Hits:1	Allocated_reads:2	Strand:-
TATTGACACAGGATATTGCTAGCAGTGAT
>Location:NODE_121434_length_5572_cov_28.541996	Coordinate:636	Reads:2	Hits:1	Allocated_reads:2	Strand:-
TGACACAGGATATTGCTAGCAGTGAT
>Location:NODE_121434_length_5572_cov_28.541996	Coordinate:637	Reads:3	Hits:1	Allocated_reads:3	Strand:-
TATTGACACAGGATATTGCTAGCAGTGA
>Location:NODE_121434_length_5572_cov_28.541996	Coordinate:647	Reads:1	Hits:1	Allocated_reads:1	Strand:+
CAATATCCTGTGTCAATAGACTTGCC
>Location:NODE_121434_length_5572_cov_28.541996	Coordinate:649	Reads:1	Hits:1	Allocated_reads:1	Strand:+
ATATCCTGTGTCAATAGACTTGCCAAT
>Location:NODE_121434_length_5572_cov_28.541996	Coordinate:650	Reads:1	Hits:1	Allocated_reads:1	Strand:+
TATCCTGTGTCAATAGACTTGCCAATC
>Location:NODE_121434_length_5572_cov_28.541996	Coordinate:650	Reads:1	Hits:1	Allocated_reads:1	Strand:-
TTCTGATTGGCAAGTCTATTGACACAGGACT
>Location:NODE_121434_length_5572_cov_28.541996	Coordinate:652	Reads:1	Hits:1	Allocated_reads:1	Strand:+
TCCTGTGTCAATAGACTTGCCAAT
>Location:NODE_121434_length_5572_cov_28.541996	Coordinate:655	Reads:2	Hits:1	Allocated_reads:2	Strand:-
ACACTTCTGATTGGCAAGTCTATTGACACA
>Location:NODE_121434_length_5572_cov_28.541996	Coordinate:655	Reads:1	Hits:1	Allocated_reads:1	Strand:-
ACTTCTGATTGGCAAGTCTATTGACACA
>Location:NODE_121434_length_5572_cov_28.541996	Coordinate:655	Reads:1	Hits:1	Allocated_reads:1	Strand:-
CTTCTGATTGGCAAGTCTATTGACACA
>Location:NODE_121434_length_5572_cov_28.541996	Coordinate:655	Reads:1	Hits:1	Allocated_reads:1	Strand:+
TGTGTCAATAGACTTGCCAATCAGAAGT
>Location:NODE_121434_length_5572_cov_28.541996	Coordinate:655	Reads:1	Hits:1	Allocated_reads:1	Strand:+
TGTGTCAATAGACTTGCCAATCAGAAGTGG
>Location:NODE_121434_length_5572_cov_28.541996	Coordinate:655	Reads:1	Hits:1	Allocated_reads:1	Strand:+
TGTGTCAATAGACTTGCCAATCAGAAGTGTT
>Location:NODE_121434_length_5572_cov_28.541996	Coordinate:657	Reads:3	Hits:1	Allocated_reads:3	Strand:-
ACACTTCTGATTGGCAAGTCTATTGACA
>Location:NODE_121434_length_5572_cov_28.541996	Coordinate:657	Reads:2	Hits:1	Allocated_reads:2	Strand:-
TAACACTTCTGATTGGCAAGTCTATTGACA
>Location:NODE_121434_length_5572_cov_28.541996	Coordinate:657	Reads:1	Hits:1	Allocated_reads:1	Strand:-
TTCTGATTGGCAAGTCTATTGACA
>Location:NODE_121434_length_5572_cov_28.541996	Coordinate:658	Reads:5	Hits:1	Allocated_reads:5	Strand:-
TAACACTTCTGATTGGCAAGTCTATTGAC
>Location:NODE_121434_length_5572_cov_28.541996	Coordinate:659	Reads:9	Hits:1	Allocated_reads:9	Strand:-
TAACACTTCTGATTGGCAAGTCTATTGA
>Location:NODE_121434_length_5572_cov_28.541996	Coordinate:660	Reads:5	Hits:1	Allocated_reads:5	Strand:-
TAACACTTCTGATTGGCAAGTCTATTG
>Location:NODE_121434_length_5572_cov_28.541996	Coordinate:661	Reads:6	Hits:1	Allocated_reads:6	Strand:-
TAACACTTCTGATTGGCAAGTCTATT
>Location:NODE_121434_length_5572_cov_28.541996	Coordinate:662	Reads:2	Hits:1	Allocated_reads:2	Strand:-
TAACACTTCTGATTGGCAAGTCTAT
>Location:NODE_121434_length_5572_cov_28.541996	Coordinate:662	Reads:1	Hits:1	Allocated_reads:1	Strand:-
TTTAACACTTCTGATTGGCAAGTCTAT
>Location:NODE_121434_length_5572_cov_28.541996	Coordinate:668	Reads:1	Hits:1	Allocated_reads:1	Strand:-
GAAAAGATTATTTAACACTTCTGATTGGCAA
>Location:NODE_121434_length_5572_cov_28.541996	Coordinate:687	Reads:1	Hits:1	Allocated_reads:1	Strand:-
CGGTCAAAAAAACAAAAGAAAAGATTTTT
>Location:NODE_121434_length_5572_cov_28.541996	Coordinate:689	Reads:1	Hits:1	Allocated_reads:1	Strand:+
TAATCTTTTCTTTTGTTTTTTTGACCGCT
>Location:NODE_121434_length_5572_cov_28.541996	Coordinate:690	Reads:1	Hits:1	Allocated_reads:1	Strand:-
AAAGCGGTCAAAAAAACAAAAGAAAAGATT
>Location:NODE_121434_length_5572_cov_28.541996	Coordinate:690	Reads:2	Hits:1	Allocated_reads:2	Strand:-
AGCGGTCAAAAAAACAAAAGAAAAGATT
>Location:NODE_121434_length_5572_cov_28.541996	Coordinate:690	Reads:1	Hits:1	Allocated_reads:1	Strand:-
GCGGTCAAAAAAACAAAAGAAAAGATT
>Location:NODE_121434_length_5572_cov_28.541996	Coordinate:691	Reads:1	Hits:1	Allocated_reads:1	Strand:-
AAAAAGCGGTCAAAAAAACAAAAGAAAAGAT
>Location:NODE_121434_length_5572_cov_28.541996	Coordinate:691	Reads:3	Hits:1	Allocated_reads:3	Strand:-
AAAAGCGGTCAAAAAAACAAAAGAAAAGAT
>Location:NODE_121434_length_5572_cov_28.541996	Coordinate:691	Reads:6	Hits:1	Allocated_reads:6	Strand:-
AAAGCGGTCAAAAAAACAAAAGAAAAGAT
>Location:NODE_121434_length_5572_cov_28.541996	Coordinate:691	Reads:1	Hits:1	Allocated_reads:1	Strand:-
AAGCGGTCAAAAAAACAAAAGAAAAGAT
>Location:NODE_121434_length_5572_cov_28.541996	Coordinate:692	Reads:1	Hits:1	Allocated_reads:1	Strand:-
AAAGCGGTCAAAAAAACAAAAGAAAAGA
>Location:NODE_121434_length_5572_cov_28.541996	Coordinate:693	Reads:1	Hits:1	Allocated_reads:1	Strand:-
AAAGCGGTCAAAAAAACAAAAGAAAAG
>Location:NODE_121434_length_5572_cov_28.541996	Coordinate:693	Reads:1	Hits:1	Allocated_reads:1	Strand:-
AAAGCGGTCAAAAAAACAAAAGAAGAT
>Location:NODE_121434_length_5572_cov_28.541996	Coordinate:695	Reads:1	Hits:1	Allocated_reads:1	Strand:-
AAAAAAGCGGTCAAAAAAACAAAAGAAA
>Location:NODE_121434_length_5572_cov_28.541996	Coordinate:697	Reads:1	Hits:1	Allocated_reads:1	Strand:-
CACAAAAAAGCGGTCAAAAAAACAAAAGA
>Location:NODE_121434_length_5572_cov_28.541996	Coordinate:708	Reads:1	Hits:1	Allocated_reads:1	Strand:-
TGTGTAACTGACACAAAAAAGCGGTCAAA
>Location:NODE_121434_length_5572_cov_28.541996	Coordinate:711	Reads:1	Hits:1	Allocated_reads:1	Strand:-
TATTGTGTAACTGACACAAAAAAGCGGTC
>Location:NODE_121434_length_5572_cov_28.541996	Coordinate:712	Reads:2	Hits:1	Allocated_reads:2	Strand:-
TATTGTGTAACTGACACAAAAAAGCGGT
>Location:NODE_121434_length_5572_cov_28.541996	Coordinate:723	Reads:1	Hits:1	Allocated_reads:1	Strand:+
GTGTCAGTTACACAATATCCAGGAAGCCT
>Location:NODE_121434_length_5572_cov_28.541996	Coordinate:725	Reads:1	Hits:1	Allocated_reads:1	Strand:+
GTCAGTTACACAATATCCAGGAAGCCA
>Location:NODE_121434_length_5572_cov_28.541996	Coordinate:727	Reads:1	Hits:1	Allocated_reads:1	Strand:+
CAGTTACACAATATCCAGGAAGCCTGAA
>Location:NODE_121434_length_5572_cov_28.541996	Coordinate:729	Reads:1	Hits:1	Allocated_reads:1	Strand:-
TCAGGCTTCCTGGATATTGTGTAAC
>Location:NODE_121434_length_5572_cov_28.541996	Coordinate:730	Reads:1	Hits:1	Allocated_reads:1	Strand:+
TTACACAATATCCAGGAAGCCTGAAAT
>Location:NODE_121434_length_5572_cov_28.541996	Coordinate:738	Reads:1	Hits:1	Allocated_reads:1	Strand:-
TCTCATGTGTGTTTTCAGGCTTCCTGGATT
>Location:NODE_121434_length_5572_cov_28.541996	Coordinate:738	Reads:2	Hits:1	Allocated_reads:2	Strand:-
TCTCATGTGTGTTTTCAGGCTTCCTGGATA
>Location:NODE_121434_length_5572_cov_28.541996	Coordinate:739	Reads:1	Hits:1	Allocated_reads:1	Strand:-
TCTCATGTGTGTTTTCAGGCTTCCTGGAT
>Location:NODE_121434_length_5572_cov_28.541996	Coordinate:740	Reads:1	Hits:1	Allocated_reads:1	Strand:-
CTCATGTGTGTTTTCAGGCTTCCTGGA
>Location:NODE_121434_length_5572_cov_28.541996	Coordinate:740	Reads:14	Hits:1	Allocated_reads:14	Strand:-
TCTCATGTGTGTTTTCAGGCTTCCTGGA
>Location:NODE_121434_length_5572_cov_28.541996	Coordinate:741	Reads:2	Hits:1	Allocated_reads:2	Strand:-
TCTCATGTGTGTTTTCAGGCTTCCTGG
>Location:NODE_121434_length_5572_cov_28.541996	Coordinate:742	Reads:2	Hits:1	Allocated_reads:2	Strand:-
TCTCATGTGTGTTTTCAGGCTTCCTG
>Location:NODE_121434_length_5572_cov_28.541996	Coordinate:743	Reads:1	Hits:1	Allocated_reads:1	Strand:-
CATCTCATGTGTGTTTTCAGGCTTCCT
>Location:NODE_121434_length_5572_cov_28.541996	Coordinate:743	Reads:1	Hits:1	Allocated_reads:1	Strand:-
GGACATCTCATGTGTGTTTTCAGGCTTCCT
>Location:NODE_121434_length_5572_cov_28.541996	Coordinate:752	Reads:1	Hits:1	Allocated_reads:1	Strand:-
TACCAGAAGGACATCTCATGTGTGTTTTC
>Location:NODE_121434_length_5572_cov_28.541996	Coordinate:758	Reads:2	Hits:1	Allocated_reads:2	Strand:+
ACACATGAGATGTCCTTCTGGTAGTT
>Location:NODE_121434_length_5572_cov_28.541996	Coordinate:758	Reads:5	Hits:1	Allocated_reads:5	Strand:+
ACACATGAGATGTCCTTCTGGTAGTTT
>Location:NODE_121434_length_5572_cov_28.541996	Coordinate:758	Reads:2	Hits:1	Allocated_reads:2	Strand:+
ACACATGAGATGTCCTTCTGGTAGTTTC
>Location:NODE_121434_length_5572_cov_28.541996	Coordinate:758	Reads:3	Hits:1	Allocated_reads:3	Strand:+
ACACATGAGATGTCCTTCTGGTAGTTTCA
>Location:NODE_121434_length_5572_cov_28.541996	Coordinate:758	Reads:1	Hits:1	Allocated_reads:1	Strand:+
ACACATGAGATGTCCTTCTGGTAGTTTAGA
>Location:NODE_121434_length_5572_cov_28.541996	Coordinate:758	Reads:1	Hits:1	Allocated_reads:1	Strand:+
ACACATGAGATGTCCTTCTGGTAGTTTCACC
>Location:NODE_121434_length_5572_cov_28.541996	Coordinate:759	Reads:1	Hits:1	Allocated_reads:1	Strand:-
GAAACTACCAGAAGGACATCTCATGTG
>Location:NODE_121434_length_5572_cov_28.541996	Coordinate:760	Reads:1	Hits:1	Allocated_reads:1	Strand:-
TGAAACTACCAGAAGGACATCTCATGT
>Location:NODE_121434_length_5572_cov_28.541996	Coordinate:763	Reads:1	Hits:1	Allocated_reads:1	Strand:+
TGAGATGTCCTTCTGGTAGTTTCACCT
>Location:NODE_121434_length_5572_cov_28.541996	Coordinate:766	Reads:3	Hits:1	Allocated_reads:3	Strand:-
TGACAGGTGAAACTACCAGAAGGACATC
>Location:NODE_121434_length_5572_cov_28.541996	Coordinate:766	Reads:1	Hits:1	Allocated_reads:1	Strand:-
TTGACAGGTGAAACTACCAGAAGGACATC
>Location:NODE_121434_length_5572_cov_28.541996	Coordinate:767	Reads:1	Hits:1	Allocated_reads:1	Strand:+
ATGTCCTTCTGGTAGTTTCACCTGTCAAA
>Location:NODE_121434_length_5572_cov_28.541996	Coordinate:774	Reads:1	Hits:1	Allocated_reads:1	Strand:-
TCAAGGGTTTTGACAGGTGAAACTACCACC
>Location:NODE_121434_length_5572_cov_28.541996	Coordinate:777	Reads:1	Hits:1	Allocated_reads:1	Strand:-
ATCAAGGGTTTTGACAGGTGAAACTACC
>Location:NODE_121434_length_5572_cov_28.541996	Coordinate:777	Reads:1	Hits:1	Allocated_reads:1	Strand:-
GCATCAAGGGTTTTGACAGGTGAAACTACC
>Location:NODE_121434_length_5572_cov_28.541996	Coordinate:777	Reads:1	Hits:1	Allocated_reads:1	Strand:-
TCAAGGGTTTTGACAGGTGAAACTACC
>Location:NODE_121434_length_5572_cov_28.541996	Coordinate:777	Reads:1	Hits:1	Allocated_reads:1	Strand:-
TGCATCAAGGGTTTTGACAGGTGAAACTACC
>Location:NODE_121434_length_5572_cov_28.541996	Coordinate:789	Reads:1	Hits:1	Allocated_reads:1	Strand:-
ATCCATGCATCAAGGGTTTTGACA
>Location:NODE_121434_length_5572_cov_28.541996	Coordinate:837	Reads:1	Hits:1	Allocated_reads:1	Strand:-
TTCTTGCCCTTGATTTTCCTTGCC
>Location:NODE_121434_length_5572_cov_28.541996	Coordinate:837	Reads:1	Hits:1	Allocated_reads:1	Strand:-
TTTCTTGCCCTTGATTTTCCTTGCC
>Location:NODE_121434_length_5572_cov_28.541996	Coordinate:838	Reads:1	Hits:1	Allocated_reads:1	Strand:+
GCAAGGAAAATCAAGGGCAAGAAAAGCA
>Location:NODE_121434_length_5572_cov_28.541996	Coordinate:838	Reads:1	Hits:1	Allocated_reads:1	Strand:+
GCAAGGAAAATCAAGGGCAAGAAAAGCACC
>Location:NODE_121434_length_5572_cov_28.541996	Coordinate:840	Reads:2	Hits:1	Allocated_reads:2	Strand:+
AAGGAAAATCAAGGGCAAGAAAAGCACCT
>Location:NODE_121434_length_5572_cov_28.541996	Coordinate:841	Reads:2	Hits:1	Allocated_reads:2	Strand:+
AGGAAAATCAAGGGCAAGAAAAGCACC
>Location:NODE_121434_length_5572_cov_28.541996	Coordinate:841	Reads:1	Hits:1	Allocated_reads:1	Strand:+
AGGAAAATCAAGGGCAAGAAAGGCACCT
>Location:NODE_121434_length_5572_cov_28.541996	Coordinate:841	Reads:2	Hits:1	Allocated_reads:2	Strand:+
AGGAAAATCAAGGGCAAGAAAAGCACCT
>Location:NODE_121434_length_5572_cov_28.541996	Coordinate:850	Reads:1	Hits:1	Allocated_reads:1	Strand:+
AAGGGCAAGAAAAGCACCTGAACCATTTACCTT
>Location:NODE_121434_length_5572_cov_28.541996	Coordinate:851	Reads:1	Hits:1	Allocated_reads:1	Strand:+
AGGGCAAGAAAAGCACCTGAACCATTTACCT
>Location:NODE_121434_length_5572_cov_28.541996	Coordinate:853	Reads:2	Hits:1	Allocated_reads:2	Strand:+
GGCAAGAAAAGCACCTGAACCATTTACCT
>Location:NODE_121434_length_5572_cov_28.541996	Coordinate:853	Reads:2	Hits:1	Allocated_reads:2	Strand:+
GGCAAGAAAAGCACCTGAACCATTTACCTT
>Location:NODE_121434_length_5572_cov_28.541996	Coordinate:855	Reads:2	Hits:1	Allocated_reads:2	Strand:+
CAAGAAAAGCACCTGAACCATTTACCTT
>Location:NODE_121434_length_5572_cov_28.541996	Coordinate:856	Reads:1	Hits:1	Allocated_reads:1	Strand:+
AAGAAAAGCACCTGAACCATTTACCTT
>Location:NODE_121434_length_5572_cov_28.541996	Coordinate:862	Reads:2	Hits:1	Allocated_reads:2	Strand:-
TGTGTTATGAAAGGTAAATGGTTCAGGTGCT
>Location:NODE_121434_length_5572_cov_28.541996	Coordinate:863	Reads:6	Hits:1	Allocated_reads:6	Strand:-
TGTGTTATGAAAGGTAAATGGTTCAGGTGC
>Location:NODE_121434_length_5572_cov_28.541996	Coordinate:864	Reads:6	Hits:1	Allocated_reads:6	Strand:-
TGTGTTATGAAAGGTAAATGGTTCAGGTG
>Location:NODE_121434_length_5572_cov_28.541996	Coordinate:865	Reads:21	Hits:1	Allocated_reads:21	Strand:-
TGTGTTATGAAAGGTAAATGGTTCAGGT
>Location:NODE_121434_length_5572_cov_28.541996	Coordinate:866	Reads:2	Hits:1	Allocated_reads:2	Strand:-
CAATGTGTTATGAAAGGTAAATGGTTCAGG
>Location:NODE_121434_length_5572_cov_28.541996	Coordinate:866	Reads:1	Hits:1	Allocated_reads:1	Strand:-
TGTGTTATGAAAGGTAAATGGTTCAGA
>Location:NODE_121434_length_5572_cov_28.541996	Coordinate:866	Reads:29	Hits:1	Allocated_reads:29	Strand:-
TGTGTTATGAAAGGTAAATGGTTCAGG
>Location:NODE_121434_length_5572_cov_28.541996	Coordinate:869	Reads:1	Hits:1	Allocated_reads:1	Strand:-
TGTGTTATGAAAGGTAAATGGTTC
>Location:NODE_121434_length_5572_cov_28.541996	Coordinate:883	Reads:1	Hits:1	Allocated_reads:1	Strand:+
TCATAACACATTGGGTGGCAAAGAA
>Location:NODE_121434_length_5572_cov_28.541996	Coordinate:895	Reads:1	Hits:1	Allocated_reads:1	Strand:-
ATGGACTCCCTTGTTTTTTTTCTTTGCCACCC
>Location:NODE_121434_length_5572_cov_28.541996	Coordinate:896	Reads:3	Hits:1	Allocated_reads:3	Strand:-
TGGACTCCCTTGTTTTTTTTCTTTGCCACC
>Location:NODE_121434_length_5572_cov_28.541996	Coordinate:897	Reads:1	Hits:1	Allocated_reads:1	Strand:-
AATGGACTCCCTTGTTTTTTTTCTTTGCCAC
>Location:NODE_121434_length_5572_cov_28.541996	Coordinate:898	Reads:2	Hits:1	Allocated_reads:2	Strand:-
TGGACTCCCTTGTTTTTTTTCTTTGCCA
>Location:NODE_121434_length_5572_cov_28.541996	Coordinate:908	Reads:1	Hits:1	Allocated_reads:1	Strand:-
ATAGGCGAAACAATGGACTCCCTTGTTTTTT
>Location:NODE_121434_length_5572_cov_28.541996	Coordinate:908	Reads:1	Hits:1	Allocated_reads:1	Strand:-
TAGGCGAAACAATGGACTCCCTTGTTTTTT
>Location:NODE_121434_length_5572_cov_28.541996	Coordinate:909	Reads:2	Hits:1	Allocated_reads:2	Strand:-
TAGGCGAAACAATGGACTCCCTTGTTTTT
>Location:NODE_121434_length_5572_cov_28.541996	Coordinate:910	Reads:1	Hits:1	Allocated_reads:1	Strand:-
TAGGCGAAACAATGGACTCCCTTGTTTT
>Location:NODE_121434_length_5572_cov_28.541996	Coordinate:911	Reads:1	Hits:1	Allocated_reads:1	Strand:-
ATAGGCGAAACAATGGACTCCCTTGTTT
>Location:NODE_121434_length_5572_cov_28.541996	Coordinate:911	Reads:1	Hits:1	Allocated_reads:1	Strand:-
TAGGCGAAACAATGGACTCCCTTGTTT
>Location:NODE_121434_length_5572_cov_28.541996	Coordinate:913	Reads:1	Hits:1	Allocated_reads:1	Strand:-
CATAGGCGAAACAATGGACTCCCTTGT
>Location:NODE_121434_length_5572_cov_28.541996	Coordinate:913	Reads:1	Hits:1	Allocated_reads:1	Strand:-
TAGGCGAAACAATGGACTCCCTTGT
>Location:NODE_121434_length_5572_cov_28.541996	Coordinate:921	Reads:1	Hits:1	Allocated_reads:1	Strand:-
ATTGATGGTCCATAGGCGAAACAATGGAC
>Location:NODE_121434_length_5572_cov_28.541996	Coordinate:927	Reads:1	Hits:1	Allocated_reads:1	Strand:-
CAGATTGATGGTCCATAGGCGAAACA
>Location:NODE_121434_length_5572_cov_28.541996	Coordinate:928	Reads:1	Hits:1	Allocated_reads:1	Strand:-
CACAGATTGATGGTCCATAGGCGAAAC
>Location:NODE_121434_length_5572_cov_28.541996	Coordinate:928	Reads:3	Hits:1	Allocated_reads:3	Strand:+
GTTTCGCCTATGGACCATCAATCTGTG
>Location:NODE_121434_length_5572_cov_28.541996	Coordinate:928	Reads:1	Hits:1	Allocated_reads:1	Strand:+
GTTTCGCCTATGGACCATCAATCTGTGT
>Location:NODE_121434_length_5572_cov_28.541996	Coordinate:928	Reads:1	Hits:1	Allocated_reads:1	Strand:+
GTTTCGCCTATGGACCATCAATCTGTGTG
>Location:NODE_121434_length_5572_cov_28.541996	Coordinate:928	Reads:1	Hits:1	Allocated_reads:1	Strand:+
GTTTCGCCTATGGACCATCAATCTGTGTGC
>Location:NODE_121434_length_5572_cov_28.541996	Coordinate:933	Reads:1	Hits:1	Allocated_reads:1	Strand:-
CGCACACAGATTGATGGTCCATAGGC
>Location:NODE_121434_length_5572_cov_28.541996	Coordinate:953	Reads:1	Hits:1	Allocated_reads:1	Strand:-
TCATGCTCACTGTGGTGTGCCGCACT
>Location:NODE_121434_length_5572_cov_28.541996	Coordinate:953	Reads:2	Hits:1	Allocated_reads:2	Strand:-
TGACTCATGCTCACTGTGGTGTGCCGCACA
>Location:NODE_121434_length_5572_cov_28.541996	Coordinate:953	Reads:1	Hits:1	Allocated_reads:1	Strand:+
TGTGCGGCACACCACAGTGAGCATGAGTC
>Location:NODE_121434_length_5572_cov_28.541996	Coordinate:955	Reads:1	Hits:1	Allocated_reads:1	Strand:-
GACTCATGCTCACTGTGGTGTGCCGCA
>Location:NODE_121434_length_5572_cov_28.541996	Coordinate:955	Reads:9	Hits:1	Allocated_reads:9	Strand:-
TGACTCATGCTCACTGTGGTGTGCCGCA
>Location:NODE_121434_length_5572_cov_28.541996	Coordinate:955	Reads:4	Hits:1	Allocated_reads:4	Strand:-
TTGACTCATGCTCACTGTGGTGTGCCGCA
>Location:NODE_121434_length_5572_cov_28.541996	Coordinate:957	Reads:1	Hits:1	Allocated_reads:1	Strand:-
TTGACTCATGCTCACTGTGGTGTGCCG
>Location:NODE_121434_length_5572_cov_28.541996	Coordinate:958	Reads:1	Hits:1	Allocated_reads:1	Strand:-
TCTTTGACTCATGCTCACTGTGGTGTGCC
>Location:NODE_121434_length_5572_cov_28.541996	Coordinate:958	Reads:2	Hits:1	Allocated_reads:2	Strand:-
TTCTTTGACTCATGCTCACTGTGGTGTGCC
>Location:NODE_121434_length_5572_cov_28.541996	Coordinate:958	Reads:1	Hits:1	Allocated_reads:1	Strand:-
TTTGACTCATGCTCACTGTGGTGTGCC
>Location:NODE_121434_length_5572_cov_28.541996	Coordinate:959	Reads:1	Hits:1	Allocated_reads:1	Strand:-
TCTTTGACTCATGCTCACTGTGGTGTGC
>Location:NODE_121434_length_5572_cov_28.541996	Coordinate:959	Reads:7	Hits:1	Allocated_reads:7	Strand:-
TTCTTTGACTCATGCTCACTGTGGTGTGC
>Location:NODE_121434_length_5572_cov_28.541996	Coordinate:960	Reads:1	Hits:1	Allocated_reads:1	Strand:-
TTCTTTGACTCATGCTCACTGTGGTGTG
>Location:NODE_121434_length_5572_cov_28.541996	Coordinate:961	Reads:1	Hits:1	Allocated_reads:1	Strand:-
TCTTTGACTCATGCTCACTGTGGTGT
>Location:NODE_121434_length_5572_cov_28.541996	Coordinate:961	Reads:1	Hits:1	Allocated_reads:1	Strand:-
TTCTTTGACTCATGCTCACTGTGGTGT
>Location:NODE_121434_length_5572_cov_28.541996	Coordinate:962	Reads:2	Hits:1	Allocated_reads:2	Strand:-
TTCTTTGACTCATGCTCACTGTGGTG
>Location:NODE_121434_length_5572_cov_28.541996	Coordinate:972	Reads:1	Hits:1	Allocated_reads:1	Strand:+
AGCATGAGTCAAAGAAGGTGTGTGTG
>Location:NODE_121434_length_5572_cov_28.541996	Coordinate:973	Reads:1	Hits:1	Allocated_reads:1	Strand:+
GCATGAGTCAAAGAAGGTGTGTGTGAGGAT
>Location:NODE_121434_length_5572_cov_28.541996	Coordinate:974	Reads:1	Hits:1	Allocated_reads:1	Strand:+
CATGAGTCAAAGAAGGTGTGTGTGAGGAC
>Location:NODE_121434_length_5572_cov_28.541996	Coordinate:975	Reads:1	Hits:1	Allocated_reads:1	Strand:+
ATGAGTCAAAGAAGGTGTGTGTGA
>Location:NODE_121434_length_5572_cov_28.541996	Coordinate:975	Reads:1	Hits:1	Allocated_reads:1	Strand:+
ATGAGTCAAAGAAGGTGTGTGTGAGGAC
>Location:NODE_121434_length_5572_cov_28.541996	Coordinate:975	Reads:1	Hits:1	Allocated_reads:1	Strand:+
ATGAGTCAAAGAAGGTGTGTGTGAGGATG
>Location:NODE_121434_length_5572_cov_28.541996	Coordinate:976	Reads:1	Hits:1	Allocated_reads:1	Strand:+
TGAGTCAAAGAAGGTGTGTGTGAGGAT
>Location:NODE_121434_length_5572_cov_28.541996	Coordinate:978	Reads:1	Hits:1	Allocated_reads:1	Strand:-
TTCATCCTCACACACACCTTCTTTGACT
>Location:NODE_121434_length_5572_cov_28.541996	Coordinate:979	Reads:1	Hits:1	Allocated_reads:1	Strand:-
CGTTCATCCTCACACACACCTTCTTTGAC
>Location:NODE_121434_length_5572_cov_28.541996	Coordinate:982	Reads:1	Hits:1	Allocated_reads:1	Strand:-
CACGTTCATCCTCACACACACCTTCTTT
>Location:NODE_121434_length_5572_cov_28.541996	Coordinate:982	Reads:7	Hits:1	Allocated_reads:7	Strand:-
TACACGTTCATCCTCACACACACCTTCTTT
>Location:NODE_121434_length_5572_cov_28.541996	Coordinate:983	Reads:1	Hits:1	Allocated_reads:1	Strand:-
CACGTTCATCCTCACACACACCTTCTT
>Location:NODE_121434_length_5572_cov_28.541996	Coordinate:983	Reads:9	Hits:1	Allocated_reads:9	Strand:-
TACACGTTCATCCTCACACACACCTTCTT
>Location:NODE_121434_length_5572_cov_28.541996	Coordinate:985	Reads:1	Hits:1	Allocated_reads:1	Strand:-
TACACGTTCATCCTCACACACACCTTC
>Location:NODE_121434_length_5572_cov_28.541996	Coordinate:987	Reads:1	Hits:1	Allocated_reads:1	Strand:-
CACTACACGTTCATCCTCACACACACCT
>Location:NODE_121434_length_5572_cov_28.541996	Coordinate:987	Reads:1	Hits:1	Allocated_reads:1	Strand:-
TCACTACACGTTCATCCTCACACACACCT
>Location:NODE_121434_length_5572_cov_28.541996	Coordinate:988	Reads:2	Hits:1	Allocated_reads:2	Strand:-
CACTACACGTTCATCCTCACACACACC
>Location:NODE_121434_length_5572_cov_28.541996	Coordinate:998	Reads:1	Hits:1	Allocated_reads:1	Strand:-
TCAGCTTGTCTCACTACACGTTCATCAT
>Location:NODE_121434_length_5572_cov_28.541996	Coordinate:999	Reads:1	Hits:1	Allocated_reads:1	Strand:-
TCAGCTTGTCTCACTACACGTTCATCC
>Location:NODE_121434_length_5572_cov_28.541996	Coordinate:1000	Reads:1	Hits:1	Allocated_reads:1	Strand:+
GATGAACGTGTAGTGAGACAAGCTGAT
>Location:NODE_121434_length_5572_cov_28.541996	Coordinate:1002	Reads:2	Hits:1	Allocated_reads:2	Strand:+
TGAACGTGTAGTGAGACAAGCTGATT
>Location:NODE_121434_length_5572_cov_28.541996	Coordinate:1002	Reads:1	Hits:1	Allocated_reads:1	Strand:+
TGAACGTGTAGTGAGACAAGCTGATTG
>Location:NODE_121434_length_5572_cov_28.541996	Coordinate:1006	Reads:1	Hits:1	Allocated_reads:1	Strand:+
CGTGTAGTGAGACAAGCTGATTGATTAGAT
>Location:NODE_121434_length_5572_cov_28.541996	Coordinate:1006	Reads:1	Hits:1	Allocated_reads:1	Strand:+
CGTGTAGTGAGACAAGCTGATTGATTAGATC
>Location:NODE_121434_length_5572_cov_28.541996	Coordinate:1008	Reads:2	Hits:1	Allocated_reads:2	Strand:+
TGTAGTGAGACAAGCTGATTGATTAGAT
>Location:NODE_121434_length_5572_cov_28.541996	Coordinate:1010	Reads:1	Hits:1	Allocated_reads:1	Strand:-
GATAGATCTAATCAATCAGCTTGTCTCACTA
>Location:NODE_121434_length_5572_cov_28.541996	Coordinate:1011	Reads:1	Hits:1	Allocated_reads:1	Strand:+
AGTGAGACAAGCTGATTGATTAGATCTAT
>Location:NODE_121434_length_5572_cov_28.541996	Coordinate:1011	Reads:1	Hits:1	Allocated_reads:1	Strand:-
ATAGATCTAATCAATCAGCTTGTCTCACT
>Location:NODE_121434_length_5572_cov_28.541996	Coordinate:1011	Reads:3	Hits:1	Allocated_reads:3	Strand:-
TAGATCTAATCAATCAGCTTGTCTCACT
>Location:NODE_121434_length_5572_cov_28.541996	Coordinate:1012	Reads:1	Hits:1	Allocated_reads:1	Strand:-
TAGATCTAATCAATCAGCTTGTCTCAC
>Location:NODE_121434_length_5572_cov_28.541996	Coordinate:1013	Reads:1	Hits:1	Allocated_reads:1	Strand:+
TGAGACAAGCTGATTGATTAGATCTATC
>Location:NODE_121434_length_5572_cov_28.541996	Coordinate:1016	Reads:2	Hits:1	Allocated_reads:2	Strand:-
TGATAGATCTAATCAATCAGCTTGTC
>Location:NODE_121434_length_5572_cov_28.541996	Coordinate:1018	Reads:1	Hits:1	Allocated_reads:1	Strand:-
TTCCACTTGATAGATCTAATCAATCAGCTTG
>Location:NODE_121434_length_5572_cov_28.541996	Coordinate:1020	Reads:1	Hits:1	Allocated_reads:1	Strand:-
TCCACTTGATAGATCTAATCAATCAGCT
>Location:NODE_121434_length_5572_cov_28.541996	Coordinate:1020	Reads:3	Hits:1	Allocated_reads:3	Strand:-
TTCCACTTGATAGATCTAATCAATCAGCT
>Location:NODE_121434_length_5572_cov_28.541996	Coordinate:1020	Reads:1	Hits:1	Allocated_reads:1	Strand:-
TTTCCACTTGATAGATCTAATCAATCAGCT
>Location:NODE_121434_length_5572_cov_28.541996	Coordinate:1021	Reads:1	Hits:1	Allocated_reads:1	Strand:-
TGATTTCCACTTGATAGATCTAATCAATCAGC
>Location:NODE_121434_length_5572_cov_28.541996	Coordinate:1021	Reads:7	Hits:1	Allocated_reads:7	Strand:-
TTCCACTTGATAGATCTAATCAATCAGC
>Location:NODE_121434_length_5572_cov_28.541996	Coordinate:1021	Reads:2	Hits:1	Allocated_reads:2	Strand:-
TTTCCACTTGATAGATCTAATCAATCAGC
>Location:NODE_121434_length_5572_cov_28.541996	Coordinate:1024	Reads:2	Hits:1	Allocated_reads:2	Strand:-
TGATTTCCACTTGATAGATCTAATCAATC
>Location:NODE_121434_length_5572_cov_28.541996	Coordinate:1025	Reads:1	Hits:1	Allocated_reads:1	Strand:-
ATGATTTCCACTTGATAGATCTAATCAAT
>Location:NODE_121434_length_5572_cov_28.541996	Coordinate:1025	Reads:2	Hits:1	Allocated_reads:2	Strand:-
GATGATTTCCACTTGATAGATCTAATCAAT
>Location:NODE_121434_length_5572_cov_28.541996	Coordinate:1025	Reads:40	Hits:1	Allocated_reads:40	Strand:-
TGATTTCCACTTGATAGATCTAATCAAT
>Location:NODE_121434_length_5572_cov_28.541996	Coordinate:1029	Reads:2	Hits:1	Allocated_reads:2	Strand:+
ATTAGATCTATCAAGTGGAAATCATCAGC
>Location:NODE_121434_length_5572_cov_28.541996	Coordinate:1029	Reads:1	Hits:1	Allocated_reads:1	Strand:+
ATTAGATCTATCAAGTGGAAATCATCAGCAGCT
>Location:NODE_121434_length_5572_cov_28.541996	Coordinate:1029	Reads:1	Hits:1	Allocated_reads:1	Strand:-
TGATGATTTCCACTTGATAGATCTAAT
>Location:NODE_121434_length_5572_cov_28.541996	Coordinate:1030	Reads:2	Hits:1	Allocated_reads:2	Strand:+
TTAGATCTATCAAGTGGAAATCATCAGCAGC
>Location:NODE_121434_length_5572_cov_28.541996	Coordinate:1030	Reads:1	Hits:1	Allocated_reads:1	Strand:+
TTAGATCTATCAAGTGGAAATCATCAGCAGCT
>Location:NODE_121434_length_5572_cov_28.541996	Coordinate:1031	Reads:1	Hits:1	Allocated_reads:1	Strand:+
TAGATCTATCAAGTGGAAATCATCAGCAGC
>Location:NODE_121434_length_5572_cov_28.541996	Coordinate:1031	Reads:1	Hits:1	Allocated_reads:1	Strand:+
TAGATCTATCAAGTGGAAATTATCAGCAGC
>Location:NODE_121434_length_5572_cov_28.541996	Coordinate:1035	Reads:1	Hits:1	Allocated_reads:1	Strand:-
TGGAGCTGCTGATGATTTCCACTTGATAGA
>Location:NODE_121434_length_5572_cov_28.541996	Coordinate:1037	Reads:1	Hits:1	Allocated_reads:1	Strand:+
TATCAAGTGGAAATCATCAGCAGCT
>Location:NODE_121434_length_5572_cov_28.541996	Coordinate:1042	Reads:2	Hits:1	Allocated_reads:2	Strand:-
TCAATGGAGCTGCTGATGATTTCCACT
>Location:NODE_121434_length_5572_cov_28.541996	Coordinate:1042	Reads:2	Hits:1	Allocated_reads:2	Strand:-
TGCTTTTCAATGGAGCTGCTGATGATTTCCACT
>Location:NODE_121434_length_5572_cov_28.541996	Coordinate:1042	Reads:2	Hits:1	Allocated_reads:2	Strand:-
TTCAATGGAGCTGCTGATGATTTCCACT
>Location:NODE_121434_length_5572_cov_28.541996	Coordinate:1042	Reads:7	Hits:1	Allocated_reads:7	Strand:-
TTTCAATGGAGCTGCTGATGATTTCCACT
>Location:NODE_121434_length_5572_cov_28.541996	Coordinate:1042	Reads:1	Hits:1	Allocated_reads:1	Strand:-
TTTTCAATGGAGCTGCTGATGATTTCCACT
>Location:NODE_121434_length_5572_cov_28.541996	Coordinate:1045	Reads:1	Hits:1	Allocated_reads:1	Strand:-
TGCTTTTCAATGGAGCTGCTGATGATTTCC
>Location:NODE_121434_length_5572_cov_28.541996	Coordinate:1045	Reads:1	Hits:1	Allocated_reads:1	Strand:-
TTTTCAATGGAGCTGCTGATGATTTCC
>Location:NODE_121434_length_5572_cov_28.541996	Coordinate:1046	Reads:1	Hits:1	Allocated_reads:1	Strand:-
CTTTTCAATGGAGCTGCTGATGATTTC
>Location:NODE_121434_length_5572_cov_28.541996	Coordinate:1046	Reads:3	Hits:1	Allocated_reads:3	Strand:-
TGCTTTTCAATGGAGCTGCTGATGATTTC
>Location:NODE_121434_length_5572_cov_28.541996	Coordinate:1047	Reads:8	Hits:1	Allocated_reads:8	Strand:-
TGCTTTTCAATGGAGCTGCTGATGATTT
>Location:NODE_121434_length_5572_cov_28.541996	Coordinate:1047	Reads:1	Hits:1	Allocated_reads:1	Strand:-
TTGCTTTTCAATGGAGCTGCTGATGATTT
>Location:NODE_121434_length_5572_cov_28.541996	Coordinate:1048	Reads:5	Hits:1	Allocated_reads:5	Strand:-
TGCTTTTCAATGGAGCTGCTGATGATT
>Location:NODE_121434_length_5572_cov_28.541996	Coordinate:1048	Reads:4	Hits:1	Allocated_reads:4	Strand:-
TTGCTTTTCAATGGAGCTGCTGATGATT
>Location:NODE_121434_length_5572_cov_28.541996	Coordinate:1049	Reads:1	Hits:1	Allocated_reads:1	Strand:-
GTTGCTTTTCAATGGAGCTGCTGATGAT
>Location:NODE_121434_length_5572_cov_28.541996	Coordinate:1049	Reads:5	Hits:1	Allocated_reads:5	Strand:-
TTGCTTTTCAATGGAGCTGCTGATGAT
>Location:NODE_121434_length_5572_cov_28.541996	Coordinate:1050	Reads:1	Hits:1	Allocated_reads:1	Strand:-
TTGCTTTTCAATGGAGCTGCTGATGA
>Location:NODE_121434_length_5572_cov_28.541996	Coordinate:1051	Reads:1	Hits:1	Allocated_reads:1	Strand:-
TGCTTTTCAATGGAGCTGCTGATG
>Location:NODE_121434_length_5572_cov_28.541996	Coordinate:1065	Reads:2	Hits:1	Allocated_reads:2	Strand:+
TTGAAAAGCAACTCCCTCTCCTTCTTA
>Location:NODE_121434_length_5572_cov_28.541996	Coordinate:1065	Reads:2	Hits:1	Allocated_reads:2	Strand:+
TTGAAAAGCAACTCCCTCTCCTTCTTACC
>Location:NODE_121434_length_5572_cov_28.541996	Coordinate:1066	Reads:1	Hits:1	Allocated_reads:1	Strand:+
TGAAAAGCAACTCCCTCTCCTTCTTACC
>Location:NODE_121434_length_5572_cov_28.541996	Coordinate:1068	Reads:1	Hits:1	Allocated_reads:1	Strand:+
AAAAGCAACTCCCTCTCCTTCTTACC
>Location:NODE_121434_length_5572_cov_28.541996	Coordinate:1070	Reads:1	Hits:1	Allocated_reads:1	Strand:+
AAGCAACTCCCTCTCCTTCTTACCTCGC
>Location:NODE_121434_length_5572_cov_28.541996	Coordinate:1076	Reads:1	Hits:1	Allocated_reads:1	Strand:-
TGAGAGGCGAGGTAAGAAGGAGAGGGAG
>Location:NODE_121434_length_5572_cov_28.541996	Coordinate:1079	Reads:1	Hits:1	Allocated_reads:1	Strand:-
TGAGATGAGAGGCGAGGTAAGAAGGAGAGG
>Location:NODE_121434_length_5572_cov_28.541996	Coordinate:1079	Reads:1	Hits:1	Allocated_reads:1	Strand:-
TGAGATGAGAGGCGAGGTAAGAAGGAGAGT
>Location:NODE_121434_length_5572_cov_28.541996	Coordinate:1083	Reads:5	Hits:1	Allocated_reads:5	Strand:-
TGGATGAGATGAGAGGCGAGGTAAGAAGGA
>Location:NODE_121434_length_5572_cov_28.541996	Coordinate:1084	Reads:4	Hits:1	Allocated_reads:4	Strand:-
TGGATGAGATGAGAGGCGAGGTAAGAAGG
>Location:NODE_121434_length_5572_cov_28.541996	Coordinate:1085	Reads:1	Hits:1	Allocated_reads:1	Strand:-
CAATGGATGAGATGAGAGGCGAGGTAAGAAG
>Location:NODE_121434_length_5572_cov_28.541996	Coordinate:1085	Reads:1	Hits:1	Allocated_reads:1	Strand:-
TGGATGAGATGAGAGGCGAGGTAAGAAG
>Location:NODE_121434_length_5572_cov_28.541996	Coordinate:1086	Reads:14	Hits:1	Allocated_reads:14	Strand:-
TGGATGAGATGAGAGGCGAGGTAAGAA
>Location:NODE_121434_length_5572_cov_28.541996	Coordinate:1087	Reads:1	Hits:1	Allocated_reads:1	Strand:-
ATGGATGAGATGAGAGGCGAGGTAAGA
>Location:NODE_121434_length_5572_cov_28.541996	Coordinate:1087	Reads:1	Hits:1	Allocated_reads:1	Strand:-
TGGATGAGATGAGAGGCGAGGTAAGA
>Location:NODE_121434_length_5572_cov_28.541996	Coordinate:1088	Reads:1	Hits:1	Allocated_reads:1	Strand:-
TGGATGAGATGAGAGGCGAGGTAAG
>Location:NODE_121434_length_5572_cov_28.541996	Coordinate:1091	Reads:1	Hits:1	Allocated_reads:1	Strand:-
TGCAATGGATGAGATGAGAGGCGAGGT
>Location:NODE_121434_length_5572_cov_28.541996	Coordinate:1092	Reads:1	Hits:1	Allocated_reads:1	Strand:-
TGCAATGGATGAGATGAGAGGCGAGG
>Location:NODE_121434_length_5572_cov_28.541996	Coordinate:1097	Reads:1	Hits:1	Allocated_reads:1	Strand:-
TTAGAGCTGCAATGGATGAGATGAGAGG
>Location:NODE_121434_length_5572_cov_28.541996	Coordinate:1099	Reads:1	Hits:1	Allocated_reads:1	Strand:-
TACAGGATTAGAGCTGCAATGGATGAGATGAGA
>Location:NODE_121434_length_5572_cov_28.541996	Coordinate:1101	Reads:1	Hits:1	Allocated_reads:1	Strand:+
TCATCTCATCCATTGCAGCTCTAATCC
>Location:NODE_121434_length_5572_cov_28.541996	Coordinate:1102	Reads:2	Hits:1	Allocated_reads:2	Strand:-
TACAGGATTAGAGCTGCAATGGATGAGATG
>Location:NODE_121434_length_5572_cov_28.541996	Coordinate:1103	Reads:1	Hits:1	Allocated_reads:1	Strand:+
ATCTCATCCATTGCAGCTCTAATCCTGT
>Location:NODE_121434_length_5572_cov_28.541996	Coordinate:1103	Reads:3	Hits:1	Allocated_reads:3	Strand:+
ATCTCATCCATTGCAGCTCTAATCCTGTA
>Location:NODE_121434_length_5572_cov_28.541996	Coordinate:1103	Reads:1	Hits:1	Allocated_reads:1	Strand:-
CAGGATTAGAGCTGCAATGGATGAGAT
>Location:NODE_121434_length_5572_cov_28.541996	Coordinate:1103	Reads:1	Hits:1	Allocated_reads:1	Strand:-
TACAGGATTAGAGCTGCAATGGATGAGAT
>Location:NODE_121434_length_5572_cov_28.541996	Coordinate:1104	Reads:1	Hits:1	Allocated_reads:1	Strand:-
AAATACAGGATTAGAGCTGCAATGGATGAGA
>Location:NODE_121434_length_5572_cov_28.541996	Coordinate:1104	Reads:25	Hits:1	Allocated_reads:25	Strand:-
TACAGGATTAGAGCTGCAATGGATGAGA
>Location:NODE_121434_length_5572_cov_28.541996	Coordinate:1104	Reads:1	Hits:1	Allocated_reads:1	Strand:+
TCTCATCCATTGCAGCTCTAATCCTGTATT
>Location:NODE_121434_length_5572_cov_28.541996	Coordinate:1105	Reads:2	Hits:1	Allocated_reads:2	Strand:-
TACAGGATTAGAGCTGCAATGGATGTT
>Location:NODE_121434_length_5572_cov_28.541996	Coordinate:1109	Reads:1	Hits:1	Allocated_reads:1	Strand:-
AAATACAGGATTAGAGCTGCAATGCC
>Location:NODE_121434_length_5572_cov_28.541996	Coordinate:1121	Reads:1	Hits:1	Allocated_reads:1	Strand:-
TACAGGGAGGAGACATAAATACAGGATTAG
>Location:NODE_121434_length_5572_cov_28.541996	Coordinate:1122	Reads:1	Hits:1	Allocated_reads:1	Strand:-
ACAGGGAGGAGACATAAATACAGGATTA
>Location:NODE_121434_length_5572_cov_28.541996	Coordinate:1125	Reads:1	Hits:1	Allocated_reads:1	Strand:-
GTTACAGGGAGGAGACATAAATACAGGA
>Location:NODE_121434_length_5572_cov_28.541996	Coordinate:1131	Reads:1	Hits:1	Allocated_reads:1	Strand:+
ATTTATGTCTCCTCCCTGTAACTTCTTGT
>Location:NODE_121434_length_5572_cov_28.541996	Coordinate:1134	Reads:2	Hits:1	Allocated_reads:2	Strand:-
TGACAAGAAGTTACAGGGAGGAGACATA
>Location:NODE_121434_length_5572_cov_28.541996	Coordinate:1135	Reads:1	Hits:1	Allocated_reads:1	Strand:-
TGACAAGAAGTTACAGGGAGGAGACAT
>Location:NODE_121434_length_5572_cov_28.541996	Coordinate:1137	Reads:2	Hits:1	Allocated_reads:2	Strand:-
GAGAATGACAAGAAGTTACAGGGAGGAGAC
>Location:NODE_121434_length_5572_cov_28.541996	Coordinate:1137	Reads:2	Hits:1	Allocated_reads:2	Strand:-
TGACAAGAAGTTACAGGGAGGAGAC
>Location:NODE_121434_length_5572_cov_28.541996	Coordinate:1138	Reads:1	Hits:1	Allocated_reads:1	Strand:-
GAATGACAAGAAGTTACAGGGAGGAGA
>Location:NODE_121434_length_5572_cov_28.541996	Coordinate:1138	Reads:1	Hits:1	Allocated_reads:1	Strand:-
GAGAATGACAAGAAGTTACAGGGAGGAGA
>Location:NODE_121434_length_5572_cov_28.541996	Coordinate:1139	Reads:1	Hits:1	Allocated_reads:1	Strand:-
GAATGACAAGAAGTTACAGGGAGGAG
>Location:NODE_121434_length_5572_cov_28.541996	Coordinate:1142	Reads:1	Hits:1	Allocated_reads:1	Strand:-
GAAGAGAATGACAAGAAGTTACAGGGAG
>Location:NODE_121434_length_5572_cov_28.541996	Coordinate:1143	Reads:1	Hits:1	Allocated_reads:1	Strand:-
GAAGAAGAGAATGACAAGAAGTTACAGGGA
>Location:NODE_121434_length_5572_cov_28.541996	Coordinate:1143	Reads:1	Hits:1	Allocated_reads:1	Strand:-
GAAGAGAATGACAAGAAGTTACAGGGA
>Location:NODE_121434_length_5572_cov_28.541996	Coordinate:1145	Reads:2	Hits:1	Allocated_reads:2	Strand:-
GAAGAGAATGACAAGAAGTTACAGG
>Location:NODE_121434_length_5572_cov_28.541996	Coordinate:1152	Reads:4	Hits:1	Allocated_reads:4	Strand:+
CTTCTTGTCATTCTCTTCTTCTGTTC
>Location:NODE_121434_length_5572_cov_28.541996	Coordinate:1152	Reads:1	Hits:1	Allocated_reads:1	Strand:+
CTTCTTGTCATTCTCTTCTTCTGTTCC
>Location:NODE_121434_length_5572_cov_28.541996	Coordinate:1152	Reads:1	Hits:1	Allocated_reads:1	Strand:+
CTTCTTGTCATTCTCTTCTTCTGTTCCA
>Location:NODE_121434_length_5572_cov_28.541996	Coordinate:1152	Reads:1	Hits:1	Allocated_reads:1	Strand:+
CTTCTTGTCATTCTCTTCTTCTGTTCCCCAT
>Location:NODE_121434_length_5572_cov_28.541996	Coordinate:1154	Reads:1	Hits:1	Allocated_reads:1	Strand:+
TCTTGTCATTCTCTTCTTCTGTTCC
>Location:NODE_121434_length_5572_cov_28.541996	Coordinate:1154	Reads:1	Hits:1	Allocated_reads:1	Strand:+
TCTTGTCATTCTCTTCTTCTGTTCCCCT
>Location:NODE_121434_length_5572_cov_28.541996	Coordinate:1155	Reads:1	Hits:1	Allocated_reads:1	Strand:+
CTTGTCATTCTCTTCTTCTGTTCCCCA
>Location:NODE_121434_length_5572_cov_28.541996	Coordinate:1155	Reads:1	Hits:1	Allocated_reads:1	Strand:+
CTTGTCATTCTCTTCTTCTGTTCCCCAT
>Location:NODE_121434_length_5572_cov_28.541996	Coordinate:1157	Reads:1	Hits:1	Allocated_reads:1	Strand:+
TGTCATTCTCTTCTTCTGTTCTCCATC
>Location:NODE_121434_length_5572_cov_28.541996	Coordinate:1160	Reads:1	Hits:1	Allocated_reads:1	Strand:+
CATTCTCTTCTTCTGTTCCCCATCAGA
>Location:NODE_121434_length_5572_cov_28.541996	Coordinate:1161	Reads:1	Hits:1	Allocated_reads:1	Strand:-
TGTTGAAGTACTGATGGGGAACAGAAGAAGAGAAC
>Location:NODE_121434_length_5572_cov_28.541996	Coordinate:1162	Reads:1	Hits:1	Allocated_reads:1	Strand:-
TGAAGTACTGATGGGGAACAGAAGAAGAGAA
>Location:NODE_121434_length_5572_cov_28.541996	Coordinate:1163	Reads:1	Hits:1	Allocated_reads:1	Strand:-
TACTGATGGGGAACAGAAGAAGAGA
>Location:NODE_121434_length_5572_cov_28.541996	Coordinate:1165	Reads:1	Hits:1	Allocated_reads:1	Strand:-
AAGTACTGATGGGGAACAGAAGAAGA
>Location:NODE_121434_length_5572_cov_28.541996	Coordinate:1165	Reads:1	Hits:1	Allocated_reads:1	Strand:-
GTTGAAGTACTGATGGGGAACAGAAGAAGA
>Location:NODE_121434_length_5572_cov_28.541996	Coordinate:1165	Reads:8	Hits:1	Allocated_reads:8	Strand:-
TGAAGTACTGATGGGGAACAGAAGAAGA
>Location:NODE_121434_length_5572_cov_28.541996	Coordinate:1165	Reads:4	Hits:1	Allocated_reads:4	Strand:-
TGTTGAAGTACTGATGGGGAACAGAAGAAGA
>Location:NODE_121434_length_5572_cov_28.541996	Coordinate:1165	Reads:1	Hits:1	Allocated_reads:1	Strand:-
TTGAAGTACTGATGGGGAACAGAAGAAGA
>Location:NODE_121434_length_5572_cov_28.541996	Coordinate:1166	Reads:1	Hits:1	Allocated_reads:1	Strand:-
TGTTGAAGTACTGATGGGGAACAGAAGAAG
>Location:NODE_121434_length_5572_cov_28.541996	Coordinate:1167	Reads:11	Hits:1	Allocated_reads:11	Strand:-
TGTTGAAGTACTGATGGGGAACAGAAGAA
>Location:NODE_121434_length_5572_cov_28.541996	Coordinate:1168	Reads:2	Hits:1	Allocated_reads:2	Strand:-
TGAAGTACTGATGGGGAACAGAAGA
>Location:NODE_121434_length_5572_cov_28.541996	Coordinate:1168	Reads:25	Hits:1	Allocated_reads:25	Strand:-
TGTTGAAGTACTGATGGGGAACAGAAGA
>Location:NODE_121434_length_5572_cov_28.541996	Coordinate:1170	Reads:12	Hits:1	Allocated_reads:12	Strand:-
TGTTGAAGTACTGATGGGGAACAGAA
>Location:NODE_121434_length_5572_cov_28.541996	Coordinate:1171	Reads:11	Hits:1	Allocated_reads:11	Strand:-
TGTTGAAGTACTGATGGGGAACAGA
>Location:NODE_121434_length_5572_cov_28.541996	Coordinate:1172	Reads:4	Hits:1	Allocated_reads:4	Strand:-
TGTTGAAGTACTGATGGGGAACAG
>Location:NODE_121434_length_5572_cov_28.541996	Coordinate:1173	Reads:1	Hits:1	Allocated_reads:1	Strand:-
AAAGTCTGTTGAAGTACTGATGGGGAACA
>Location:NODE_121434_length_5572_cov_28.541996	Coordinate:1173	Reads:1	Hits:1	Allocated_reads:1	Strand:-
AGTCTGTTGAAGTACTGATGGGGAACA
>Location:NODE_121434_length_5572_cov_28.541996	Coordinate:1174	Reads:1	Hits:1	Allocated_reads:1	Strand:-
AAAGTCTGTTGAAGTACTGATGGGAAAC
>Location:NODE_121434_length_5572_cov_28.541996	Coordinate:1183	Reads:1	Hits:1	Allocated_reads:1	Strand:+
CAGTACTTCAACAGACTTTCCCTCCA
>Location:NODE_121434_length_5572_cov_28.541996	Coordinate:1183	Reads:1	Hits:1	Allocated_reads:1	Strand:+
CAGTACTTCAACAGACTTTCCCTCCAC
>Location:NODE_121434_length_5572_cov_28.541996	Coordinate:1185	Reads:1	Hits:1	Allocated_reads:1	Strand:-
AAAGTGGAGGGAAAGTCTGTTGAAGTAC
>Location:NODE_121434_length_5572_cov_28.541996	Coordinate:1186	Reads:1	Hits:1	Allocated_reads:1	Strand:+
TACTTCAACAGACTTTCCCTCCACT
>Location:NODE_121434_length_5572_cov_28.541996	Coordinate:1186	Reads:8	Hits:1	Allocated_reads:8	Strand:+
TACTTCAACAGACTTTCCCTCCACTTT
>Location:NODE_121434_length_5572_cov_28.541996	Coordinate:1186	Reads:1	Hits:1	Allocated_reads:1	Strand:+
TACTTCAACAGACTTTCCCTCCACTTTTGC
>Location:NODE_121434_length_5572_cov_28.541996	Coordinate:1188	Reads:1	Hits:1	Allocated_reads:1	Strand:-
TGCAAAAGTGGAGGGAAAGTCTGTTGAAG
>Location:NODE_121434_length_5572_cov_28.541996	Coordinate:1200	Reads:4	Hits:1	Allocated_reads:4	Strand:-
TACGAGACAGCTCTGCAAAAGTGGAGGGAA
>Location:NODE_121434_length_5572_cov_28.541996	Coordinate:1201	Reads:1	Hits:1	Allocated_reads:1	Strand:-
CGAGACAGCTCTGCAAAAGTGGAGGGA
>Location:NODE_121434_length_5572_cov_28.541996	Coordinate:1201	Reads:3	Hits:1	Allocated_reads:3	Strand:-
TACGAGACAGCTCTGCAAAAGTGGAGGGA
>Location:NODE_121434_length_5572_cov_28.541996	Coordinate:1202	Reads:1	Hits:1	Allocated_reads:1	Strand:-
ACGAGACAGCTCTGCAAAAGTGGAGGG
>Location:NODE_121434_length_5572_cov_28.541996	Coordinate:1202	Reads:1	Hits:1	Allocated_reads:1	Strand:-
CGAGACAGCTCTGCAAAAGTGGAGGG
>Location:NODE_121434_length_5572_cov_28.541996	Coordinate:1202	Reads:1	Hits:1	Allocated_reads:1	Strand:-
TACGAGACAGCTCTGCAAAAGTGGAGGG
>Location:NODE_121434_length_5572_cov_28.541996	Coordinate:1202	Reads:4	Hits:1	Allocated_reads:4	Strand:-
TTACGAGACAGCTCTGCAAAAGTGGAGGG
>Location:NODE_121434_length_5572_cov_28.541996	Coordinate:1203	Reads:1	Hits:1	Allocated_reads:1	Strand:-
ATTACGAGACAGCTCTGCAAAAGTGGAGG
>Location:NODE_121434_length_5572_cov_28.541996	Coordinate:1203	Reads:9	Hits:1	Allocated_reads:9	Strand:-
GATTACGAGACAGCTCTGCAAAAGTGGAGG
>Location:NODE_121434_length_5572_cov_28.541996	Coordinate:1203	Reads:10	Hits:1	Allocated_reads:10	Strand:-
TACGAGACAGCTCTGCAAAAGTGGAGG
>Location:NODE_121434_length_5572_cov_28.541996	Coordinate:1203	Reads:15	Hits:1	Allocated_reads:15	Strand:-
TTACGAGACAGCTCTGCAAAAGTGGAGG
>Location:NODE_121434_length_5572_cov_28.541996	Coordinate:1204	Reads:1	Hits:1	Allocated_reads:1	Strand:-
ATTACGAGACAGCTCTGCAAAAGTGGAG
>Location:NODE_121434_length_5572_cov_28.541996	Coordinate:1204	Reads:5	Hits:1	Allocated_reads:5	Strand:-
GATTACGAGACAGCTCTGCAAAAGTGGAG
>Location:NODE_121434_length_5572_cov_28.541996	Coordinate:1204	Reads:4	Hits:1	Allocated_reads:4	Strand:-
TACGAGACAGCTCTGCAAAAGTGGAG
>Location:NODE_121434_length_5572_cov_28.541996	Coordinate:1204	Reads:8	Hits:1	Allocated_reads:8	Strand:-
TTACGAGACAGCTCTGCAAAAGTGGAG
>Location:NODE_121434_length_5572_cov_28.541996	Coordinate:1205	Reads:5	Hits:1	Allocated_reads:5	Strand:-
AAGATTACGAGACAGCTCTGCAAAAGTGGA
>Location:NODE_121434_length_5572_cov_28.541996	Coordinate:1205	Reads:1	Hits:1	Allocated_reads:1	Strand:-
ATTACGAGACAGCTCTGCAAAAGTGGA
>Location:NODE_121434_length_5572_cov_28.541996	Coordinate:1205	Reads:16	Hits:1	Allocated_reads:16	Strand:-
GATTACGAGACAGCTCTGCAAAAGTGGA
>Location:NODE_121434_length_5572_cov_28.541996	Coordinate:1205	Reads:1	Hits:1	Allocated_reads:1	Strand:-
TACGAGACAGCTCTGCAAAAGTGGA
>Location:NODE_121434_length_5572_cov_28.541996	Coordinate:1205	Reads:9	Hits:1	Allocated_reads:9	Strand:-
TTACGAGACAGCTCTGCAAAAGTGGA
>Location:NODE_121434_length_5572_cov_28.541996	Coordinate:1206	Reads:1	Hits:1	Allocated_reads:1	Strand:-
AAGATTACGAGACAGCTCTGCAAAAGTGG
>Location:NODE_121434_length_5572_cov_28.541996	Coordinate:1206	Reads:2	Hits:1	Allocated_reads:2	Strand:-
GATTACGAGACAGCTCTGCAAAAGTGG
>Location:NODE_121434_length_5572_cov_28.541996	Coordinate:1206	Reads:1	Hits:1	Allocated_reads:1	Strand:-
TTACGAGACAGCTCTGCAAAAGTGG
>Location:NODE_121434_length_5572_cov_28.541996	Coordinate:1207	Reads:2	Hits:1	Allocated_reads:2	Strand:-
AAAGATTACGAGACAGCTCTGCAAAAGTG
>Location:NODE_121434_length_5572_cov_28.541996	Coordinate:1207	Reads:12	Hits:1	Allocated_reads:12	Strand:-
AAGATTACGAGACAGCTCTGCAAAAGTG
>Location:NODE_121434_length_5572_cov_28.541996	Coordinate:1207	Reads:7	Hits:1	Allocated_reads:7	Strand:-
GATTACGAGACAGCTCTGCAAAAGTG
>Location:NODE_121434_length_5572_cov_28.541996	Coordinate:1207	Reads:1	Hits:1	Allocated_reads:1	Strand:-
TTACGAGACAGCTCTGCAAAAGTG
>Location:NODE_121434_length_5572_cov_28.541996	Coordinate:1208	Reads:1	Hits:1	Allocated_reads:1	Strand:-
AAAGATTACGAGACAGCTCTGCAAAAGG
>Location:NODE_121434_length_5572_cov_28.541996	Coordinate:1208	Reads:4	Hits:1	Allocated_reads:4	Strand:-
AAAGATTACGAGACAGCTCTGCAAAAGT
>Location:NODE_121434_length_5572_cov_28.541996	Coordinate:1208	Reads:12	Hits:1	Allocated_reads:12	Strand:-
AAGATTACGAGACAGCTCTGCAAAAGT
>Location:NODE_121434_length_5572_cov_28.541996	Coordinate:1208	Reads:3	Hits:1	Allocated_reads:3	Strand:-
AGAAAGATTACGAGACAGCTCTGCAAAAGT
>Location:NODE_121434_length_5572_cov_28.541996	Coordinate:1208	Reads:5	Hits:1	Allocated_reads:5	Strand:-
GAAAGATTACGAGACAGCTCTGCAAAAGT
>Location:NODE_121434_length_5572_cov_28.541996	Coordinate:1208	Reads:2	Hits:1	Allocated_reads:2	Strand:-
GATTACGAGACAGCTCTGCAAAAGT
>Location:NODE_121434_length_5572_cov_28.541996	Coordinate:1209	Reads:3	Hits:1	Allocated_reads:3	Strand:-
AAGATTACGAGACAGCTCTGCAAAAG
>Location:NODE_121434_length_5572_cov_28.541996	Coordinate:1209	Reads:1	Hits:1	Allocated_reads:1	Strand:-
GAAAGATTACGAGACAGCTCTGCAAAAG
>Location:NODE_121434_length_5572_cov_28.541996	Coordinate:1209	Reads:4	Hits:1	Allocated_reads:4	Strand:-
GATTACGAGACAGCTCTGCAAAAG
>Location:NODE_121434_length_5572_cov_28.541996	Coordinate:1214	Reads:1	Hits:1	Allocated_reads:1	Strand:-
CAAGAGAAAGATTACGAGACAGCTCTGC
>Location:NODE_121434_length_5572_cov_28.541996	Coordinate:1214	Reads:7	Hits:1	Allocated_reads:7	Strand:-
TCAAGAGAAAGATTACGAGACAGCTCTGC
>Location:NODE_121434_length_5572_cov_28.541996	Coordinate:1216	Reads:2	Hits:1	Allocated_reads:2	Strand:-
GGTCAAGAGAAAGATTACGAGACAGCTCT
>Location:NODE_121434_length_5572_cov_28.541996	Coordinate:1216	Reads:1	Hits:1	Allocated_reads:1	Strand:-
GTCAAGAGAAAGATTACGAGACAGCCCT
>Location:NODE_121434_length_5572_cov_28.541996	Coordinate:1216	Reads:5	Hits:1	Allocated_reads:5	Strand:-
TCAAGAGAAAGATTACGAGACAGCTCT
>Location:NODE_121434_length_5572_cov_28.541996	Coordinate:1216	Reads:6	Hits:1	Allocated_reads:6	Strand:-
TGGGTCAAGAGAAAGATTACGAGACAGCTCT
>Location:NODE_121434_length_5572_cov_28.541996	Coordinate:1217	Reads:1	Hits:1	Allocated_reads:1	Strand:-
GGTCAAGAGAAAGATTACGAGACAGCTC
>Location:NODE_121434_length_5572_cov_28.541996	Coordinate:1217	Reads:29	Hits:1	Allocated_reads:29	Strand:-
TGGGTCAAGAGAAAGATTACGAGACAGCTC
>Location:NODE_121434_length_5572_cov_28.541996	Coordinate:1218	Reads:13	Hits:1	Allocated_reads:13	Strand:-
TGGGTCAAGAGAAAGATTACGAGACAGCT
>Location:NODE_121434_length_5572_cov_28.541996	Coordinate:1219	Reads:1	Hits:1	Allocated_reads:1	Strand:-
AAATGGGTCAAGAGAAAGATTACGAGACAGC
>Location:NODE_121434_length_5572_cov_28.541996	Coordinate:1219	Reads:1	Hits:1	Allocated_reads:1	Strand:-
GGGTCAAGAGAAAGATTACGAGACAGC
>Location:NODE_121434_length_5572_cov_28.541996	Coordinate:1219	Reads:14	Hits:1	Allocated_reads:14	Strand:-
TGGGTCAAGAGAAAGATTACGAGACAGC
>Location:NODE_121434_length_5572_cov_28.541996	Coordinate:1221	Reads:1	Hits:1	Allocated_reads:1	Strand:-
TGGGTCAAGAGAAAGATTACGAGACA
>Location:NODE_121434_length_5572_cov_28.541996	Coordinate:1222	Reads:1	Hits:1	Allocated_reads:1	Strand:-
TGGGTCAAGAGAAAGATTACGAGAC
>Location:NODE_121434_length_5572_cov_28.541996	Coordinate:1223	Reads:1	Hits:1	Allocated_reads:1	Strand:-
TGGGTCAAGAGAAAGATTACGAGA
>Location:NODE_121434_length_5572_cov_28.541996	Coordinate:1228	Reads:1	Hits:1	Allocated_reads:1	Strand:+
TAATCTTTCTCTTGACCCATTTTTGACT
>Location:NODE_121434_length_5572_cov_28.541996	Coordinate:1237	Reads:1	Hits:1	Allocated_reads:1	Strand:+
TCTTGACCCATTTTTGACTGCATCCC
>Location:NODE_121434_length_5572_cov_28.541996	Coordinate:1237	Reads:3	Hits:1	Allocated_reads:3	Strand:+
TCTTGACCCATTTTTGACTGCATCCT
>Location:NODE_121434_length_5572_cov_28.541996	Coordinate:1237	Reads:1	Hits:1	Allocated_reads:1	Strand:+
TCTTGACCCATTTTTGACTGCATCCTC
>Location:NODE_121434_length_5572_cov_28.541996	Coordinate:1237	Reads:17	Hits:1	Allocated_reads:17	Strand:+
TCTTGACCCATTTTTGACTGCATCCTCA
>Location:NODE_121434_length_5572_cov_28.541996	Coordinate:1237	Reads:6	Hits:1	Allocated_reads:6	Strand:+
TCTTGACCCATTTTTGACTGCATCCTCATC
>Location:NODE_121434_length_5572_cov_28.541996	Coordinate:1246	Reads:1	Hits:1	Allocated_reads:1	Strand:-
AAGGAAAAAGATGAGGATGCAGTCAAAAAC
>Location:NODE_121434_length_5572_cov_28.541996	Coordinate:1248	Reads:1	Hits:1	Allocated_reads:1	Strand:-
AAAGGAAAAAGATGAGGATGCAGTCAAAA
>Location:NODE_121434_length_5572_cov_28.541996	Coordinate:1249	Reads:1	Hits:1	Allocated_reads:1	Strand:-
AAAGGAAAAAGATGAGGATGCAGTCAAA
>Location:NODE_121434_length_5572_cov_28.541996	Coordinate:1252	Reads:1	Hits:1	Allocated_reads:1	Strand:-
AAAAAGGAAAAAGATGAGGATGCAGTC
>Location:NODE_121434_length_5572_cov_28.541996	Coordinate:1252	Reads:2	Hits:1	Allocated_reads:2	Strand:-
AAAGGAAAAAGATGAGGATGCAGTC
>Location:NODE_121434_length_5572_cov_28.541996	Coordinate:1252	Reads:1	Hits:1	Allocated_reads:1	Strand:+
GACTGCATCCTCATCTTTTTCCTTTTTT
>Location:NODE_121434_length_5572_cov_28.541996	Coordinate:1253	Reads:1	Hits:1	Allocated_reads:1	Strand:-
AAAAAGGAAAAAGATGAGGATGCAGT
>Location:NODE_121434_length_5572_cov_28.541996	Coordinate:1253	Reads:2	Hits:1	Allocated_reads:2	Strand:-
TGAAAAAAGGAAAAAGATGAGGATGCAGT
>Location:NODE_121434_length_5572_cov_28.541996	Coordinate:1256	Reads:1	Hits:1	Allocated_reads:1	Strand:-
TGAAAAAAGGAAAAAGATGAGGATGC
>Location:NODE_121434_length_5572_cov_28.541996	Coordinate:1261	Reads:1	Hits:1	Allocated_reads:1	Strand:-
TGAAGAATGAAAAAAGGAAAAAGATGAG
>Location:NODE_121434_length_5572_cov_28.541996	Coordinate:1281	Reads:1	Hits:1	Allocated_reads:1	Strand:-
TAAAGACAATAGCAGAAAGGGAGGTGAAGAAG
>Location:NODE_121434_length_5572_cov_28.541996	Coordinate:1281	Reads:1	Hits:1	Allocated_reads:1	Strand:-
TAAAGACAATAGCAGAAAGGGAGGTGAAGAAT
>Location:NODE_121434_length_5572_cov_28.541996	Coordinate:1282	Reads:1	Hits:1	Allocated_reads:1	Strand:-
TAAAGACAATAGCAGAAAGGGAGGTGAAGAA
>Location:NODE_121434_length_5572_cov_28.541996	Coordinate:1283	Reads:1	Hits:1	Allocated_reads:1	Strand:-
AAAGACAATAGCAGAAAGGGAGGTGAAGA
>Location:NODE_121434_length_5572_cov_28.541996	Coordinate:1283	Reads:5	Hits:1	Allocated_reads:5	Strand:-
TAAAGACAATAGCAGAAAGGGAGGTGAAGA
>Location:NODE_121434_length_5572_cov_28.541996	Coordinate:1284	Reads:1	Hits:1	Allocated_reads:1	Strand:-
TAAAGACAATAGCAGAAAGGGAGGTGAAG
>Location:NODE_121434_length_5572_cov_28.541996	Coordinate:1285	Reads:2	Hits:1	Allocated_reads:2	Strand:-
AAAGACAATAGCAGAAAGGGAGGTGAA
>Location:NODE_121434_length_5572_cov_28.541996	Coordinate:1285	Reads:16	Hits:1	Allocated_reads:16	Strand:-
TAAAGACAATAGCAGAAAGGGAGGTGAA
>Location:NODE_121434_length_5572_cov_28.541996	Coordinate:1286	Reads:5	Hits:1	Allocated_reads:5	Strand:-
TAAAGACAATAGCAGAAAGGGAGGTGA
>Location:NODE_121434_length_5572_cov_28.541996	Coordinate:1288	Reads:1	Hits:1	Allocated_reads:1	Strand:-
TAAAGACAATAGCAGAAAGGGGGGT
>Location:NODE_121434_length_5572_cov_28.541996	Coordinate:1288	Reads:8	Hits:1	Allocated_reads:8	Strand:-
TAAAGACAATAGCAGAAAGGGAGGT
>Location:NODE_121434_length_5572_cov_28.541996	Coordinate:1302	Reads:1	Hits:1	Allocated_reads:1	Strand:+
TATTGTCTTTATTAAAGGATTTATGTCT
>Location:NODE_121434_length_5572_cov_28.541996	Coordinate:1302	Reads:1	Hits:1	Allocated_reads:1	Strand:-
TGCAGACATAAATCCTTTAATAAAGACAATA
>Location:NODE_121434_length_5572_cov_28.541996	Coordinate:1303	Reads:1	Hits:1	Allocated_reads:1	Strand:+
ATTGTCTTTATTAAAGGATTTATGTC
>Location:NODE_121434_length_5572_cov_28.541996	Coordinate:1303	Reads:4	Hits:1	Allocated_reads:4	Strand:+
ATTGTCTTTATTAAAGGATTTATGTCTGC
>Location:NODE_121434_length_5572_cov_28.541996	Coordinate:1303	Reads:4	Hits:1	Allocated_reads:4	Strand:+
ATTGTCTTTATTAAAGGATTTATGTCTGCA
>Location:NODE_121434_length_5572_cov_28.541996	Coordinate:1303	Reads:1	Hits:1	Allocated_reads:1	Strand:+
ATTGTCTTTATTAAAGGATTTATGTCTGCAGC
>Location:NODE_121434_length_5572_cov_28.541996	Coordinate:1308	Reads:1	Hits:1	Allocated_reads:1	Strand:+
CTTTATTAAAGGATTTATGTCTGCAGCA
>Location:NODE_121434_length_5572_cov_28.541996	Coordinate:1313	Reads:1	Hits:1	Allocated_reads:1	Strand:-
TCCTCTGCTGCAGACATAAATCCTTTAA
>Location:NODE_121434_length_5572_cov_28.541996	Coordinate:1316	Reads:1	Hits:1	Allocated_reads:1	Strand:-
AACGTCCTCTGCTGCAGACATAAATCCTT
>Location:NODE_121434_length_5572_cov_28.541996	Coordinate:1316	Reads:1	Hits:1	Allocated_reads:1	Strand:-
CGTCCTCTGCTGCAGACATAAATCCTT
>Location:NODE_121434_length_5572_cov_28.541996	Coordinate:1316	Reads:1	Hits:1	Allocated_reads:1	Strand:-
GAACGTCCTCTGCTGCAGACATAAATCCTT
>Location:NODE_121434_length_5572_cov_28.541996	Coordinate:1319	Reads:1	Hits:1	Allocated_reads:1	Strand:-
AGTGAACGTCCTCTGCTGCAGACATAAATC
>Location:NODE_121434_length_5572_cov_28.541996	Coordinate:1320	Reads:1	Hits:1	Allocated_reads:1	Strand:-
AGTGAACGTCCTCTGCTGCAGACATAAAT
>Location:NODE_121434_length_5572_cov_28.541996	Coordinate:1321	Reads:1	Hits:1	Allocated_reads:1	Strand:-
AGTGAACGTCCTCTGCTGCAGACATAAA
>Location:NODE_121434_length_5572_cov_28.541996	Coordinate:1323	Reads:3	Hits:1	Allocated_reads:3	Strand:-
AAAGTGAACGTCCTCTGCTGCAGACATA
>Location:NODE_121434_length_5572_cov_28.541996	Coordinate:1323	Reads:1	Hits:1	Allocated_reads:1	Strand:-
AACAAAGTGAACGTCCTCTGCTGCAGACATT
>Location:NODE_121434_length_5572_cov_28.541996	Coordinate:1323	Reads:2	Hits:1	Allocated_reads:2	Strand:-
AGTGAACGTCCTCTGCTGCAGACATA
>Location:NODE_121434_length_5572_cov_28.541996	Coordinate:1323	Reads:1	Hits:1	Allocated_reads:1	Strand:+
TATGTCTGCAGCAGAGGACGTTCACTTTGT
>Location:NODE_121434_length_5572_cov_28.541996	Coordinate:1324	Reads:1	Hits:1	Allocated_reads:1	Strand:-
AAAGTGAACGTCCTCTGCTGCAGACAT
>Location:NODE_121434_length_5572_cov_28.541996	Coordinate:1324	Reads:1	Hits:1	Allocated_reads:1	Strand:-
AAGTGAACGTCCTCTGCTGCAGACAT
>Location:NODE_121434_length_5572_cov_28.541996	Coordinate:1324	Reads:1	Hits:1	Allocated_reads:1	Strand:-
ACAAAGTGAACGTCCTCTGCTGCAGACAT
>Location:NODE_121434_length_5572_cov_28.541996	Coordinate:1325	Reads:2	Hits:1	Allocated_reads:2	Strand:-
ACAAAGTGAACGTCCTCTGCTGCAGACA
>Location:NODE_121434_length_5572_cov_28.541996	Coordinate:1325	Reads:2	Hits:1	Allocated_reads:2	Strand:-
CAAAGTGAACGTCCTCTGCTGCAGACA
>Location:NODE_121434_length_5572_cov_28.541996	Coordinate:1325	Reads:2	Hits:1	Allocated_reads:2	Strand:-
GAACAAAGTGAACGTCCTCTGCTGCAGACA
>Location:NODE_121434_length_5572_cov_28.541996	Coordinate:1325	Reads:4	Hits:1	Allocated_reads:4	Strand:-
TGAACAAAGTGAACGTCCTCTGCTGCAGACA
>Location:NODE_121434_length_5572_cov_28.541996	Coordinate:1326	Reads:1	Hits:1	Allocated_reads:1	Strand:-
GAACAAAGTGAACGTCCTCTGCTGCAGAC
>Location:NODE_121434_length_5572_cov_28.541996	Coordinate:1327	Reads:1	Hits:1	Allocated_reads:1	Strand:-
AAAGTGAACGTCCTCTGCTGCAGA
>Location:NODE_121434_length_5572_cov_28.541996	Coordinate:1327	Reads:1	Hits:1	Allocated_reads:1	Strand:-
ATGAACAAAGTGAACGTCCTCTGCTGCAGA
>Location:NODE_121434_length_5572_cov_28.541996	Coordinate:1327	Reads:1	Hits:1	Allocated_reads:1	Strand:-
CAAAGTGAACGTCCTCTGCTGCAGA
>Location:NODE_121434_length_5572_cov_28.541996	Coordinate:1327	Reads:2	Hits:1	Allocated_reads:2	Strand:-
GAACAAAGTGAACGTCCTCTGCTGCAGA
>Location:NODE_121434_length_5572_cov_28.541996	Coordinate:1329	Reads:2	Hits:1	Allocated_reads:2	Strand:-
GATGAACAAAGTGAACGTCCTCTGCTGCA
>Location:NODE_121434_length_5572_cov_28.541996	Coordinate:1332	Reads:1	Hits:1	Allocated_reads:1	Strand:-
AGATGAACAAAGTGAACGTCCTCTGCT
>Location:NODE_121434_length_5572_cov_28.541996	Coordinate:1332	Reads:3	Hits:1	Allocated_reads:3	Strand:-
CAGATGAACAAAGTGAACGTCCTCTGCT
>Location:NODE_121434_length_5572_cov_28.541996	Coordinate:1332	Reads:3	Hits:1	Allocated_reads:3	Strand:-
GATGAACAAAGTGAACGTCCTCTGCT
>Location:NODE_121434_length_5572_cov_28.541996	Coordinate:1339	Reads:1	Hits:1	Allocated_reads:1	Strand:+
GACGTTCACTTTGTTCATCTGTCGCCTGT
>Location:NODE_121434_length_5572_cov_28.541996	Coordinate:1340	Reads:1	Hits:1	Allocated_reads:1	Strand:+
ACGTTCACTTTGTTCATCTGTCGCCG
>Location:NODE_121434_length_5572_cov_28.541996	Coordinate:1340	Reads:2	Hits:1	Allocated_reads:2	Strand:+
ACGTTCACTTTGTTCATCTGTCGCCT
>Location:NODE_121434_length_5572_cov_28.541996	Coordinate:1340	Reads:2	Hits:1	Allocated_reads:2	Strand:+
ACGTTCACTTTGTTCATCTGTCGCCTGT
>Location:NODE_121434_length_5572_cov_28.541996	Coordinate:1341	Reads:2	Hits:1	Allocated_reads:2	Strand:+
CGTTCACTTTGTTCATCTGTCGCCT
>Location:NODE_121434_length_5572_cov_28.541996	Coordinate:1341	Reads:1	Hits:1	Allocated_reads:1	Strand:+
CGTTCACTTTGTTCATCTGTCGCCTGT
>Location:NODE_121434_length_5572_cov_28.541996	Coordinate:1341	Reads:1	Hits:1	Allocated_reads:1	Strand:+
CGTTCACTTTGTTCATCTGTCGCCTGTCAC
>Location:NODE_121434_length_5572_cov_28.541996	Coordinate:1342	Reads:1	Hits:1	Allocated_reads:1	Strand:+
GTTCACTTTGTTCATCTGTCGCCTGTC
>Location:NODE_121434_length_5572_cov_28.541996	Coordinate:1345	Reads:1	Hits:1	Allocated_reads:1	Strand:+
CACTTTGTTCATCTGTCACCTGTCACT
>Location:NODE_121434_length_5572_cov_28.541996	Coordinate:1355	Reads:5	Hits:1	Allocated_reads:5	Strand:-
TGAGAGGAAAAAAGTGACAGGCGACAGAT
>Location:NODE_121434_length_5572_cov_28.541996	Coordinate:1356	Reads:1	Hits:1	Allocated_reads:1	Strand:-
AATGAGAGGAAAAAAGTGACAGGCGACAGA
>Location:NODE_121434_length_5572_cov_28.541996	Coordinate:1356	Reads:2	Hits:1	Allocated_reads:2	Strand:-
TGAGAGGAAAAAAGTGACAGGTGACAGA
>Location:NODE_121434_length_5572_cov_28.541996	Coordinate:1356	Reads:5	Hits:1	Allocated_reads:5	Strand:-
TGAGAGGAAAAAAGTGACAGGCGACAGA
>Location:NODE_121434_length_5572_cov_28.541996	Coordinate:1358	Reads:1	Hits:1	Allocated_reads:1	Strand:-
AATGAGAGGAAAAAAGTGACAGGCGACA
>Location:NODE_121434_length_5572_cov_28.541996	Coordinate:1358	Reads:1	Hits:1	Allocated_reads:1	Strand:-
TGAGAGGAAAAAAGTGACAGGCGACT
>Location:NODE_121434_length_5572_cov_28.541996	Coordinate:1359	Reads:1	Hits:1	Allocated_reads:1	Strand:-
AATGAGAGGAAAAAAGTGACAGGCGAC
>Location:NODE_121434_length_5572_cov_28.541996	Coordinate:1359	Reads:3	Hits:1	Allocated_reads:3	Strand:-
TGAGAGGAAAAAAGTGACAGGCGAC
>Location:NODE_121434_length_5572_cov_28.541996	Coordinate:1362	Reads:1	Hits:1	Allocated_reads:1	Strand:-
TATGAAAATGAGAGGAAAAAAGTGACAGGC
>Location:NODE_121434_length_5572_cov_28.541996	Coordinate:1374	Reads:1	Hits:1	Allocated_reads:1	Strand:+
TTTCCTCTCATTTTCATATAGCGTGTCTCT
>Location:NODE_121434_length_5572_cov_28.541996	Coordinate:1375	Reads:1	Hits:1	Allocated_reads:1	Strand:+
TTCCTCTCATTTTCATATAGCGTGTCTCT
>Location:NODE_121434_length_5572_cov_28.541996	Coordinate:1388	Reads:3	Hits:1	Allocated_reads:3	Strand:-
TGGGCAGAGAAAAAAAGAGACACGCTATATG
>Location:NODE_121434_length_5572_cov_28.541996	Coordinate:1389	Reads:2	Hits:1	Allocated_reads:2	Strand:-
TGGGCAGAGAAAAAAAGAGACACGCTATAT
>Location:NODE_121434_length_5572_cov_28.541996	Coordinate:1390	Reads:18	Hits:1	Allocated_reads:18	Strand:-
TGGGCAGAGAAAAAAAGAGACACGCTATA
>Location:NODE_121434_length_5572_cov_28.541996	Coordinate:1391	Reads:1	Hits:1	Allocated_reads:1	Strand:-
TGGGCAGAGAAAAAAAGAGACACGCTAT
>Location:NODE_121434_length_5572_cov_28.541996	Coordinate:1392	Reads:1	Hits:1	Allocated_reads:1	Strand:-
TATGGGCAGAGAAAAAAAGAGACACGCTA
>Location:NODE_121434_length_5572_cov_28.541996	Coordinate:1392	Reads:2	Hits:1	Allocated_reads:2	Strand:-
TGGGCAGAGAAAAAAAGAGACACGCTA
>Location:NODE_121434_length_5572_cov_28.541996	Coordinate:1393	Reads:1	Hits:1	Allocated_reads:1	Strand:-
GGGCAGAGAAAAAAAGAGACACGCT
>Location:NODE_121434_length_5572_cov_28.541996	Coordinate:1393	Reads:1	Hits:1	Allocated_reads:1	Strand:-
GTTATGGGCAGAGAAAAAAAGAGACACGCT
>Location:NODE_121434_length_5572_cov_28.541996	Coordinate:1393	Reads:1	Hits:1	Allocated_reads:1	Strand:-
TATGGGCAGAGAAAAAAAGAGACACGCG
>Location:NODE_121434_length_5572_cov_28.541996	Coordinate:1393	Reads:46	Hits:1	Allocated_reads:46	Strand:-
TATGGGCAGAGAAAAAAAGAGACACGCT
>Location:NODE_121434_length_5572_cov_28.541996	Coordinate:1393	Reads:2	Hits:1	Allocated_reads:2	Strand:-
TGGGCAGAGAAAAAAAGAGACACGCG
>Location:NODE_121434_length_5572_cov_28.541996	Coordinate:1393	Reads:76	Hits:1	Allocated_reads:76	Strand:-
TGGGCAGAGAAAAAAAGAGACACGCT
>Location:NODE_121434_length_5572_cov_28.541996	Coordinate:1393	Reads:3	Hits:1	Allocated_reads:3	Strand:-
TTATGGGCAGAGAAAAAAAGAGACACGCT
>Location:NODE_121434_length_5572_cov_28.541996	Coordinate:1394	Reads:2	Hits:1	Allocated_reads:2	Strand:-
TATGGGCAGAGAAAAAAAGAGACACGC
>Location:NODE_121434_length_5572_cov_28.541996	Coordinate:1395	Reads:2	Hits:1	Allocated_reads:2	Strand:-
TGGGCAGAGAAAAAAAGAGACACG
>Location:NODE_121434_length_5572_cov_28.541996	Coordinate:1409	Reads:1	Hits:1	Allocated_reads:1	Strand:+
TCTCTGCCCATAACTTTCGGCCATTTCGGC
>Location:NODE_121434_length_5572_cov_28.541996	Coordinate:1409	Reads:12	Hits:1	Allocated_reads:12	Strand:+
TCTCTGCCCATAACTTTCAGCCATTTCGGC
>Location:NODE_121434_length_5572_cov_28.541996	Coordinate:1411	Reads:4	Hits:1	Allocated_reads:4	Strand:+
TCTGCCCATAACTTTCAGCCATTTCGGC
>Location:NODE_121434_length_5572_cov_28.541996	Coordinate:1414	Reads:1	Hits:1	Allocated_reads:1	Strand:-
CAAGAGCCGAAATGGCTGAAAGTTATGGGC
>Location:NODE_121434_length_5572_cov_28.541996	Coordinate:1423	Reads:1	Hits:1	Allocated_reads:1	Strand:-
CAGCACAAGAGCCGAAATGGCTGAAA
>Location:NODE_121434_length_5572_cov_28.541996	Coordinate:1441	Reads:1	Hits:1	Allocated_reads:1	Strand:-
AAGTGGGAAAATTTCAGCATGACAGCACAA
>Location:NODE_121434_length_5572_cov_28.541996	Coordinate:1442	Reads:1	Hits:1	Allocated_reads:1	Strand:+
TGTGCTGTCATGCTGAAATTTTCC
>Location:NODE_121434_length_5572_cov_28.541996	Coordinate:1442	Reads:1	Hits:1	Allocated_reads:1	Strand:+
TGTGCTGTCATGCTGAAATTTTCCC
>Location:NODE_121434_length_5572_cov_28.541996	Coordinate:1442	Reads:1	Hits:1	Allocated_reads:1	Strand:+
TGTGCTGTCATGCTGAAATTTTCCCACT
>Location:NODE_121434_length_5572_cov_28.541996	Coordinate:1444	Reads:1	Hits:1	Allocated_reads:1	Strand:+
TGCTGTCATGCTGAAATTTTCCCACT
>Location:NODE_121434_length_5572_cov_28.541996	Coordinate:1452	Reads:1	Hits:1	Allocated_reads:1	Strand:-
TGAGTTGAAAAGTGGGAAAATTTAAGCA
>Location:NODE_121434_length_5572_cov_28.541996	Coordinate:1452	Reads:2	Hits:1	Allocated_reads:2	Strand:-
TGAGTTGAAAAGTGGGAAAATTTCAGCA
>Location:NODE_121434_length_5572_cov_28.541996	Coordinate:1453	Reads:1	Hits:1	Allocated_reads:1	Strand:-
TGAGTTGAAAAGTGGGAAAATTTCAGC
>Location:NODE_121434_length_5572_cov_28.541996	Coordinate:1454	Reads:1	Hits:1	Allocated_reads:1	Strand:-
TGAGTTGAAAAGTGGGAAAATTTCAG
>Location:NODE_121434_length_5572_cov_28.541996	Coordinate:1458	Reads:1	Hits:1	Allocated_reads:1	Strand:-
AGATGGATGAGTTGAAAAGTGGGAAAATT
>Location:NODE_121434_length_5572_cov_28.541996	Coordinate:1458	Reads:1	Hits:1	Allocated_reads:1	Strand:-
TAGATGGATGAGTTGAAAAGTGGGAAAATT
>Location:NODE_121434_length_5572_cov_28.541996	Coordinate:1463	Reads:1	Hits:1	Allocated_reads:1	Strand:-
TAACTAGATGGATGAGTTGAAAAGTGGGA
>Location:NODE_121434_length_5572_cov_28.541996	Coordinate:1464	Reads:1	Hits:1	Allocated_reads:1	Strand:-
ACTAGATGGATGAGTTGAAAAGTGGG
>Location:NODE_121434_length_5572_cov_28.541996	Coordinate:1465	Reads:1	Hits:1	Allocated_reads:1	Strand:-
TGATAACTAGATGGATGAGTTGAAAAGTGG
>Location:NODE_121434_length_5572_cov_28.541996	Coordinate:1466	Reads:1	Hits:1	Allocated_reads:1	Strand:-
TGATAACTAGATGGATGAGTTGAAAAAGT
>Location:NODE_121434_length_5572_cov_28.541996	Coordinate:1470	Reads:1	Hits:1	Allocated_reads:1	Strand:-
TGGACTGATAACTAGATGGATGAGTTGAAA
>Location:NODE_121434_length_5572_cov_28.541996	Coordinate:1470	Reads:5	Hits:1	Allocated_reads:5	Strand:+
TTTCAACTCATCCATCTAGTTATCAGT
>Location:NODE_121434_length_5572_cov_28.541996	Coordinate:1470	Reads:2	Hits:1	Allocated_reads:2	Strand:+
TTTCAACTCATCCATCTAGTTATCAGTCC
>Location:NODE_121434_length_5572_cov_28.541996	Coordinate:1470	Reads:1	Hits:1	Allocated_reads:1	Strand:+
TTTCAACTCATCCATCTAGTTATCAGTCCAT
>Location:NODE_121434_length_5572_cov_28.541996	Coordinate:1474	Reads:1	Hits:1	Allocated_reads:1	Strand:+
AACTCATCCATCTAGTTATCAGTCCAT
>Location:NODE_121434_length_5572_cov_28.541996	Coordinate:1474	Reads:1	Hits:1	Allocated_reads:1	Strand:+
AACTCATCCATCTAGTTATCAGTCCATGCTT
>Location:NODE_121434_length_5572_cov_28.541996	Coordinate:1474	Reads:1	Hits:1	Allocated_reads:1	Strand:-
AGCATGGACTGATAACTAGATGGATGAGTT
>Location:NODE_121434_length_5572_cov_28.541996	Coordinate:1474	Reads:1	Hits:1	Allocated_reads:1	Strand:-
ATGGACTGATAACTAGATGGATGAGTT
>Location:NODE_121434_length_5572_cov_28.541996	Coordinate:1475	Reads:1	Hits:1	Allocated_reads:1	Strand:-
AAAGCATGGACTGATAACTAGATGGATGAGT
>Location:NODE_121434_length_5572_cov_28.541996	Coordinate:1475	Reads:1	Hits:1	Allocated_reads:1	Strand:-
AAGCATGGACTGATAACTAGATGGATGAGT
>Location:NODE_121434_length_5572_cov_28.541996	Coordinate:1478	Reads:3	Hits:1	Allocated_reads:3	Strand:-
AAAGCATGGACTGATAACTAGATGGATG
>Location:NODE_121434_length_5572_cov_28.541996	Coordinate:1479	Reads:1	Hits:1	Allocated_reads:1	Strand:-
GGAAAGCATGGACTGATAACTAGATGGAT
>Location:NODE_121434_length_5572_cov_28.541996	Coordinate:1480	Reads:4	Hits:1	Allocated_reads:4	Strand:-
AAGGAAAGCATGGACTGATAACTAGATGGA
>Location:NODE_121434_length_5572_cov_28.541996	Coordinate:1480	Reads:1	Hits:1	Allocated_reads:1	Strand:-
AGGAAAGCATGGACTGATAACTAGATGGA
>Location:NODE_121434_length_5572_cov_28.541996	Coordinate:1480	Reads:1	Hits:1	Allocated_reads:1	Strand:-
GAAAGCATGGACTGATAACTAGATGGA
>Location:NODE_121434_length_5572_cov_28.541996	Coordinate:1482	Reads:2	Hits:1	Allocated_reads:2	Strand:-
AAGGAAAGCATGGACTGATAACTAGATG
>Location:NODE_121434_length_5572_cov_28.541996	Coordinate:1482	Reads:1	Hits:1	Allocated_reads:1	Strand:+
CATCTAGTTATCAGTCCATGCTTTCC
>Location:NODE_121434_length_5572_cov_28.541996	Coordinate:1483	Reads:7	Hits:1	Allocated_reads:7	Strand:-
AAGGAAAGCATGGACTGATAACTAGAT
>Location:NODE_121434_length_5572_cov_28.541996	Coordinate:1483	Reads:1	Hits:1	Allocated_reads:1	Strand:-
ACAAGGAAAGCATGGACTGATAATTAGAT
>Location:NODE_121434_length_5572_cov_28.541996	Coordinate:1483	Reads:1	Hits:1	Allocated_reads:1	Strand:-
CAAGGAAAGCATGGACTGATAACTAGAT
>Location:NODE_121434_length_5572_cov_28.541996	Coordinate:1483	Reads:6	Hits:1	Allocated_reads:6	Strand:-
TACAAGGAAAGCATGGACTGATAACTAGAT
>Location:NODE_121434_length_5572_cov_28.541996	Coordinate:1484	Reads:3	Hits:1	Allocated_reads:3	Strand:-
AAGGAAAGCATGGACTGATAACTAGA
>Location:NODE_121434_length_5572_cov_28.541996	Coordinate:1484	Reads:1	Hits:1	Allocated_reads:1	Strand:-
AGGAAAGCATGGACTGATAACTAGA
>Location:NODE_121434_length_5572_cov_28.541996	Coordinate:1484	Reads:1	Hits:1	Allocated_reads:1	Strand:-
CAAGGAAAGCATGGACTGATAACTAGA
>Location:NODE_121434_length_5572_cov_28.541996	Coordinate:1484	Reads:1	Hits:1	Allocated_reads:1	Strand:-
GGAAAGCATGGACTGATAACTAGA
>Location:NODE_121434_length_5572_cov_28.541996	Coordinate:1484	Reads:3	Hits:1	Allocated_reads:3	Strand:-
TACAAGGAAAGCATGGACTGATAACTAGA
>Location:NODE_121434_length_5572_cov_28.541996	Coordinate:1486	Reads:2	Hits:1	Allocated_reads:2	Strand:-
TACAAGGAAAGCATGGACTGATAACTA
>Location:NODE_121434_length_5572_cov_28.541996	Coordinate:1487	Reads:2	Hits:1	Allocated_reads:2	Strand:-
AGTGTACAAGGAAAGCATGGACTGATAACT
>Location:NODE_121434_length_5572_cov_28.541996	Coordinate:1487	Reads:1	Hits:1	Allocated_reads:1	Strand:-
CAAGGAAAGCATGGACTGATAACT
>Location:NODE_121434_length_5572_cov_28.541996	Coordinate:1487	Reads:1	Hits:1	Allocated_reads:1	Strand:-
GTACAAGGAAAGCATGGACTGATAACA
>Location:NODE_121434_length_5572_cov_28.541996	Coordinate:1487	Reads:17	Hits:1	Allocated_reads:17	Strand:-
GTACAAGGAAAGCATGGACTGATAACT
>Location:NODE_121434_length_5572_cov_28.541996	Coordinate:1487	Reads:1	Hits:1	Allocated_reads:1	Strand:-
GTGTACAAGGAAAGCATGGACTGATAACT
>Location:NODE_121434_length_5572_cov_28.541996	Coordinate:1487	Reads:17	Hits:1	Allocated_reads:17	Strand:-
TACAAGGAAAGCATGGACTGATAACT
>Location:NODE_121434_length_5572_cov_28.541996	Coordinate:1487	Reads:8	Hits:1	Allocated_reads:8	Strand:-
TGTACAAGGAAAGCATGGACTGATAACT
>Location:NODE_121434_length_5572_cov_28.541996	Coordinate:1494	Reads:2	Hits:1	Allocated_reads:2	Strand:-
GAAAAGTGTACAAGGAAAGCATGGACT
>Location:NODE_121434_length_5572_cov_28.541996	Coordinate:1500	Reads:1	Hits:1	Allocated_reads:1	Strand:-
TGAGGAGAGGAAAAGTGTACAAGGAAAGCA
>Location:NODE_121434_length_5572_cov_28.541996	Coordinate:1500	Reads:1	Hits:1	Allocated_reads:1	Strand:+
TGCTTTCCTTGTACACTTTTCCTC
>Location:NODE_121434_length_5572_cov_28.541996	Coordinate:1500	Reads:1	Hits:1	Allocated_reads:1	Strand:+
TGCTTTCCTTGTACACTTTTCCTCT
>Location:NODE_121434_length_5572_cov_28.541996	Coordinate:1505	Reads:1	Hits:1	Allocated_reads:1	Strand:+
TCCTTGTACACTTTTCCTCTCCTCACTTGT
>Location:NODE_121434_length_5572_cov_28.541996	Coordinate:1511	Reads:12	Hits:1	Allocated_reads:12	Strand:-
TGTGAACAAGTGAGGAGAGGAAAAGTGTA
>Location:NODE_121434_length_5572_cov_28.541996	Coordinate:1512	Reads:5	Hits:1	Allocated_reads:5	Strand:-
TGTGAACAAGTGAGGAGAGGAAAAGTGT
>Location:NODE_121434_length_5572_cov_28.541996	Coordinate:1513	Reads:1	Hits:1	Allocated_reads:1	Strand:-
ATGTGAACAAGTGAGGAGAGGAAAAGTG
>Location:NODE_121434_length_5572_cov_28.541996	Coordinate:1513	Reads:7	Hits:1	Allocated_reads:7	Strand:-
TGTGAACAAGTGAGGAGAGGAAAAGTG
>Location:NODE_121434_length_5572_cov_28.541996	Coordinate:1514	Reads:1	Hits:1	Allocated_reads:1	Strand:-
GTGAACAAGTGAGGAGAGGAAAAGT
>Location:NODE_121434_length_5572_cov_28.541996	Coordinate:1514	Reads:3	Hits:1	Allocated_reads:3	Strand:-
TGTGAACAAGTGAGGAGAGGAAAAGT
>Location:NODE_121434_length_5572_cov_28.541996	Coordinate:1516	Reads:1	Hits:1	Allocated_reads:1	Strand:-
AGAGATGTGAACAAGTGAGGAGAGGAATT
>Location:NODE_121434_length_5572_cov_28.541996	Coordinate:1519	Reads:1	Hits:1	Allocated_reads:1	Strand:-
AAAAGAGATGTGAACAAGTGAGGAGAGGA
>Location:NODE_121434_length_5572_cov_28.541996	Coordinate:1519	Reads:1	Hits:1	Allocated_reads:1	Strand:-
AAAGAGATGTGAACAAGTGAGGAGAGGA
>Location:NODE_121434_length_5572_cov_28.541996	Coordinate:1522	Reads:2	Hits:1	Allocated_reads:2	Strand:-
AAGAGATGTGAACAAGTGAGGAGA
>Location:NODE_121434_length_5572_cov_28.541996	Coordinate:1530	Reads:1	Hits:1	Allocated_reads:1	Strand:+
CTTGTTCACATCTCTTTTTACTGCCC
>Location:NODE_121434_length_5572_cov_28.541996	Coordinate:1530	Reads:1	Hits:1	Allocated_reads:1	Strand:+
CTTGTTCACATCTCTTTTTACTGCCCA
>Location:NODE_121434_length_5572_cov_28.541996	Coordinate:1542	Reads:1	Hits:1	Allocated_reads:1	Strand:-
TGCAAGAGTCACCATGGGCAGTAAAAAGA
>Location:NODE_121434_length_5572_cov_28.541996	Coordinate:1550	Reads:1	Hits:1	Allocated_reads:1	Strand:-
TGAGAGTACATGCAAGAGTCACCATGGGCAG
>Location:NODE_121434_length_5572_cov_28.541996	Coordinate:1551	Reads:1	Hits:1	Allocated_reads:1	Strand:-
AGAGTACATGCAAGAGTCACCATGGGCA
>Location:NODE_121434_length_5572_cov_28.541996	Coordinate:1551	Reads:3	Hits:1	Allocated_reads:3	Strand:-
TGAGAGTACATGCAAGAGTCACCATGGGCA
>Location:NODE_121434_length_5572_cov_28.541996	Coordinate:1551	Reads:1	Hits:1	Allocated_reads:1	Strand:-
TTTGAGAGTACATGCAAGAGTCACCATGGGCA
>Location:NODE_121434_length_5572_cov_28.541996	Coordinate:1552	Reads:1	Hits:1	Allocated_reads:1	Strand:-
TTGAGAGTACATGCAAGAGTCACCATGGGC
>Location:NODE_121434_length_5572_cov_28.541996	Coordinate:1553	Reads:4	Hits:1	Allocated_reads:4	Strand:-
TTTGAGAGTACATGCAAGAGTCACCATGGG
>Location:NODE_121434_length_5572_cov_28.541996	Coordinate:1554	Reads:6	Hits:1	Allocated_reads:6	Strand:-
TTTGAGAGTACATGCAAGAGTCACCATGG
>Location:NODE_121434_length_5572_cov_28.541996	Coordinate:1555	Reads:1	Hits:1	Allocated_reads:1	Strand:-
TGAGAGTACATGCAAGAGTCACCATG
>Location:NODE_121434_length_5572_cov_28.541996	Coordinate:1555	Reads:1	Hits:1	Allocated_reads:1	Strand:-
TTTGAGAGTACATGCAAGAGTCACCGTA
>Location:NODE_121434_length_5572_cov_28.541996	Coordinate:1555	Reads:5	Hits:1	Allocated_reads:5	Strand:-
TTTGAGAGTACATGCAAGAGTCACCATG
>Location:NODE_121434_length_5572_cov_28.541996	Coordinate:1556	Reads:3	Hits:1	Allocated_reads:3	Strand:-
TTTGAGAGTACATGCAAGAGTCACCAT
>Location:NODE_121434_length_5572_cov_28.541996	Coordinate:1557	Reads:1	Hits:1	Allocated_reads:1	Strand:-
ATTTGAGAGTACATGCAAGAGTCACCA
>Location:NODE_121434_length_5572_cov_28.541996	Coordinate:1557	Reads:5	Hits:1	Allocated_reads:5	Strand:-
TTTGAGAGTACATGCAAGAGTCACCA
>Location:NODE_121434_length_5572_cov_28.541996	Coordinate:1558	Reads:2	Hits:1	Allocated_reads:2	Strand:-
TTTGAGAGTACATGCAAGAGTCACC
>Location:NODE_121434_length_5572_cov_28.541996	Coordinate:1573	Reads:1	Hits:1	Allocated_reads:1	Strand:+
TACTCTCAAATTCACTTTTCTTTCACT
>Location:NODE_121434_length_5572_cov_28.541996	Coordinate:1573	Reads:4	Hits:1	Allocated_reads:4	Strand:+
TACTCTCAAATTCACTTTTCTTTCACTT
>Location:NODE_121434_length_5572_cov_28.541996	Coordinate:1573	Reads:6	Hits:1	Allocated_reads:6	Strand:+
TACTCTCAAATTCACTTTTCTTTCACTTT
>Location:NODE_121434_length_5572_cov_28.541996	Coordinate:1574	Reads:1	Hits:1	Allocated_reads:1	Strand:-
AGTGAAAGAAAAGTGAATTTGAGAGT
>Location:NODE_121434_length_5572_cov_28.541996	Coordinate:1576	Reads:1	Hits:1	Allocated_reads:1	Strand:-
GGAAAAGTGAAAGAAAAGTGAATTTGAGA
>Location:NODE_121434_length_5572_cov_28.541996	Coordinate:1584	Reads:1	Hits:1	Allocated_reads:1	Strand:-
ATGGCTGGAAAAGTGAAAGAAAAGTGA
>Location:NODE_121434_length_5572_cov_28.541996	Coordinate:1586	Reads:1	Hits:1	Allocated_reads:1	Strand:-
AGGGATGGCTGGAAAAGTGAAAGAAAAGT
>Location:NODE_121434_length_5572_cov_28.541996	Coordinate:1596	Reads:1	Hits:1	Allocated_reads:1	Strand:+
CACTTTTCCAGCCATCCCTTTATTTAC
>Location:NODE_121434_length_5572_cov_28.541996	Coordinate:1596	Reads:1	Hits:1	Allocated_reads:1	Strand:-
CAGTAAATAAAGGGATGGCTGGAAAAGTG
>Location:NODE_121434_length_5572_cov_28.541996	Coordinate:1610	Reads:1	Hits:1	Allocated_reads:1	Strand:+
TCCCTTTATTTACTGGGACTTCCTAACT
>Location:NODE_121434_length_5572_cov_28.541996	Coordinate:1612	Reads:1	Hits:1	Allocated_reads:1	Strand:-
AAAAGTTAGGAAGTCCCAGTAAATAAAGG
>Location:NODE_121434_length_5572_cov_28.541996	Coordinate:1612	Reads:1	Hits:1	Allocated_reads:1	Strand:+
CCTTTATTTACTGGGACTTCCTAACTTTT
>Location:NODE_121434_length_5572_cov_28.541996	Coordinate:1615	Reads:1	Hits:1	Allocated_reads:1	Strand:+
TTATTTACTGGGACTTCCTAACTTTTTGC
>Location:NODE_121434_length_5572_cov_28.541996	Coordinate:1616	Reads:1	Hits:1	Allocated_reads:1	Strand:+
TATTTACTGGGACTTCCTAACTTTTTGCT
>Location:NODE_121434_length_5572_cov_28.541996	Coordinate:1629	Reads:1	Hits:1	Allocated_reads:1	Strand:+
TTCCTAACTTTTTGCTTATCCCTTCT
>Location:NODE_121434_length_5572_cov_28.541996	Coordinate:1630	Reads:1	Hits:1	Allocated_reads:1	Strand:-
AAAGAGAGAAGGGATAAGCAAAAAGTTAGGA
>Location:NODE_121434_length_5572_cov_28.541996	Coordinate:1634	Reads:1	Hits:1	Allocated_reads:1	Strand:-
AAAGAGAGAAGGGATAAGCAAAAAGTT
>Location:NODE_121434_length_5572_cov_28.541996	Coordinate:1635	Reads:2	Hits:1	Allocated_reads:2	Strand:-
CAAAGAGAGAAGGGATAAGCAAAAAGT
>Location:NODE_121434_length_5572_cov_28.541996	Coordinate:1635	Reads:43	Hits:1	Allocated_reads:43	Strand:-
TTGGCAAAGAGAGAAGGGATAAGCAAAAAGT
>Location:NODE_121434_length_5572_cov_28.541996	Coordinate:1637	Reads:1	Hits:1	Allocated_reads:1	Strand:+
TTTTTGCTTATCCCTTCTCTCTTTGCCAAT
>Location:NODE_121434_length_5572_cov_28.541996	Coordinate:1638	Reads:3	Hits:1	Allocated_reads:3	Strand:-
TTGGCAAAGAGAGAAGGGATAAGCAAAA
>Location:NODE_121434_length_5572_cov_28.541996	Coordinate:1639	Reads:1	Hits:1	Allocated_reads:1	Strand:-
ATTGGCAAAGAGAGAAGGGATAAGCAAA
>Location:NODE_121434_length_5572_cov_28.541996	Coordinate:1639	Reads:2	Hits:1	Allocated_reads:2	Strand:-
TTGGCAAAGAGAGAAGGGATAAGCAAA
>Location:NODE_121434_length_5572_cov_28.541996	Coordinate:1642	Reads:1	Hits:1	Allocated_reads:1	Strand:-
TTAATTGGCAAAGAGAGAAGGGATAAGC
>Location:NODE_121434_length_5572_cov_28.541996	Coordinate:1642	Reads:2	Hits:1	Allocated_reads:2	Strand:-
TTGGCAAAGAGAGAAGGGATAAGC
>Location:NODE_121434_length_5572_cov_28.541996	Coordinate:1656	Reads:6	Hits:1	Allocated_reads:6	Strand:+
TCTTTGCCAATTAAGCACAACATTTAAT
>Location:NODE_121434_length_5572_cov_28.541996	Coordinate:1684	Reads:1	Hits:1	Allocated_reads:1	Strand:+
TGCTTTACGTTTCTTTATTTATTCAGTT
>Location:NODE_121434_length_5572_cov_28.541996	Coordinate:1689	Reads:1	Hits:1	Allocated_reads:1	Strand:-
TCCTTGAAACTGAATAAATAAAGAAACGTA
>Location:NODE_121434_length_5572_cov_28.541996	Coordinate:1690	Reads:1	Hits:1	Allocated_reads:1	Strand:-
TATCCTTGAAACTGAATAAATAAAGAAACGT
>Location:NODE_121434_length_5572_cov_28.541996	Coordinate:1691	Reads:1	Hits:1	Allocated_reads:1	Strand:-
TATCCTTGAAACTGAATAAATAAAGAAACG
>Location:NODE_121434_length_5572_cov_28.541996	Coordinate:1695	Reads:1	Hits:1	Allocated_reads:1	Strand:-
ATATCCTTGAAACTGAATAAATAAATT
>Location:NODE_121434_length_5572_cov_28.541996	Coordinate:1695	Reads:1	Hits:1	Allocated_reads:1	Strand:-
TATCCTTGAAACTGAATAAATAAAGA
>Location:NODE_121434_length_5572_cov_28.541996	Coordinate:1695	Reads:1	Hits:1	Allocated_reads:1	Strand:-
TCCATATCCTTGAAACTGAATAAATAAAGA
>Location:NODE_121434_length_5572_cov_28.541996	Coordinate:1695	Reads:5	Hits:1	Allocated_reads:5	Strand:-
TTCCATATCCTTGAAACTGAATAAATAAAGA
>Location:NODE_121434_length_5572_cov_28.541996	Coordinate:1696	Reads:1	Hits:1	Allocated_reads:1	Strand:-
CATATCCTTGAAACTGAATAAATAAAG
>Location:NODE_121434_length_5572_cov_28.541996	Coordinate:1696	Reads:3	Hits:1	Allocated_reads:3	Strand:-
TATCCTTGAAACTGAATAAATAAAG
>Location:NODE_121434_length_5572_cov_28.541996	Coordinate:1696	Reads:2	Hits:1	Allocated_reads:2	Strand:-
TCCATATCCTTGAAACTGAATAAATAAAG
>Location:NODE_121434_length_5572_cov_28.541996	Coordinate:1696	Reads:1	Hits:1	Allocated_reads:1	Strand:-
TTCCATATCCTTGAAACTGAATAAATAAAG
>Location:NODE_121434_length_5572_cov_28.541996	Coordinate:1697	Reads:1	Hits:1	Allocated_reads:1	Strand:-
TCCATATCCTTGAAACTGAATAAATAAA
>Location:NODE_121434_length_5572_cov_28.541996	Coordinate:1697	Reads:3	Hits:1	Allocated_reads:3	Strand:-
TTCCATATCCTTGAAACTGAATAAATAAA
>Location:NODE_121434_length_5572_cov_28.541996	Coordinate:1699	Reads:1	Hits:1	Allocated_reads:1	Strand:-
ATTTTCCATATCCTTGAAACTGAATAAATA
>Location:NODE_121434_length_5572_cov_28.541996	Coordinate:1699	Reads:33	Hits:1	Allocated_reads:33	Strand:-
TTCCATATCCTTGAAACTGAATAAATA
>Location:NODE_121434_length_5572_cov_28.541996	Coordinate:1699	Reads:1	Hits:1	Allocated_reads:1	Strand:-
TTTTCCATATCCTTGAAACTGAATAAATA
>Location:NODE_121434_length_5572_cov_28.541996	Coordinate:1700	Reads:1	Hits:1	Allocated_reads:1	Strand:-
TCCATATCCTTGAAACTGAATAAAT
>Location:NODE_121434_length_5572_cov_28.541996	Coordinate:1700	Reads:1	Hits:1	Allocated_reads:1	Strand:-
TTCCATATCCTTGAAACTGAATAAAT
>Location:NODE_121434_length_5572_cov_28.541996	Coordinate:1701	Reads:1	Hits:1	Allocated_reads:1	Strand:-
ATTTTCCATATCCTTGAAACTGAATAAA
>Location:NODE_121434_length_5572_cov_28.541996	Coordinate:1701	Reads:3	Hits:1	Allocated_reads:3	Strand:-
TATTTTCCATATCCTTGAAACTGAATAAA
>Location:NODE_121434_length_5572_cov_28.541996	Coordinate:1701	Reads:2	Hits:1	Allocated_reads:2	Strand:-
TTTTCCATATCCTTGAAACTGAATAAA
>Location:NODE_121434_length_5572_cov_28.541996	Coordinate:1702	Reads:2	Hits:1	Allocated_reads:2	Strand:-
TATTTTCCATATCCTTGAAACTGAATAA
>Location:NODE_121434_length_5572_cov_28.541996	Coordinate:1703	Reads:1	Hits:1	Allocated_reads:1	Strand:-
ATCTATTTTCCATATCCTTGAAACTGAATA
>Location:NODE_121434_length_5572_cov_28.541996	Coordinate:1703	Reads:3	Hits:1	Allocated_reads:3	Strand:-
ATTTTCCATATCCTTGAAACTGAATA
>Location:NODE_121434_length_5572_cov_28.541996	Coordinate:1703	Reads:1	Hits:1	Allocated_reads:1	Strand:-
CTATTTTCCATATCCTTGAAACTGAATA
>Location:NODE_121434_length_5572_cov_28.541996	Coordinate:1703	Reads:1	Hits:1	Allocated_reads:1	Strand:-
TATTTTCCATATCCTTGAAGCTGAATA
>Location:NODE_121434_length_5572_cov_28.541996	Coordinate:1703	Reads:66	Hits:1	Allocated_reads:66	Strand:-
TATTTTCCATATCCTTGAAACTGAATA
>Location:NODE_121434_length_5572_cov_28.541996	Coordinate:1704	Reads:3	Hits:1	Allocated_reads:3	Strand:-
TATTTTCCATATCCTTGAAACTGAAT
>Location:NODE_121434_length_5572_cov_28.541996	Coordinate:1705	Reads:1	Hits:1	Allocated_reads:1	Strand:-
TCTATTTTCCATATCCTTGAAACTGAA
>Location:NODE_121434_length_5572_cov_28.541996	Coordinate:1705	Reads:1	Hits:1	Allocated_reads:1	Strand:-
TGATCTATTTTCCATATCCTTGAAACTGAA
>Location:NODE_121434_length_5572_cov_28.541996	Coordinate:1706	Reads:1	Hits:1	Allocated_reads:1	Strand:-
AATGATCTATTTTCCATATCCTTGAAACTGA
>Location:NODE_121434_length_5572_cov_28.541996	Coordinate:1706	Reads:2	Hits:1	Allocated_reads:2	Strand:-
TATTTTCCATATCCTTGAAGCTGA
>Location:NODE_121434_length_5572_cov_28.541996	Coordinate:1706	Reads:1	Hits:1	Allocated_reads:1	Strand:-
TGATCTATTTTCCATATCCTTGAAACTGA
>Location:NODE_121434_length_5572_cov_28.541996	Coordinate:1708	Reads:2	Hits:1	Allocated_reads:2	Strand:-
AATGATCTATTTTCCATATCCTTGAAACT
>Location:NODE_121434_length_5572_cov_28.541996	Coordinate:1710	Reads:1	Hits:1	Allocated_reads:1	Strand:-
AATGATCTATTTTCCATATCCTTGAAA
>Location:NODE_121434_length_5572_cov_28.541996	Coordinate:1719	Reads:1	Hits:1	Allocated_reads:1	Strand:+
TATGGAAAATAGATCATTTAAATGTATTT
>Location:NODE_121434_length_5572_cov_28.541996	Coordinate:1720	Reads:1	Hits:1	Allocated_reads:1	Strand:+
ATGGAAAATAGATCATTTAAATGTATTT
>Location:NODE_121434_length_5572_cov_28.541996	Coordinate:1725	Reads:2	Hits:1	Allocated_reads:2	Strand:+
AAATAGATCATTTAAATGTATTTTACATT
>Location:NODE_121434_length_5572_cov_28.541996	Coordinate:1789	Reads:1	Hits:1	Allocated_reads:1	Strand:+
TATAGTTATTCTGTATTTCTTTTTCA
>Location:NODE_121434_length_5572_cov_28.541996	Coordinate:1789	Reads:1	Hits:1	Allocated_reads:1	Strand:+
TATAGTTATTCTGTATTTCTTTTTCAAGTGT
>Location:NODE_121434_length_5572_cov_28.541996	Coordinate:1790	Reads:1	Hits:1	Allocated_reads:1	Strand:+
ATAGTTATTCTGTATTTCTTTTTCAAGT
>Location:NODE_121434_length_5572_cov_28.541996	Coordinate:1791	Reads:1	Hits:1	Allocated_reads:1	Strand:-
CAACACTTGAAAAAGAAATACAGAATAACTA
>Location:NODE_121434_length_5572_cov_28.541996	Coordinate:1792	Reads:1	Hits:1	Allocated_reads:1	Strand:+
AGTTATTCTGTATTTCTTTTTCAAGTGT
>Location:NODE_121434_length_5572_cov_28.541996	Coordinate:1803	Reads:1	Hits:1	Allocated_reads:1	Strand:-
CATTAAAATCAACACTTGAAAAAGAAAT
>Location:NODE_121434_length_5572_cov_28.541996	Coordinate:1807	Reads:1	Hits:1	Allocated_reads:1	Strand:-
AAACCCATTAAAATCAACACTTGAAAAAG
>Location:NODE_121434_length_5572_cov_28.541996	Coordinate:1807	Reads:1	Hits:1	Allocated_reads:1	Strand:-
TAAACCCATTAAAATCAACACTTGAAAAAG
>Location:NODE_121434_length_5572_cov_28.541996	Coordinate:1809	Reads:1	Hits:1	Allocated_reads:1	Strand:-
TAAACCCATTAAAATCAACACTTGAAAA
>Location:NODE_121434_length_5572_cov_28.541996	Coordinate:1810	Reads:1	Hits:1	Allocated_reads:1	Strand:-
TTTAAACCCATTAAAATCAACACTTGAAA
>Location:NODE_121434_length_5572_cov_28.541996	Coordinate:1812	Reads:1	Hits:1	Allocated_reads:1	Strand:-
TATTTAAACCCATTAAAATCAACACTTGA
>Location:NODE_121434_length_5572_cov_28.541996	Coordinate:1820	Reads:1	Hits:1	Allocated_reads:1	Strand:+
TGATTTTAATGGGTTTAAATACTGTAGTA
>Location:NODE_121434_length_5572_cov_28.541996	Coordinate:1826	Reads:1	Hits:1	Allocated_reads:1	Strand:+
TAATGGGTTTAAATACTGTAGTATT
>Location:NODE_121434_length_5572_cov_28.541996	Coordinate:1827	Reads:1	Hits:1	Allocated_reads:1	Strand:+
AATGGGTTTAAATACTGTAGTATT
>Location:NODE_121434_length_5572_cov_28.541996	Coordinate:1860	Reads:6	Hits:1	Allocated_reads:6	Strand:+
ATAGACATAAGATTGTTGTGCTCCATT
>Location:NODE_121434_length_5572_cov_28.541996	Coordinate:1860	Reads:8	Hits:1	Allocated_reads:8	Strand:+
ATAGACATAAGATTGTTGTGCTCCATTT
>Location:NODE_121434_length_5572_cov_28.541996	Coordinate:1860	Reads:2	Hits:1	Allocated_reads:2	Strand:+
ATAGACATAAGATTGTTGTGCTCCATTTC
>Location:NODE_121434_length_5572_cov_28.541996	Coordinate:1860	Reads:1	Hits:1	Allocated_reads:1	Strand:+
ATAGACATAAGATTGTTGTGCTCCATTTCC
>Location:NODE_121434_length_5572_cov_28.541996	Coordinate:1860	Reads:1	Hits:1	Allocated_reads:1	Strand:+
ATAGACATAAGATTGTTGTGCTCCATTTCCA
>Location:NODE_121434_length_5572_cov_28.541996	Coordinate:1862	Reads:1	Hits:1	Allocated_reads:1	Strand:+
AGACATAAGATTGTTGTGCTCCATT
>Location:NODE_121434_length_5572_cov_28.541996	Coordinate:1864	Reads:1	Hits:1	Allocated_reads:1	Strand:-
AATGGAAATGGAGCACAACAATCTTATGT
>Location:NODE_121434_length_5572_cov_28.541996	Coordinate:1870	Reads:1	Hits:1	Allocated_reads:1	Strand:-
TAGGGAATGGAAATGGAGCACAACAATC
>Location:NODE_121434_length_5572_cov_28.541996	Coordinate:1871	Reads:1	Hits:1	Allocated_reads:1	Strand:+
ATTGTTGTGCTCCATTTCCATTCCCT
>Location:NODE_121434_length_5572_cov_28.541996	Coordinate:1873	Reads:1	Hits:1	Allocated_reads:1	Strand:-
CTAAATAGGGAATGGAAATGGAGCACAACA
>Location:NODE_121434_length_5572_cov_28.541996	Coordinate:1881	Reads:1	Hits:1	Allocated_reads:1	Strand:-
GCTTGTTCTAAATAGGGAATGGAAATGGA
>Location:NODE_121434_length_5572_cov_28.541996	Coordinate:1881	Reads:1	Hits:1	Allocated_reads:1	Strand:+
TCCATTTCCATTCCCTATTTAGAACA
>Location:NODE_121434_length_5572_cov_28.541996	Coordinate:1882	Reads:1	Hits:1	Allocated_reads:1	Strand:-
TAAGCTTGTTCTAAATAGGGAATGGAAATGG
>Location:NODE_121434_length_5572_cov_28.541996	Coordinate:1883	Reads:2	Hits:1	Allocated_reads:2	Strand:-
TAAGCTTGTTCTAAATAGGGAATGGAAATG
>Location:NODE_121434_length_5572_cov_28.541996	Coordinate:1884	Reads:1	Hits:1	Allocated_reads:1	Strand:-
TAAGCTTGTTCTAAATAGGGAATGGATGG
>Location:NODE_121434_length_5572_cov_28.541996	Coordinate:1884	Reads:2	Hits:1	Allocated_reads:2	Strand:-
TAAGCTTGTTCTAAATAGGGAATGGAAAT
>Location:NODE_121434_length_5572_cov_28.541996	Coordinate:1885	Reads:1	Hits:1	Allocated_reads:1	Strand:-
TAAGCTTGTTCTAAATAGGGAATGGAAA
>Location:NODE_121434_length_5572_cov_28.541996	Coordinate:1889	Reads:1	Hits:1	Allocated_reads:1	Strand:-
TAAGCTTGTTCTAAATAGGGAATG
>Location:NODE_121434_length_5572_cov_28.541996	Coordinate:1903	Reads:1	Hits:1	Allocated_reads:1	Strand:+
AACAAGCTTACAGGGTCATTGTGAGTCT
>Location:NODE_121434_length_5572_cov_28.541996	Coordinate:1907	Reads:1	Hits:1	Allocated_reads:1	Strand:-
TGAAAAGACTCACAATGACCCTGTAAGCT
>Location:NODE_121434_length_5572_cov_28.541996	Coordinate:1913	Reads:1	Hits:1	Allocated_reads:1	Strand:-
AATGAAAAGACTCACAATGACCCTG
>Location:NODE_121434_length_5572_cov_28.541996	Coordinate:1914	Reads:5	Hits:1	Allocated_reads:5	Strand:-
AAAGAATGAAAAGACTCACAATGACCCT
>Location:NODE_121434_length_5572_cov_28.541996	Coordinate:1914	Reads:4	Hits:1	Allocated_reads:4	Strand:-
CTAAAGAATGAAAAGACTCACAATGACCCT
>Location:NODE_121434_length_5572_cov_28.541996	Coordinate:1914	Reads:3	Hits:1	Allocated_reads:3	Strand:-
GAATGAAAAGACTCACAATGACCCT
>Location:NODE_121434_length_5572_cov_28.541996	Coordinate:1914	Reads:11	Hits:1	Allocated_reads:11	Strand:-
TAAAGAATGAAAAGACTCACAATGACCCT
>Location:NODE_121434_length_5572_cov_28.541996	Coordinate:1915	Reads:1	Hits:1	Allocated_reads:1	Strand:-
GAATGAAAAGACTCACAATGACCC
>Location:NODE_121434_length_5572_cov_28.541996	Coordinate:1915	Reads:1	Hits:1	Allocated_reads:1	Strand:-
TAAAGAATGAAAAGACTCACAATGACCC
>Location:NODE_121434_length_5572_cov_28.541996	Coordinate:1916	Reads:1	Hits:1	Allocated_reads:1	Strand:-
CACTAAAGAATGAAAAGACTCATAATGACC
>Location:NODE_121434_length_5572_cov_28.541996	Coordinate:1916	Reads:7	Hits:1	Allocated_reads:7	Strand:-
CACTAAAGAATGAAAAGACTCACAATGACC
>Location:NODE_121434_length_5572_cov_28.541996	Coordinate:1916	Reads:1	Hits:1	Allocated_reads:1	Strand:-
CTAAAGAATGAAAAGACTCACAATGACC
>Location:NODE_121434_length_5572_cov_28.541996	Coordinate:1916	Reads:1	Hits:1	Allocated_reads:1	Strand:+
GGTCATTGTGAGTCTTTTCATTCT
>Location:NODE_121434_length_5572_cov_28.541996	Coordinate:1916	Reads:4	Hits:1	Allocated_reads:4	Strand:-
TAAAGAATGAAAAGACTCACAATGACC
>Location:NODE_121434_length_5572_cov_28.541996	Coordinate:1917	Reads:3	Hits:1	Allocated_reads:3	Strand:-
CACTAAAGAATGAAAAGACTCACAATGAC
>Location:NODE_121434_length_5572_cov_28.541996	Coordinate:1918	Reads:1	Hits:1	Allocated_reads:1	Strand:-
CACTAAAGAATGAAAAGACTCACAATGA
>Location:NODE_121434_length_5572_cov_28.541996	Coordinate:1920	Reads:1	Hits:1	Allocated_reads:1	Strand:-
ACACTAAAGAATGAAAAGACTCACAAT
>Location:NODE_121434_length_5572_cov_28.541996	Coordinate:1920	Reads:1	Hits:1	Allocated_reads:1	Strand:-
ATCTACACTAAAGAATGAAAAGACTCACAAT
>Location:NODE_121434_length_5572_cov_28.541996	Coordinate:1920	Reads:1	Hits:1	Allocated_reads:1	Strand:-
CACTAAAGAATGAAAAGACTCACAAT
>Location:NODE_121434_length_5572_cov_28.541996	Coordinate:1920	Reads:1	Hits:1	Allocated_reads:1	Strand:-
CTACACTAAAGAATGAAAAGACTCACAAT
>Location:NODE_121434_length_5572_cov_28.541996	Coordinate:1920	Reads:9	Hits:1	Allocated_reads:9	Strand:-
TACACTAAAGAATGAAAAGACTCACAAT
>Location:NODE_121434_length_5572_cov_28.541996	Coordinate:1920	Reads:1	Hits:1	Allocated_reads:1	Strand:-
TCTACACTAAAGAATGAAAAGACTCACAAT
>Location:NODE_121434_length_5572_cov_28.541996	Coordinate:1922	Reads:1	Hits:1	Allocated_reads:1	Strand:-
ATCTACACTAAAGAATGAAAAGACTCACA
>Location:NODE_121434_length_5572_cov_28.541996	Coordinate:1926	Reads:37	Hits:1	Allocated_reads:37	Strand:-
TACAATCTACACTAAAGAATGAAAAGACT
>Location:NODE_121434_length_5572_cov_28.541996	Coordinate:1926	Reads:16	Hits:1	Allocated_reads:16	Strand:-
TTACAATCTACACTAAAGAATGAAAAGACT
>Location:NODE_121434_length_5572_cov_28.541996	Coordinate:1927	Reads:6	Hits:1	Allocated_reads:6	Strand:-
TACAATCTACACTAAAGAATGAAAAGAC
>Location:NODE_121434_length_5572_cov_28.541996	Coordinate:1927	Reads:3	Hits:1	Allocated_reads:3	Strand:-
TTACAATCTACACTAAAGAATGAAAAGAC
>Location:NODE_121434_length_5572_cov_28.541996	Coordinate:1928	Reads:1	Hits:1	Allocated_reads:1	Strand:-
TACAATCTACACTAAAGAATGAAAAGA
>Location:NODE_121434_length_5572_cov_28.541996	Coordinate:1928	Reads:4	Hits:1	Allocated_reads:4	Strand:-
TTACAATCTACACTAAAGAATGAAAAGA
>Location:NODE_121434_length_5572_cov_28.541996	Coordinate:1929	Reads:1	Hits:1	Allocated_reads:1	Strand:-
TTACAATCTACACTAAAGAATGAAAAG
>Location:NODE_121434_length_5572_cov_28.541996	Coordinate:1939	Reads:1	Hits:1	Allocated_reads:1	Strand:+
TTTAGTGTAGATTGTAACTTGAGCTGAAGC
>Location:NODE_121434_length_5572_cov_28.541996	Coordinate:1941	Reads:1	Hits:1	Allocated_reads:1	Strand:+
TAGTGTAGATTGTAACTTGAGCTGA
>Location:NODE_121434_length_5572_cov_28.541996	Coordinate:1941	Reads:3	Hits:1	Allocated_reads:3	Strand:+
TAGTGTAGATTGTAACTTGAGCTGAAGC
>Location:NODE_121434_length_5572_cov_28.541996	Coordinate:1941	Reads:1	Hits:1	Allocated_reads:1	Strand:+
TAGTGTAGATTGTAACTTGAGCTGAAGCT
>Location:NODE_121434_length_5572_cov_28.541996	Coordinate:1942	Reads:4	Hits:1	Allocated_reads:4	Strand:-
TAGCTTCAGCTCAAGTTACAATCTACACT
>Location:NODE_121434_length_5572_cov_28.541996	Coordinate:1942	Reads:1	Hits:1	Allocated_reads:1	Strand:-
TTAGCTTCAGCTCAAGTTACAATCTACACT
>Location:NODE_121434_length_5572_cov_28.541996	Coordinate:1943	Reads:2	Hits:1	Allocated_reads:2	Strand:+
GTGTAGATTGTAACTTGAGCTGAAGCT
>Location:NODE_121434_length_5572_cov_28.541996	Coordinate:1945	Reads:3	Hits:1	Allocated_reads:3	Strand:+
GTAGATTGTAACTTGAGCTGAAGC
>Location:NODE_121434_length_5572_cov_28.541996	Coordinate:1945	Reads:5	Hits:1	Allocated_reads:5	Strand:+
GTAGATTGTAACTTGAGCTGAAGCT
>Location:NODE_121434_length_5572_cov_28.541996	Coordinate:1945	Reads:1	Hits:1	Allocated_reads:1	Strand:+
GTAGATTGTAACTTGAGCTGAAGCTAAA
>Location:NODE_121434_length_5572_cov_28.541996	Coordinate:1945	Reads:1	Hits:1	Allocated_reads:1	Strand:+
GTAGATTGTAACTTGAGCTGAAGCTAGT
>Location:NODE_121434_length_5572_cov_28.541996	Coordinate:1945	Reads:2	Hits:1	Allocated_reads:2	Strand:+
GTAGATTGTAACTTGAGCTGAAGCTAAATT
>Location:NODE_121434_length_5572_cov_28.541996	Coordinate:1946	Reads:1	Hits:1	Allocated_reads:1	Strand:+
TAGATTGTAACTTGAGCTGAAGCT
>Location:NODE_121434_length_5572_cov_28.541996	Coordinate:1946	Reads:1	Hits:1	Allocated_reads:1	Strand:+
TAGATTGTAACTTGAGCTGAAGCTAAATT
>Location:NODE_121434_length_5572_cov_28.541996	Coordinate:1950	Reads:1	Hits:1	Allocated_reads:1	Strand:+
TTGTAACTTGAGCTGAAGCTAAAT
>Location:NODE_121434_length_5572_cov_28.541996	Coordinate:1950	Reads:1	Hits:1	Allocated_reads:1	Strand:+
TTGTAACTTGAGCTGAAGCTAAATT
>Location:NODE_121434_length_5572_cov_28.541996	Coordinate:1950	Reads:5	Hits:1	Allocated_reads:5	Strand:+
TTGTAACTTGAGCTGAAGCTAAATTAGGT
>Location:NODE_121434_length_5572_cov_28.541996	Coordinate:1954	Reads:9	Hits:1	Allocated_reads:9	Strand:-
TAGGAACCTAATTTAGCTTCAGCTCAAGTT
>Location:NODE_121434_length_5572_cov_28.541996	Coordinate:1955	Reads:2	Hits:1	Allocated_reads:2	Strand:-
AGGAACCTAATTTAGCTTCAGCTCAAGT
>Location:NODE_121434_length_5572_cov_28.541996	Coordinate:1955	Reads:1	Hits:1	Allocated_reads:1	Strand:-
TAGGAACCTAATTTAGCTTCAGCTCAATT
>Location:NODE_121434_length_5572_cov_28.541996	Coordinate:1955	Reads:98	Hits:1	Allocated_reads:98	Strand:-
TAGGAACCTAATTTAGCTTCAGCTCAAGT
>Location:NODE_121434_length_5572_cov_28.541996	Coordinate:1955	Reads:1	Hits:1	Allocated_reads:1	Strand:-
TTTAGGAACCTAATTTAGCTTCAGCTCAAGT
>Location:NODE_121434_length_5572_cov_28.541996	Coordinate:1956	Reads:1	Hits:1	Allocated_reads:1	Strand:-
AGGAACCTAATTTAGCTTCAGCTCAAG
>Location:NODE_121434_length_5572_cov_28.541996	Coordinate:1956	Reads:3	Hits:1	Allocated_reads:3	Strand:-
TAGGAACCTAATTTAGCTTCAGCTCAAG
>Location:NODE_121434_length_5572_cov_28.541996	Coordinate:1958	Reads:1	Hits:1	Allocated_reads:1	Strand:-
TAGGAACCTAATTTAGCTTCAGCTTT
>Location:NODE_121434_length_5572_cov_28.541996	Coordinate:1958	Reads:2	Hits:1	Allocated_reads:2	Strand:-
TAGGAACCTAATTTAGCTTCAGCTCA
>Location:NODE_121434_length_5572_cov_28.541996	Coordinate:1959	Reads:2	Hits:1	Allocated_reads:2	Strand:-
TAGGAACCTAATTTAGCTTCAGCTC
>Location:NODE_121434_length_5572_cov_28.541996	Coordinate:1960	Reads:4	Hits:1	Allocated_reads:4	Strand:-
TAGGAACCTAATTTAGCTTCAGCT
>Location:NODE_121434_length_5572_cov_28.541996	Coordinate:1961	Reads:1	Hits:1	Allocated_reads:1	Strand:-
TTCTTTTAGGAACCTAATTTAGCTTCAGC
>Location:NODE_121434_length_5572_cov_28.541996	Coordinate:1974	Reads:3	Hits:1	Allocated_reads:3	Strand:+
TAGGTTCCTAAAAGAAGCTAGTAGCTAGT
>Location:NODE_121434_length_5572_cov_28.541996	Coordinate:1974	Reads:1	Hits:1	Allocated_reads:1	Strand:+
TAGGTTCCTAAAAGAAGCTAGTAGCTAGTGT
>Location:NODE_121434_length_5572_cov_28.541996	Coordinate:1984	Reads:1	Hits:1	Allocated_reads:1	Strand:-
TACCAACACTAGCTACTAGCTTCTTT
>Location:NODE_121434_length_5572_cov_28.541996	Coordinate:1984	Reads:12	Hits:1	Allocated_reads:12	Strand:-
TCATACCAACACTAGCTACTAGCTTCTTT
>Location:NODE_121434_length_5572_cov_28.541996	Coordinate:1985	Reads:9	Hits:1	Allocated_reads:9	Strand:-
TCATACCAACACTAGCTACTAGCTTCTT
>Location:NODE_121434_length_5572_cov_28.541996	Coordinate:1989	Reads:1	Hits:1	Allocated_reads:1	Strand:-
TCATACCAACACTAGCTACTAGCT
>Location:NODE_121434_length_5572_cov_28.541996	Coordinate:1990	Reads:1	Hits:1	Allocated_reads:1	Strand:-
CTGAGTCTCATACCAACACTAGCTACTAGC
>Location:NODE_121434_length_5572_cov_28.541996	Coordinate:1990	Reads:1	Hits:1	Allocated_reads:1	Strand:-
TCTGAGTCTCATACCAACACTAGCTACTAGC
>Location:NODE_121434_length_5572_cov_28.541996	Coordinate:1990	Reads:2	Hits:1	Allocated_reads:2	Strand:-
TGAGTCTCATACCAACACTAGCTACTAGC
>Location:NODE_121434_length_5572_cov_28.541996	Coordinate:1991	Reads:1	Hits:1	Allocated_reads:1	Strand:-
TCTGAGTCTCATACCAACACTAGCTACTAG
>Location:NODE_121434_length_5572_cov_28.541996	Coordinate:1995	Reads:1	Hits:1	Allocated_reads:1	Strand:+
TAGCTAGTGTTGGTATGAGACTCAGAGG
>Location:NODE_121434_length_5572_cov_28.541996	Coordinate:1996	Reads:1	Hits:1	Allocated_reads:1	Strand:+
AGCTAGTGTTGGTATGAGACTCAGAGGAAACA
>Location:NODE_121434_length_5572_cov_28.541996	Coordinate:1996	Reads:1	Hits:1	Allocated_reads:1	Strand:-
TTCCTCTGAGTCTCATACCAACACTAGCT
>Location:NODE_121434_length_5572_cov_28.541996	Coordinate:1999	Reads:2	Hits:1	Allocated_reads:2	Strand:-
TGTTTCCTCTGAGTCTCATACCAACACTA
>Location:NODE_121434_length_5572_cov_28.541996	Coordinate:2000	Reads:1	Hits:1	Allocated_reads:1	Strand:-
TCATGTTTCCTCTGAGTCTCATACCAACACT
>Location:NODE_121434_length_5572_cov_28.541996	Coordinate:2000	Reads:11	Hits:1	Allocated_reads:11	Strand:-
TGTTTCCTCTGAGTCTCATACCAACACT
>Location:NODE_121434_length_5572_cov_28.541996	Coordinate:2002	Reads:1	Hits:1	Allocated_reads:1	Strand:+
TGTTGGTATGAGACTCAGAGGAAACATGA
>Location:NODE_121434_length_5572_cov_28.541996	Coordinate:2002	Reads:2	Hits:1	Allocated_reads:2	Strand:-
TGTTTCCTCTGAGTCTCATACCAACA
>Location:NODE_121434_length_5572_cov_28.541996	Coordinate:2003	Reads:2	Hits:1	Allocated_reads:2	Strand:+
GTTGGTATGAGACTCAGAGGAAACATGA
>Location:NODE_121434_length_5572_cov_28.541996	Coordinate:2003	Reads:3	Hits:1	Allocated_reads:3	Strand:+
GTTGGTATGAGACTCAGAGGAAACATGAT
>Location:NODE_121434_length_5572_cov_28.541996	Coordinate:2006	Reads:1	Hits:1	Allocated_reads:1	Strand:-
AATCATGTTTCCTCTGAGTCTCATACC
>Location:NODE_121434_length_5572_cov_28.541996	Coordinate:2006	Reads:1	Hits:1	Allocated_reads:1	Strand:-
CAATCATGTTTCCTCTGAGTCTCATACC
>Location:NODE_121434_length_5572_cov_28.541996	Coordinate:2013	Reads:1	Hits:1	Allocated_reads:1	Strand:-
GACAGACAATCATGTTTCCTCTGAGTC
>Location:NODE_121434_length_5572_cov_28.541996	Coordinate:2014	Reads:2	Hits:1	Allocated_reads:2	Strand:+
ACTCAGAGGAAACATGATTGTCTGTCG
>Location:NODE_121434_length_5572_cov_28.541996	Coordinate:2014	Reads:1	Hits:1	Allocated_reads:1	Strand:-
GACGACAGACAATCATGTTTCCTCTGAGT
>Location:NODE_121434_length_5572_cov_28.541996	Coordinate:2015	Reads:1	Hits:1	Allocated_reads:1	Strand:+
CTCAGAGGAAACATGATTGTCTGTCGTCAA
>Location:NODE_121434_length_5572_cov_28.541996	Coordinate:2018	Reads:10	Hits:1	Allocated_reads:10	Strand:+
AGAGGAAACATGATTGTCTGTCGTCAATA
>Location:NODE_121434_length_5572_cov_28.541996	Coordinate:2018	Reads:1	Hits:1	Allocated_reads:1	Strand:-
TATTGACGACAGACAATCATGTTTCCTCT
>Location:NODE_121434_length_5572_cov_28.541996	Coordinate:2019	Reads:1	Hits:1	Allocated_reads:1	Strand:+
GAGGAAACATGATTGTCTGTCGTCAATA
>Location:NODE_121434_length_5572_cov_28.541996	Coordinate:2033	Reads:3	Hits:1	Allocated_reads:3	Strand:-
TGCACACAGTCATTTATATTGACGACAGAC
>Location:NODE_121434_length_5572_cov_28.541996	Coordinate:2037	Reads:1	Hits:1	Allocated_reads:1	Strand:-
TGCACACAGTCATTTATATTGACGAC
>Location:NODE_121434_length_5572_cov_28.541996	Coordinate:2037	Reads:1	Hits:1	Allocated_reads:1	Strand:-
TGTTTGCACACAGTCATTTATATTGACGAC
>Location:NODE_121434_length_5572_cov_28.541996	Coordinate:2037	Reads:4	Hits:1	Allocated_reads:4	Strand:-
TTTGCACACAGTCATTTATATTGACGAC
>Location:NODE_121434_length_5572_cov_28.541996	Coordinate:2039	Reads:1	Hits:1	Allocated_reads:1	Strand:-
TGCACACAGTCATTTATATTGACG
>Location:NODE_121434_length_5572_cov_28.541996	Coordinate:2040	Reads:3	Hits:1	Allocated_reads:3	Strand:-
ATGTTTGCACACAGTCATTTATATTGAC
>Location:NODE_121434_length_5572_cov_28.541996	Coordinate:2040	Reads:1	Hits:1	Allocated_reads:1	Strand:-
TATGTTTGCACACAGTCATTTATATTGAC
>Location:NODE_121434_length_5572_cov_28.541996	Coordinate:2059	Reads:1	Hits:1	Allocated_reads:1	Strand:+
TGCAAACATAGACAATATAAAAGAT
>Location:NODE_121434_length_5572_cov_28.541996	Coordinate:2059	Reads:2	Hits:1	Allocated_reads:2	Strand:+
TGCAAACATAGACAATATAAAAGATGAACCT
>Location:NODE_121434_length_5572_cov_28.541996	Coordinate:2063	Reads:1	Hits:1	Allocated_reads:1	Strand:+
AACATAGACAATATAAAAGATGAACCT
>Location:NODE_121434_length_5572_cov_28.541996	Coordinate:2063	Reads:1	Hits:1	Allocated_reads:1	Strand:-
CAAGGTTCATCTTTTATATTGTCTATGTT
>Location:NODE_121434_length_5572_cov_28.541996	Coordinate:2066	Reads:1	Hits:1	Allocated_reads:1	Strand:+
ATAGACAATATAAAAGATGAACCTTGC
>Location:NODE_121434_length_5572_cov_28.541996	Coordinate:2066	Reads:2	Hits:1	Allocated_reads:2	Strand:-
TCAGCAAGGTTCATCTTTTATATTGTCTAT
>Location:NODE_121434_length_5572_cov_28.541996	Coordinate:2069	Reads:1	Hits:1	Allocated_reads:1	Strand:-
AGCTCAGCAAGGTTCATCTTTTATATTGTC
>Location:NODE_121434_length_5572_cov_28.541996	Coordinate:2072	Reads:1	Hits:1	Allocated_reads:1	Strand:-
TAGCTCAGCAAGGTTCATCTTTTATATT
>Location:NODE_121434_length_5572_cov_28.541996	Coordinate:2072	Reads:1	Hits:1	Allocated_reads:1	Strand:-
TGGTAGCTCAGCAAGGTTCATCTTTTATATT
>Location:NODE_121434_length_5572_cov_28.541996	Coordinate:2073	Reads:1	Hits:1	Allocated_reads:1	Strand:+
ATATAAAAGATGAACCTTGCTGAGCTAC
>Location:NODE_121434_length_5572_cov_28.541996	Coordinate:2073	Reads:2	Hits:1	Allocated_reads:2	Strand:-
TAGCTCAGCAAGGTTCATCTTTTATAT
>Location:NODE_121434_length_5572_cov_28.541996	Coordinate:2073	Reads:1	Hits:1	Allocated_reads:1	Strand:-
TGGTAGCTCAGCAAGGTTCATCTTTTATAT
>Location:NODE_121434_length_5572_cov_28.541996	Coordinate:2074	Reads:2	Hits:1	Allocated_reads:2	Strand:-
TGGTAGCTCAGCAAGGTTCATCTTTTATA
>Location:NODE_121434_length_5572_cov_28.541996	Coordinate:2076	Reads:1	Hits:1	Allocated_reads:1	Strand:-
TGGTAGCTCAGCAAGGTTCATCTTTTA
>Location:NODE_121434_length_5572_cov_28.541996	Coordinate:2077	Reads:1	Hits:1	Allocated_reads:1	Strand:-
TGGTAGCTCAGCAAGGTTCATCTTTT
>Location:NODE_121434_length_5572_cov_28.541996	Coordinate:2081	Reads:1	Hits:1	Allocated_reads:1	Strand:-
AGAAGTCATGGTAGCTCAGCAAGGTTCATC
>Location:NODE_121434_length_5572_cov_28.541996	Coordinate:2083	Reads:1	Hits:1	Allocated_reads:1	Strand:+
TGAACCTTGCTGAGCTACCATGACTTC
>Location:NODE_121434_length_5572_cov_28.541996	Coordinate:2083	Reads:1	Hits:1	Allocated_reads:1	Strand:+
TGAACCTTGCTGAGCTACCATGACTTCT
>Location:NODE_121434_length_5572_cov_28.541996	Coordinate:2084	Reads:1	Hits:1	Allocated_reads:1	Strand:+
GAACCTTGCTGAGCTACCATGACTTCTGCCA
>Location:NODE_121434_length_5572_cov_28.541996	Coordinate:2086	Reads:2	Hits:1	Allocated_reads:2	Strand:+
ACCTTGCTGAGCTACCATGACTTCTGCC
>Location:NODE_121434_length_5572_cov_28.541996	Coordinate:2086	Reads:6	Hits:1	Allocated_reads:6	Strand:+
ACCTTGCTGAGCTACCATGACTTCTGCCA
>Location:NODE_121434_length_5572_cov_28.541996	Coordinate:2086	Reads:1	Hits:1	Allocated_reads:1	Strand:+
ACCTTGCTGAGCTACCATGACTTCTGCCAT
>Location:NODE_121434_length_5572_cov_28.541996	Coordinate:2086	Reads:1	Hits:1	Allocated_reads:1	Strand:-
GGCAGAAGTCATGGTAGCTCAGCAAGGT
>Location:NODE_121434_length_5572_cov_28.541996	Coordinate:2086	Reads:2	Hits:1	Allocated_reads:2	Strand:-
TGGCAGAAGTCATGGTAGCTCAGCAAGGT
>Location:NODE_121434_length_5572_cov_28.541996	Coordinate:2088	Reads:1	Hits:1	Allocated_reads:1	Strand:-
GGCAGAAGTCATGGTAGCTCAGCAAG
>Location:NODE_121434_length_5572_cov_28.541996	Coordinate:2093	Reads:1	Hits:1	Allocated_reads:1	Strand:+
TGAGCTACCATGACTTCTGCCATTGGGT
>Location:NODE_121434_length_5572_cov_28.541996	Coordinate:2101	Reads:1	Hits:1	Allocated_reads:1	Strand:-
TGAGAACCCAATGGCAGAAGTCATG
>Location:NODE_121434_length_5572_cov_28.541996	Coordinate:2102	Reads:1	Hits:1	Allocated_reads:1	Strand:-
GGACTTGAGAACCCAATGGCAGAAGTCAT
>Location:NODE_121434_length_5572_cov_28.541996	Coordinate:2103	Reads:1	Hits:1	Allocated_reads:1	Strand:-
GGGACTTGAGAACCCAATGGCAGAAGTCA
>Location:NODE_121434_length_5572_cov_28.541996	Coordinate:2105	Reads:2	Hits:1	Allocated_reads:2	Strand:-
ATGGGACTTGAGAACCCAATGGCAGAAGT
>Location:NODE_121434_length_5572_cov_28.541996	Coordinate:2105	Reads:1	Hits:1	Allocated_reads:1	Strand:-
GGACTTGAGAACCCAATGGCAGAAGT
>Location:NODE_121434_length_5572_cov_28.541996	Coordinate:2105	Reads:6	Hits:1	Allocated_reads:6	Strand:-
TGGGACTTGAGAACCCAATGGCAGAAGT
>Location:NODE_121434_length_5572_cov_28.541996	Coordinate:2106	Reads:1	Hits:1	Allocated_reads:1	Strand:+
CTTCTGCCATTGGGTTCTCAAGTCCCAA
>Location:NODE_121434_length_5572_cov_28.541996	Coordinate:2107	Reads:1	Hits:1	Allocated_reads:1	Strand:-
TGGGACTTGAGAACCCAATGGCAGAA
>Location:NODE_121434_length_5572_cov_28.541996	Coordinate:2114	Reads:1	Hits:1	Allocated_reads:1	Strand:-
TCCGACTTCAAAATGGGACTTGAGAACCCAAA
>Location:NODE_121434_length_5572_cov_28.541996	Coordinate:2114	Reads:1	Hits:1	Allocated_reads:1	Strand:-
TCCGACTTCAAAATGGGACTTGAGAACCCACT
>Location:NODE_121434_length_5572_cov_28.541996	Coordinate:2114	Reads:43	Hits:1	Allocated_reads:43	Strand:-
TCCGACTTCAAAATGGGACTTGAGAACCCAAT
>Location:NODE_121434_length_5572_cov_28.541996	Coordinate:2114	Reads:4	Hits:1	Allocated_reads:4	Strand:-
TCTTCCGACTTCAAAATGGGACTTGAGAACCCAAT
>Location:NODE_121434_length_5572_cov_28.541996	Coordinate:2115	Reads:1	Hits:1	Allocated_reads:1	Strand:-
TCCGACTTCAAAATGGGACTTGAGAACCCAC
>Location:NODE_121434_length_5572_cov_28.541996	Coordinate:2115	Reads:8	Hits:1	Allocated_reads:8	Strand:-
TCCGACTTCAAAATGGGACTTGAGAACCCAA
>Location:NODE_121434_length_5572_cov_28.541996	Coordinate:2116	Reads:13	Hits:1	Allocated_reads:13	Strand:-
TCCGACTTCAAAATGGGACTTGAGAACCCA
>Location:NODE_121434_length_5572_cov_28.541996	Coordinate:2116	Reads:1	Hits:1	Allocated_reads:1	Strand:+
TGGGTTCTCAAGTCCCATTTTGAAGTCGGA
>Location:NODE_121434_length_5572_cov_28.541996	Coordinate:2117	Reads:1	Hits:1	Allocated_reads:1	Strand:-
TCCGACTTCAAAATGGGACTTGAGAACAC
>Location:NODE_121434_length_5572_cov_28.541996	Coordinate:2117	Reads:84	Hits:1	Allocated_reads:84	Strand:-
TCCGACTTCAAAATGGGACTTGAGAACCC
>Location:NODE_121434_length_5572_cov_28.541996	Coordinate:2117	Reads:2	Hits:1	Allocated_reads:2	Strand:-
TTCCGACTTCAAAATGGGACTTGAGAACCC
>Location:NODE_121434_length_5572_cov_28.541996	Coordinate:2118	Reads:1	Hits:1	Allocated_reads:1	Strand:-
TCCGACTTCAAAATGGGACTTGAGCACC
>Location:NODE_121434_length_5572_cov_28.541996	Coordinate:2118	Reads:179	Hits:1	Allocated_reads:179	Strand:-
TCCGACTTCAAAATGGGACTTGAGAACC
>Location:NODE_121434_length_5572_cov_28.541996	Coordinate:2118	Reads:2	Hits:1	Allocated_reads:2	Strand:-
TCCGACTTCAAAATGGGACTTGAAAACC
>Location:NODE_121434_length_5572_cov_28.541996	Coordinate:2118	Reads:3	Hits:1	Allocated_reads:3	Strand:-
TCTTCCGACTTCAAAATGGGACTTGAGAACC
>Location:NODE_121434_length_5572_cov_28.541996	Coordinate:2118	Reads:6	Hits:1	Allocated_reads:6	Strand:-
TTCCGACTTCAAAATGGGACTTGAGAACC
>Location:NODE_121434_length_5572_cov_28.541996	Coordinate:2119	Reads:1	Hits:1	Allocated_reads:1	Strand:-
TCCGACTTCAAAATGGGACTTGAGAAC
>Location:NODE_121434_length_5572_cov_28.541996	Coordinate:2120	Reads:1	Hits:1	Allocated_reads:1	Strand:-
CTTCCGACTTCAAAATGGGACTTGAGAA
>Location:NODE_121434_length_5572_cov_28.541996	Coordinate:2120	Reads:7	Hits:1	Allocated_reads:7	Strand:-
TCCGACTTCAAAATGGGACTTGAGAA
>Location:NODE_121434_length_5572_cov_28.541996	Coordinate:2120	Reads:8	Hits:1	Allocated_reads:8	Strand:-
TCTTCCGACTTCAAAATGGGACTTGAGAA
>Location:NODE_121434_length_5572_cov_28.541996	Coordinate:2121	Reads:2	Hits:1	Allocated_reads:2	Strand:-
TCTTCCGACTTCAAAATGGGACTTGAGA
>Location:NODE_121434_length_5572_cov_28.541996	Coordinate:2126	Reads:1	Hits:1	Allocated_reads:1	Strand:-
GCTCATCTTCCGACTTCAAAATGGGACT
>Location:NODE_121434_length_5572_cov_28.541996	Coordinate:2126	Reads:1	Hits:1	Allocated_reads:1	Strand:-
GGCTCATCTTCCGACTTCAAAATGGGACT
>Location:NODE_121434_length_5572_cov_28.541996	Coordinate:2126	Reads:1	Hits:1	Allocated_reads:1	Strand:-
TAAGGCTCATCTTCCGACTTCAAAATGGGACT
>Location:NODE_121434_length_5572_cov_28.541996	Coordinate:2126	Reads:2	Hits:1	Allocated_reads:2	Strand:-
TCATCTTCCGACTTCAAAATGGGACT
>Location:NODE_121434_length_5572_cov_28.541996	Coordinate:2131	Reads:1	Hits:1	Allocated_reads:1	Strand:-
TAAGGCTCATCTTCCGACTTCAAAATG
>Location:NODE_121434_length_5572_cov_28.541996	Coordinate:2136	Reads:2	Hits:1	Allocated_reads:2	Strand:+
TGAAGTCGGAAGATGAGCCTTACA
>Location:NODE_121434_length_5572_cov_28.541996	Coordinate:2136	Reads:3	Hits:1	Allocated_reads:3	Strand:+
TGAAGTCGGAAGATGAGCCTTACAGT
>Location:NODE_121434_length_5572_cov_28.541996	Coordinate:2136	Reads:3	Hits:1	Allocated_reads:3	Strand:+
TGAAGTCGGAAGATGAGCCTTACAGTC
>Location:NODE_121434_length_5572_cov_28.541996	Coordinate:2136	Reads:4	Hits:1	Allocated_reads:4	Strand:+
TGAAGTCGGAAGATGAGCCTTACAGTCA
>Location:NODE_121434_length_5572_cov_28.541996	Coordinate:2136	Reads:3	Hits:1	Allocated_reads:3	Strand:+
TGAAGTCGGAAGATGAGCCTTACAGTCAT
>Location:NODE_121434_length_5572_cov_28.541996	Coordinate:2136	Reads:2	Hits:1	Allocated_reads:2	Strand:+
TGAAGTCGGAAGATGAGCCTTACAGTCATT
>Location:NODE_121434_length_5572_cov_28.541996	Coordinate:2136	Reads:1	Hits:1	Allocated_reads:1	Strand:+
TGAAGTCGGAAGATGAGCCTTACAGTCATTA
>Location:NODE_121434_length_5572_cov_28.541996	Coordinate:2139	Reads:1	Hits:1	Allocated_reads:1	Strand:-
AATGACTGTAAGGCTCATCTTCCGACT
>Location:NODE_121434_length_5572_cov_28.541996	Coordinate:2139	Reads:3	Hits:1	Allocated_reads:3	Strand:-
ATGACTGTAAGGCTCATCTTCCGACT
>Location:NODE_121434_length_5572_cov_28.541996	Coordinate:2139	Reads:1	Hits:1	Allocated_reads:1	Strand:-
TAATGACTGTAAGGCTCATCTTCAGACT
>Location:NODE_121434_length_5572_cov_28.541996	Coordinate:2139	Reads:11	Hits:1	Allocated_reads:11	Strand:-
TAATGACTGTAAGGCTCATCTTCCGACT
>Location:NODE_121434_length_5572_cov_28.541996	Coordinate:2139	Reads:1	Hits:1	Allocated_reads:1	Strand:-
TGACTGTAAGGCTCATCTTCCGACT
>Location:NODE_121434_length_5572_cov_28.541996	Coordinate:2140	Reads:2	Hits:1	Allocated_reads:2	Strand:-
TAATGACTGTAAGGCTCATCTTCCGAC
>Location:NODE_121434_length_5572_cov_28.541996	Coordinate:2146	Reads:1	Hits:1	Allocated_reads:1	Strand:-
TGTAACCAATATGGTAATGACTGTAAGGCTCATCT
>Location:NODE_121434_length_5572_cov_28.541996	Coordinate:2152	Reads:1	Hits:1	Allocated_reads:1	Strand:-
TGTAACCAATATGGTAATGACTGTAAGGC
>Location:NODE_121434_length_5572_cov_28.541996	Coordinate:2157	Reads:1	Hits:1	Allocated_reads:1	Strand:-
TGTAACCAATATGGTAATGACTGT
>Location:NODE_121434_length_5572_cov_28.541996	Coordinate:2160	Reads:1	Hits:1	Allocated_reads:1	Strand:-
TACGTTGTTTTTGTAACCAATATGGTAATGAC
>Location:NODE_121434_length_5572_cov_28.541996	Coordinate:2163	Reads:1	Hits:1	Allocated_reads:1	Strand:-
ATACGTTGTTTTTGTAACCAATATGGTAAT
>Location:NODE_121434_length_5572_cov_28.541996	Coordinate:2163	Reads:8	Hits:1	Allocated_reads:8	Strand:-
TACGTTGTTTTTGTAACCAATATGGTAAT
>Location:NODE_121434_length_5572_cov_28.541996	Coordinate:2167	Reads:1	Hits:1	Allocated_reads:1	Strand:-
TTAGATACGTTGTTTTTGTAACCAATATGG
>Location:NODE_121434_length_5572_cov_28.541996	Coordinate:2168	Reads:1	Hits:1	Allocated_reads:1	Strand:-
TTAGATACGTTGTTTTTGTAACCAATATG
>Location:NODE_121434_length_5572_cov_28.541996	Coordinate:2170	Reads:1	Hits:1	Allocated_reads:1	Strand:-
TAGATACGTTGTTTTTGTAACCAATA
>Location:NODE_121434_length_5572_cov_28.541996	Coordinate:2170	Reads:3	Hits:1	Allocated_reads:3	Strand:-
TTAGATACGTTGTTTTTGTAACCAATA
>Location:NODE_121434_length_5572_cov_28.541996	Coordinate:2172	Reads:1	Hits:1	Allocated_reads:1	Strand:-
TTATTAGATACGTTGTTTTTGTAACCAA
>Location:NODE_121434_length_5572_cov_28.541996	Coordinate:2182	Reads:19	Hits:1	Allocated_reads:19	Strand:+
AAACAACGTATCTAATAAGAAAGGGCACT
>Location:NODE_121434_length_5572_cov_28.541996	Coordinate:2183	Reads:1	Hits:1	Allocated_reads:1	Strand:+
AACAACGTATCTAATAAGAAAGGGC
>Location:NODE_121434_length_5572_cov_28.541996	Coordinate:2186	Reads:1	Hits:1	Allocated_reads:1	Strand:+
AACGTATCTAATAAGAAAGGGCACTGACT
>Location:NODE_121434_length_5572_cov_28.541996	Coordinate:2187	Reads:1	Hits:1	Allocated_reads:1	Strand:+
ACGTATCTAATAAGAAAGGGCACTGACT
>Location:NODE_121434_length_5572_cov_28.541996	Coordinate:2187	Reads:1	Hits:1	Allocated_reads:1	Strand:+
ACGTATCTAATAAGAAAGGGCACTGACTGTA
>Location:NODE_121434_length_5572_cov_28.541996	Coordinate:2190	Reads:1	Hits:1	Allocated_reads:1	Strand:-
TTTTACAGTCAGTGCCCTTTCTTATTAGATA
>Location:NODE_121434_length_5572_cov_28.541996	Coordinate:2192	Reads:1	Hits:1	Allocated_reads:1	Strand:-
TACAGTCAGTGCCCTTTCTTATTAGA
>Location:NODE_121434_length_5572_cov_28.541996	Coordinate:2192	Reads:2	Hits:1	Allocated_reads:2	Strand:-
TTTTACAGTCAGTGCCCTTTCTTATTAGA
>Location:NODE_121434_length_5572_cov_28.541996	Coordinate:2194	Reads:1	Hits:1	Allocated_reads:1	Strand:-
TTTTACAGTCAGTGCCCTTTCTTATTA
>Location:NODE_121434_length_5572_cov_28.541996	Coordinate:2195	Reads:1	Hits:1	Allocated_reads:1	Strand:-
TGCTTTTACAGTCAGTGCCCTTTCTTATT
>Location:NODE_121434_length_5572_cov_28.541996	Coordinate:2195	Reads:1	Hits:1	Allocated_reads:1	Strand:-
TTACAGTCAGTGCCCTTTCTTATT
>Location:NODE_121434_length_5572_cov_28.541996	Coordinate:2196	Reads:2	Hits:1	Allocated_reads:2	Strand:-
TGTGCTTTTACAGTCAGTGCCCTTTCTTAT
>Location:NODE_121434_length_5572_cov_28.541996	Coordinate:2197	Reads:1	Hits:1	Allocated_reads:1	Strand:-
TGCTTTTACAGTCAGTGCCCTTTCTTA
>Location:NODE_121434_length_5572_cov_28.541996	Coordinate:2198	Reads:3	Hits:1	Allocated_reads:3	Strand:-
TGCTTTTACAGTCAGTGCCCTTTCTT
>Location:NODE_121434_length_5572_cov_28.541996	Coordinate:2230	Reads:1	Hits:1	Allocated_reads:1	Strand:-
TGTGAAACTGCATGGATGTACCCATC
>Location:NODE_121434_length_5572_cov_28.541996	Coordinate:2233	Reads:1	Hits:1	Allocated_reads:1	Strand:-
TCTGTGGTGTGAAACTGCATGGATGTACCC
>Location:NODE_121434_length_5572_cov_28.541996	Coordinate:2234	Reads:1	Hits:1	Allocated_reads:1	Strand:-
GTGGTGTGAAACTGCATGGATGTACC
>Location:NODE_121434_length_5572_cov_28.541996	Coordinate:2234	Reads:3	Hits:1	Allocated_reads:3	Strand:-
TCTGTGGTGTGAAACTGCATGGATGTACC
>Location:NODE_121434_length_5572_cov_28.541996	Coordinate:2251	Reads:1	Hits:1	Allocated_reads:1	Strand:-
TCAAAATGGGCAGTTATCTGTGGTGTGA
>Location:NODE_121434_length_5572_cov_28.541996	Coordinate:2253	Reads:5	Hits:1	Allocated_reads:5	Strand:+
ACACCACAGATAACTGCCCATTTTGAAA
>Location:NODE_121434_length_5572_cov_28.541996	Coordinate:2253	Reads:1	Hits:1	Allocated_reads:1	Strand:+
ACACCACAGATAACTGCCCATTTTGAAAT
>Location:NODE_121434_length_5572_cov_28.541996	Coordinate:2253	Reads:1	Hits:1	Allocated_reads:1	Strand:+
ACACCACAGATAACTGCCCATTTTGAAATA
>Location:NODE_121434_length_5572_cov_28.541996	Coordinate:2253	Reads:1	Hits:1	Allocated_reads:1	Strand:-
TATTTCAAAATGGGCAGTTATCTGTGGTGT
>Location:NODE_121434_length_5572_cov_28.541996	Coordinate:2253	Reads:1	Hits:1	Allocated_reads:1	Strand:-
TTTCAAAATGGGCAGTTATCTGTGGTGT
>Location:NODE_121434_length_5572_cov_28.541996	Coordinate:2254	Reads:5	Hits:1	Allocated_reads:5	Strand:-
TATTTCAAAATGGGCAGTTATCTGTGGTG
>Location:NODE_121434_length_5572_cov_28.541996	Coordinate:2255	Reads:1	Hits:1	Allocated_reads:1	Strand:+
ACCACAGATAACTGCCCATTTTGAAA
>Location:NODE_121434_length_5572_cov_28.541996	Coordinate:2255	Reads:3	Hits:1	Allocated_reads:3	Strand:+
ACCACAGATAACTGCCCATTTTGAAATA
>Location:NODE_121434_length_5572_cov_28.541996	Coordinate:2255	Reads:2	Hits:1	Allocated_reads:2	Strand:-
TATTTCAAAATGGGCAGTTATCTGTGGT
>Location:NODE_121434_length_5572_cov_28.541996	Coordinate:2256	Reads:1	Hits:1	Allocated_reads:1	Strand:+
CCACAGATAACTGCCCATTTTGAAATATG
>Location:NODE_121434_length_5572_cov_28.541996	Coordinate:2256	Reads:2	Hits:1	Allocated_reads:2	Strand:-
TATTTCAAAATGGGCAGTTATCTGTGG
>Location:NODE_121434_length_5572_cov_28.541996	Coordinate:2259	Reads:1	Hits:1	Allocated_reads:1	Strand:-
TATTTCAAAATGGGCAGTTATCTG
>Location:NODE_121434_length_5572_cov_28.541996	Coordinate:2278	Reads:1	Hits:1	Allocated_reads:1	Strand:+
AAATATGGTATGACGAATACTGACAAAACT
>Location:NODE_121434_length_5572_cov_28.541996	Coordinate:2281	Reads:2	Hits:1	Allocated_reads:2	Strand:+
TATGGTATGACGAATACTGACAAAACT
>Location:NODE_121434_length_5572_cov_28.541996	Coordinate:2283	Reads:1	Hits:1	Allocated_reads:1	Strand:-
TCAAGTAAGTTTTGTCAGTATTCGTCATACCA
>Location:NODE_121434_length_5572_cov_28.541996	Coordinate:2284	Reads:1	Hits:1	Allocated_reads:1	Strand:-
AAGTAAGTTTTGTCAGTATTCGTCATACC
>Location:NODE_121434_length_5572_cov_28.541996	Coordinate:2284	Reads:1	Hits:1	Allocated_reads:1	Strand:-
TCAAGTAAGTTTTGTCAGTATTCGTCATACC
>Location:NODE_121434_length_5572_cov_28.541996	Coordinate:2285	Reads:6	Hits:1	Allocated_reads:6	Strand:-
TCAAGTAAGTTTTGTCAGTATTCGTCATAC
>Location:NODE_121434_length_5572_cov_28.541996	Coordinate:2286	Reads:1	Hits:1	Allocated_reads:1	Strand:-
CAAGTAAGTTTTGTCAGTATTCGTCATA
>Location:NODE_121434_length_5572_cov_28.541996	Coordinate:2286	Reads:12	Hits:1	Allocated_reads:12	Strand:-
TCAAGTAAGTTTTGTCAGTATTCGTCATA
>Location:NODE_121434_length_5572_cov_28.541996	Coordinate:2287	Reads:1	Hits:1	Allocated_reads:1	Strand:+
ATGACGAATACTGACAAAACTTACTTGATTT
>Location:NODE_121434_length_5572_cov_28.541996	Coordinate:2288	Reads:1	Hits:1	Allocated_reads:1	Strand:-
TCAAGTAAGTTTTGTCAGTATTCGTCT
>Location:NODE_121434_length_5572_cov_28.541996	Coordinate:2288	Reads:6	Hits:1	Allocated_reads:6	Strand:-
TCAAGTAAGTTTTGTCAGTATTCGTCA
>Location:NODE_121434_length_5572_cov_28.541996	Coordinate:2288	Reads:3	Hits:1	Allocated_reads:3	Strand:+
TGACGAATACTGACAAAACTTACTTGATTT
>Location:NODE_121434_length_5572_cov_28.541996	Coordinate:2289	Reads:2	Hits:1	Allocated_reads:2	Strand:+
GACGAATACTGACAAAACTTACTTGATTT
>Location:NODE_121434_length_5572_cov_28.541996	Coordinate:2289	Reads:3	Hits:1	Allocated_reads:3	Strand:-
TCAAGTAAGTTTTGTCAGTATTCGTC
>Location:NODE_121434_length_5572_cov_28.541996	Coordinate:2290	Reads:1	Hits:1	Allocated_reads:1	Strand:+
ACGAATACTGACAAAACTTACTTGATTT
>Location:NODE_121434_length_5572_cov_28.541996	Coordinate:2291	Reads:1	Hits:1	Allocated_reads:1	Strand:+
CGAATACTGACAAAACTTACTTGATTT
>Location:NODE_121434_length_5572_cov_28.541996	Coordinate:2305	Reads:1	Hits:1	Allocated_reads:1	Strand:-
TGGACTATACGAATAAAATCAAGTAAGT
>Location:NODE_121434_length_5572_cov_28.541996	Coordinate:2305	Reads:1	Hits:1	Allocated_reads:1	Strand:-
TTGGACTATACGAATAAAATCAAGTAAGT
>Location:NODE_121434_length_5572_cov_28.541996	Coordinate:2305	Reads:2	Hits:1	Allocated_reads:2	Strand:-
TTTGGACTATACGAATAAAATCAAGTAAGT
>Location:NODE_121434_length_5572_cov_28.541996	Coordinate:2306	Reads:1	Hits:1	Allocated_reads:1	Strand:-
TTTGGACTATACGAATAAAATCAAGTAAG
>Location:NODE_121434_length_5572_cov_28.541996	Coordinate:2314	Reads:1	Hits:1	Allocated_reads:1	Strand:-
TGACTCAATTTGGACTATACGAATAAAAT
>Location:NODE_121434_length_5572_cov_28.541996	Coordinate:2316	Reads:2	Hits:1	Allocated_reads:2	Strand:-
TGACTCAATTTGGACTATACGAATAAA
>Location:NODE_121434_length_5572_cov_28.541996	Coordinate:2318	Reads:1	Hits:1	Allocated_reads:1	Strand:-
CAGTGACTCAATTTGGACTATACGAATA
>Location:NODE_121434_length_5572_cov_28.541996	Coordinate:2318	Reads:1	Hits:1	Allocated_reads:1	Strand:-
CCAGTGACTCAATTTGGACTATACGAATA
>Location:NODE_121434_length_5572_cov_28.541996	Coordinate:2318	Reads:1	Hits:1	Allocated_reads:1	Strand:-
TGACTCAATTTGGACTATACGAATA
>Location:NODE_121434_length_5572_cov_28.541996	Coordinate:2319	Reads:1	Hits:1	Allocated_reads:1	Strand:-
ACCAGTGACTCAATTTGGACTATACGAAT
>Location:NODE_121434_length_5572_cov_28.541996	Coordinate:2319	Reads:1	Hits:1	Allocated_reads:1	Strand:-
AGTGACTCAATTTGGACTATACGAAT
>Location:NODE_121434_length_5572_cov_28.541996	Coordinate:2319	Reads:2	Hits:1	Allocated_reads:2	Strand:-
CACCAGTGACTCAATTTGGACTATACGAAT
>Location:NODE_121434_length_5572_cov_28.541996	Coordinate:2319	Reads:10	Hits:1	Allocated_reads:10	Strand:-
CAGTGACTCAATTTGGACTATACGAAT
>Location:NODE_121434_length_5572_cov_28.541996	Coordinate:2319	Reads:2	Hits:1	Allocated_reads:2	Strand:-
CCAGTGACTCAATTTGGACTATACGAAT
>Location:NODE_121434_length_5572_cov_28.541996	Coordinate:2319	Reads:1	Hits:1	Allocated_reads:1	Strand:-
GTGACTCAATTTGGACTATACGAAT
>Location:NODE_121434_length_5572_cov_28.541996	Coordinate:2320	Reads:1	Hits:1	Allocated_reads:1	Strand:-
CAGTGACTCAATTTGGACTATACGAA
>Location:NODE_121434_length_5572_cov_28.541996	Coordinate:2320	Reads:1	Hits:1	Allocated_reads:1	Strand:-
CCAGTGACTCAATTTGGACTATACGAA
>Location:NODE_121434_length_5572_cov_28.541996	Coordinate:2323	Reads:3	Hits:1	Allocated_reads:3	Strand:-
CACCAGTGACTCAATTTGGACTATAC
>Location:NODE_121434_length_5572_cov_28.541996	Coordinate:2325	Reads:1	Hits:1	Allocated_reads:1	Strand:-
GCACCAGTGACTCAATTTGGACTAT
>Location:NODE_121434_length_5572_cov_28.541996	Coordinate:2327	Reads:1	Hits:1	Allocated_reads:1	Strand:-
TAGCACCAGTGACTCAATTTGGACT
>Location:NODE_121434_length_5572_cov_28.541996	Coordinate:2327	Reads:1	Hits:1	Allocated_reads:1	Strand:-
TCTTATAGCACCAGTGACTCAATTTGGACT
>Location:NODE_121434_length_5572_cov_28.541996	Coordinate:2333	Reads:1	Hits:1	Allocated_reads:1	Strand:-
TGATCTTATAGCACCAGTGACTCAATT
>Location:NODE_121434_length_5572_cov_28.541996	Coordinate:2333	Reads:10	Hits:1	Allocated_reads:10	Strand:-
TGTTGATCTTATAGCACCAGTGACTCAATT
>Location:NODE_121434_length_5572_cov_28.541996	Coordinate:2334	Reads:1	Hits:1	Allocated_reads:1	Strand:-
TGTTGATCTTATAGCACCAGTGACTCAAT
>Location:NODE_121434_length_5572_cov_28.541996	Coordinate:2336	Reads:1	Hits:1	Allocated_reads:1	Strand:+
TGAGTCACTGGTGCTATAAGATCAA
>Location:NODE_121434_length_5572_cov_28.541996	Coordinate:2336	Reads:2	Hits:1	Allocated_reads:2	Strand:+
TGAGTCACTGGTGCTATAAGATCAACA
>Location:NODE_121434_length_5572_cov_28.541996	Coordinate:2336	Reads:1	Hits:1	Allocated_reads:1	Strand:-
TGTTGATCTTATAGCACCAGTGACTCA
>Location:NODE_121434_length_5572_cov_28.541996	Coordinate:2338	Reads:1	Hits:1	Allocated_reads:1	Strand:-
TCCTGTTGATCTTATAGCACCAGTGACG
>Location:NODE_121434_length_5572_cov_28.541996	Coordinate:2338	Reads:25	Hits:1	Allocated_reads:25	Strand:-
TCCTGTTGATCTTATAGCACCAGTGACT
>Location:NODE_121434_length_5572_cov_28.541996	Coordinate:2338	Reads:1	Hits:1	Allocated_reads:1	Strand:-
TTCCTGTTGATCTTATAGCACCAGTGACT
>Location:NODE_121434_length_5572_cov_28.541996	Coordinate:2342	Reads:1	Hits:1	Allocated_reads:1	Strand:-
AGACTCTTTCCTGTTGATCTTATAGCACCAGT
>Location:NODE_121434_length_5572_cov_28.541996	Coordinate:2342	Reads:2	Hits:1	Allocated_reads:2	Strand:-
GACTCTTTCCTGTTGATCTTATAGCACCAGT
>Location:NODE_121434_length_5572_cov_28.541996	Coordinate:2343	Reads:1	Hits:1	Allocated_reads:1	Strand:-
GACTCTTTCCTGTTGATCTTATAGCACCAG
>Location:NODE_121434_length_5572_cov_28.541996	Coordinate:2344	Reads:2	Hits:1	Allocated_reads:2	Strand:-
GACTCTTTCCTGTTGATCTTATAGCACCA
>Location:NODE_121434_length_5572_cov_28.541996	Coordinate:2344	Reads:1	Hits:1	Allocated_reads:1	Strand:+
TGGTGCTATAAGATCAACAGGAAAGAGT
>Location:NODE_121434_length_5572_cov_28.541996	Coordinate:2345	Reads:1	Hits:1	Allocated_reads:1	Strand:-
AAAAGACTCTTTCCTGTTGATCTTATAGCACC
>Location:NODE_121434_length_5572_cov_28.541996	Coordinate:2345	Reads:1	Hits:1	Allocated_reads:1	Strand:-
AAAGACTCTTTCCTGTTGATCTTATAGCACC
>Location:NODE_121434_length_5572_cov_28.541996	Coordinate:2345	Reads:1	Hits:1	Allocated_reads:1	Strand:-
ACTCTTTCCTGTTGATCTTATAGCACC
>Location:NODE_121434_length_5572_cov_28.541996	Coordinate:2345	Reads:4	Hits:1	Allocated_reads:4	Strand:-
AGACTCTTTCCTGTTGATCTTATAGCACC
>Location:NODE_121434_length_5572_cov_28.541996	Coordinate:2345	Reads:2	Hits:1	Allocated_reads:2	Strand:-
GACTCTTTCCTGTTGATCTTATAGCACC
>Location:NODE_121434_length_5572_cov_28.541996	Coordinate:2346	Reads:1	Hits:1	Allocated_reads:1	Strand:-
AGACTCTTTCCTGTTGATCTTATAGCAC
>Location:NODE_121434_length_5572_cov_28.541996	Coordinate:2347	Reads:1	Hits:1	Allocated_reads:1	Strand:-
AAAAGACTCTTTCCTGTTGATCTTATAGCA
>Location:NODE_121434_length_5572_cov_28.541996	Coordinate:2347	Reads:1	Hits:1	Allocated_reads:1	Strand:-
AGACTCTTTCCTGTTGATCTTATAGCA
>Location:NODE_121434_length_5572_cov_28.541996	Coordinate:2348	Reads:1	Hits:1	Allocated_reads:1	Strand:-
AAAAGACTCTTTCCTGTTGATCTTATAGC
>Location:NODE_121434_length_5572_cov_28.541996	Coordinate:2353	Reads:1	Hits:1	Allocated_reads:1	Strand:-
AAAAGACTCTTTCCTGTTGATCTT
>Location:NODE_121434_length_5572_cov_28.541996	Coordinate:2356	Reads:4	Hits:1	Allocated_reads:4	Strand:+
ATCAACAGGAAAGAGTCTTTTTGCAACC
>Location:NODE_121434_length_5572_cov_28.541996	Coordinate:2357	Reads:1	Hits:1	Allocated_reads:1	Strand:+
TCAACAGGAAAGAGTCTTTTTGCAACC
>Location:NODE_121434_length_5572_cov_28.541996	Coordinate:2358	Reads:1	Hits:1	Allocated_reads:1	Strand:+
CAACAGGAAAGAGTCTTTTTGCAACC
>Location:NODE_121434_length_5572_cov_28.541996	Coordinate:2360	Reads:1	Hits:1	Allocated_reads:1	Strand:-
GTTGTGGTTGCAAAAAGACTCTTTCCTGT
>Location:NODE_121434_length_5572_cov_28.541996	Coordinate:2364	Reads:1	Hits:1	Allocated_reads:1	Strand:+
GAAAGAGTCTTTTTGCAACCACAACTTCT
>Location:NODE_121434_length_5572_cov_28.541996	Coordinate:2366	Reads:1	Hits:1	Allocated_reads:1	Strand:-
GCAGAAGTTGTGGTTGCAAAAAGACTCTT
>Location:NODE_121434_length_5572_cov_28.541996	Coordinate:2366	Reads:6	Hits:1	Allocated_reads:6	Strand:-
TGCAGAAGTTGTGGTTGCAAAAAGACTCTT
>Location:NODE_121434_length_5572_cov_28.541996	Coordinate:2368	Reads:5	Hits:1	Allocated_reads:5	Strand:-
TGCAGAAGTTGTGGTTGCAAAAAGACTC
>Location:NODE_121434_length_5572_cov_28.541996	Coordinate:2369	Reads:1	Hits:1	Allocated_reads:1	Strand:-
GATTGCAGAAGTTGTGGTTGCAAAAAGACT
>Location:NODE_121434_length_5572_cov_28.541996	Coordinate:2369	Reads:1	Hits:1	Allocated_reads:1	Strand:-
GCAGAAGTTGTGGTTGCAAAAAGACT
>Location:NODE_121434_length_5572_cov_28.541996	Coordinate:2369	Reads:5	Hits:1	Allocated_reads:5	Strand:-
TGCAGAAGTTGTGGTTGCAAAAAGACT
>Location:NODE_121434_length_5572_cov_28.541996	Coordinate:2378	Reads:1	Hits:2	Allocated_reads:0.5	Strand:-
ATCGCCAGCAGATTGCAGAAGTTGTGGTTGC
>Location:NODE_121434_length_5572_cov_28.541996	Coordinate:2378	Reads:1	Hits:2	Allocated_reads:0.5	Strand:-
TCGCCAGCAGATTGCAGAAGTTGTGGTTGC
>Location:NODE_121434_length_5572_cov_28.541996	Coordinate:2381	Reads:1	Hits:2	Allocated_reads:0.5	Strand:-
ATCGCCAGCAGATTGCAGAAGTTGTGGT
>Location:NODE_121434_length_5572_cov_28.541996	Coordinate:2381	Reads:1	Hits:1	Allocated_reads:1	Strand:-
TTATCGCCAGCAGATTGCAGAAGTTGTGGT
>Location:NODE_121434_length_5572_cov_28.541996	Coordinate:2384	Reads:1	Hits:1	Allocated_reads:1	Strand:-
AGTTATCGCCAGCAGATTGCAGAAGTTGT
>Location:NODE_121434_length_5572_cov_28.541996	Coordinate:2384	Reads:1	Hits:2	Allocated_reads:0.5	Strand:-
TATCGCCAGCAGATTGCAGAAGTTGT
>Location:NODE_121434_length_5572_cov_28.541996	Coordinate:2386	Reads:1	Hits:1	Allocated_reads:1	Strand:+
AACTTCTGCAATCTGCTGGCGATAACT
>Location:NODE_121434_length_5572_cov_28.541996	Coordinate:2387	Reads:1	Hits:1	Allocated_reads:1	Strand:-
AAGTTATCGCCAGCAGATTGCAGAAGT
>Location:NODE_121434_length_5572_cov_28.541996	Coordinate:2387	Reads:1	Hits:1	Allocated_reads:1	Strand:-
TGAAGTTATCGCCAGCAGATTGCAGAAGT
>Location:NODE_121434_length_5572_cov_28.541996	Coordinate:2387	Reads:1	Hits:1	Allocated_reads:1	Strand:-
TGTGAAGTTATCGCCAGCAGATTGCAGAAGT
>Location:NODE_121434_length_5572_cov_28.541996	Coordinate:2390	Reads:1	Hits:1	Allocated_reads:1	Strand:-
TGAAGTTATCGCCAGCAGATTGCAGA
>Location:NODE_121434_length_5572_cov_28.541996	Coordinate:2390	Reads:2	Hits:1	Allocated_reads:2	Strand:-
TGTGAAGTTATCGCCAGCAGATTGCAGA
>Location:NODE_121434_length_5572_cov_28.541996	Coordinate:2393	Reads:1	Hits:1	Allocated_reads:1	Strand:-
TGTGAAGTTATCGCCAGCAGATTGC
>Location:NODE_121434_length_5572_cov_28.541996	Coordinate:2407	Reads:1	Hits:1	Allocated_reads:1	Strand:-
ACCGGTAATAGCTTCTATGTGAAGTTAT
>Location:NODE_121434_length_5572_cov_28.541996	Coordinate:2408	Reads:1	Hits:1	Allocated_reads:1	Strand:-
CTACCGGTAATAGCTTCTATGTGAAGTTA
>Location:NODE_121434_length_5572_cov_28.541996	Coordinate:2408	Reads:1	Hits:1	Allocated_reads:1	Strand:-
TACCGGTAATAGCTTCTATGTGAAGTTA
>Location:NODE_121434_length_5572_cov_28.541996	Coordinate:2409	Reads:2	Hits:1	Allocated_reads:2	Strand:-
CCTACCGGTAATAGCTTCTATGTGAAGTT
>Location:NODE_121434_length_5572_cov_28.541996	Coordinate:2409	Reads:3	Hits:1	Allocated_reads:3	Strand:-
TACCGGTAATAGCTTCTATGTGAAGTT
>Location:NODE_121434_length_5572_cov_28.541996	Coordinate:2410	Reads:1	Hits:1	Allocated_reads:1	Strand:-
CTACCGGTAATAGCTTCTATGTGAAGT
>Location:NODE_121434_length_5572_cov_28.541996	Coordinate:2410	Reads:1	Hits:1	Allocated_reads:1	Strand:-
TACCGGTAATAGCTTCTATGTGAAGT
>Location:NODE_121434_length_5572_cov_28.541996	Coordinate:2421	Reads:1	Hits:1	Allocated_reads:1	Strand:-
AGTGCGGAGATACCTACCGGTAATAGCTT
>Location:NODE_121434_length_5572_cov_28.541996	Coordinate:2436	Reads:1	Hits:1	Allocated_reads:1	Strand:-
AAAGGGAAAATGAAGCCAGTGCGGAGATACC
>Location:NODE_121434_length_5572_cov_28.541996	Coordinate:2436	Reads:1	Hits:1	Allocated_reads:1	Strand:-
AAGGGAAAATGAAGCCAGTGCGGAGATACC
>Location:NODE_121434_length_5572_cov_28.541996	Coordinate:2437	Reads:2	Hits:1	Allocated_reads:2	Strand:-
AAAGGGAAAATGAAGCCAGTGCGGAGATAC
>Location:NODE_121434_length_5572_cov_28.541996	Coordinate:2437	Reads:1	Hits:1	Allocated_reads:1	Strand:-
AAGGGAAAATGAAGCCAGTGCGGAGATAC
>Location:NODE_121434_length_5572_cov_28.541996	Coordinate:2438	Reads:2	Hits:1	Allocated_reads:2	Strand:-
AAAGGGAAAATGAAGCCAGTGCGGAGATA
>Location:NODE_121434_length_5572_cov_28.541996	Coordinate:2438	Reads:1	Hits:1	Allocated_reads:1	Strand:+
TATCTCCGCACTGGCTTCATTTTCCCT
>Location:NODE_121434_length_5572_cov_28.541996	Coordinate:2439	Reads:1	Hits:1	Allocated_reads:1	Strand:-
AAAGGGAAAATGAAGCCAGTGCGGAGAT
>Location:NODE_121434_length_5572_cov_28.541996	Coordinate:2440	Reads:2	Hits:1	Allocated_reads:2	Strand:-
AAAGGGAAAATGAAGCCAGTGCGGAGA
>Location:NODE_121434_length_5572_cov_28.541996	Coordinate:2457	Reads:1	Hits:2	Allocated_reads:0.5	Strand:+
TTTTCCCTTTTTTGGAAGCCATGTCCAT
>Location:NODE_121434_length_5572_cov_28.541996	Coordinate:2457	Reads:2	Hits:2	Allocated_reads:1	Strand:+
TTTTCCCTTTTTTGGAAGCCATGTCCATGT
>Location:NODE_121434_length_5572_cov_28.541996	Coordinate:2457	Reads:1	Hits:2	Allocated_reads:0.5	Strand:+
TTTTCCCTTTTTTGGAAGCCATGTCCATGTT
>Location:NODE_121434_length_5572_cov_28.541996	Coordinate:2458	Reads:1	Hits:2	Allocated_reads:0.5	Strand:+
TTTCCCTTTTTTGGAAGCCATGTCCATG
>Location:NODE_121434_length_5572_cov_28.541996	Coordinate:2469	Reads:1	Hits:2	Allocated_reads:0.5	Strand:-
ATAGAAAGTATAAAACATGGACATGGCTTCCA
>Location:NODE_121434_length_5572_cov_28.541996	Coordinate:2469	Reads:1	Hits:2	Allocated_reads:0.5	Strand:-
GAAAGTATAAAACATGGACATGGCTTCCA
>Location:NODE_121434_length_5572_cov_28.541996	Coordinate:2469	Reads:1	Hits:2	Allocated_reads:0.5	Strand:-
TAGAAAGTATAAAACATGGACATGGCTTCCA
>Location:NODE_121434_length_5572_cov_28.541996	Coordinate:2470	Reads:1	Hits:2	Allocated_reads:0.5	Strand:-
ATAGAAAGTATAAAACATGGACATGGCTTCC
>Location:NODE_121434_length_5572_cov_28.541996	Coordinate:2470	Reads:1	Hits:2	Allocated_reads:0.5	Strand:-
GAAAGTATAAAACATGGACATGGCTTCC
>Location:NODE_121434_length_5572_cov_28.541996	Coordinate:2470	Reads:1	Hits:2	Allocated_reads:0.5	Strand:-
TAGAAAGTATAAAACATGGACATGGCTTCC
>Location:NODE_121434_length_5572_cov_28.541996	Coordinate:2471	Reads:1	Hits:2	Allocated_reads:0.5	Strand:-
TAGAAAGTATAAAACATGGACATGGCTTC
>Location:NODE_121434_length_5572_cov_28.541996	Coordinate:2472	Reads:1	Hits:2	Allocated_reads:0.5	Strand:-
ATAGAAAGTATAAAACATGGACATGGCTT
>Location:NODE_121434_length_5572_cov_28.541996	Coordinate:2472	Reads:1	Hits:2	Allocated_reads:0.5	Strand:-
TGCATAGAAAGTATAAAACATGGACATGGCTT
>Location:NODE_121434_length_5572_cov_28.541996	Coordinate:2473	Reads:3	Hits:2	Allocated_reads:1.5	Strand:-
ATAGAAAGTATAAAACATGGACATGGCT
>Location:NODE_121434_length_5572_cov_28.541996	Coordinate:2473	Reads:1	Hits:2	Allocated_reads:0.5	Strand:-
CATAGAAAGTATAAAACATGGACATGGCT
>Location:NODE_121434_length_5572_cov_28.541996	Coordinate:2473	Reads:2	Hits:2	Allocated_reads:1	Strand:-
TAGAAAGTATAAAACATGGACATGGCT
>Location:NODE_121434_length_5572_cov_28.541996	Coordinate:2473	Reads:5	Hits:2	Allocated_reads:2.5	Strand:-
TGCATAGAAAGTATAAAACATGGACATGGCT
>Location:NODE_121434_length_5572_cov_28.541996	Coordinate:2474	Reads:2	Hits:2	Allocated_reads:1	Strand:-
ATAGAAAGTATAAAACATGGACATGGC
>Location:NODE_121434_length_5572_cov_28.541996	Coordinate:2474	Reads:2	Hits:2	Allocated_reads:1	Strand:-
TGCATAGAAAGTATAAAACATGGACATGGC
>Location:NODE_121434_length_5572_cov_28.541996	Coordinate:2476	Reads:1	Hits:2	Allocated_reads:0.5	Strand:-
TGCATAGAAAGTATAAAACATGGACATG
>Location:NODE_121434_length_5572_cov_28.541996	Coordinate:2476	Reads:1	Hits:2	Allocated_reads:0.5	Strand:-
TGCGTGCATAGAAAGTATAAAACATGGACATG
>Location:NODE_121434_length_5572_cov_28.541996	Coordinate:2477	Reads:1	Hits:2	Allocated_reads:0.5	Strand:-
TGCATAGAAAGTATAAAACATGGACAT
>Location:NODE_121434_length_5572_cov_28.541996	Coordinate:2480	Reads:1	Hits:2	Allocated_reads:0.5	Strand:-
GTTGCGTGCATAGAAAGTATAAAACATGGA
>Location:NODE_121434_length_5572_cov_28.541996	Coordinate:2480	Reads:1	Hits:2	Allocated_reads:0.5	Strand:-
TGCGTGCATAGAAAGTATAAAACATGGA
>Location:NODE_121434_length_5572_cov_28.541996	Coordinate:2488	Reads:1	Hits:2	Allocated_reads:0.5	Strand:+
TTATACTTTCTATGCACGCAACAGTTAC
>Location:NODE_121434_length_5572_cov_28.541996	Coordinate:2488	Reads:4	Hits:2	Allocated_reads:2	Strand:+
TTATACTTTCTATGCACGCAACAGTTACAGT
>Location:NODE_121434_length_5572_cov_28.541996	Coordinate:2490	Reads:1	Hits:2	Allocated_reads:0.5	Strand:+
ATACTTTCTATGCACGCAACAGTTACAGT
>Location:NODE_121434_length_5572_cov_28.541996	Coordinate:2491	Reads:7	Hits:2	Allocated_reads:3.5	Strand:+
TACTTTCTATGCACGCAACAGTTACAGT
>Location:NODE_121434_length_5572_cov_28.541996	Coordinate:2491	Reads:1	Hits:2	Allocated_reads:0.5	Strand:+
TACTTTCTATGCACGCAACAGTTACAGTC
>Location:NODE_121434_length_5572_cov_28.541996	Coordinate:2491	Reads:1	Hits:2	Allocated_reads:0.5	Strand:+
TACTTTCTATGCACGCAACAGTTACAGTCA
>Location:NODE_121434_length_5572_cov_28.541996	Coordinate:2492	Reads:1	Hits:2	Allocated_reads:0.5	Strand:-
TGACTGTAACTGTTGCGTGCATAGAAAGT
>Location:NODE_121434_length_5572_cov_28.541996	Coordinate:2494	Reads:1	Hits:2	Allocated_reads:0.5	Strand:-
AATGACTGTAACTGTTGCGTGCATAGAAA
>Location:NODE_121434_length_5572_cov_28.541996	Coordinate:2494	Reads:1	Hits:2	Allocated_reads:0.5	Strand:+
TTTCTATGCACGCAACAGTTACAGT
>Location:NODE_121434_length_5572_cov_28.541996	Coordinate:2494	Reads:1	Hits:2	Allocated_reads:0.5	Strand:+
TTTCTATGCACGCAACAGTTACAGTCATT
>Location:NODE_121434_length_5572_cov_28.541996	Coordinate:2496	Reads:1	Hits:2	Allocated_reads:0.5	Strand:-
AATGACTGTAACTGTTGCGTGCATAGA
>Location:NODE_121434_length_5572_cov_28.541996	Coordinate:2496	Reads:1	Hits:2	Allocated_reads:0.5	Strand:+
TCTATGCACGCAACAGTTACAGTCATTGT
>Location:NODE_121434_length_5572_cov_28.541996	Coordinate:2498	Reads:1	Hits:2	Allocated_reads:0.5	Strand:-
ACCCGACAATGACTGTAACTGTTGCGTGCATA
>Location:NODE_121434_length_5572_cov_28.541996	Coordinate:2498	Reads:1	Hits:2	Allocated_reads:0.5	Strand:-
CCCGACAATGACTGTAACTGTTGCGTGCATA
>Location:NODE_121434_length_5572_cov_28.541996	Coordinate:2498	Reads:2	Hits:2	Allocated_reads:1	Strand:+
TATGCACGCAACAGTTACAGTCATTGT
>Location:NODE_121434_length_5572_cov_28.541996	Coordinate:2498	Reads:1	Hits:2	Allocated_reads:0.5	Strand:+
TATGCACGCAACAGTTACAGTCATTGTCGGT
>Location:NODE_121434_length_5572_cov_28.541996	Coordinate:2498	Reads:1	Hits:2	Allocated_reads:0.5	Strand:+
TATGCACGCAACAGTTACAGTCATTGTCGGGG
>Location:NODE_121434_length_5572_cov_28.541996	Coordinate:2498	Reads:4	Hits:2	Allocated_reads:2	Strand:+
TATGCACGCAACAGTTACAGTCATTGTCGGGT
>Location:NODE_121434_length_5572_cov_28.541996	Coordinate:2498	Reads:2	Hits:2	Allocated_reads:1	Strand:-
TCAACCCGACAATGACTGTAACTGTTGCGTGCATA
>Location:NODE_121434_length_5572_cov_28.541996	Coordinate:2499	Reads:1	Hits:2	Allocated_reads:0.5	Strand:-
CCCGACAATGACTGTAACTGTTGCGTGCAT
>Location:NODE_121434_length_5572_cov_28.541996	Coordinate:2500	Reads:1	Hits:2	Allocated_reads:0.5	Strand:-
ACAATGACTGTAACTGTTGCGTGCA
>Location:NODE_121434_length_5572_cov_28.541996	Coordinate:2500	Reads:2	Hits:2	Allocated_reads:1	Strand:-
ACCCGACAATGACTGTAACTGTTGCGTGCA
>Location:NODE_121434_length_5572_cov_28.541996	Coordinate:2500	Reads:4	Hits:2	Allocated_reads:2	Strand:-
CCCGACAATGACTGTAACTGTTGCGTGCA
>Location:NODE_121434_length_5572_cov_28.541996	Coordinate:2500	Reads:2	Hits:2	Allocated_reads:1	Strand:-
TCAACCCGACAATGACTGTAACTGTTGCGTGCA
>Location:NODE_121434_length_5572_cov_28.541996	Coordinate:2501	Reads:6	Hits:2	Allocated_reads:3	Strand:-
AACCCGACAATGACTGTAACTGTTGCGTGC
>Location:NODE_121434_length_5572_cov_28.541996	Coordinate:2501	Reads:1	Hits:2	Allocated_reads:0.5	Strand:-
ACCCGACAATGACTGTAACTGTTGCGTGC
>Location:NODE_121434_length_5572_cov_28.541996	Coordinate:2501	Reads:2	Hits:2	Allocated_reads:1	Strand:-
CAACCCGACAATGACTGTAACTGTTGCGTGC
>Location:NODE_121434_length_5572_cov_28.541996	Coordinate:2501	Reads:1	Hits:2	Allocated_reads:0.5	Strand:-
CCCGACAATGACTGTAACTGTTGCGTGC
>Location:NODE_121434_length_5572_cov_28.541996	Coordinate:2501	Reads:1	Hits:2	Allocated_reads:0.5	Strand:-
TCAACCCGACAATGACTGTAACTGTTGCGTGT
>Location:NODE_121434_length_5572_cov_28.541996	Coordinate:2501	Reads:3	Hits:2	Allocated_reads:1.5	Strand:-
TCAACCCGACAATGACTGTAACTGTTGCGTGC
>Location:NODE_121434_length_5572_cov_28.541996	Coordinate:2501	Reads:1	Hits:2	Allocated_reads:0.5	Strand:-
TTCAACCCGACAATGACTGTAACTGTTGCGTGC
>Location:NODE_121434_length_5572_cov_28.541996	Coordinate:2502	Reads:2	Hits:2	Allocated_reads:1	Strand:-
TCAACCCGACAATGACTGTAACTGTTGCAGC
>Location:NODE_121434_length_5572_cov_28.541996	Coordinate:2503	Reads:1	Hits:2	Allocated_reads:0.5	Strand:-
AACCCGACAATGACTGTAACTGTTGCTT
>Location:NODE_121434_length_5572_cov_28.541996	Coordinate:2503	Reads:2	Hits:2	Allocated_reads:1	Strand:-
CAACCCGACAATGACTGTAACTGTTGCGT
>Location:NODE_121434_length_5572_cov_28.541996	Coordinate:2503	Reads:4	Hits:2	Allocated_reads:2	Strand:-
TCAACCCGACAATGACTGTAACTGTTGCGT
>Location:NODE_121434_length_5572_cov_28.541996	Coordinate:2503	Reads:1	Hits:2	Allocated_reads:0.5	Strand:-
TTCAACCCGACAATGACTGTAACTGTTGCGT
>Location:NODE_121434_length_5572_cov_28.541996	Coordinate:2504	Reads:1	Hits:2	Allocated_reads:0.5	Strand:-
CAACCCGACAATGACTGTAACTGTTGCG
>Location:NODE_121434_length_5572_cov_28.541996	Coordinate:2504	Reads:10	Hits:2	Allocated_reads:5	Strand:-
TCAACCCGACAATGACTGTAACTGTTGCG
>Location:NODE_121434_length_5572_cov_28.541996	Coordinate:2504	Reads:2	Hits:2	Allocated_reads:1	Strand:-
TTCAACCCGACAATGACTGTAACTGTTGCG
>Location:NODE_121434_length_5572_cov_28.541996	Coordinate:2505	Reads:1	Hits:2	Allocated_reads:0.5	Strand:-
ACCCGACAATGACTGTAACTGTTGC
>Location:NODE_121434_length_5572_cov_28.541996	Coordinate:2505	Reads:5	Hits:2	Allocated_reads:2.5	Strand:-
CAACCCGACAATGACTGTAACTGTTGC
>Location:NODE_121434_length_5572_cov_28.541996	Coordinate:2505	Reads:1	Hits:2	Allocated_reads:0.5	Strand:+
GCAACAGTTACAGTCATTGTCGGGTTGAAC
>Location:NODE_121434_length_5572_cov_28.541996	Coordinate:2505	Reads:7	Hits:2	Allocated_reads:3.5	Strand:-
TCAACCCGACAATGACTGTAACTGTTGC
>Location:NODE_121434_length_5572_cov_28.541996	Coordinate:2505	Reads:1	Hits:2	Allocated_reads:0.5	Strand:-
TGTTCAACCCGACAATGACTGTAACTGTTGC
>Location:NODE_121434_length_5572_cov_28.541996	Coordinate:2505	Reads:7	Hits:2	Allocated_reads:3.5	Strand:-
TTCAACCCGACAATGACTGTAACTGTTGC
>Location:NODE_121434_length_5572_cov_28.541996	Coordinate:2506	Reads:1	Hits:2	Allocated_reads:0.5	Strand:+
CAACAGTTACAGTCATTGTCGGGTTGAAC
>Location:NODE_121434_length_5572_cov_28.541996	Coordinate:2506	Reads:1	Hits:2	Allocated_reads:0.5	Strand:-
TCAACCCGACAATGACTGTAACTGTTG
>Location:NODE_121434_length_5572_cov_28.541996	Coordinate:2507	Reads:1	Hits:2	Allocated_reads:0.5	Strand:-
AACCCGACAATGACTGTAACTGTT
>Location:NODE_121434_length_5572_cov_28.541996	Coordinate:2507	Reads:3	Hits:2	Allocated_reads:1.5	Strand:-
TCAACCCGACAATGACTGTAACTGTT
>Location:NODE_121434_length_5572_cov_28.541996	Coordinate:2507	Reads:6	Hits:2	Allocated_reads:3	Strand:-
TGTTCAACCCGACAATGACTGTAACTGTT
>Location:NODE_121434_length_5572_cov_28.541996	Coordinate:2507	Reads:6	Hits:2	Allocated_reads:3	Strand:-
TTCAACCCGACAATGACTGTAACTGTT
>Location:NODE_121434_length_5572_cov_28.541996	Coordinate:2508	Reads:5	Hits:2	Allocated_reads:2.5	Strand:-
CAACCCGACAATGACTGTAACTGT
>Location:NODE_121434_length_5572_cov_28.541996	Coordinate:2508	Reads:4	Hits:2	Allocated_reads:2	Strand:-
CTGTTCAACCCGACAATGACTGTAACTGT
>Location:NODE_121434_length_5572_cov_28.541996	Coordinate:2508	Reads:1	Hits:2	Allocated_reads:0.5	Strand:-
TACTGTTCAACCCGACAATGACTGTAACTGT
>Location:NODE_121434_length_5572_cov_28.541996	Coordinate:2508	Reads:8	Hits:2	Allocated_reads:4	Strand:-
TCAACCCGACAATGACTGTAACTGT
>Location:NODE_121434_length_5572_cov_28.541996	Coordinate:2508	Reads:22	Hits:2	Allocated_reads:11	Strand:-
TGTTCAACCCGACAATGACTGTAACTGT
>Location:NODE_121434_length_5572_cov_28.541996	Coordinate:2508	Reads:16	Hits:2	Allocated_reads:8	Strand:-
TTCAACCCGACAATGACTGTAACTGT
>Location:NODE_121434_length_5572_cov_28.541996	Coordinate:2509	Reads:2	Hits:2	Allocated_reads:1	Strand:-
TCAACCCGACAATGACTGTAACTG
>Location:NODE_121434_length_5572_cov_28.541996	Coordinate:2510	Reads:2	Hits:2	Allocated_reads:1	Strand:-
TACTGTTCAACCCGACAATGACTGTAACT
>Location:NODE_121434_length_5572_cov_28.541996	Coordinate:2510	Reads:1	Hits:2	Allocated_reads:0.5	Strand:-
TGTTCAACCCGACAATGACTGTAACT
>Location:NODE_121434_length_5572_cov_28.541996	Coordinate:2510	Reads:4	Hits:2	Allocated_reads:2	Strand:-
TTCAACCCGACAATGACTGTAACT
>Location:NODE_121434_length_5572_cov_28.541996	Coordinate:2511	Reads:1	Hits:2	Allocated_reads:0.5	Strand:-
ACTGTTCAACCCGACAATGACTGTAAC
>Location:NODE_121434_length_5572_cov_28.541996	Coordinate:2511	Reads:1	Hits:2	Allocated_reads:0.5	Strand:-
ATACTGTTCAACCCGACAATGACTGTAAC
>Location:NODE_121434_length_5572_cov_28.541996	Coordinate:2511	Reads:1	Hits:2	Allocated_reads:0.5	Strand:-
CTGTTCAACCCGACAATGACTGTAAC
>Location:NODE_121434_length_5572_cov_28.541996	Coordinate:2511	Reads:3	Hits:2	Allocated_reads:1.5	Strand:-
TACTGTTCAACCCGACAATGACTGTAAC
>Location:NODE_121434_length_5572_cov_28.541996	Coordinate:2511	Reads:1	Hits:2	Allocated_reads:0.5	Strand:-
TCAATACTGTTCAACCCGACAATGACTGTAAC
>Location:NODE_121434_length_5572_cov_28.541996	Coordinate:2511	Reads:1	Hits:2	Allocated_reads:0.5	Strand:-
TGTTCAACCCGACAATGACTGTAAC
>Location:NODE_121434_length_5572_cov_28.541996	Coordinate:2514	Reads:2	Hits:2	Allocated_reads:1	Strand:-
TTCAATACTGTTCAACCCGACAATGACTGT
>Location:NODE_121434_length_5572_cov_28.541996	Coordinate:2515	Reads:1	Hits:2	Allocated_reads:0.5	Strand:-
TCAATACTGTTCAACCCGACAATGACTG
>Location:NODE_121434_length_5572_cov_28.541996	Coordinate:2516	Reads:1	Hits:2	Allocated_reads:0.5	Strand:-
TCAATACTGTTCAACCCGACAATGACT
>Location:NODE_121434_length_5572_cov_28.541996	Coordinate:2516	Reads:1	Hits:2	Allocated_reads:0.5	Strand:-
TTCAATACTGTTCAACCCGACAATGACT
>Location:NODE_121434_length_5572_cov_28.541996	Coordinate:2550	Reads:1	Hits:2	Allocated_reads:0.5	Strand:-
ATCGCCAGCAGATTGCAGAAGTTGTGGTTGC
>Location:NODE_121434_length_5572_cov_28.541996	Coordinate:2550	Reads:1	Hits:2	Allocated_reads:0.5	Strand:-
TCGCCAGCAGATTGCAGAAGTTGTGGTTGC
>Location:NODE_121434_length_5572_cov_28.541996	Coordinate:2553	Reads:1	Hits:2	Allocated_reads:0.5	Strand:-
ATCGCCAGCAGATTGCAGAAGTTGTGGT
>Location:NODE_121434_length_5572_cov_28.541996	Coordinate:2556	Reads:1	Hits:2	Allocated_reads:0.5	Strand:-
TATCGCCAGCAGATTGCAGAAGTTGT
>Location:NODE_121434_length_5572_cov_28.541996	Coordinate:2604	Reads:1	Hits:1	Allocated_reads:1	Strand:-
AGGGAAAATGAAGCCAGTGGGGAGATA
>Location:NODE_121434_length_5572_cov_28.541996	Coordinate:2623	Reads:1	Hits:2	Allocated_reads:0.5	Strand:+
TTTTCCCTTTTTTGGAAGCCATGTCCAT
>Location:NODE_121434_length_5572_cov_28.541996	Coordinate:2623	Reads:2	Hits:2	Allocated_reads:1	Strand:+
TTTTCCCTTTTTTGGAAGCCATGTCCATGT
>Location:NODE_121434_length_5572_cov_28.541996	Coordinate:2623	Reads:1	Hits:2	Allocated_reads:0.5	Strand:+
TTTTCCCTTTTTTGGAAGCCATGTCCATGTT
>Location:NODE_121434_length_5572_cov_28.541996	Coordinate:2624	Reads:1	Hits:2	Allocated_reads:0.5	Strand:+
TTTCCCTTTTTTGGAAGCCATGTCCATG
>Location:NODE_121434_length_5572_cov_28.541996	Coordinate:2635	Reads:1	Hits:2	Allocated_reads:0.5	Strand:-
ATAGAAAGTATAAAACATGGACATGGCTTCCA
>Location:NODE_121434_length_5572_cov_28.541996	Coordinate:2635	Reads:1	Hits:2	Allocated_reads:0.5	Strand:-
GAAAGTATAAAACATGGACATGGCTTCCA
>Location:NODE_121434_length_5572_cov_28.541996	Coordinate:2635	Reads:1	Hits:2	Allocated_reads:0.5	Strand:-
TAGAAAGTATAAAACATGGACATGGCTTCCA
>Location:NODE_121434_length_5572_cov_28.541996	Coordinate:2636	Reads:1	Hits:2	Allocated_reads:0.5	Strand:-
ATAGAAAGTATAAAACATGGACATGGCTTCC
>Location:NODE_121434_length_5572_cov_28.541996	Coordinate:2636	Reads:1	Hits:2	Allocated_reads:0.5	Strand:-
GAAAGTATAAAACATGGACATGGCTTCC
>Location:NODE_121434_length_5572_cov_28.541996	Coordinate:2636	Reads:1	Hits:2	Allocated_reads:0.5	Strand:-
TAGAAAGTATAAAACATGGACATGGCTTCC
>Location:NODE_121434_length_5572_cov_28.541996	Coordinate:2637	Reads:1	Hits:2	Allocated_reads:0.5	Strand:-
TAGAAAGTATAAAACATGGACATGGCTTC
>Location:NODE_121434_length_5572_cov_28.541996	Coordinate:2638	Reads:1	Hits:2	Allocated_reads:0.5	Strand:-
ATAGAAAGTATAAAACATGGACATGGCTT
>Location:NODE_121434_length_5572_cov_28.541996	Coordinate:2638	Reads:1	Hits:2	Allocated_reads:0.5	Strand:-
TGCATAGAAAGTATAAAACATGGACATGGCTT
>Location:NODE_121434_length_5572_cov_28.541996	Coordinate:2639	Reads:3	Hits:2	Allocated_reads:1.5	Strand:-
ATAGAAAGTATAAAACATGGACATGGCT
>Location:NODE_121434_length_5572_cov_28.541996	Coordinate:2639	Reads:1	Hits:2	Allocated_reads:0.5	Strand:-
CATAGAAAGTATAAAACATGGACATGGCT
>Location:NODE_121434_length_5572_cov_28.541996	Coordinate:2639	Reads:2	Hits:2	Allocated_reads:1	Strand:-
TAGAAAGTATAAAACATGGACATGGCT
>Location:NODE_121434_length_5572_cov_28.541996	Coordinate:2639	Reads:5	Hits:2	Allocated_reads:2.5	Strand:-
TGCATAGAAAGTATAAAACATGGACATGGCT
>Location:NODE_121434_length_5572_cov_28.541996	Coordinate:2640	Reads:2	Hits:2	Allocated_reads:1	Strand:-
ATAGAAAGTATAAAACATGGACATGGC
>Location:NODE_121434_length_5572_cov_28.541996	Coordinate:2640	Reads:2	Hits:2	Allocated_reads:1	Strand:-
TGCATAGAAAGTATAAAACATGGACATGGC
>Location:NODE_121434_length_5572_cov_28.541996	Coordinate:2642	Reads:1	Hits:2	Allocated_reads:0.5	Strand:-
TGCATAGAAAGTATAAAACATGGACATG
>Location:NODE_121434_length_5572_cov_28.541996	Coordinate:2642	Reads:1	Hits:2	Allocated_reads:0.5	Strand:-
TGCGTGCATAGAAAGTATAAAACATGGACATG
>Location:NODE_121434_length_5572_cov_28.541996	Coordinate:2643	Reads:1	Hits:2	Allocated_reads:0.5	Strand:-
TGCATAGAAAGTATAAAACATGGACAT
>Location:NODE_121434_length_5572_cov_28.541996	Coordinate:2646	Reads:1	Hits:2	Allocated_reads:0.5	Strand:-
GTTGCGTGCATAGAAAGTATAAAACATGGA
>Location:NODE_121434_length_5572_cov_28.541996	Coordinate:2646	Reads:1	Hits:2	Allocated_reads:0.5	Strand:-
TGCGTGCATAGAAAGTATAAAACATGGA
>Location:NODE_121434_length_5572_cov_28.541996	Coordinate:2654	Reads:1	Hits:2	Allocated_reads:0.5	Strand:+
TTATACTTTCTATGCACGCAACAGTTAC
>Location:NODE_121434_length_5572_cov_28.541996	Coordinate:2654	Reads:4	Hits:2	Allocated_reads:2	Strand:+
TTATACTTTCTATGCACGCAACAGTTACAGT
>Location:NODE_121434_length_5572_cov_28.541996	Coordinate:2656	Reads:1	Hits:2	Allocated_reads:0.5	Strand:+
ATACTTTCTATGCACGCAACAGTTACAGT
>Location:NODE_121434_length_5572_cov_28.541996	Coordinate:2657	Reads:7	Hits:2	Allocated_reads:3.5	Strand:+
TACTTTCTATGCACGCAACAGTTACAGT
>Location:NODE_121434_length_5572_cov_28.541996	Coordinate:2657	Reads:1	Hits:2	Allocated_reads:0.5	Strand:+
TACTTTCTATGCACGCAACAGTTACAGTC
>Location:NODE_121434_length_5572_cov_28.541996	Coordinate:2657	Reads:1	Hits:2	Allocated_reads:0.5	Strand:+
TACTTTCTATGCACGCAACAGTTACAGTCA
>Location:NODE_121434_length_5572_cov_28.541996	Coordinate:2658	Reads:1	Hits:2	Allocated_reads:0.5	Strand:-
TGACTGTAACTGTTGCGTGCATAGAAAGT
>Location:NODE_121434_length_5572_cov_28.541996	Coordinate:2660	Reads:1	Hits:2	Allocated_reads:0.5	Strand:-
AATGACTGTAACTGTTGCGTGCATAGAAA
>Location:NODE_121434_length_5572_cov_28.541996	Coordinate:2660	Reads:1	Hits:2	Allocated_reads:0.5	Strand:+
TTTCTATGCACGCAACAGTTACAGT
>Location:NODE_121434_length_5572_cov_28.541996	Coordinate:2660	Reads:1	Hits:2	Allocated_reads:0.5	Strand:+
TTTCTATGCACGCAACAGTTACAGTCATT
>Location:NODE_121434_length_5572_cov_28.541996	Coordinate:2662	Reads:1	Hits:2	Allocated_reads:0.5	Strand:-
AATGACTGTAACTGTTGCGTGCATAGA
>Location:NODE_121434_length_5572_cov_28.541996	Coordinate:2662	Reads:1	Hits:2	Allocated_reads:0.5	Strand:+
TCTATGCACGCAACAGTTACAGTCATTGT
>Location:NODE_121434_length_5572_cov_28.541996	Coordinate:2664	Reads:1	Hits:2	Allocated_reads:0.5	Strand:-
ACCCGACAATGACTGTAACTGTTGCGTGCATA
>Location:NODE_121434_length_5572_cov_28.541996	Coordinate:2664	Reads:1	Hits:2	Allocated_reads:0.5	Strand:-
CCCGACAATGACTGTAACTGTTGCGTGCATA
>Location:NODE_121434_length_5572_cov_28.541996	Coordinate:2664	Reads:2	Hits:2	Allocated_reads:1	Strand:+
TATGCACGCAACAGTTACAGTCATTGT
>Location:NODE_121434_length_5572_cov_28.541996	Coordinate:2664	Reads:1	Hits:2	Allocated_reads:0.5	Strand:+
TATGCACGCAACAGTTACAGTCATTGTCGGT
>Location:NODE_121434_length_5572_cov_28.541996	Coordinate:2664	Reads:1	Hits:2	Allocated_reads:0.5	Strand:+
TATGCACGCAACAGTTACAGTCATTGTCGGGG
>Location:NODE_121434_length_5572_cov_28.541996	Coordinate:2664	Reads:4	Hits:2	Allocated_reads:2	Strand:+
TATGCACGCAACAGTTACAGTCATTGTCGGGT
>Location:NODE_121434_length_5572_cov_28.541996	Coordinate:2664	Reads:2	Hits:2	Allocated_reads:1	Strand:-
TCAACCCGACAATGACTGTAACTGTTGCGTGCATA
>Location:NODE_121434_length_5572_cov_28.541996	Coordinate:2665	Reads:1	Hits:2	Allocated_reads:0.5	Strand:-
CCCGACAATGACTGTAACTGTTGCGTGCAT
>Location:NODE_121434_length_5572_cov_28.541996	Coordinate:2666	Reads:1	Hits:2	Allocated_reads:0.5	Strand:-
ACAATGACTGTAACTGTTGCGTGCA
>Location:NODE_121434_length_5572_cov_28.541996	Coordinate:2666	Reads:2	Hits:2	Allocated_reads:1	Strand:-
ACCCGACAATGACTGTAACTGTTGCGTGCA
>Location:NODE_121434_length_5572_cov_28.541996	Coordinate:2666	Reads:4	Hits:2	Allocated_reads:2	Strand:-
CCCGACAATGACTGTAACTGTTGCGTGCA
>Location:NODE_121434_length_5572_cov_28.541996	Coordinate:2666	Reads:2	Hits:2	Allocated_reads:1	Strand:-
TCAACCCGACAATGACTGTAACTGTTGCGTGCA
>Location:NODE_121434_length_5572_cov_28.541996	Coordinate:2667	Reads:6	Hits:2	Allocated_reads:3	Strand:-
AACCCGACAATGACTGTAACTGTTGCGTGC
>Location:NODE_121434_length_5572_cov_28.541996	Coordinate:2667	Reads:1	Hits:2	Allocated_reads:0.5	Strand:-
ACCCGACAATGACTGTAACTGTTGCGTGC
>Location:NODE_121434_length_5572_cov_28.541996	Coordinate:2667	Reads:2	Hits:2	Allocated_reads:1	Strand:-
CAACCCGACAATGACTGTAACTGTTGCGTGC
>Location:NODE_121434_length_5572_cov_28.541996	Coordinate:2667	Reads:1	Hits:2	Allocated_reads:0.5	Strand:-
CCCGACAATGACTGTAACTGTTGCGTGC
>Location:NODE_121434_length_5572_cov_28.541996	Coordinate:2667	Reads:1	Hits:2	Allocated_reads:0.5	Strand:-
TCAACCCGACAATGACTGTAACTGTTGCGTGT
>Location:NODE_121434_length_5572_cov_28.541996	Coordinate:2667	Reads:3	Hits:2	Allocated_reads:1.5	Strand:-
TCAACCCGACAATGACTGTAACTGTTGCGTGC
>Location:NODE_121434_length_5572_cov_28.541996	Coordinate:2667	Reads:1	Hits:2	Allocated_reads:0.5	Strand:-
TTCAACCCGACAATGACTGTAACTGTTGCGTGC
>Location:NODE_121434_length_5572_cov_28.541996	Coordinate:2668	Reads:2	Hits:2	Allocated_reads:1	Strand:-
TCAACCCGACAATGACTGTAACTGTTGCAGC
>Location:NODE_121434_length_5572_cov_28.541996	Coordinate:2669	Reads:1	Hits:2	Allocated_reads:0.5	Strand:-
AACCCGACAATGACTGTAACTGTTGCTT
>Location:NODE_121434_length_5572_cov_28.541996	Coordinate:2669	Reads:2	Hits:2	Allocated_reads:1	Strand:-
CAACCCGACAATGACTGTAACTGTTGCGT
>Location:NODE_121434_length_5572_cov_28.541996	Coordinate:2669	Reads:4	Hits:2	Allocated_reads:2	Strand:-
TCAACCCGACAATGACTGTAACTGTTGCGT
>Location:NODE_121434_length_5572_cov_28.541996	Coordinate:2669	Reads:1	Hits:2	Allocated_reads:0.5	Strand:-
TTCAACCCGACAATGACTGTAACTGTTGCGT
>Location:NODE_121434_length_5572_cov_28.541996	Coordinate:2670	Reads:1	Hits:2	Allocated_reads:0.5	Strand:-
CAACCCGACAATGACTGTAACTGTTGCG
>Location:NODE_121434_length_5572_cov_28.541996	Coordinate:2670	Reads:10	Hits:2	Allocated_reads:5	Strand:-
TCAACCCGACAATGACTGTAACTGTTGCG
>Location:NODE_121434_length_5572_cov_28.541996	Coordinate:2670	Reads:2	Hits:2	Allocated_reads:1	Strand:-
TTCAACCCGACAATGACTGTAACTGTTGCG
>Location:NODE_121434_length_5572_cov_28.541996	Coordinate:2671	Reads:1	Hits:2	Allocated_reads:0.5	Strand:-
ACCCGACAATGACTGTAACTGTTGC
>Location:NODE_121434_length_5572_cov_28.541996	Coordinate:2671	Reads:5	Hits:2	Allocated_reads:2.5	Strand:-
CAACCCGACAATGACTGTAACTGTTGC
>Location:NODE_121434_length_5572_cov_28.541996	Coordinate:2671	Reads:1	Hits:2	Allocated_reads:0.5	Strand:+
GCAACAGTTACAGTCATTGTCGGGTTGAAC
>Location:NODE_121434_length_5572_cov_28.541996	Coordinate:2671	Reads:7	Hits:2	Allocated_reads:3.5	Strand:-
TCAACCCGACAATGACTGTAACTGTTGC
>Location:NODE_121434_length_5572_cov_28.541996	Coordinate:2671	Reads:1	Hits:2	Allocated_reads:0.5	Strand:-
TGTTCAACCCGACAATGACTGTAACTGTTGC
>Location:NODE_121434_length_5572_cov_28.541996	Coordinate:2671	Reads:7	Hits:2	Allocated_reads:3.5	Strand:-
TTCAACCCGACAATGACTGTAACTGTTGC
>Location:NODE_121434_length_5572_cov_28.541996	Coordinate:2672	Reads:1	Hits:2	Allocated_reads:0.5	Strand:+
CAACAGTTACAGTCATTGTCGGGTTGAAC
>Location:NODE_121434_length_5572_cov_28.541996	Coordinate:2672	Reads:1	Hits:2	Allocated_reads:0.5	Strand:-
TCAACCCGACAATGACTGTAACTGTTG
>Location:NODE_121434_length_5572_cov_28.541996	Coordinate:2673	Reads:1	Hits:2	Allocated_reads:0.5	Strand:-
AACCCGACAATGACTGTAACTGTT
>Location:NODE_121434_length_5572_cov_28.541996	Coordinate:2673	Reads:3	Hits:2	Allocated_reads:1.5	Strand:-
TCAACCCGACAATGACTGTAACTGTT
>Location:NODE_121434_length_5572_cov_28.541996	Coordinate:2673	Reads:6	Hits:2	Allocated_reads:3	Strand:-
TGTTCAACCCGACAATGACTGTAACTGTT
>Location:NODE_121434_length_5572_cov_28.541996	Coordinate:2673	Reads:6	Hits:2	Allocated_reads:3	Strand:-
TTCAACCCGACAATGACTGTAACTGTT
>Location:NODE_121434_length_5572_cov_28.541996	Coordinate:2674	Reads:5	Hits:2	Allocated_reads:2.5	Strand:-
CAACCCGACAATGACTGTAACTGT
>Location:NODE_121434_length_5572_cov_28.541996	Coordinate:2674	Reads:4	Hits:2	Allocated_reads:2	Strand:-
CTGTTCAACCCGACAATGACTGTAACTGT
>Location:NODE_121434_length_5572_cov_28.541996	Coordinate:2674	Reads:1	Hits:2	Allocated_reads:0.5	Strand:-
TACTGTTCAACCCGACAATGACTGTAACTGT
>Location:NODE_121434_length_5572_cov_28.541996	Coordinate:2674	Reads:8	Hits:2	Allocated_reads:4	Strand:-
TCAACCCGACAATGACTGTAACTGT
>Location:NODE_121434_length_5572_cov_28.541996	Coordinate:2674	Reads:22	Hits:2	Allocated_reads:11	Strand:-
TGTTCAACCCGACAATGACTGTAACTGT
>Location:NODE_121434_length_5572_cov_28.541996	Coordinate:2674	Reads:16	Hits:2	Allocated_reads:8	Strand:-
TTCAACCCGACAATGACTGTAACTGT
>Location:NODE_121434_length_5572_cov_28.541996	Coordinate:2675	Reads:2	Hits:2	Allocated_reads:1	Strand:-
TCAACCCGACAATGACTGTAACTG
>Location:NODE_121434_length_5572_cov_28.541996	Coordinate:2676	Reads:2	Hits:2	Allocated_reads:1	Strand:-
TACTGTTCAACCCGACAATGACTGTAACT
>Location:NODE_121434_length_5572_cov_28.541996	Coordinate:2676	Reads:1	Hits:2	Allocated_reads:0.5	Strand:-
TGTTCAACCCGACAATGACTGTAACT
>Location:NODE_121434_length_5572_cov_28.541996	Coordinate:2676	Reads:4	Hits:2	Allocated_reads:2	Strand:-
TTCAACCCGACAATGACTGTAACT
>Location:NODE_121434_length_5572_cov_28.541996	Coordinate:2677	Reads:1	Hits:2	Allocated_reads:0.5	Strand:-
ACTGTTCAACCCGACAATGACTGTAAC
>Location:NODE_121434_length_5572_cov_28.541996	Coordinate:2677	Reads:1	Hits:2	Allocated_reads:0.5	Strand:-
ATACTGTTCAACCCGACAATGACTGTAAC
>Location:NODE_121434_length_5572_cov_28.541996	Coordinate:2677	Reads:1	Hits:2	Allocated_reads:0.5	Strand:-
CTGTTCAACCCGACAATGACTGTAAC
>Location:NODE_121434_length_5572_cov_28.541996	Coordinate:2677	Reads:3	Hits:2	Allocated_reads:1.5	Strand:-
TACTGTTCAACCCGACAATGACTGTAAC
>Location:NODE_121434_length_5572_cov_28.541996	Coordinate:2677	Reads:1	Hits:2	Allocated_reads:0.5	Strand:-
TCAATACTGTTCAACCCGACAATGACTGTAAC
>Location:NODE_121434_length_5572_cov_28.541996	Coordinate:2677	Reads:1	Hits:2	Allocated_reads:0.5	Strand:-
TGTTCAACCCGACAATGACTGTAAC
>Location:NODE_121434_length_5572_cov_28.541996	Coordinate:2680	Reads:2	Hits:2	Allocated_reads:1	Strand:-
TTCAATACTGTTCAACCCGACAATGACTGT
>Location:NODE_121434_length_5572_cov_28.541996	Coordinate:2681	Reads:1	Hits:2	Allocated_reads:0.5	Strand:-
TCAATACTGTTCAACCCGACAATGACTG
>Location:NODE_121434_length_5572_cov_28.541996	Coordinate:2682	Reads:1	Hits:1	Allocated_reads:1	Strand:-
CATTTCAATACTGTTCAACCCGACAATGACT
>Location:NODE_121434_length_5572_cov_28.541996	Coordinate:2682	Reads:1	Hits:2	Allocated_reads:0.5	Strand:-
TCAATACTGTTCAACCCGACAATGACT
>Location:NODE_121434_length_5572_cov_28.541996	Coordinate:2682	Reads:1	Hits:2	Allocated_reads:0.5	Strand:-
TTCAATACTGTTCAACCCGACAATGACT
>Location:NODE_121434_length_5572_cov_28.541996	Coordinate:2686	Reads:1	Hits:1	Allocated_reads:1	Strand:+
ATTGTCGGGTTGAACAGTATTGAAATGACT
>Location:NODE_121434_length_5572_cov_28.541996	Coordinate:2686	Reads:4	Hits:1	Allocated_reads:4	Strand:-
CATTTCAATACTGTTCAACCCGACAAT
>Location:NODE_121434_length_5572_cov_28.541996	Coordinate:2686	Reads:1	Hits:1	Allocated_reads:1	Strand:-
TCATTTCAATACTGTTCAACCCGACAAT
>Location:NODE_121434_length_5572_cov_28.541996	Coordinate:2687	Reads:2	Hits:1	Allocated_reads:2	Strand:+
TTGTCGGGTTGAACAGTATTGAAATGAC
>Location:NODE_121434_length_5572_cov_28.541996	Coordinate:2687	Reads:1	Hits:1	Allocated_reads:1	Strand:+
TTGTCGGGTTGAACAGTATTGAAATGACT
>Location:NODE_121434_length_5572_cov_28.541996	Coordinate:2688	Reads:3	Hits:1	Allocated_reads:3	Strand:+
TGTCGGGTTGAACAGTATTGAAATGACTTT
>Location:NODE_121434_length_5572_cov_28.541996	Coordinate:2689	Reads:1	Hits:1	Allocated_reads:1	Strand:+
GTCGGGTTGAACAGTATTGAAATGACTTTT
>Location:NODE_121434_length_5572_cov_28.541996	Coordinate:2690	Reads:1	Hits:1	Allocated_reads:1	Strand:+
TCGGGTTGAACAGTATTGAAATGACTT
>Location:NODE_121434_length_5572_cov_28.541996	Coordinate:2692	Reads:1	Hits:1	Allocated_reads:1	Strand:-
AAAAGTCATTTCAATACTGTTCAACCC
>Location:NODE_121434_length_5572_cov_28.541996	Coordinate:2695	Reads:2	Hits:1	Allocated_reads:2	Strand:+
TTGAACAGTATTGAAATGACTTTTTGCA
>Location:NODE_121434_length_5572_cov_28.541996	Coordinate:2705	Reads:1	Hits:1	Allocated_reads:1	Strand:-
TCTGGTATTAGTGTGCAAAAAGTCATTTCAA
>Location:NODE_121434_length_5572_cov_28.541996	Coordinate:2708	Reads:5	Hits:1	Allocated_reads:5	Strand:-
TCTGGTATTAGTGTGCAAAAAGTCATTT
>Location:NODE_121434_length_5572_cov_28.541996	Coordinate:2709	Reads:2	Hits:1	Allocated_reads:2	Strand:-
TCTGGTATTAGTGTGCAAAAAGTCATT
>Location:NODE_121434_length_5572_cov_28.541996	Coordinate:2713	Reads:1	Hits:1	Allocated_reads:1	Strand:-
TTCCATCTGGTATTAGTGTGCAAAAAGT
>Location:NODE_121434_length_5572_cov_28.541996	Coordinate:2716	Reads:1	Hits:1	Allocated_reads:1	Strand:-
TTCCATCTGGTATTAGTGTGCAAAA
>Location:NODE_121434_length_5572_cov_28.541996	Coordinate:2719	Reads:1	Hits:1	Allocated_reads:1	Strand:+
TGCACACTAATACCAGATGGAAAGAGGGC
>Location:NODE_121434_length_5572_cov_28.541996	Coordinate:2724	Reads:1	Hits:1	Allocated_reads:1	Strand:+
ACTAATACCAGATGGAAAGAGGGCTATT
>Location:NODE_121434_length_5572_cov_28.541996	Coordinate:2726	Reads:3	Hits:1	Allocated_reads:3	Strand:+
TAATACCAGATGGAAAGAGGGCTAT
>Location:NODE_121434_length_5572_cov_28.541996	Coordinate:2726	Reads:2	Hits:1	Allocated_reads:2	Strand:+
TAATACCAGATGGAAAGAGGGCTATTG
>Location:NODE_121434_length_5572_cov_28.541996	Coordinate:2726	Reads:2	Hits:1	Allocated_reads:2	Strand:+
TAATACCAGATGGAAAGAGGGCTATTGGAA
>Location:NODE_121434_length_5572_cov_28.541996	Coordinate:2726	Reads:4	Hits:1	Allocated_reads:4	Strand:+
TAATACCAGATGGAAAGAGGGCTATTGGAAT
>Location:NODE_121434_length_5572_cov_28.541996	Coordinate:2727	Reads:1	Hits:1	Allocated_reads:1	Strand:-
AATTCCAATAGCCCTCTTTCCATCTGGTATT
>Location:NODE_121434_length_5572_cov_28.541996	Coordinate:2728	Reads:1	Hits:1	Allocated_reads:1	Strand:-
TAATTCCAATAGCCCTCTTTCCATCTGGTAT
>Location:NODE_121434_length_5572_cov_28.541996	Coordinate:2729	Reads:1	Hits:1	Allocated_reads:1	Strand:+
TACCAGATGGAAAGAGGGCTATTGGAAT
>Location:NODE_121434_length_5572_cov_28.541996	Coordinate:2737	Reads:2	Hits:1	Allocated_reads:2	Strand:-
ATTCCAAATAATTCCAATAGCCCTCTTTCC
>Location:NODE_121434_length_5572_cov_28.541996	Coordinate:2739	Reads:1	Hits:1	Allocated_reads:1	Strand:-
TATTCCAAATAATTCCAATAGCCCTCTTT
>Location:NODE_121434_length_5572_cov_28.541996	Coordinate:2739	Reads:1	Hits:1	Allocated_reads:1	Strand:-
TTCCAAATAATTCCAATAGCCCTCTTT
>Location:NODE_121434_length_5572_cov_28.541996	Coordinate:2740	Reads:2	Hits:1	Allocated_reads:2	Strand:-
TATTCCAAATAATTCCAATAGCCCTCTT
>Location:NODE_121434_length_5572_cov_28.541996	Coordinate:2741	Reads:1	Hits:1	Allocated_reads:1	Strand:-
ATATTCCAAATAATTCCAATAGCCCTCT
>Location:NODE_121434_length_5572_cov_28.541996	Coordinate:2741	Reads:1	Hits:1	Allocated_reads:1	Strand:-
TATATTCCAAATAATTCCAATAGCCCTCT
>Location:NODE_121434_length_5572_cov_28.541996	Coordinate:2742	Reads:1	Hits:1	Allocated_reads:1	Strand:-
ATATTCCAAATAATTCCAATAGCCCTC
>Location:NODE_121434_length_5572_cov_28.541996	Coordinate:2748	Reads:1	Hits:1	Allocated_reads:1	Strand:+
TATTGGAATTATTTGGAATATAGGAATGA
>Location:NODE_121434_length_5572_cov_28.541996	Coordinate:2748	Reads:6	Hits:1	Allocated_reads:6	Strand:-
TCATTCCTATATTCCAAATAATTCCAATA
>Location:NODE_121434_length_5572_cov_28.541996	Coordinate:2749	Reads:2	Hits:1	Allocated_reads:2	Strand:-
TCATTCCTATATTCCAAATAATTCCAAT
>Location:NODE_121434_length_5572_cov_28.541996	Coordinate:2752	Reads:1	Hits:1	Allocated_reads:1	Strand:-
CAGTTCATTCCTATATTCCAAATAATTCC
>Location:NODE_121434_length_5572_cov_28.541996	Coordinate:2756	Reads:1	Hits:1	Allocated_reads:1	Strand:+
TTATTTGGAATATAGGAATGAACTGAAGTC
>Location:NODE_121434_length_5572_cov_28.541996	Coordinate:2759	Reads:1	Hits:1	Allocated_reads:1	Strand:+
TTTGGAATATAGGAATGAACTGAAGTC
>Location:NODE_121434_length_5572_cov_28.541996	Coordinate:2759	Reads:1	Hits:1	Allocated_reads:1	Strand:+
TTTGGAATATAGGAATGAACTGAAGTCATT
>Location:NODE_121434_length_5572_cov_28.541996	Coordinate:2760	Reads:1	Hits:1	Allocated_reads:1	Strand:+
TTGGAATATAGGAATGAACTGAAGTCATT
>Location:NODE_121434_length_5572_cov_28.541996	Coordinate:2760	Reads:3	Hits:1	Allocated_reads:3	Strand:+
TTGGAATATAGGAATGAACTGAAGTCATTTT
>Location:NODE_121434_length_5572_cov_28.541996	Coordinate:2767	Reads:1	Hits:1	Allocated_reads:1	Strand:+
ATAGGAATGAACTGAAGTCATTTTGATG
>Location:NODE_121434_length_5572_cov_28.541996	Coordinate:2767	Reads:1	Hits:1	Allocated_reads:1	Strand:+
ATAGGAATGAACTGAAGTCATTTTGATGT
>Location:NODE_121434_length_5572_cov_28.541996	Coordinate:2767	Reads:1	Hits:1	Allocated_reads:1	Strand:+
ATAGGAATGAACTGAAGTCATTTTGATGTG
>Location:NODE_121434_length_5572_cov_28.541996	Coordinate:2767	Reads:1	Hits:1	Allocated_reads:1	Strand:+
ATAGGAATGAACTGAAGTCATTTTGATGTGTG
>Location:NODE_121434_length_5572_cov_28.541996	Coordinate:2772	Reads:1	Hits:1	Allocated_reads:1	Strand:+
AATGAACTGAAGTCATTTTGATGTGTGAAC
>Location:NODE_121434_length_5572_cov_28.541996	Coordinate:2782	Reads:2	Hits:1	Allocated_reads:2	Strand:-
TAAGCCTGCTGTTCACACATCAAAATGACT
>Location:NODE_121434_length_5572_cov_28.541996	Coordinate:2785	Reads:1	Hits:1	Allocated_reads:1	Strand:-
GATAAGCCTGCTGTTCACACATCAAAATG
>Location:NODE_121434_length_5572_cov_28.541996	Coordinate:2785	Reads:1	Hits:1	Allocated_reads:1	Strand:-
TAGATAAGCCTGCTGTTCACACATCAAAATG
>Location:NODE_121434_length_5572_cov_28.541996	Coordinate:2787	Reads:3	Hits:1	Allocated_reads:3	Strand:-
TAGATAAGCCTGCTGTTCACACATCAAAA
>Location:NODE_121434_length_5572_cov_28.541996	Coordinate:2788	Reads:1	Hits:1	Allocated_reads:1	Strand:-
TAGATAAGCCTGCTGTTCACACATCAAA
>Location:NODE_121434_length_5572_cov_28.541996	Coordinate:2790	Reads:2	Hits:1	Allocated_reads:2	Strand:-
CGGTAGATAAGCCTGCTGTTCACACATCA
>Location:NODE_121434_length_5572_cov_28.541996	Coordinate:2790	Reads:2	Hits:1	Allocated_reads:2	Strand:-
TAGATAAGCCTGCTGTTCACACATCA
>Location:NODE_121434_length_5572_cov_28.541996	Coordinate:2790	Reads:1	Hits:1	Allocated_reads:1	Strand:-
TCGGTAGATAAGCCTGCTGTTCACACATCA
>Location:NODE_121434_length_5572_cov_28.541996	Coordinate:2791	Reads:1	Hits:1	Allocated_reads:1	Strand:-
GTAGATAAGCCTGCTGTTCACACATC
>Location:NODE_121434_length_5572_cov_28.541996	Coordinate:2791	Reads:1	Hits:1	Allocated_reads:1	Strand:-
TAGATAAGCCTGCTGTTCACACATC
>Location:NODE_121434_length_5572_cov_28.541996	Coordinate:2791	Reads:1	Hits:1	Allocated_reads:1	Strand:-
TCGGTAGATAAGCCTGCTGTTCACACATC
>Location:NODE_121434_length_5572_cov_28.541996	Coordinate:2793	Reads:4	Hits:1	Allocated_reads:4	Strand:-
TCGGTAGATAAGCCTGCTGTTCACACA
>Location:NODE_121434_length_5572_cov_28.541996	Coordinate:2794	Reads:1	Hits:1	Allocated_reads:1	Strand:-
TCGGTAGATAAGCCTGCTGTTCACAC
>Location:NODE_121434_length_5572_cov_28.541996	Coordinate:2795	Reads:2	Hits:1	Allocated_reads:2	Strand:-
GCTGCTCGGTAGATAAGCCTGCTGTTCACA
>Location:NODE_121434_length_5572_cov_28.541996	Coordinate:2795	Reads:1	Hits:1	Allocated_reads:1	Strand:-
TGCTCGGTAGATAAGCCTGCTGTTCACA
>Location:NODE_121434_length_5572_cov_28.541996	Coordinate:2795	Reads:1	Hits:1	Allocated_reads:1	Strand:+
TGTGAACAGCAGGCTTATCTACCGAGC
>Location:NODE_121434_length_5572_cov_28.541996	Coordinate:2803	Reads:1	Hits:1	Allocated_reads:1	Strand:-
GAACAGCTGCTCGGTAGATAAGCCTGC
>Location:NODE_121434_length_5572_cov_28.541996	Coordinate:2803	Reads:2	Hits:1	Allocated_reads:2	Strand:-
TAGAACAGCTGCTCGGTAGATAAGCCTGC
>Location:NODE_121434_length_5572_cov_28.541996	Coordinate:2806	Reads:6	Hits:1	Allocated_reads:6	Strand:+
GGCTTATCTACCGAGCAGCTGTTCTACCT
>Location:NODE_121434_length_5572_cov_28.541996	Coordinate:2806	Reads:2	Hits:1	Allocated_reads:2	Strand:-
TAAGGTAGAACAGCTGCTCGGTAGATAAGCC
>Location:NODE_121434_length_5572_cov_28.541996	Coordinate:2809	Reads:1	Hits:1	Allocated_reads:1	Strand:+
TTATCTACCGAGCAGCTGTTCTACC
>Location:NODE_121434_length_5572_cov_28.541996	Coordinate:2809	Reads:5	Hits:1	Allocated_reads:5	Strand:+
TTATCTACCGAGCAGCTGTTCTACCT
>Location:NODE_121434_length_5572_cov_28.541996	Coordinate:2809	Reads:1	Hits:1	Allocated_reads:1	Strand:+
TTATCTACCGAGCAGCTGTTCTACCTT
>Location:NODE_121434_length_5572_cov_28.541996	Coordinate:2809	Reads:1	Hits:1	Allocated_reads:1	Strand:+
TTATCTACCGAGCAGCTGTTCTACCTTA
>Location:NODE_121434_length_5572_cov_28.541996	Coordinate:2809	Reads:1	Hits:1	Allocated_reads:1	Strand:+
TTATCTACCGAGCAGCTGTTCTACCTTCT
>Location:NODE_121434_length_5572_cov_28.541996	Coordinate:2809	Reads:1	Hits:1	Allocated_reads:1	Strand:+
TTATCTACCGAGCAGCTGTTCTACCTTATT
>Location:NODE_121434_length_5572_cov_28.541996	Coordinate:2810	Reads:2	Hits:1	Allocated_reads:2	Strand:+
TATCTACCGAGCAGCTGTTCTACC
>Location:NODE_121434_length_5572_cov_28.541996	Coordinate:2810	Reads:1	Hits:1	Allocated_reads:1	Strand:+
TATCTACCGAGCAGCTGTTCTACCT
>Location:NODE_121434_length_5572_cov_28.541996	Coordinate:2810	Reads:8	Hits:1	Allocated_reads:8	Strand:+
TATCTACCGAGCAGCTGTTCTACCTTATT
>Location:NODE_121434_length_5572_cov_28.541996	Coordinate:2811	Reads:1	Hits:1	Allocated_reads:1	Strand:-
ATAAGGTAGAACAGCTGCTCGGTAGAT
>Location:NODE_121434_length_5572_cov_28.541996	Coordinate:2813	Reads:1	Hits:1	Allocated_reads:1	Strand:+
CTACCGAGCAGCTGTTCTACCTTATTTACC
>Location:NODE_121434_length_5572_cov_28.541996	Coordinate:2814	Reads:2	Hits:1	Allocated_reads:2	Strand:-
TAAATAAGGTAGAACAGCTGCTCGGTA
>Location:NODE_121434_length_5572_cov_28.541996	Coordinate:2814	Reads:1	Hits:1	Allocated_reads:1	Strand:+
TACCGAGCAGCTGTTCTACCTTATTTACC
>Location:NODE_121434_length_5572_cov_28.541996	Coordinate:2815	Reads:3	Hits:1	Allocated_reads:3	Strand:-
TGAGGTAAATAAGGTAGAACAGCTGCTCGGT
>Location:NODE_121434_length_5572_cov_28.541996	Coordinate:2816	Reads:1	Hits:1	Allocated_reads:1	Strand:-
TAAATAAGGTAGAACAGCTGCTCGG
>Location:NODE_121434_length_5572_cov_28.541996	Coordinate:2816	Reads:1	Hits:1	Allocated_reads:1	Strand:-
TGAGGTAAATAAGGTAGAACAGCTGCTCGG
>Location:NODE_121434_length_5572_cov_28.541996	Coordinate:2817	Reads:1	Hits:1	Allocated_reads:1	Strand:-
GAGGTAAATAAGGTAGAACAGCTGCTCG
>Location:NODE_121434_length_5572_cov_28.541996	Coordinate:2819	Reads:4	Hits:1	Allocated_reads:4	Strand:-
AGGTAAATAAGGTAGAACAGCTGCT
>Location:NODE_121434_length_5572_cov_28.541996	Coordinate:2819	Reads:2	Hits:1	Allocated_reads:2	Strand:-
TGAGGTAAATAAGGTAGAACAGCTGCT
>Location:NODE_121434_length_5572_cov_28.541996	Coordinate:2820	Reads:3	Hits:1	Allocated_reads:3	Strand:-
GAGGTAAATAAGGTAGAACAGCTGC
>Location:NODE_121434_length_5572_cov_28.541996	Coordinate:2820	Reads:2	Hits:1	Allocated_reads:2	Strand:-
TGAGGTAAATAAGGTAGAACAGCTGC
>Location:NODE_121434_length_5572_cov_28.541996	Coordinate:2820	Reads:1	Hits:1	Allocated_reads:1	Strand:-
TGCTTGAGGTAAATAAGGTAGAACAGCTGC
>Location:NODE_121434_length_5572_cov_28.541996	Coordinate:2822	Reads:2	Hits:1	Allocated_reads:2	Strand:-
GCTTGAGGTAAATAAGGTAGAACAGCT
>Location:NODE_121434_length_5572_cov_28.541996	Coordinate:2822	Reads:1	Hits:1	Allocated_reads:1	Strand:-
GTGCTTGAGGTAAATAAGGTAGAACAGCT
>Location:NODE_121434_length_5572_cov_28.541996	Coordinate:2822	Reads:1	Hits:1	Allocated_reads:1	Strand:-
TGCTTGAGGTAAATAAGGTAGAACAGCT
>Location:NODE_121434_length_5572_cov_28.541996	Coordinate:2823	Reads:1	Hits:1	Allocated_reads:1	Strand:-
TGCTTGAGGTAAATAAGGTAGAACAGC
>Location:NODE_121434_length_5572_cov_28.541996	Coordinate:2832	Reads:2	Hits:1	Allocated_reads:2	Strand:-
TAAGTGAAGTGGTGCTTGAGGTAAATAAGG
>Location:NODE_121434_length_5572_cov_28.541996	Coordinate:2833	Reads:4	Hits:1	Allocated_reads:4	Strand:-
TAAGTGAAGTGGTGCTTGAGGTAAATAAG
>Location:NODE_121434_length_5572_cov_28.541996	Coordinate:2835	Reads:3	Hits:1	Allocated_reads:3	Strand:-
TAAGTGAAGTGGTGCTTGAGGTAAATA
>Location:NODE_121434_length_5572_cov_28.541996	Coordinate:2846	Reads:1	Hits:1	Allocated_reads:1	Strand:-
TAGACCAGTAAGAAATAAGTGAAGTGGTGCT
>Location:NODE_121434_length_5572_cov_28.541996	Coordinate:2850	Reads:2	Hits:1	Allocated_reads:2	Strand:-
TGTAGACCAGTAAGAAATAAGTGAAGTGG
>Location:NODE_121434_length_5572_cov_28.541996	Coordinate:2852	Reads:7	Hits:1	Allocated_reads:7	Strand:+
ACTTCACTTATTTCTTACTGGTCTACACC
>Location:NODE_121434_length_5572_cov_28.541996	Coordinate:2852	Reads:1	Hits:1	Allocated_reads:1	Strand:+
ACTTCACTTATTTCTTACTGGTCTACACCT
>Location:NODE_121434_length_5572_cov_28.541996	Coordinate:2857	Reads:1	Hits:1	Allocated_reads:1	Strand:-
GATGCTCAGGTGTAGACCAGTAAGAAATAAGT
>Location:NODE_121434_length_5572_cov_28.541996	Coordinate:2857	Reads:1	Hits:1	Allocated_reads:1	Strand:-
TGCTCAGGTGTAGACCAGTAAGAAATAAGT
>Location:NODE_121434_length_5572_cov_28.541996	Coordinate:2862	Reads:1	Hits:1	Allocated_reads:1	Strand:-
TTGCTGATGCTCAGGTGTAGACCAGTAAGCCT
>Location:NODE_121434_length_5572_cov_28.541996	Coordinate:2862	Reads:1	Hits:1	Allocated_reads:1	Strand:+
TTTCTTACTGGTCTACACCTGAGCATC
>Location:NODE_121434_length_5572_cov_28.541996	Coordinate:2864	Reads:1	Hits:1	Allocated_reads:1	Strand:+
TCTTACTGGTCTACACCTGAGCATC
>Location:NODE_121434_length_5572_cov_28.541996	Coordinate:2867	Reads:2	Hits:1	Allocated_reads:2	Strand:+
TACTGGTCTACACCTGAGCATCAGCAAGA
>Location:NODE_121434_length_5572_cov_28.541996	Coordinate:2867	Reads:1	Hits:1	Allocated_reads:1	Strand:-
TGCTGATGCTCAGGTGTAGACCAGTA
>Location:NODE_121434_length_5572_cov_28.541996	Coordinate:2869	Reads:1	Hits:1	Allocated_reads:1	Strand:-
CTCTTGCTGATGCTCAGGTGTAGACCAG
>Location:NODE_121434_length_5572_cov_28.541996	Coordinate:2871	Reads:1	Hits:1	Allocated_reads:1	Strand:-
GTTTCTCTTGCTGATGCTCAGGTGTAGACC
>Location:NODE_121434_length_5572_cov_28.541996	Coordinate:2871	Reads:2	Hits:1	Allocated_reads:2	Strand:-
TCTCTTGCTGATGCTCAGGTGTAGACC
>Location:NODE_121434_length_5572_cov_28.541996	Coordinate:2871	Reads:2	Hits:1	Allocated_reads:2	Strand:-
TCTTGCTGATGCTCAGGTGTAGACC
>Location:NODE_121434_length_5572_cov_28.541996	Coordinate:2871	Reads:1	Hits:1	Allocated_reads:1	Strand:-
TTCTCTTGCTGATGCTCAGGTGTAGACT
>Location:NODE_121434_length_5572_cov_28.541996	Coordinate:2871	Reads:3	Hits:1	Allocated_reads:3	Strand:-
TTCTCTTGCTGATGCTCAGGTGTAGACC
>Location:NODE_121434_length_5572_cov_28.541996	Coordinate:2875	Reads:1	Hits:1	Allocated_reads:1	Strand:-
GAGTTTCTCTTGCTGATGCTCAGGTGTA
>Location:NODE_121434_length_5572_cov_28.541996	Coordinate:2875	Reads:1	Hits:1	Allocated_reads:1	Strand:+
TACACCTGAGCATCAGCAAGAGAAACTCTG
>Location:NODE_121434_length_5572_cov_28.541996	Coordinate:2877	Reads:1	Hits:1	Allocated_reads:1	Strand:+
CACCTGAGCATCAGCAAGAGAAAC
>Location:NODE_121434_length_5572_cov_28.541996	Coordinate:2877	Reads:9	Hits:1	Allocated_reads:9	Strand:+
CACCTGAGCATCAGCAAGAGAAACTCT
>Location:NODE_121434_length_5572_cov_28.541996	Coordinate:2877	Reads:2	Hits:1	Allocated_reads:2	Strand:+
CACCTGAGCATCAGCAAGAGAAACTCTG
>Location:NODE_121434_length_5572_cov_28.541996	Coordinate:2877	Reads:1	Hits:1	Allocated_reads:1	Strand:+
CACCTGAGCATCAGCAAGAGAAACTCTGG
>Location:NODE_121434_length_5572_cov_28.541996	Coordinate:2878	Reads:1	Hits:1	Allocated_reads:1	Strand:+
ACCTGAGCATCAGCAAGAGAAACTCT
>Location:NODE_121434_length_5572_cov_28.541996	Coordinate:2881	Reads:1	Hits:1	Allocated_reads:1	Strand:+
TGAGCATCAGCAAGAGAAACTCTGGATT
>Location:NODE_121434_length_5572_cov_28.541996	Coordinate:2881	Reads:2	Hits:1	Allocated_reads:2	Strand:+
TGAGCATCAGCAAGAGAAACTCTGGATTT
>Location:NODE_121434_length_5572_cov_28.541996	Coordinate:2882	Reads:2	Hits:1	Allocated_reads:2	Strand:+
GAGCATCAGCAAGAGAAACTCTGGATT
>Location:NODE_121434_length_5572_cov_28.541996	Coordinate:2882	Reads:2	Hits:1	Allocated_reads:2	Strand:-
TAAAATCCAGAGTTTCTCTTGCTGATGCTC
>Location:NODE_121434_length_5572_cov_28.541996	Coordinate:2884	Reads:1	Hits:1	Allocated_reads:1	Strand:+
GCATCAGCAAGAGAAACTCTGGATTTTAT
>Location:NODE_121434_length_5572_cov_28.541996	Coordinate:2888	Reads:1	Hits:1	Allocated_reads:1	Strand:+
CAGCAAGAGAAACTCTGGATTTTATT
>Location:NODE_121434_length_5572_cov_28.541996	Coordinate:2889	Reads:1	Hits:1	Allocated_reads:1	Strand:+
AGCAAGAGAAACTCTGGATTTTATTAAAG
>Location:NODE_121434_length_5572_cov_28.541996	Coordinate:2889	Reads:1	Hits:1	Allocated_reads:1	Strand:+
AGCAAGAGAAACTCTGGATTTTATTAATA
>Location:NODE_121434_length_5572_cov_28.541996	Coordinate:2889	Reads:1	Hits:1	Allocated_reads:1	Strand:+
AGCAAGAGAAACTCTGGATTTTATTAATATTG
>Location:NODE_121434_length_5572_cov_28.541996	Coordinate:2890	Reads:1	Hits:1	Allocated_reads:1	Strand:+
GCAAGAGAAACTCTGGATTTTATTAATATT
>Location:NODE_121434_length_5572_cov_28.541996	Coordinate:2890	Reads:1	Hits:1	Allocated_reads:1	Strand:-
TATTAATAAAATCCAGAGTTTCTCTTGC
>Location:NODE_121434_length_5572_cov_28.541996	Coordinate:2893	Reads:2	Hits:1	Allocated_reads:2	Strand:+
AGAGAAACTCTGGATTTTATTAATATTGT
>Location:NODE_121434_length_5572_cov_28.541996	Coordinate:2893	Reads:1	Hits:1	Allocated_reads:1	Strand:+
AGAGAAACTCTGGATTTTATTAATATTGTC
>Location:NODE_121434_length_5572_cov_28.541996	Coordinate:2894	Reads:3	Hits:1	Allocated_reads:3	Strand:+
GAGAAACTCTGGATTTTATTAATATTGTC
>Location:NODE_121434_length_5572_cov_28.541996	Coordinate:2896	Reads:1	Hits:1	Allocated_reads:1	Strand:+
GAAACTCTGGATTTTATTAATATTGTC
>Location:NODE_121434_length_5572_cov_28.541996	Coordinate:2897	Reads:1	Hits:1	Allocated_reads:1	Strand:+
AAACTCTGGATTTTATTAATATTGTC
>Location:NODE_121434_length_5572_cov_28.541996	Coordinate:2897	Reads:1	Hits:1	Allocated_reads:1	Strand:+
AAACTCTGGATTTTATTAATATTGTCA
>Location:NODE_121434_length_5572_cov_28.541996	Coordinate:2897	Reads:1	Hits:1	Allocated_reads:1	Strand:+
AAACTCTGGATTTTATTAATATTGTCAC
>Location:NODE_121434_length_5572_cov_28.541996	Coordinate:2897	Reads:4	Hits:1	Allocated_reads:4	Strand:+
AAACTCTGGATTTTATTAATATTGTCACA
>Location:NODE_121434_length_5572_cov_28.541996	Coordinate:2898	Reads:1	Hits:1	Allocated_reads:1	Strand:-
TGATGTGACAATATTAATAAAATCCAGAGTT
>Location:NODE_121434_length_5572_cov_28.541996	Coordinate:2899	Reads:1	Hits:1	Allocated_reads:1	Strand:-
TGTGACAATATTAATAAAATCCAGAGT
>Location:NODE_121434_length_5572_cov_28.541996	Coordinate:2906	Reads:2	Hits:1	Allocated_reads:2	Strand:-
TCATGGTGATGTGACAATATTAATAAAAT
>Location:NODE_121434_length_5572_cov_28.541996	Coordinate:2907	Reads:1	Hits:1	Allocated_reads:1	Strand:-
TCATGGTGATGTGACAATATTAATAAAT
>Location:NODE_121434_length_5572_cov_28.541996	Coordinate:2916	Reads:2	Hits:1	Allocated_reads:2	Strand:+
TATTGTCACATCACCATGAGGAAGAAGG
>Location:NODE_121434_length_5572_cov_28.541996	Coordinate:2921	Reads:1	Hits:1	Allocated_reads:1	Strand:+
TCACATCACCATGAGGAAGAAGGTTAGGCG
>Location:NODE_121434_length_5572_cov_28.541996	Coordinate:2924	Reads:2	Hits:1	Allocated_reads:2	Strand:-
AGCCTAACCTTCTTCCTCATGGTGATG
>Location:NODE_121434_length_5572_cov_28.541996	Coordinate:2924	Reads:1	Hits:1	Allocated_reads:1	Strand:-
GGAAAGCCTAACCTTCTTCCTCATGGTGATG
>Location:NODE_121434_length_5572_cov_28.541996	Coordinate:2929	Reads:1	Hits:1	Allocated_reads:1	Strand:+
CCATGAGGAAGAAGGTTAGGCTTTCCT
>Location:NODE_121434_length_5572_cov_28.541996	Coordinate:2936	Reads:1	Hits:1	Allocated_reads:1	Strand:+
GAAGAAGGTTAGGCTTTCCTTTGCTCTGCT
>Location:NODE_121434_length_5572_cov_28.541996	Coordinate:2937	Reads:6	Hits:1	Allocated_reads:6	Strand:+
AAGAAGGTTAGGCTTTCCTTTGCTCTGCT
>Location:NODE_121434_length_5572_cov_28.541996	Coordinate:2938	Reads:1	Hits:1	Allocated_reads:1	Strand:-
AAGCAGAGCAAAGGAAAGCCTAACCTTCT
>Location:NODE_121434_length_5572_cov_28.541996	Coordinate:2940	Reads:4	Hits:1	Allocated_reads:4	Strand:+
AAGGTTAGGCTTTCCTTTGCTCTGCT
>Location:NODE_121434_length_5572_cov_28.541996	Coordinate:2940	Reads:2	Hits:1	Allocated_reads:2	Strand:+
AAGGTTAGGCTTTCCTTTGCTCTGCTT
>Location:NODE_121434_length_5572_cov_28.541996	Coordinate:2940	Reads:1	Hits:1	Allocated_reads:1	Strand:-
CAAGCAGAGCAAAGGAAAGCCTAACCTT
>Location:NODE_121434_length_5572_cov_28.541996	Coordinate:2941	Reads:1	Hits:1	Allocated_reads:1	Strand:+
AGGTTAGGCTTTCCTTTGCTCTGCTTGGG
>Location:NODE_121434_length_5572_cov_28.541996	Coordinate:2946	Reads:1	Hits:1	Allocated_reads:1	Strand:-
GAAATTGCCCAAGCAGAGCAAAGGAAAGCCT
>Location:NODE_121434_length_5572_cov_28.541996	Coordinate:2947	Reads:1	Hits:1	Allocated_reads:1	Strand:-
AAATTGCCCAAGCAGAGCAAAGGAAAGCC
>Location:NODE_121434_length_5572_cov_28.541996	Coordinate:2953	Reads:1	Hits:1	Allocated_reads:1	Strand:-
TCAAGAAATTGCCCAAGCAGAGCAAAGG
>Location:NODE_121434_length_5572_cov_28.541996	Coordinate:2956	Reads:2	Hits:1	Allocated_reads:2	Strand:+
TTGCTCTGCTTGGGCAATTTCTTGAAC
>Location:NODE_121434_length_5572_cov_28.541996	Coordinate:2966	Reads:1	Hits:1	Allocated_reads:1	Strand:+
TGGGCAATTTCTTGAACACACACACAC
>Location:NODE_121434_length_5572_cov_28.541996	Coordinate:2966	Reads:4	Hits:1	Allocated_reads:4	Strand:+
TGGGCAATTTCTTGAACACACACACACA
>Location:NODE_121434_length_5572_cov_28.541996	Coordinate:2981	Reads:1	Hits:178482	Allocated_reads:5.6028058851873e-06	Strand:-
TGTGTGTGTGTGTGTGTGTGTGTGT
>Location:NODE_121434_length_5572_cov_28.541996	Coordinate:2982	Reads:1	Hits:192940	Allocated_reads:5.18295843267337e-06	Strand:+
CACACACACACACACACACACACA
>Location:NODE_121434_length_5572_cov_28.541996	Coordinate:2982	Reads:1	Hits:178967	Allocated_reads:5.58762229908307e-06	Strand:-
GTGTGTGTGTGTGTGTGTGTGTGTG
>Location:NODE_121434_length_5572_cov_28.541996	Coordinate:2982	Reads:1	Hits:131564	Allocated_reads:7.60086345808884e-06	Strand:-
GTGTGTGTGTGTGTGTGTGTGTGTGTGTG
>Location:NODE_121434_length_5572_cov_28.541996	Coordinate:2982	Reads:1	Hits:193836	Allocated_reads:5.15900039208403e-06	Strand:-
TGTGTGTGTGTGTGTGTGTGTGTG
>Location:NODE_121434_length_5572_cov_28.541996	Coordinate:2982	Reads:3	Hits:166532	Allocated_reads:1.80145557610549e-05	Strand:-
TGTGTGTGTGTGTGTGTGTGTGTGTG
>Location:NODE_121434_length_5572_cov_28.541996	Coordinate:2983	Reads:1	Hits:178482	Allocated_reads:5.6028058851873e-06	Strand:-
TGTGTGTGTGTGTGTGTGTGTGTGT
>Location:NODE_121434_length_5572_cov_28.541996	Coordinate:2984	Reads:1	Hits:192940	Allocated_reads:5.18295843267337e-06	Strand:+
CACACACACACACACACACACACA
>Location:NODE_121434_length_5572_cov_28.541996	Coordinate:2984	Reads:1	Hits:178967	Allocated_reads:5.58762229908307e-06	Strand:-
GTGTGTGTGTGTGTGTGTGTGTGTG
>Location:NODE_121434_length_5572_cov_28.541996	Coordinate:2984	Reads:1	Hits:193836	Allocated_reads:5.15900039208403e-06	Strand:-
TGTGTGTGTGTGTGTGTGTGTGTG
>Location:NODE_121434_length_5572_cov_28.541996	Coordinate:2984	Reads:3	Hits:166532	Allocated_reads:1.80145557610549e-05	Strand:-
TGTGTGTGTGTGTGTGTGTGTGTGTG
>Location:NODE_121434_length_5572_cov_28.541996	Coordinate:2985	Reads:1	Hits:178482	Allocated_reads:5.6028058851873e-06	Strand:-
TGTGTGTGTGTGTGTGTGTGTGTGT
>Location:NODE_121434_length_5572_cov_28.541996	Coordinate:2986	Reads:1	Hits:192940	Allocated_reads:5.18295843267337e-06	Strand:+
CACACACACACACACACACACACA
>Location:NODE_121434_length_5572_cov_28.541996	Coordinate:2986	Reads:1	Hits:178967	Allocated_reads:5.58762229908307e-06	Strand:-
GTGTGTGTGTGTGTGTGTGTGTGTG
>Location:NODE_121434_length_5572_cov_28.541996	Coordinate:2986	Reads:1	Hits:193836	Allocated_reads:5.15900039208403e-06	Strand:-
TGTGTGTGTGTGTGTGTGTGTGTG
>Location:NODE_121434_length_5572_cov_28.541996	Coordinate:2998	Reads:1	Hits:1	Allocated_reads:1	Strand:-
TATATCAAAAATTGGCGTGTGTGTGTGCG
>Location:NODE_121434_length_5572_cov_28.541996	Coordinate:3010	Reads:1	Hits:1	Allocated_reads:1	Strand:+
CGCCAATTTTTGATATAGTTTAAAAGCTT
>Location:NODE_121434_length_5572_cov_28.541996	Coordinate:3027	Reads:1	Hits:1	Allocated_reads:1	Strand:-
GCCAAAAGGAGAAAGCAAAGCTTTAAACT
>Location:NODE_121434_length_5572_cov_28.541996	Coordinate:3048	Reads:1	Hits:1	Allocated_reads:1	Strand:-
TTCCTACTTTTGAACTTTTATTGCCAAAAT
>Location:NODE_121434_length_5572_cov_28.541996	Coordinate:3052	Reads:1	Hits:1	Allocated_reads:1	Strand:-
TATTCCTACTTTTGAACTTTTATTGCCA
>Location:NODE_121434_length_5572_cov_28.541996	Coordinate:3052	Reads:1	Hits:1	Allocated_reads:1	Strand:+
TGGCAATAAAAGTTCAAAAGTAGGAA
>Location:NODE_121434_length_5572_cov_28.541996	Coordinate:3068	Reads:1	Hits:1	Allocated_reads:1	Strand:+
AAAGTAGGAATACTTTGATATTTTGCAGC
>Location:NODE_121434_length_5572_cov_28.541996	Coordinate:3071	Reads:1	Hits:1	Allocated_reads:1	Strand:-
CTCAGCTGCAAAATATCAAAGTATTCCTAC
>Location:NODE_121434_length_5572_cov_28.541996	Coordinate:3072	Reads:2	Hits:1	Allocated_reads:2	Strand:+
TAGGAATACTTTGATATTTTGCAGCTGAGA
>Location:NODE_121434_length_5572_cov_28.541996	Coordinate:3074	Reads:1	Hits:1	Allocated_reads:1	Strand:-
TTGTCTCAGCTGCAAAATATCAAAGTATTCC
>Location:NODE_121434_length_5572_cov_28.541996	Coordinate:3075	Reads:1	Hits:1	Allocated_reads:1	Strand:-
TTGTCTCAGCTGCAAAATATCAAAGTATTC
>Location:NODE_121434_length_5572_cov_28.541996	Coordinate:3077	Reads:1	Hits:1	Allocated_reads:1	Strand:-
GATTGTCTCAGCTGCAAAATATCAAAGTAT
>Location:NODE_121434_length_5572_cov_28.541996	Coordinate:3077	Reads:2	Hits:1	Allocated_reads:2	Strand:-
TTGTCTCAGCTGCAAAATATCAAAGTAT
>Location:NODE_121434_length_5572_cov_28.541996	Coordinate:3078	Reads:1	Hits:1	Allocated_reads:1	Strand:-
GATTGTCTCAGCTGCAAAATATCAAAGTA
>Location:NODE_121434_length_5572_cov_28.541996	Coordinate:3079	Reads:1	Hits:1	Allocated_reads:1	Strand:-
TGTCTCAGCTGCAAAATATCAAAGT
>Location:NODE_121434_length_5572_cov_28.541996	Coordinate:3081	Reads:1	Hits:1	Allocated_reads:1	Strand:+
TTTGATATTTTGCAGCTGAGACAATCTT
>Location:NODE_121434_length_5572_cov_28.541996	Coordinate:3087	Reads:1	Hits:1	Allocated_reads:1	Strand:+
ATTTTGCAGCTGAGACAATCTTTCT
>Location:NODE_121434_length_5572_cov_28.541996	Coordinate:3089	Reads:1	Hits:1	Allocated_reads:1	Strand:+
TTTGCAGCTGAGACAATCTTTCTTTCT
>Location:NODE_121434_length_5572_cov_28.541996	Coordinate:3091	Reads:1	Hits:1	Allocated_reads:1	Strand:+
TGCAGCTGAGACAATCTTTCTTTCTTCTC
>Location:NODE_121434_length_5572_cov_28.541996	Coordinate:3145	Reads:2	Hits:1	Allocated_reads:2	Strand:-
CACAACCATTCTGCTGTTCTTTGTGGT
>Location:NODE_121434_length_5572_cov_28.541996	Coordinate:3151	Reads:1	Hits:1	Allocated_reads:1	Strand:+
AAGAACAGCAGAATGGTTGTGTGCCCCGA
>Location:NODE_121434_length_5572_cov_28.541996	Coordinate:3151	Reads:1	Hits:1	Allocated_reads:1	Strand:+
AAGAACAGCAGAATGGTTGTGTGCCCCGACT
>Location:NODE_121434_length_5572_cov_28.541996	Coordinate:3153	Reads:3	Hits:1	Allocated_reads:3	Strand:+
GAACAGCAGAATGGTTGTGTGCCCCGACT
>Location:NODE_121434_length_5572_cov_28.541996	Coordinate:3154	Reads:1	Hits:1	Allocated_reads:1	Strand:+
AACAGCAGAATGGTTGTGTGCCCCGACT
>Location:NODE_121434_length_5572_cov_28.541996	Coordinate:3154	Reads:1	Hits:1	Allocated_reads:1	Strand:-
AGTCGGGGCACACAACCATTCTGCTGTT
>Location:NODE_121434_length_5572_cov_28.541996	Coordinate:3154	Reads:1	Hits:1	Allocated_reads:1	Strand:-
TCGGGGCACACAACCATTCTGCTGTT
>Location:NODE_121434_length_5572_cov_28.541996	Coordinate:3155	Reads:1	Hits:1	Allocated_reads:1	Strand:-
AGTCGGGGCACACAACCATTCTGCTGT
>Location:NODE_121434_length_5572_cov_28.541996	Coordinate:3155	Reads:1	Hits:1	Allocated_reads:1	Strand:-
GAAGTCGGGGCACACAACCATTCTGCTGT
>Location:NODE_121434_length_5572_cov_28.541996	Coordinate:3155	Reads:1	Hits:1	Allocated_reads:1	Strand:-
GGAAGTCGGGGCACACAACCATTCTGCTGT
>Location:NODE_121434_length_5572_cov_28.541996	Coordinate:3158	Reads:1	Hits:1	Allocated_reads:1	Strand:+
GCAGAATGGTTGTGTGCCCCGACT
>Location:NODE_121434_length_5572_cov_28.541996	Coordinate:3165	Reads:2	Hits:1	Allocated_reads:2	Strand:-
TAAATGCAGGAAGTCGGGGCACACAACC
>Location:NODE_121434_length_5572_cov_28.541996	Coordinate:3168	Reads:1	Hits:1	Allocated_reads:1	Strand:-
TCCTAAATGCAGGAAGTCGGGGCACACA
>Location:NODE_121434_length_5572_cov_28.541996	Coordinate:3170	Reads:1	Hits:1	Allocated_reads:1	Strand:+
TGTGCCCCGACTTCCTGCATTTAGGAC
>Location:NODE_121434_length_5572_cov_28.541996	Coordinate:3181	Reads:1	Hits:1	Allocated_reads:1	Strand:+
TTCCTGCATTTAGGACGCTATTTTCAAGT
>Location:NODE_121434_length_5572_cov_28.541996	Coordinate:3181	Reads:1	Hits:1	Allocated_reads:1	Strand:+
TTCCTGCATTTAGGACGCTATTTTCAAGTTT
>Location:NODE_121434_length_5572_cov_28.541996	Coordinate:3185	Reads:1	Hits:1	Allocated_reads:1	Strand:+
TGCATTTAGGACGCTATTTTCAAGTTTTGT
>Location:NODE_121434_length_5572_cov_28.541996	Coordinate:3188	Reads:1	Hits:1	Allocated_reads:1	Strand:-
TAACAAAACTTGAAAATAGCGTCCTAAAT
>Location:NODE_121434_length_5572_cov_28.541996	Coordinate:3189	Reads:1	Hits:1	Allocated_reads:1	Strand:+
TTTAGGACGCTATTTTCAAGTTTTGT
>Location:NODE_121434_length_5572_cov_28.541996	Coordinate:3196	Reads:1	Hits:1	Allocated_reads:1	Strand:-
TTACCCATTAACAAAACTTGAAAATAGCG
>Location:NODE_121434_length_5572_cov_28.541996	Coordinate:3197	Reads:2	Hits:1	Allocated_reads:2	Strand:-
TTACCCATTAACAAAACTTGAAAATAGC
>Location:NODE_121434_length_5572_cov_28.541996	Coordinate:3202	Reads:1	Hits:1	Allocated_reads:1	Strand:+
TTTCAAGTTTTGTTAATGGGTAAAATAG
>Location:NODE_121434_length_5572_cov_28.541996	Coordinate:3202	Reads:3	Hits:1	Allocated_reads:3	Strand:+
TTTCAAGTTTTGTTAATGGGTAAAATAGAGCT
>Location:NODE_121434_length_5572_cov_28.541996	Coordinate:3204	Reads:4	Hits:1	Allocated_reads:4	Strand:+
TCAAGTTTTGTTAATGGGTAAAATAGAGCT
>Location:NODE_121434_length_5572_cov_28.541996	Coordinate:3207	Reads:1	Hits:1	Allocated_reads:1	Strand:+
AGTTTTGTTAATGGGTAAAATAGAGCT
>Location:NODE_121434_length_5572_cov_28.541996	Coordinate:3207	Reads:1	Hits:1	Allocated_reads:1	Strand:+
AGTTTTGTTAATGGGTAAAATAGAGCTG
>Location:NODE_121434_length_5572_cov_28.541996	Coordinate:3207	Reads:2	Hits:1	Allocated_reads:2	Strand:+
AGTTTTGTTAATGGGTAAAATAGAGCTGA
>Location:NODE_121434_length_5572_cov_28.541996	Coordinate:3209	Reads:2	Hits:1	Allocated_reads:2	Strand:+
TTTTGTTAATGGGTAAAATAGAGC
>Location:NODE_121434_length_5572_cov_28.541996	Coordinate:3209	Reads:1	Hits:1	Allocated_reads:1	Strand:+
TTTTGTTAATGGGTAAAATAGAGCT
>Location:NODE_121434_length_5572_cov_28.541996	Coordinate:3210	Reads:1	Hits:1	Allocated_reads:1	Strand:+
TTTGTTAATGGGTAAAATAGAGCTG
>Location:NODE_121434_length_5572_cov_28.541996	Coordinate:3215	Reads:1	Hits:1	Allocated_reads:1	Strand:+
TAATGGGTAAAATAGAGCTGAAGA
>Location:NODE_121434_length_5572_cov_28.541996	Coordinate:3215	Reads:3	Hits:1	Allocated_reads:3	Strand:+
TAATGGGTAAAATAGAGCTGAAGATC
>Location:NODE_121434_length_5572_cov_28.541996	Coordinate:3215	Reads:3	Hits:1	Allocated_reads:3	Strand:+
TAATGGGTAAAATAGAGCTGAAGATCAGA
>Location:NODE_121434_length_5572_cov_28.541996	Coordinate:3215	Reads:4	Hits:1	Allocated_reads:4	Strand:+
TAATGGGTAAAATAGAGCTGAAGATCAGATA
>Location:NODE_121434_length_5572_cov_28.541996	Coordinate:3215	Reads:1	Hits:1	Allocated_reads:1	Strand:-
TCTGATCTTCAGCTCTATTTTACCCATTA
>Location:NODE_121434_length_5572_cov_28.541996	Coordinate:3216	Reads:1	Hits:1	Allocated_reads:1	Strand:+
AATGGGTAAAATAGAGCTGAAGATC
>Location:NODE_121434_length_5572_cov_28.541996	Coordinate:3216	Reads:1	Hits:1	Allocated_reads:1	Strand:+
AATGGGTAAAATAGAGCTGAAGATCAGATA
>Location:NODE_121434_length_5572_cov_28.541996	Coordinate:3216	Reads:2	Hits:1	Allocated_reads:2	Strand:-
TCTGATCTTCAGCTCTATTTTACCCATT
>Location:NODE_121434_length_5572_cov_28.541996	Coordinate:3216	Reads:2	Hits:1	Allocated_reads:2	Strand:-
TGATCTTCAGCTCTATTTTACCCATT
>Location:NODE_121434_length_5572_cov_28.541996	Coordinate:3216	Reads:1	Hits:1	Allocated_reads:1	Strand:-
TTATCTGATCTTCAGCTCTATTTTACCCATT
>Location:NODE_121434_length_5572_cov_28.541996	Coordinate:3217	Reads:2	Hits:1	Allocated_reads:2	Strand:+
ATGGGTAAAATAGAGCTGAAGATCAGATA
>Location:NODE_121434_length_5572_cov_28.541996	Coordinate:3217	Reads:1	Hits:1	Allocated_reads:1	Strand:-
TATCTGATCTTCAGCTCTATTTTACCCAT
>Location:NODE_121434_length_5572_cov_28.541996	Coordinate:3218	Reads:1	Hits:1	Allocated_reads:1	Strand:+
TGGGTAAAATAGAGCTGAAGATCAGA
>Location:NODE_121434_length_5572_cov_28.541996	Coordinate:3218	Reads:1	Hits:1	Allocated_reads:1	Strand:+
TGGGTAAAATAGAGCTGAAGATCAGAT
>Location:NODE_121434_length_5572_cov_28.541996	Coordinate:3230	Reads:2	Hits:1	Allocated_reads:2	Strand:-
GTTCATAGCACATTTATCTGATCTTCAGCT
>Location:NODE_121434_length_5572_cov_28.541996	Coordinate:3230	Reads:1	Hits:1	Allocated_reads:1	Strand:-
TCATAGCACATTTATCTGATCTTCAGCT
>Location:NODE_121434_length_5572_cov_28.541996	Coordinate:3231	Reads:1	Hits:1	Allocated_reads:1	Strand:-
GTTCATAGCACATTTATCTGATCTTCAGC
>Location:NODE_121434_length_5572_cov_28.541996	Coordinate:3234	Reads:1	Hits:1	Allocated_reads:1	Strand:+
GAAGATCAGATAAATGTGCTATGAACA
>Location:NODE_121434_length_5572_cov_28.541996	Coordinate:3234	Reads:2	Hits:1	Allocated_reads:2	Strand:+
GAAGATCAGATAAATGTGCTATGAACATA
>Location:NODE_121434_length_5572_cov_28.541996	Coordinate:3234	Reads:1	Hits:1	Allocated_reads:1	Strand:-
TATGTTCATAGCACATTTATCTGATCTTC
>Location:NODE_121434_length_5572_cov_28.541996	Coordinate:3235	Reads:1	Hits:1	Allocated_reads:1	Strand:-
TATGTTCATAGCACATTTATCTGATCTT
>Location:NODE_121434_length_5572_cov_28.541996	Coordinate:3236	Reads:1	Hits:1	Allocated_reads:1	Strand:-
TATGTTCATAGCACATTTATCTGATCT
>Location:NODE_121434_length_5572_cov_28.541996	Coordinate:3237	Reads:1	Hits:1	Allocated_reads:1	Strand:+
GATCAGATAAATGTGCTATGAACATAA
>Location:NODE_121434_length_5572_cov_28.541996	Coordinate:3237	Reads:2	Hits:1	Allocated_reads:2	Strand:+
GATCAGATAAATGTGCTATGAACATAATGT
>Location:NODE_121434_length_5572_cov_28.541996	Coordinate:3239	Reads:1	Hits:1	Allocated_reads:1	Strand:+
TCAGATAAATGTGCTATGAACATAA
>Location:NODE_121434_length_5572_cov_28.541996	Coordinate:3264	Reads:1	Hits:1	Allocated_reads:1	Strand:+
TGTTATGTCAACAAAAGTGTCACAGGTGGG
>Location:NODE_121434_length_5572_cov_28.541996	Coordinate:3267	Reads:1	Hits:1	Allocated_reads:1	Strand:+
TATGTCAACAAAAGTGTCACAGGT
>Location:NODE_121434_length_5572_cov_28.541996	Coordinate:3267	Reads:2	Hits:1	Allocated_reads:2	Strand:+
TATGTCAACAAAAGTGTCACAGGTGGGC
>Location:NODE_121434_length_5572_cov_28.541996	Coordinate:3267	Reads:1	Hits:1	Allocated_reads:1	Strand:+
TATGTCAACAAAAGTGTCACAGGTGGGCA
>Location:NODE_121434_length_5572_cov_28.541996	Coordinate:3267	Reads:2	Hits:1	Allocated_reads:2	Strand:-
TGCCCACCTGTGACACTTTTGTTGACATA
>Location:NODE_121434_length_5572_cov_28.541996	Coordinate:3276	Reads:1	Hits:1	Allocated_reads:1	Strand:+
AAAAGTGTCACAGGTGGGCAGGAA
>Location:NODE_121434_length_5572_cov_28.541996	Coordinate:3283	Reads:1	Hits:1	Allocated_reads:1	Strand:-
AATTTGAGTCCTTCCTGCCCACCTGTGG
>Location:NODE_121434_length_5572_cov_28.541996	Coordinate:3283	Reads:1	Hits:1	Allocated_reads:1	Strand:-
TTTGAGTCCTTCCTGCCCACCTGTGA
>Location:NODE_121434_length_5572_cov_28.541996	Coordinate:3285	Reads:1	Hits:1	Allocated_reads:1	Strand:-
TAATTTGAGTCCTTCCTGCCCACCTGT
>Location:NODE_121434_length_5572_cov_28.541996	Coordinate:3299	Reads:1	Hits:1	Allocated_reads:1	Strand:+
AGGACTCAAATTAAGGACTCACAGATG
>Location:NODE_121434_length_5572_cov_28.541996	Coordinate:3299	Reads:1	Hits:1	Allocated_reads:1	Strand:+
AGGACTCAAATTAAGGACTCACAGATGC
>Location:NODE_121434_length_5572_cov_28.541996	Coordinate:3299	Reads:1	Hits:1	Allocated_reads:1	Strand:-
TGCATCTGTGAGTCCTTAATTTGAGTCCT
>Location:NODE_121434_length_5572_cov_28.541996	Coordinate:3301	Reads:1	Hits:1	Allocated_reads:1	Strand:+
GACTCAAATTAAGGACTCACAGATGCA
>Location:NODE_121434_length_5572_cov_28.541996	Coordinate:3302	Reads:1	Hits:1	Allocated_reads:1	Strand:-
TGCATCTGTGAGTCCTTAATTTGAGT
>Location:NODE_121434_length_5572_cov_28.541996	Coordinate:3304	Reads:1	Hits:1	Allocated_reads:1	Strand:-
TGCATCTGTGAGTCCTTAATTTGA
>Location:NODE_121434_length_5572_cov_28.541996	Coordinate:3306	Reads:1	Hits:1	Allocated_reads:1	Strand:-
TTGTGCATCTGTGAGTCCTTAATTT
>Location:NODE_121434_length_5572_cov_28.541996	Coordinate:3307	Reads:1	Hits:1	Allocated_reads:1	Strand:-
TCATTATTGTGCATCTGTGAGTCCTTAATT
>Location:NODE_121434_length_5572_cov_28.541996	Coordinate:3308	Reads:1	Hits:1	Allocated_reads:1	Strand:+
ATTAAGGACTCACAGATGCACAATAATGAACT
>Location:NODE_121434_length_5572_cov_28.541996	Coordinate:3308	Reads:1	Hits:1	Allocated_reads:1	Strand:-
TATTGTGCATCTGTGAGTCCTTAAT
>Location:NODE_121434_length_5572_cov_28.541996	Coordinate:3308	Reads:1	Hits:1	Allocated_reads:1	Strand:-
TTATTGTGCATCTGTGAGTCCTTAAT
>Location:NODE_121434_length_5572_cov_28.541996	Coordinate:3309	Reads:1	Hits:1	Allocated_reads:1	Strand:+
TTAAGGACTCACAGATGCACAATA
>Location:NODE_121434_length_5572_cov_28.541996	Coordinate:3311	Reads:1	Hits:1	Allocated_reads:1	Strand:-
TAGTTCATTATTGTGCATCTGTGAGTCCTT
>Location:NODE_121434_length_5572_cov_28.541996	Coordinate:3312	Reads:1	Hits:1	Allocated_reads:1	Strand:-
TAGTTCATTATTGTGCATCTGTGAGTCCA
>Location:NODE_121434_length_5572_cov_28.541996	Coordinate:3312	Reads:1	Hits:1	Allocated_reads:1	Strand:-
TAGTTCATTATTGTGCATCTGTGGGTCCT
>Location:NODE_121434_length_5572_cov_28.541996	Coordinate:3312	Reads:24	Hits:1	Allocated_reads:24	Strand:-
TAGTTCATTATTGTGCATCTGTGAGTCCT
>Location:NODE_121434_length_5572_cov_28.541996	Coordinate:3312	Reads:3	Hits:1	Allocated_reads:3	Strand:-
TTAGTTCATTATTGTGCATCTGTGAGTCCT
>Location:NODE_121434_length_5572_cov_28.541996	Coordinate:3313	Reads:5	Hits:1	Allocated_reads:5	Strand:-
TAGTTCATTATTGTGCATCTGTGAGTCC
>Location:NODE_121434_length_5572_cov_28.541996	Coordinate:3314	Reads:1	Hits:1	Allocated_reads:1	Strand:-
TAGTTCATTATTGTGCATCTGTGAGTC
>Location:NODE_121434_length_5572_cov_28.541996	Coordinate:3315	Reads:3	Hits:1	Allocated_reads:3	Strand:-
TAGTTCATTATTGTGCATCTGTGAGT
>Location:NODE_121434_length_5572_cov_28.541996	Coordinate:3315	Reads:1	Hits:1	Allocated_reads:1	Strand:-
TTAGTTCATTATTGTGCATCTGTGAGT
>Location:NODE_121434_length_5572_cov_28.541996	Coordinate:3317	Reads:1	Hits:1	Allocated_reads:1	Strand:-
TGTTTTTAGTTCATTATTGTGCATCTGTGA
>Location:NODE_121434_length_5572_cov_28.541996	Coordinate:3318	Reads:1	Hits:1	Allocated_reads:1	Strand:+
CACAGATGCACAATAATGAACTAAAAACA
>Location:NODE_121434_length_5572_cov_28.541996	Coordinate:3323	Reads:1	Hits:1	Allocated_reads:1	Strand:+
ATGCACAATAATGAACTAAAAACAACCCT
>Location:NODE_121434_length_5572_cov_28.541996	Coordinate:3331	Reads:1	Hits:1	Allocated_reads:1	Strand:+
TAATGAACTAAAAACAACCCTTATATA
>Location:NODE_121434_length_5572_cov_28.541996	Coordinate:3331	Reads:1	Hits:1	Allocated_reads:1	Strand:+
TAATGAACTAAAAACAACCCTTATATAG
>Location:NODE_121434_length_5572_cov_28.541996	Coordinate:3331	Reads:1	Hits:1	Allocated_reads:1	Strand:+
TAATGAACTAAAAACAACCCTTATATAGGA
>Location:NODE_121434_length_5572_cov_28.541996	Coordinate:3331	Reads:7	Hits:1	Allocated_reads:7	Strand:+
TAATGAACTAAAAACAACCCTTATATAGGAT
>Location:NODE_121434_length_5572_cov_28.541996	Coordinate:3332	Reads:1	Hits:1	Allocated_reads:1	Strand:+
AATGAACTAAAAACAACCCTTATAT
>Location:NODE_121434_length_5572_cov_28.541996	Coordinate:3332	Reads:1	Hits:1	Allocated_reads:1	Strand:+
AATGAACTAAAAACAACCCTTATATAGGAT
>Location:NODE_121434_length_5572_cov_28.541996	Coordinate:3334	Reads:1	Hits:1	Allocated_reads:1	Strand:+
TGAACTAAAAACAACCCTTATATAGGAT
>Location:NODE_121434_length_5572_cov_28.541996	Coordinate:3344	Reads:1	Hits:1	Allocated_reads:1	Strand:-
ATAGACTTCAATATCCTATATAAGGGTTGT
>Location:NODE_121434_length_5572_cov_28.541996	Coordinate:3344	Reads:1	Hits:1	Allocated_reads:1	Strand:-
TACTCATAGACTTCAATATCCTATATAAGGGTTGT
>Location:NODE_121434_length_5572_cov_28.541996	Coordinate:3344	Reads:1	Hits:1	Allocated_reads:1	Strand:-
TAGACTTCAATATCCTATATAAGGGTTGT
>Location:NODE_121434_length_5572_cov_28.541996	Coordinate:3347	Reads:1	Hits:1	Allocated_reads:1	Strand:-
ACTCATAGACTTCAATATCCTATATAAGGGT
>Location:NODE_121434_length_5572_cov_28.541996	Coordinate:3347	Reads:1	Hits:1	Allocated_reads:1	Strand:-
CATAGACTTCAATATCCTATATAAGGGT
>Location:NODE_121434_length_5572_cov_28.541996	Coordinate:3347	Reads:16	Hits:1	Allocated_reads:16	Strand:-
TACTCATAGACTTCAATATCCTATATAAGGGT
>Location:NODE_121434_length_5572_cov_28.541996	Coordinate:3347	Reads:1	Hits:1	Allocated_reads:1	Strand:-
TAGACTTCAATATCCTATATAAGGGT
>Location:NODE_121434_length_5572_cov_28.541996	Coordinate:3347	Reads:10	Hits:1	Allocated_reads:10	Strand:-
TCATAGACTTCAATATCCTATATAAGGGT
>Location:NODE_121434_length_5572_cov_28.541996	Coordinate:3348	Reads:1	Hits:1	Allocated_reads:1	Strand:-
CTCATAGACTTCAATATCCTATATAAGGG
>Location:NODE_121434_length_5572_cov_28.541996	Coordinate:3348	Reads:2	Hits:1	Allocated_reads:2	Strand:-
TACTCATAGACTTCAATATCCTATATAAGGG
>Location:NODE_121434_length_5572_cov_28.541996	Coordinate:3353	Reads:2	Hits:1	Allocated_reads:2	Strand:-
TACTCATAGACTTCAATATCCTATAT
>Location:NODE_121434_length_5572_cov_28.541996	Coordinate:3353	Reads:3	Hits:1	Allocated_reads:3	Strand:-
TATACTCATAGACTTCAATATCCTATAT
>Location:NODE_121434_length_5572_cov_28.541996	Coordinate:3353	Reads:5	Hits:1	Allocated_reads:5	Strand:-
TTATACTCATAGACTTCAATATCCTATAT
>Location:NODE_121434_length_5572_cov_28.541996	Coordinate:3354	Reads:2	Hits:1	Allocated_reads:2	Strand:-
TACTCATAGACTTCAATATCCTATA
>Location:NODE_121434_length_5572_cov_28.541996	Coordinate:3354	Reads:1	Hits:1	Allocated_reads:1	Strand:-
TATACTCATAGACTTCAATATCCTATA
>Location:NODE_121434_length_5572_cov_28.541996	Coordinate:3357	Reads:1	Hits:1	Allocated_reads:1	Strand:-
TTCCATTATACTCATAGACTTCAATATCCT
>Location:NODE_121434_length_5572_cov_28.541996	Coordinate:3358	Reads:1	Hits:1	Allocated_reads:1	Strand:-
TTCCATTATACTCATAGACTTCAATATCC
>Location:NODE_121434_length_5572_cov_28.541996	Coordinate:3361	Reads:1	Hits:1	Allocated_reads:1	Strand:-
TTCCATTATACTCATAGACTTCAATA
>Location:NODE_121434_length_5572_cov_28.541996	Coordinate:3379	Reads:1	Hits:1	Allocated_reads:1	Strand:+
TAATGGAAAATCCATAGTCTTCAAAGCAGG
>Location:NODE_121434_length_5572_cov_28.541996	Coordinate:3382	Reads:1	Hits:1	Allocated_reads:1	Strand:-
CCTGCTTTGAAGACTATGGATTTTCCA
>Location:NODE_121434_length_5572_cov_28.541996	Coordinate:3382	Reads:1	Hits:1	Allocated_reads:1	Strand:-
TCCTGCTTTGAAGACTATGGATTTTCCA
>Location:NODE_121434_length_5572_cov_28.541996	Coordinate:3382	Reads:3	Hits:1	Allocated_reads:3	Strand:-
TGCTTTGAAGACTATGGATTTTCCA
>Location:NODE_121434_length_5572_cov_28.541996	Coordinate:3382	Reads:9	Hits:1	Allocated_reads:9	Strand:-
TTCCTGCTTTGAAGACTATGGATTTTCCA
>Location:NODE_121434_length_5572_cov_28.541996	Coordinate:3383	Reads:1	Hits:1	Allocated_reads:1	Strand:-
TGCTTTGAAGACTATGGATTTTCC
>Location:NODE_121434_length_5572_cov_28.541996	Coordinate:3383	Reads:1	Hits:1	Allocated_reads:1	Strand:-
TTCCTGCTTTGAAGACTATGGATTTTCC
>Location:NODE_121434_length_5572_cov_28.541996	Coordinate:3396	Reads:1	Hits:1	Allocated_reads:1	Strand:-
AGTCTGTTTCCTCTTTCCTGCTTTGAAGA
>Location:NODE_121434_length_5572_cov_28.541996	Coordinate:3400	Reads:1	Hits:1	Allocated_reads:1	Strand:+
CAAAGCAGGAAAGAGGAAACAGACTGAG
>Location:NODE_121434_length_5572_cov_28.541996	Coordinate:3400	Reads:1	Hits:1	Allocated_reads:1	Strand:+
CAAAGCAGGAAAGAGGAAACAGACTGAGA
>Location:NODE_121434_length_5572_cov_28.541996	Coordinate:3404	Reads:1	Hits:1	Allocated_reads:1	Strand:+
GCAGGAAAGAGGAAACAGACTGAGGACT
>Location:NODE_121434_length_5572_cov_28.541996	Coordinate:3411	Reads:1	Hits:1	Allocated_reads:1	Strand:-
TAACTGCTTCAGTCCTCAGTCTGTTTCCTCT
>Location:NODE_121434_length_5572_cov_28.541996	Coordinate:3412	Reads:1	Hits:1	Allocated_reads:1	Strand:+
GAGGAAACAGACTGAGGACTGAAGCAGT
>Location:NODE_121434_length_5572_cov_28.541996	Coordinate:3417	Reads:1	Hits:1	Allocated_reads:1	Strand:+
AACAGACTGAGGACTGAAGCAGTTACTAGT
>Location:NODE_121434_length_5572_cov_28.541996	Coordinate:3417	Reads:2	Hits:1	Allocated_reads:2	Strand:-
TCAGTAACTGCTTCAGTCCTCAGTCTGTT
>Location:NODE_121434_length_5572_cov_28.541996	Coordinate:3417	Reads:1	Hits:1	Allocated_reads:1	Strand:-
TTCAGTAACTGCTTCAGTCCTCAGTCTGTT
>Location:NODE_121434_length_5572_cov_28.541996	Coordinate:3418	Reads:1	Hits:1	Allocated_reads:1	Strand:-
TCAGTAACTGCTTCAGTCCTCAGTCTGT
>Location:NODE_121434_length_5572_cov_28.541996	Coordinate:3421	Reads:2	Hits:1	Allocated_reads:2	Strand:-
TCAGTAACTGCTTCAGTCCTCAGTC
>Location:NODE_121434_length_5572_cov_28.541996	Coordinate:3437	Reads:1	Hits:1	Allocated_reads:1	Strand:-
TAATTCCTTCTTGTGACACTTCAGTAACT
>Location:NODE_121434_length_5572_cov_28.541996	Coordinate:3438	Reads:1	Hits:1	Allocated_reads:1	Strand:-
TAATTCCTTCTTGTGACACTTCAGTAAC
>Location:NODE_121434_length_5572_cov_28.541996	Coordinate:3440	Reads:1	Hits:1	Allocated_reads:1	Strand:+
TACTGAAGTGTCACAAGAAGGAATTAGGGA
>Location:NODE_121434_length_5572_cov_28.541996	Coordinate:3446	Reads:1	Hits:1	Allocated_reads:1	Strand:-
TCCCTAATTCCTTCTTGTGACACT
>Location:NODE_121434_length_5572_cov_28.541996	Coordinate:3455	Reads:1	Hits:1	Allocated_reads:1	Strand:-
CAGGTGTTTCCACTCTCCCTAATTCCTTCT
>Location:NODE_121434_length_5572_cov_28.541996	Coordinate:3456	Reads:1	Hits:1	Allocated_reads:1	Strand:-
CAGGTGTTTCCACTCTCCCTAATTCCTTC
>Location:NODE_121434_length_5572_cov_28.541996	Coordinate:3456	Reads:1	Hits:1	Allocated_reads:1	Strand:+
GAAGGAATTAGGGAGAGTGGAAACACC
>Location:NODE_121434_length_5572_cov_28.541996	Coordinate:3468	Reads:1	Hits:1	Allocated_reads:1	Strand:-
CTTTTTACCCCAGGTGTTTCCACTCTC
>Location:NODE_121434_length_5572_cov_28.541996	Coordinate:3470	Reads:1	Hits:1	Allocated_reads:1	Strand:-
TGTGTCTTTTTACCCCAGGTGTTTCCACTC
>Location:NODE_121434_length_5572_cov_28.541996	Coordinate:3471	Reads:1	Hits:1	Allocated_reads:1	Strand:-
TGTGTCTTTTTACCCCAGGTGTTTCCACT
>Location:NODE_121434_length_5572_cov_28.541996	Coordinate:3474	Reads:1	Hits:1	Allocated_reads:1	Strand:-
TGTGTCTTTTTACCCCAGGTGTTTCC
>Location:NODE_121434_length_5572_cov_28.541996	Coordinate:3479	Reads:3	Hits:1	Allocated_reads:3	Strand:+
CACCTGGGGTAAAAAGACACAGCTGAAAC
>Location:NODE_121434_length_5572_cov_28.541996	Coordinate:3479	Reads:3	Hits:1	Allocated_reads:3	Strand:+
CACCTGGGGTAAAAAGACACAGCTGAAACT
>Location:NODE_121434_length_5572_cov_28.541996	Coordinate:3480	Reads:1	Hits:1	Allocated_reads:1	Strand:+
ACCTGGGGTAAAAAGACACAGCTGAAAC
>Location:NODE_121434_length_5572_cov_28.541996	Coordinate:3480	Reads:1	Hits:1	Allocated_reads:1	Strand:+
ACCTGGGGTAAAAAGACACAGCTGAAACT
>Location:NODE_121434_length_5572_cov_28.541996	Coordinate:3486	Reads:1	Hits:1	Allocated_reads:1	Strand:-
TGATTAGTTTCAGCTGTGTCTTTTTACC
>Location:NODE_121434_length_5572_cov_28.541996	Coordinate:3488	Reads:1	Hits:1	Allocated_reads:1	Strand:+
TAAAAAGACACAGCTGAAACTAATC
>Location:NODE_121434_length_5572_cov_28.541996	Coordinate:3493	Reads:1	Hits:1	Allocated_reads:1	Strand:-
TTCTTGATTAGTTTCAGCTGTGTCT
>Location:NODE_121434_length_5572_cov_28.541996	Coordinate:3500	Reads:1	Hits:1	Allocated_reads:1	Strand:-
TCTGTTGTCATTTTCTTGATTAGTTTCAGC
>Location:NODE_121434_length_5572_cov_28.541996	Coordinate:3505	Reads:1	Hits:1	Allocated_reads:1	Strand:+
AACTAATCAAGAAAATGACAACAGAAGTA
>Location:NODE_121434_length_5572_cov_28.541996	Coordinate:3509	Reads:1	Hits:1	Allocated_reads:1	Strand:-
TTTTACTTCTGTTGTCATTTTCTTGATT
>Location:NODE_121434_length_5572_cov_28.541996	Coordinate:3526	Reads:1	Hits:1	Allocated_reads:1	Strand:+
CAGAAGTAAAATTCAGCACAAGAAACC
>Location:NODE_121434_length_5572_cov_28.541996	Coordinate:3530	Reads:1	Hits:1	Allocated_reads:1	Strand:-
TTTTGGTTTCTTGTGCTGAATTTTACT
>Location:NODE_121434_length_5572_cov_28.541996	Coordinate:3561	Reads:1	Hits:1	Allocated_reads:1	Strand:-
TCCCGTTTTATTCCAGTAGCTTTGGTAGCT
>Location:NODE_121434_length_5572_cov_28.541996	Coordinate:3562	Reads:3	Hits:1	Allocated_reads:3	Strand:-
TCCCGTTTTATTCCAGTAGCTTTGGTAGC
>Location:NODE_121434_length_5572_cov_28.541996	Coordinate:3564	Reads:2	Hits:1	Allocated_reads:2	Strand:-
TCCCGTTTTATTCCAGTAGCTTTGGTA
>Location:NODE_121434_length_5572_cov_28.541996	Coordinate:3569	Reads:1	Hits:1	Allocated_reads:1	Strand:-
CCGTACATCCCGTTTTATTCCAGTAGCTT
>Location:NODE_121434_length_5572_cov_28.541996	Coordinate:3569	Reads:1	Hits:1	Allocated_reads:1	Strand:-
GCCGTACATCCCGTTTTATTCCAGTAGCTT
>Location:NODE_121434_length_5572_cov_28.541996	Coordinate:3570	Reads:1	Hits:1	Allocated_reads:1	Strand:-
CCGTACATCCCGTTTTATTCCAGTAGCT
>Location:NODE_121434_length_5572_cov_28.541996	Coordinate:3571	Reads:1	Hits:1	Allocated_reads:1	Strand:-
CCGTACATCCCGTTTTATTCCAGTAGC
>Location:NODE_121434_length_5572_cov_28.541996	Coordinate:3581	Reads:1	Hits:1	Allocated_reads:1	Strand:+
TAAAACGGGATGTACGGCATAACTAAATA
>Location:NODE_121434_length_5572_cov_28.541996	Coordinate:3588	Reads:1	Hits:1	Allocated_reads:1	Strand:+
GGATGTACGGCATAACTAAATAGGA
>Location:NODE_121434_length_5572_cov_28.541996	Coordinate:3591	Reads:1	Hits:1	Allocated_reads:1	Strand:+
TGTACGGCATAACTAAATAGGATTATT
>Location:NODE_121434_length_5572_cov_28.541996	Coordinate:3874	Reads:1	Hits:1	Allocated_reads:1	Strand:+
CACTTGGAACACTGAAAGACAAAATAGG
>Location:NODE_121434_length_5572_cov_28.541996	Coordinate:3903	Reads:1	Hits:1	Allocated_reads:1	Strand:-
TTTCCACTTACTTCCCTTTTAACTTTCAGT
>Location:NODE_121434_length_5572_cov_28.541996	Coordinate:3925	Reads:1	Hits:1	Allocated_reads:1	Strand:-
TCCAGATCGTTTTGTGGAGTTTGTTTCCACT
>Location:NODE_121434_length_5572_cov_28.541996	Coordinate:3983	Reads:1	Hits:1	Allocated_reads:1	Strand:+
AAGGAATACCATAGAGATTAGCTTAAAGC
>Location:NODE_121434_length_5572_cov_28.541996	Coordinate:3984	Reads:1	Hits:1	Allocated_reads:1	Strand:+
AGGAATACCATAGAGATTAGCTTAAAGC
>Location:NODE_121434_length_5572_cov_28.541996	Coordinate:4050	Reads:1	Hits:1	Allocated_reads:1	Strand:-
TGTGGATTGATAGTTATTTTGGTTTGAGTA
>Location:NODE_121434_length_5572_cov_28.541996	Coordinate:4085	Reads:1	Hits:1	Allocated_reads:1	Strand:+
CTCAAAACCCTGGGACCAAGACCCAAG
>Location:NODE_121434_length_5572_cov_28.541996	Coordinate:4095	Reads:1	Hits:1	Allocated_reads:1	Strand:-
TCTGTCATGGCCCTTGGGTCTTGGTCCCA
>Location:NODE_121434_length_5572_cov_28.541996	Coordinate:4098	Reads:1	Hits:1	Allocated_reads:1	Strand:+
GACCAAGACCCAAGGGCCATGACAGAGACA
>Location:NODE_121434_length_5572_cov_28.541996	Coordinate:4111	Reads:1	Hits:1	Allocated_reads:1	Strand:-
TCAGTTCACAGCCTGTCTCTGTCATGGCCC
>Location:NODE_121434_length_5572_cov_28.541996	Coordinate:4113	Reads:2	Hits:1	Allocated_reads:2	Strand:-
TCAGTTCACAGCCTGTCTCTGTCATGGC
>Location:NODE_121434_length_5572_cov_28.541996	Coordinate:4118	Reads:1	Hits:1	Allocated_reads:1	Strand:+
GACAGAGACAGGCTGTGAACTGAGGG
>Location:NODE_121434_length_5572_cov_28.541996	Coordinate:4131	Reads:1	Hits:1	Allocated_reads:1	Strand:+
TGTGAACTGAGGGAGAAGGAACTAAGCT
>Location:NODE_121434_length_5572_cov_28.541996	Coordinate:4145	Reads:1	Hits:1	Allocated_reads:1	Strand:+
GAAGGAACTAAGCTGAATAAACAGCATT
>Location:NODE_121434_length_5572_cov_28.541996	Coordinate:4187	Reads:1	Hits:1	Allocated_reads:1	Strand:-
TATCTTTACATAACCATTTTTATAATT
>Location:NODE_121434_length_5572_cov_28.541996	Coordinate:4217	Reads:1	Hits:1	Allocated_reads:1	Strand:-
CAGTATACACATTTAAATTTCAAATG
>Location:NODE_121434_length_5572_cov_28.541996	Coordinate:4217	Reads:4	Hits:1	Allocated_reads:4	Strand:-
TACAGTATACACATTTAAATTTCAAATG
>Location:NODE_121434_length_5572_cov_28.541996	Coordinate:4229	Reads:1	Hits:1	Allocated_reads:1	Strand:-
CAGGATCTAAATATACAGTATACACATTT
>Location:NODE_121434_length_5572_cov_28.541996	Coordinate:4232	Reads:1	Hits:1	Allocated_reads:1	Strand:+
TGTGTATACTGTATATTTAGATCCTGAGC
>Location:NODE_121434_length_5572_cov_28.541996	Coordinate:4232	Reads:1	Hits:1	Allocated_reads:1	Strand:+
TGTGTATACTGTATATTTAGATCCTGAGCT
>Location:NODE_121434_length_5572_cov_28.541996	Coordinate:4233	Reads:1	Hits:1	Allocated_reads:1	Strand:+
GTGTATACTGTATATTTAGATCCTGAGC
>Location:NODE_121434_length_5572_cov_28.541996	Coordinate:4233	Reads:1	Hits:1	Allocated_reads:1	Strand:+
GTGTATACTGTATATTTAGATCCTGAGCT
>Location:NODE_121434_length_5572_cov_28.541996	Coordinate:4235	Reads:2	Hits:1	Allocated_reads:2	Strand:+
GTATACTGTATATTTAGATCCTGAGC
>Location:NODE_121434_length_5572_cov_28.541996	Coordinate:4235	Reads:2	Hits:1	Allocated_reads:2	Strand:+
GTATACTGTATATTTAGATCCTGAGCT
>Location:NODE_121434_length_5572_cov_28.541996	Coordinate:4235	Reads:2	Hits:1	Allocated_reads:2	Strand:+
GTATACTGTATATTTAGATCCTGAGCTC
>Location:NODE_121434_length_5572_cov_28.541996	Coordinate:4235	Reads:1	Hits:1	Allocated_reads:1	Strand:+
GTATACTGTATATTTAGATCCTGAGCTCA
>Location:NODE_121434_length_5572_cov_28.541996	Coordinate:4236	Reads:1	Hits:1	Allocated_reads:1	Strand:+
TATACTGTATATTTAGATCCTGAGCTC
>Location:NODE_121434_length_5572_cov_28.541996	Coordinate:4238	Reads:1	Hits:1	Allocated_reads:1	Strand:+
TACTGTATATTTAGATCCTGAGCTCAAGCA
>Location:NODE_121434_length_5572_cov_28.541996	Coordinate:4239	Reads:1	Hits:1	Allocated_reads:1	Strand:-
TGCTTGAGCTCAGGATCTAAATATACAGT
>Location:NODE_121434_length_5572_cov_28.541996	Coordinate:4241	Reads:1	Hits:1	Allocated_reads:1	Strand:-
TGCTTGAGCTCAGGATCTAAATATACA
>Location:NODE_121434_length_5572_cov_28.541996	Coordinate:4243	Reads:1	Hits:1	Allocated_reads:1	Strand:-
TACAATGCTTGAGCTCAGGATCTAAATATA
>Location:NODE_121434_length_5572_cov_28.541996	Coordinate:4245	Reads:1	Hits:1	Allocated_reads:1	Strand:-
TACAATGCTTGAGCTCAGGATCTAAATA
>Location:NODE_121434_length_5572_cov_28.541996	Coordinate:4245	Reads:1	Hits:1	Allocated_reads:1	Strand:-
TTACAATGCTTGAGCTCAGGATCTAAATA
>Location:NODE_121434_length_5572_cov_28.541996	Coordinate:4246	Reads:3	Hits:1	Allocated_reads:3	Strand:-
TACAATGCTTGAGCTCAGGATCTAAAT
>Location:NODE_121434_length_5572_cov_28.541996	Coordinate:4248	Reads:6	Hits:1	Allocated_reads:6	Strand:+
TTAGATCCTGAGCTCAAGCATTGTAAAACT
>Location:NODE_121434_length_5572_cov_28.541996	Coordinate:4254	Reads:1	Hits:1	Allocated_reads:1	Strand:+
CCTGAGCTCAAGCATTGTAAAACTCAAGTT
>Location:NODE_121434_length_5572_cov_28.541996	Coordinate:4259	Reads:1	Hits:1	Allocated_reads:1	Strand:+
GCTCAAGCATTGTAAAACTCAAGTTTT
>Location:NODE_121434_length_5572_cov_28.541996	Coordinate:4263	Reads:1	Hits:1	Allocated_reads:1	Strand:+
AAGCATTGTAAAACTCAAGTTTTCT
>Location:NODE_121434_length_5572_cov_28.541996	Coordinate:4263	Reads:3	Hits:1	Allocated_reads:3	Strand:+
AAGCATTGTAAAACTCAAGTTTTCTT
>Location:NODE_121434_length_5572_cov_28.541996	Coordinate:4263	Reads:3	Hits:1	Allocated_reads:3	Strand:+
AAGCATTGTAAAACTCAAGTTTTCTTGAAACT
>Location:NODE_121434_length_5572_cov_28.541996	Coordinate:4266	Reads:1	Hits:1	Allocated_reads:1	Strand:+
CATTGTAAAACTCAAGTTTTCTTGAAACT
>Location:NODE_121434_length_5572_cov_28.541996	Coordinate:4309	Reads:1	Hits:1	Allocated_reads:1	Strand:-
AATGTGAATGTGACTTGATTTTAAAGTAAT
>Location:NODE_121434_length_5572_cov_28.541996	Coordinate:4311	Reads:1	Hits:1	Allocated_reads:1	Strand:-
TAATGTGAATGTGACTTGATTTTAAAGTA
>Location:NODE_121434_length_5572_cov_28.541996	Coordinate:4312	Reads:1	Hits:1	Allocated_reads:1	Strand:-
ATTAATGTGAATGTGACTTGATTTTAAAGT
>Location:NODE_121434_length_5572_cov_28.541996	Coordinate:4312	Reads:1	Hits:1	Allocated_reads:1	Strand:-
TAATGTGAATGTGACTTGATTTTAAAGT
>Location:NODE_121434_length_5572_cov_28.541996	Coordinate:4312	Reads:1	Hits:1	Allocated_reads:1	Strand:-
TGTGAATGTGACTTGATTTTAAAGT
>Location:NODE_121434_length_5572_cov_28.541996	Coordinate:4319	Reads:1	Hits:1	Allocated_reads:1	Strand:+
AATCAAGTCACATTCACATTAATCAAACA
>Location:NODE_121434_length_5572_cov_28.541996	Coordinate:4321	Reads:2	Hits:1	Allocated_reads:2	Strand:+
TCAAGTCACATTCACATTAATCAAACA
>Location:NODE_121434_length_5572_cov_28.541996	Coordinate:4321	Reads:2	Hits:1	Allocated_reads:2	Strand:+
TCAAGTCACATTCACATTAATCAAACATG
>Location:NODE_121434_length_5572_cov_28.541996	Coordinate:4339	Reads:1	Hits:1	Allocated_reads:1	Strand:-
CAATCCAATCTTCCCACGTTTGATT
>Location:NODE_121434_length_5572_cov_28.541996	Coordinate:4343	Reads:1	Hits:1	Allocated_reads:1	Strand:-
TGACAGACAATCCAATCTTCCCACATGT
>Location:NODE_121434_length_5572_cov_28.541996	Coordinate:4345	Reads:1	Hits:1	Allocated_reads:1	Strand:-
CATGACAGACAATCCAATCTTCCCACAT
>Location:NODE_121434_length_5572_cov_28.541996	Coordinate:4346	Reads:1	Hits:1	Allocated_reads:1	Strand:-
TCATGACAGACAATCCAATCTTCCCACA
>Location:NODE_121434_length_5572_cov_28.541996	Coordinate:4351	Reads:2	Hits:1	Allocated_reads:2	Strand:+
GAAGATTGGATTGTCTGTCATGACGAT
>Location:NODE_121434_length_5572_cov_28.541996	Coordinate:4361	Reads:1	Hits:1	Allocated_reads:1	Strand:+
TTGTCTGTCATGACGATTTCTACATCCT
>Location:NODE_121434_length_5572_cov_28.541996	Coordinate:4361	Reads:1	Hits:1	Allocated_reads:1	Strand:+
TTGTCTGTCATGACGATTTCTACATCCTA
>Location:NODE_121434_length_5572_cov_28.541996	Coordinate:4362	Reads:1	Hits:1	Allocated_reads:1	Strand:-
CTAGGATGTAGAAATCGTCATGACAGACA
>Location:NODE_121434_length_5572_cov_28.541996	Coordinate:4364	Reads:1	Hits:1	Allocated_reads:1	Strand:-
TACTAGGATGTAGAAATCGTCATGACAGA
>Location:NODE_121434_length_5572_cov_28.541996	Coordinate:4369	Reads:1	Hits:1	Allocated_reads:1	Strand:+
CATGACGATTTCTACATCCTAGTATTGAGGA
>Location:NODE_121434_length_5572_cov_28.541996	Coordinate:4418	Reads:1	Hits:1	Allocated_reads:1	Strand:-
TGCACTTACCATTTATTTTGTTTTCTACT
>Location:NODE_121434_length_5572_cov_28.541996	Coordinate:4431	Reads:1	Hits:1	Allocated_reads:1	Strand:+
ATAAATGGTAAGTGCACTGGTACTCATATA
>Location:NODE_121434_length_5572_cov_28.541996	Coordinate:4446	Reads:1	Hits:1	Allocated_reads:1	Strand:-
TGAGTAGAAAGACACTATATGAGTACCAGT
>Location:NODE_121434_length_5572_cov_28.541996	Coordinate:4446	Reads:1	Hits:1	Allocated_reads:1	Strand:-
TTGAGTAGAAAGACACTATATGAGTACCAGT
>Location:NODE_121434_length_5572_cov_28.541996	Coordinate:4447	Reads:1	Hits:1	Allocated_reads:1	Strand:-
GTTGAGTAGAAAGACACTATATGAGTACCAG
>Location:NODE_121434_length_5572_cov_28.541996	Coordinate:4447	Reads:1	Hits:1	Allocated_reads:1	Strand:-
TGAGTAGAAAGACACTATATGAGTACCAG
>Location:NODE_121434_length_5572_cov_28.541996	Coordinate:4447	Reads:4	Hits:1	Allocated_reads:4	Strand:-
TTGAGTAGAAAGACACTATATGAGTACCAG
>Location:NODE_121434_length_5572_cov_28.541996	Coordinate:4448	Reads:1	Hits:1	Allocated_reads:1	Strand:-
TGAGTAGAAAGACACTATATGAGTACCA
>Location:NODE_121434_length_5572_cov_28.541996	Coordinate:4449	Reads:1	Hits:1	Allocated_reads:1	Strand:+
GGTACTCATATAGTGTCTTTCTACTCAAC
>Location:NODE_121434_length_5572_cov_28.541996	Coordinate:4449	Reads:1	Hits:1	Allocated_reads:1	Strand:-
TGAGTAGAAAGACACTATATGAGTACC
>Location:NODE_121434_length_5572_cov_28.541996	Coordinate:4451	Reads:1	Hits:1	Allocated_reads:1	Strand:-
TTGAGTAGAAAGACACTATATGAGTA
>Location:NODE_121434_length_5572_cov_28.541996	Coordinate:4452	Reads:1	Hits:1	Allocated_reads:1	Strand:-
TGAGTAGAAAGACACTATATGAGT
>Location:NODE_121434_length_5572_cov_28.541996	Coordinate:4452	Reads:1	Hits:1	Allocated_reads:1	Strand:-
TTGAGTAGAAAGACACTATATGAGT
>Location:NODE_121434_length_5572_cov_28.541996	Coordinate:4453	Reads:1	Hits:1	Allocated_reads:1	Strand:-
CAGTTGAGTAGAAAGACACTATATGAG
>Location:NODE_121434_length_5572_cov_28.541996	Coordinate:4453	Reads:2	Hits:1	Allocated_reads:2	Strand:-
GCCCAGTTGAGTAGAAAGACACTATATGAG
>Location:NODE_121434_length_5572_cov_28.541996	Coordinate:4453	Reads:1	Hits:1	Allocated_reads:1	Strand:-
TTGAGTAGAAAGACACTATATGAG
>Location:NODE_121434_length_5572_cov_28.541996	Coordinate:4467	Reads:2	Hits:1	Allocated_reads:2	Strand:+
TTCTACTCAACTGGGCAATCAAAGCACT
>Location:NODE_121434_length_5572_cov_28.541996	Coordinate:4467	Reads:1	Hits:1	Allocated_reads:1	Strand:+
TTCTACTCAACTGGGCAATCAAAGCACTT
>Location:NODE_121434_length_5572_cov_28.541996	Coordinate:4476	Reads:2	Hits:1	Allocated_reads:2	Strand:-
TGCAGTAGAAAGTGCTTTGATTGCCCAGT
>Location:NODE_121434_length_5572_cov_28.541996	Coordinate:4476	Reads:1	Hits:1	Allocated_reads:1	Strand:-
TTGCAGTAGAAAGTGCTTTGATTGCCCAGT
>Location:NODE_121434_length_5572_cov_28.541996	Coordinate:4477	Reads:1	Hits:1	Allocated_reads:1	Strand:-
TGCAGTAGAAAGTGCTTTGATTGCCCAG
>Location:NODE_121434_length_5572_cov_28.541996	Coordinate:4477	Reads:1	Hits:1	Allocated_reads:1	Strand:-
TTGCAGTAGAAAGTGCTTTGATTGTCCAG
>Location:NODE_121434_length_5572_cov_28.541996	Coordinate:4479	Reads:2	Hits:1	Allocated_reads:2	Strand:-
ACTTGCAGTAGAAAGTGCTTTGATTGCCC
>Location:NODE_121434_length_5572_cov_28.541996	Coordinate:4483	Reads:2	Hits:1	Allocated_reads:2	Strand:-
GAGACTTGCAGTAGAAAGTGCTTTGATT
>Location:NODE_121434_length_5572_cov_28.541996	Coordinate:4483	Reads:1	Hits:1	Allocated_reads:1	Strand:-
TGAGACTTGCAGTAGAAAGTGCTTTGATT
>Location:NODE_121434_length_5572_cov_28.541996	Coordinate:4487	Reads:1	Hits:2	Allocated_reads:0.5	Strand:-
GAATGAGACTTGCAGTAGAAAGTGCTTT
>Location:NODE_121434_length_5572_cov_28.541996	Coordinate:4487	Reads:4	Hits:2	Allocated_reads:2	Strand:-
TGAATGAGACTTGCAGTAGAAAGTGCTTT
>Location:NODE_121434_length_5572_cov_28.541996	Coordinate:4495	Reads:1	Hits:1	Allocated_reads:1	Strand:+
TTCTACTGCAAGTCTCATTCACACAATC
>Location:NODE_121434_length_5572_cov_28.541996	Coordinate:4502	Reads:1	Hits:1	Allocated_reads:1	Strand:-
TGCTGTATGATTGTGTGAATGAGACTTGC
>Location:NODE_121434_length_5572_cov_28.541996	Coordinate:4531	Reads:2	Hits:1	Allocated_reads:2	Strand:-
TAGAAAACACTTTGATACAGATAAAAG
>Location:NODE_121434_length_5572_cov_28.541996	Coordinate:4531	Reads:1	Hits:1	Allocated_reads:1	Strand:-
TGTTAGAAAACACTTTGATACAGATAAAAG
>Location:NODE_121434_length_5572_cov_28.541996	Coordinate:4531	Reads:9	Hits:1	Allocated_reads:9	Strand:-
TTAGAAAACACTTTGATACAGATAAAAG
>Location:NODE_121434_length_5572_cov_28.541996	Coordinate:4531	Reads:2	Hits:1	Allocated_reads:2	Strand:-
TTGTTAGAAAACACTTTGATACAGATAAAAG
>Location:NODE_121434_length_5572_cov_28.541996	Coordinate:4535	Reads:1	Hits:1	Allocated_reads:1	Strand:-
AATTGTTAGAAAACACTTTGATACAGATA
>Location:NODE_121434_length_5572_cov_28.541996	Coordinate:4535	Reads:1	Hits:1	Allocated_reads:1	Strand:+
TATCTGTATCAAAGTGTTTTCTAACAATT
>Location:NODE_121434_length_5572_cov_28.541996	Coordinate:4536	Reads:2	Hits:1	Allocated_reads:2	Strand:+
ATCTGTATCAAAGTGTTTTCTAACAATT
>Location:NODE_121434_length_5572_cov_28.541996	Coordinate:4536	Reads:1	Hits:1	Allocated_reads:1	Strand:+
ATCTGTATCAAAGTGTTTTCTAACAATTGC
>Location:NODE_121434_length_5572_cov_28.541996	Coordinate:4537	Reads:1	Hits:1	Allocated_reads:1	Strand:-
TGCAATTGTTAGAAAACACTTTGATACAGA
>Location:NODE_121434_length_5572_cov_28.541996	Coordinate:4605	Reads:2	Hits:1	Allocated_reads:2	Strand:-
AATGTGACCACCCCCCAATGCATCCATT
>Location:NODE_121434_length_5572_cov_28.541996	Coordinate:4635	Reads:1	Hits:1	Allocated_reads:1	Strand:-
TGCTGAAGTATCCTCGGACAAGATGAG
>Location:NODE_121434_length_5572_cov_28.541996	Coordinate:4635	Reads:1	Hits:1	Allocated_reads:1	Strand:-
TGCTGAAGTATCCTCGGACAAGTTGAG
>Location:NODE_121434_length_5572_cov_28.541996	Coordinate:4636	Reads:1	Hits:1	Allocated_reads:1	Strand:+
TCATCTTGTCCGAGGATACTTCAGCA
>Location:NODE_121434_length_5572_cov_28.541996	Coordinate:4636	Reads:3	Hits:1	Allocated_reads:3	Strand:-
TGCTGAAGTATCCTCGGACAAGATGA
>Location:NODE_121434_length_5572_cov_28.541996	Coordinate:4638	Reads:1	Hits:1	Allocated_reads:1	Strand:-
AGCATGCTGAAGTATCCTCGGACAAGAT
>Location:NODE_121434_length_5572_cov_28.541996	Coordinate:4638	Reads:2	Hits:1	Allocated_reads:2	Strand:-
CAAGCATGCTGAAGTATCCTCGGACAAGAT
>Location:NODE_121434_length_5572_cov_28.541996	Coordinate:4639	Reads:1	Hits:1	Allocated_reads:1	Strand:-
AGCATGCTGAAGTATCCTCGGACAAGA
>Location:NODE_121434_length_5572_cov_28.541996	Coordinate:4639	Reads:1	Hits:1	Allocated_reads:1	Strand:+
TCTTGTCCGAGGATACTTCAGCATGCTT
>Location:NODE_121434_length_5572_cov_28.541996	Coordinate:4642	Reads:1	Hits:1	Allocated_reads:1	Strand:-
CAAGCATGCTGAAGTATCCTCGGACA
>Location:NODE_121434_length_5572_cov_28.541996	Coordinate:4668	Reads:1	Hits:1	Allocated_reads:1	Strand:-
CCAGAGATTCAGTGGCTGAATCATCCTC
>Location:NODE_121434_length_5572_cov_28.541996	Coordinate:4668	Reads:1	Hits:1	Allocated_reads:1	Strand:-
TCCAGAGATTCAGTGGCTGAATCATCCTC
>Location:NODE_121434_length_5572_cov_28.541996	Coordinate:4668	Reads:2	Hits:1	Allocated_reads:2	Strand:-
TTCCAGAGATTCAGTGGCTGAATCATCCTC
>Location:NODE_121434_length_5572_cov_28.541996	Coordinate:4668	Reads:3	Hits:1	Allocated_reads:3	Strand:-
TTTCCAGAGATTCAGTGGCTGAATCATCCTC
>Location:NODE_121434_length_5572_cov_28.541996	Coordinate:4670	Reads:5	Hits:1	Allocated_reads:5	Strand:-
TTTCCAGAGATTCAGTGGCTGAATCATCC
>Location:NODE_121434_length_5572_cov_28.541996	Coordinate:4671	Reads:1	Hits:1	Allocated_reads:1	Strand:-
TTTCCAGAGATTCAGTGGCTGAATCATC
>Location:NODE_121434_length_5572_cov_28.541996	Coordinate:4671	Reads:3	Hits:1	Allocated_reads:3	Strand:-
TTTTCCAGAGATTCAGTGGCTGAATCATC
>Location:NODE_121434_length_5572_cov_28.541996	Coordinate:4673	Reads:2	Hits:1	Allocated_reads:2	Strand:-
TTTCCAGAGATTCAGTGGCTGAATCA
>Location:NODE_121434_length_5572_cov_28.541996	Coordinate:4674	Reads:1	Hits:1	Allocated_reads:1	Strand:-
TTCCAGAGATTCAGTGGCTGAATC
>Location:NODE_121434_length_5572_cov_28.541996	Coordinate:4678	Reads:1	Hits:1	Allocated_reads:1	Strand:+
CAGCCACTGAATCTCTGGAAAATGTCT
>Location:NODE_121434_length_5572_cov_28.541996	Coordinate:4680	Reads:3	Hits:1	Allocated_reads:3	Strand:-
TTAGCAGACATTTTCCAGAGATTCAGTGGC
>Location:NODE_121434_length_5572_cov_28.541996	Coordinate:4683	Reads:3	Hits:1	Allocated_reads:3	Strand:-
TTAGCAGACATTTTCCAGAGATTCAGT
>Location:NODE_121434_length_5572_cov_28.541996	Coordinate:4700	Reads:1	Hits:1	Allocated_reads:1	Strand:+
TGTCTGCTAAATTCAATTTAATTTTATTT
>Location:NODE_121434_length_5572_cov_28.541996	Coordinate:4735	Reads:1	Hits:1	Allocated_reads:1	Strand:+
CACTAAATCATGACAGCTGCCTCAAGC
>Location:NODE_121434_length_5572_cov_28.541996	Coordinate:4742	Reads:1	Hits:1	Allocated_reads:1	Strand:+
TCATGACAGCTGCCTCAAGCGCATACT
>Location:NODE_121434_length_5572_cov_28.541996	Coordinate:4776	Reads:1	Hits:1	Allocated_reads:1	Strand:-
TATGAGAAATTGAAGGGCAAATAGTGTGT
>Location:NODE_121434_length_5572_cov_28.541996	Coordinate:4776	Reads:1	Hits:1	Allocated_reads:1	Strand:-
TGAGAAATTGAAGGGCAAATAGTGTGT
>Location:NODE_121434_length_5572_cov_28.541996	Coordinate:4803	Reads:1	Hits:1	Allocated_reads:1	Strand:-
TATGTTCAGATGTCTTTGACTTTTGTCAAATA
>Location:NODE_121434_length_5572_cov_28.541996	Coordinate:4808	Reads:1	Hits:1	Allocated_reads:1	Strand:-
ATATGTTCAGATGTCTTTGACTTTTGTC
>Location:NODE_121434_length_5572_cov_28.541996	Coordinate:4808	Reads:2	Hits:1	Allocated_reads:2	Strand:-
TATGTTCAGATGTCTTTGACTTTTGTC
>Location:NODE_121434_length_5572_cov_28.541996	Coordinate:4825	Reads:4	Hits:1	Allocated_reads:4	Strand:+
TCTGAACATATATCATACGTGCTAATA
>Location:NODE_121434_length_5572_cov_28.541996	Coordinate:4858	Reads:1	Hits:1	Allocated_reads:1	Strand:+
ATAAATAGTGGGCACTGAATGACAGAGCT
>Location:NODE_121434_length_5572_cov_28.541996	Coordinate:4859	Reads:1	Hits:1	Allocated_reads:1	Strand:+
TAAATAGTGGGCACTGAATGACAGAGC
>Location:NODE_121434_length_5572_cov_28.541996	Coordinate:4871	Reads:1	Hits:1	Allocated_reads:1	Strand:-
TAATATGTATGGAGGCTCTGTCATTCAGT
>Location:NODE_121434_length_5572_cov_28.541996	Coordinate:4872	Reads:1	Hits:1	Allocated_reads:1	Strand:+
CTGAATGACAGAGCCTCCATACATATTACT
>Location:NODE_121434_length_5572_cov_28.541996	Coordinate:4874	Reads:1	Hits:1	Allocated_reads:1	Strand:+
GAATGACAGAGCCTCCATACATATTACTGTA
>Location:NODE_121434_length_5572_cov_28.541996	Coordinate:4874	Reads:1	Hits:1	Allocated_reads:1	Strand:+
GAATGACAGAGCCTCCATACATATTTCTGTA
>Location:NODE_121434_length_5572_cov_28.541996	Coordinate:4875	Reads:2	Hits:1	Allocated_reads:2	Strand:-
CAGTAATATGTATGGAGGCTCTGTCATT
>Location:NODE_121434_length_5572_cov_28.541996	Coordinate:4875	Reads:7	Hits:1	Allocated_reads:7	Strand:-
TACAGTAATATGTATGGAGGCTCTGTCATT
>Location:NODE_121434_length_5572_cov_28.541996	Coordinate:4876	Reads:1	Hits:1	Allocated_reads:1	Strand:-
TACAGTAATATGTATGGAGGCTCTGTCAT
>Location:NODE_121434_length_5572_cov_28.541996	Coordinate:4880	Reads:1	Hits:1	Allocated_reads:1	Strand:-
TACAGTAATATGTATGGAGGCTCTG
>Location:NODE_121434_length_5572_cov_28.541996	Coordinate:4890	Reads:1	Hits:1	Allocated_reads:1	Strand:-
TACACCTTTTTGCACATACAGTAATATGTAT
>Location:NODE_121434_length_5572_cov_28.541996	Coordinate:4893	Reads:1	Hits:1	Allocated_reads:1	Strand:-
TTACACCTTTTTGCACATACAGTAATATG
>Location:NODE_121434_length_5572_cov_28.541996	Coordinate:4905	Reads:2	Hits:1	Allocated_reads:2	Strand:+
TGTGCAAAAAGGTGTAAGGTCCTCTT
>Location:NODE_121434_length_5572_cov_28.541996	Coordinate:4912	Reads:1	Hits:1	Allocated_reads:1	Strand:+
AAAGGTGTAAGGTCCTCTTTCAGAC
>Location:NODE_121434_length_5572_cov_28.541996	Coordinate:5084	Reads:1	Hits:1	Allocated_reads:1	Strand:-
CAAGAACAGAAGAGGGAAATACAAGAGAA
>Location:NODE_121434_length_5572_cov_28.541996	Coordinate:5087	Reads:1	Hits:1	Allocated_reads:1	Strand:-
ACCAAGAACAGAAGAGGGAAATACAAGA
>Location:NODE_121434_length_5572_cov_28.541996	Coordinate:5100	Reads:1	Hits:1	Allocated_reads:1	Strand:-
GGCAAACTCAAGACCAAGAACAGAATT
>Location:NODE_121434_length_5572_cov_28.541996	Coordinate:5106	Reads:1	Hits:1	Allocated_reads:1	Strand:-
ATAAAGGCAAACTCAAGACCAAGAAC
>Location:NODE_121434_length_5572_cov_28.541996	Coordinate:5112	Reads:1	Hits:1	Allocated_reads:1	Strand:-
TAACTGGATAAAGGCAAACTCAAGACC
>Location:NODE_121434_length_5572_cov_28.541996	Coordinate:5143	Reads:1	Hits:1	Allocated_reads:1	Strand:-
AAAAGAATGATTATATAAAAAGAGGAAGA
>Location:NODE_121434_length_5572_cov_28.541996	Coordinate:5253	Reads:1	Hits:1	Allocated_reads:1	Strand:-
TAAAGTTTTCCATTTAAATTAGCAAGAA
>Location:NODE_121434_length_5572_cov_28.541996	Coordinate:5317	Reads:5	Hits:1	Allocated_reads:5	Strand:-
TACTTCAACAATCTGATCACAAAAGCATA
>Location:NODE_121434_length_5572_cov_28.541996	Coordinate:5319	Reads:1	Hits:1	Allocated_reads:1	Strand:-
TACTTCAACAATCTGATCACAAAAGCA
>Location:NODE_121434_length_5572_cov_28.541996	Coordinate:5320	Reads:1	Hits:1	Allocated_reads:1	Strand:-
TACTTCAACAATCTGATCACAAAAGC
>Location:NODE_121434_length_5572_cov_28.541996	Coordinate:5372	Reads:1	Hits:1	Allocated_reads:1	Strand:-
AAATGGATCCAAGTGCAAAAAAAAAAAGA
>Location:NODE_121434_length_5572_cov_28.541996	Coordinate:5388	Reads:4	Hits:1	Allocated_reads:4	Strand:+
CTTGGATCCATTTTATTGCAGCTGTGGTGC
>Location:NODE_121434_length_5572_cov_28.541996	Coordinate:5393	Reads:1	Hits:1	Allocated_reads:1	Strand:+
ATCCATTTTATTGCAGCTGTGGTGCT
>Location:NODE_121434_length_5572_cov_28.541996	Coordinate:5398	Reads:1	Hits:1	Allocated_reads:1	Strand:+
TTTTATTGCAGCTGTGGTGCTGACCT
>Location:NODE_121434_length_5572_cov_28.541996	Coordinate:5405	Reads:1	Hits:1	Allocated_reads:1	Strand:-
AAGAGTCAAGGTCAGCACCACAGCTGC
>Location:NODE_121434_length_5572_cov_28.541996	Coordinate:5407	Reads:1	Hits:1	Allocated_reads:1	Strand:-
AACAAGAGTCAAGGTCAGCACCACAGCT
>Location:NODE_121434_length_5572_cov_28.541996	Coordinate:5423	Reads:3	Hits:1	Allocated_reads:3	Strand:+
TTGACTCTTGTTGGCACTTAAATTTGGC
>Location:NODE_121434_length_5572_cov_28.541996	Coordinate:5423	Reads:1	Hits:1	Allocated_reads:1	Strand:+
TTGACTCTTGTTGGCACTTAAATTTGGCT
>Location:NODE_121434_length_5572_cov_28.541996	Coordinate:5423	Reads:1	Hits:1	Allocated_reads:1	Strand:+
TTGACTCTTGTTGGCACTTAAATTTGGCTCC
>Location:NODE_121434_length_5572_cov_28.541996	Coordinate:5433	Reads:1	Hits:1	Allocated_reads:1	Strand:+
TTGGCACTTAAATTTGGCTCCACATTTCACG
>Location:NODE_121434_length_5572_cov_28.541996	Coordinate:5435	Reads:3	Hits:1	Allocated_reads:3	Strand:-
TACGTGAAATGTGGAGCCAAATTTAAGTGCC
>Location:NODE_121434_length_5572_cov_28.541996	Coordinate:5436	Reads:2	Hits:1	Allocated_reads:2	Strand:-
TACGTGAAATGTGGAGCCAAATTTAAGTGC
>Location:NODE_121434_length_5572_cov_28.541996	Coordinate:5437	Reads:1	Hits:1	Allocated_reads:1	Strand:-
TACGTGAAATGTGGAGCCAAATTTAAGTG
>Location:NODE_121434_length_5572_cov_28.541996	Coordinate:5438	Reads:1	Hits:1	Allocated_reads:1	Strand:-
CAGTACGTGAAATGTGGAGCCAAATTTAAGT
>Location:NODE_121434_length_5572_cov_28.541996	Coordinate:5438	Reads:1	Hits:1	Allocated_reads:1	Strand:-
GTACGTGAAATGTGGAGCCAAATTTAAGT
>Location:NODE_121434_length_5572_cov_28.541996	Coordinate:5438	Reads:4	Hits:1	Allocated_reads:4	Strand:-
TACGTGAAATGTGGAGCCAAATTTAAGT
>Location:NODE_121434_length_5572_cov_28.541996	Coordinate:5439	Reads:1	Hits:1	Allocated_reads:1	Strand:-
CAGTACGTGAAATGTGGAGCCAAATTTAAG
>Location:NODE_121434_length_5572_cov_28.541996	Coordinate:5443	Reads:1	Hits:1	Allocated_reads:1	Strand:-
ACAGTACGTGAAATGTGGAGCCAAATT
>Location:NODE_121434_length_5572_cov_28.541996	Coordinate:5443	Reads:1	Hits:1	Allocated_reads:1	Strand:-
AGTACGTGAAATGTGGAGCCAAATT
>Location:NODE_121434_length_5572_cov_28.541996	Coordinate:5443	Reads:2	Hits:1	Allocated_reads:2	Strand:-
CAGTACGTGAAATGTGGAGCCAAATT
>Location:NODE_121434_length_5572_cov_28.541996	Coordinate:5443	Reads:3	Hits:1	Allocated_reads:3	Strand:-
TAACAGTACGTGAAATGTGGAGCCAAATT
>Location:NODE_121434_length_5572_cov_28.541996	Coordinate:5445	Reads:1	Hits:1	Allocated_reads:1	Strand:-
AACAGTACGTGAAATGTGGAGCCAAA
>Location:NODE_121434_length_5572_cov_28.541996	Coordinate:5447	Reads:1	Hits:1	Allocated_reads:1	Strand:-
GTGTAACAGTACGTGAAATGTGGAGCCA
>Location:NODE_121434_length_5572_cov_28.541996	Coordinate:5449	Reads:1	Hits:1	Allocated_reads:1	Strand:-
TGTAACAGTACGTGAAATGTGGAGC
>Location:NODE_121434_length_5572_cov_28.541996	Coordinate:5456	Reads:1	Hits:1	Allocated_reads:1	Strand:+
ATTTCACGTACTGTTACACTGTAATCCC
>Location:NODE_121434_length_5572_cov_28.541996	Coordinate:5456	Reads:2	Hits:1	Allocated_reads:2	Strand:+
ATTTCACGTACTGTTACACTGTAATCCCT
>Location:NODE_121434_length_5572_cov_28.541996	Coordinate:5457	Reads:1	Hits:1	Allocated_reads:1	Strand:+
TTTCACGTACTGTTACACTGTAATCC
>Location:NODE_121434_length_5572_cov_28.541996	Coordinate:5459	Reads:1	Hits:1	Allocated_reads:1	Strand:+
TCACGTACTGTTACACTGTAATCCCTAAC
>Location:NODE_121434_length_5572_cov_28.541996	Coordinate:5460	Reads:1	Hits:1	Allocated_reads:1	Strand:+
CACGTACTGTTACACTGTAATCCCTAACAGT
>Location:NODE_121434_length_5572_cov_28.541996	Coordinate:5463	Reads:1	Hits:1	Allocated_reads:1	Strand:-
TTAGGGATTACAGTGTAACAGTAC
>Location:NODE_121434_length_5572_cov_28.541996	Coordinate:5473	Reads:13	Hits:6	Allocated_reads:2.16666666666667	Strand:-
AGCTAGAACAACTGTTAGGGATTACAGT
>Location:NODE_121434_length_5572_cov_28.541996	Coordinate:5473	Reads:1	Hits:6	Allocated_reads:0.166666666666667	Strand:-
ATGAGCTAGAACAACTGTTAGGGATTACAGT
>Location:NODE_121434_length_5572_cov_28.541996	Coordinate:5473	Reads:1	Hits:6	Allocated_reads:0.166666666666667	Strand:-
GCTAGAACAACTGTTAGGGATTACAGT
>Location:NODE_121434_length_5572_cov_28.541996	Coordinate:5473	Reads:5	Hits:6	Allocated_reads:0.833333333333333	Strand:-
TAGAACAACTGTTAGGGATTACAGT
>Location:NODE_121434_length_5572_cov_28.541996	Coordinate:5473	Reads:33	Hits:6	Allocated_reads:5.5	Strand:-
TATGAGCTAGAACAACTGTTAGGGATTACAGT
>Location:NODE_121434_length_5572_cov_28.541996	Coordinate:5473	Reads:23	Hits:6	Allocated_reads:3.83333333333333	Strand:-
TGAGCTAGAACAACTGTTAGGGATTACAGT
>Location:NODE_121434_length_5572_cov_28.541996	Coordinate:5474	Reads:1	Hits:6	Allocated_reads:0.166666666666667	Strand:-
TATGAGCTAGAACAACTGTTAGGGATTACAA
>Location:NODE_121434_length_5572_cov_28.541996	Coordinate:5474	Reads:1	Hits:6	Allocated_reads:0.166666666666667	Strand:-
TATGAGCTAGAACAACTGTTAGGGATTACAG
>Location:NODE_121434_length_5572_cov_28.541996	Coordinate:5475	Reads:4	Hits:6	Allocated_reads:0.666666666666667	Strand:-
TATGAGCTAGAACAACTGTTAGGGATTACA
>Location:NODE_121434_length_5572_cov_28.541996	Coordinate:5475	Reads:1	Hits:6	Allocated_reads:0.166666666666667	Strand:-
TGAGCTAGAACAACTGTTAGGGATTACA
>Location:NODE_121434_length_5572_cov_28.541996	Coordinate:5476	Reads:1	Hits:6	Allocated_reads:0.166666666666667	Strand:-
TATGAGCTAGAACAACTGTTAGGGATTAC
>Location:NODE_121434_length_5572_cov_28.541996	Coordinate:5477	Reads:1	Hits:6	Allocated_reads:0.166666666666667	Strand:+
TAATCCCTAACAGTTGTTCTAGCTCATAAC
>Location:NODE_121434_length_5572_cov_28.541996	Coordinate:5477	Reads:2	Hits:6	Allocated_reads:0.333333333333333	Strand:-
TATGAGCTAGAACAACTGTTAGGGATTA
>Location:NODE_121434_length_5572_cov_28.541996	Coordinate:5478	Reads:5	Hits:6	Allocated_reads:0.833333333333333	Strand:-
TATGAGCTAGAACAACTGTTAGGGATT
>Location:NODE_121434_length_5572_cov_28.541996	Coordinate:5479	Reads:1	Hits:6	Allocated_reads:0.166666666666667	Strand:-
TATGAGCTAGAACAACTGTTAGGGAT
>Location:NODE_121434_length_5572_cov_28.541996	Coordinate:5479	Reads:4	Hits:6	Allocated_reads:0.666666666666667	Strand:-
TTATGAGCTAGAACAACTGTTAGGGAT
>Location:NODE_121434_length_5572_cov_28.541996	Coordinate:5480	Reads:1	Hits:6	Allocated_reads:0.166666666666667	Strand:-
TAGTTATGAGCTAGAACAACTGTTAGGGA
>Location:NODE_121434_length_5572_cov_28.541996	Coordinate:5481	Reads:1	Hits:6	Allocated_reads:0.166666666666667	Strand:-
TATGAGCTAGAACAACTGTTAGGG
>Location:NODE_121434_length_5572_cov_28.541996	Coordinate:5487	Reads:1	Hits:6	Allocated_reads:0.166666666666667	Strand:+
CAGTTGTTCTAGCTCATAACTAATAAGC
>Location:NODE_121434_length_5572_cov_28.541996	Coordinate:5491	Reads:1	Hits:6	Allocated_reads:0.166666666666667	Strand:+
TGTTCTAGCTCATAACTAATAAGC
>Location:NODE_121434_length_5572_cov_28.541996	Coordinate:5505	Reads:15	Hits:5	Allocated_reads:3	Strand:-
AAACGACATTTGAGTGTTATGAGCTTATTAGT
>Location:NODE_121434_length_5572_cov_28.541996	Coordinate:5505	Reads:2	Hits:5	Allocated_reads:0.4	Strand:-
AACGACATTTGAGTGTTATGAGCTTATTAGT
>Location:NODE_121434_length_5572_cov_28.541996	Coordinate:5508	Reads:2	Hits:5	Allocated_reads:0.4	Strand:-
AAAACGACATTTGAGTGTTATGAGCTTATT
>Location:NODE_121434_length_5572_cov_28.541996	Coordinate:5508	Reads:1	Hits:5	Allocated_reads:0.2	Strand:-
AAACGACATTTGAGTGTTATGAGCTTATA
>Location:NODE_121434_length_5572_cov_28.541996	Coordinate:5508	Reads:178	Hits:5	Allocated_reads:35.6	Strand:-
AAACGACATTTGAGTGTTATGAGCTTATT
>Location:NODE_121434_length_5572_cov_28.541996	Coordinate:5508	Reads:6	Hits:5	Allocated_reads:1.2	Strand:-
AACGACATTTGAGTGTTATGAGCTTATT
>Location:NODE_121434_length_5572_cov_28.541996	Coordinate:5508	Reads:3	Hits:5	Allocated_reads:0.6	Strand:-
CAAAACGACATTTGAGTGTTATGAGCTTATT
>Location:NODE_121434_length_5572_cov_28.541996	Coordinate:5509	Reads:3	Hits:5	Allocated_reads:0.6	Strand:-
AAACGACATTTGAGTGTTATGAGCTTAT
>Location:NODE_121434_length_5572_cov_28.541996	Coordinate:5510	Reads:3	Hits:5	Allocated_reads:0.6	Strand:-
AAACGACATTTGAGTGTTATGAGCTTA
>Location:NODE_121434_length_5572_cov_28.541996	Coordinate:5511	Reads:1	Hits:5	Allocated_reads:0.2	Strand:-
AAACGACATTTGAGTGTTATGAGCTT
>Location:NODE_121434_length_5572_cov_28.541996	Coordinate:5511	Reads:1	Hits:5	Allocated_reads:0.2	Strand:-
AACGACATTTGAGTGTTATGAGCTT
>Location:NODE_121434_length_5572_cov_28.541996	Coordinate:5511	Reads:2	Hits:5	Allocated_reads:0.4	Strand:-
TACAAAACGACATTTGAGTGTTATGAGCTT
>Location:NODE_121434_length_5572_cov_28.541996	Coordinate:5512	Reads:2	Hits:5	Allocated_reads:0.4	Strand:-
AAACGACATTTGAGTGTTATGAGCT
>Location:NODE_121434_length_5572_cov_28.541996	Coordinate:5512	Reads:1	Hits:5	Allocated_reads:0.2	Strand:-
ACAAAACGACATTTGAGTGTTATGAGCT
>Location:NODE_121434_length_5572_cov_28.541996	Coordinate:5512	Reads:3	Hits:5	Allocated_reads:0.6	Strand:-
TACAAAACGACATTTGAGTGTTATGAGCT
>Location:NODE_121434_length_5572_cov_28.541996	Coordinate:5527	Reads:1	Hits:6	Allocated_reads:0.166666666666667	Strand:+
AATGTCGTTTTGTAGTTGAGCAAAC
>Location:NODE_121434_length_5572_cov_28.541996	Coordinate:5527	Reads:4	Hits:6	Allocated_reads:0.666666666666667	Strand:+
AATGTCGTTTTGTAGTTGAGCAAACT
>Location:NODE_121434_length_5572_cov_28.541996	Coordinate:5527	Reads:2	Hits:6	Allocated_reads:0.333333333333333	Strand:+
AATGTCGTTTTGTAGTTGAGCAAACTAT
>Location:NODE_121434_length_5572_cov_28.541996	Coordinate:5527	Reads:8	Hits:6	Allocated_reads:1.33333333333333	Strand:+
AATGTCGTTTTGTAGTTGAGCAAACTATA
>Location:NODE_121434_length_5572_cov_28.541996	Coordinate:5548	Reads:1	Hits:7	Allocated_reads:0.142857142857143	Strand:-
ACAGAGCTCAATACTTTATAGTTT
>Location:NODE_121434_length_5572_cov_28.541996	Coordinate:5548	Reads:1	Hits:7	Allocated_reads:0.142857142857143	Strand:-
AGCCAACAGAGCTCAATACTTTATAGTTT
>Location:NODE_121434_length_5572_cov_28.541996	Coordinate:5550	Reads:4	Hits:6	Allocated_reads:0.666666666666667	Strand:-
TAAAAGCCAACAGAGCTCAATACTTTATAGT
>Location:NODE_121434_length_5572_cov_28.541996	Coordinate:5551	Reads:1	Hits:7	Allocated_reads:0.142857142857143	Strand:+
CTATAAAGTATTGAGCTCTGTTGGCTT
>Location:NODE_121434_length_5572_cov_28.541996	Coordinate:5552	Reads:1	Hits:6	Allocated_reads:0.166666666666667	Strand:-
TAAAAGCCAACAGAGCTCAATACTTTAGT
>Location:NODE_121434_length_5572_cov_28.541996	Coordinate:5553	Reads:1	Hits:6	Allocated_reads:0.166666666666667	Strand:-
TAAAAGCCAACAGAGCTCAATACTTTAT
>Location:NODE_121434_length_5572_cov_28.541996	Coordinate:5560	Reads:1	Hits:5	Allocated_reads:0.2	Strand:-
TAAAGTTGCATAAAAGCCAACAGAGCTCAAT
>Location:NODE_121434_length_5572_cov_28.541996	Coordinate:5563	Reads:1	Hits:5	Allocated_reads:0.2	Strand:-
TAAAGTTGCATAAAAGCCAACAGAGCTC
>Location:NODE_121434_length_5572_cov_28.541996	Coordinate:5564	Reads:3	Hits:5	Allocated_reads:0.6	Strand:-
TAAAGTTGCATAAAAGCCAACAGAGCT
>Location:NODE_121434_length_5572_cov_28.541996	Coordinate:5614	Reads:1	Hits:5	Allocated_reads:0.2	Strand:+
TAGCTAATTTGTTTGGAACGCTCAAAAAG
>Location:NODE_121434_length_5572_cov_28.541996	Coordinate:5619	Reads:1	Hits:4	Allocated_reads:0.25	Strand:-
TTAAACTTTTTGAGCGTTCCAAACAAATT
>Location:NODE_121434_length_5572_cov_28.541996	Coordinate:5620	Reads:1	Hits:4	Allocated_reads:0.25	Strand:-
TTAAACTTTTTGAGCGTTCCAAACAAAT
>Location:NODE_121434_length_5572_cov_28.541996	Coordinate:5628	Reads:1	Hits:4	Allocated_reads:0.25	Strand:-
GCTTCTTAAACTTTTTGAGCGTTCC
>Location:NODE_121434_length_5572_cov_28.541996	Coordinate:5633	Reads:8	Hits:6	Allocated_reads:1.33333333333333	Strand:-
TAATATATGCTTCTTAAACTTTTTGAGC
>Location:NODE_121434_length_5572_cov_28.541996	Coordinate:5633	Reads:1	Hits:6	Allocated_reads:0.166666666666667	Strand:-
TATATGCTTCTTAAACTTTTTGAGC
>Location:NODE_121434_length_5572_cov_28.541996	Coordinate:5635	Reads:1	Hits:6	Allocated_reads:0.166666666666667	Strand:-
TAATATATGCTTCTTAAACTTTTTGA
>Location:NODE_121434_length_5572_cov_28.541996	Coordinate:5636	Reads:1	Hits:6	Allocated_reads:0.166666666666667	Strand:-
TAATATATGCTTCTTAAACTTTTTG
