# Supplementary material for: First characterization of PIWI-interacting RNA clusters in a cichlid fish with a B chromosome
Source: BMC Biol. 2022 Sep 21;20:204. doi: 10.1186/s12915-022-01403-2 (PMC9490952; doi:10.1186/s12915-022-01403-2)
Supplement: Supplementary file 1 — Additional file 1. Zipped folder with fasta and interactive html piRNA cluster information for the A. latifasciata genome. The nomenclature is as follows: number-pirna-cluster_sex_B-presence (f, female; m, male; 0b, without B chromosome; 1b, with B chromosome). [file 12915_2022_1403_MOESM1_ESM.zip › 140_f0b.fasta]

>Location:NODE_360870_length_2137_cov_16.065512	Coordinate:10	Reads:1	Hits:3	Allocated_reads:0.333333333333333	Strand:-
AAATACAAGGATCCTCAGACAATCTT
>Location:NODE_360870_length_2137_cov_16.065512	Coordinate:11	Reads:1	Hits:3	Allocated_reads:0.333333333333333	Strand:-
AAAATACAAGGATCCTCAGACAATCT
>Location:NODE_360870_length_2137_cov_16.065512	Coordinate:15	Reads:1	Hits:3	Allocated_reads:0.333333333333333	Strand:+
TGTCTGAGGATCCTTGTATTTTTCTGCGA
>Location:NODE_360870_length_2137_cov_16.065512	Coordinate:20	Reads:1	Hits:3	Allocated_reads:0.333333333333333	Strand:+
GAGGATCCTTGTATTTTTCTGCGAAATT
>Location:NODE_360870_length_2137_cov_16.065512	Coordinate:31	Reads:1	Hits:3	Allocated_reads:0.333333333333333	Strand:-
TCTGGGCAAAAATTTCGCAGAAAAATA
>Location:NODE_360870_length_2137_cov_16.065512	Coordinate:48	Reads:2	Hits:1	Allocated_reads:2	Strand:+
TTTGCCCAGAATTTTCAGCAGATCTGCA
>Location:NODE_360870_length_2137_cov_16.065512	Coordinate:49	Reads:2	Hits:1	Allocated_reads:2	Strand:+
TTGCCCAGAATTTTCAGCAGATCTGCA
>Location:NODE_360870_length_2137_cov_16.065512	Coordinate:130	Reads:1	Hits:2	Allocated_reads:0.5	Strand:-
TTGAAGACTTGTCTGAGCTGCTTT
>Location:NODE_360870_length_2137_cov_16.065512	Coordinate:131	Reads:1	Hits:2	Allocated_reads:0.5	Strand:-
TTTGAAGACTTGTCTGAGCTGCTT
>Location:NODE_360870_length_2137_cov_16.065512	Coordinate:158	Reads:1	Hits:2	Allocated_reads:0.5	Strand:-
AGAGATTTGCTCTGCGACCCAAATTCC
>Location:NODE_360870_length_2137_cov_16.065512	Coordinate:160	Reads:1	Hits:2	Allocated_reads:0.5	Strand:-
GAGAGATTTGCTCTGCGACCCAAATT
>Location:NODE_360870_length_2137_cov_16.065512	Coordinate:160	Reads:1	Hits:2	Allocated_reads:0.5	Strand:-
TGAGAGATTTGCTCTGCGACCCAAATT
>Location:NODE_360870_length_2137_cov_16.065512	Coordinate:160	Reads:1	Hits:2	Allocated_reads:0.5	Strand:-
TTGAGAGATTTGCTCTGCGACCCAAATT
>Location:NODE_360870_length_2137_cov_16.065512	Coordinate:161	Reads:1	Hits:2	Allocated_reads:0.5	Strand:-
TTGAGAGATTTGCTCTGCGACCCAAAT
>Location:NODE_360870_length_2137_cov_16.065512	Coordinate:162	Reads:1	Hits:2	Allocated_reads:0.5	Strand:-
CATTGAGAGATTTGCTCTGCGACCCAAA
>Location:NODE_360870_length_2137_cov_16.065512	Coordinate:162	Reads:1	Hits:2	Allocated_reads:0.5	Strand:-
GCCATTGAGAGATTTGCTCTGCGACCCAAA
>Location:NODE_360870_length_2137_cov_16.065512	Coordinate:163	Reads:2	Hits:2	Allocated_reads:1	Strand:-
GCCATTGAGAGATTTGCTCTGCGACCCAA
>Location:NODE_360870_length_2137_cov_16.065512	Coordinate:165	Reads:1	Hits:2	Allocated_reads:0.5	Strand:-
CAGCCATTGAGAGATTTGCTCTGCGACCC
>Location:NODE_360870_length_2137_cov_16.065512	Coordinate:166	Reads:2	Hits:2	Allocated_reads:1	Strand:-
CAGCCATTGAGAGATTTGCTCTGCGACC
>Location:NODE_360870_length_2137_cov_16.065512	Coordinate:166	Reads:2	Hits:2	Allocated_reads:1	Strand:-
CATTGAGAGATTTGCTCTGCGACC
>Location:NODE_360870_length_2137_cov_16.065512	Coordinate:166	Reads:1	Hits:2	Allocated_reads:0.5	Strand:-
CTCCAGCCATTGAGAGATTTGCTCTGCGACC
>Location:NODE_360870_length_2137_cov_16.065512	Coordinate:166	Reads:1	Hits:2	Allocated_reads:0.5	Strand:-
GCCATTGAGAGATTTGCTCTGCGACA
>Location:NODE_360870_length_2137_cov_16.065512	Coordinate:167	Reads:2	Hits:2	Allocated_reads:1	Strand:-
AAAAACTCCAGCCATTGAGAGATTTGCTCTGCGAC
>Location:NODE_360870_length_2137_cov_16.065512	Coordinate:167	Reads:2	Hits:2	Allocated_reads:1	Strand:-
ACTCCAGCCATTGAGAGATTTGCTCTGCGAC
>Location:NODE_360870_length_2137_cov_16.065512	Coordinate:167	Reads:3	Hits:2	Allocated_reads:1.5	Strand:-
CAGCCATTGAGAGATTTGCTCTGCGAC
>Location:NODE_360870_length_2137_cov_16.065512	Coordinate:167	Reads:1	Hits:2	Allocated_reads:0.5	Strand:-
CCAGCCATTGAGAGATTTGCTCTGCGAC
>Location:NODE_360870_length_2137_cov_16.065512	Coordinate:167	Reads:12	Hits:2	Allocated_reads:6	Strand:-
CTCCAGCCATTGAGAGATTTGCTCTGCGAC
>Location:NODE_360870_length_2137_cov_16.065512	Coordinate:167	Reads:3	Hits:2	Allocated_reads:1.5	Strand:-
TCCAGCCATTGAGAGATTTGCTCTGCGAC
>Location:NODE_360870_length_2137_cov_16.065512	Coordinate:168	Reads:2	Hits:2	Allocated_reads:1	Strand:-
AAAAACTCCAGCCATTGAGAGATTTGCTCTGCGA
>Location:NODE_360870_length_2137_cov_16.065512	Coordinate:168	Reads:2	Hits:2	Allocated_reads:1	Strand:-
AACTCCAGCCATTGAGAGATTTGCTCTGCGA
>Location:NODE_360870_length_2137_cov_16.065512	Coordinate:168	Reads:8	Hits:2	Allocated_reads:4	Strand:-
ACTCCAGCCATTGAGAGATTTGCTCTGCGA
>Location:NODE_360870_length_2137_cov_16.065512	Coordinate:168	Reads:2	Hits:2	Allocated_reads:1	Strand:-
AGCCATTGAGAGATTTGCTCTGCGA
>Location:NODE_360870_length_2137_cov_16.065512	Coordinate:168	Reads:1	Hits:2	Allocated_reads:0.5	Strand:-
CAGCCATTGAGAGATTTGCTCTGCGT
>Location:NODE_360870_length_2137_cov_16.065512	Coordinate:168	Reads:75	Hits:2	Allocated_reads:37.5	Strand:-
CAGCCATTGAGAGATTTGCTCTGCGA
>Location:NODE_360870_length_2137_cov_16.065512	Coordinate:168	Reads:3	Hits:2	Allocated_reads:1.5	Strand:-
CCAGCCATTGAGAGATTTGCTCTGCGA
>Location:NODE_360870_length_2137_cov_16.065512	Coordinate:168	Reads:1	Hits:2	Allocated_reads:0.5	Strand:-
CTCCAGCCATTGAGAGATTTGCTCTGCGA
>Location:NODE_360870_length_2137_cov_16.065512	Coordinate:170	Reads:40	Hits:2	Allocated_reads:20	Strand:-
AAAAACTCCAGCCATTGAGAGATTTGCTCTGC
>Location:NODE_360870_length_2137_cov_16.065512	Coordinate:170	Reads:7	Hits:2	Allocated_reads:3.5	Strand:-
AAAACTCCAGCCATTGAGAGATTTGCTCTGC
>Location:NODE_360870_length_2137_cov_16.065512	Coordinate:170	Reads:2	Hits:2	Allocated_reads:1	Strand:-
AAACTCCAGCCATTGAGAGATTTGCTCTGC
>Location:NODE_360870_length_2137_cov_16.065512	Coordinate:170	Reads:1	Hits:2	Allocated_reads:0.5	Strand:-
AACTCCAGCCATTGAGAGATTTGCTATGC
>Location:NODE_360870_length_2137_cov_16.065512	Coordinate:170	Reads:27	Hits:2	Allocated_reads:13.5	Strand:-
AACTCCAGCCATTGAGAGATTTGCTCTGC
>Location:NODE_360870_length_2137_cov_16.065512	Coordinate:170	Reads:22	Hits:2	Allocated_reads:11	Strand:-
ACTCCAGCCATTGAGAGATTTGCTCTGC
>Location:NODE_360870_length_2137_cov_16.065512	Coordinate:170	Reads:2	Hits:2	Allocated_reads:1	Strand:-
CTCCAGCCATTGAGAGATTTGCTCTGC
>Location:NODE_360870_length_2137_cov_16.065512	Coordinate:171	Reads:2	Hits:3	Allocated_reads:0.666666666666667	Strand:-
AAAAACTCCAGCCATTGAGAGATTTGCTCTG
>Location:NODE_360870_length_2137_cov_16.065512	Coordinate:171	Reads:1	Hits:3	Allocated_reads:0.333333333333333	Strand:-
AACTCCAGCCATTGAGAGATTTGCTCTG
>Location:NODE_360870_length_2137_cov_16.065512	Coordinate:171	Reads:3	Hits:3	Allocated_reads:1	Strand:-
ACTCCAGCCATTGAGAGATTTGCTCTG
>Location:NODE_360870_length_2137_cov_16.065512	Coordinate:171	Reads:1	Hits:3	Allocated_reads:0.333333333333333	Strand:+
CAGAGCAAATCTCTCAATGGCTGGAGTTT
>Location:NODE_360870_length_2137_cov_16.065512	Coordinate:172	Reads:1	Hits:3	Allocated_reads:0.333333333333333	Strand:-
ACTCCAGCCATTGAGAGATTTGCTCT
>Location:NODE_360870_length_2137_cov_16.065512	Coordinate:173	Reads:1	Hits:3	Allocated_reads:0.333333333333333	Strand:+
GAGCAAATCTCTCAATGGCTGGAGTTT
>Location:NODE_360870_length_2137_cov_16.065512	Coordinate:174	Reads:1	Hits:3	Allocated_reads:0.333333333333333	Strand:-
AAAAACTCCAGCCATTGAGAGATTTGCT
>Location:NODE_360870_length_2137_cov_16.065512	Coordinate:176	Reads:1	Hits:3	Allocated_reads:0.333333333333333	Strand:+
CAAATCTCTCAATGGCTGGAGTTTTTCTT
>Location:NODE_360870_length_2137_cov_16.065512	Coordinate:178	Reads:1	Hits:3	Allocated_reads:0.333333333333333	Strand:+
AATCTCTCAATGGCTGGAGTTTTTCT
>Location:NODE_360870_length_2137_cov_16.065512	Coordinate:178	Reads:1	Hits:3	Allocated_reads:0.333333333333333	Strand:+
AATCTCTCAATGGCTGGAGTTTTTCTTT
>Location:NODE_360870_length_2137_cov_16.065512	Coordinate:178	Reads:1	Hits:3	Allocated_reads:0.333333333333333	Strand:+
AATCTCTCAATGGCTGGAGTTTTTCTTTGGC
>Location:NODE_360870_length_2137_cov_16.065512	Coordinate:179	Reads:1	Hits:3	Allocated_reads:0.333333333333333	Strand:+
ATCTCTCAATGGCTGGAGTTTTTCTTTGGC
>Location:NODE_360870_length_2137_cov_16.065512	Coordinate:180	Reads:1	Hits:3	Allocated_reads:0.333333333333333	Strand:+
TCTCTCAATGGCTGGAGTTTTTCTT
>Location:NODE_360870_length_2137_cov_16.065512	Coordinate:180	Reads:4	Hits:3	Allocated_reads:1.33333333333333	Strand:+
TCTCTCAATGGCTGGAGTTTTTCTTT
>Location:NODE_360870_length_2137_cov_16.065512	Coordinate:180	Reads:6	Hits:3	Allocated_reads:2	Strand:+
TCTCTCAATGGCTGGAGTTTTTCTTTG
>Location:NODE_360870_length_2137_cov_16.065512	Coordinate:180	Reads:8	Hits:3	Allocated_reads:2.66666666666667	Strand:+
TCTCTCAATGGCTGGAGTTTTTCTTTGGC
>Location:NODE_360870_length_2137_cov_16.065512	Coordinate:182	Reads:2	Hits:3	Allocated_reads:0.666666666666667	Strand:+
TCTCAATGGCTGGAGTTTTTCTTTGGC
>Location:NODE_360870_length_2137_cov_16.065512	Coordinate:184	Reads:1	Hits:3	Allocated_reads:0.333333333333333	Strand:+
TCAATGGCTGGAGTTTTTCTTTGG
>Location:NODE_360870_length_2137_cov_16.065512	Coordinate:192	Reads:1	Hits:3	Allocated_reads:0.333333333333333	Strand:+
TGGAGTTTTTCTTTGGCCTCTTTC
>Location:NODE_360870_length_2137_cov_16.065512	Coordinate:217	Reads:1	Hits:2	Allocated_reads:0.5	Strand:-
AGAACAGACGAATGGCTCTCGCAAAAAAAA
>Location:NODE_360870_length_2137_cov_16.065512	Coordinate:217	Reads:1	Hits:2	Allocated_reads:0.5	Strand:+
TTTTTTTTGCGAGAGCCATTCGTCTGTT
>Location:NODE_360870_length_2137_cov_16.065512	Coordinate:227	Reads:1	Hits:2	Allocated_reads:0.5	Strand:-
GAAAAGCAAAAGAACAGACGAATGGCTCTC
>Location:NODE_360870_length_2137_cov_16.065512	Coordinate:230	Reads:1	Hits:2	Allocated_reads:0.5	Strand:-
TGAAAAGCAAAAGAACAGACGAATGGCT
>Location:NODE_360870_length_2137_cov_16.065512	Coordinate:251	Reads:1	Hits:2	Allocated_reads:0.5	Strand:-
GCACAAGTAAGGAGAAAGGCACAAATGAAAAG
>Location:NODE_360870_length_2137_cov_16.065512	Coordinate:252	Reads:1	Hits:2	Allocated_reads:0.5	Strand:-
AGCACAAGTAAGGAGAAAGGCACAAATGAAAA
>Location:NODE_360870_length_2137_cov_16.065512	Coordinate:253	Reads:1	Hits:2	Allocated_reads:0.5	Strand:-
ACAAGTAAGGAGAAAGGCACAAATGAAA
>Location:NODE_360870_length_2137_cov_16.065512	Coordinate:257	Reads:1	Hits:2	Allocated_reads:0.5	Strand:-
CATAGCACAAGTAAGGAGAAAGGCACAAAT
>Location:NODE_360870_length_2137_cov_16.065512	Coordinate:258	Reads:2	Hits:2	Allocated_reads:1	Strand:-
AGCACAAGTAAGGAGAAAGGCACAAA
>Location:NODE_360870_length_2137_cov_16.065512	Coordinate:259	Reads:1	Hits:2	Allocated_reads:0.5	Strand:-
GCATAGCACAAGTAAGGAGAAAGGCACAA
>Location:NODE_360870_length_2137_cov_16.065512	Coordinate:262	Reads:1	Hits:2	Allocated_reads:0.5	Strand:-
GCATAGCACAAGTAAGGAGAAAGGCT
>Location:NODE_360870_length_2137_cov_16.065512	Coordinate:263	Reads:1	Hits:2	Allocated_reads:0.5	Strand:-
GCATAGCACAAGTAAGGAGAAAGGC
>Location:NODE_360870_length_2137_cov_16.065512	Coordinate:264	Reads:1	Hits:2	Allocated_reads:0.5	Strand:-
CAGCATAGCACAAGTAAGGAGAAAGG
>Location:NODE_360870_length_2137_cov_16.065512	Coordinate:264	Reads:1	Hits:2	Allocated_reads:0.5	Strand:-
GCATAGCACAAGTAAGGAGAAAGG
>Location:NODE_360870_length_2137_cov_16.065512	Coordinate:274	Reads:1	Hits:3	Allocated_reads:0.333333333333333	Strand:+
TACTTGTGCTATGCTGCTTATCAT
>Location:NODE_360870_length_2137_cov_16.065512	Coordinate:274	Reads:11	Hits:3	Allocated_reads:3.66666666666667	Strand:+
TACTTGTGCTATGCTGCTTATCATT
>Location:NODE_360870_length_2137_cov_16.065512	Coordinate:274	Reads:13	Hits:3	Allocated_reads:4.33333333333333	Strand:+
TACTTGTGCTATGCTGCTTATCATTG
>Location:NODE_360870_length_2137_cov_16.065512	Coordinate:274	Reads:24	Hits:3	Allocated_reads:8	Strand:+
TACTTGTGCTATGCTGCTTATCATTGT
>Location:NODE_360870_length_2137_cov_16.065512	Coordinate:274	Reads:13	Hits:3	Allocated_reads:4.33333333333333	Strand:+
TACTTGTGCTATGCTGCTTATCATTGTG
>Location:NODE_360870_length_2137_cov_16.065512	Coordinate:274	Reads:1	Hits:3	Allocated_reads:0.333333333333333	Strand:+
TACTTGTGCTATGCTGCTTATCATTGTGCT
>Location:NODE_360870_length_2137_cov_16.065512	Coordinate:290	Reads:1	Hits:2	Allocated_reads:0.5	Strand:-
ATGATGATGATGATGATCACAATGATAAG
>Location:NODE_360870_length_2137_cov_16.065512	Coordinate:304	Reads:2	Hits:2	Allocated_reads:1	Strand:-
CCCAAGCCCAGATGATGATGATGATGATT
>Location:NODE_360870_length_2137_cov_16.065512	Coordinate:305	Reads:1	Hits:2	Allocated_reads:0.5	Strand:-
CAAGCCCAGATGATGATGATGATGAT
>Location:NODE_360870_length_2137_cov_16.065512	Coordinate:305	Reads:3	Hits:2	Allocated_reads:1.5	Strand:-
CCAAGCCCAGATGATGATGATGATGAT
>Location:NODE_360870_length_2137_cov_16.065512	Coordinate:305	Reads:1	Hits:2	Allocated_reads:0.5	Strand:-
CCCAAGCCCAGATGATGATGATGATGCT
>Location:NODE_360870_length_2137_cov_16.065512	Coordinate:305	Reads:1	Hits:2	Allocated_reads:0.5	Strand:-
CCCAAGCCCAGATGATGATTATGATGAT
>Location:NODE_360870_length_2137_cov_16.065512	Coordinate:305	Reads:246	Hits:2	Allocated_reads:123	Strand:-
CCCAAGCCCAGATGATGATGATGATGAT
>Location:NODE_360870_length_2137_cov_16.065512	Coordinate:305	Reads:2	Hits:2	Allocated_reads:1	Strand:-
TCCCAAGCCCAGATGATGATGATGATGAT
>Location:NODE_360870_length_2137_cov_16.065512	Coordinate:306	Reads:17	Hits:2	Allocated_reads:8.5	Strand:-
CCCAAGCCCAGATGATGATGATGATGA
>Location:NODE_360870_length_2137_cov_16.065512	Coordinate:307	Reads:1	Hits:2	Allocated_reads:0.5	Strand:-
CAAGCCCAGATGATGATGATGATC
>Location:NODE_360870_length_2137_cov_16.065512	Coordinate:307	Reads:1	Hits:2	Allocated_reads:0.5	Strand:-
CCCAAGCCCAGATGATGATGATGATG
>Location:NODE_360870_length_2137_cov_16.065512	Coordinate:308	Reads:6	Hits:2	Allocated_reads:3	Strand:-
CCCAAGCCCAGATGATGATGATGAT
>Location:NODE_360870_length_2137_cov_16.065512	Coordinate:323	Reads:1	Hits:1	Allocated_reads:1	Strand:+
TGGGCTTGGGAATGTGATCATTGTTGG
>Location:NODE_360870_length_2137_cov_16.065512	Coordinate:323	Reads:1	Hits:1	Allocated_reads:1	Strand:+
TGGGCTTGGGAATGTGATCATTGTTTGG
>Location:NODE_360870_length_2137_cov_16.065512	Coordinate:323	Reads:9	Hits:1	Allocated_reads:9	Strand:+
TGGGCTTGGGAATGTGATCATTGTTTGGT
>Location:NODE_360870_length_2137_cov_16.065512	Coordinate:323	Reads:15	Hits:1	Allocated_reads:15	Strand:+
TGGGCTTGGGAATGTGATCATTGTTTGGTC
>Location:NODE_360870_length_2137_cov_16.065512	Coordinate:323	Reads:1	Hits:1	Allocated_reads:1	Strand:+
TGGGCTTGGGAATGTGATCATTGTTTGGTCT
>Location:NODE_360870_length_2137_cov_16.065512	Coordinate:336	Reads:3	Hits:2	Allocated_reads:1.5	Strand:-
AAACTACCCGTAGACCAAACAATGATCAC
>Location:NODE_360870_length_2137_cov_16.065512	Coordinate:336	Reads:1	Hits:2	Allocated_reads:0.5	Strand:-
AACTACCCGTAGACCAAACAATGATCAC
>Location:NODE_360870_length_2137_cov_16.065512	Coordinate:336	Reads:2	Hits:2	Allocated_reads:1	Strand:-
ACTACCCGTAGACCAAACAATGATCAC
>Location:NODE_360870_length_2137_cov_16.065512	Coordinate:336	Reads:1	Hits:2	Allocated_reads:0.5	Strand:-
CAAACTACCCGTAGACCAAACAATGATCAC
>Location:NODE_360870_length_2137_cov_16.065512	Coordinate:336	Reads:1	Hits:2	Allocated_reads:0.5	Strand:-
CCAAACTACCCGTAGACCAAACAATGATCAC
>Location:NODE_360870_length_2137_cov_16.065512	Coordinate:337	Reads:2	Hits:2	Allocated_reads:1	Strand:-
AAACTACCCGTAGACCAAACAATGATCA
>Location:NODE_360870_length_2137_cov_16.065512	Coordinate:338	Reads:5	Hits:2	Allocated_reads:2.5	Strand:-
AAACTACCCGTAGACCAAACAATGATC
>Location:NODE_360870_length_2137_cov_16.065512	Coordinate:339	Reads:6	Hits:2	Allocated_reads:3	Strand:-
AAACTACCCGTAGACCAAACAATGAT
>Location:NODE_360870_length_2137_cov_16.065512	Coordinate:339	Reads:5	Hits:2	Allocated_reads:2.5	Strand:-
CCAAACTACCCGTAGACCAAACAATGAT
>Location:NODE_360870_length_2137_cov_16.065512	Coordinate:339	Reads:1	Hits:2	Allocated_reads:0.5	Strand:-
CCCAAACTACCCGTAGACCAAACAATGAT
>Location:NODE_360870_length_2137_cov_16.065512	Coordinate:340	Reads:2	Hits:2	Allocated_reads:1	Strand:-
CCCCAAACTACCCGTAGACCAAACAATGA
>Location:NODE_360870_length_2137_cov_16.065512	Coordinate:342	Reads:4	Hits:2	Allocated_reads:2	Strand:-
CCCCAAACTACCCGTAGACCAAACAAT
>Location:NODE_360870_length_2137_cov_16.065512	Coordinate:357	Reads:1	Hits:3	Allocated_reads:0.333333333333333	Strand:-
TCATGTAGGTTTGGGTTCCCCAAACTGCC
>Location:NODE_360870_length_2137_cov_16.065512	Coordinate:362	Reads:1	Hits:3	Allocated_reads:0.333333333333333	Strand:-
GTGTCATGTAGGTTTGGGTTCCCAAAC
>Location:NODE_360870_length_2137_cov_16.065512	Coordinate:362	Reads:1	Hits:3	Allocated_reads:0.333333333333333	Strand:-
TAATGTGTCATGTAGGTTTGGGTTCCCCACA
>Location:NODE_360870_length_2137_cov_16.065512	Coordinate:362	Reads:1	Hits:3	Allocated_reads:0.333333333333333	Strand:-
TAATGTGTCATGTAGGTTTGGGTTCCCCATT
>Location:NODE_360870_length_2137_cov_16.065512	Coordinate:364	Reads:1	Hits:3	Allocated_reads:0.333333333333333	Strand:+
TGGGGAACCCAAACCTACATGACACATT
>Location:NODE_360870_length_2137_cov_16.065512	Coordinate:365	Reads:5	Hits:3	Allocated_reads:1.66666666666667	Strand:+
GGGGAACCCAAACCTACATGACACATT
>Location:NODE_360870_length_2137_cov_16.065512	Coordinate:365	Reads:1	Hits:3	Allocated_reads:0.333333333333333	Strand:+
GGGGAACCCAAACCTACATGACACATTACC
>Location:NODE_360870_length_2137_cov_16.065512	Coordinate:365	Reads:1	Hits:3	Allocated_reads:0.333333333333333	Strand:+
GGGGAACCCAAACCTACATGACACATTACCT
>Location:NODE_360870_length_2137_cov_16.065512	Coordinate:366	Reads:1	Hits:3	Allocated_reads:0.333333333333333	Strand:+
GGGAACCCAAACCTACATGACACATT
>Location:NODE_360870_length_2137_cov_16.065512	Coordinate:366	Reads:1	Hits:3	Allocated_reads:0.333333333333333	Strand:+
GGGAACCCAAACCTACATGACACATTACC
>Location:NODE_360870_length_2137_cov_16.065512	Coordinate:367	Reads:2	Hits:3	Allocated_reads:0.666666666666667	Strand:+
GGAACCCAAACCTACATGACACATTACC
>Location:NODE_360870_length_2137_cov_16.065512	Coordinate:376	Reads:1	Hits:2	Allocated_reads:0.5	Strand:+
ACCTACATGACACATTACCTTTTTTACAGGA
>Location:NODE_360870_length_2137_cov_16.065512	Coordinate:409	Reads:1	Hits:3	Allocated_reads:0.333333333333333	Strand:+
TGGAGTGATTTCTGCTGTGGACTT
>Location:NODE_360870_length_2137_cov_16.065512	Coordinate:409	Reads:4	Hits:3	Allocated_reads:1.33333333333333	Strand:+
TGGAGTGATTTCTGCTGTGGACTTGAA
>Location:NODE_360870_length_2137_cov_16.065512	Coordinate:409	Reads:3	Hits:3	Allocated_reads:1	Strand:+
TGGAGTGATTTCTGCTGTGGACTTGAAC
>Location:NODE_360870_length_2137_cov_16.065512	Coordinate:410	Reads:5	Hits:3	Allocated_reads:1.66666666666667	Strand:+
GGAGTGATTTCTGCTGTGGACTTGAAC
>Location:NODE_360870_length_2137_cov_16.065512	Coordinate:411	Reads:2	Hits:3	Allocated_reads:0.666666666666667	Strand:+
GAGTGATTTCTGCTGTGGACTTGAAC
>Location:NODE_360870_length_2137_cov_16.065512	Coordinate:411	Reads:1	Hits:2	Allocated_reads:0.5	Strand:+
GAGTGATTTCTGCTGTGGACTTGAACC
>Location:NODE_360870_length_2137_cov_16.065512	Coordinate:412	Reads:2	Hits:3	Allocated_reads:0.666666666666667	Strand:+
AGTGATTTCTGCTGTGGACTTGAAC
>Location:NODE_360870_length_2137_cov_16.065512	Coordinate:414	Reads:4	Hits:2	Allocated_reads:2	Strand:+
TGATTTCTGCTGTGGACTTGAACCT
>Location:NODE_360870_length_2137_cov_16.065512	Coordinate:414	Reads:1	Hits:1	Allocated_reads:1	Strand:+
TGATTTCTGCTGTGGACTTGAACCTCA
>Location:NODE_360870_length_2137_cov_16.065512	Coordinate:414	Reads:7	Hits:1	Allocated_reads:7	Strand:+
TGATTTCTGCTGTGGACTTGAACCTCAG
>Location:NODE_360870_length_2137_cov_16.065512	Coordinate:414	Reads:1	Hits:1	Allocated_reads:1	Strand:+
TGATTTCTGCTGTGGACTTGAACCTCAGA
>Location:NODE_360870_length_2137_cov_16.065512	Coordinate:458	Reads:1	Hits:1	Allocated_reads:1	Strand:+
TTCAGGATCGGCATTTGGGTCAGGCATC
>Location:NODE_360870_length_2137_cov_16.065512	Coordinate:479	Reads:1	Hits:2	Allocated_reads:0.5	Strand:-
TATTGACAAGTACATAACATGTAAGATGCCT
>Location:NODE_360870_length_2137_cov_16.065512	Coordinate:484	Reads:1	Hits:2	Allocated_reads:0.5	Strand:+
TCTTACATGTTATGTACTTGTCAATAAAT
>Location:NODE_360870_length_2137_cov_16.065512	Coordinate:486	Reads:5	Hits:3	Allocated_reads:1.66666666666667	Strand:+
TTACATGTTATGTACTTGTCAATAAAT
>Location:NODE_360870_length_2137_cov_16.065512	Coordinate:486	Reads:2	Hits:3	Allocated_reads:0.666666666666667	Strand:+
TTACATGTTATGTACTTGTCAATAAATT
>Location:NODE_360870_length_2137_cov_16.065512	Coordinate:491	Reads:3	Hits:3	Allocated_reads:1	Strand:+
TGTTATGTACTTGTCAATAAATTTG
>Location:NODE_360870_length_2137_cov_16.065512	Coordinate:491	Reads:1	Hits:3	Allocated_reads:0.333333333333333	Strand:+
TGTTATGTACTTGTCAATAAATTTGT
>Location:NODE_360870_length_2137_cov_16.065512	Coordinate:491	Reads:1	Hits:3	Allocated_reads:0.333333333333333	Strand:+
TGTTATGTACTTGTCAATAAATTTGTA
>Location:NODE_360870_length_2137_cov_16.065512	Coordinate:493	Reads:3	Hits:3	Allocated_reads:1	Strand:+
TTATGTACTTGTCAATAAATTTGT
>Location:NODE_360870_length_2137_cov_16.065512	Coordinate:493	Reads:1	Hits:3	Allocated_reads:0.333333333333333	Strand:+
TTATGTACTTGTCAATAAATTTGTACACGTG
>Location:NODE_360870_length_2137_cov_16.065512	Coordinate:496	Reads:2	Hits:3	Allocated_reads:0.666666666666667	Strand:-
ACCACGTGTACAAATTTATTGACAAGTACA
>Location:NODE_360870_length_2137_cov_16.065512	Coordinate:499	Reads:1	Hits:3	Allocated_reads:0.333333333333333	Strand:+
ACTTGTCAATAAATTTGTACACGTGGTCT
>Location:NODE_360870_length_2137_cov_16.065512	Coordinate:500	Reads:1	Hits:3	Allocated_reads:0.333333333333333	Strand:-
ACCACGTGTACAAATTTATTGACAAG
>Location:NODE_360870_length_2137_cov_16.065512	Coordinate:500	Reads:1	Hits:3	Allocated_reads:0.333333333333333	Strand:+
CTTGTCAATAAATTTGTACACGTGGT
>Location:NODE_360870_length_2137_cov_16.065512	Coordinate:500	Reads:1	Hits:3	Allocated_reads:0.333333333333333	Strand:+
CTTGTCAATAAATTTGTACACGTGGTCG
>Location:NODE_360870_length_2137_cov_16.065512	Coordinate:500	Reads:41	Hits:3	Allocated_reads:13.6666666666667	Strand:+
CTTGTCAATAAATTTGTACACGTGGTCT
>Location:NODE_360870_length_2137_cov_16.065512	Coordinate:500	Reads:1	Hits:3	Allocated_reads:0.333333333333333	Strand:+
CTTGTCAATAAATTTGTACACGTGGACTT
>Location:NODE_360870_length_2137_cov_16.065512	Coordinate:500	Reads:28	Hits:3	Allocated_reads:9.33333333333333	Strand:+
CTTGTCAATAAATTTGTACACGTGGTCTT
>Location:NODE_360870_length_2137_cov_16.065512	Coordinate:500	Reads:3	Hits:3	Allocated_reads:1	Strand:+
CTTGTCAATAAATTTGTACACGTGGTCTTC
>Location:NODE_360870_length_2137_cov_16.065512	Coordinate:500	Reads:1	Hits:3	Allocated_reads:0.333333333333333	Strand:+
CTTGTCAATAAATTTGTACACGTGGTCTTCA
>Location:NODE_360870_length_2137_cov_16.065512	Coordinate:501	Reads:1	Hits:3	Allocated_reads:0.333333333333333	Strand:+
TTGTCAATAAATTTGTACACGTGGTCT
>Location:NODE_360870_length_2137_cov_16.065512	Coordinate:501	Reads:4	Hits:3	Allocated_reads:1.33333333333333	Strand:+
TTGTCAATAAATTTGTACACGTGGTCTT
>Location:NODE_360870_length_2137_cov_16.065512	Coordinate:501	Reads:1	Hits:3	Allocated_reads:0.333333333333333	Strand:+
TTGTCAATAAATTTGTACACGTGGTCTTC
>Location:NODE_360870_length_2137_cov_16.065512	Coordinate:501	Reads:1	Hits:3	Allocated_reads:0.333333333333333	Strand:+
TTGTCAATAAATTTGTACACGTGGTCTTCAA
>Location:NODE_360870_length_2137_cov_16.065512	Coordinate:502	Reads:1	Hits:3	Allocated_reads:0.333333333333333	Strand:+
TGTCAATAAATTTGTACACGTGGTCTT
>Location:NODE_360870_length_2137_cov_16.065512	Coordinate:502	Reads:1	Hits:3	Allocated_reads:0.333333333333333	Strand:+
TGTCAATAAATTTGTACACGTGGTCTTCA
>Location:NODE_360870_length_2137_cov_16.065512	Coordinate:525	Reads:1	Hits:1	Allocated_reads:1	Strand:-
TGCACCTGAATATGGAAGTGACCTTGAAGT
>Location:NODE_360870_length_2137_cov_16.065512	Coordinate:544	Reads:1	Hits:2	Allocated_reads:0.5	Strand:-
TACTGGTTTGGGTCAAAGATGCACCTGAAT
>Location:NODE_360870_length_2137_cov_16.065512	Coordinate:545	Reads:2	Hits:2	Allocated_reads:1	Strand:-
TACTGGTTTGGGTCAAAGATGCACCTGAA
>Location:NODE_360870_length_2137_cov_16.065512	Coordinate:545	Reads:1	Hits:2	Allocated_reads:0.5	Strand:-
TTTACTGGTTTGGGTCAAAGATGCACCTGAA
>Location:NODE_360870_length_2137_cov_16.065512	Coordinate:546	Reads:1	Hits:2	Allocated_reads:0.5	Strand:-
TACTGGTTTGGGTCAAAGATGCACCTGA
>Location:NODE_360870_length_2137_cov_16.065512	Coordinate:546	Reads:3	Hits:2	Allocated_reads:1.5	Strand:-
TTACTGGTTTGGGTCAAAGATGCACCTGA
>Location:NODE_360870_length_2137_cov_16.065512	Coordinate:546	Reads:1	Hits:2	Allocated_reads:0.5	Strand:-
TTTACTGGTTTGGGTCAAAGATGCACCTGT
>Location:NODE_360870_length_2137_cov_16.065512	Coordinate:547	Reads:1	Hits:2	Allocated_reads:0.5	Strand:-
TTACTGGTTTGGGTCAAAGATGCACCTG
>Location:NODE_360870_length_2137_cov_16.065512	Coordinate:547	Reads:1	Hits:2	Allocated_reads:0.5	Strand:-
TTTACTGGTTTGGGTCAAAGATGCACCTG
>Location:NODE_360870_length_2137_cov_16.065512	Coordinate:548	Reads:1	Hits:3	Allocated_reads:0.333333333333333	Strand:-
TTACTGGTTTGGGTCAAAGATGCACCT
>Location:NODE_360870_length_2137_cov_16.065512	Coordinate:548	Reads:16	Hits:3	Allocated_reads:5.33333333333333	Strand:-
TTTACTGGTTTGGGTCAAAGATGCACCT
>Location:NODE_360870_length_2137_cov_16.065512	Coordinate:549	Reads:1	Hits:3	Allocated_reads:0.333333333333333	Strand:-
TTACTGGTTTGGGTCAAAGATGCACC
>Location:NODE_360870_length_2137_cov_16.065512	Coordinate:549	Reads:16	Hits:3	Allocated_reads:5.33333333333333	Strand:-
TTTACTGGTTTGGGTCAAAGATGCACC
>Location:NODE_360870_length_2137_cov_16.065512	Coordinate:550	Reads:2	Hits:3	Allocated_reads:0.666666666666667	Strand:-
TTTACTGGTTTGGGTCAAAGATGCAC
>Location:NODE_360870_length_2137_cov_16.065512	Coordinate:551	Reads:1	Hits:3	Allocated_reads:0.333333333333333	Strand:+
TGCATCTTTGACCCAAACCAGTAC
>Location:NODE_360870_length_2137_cov_16.065512	Coordinate:551	Reads:1	Hits:3	Allocated_reads:0.333333333333333	Strand:+
TGCATCTTTGACCCAAACCAGTAAAT
>Location:NODE_360870_length_2137_cov_16.065512	Coordinate:551	Reads:3	Hits:3	Allocated_reads:1	Strand:+
TGCATCTTTGACCCAAACCAGTAAATGG
>Location:NODE_360870_length_2137_cov_16.065512	Coordinate:551	Reads:1	Hits:3	Allocated_reads:0.333333333333333	Strand:+
TGCATCTTTGACCCAAACCAGCAAATGGA
>Location:NODE_360870_length_2137_cov_16.065512	Coordinate:551	Reads:1	Hits:3	Allocated_reads:0.333333333333333	Strand:+
TGCATCTTTGACCCAAACCAGTAAATGCA
>Location:NODE_360870_length_2137_cov_16.065512	Coordinate:551	Reads:24	Hits:3	Allocated_reads:8	Strand:+
TGCATCTTTGACCCAAACCAGTAAATGGA
>Location:NODE_360870_length_2137_cov_16.065512	Coordinate:551	Reads:9	Hits:3	Allocated_reads:3	Strand:+
TGCATCTTTGACCCAAACCAGTAAATGGAT
>Location:NODE_360870_length_2137_cov_16.065512	Coordinate:551	Reads:2	Hits:3	Allocated_reads:0.666666666666667	Strand:+
TGCATCTTTGACCCAAACCAGTAAATGGATA
>Location:NODE_360870_length_2137_cov_16.065512	Coordinate:551	Reads:1	Hits:3	Allocated_reads:0.333333333333333	Strand:-
TTTACTGGTTTGGGTCAAAGATGCA
>Location:NODE_360870_length_2137_cov_16.065512	Coordinate:552	Reads:4	Hits:3	Allocated_reads:1.33333333333333	Strand:+
GCATCTTTGACCCAAACCAGTAAATGGA
>Location:NODE_360870_length_2137_cov_16.065512	Coordinate:552	Reads:2	Hits:3	Allocated_reads:0.666666666666667	Strand:-
TTTACTGGTTTGGGTCAAAGATGC
>Location:NODE_360870_length_2137_cov_16.065512	Coordinate:555	Reads:1	Hits:3	Allocated_reads:0.333333333333333	Strand:+
TCTTTGACCCAAACCAGTAAATGGATA
>Location:NODE_360870_length_2137_cov_16.065512	Coordinate:564	Reads:1	Hits:1	Allocated_reads:1	Strand:+
CAAACCAGTAAATGGATATGAGGGATATC
>Location:NODE_360870_length_2137_cov_16.065512	Coordinate:569	Reads:2	Hits:1	Allocated_reads:2	Strand:+
CAGTAAATGGATATGAGGGATATCTTTGGCCT
>Location:NODE_360870_length_2137_cov_16.065512	Coordinate:572	Reads:1	Hits:1	Allocated_reads:1	Strand:+
TAAATGGATATGAGGGATATCTTTGGCCT
>Location:NODE_360870_length_2137_cov_16.065512	Coordinate:572	Reads:1	Hits:1	Allocated_reads:1	Strand:+
TAAATGGATATGAGGGATATCTTTGGCCGG
>Location:NODE_360870_length_2137_cov_16.065512	Coordinate:618	Reads:2	Hits:2	Allocated_reads:1	Strand:+
AAGTAATCTTCTACTTCACCGATGGGC
>Location:NODE_360870_length_2137_cov_16.065512	Coordinate:618	Reads:1	Hits:2	Allocated_reads:0.5	Strand:+
AAGTAATCTTCTACTTCACCGATGGGCT
>Location:NODE_360870_length_2137_cov_16.065512	Coordinate:686	Reads:2	Hits:2	Allocated_reads:1	Strand:-
ACTGTGATGCGATTGTTTGAAAAAAGAGT
>Location:NODE_360870_length_2137_cov_16.065512	Coordinate:686	Reads:2	Hits:2	Allocated_reads:1	Strand:-
GACTGTGATGCGATTGTTTGAAAAAAGAGT
>Location:NODE_360870_length_2137_cov_16.065512	Coordinate:699	Reads:1	Hits:2	Allocated_reads:0.5	Strand:-
CTCCGAAGCAACCCTGTGACTGTGATGCGATTGT
>Location:NODE_360870_length_2137_cov_16.065512	Coordinate:701	Reads:1	Hits:2	Allocated_reads:0.5	Strand:-
TCCGAAGCAACCCTGTGACTGTGATGCGATT
>Location:NODE_360870_length_2137_cov_16.065512	Coordinate:702	Reads:1	Hits:2	Allocated_reads:0.5	Strand:-
CCGAAGCAACCCTGTGACTGTGATGCGAT
>Location:NODE_360870_length_2137_cov_16.065512	Coordinate:702	Reads:10	Hits:2	Allocated_reads:5	Strand:-
CTCCGAAGCAACCCTGTGACTGTGATGCGAT
>Location:NODE_360870_length_2137_cov_16.065512	Coordinate:702	Reads:52	Hits:2	Allocated_reads:26	Strand:-
TCCGAAGCAACCCTGTGACTGTGATGCGAT
>Location:NODE_360870_length_2137_cov_16.065512	Coordinate:703	Reads:1	Hits:2	Allocated_reads:0.5	Strand:-
CTCCGAAGCAACCCTGTGACTGTGATGCGA
>Location:NODE_360870_length_2137_cov_16.065512	Coordinate:703	Reads:2	Hits:2	Allocated_reads:1	Strand:-
TCCGAAGCAACCCTGTGACTGTGATGCGA
>Location:NODE_360870_length_2137_cov_16.065512	Coordinate:704	Reads:1	Hits:2	Allocated_reads:0.5	Strand:-
TCCGAAGCAACCCTGTGACTGTGACGCG
>Location:NODE_360870_length_2137_cov_16.065512	Coordinate:705	Reads:40	Hits:2	Allocated_reads:20	Strand:-
CTCCGAAGCAACCCTGTGACTGTGATGC
>Location:NODE_360870_length_2137_cov_16.065512	Coordinate:705	Reads:1	Hits:2	Allocated_reads:0.5	Strand:-
TCCGAAGCAACCCTGTGACTGTGAGCT
>Location:NODE_360870_length_2137_cov_16.065512	Coordinate:705	Reads:30	Hits:2	Allocated_reads:15	Strand:-
TCCGAAGCAACCCTGTGACTGTGATGC
>Location:NODE_360870_length_2137_cov_16.065512	Coordinate:706	Reads:1	Hits:2	Allocated_reads:0.5	Strand:-
CTCCGAAGCAACCCTGTGACTGTGATG
>Location:NODE_360870_length_2137_cov_16.065512	Coordinate:707	Reads:2	Hits:2	Allocated_reads:1	Strand:-
TCCGAAGCAACCCTGTGACTGTGAT
>Location:NODE_360870_length_2137_cov_16.065512	Coordinate:708	Reads:2	Hits:2	Allocated_reads:1	Strand:-
CTCCGAAGCAACCCTGTGACTGTGT
>Location:NODE_360870_length_2137_cov_16.065512	Coordinate:708	Reads:1	Hits:2	Allocated_reads:0.5	Strand:-
TCCGAAGCAACCCTGTGACTGTGA
>Location:NODE_360870_length_2137_cov_16.065512	Coordinate:709	Reads:1	Hits:2	Allocated_reads:0.5	Strand:-
ATTCTCCGAAGCAACCCTGTGACTGTG
>Location:NODE_360870_length_2137_cov_16.065512	Coordinate:709	Reads:1	Hits:2	Allocated_reads:0.5	Strand:-
CTCCGAAGCAACCCTGTGACTGTG
>Location:NODE_360870_length_2137_cov_16.065512	Coordinate:714	Reads:2	Hits:3	Allocated_reads:0.666666666666667	Strand:+
TCACAGGGTTGCTTCGGAGAATTTCACACT
>Location:NODE_360870_length_2137_cov_16.065512	Coordinate:716	Reads:1	Hits:3	Allocated_reads:0.333333333333333	Strand:+
ACAGGGTTGCTTCGGAGAATTTCACACT
>Location:NODE_360870_length_2137_cov_16.065512	Coordinate:720	Reads:1	Hits:3	Allocated_reads:0.333333333333333	Strand:+
GGTTGCTTCGGAGAATTTCACACTTTG
>Location:NODE_360870_length_2137_cov_16.065512	Coordinate:720	Reads:2	Hits:3	Allocated_reads:0.666666666666667	Strand:+
GGTTGCTTCGGAGAATTTCACACTTTGTG
>Location:NODE_360870_length_2137_cov_16.065512	Coordinate:720	Reads:1	Hits:3	Allocated_reads:0.333333333333333	Strand:+
GGTTGCTTCGGAGAATTTCACACTTTGTGT
>Location:NODE_360870_length_2137_cov_16.065512	Coordinate:720	Reads:1	Hits:3	Allocated_reads:0.333333333333333	Strand:+
GGTTGCTTCGGAGAATTTCACACTTTGTGTT
>Location:NODE_360870_length_2137_cov_16.065512	Coordinate:721	Reads:3	Hits:3	Allocated_reads:1	Strand:+
GTTGCTTCGGAGAATTTCACACTTTG
>Location:NODE_360870_length_2137_cov_16.065512	Coordinate:721	Reads:1	Hits:3	Allocated_reads:0.333333333333333	Strand:+
GTTGCTTCGGAGAATTTCACACTTTGT
>Location:NODE_360870_length_2137_cov_16.065512	Coordinate:721	Reads:1	Hits:3	Allocated_reads:0.333333333333333	Strand:+
GTTGCTTCGGAGAATTTCATACTTTGT
>Location:NODE_360870_length_2137_cov_16.065512	Coordinate:721	Reads:11	Hits:3	Allocated_reads:3.66666666666667	Strand:+
GTTGCTTCGGAGAATTTCACACTTTGTG
>Location:NODE_360870_length_2137_cov_16.065512	Coordinate:721	Reads:1	Hits:3	Allocated_reads:0.333333333333333	Strand:+
GTTGCTTCGGAGAATTTCACACTTGGTGT
>Location:NODE_360870_length_2137_cov_16.065512	Coordinate:721	Reads:45	Hits:3	Allocated_reads:15	Strand:+
GTTGCTTCGGAGAATTTCACACTTTGTGT
>Location:NODE_360870_length_2137_cov_16.065512	Coordinate:721	Reads:25	Hits:3	Allocated_reads:8.33333333333333	Strand:+
GTTGCTTCGGAGAATTTCACACTTTGTGTT
>Location:NODE_360870_length_2137_cov_16.065512	Coordinate:722	Reads:1	Hits:3	Allocated_reads:0.333333333333333	Strand:+
TTGCTTCGGAGAATTTCACACTTG
>Location:NODE_360870_length_2137_cov_16.065512	Coordinate:722	Reads:1	Hits:3	Allocated_reads:0.333333333333333	Strand:+
TTGCTTCGGAGAATTTCATACTTT
>Location:NODE_360870_length_2137_cov_16.065512	Coordinate:722	Reads:19	Hits:3	Allocated_reads:6.33333333333333	Strand:+
TTGCTTCGGAGAATTTCACACTTT
>Location:NODE_360870_length_2137_cov_16.065512	Coordinate:722	Reads:1	Hits:3	Allocated_reads:0.333333333333333	Strand:+
TTGCTTCGGAGAATTTCACACTTAG
>Location:NODE_360870_length_2137_cov_16.065512	Coordinate:722	Reads:2	Hits:3	Allocated_reads:0.666666666666667	Strand:+
TTGCTTCGGAGAATTTCACATTTTG
>Location:NODE_360870_length_2137_cov_16.065512	Coordinate:722	Reads:354	Hits:3	Allocated_reads:118	Strand:+
TTGCTTCGGAGAATTTCACACTTTG
>Location:NODE_360870_length_2137_cov_16.065512	Coordinate:722	Reads:1	Hits:3	Allocated_reads:0.333333333333333	Strand:+
TTGCTTCGGAGAATTTCACACTGTGT
>Location:NODE_360870_length_2137_cov_16.065512	Coordinate:722	Reads:1	Hits:3	Allocated_reads:0.333333333333333	Strand:+
TTGCTTCGGAGAATTTCACACTTGTG
>Location:NODE_360870_length_2137_cov_16.065512	Coordinate:722	Reads:1	Hits:3	Allocated_reads:0.333333333333333	Strand:+
TTGCTTCGGAGAATTTCACACTTTTG
>Location:NODE_360870_length_2137_cov_16.065512	Coordinate:722	Reads:293	Hits:3	Allocated_reads:97.6666666666667	Strand:+
TTGCTTCGGAGAATTTCACACTTTGT
>Location:NODE_360870_length_2137_cov_16.065512	Coordinate:722	Reads:1	Hits:3	Allocated_reads:0.333333333333333	Strand:+
TTGCTTCGGAGAATTTCACACTATGTG
>Location:NODE_360870_length_2137_cov_16.065512	Coordinate:722	Reads:1	Hits:3	Allocated_reads:0.333333333333333	Strand:+
TTGCTTCGGAGAATTTCACACTTCGTG
>Location:NODE_360870_length_2137_cov_16.065512	Coordinate:722	Reads:1	Hits:3	Allocated_reads:0.333333333333333	Strand:+
TTGCTTCGGAGAATTTCACACTTTATG
>Location:NODE_360870_length_2137_cov_16.065512	Coordinate:722	Reads:1	Hits:3	Allocated_reads:0.333333333333333	Strand:+
TTGCTTCGGAGAATTTCACACTTTGAG
>Location:NODE_360870_length_2137_cov_16.065512	Coordinate:722	Reads:1	Hits:3	Allocated_reads:0.333333333333333	Strand:+
TTGCTTCGGAGAATTTCACACTTTGCG
>Location:NODE_360870_length_2137_cov_16.065512	Coordinate:722	Reads:1	Hits:3	Allocated_reads:0.333333333333333	Strand:+
TTGCTTCGGAGAATTTCACACTTTGCT
>Location:NODE_360870_length_2137_cov_16.065512	Coordinate:722	Reads:1	Hits:3	Allocated_reads:0.333333333333333	Strand:+
TTGCTTCGGAGAATTTCACACTTTGGG
>Location:NODE_360870_length_2137_cov_16.065512	Coordinate:722	Reads:1	Hits:3	Allocated_reads:0.333333333333333	Strand:+
TTGCTTCGGAGAATTTCACATTTTGTG
>Location:NODE_360870_length_2137_cov_16.065512	Coordinate:722	Reads:1	Hits:3	Allocated_reads:0.333333333333333	Strand:+
TTGCTTCGGAGAATTTCACCCTTTGTG
>Location:NODE_360870_length_2137_cov_16.065512	Coordinate:722	Reads:1	Hits:3	Allocated_reads:0.333333333333333	Strand:+
TTGCTTCGGAGAATTTCATACTTTGTG
>Location:NODE_360870_length_2137_cov_16.065512	Coordinate:722	Reads:2	Hits:3	Allocated_reads:0.666666666666667	Strand:+
TTGCTTCGGAGAATTTCACACCTTGTG
>Location:NODE_360870_length_2137_cov_16.065512	Coordinate:722	Reads:2	Hits:3	Allocated_reads:0.666666666666667	Strand:+
TTGCTTCGGAGAATTTCACACTTAGTG
>Location:NODE_360870_length_2137_cov_16.065512	Coordinate:722	Reads:2122	Hits:3	Allocated_reads:707.333333333333	Strand:+
TTGCTTCGGAGAATTTCACACTTTGTG
>Location:NODE_360870_length_2137_cov_16.065512	Coordinate:722	Reads:3	Hits:3	Allocated_reads:1	Strand:+
TTGCTTCGGAGAATTTCACACTTGGTG
>Location:NODE_360870_length_2137_cov_16.065512	Coordinate:722	Reads:4	Hits:3	Allocated_reads:1.33333333333333	Strand:+
TTGCTTCGGAGAATTTCACACTTTGTA
>Location:NODE_360870_length_2137_cov_16.065512	Coordinate:722	Reads:1	Hits:3	Allocated_reads:0.333333333333333	Strand:+
TTGCTTCGGAGAATTTCACAATTTGTGA
>Location:NODE_360870_length_2137_cov_16.065512	Coordinate:722	Reads:1	Hits:3	Allocated_reads:0.333333333333333	Strand:+
TTGCTTCGGAGAATTTCACACGTTGTGT
>Location:NODE_360870_length_2137_cov_16.065512	Coordinate:722	Reads:1	Hits:3	Allocated_reads:0.333333333333333	Strand:+
TTGCTTCGGAGAATTTCACACTCTGTGT
>Location:NODE_360870_length_2137_cov_16.065512	Coordinate:722	Reads:1	Hits:3	Allocated_reads:0.333333333333333	Strand:+
TTGCTTCGGAGAATTTCACACTTAGTGA
>Location:NODE_360870_length_2137_cov_16.065512	Coordinate:722	Reads:1	Hits:3	Allocated_reads:0.333333333333333	Strand:+
TTGCTTCGGAGAATTTCACACTTAGTGG
>Location:NODE_360870_length_2137_cov_16.065512	Coordinate:722	Reads:1	Hits:3	Allocated_reads:0.333333333333333	Strand:+
TTGCTTCGGAGAATTTCACACTTTATTC
>Location:NODE_360870_length_2137_cov_16.065512	Coordinate:722	Reads:1	Hits:3	Allocated_reads:0.333333333333333	Strand:+
TTGCTTCGGAGAATTTCACACTTTGGGT
>Location:NODE_360870_length_2137_cov_16.065512	Coordinate:722	Reads:1	Hits:3	Allocated_reads:0.333333333333333	Strand:+
TTGCTTCGGAGAATTTCACACTTTGTAA
>Location:NODE_360870_length_2137_cov_16.065512	Coordinate:722	Reads:1	Hits:3	Allocated_reads:0.333333333333333	Strand:+
TTGCTTCGGAGAATTTCACACTTTGTCT
>Location:NODE_360870_length_2137_cov_16.065512	Coordinate:722	Reads:1	Hits:3	Allocated_reads:0.333333333333333	Strand:+
TTGCTTCGGAGAATTTCACCCTTTGTGT
>Location:NODE_360870_length_2137_cov_16.065512	Coordinate:722	Reads:1	Hits:3	Allocated_reads:0.333333333333333	Strand:+
TTGCTTCGGAGAATTTCACGCTTTGTGT
>Location:NODE_360870_length_2137_cov_16.065512	Coordinate:722	Reads:1	Hits:3	Allocated_reads:0.333333333333333	Strand:+
TTGCTTCGGAGAATTTCAGACTTTGTGT
>Location:NODE_360870_length_2137_cov_16.065512	Coordinate:722	Reads:10	Hits:3	Allocated_reads:3.33333333333333	Strand:+
TTGCTTCGGAGAATTTCACATTTTGTGT
>Location:NODE_360870_length_2137_cov_16.065512	Coordinate:722	Reads:12	Hits:3	Allocated_reads:4	Strand:+
TTGCTTCGGAGAATTTCACACTTTGTGC
>Location:NODE_360870_length_2137_cov_16.065512	Coordinate:722	Reads:148	Hits:3	Allocated_reads:49.3333333333333	Strand:+
TTGCTTCGGAGAATTTCACACTTTGTGG
>Location:NODE_360870_length_2137_cov_16.065512	Coordinate:722	Reads:2	Hits:3	Allocated_reads:0.666666666666667	Strand:+
TTGCTTCGGAGAATTTCACACATTGTGT
>Location:NODE_360870_length_2137_cov_16.065512	Coordinate:722	Reads:2	Hits:3	Allocated_reads:0.666666666666667	Strand:+
TTGCTTCGGAGAATTTCACACTTCGTGT
>Location:NODE_360870_length_2137_cov_16.065512	Coordinate:722	Reads:2	Hits:3	Allocated_reads:0.666666666666667	Strand:+
TTGCTTCGGAGAATTTCACACTTTATGT
>Location:NODE_360870_length_2137_cov_16.065512	Coordinate:722	Reads:2	Hits:3	Allocated_reads:0.666666666666667	Strand:+
TTGCTTCGGAGAATTTCACACTTTGCGT
>Location:NODE_360870_length_2137_cov_16.065512	Coordinate:722	Reads:2	Hits:3	Allocated_reads:0.666666666666667	Strand:+
TTGCTTCGGAGAATTTCACACTTTGTAT
>Location:NODE_360870_length_2137_cov_16.065512	Coordinate:722	Reads:2	Hits:3	Allocated_reads:0.666666666666667	Strand:+
TTGCTTCGGAGAATTTCACACTTTGTTT
>Location:NODE_360870_length_2137_cov_16.065512	Coordinate:722	Reads:4	Hits:3	Allocated_reads:1.33333333333333	Strand:+
TTGCTTCGGAGAATTTCACACTTTGAGT
>Location:NODE_360870_length_2137_cov_16.065512	Coordinate:722	Reads:6	Hits:3	Allocated_reads:2	Strand:+
TTGCTTCGGAGAATTTCACACCTTGTGT
>Location:NODE_360870_length_2137_cov_16.065512	Coordinate:722	Reads:6	Hits:3	Allocated_reads:2	Strand:+
TTGCTTCGGAGAATTTCACACTTGGTGT
>Location:NODE_360870_length_2137_cov_16.065512	Coordinate:722	Reads:8	Hits:3	Allocated_reads:2.66666666666667	Strand:+
TTGCTTCGGAGAATTTCACACTTAGTGT
>Location:NODE_360870_length_2137_cov_16.065512	Coordinate:722	Reads:8	Hits:3	Allocated_reads:2.66666666666667	Strand:+
TTGCTTCGGAGAATTTCACACTTTGTGA
>Location:NODE_360870_length_2137_cov_16.065512	Coordinate:722	Reads:9697	Hits:3	Allocated_reads:3232.33333333333	Strand:+
TTGCTTCGGAGAATTTCACACTTTGTGT
>Location:NODE_360870_length_2137_cov_16.065512	Coordinate:722	Reads:1	Hits:3	Allocated_reads:0.333333333333333	Strand:+
TTGCTTCGGAGAATTTCACACATTGTGTT
>Location:NODE_360870_length_2137_cov_16.065512	Coordinate:722	Reads:1	Hits:3	Allocated_reads:0.333333333333333	Strand:+
TTGCTTCGGAGAATTTCACACTATGTGTT
>Location:NODE_360870_length_2137_cov_16.065512	Coordinate:722	Reads:1	Hits:3	Allocated_reads:0.333333333333333	Strand:+
TTGCTTCGGAGAATTTCACACTCTGTGTT
>Location:NODE_360870_length_2137_cov_16.065512	Coordinate:722	Reads:1	Hits:3	Allocated_reads:0.333333333333333	Strand:+
TTGCTTCGGAGAATTTCACACTTTGCGTG
>Location:NODE_360870_length_2137_cov_16.065512	Coordinate:722	Reads:1	Hits:3	Allocated_reads:0.333333333333333	Strand:+
TTGCTTCGGAGAATTTCACACTTTGTGGT
>Location:NODE_360870_length_2137_cov_16.065512	Coordinate:722	Reads:1	Hits:3	Allocated_reads:0.333333333333333	Strand:+
TTGCTTCGGAGAATTTCACACTTTGTGTA
>Location:NODE_360870_length_2137_cov_16.065512	Coordinate:722	Reads:1	Hits:3	Allocated_reads:0.333333333333333	Strand:+
TTGCTTCGGAGAATTTCACGCTTTGTGTT
>Location:NODE_360870_length_2137_cov_16.065512	Coordinate:722	Reads:1	Hits:3	Allocated_reads:0.333333333333333	Strand:+
TTGCTTCGGAGAATTTCACTCTTTGTGTT
>Location:NODE_360870_length_2137_cov_16.065512	Coordinate:722	Reads:2	Hits:3	Allocated_reads:0.666666666666667	Strand:+
TTGCTTCGGAGAATTTCACACTTGGTGTT
>Location:NODE_360870_length_2137_cov_16.065512	Coordinate:722	Reads:2	Hits:3	Allocated_reads:0.666666666666667	Strand:+
TTGCTTCGGAGAATTTCACACTTTGAGTT
>Location:NODE_360870_length_2137_cov_16.065512	Coordinate:722	Reads:2	Hits:3	Allocated_reads:0.666666666666667	Strand:+
TTGCTTCGGAGAATTTCACACTTTGTGCT
>Location:NODE_360870_length_2137_cov_16.065512	Coordinate:722	Reads:2	Hits:3	Allocated_reads:0.666666666666667	Strand:+
TTGCTTCGGAGAATTTCACACTTTGTTTT
>Location:NODE_360870_length_2137_cov_16.065512	Coordinate:722	Reads:2	Hits:3	Allocated_reads:0.666666666666667	Strand:+
TTGCTTCGGAGAATTTCATACTTTGTGTT
>Location:NODE_360870_length_2137_cov_16.065512	Coordinate:722	Reads:3	Hits:3	Allocated_reads:1	Strand:+
TTGCTTCGGAGAATTTCACACTTCGTGTT
>Location:NODE_360870_length_2137_cov_16.065512	Coordinate:722	Reads:3	Hits:3	Allocated_reads:1	Strand:+
TTGCTTCGGAGAATTTCACACTTTCTGTT
>Location:NODE_360870_length_2137_cov_16.065512	Coordinate:722	Reads:3	Hits:3	Allocated_reads:1	Strand:+
TTGCTTCGGAGAATTTCACCCTTTGTGTT
>Location:NODE_360870_length_2137_cov_16.065512	Coordinate:722	Reads:4	Hits:3	Allocated_reads:1.33333333333333	Strand:+
TTGCTTCGGAGAATTTCACACTTTGTGTG
>Location:NODE_360870_length_2137_cov_16.065512	Coordinate:722	Reads:5974	Hits:3	Allocated_reads:1991.33333333333	Strand:+
TTGCTTCGGAGAATTTCACACTTTGTGTT
>Location:NODE_360870_length_2137_cov_16.065512	Coordinate:722	Reads:6	Hits:3	Allocated_reads:2	Strand:+
TTGCTTCGGAGAATTTCACACTTTGTGAT
>Location:NODE_360870_length_2137_cov_16.065512	Coordinate:722	Reads:7	Hits:3	Allocated_reads:2.33333333333333	Strand:+
TTGCTTCGGAGAATTTCACACCTTGTGTT
>Location:NODE_360870_length_2137_cov_16.065512	Coordinate:722	Reads:7	Hits:3	Allocated_reads:2.33333333333333	Strand:+
TTGCTTCGGAGAATTTCACACTTAGTGTT
>Location:NODE_360870_length_2137_cov_16.065512	Coordinate:722	Reads:1	Hits:3	Allocated_reads:0.333333333333333	Strand:+
TTGCTTCGGAGAATTTCACACTTTGTGGTC
>Location:NODE_360870_length_2137_cov_16.065512	Coordinate:722	Reads:1	Hits:3	Allocated_reads:0.333333333333333	Strand:+
TTGCTTCGGAGAATTTCACACTTTGTTTAC
>Location:NODE_360870_length_2137_cov_16.065512	Coordinate:722	Reads:2	Hits:3	Allocated_reads:0.666666666666667	Strand:+
TTGCTTCGGAGAATTTCACACTTGGTGTTC
>Location:NODE_360870_length_2137_cov_16.065512	Coordinate:722	Reads:2	Hits:3	Allocated_reads:0.666666666666667	Strand:+
TTGCTTCGGAGAATTTCACACTTTGTGTTA
>Location:NODE_360870_length_2137_cov_16.065512	Coordinate:722	Reads:3	Hits:3	Allocated_reads:1	Strand:+
TTGCTTCGGAGAATTTCACACTTTGTGTTT
>Location:NODE_360870_length_2137_cov_16.065512	Coordinate:722	Reads:308	Hits:3	Allocated_reads:102.666666666667	Strand:+
TTGCTTCGGAGAATTTCACACTTTGTGTTC
>Location:NODE_360870_length_2137_cov_16.065512	Coordinate:722	Reads:1	Hits:3	Allocated_reads:0.333333333333333	Strand:+
TTGCTTCGGAGAATTTCACACTTTGTGTTAC
>Location:NODE_360870_length_2137_cov_16.065512	Coordinate:722	Reads:167	Hits:3	Allocated_reads:55.6666666666667	Strand:+
TTGCTTCGGAGAATTTCACACTTTGTGTTCC
>Location:NODE_360870_length_2137_cov_16.065512	Coordinate:722	Reads:10	Hits:3	Allocated_reads:3.33333333333333	Strand:+
TTGCTTCGGAGAATTTCACACTTTGTGTTCCA
>Location:NODE_360870_length_2137_cov_16.065512	Coordinate:722	Reads:1	Hits:3	Allocated_reads:0.333333333333333	Strand:+
TTGCTTCGGAGAATTTCACACTTTGTGTTCCGG
>Location:NODE_360870_length_2137_cov_16.065512	Coordinate:722	Reads:47	Hits:3	Allocated_reads:15.6666666666667	Strand:+
TTGCTTCGGAGAATTTCACACTTTGTGTTCCAG
>Location:NODE_360870_length_2137_cov_16.065512	Coordinate:722	Reads:15	Hits:3	Allocated_reads:5	Strand:+
TTGCTTCGGAGAATTTCACACTTTGTGTTCCAGT
>Location:NODE_360870_length_2137_cov_16.065512	Coordinate:723	Reads:136	Hits:3	Allocated_reads:45.3333333333333	Strand:+
TGCTTCGGAGAATTTCACACTTTG
>Location:NODE_360870_length_2137_cov_16.065512	Coordinate:723	Reads:1	Hits:3	Allocated_reads:0.333333333333333	Strand:+
TGCTTCGGAGAATTTCACACTTTGG
>Location:NODE_360870_length_2137_cov_16.065512	Coordinate:723	Reads:58	Hits:3	Allocated_reads:19.3333333333333	Strand:+
TGCTTCGGAGAATTTCACACTTTGT
>Location:NODE_360870_length_2137_cov_16.065512	Coordinate:723	Reads:1	Hits:3	Allocated_reads:0.333333333333333	Strand:+
TGCTTCGGAGAATTTCACATTTTGTG
>Location:NODE_360870_length_2137_cov_16.065512	Coordinate:723	Reads:168	Hits:3	Allocated_reads:56	Strand:+
TGCTTCGGAGAATTTCACACTTTGTG
>Location:NODE_360870_length_2137_cov_16.065512	Coordinate:723	Reads:3	Hits:3	Allocated_reads:1	Strand:+
TGCTTCGGAGAATTTCACACTTTGTT
>Location:NODE_360870_length_2137_cov_16.065512	Coordinate:723	Reads:1	Hits:3	Allocated_reads:0.333333333333333	Strand:+
TGCTTCGGAGAATTTCACACCTTGTGT
>Location:NODE_360870_length_2137_cov_16.065512	Coordinate:723	Reads:1	Hits:3	Allocated_reads:0.333333333333333	Strand:+
TGCTTCGGAGAATTTCACACTTTCTGT
>Location:NODE_360870_length_2137_cov_16.065512	Coordinate:723	Reads:1	Hits:3	Allocated_reads:0.333333333333333	Strand:+
TGCTTCGGAGAATTTCACACTTTGCTG
>Location:NODE_360870_length_2137_cov_16.065512	Coordinate:723	Reads:1	Hits:3	Allocated_reads:0.333333333333333	Strand:+
TGCTTCGGAGAATTTCACACTTTGTAT
>Location:NODE_360870_length_2137_cov_16.065512	Coordinate:723	Reads:2005	Hits:3	Allocated_reads:668.333333333333	Strand:+
TGCTTCGGAGAATTTCACACTTTGTGT
>Location:NODE_360870_length_2137_cov_16.065512	Coordinate:723	Reads:4	Hits:3	Allocated_reads:1.33333333333333	Strand:+
TGCTTCGGAGAATTTCACACTTTATGT
>Location:NODE_360870_length_2137_cov_16.065512	Coordinate:723	Reads:4	Hits:3	Allocated_reads:1.33333333333333	Strand:+
TGCTTCGGAGAATTTCACACTTTGTGA
>Location:NODE_360870_length_2137_cov_16.065512	Coordinate:723	Reads:46	Hits:3	Allocated_reads:15.3333333333333	Strand:+
TGCTTCGGAGAATTTCACACTTTGTGG
>Location:NODE_360870_length_2137_cov_16.065512	Coordinate:723	Reads:1	Hits:3	Allocated_reads:0.333333333333333	Strand:+
TGCTTCGGAGAATTTCACACTTCGTGTT
>Location:NODE_360870_length_2137_cov_16.065512	Coordinate:723	Reads:1	Hits:3	Allocated_reads:0.333333333333333	Strand:+
TGCTTCGGAGAATTTCACACTTTGTGAC
>Location:NODE_360870_length_2137_cov_16.065512	Coordinate:723	Reads:1	Hits:3	Allocated_reads:0.333333333333333	Strand:+
TGCTTCGGAGAATTTCACACTTTGTGAT
>Location:NODE_360870_length_2137_cov_16.065512	Coordinate:723	Reads:1	Hits:3	Allocated_reads:0.333333333333333	Strand:+
TGCTTCGGAGAATTTCACACTTTGTGTC
>Location:NODE_360870_length_2137_cov_16.065512	Coordinate:723	Reads:1	Hits:3	Allocated_reads:0.333333333333333	Strand:+
TGCTTCGGAGAATTTCACACTTTTTGTT
>Location:NODE_360870_length_2137_cov_16.065512	Coordinate:723	Reads:1	Hits:3	Allocated_reads:0.333333333333333	Strand:+
TGCTTCGGAGAATTTCACATTTTGTGTT
>Location:NODE_360870_length_2137_cov_16.065512	Coordinate:723	Reads:1975	Hits:3	Allocated_reads:658.333333333333	Strand:+
TGCTTCGGAGAATTTCACACTTTGTGTT
>Location:NODE_360870_length_2137_cov_16.065512	Coordinate:723	Reads:2	Hits:3	Allocated_reads:0.666666666666667	Strand:+
TGCTTCGGAGAATTTCACACCTTGTGTT
>Location:NODE_360870_length_2137_cov_16.065512	Coordinate:723	Reads:2	Hits:3	Allocated_reads:0.666666666666667	Strand:+
TGCTTCGGAGAATTTCACACTTTGTAGA
>Location:NODE_360870_length_2137_cov_16.065512	Coordinate:723	Reads:4	Hits:3	Allocated_reads:1.33333333333333	Strand:+
TGCTTCGGAGAATTTCACACTTTGTGGT
>Location:NODE_360870_length_2137_cov_16.065512	Coordinate:723	Reads:6	Hits:3	Allocated_reads:2	Strand:+
TGCTTCGGAGAATTTCACACTTTGTGTA
>Location:NODE_360870_length_2137_cov_16.065512	Coordinate:723	Reads:1	Hits:3	Allocated_reads:0.333333333333333	Strand:+
TGCTTCGGAGAATTTCACACTTTGTTTCT
>Location:NODE_360870_length_2137_cov_16.065512	Coordinate:723	Reads:185	Hits:3	Allocated_reads:61.6666666666667	Strand:+
TGCTTCGGAGAATTTCACACTTTGTGTTC
>Location:NODE_360870_length_2137_cov_16.065512	Coordinate:723	Reads:1	Hits:3	Allocated_reads:0.333333333333333	Strand:+
TGCTTCGGAGAATTTCACACTTTGAGTTTG
>Location:NODE_360870_length_2137_cov_16.065512	Coordinate:723	Reads:1	Hits:3	Allocated_reads:0.333333333333333	Strand:+
TGCTTCGGAGAATTTCACACTTTGTGTAAA
>Location:NODE_360870_length_2137_cov_16.065512	Coordinate:723	Reads:1	Hits:3	Allocated_reads:0.333333333333333	Strand:+
TGCTTCGGAGAATTTCACACTTTGTGTAAG
>Location:NODE_360870_length_2137_cov_16.065512	Coordinate:723	Reads:1	Hits:3	Allocated_reads:0.333333333333333	Strand:+
TGCTTCGGAGAATTTCACACTTTGTGTTAC
>Location:NODE_360870_length_2137_cov_16.065512	Coordinate:723	Reads:1	Hits:3	Allocated_reads:0.333333333333333	Strand:+
TGCTTCGGAGAATTTCACACTTTGTGTTCA
>Location:NODE_360870_length_2137_cov_16.065512	Coordinate:723	Reads:1	Hits:3	Allocated_reads:0.333333333333333	Strand:+
TGCTTCGGAGAATTTCACACTTTGTGTTCT
>Location:NODE_360870_length_2137_cov_16.065512	Coordinate:723	Reads:1	Hits:3	Allocated_reads:0.333333333333333	Strand:+
TGCTTCGGAGAATTTCACGCTTTGTGTTCC
>Location:NODE_360870_length_2137_cov_16.065512	Coordinate:723	Reads:2	Hits:3	Allocated_reads:0.666666666666667	Strand:+
TGCTTCGGAGAATTTCACACTTTGTGTTGA
>Location:NODE_360870_length_2137_cov_16.065512	Coordinate:723	Reads:2	Hits:3	Allocated_reads:0.666666666666667	Strand:+
TGCTTCGGAGAATTTCACACTTTGTGTTTG
>Location:NODE_360870_length_2137_cov_16.065512	Coordinate:723	Reads:322	Hits:3	Allocated_reads:107.333333333333	Strand:+
TGCTTCGGAGAATTTCACACTTTGTGTTCC
>Location:NODE_360870_length_2137_cov_16.065512	Coordinate:723	Reads:1	Hits:3	Allocated_reads:0.333333333333333	Strand:+
TGCTTCGGAGAATTTCACACTTTGTGTACCA
>Location:NODE_360870_length_2137_cov_16.065512	Coordinate:723	Reads:1	Hits:3	Allocated_reads:0.333333333333333	Strand:+
TGCTTCGGAGAATTTCACACTTTGTGTTCGA
>Location:NODE_360870_length_2137_cov_16.065512	Coordinate:723	Reads:47	Hits:3	Allocated_reads:15.6666666666667	Strand:+
TGCTTCGGAGAATTTCACACTTTGTGTTCCA
>Location:NODE_360870_length_2137_cov_16.065512	Coordinate:723	Reads:1	Hits:3	Allocated_reads:0.333333333333333	Strand:+
TGCTTCGGAGAATTTCACACTTTGTGTCCCAG
>Location:NODE_360870_length_2137_cov_16.065512	Coordinate:723	Reads:1	Hits:3	Allocated_reads:0.333333333333333	Strand:+
TGCTTCGGAGAATTTCACACTTTGTGTTCCGG
>Location:NODE_360870_length_2137_cov_16.065512	Coordinate:723	Reads:1	Hits:3	Allocated_reads:0.333333333333333	Strand:+
TGCTTCGGAGAATTTCACACTTTGTGTTTCAG
>Location:NODE_360870_length_2137_cov_16.065512	Coordinate:723	Reads:98	Hits:3	Allocated_reads:32.6666666666667	Strand:+
TGCTTCGGAGAATTTCACACTTTGTGTTCCAG
>Location:NODE_360870_length_2137_cov_16.065512	Coordinate:723	Reads:43	Hits:3	Allocated_reads:14.3333333333333	Strand:+
TGCTTCGGAGAATTTCACACTTTGTGTTCCAGT
>Location:NODE_360870_length_2137_cov_16.065512	Coordinate:724	Reads:1	Hits:3	Allocated_reads:0.333333333333333	Strand:+
GCTTCGGAGAATTTCACACTTTGT
>Location:NODE_360870_length_2137_cov_16.065512	Coordinate:724	Reads:2	Hits:3	Allocated_reads:0.666666666666667	Strand:+
GCTTCGGAGAATTTCACACTTTGTG
>Location:NODE_360870_length_2137_cov_16.065512	Coordinate:724	Reads:1	Hits:3	Allocated_reads:0.333333333333333	Strand:+
GCTTCGGAGAATTTCACACTTTGTGG
>Location:NODE_360870_length_2137_cov_16.065512	Coordinate:724	Reads:16	Hits:3	Allocated_reads:5.33333333333333	Strand:+
GCTTCGGAGAATTTCACACTTTGTGT
>Location:NODE_360870_length_2137_cov_16.065512	Coordinate:724	Reads:13	Hits:3	Allocated_reads:4.33333333333333	Strand:+
GCTTCGGAGAATTTCACACTTTGTGTT
>Location:NODE_360870_length_2137_cov_16.065512	Coordinate:724	Reads:1	Hits:3	Allocated_reads:0.333333333333333	Strand:+
GCTTCGGAGAATTTCACACTTTGTGTTC
>Location:NODE_360870_length_2137_cov_16.065512	Coordinate:724	Reads:2	Hits:3	Allocated_reads:0.666666666666667	Strand:+
GCTTCGGAGAATTTCACACTTTGTGTTCC
>Location:NODE_360870_length_2137_cov_16.065512	Coordinate:724	Reads:1	Hits:3	Allocated_reads:0.333333333333333	Strand:+
GCTTCGGAGAATTTCACACTTTGTGTTCCA
>Location:NODE_360870_length_2137_cov_16.065512	Coordinate:724	Reads:1	Hits:3	Allocated_reads:0.333333333333333	Strand:+
GCTTCGGAGAATTTCACACTTTGTGTTCCAG
>Location:NODE_360870_length_2137_cov_16.065512	Coordinate:725	Reads:6	Hits:3	Allocated_reads:2	Strand:+
CTTCGGAGAATTTCACACTTTGTGT
>Location:NODE_360870_length_2137_cov_16.065512	Coordinate:725	Reads:1	Hits:3	Allocated_reads:0.333333333333333	Strand:+
CTTCGGAGAATTTCACACTTTGTGTT
>Location:NODE_360870_length_2137_cov_16.065512	Coordinate:725	Reads:2	Hits:3	Allocated_reads:0.666666666666667	Strand:+
CTTCGGAGAATTTCACACTTTGTGTTC
>Location:NODE_360870_length_2137_cov_16.065512	Coordinate:725	Reads:1	Hits:3	Allocated_reads:0.333333333333333	Strand:+
CTTCGGAGAATTTCACACTTTGTTTTCC
>Location:NODE_360870_length_2137_cov_16.065512	Coordinate:725	Reads:7	Hits:3	Allocated_reads:2.33333333333333	Strand:+
CTTCGGAGAATTTCACACTTTGTGTTCC
>Location:NODE_360870_length_2137_cov_16.065512	Coordinate:725	Reads:4	Hits:3	Allocated_reads:1.33333333333333	Strand:+
CTTCGGAGAATTTCACACTTTGTGTTCCAG
>Location:NODE_360870_length_2137_cov_16.065512	Coordinate:725	Reads:1	Hits:3	Allocated_reads:0.333333333333333	Strand:+
CTTCGGAGAATTTCACACTTTGTGTTCCAGT
>Location:NODE_360870_length_2137_cov_16.065512	Coordinate:726	Reads:1	Hits:3	Allocated_reads:0.333333333333333	Strand:+
TTCGGAGAATTTCACACTTTGTGT
>Location:NODE_360870_length_2137_cov_16.065512	Coordinate:726	Reads:2	Hits:3	Allocated_reads:0.666666666666667	Strand:+
TTCGGAGAATTTCACACTTTGTGTT
>Location:NODE_360870_length_2137_cov_16.065512	Coordinate:726	Reads:1	Hits:3	Allocated_reads:0.333333333333333	Strand:+
TTCGGAGAATTTCACACTTTGTGTTCC
>Location:NODE_360870_length_2137_cov_16.065512	Coordinate:726	Reads:1	Hits:3	Allocated_reads:0.333333333333333	Strand:+
TTCGGAGAATTTCACACTTTGTGTTCCA
>Location:NODE_360870_length_2137_cov_16.065512	Coordinate:726	Reads:6	Hits:3	Allocated_reads:2	Strand:+
TTCGGAGAATTTCACACTTTGTGTTCCAG
>Location:NODE_360870_length_2137_cov_16.065512	Coordinate:726	Reads:1	Hits:3	Allocated_reads:0.333333333333333	Strand:+
TTCGGAGAATTTCACACTTTGTGTTTCAGT
>Location:NODE_360870_length_2137_cov_16.065512	Coordinate:726	Reads:11	Hits:3	Allocated_reads:3.66666666666667	Strand:+
TTCGGAGAATTTCACACTTTGTGTTCCAGT
>Location:NODE_360870_length_2137_cov_16.065512	Coordinate:726	Reads:1	Hits:3	Allocated_reads:0.333333333333333	Strand:+
TTCGGAGAATTTCACACTTTGTGTTCCAGTC
>Location:NODE_360870_length_2137_cov_16.065512	Coordinate:727	Reads:4	Hits:3	Allocated_reads:1.33333333333333	Strand:+
TCGGAGAATTTCACACTTTGTGTT
>Location:NODE_360870_length_2137_cov_16.065512	Coordinate:727	Reads:1	Hits:3	Allocated_reads:0.333333333333333	Strand:+
TCGGAGAATTTCACACTTTGTGTTCC
>Location:NODE_360870_length_2137_cov_16.065512	Coordinate:727	Reads:1	Hits:3	Allocated_reads:0.333333333333333	Strand:+
TCGGAGAATTTCACACTTTGTGTTCCAG
>Location:NODE_360870_length_2137_cov_16.065512	Coordinate:727	Reads:3	Hits:3	Allocated_reads:1	Strand:+
TCGGAGAATTTCACACTTTGTGTTCCAGTC
>Location:NODE_360870_length_2137_cov_16.065512	Coordinate:730	Reads:2	Hits:3	Allocated_reads:0.666666666666667	Strand:+
GAGAATTTCACACTTTGTGTTCCAGTC
>Location:NODE_360870_length_2137_cov_16.065512	Coordinate:733	Reads:1	Hits:2	Allocated_reads:0.5	Strand:-
CTTGACTGGAACACAAAGTGTGAAATT
>Location:NODE_360870_length_2137_cov_16.065512	Coordinate:747	Reads:1	Hits:1	Allocated_reads:1	Strand:+
TGTTCCAGTCAAGCTGTGAAAAATCCACCT
>Location:NODE_360870_length_2137_cov_16.065512	Coordinate:798	Reads:1	Hits:2	Allocated_reads:0.5	Strand:+
TGACCTCAACAACCTCAGGCCATC
>Location:NODE_360870_length_2137_cov_16.065512	Coordinate:801	Reads:1	Hits:2	Allocated_reads:0.5	Strand:+
CCTCAACAACCTCAGGCCATCTAATTT
>Location:NODE_360870_length_2137_cov_16.065512	Coordinate:801	Reads:1	Hits:2	Allocated_reads:0.5	Strand:+
CCTCAACAACCTCAGGCCATCTCATTT
>Location:NODE_360870_length_2137_cov_16.065512	Coordinate:802	Reads:2	Hits:3	Allocated_reads:0.666666666666667	Strand:+
CTCAACAACCTCAGGCCATCTCATTTCAGC
>Location:NODE_360870_length_2137_cov_16.065512	Coordinate:803	Reads:6	Hits:3	Allocated_reads:2	Strand:+
TCAACAACCTCAGGCCATCTCATT
>Location:NODE_360870_length_2137_cov_16.065512	Coordinate:803	Reads:5	Hits:3	Allocated_reads:1.66666666666667	Strand:+
TCAACAACCTCAGGCCATCTCATTT
>Location:NODE_360870_length_2137_cov_16.065512	Coordinate:803	Reads:6	Hits:3	Allocated_reads:2	Strand:+
TCAACAACCTCAGGCCATCTCATTTC
>Location:NODE_360870_length_2137_cov_16.065512	Coordinate:803	Reads:7	Hits:3	Allocated_reads:2.33333333333333	Strand:+
TCAACAACCTCAGGCCATCTCATTTCA
>Location:NODE_360870_length_2137_cov_16.065512	Coordinate:803	Reads:2	Hits:3	Allocated_reads:0.666666666666667	Strand:+
TCAACAACCTCAGGCCATCTCATTTCAG
>Location:NODE_360870_length_2137_cov_16.065512	Coordinate:803	Reads:1	Hits:3	Allocated_reads:0.333333333333333	Strand:+
TCAACAACCTCAGGCCATCTCATTTAAGA
>Location:NODE_360870_length_2137_cov_16.065512	Coordinate:803	Reads:1	Hits:3	Allocated_reads:0.333333333333333	Strand:+
TCAACAACCTCAGGCCATCTCGTTTCAGC
>Location:NODE_360870_length_2137_cov_16.065512	Coordinate:803	Reads:1	Hits:4	Allocated_reads:0.25	Strand:+
TCAACAACCTCAGGCCATCTTATTTCAGC
>Location:NODE_360870_length_2137_cov_16.065512	Coordinate:803	Reads:223	Hits:3	Allocated_reads:74.3333333333333	Strand:+
TCAACAACCTCAGGCCATCTCATTTCAGC
>Location:NODE_360870_length_2137_cov_16.065512	Coordinate:803	Reads:1	Hits:3	Allocated_reads:0.333333333333333	Strand:+
TCAACAACCTCAGGCCATCTCACTTCAGCA
>Location:NODE_360870_length_2137_cov_16.065512	Coordinate:803	Reads:1	Hits:3	Allocated_reads:0.333333333333333	Strand:+
TCAACAACCTCAGGCCATCTCATTTCAACA
>Location:NODE_360870_length_2137_cov_16.065512	Coordinate:803	Reads:1	Hits:3	Allocated_reads:0.333333333333333	Strand:+
TCAACAACCTCAGGCCATCTCCTTTCAGCA
>Location:NODE_360870_length_2137_cov_16.065512	Coordinate:803	Reads:86	Hits:3	Allocated_reads:28.6666666666667	Strand:+
TCAACAACCTCAGGCCATCTCATTTCAGCA
>Location:NODE_360870_length_2137_cov_16.065512	Coordinate:803	Reads:1	Hits:3	Allocated_reads:0.333333333333333	Strand:+
TCAACAACCTCAGGCCATCTCATTTCAGCAG
>Location:NODE_360870_length_2137_cov_16.065512	Coordinate:803	Reads:1	Hits:3	Allocated_reads:0.333333333333333	Strand:+
TCAACAACCTCAGGCCATCTAATTTCAGCAGC
>Location:NODE_360870_length_2137_cov_16.065512	Coordinate:803	Reads:155	Hits:3	Allocated_reads:51.6666666666667	Strand:+
TCAACAACCTCAGGCCATCTCATTTCAGCAGC
>Location:NODE_360870_length_2137_cov_16.065512	Coordinate:803	Reads:15	Hits:3	Allocated_reads:5	Strand:+
TCAACAACCTCAGGCCATCTCATTTCAGCAGCT
>Location:NODE_360870_length_2137_cov_16.065512	Coordinate:804	Reads:10	Hits:3	Allocated_reads:3.33333333333333	Strand:+
CAACAACCTCAGGCCATCTCATTTCAGC
>Location:NODE_360870_length_2137_cov_16.065512	Coordinate:804	Reads:2	Hits:3	Allocated_reads:0.666666666666667	Strand:+
CAACAACCTCAGGCCATCTCATTTCAGCT
>Location:NODE_360870_length_2137_cov_16.065512	Coordinate:804	Reads:7	Hits:3	Allocated_reads:2.33333333333333	Strand:+
CAACAACCTCAGGCCATCTCATTTCAGCA
>Location:NODE_360870_length_2137_cov_16.065512	Coordinate:804	Reads:12	Hits:3	Allocated_reads:4	Strand:+
CAACAACCTCAGGCCATCTCATTTCAGCAGC
>Location:NODE_360870_length_2137_cov_16.065512	Coordinate:804	Reads:1	Hits:3	Allocated_reads:0.333333333333333	Strand:+
CAACAACCTCAGGCCATCTCATTTCAGCAGCT
>Location:NODE_360870_length_2137_cov_16.065512	Coordinate:805	Reads:4	Hits:3	Allocated_reads:1.33333333333333	Strand:+
AACAACCTCAGGCCATCTCATTTCAGC
>Location:NODE_360870_length_2137_cov_16.065512	Coordinate:805	Reads:4	Hits:3	Allocated_reads:1.33333333333333	Strand:+
AACAACCTCAGGCCATCTCATTTCAGCA
>Location:NODE_360870_length_2137_cov_16.065512	Coordinate:805	Reads:5	Hits:3	Allocated_reads:1.66666666666667	Strand:+
AACAACCTCAGGCCATCTCATTTCAGCAGC
>Location:NODE_360870_length_2137_cov_16.065512	Coordinate:805	Reads:1	Hits:3	Allocated_reads:0.333333333333333	Strand:+
AACAACCTCAGGCCATCTCATTTCAGCAGCT
>Location:NODE_360870_length_2137_cov_16.065512	Coordinate:806	Reads:1	Hits:3	Allocated_reads:0.333333333333333	Strand:+
ACAACCTCAGGCCATCTCATTTCAGCAGC
>Location:NODE_360870_length_2137_cov_16.065512	Coordinate:807	Reads:1	Hits:3	Allocated_reads:0.333333333333333	Strand:+
CAACCTCAGGCCATCTCATTTCAGCAGCT
>Location:NODE_360870_length_2137_cov_16.065512	Coordinate:808	Reads:4	Hits:3	Allocated_reads:1.33333333333333	Strand:+
AACCTCAGGCCATCTCATTTCAGCAGC
>Location:NODE_360870_length_2137_cov_16.065512	Coordinate:809	Reads:1	Hits:3	Allocated_reads:0.333333333333333	Strand:+
ACCTCAGGCCATCTCATTTCAGCAGC
>Location:NODE_360870_length_2137_cov_16.065512	Coordinate:811	Reads:2	Hits:3	Allocated_reads:0.666666666666667	Strand:+
CTCAGGCCATCTCATTTCAGCAGCTGA
>Location:NODE_360870_length_2137_cov_16.065512	Coordinate:813	Reads:1	Hits:3	Allocated_reads:0.333333333333333	Strand:+
CAGGCCATCTCATTTCAGCAGCTGAAAA
>Location:NODE_360870_length_2137_cov_16.065512	Coordinate:814	Reads:1	Hits:3	Allocated_reads:0.333333333333333	Strand:-
TTTTCAGCTGCTGAAATGAGATGGCCT
>Location:NODE_360870_length_2137_cov_16.065512	Coordinate:815	Reads:1	Hits:3	Allocated_reads:0.333333333333333	Strand:-
TTTTCAGCTGCTGAAATGAGATGGCC
>Location:NODE_360870_length_2137_cov_16.065512	Coordinate:816	Reads:1	Hits:3	Allocated_reads:0.333333333333333	Strand:-
TTTCAGCTGCTGAAATGAGATGGC
>Location:NODE_360870_length_2137_cov_16.065512	Coordinate:853	Reads:1	Hits:3	Allocated_reads:0.333333333333333	Strand:-
TATGGTCAGACAGTTAGGAAAGCCAAC
>Location:NODE_360870_length_2137_cov_16.065512	Coordinate:853	Reads:1	Hits:3	Allocated_reads:0.333333333333333	Strand:-
TGCTATGGTCAGACAGTTAGGAAAGCCAAC
>Location:NODE_360870_length_2137_cov_16.065512	Coordinate:860	Reads:4	Hits:3	Allocated_reads:1.33333333333333	Strand:+
TTCCTAACTGTCTGACCATAGCAT
>Location:NODE_360870_length_2137_cov_16.065512	Coordinate:861	Reads:1	Hits:2	Allocated_reads:0.5	Strand:+
TCCTAACTGTCTGACCATAGCATGT
>Location:NODE_360870_length_2137_cov_16.065512	Coordinate:870	Reads:1	Hits:2	Allocated_reads:0.5	Strand:-
AAGGCACTGAAAGACCTACATGCTCTGGTCAGG
>Location:NODE_360870_length_2137_cov_16.065512	Coordinate:872	Reads:2	Hits:2	Allocated_reads:1	Strand:-
AAGGCACTGAAAGACCTACATGCTATGGTCA
>Location:NODE_360870_length_2137_cov_16.065512	Coordinate:873	Reads:1	Hits:2	Allocated_reads:0.5	Strand:-
CTGAAAGACCTACATGCTATGGTA
>Location:NODE_360870_length_2137_cov_16.065512	Coordinate:874	Reads:1	Hits:2	Allocated_reads:0.5	Strand:-
AAGGCACTGAAAGACCTACATGCTATGTT
>Location:NODE_360870_length_2137_cov_16.065512	Coordinate:874	Reads:23	Hits:2	Allocated_reads:11.5	Strand:-
AAGGCACTGAAAGACCTACATGCTATGGT
>Location:NODE_360870_length_2137_cov_16.065512	Coordinate:874	Reads:9	Hits:2	Allocated_reads:4.5	Strand:-
AGAAGGCACTGAAAGACCTACATGCTATGGT
>Location:NODE_360870_length_2137_cov_16.065512	Coordinate:875	Reads:2	Hits:2	Allocated_reads:1	Strand:-
AAGGCACTGAAAGACCTACATGCTATGG
>Location:NODE_360870_length_2137_cov_16.065512	Coordinate:875	Reads:1	Hits:2	Allocated_reads:0.5	Strand:-
AGAAGGCACTGAAAGACCTACATGCTATGG
>Location:NODE_360870_length_2137_cov_16.065512	Coordinate:875	Reads:1	Hits:2	Allocated_reads:0.5	Strand:-
GAGAAGGCACTGAAAGACCTACATGCTATGG
>Location:NODE_360870_length_2137_cov_16.065512	Coordinate:879	Reads:1	Hits:2	Allocated_reads:0.5	Strand:-
AAGGCACTGAAAGACCTACATGCT
>Location:NODE_360870_length_2137_cov_16.065512	Coordinate:880	Reads:1	Hits:2	Allocated_reads:0.5	Strand:-
GGGAGAAGGCACTGAAAGACCTACATGC
>Location:NODE_360870_length_2137_cov_16.065512	Coordinate:882	Reads:2	Hits:2	Allocated_reads:1	Strand:-
TATTGGGAGAAGGCACTGAAAGACCTACAT
>Location:NODE_360870_length_2137_cov_16.065512	Coordinate:883	Reads:1	Hits:2	Allocated_reads:0.5	Strand:-
TATTGGGAGAAGGCACTGAAAGACCTACT
>Location:NODE_360870_length_2137_cov_16.065512	Coordinate:883	Reads:16	Hits:2	Allocated_reads:8	Strand:-
TATTGGGAGAAGGCACTGAAAGACCTACA
>Location:NODE_360870_length_2137_cov_16.065512	Coordinate:884	Reads:2	Hits:2	Allocated_reads:1	Strand:-
TATTGGGAGAAGGCACTGAAAGACCTAC
>Location:NODE_360870_length_2137_cov_16.065512	Coordinate:886	Reads:6	Hits:2	Allocated_reads:3	Strand:-
TATTGGGAGAAGGCACTGAAAGACCT
>Location:NODE_360870_length_2137_cov_16.065512	Coordinate:887	Reads:1	Hits:2	Allocated_reads:0.5	Strand:-
CAGCCTATTGGGAGAAGGCACTGAAAGACC
>Location:NODE_360870_length_2137_cov_16.065512	Coordinate:887	Reads:5	Hits:2	Allocated_reads:2.5	Strand:-
CCTATTGGGAGAAGGCACTGAAAGACC
>Location:NODE_360870_length_2137_cov_16.065512	Coordinate:887	Reads:13	Hits:2	Allocated_reads:6.5	Strand:-
TATTGGGAGAAGGCACTGAAAGACC
>Location:NODE_360870_length_2137_cov_16.065512	Coordinate:889	Reads:1	Hits:3	Allocated_reads:0.333333333333333	Strand:+
TCTTTCAGTGCCTTCTCCCAATAGGCT
>Location:NODE_360870_length_2137_cov_16.065512	Coordinate:891	Reads:2	Hits:3	Allocated_reads:0.666666666666667	Strand:-
CTCCAGCCTATTGGGAGAAGGCACTGAAA
>Location:NODE_360870_length_2137_cov_16.065512	Coordinate:891	Reads:1	Hits:3	Allocated_reads:0.333333333333333	Strand:-
TCCAGCCTATTGGGAGAAGGCACTGAAA
>Location:NODE_360870_length_2137_cov_16.065512	Coordinate:891	Reads:2	Hits:3	Allocated_reads:0.666666666666667	Strand:+
TTTCAGTGCCTTCTCCCAATAGGCTGGA
>Location:NODE_360870_length_2137_cov_16.065512	Coordinate:891	Reads:2	Hits:3	Allocated_reads:0.666666666666667	Strand:+
TTTCAGTGCCTTCTCCCAATAGGCTGGAG
>Location:NODE_360870_length_2137_cov_16.065512	Coordinate:891	Reads:2	Hits:3	Allocated_reads:0.666666666666667	Strand:+
TTTCAGTGCCTTCTCCCAATAGGCTGGAGT
>Location:NODE_360870_length_2137_cov_16.065512	Coordinate:901	Reads:1	Hits:3	Allocated_reads:0.333333333333333	Strand:+
TTCTCCCAATAGGCTGGAGTACCT
>Location:NODE_360870_length_2137_cov_16.065512	Coordinate:902	Reads:1	Hits:2	Allocated_reads:0.5	Strand:+
TCTCCCAATAGGCTGGAGTACCTCTCAGA
>Location:NODE_360870_length_2137_cov_16.065512	Coordinate:911	Reads:1	Hits:2	Allocated_reads:0.5	Strand:-
CATGAAACCTCTGAGAGGTACTCCAGCCT
>Location:NODE_360870_length_2137_cov_16.065512	Coordinate:911	Reads:1	Hits:2	Allocated_reads:0.5	Strand:-
TCATGAAACCTCTGAGAGGTACTCCAGCCT
>Location:NODE_360870_length_2137_cov_16.065512	Coordinate:911	Reads:3	Hits:2	Allocated_reads:1.5	Strand:-
TGAAACCTCTGAGAGGTACTCCAGCCT
>Location:NODE_360870_length_2137_cov_16.065512	Coordinate:912	Reads:5	Hits:2	Allocated_reads:2.5	Strand:-
TGAAACCTCTGAGAGGTACTCCAGCC
>Location:NODE_360870_length_2137_cov_16.065512	Coordinate:913	Reads:1	Hits:2	Allocated_reads:0.5	Strand:-
GAAACCTCTGAGAGGTACTCCAGC
>Location:NODE_360870_length_2137_cov_16.065512	Coordinate:913	Reads:1	Hits:2	Allocated_reads:0.5	Strand:-
TCATGAAACCTCTGAGAGGTACTCCAGC
>Location:NODE_360870_length_2137_cov_16.065512	Coordinate:922	Reads:1	Hits:2	Allocated_reads:0.5	Strand:-
AACACGCTTCATGAAACCTCTGAGAGG
>Location:NODE_360870_length_2137_cov_16.065512	Coordinate:922	Reads:1	Hits:2	Allocated_reads:0.5	Strand:-
ACACGCTTCATGAAACCTCTGAGAGG
>Location:NODE_360870_length_2137_cov_16.065512	Coordinate:926	Reads:1	Hits:3	Allocated_reads:0.333333333333333	Strand:+
TCAGAGGTTTCATGAAGCGTGTTG
>Location:NODE_360870_length_2137_cov_16.065512	Coordinate:931	Reads:1	Hits:2	Allocated_reads:0.5	Strand:-
AACAAAGACGCAACACGCTTCATGAAACC
>Location:NODE_360870_length_2137_cov_16.065512	Coordinate:940	Reads:10	Hits:2	Allocated_reads:5	Strand:-
AACTGATAAATAACAAAGACGCAACACGCTT
>Location:NODE_360870_length_2137_cov_16.065512	Coordinate:940	Reads:1	Hits:2	Allocated_reads:0.5	Strand:-
ACTGATAAATAACAAAGACGCAACACGTTT
>Location:NODE_360870_length_2137_cov_16.065512	Coordinate:940	Reads:7	Hits:2	Allocated_reads:3.5	Strand:-
ACTGATAAATAACAAAGACGCAACACGCTT
>Location:NODE_360870_length_2137_cov_16.065512	Coordinate:940	Reads:23	Hits:2	Allocated_reads:11.5	Strand:-
CTGATAAATAACAAAGACGCAACACGCTT
>Location:NODE_360870_length_2137_cov_16.065512	Coordinate:941	Reads:8	Hits:2	Allocated_reads:4	Strand:-
AACTGATAAATAACAAAGACGCAACACGCT
>Location:NODE_360870_length_2137_cov_16.065512	Coordinate:941	Reads:14	Hits:2	Allocated_reads:7	Strand:-
ACTGATAAATAACAAAGACGCAACACGCT
>Location:NODE_360870_length_2137_cov_16.065512	Coordinate:941	Reads:7	Hits:2	Allocated_reads:3.5	Strand:-
CTGATAAATAACAAAGACGCAACACGCT
>Location:NODE_360870_length_2137_cov_16.065512	Coordinate:942	Reads:2	Hits:2	Allocated_reads:1	Strand:-
ACTGATAAATAACAAAGACGCAACACGC
>Location:NODE_360870_length_2137_cov_16.065512	Coordinate:943	Reads:1	Hits:2	Allocated_reads:0.5	Strand:-
CTGATAAATAACAAAGACGCAACACG
>Location:NODE_360870_length_2137_cov_16.065512	Coordinate:945	Reads:1	Hits:2	Allocated_reads:0.5	Strand:-
AACTGATAAATAACAAAGACGCAACA
>Location:NODE_360870_length_2137_cov_16.065512	Coordinate:945	Reads:1	Hits:2	Allocated_reads:0.5	Strand:-
ACTGATAAATAACAAAGACGCAACA
>Location:NODE_360870_length_2137_cov_16.065512	Coordinate:948	Reads:1	Hits:2	Allocated_reads:0.5	Strand:-
GGAGAAACTGATAAATAACAAAGACGCA
>Location:NODE_360870_length_2137_cov_16.065512	Coordinate:948	Reads:2	Hits:2	Allocated_reads:1	Strand:-
TGGAGAAACTGATAAATAACAAAGACGCA
>Location:NODE_360870_length_2137_cov_16.065512	Coordinate:950	Reads:1	Hits:2	Allocated_reads:0.5	Strand:-
GTGGAGAAACTGATAAATAACAAAGACG
>Location:NODE_360870_length_2137_cov_16.065512	Coordinate:956	Reads:1	Hits:2	Allocated_reads:0.5	Strand:-
AAAGACGAAGTGGAGAAACTGATAAATAACA
>Location:NODE_360870_length_2137_cov_16.065512	Coordinate:965	Reads:1	Hits:2	Allocated_reads:0.5	Strand:-
TGCTTCAAAATAAAGACGAAGTGGAGAAACTGA
>Location:NODE_360870_length_2137_cov_16.065512	Coordinate:971	Reads:1	Hits:3	Allocated_reads:0.333333333333333	Strand:+
TCTCCACTTCGTCTTTATTTTGAAGC
>Location:NODE_360870_length_2137_cov_16.065512	Coordinate:973	Reads:3	Hits:3	Allocated_reads:1	Strand:+
TCCACTTCGTCTTTATTTTGAAGCATTC
>Location:NODE_360870_length_2137_cov_16.065512	Coordinate:973	Reads:2	Hits:3	Allocated_reads:0.666666666666667	Strand:+
TCCACTTCGTCTTTATTTTGAAGCATTCTG
>Location:NODE_360870_length_2137_cov_16.065512	Coordinate:973	Reads:1	Hits:3	Allocated_reads:0.333333333333333	Strand:+
TCCACTTCGTCTTTATTTTGAAGCATTCTGT
>Location:NODE_360870_length_2137_cov_16.065512	Coordinate:974	Reads:1	Hits:3	Allocated_reads:0.333333333333333	Strand:+
CCACTTCGTCTTTATTTTGAAGCATTCTGT
>Location:NODE_360870_length_2137_cov_16.065512	Coordinate:991	Reads:1	Hits:2	Allocated_reads:0.5	Strand:+
TGAAGCATTCTGTTAGAAATTTTACGTCC
>Location:NODE_360870_length_2137_cov_16.065512	Coordinate:997	Reads:1	Hits:2	Allocated_reads:0.5	Strand:-
TCACCAAGGATGGGCGTAAAATTTCTAACAGAAT
>Location:NODE_360870_length_2137_cov_16.065512	Coordinate:998	Reads:11	Hits:2	Allocated_reads:5.5	Strand:-
TCACCAAGGATGGGCGTAAAATTTCTAACAGAA
>Location:NODE_360870_length_2137_cov_16.065512	Coordinate:999	Reads:1	Hits:2	Allocated_reads:0.5	Strand:-
TCACCAAGGATGGGCGTAAAATTTCTAACACC
>Location:NODE_360870_length_2137_cov_16.065512	Coordinate:999	Reads:1	Hits:2	Allocated_reads:0.5	Strand:-
TCACCAAGGATGGGCGTAAAATTTCTAACAGA
>Location:NODE_360870_length_2137_cov_16.065512	Coordinate:1000	Reads:1	Hits:2	Allocated_reads:0.5	Strand:-
CAATCACCAAGGATGGGCGTAAAATTTCTAACAG
>Location:NODE_360870_length_2137_cov_16.065512	Coordinate:1001	Reads:1	Hits:2	Allocated_reads:0.5	Strand:-
CAATCACCAAGGATGGGCGTAAAATTTCTAACA
>Location:NODE_360870_length_2137_cov_16.065512	Coordinate:1001	Reads:1	Hits:2	Allocated_reads:0.5	Strand:-
TCACCAAGGATGGGCGTAAAATTTCTAACT
>Location:NODE_360870_length_2137_cov_16.065512	Coordinate:1001	Reads:5	Hits:2	Allocated_reads:2.5	Strand:-
TCACCAAGGATGGGCGTAAAATTTCTAACA
>Location:NODE_360870_length_2137_cov_16.065512	Coordinate:1002	Reads:1	Hits:2	Allocated_reads:0.5	Strand:-
TCACCAAGGATGGGCGTAAAATTTCTACT
>Location:NODE_360870_length_2137_cov_16.065512	Coordinate:1002	Reads:2	Hits:2	Allocated_reads:1	Strand:-
TCACCAAGGATGGGCGTAAAATTTCTAAC
>Location:NODE_360870_length_2137_cov_16.065512	Coordinate:1004	Reads:1	Hits:2	Allocated_reads:0.5	Strand:-
TCACCAAGGATGGGCGTAAAATTTCTA
>Location:NODE_360870_length_2137_cov_16.065512	Coordinate:1005	Reads:2	Hits:2	Allocated_reads:1	Strand:-
AATCACCAAGGATGGGCGTAAAATTTCT
>Location:NODE_360870_length_2137_cov_16.065512	Coordinate:1005	Reads:1	Hits:2	Allocated_reads:0.5	Strand:-
ACCAAGGATGGGCGTAAAATTTCT
>Location:NODE_360870_length_2137_cov_16.065512	Coordinate:1005	Reads:17	Hits:2	Allocated_reads:8.5	Strand:-
CAATCACCAAGGATGGGCGTAAAATTTCT
>Location:NODE_360870_length_2137_cov_16.065512	Coordinate:1005	Reads:1	Hits:2	Allocated_reads:0.5	Strand:-
CACCAAGGATGGGCGTAAAATTTCT
>Location:NODE_360870_length_2137_cov_16.065512	Coordinate:1005	Reads:2	Hits:2	Allocated_reads:1	Strand:-
GCAATCACCAAGGATGGGCGTAAAATTTCT
>Location:NODE_360870_length_2137_cov_16.065512	Coordinate:1005	Reads:15	Hits:2	Allocated_reads:7.5	Strand:-
TCACCAAGGATGGGCGTAAAATTTCT
>Location:NODE_360870_length_2137_cov_16.065512	Coordinate:1006	Reads:1	Hits:2	Allocated_reads:0.5	Strand:-
CAATCACCAAGGATGGGCGTAAAATTTC
>Location:NODE_360870_length_2137_cov_16.065512	Coordinate:1034	Reads:1	Hits:3	Allocated_reads:0.333333333333333	Strand:-
AGCATGTCCATCCAATTGCGCAAAGGAAAGG
>Location:NODE_360870_length_2137_cov_16.065512	Coordinate:1034	Reads:1	Hits:3	Allocated_reads:0.333333333333333	Strand:-
ATGTCCATCCAATTGCGCAAAGGAAAGG
>Location:NODE_360870_length_2137_cov_16.065512	Coordinate:1036	Reads:2	Hits:3	Allocated_reads:0.666666666666667	Strand:-
AGCATGTCCATCCAATTGCGCAAAGGAAA
>Location:NODE_360870_length_2137_cov_16.065512	Coordinate:1037	Reads:1	Hits:3	Allocated_reads:0.333333333333333	Strand:-
AGCATGTCCATCCAATTGCGCAAAGGAA
>Location:NODE_360870_length_2137_cov_16.065512	Coordinate:1038	Reads:1	Hits:3	Allocated_reads:0.333333333333333	Strand:-
ACAGCATGTCCATCCAATTGCGCAAAGGA
>Location:NODE_360870_length_2137_cov_16.065512	Coordinate:1038	Reads:10	Hits:3	Allocated_reads:3.33333333333333	Strand:-
AGCATGTCCATCCAATTGCGCAAAGGA
>Location:NODE_360870_length_2137_cov_16.065512	Coordinate:1039	Reads:1	Hits:4	Allocated_reads:0.25	Strand:+
CCTTTGCGCAATTGGATGGACATGCTGTT
>Location:NODE_360870_length_2137_cov_16.065512	Coordinate:1040	Reads:1	Hits:4	Allocated_reads:0.25	Strand:+
CTTTGCGCAATTGGATGGACATGCTGTTTGTA
>Location:NODE_360870_length_2137_cov_16.065512	Coordinate:1041	Reads:1	Hits:4	Allocated_reads:0.25	Strand:+
TTTGCGCAATTGGATGGACATGCTGTTGGT
>Location:NODE_360870_length_2137_cov_16.065512	Coordinate:1041	Reads:2	Hits:4	Allocated_reads:0.5	Strand:+
TTTGCGCAATTGGATGGACATGCTGTTTGT
>Location:NODE_360870_length_2137_cov_16.065512	Coordinate:1041	Reads:2	Hits:4	Allocated_reads:0.5	Strand:+
TTTGCGCAATTGGATGGACATGCTGTTTGTA
>Location:NODE_360870_length_2137_cov_16.065512	Coordinate:1043	Reads:1	Hits:4	Allocated_reads:0.25	Strand:+
TGCGCAATTGGATGGACATGCTGTT
>Location:NODE_360870_length_2137_cov_16.065512	Coordinate:1043	Reads:3	Hits:4	Allocated_reads:0.75	Strand:+
TGCGCAATTGGATGGACATGCTGTTTGTA
>Location:NODE_360870_length_2137_cov_16.065512	Coordinate:1050	Reads:1	Hits:4	Allocated_reads:0.25	Strand:+
TTGGATGGACATGCTGTTTGTAGCC
>Location:NODE_360870_length_2137_cov_16.065512	Coordinate:1061	Reads:2	Hits:3	Allocated_reads:0.666666666666667	Strand:-
CAGAAACACACATGGCTACAAACAGCA
>Location:NODE_360870_length_2137_cov_16.065512	Coordinate:1061	Reads:1	Hits:2	Allocated_reads:0.5	Strand:-
TAACAGAAACACACATGGCTACAAACAGCA
>Location:NODE_360870_length_2137_cov_16.065512	Coordinate:1064	Reads:1	Hits:2	Allocated_reads:0.5	Strand:-
TAACAGAAACACACATGGCTACAAACA
>Location:NODE_360870_length_2137_cov_16.065512	Coordinate:1066	Reads:1	Hits:2	Allocated_reads:0.5	Strand:+
TTTGTAGCCATGTGTGTTTCTGTTACAAACT
>Location:NODE_360870_length_2137_cov_16.065512	Coordinate:1068	Reads:2	Hits:2	Allocated_reads:1	Strand:-
CAGTTTGTAACAGAAACACACATGGCTACA
>Location:NODE_360870_length_2137_cov_16.065512	Coordinate:1076	Reads:1	Hits:3	Allocated_reads:0.333333333333333	Strand:+
TGTGTGTTTCTGTTACAAACTGTGCAA
>Location:NODE_360870_length_2137_cov_16.065512	Coordinate:1076	Reads:1	Hits:3	Allocated_reads:0.333333333333333	Strand:+
TGTGTGTTTCTGTTACAAACTGTGCAAA
>Location:NODE_360870_length_2137_cov_16.065512	Coordinate:1078	Reads:1	Hits:3	Allocated_reads:0.333333333333333	Strand:+
TGTGTTTCTGTTACAAACTGTGCA
>Location:NODE_360870_length_2137_cov_16.065512	Coordinate:1082	Reads:1	Hits:3	Allocated_reads:0.333333333333333	Strand:+
TTTCTGTTACAAACTGTGCAAAGAATAGG
>Location:NODE_360870_length_2137_cov_16.065512	Coordinate:1083	Reads:31	Hits:3	Allocated_reads:10.3333333333333	Strand:+
TTCTGTTACAAACTGTGCAAAGAATAGG
>Location:NODE_360870_length_2137_cov_16.065512	Coordinate:1083	Reads:12	Hits:3	Allocated_reads:4	Strand:+
TTCTGTTACAAACTGTGCAAAGAATAGGT
>Location:NODE_360870_length_2137_cov_16.065512	Coordinate:1084	Reads:1	Hits:3	Allocated_reads:0.333333333333333	Strand:+
TCTGTTACAAACTGTGCAAAGAATAG
>Location:NODE_360870_length_2137_cov_16.065512	Coordinate:1084	Reads:21	Hits:3	Allocated_reads:7	Strand:+
TCTGTTACAAACTGTGCAAAGAATAGG
>Location:NODE_360870_length_2137_cov_16.065512	Coordinate:1084	Reads:14	Hits:3	Allocated_reads:4.66666666666667	Strand:+
TCTGTTACAAACTGTGCAAAGAATAGGT
>Location:NODE_360870_length_2137_cov_16.065512	Coordinate:1084	Reads:2	Hits:3	Allocated_reads:0.666666666666667	Strand:+
TCTGTTACAAACTGTGCAAAGAATAGTT
>Location:NODE_360870_length_2137_cov_16.065512	Coordinate:1084	Reads:4	Hits:3	Allocated_reads:1.33333333333333	Strand:+
TCTGTTACAAACTGTGCAAAGAATAGGTA
>Location:NODE_360870_length_2137_cov_16.065512	Coordinate:1086	Reads:2	Hits:4	Allocated_reads:0.5	Strand:+
TGTTACAAACTGTGCAAAGAATAG
>Location:NODE_360870_length_2137_cov_16.065512	Coordinate:1086	Reads:46	Hits:4	Allocated_reads:11.5	Strand:+
TGTTACAAACTGTGCAAAGAATAGG
>Location:NODE_360870_length_2137_cov_16.065512	Coordinate:1086	Reads:9	Hits:4	Allocated_reads:2.25	Strand:+
TGTTACAAACTGTGCAAAGAATAGGT
>Location:NODE_360870_length_2137_cov_16.065512	Coordinate:1086	Reads:3	Hits:4	Allocated_reads:0.75	Strand:+
TGTTACAAACTGTGCAAAGAATAGGTA
>Location:NODE_360870_length_2137_cov_16.065512	Coordinate:1086	Reads:3	Hits:4	Allocated_reads:0.75	Strand:+
TGTTACAAACTGTGCAAAGAATAGGTT
>Location:NODE_360870_length_2137_cov_16.065512	Coordinate:1086	Reads:8	Hits:4	Allocated_reads:2	Strand:+
TGTTACAAACTGTGCAAAGAATAGGTAGC
>Location:NODE_360870_length_2137_cov_16.065512	Coordinate:1086	Reads:2	Hits:4	Allocated_reads:0.5	Strand:+
TGTTACAAACTGTGCAAAGAATAGGTAGCT
>Location:NODE_360870_length_2137_cov_16.065512	Coordinate:1087	Reads:1	Hits:4	Allocated_reads:0.25	Strand:+
GTTACAAACTGTGCAAAGAATAGGT
>Location:NODE_360870_length_2137_cov_16.065512	Coordinate:1088	Reads:1	Hits:4	Allocated_reads:0.25	Strand:+
TTACAAACTGTGCAAAGAATAGGT
>Location:NODE_360870_length_2137_cov_16.065512	Coordinate:1088	Reads:6	Hits:4	Allocated_reads:1.5	Strand:+
TTACAAACTGTGCAAAGAATAGGTT
>Location:NODE_360870_length_2137_cov_16.065512	Coordinate:1088	Reads:1	Hits:4	Allocated_reads:0.25	Strand:+
TTACAAACTGTGCAAAGAATAGGTATT
>Location:NODE_360870_length_2137_cov_16.065512	Coordinate:1088	Reads:7	Hits:4	Allocated_reads:1.75	Strand:+
TTACAAACTGTGCAAAGAATAGGTAGC
>Location:NODE_360870_length_2137_cov_16.065512	Coordinate:1088	Reads:12	Hits:4	Allocated_reads:3	Strand:+
TTACAAACTGTGCAAAGAATAGGTAGCT
>Location:NODE_360870_length_2137_cov_16.065512	Coordinate:1088	Reads:13	Hits:4	Allocated_reads:3.25	Strand:+
TTACAAACTGTGCAAAGAATAGGTAGCTT
>Location:NODE_360870_length_2137_cov_16.065512	Coordinate:1088	Reads:6	Hits:4	Allocated_reads:1.5	Strand:+
TTACAAACTGTGCAAAGAATAGGTAGCTTT
>Location:NODE_360870_length_2137_cov_16.065512	Coordinate:1088	Reads:1	Hits:3	Allocated_reads:0.333333333333333	Strand:+
TTACAAACTGTGCAAAGAATAGGTAGCTTTGGT
>Location:NODE_360870_length_2137_cov_16.065512	Coordinate:1089	Reads:1	Hits:4	Allocated_reads:0.25	Strand:+
TACAAACTGTGCAAAGAATAGGTAGCT
>Location:NODE_360870_length_2137_cov_16.065512	Coordinate:1089	Reads:1	Hits:4	Allocated_reads:0.25	Strand:+
TACAAACTGTGCAAAGAATAGGTAGCTT
>Location:NODE_360870_length_2137_cov_16.065512	Coordinate:1089	Reads:2	Hits:4	Allocated_reads:0.5	Strand:+
TACAAACTGTGCAAAGAATAGGTAGCTTT
>Location:NODE_360870_length_2137_cov_16.065512	Coordinate:1091	Reads:1	Hits:3	Allocated_reads:0.333333333333333	Strand:+
CAAACTGTGCAAAGAATAGGTAGCTTTGGTC
>Location:NODE_360870_length_2137_cov_16.065512	Coordinate:1093	Reads:3	Hits:3	Allocated_reads:1	Strand:-
ACCAAAGCTACCTATTCTTTGCACAGTT
>Location:NODE_360870_length_2137_cov_16.065512	Coordinate:1094	Reads:1	Hits:3	Allocated_reads:0.333333333333333	Strand:-
ACCAAAGCTACCTATTCTTTGCACAGT
>Location:NODE_360870_length_2137_cov_16.065512	Coordinate:1094	Reads:1	Hits:3	Allocated_reads:0.333333333333333	Strand:+
ACTGTGCAAAGAATAGGTAGCTTTGGTC
>Location:NODE_360870_length_2137_cov_16.065512	Coordinate:1096	Reads:4	Hits:3	Allocated_reads:1.33333333333333	Strand:+
TGTGCAAAGAATAGGTAGCTTTGGTCAGT
>Location:NODE_360870_length_2137_cov_16.065512	Coordinate:1096	Reads:1	Hits:3	Allocated_reads:0.333333333333333	Strand:+
TGTGCAAAGAATAGGTAGCTTTGGTCAGTT
>Location:NODE_360870_length_2137_cov_16.065512	Coordinate:1099	Reads:1	Hits:3	Allocated_reads:0.333333333333333	Strand:+
GCAAAGAATAGGTAGCTTTGGTCAGTT
>Location:NODE_360870_length_2137_cov_16.065512	Coordinate:1102	Reads:1	Hits:3	Allocated_reads:0.333333333333333	Strand:+
AAGAATAGGTAGCTTTGGTCAGTT
>Location:NODE_360870_length_2137_cov_16.065512	Coordinate:1102	Reads:1	Hits:3	Allocated_reads:0.333333333333333	Strand:+
AAGAATAGGTAGCTTTGGTCAGTTGC
>Location:NODE_360870_length_2137_cov_16.065512	Coordinate:1102	Reads:1	Hits:3	Allocated_reads:0.333333333333333	Strand:+
AAGAATAGGTAGCTTTGGTCAGTTGCA
>Location:NODE_360870_length_2137_cov_16.065512	Coordinate:1102	Reads:1	Hits:2	Allocated_reads:0.5	Strand:+
AAGAATAGGTAGCTTTGGTCAGTTGCAAA
>Location:NODE_360870_length_2137_cov_16.065512	Coordinate:1105	Reads:1	Hits:2	Allocated_reads:0.5	Strand:+
AATAGGTAGCTTTGGTCAGTTGCAAACC
>Location:NODE_360870_length_2137_cov_16.065512	Coordinate:1105	Reads:1	Hits:2	Allocated_reads:0.5	Strand:+
AATAGGTAGCTTTGGTCAGTTGCAAACCGTG
>Location:NODE_360870_length_2137_cov_16.065512	Coordinate:1107	Reads:1	Hits:2	Allocated_reads:0.5	Strand:+
TAGGTAGCTTTGGTCAGTTGCAAACCGT
>Location:NODE_360870_length_2137_cov_16.065512	Coordinate:1111	Reads:2	Hits:2	Allocated_reads:1	Strand:+
TAGCTTTGGTCAGTTGCAAACCGTGT
>Location:NODE_360870_length_2137_cov_16.065512	Coordinate:1111	Reads:6	Hits:3	Allocated_reads:2	Strand:+
TAGCTTTGGTCAGTTGCAAACCGTGTA
>Location:NODE_360870_length_2137_cov_16.065512	Coordinate:1111	Reads:1	Hits:3	Allocated_reads:0.333333333333333	Strand:+
TAGCTTTGGTCAGTTGCAAACCGTGTATA
>Location:NODE_360870_length_2137_cov_16.065512	Coordinate:1111	Reads:122	Hits:3	Allocated_reads:40.6666666666667	Strand:+
TAGCTTTGGTCAGTTGCAAACCGTGTATC
>Location:NODE_360870_length_2137_cov_16.065512	Coordinate:1111	Reads:15	Hits:3	Allocated_reads:5	Strand:+
TAGCTTTGGTCAGTTGCAAACCGTGTATCT
>Location:NODE_360870_length_2137_cov_16.065512	Coordinate:1111	Reads:6	Hits:3	Allocated_reads:2	Strand:+
TAGCTTTGGTCAGTTGCAAACCGTGTATCTGC
>Location:NODE_360870_length_2137_cov_16.065512	Coordinate:1111	Reads:1	Hits:3	Allocated_reads:0.333333333333333	Strand:+
TAGCTTTGGTCAGTTGCAAACCGTGTATCTGCAGA
>Location:NODE_360870_length_2137_cov_16.065512	Coordinate:1112	Reads:1	Hits:3	Allocated_reads:0.333333333333333	Strand:+
AGCTTTGGTCAGTTGCAAACCGTGTAT
>Location:NODE_360870_length_2137_cov_16.065512	Coordinate:1112	Reads:2	Hits:3	Allocated_reads:0.666666666666667	Strand:+
AGCTTTGGTCAGTTGCAAACCGTGTATCTGC
>Location:NODE_360870_length_2137_cov_16.065512	Coordinate:1121	Reads:1	Hits:2	Allocated_reads:0.5	Strand:-
ACGGCTGTTCTCTGCAGACACACGGTTTGCAACGG
>Location:NODE_360870_length_2137_cov_16.065512	Coordinate:1126	Reads:2	Hits:2	Allocated_reads:1	Strand:-
ACGGCTGTTCTCTGCAGACACACGGTTTGC
>Location:NODE_360870_length_2137_cov_16.065512	Coordinate:1127	Reads:1	Hits:2	Allocated_reads:0.5	Strand:-
ACGGCTGTTCTCTGCAGACACACGGTTTG
>Location:NODE_360870_length_2137_cov_16.065512	Coordinate:1128	Reads:3	Hits:2	Allocated_reads:1.5	Strand:-
ACGGCTGTTCTCTGCAGACACACGGTTT
>Location:NODE_360870_length_2137_cov_16.065512	Coordinate:1129	Reads:2	Hits:2	Allocated_reads:1	Strand:-
ACGGCTGTTCTCTGCAGACACACGGTT
>Location:NODE_360870_length_2137_cov_16.065512	Coordinate:1130	Reads:2	Hits:2	Allocated_reads:1	Strand:-
ACACGGCTGTTCTCTGCAGACACACGGT
>Location:NODE_360870_length_2137_cov_16.065512	Coordinate:1130	Reads:1	Hits:2	Allocated_reads:0.5	Strand:-
ACGGCTGTTCTCTGCAGACACACGGT
>Location:NODE_360870_length_2137_cov_16.065512	Coordinate:1130	Reads:1	Hits:2	Allocated_reads:0.5	Strand:-
ATACACGGCTGTTCTCTGCAGACACACGGT
>Location:NODE_360870_length_2137_cov_16.065512	Coordinate:1130	Reads:3	Hits:2	Allocated_reads:1.5	Strand:-
CACGGCTGTTCTCTGCAGACACACGGT
>Location:NODE_360870_length_2137_cov_16.065512	Coordinate:1130	Reads:80	Hits:2	Allocated_reads:40	Strand:-
TACACGGCTGTTCTCTGCAGACACACGGT
>Location:NODE_360870_length_2137_cov_16.065512	Coordinate:1131	Reads:1	Hits:2	Allocated_reads:0.5	Strand:-
ACGGCTGTTCTCTGCAGACACACGG
>Location:NODE_360870_length_2137_cov_16.065512	Coordinate:1131	Reads:1	Hits:2	Allocated_reads:0.5	Strand:-
TACACGGCTGTTCTCTGCAGACACACAG
>Location:NODE_360870_length_2137_cov_16.065512	Coordinate:1131	Reads:5	Hits:2	Allocated_reads:2.5	Strand:-
TACACGGCTGTTCTCTGCAGACACACGG
>Location:NODE_360870_length_2137_cov_16.065512	Coordinate:1132	Reads:2	Hits:2	Allocated_reads:1	Strand:-
AATACACGGCTGTTCTCTGCAGACACACG
>Location:NODE_360870_length_2137_cov_16.065512	Coordinate:1132	Reads:10	Hits:2	Allocated_reads:5	Strand:-
ACACGGCTGTTCTCTGCAGACACACG
>Location:NODE_360870_length_2137_cov_16.065512	Coordinate:1132	Reads:2	Hits:2	Allocated_reads:1	Strand:-
ATACACGGCTGTTCTCTGCAGACACACG
>Location:NODE_360870_length_2137_cov_16.065512	Coordinate:1132	Reads:1	Hits:2	Allocated_reads:0.5	Strand:-
CACGGCTGTTCTCTGCAGACACACG
>Location:NODE_360870_length_2137_cov_16.065512	Coordinate:1132	Reads:23	Hits:2	Allocated_reads:11.5	Strand:-
TAATACACGGCTGTTCTCTGCAGACACACG
>Location:NODE_360870_length_2137_cov_16.065512	Coordinate:1132	Reads:1	Hits:2	Allocated_reads:0.5	Strand:-
TACACGGCTGTTCTCTGCAGACAAACG
>Location:NODE_360870_length_2137_cov_16.065512	Coordinate:1132	Reads:1	Hits:2	Allocated_reads:0.5	Strand:-
TACACGGCTGTTCTCTGCAGACACCCG
>Location:NODE_360870_length_2137_cov_16.065512	Coordinate:1132	Reads:2	Hits:2	Allocated_reads:1	Strand:-
TACACGGCTGTTCTCTGCATACACACG
>Location:NODE_360870_length_2137_cov_16.065512	Coordinate:1132	Reads:234	Hits:2	Allocated_reads:117	Strand:-
TACACGGCTGTTCTCTGCAGACACACG
>Location:NODE_360870_length_2137_cov_16.065512	Coordinate:1134	Reads:3	Hits:2	Allocated_reads:1.5	Strand:-
TAATACACGGCTGTTCTCTGCAGACACA
>Location:NODE_360870_length_2137_cov_16.065512	Coordinate:1134	Reads:1	Hits:2	Allocated_reads:0.5	Strand:-
TACACGGCTGTTCTCTGCAGACACA
>Location:NODE_360870_length_2137_cov_16.065512	Coordinate:1134	Reads:1	Hits:2	Allocated_reads:0.5	Strand:-
TACACGGCTGTTCTCTGCAGACACG
>Location:NODE_360870_length_2137_cov_16.065512	Coordinate:1136	Reads:2	Hits:2	Allocated_reads:1	Strand:-
TAATACACGGCTGTTCTCTGCAGACA
>Location:NODE_360870_length_2137_cov_16.065512	Coordinate:1136	Reads:1	Hits:2	Allocated_reads:0.5	Strand:-
TTAATACACGGCTGTTCTCTGCAGACA
>Location:NODE_360870_length_2137_cov_16.065512	Coordinate:1138	Reads:1	Hits:3	Allocated_reads:0.333333333333333	Strand:+
TCTGCAGAGAACAGCCGTGTATTAAA
>Location:NODE_360870_length_2137_cov_16.065512	Coordinate:1138	Reads:1	Hits:3	Allocated_reads:0.333333333333333	Strand:+
TCTGCAGAGAACAGCCGTGTATTAAAA
>Location:NODE_360870_length_2137_cov_16.065512	Coordinate:1138	Reads:21	Hits:3	Allocated_reads:7	Strand:+
TCTGCAGAGAACAGCCGTGTATTAAAATA
>Location:NODE_360870_length_2137_cov_16.065512	Coordinate:1138	Reads:8	Hits:3	Allocated_reads:2.66666666666667	Strand:+
TCTGCAGAGAACAGCCGTGTATTAAAATACA
>Location:NODE_360870_length_2137_cov_16.065512	Coordinate:1139	Reads:1	Hits:3	Allocated_reads:0.333333333333333	Strand:+
CTGCAGAGAACAGCCGTGTATTAAAA
>Location:NODE_360870_length_2137_cov_16.065512	Coordinate:1139	Reads:2	Hits:3	Allocated_reads:0.666666666666667	Strand:+
CTGCAGAGAACAGCCGTGTATTAAAATA
>Location:NODE_360870_length_2137_cov_16.065512	Coordinate:1139	Reads:3	Hits:3	Allocated_reads:1	Strand:+
CTGCAGAGAACAGCCGTGTATTAAAATACA
>Location:NODE_360870_length_2137_cov_16.065512	Coordinate:1140	Reads:2	Hits:3	Allocated_reads:0.666666666666667	Strand:+
TGCAGAGAACAGCCGTGTATTAAAA
>Location:NODE_360870_length_2137_cov_16.065512	Coordinate:1140	Reads:1	Hits:3	Allocated_reads:0.333333333333333	Strand:+
TGCAGAGAACAGCCGTGTATTAAAAT
>Location:NODE_360870_length_2137_cov_16.065512	Coordinate:1140	Reads:15	Hits:3	Allocated_reads:5	Strand:+
TGCAGAGAACAGCCGTGTATTAAAATA
>Location:NODE_360870_length_2137_cov_16.065512	Coordinate:1140	Reads:1	Hits:3	Allocated_reads:0.333333333333333	Strand:+
TGCAGAGAACAGCCGTGTATTAAAATAAA
>Location:NODE_360870_length_2137_cov_16.065512	Coordinate:1140	Reads:86	Hits:3	Allocated_reads:28.6666666666667	Strand:+
TGCAGAGAACAGCCGTGTATTAAAATACA
>Location:NODE_360870_length_2137_cov_16.065512	Coordinate:1140	Reads:2	Hits:3	Allocated_reads:0.666666666666667	Strand:+
TGCAGAGAACAGCCGTGTATTAAAATACAT
>Location:NODE_360870_length_2137_cov_16.065512	Coordinate:1140	Reads:8	Hits:3	Allocated_reads:2.66666666666667	Strand:+
TGCAGAGAACAGCCGTGTATTAAAATACATG
>Location:NODE_360870_length_2137_cov_16.065512	Coordinate:1141	Reads:2	Hits:3	Allocated_reads:0.666666666666667	Strand:+
GCAGAGAACAGCCGTGTATTAAAATA
>Location:NODE_360870_length_2137_cov_16.065512	Coordinate:1141	Reads:24	Hits:3	Allocated_reads:8	Strand:+
GCAGAGAACAGCCGTGTATTAAAATACA
>Location:NODE_360870_length_2137_cov_16.065512	Coordinate:1141	Reads:2	Hits:3	Allocated_reads:0.666666666666667	Strand:+
GCAGAGAACAGCCGTGTATTAAAATACAT
>Location:NODE_360870_length_2137_cov_16.065512	Coordinate:1141	Reads:2	Hits:3	Allocated_reads:0.666666666666667	Strand:+
GCAGAGAACAGCCGTGTATTAAAATACATG
>Location:NODE_360870_length_2137_cov_16.065512	Coordinate:1142	Reads:3	Hits:3	Allocated_reads:1	Strand:+
CAGAGAACAGCCGTGTATTAAAATA
>Location:NODE_360870_length_2137_cov_16.065512	Coordinate:1142	Reads:2	Hits:3	Allocated_reads:0.666666666666667	Strand:+
CAGAGAACAGCCGTGTATTAAAATAC
>Location:NODE_360870_length_2137_cov_16.065512	Coordinate:1142	Reads:24	Hits:3	Allocated_reads:8	Strand:+
CAGAGAACAGCCGTGTATTAAAATACA
>Location:NODE_360870_length_2137_cov_16.065512	Coordinate:1142	Reads:1	Hits:3	Allocated_reads:0.333333333333333	Strand:+
CAGAGAACAGCCGTGTATTAAAATACAA
>Location:NODE_360870_length_2137_cov_16.065512	Coordinate:1142	Reads:2	Hits:3	Allocated_reads:0.666666666666667	Strand:+
CAGAGAACAGCCGTGTATTAAAATACAT
>Location:NODE_360870_length_2137_cov_16.065512	Coordinate:1142	Reads:17	Hits:3	Allocated_reads:5.66666666666667	Strand:+
CAGAGAACAGCCGTGTATTAAAATACATG
>Location:NODE_360870_length_2137_cov_16.065512	Coordinate:1142	Reads:20	Hits:3	Allocated_reads:6.66666666666667	Strand:+
CAGAGAACAGCCGTGTATTAAAATACATGC
>Location:NODE_360870_length_2137_cov_16.065512	Coordinate:1143	Reads:3	Hits:3	Allocated_reads:1	Strand:+
AGAGAACAGCCGTGTATTAAAATA
>Location:NODE_360870_length_2137_cov_16.065512	Coordinate:1143	Reads:2	Hits:3	Allocated_reads:0.666666666666667	Strand:+
AGAGAACAGCCGTGTATTAAAATAC
>Location:NODE_360870_length_2137_cov_16.065512	Coordinate:1143	Reads:52	Hits:3	Allocated_reads:17.3333333333333	Strand:+
AGAGAACAGCCGTGTATTAAAATACA
>Location:NODE_360870_length_2137_cov_16.065512	Coordinate:1143	Reads:17	Hits:3	Allocated_reads:5.66666666666667	Strand:+
AGAGAACAGCCGTGTATTAAAATACAT
>Location:NODE_360870_length_2137_cov_16.065512	Coordinate:1143	Reads:1	Hits:3	Allocated_reads:0.333333333333333	Strand:+
AGAGAACAGCCGTGTATTAAAATACATT
>Location:NODE_360870_length_2137_cov_16.065512	Coordinate:1143	Reads:202	Hits:3	Allocated_reads:67.3333333333333	Strand:+
AGAGAACAGCCGTGTATTAAAATACATG
>Location:NODE_360870_length_2137_cov_16.065512	Coordinate:1143	Reads:149	Hits:3	Allocated_reads:49.6666666666667	Strand:+
AGAGAACAGCCGTGTATTAAAATACATGC
>Location:NODE_360870_length_2137_cov_16.065512	Coordinate:1143	Reads:2	Hits:3	Allocated_reads:0.666666666666667	Strand:+
AGAGAACAGCCGTGTATTAAAATACATGCT
>Location:NODE_360870_length_2137_cov_16.065512	Coordinate:1144	Reads:6	Hits:3	Allocated_reads:2	Strand:+
GAGAACAGCCGTGTATTAAAATAC
>Location:NODE_360870_length_2137_cov_16.065512	Coordinate:1144	Reads:17	Hits:3	Allocated_reads:5.66666666666667	Strand:+
GAGAACAGCCGTGTATTAAAATACA
>Location:NODE_360870_length_2137_cov_16.065512	Coordinate:1144	Reads:7	Hits:3	Allocated_reads:2.33333333333333	Strand:+
GAGAACAGCCGTGTATTAAAATACAT
>Location:NODE_360870_length_2137_cov_16.065512	Coordinate:1144	Reads:1	Hits:3	Allocated_reads:0.333333333333333	Strand:+
GAGAACAGCCGTGTATTAAAATACATT
>Location:NODE_360870_length_2137_cov_16.065512	Coordinate:1144	Reads:1	Hits:3	Allocated_reads:0.333333333333333	Strand:+
GAGAACAGCCGTGTATTAAAATACGTG
>Location:NODE_360870_length_2137_cov_16.065512	Coordinate:1144	Reads:153	Hits:3	Allocated_reads:51	Strand:+
GAGAACAGCCGTGTATTAAAATACATG
>Location:NODE_360870_length_2137_cov_16.065512	Coordinate:1144	Reads:1	Hits:3	Allocated_reads:0.333333333333333	Strand:+
GAGAACAGCCGTGTATTAAAATACATAC
>Location:NODE_360870_length_2137_cov_16.065512	Coordinate:1144	Reads:137	Hits:3	Allocated_reads:45.6666666666667	Strand:+
GAGAACAGCCGTGTATTAAAATACATGC
>Location:NODE_360870_length_2137_cov_16.065512	Coordinate:1144	Reads:2	Hits:3	Allocated_reads:0.666666666666667	Strand:+
GAGAACAGCCGTGTATTAAAATATATGC
>Location:NODE_360870_length_2137_cov_16.065512	Coordinate:1144	Reads:7	Hits:3	Allocated_reads:2.33333333333333	Strand:+
GAGAACAGCCGTGTATTAAAATACATGCT
>Location:NODE_360870_length_2137_cov_16.065512	Coordinate:1163	Reads:1	Hits:2	Allocated_reads:0.5	Strand:-
AGTTAAACTTTCCCCAAGCATGTATT
>Location:NODE_360870_length_2137_cov_16.065512	Coordinate:1165	Reads:1	Hits:2	Allocated_reads:0.5	Strand:+
TACATGCTTGGGGAAAGTTTAACTTGTC
>Location:NODE_360870_length_2137_cov_16.065512	Coordinate:1169	Reads:1	Hits:2	Allocated_reads:0.5	Strand:-
AGCCAGACAAGTTAAACTTTCCCCAAGCA
>Location:NODE_360870_length_2137_cov_16.065512	Coordinate:1172	Reads:1	Hits:2	Allocated_reads:0.5	Strand:-
TGAAGCCAGACAAGTTAAACTTTCCCCAA
>Location:NODE_360870_length_2137_cov_16.065512	Coordinate:1174	Reads:2	Hits:2	Allocated_reads:1	Strand:-
TTAGATGAAGCCAGACAAGTTAAACTTTCCCC
>Location:NODE_360870_length_2137_cov_16.065512	Coordinate:1175	Reads:1	Hits:2	Allocated_reads:0.5	Strand:-
CATTAGATGAAGCCAGACAAGTTAAACTTTCCC
>Location:NODE_360870_length_2137_cov_16.065512	Coordinate:1175	Reads:1	Hits:2	Allocated_reads:0.5	Strand:-
TAGATGAAGCCAGACAAGTTAAACTTTCCC
>Location:NODE_360870_length_2137_cov_16.065512	Coordinate:1175	Reads:10	Hits:2	Allocated_reads:5	Strand:-
TTAGATGAAGCCAGACAAGTTAAACTTTCCC
>Location:NODE_360870_length_2137_cov_16.065512	Coordinate:1176	Reads:1	Hits:2	Allocated_reads:0.5	Strand:-
AGATGAAGCCAGACAAGTTAAACTTTCC
>Location:NODE_360870_length_2137_cov_16.065512	Coordinate:1176	Reads:1	Hits:2	Allocated_reads:0.5	Strand:-
CATTAGATGAAGCCAGACAAGTTAAACTTTCC
>Location:NODE_360870_length_2137_cov_16.065512	Coordinate:1176	Reads:1	Hits:2	Allocated_reads:0.5	Strand:-
TAGATGAAGCCAGACAAGTTAAACTTTCC
>Location:NODE_360870_length_2137_cov_16.065512	Coordinate:1176	Reads:2	Hits:2	Allocated_reads:1	Strand:-
TGAAGCCAGACAAGTTAAACTTTCC
>Location:NODE_360870_length_2137_cov_16.065512	Coordinate:1176	Reads:9	Hits:2	Allocated_reads:4.5	Strand:-
TTAGATGAAGCCAGACAAGTTAAACTTTCC
>Location:NODE_360870_length_2137_cov_16.065512	Coordinate:1177	Reads:1	Hits:2	Allocated_reads:0.5	Strand:-
AGATGAAGCCAGACAAGTTAAACTTTC
>Location:NODE_360870_length_2137_cov_16.065512	Coordinate:1177	Reads:1	Hits:2	Allocated_reads:0.5	Strand:-
ATTAGATGAAGCCAGACAAGTAAAACTTTC
>Location:NODE_360870_length_2137_cov_16.065512	Coordinate:1177	Reads:4	Hits:2	Allocated_reads:2	Strand:-
ATTAGATGAAGCCAGACAAGTTAAACTTTC
>Location:NODE_360870_length_2137_cov_16.065512	Coordinate:1177	Reads:5	Hits:2	Allocated_reads:2.5	Strand:-
CATTAGATGAAGCCAGACAAGTTAAACTTTC
>Location:NODE_360870_length_2137_cov_16.065512	Coordinate:1177	Reads:1	Hits:2	Allocated_reads:0.5	Strand:-
GATGAAGCCAGACAAGTTAAACTTTC
>Location:NODE_360870_length_2137_cov_16.065512	Coordinate:1177	Reads:6	Hits:2	Allocated_reads:3	Strand:-
TAGATGAAGCCAGACAAGTTAAACTTTC
>Location:NODE_360870_length_2137_cov_16.065512	Coordinate:1177	Reads:53	Hits:2	Allocated_reads:26.5	Strand:-
TTAGATGAAGCCAGACAAGTTAAACTTTC
>Location:NODE_360870_length_2137_cov_16.065512	Coordinate:1178	Reads:2	Hits:2	Allocated_reads:1	Strand:-
ACACATTAGATGAAGCCAGACAAGTTAAACTTT
>Location:NODE_360870_length_2137_cov_16.065512	Coordinate:1178	Reads:1	Hits:2	Allocated_reads:0.5	Strand:-
ATTAGATGAAGCCAGACAAGTTAAACTTT
>Location:NODE_360870_length_2137_cov_16.065512	Coordinate:1178	Reads:2	Hits:2	Allocated_reads:1	Strand:-
TTAGATGAAGCCAGACAAGTTAAACTTT
>Location:NODE_360870_length_2137_cov_16.065512	Coordinate:1179	Reads:2	Hits:2	Allocated_reads:1	Strand:-
ACACATTAGATGAAGCCAGACAAGTTAAACTT
>Location:NODE_360870_length_2137_cov_16.065512	Coordinate:1179	Reads:1	Hits:2	Allocated_reads:0.5	Strand:-
CACATTAGATGAAGCCAGACAAGTTAAACTT
>Location:NODE_360870_length_2137_cov_16.065512	Coordinate:1179	Reads:3	Hits:2	Allocated_reads:1.5	Strand:-
CATTAGATGAAGCCAGACAAGTTAAACTT
>Location:NODE_360870_length_2137_cov_16.065512	Coordinate:1180	Reads:1	Hits:2	Allocated_reads:0.5	Strand:-
ACACATTAGATGAAGCCAGACAAGTTGAACT
>Location:NODE_360870_length_2137_cov_16.065512	Coordinate:1180	Reads:2	Hits:2	Allocated_reads:1	Strand:-
ACACATTAGATGAAGCCAGACAAGTTAAACG
>Location:NODE_360870_length_2137_cov_16.065512	Coordinate:1180	Reads:252	Hits:2	Allocated_reads:126	Strand:-
ACACATTAGATGAAGCCAGACAAGTTAAACT
>Location:NODE_360870_length_2137_cov_16.065512	Coordinate:1180	Reads:8	Hits:2	Allocated_reads:4	Strand:-
ACATTAGATGAAGCCAGACAAGTTAAACT
>Location:NODE_360870_length_2137_cov_16.065512	Coordinate:1180	Reads:7	Hits:2	Allocated_reads:3.5	Strand:-
ATTAGATGAAGCCAGACAAGTTAAACT
>Location:NODE_360870_length_2137_cov_16.065512	Coordinate:1180	Reads:35	Hits:2	Allocated_reads:17.5	Strand:-
CACATTAGATGAAGCCAGACAAGTTAAACT
>Location:NODE_360870_length_2137_cov_16.065512	Coordinate:1180	Reads:1	Hits:2	Allocated_reads:0.5	Strand:-
CATTAGATGAAGCCAGACAAGTTAGACT
>Location:NODE_360870_length_2137_cov_16.065512	Coordinate:1180	Reads:100	Hits:2	Allocated_reads:50	Strand:-
CATTAGATGAAGCCAGACAAGTTAAACT
>Location:NODE_360870_length_2137_cov_16.065512	Coordinate:1180	Reads:14	Hits:2	Allocated_reads:7	Strand:-
TTAGATGAAGCCAGACAAGTTAAACT
>Location:NODE_360870_length_2137_cov_16.065512	Coordinate:1181	Reads:5	Hits:2	Allocated_reads:2.5	Strand:-
ACACATTAGATGAAGCCAGACAAGTTAAAC
>Location:NODE_360870_length_2137_cov_16.065512	Coordinate:1181	Reads:1	Hits:2	Allocated_reads:0.5	Strand:-
CATTAGATGAAGCCAGACAAGTTAAAC
>Location:NODE_360870_length_2137_cov_16.065512	Coordinate:1181	Reads:1	Hits:2	Allocated_reads:0.5	Strand:-
TTAGATGAAGCCAGACAAGTTAAAC
>Location:NODE_360870_length_2137_cov_16.065512	Coordinate:1182	Reads:1	Hits:2	Allocated_reads:0.5	Strand:-
ACACATTAGATGAAGCCAGACAAGTTAAA
>Location:NODE_360870_length_2137_cov_16.065512	Coordinate:1184	Reads:1	Hits:2	Allocated_reads:0.5	Strand:-
ACACATTAGATGAAGCCAGACAAGTTA
>Location:NODE_360870_length_2137_cov_16.065512	Coordinate:1185	Reads:1	Hits:2	Allocated_reads:0.5	Strand:-
GAACACATTAGATGAAGCCAGACAAGTT
>Location:NODE_360870_length_2137_cov_16.065512	Coordinate:1187	Reads:1	Hits:2	Allocated_reads:0.5	Strand:-
ACACATTAGATGAAGCCAGACAAG
>Location:NODE_360870_length_2137_cov_16.065512	Coordinate:1188	Reads:1	Hits:2	Allocated_reads:0.5	Strand:-
ACAGAACACATTAGATGAAGCCAGACAA
>Location:NODE_360870_length_2137_cov_16.065512	Coordinate:1189	Reads:1	Hits:2	Allocated_reads:0.5	Strand:-
ACAGAACACATTAGATGAAGCCAGACA
>Location:NODE_360870_length_2137_cov_16.065512	Coordinate:1193	Reads:1	Hits:2	Allocated_reads:0.5	Strand:-
CAACTGGACAGAACACATTAGATGAAGCCA
>Location:NODE_360870_length_2137_cov_16.065512	Coordinate:1194	Reads:1	Hits:2	Allocated_reads:0.5	Strand:-
CAACTGGACAGAACACATTAGATGAAGCC
>Location:NODE_360870_length_2137_cov_16.065512	Coordinate:1195	Reads:1	Hits:2	Allocated_reads:0.5	Strand:-
CAACTGGACAGAACACATTAGATGAAGA
>Location:NODE_360870_length_2137_cov_16.065512	Coordinate:1195	Reads:1	Hits:2	Allocated_reads:0.5	Strand:-
CCAACTGGACAGAACACATTAGATGAAGC
>Location:NODE_360870_length_2137_cov_16.065512	Coordinate:1195	Reads:2	Hits:2	Allocated_reads:1	Strand:-
CCCAACTGGACAGAACACATTAGATGAAGC
>Location:NODE_360870_length_2137_cov_16.065512	Coordinate:1196	Reads:1	Hits:2	Allocated_reads:0.5	Strand:-
CCCAACTGGACAGAACACATTAGATGAAG
>Location:NODE_360870_length_2137_cov_16.065512	Coordinate:1196	Reads:1	Hits:2	Allocated_reads:0.5	Strand:+
CTTCATCTAATGTGTTCTGTCTAGTT
>Location:NODE_360870_length_2137_cov_16.065512	Coordinate:1196	Reads:2	Hits:2	Allocated_reads:1	Strand:+
CTTCATCTAATGTGTTCTGTCTAGTTGGG
>Location:NODE_360870_length_2137_cov_16.065512	Coordinate:1196	Reads:1	Hits:2	Allocated_reads:0.5	Strand:-
TCCCAACTGGACAGAACACATTAGATGAAG
>Location:NODE_360870_length_2137_cov_16.065512	Coordinate:1197	Reads:1	Hits:2	Allocated_reads:0.5	Strand:-
CCCAACTGGACAGAACACATTAGATGAA
>Location:NODE_360870_length_2137_cov_16.065512	Coordinate:1197	Reads:1	Hits:2	Allocated_reads:0.5	Strand:+
TTCATCTAATGTGTTCTGTCTAGTTGGGA
>Location:NODE_360870_length_2137_cov_16.065512	Coordinate:1198	Reads:1	Hits:2	Allocated_reads:0.5	Strand:-
CCCAACTGGACAGAACACATTAGATGA
>Location:NODE_360870_length_2137_cov_16.065512	Coordinate:1198	Reads:1	Hits:2	Allocated_reads:0.5	Strand:+
TCATCTAATGTGTTCTGTCTAGTT
>Location:NODE_360870_length_2137_cov_16.065512	Coordinate:1198	Reads:1	Hits:2	Allocated_reads:0.5	Strand:+
TCATCTAATGTGTTCTGTCTAGTTGG
>Location:NODE_360870_length_2137_cov_16.065512	Coordinate:1198	Reads:1	Hits:2	Allocated_reads:0.5	Strand:+
TCATCTAATGTGTTCTGTCTAGTTGGGAAT
>Location:NODE_360870_length_2137_cov_16.065512	Coordinate:1200	Reads:1	Hits:3	Allocated_reads:0.333333333333333	Strand:+
ATCTAATGTGTTCTGTCCAGTTGGGAAT
>Location:NODE_360870_length_2137_cov_16.065512	Coordinate:1201	Reads:1	Hits:1	Allocated_reads:1	Strand:+
TCTAATGTGTTCTGTCCAGTTGGGAAA
>Location:NODE_360870_length_2137_cov_16.065512	Coordinate:1251	Reads:1	Hits:2	Allocated_reads:0.5	Strand:+
AAGTTTAGGAACAGAGAAGAAGCC
>Location:NODE_360870_length_2137_cov_16.065512	Coordinate:1252	Reads:2	Hits:2	Allocated_reads:1	Strand:-
TGTTGGCTTCTTCTCTGTTCCTAAACT
>Location:NODE_360870_length_2137_cov_16.065512	Coordinate:1254	Reads:1	Hits:2	Allocated_reads:0.5	Strand:+
TTTAGGAACAGAGAAGAAGCCAACAGGTCT
>Location:NODE_360870_length_2137_cov_16.065512	Coordinate:1255	Reads:1	Hits:2	Allocated_reads:0.5	Strand:+
TTAGGAACAGAGAAGAAGCCAACAGGTCTATT
>Location:NODE_360870_length_2137_cov_16.065512	Coordinate:1261	Reads:1	Hits:2	Allocated_reads:0.5	Strand:-
AAATAGACCTGTTGGCTTCTTCTCTGT
>Location:NODE_360870_length_2137_cov_16.065512	Coordinate:1261	Reads:1	Hits:2	Allocated_reads:0.5	Strand:-
AGGAAATAGACCTGTTGGCTTCTTCTCTGT
>Location:NODE_360870_length_2137_cov_16.065512	Coordinate:1275	Reads:1	Hits:2	Allocated_reads:0.5	Strand:+
AACAGGTCTATTTCCTTGGGAGGGTGC
>Location:NODE_360870_length_2137_cov_16.065512	Coordinate:1277	Reads:3	Hits:1	Allocated_reads:3	Strand:+
CAGGTCTATTTCCTTGGGAGGGTGCAATGC
>Location:NODE_360870_length_2137_cov_16.065512	Coordinate:1296	Reads:2	Hits:3	Allocated_reads:0.666666666666667	Strand:-
ATGGTGAAGGAATATTTAGCATTGCACCC
>Location:NODE_360870_length_2137_cov_16.065512	Coordinate:1296	Reads:1	Hits:3	Allocated_reads:0.333333333333333	Strand:-
GGTGAAGGAATATTTAGCATTGCACCC
>Location:NODE_360870_length_2137_cov_16.065512	Coordinate:1297	Reads:1	Hits:3	Allocated_reads:0.333333333333333	Strand:-
TGAAGGAATATTTAGCATTGCACC
>Location:NODE_360870_length_2137_cov_16.065512	Coordinate:1299	Reads:1	Hits:3	Allocated_reads:0.333333333333333	Strand:+
TGCAATGCTAAATATTCCTTCACC
>Location:NODE_360870_length_2137_cov_16.065512	Coordinate:1299	Reads:13	Hits:3	Allocated_reads:4.33333333333333	Strand:+
TGCAATGCTAAATATTCCTTCACCATA
>Location:NODE_360870_length_2137_cov_16.065512	Coordinate:1299	Reads:1	Hits:3	Allocated_reads:0.333333333333333	Strand:+
TGCAATGCTAAATATTCCTTCACCATATGA
>Location:NODE_360870_length_2137_cov_16.065512	Coordinate:1299	Reads:1	Hits:3	Allocated_reads:0.333333333333333	Strand:+
TGCAATGCTAAATATTCCTTCACCATATGATA
>Location:NODE_360870_length_2137_cov_16.065512	Coordinate:1301	Reads:9	Hits:3	Allocated_reads:3	Strand:+
CAATGCTAAATATTCCTTCACCATATGA
>Location:NODE_360870_length_2137_cov_16.065512	Coordinate:1301	Reads:1	Hits:3	Allocated_reads:0.333333333333333	Strand:+
CAATGCTAAATATTCCTTCACCATATGAT
>Location:NODE_360870_length_2137_cov_16.065512	Coordinate:1301	Reads:1	Hits:3	Allocated_reads:0.333333333333333	Strand:+
CAATGCTAAATATTCCTTCACCATATGATA
>Location:NODE_360870_length_2137_cov_16.065512	Coordinate:1304	Reads:1	Hits:3	Allocated_reads:0.333333333333333	Strand:+
TGCTAAATATTCCTTCACCATATGATA
>Location:NODE_360870_length_2137_cov_16.065512	Coordinate:1317	Reads:2	Hits:2	Allocated_reads:1	Strand:-
ATAGCACAGGACATTTTATCATATGGTGAA
>Location:NODE_360870_length_2137_cov_16.065512	Coordinate:1321	Reads:1	Hits:2	Allocated_reads:0.5	Strand:-
AGATATAGCACAGGACATTTTATCATATGG
>Location:NODE_360870_length_2137_cov_16.065512	Coordinate:1327	Reads:1	Hits:2	Allocated_reads:0.5	Strand:-
CCACCAGATATAGCACAGGACATTTTATC
>Location:NODE_360870_length_2137_cov_16.065512	Coordinate:1329	Reads:1	Hits:2	Allocated_reads:0.5	Strand:+
TAAAATGTCCTGTGCTATATCTGGTGGT
>Location:NODE_360870_length_2137_cov_16.065512	Coordinate:1331	Reads:1	Hits:2	Allocated_reads:0.5	Strand:-
AACCACCAGATATAGCACAGGACATTT
>Location:NODE_360870_length_2137_cov_16.065512	Coordinate:1331	Reads:2	Hits:2	Allocated_reads:1	Strand:-
TATGCAACCACCAGATATAGCACAGGACATTT
>Location:NODE_360870_length_2137_cov_16.065512	Coordinate:1332	Reads:3	Hits:2	Allocated_reads:1.5	Strand:-
TATGCAACCACCAGATATAGCACAGGACATT
>Location:NODE_360870_length_2137_cov_16.065512	Coordinate:1334	Reads:3	Hits:2	Allocated_reads:1.5	Strand:-
TATGCAACCACCAGATATAGCACAGGACA
>Location:NODE_360870_length_2137_cov_16.065512	Coordinate:1335	Reads:3	Hits:2	Allocated_reads:1.5	Strand:-
TATGCAACCACCAGATATAGCACAGGAC
>Location:NODE_360870_length_2137_cov_16.065512	Coordinate:1336	Reads:2	Hits:4	Allocated_reads:0.5	Strand:-
TATGCAACCACCAGATATAGCACAGGA
>Location:NODE_360870_length_2137_cov_16.065512	Coordinate:1339	Reads:1	Hits:5	Allocated_reads:0.2	Strand:-
TATGCAACCACCAGATATAGCACA
>Location:NODE_360870_length_2137_cov_16.065512	Coordinate:1339	Reads:1	Hits:5	Allocated_reads:0.2	Strand:+
TGTGCTATATCTGGTGGTTGCATAA
>Location:NODE_360870_length_2137_cov_16.065512	Coordinate:1339	Reads:1	Hits:5	Allocated_reads:0.2	Strand:+
TGTGCTATATCTGGTGGTTGCATAC
>Location:NODE_360870_length_2137_cov_16.065512	Coordinate:1339	Reads:1	Hits:5	Allocated_reads:0.2	Strand:+
TGTGCTATATCTGGTGGTTGCATACAG
>Location:NODE_360870_length_2137_cov_16.065512	Coordinate:1339	Reads:16	Hits:5	Allocated_reads:3.2	Strand:+
TGTGCTATATCTGGTGGTTGCATACAGG
>Location:NODE_360870_length_2137_cov_16.065512	Coordinate:1339	Reads:5	Hits:5	Allocated_reads:1	Strand:+
TGTGCTATATCTGGTGGTTGCATACAGGT
>Location:NODE_360870_length_2137_cov_16.065512	Coordinate:1339	Reads:1	Hits:4	Allocated_reads:0.25	Strand:+
TGTGCTATATCTGGTGGTTGCATACAGGTG
>Location:NODE_360870_length_2137_cov_16.065512	Coordinate:1341	Reads:1	Hits:4	Allocated_reads:0.25	Strand:-
GACACCTGTATGCAACCACCAGATATAGCA
>Location:NODE_360870_length_2137_cov_16.065512	Coordinate:1342	Reads:12	Hits:4	Allocated_reads:3	Strand:-
GACACCTGTATGCAACCACCAGATATAGC
>Location:NODE_360870_length_2137_cov_16.065512	Coordinate:1343	Reads:2	Hits:4	Allocated_reads:0.5	Strand:-
GACACCTGTATGCAACCACCAGATATAG
>Location:NODE_360870_length_2137_cov_16.065512	Coordinate:1348	Reads:1	Hits:4	Allocated_reads:0.25	Strand:+
TCTGGTGGTTGCATACAGGTGTCTAGA
>Location:NODE_360870_length_2137_cov_16.065512	Coordinate:1348	Reads:1	Hits:4	Allocated_reads:0.25	Strand:+
TCTGGTGGTTGCATACAGGTGTCTAGAACT
>Location:NODE_360870_length_2137_cov_16.065512	Coordinate:1349	Reads:1	Hits:4	Allocated_reads:0.25	Strand:+
CTGGTGGTTGCATACAGGTGTCTAGAACA
>Location:NODE_360870_length_2137_cov_16.065512	Coordinate:1349	Reads:1	Hits:4	Allocated_reads:0.25	Strand:-
TAGACACCTGTATGCAACCACCAG
>Location:NODE_360870_length_2137_cov_16.065512	Coordinate:1350	Reads:2	Hits:4	Allocated_reads:0.5	Strand:+
TGGTGGTTGCATACAGGTGTCTAGAAC
>Location:NODE_360870_length_2137_cov_16.065512	Coordinate:1350	Reads:1	Hits:4	Allocated_reads:0.25	Strand:+
TGGTGGTTGCATACAGGTGTCTAGAACA
>Location:NODE_360870_length_2137_cov_16.065512	Coordinate:1350	Reads:1	Hits:4	Allocated_reads:0.25	Strand:+
TGGTGGTTGCATACAGGTGTCTAGAACAA
>Location:NODE_360870_length_2137_cov_16.065512	Coordinate:1350	Reads:1	Hits:4	Allocated_reads:0.25	Strand:+
TGGTGGTTGCATACAGGTGTCTAGAACAAGA
>Location:NODE_360870_length_2137_cov_16.065512	Coordinate:1351	Reads:1	Hits:4	Allocated_reads:0.25	Strand:+
GGTGGTTGCATACAGGTGTCTAGAACA
>Location:NODE_360870_length_2137_cov_16.065512	Coordinate:1351	Reads:2	Hits:4	Allocated_reads:0.5	Strand:+
GGTGGTTGCATACAGGTGTCTAGAACAAGA
>Location:NODE_360870_length_2137_cov_16.065512	Coordinate:1351	Reads:1	Hits:4	Allocated_reads:0.25	Strand:+
GGTGGTTGCATACAGGTGTCTAGAACAAGACC
>Location:NODE_360870_length_2137_cov_16.065512	Coordinate:1352	Reads:1	Hits:4	Allocated_reads:0.25	Strand:-
TGTTCTAGACACCTGTATGCAACCAC
>Location:NODE_360870_length_2137_cov_16.065512	Coordinate:1353	Reads:3	Hits:4	Allocated_reads:0.75	Strand:+
TGGTTGCATACAGGTGTCTAGAAC
>Location:NODE_360870_length_2137_cov_16.065512	Coordinate:1353	Reads:1	Hits:4	Allocated_reads:0.25	Strand:+
TGGTTGCATACAGGTGTCTATAACA
>Location:NODE_360870_length_2137_cov_16.065512	Coordinate:1353	Reads:42	Hits:4	Allocated_reads:10.5	Strand:+
TGGTTGCATACAGGTGTCTAGAACA
>Location:NODE_360870_length_2137_cov_16.065512	Coordinate:1353	Reads:3	Hits:4	Allocated_reads:0.75	Strand:+
TGGTTGCATACAGGTGTCTAGAACAA
>Location:NODE_360870_length_2137_cov_16.065512	Coordinate:1353	Reads:8	Hits:4	Allocated_reads:2	Strand:+
TGGTTGCATACAGGTGTCTAGAACAAG
>Location:NODE_360870_length_2137_cov_16.065512	Coordinate:1353	Reads:1	Hits:4	Allocated_reads:0.25	Strand:+
TGGTTGCATACAGGTGTCTAGAACAGTA
>Location:NODE_360870_length_2137_cov_16.065512	Coordinate:1353	Reads:172	Hits:4	Allocated_reads:43	Strand:+
TGGTTGCATACAGGTGTCTAGAACAAGA
>Location:NODE_360870_length_2137_cov_16.065512	Coordinate:1353	Reads:1	Hits:4	Allocated_reads:0.25	Strand:+
TGGTTGCATACAGGTGTCTAGAACAAGAA
>Location:NODE_360870_length_2137_cov_16.065512	Coordinate:1353	Reads:1	Hits:4	Allocated_reads:0.25	Strand:+
TGGTTGCATACAGGTGTCTAGAACAAGAG
>Location:NODE_360870_length_2137_cov_16.065512	Coordinate:1353	Reads:37	Hits:4	Allocated_reads:9.25	Strand:+
TGGTTGCATACAGGTGTCTAGAACAAGAC
>Location:NODE_360870_length_2137_cov_16.065512	Coordinate:1353	Reads:1	Hits:4	Allocated_reads:0.25	Strand:+
TGGTTGCATACAGGTGTCTAGAACAATACC
>Location:NODE_360870_length_2137_cov_16.065512	Coordinate:1353	Reads:439	Hits:4	Allocated_reads:109.75	Strand:+
TGGTTGCATACAGGTGTCTAGAACAAGACC
>Location:NODE_360870_length_2137_cov_16.065512	Coordinate:1353	Reads:2	Hits:4	Allocated_reads:0.5	Strand:+
TGGTTGCATACAGGTGTCTAGAACAAGACCAGGT
>Location:NODE_360870_length_2137_cov_16.065512	Coordinate:1354	Reads:3	Hits:4	Allocated_reads:0.75	Strand:+
GGTTGCATACAGGTGTCTAGAACAAGACC
>Location:NODE_360870_length_2137_cov_16.065512	Coordinate:1355	Reads:1	Hits:4	Allocated_reads:0.25	Strand:+
GTTGCATACAGGTGTCTAGAACAAGAC
>Location:NODE_360870_length_2137_cov_16.065512	Coordinate:1355	Reads:16	Hits:4	Allocated_reads:4	Strand:+
GTTGCATACAGGTGTCTAGAACAAGACC
>Location:NODE_360870_length_2137_cov_16.065512	Coordinate:1355	Reads:1	Hits:4	Allocated_reads:0.25	Strand:+
GTTGCATACAGGTGTCTAGAACAAGACCA
>Location:NODE_360870_length_2137_cov_16.065512	Coordinate:1356	Reads:18	Hits:4	Allocated_reads:4.5	Strand:+
TTGCATACAGGTGTCTAGAACAAGACC
>Location:NODE_360870_length_2137_cov_16.065512	Coordinate:1356	Reads:1	Hits:4	Allocated_reads:0.25	Strand:+
TTGCATACAGGTGTCTAGAACAAGACCA
>Location:NODE_360870_length_2137_cov_16.065512	Coordinate:1357	Reads:1	Hits:4	Allocated_reads:0.25	Strand:+
TGCATACAGGTGTCTAGAACAAGA
>Location:NODE_360870_length_2137_cov_16.065512	Coordinate:1357	Reads:2	Hits:4	Allocated_reads:0.5	Strand:+
TGCATACAGGTGTCTAGAACAAGAC
>Location:NODE_360870_length_2137_cov_16.065512	Coordinate:1357	Reads:1	Hits:4	Allocated_reads:0.25	Strand:+
TGCATACAGGTGTCTAGAACAAGTCC
>Location:NODE_360870_length_2137_cov_16.065512	Coordinate:1357	Reads:411	Hits:4	Allocated_reads:102.75	Strand:+
TGCATACAGGTGTCTAGAACAAGACC
>Location:NODE_360870_length_2137_cov_16.065512	Coordinate:1357	Reads:7	Hits:4	Allocated_reads:1.75	Strand:+
TGCATACAGGTGTCTAGAACAAGACCA
>Location:NODE_360870_length_2137_cov_16.065512	Coordinate:1357	Reads:3	Hits:4	Allocated_reads:0.75	Strand:+
TGCATACAGGTGTCTAGAACAAGACCAGG
>Location:NODE_360870_length_2137_cov_16.065512	Coordinate:1357	Reads:1	Hits:4	Allocated_reads:0.25	Strand:+
TGCATACAGGTGTCTAGAACAAGACCAGCC
>Location:NODE_360870_length_2137_cov_16.065512	Coordinate:1357	Reads:16	Hits:4	Allocated_reads:4	Strand:+
TGCATACAGGTGTCTAGAACAAGACCAGGT
>Location:NODE_360870_length_2137_cov_16.065512	Coordinate:1357	Reads:4	Hits:4	Allocated_reads:1	Strand:+
TGCATACAGGTGTCTAGAACAAGACCAGGTC
>Location:NODE_360870_length_2137_cov_16.065512	Coordinate:1358	Reads:1	Hits:4	Allocated_reads:0.25	Strand:+
GCATACAGGTGTCTAGAACAAGAC
>Location:NODE_360870_length_2137_cov_16.065512	Coordinate:1358	Reads:12	Hits:4	Allocated_reads:3	Strand:+
GCATACAGGTGTCTAGAACAAGACC
>Location:NODE_360870_length_2137_cov_16.065512	Coordinate:1359	Reads:3	Hits:4	Allocated_reads:0.75	Strand:+
CATACAGGTGTCTAGAACAAGACC
>Location:NODE_360870_length_2137_cov_16.065512	Coordinate:1359	Reads:2	Hits:4	Allocated_reads:0.5	Strand:+
CATACAGGTGTCTAGAACAAGACCAGGTC
>Location:NODE_360870_length_2137_cov_16.065512	Coordinate:1360	Reads:2	Hits:4	Allocated_reads:0.5	Strand:+
ATACAGGTGTCTAGAACAAGACCAGGT
>Location:NODE_360870_length_2137_cov_16.065512	Coordinate:1361	Reads:1	Hits:4	Allocated_reads:0.25	Strand:+
TACAGGTGTCTAGAACAAGACCAGG
>Location:NODE_360870_length_2137_cov_16.065512	Coordinate:1361	Reads:4	Hits:4	Allocated_reads:1	Strand:+
TACAGGTGTCTAGAACAAGACCAGGT
>Location:NODE_360870_length_2137_cov_16.065512	Coordinate:1361	Reads:6	Hits:4	Allocated_reads:1.5	Strand:+
TACAGGTGTCTAGAACAAGACCAGGTC
>Location:NODE_360870_length_2137_cov_16.065512	Coordinate:1361	Reads:1	Hits:1	Allocated_reads:1	Strand:+
TACAGGTGTCTAGAACAAGACCAGGTCA
>Location:NODE_360870_length_2137_cov_16.065512	Coordinate:1383	Reads:1	Hits:2	Allocated_reads:0.5	Strand:-
TGGAGAAAGAAAAGGAAGAACTTAGACCT
>Location:NODE_360870_length_2137_cov_16.065512	Coordinate:1384	Reads:1	Hits:2	Allocated_reads:0.5	Strand:-
TGGAGAAAGAAAAGGAAGAACTTAGACC
>Location:NODE_360870_length_2137_cov_16.065512	Coordinate:1384	Reads:1	Hits:2	Allocated_reads:0.5	Strand:-
TGGAGAAAGAAAAGGAAGAACTTGGACC
>Location:NODE_360870_length_2137_cov_16.065512	Coordinate:1389	Reads:1	Hits:2	Allocated_reads:0.5	Strand:-
TATGGAGAAAGAAAAGGAAGAACTT
>Location:NODE_360870_length_2137_cov_16.065512	Coordinate:1400	Reads:1	Hits:1	Allocated_reads:1	Strand:+
TTTCTTTCTCCATAACTTGTAAGGGCT
>Location:NODE_360870_length_2137_cov_16.065512	Coordinate:1404	Reads:1	Hits:1	Allocated_reads:1	Strand:+
TTTCTCCATAACTTGTAAGGGCTCTCC
>Location:NODE_360870_length_2137_cov_16.065512	Coordinate:1411	Reads:1	Hits:3	Allocated_reads:0.333333333333333	Strand:-
AACAGTCAAATGGAGAGCCCTTACAAGATAT
>Location:NODE_360870_length_2137_cov_16.065512	Coordinate:1432	Reads:2	Hits:3	Allocated_reads:0.666666666666667	Strand:+
TTTGACTGTTCAGGCTCCATTAGTT
>Location:NODE_360870_length_2137_cov_16.065512	Coordinate:1432	Reads:1	Hits:1	Allocated_reads:1	Strand:+
TTTGACTGTTCAGGCTCCATTAGTTGTT
>Location:NODE_360870_length_2137_cov_16.065512	Coordinate:1465	Reads:1	Hits:2	Allocated_reads:0.5	Strand:+
TCATGACATGGCTCAAGCAGTCCAGCT
>Location:NODE_360870_length_2137_cov_16.065512	Coordinate:1470	Reads:2	Hits:2	Allocated_reads:1	Strand:-
ACAACAGCTGGACTGCTTGAGCCATGT
>Location:NODE_360870_length_2137_cov_16.065512	Coordinate:1470	Reads:1	Hits:2	Allocated_reads:0.5	Strand:-
GATACAACAGCTGGACTGCTTGAGCCATGT
>Location:NODE_360870_length_2137_cov_16.065512	Coordinate:1470	Reads:1	Hits:2	Allocated_reads:0.5	Strand:-
TACAACAGCTGGACTGCTTGAGCCATGT
>Location:NODE_360870_length_2137_cov_16.065512	Coordinate:1475	Reads:1	Hits:2	Allocated_reads:0.5	Strand:-
ACTGAGGATACAACAGCTGGACTGCTTGAGC
>Location:NODE_360870_length_2137_cov_16.065512	Coordinate:1475	Reads:1	Hits:2	Allocated_reads:0.5	Strand:-
AGGATACAACAGCTGGACTGCTTGAGC
>Location:NODE_360870_length_2137_cov_16.065512	Coordinate:1475	Reads:12	Hits:2	Allocated_reads:6	Strand:-
CCACTGAGGATACAACAGCTGGACTGCTTGAGC
>Location:NODE_360870_length_2137_cov_16.065512	Coordinate:1475	Reads:1	Hits:2	Allocated_reads:0.5	Strand:-
CTGAGGATACAACAGCTGGACTGCTTGAGC
>Location:NODE_360870_length_2137_cov_16.065512	Coordinate:1476	Reads:1	Hits:3	Allocated_reads:0.333333333333333	Strand:-
ACTGAGGATACAACAGCTGGACTGCTTGAG
>Location:NODE_360870_length_2137_cov_16.065512	Coordinate:1477	Reads:2	Hits:3	Allocated_reads:0.666666666666667	Strand:-
ACTGAGGATACAACAGCTGGACTGCTTGA
>Location:NODE_360870_length_2137_cov_16.065512	Coordinate:1477	Reads:8	Hits:3	Allocated_reads:2.66666666666667	Strand:-
CCACTGAGGATACAACAGCTGGACTGCTTGA
>Location:NODE_360870_length_2137_cov_16.065512	Coordinate:1477	Reads:1	Hits:3	Allocated_reads:0.333333333333333	Strand:-
GAGGATACAACAGCTGGACTGCTTGA
>Location:NODE_360870_length_2137_cov_16.065512	Coordinate:1478	Reads:1	Hits:3	Allocated_reads:0.333333333333333	Strand:-
ACTGAGGATACAACAGCTGGACTGCTTG
>Location:NODE_360870_length_2137_cov_16.065512	Coordinate:1478	Reads:13	Hits:3	Allocated_reads:4.33333333333333	Strand:-
CCACTGAGGATACAACAGCTGGACTGCTTG
>Location:NODE_360870_length_2137_cov_16.065512	Coordinate:1478	Reads:3	Hits:4	Allocated_reads:0.75	Strand:-
CCACTGAGGATACAACAGCTGGACTGCTTT
>Location:NODE_360870_length_2137_cov_16.065512	Coordinate:1479	Reads:1	Hits:3	Allocated_reads:0.333333333333333	Strand:-
AACCACTGAGGATACAACAGCTGGACTGCTT
>Location:NODE_360870_length_2137_cov_16.065512	Coordinate:1479	Reads:3	Hits:3	Allocated_reads:1	Strand:-
ACCACTGAGGATACAACAGCTGGACTGCTT
>Location:NODE_360870_length_2137_cov_16.065512	Coordinate:1479	Reads:1	Hits:3	Allocated_reads:0.333333333333333	Strand:-
ACTGAGGATACAACAGCTGGACTGCTT
>Location:NODE_360870_length_2137_cov_16.065512	Coordinate:1479	Reads:1	Hits:3	Allocated_reads:0.333333333333333	Strand:-
CACTGAGGATACAACAGCTGGACTGCTT
>Location:NODE_360870_length_2137_cov_16.065512	Coordinate:1479	Reads:1	Hits:3	Allocated_reads:0.333333333333333	Strand:-
CCACTGAGGATACAACAGCTAGACTGCTT
>Location:NODE_360870_length_2137_cov_16.065512	Coordinate:1479	Reads:127	Hits:3	Allocated_reads:42.3333333333333	Strand:-
CCACTGAGGATACAACAGCTGGACTGCTT
>Location:NODE_360870_length_2137_cov_16.065512	Coordinate:1479	Reads:1	Hits:3	Allocated_reads:0.333333333333333	Strand:-
GAACCACTGAGGATACAACAGCTGGACTGCTT
>Location:NODE_360870_length_2137_cov_16.065512	Coordinate:1480	Reads:3	Hits:4	Allocated_reads:0.75	Strand:-
AACCACTGAGGATACAACAGCTGGACTGCT
>Location:NODE_360870_length_2137_cov_16.065512	Coordinate:1480	Reads:3	Hits:4	Allocated_reads:0.75	Strand:-
ACCACTGAGGATACAACAGCTGGACTGCT
>Location:NODE_360870_length_2137_cov_16.065512	Coordinate:1480	Reads:1	Hits:4	Allocated_reads:0.25	Strand:-
CACTGAGGATACAACAGCTGGACTGCT
>Location:NODE_360870_length_2137_cov_16.065512	Coordinate:1480	Reads:143	Hits:4	Allocated_reads:35.75	Strand:-
CCACTGAGGATACAACAGCTGGACTGCT
>Location:NODE_360870_length_2137_cov_16.065512	Coordinate:1480	Reads:2	Hits:4	Allocated_reads:0.5	Strand:-
CCACTGAGGATACAACAGCTGGACTGCG
>Location:NODE_360870_length_2137_cov_16.065512	Coordinate:1480	Reads:1	Hits:4	Allocated_reads:0.25	Strand:-
GAACCACTGAGGATACAACAGCTGGACTGCT
>Location:NODE_360870_length_2137_cov_16.065512	Coordinate:1481	Reads:1	Hits:4	Allocated_reads:0.25	Strand:-
AGAAGAACCACTGAGGATACAACAGCTGGACTGC
>Location:NODE_360870_length_2137_cov_16.065512	Coordinate:1481	Reads:1	Hits:4	Allocated_reads:0.25	Strand:-
CACTGAGGATACAACAGCTGGACTGC
>Location:NODE_360870_length_2137_cov_16.065512	Coordinate:1481	Reads:1	Hits:4	Allocated_reads:0.25	Strand:-
CCACTGAGGATACAACAGCTGGACTGT
>Location:NODE_360870_length_2137_cov_16.065512	Coordinate:1481	Reads:42	Hits:4	Allocated_reads:10.5	Strand:-
CCACTGAGGATACAACAGCTGGACTGC
>Location:NODE_360870_length_2137_cov_16.065512	Coordinate:1482	Reads:1	Hits:4	Allocated_reads:0.25	Strand:-
CCACTGAGGATACAACAGCTGGACTG
>Location:NODE_360870_length_2137_cov_16.065512	Coordinate:1483	Reads:1	Hits:4	Allocated_reads:0.25	Strand:-
CCACTGAGGATACAACAGCTGGACT
>Location:NODE_360870_length_2137_cov_16.065512	Coordinate:1483	Reads:1	Hits:4	Allocated_reads:0.25	Strand:-
GAACCACTGAGGATACAACAGCTGGACT
>Location:NODE_360870_length_2137_cov_16.065512	Coordinate:1484	Reads:2	Hits:4	Allocated_reads:0.5	Strand:-
AGAAGAACCACTGAGGATACAACAGCTGGAC
>Location:NODE_360870_length_2137_cov_16.065512	Coordinate:1484	Reads:1	Hits:4	Allocated_reads:0.25	Strand:-
CCACTGAGGATACAACAGCTGGAC
>Location:NODE_360870_length_2137_cov_16.065512	Coordinate:1485	Reads:1	Hits:4	Allocated_reads:0.25	Strand:-
AGAAGAACCACTGAGGATACAACAGCTGGA
>Location:NODE_360870_length_2137_cov_16.065512	Coordinate:1486	Reads:3	Hits:4	Allocated_reads:0.75	Strand:-
AGAAGAACCACTGAGGATACAACAGCTGT
>Location:NODE_360870_length_2137_cov_16.065512	Coordinate:1487	Reads:6	Hits:4	Allocated_reads:1.5	Strand:-
AAGAAGAACCACTGAGGATACAACAGCTG
>Location:NODE_360870_length_2137_cov_16.065512	Coordinate:1487	Reads:1	Hits:4	Allocated_reads:0.25	Strand:-
AGAAGAACCACTGAGGATACAACAGCCG
>Location:NODE_360870_length_2137_cov_16.065512	Coordinate:1487	Reads:1	Hits:4	Allocated_reads:0.25	Strand:-
AGAAGAACCACTGAGGATACAACAGCGG
>Location:NODE_360870_length_2137_cov_16.065512	Coordinate:1487	Reads:1	Hits:4	Allocated_reads:0.25	Strand:-
AGAAGAACCACTGAGGATACAACAGCTT
>Location:NODE_360870_length_2137_cov_16.065512	Coordinate:1487	Reads:1	Hits:4	Allocated_reads:0.25	Strand:-
AGAAGAACCACTGAGGATACCACAGCTG
>Location:NODE_360870_length_2137_cov_16.065512	Coordinate:1487	Reads:1	Hits:4	Allocated_reads:0.25	Strand:-
AGAAGAACCACTGAGGATGCAACAGCTG
>Location:NODE_360870_length_2137_cov_16.065512	Coordinate:1487	Reads:164	Hits:4	Allocated_reads:41	Strand:-
AGAAGAACCACTGAGGATACAACAGCTG
>Location:NODE_360870_length_2137_cov_16.065512	Coordinate:1487	Reads:3	Hits:4	Allocated_reads:0.75	Strand:-
GAAAGAAGAACCACTGAGGATACAACAGCTG
>Location:NODE_360870_length_2137_cov_16.065512	Coordinate:1487	Reads:1	Hits:4	Allocated_reads:0.25	Strand:-
GAAGAACCACTGAGGATACAACAGCTG
>Location:NODE_360870_length_2137_cov_16.065512	Coordinate:1488	Reads:25	Hits:4	Allocated_reads:6.25	Strand:-
AGAAGAACCACTGAGGATACAACAGCT
>Location:NODE_360870_length_2137_cov_16.065512	Coordinate:1488	Reads:1	Hits:4	Allocated_reads:0.25	Strand:+
AGCTGTTGTATCCTCAGTGGTTCTTCT
>Location:NODE_360870_length_2137_cov_16.065512	Coordinate:1488	Reads:1	Hits:4	Allocated_reads:0.25	Strand:-
GAAAGAAGAACCACTGAGGATACAACAGCT
>Location:NODE_360870_length_2137_cov_16.065512	Coordinate:1489	Reads:9	Hits:4	Allocated_reads:2.25	Strand:-
AGAAGAACCACTGAGGATACAACAGC
>Location:NODE_360870_length_2137_cov_16.065512	Coordinate:1489	Reads:1	Hits:4	Allocated_reads:0.25	Strand:-
GAAAGAAGAACCACTGAGGATACAACAGC
>Location:NODE_360870_length_2137_cov_16.065512	Coordinate:1489	Reads:1	Hits:4	Allocated_reads:0.25	Strand:-
GAAGAACCACTGAGGATACAACAGC
>Location:NODE_360870_length_2137_cov_16.065512	Coordinate:1490	Reads:7	Hits:4	Allocated_reads:1.75	Strand:-
AGAAGAACCACTGAGGATACAACAG
>Location:NODE_360870_length_2137_cov_16.065512	Coordinate:1490	Reads:3	Hits:4	Allocated_reads:0.75	Strand:-
GAAAGAAGAACCACTGAGGATACAACAG
>Location:NODE_360870_length_2137_cov_16.065512	Coordinate:1491	Reads:2	Hits:4	Allocated_reads:0.5	Strand:-
GAAAGAAGAACCACTGAGGATACAACA
>Location:NODE_360870_length_2137_cov_16.065512	Coordinate:1492	Reads:1	Hits:4	Allocated_reads:0.25	Strand:+
GTTGTATCCTCAGTGGTTCTTCTTTCTGGT
>Location:NODE_360870_length_2137_cov_16.065512	Coordinate:1494	Reads:1	Hits:4	Allocated_reads:0.25	Strand:+
TGTATCCTCAGTGGTTCTTCTTTCTGG
>Location:NODE_360870_length_2137_cov_16.065512	Coordinate:1494	Reads:2	Hits:4	Allocated_reads:0.5	Strand:+
TGTATCCTCAGTGGTTCTTCTTTCTGGT
>Location:NODE_360870_length_2137_cov_16.065512	Coordinate:1494	Reads:1	Hits:4	Allocated_reads:0.25	Strand:+
TGTATCCTCAGTGGTTCTTCTTTCTGGTA
>Location:NODE_360870_length_2137_cov_16.065512	Coordinate:1498	Reads:1	Hits:4	Allocated_reads:0.25	Strand:+
TCCTCAGTGGTTCTTCTTTCTGGT
>Location:NODE_360870_length_2137_cov_16.065512	Coordinate:1498	Reads:1	Hits:4	Allocated_reads:0.25	Strand:+
TCCTCAGTGGTTCTTCTTTCTGGTA
>Location:NODE_360870_length_2137_cov_16.065512	Coordinate:1498	Reads:4	Hits:4	Allocated_reads:1	Strand:+
TCCTCAGTGGTTCTTCTTTCTGGTAC
>Location:NODE_360870_length_2137_cov_16.065512	Coordinate:1498	Reads:9	Hits:4	Allocated_reads:2.25	Strand:+
TCCTCAGTGGTTCTTCTTTCTGGTACA
>Location:NODE_360870_length_2137_cov_16.065512	Coordinate:1499	Reads:1	Hits:4	Allocated_reads:0.25	Strand:-
TGTACCAGAAAGAAGAACCACTGAGG
>Location:NODE_360870_length_2137_cov_16.065512	Coordinate:1543	Reads:1	Hits:1	Allocated_reads:1	Strand:+
CTAGGCAGTGCATCTTGAATATCTGAATC
>Location:NODE_360870_length_2137_cov_16.065512	Coordinate:1551	Reads:1	Hits:3	Allocated_reads:0.333333333333333	Strand:+
TGCATCTTGAATATCTGCATCAGCAGTG
>Location:NODE_360870_length_2137_cov_16.065512	Coordinate:1557	Reads:1	Hits:3	Allocated_reads:0.333333333333333	Strand:-
AGACGGAACATGACACTGCTGATGCAGATATTCAA
>Location:NODE_360870_length_2137_cov_16.065512	Coordinate:1558	Reads:1	Hits:3	Allocated_reads:0.333333333333333	Strand:-
AGACGGAACATGACACTGCTGATGCAGATATTCA
>Location:NODE_360870_length_2137_cov_16.065512	Coordinate:1558	Reads:1	Hits:3	Allocated_reads:0.333333333333333	Strand:-
GACGGAACATGACACTGCTGATGCAGATATTCA
>Location:NODE_360870_length_2137_cov_16.065512	Coordinate:1559	Reads:1	Hits:3	Allocated_reads:0.333333333333333	Strand:-
AGACGGAACATGACACTGCTGATGCAGATATTC
>Location:NODE_360870_length_2137_cov_16.065512	Coordinate:1560	Reads:1	Hits:3	Allocated_reads:0.333333333333333	Strand:-
AGACGGAACATGACACTGCTGATGCACATATT
>Location:NODE_360870_length_2137_cov_16.065512	Coordinate:1560	Reads:74	Hits:3	Allocated_reads:24.6666666666667	Strand:-
AGACGGAACATGACACTGCTGATGCAGATATT
>Location:NODE_360870_length_2137_cov_16.065512	Coordinate:1560	Reads:2	Hits:3	Allocated_reads:0.666666666666667	Strand:-
CGGAACATGACACTGCTGATGCAGATATT
>Location:NODE_360870_length_2137_cov_16.065512	Coordinate:1560	Reads:2	Hits:3	Allocated_reads:0.666666666666667	Strand:-
GACGGAACATGACACTGCTGATGCAGATATT
>Location:NODE_360870_length_2137_cov_16.065512	Coordinate:1561	Reads:19	Hits:3	Allocated_reads:6.33333333333333	Strand:-
AGACGGAACATGACACTGCTGATGCAGATAT
>Location:NODE_360870_length_2137_cov_16.065512	Coordinate:1562	Reads:1	Hits:3	Allocated_reads:0.333333333333333	Strand:-
ACGGAACATGACACTGCTGATGCAGATA
>Location:NODE_360870_length_2137_cov_16.065512	Coordinate:1562	Reads:1	Hits:4	Allocated_reads:0.25	Strand:-
AGACGGAACATGACACTGCTGATACAGATA
>Location:NODE_360870_length_2137_cov_16.065512	Coordinate:1562	Reads:1	Hits:3	Allocated_reads:0.333333333333333	Strand:-
AGACGGAACATGACACTGCTGATGCAGAAC
>Location:NODE_360870_length_2137_cov_16.065512	Coordinate:1562	Reads:106	Hits:3	Allocated_reads:35.3333333333333	Strand:-
AGACGGAACATGACACTGCTGATGCAGATA
>Location:NODE_360870_length_2137_cov_16.065512	Coordinate:1562	Reads:3	Hits:3	Allocated_reads:1	Strand:-
AGACGGAACATGACACTGCTGATGCAGATT
>Location:NODE_360870_length_2137_cov_16.065512	Coordinate:1562	Reads:1	Hits:3	Allocated_reads:0.333333333333333	Strand:-
GACGGAACATGACACTGCTGATGCAGATA
>Location:NODE_360870_length_2137_cov_16.065512	Coordinate:1563	Reads:3	Hits:3	Allocated_reads:1	Strand:-
AGACGGAACATGACACTGCTGATGCAGAA
>Location:NODE_360870_length_2137_cov_16.065512	Coordinate:1563	Reads:60	Hits:3	Allocated_reads:20	Strand:-
AGACGGAACATGACACTGCTGATGCAGAT
>Location:NODE_360870_length_2137_cov_16.065512	Coordinate:1564	Reads:1	Hits:3	Allocated_reads:0.333333333333333	Strand:-
AGACGGAACATGACACTGCTGATGCAGG
>Location:NODE_360870_length_2137_cov_16.065512	Coordinate:1564	Reads:1	Hits:3	Allocated_reads:0.333333333333333	Strand:-
AGACGGAACATGACACTGCTGATGCGCA
>Location:NODE_360870_length_2137_cov_16.065512	Coordinate:1564	Reads:2	Hits:4	Allocated_reads:0.5	Strand:-
AGACGGAACATGACACTGCTGATCCAGA
>Location:NODE_360870_length_2137_cov_16.065512	Coordinate:1564	Reads:714	Hits:3	Allocated_reads:238	Strand:-
AGACGGAACATGACACTGCTGATGCAGA
>Location:NODE_360870_length_2137_cov_16.065512	Coordinate:1564	Reads:5	Hits:3	Allocated_reads:1.66666666666667	Strand:-
GACGGAACATGACACTGCTGATGCAGA
>Location:NODE_360870_length_2137_cov_16.065512	Coordinate:1565	Reads:1	Hits:3	Allocated_reads:0.333333333333333	Strand:-
AGACGGAACATGACACTGCTGATGCAA
>Location:NODE_360870_length_2137_cov_16.065512	Coordinate:1565	Reads:15	Hits:3	Allocated_reads:5	Strand:-
AGACGGAACATGACACTGCTGATGCAG
>Location:NODE_360870_length_2137_cov_16.065512	Coordinate:1566	Reads:1	Hits:3	Allocated_reads:0.333333333333333	Strand:-
AGACGGAACATGACACTGCTGATGCG
>Location:NODE_360870_length_2137_cov_16.065512	Coordinate:1566	Reads:1	Hits:3	Allocated_reads:0.333333333333333	Strand:-
AGACGGAACATGACACTGCTGATGCT
>Location:NODE_360870_length_2137_cov_16.065512	Coordinate:1566	Reads:102	Hits:3	Allocated_reads:34	Strand:-
AGACGGAACATGACACTGCTGATGCA
>Location:NODE_360870_length_2137_cov_16.065512	Coordinate:1566	Reads:2	Hits:3	Allocated_reads:0.666666666666667	Strand:-
GACGGAACATGACACTGCTGATGCA
>Location:NODE_360870_length_2137_cov_16.065512	Coordinate:1566	Reads:1	Hits:3	Allocated_reads:0.333333333333333	Strand:-
GAGACGGAACATGACACTGCTGATGCA
>Location:NODE_360870_length_2137_cov_16.065512	Coordinate:1567	Reads:8	Hits:3	Allocated_reads:2.66666666666667	Strand:-
AGACGGAACATGACACTGCTGATGC
>Location:NODE_360870_length_2137_cov_16.065512	Coordinate:1568	Reads:1	Hits:3	Allocated_reads:0.333333333333333	Strand:-
AGACGGAACATGACACTGCTGATG
>Location:NODE_360870_length_2137_cov_16.065512	Coordinate:1582	Reads:1	Hits:1	Allocated_reads:1	Strand:+
TGTTCCGTCTCAATTATCTGATTACTTGT
>Location:NODE_360870_length_2137_cov_16.065512	Coordinate:1582	Reads:2	Hits:1	Allocated_reads:2	Strand:+
TGTTCCGTCTCAATTATCTGATTACTTGTC
>Location:NODE_360870_length_2137_cov_16.065512	Coordinate:1582	Reads:1	Hits:1	Allocated_reads:1	Strand:+
TGTTCCGTCTCAATTATCTGATTACTTGTCT
>Location:NODE_360870_length_2137_cov_16.065512	Coordinate:1585	Reads:1	Hits:1	Allocated_reads:1	Strand:+
TCCGTCTCAATTATCTGATTACTTGTCTC
>Location:NODE_360870_length_2137_cov_16.065512	Coordinate:1608	Reads:1	Hits:15	Allocated_reads:0.0666666666666667	Strand:+
TGTCTCAGCTAAACTATGGACACGAA
>Location:NODE_360870_length_2137_cov_16.065512	Coordinate:1610	Reads:2	Hits:15	Allocated_reads:0.133333333333333	Strand:+
TCTCAGCTAAACTATGGACACGCACA
>Location:NODE_360870_length_2137_cov_16.065512	Coordinate:1610	Reads:3	Hits:15	Allocated_reads:0.2	Strand:+
TCTCAGCTAAACTATGGACACGCACACA
>Location:NODE_360870_length_2137_cov_16.065512	Coordinate:1610	Reads:1	Hits:14	Allocated_reads:0.0714285714285714	Strand:+
TCTCAGCTAAACTATGGACACGAACACACA
>Location:NODE_360870_length_2137_cov_16.065512	Coordinate:1610	Reads:3	Hits:14	Allocated_reads:0.214285714285714	Strand:+
TCTCAGCTAAACTATGGACACGCACACACA
>Location:NODE_360870_length_2137_cov_16.065512	Coordinate:1614	Reads:1	Hits:7	Allocated_reads:0.142857142857143	Strand:+
AGCTAAACTATGGACACGCACACACACA
>Location:NODE_360870_length_2137_cov_16.065512	Coordinate:1629	Reads:1	Hits:16	Allocated_reads:0.0625	Strand:-
TATCAGTGTAAGTGTGTGTGTGTGCGT
>Location:NODE_360870_length_2137_cov_16.065512	Coordinate:1646	Reads:1	Hits:32	Allocated_reads:0.03125	Strand:+
TACACTGATAAGCACTCACTCATCC
>Location:NODE_360870_length_2137_cov_16.065512	Coordinate:1646	Reads:1	Hits:24	Allocated_reads:0.0416666666666667	Strand:+
TACACTGATAAGCACTCACTCATCCCCCC
>Location:NODE_360870_length_2137_cov_16.065512	Coordinate:1646	Reads:2	Hits:23	Allocated_reads:0.0869565217391304	Strand:+
TACACTGATAAGCACTCACTCATCCCCCCT
>Location:NODE_360870_length_2137_cov_16.065512	Coordinate:1671	Reads:1	Hits:33	Allocated_reads:0.0303030303030303	Strand:-
AAGCATCGAAGGCGTTGGGAAGGGAGGGG
>Location:NODE_360870_length_2137_cov_16.065512	Coordinate:1674	Reads:1	Hits:37	Allocated_reads:0.027027027027027	Strand:-
AAGCATCGAAGGCGTTGGAAAGGGAG
>Location:NODE_360870_length_2137_cov_16.065512	Coordinate:1675	Reads:4	Hits:36	Allocated_reads:0.111111111111111	Strand:-
CAAGCATCGAAGGCGTTGGAAAGGGA
>Location:NODE_360870_length_2137_cov_16.065512	Coordinate:1676	Reads:1	Hits:40	Allocated_reads:0.025	Strand:-
AAGCATCGAAGGCGTTGGAAAGGG
>Location:NODE_360870_length_2137_cov_16.065512	Coordinate:1676	Reads:1	Hits:37	Allocated_reads:0.027027027027027	Strand:-
CAAGCATCGAAGGCGTTGGAAAGGG
>Location:NODE_360870_length_2137_cov_16.065512	Coordinate:1684	Reads:2	Hits:24	Allocated_reads:0.0833333333333333	Strand:-
TCCCCGGTAGGGCACAAGCATCGAAGGCGTT
>Location:NODE_360870_length_2137_cov_16.065512	Coordinate:1686	Reads:1	Hits:27	Allocated_reads:0.037037037037037	Strand:+
CGCCTTCGATGCTTGTGCCCTACC
>Location:NODE_360870_length_2137_cov_16.065512	Coordinate:1686	Reads:1	Hits:25	Allocated_reads:0.04	Strand:+
CGCCTTCGATGCTTGTGCCCTACCGGGGA
>Location:NODE_360870_length_2137_cov_16.065512	Coordinate:1690	Reads:1	Hits:26	Allocated_reads:0.0384615384615385	Strand:+
TTCGATGCTTGTGCCCTACCGGGGAAGAT
>Location:NODE_360870_length_2137_cov_16.065512	Coordinate:1691	Reads:2	Hits:29	Allocated_reads:0.0689655172413793	Strand:+
TCGATGCTTGTGCCCTACCGGGGA
>Location:NODE_360870_length_2137_cov_16.065512	Coordinate:1691	Reads:1	Hits:26	Allocated_reads:0.0384615384615385	Strand:+
TCGATGCTTGTGCCCTACCGGGGAAGAT
>Location:NODE_360870_length_2137_cov_16.065512	Coordinate:1691	Reads:3	Hits:9	Allocated_reads:0.333333333333333	Strand:+
TCGATGCTTGTGCCCTACCGGGGAAGATA
>Location:NODE_360870_length_2137_cov_16.065512	Coordinate:1701	Reads:2	Hits:8	Allocated_reads:0.25	Strand:-
TCCAGTTGACTGCTATCTTCCCCGGTAGGGCA
>Location:NODE_360870_length_2137_cov_16.065512	Coordinate:1708	Reads:1	Hits:9	Allocated_reads:0.111111111111111	Strand:-
TCCAGTTGACTGCTATCTTCCCCGG
>Location:NODE_360870_length_2137_cov_16.065512	Coordinate:1723	Reads:1	Hits:6	Allocated_reads:0.166666666666667	Strand:+
GTCAACTGGACCAGCACAGATGCTGC
>Location:NODE_360870_length_2137_cov_16.065512	Coordinate:1732	Reads:2	Hits:3	Allocated_reads:0.666666666666667	Strand:-
GCATCCGGTCCTGCAGCATCTGTGCTGGT
>Location:NODE_360870_length_2137_cov_16.065512	Coordinate:1733	Reads:1	Hits:3	Allocated_reads:0.333333333333333	Strand:-
CGCATCCGGTCCTGCAGCATCTGTGCTGG
>Location:NODE_360870_length_2137_cov_16.065512	Coordinate:1745	Reads:1	Hits:35	Allocated_reads:0.0285714285714286	Strand:-
TGTAGACAGCGCATCCGGTCCTGCAG
>Location:NODE_360870_length_2137_cov_16.065512	Coordinate:1756	Reads:2	Hits:20	Allocated_reads:0.1	Strand:-
TAAGAGAGAGCCGGTGTAGACAGCGCATC
>Location:NODE_360870_length_2137_cov_16.065512	Coordinate:1757	Reads:1	Hits:20	Allocated_reads:0.05	Strand:-
TAAGAGAGAGCCGGTGTAGACAGCGCAC
>Location:NODE_360870_length_2137_cov_16.065512	Coordinate:1758	Reads:1	Hits:22	Allocated_reads:0.0454545454545455	Strand:-
TAAGAGAGAGCCGGTGTAGACAGAGCA
>Location:NODE_360870_length_2137_cov_16.065512	Coordinate:1758	Reads:2	Hits:20	Allocated_reads:0.1	Strand:-
TAAGAGAGAGCCGGTGTAGACAGCGCA
>Location:NODE_360870_length_2137_cov_16.065512	Coordinate:1759	Reads:6	Hits:20	Allocated_reads:0.3	Strand:-
TAAGAGAGAGCCGGTGTAGACAGCGC
>Location:NODE_360870_length_2137_cov_16.065512	Coordinate:1760	Reads:1	Hits:20	Allocated_reads:0.05	Strand:-
TAAGAGAGAGCCGGTGTAGACAGCG
>Location:NODE_360870_length_2137_cov_16.065512	Coordinate:1761	Reads:1	Hits:25	Allocated_reads:0.04	Strand:-
TAAGAGAGAGCCGGTGTAGACAGC
>Location:NODE_360870_length_2137_cov_16.065512	Coordinate:1763	Reads:1	Hits:22	Allocated_reads:0.0454545454545455	Strand:+
TGTCTACACCGGCTCTCTCTTACCCTTT
>Location:NODE_360870_length_2137_cov_16.065512	Coordinate:1767	Reads:1	Hits:21	Allocated_reads:0.0476190476190476	Strand:+
TACACCGGCTCTCTCTTACCCTTTACCC
>Location:NODE_360870_length_2137_cov_16.065512	Coordinate:1786	Reads:1	Hits:28	Allocated_reads:0.0357142857142857	Strand:-
AGACAAGCAACAGGGGCGGGTAAAGG
>Location:NODE_360870_length_2137_cov_16.065512	Coordinate:1786	Reads:1	Hits:28	Allocated_reads:0.0357142857142857	Strand:+
CCTTTACCCGCCCCTGTTGCTTGTCT
>Location:NODE_360870_length_2137_cov_16.065512	Coordinate:1799	Reads:1	Hits:41	Allocated_reads:0.024390243902439	Strand:-
CACCATAGAAACACAAGACAAGCAACAG
>Location:NODE_360870_length_2137_cov_16.065512	Coordinate:1800	Reads:2	Hits:41	Allocated_reads:0.0487804878048781	Strand:+
TGTTGCTTGTCTTGTGTTTCTATGGT
>Location:NODE_360870_length_2137_cov_16.065512	Coordinate:1801	Reads:1	Hits:35	Allocated_reads:0.0285714285714286	Strand:+
GTTGCTTGTCTTGTGTTTCTATGATGTATT
>Location:NODE_360870_length_2137_cov_16.065512	Coordinate:1802	Reads:1	Hits:42	Allocated_reads:0.0238095238095238	Strand:+
TTGCTTGTCTTGTGTTTCTATGGTGT
>Location:NODE_360870_length_2137_cov_16.065512	Coordinate:1802	Reads:1	Hits:39	Allocated_reads:0.0256410256410256	Strand:+
TTGCTTGTCTTGTGTTTCTATGGTGTA
>Location:NODE_360870_length_2137_cov_16.065512	Coordinate:1802	Reads:1	Hits:38	Allocated_reads:0.0263157894736842	Strand:+
TTGCTTGTCTTGTGTTTCTATGGTGTAT
>Location:NODE_360870_length_2137_cov_16.065512	Coordinate:1802	Reads:1	Hits:37	Allocated_reads:0.027027027027027	Strand:+
TTGCTTGTCTTGTGTTTCTATGGTGTATT
>Location:NODE_360870_length_2137_cov_16.065512	Coordinate:1803	Reads:1	Hits:39	Allocated_reads:0.0256410256410256	Strand:+
TGCTTGTCTTGTGTTTCTATGGTGTATT
>Location:NODE_360870_length_2137_cov_16.065512	Coordinate:1803	Reads:1	Hits:39	Allocated_reads:0.0256410256410256	Strand:+
TGCTTGTCTTGTGTTTCTATGGTGTATTG
>Location:NODE_360870_length_2137_cov_16.065512	Coordinate:1806	Reads:2	Hits:40	Allocated_reads:0.05	Strand:+
TTGTCTTGTGTTTCTATGGTGTATT
>Location:NODE_360870_length_2137_cov_16.065512	Coordinate:1806	Reads:1	Hits:35	Allocated_reads:0.0285714285714286	Strand:+
TTGTCTTGTGTTTCTATGGTGTATTGAT
>Location:NODE_360870_length_2137_cov_16.065512	Coordinate:1806	Reads:2	Hits:34	Allocated_reads:0.0588235294117647	Strand:+
TTGTCTTGTGTTTCTATGGTGTATTGATAGT
>Location:NODE_360870_length_2137_cov_16.065512	Coordinate:1807	Reads:1	Hits:41	Allocated_reads:0.024390243902439	Strand:+
TGTCTTGTGTTTCTATGGTGTATTGA
>Location:NODE_360870_length_2137_cov_16.065512	Coordinate:1807	Reads:1	Hits:35	Allocated_reads:0.0285714285714286	Strand:+
TGTCTTGTGTTTCTATGGTGTATTGATA
>Location:NODE_360870_length_2137_cov_16.065512	Coordinate:1807	Reads:1	Hits:35	Allocated_reads:0.0285714285714286	Strand:+
TGTCTTGTGTTTCTATGGTGTATTGATT
>Location:NODE_360870_length_2137_cov_16.065512	Coordinate:1807	Reads:2	Hits:34	Allocated_reads:0.0588235294117647	Strand:+
TGTCTTGTGTTTCTATGGTGTATTGATAGT
>Location:NODE_360870_length_2137_cov_16.065512	Coordinate:1812	Reads:1	Hits:38	Allocated_reads:0.0263157894736842	Strand:+
TGTGTTTCTATGGTGTATTGATAGT
>Location:NODE_360870_length_2137_cov_16.065512	Coordinate:1817	Reads:1	Hits:39	Allocated_reads:0.0256410256410256	Strand:+
TTCTATGGTGTATTGATAGTCATGTGC
>Location:NODE_360870_length_2137_cov_16.065512	Coordinate:1817	Reads:1	Hits:39	Allocated_reads:0.0256410256410256	Strand:+
TTCTATGGTGTATTGATAGTCATGTGCT
>Location:NODE_360870_length_2137_cov_16.065512	Coordinate:1817	Reads:3	Hits:39	Allocated_reads:0.0769230769230769	Strand:+
TTCTATGGTGTATTGATAGTCATGTGCTTT
>Location:NODE_360870_length_2137_cov_16.065512	Coordinate:1828	Reads:1	Hits:32	Allocated_reads:0.03125	Strand:+
ATTGATAGTCATGTGCTTTTTGTGCTGAG
>Location:NODE_360870_length_2137_cov_16.065512	Coordinate:1829	Reads:1	Hits:38	Allocated_reads:0.0263157894736842	Strand:+
TTGATAGTCATGTGCTTTTTGTGC
>Location:NODE_360870_length_2137_cov_16.065512	Coordinate:1829	Reads:1	Hits:36	Allocated_reads:0.0277777777777778	Strand:+
TTGATAGTCATGTGCTTTTTGTGCTG
>Location:NODE_360870_length_2137_cov_16.065512	Coordinate:1829	Reads:1	Hits:32	Allocated_reads:0.03125	Strand:+
TTGATAGTCATGTGCTTTTTGTGCTGAGGT
>Location:NODE_360870_length_2137_cov_16.065512	Coordinate:1833	Reads:1	Hits:31	Allocated_reads:0.032258064516129	Strand:+
TAGTCATGTGCTTTTTGTGCTGAGGTGTT
>Location:NODE_360870_length_2137_cov_16.065512	Coordinate:1839	Reads:1	Hits:24	Allocated_reads:0.0416666666666667	Strand:+
TGTGCTTTTTGTGCTGAGGTGTTTTTTCTGT
>Location:NODE_360870_length_2137_cov_16.065512	Coordinate:1842	Reads:1	Hits:26	Allocated_reads:0.0384615384615385	Strand:-
ATAACAGAAAAAACACCTCAGCACAAAAAGC
>Location:NODE_360870_length_2137_cov_16.065512	Coordinate:1844	Reads:1	Hits:26	Allocated_reads:0.0384615384615385	Strand:+
TTTTTGTGCTGAGGTGTTTTTTCTGT
>Location:NODE_360870_length_2137_cov_16.065512	Coordinate:1846	Reads:1	Hits:31	Allocated_reads:0.032258064516129	Strand:-
GATAACAGAAAAAACACCTCAGCACAAA
>Location:NODE_360870_length_2137_cov_16.065512	Coordinate:1851	Reads:1	Hits:31	Allocated_reads:0.032258064516129	Strand:-
TTTGATAACAGAAAAAACACCTCAGC
>Location:NODE_360870_length_2137_cov_16.065512	Coordinate:1853	Reads:1	Hits:32	Allocated_reads:0.03125	Strand:+
TGAGGTGTTTTTTCTGTTATCAAACTGTTC
>Location:NODE_360870_length_2137_cov_16.065512	Coordinate:1863	Reads:3	Hits:44	Allocated_reads:0.0681818181818182	Strand:+
TTTCTGTTATCAAACTGTTCTCCCACT
>Location:NODE_360870_length_2137_cov_16.065512	Coordinate:1863	Reads:2	Hits:42	Allocated_reads:0.0476190476190476	Strand:+
TTTCTGTTATCAAACTGTTCTCCCACTAGGA
>Location:NODE_360870_length_2137_cov_16.065512	Coordinate:1864	Reads:1	Hits:45	Allocated_reads:0.0222222222222222	Strand:+
TTCTGTTATCAAACTGTTCTCCCAC
>Location:NODE_360870_length_2137_cov_16.065512	Coordinate:1864	Reads:13	Hits:44	Allocated_reads:0.295454545454545	Strand:+
TTCTGTTATCAAACTGTTCTCCCACT
>Location:NODE_360870_length_2137_cov_16.065512	Coordinate:1864	Reads:1	Hits:43	Allocated_reads:0.0232558139534884	Strand:+
TTCTGTTATCAAACTGTTCTCCCACTA
>Location:NODE_360870_length_2137_cov_16.065512	Coordinate:1864	Reads:1	Hits:44	Allocated_reads:0.0227272727272727	Strand:+
TTCTGTTATCAAACTGTTCTCCCACTT
>Location:NODE_360870_length_2137_cov_16.065512	Coordinate:1864	Reads:2	Hits:43	Allocated_reads:0.0465116279069767	Strand:+
TTCTGTTATCAAACTGTTCTCCCACTAG
>Location:NODE_360870_length_2137_cov_16.065512	Coordinate:1864	Reads:2	Hits:42	Allocated_reads:0.0476190476190476	Strand:+
TTCTGTTATCAAACTGTTCTCCCACTAGG
>Location:NODE_360870_length_2137_cov_16.065512	Coordinate:1864	Reads:1	Hits:42	Allocated_reads:0.0238095238095238	Strand:+
TTCTGTTATCAAACTGTTCTCCCACTAGGA
>Location:NODE_360870_length_2137_cov_16.065512	Coordinate:1864	Reads:3	Hits:39	Allocated_reads:0.0769230769230769	Strand:+
TTCTGTTATCAAACTGTTCTCCCACTAGGAGCT
>Location:NODE_360870_length_2137_cov_16.065512	Coordinate:1865	Reads:3	Hits:46	Allocated_reads:0.0652173913043478	Strand:+
TCTGTTATCAAACTGTTCTCCCACT
>Location:NODE_360870_length_2137_cov_16.065512	Coordinate:1865	Reads:3	Hits:44	Allocated_reads:0.0681818181818182	Strand:+
TCTGTTATCAAACTGTTCTCCCACTAGG
>Location:NODE_360870_length_2137_cov_16.065512	Coordinate:1865	Reads:1	Hits:44	Allocated_reads:0.0227272727272727	Strand:+
TCTGTTATCAAACTGTTCTCCCACTAGGA
>Location:NODE_360870_length_2137_cov_16.065512	Coordinate:1865	Reads:1	Hits:41	Allocated_reads:0.024390243902439	Strand:+
TCTGTTATCAAACTGTTCTCCCACTAGGAGC
>Location:NODE_360870_length_2137_cov_16.065512	Coordinate:1865	Reads:1	Hits:41	Allocated_reads:0.024390243902439	Strand:+
TCTGTTATCAAACTGTTCTCCCACTAGGAGCT
>Location:NODE_360870_length_2137_cov_16.065512	Coordinate:1867	Reads:2	Hits:46	Allocated_reads:0.0434782608695652	Strand:+
TGTTATCAAACTGTTCTCCCACTA
>Location:NODE_360870_length_2137_cov_16.065512	Coordinate:1867	Reads:1	Hits:46	Allocated_reads:0.0217391304347826	Strand:+
TGTTATCAAACTGTTCTCCCACTAG
>Location:NODE_360870_length_2137_cov_16.065512	Coordinate:1867	Reads:4	Hits:45	Allocated_reads:0.0888888888888889	Strand:+
TGTTATCAAACTGTTCTCCCACTAGG
>Location:NODE_360870_length_2137_cov_16.065512	Coordinate:1867	Reads:1	Hits:45	Allocated_reads:0.0222222222222222	Strand:+
TGTTATCAAACTGTTCTCCCACTAGGA
>Location:NODE_360870_length_2137_cov_16.065512	Coordinate:1867	Reads:5	Hits:42	Allocated_reads:0.119047619047619	Strand:+
TGTTATCAAACTGTTCTCCCACTAGGAGC
>Location:NODE_360870_length_2137_cov_16.065512	Coordinate:1867	Reads:21	Hits:42	Allocated_reads:0.5	Strand:+
TGTTATCAAACTGTTCTCCCACTAGGAGCT
>Location:NODE_360870_length_2137_cov_16.065512	Coordinate:1869	Reads:2	Hits:44	Allocated_reads:0.0454545454545455	Strand:+
TTATCAAACTGTTCTCCCACTAGGAGC
>Location:NODE_360870_length_2137_cov_16.065512	Coordinate:1870	Reads:10	Hits:44	Allocated_reads:0.227272727272727	Strand:+
TATCAAACTGTTCTCCCACTAGGAGC
>Location:NODE_360870_length_2137_cov_16.065512	Coordinate:1870	Reads:3	Hits:44	Allocated_reads:0.0681818181818182	Strand:+
TATCAAACTGTTCTCCCACTAGGAGCT
>Location:NODE_360870_length_2137_cov_16.065512	Coordinate:1870	Reads:1	Hits:47	Allocated_reads:0.0212765957446809	Strand:-
TCCTAGTGGGAGAACAGTTTGATA
>Location:NODE_360870_length_2137_cov_16.065512	Coordinate:1888	Reads:1	Hits:43	Allocated_reads:0.0232558139534884	Strand:-
ACTCCACTCAGACTGAGCTCCTAG
>Location:NODE_360870_length_2137_cov_16.065512	Coordinate:1891	Reads:1	Hits:23	Allocated_reads:0.0434782608695652	Strand:-
GAGAAAAAAAACTCCACTCAGACTGAGCACC
>Location:NODE_360870_length_2137_cov_16.065512	Coordinate:1930	Reads:1	Hits:7	Allocated_reads:0.142857142857143	Strand:+
ACCTCATGTAGTGTATTTTCGTTGTTTTTT
>Location:NODE_360870_length_2137_cov_16.065512	Coordinate:1935	Reads:1	Hits:6	Allocated_reads:0.166666666666667	Strand:+
ATGTAGTGTATTTTCGTTGTTTTTTCC
>Location:NODE_360870_length_2137_cov_16.065512	Coordinate:1935	Reads:1	Hits:6	Allocated_reads:0.166666666666667	Strand:+
ATGTAGTGTATTTTCGTTGTTTTTTCCTATC
>Location:NODE_360870_length_2137_cov_16.065512	Coordinate:1936	Reads:1	Hits:6	Allocated_reads:0.166666666666667	Strand:+
TGTAGTGTATTTTCGTTGTTTTTTCCTATC
>Location:NODE_360870_length_2137_cov_16.065512	Coordinate:1947	Reads:1	Hits:10	Allocated_reads:0.1	Strand:+
TTCGTTGTTTTTTCCTATCAGCCTACCT
>Location:NODE_360870_length_2137_cov_16.065512	Coordinate:1976	Reads:6	Hits:14	Allocated_reads:0.428571428571429	Strand:-
AAACATCACATTGGGCAGACATGTCAGA
>Location:NODE_360870_length_2137_cov_16.065512	Coordinate:1976	Reads:1	Hits:14	Allocated_reads:0.0714285714285714	Strand:-
AACATCACATTGGGCAGACATGTCAGA
>Location:NODE_360870_length_2137_cov_16.065512	Coordinate:1983	Reads:1	Hits:14	Allocated_reads:0.0714285714285714	Strand:-
TTACACAAACATCACATTGGGCAGACA
>Location:NODE_360870_length_2137_cov_16.065512	Coordinate:1985	Reads:1	Hits:14	Allocated_reads:0.0714285714285714	Strand:-
TTACACAAACATCACATTGGGCAGA
>Location:NODE_360870_length_2137_cov_16.065512	Coordinate:1993	Reads:1	Hits:61	Allocated_reads:0.0163934426229508	Strand:+
ATGTGATGTTTGTGTAAAGTTGGTCAGAA
>Location:NODE_360870_length_2137_cov_16.065512	Coordinate:1994	Reads:3	Hits:68	Allocated_reads:0.0441176470588235	Strand:+
TGTGATGTTTGTGTAAAGTTGGTC
>Location:NODE_360870_length_2137_cov_16.065512	Coordinate:1994	Reads:1	Hits:65	Allocated_reads:0.0153846153846154	Strand:+
TGTGATGTTTGTGTAAAGTTGGTCA
>Location:NODE_360870_length_2137_cov_16.065512	Coordinate:1994	Reads:2	Hits:63	Allocated_reads:0.0317460317460317	Strand:+
TGTGATGTTTGTGTAAAGTTGGTCAGA
>Location:NODE_360870_length_2137_cov_16.065512	Coordinate:1994	Reads:5	Hits:62	Allocated_reads:0.0806451612903226	Strand:+
TGTGATGTTTGTGTAAAGTTGGTCAGAA
>Location:NODE_360870_length_2137_cov_16.065512	Coordinate:2024	Reads:1	Hits:70	Allocated_reads:0.0142857142857143	Strand:+
TTCCTTTGTAAGTGCGCATGCGCCATT
>Location:NODE_360870_length_2137_cov_16.065512	Coordinate:2024	Reads:1	Hits:70	Allocated_reads:0.0142857142857143	Strand:+
TTCCTTTGTAAGTGCGCATGCGCCATTA
>Location:NODE_360870_length_2137_cov_16.065512	Coordinate:2039	Reads:1	Hits:89	Allocated_reads:0.0112359550561798	Strand:-
TACAGCAGGCAGCACGCTAATGGCGCATGC
>Location:NODE_360870_length_2137_cov_16.065512	Coordinate:2049	Reads:1	Hits:95	Allocated_reads:0.0105263157894737	Strand:-
TAGGGTTACAGCAGGCAGCACGCTAC
>Location:NODE_360870_length_2137_cov_16.065512	Coordinate:2049	Reads:1	Hits:98	Allocated_reads:0.0102040816326531	Strand:+
TTAGCGTGCTGCCTGCTGTAACCCT
>Location:NODE_360870_length_2137_cov_16.065512	Coordinate:2050	Reads:1	Hits:99	Allocated_reads:0.0101010101010101	Strand:+
TAGCGTGCTGCCTGCTGTAACCCT
>Location:NODE_360870_length_2137_cov_16.065512	Coordinate:2058	Reads:1	Hits:29	Allocated_reads:0.0344827586206897	Strand:+
TGCCTGCTGTAACCCTAATTTCCCTCGGGA
>Location:NODE_360870_length_2137_cov_16.065512	Coordinate:2058	Reads:1	Hits:29	Allocated_reads:0.0344827586206897	Strand:+
TGCCTGCTGTAACCCTAATTTCCCTCGGGAT
>Location:NODE_360870_length_2137_cov_16.065512	Coordinate:2141	Reads:1	Hits:3	Allocated_reads:0.333333333333333	Strand:+
CTTCATCATCAATAGATAAATCTTTGTA
>Location:NODE_360870_length_2137_cov_16.065512	Coordinate:2141	Reads:1	Hits:3	Allocated_reads:0.333333333333333	Strand:+
CTTCATCATCAATAGATACATCTTTGTA
>Location:NODE_360870_length_2137_cov_16.065512	Coordinate:2141	Reads:1	Hits:3	Allocated_reads:0.333333333333333	Strand:+
CTTCATCATCAATAGATAAATCTTTGTATTCTG
>Location:NODE_360870_length_2137_cov_16.065512	Coordinate:2142	Reads:1	Hits:3	Allocated_reads:0.333333333333333	Strand:+
TTCATCATCAATAGATACATCTTT
>Location:NODE_360870_length_2137_cov_16.065512	Coordinate:2142	Reads:1	Hits:3	Allocated_reads:0.333333333333333	Strand:+
TTCATCATCAATAGATACATCTTTGT
>Location:NODE_360870_length_2137_cov_16.065512	Coordinate:2142	Reads:6	Hits:3	Allocated_reads:2	Strand:+
TTCATCATCAATAGATACATCTTTGTA
>Location:NODE_360870_length_2137_cov_16.065512	Coordinate:2142	Reads:2	Hits:3	Allocated_reads:0.666666666666667	Strand:+
TTCATCATCAATAGATACATCTTTGTAT
>Location:NODE_360870_length_2137_cov_16.065512	Coordinate:2142	Reads:6	Hits:3	Allocated_reads:2	Strand:+
TTCATCATCAATAGATACATCTTTGTATT
>Location:NODE_360870_length_2137_cov_16.065512	Coordinate:2142	Reads:17	Hits:3	Allocated_reads:5.66666666666667	Strand:+
TTCATCATCAATAGATACATCTTTGTATTC
>Location:NODE_360870_length_2137_cov_16.065512	Coordinate:2142	Reads:7	Hits:3	Allocated_reads:2.33333333333333	Strand:+
TTCATCATCAATAGATACATCTTTGTATTCT
>Location:NODE_360870_length_2137_cov_16.065512	Coordinate:2143	Reads:1	Hits:3	Allocated_reads:0.333333333333333	Strand:+
TCATCATCAATAGATACATCTTTGTATT
>Location:NODE_360870_length_2137_cov_16.065512	Coordinate:2157	Reads:1	Hits:2	Allocated_reads:0.5	Strand:+
TACATCTTTGTATTCTGAATGCATCTCTTT
>Location:NODE_360870_length_2137_cov_16.065512	Coordinate:2159	Reads:1	Hits:2	Allocated_reads:0.5	Strand:+
CATCTTTGTATTCTGAATGCATCTCTTT
>Location:NODE_360870_length_2137_cov_16.065512	Coordinate:2161	Reads:1	Hits:2	Allocated_reads:0.5	Strand:+
TCTTTGTATTCTGAATGCATCTCTTTT
>Location:NODE_360870_length_2137_cov_16.065512	Coordinate:2161	Reads:1	Hits:2	Allocated_reads:0.5	Strand:+
TCTTTGTATTCTGAATGCATCTCTTTTAGC
>Location:NODE_360870_length_2137_cov_16.065512	Coordinate:2163	Reads:1	Hits:2	Allocated_reads:0.5	Strand:+
TTTGTATTCTGAATGCATCTCTTTTAGC
>Location:NODE_360870_length_2137_cov_16.065512	Coordinate:2163	Reads:1	Hits:2	Allocated_reads:0.5	Strand:+
TTTGTATTCTGAATGCATCTCTTTTAGCTT
>Location:NODE_360870_length_2137_cov_16.065512	Coordinate:2164	Reads:2	Hits:3	Allocated_reads:0.666666666666667	Strand:+
TTGTATTCTGAATGCATCTCTTTTAGC
>Location:NODE_360870_length_2137_cov_16.065512	Coordinate:2164	Reads:6	Hits:3	Allocated_reads:2	Strand:+
TTGTATTCTGAATGCATCTCTTTTAGCTT
>Location:NODE_360870_length_2137_cov_16.065512	Coordinate:2165	Reads:3	Hits:3	Allocated_reads:1	Strand:+
TGTATTCTGAATGCATCTCTTTTAGC
>Location:NODE_360870_length_2137_cov_16.065512	Coordinate:2165	Reads:2	Hits:3	Allocated_reads:0.666666666666667	Strand:+
TGTATTCTGAATGCATCTCTTTTAGCT
>Location:NODE_360870_length_2137_cov_16.065512	Coordinate:2165	Reads:3	Hits:3	Allocated_reads:1	Strand:+
TGTATTCTGAATGCATCTCTTTTAGCTT
>Location:NODE_360870_length_2137_cov_16.065512	Coordinate:2165	Reads:1	Hits:3	Allocated_reads:0.333333333333333	Strand:+
TGTATTCTGAATGCATCTCTTTTAGCTTT
>Location:NODE_360870_length_2137_cov_16.065512	Coordinate:2166	Reads:1	Hits:3	Allocated_reads:0.333333333333333	Strand:+
GTATTCTGAATGCATCTCTTTTAGCTT
>Location:NODE_360870_length_2137_cov_16.065512	Coordinate:2167	Reads:1	Hits:3	Allocated_reads:0.333333333333333	Strand:+
TATTCTGAATGCATCTCTTTTAGC
>Location:NODE_360870_length_2137_cov_16.065512	Coordinate:2167	Reads:1	Hits:3	Allocated_reads:0.333333333333333	Strand:+
TATTCTGAATGCATCTCTTTTAGCTT
>Location:NODE_360870_length_2137_cov_16.065512	Coordinate:2167	Reads:1	Hits:3	Allocated_reads:0.333333333333333	Strand:+
TATTCTGAATGCATCTCTTTTAGCTTTGA
>Location:NODE_360870_length_2137_cov_16.065512	Coordinate:2169	Reads:1	Hits:3	Allocated_reads:0.333333333333333	Strand:+
TTCTGAATGCATCTCTTTTAGCTT
>Location:NODE_360870_length_2137_cov_16.065512	Coordinate:2169	Reads:1	Hits:3	Allocated_reads:0.333333333333333	Strand:+
TTCTGAATGCATCTCTTTTAGCTTTGATA
