# Supplementary material for: First characterization of PIWI-interacting RNA clusters in a cichlid fish with a B chromosome
Source: BMC Biol. 2022 Sep 21;20:204. doi: 10.1186/s12915-022-01403-2 (PMC9490952; doi:10.1186/s12915-022-01403-2)
Supplement: Supplementary file 1 — Additional file 1. Zipped folder with fasta and interactive html piRNA cluster information for the A. latifasciata genome. The nomenclature is as follows: number-pirna-cluster_sex_B-presence (f, female; m, male; 0b, without B chromosome; 1b, with B chromosome). [file 12915_2022_1403_MOESM1_ESM.zip › 140_f1b.fasta]

>Location:NODE_360870_length_2137_cov_16.065512	Coordinate:14	Reads:1	Hits:4	Allocated_reads:0.25	Strand:+
TTGTCTGAGGATCCTTGTATTTTTTTGGT
>Location:NODE_360870_length_2137_cov_16.065512	Coordinate:48	Reads:1	Hits:1	Allocated_reads:1	Strand:+
TTTGCCCAGAATTTTCAGCAGATCTG
>Location:NODE_360870_length_2137_cov_16.065512	Coordinate:48	Reads:2	Hits:1	Allocated_reads:2	Strand:+
TTTGCCCAGAATTTTCAGCAGATCTGCA
>Location:NODE_360870_length_2137_cov_16.065512	Coordinate:49	Reads:1	Hits:1	Allocated_reads:1	Strand:+
TTGCCCAGAATTTTCAGCAGATCTGCAT
>Location:NODE_360870_length_2137_cov_16.065512	Coordinate:79	Reads:1	Hits:1	Allocated_reads:1	Strand:+
TAAGATTGAAGACACAATCCAAGTATTCT
>Location:NODE_360870_length_2137_cov_16.065512	Coordinate:130	Reads:1	Hits:2	Allocated_reads:0.5	Strand:-
TTGAAGACTTGTCTGAGCTGCTTC
>Location:NODE_360870_length_2137_cov_16.065512	Coordinate:160	Reads:1	Hits:2	Allocated_reads:0.5	Strand:-
GAGAGATTTGCTCTGCGACCCAAATT
>Location:NODE_360870_length_2137_cov_16.065512	Coordinate:165	Reads:1	Hits:2	Allocated_reads:0.5	Strand:-
ACTCCAGCCATTGAGAGATTTGCTCTGCGACCC
>Location:NODE_360870_length_2137_cov_16.065512	Coordinate:165	Reads:1	Hits:2	Allocated_reads:0.5	Strand:-
CATTGAGAGATTTGCTCTGCGACCC
>Location:NODE_360870_length_2137_cov_16.065512	Coordinate:166	Reads:1	Hits:2	Allocated_reads:0.5	Strand:-
CCATTGAGAGATTTGCTCTGCGACC
>Location:NODE_360870_length_2137_cov_16.065512	Coordinate:167	Reads:1	Hits:2	Allocated_reads:0.5	Strand:-
AACTCCAGCCATTGAGAGATTTGCTCTGCGAC
>Location:NODE_360870_length_2137_cov_16.065512	Coordinate:167	Reads:3	Hits:2	Allocated_reads:1.5	Strand:-
ACTCCAGCCATTGAGAGATTTGCTCTGCGAC
>Location:NODE_360870_length_2137_cov_16.065512	Coordinate:167	Reads:2	Hits:2	Allocated_reads:1	Strand:-
CAGCCATTGAGAGATTTGCTCTGCGAC
>Location:NODE_360870_length_2137_cov_16.065512	Coordinate:167	Reads:1	Hits:2	Allocated_reads:0.5	Strand:-
CTCCAGCCATTGAGAGATTTGCTCTGCGAC
>Location:NODE_360870_length_2137_cov_16.065512	Coordinate:168	Reads:1	Hits:2	Allocated_reads:0.5	Strand:-
AAAAACTCCAGCCATTGAGAGATTTGCTCTGCGA
>Location:NODE_360870_length_2137_cov_16.065512	Coordinate:168	Reads:2	Hits:2	Allocated_reads:1	Strand:-
ACTCCAGCCATTGAGAGATTTGCTCTGCGA
>Location:NODE_360870_length_2137_cov_16.065512	Coordinate:168	Reads:1	Hits:2	Allocated_reads:0.5	Strand:-
AGCCATTGAGAGATTTGCTCTGCGA
>Location:NODE_360870_length_2137_cov_16.065512	Coordinate:168	Reads:21	Hits:2	Allocated_reads:10.5	Strand:-
CAGCCATTGAGAGATTTGCTCTGCGA
>Location:NODE_360870_length_2137_cov_16.065512	Coordinate:168	Reads:1	Hits:2	Allocated_reads:0.5	Strand:-
CCAGCCATTGAGAGATTTGCTCTGCGA
>Location:NODE_360870_length_2137_cov_16.065512	Coordinate:168	Reads:3	Hits:2	Allocated_reads:1.5	Strand:-
CTCCAGCCATTGAGAGATTTGCTCTGCGA
>Location:NODE_360870_length_2137_cov_16.065512	Coordinate:170	Reads:10	Hits:2	Allocated_reads:5	Strand:-
AAAAACTCCAGCCATTGAGAGATTTGCTCTGC
>Location:NODE_360870_length_2137_cov_16.065512	Coordinate:170	Reads:1	Hits:2	Allocated_reads:0.5	Strand:-
AAAACTCCAGCCATTGAGAGATTTGCTCTGC
>Location:NODE_360870_length_2137_cov_16.065512	Coordinate:170	Reads:2	Hits:2	Allocated_reads:1	Strand:-
AAACTCCAGCCATTGAGAGATTTGCTCTGC
>Location:NODE_360870_length_2137_cov_16.065512	Coordinate:170	Reads:14	Hits:2	Allocated_reads:7	Strand:-
AACTCCAGCCATTGAGAGATTTGCTCTGC
>Location:NODE_360870_length_2137_cov_16.065512	Coordinate:170	Reads:9	Hits:2	Allocated_reads:4.5	Strand:-
ACTCCAGCCATTGAGAGATTTGCTCTGC
>Location:NODE_360870_length_2137_cov_16.065512	Coordinate:171	Reads:1	Hits:3	Allocated_reads:0.333333333333333	Strand:-
AAAAACTCCAGCCATTGAGAGATTTGCTCTG
>Location:NODE_360870_length_2137_cov_16.065512	Coordinate:171	Reads:2	Hits:3	Allocated_reads:0.666666666666667	Strand:-
AACTCCAGCCATTGAGAGATTTGCTCTG
>Location:NODE_360870_length_2137_cov_16.065512	Coordinate:171	Reads:1	Hits:3	Allocated_reads:0.333333333333333	Strand:+
CAGAGCAAATCTCTCAATGGCTGGAGT
>Location:NODE_360870_length_2137_cov_16.065512	Coordinate:172	Reads:1	Hits:3	Allocated_reads:0.333333333333333	Strand:+
AGAGCAAATCTCTCAATGGCTGGAGTT
>Location:NODE_360870_length_2137_cov_16.065512	Coordinate:173	Reads:1	Hits:3	Allocated_reads:0.333333333333333	Strand:+
GAGCAAATCTCTCAATGGCTGGAGTTT
>Location:NODE_360870_length_2137_cov_16.065512	Coordinate:176	Reads:1	Hits:3	Allocated_reads:0.333333333333333	Strand:+
CAAATCTCTCAATGGCTGGAGTTTTTC
>Location:NODE_360870_length_2137_cov_16.065512	Coordinate:177	Reads:1	Hits:3	Allocated_reads:0.333333333333333	Strand:+
AAATCTCTCAATGGCTGGAGTTTTTCTT
>Location:NODE_360870_length_2137_cov_16.065512	Coordinate:178	Reads:3	Hits:3	Allocated_reads:1	Strand:+
AATCTCTCAATGGCTGGAGTTTTTCTTT
>Location:NODE_360870_length_2137_cov_16.065512	Coordinate:179	Reads:1	Hits:3	Allocated_reads:0.333333333333333	Strand:+
ATCTCTCAATGGCTGGAGTTTTTCTTT
>Location:NODE_360870_length_2137_cov_16.065512	Coordinate:179	Reads:1	Hits:3	Allocated_reads:0.333333333333333	Strand:+
ATCTCTCAATGGCTGGAGTTTTTCTTTG
>Location:NODE_360870_length_2137_cov_16.065512	Coordinate:180	Reads:1	Hits:3	Allocated_reads:0.333333333333333	Strand:+
TCTCTCAATGGCTGGAGTTTTTCT
>Location:NODE_360870_length_2137_cov_16.065512	Coordinate:180	Reads:4	Hits:3	Allocated_reads:1.33333333333333	Strand:+
TCTCTCAATGGCTGGAGTTTTTCTTT
>Location:NODE_360870_length_2137_cov_16.065512	Coordinate:180	Reads:8	Hits:3	Allocated_reads:2.66666666666667	Strand:+
TCTCTCAATGGCTGGAGTTTTTCTTTG
>Location:NODE_360870_length_2137_cov_16.065512	Coordinate:180	Reads:3	Hits:3	Allocated_reads:1	Strand:+
TCTCTCAATGGCTGGAGTTTTTCTTTGG
>Location:NODE_360870_length_2137_cov_16.065512	Coordinate:180	Reads:4	Hits:3	Allocated_reads:1.33333333333333	Strand:+
TCTCTCAATGGCTGGAGTTTTTCTTTGGC
>Location:NODE_360870_length_2137_cov_16.065512	Coordinate:181	Reads:1	Hits:3	Allocated_reads:0.333333333333333	Strand:+
CTCTCAATGGCTGGAGTTTTTCTT
>Location:NODE_360870_length_2137_cov_16.065512	Coordinate:181	Reads:1	Hits:3	Allocated_reads:0.333333333333333	Strand:+
CTCTCAATGGCTGGAGTTTTTCTTT
>Location:NODE_360870_length_2137_cov_16.065512	Coordinate:182	Reads:1	Hits:3	Allocated_reads:0.333333333333333	Strand:+
TCTCAATGGCTGGAGTTTTTCTTTG
>Location:NODE_360870_length_2137_cov_16.065512	Coordinate:184	Reads:2	Hits:3	Allocated_reads:0.666666666666667	Strand:+
TCAATGGCTGGAGTTTTTCTTTGGC
>Location:NODE_360870_length_2137_cov_16.065512	Coordinate:192	Reads:1	Hits:3	Allocated_reads:0.333333333333333	Strand:+
TGGAGTTTTTCTTTGGCCTCTTTC
>Location:NODE_360870_length_2137_cov_16.065512	Coordinate:220	Reads:1	Hits:2	Allocated_reads:0.5	Strand:-
AAAGAACAGACGAATGGCTCTCGCAAAAA
>Location:NODE_360870_length_2137_cov_16.065512	Coordinate:236	Reads:1	Hits:2	Allocated_reads:0.5	Strand:+
TCGTCTGTTCTTTTGCTTTTCATTT
>Location:NODE_360870_length_2137_cov_16.065512	Coordinate:241	Reads:1	Hits:2	Allocated_reads:0.5	Strand:-
AAGGCACAAATGAAAAGCAAAAGAACA
>Location:NODE_360870_length_2137_cov_16.065512	Coordinate:253	Reads:1	Hits:2	Allocated_reads:0.5	Strand:-
AGCACAAGTAAGGAGAAAGGCACAAATGAAA
>Location:NODE_360870_length_2137_cov_16.065512	Coordinate:253	Reads:1	Hits:2	Allocated_reads:0.5	Strand:-
CAAGTAAGGAGAAAGGCACAAATGAAA
>Location:NODE_360870_length_2137_cov_16.065512	Coordinate:254	Reads:1	Hits:2	Allocated_reads:0.5	Strand:-
AGCACAAGTAAGGAGAAAGGCACAAATGAA
>Location:NODE_360870_length_2137_cov_16.065512	Coordinate:256	Reads:1	Hits:2	Allocated_reads:0.5	Strand:-
AGCACAAGTAAGGAGAAAGGCACAAATG
>Location:NODE_360870_length_2137_cov_16.065512	Coordinate:257	Reads:1	Hits:2	Allocated_reads:0.5	Strand:-
AGCACAAGTAAGGAGAAAGGCACAAAT
>Location:NODE_360870_length_2137_cov_16.065512	Coordinate:258	Reads:1	Hits:2	Allocated_reads:0.5	Strand:-
AGCACAAGTAAGGAGAAAGGCACAAA
>Location:NODE_360870_length_2137_cov_16.065512	Coordinate:273	Reads:1	Hits:3	Allocated_reads:0.333333333333333	Strand:+
TTACTTGTGCTATGCTGCTTATCATT
>Location:NODE_360870_length_2137_cov_16.065512	Coordinate:273	Reads:2	Hits:3	Allocated_reads:0.666666666666667	Strand:+
TTACTTGTGCTATGCTGCTTATCATTGT
>Location:NODE_360870_length_2137_cov_16.065512	Coordinate:273	Reads:4	Hits:3	Allocated_reads:1.33333333333333	Strand:+
TTACTTGTGCTATGCTGCTTATCATTGTG
>Location:NODE_360870_length_2137_cov_16.065512	Coordinate:274	Reads:8	Hits:3	Allocated_reads:2.66666666666667	Strand:+
TACTTGTGCTATGCTGCTTATCATT
>Location:NODE_360870_length_2137_cov_16.065512	Coordinate:274	Reads:4	Hits:3	Allocated_reads:1.33333333333333	Strand:+
TACTTGTGCTATGCTGCTTATCATTG
>Location:NODE_360870_length_2137_cov_16.065512	Coordinate:274	Reads:1	Hits:3	Allocated_reads:0.333333333333333	Strand:+
TACTTGTGCTATGCTGCTTATCATTGG
>Location:NODE_360870_length_2137_cov_16.065512	Coordinate:274	Reads:20	Hits:3	Allocated_reads:6.66666666666667	Strand:+
TACTTGTGCTATGCTGCTTATCATTGT
>Location:NODE_360870_length_2137_cov_16.065512	Coordinate:274	Reads:1	Hits:3	Allocated_reads:0.333333333333333	Strand:+
TACTTGTGCTATGCTGCTTATCAGTGTG
>Location:NODE_360870_length_2137_cov_16.065512	Coordinate:274	Reads:5	Hits:3	Allocated_reads:1.66666666666667	Strand:+
TACTTGTGCTATGCTGCTTATCATTGTG
>Location:NODE_360870_length_2137_cov_16.065512	Coordinate:304	Reads:1	Hits:2	Allocated_reads:0.5	Strand:-
CCCAAGCCCAGATGATGATGATGATGATT
>Location:NODE_360870_length_2137_cov_16.065512	Coordinate:305	Reads:4	Hits:2	Allocated_reads:2	Strand:-
CAAGCCCAGATGATGATGATGATGAT
>Location:NODE_360870_length_2137_cov_16.065512	Coordinate:305	Reads:1	Hits:2	Allocated_reads:0.5	Strand:-
CCAAGCCCAGATGATGATGATGATGAT
>Location:NODE_360870_length_2137_cov_16.065512	Coordinate:305	Reads:1	Hits:2	Allocated_reads:0.5	Strand:-
CCCAAGCCCAGATGATGATGATGATGGT
>Location:NODE_360870_length_2137_cov_16.065512	Coordinate:305	Reads:102	Hits:2	Allocated_reads:51	Strand:-
CCCAAGCCCAGATGATGATGATGATGAT
>Location:NODE_360870_length_2137_cov_16.065512	Coordinate:306	Reads:13	Hits:2	Allocated_reads:6.5	Strand:-
CCCAAGCCCAGATGATGATGATGATGA
>Location:NODE_360870_length_2137_cov_16.065512	Coordinate:308	Reads:4	Hits:2	Allocated_reads:2	Strand:-
CCCAAGCCCAGATGATGATGATGAT
>Location:NODE_360870_length_2137_cov_16.065512	Coordinate:309	Reads:1	Hits:2	Allocated_reads:0.5	Strand:-
CCCAAGCCCAGATGATGATGATGA
>Location:NODE_360870_length_2137_cov_16.065512	Coordinate:323	Reads:2	Hits:1	Allocated_reads:2	Strand:+
TGGGCTTGGGAATGTGATCATTGTTTGGT
>Location:NODE_360870_length_2137_cov_16.065512	Coordinate:323	Reads:1	Hits:1	Allocated_reads:1	Strand:+
TGGGCTTGGGAATGTGATCAATGTTTGGTC
>Location:NODE_360870_length_2137_cov_16.065512	Coordinate:323	Reads:9	Hits:1	Allocated_reads:9	Strand:+
TGGGCTTGGGAATGTGATCATTGTTTGGTC
>Location:NODE_360870_length_2137_cov_16.065512	Coordinate:360	Reads:1	Hits:3	Allocated_reads:0.333333333333333	Strand:-
TCATGTAGGTTTGGGTTCCCCAAACT
>Location:NODE_360870_length_2137_cov_16.065512	Coordinate:361	Reads:1	Hits:3	Allocated_reads:0.333333333333333	Strand:-
GTGTCATGTAGGTTTGGGTTCCCCAAAC
>Location:NODE_360870_length_2137_cov_16.065512	Coordinate:361	Reads:1	Hits:3	Allocated_reads:0.333333333333333	Strand:-
TGTGTCATGTAGGTTTGGGTTCCCCAAAC
>Location:NODE_360870_length_2137_cov_16.065512	Coordinate:362	Reads:1	Hits:3	Allocated_reads:0.333333333333333	Strand:-
TAATGTGTCATGTAGGTTTGGGTTCCCCACT
>Location:NODE_360870_length_2137_cov_16.065512	Coordinate:362	Reads:1	Hits:3	Allocated_reads:0.333333333333333	Strand:-
TGTGTCATGTAGGTTTGGGTTCCCCAAA
>Location:NODE_360870_length_2137_cov_16.065512	Coordinate:364	Reads:1	Hits:3	Allocated_reads:0.333333333333333	Strand:-
GTGTCATGTAGGTTTGGGTTCCCCA
>Location:NODE_360870_length_2137_cov_16.065512	Coordinate:364	Reads:1	Hits:3	Allocated_reads:0.333333333333333	Strand:-
TAATGTGTCATGTAGGTTTGGGTTCCCCA
>Location:NODE_360870_length_2137_cov_16.065512	Coordinate:364	Reads:3	Hits:3	Allocated_reads:1	Strand:+
TGGGGAACCCAAACCTACATGACACATT
>Location:NODE_360870_length_2137_cov_16.065512	Coordinate:364	Reads:1	Hits:3	Allocated_reads:0.333333333333333	Strand:-
TGTGTCATGTAGGTTTGGGTTCCCCA
>Location:NODE_360870_length_2137_cov_16.065512	Coordinate:365	Reads:12	Hits:3	Allocated_reads:4	Strand:+
GGGGAACCCAAACCTACATGACACATT
>Location:NODE_360870_length_2137_cov_16.065512	Coordinate:365	Reads:1	Hits:3	Allocated_reads:0.333333333333333	Strand:+
GGGGAACCCAAACCTACATGACACATTACC
>Location:NODE_360870_length_2137_cov_16.065512	Coordinate:366	Reads:1	Hits:3	Allocated_reads:0.333333333333333	Strand:-
TAATGTGTCATGTAGGTTTGGGTTCCC
>Location:NODE_360870_length_2137_cov_16.065512	Coordinate:369	Reads:1	Hits:3	Allocated_reads:0.333333333333333	Strand:-
TAATGTGTCATGTAGGTTTGGGTT
>Location:NODE_360870_length_2137_cov_16.065512	Coordinate:378	Reads:1	Hits:2	Allocated_reads:0.5	Strand:+
CTACATGACACATTACCTTTTTTACAGGAT
>Location:NODE_360870_length_2137_cov_16.065512	Coordinate:409	Reads:3	Hits:3	Allocated_reads:1	Strand:+
TGGAGTGATTTCTGCTGTGGACTTGAAC
>Location:NODE_360870_length_2137_cov_16.065512	Coordinate:410	Reads:1	Hits:3	Allocated_reads:0.333333333333333	Strand:+
GGAGTGATTTCTGCTGTGGACTTG
>Location:NODE_360870_length_2137_cov_16.065512	Coordinate:414	Reads:2	Hits:2	Allocated_reads:1	Strand:+
TGATTTCTGCTGTGGACTTGAACCT
>Location:NODE_360870_length_2137_cov_16.065512	Coordinate:414	Reads:4	Hits:1	Allocated_reads:4	Strand:+
TGATTTCTGCTGTGGACTTGAACCTCAG
>Location:NODE_360870_length_2137_cov_16.065512	Coordinate:414	Reads:1	Hits:1	Allocated_reads:1	Strand:+
TGATTTCTGCTGTGGACTTGAACCTCAGA
>Location:NODE_360870_length_2137_cov_16.065512	Coordinate:441	Reads:1	Hits:1	Allocated_reads:1	Strand:-
GCCGATCCTGAACTTTACAAAATTGTGTC
>Location:NODE_360870_length_2137_cov_16.065512	Coordinate:441	Reads:1	Hits:1	Allocated_reads:1	Strand:-
TGCCGATCCTGAACTTTACAAAATTGTGTC
>Location:NODE_360870_length_2137_cov_16.065512	Coordinate:489	Reads:1	Hits:3	Allocated_reads:0.333333333333333	Strand:+
CATGTTATGTACTTGTCAATAAATTTGTA
>Location:NODE_360870_length_2137_cov_16.065512	Coordinate:491	Reads:1	Hits:3	Allocated_reads:0.333333333333333	Strand:+
TGTTATGTACTTGTCAATAAATTTGT
>Location:NODE_360870_length_2137_cov_16.065512	Coordinate:491	Reads:2	Hits:3	Allocated_reads:0.666666666666667	Strand:+
TGTTATGTACTTGTCAATAAATTTGTA
>Location:NODE_360870_length_2137_cov_16.065512	Coordinate:494	Reads:1	Hits:3	Allocated_reads:0.333333333333333	Strand:+
TATGTACTTGTCAATAAATTTGTA
>Location:NODE_360870_length_2137_cov_16.065512	Coordinate:494	Reads:1	Hits:3	Allocated_reads:0.333333333333333	Strand:+
TATGTACTTGTCAATAAATTTGTACACGTG
>Location:NODE_360870_length_2137_cov_16.065512	Coordinate:494	Reads:1	Hits:3	Allocated_reads:0.333333333333333	Strand:+
TATGTACTTGTCAATAAATTTGTACACGTGG
>Location:NODE_360870_length_2137_cov_16.065512	Coordinate:498	Reads:1	Hits:3	Allocated_reads:0.333333333333333	Strand:+
TACTTGTCAATAAATTTGTACACGTGGTCT
>Location:NODE_360870_length_2137_cov_16.065512	Coordinate:500	Reads:1	Hits:3	Allocated_reads:0.333333333333333	Strand:+
CTTGTCAATAAATTTGTACACGTGGTC
>Location:NODE_360870_length_2137_cov_16.065512	Coordinate:500	Reads:32	Hits:3	Allocated_reads:10.6666666666667	Strand:+
CTTGTCAATAAATTTGTACACGTGGTCT
>Location:NODE_360870_length_2137_cov_16.065512	Coordinate:500	Reads:37	Hits:3	Allocated_reads:12.3333333333333	Strand:+
CTTGTCAATAAATTTGTACACGTGGTCTT
>Location:NODE_360870_length_2137_cov_16.065512	Coordinate:500	Reads:4	Hits:3	Allocated_reads:1.33333333333333	Strand:+
CTTGTCAATAAATTTGTACACGTGGTCTTC
>Location:NODE_360870_length_2137_cov_16.065512	Coordinate:500	Reads:1	Hits:3	Allocated_reads:0.333333333333333	Strand:+
CTTGTCAATAAATTTGTACACGTAGTCTTCA
>Location:NODE_360870_length_2137_cov_16.065512	Coordinate:500	Reads:1	Hits:3	Allocated_reads:0.333333333333333	Strand:+
CTTGTCAATAAATTTGTACACGTGGTCTTCA
>Location:NODE_360870_length_2137_cov_16.065512	Coordinate:500	Reads:1	Hits:3	Allocated_reads:0.333333333333333	Strand:+
CTTGTCAATAAATTTGTACACGTGGTCTTCAA
>Location:NODE_360870_length_2137_cov_16.065512	Coordinate:501	Reads:1	Hits:3	Allocated_reads:0.333333333333333	Strand:+
TTGTCAATAAATTTGTACACGTGGTCG
>Location:NODE_360870_length_2137_cov_16.065512	Coordinate:501	Reads:2	Hits:3	Allocated_reads:0.666666666666667	Strand:+
TTGTCAATAAATTTGTACACGTGGTCT
>Location:NODE_360870_length_2137_cov_16.065512	Coordinate:501	Reads:3	Hits:3	Allocated_reads:1	Strand:+
TTGTCAATAAATTTGTACACGTGGTCTT
>Location:NODE_360870_length_2137_cov_16.065512	Coordinate:501	Reads:5	Hits:3	Allocated_reads:1.66666666666667	Strand:+
TTGTCAATAAATTTGTACACGTGGTCTTC
>Location:NODE_360870_length_2137_cov_16.065512	Coordinate:501	Reads:5	Hits:3	Allocated_reads:1.66666666666667	Strand:+
TTGTCAATAAATTTGTACACGTGGTCTTCA
>Location:NODE_360870_length_2137_cov_16.065512	Coordinate:501	Reads:2	Hits:3	Allocated_reads:0.666666666666667	Strand:+
TTGTCAATAAATTTGTACACGTGGTCTTCAA
>Location:NODE_360870_length_2137_cov_16.065512	Coordinate:501	Reads:2	Hits:3	Allocated_reads:0.666666666666667	Strand:+
TTGTCAATAAATTTGTACACGTGGTCTTCAAGG
>Location:NODE_360870_length_2137_cov_16.065512	Coordinate:504	Reads:1	Hits:3	Allocated_reads:0.333333333333333	Strand:+
TCAATAAATTTGTACACGTGGTCTTCAAGGT
>Location:NODE_360870_length_2137_cov_16.065512	Coordinate:546	Reads:2	Hits:2	Allocated_reads:1	Strand:-
TACTGGTTTGGGTCAAAGATGCACCTGA
>Location:NODE_360870_length_2137_cov_16.065512	Coordinate:548	Reads:1	Hits:3	Allocated_reads:0.333333333333333	Strand:-
TTACTGGTTTGGGTCAAAGATGCACCT
>Location:NODE_360870_length_2137_cov_16.065512	Coordinate:548	Reads:1	Hits:3	Allocated_reads:0.333333333333333	Strand:-
TTTACTGGTTTGGGTCAAAGATGCACCT
>Location:NODE_360870_length_2137_cov_16.065512	Coordinate:549	Reads:1	Hits:3	Allocated_reads:0.333333333333333	Strand:-
TACTGGTTTGGGTCAAAGATGCACC
>Location:NODE_360870_length_2137_cov_16.065512	Coordinate:549	Reads:1	Hits:3	Allocated_reads:0.333333333333333	Strand:-
TTACTGGTTTGGGTCAAAGATGCACC
>Location:NODE_360870_length_2137_cov_16.065512	Coordinate:549	Reads:5	Hits:3	Allocated_reads:1.66666666666667	Strand:-
TTTACTGGTTTGGGTCAAAGATGCACC
>Location:NODE_360870_length_2137_cov_16.065512	Coordinate:550	Reads:2	Hits:3	Allocated_reads:0.666666666666667	Strand:+
GTGCATCTTTGACCCAAACCAGTAAATGGA
>Location:NODE_360870_length_2137_cov_16.065512	Coordinate:551	Reads:1	Hits:3	Allocated_reads:0.333333333333333	Strand:+
TGCATCTTTGACCCAAACCAGTAAA
>Location:NODE_360870_length_2137_cov_16.065512	Coordinate:551	Reads:1	Hits:3	Allocated_reads:0.333333333333333	Strand:+
TGCATCTTTGACCCAAACCAGTAAAT
>Location:NODE_360870_length_2137_cov_16.065512	Coordinate:551	Reads:9	Hits:3	Allocated_reads:3	Strand:+
TGCATCTTTGACCCAAACCAGTAAATGG
>Location:NODE_360870_length_2137_cov_16.065512	Coordinate:551	Reads:20	Hits:3	Allocated_reads:6.66666666666667	Strand:+
TGCATCTTTGACCCAAACCAGTAAATGGA
>Location:NODE_360870_length_2137_cov_16.065512	Coordinate:551	Reads:13	Hits:3	Allocated_reads:4.33333333333333	Strand:+
TGCATCTTTGACCCAAACCAGTAAATGGAT
>Location:NODE_360870_length_2137_cov_16.065512	Coordinate:551	Reads:1	Hits:3	Allocated_reads:0.333333333333333	Strand:+
TGCATCTTTGACCCAAACCAGTAAATGGATA
>Location:NODE_360870_length_2137_cov_16.065512	Coordinate:552	Reads:1	Hits:3	Allocated_reads:0.333333333333333	Strand:+
GCATCTTTGACCCAAACCAGTAAATGGA
>Location:NODE_360870_length_2137_cov_16.065512	Coordinate:554	Reads:1	Hits:3	Allocated_reads:0.333333333333333	Strand:+
ATCTTTGACCCAAACCAGTAAATGGAC
>Location:NODE_360870_length_2137_cov_16.065512	Coordinate:618	Reads:1	Hits:2	Allocated_reads:0.5	Strand:+
AAGTAATCTTCTACTTCACCGATGGGC
>Location:NODE_360870_length_2137_cov_16.065512	Coordinate:618	Reads:1	Hits:2	Allocated_reads:0.5	Strand:+
AAGTAATCTTCTACTTCACCGATGGGCTT
>Location:NODE_360870_length_2137_cov_16.065512	Coordinate:649	Reads:1	Hits:1	Allocated_reads:1	Strand:+
TGCCGGGGACAGAATCAGTGTTGTTA
>Location:NODE_360870_length_2137_cov_16.065512	Coordinate:686	Reads:1	Hits:2	Allocated_reads:0.5	Strand:-
ACTGTGATGCGATTGTTTGAAAAAAGAGT
>Location:NODE_360870_length_2137_cov_16.065512	Coordinate:686	Reads:1	Hits:2	Allocated_reads:0.5	Strand:-
CTGTGATGCGATTGTTTGAAAAAAGAGT
>Location:NODE_360870_length_2137_cov_16.065512	Coordinate:688	Reads:1	Hits:2	Allocated_reads:0.5	Strand:-
CTGTGATGCGATTGTTTGAAAAAAGA
>Location:NODE_360870_length_2137_cov_16.065512	Coordinate:701	Reads:1	Hits:2	Allocated_reads:0.5	Strand:-
TCCGAAGCAACCCTGTGACTGAGATGCGATT
>Location:NODE_360870_length_2137_cov_16.065512	Coordinate:701	Reads:2	Hits:2	Allocated_reads:1	Strand:-
TCCGAAGCAACCCTGTGACTGTGATGCGATT
>Location:NODE_360870_length_2137_cov_16.065512	Coordinate:702	Reads:1	Hits:2	Allocated_reads:0.5	Strand:-
CCGAAGCAACCCTGTGACTGTGATGCGAT
>Location:NODE_360870_length_2137_cov_16.065512	Coordinate:702	Reads:29	Hits:2	Allocated_reads:14.5	Strand:-
TCCGAAGCAACCCTGTGACTGTGATGCGAT
>Location:NODE_360870_length_2137_cov_16.065512	Coordinate:703	Reads:1	Hits:2	Allocated_reads:0.5	Strand:-
TCCGAAGCAACCCTGTGACTGTGATGGGA
>Location:NODE_360870_length_2137_cov_16.065512	Coordinate:705	Reads:19	Hits:2	Allocated_reads:9.5	Strand:-
CTCCGAAGCAACCCTGTGACTGTGATGC
>Location:NODE_360870_length_2137_cov_16.065512	Coordinate:705	Reads:11	Hits:2	Allocated_reads:5.5	Strand:-
TCCGAAGCAACCCTGTGACTGTGATGC
>Location:NODE_360870_length_2137_cov_16.065512	Coordinate:706	Reads:3	Hits:2	Allocated_reads:1.5	Strand:-
CTCCGAAGCAACCCTGTGACTGTGATG
>Location:NODE_360870_length_2137_cov_16.065512	Coordinate:706	Reads:2	Hits:2	Allocated_reads:1	Strand:-
TCCGAAGCAACCCTGTGACTGTGATG
>Location:NODE_360870_length_2137_cov_16.065512	Coordinate:707	Reads:2	Hits:2	Allocated_reads:1	Strand:-
ATTCTCCGAAGCAACCCTGTGACTGTGAT
>Location:NODE_360870_length_2137_cov_16.065512	Coordinate:707	Reads:1	Hits:2	Allocated_reads:0.5	Strand:-
CTCCGAAGCAACCCTGTGACTGTGAT
>Location:NODE_360870_length_2137_cov_16.065512	Coordinate:707	Reads:3	Hits:2	Allocated_reads:1.5	Strand:-
TCCGAAGCAACCCTGTGACTGTGAT
>Location:NODE_360870_length_2137_cov_16.065512	Coordinate:708	Reads:1	Hits:2	Allocated_reads:0.5	Strand:-
ATTCTCCGAAGCAACCCTGTGACTGTGA
>Location:NODE_360870_length_2137_cov_16.065512	Coordinate:708	Reads:1	Hits:2	Allocated_reads:0.5	Strand:-
ATTCTCCGAAGCAACCCTGTGACTGTGG
>Location:NODE_360870_length_2137_cov_16.065512	Coordinate:708	Reads:1	Hits:2	Allocated_reads:0.5	Strand:-
CTCCGAAGCAACCCTGTGACTGTGA
>Location:NODE_360870_length_2137_cov_16.065512	Coordinate:708	Reads:3	Hits:2	Allocated_reads:1.5	Strand:-
TCCGAAGCAACCCTGTGACTGTGA
>Location:NODE_360870_length_2137_cov_16.065512	Coordinate:720	Reads:1	Hits:3	Allocated_reads:0.333333333333333	Strand:+
GGTTGCTTCGGAGAATTTCACACTTTGTG
>Location:NODE_360870_length_2137_cov_16.065512	Coordinate:721	Reads:1	Hits:3	Allocated_reads:0.333333333333333	Strand:+
GTTGCTTCGGAGAATTTCACACTTTG
>Location:NODE_360870_length_2137_cov_16.065512	Coordinate:721	Reads:1	Hits:3	Allocated_reads:0.333333333333333	Strand:+
GTTGCTTCGGAGAATTTCACACTTTGT
>Location:NODE_360870_length_2137_cov_16.065512	Coordinate:721	Reads:10	Hits:3	Allocated_reads:3.33333333333333	Strand:+
GTTGCTTCGGAGAATTTCACACTTTGTG
>Location:NODE_360870_length_2137_cov_16.065512	Coordinate:721	Reads:1	Hits:3	Allocated_reads:0.333333333333333	Strand:+
GTTGCTTCGGAGAATTTCACACTTTGTGG
>Location:NODE_360870_length_2137_cov_16.065512	Coordinate:721	Reads:15	Hits:3	Allocated_reads:5	Strand:+
GTTGCTTCGGAGAATTTCACACTTTGTGT
>Location:NODE_360870_length_2137_cov_16.065512	Coordinate:721	Reads:8	Hits:3	Allocated_reads:2.66666666666667	Strand:+
GTTGCTTCGGAGAATTTCACACTTTGTGTT
>Location:NODE_360870_length_2137_cov_16.065512	Coordinate:721	Reads:1	Hits:3	Allocated_reads:0.333333333333333	Strand:+
GTTGCTTCGGAGAATTTCACACTTTGTGTTC
>Location:NODE_360870_length_2137_cov_16.065512	Coordinate:722	Reads:8	Hits:3	Allocated_reads:2.66666666666667	Strand:+
TTGCTTCGGAGAATTTCACACTTT
>Location:NODE_360870_length_2137_cov_16.065512	Coordinate:722	Reads:96	Hits:3	Allocated_reads:32	Strand:+
TTGCTTCGGAGAATTTCACACTTTG
>Location:NODE_360870_length_2137_cov_16.065512	Coordinate:722	Reads:1	Hits:3	Allocated_reads:0.333333333333333	Strand:+
TTGCTTCGGAGAATTTCACACTTGTG
>Location:NODE_360870_length_2137_cov_16.065512	Coordinate:722	Reads:1	Hits:3	Allocated_reads:0.333333333333333	Strand:+
TTGCTTCGGAGAATTTCACACTTTGG
>Location:NODE_360870_length_2137_cov_16.065512	Coordinate:722	Reads:1	Hits:3	Allocated_reads:0.333333333333333	Strand:+
TTGCTTCGGAGAATTTCACATTTTGT
>Location:NODE_360870_length_2137_cov_16.065512	Coordinate:722	Reads:109	Hits:3	Allocated_reads:36.3333333333333	Strand:+
TTGCTTCGGAGAATTTCACACTTTGT
>Location:NODE_360870_length_2137_cov_16.065512	Coordinate:722	Reads:1	Hits:3	Allocated_reads:0.333333333333333	Strand:+
TTGCTTCGGAGAATTTCACACCTTGTG
>Location:NODE_360870_length_2137_cov_16.065512	Coordinate:722	Reads:1	Hits:3	Allocated_reads:0.333333333333333	Strand:+
TTGCTTCGGAGAATTTCACACTTTGAG
>Location:NODE_360870_length_2137_cov_16.065512	Coordinate:722	Reads:1	Hits:3	Allocated_reads:0.333333333333333	Strand:+
TTGCTTCGGAGAATTTCACACTTTGTT
>Location:NODE_360870_length_2137_cov_16.065512	Coordinate:722	Reads:1	Hits:3	Allocated_reads:0.333333333333333	Strand:+
TTGCTTCGGAGAATTTCATACTTTGTG
>Location:NODE_360870_length_2137_cov_16.065512	Coordinate:722	Reads:2	Hits:3	Allocated_reads:0.666666666666667	Strand:+
TTGCTTCGGAGAATTTCACACTTAGTG
>Location:NODE_360870_length_2137_cov_16.065512	Coordinate:722	Reads:2	Hits:3	Allocated_reads:0.666666666666667	Strand:+
TTGCTTCGGAGAATTTCACACTTTGTA
>Location:NODE_360870_length_2137_cov_16.065512	Coordinate:722	Reads:662	Hits:3	Allocated_reads:220.666666666667	Strand:+
TTGCTTCGGAGAATTTCACACTTTGTG
>Location:NODE_360870_length_2137_cov_16.065512	Coordinate:722	Reads:1	Hits:3	Allocated_reads:0.333333333333333	Strand:+
TTGCTTCGGAGAATTTCACACGTTGTGT
>Location:NODE_360870_length_2137_cov_16.065512	Coordinate:722	Reads:1	Hits:3	Allocated_reads:0.333333333333333	Strand:+
TTGCTTCGGAGAATTTCACACTTAGTGG
>Location:NODE_360870_length_2137_cov_16.065512	Coordinate:722	Reads:1	Hits:3	Allocated_reads:0.333333333333333	Strand:+
TTGCTTCGGAGAATTTCACACTTTCTGT
>Location:NODE_360870_length_2137_cov_16.065512	Coordinate:722	Reads:1	Hits:3	Allocated_reads:0.333333333333333	Strand:+
TTGCTTCGGAGAATTTCACACTTTGTAA
>Location:NODE_360870_length_2137_cov_16.065512	Coordinate:722	Reads:135	Hits:3	Allocated_reads:45	Strand:+
TTGCTTCGGAGAATTTCACACTTTGTGG
>Location:NODE_360870_length_2137_cov_16.065512	Coordinate:722	Reads:2	Hits:3	Allocated_reads:0.666666666666667	Strand:+
TTGCTTCGGAGAATTTCACACTTCGTGT
>Location:NODE_360870_length_2137_cov_16.065512	Coordinate:722	Reads:2	Hits:3	Allocated_reads:0.666666666666667	Strand:+
TTGCTTCGGAGAATTTCACACTTTGCGT
>Location:NODE_360870_length_2137_cov_16.065512	Coordinate:722	Reads:2	Hits:3	Allocated_reads:0.666666666666667	Strand:+
TTGCTTCGGAGAATTTCACATTTTGTGT
>Location:NODE_360870_length_2137_cov_16.065512	Coordinate:722	Reads:3	Hits:3	Allocated_reads:1	Strand:+
TTGCTTCGGAGAATTTCACACTTAGTGT
>Location:NODE_360870_length_2137_cov_16.065512	Coordinate:722	Reads:3	Hits:3	Allocated_reads:1	Strand:+
TTGCTTCGGAGAATTTCACACTTGGTGT
>Location:NODE_360870_length_2137_cov_16.065512	Coordinate:722	Reads:3111	Hits:3	Allocated_reads:1037	Strand:+
TTGCTTCGGAGAATTTCACACTTTGTGT
>Location:NODE_360870_length_2137_cov_16.065512	Coordinate:722	Reads:4	Hits:3	Allocated_reads:1.33333333333333	Strand:+
TTGCTTCGGAGAATTTCACACTTTGTGC
>Location:NODE_360870_length_2137_cov_16.065512	Coordinate:722	Reads:5	Hits:3	Allocated_reads:1.66666666666667	Strand:+
TTGCTTCGGAGAATTTCACACCTTGTGT
>Location:NODE_360870_length_2137_cov_16.065512	Coordinate:722	Reads:5	Hits:3	Allocated_reads:1.66666666666667	Strand:+
TTGCTTCGGAGAATTTCACACTTTGTGA
>Location:NODE_360870_length_2137_cov_16.065512	Coordinate:722	Reads:1	Hits:3	Allocated_reads:0.333333333333333	Strand:+
TTGCTTCGGAGAATTTCACACTTAGTGTA
>Location:NODE_360870_length_2137_cov_16.065512	Coordinate:722	Reads:1	Hits:3	Allocated_reads:0.333333333333333	Strand:+
TTGCTTCGGAGAATTTCACACTTTATGTG
>Location:NODE_360870_length_2137_cov_16.065512	Coordinate:722	Reads:1	Hits:3	Allocated_reads:0.333333333333333	Strand:+
TTGCTTCGGAGAATTTCACACTTTATGTT
>Location:NODE_360870_length_2137_cov_16.065512	Coordinate:722	Reads:1	Hits:3	Allocated_reads:0.333333333333333	Strand:+
TTGCTTCGGAGAATTTCACACTTTGCGTT
>Location:NODE_360870_length_2137_cov_16.065512	Coordinate:722	Reads:1	Hits:3	Allocated_reads:0.333333333333333	Strand:+
TTGCTTCGGAGAATTTCACACTTTGTGCG
>Location:NODE_360870_length_2137_cov_16.065512	Coordinate:722	Reads:1	Hits:3	Allocated_reads:0.333333333333333	Strand:+
TTGCTTCGGAGAATTTCACACTTTGTGCT
>Location:NODE_360870_length_2137_cov_16.065512	Coordinate:722	Reads:1	Hits:3	Allocated_reads:0.333333333333333	Strand:+
TTGCTTCGGAGAATTTCACACTTTGTGTA
>Location:NODE_360870_length_2137_cov_16.065512	Coordinate:722	Reads:1	Hits:3	Allocated_reads:0.333333333333333	Strand:+
TTGCTTCGGAGAATTTCACACTTTTTGTT
>Location:NODE_360870_length_2137_cov_16.065512	Coordinate:722	Reads:1	Hits:3	Allocated_reads:0.333333333333333	Strand:+
TTGCTTCGGAGAATTTCACATTTTGTGTT
>Location:NODE_360870_length_2137_cov_16.065512	Coordinate:722	Reads:1960	Hits:3	Allocated_reads:653.333333333333	Strand:+
TTGCTTCGGAGAATTTCACACTTTGTGTT
>Location:NODE_360870_length_2137_cov_16.065512	Coordinate:722	Reads:2	Hits:3	Allocated_reads:0.666666666666667	Strand:+
TTGCTTCGGAGAATTTCACACTTTGTGTG
>Location:NODE_360870_length_2137_cov_16.065512	Coordinate:722	Reads:4	Hits:3	Allocated_reads:1.33333333333333	Strand:+
TTGCTTCGGAGAATTTCACACTTAGTGTT
>Location:NODE_360870_length_2137_cov_16.065512	Coordinate:722	Reads:1	Hits:3	Allocated_reads:0.333333333333333	Strand:+
TTGCTTCGGAGAATTTCACACTTTGTGTGG
>Location:NODE_360870_length_2137_cov_16.065512	Coordinate:722	Reads:1	Hits:3	Allocated_reads:0.333333333333333	Strand:+
TTGCTTCGGAGAATTTCACACTTTGTGTTA
>Location:NODE_360870_length_2137_cov_16.065512	Coordinate:722	Reads:7	Hits:3	Allocated_reads:2.33333333333333	Strand:+
TTGCTTCGGAGAATTTCACACTTTGTGTTT
>Location:NODE_360870_length_2137_cov_16.065512	Coordinate:722	Reads:97	Hits:3	Allocated_reads:32.3333333333333	Strand:+
TTGCTTCGGAGAATTTCACACTTTGTGTTC
>Location:NODE_360870_length_2137_cov_16.065512	Coordinate:722	Reads:1	Hits:3	Allocated_reads:0.333333333333333	Strand:+
TTGCTTCGGAGAATTTCACACTTTGTGCTCC
>Location:NODE_360870_length_2137_cov_16.065512	Coordinate:722	Reads:1	Hits:3	Allocated_reads:0.333333333333333	Strand:+
TTGCTTCGGAGAATTTCACACTTTGTGTGTG
>Location:NODE_360870_length_2137_cov_16.065512	Coordinate:722	Reads:104	Hits:3	Allocated_reads:34.6666666666667	Strand:+
TTGCTTCGGAGAATTTCACACTTTGTGTTCC
>Location:NODE_360870_length_2137_cov_16.065512	Coordinate:722	Reads:3	Hits:3	Allocated_reads:1	Strand:+
TTGCTTCGGAGAATTTCACACTTTGTGTTCCA
>Location:NODE_360870_length_2137_cov_16.065512	Coordinate:722	Reads:27	Hits:3	Allocated_reads:9	Strand:+
TTGCTTCGGAGAATTTCACACTTTGTGTTCCAG
>Location:NODE_360870_length_2137_cov_16.065512	Coordinate:722	Reads:19	Hits:3	Allocated_reads:6.33333333333333	Strand:+
TTGCTTCGGAGAATTTCACACTTTGTGTTCCAGT
>Location:NODE_360870_length_2137_cov_16.065512	Coordinate:723	Reads:1	Hits:3	Allocated_reads:0.333333333333333	Strand:+
TGCTTCGGAGAATTTCACACCTTG
>Location:NODE_360870_length_2137_cov_16.065512	Coordinate:723	Reads:1	Hits:3	Allocated_reads:0.333333333333333	Strand:+
TGCTTCGGAGAATTTCACACTTTA
>Location:NODE_360870_length_2137_cov_16.065512	Coordinate:723	Reads:147	Hits:3	Allocated_reads:49	Strand:+
TGCTTCGGAGAATTTCACACTTTG
>Location:NODE_360870_length_2137_cov_16.065512	Coordinate:723	Reads:1	Hits:3	Allocated_reads:0.333333333333333	Strand:+
TGCTTCGGAGAATTTCACACTTTAG
>Location:NODE_360870_length_2137_cov_16.065512	Coordinate:723	Reads:1	Hits:3	Allocated_reads:0.333333333333333	Strand:+
TGCTTCGGAGAATTTCACACTTTGG
>Location:NODE_360870_length_2137_cov_16.065512	Coordinate:723	Reads:49	Hits:3	Allocated_reads:16.3333333333333	Strand:+
TGCTTCGGAGAATTTCACACTTTGT
>Location:NODE_360870_length_2137_cov_16.065512	Coordinate:723	Reads:1	Hits:3	Allocated_reads:0.333333333333333	Strand:+
TGCTTCGGAGAATTTCACACTTTATG
>Location:NODE_360870_length_2137_cov_16.065512	Coordinate:723	Reads:347	Hits:3	Allocated_reads:115.666666666667	Strand:+
TGCTTCGGAGAATTTCACACTTTGTG
>Location:NODE_360870_length_2137_cov_16.065512	Coordinate:723	Reads:1	Hits:3	Allocated_reads:0.333333333333333	Strand:+
TGCTTCGGAGAATTTCACAATTTGTGT
>Location:NODE_360870_length_2137_cov_16.065512	Coordinate:723	Reads:1	Hits:3	Allocated_reads:0.333333333333333	Strand:+
TGCTTCGGAGAATTTCACACTTCGTGT
>Location:NODE_360870_length_2137_cov_16.065512	Coordinate:723	Reads:1	Hits:3	Allocated_reads:0.333333333333333	Strand:+
TGCTTCGGAGAATTTCACACTTTATGG
>Location:NODE_360870_length_2137_cov_16.065512	Coordinate:723	Reads:1	Hits:3	Allocated_reads:0.333333333333333	Strand:+
TGCTTCGGAGAATTTCACACTTTGCGT
>Location:NODE_360870_length_2137_cov_16.065512	Coordinate:723	Reads:1	Hits:3	Allocated_reads:0.333333333333333	Strand:+
TGCTTCGGAGAATTTCACACTTTGGGT
>Location:NODE_360870_length_2137_cov_16.065512	Coordinate:723	Reads:1	Hits:3	Allocated_reads:0.333333333333333	Strand:+
TGCTTCGGAGAATTTCACACTTTGTAG
>Location:NODE_360870_length_2137_cov_16.065512	Coordinate:723	Reads:1	Hits:3	Allocated_reads:0.333333333333333	Strand:+
TGCTTCGGAGAATTTCACATTTTGTGT
>Location:NODE_360870_length_2137_cov_16.065512	Coordinate:723	Reads:1	Hits:3	Allocated_reads:0.333333333333333	Strand:+
TGCTTCGGAGAATTTCACTCTTTGTGT
>Location:NODE_360870_length_2137_cov_16.065512	Coordinate:723	Reads:2	Hits:3	Allocated_reads:0.666666666666667	Strand:+
TGCTTCGGAGAATTTCACACTTTCTGT
>Location:NODE_360870_length_2137_cov_16.065512	Coordinate:723	Reads:2	Hits:3	Allocated_reads:0.666666666666667	Strand:+
TGCTTCGGAGAATTTCACACTTTGAGT
>Location:NODE_360870_length_2137_cov_16.065512	Coordinate:723	Reads:2	Hits:3	Allocated_reads:0.666666666666667	Strand:+
TGCTTCGGAGAATTTCACGCTTTGTGT
>Location:NODE_360870_length_2137_cov_16.065512	Coordinate:723	Reads:244	Hits:3	Allocated_reads:81.3333333333333	Strand:+
TGCTTCGGAGAATTTCACACTTTGTGG
>Location:NODE_360870_length_2137_cov_16.065512	Coordinate:723	Reads:3	Hits:3	Allocated_reads:1	Strand:+
TGCTTCGGAGAATTTCACACTTTATGT
>Location:NODE_360870_length_2137_cov_16.065512	Coordinate:723	Reads:4797	Hits:3	Allocated_reads:1599	Strand:+
TGCTTCGGAGAATTTCACACTTTGTGT
>Location:NODE_360870_length_2137_cov_16.065512	Coordinate:723	Reads:6	Hits:3	Allocated_reads:2	Strand:+
TGCTTCGGAGAATTTCACACCTTGTGT
>Location:NODE_360870_length_2137_cov_16.065512	Coordinate:723	Reads:6	Hits:3	Allocated_reads:2	Strand:+
TGCTTCGGAGAATTTCACACTTTGTGA
>Location:NODE_360870_length_2137_cov_16.065512	Coordinate:723	Reads:6	Hits:3	Allocated_reads:2	Strand:+
TGCTTCGGAGAATTTCACACTTTGTGC
>Location:NODE_360870_length_2137_cov_16.065512	Coordinate:723	Reads:1	Hits:3	Allocated_reads:0.333333333333333	Strand:+
TGCTTCGGAGAATTTCACACATTGTGTT
>Location:NODE_360870_length_2137_cov_16.065512	Coordinate:723	Reads:1	Hits:3	Allocated_reads:0.333333333333333	Strand:+
TGCTTCGGAGAATTTCACACTTTCTGTT
>Location:NODE_360870_length_2137_cov_16.065512	Coordinate:723	Reads:1	Hits:3	Allocated_reads:0.333333333333333	Strand:+
TGCTTCGGAGAATTTCACACTTTGTCAG
>Location:NODE_360870_length_2137_cov_16.065512	Coordinate:723	Reads:1	Hits:3	Allocated_reads:0.333333333333333	Strand:+
TGCTTCGGAGAATTTCACACTTTGTGTC
>Location:NODE_360870_length_2137_cov_16.065512	Coordinate:723	Reads:2	Hits:3	Allocated_reads:0.666666666666667	Strand:+
TGCTTCGGAGAATTTCACACTTTGTGCT
>Location:NODE_360870_length_2137_cov_16.065512	Coordinate:723	Reads:2	Hits:3	Allocated_reads:0.666666666666667	Strand:+
TGCTTCGGAGAATTTCACACTTTTTGTT
>Location:NODE_360870_length_2137_cov_16.065512	Coordinate:723	Reads:2	Hits:3	Allocated_reads:0.666666666666667	Strand:+
TGCTTCGGAGAATTTCACATTTTGTGTT
>Location:NODE_360870_length_2137_cov_16.065512	Coordinate:723	Reads:3	Hits:3	Allocated_reads:1	Strand:+
TGCTTCGGAGAATTTCACACTTTGTATT
>Location:NODE_360870_length_2137_cov_16.065512	Coordinate:723	Reads:3	Hits:3	Allocated_reads:1	Strand:+
TGCTTCGGAGAATTTCACACTTTGTGGT
>Location:NODE_360870_length_2137_cov_16.065512	Coordinate:723	Reads:3	Hits:3	Allocated_reads:1	Strand:+
TGCTTCGGAGAATTTCACACTTTGTGTA
>Location:NODE_360870_length_2137_cov_16.065512	Coordinate:723	Reads:3762	Hits:3	Allocated_reads:1254	Strand:+
TGCTTCGGAGAATTTCACACTTTGTGTT
>Location:NODE_360870_length_2137_cov_16.065512	Coordinate:723	Reads:5	Hits:3	Allocated_reads:1.66666666666667	Strand:+
TGCTTCGGAGAATTTCACACTTTATGTT
>Location:NODE_360870_length_2137_cov_16.065512	Coordinate:723	Reads:9	Hits:3	Allocated_reads:3	Strand:+
TGCTTCGGAGAATTTCACACTTTGTGTG
>Location:NODE_360870_length_2137_cov_16.065512	Coordinate:723	Reads:1	Hits:3	Allocated_reads:0.333333333333333	Strand:+
TGCTTCGGAGAATTTCACACTTTGTGTTA
>Location:NODE_360870_length_2137_cov_16.065512	Coordinate:723	Reads:293	Hits:3	Allocated_reads:97.6666666666667	Strand:+
TGCTTCGGAGAATTTCACACTTTGTGTTC
>Location:NODE_360870_length_2137_cov_16.065512	Coordinate:723	Reads:3	Hits:3	Allocated_reads:1	Strand:+
TGCTTCGGAGAATTTCACACTTTGTGTTT
>Location:NODE_360870_length_2137_cov_16.065512	Coordinate:723	Reads:1	Hits:3	Allocated_reads:0.333333333333333	Strand:+
TGCTTCGGAGAATTTCACACCTTGTGTTCC
>Location:NODE_360870_length_2137_cov_16.065512	Coordinate:723	Reads:1	Hits:3	Allocated_reads:0.333333333333333	Strand:+
TGCTTCGGAGAATTTCACACTTTGTGCTCC
>Location:NODE_360870_length_2137_cov_16.065512	Coordinate:723	Reads:1	Hits:3	Allocated_reads:0.333333333333333	Strand:+
TGCTTCGGAGAATTTCACACTTTGTGTTAC
>Location:NODE_360870_length_2137_cov_16.065512	Coordinate:723	Reads:1	Hits:3	Allocated_reads:0.333333333333333	Strand:+
TGCTTCGGAGAATTTCACACTTTGTGTTCA
>Location:NODE_360870_length_2137_cov_16.065512	Coordinate:723	Reads:219	Hits:3	Allocated_reads:73	Strand:+
TGCTTCGGAGAATTTCACACTTTGTGTTCC
>Location:NODE_360870_length_2137_cov_16.065512	Coordinate:723	Reads:13	Hits:3	Allocated_reads:4.33333333333333	Strand:+
TGCTTCGGAGAATTTCACACTTTGTGTTCCA
>Location:NODE_360870_length_2137_cov_16.065512	Coordinate:723	Reads:1	Hits:3	Allocated_reads:0.333333333333333	Strand:+
TGCTTCGGAGAATTTCACACTTTGTGTTCAGT
>Location:NODE_360870_length_2137_cov_16.065512	Coordinate:723	Reads:35	Hits:3	Allocated_reads:11.6666666666667	Strand:+
TGCTTCGGAGAATTTCACACTTTGTGTTCCAG
>Location:NODE_360870_length_2137_cov_16.065512	Coordinate:723	Reads:19	Hits:3	Allocated_reads:6.33333333333333	Strand:+
TGCTTCGGAGAATTTCACACTTTGTGTTCCAGT
>Location:NODE_360870_length_2137_cov_16.065512	Coordinate:724	Reads:2	Hits:3	Allocated_reads:0.666666666666667	Strand:+
GCTTCGGAGAATTTCACACTTTGTG
>Location:NODE_360870_length_2137_cov_16.065512	Coordinate:724	Reads:25	Hits:3	Allocated_reads:8.33333333333333	Strand:+
GCTTCGGAGAATTTCACACTTTGTGT
>Location:NODE_360870_length_2137_cov_16.065512	Coordinate:724	Reads:23	Hits:3	Allocated_reads:7.66666666666667	Strand:+
GCTTCGGAGAATTTCACACTTTGTGTT
>Location:NODE_360870_length_2137_cov_16.065512	Coordinate:724	Reads:5	Hits:3	Allocated_reads:1.66666666666667	Strand:+
GCTTCGGAGAATTTCACACTTTGTGTTC
>Location:NODE_360870_length_2137_cov_16.065512	Coordinate:724	Reads:2	Hits:3	Allocated_reads:0.666666666666667	Strand:+
GCTTCGGAGAATTTCACACTTTGTGTTCC
>Location:NODE_360870_length_2137_cov_16.065512	Coordinate:724	Reads:1	Hits:3	Allocated_reads:0.333333333333333	Strand:+
GCTTCGGAGAATTTCACACTTTGTGTTCCA
>Location:NODE_360870_length_2137_cov_16.065512	Coordinate:725	Reads:1	Hits:3	Allocated_reads:0.333333333333333	Strand:+
CTTCGGAGAATTTCACACTTTGTGG
>Location:NODE_360870_length_2137_cov_16.065512	Coordinate:725	Reads:1	Hits:3	Allocated_reads:0.333333333333333	Strand:+
CTTCGGAGAATTTCACACTTTGTGT
>Location:NODE_360870_length_2137_cov_16.065512	Coordinate:725	Reads:1	Hits:3	Allocated_reads:0.333333333333333	Strand:+
CTTCGGAGAATTTCACACTTTGCGTT
>Location:NODE_360870_length_2137_cov_16.065512	Coordinate:725	Reads:3	Hits:3	Allocated_reads:1	Strand:+
CTTCGGAGAATTTCACACTTTGTGTT
>Location:NODE_360870_length_2137_cov_16.065512	Coordinate:725	Reads:6	Hits:3	Allocated_reads:2	Strand:+
CTTCGGAGAATTTCACACTTTGTGTTCC
>Location:NODE_360870_length_2137_cov_16.065512	Coordinate:725	Reads:1	Hits:3	Allocated_reads:0.333333333333333	Strand:+
CTTCGGAGAATTTCACACTTTGTGTTCCA
>Location:NODE_360870_length_2137_cov_16.065512	Coordinate:725	Reads:1	Hits:3	Allocated_reads:0.333333333333333	Strand:+
CTTCGGAGAATTTCACACTTTGTGTTCCAG
>Location:NODE_360870_length_2137_cov_16.065512	Coordinate:725	Reads:2	Hits:3	Allocated_reads:0.666666666666667	Strand:+
CTTCGGAGAATTTCACACTTTGTGTTCCAGT
>Location:NODE_360870_length_2137_cov_16.065512	Coordinate:726	Reads:1	Hits:3	Allocated_reads:0.333333333333333	Strand:+
TTCGGAGAATTTCACACTTTGTGT
>Location:NODE_360870_length_2137_cov_16.065512	Coordinate:726	Reads:4	Hits:3	Allocated_reads:1.33333333333333	Strand:+
TTCGGAGAATTTCACACTTTGTGTT
>Location:NODE_360870_length_2137_cov_16.065512	Coordinate:726	Reads:6	Hits:3	Allocated_reads:2	Strand:+
TTCGGAGAATTTCACACTTTGTGTTCC
>Location:NODE_360870_length_2137_cov_16.065512	Coordinate:726	Reads:2	Hits:3	Allocated_reads:0.666666666666667	Strand:+
TTCGGAGAATTTCACACTTTGTGTTCCAG
>Location:NODE_360870_length_2137_cov_16.065512	Coordinate:726	Reads:1	Hits:3	Allocated_reads:0.333333333333333	Strand:+
TTCGGAGAATTTCACACTTTGTGTTCCAGA
>Location:NODE_360870_length_2137_cov_16.065512	Coordinate:726	Reads:5	Hits:3	Allocated_reads:1.66666666666667	Strand:+
TTCGGAGAATTTCACACTTTGTGTTCCAGT
>Location:NODE_360870_length_2137_cov_16.065512	Coordinate:727	Reads:2	Hits:3	Allocated_reads:0.666666666666667	Strand:+
TCGGAGAATTTCACACTTTGTGTT
>Location:NODE_360870_length_2137_cov_16.065512	Coordinate:727	Reads:1	Hits:3	Allocated_reads:0.333333333333333	Strand:+
TCGGAGAATTTCACACTTTGTGTTCC
>Location:NODE_360870_length_2137_cov_16.065512	Coordinate:727	Reads:1	Hits:3	Allocated_reads:0.333333333333333	Strand:+
TCGGAGAATTTCACACTTTGTGTTCCA
>Location:NODE_360870_length_2137_cov_16.065512	Coordinate:727	Reads:1	Hits:3	Allocated_reads:0.333333333333333	Strand:+
TCGGAGAATTTCACACTTTGTGATCCAG
>Location:NODE_360870_length_2137_cov_16.065512	Coordinate:727	Reads:7	Hits:3	Allocated_reads:2.33333333333333	Strand:+
TCGGAGAATTTCACACTTTGTGTTCCAG
>Location:NODE_360870_length_2137_cov_16.065512	Coordinate:727	Reads:6	Hits:3	Allocated_reads:2	Strand:+
TCGGAGAATTTCACACTTTGTGTTCCAGT
>Location:NODE_360870_length_2137_cov_16.065512	Coordinate:727	Reads:3	Hits:3	Allocated_reads:1	Strand:+
TCGGAGAATTTCACACTTTGTGTTCCAGTC
>Location:NODE_360870_length_2137_cov_16.065512	Coordinate:774	Reads:1	Hits:2	Allocated_reads:0.5	Strand:-
TAAAAACTCAACAAGGTGAACAGG
>Location:NODE_360870_length_2137_cov_16.065512	Coordinate:791	Reads:5	Hits:2	Allocated_reads:2.5	Strand:+
GTTTTTATGACCTCAACAACCTCAGGC
>Location:NODE_360870_length_2137_cov_16.065512	Coordinate:791	Reads:1	Hits:2	Allocated_reads:0.5	Strand:+
GTTTTTATGACCTCAACAACCTCAGGCC
>Location:NODE_360870_length_2137_cov_16.065512	Coordinate:793	Reads:1	Hits:2	Allocated_reads:0.5	Strand:+
TTTTATGACCTCAACAACCTCAGGCCATC
>Location:NODE_360870_length_2137_cov_16.065512	Coordinate:801	Reads:1	Hits:2	Allocated_reads:0.5	Strand:+
CCTCAACAACCTCAGGCCATCTCATT
>Location:NODE_360870_length_2137_cov_16.065512	Coordinate:801	Reads:2	Hits:2	Allocated_reads:1	Strand:+
CCTCAACAACCTCAGGCCATCTCATTT
>Location:NODE_360870_length_2137_cov_16.065512	Coordinate:803	Reads:1	Hits:3	Allocated_reads:0.333333333333333	Strand:-
GCTGAAATGAGATGGCCTGAGGTTGTTGA
>Location:NODE_360870_length_2137_cov_16.065512	Coordinate:803	Reads:3	Hits:3	Allocated_reads:1	Strand:+
TCAACAACCTCAGGCCATCTCATT
>Location:NODE_360870_length_2137_cov_16.065512	Coordinate:803	Reads:2	Hits:3	Allocated_reads:0.666666666666667	Strand:+
TCAACAACCTCAGGCCATCTCATTT
>Location:NODE_360870_length_2137_cov_16.065512	Coordinate:803	Reads:4	Hits:3	Allocated_reads:1.33333333333333	Strand:+
TCAACAACCTCAGGCCATCTCATTTC
>Location:NODE_360870_length_2137_cov_16.065512	Coordinate:803	Reads:12	Hits:3	Allocated_reads:4	Strand:+
TCAACAACCTCAGGCCATCTCATTTCA
>Location:NODE_360870_length_2137_cov_16.065512	Coordinate:803	Reads:2	Hits:3	Allocated_reads:0.666666666666667	Strand:+
TCAACAACCTCAGGCCATCTCATTTCAG
>Location:NODE_360870_length_2137_cov_16.065512	Coordinate:803	Reads:1	Hits:3	Allocated_reads:0.333333333333333	Strand:+
TCAACAACCTCAGGCCATCTCATCTCAGC
>Location:NODE_360870_length_2137_cov_16.065512	Coordinate:803	Reads:1	Hits:3	Allocated_reads:0.333333333333333	Strand:+
TCAACAACCTCAGGCCATCTCATGTCAGC
>Location:NODE_360870_length_2137_cov_16.065512	Coordinate:803	Reads:1	Hits:3	Allocated_reads:0.333333333333333	Strand:+
TCAACAACCTCAGGCCATCTCATTTAAGC
>Location:NODE_360870_length_2137_cov_16.065512	Coordinate:803	Reads:143	Hits:3	Allocated_reads:47.6666666666667	Strand:+
TCAACAACCTCAGGCCATCTCATTTCAGC
>Location:NODE_360870_length_2137_cov_16.065512	Coordinate:803	Reads:1	Hits:3	Allocated_reads:0.333333333333333	Strand:+
TCAACAACCTCAGGCCATATCATTTCAGCA
>Location:NODE_360870_length_2137_cov_16.065512	Coordinate:803	Reads:1	Hits:3	Allocated_reads:0.333333333333333	Strand:+
TCAACAACCTCAGGCCATCTCATTTAAGCA
>Location:NODE_360870_length_2137_cov_16.065512	Coordinate:803	Reads:1	Hits:3	Allocated_reads:0.333333333333333	Strand:+
TCAACAACCTCAGGCCATCTCATTTCACCA
>Location:NODE_360870_length_2137_cov_16.065512	Coordinate:803	Reads:1	Hits:3	Allocated_reads:0.333333333333333	Strand:+
TCAACAACCTCAGGCCATCTCATTTCAGCT
>Location:NODE_360870_length_2137_cov_16.065512	Coordinate:803	Reads:1	Hits:3	Allocated_reads:0.333333333333333	Strand:+
TCAACAACCTCAGGCCATCTCATTTTAGCA
>Location:NODE_360870_length_2137_cov_16.065512	Coordinate:803	Reads:66	Hits:3	Allocated_reads:22	Strand:+
TCAACAACCTCAGGCCATCTCATTTCAGCA
>Location:NODE_360870_length_2137_cov_16.065512	Coordinate:803	Reads:50	Hits:3	Allocated_reads:16.6666666666667	Strand:+
TCAACAACCTCAGGCCATCTCATTTCAGCAGC
>Location:NODE_360870_length_2137_cov_16.065512	Coordinate:803	Reads:1	Hits:3	Allocated_reads:0.333333333333333	Strand:+
TCAACAACCTCAGGCCATCTCATTTCAGCAGCT
>Location:NODE_360870_length_2137_cov_16.065512	Coordinate:804	Reads:1	Hits:3	Allocated_reads:0.333333333333333	Strand:+
CAACAACCTCAGGCCATCTCATTTC
>Location:NODE_360870_length_2137_cov_16.065512	Coordinate:804	Reads:2	Hits:3	Allocated_reads:0.666666666666667	Strand:+
CAACAACCTCAGGCCATCTCATTTCA
>Location:NODE_360870_length_2137_cov_16.065512	Coordinate:804	Reads:1	Hits:3	Allocated_reads:0.333333333333333	Strand:+
CAACAACCTCAGGCCATCTCATTTCAG
>Location:NODE_360870_length_2137_cov_16.065512	Coordinate:804	Reads:49	Hits:3	Allocated_reads:16.3333333333333	Strand:+
CAACAACCTCAGGCCATCTCATTTCAGC
>Location:NODE_360870_length_2137_cov_16.065512	Coordinate:804	Reads:1	Hits:3	Allocated_reads:0.333333333333333	Strand:+
CAACAACCTCAGGCCATCTCATTTCAGGT
>Location:NODE_360870_length_2137_cov_16.065512	Coordinate:804	Reads:1	Hits:3	Allocated_reads:0.333333333333333	Strand:+
CAACAACCTCAGGCCATCTCGTTTCAGCA
>Location:NODE_360870_length_2137_cov_16.065512	Coordinate:804	Reads:31	Hits:3	Allocated_reads:10.3333333333333	Strand:+
CAACAACCTCAGGCCATCTCATTTCAGCA
>Location:NODE_360870_length_2137_cov_16.065512	Coordinate:804	Reads:1	Hits:3	Allocated_reads:0.333333333333333	Strand:+
CAACAACCTCAGGCCATCTCATTTCAGCAC
>Location:NODE_360870_length_2137_cov_16.065512	Coordinate:804	Reads:1	Hits:3	Allocated_reads:0.333333333333333	Strand:+
CAACAACCTCAGGCCATCTCATTTCAGCAG
>Location:NODE_360870_length_2137_cov_16.065512	Coordinate:804	Reads:10	Hits:3	Allocated_reads:3.33333333333333	Strand:+
CAACAACCTCAGGCCATCTCATTTCAGCAGC
>Location:NODE_360870_length_2137_cov_16.065512	Coordinate:805	Reads:1	Hits:3	Allocated_reads:0.333333333333333	Strand:+
AACAACCTCAGGCCATCTCATTTCAG
>Location:NODE_360870_length_2137_cov_16.065512	Coordinate:805	Reads:4	Hits:3	Allocated_reads:1.33333333333333	Strand:+
AACAACCTCAGGCCATCTCATTTCAGC
>Location:NODE_360870_length_2137_cov_16.065512	Coordinate:805	Reads:6	Hits:3	Allocated_reads:2	Strand:+
AACAACCTCAGGCCATCTCATTTCAGCA
>Location:NODE_360870_length_2137_cov_16.065512	Coordinate:805	Reads:14	Hits:3	Allocated_reads:4.66666666666667	Strand:+
AACAACCTCAGGCCATCTCATTTCAGCAGC
>Location:NODE_360870_length_2137_cov_16.065512	Coordinate:806	Reads:1	Hits:3	Allocated_reads:0.333333333333333	Strand:+
ACAACCTCAGGCCATCTCATTTCAGC
>Location:NODE_360870_length_2137_cov_16.065512	Coordinate:807	Reads:5	Hits:3	Allocated_reads:1.66666666666667	Strand:+
CAACCTCAGGCCATCTCATTTCAGCAGC
>Location:NODE_360870_length_2137_cov_16.065512	Coordinate:807	Reads:1	Hits:3	Allocated_reads:0.333333333333333	Strand:-
TGCTGAAATGAGATGGCCTGAGGTTG
>Location:NODE_360870_length_2137_cov_16.065512	Coordinate:808	Reads:2	Hits:3	Allocated_reads:0.666666666666667	Strand:+
AACCTCAGGCCATCTCATTTCAGCAGC
>Location:NODE_360870_length_2137_cov_16.065512	Coordinate:808	Reads:1	Hits:3	Allocated_reads:0.333333333333333	Strand:+
AACCTCAGGCCATCTCATTTCAGCAGCT
>Location:NODE_360870_length_2137_cov_16.065512	Coordinate:809	Reads:2	Hits:3	Allocated_reads:0.666666666666667	Strand:+
ACCTCAGGCCATCTCATTTCAGCAGCT
>Location:NODE_360870_length_2137_cov_16.065512	Coordinate:811	Reads:1	Hits:3	Allocated_reads:0.333333333333333	Strand:+
CTCAGGCCATCTCATTTCAGCAGCTGAA
>Location:NODE_360870_length_2137_cov_16.065512	Coordinate:811	Reads:1	Hits:3	Allocated_reads:0.333333333333333	Strand:+
CTCAGGCCATCTCATTTCAGCAGCTGAAA
>Location:NODE_360870_length_2137_cov_16.065512	Coordinate:811	Reads:1	Hits:3	Allocated_reads:0.333333333333333	Strand:+
CTCAGGCCATCTCATTTCAGCAGCTGAAAA
>Location:NODE_360870_length_2137_cov_16.065512	Coordinate:853	Reads:1	Hits:3	Allocated_reads:0.333333333333333	Strand:-
GCTATGGTCAGACAGTTAGGAAAGCCAAC
>Location:NODE_360870_length_2137_cov_16.065512	Coordinate:856	Reads:1	Hits:3	Allocated_reads:0.333333333333333	Strand:-
TGCTATGGTCAGACAGTTAGGAAAGCC
>Location:NODE_360870_length_2137_cov_16.065512	Coordinate:857	Reads:1	Hits:2	Allocated_reads:0.5	Strand:-
TACATGCTATGGTCAGACAGTTAGGAAAGC
>Location:NODE_360870_length_2137_cov_16.065512	Coordinate:861	Reads:1	Hits:3	Allocated_reads:0.333333333333333	Strand:+
TCCTAACTGTCTGACCATAGCATG
>Location:NODE_360870_length_2137_cov_16.065512	Coordinate:874	Reads:8	Hits:2	Allocated_reads:4	Strand:-
AAGGCACTGAAAGACCTACATGCTATGGT
>Location:NODE_360870_length_2137_cov_16.065512	Coordinate:874	Reads:4	Hits:2	Allocated_reads:2	Strand:-
AGAAGGCACTGAAAGACCTACATGCTATGGT
>Location:NODE_360870_length_2137_cov_16.065512	Coordinate:874	Reads:3	Hits:2	Allocated_reads:1.5	Strand:-
GAAGGCACTGAAAGACCTACATGCTATGGT
>Location:NODE_360870_length_2137_cov_16.065512	Coordinate:874	Reads:1	Hits:2	Allocated_reads:0.5	Strand:-
GGCACTGAAAGACCTACATGCTATGGT
>Location:NODE_360870_length_2137_cov_16.065512	Coordinate:875	Reads:1	Hits:2	Allocated_reads:0.5	Strand:-
GAAGGCACTGAAAGACCTACATGCTATGG
>Location:NODE_360870_length_2137_cov_16.065512	Coordinate:883	Reads:1	Hits:2	Allocated_reads:0.5	Strand:-
CCTATTGGGAGAAGGCACTGAAAGACCTACA
>Location:NODE_360870_length_2137_cov_16.065512	Coordinate:883	Reads:13	Hits:2	Allocated_reads:6.5	Strand:-
TATTGGGAGAAGGCACTGAAAGACCTACA
>Location:NODE_360870_length_2137_cov_16.065512	Coordinate:884	Reads:1	Hits:2	Allocated_reads:0.5	Strand:-
TATTGGGAGAAGGCACTGAAAGACCTAC
>Location:NODE_360870_length_2137_cov_16.065512	Coordinate:885	Reads:2	Hits:2	Allocated_reads:1	Strand:-
TATTGGGAGAAGGCACTGAAAGACCTA
>Location:NODE_360870_length_2137_cov_16.065512	Coordinate:886	Reads:1	Hits:2	Allocated_reads:0.5	Strand:-
CCTATTGGGAGAAGGCACTGAAAGACCT
>Location:NODE_360870_length_2137_cov_16.065512	Coordinate:886	Reads:3	Hits:2	Allocated_reads:1.5	Strand:-
TATTGGGAGAAGGCACTGAAAGACCT
>Location:NODE_360870_length_2137_cov_16.065512	Coordinate:887	Reads:9	Hits:2	Allocated_reads:4.5	Strand:-
CCTATTGGGAGAAGGCACTGAAAGACC
>Location:NODE_360870_length_2137_cov_16.065512	Coordinate:887	Reads:11	Hits:2	Allocated_reads:5.5	Strand:-
TATTGGGAGAAGGCACTGAAAGACC
>Location:NODE_360870_length_2137_cov_16.065512	Coordinate:889	Reads:1	Hits:3	Allocated_reads:0.333333333333333	Strand:-
CCTATTGGGAGAAGGCACTGAAAGA
>Location:NODE_360870_length_2137_cov_16.065512	Coordinate:893	Reads:1	Hits:3	Allocated_reads:0.333333333333333	Strand:+
TCAGTGCCTTCTCCCAATAGGCTGGAGT
>Location:NODE_360870_length_2137_cov_16.065512	Coordinate:893	Reads:1	Hits:3	Allocated_reads:0.333333333333333	Strand:+
TCAGTGCCTTCTCCCAATAGGCTGGAGTA
>Location:NODE_360870_length_2137_cov_16.065512	Coordinate:911	Reads:2	Hits:2	Allocated_reads:1	Strand:-
CATGAAACCTCTGAGAGGTACTCCAGCCT
>Location:NODE_360870_length_2137_cov_16.065512	Coordinate:911	Reads:1	Hits:2	Allocated_reads:0.5	Strand:-
GAAACCTCTGAGAGGTACTCCAGCCT
>Location:NODE_360870_length_2137_cov_16.065512	Coordinate:911	Reads:1	Hits:2	Allocated_reads:0.5	Strand:-
TCATGAAACCTCTGAGAGGTACTCCAGCCT
>Location:NODE_360870_length_2137_cov_16.065512	Coordinate:912	Reads:4	Hits:2	Allocated_reads:2	Strand:-
TGAAACCTCTGAGAGGTACTCCAGCC
>Location:NODE_360870_length_2137_cov_16.065512	Coordinate:935	Reads:1	Hits:2	Allocated_reads:0.5	Strand:-
TAAATAACAAAGACGCAACACGCTTCATGA
>Location:NODE_360870_length_2137_cov_16.065512	Coordinate:938	Reads:1	Hits:2	Allocated_reads:0.5	Strand:-
TGATAAATAACAAAGACGCAACACGCTTCA
>Location:NODE_360870_length_2137_cov_16.065512	Coordinate:940	Reads:2	Hits:2	Allocated_reads:1	Strand:-
AACTGATAAATAACAAAGACGCAACACGCTT
>Location:NODE_360870_length_2137_cov_16.065512	Coordinate:940	Reads:1	Hits:2	Allocated_reads:0.5	Strand:-
ACTGATAAATAACAAAGACGCAGCACGCTT
>Location:NODE_360870_length_2137_cov_16.065512	Coordinate:940	Reads:15	Hits:2	Allocated_reads:7.5	Strand:-
ACTGATAAATAACAAAGACGCAACACGCTT
>Location:NODE_360870_length_2137_cov_16.065512	Coordinate:940	Reads:5	Hits:2	Allocated_reads:2.5	Strand:-
CTGATAAATAACAAAGACGCAACACGCTT
>Location:NODE_360870_length_2137_cov_16.065512	Coordinate:941	Reads:2	Hits:2	Allocated_reads:1	Strand:-
AACTGATAAATAACAAAGACGCAACACGCT
>Location:NODE_360870_length_2137_cov_16.065512	Coordinate:941	Reads:1	Hits:2	Allocated_reads:0.5	Strand:-
ACTGATAAATAACAAAGACGCAACACGCG
>Location:NODE_360870_length_2137_cov_16.065512	Coordinate:941	Reads:12	Hits:2	Allocated_reads:6	Strand:-
ACTGATAAATAACAAAGACGCAACACGCT
>Location:NODE_360870_length_2137_cov_16.065512	Coordinate:941	Reads:3	Hits:2	Allocated_reads:1.5	Strand:-
CTGATAAATAACAAAGACGCAACACGCT
>Location:NODE_360870_length_2137_cov_16.065512	Coordinate:941	Reads:1	Hits:2	Allocated_reads:0.5	Strand:-
TGATAAATAACAAAGACGCAACACGCT
>Location:NODE_360870_length_2137_cov_16.065512	Coordinate:948	Reads:1	Hits:2	Allocated_reads:0.5	Strand:-
GAGAAACTGATAAATAACAAAGACGCA
>Location:NODE_360870_length_2137_cov_16.065512	Coordinate:952	Reads:1	Hits:2	Allocated_reads:0.5	Strand:-
CGAAGTGGAGAAACTGATAAATAACAAAGA
>Location:NODE_360870_length_2137_cov_16.065512	Coordinate:959	Reads:1	Hits:2	Allocated_reads:0.5	Strand:-
AAAGACGAAGTGGAGAAACTGATAAATA
>Location:NODE_360870_length_2137_cov_16.065512	Coordinate:959	Reads:1	Hits:2	Allocated_reads:0.5	Strand:+
TATTTATCAGTTTCTCCACTTCGTCT
>Location:NODE_360870_length_2137_cov_16.065512	Coordinate:965	Reads:1	Hits:2	Allocated_reads:0.5	Strand:-
TCAAAATAAAGACGAAGTGGAGAAACTGA
>Location:NODE_360870_length_2137_cov_16.065512	Coordinate:966	Reads:1	Hits:2	Allocated_reads:0.5	Strand:-
TCAAAATAAAGACGAAGTGGAGAAACTG
>Location:NODE_360870_length_2137_cov_16.065512	Coordinate:971	Reads:1	Hits:3	Allocated_reads:0.333333333333333	Strand:+
TCTCCACTTCGTCTTTATTTTGAAG
>Location:NODE_360870_length_2137_cov_16.065512	Coordinate:973	Reads:1	Hits:3	Allocated_reads:0.333333333333333	Strand:+
TCCACTTCGTCTTTATTTTGAAGCATTC
>Location:NODE_360870_length_2137_cov_16.065512	Coordinate:973	Reads:1	Hits:3	Allocated_reads:0.333333333333333	Strand:+
TCCACTTCGTCTTTATTTTGAAGCATTCTG
>Location:NODE_360870_length_2137_cov_16.065512	Coordinate:973	Reads:3	Hits:3	Allocated_reads:1	Strand:+
TCCACTTCGTCTTTATTTTGAAGCATTCTGT
>Location:NODE_360870_length_2137_cov_16.065512	Coordinate:978	Reads:1	Hits:3	Allocated_reads:0.333333333333333	Strand:+
TTCGTCTTTATTTTGAAGCATTCTGTT
>Location:NODE_360870_length_2137_cov_16.065512	Coordinate:991	Reads:1	Hits:2	Allocated_reads:0.5	Strand:+
TGAAGCATTCTGTTAGAAATTTTACGTCCA
>Location:NODE_360870_length_2137_cov_16.065512	Coordinate:998	Reads:1	Hits:2	Allocated_reads:0.5	Strand:-
ATGGGCGTAAAATTTCTAACAGAA
>Location:NODE_360870_length_2137_cov_16.065512	Coordinate:999	Reads:1	Hits:2	Allocated_reads:0.5	Strand:-
TCACCAAGGATGGGCGTAAAATTTCTAACAGA
>Location:NODE_360870_length_2137_cov_16.065512	Coordinate:999	Reads:1	Hits:2	Allocated_reads:0.5	Strand:+
TCTGTTAGAAATTTTACGTCCATCCTTGG
>Location:NODE_360870_length_2137_cov_16.065512	Coordinate:1001	Reads:1	Hits:2	Allocated_reads:0.5	Strand:-
TCACCAAGGATGGGCGTAAAATTTCTAACT
>Location:NODE_360870_length_2137_cov_16.065512	Coordinate:1001	Reads:1	Hits:2	Allocated_reads:0.5	Strand:-
TCACCAAGGATGGGCGTAAAATTTCTATCT
>Location:NODE_360870_length_2137_cov_16.065512	Coordinate:1001	Reads:9	Hits:2	Allocated_reads:4.5	Strand:-
TCACCAAGGATGGGCGTAAAATTTCTAACA
>Location:NODE_360870_length_2137_cov_16.065512	Coordinate:1002	Reads:1	Hits:2	Allocated_reads:0.5	Strand:-
CACCAAGGATGGGCGTAAAATTTCTAAC
>Location:NODE_360870_length_2137_cov_16.065512	Coordinate:1002	Reads:1	Hits:2	Allocated_reads:0.5	Strand:-
TCACCAAGGATGGGCGTAAAATTTCTAAC
>Location:NODE_360870_length_2137_cov_16.065512	Coordinate:1005	Reads:5	Hits:2	Allocated_reads:2.5	Strand:-
CAATCACCAAGGATGGGCGTAAAATTTCT
>Location:NODE_360870_length_2137_cov_16.065512	Coordinate:1005	Reads:8	Hits:2	Allocated_reads:4	Strand:-
TCACCAAGGATGGGCGTAAAATTTCT
>Location:NODE_360870_length_2137_cov_16.065512	Coordinate:1036	Reads:2	Hits:3	Allocated_reads:0.666666666666667	Strand:-
AGCATGTCCATCCAATTGCGCAAAGGAAA
>Location:NODE_360870_length_2137_cov_16.065512	Coordinate:1038	Reads:3	Hits:3	Allocated_reads:1	Strand:-
AGCATGTCCATCCAATTGCGCAAAGGA
>Location:NODE_360870_length_2137_cov_16.065512	Coordinate:1038	Reads:4	Hits:3	Allocated_reads:1.33333333333333	Strand:-
CAGCATGTCCATCCAATTGCGCAAAGGA
>Location:NODE_360870_length_2137_cov_16.065512	Coordinate:1039	Reads:1	Hits:4	Allocated_reads:0.25	Strand:-
AACAGCATGTCCATCCAATTGCGCAAAGG
>Location:NODE_360870_length_2137_cov_16.065512	Coordinate:1039	Reads:1	Hits:4	Allocated_reads:0.25	Strand:+
CCTTTGCGCAATTGGATGGACATGCT
>Location:NODE_360870_length_2137_cov_16.065512	Coordinate:1041	Reads:1	Hits:4	Allocated_reads:0.25	Strand:+
TTTGCGCAATTGGATGGACATGCTGTTTGT
>Location:NODE_360870_length_2137_cov_16.065512	Coordinate:1041	Reads:4	Hits:4	Allocated_reads:1	Strand:+
TTTGCGCAATTGGATGGACATGCTGTTTGTA
>Location:NODE_360870_length_2137_cov_16.065512	Coordinate:1041	Reads:1	Hits:4	Allocated_reads:0.25	Strand:+
TTTGCGCAATTGGATGGACATGCTGTTTGTAGC
>Location:NODE_360870_length_2137_cov_16.065512	Coordinate:1043	Reads:1	Hits:4	Allocated_reads:0.25	Strand:+
TGCGCAATTGGATGGACATGCTGTTTGTAGC
>Location:NODE_360870_length_2137_cov_16.065512	Coordinate:1044	Reads:1	Hits:4	Allocated_reads:0.25	Strand:-
AACAGCATGTCCATCCAATTGCGC
>Location:NODE_360870_length_2137_cov_16.065512	Coordinate:1044	Reads:1	Hits:4	Allocated_reads:0.25	Strand:+
GCGCAATTGGATGGACATGCTGTTTGTA
>Location:NODE_360870_length_2137_cov_16.065512	Coordinate:1045	Reads:1	Hits:4	Allocated_reads:0.25	Strand:+
CGCAATTGGATGGACATGCTGTTTGTA
>Location:NODE_360870_length_2137_cov_16.065512	Coordinate:1045	Reads:1	Hits:4	Allocated_reads:0.25	Strand:+
CGCAATTGGATGGACATGCTGTTTGTAGC
>Location:NODE_360870_length_2137_cov_16.065512	Coordinate:1047	Reads:1	Hits:4	Allocated_reads:0.25	Strand:+
CAATTGGATGGACATGCTGTTTGTAGCC
>Location:NODE_360870_length_2137_cov_16.065512	Coordinate:1048	Reads:1	Hits:4	Allocated_reads:0.25	Strand:+
AATTGGATGGACATGCTGTTTGTA
>Location:NODE_360870_length_2137_cov_16.065512	Coordinate:1050	Reads:1	Hits:4	Allocated_reads:0.25	Strand:+
TTGGATGGACATGCTGTTTGTAGCC
>Location:NODE_360870_length_2137_cov_16.065512	Coordinate:1059	Reads:2	Hits:3	Allocated_reads:0.666666666666667	Strand:-
CAGAAACACACATGGCTACAAACAGCATG
>Location:NODE_360870_length_2137_cov_16.065512	Coordinate:1061	Reads:1	Hits:2	Allocated_reads:0.5	Strand:-
AACAGAAACACACATGGCTACAAACAGCA
>Location:NODE_360870_length_2137_cov_16.065512	Coordinate:1061	Reads:2	Hits:3	Allocated_reads:0.666666666666667	Strand:-
ACAGAAACACACATGGCTACAAACAGCA
>Location:NODE_360870_length_2137_cov_16.065512	Coordinate:1061	Reads:1	Hits:3	Allocated_reads:0.333333333333333	Strand:-
CAGAAACACACATGGCTACAAACAGCA
>Location:NODE_360870_length_2137_cov_16.065512	Coordinate:1062	Reads:1	Hits:3	Allocated_reads:0.333333333333333	Strand:-
GAAACACACATGGCTACAAACTTT
>Location:NODE_360870_length_2137_cov_16.065512	Coordinate:1064	Reads:1	Hits:2	Allocated_reads:0.5	Strand:-
AACAGAAACACACATGGCTACAAACA
>Location:NODE_360870_length_2137_cov_16.065512	Coordinate:1064	Reads:1	Hits:2	Allocated_reads:0.5	Strand:-
TAACAGAAACACACATGGCTACAAACA
>Location:NODE_360870_length_2137_cov_16.065512	Coordinate:1064	Reads:1	Hits:2	Allocated_reads:0.5	Strand:-
TGTAACAGAAACACACATGGCTACAAACA
>Location:NODE_360870_length_2137_cov_16.065512	Coordinate:1076	Reads:1	Hits:3	Allocated_reads:0.333333333333333	Strand:+
TGTGTGTTTCTGTTACAAACTGTGC
>Location:NODE_360870_length_2137_cov_16.065512	Coordinate:1076	Reads:1	Hits:3	Allocated_reads:0.333333333333333	Strand:+
TGTGTGTTTCTGTTACAAACTGTGCA
>Location:NODE_360870_length_2137_cov_16.065512	Coordinate:1076	Reads:2	Hits:3	Allocated_reads:0.666666666666667	Strand:+
TGTGTGTTTCTGTTACAAACTGTGCAAA
>Location:NODE_360870_length_2137_cov_16.065512	Coordinate:1076	Reads:1	Hits:3	Allocated_reads:0.333333333333333	Strand:+
TGTGTGTTTCTGTTACAAACTGTGCAAAG
>Location:NODE_360870_length_2137_cov_16.065512	Coordinate:1077	Reads:1	Hits:3	Allocated_reads:0.333333333333333	Strand:+
GTGTGTTTCTGTTACAAACTGTGCAAAGA
>Location:NODE_360870_length_2137_cov_16.065512	Coordinate:1077	Reads:1	Hits:3	Allocated_reads:0.333333333333333	Strand:+
GTGTGTTTCTGTTACAAACTGTGCAAAGT
>Location:NODE_360870_length_2137_cov_16.065512	Coordinate:1078	Reads:1	Hits:3	Allocated_reads:0.333333333333333	Strand:+
TGTGTTTCTGTTACAAACTGTGCAAAGA
>Location:NODE_360870_length_2137_cov_16.065512	Coordinate:1081	Reads:1	Hits:3	Allocated_reads:0.333333333333333	Strand:+
GTTTCTGTTACAAACTGTGCAAAGAAT
>Location:NODE_360870_length_2137_cov_16.065512	Coordinate:1083	Reads:2	Hits:3	Allocated_reads:0.666666666666667	Strand:+
TTCTGTTACAAACTGTGCAAAGAAT
>Location:NODE_360870_length_2137_cov_16.065512	Coordinate:1083	Reads:13	Hits:3	Allocated_reads:4.33333333333333	Strand:+
TTCTGTTACAAACTGTGCAAAGAATAGG
>Location:NODE_360870_length_2137_cov_16.065512	Coordinate:1083	Reads:4	Hits:3	Allocated_reads:1.33333333333333	Strand:+
TTCTGTTACAAACTGTGCAAAGAATAGGT
>Location:NODE_360870_length_2137_cov_16.065512	Coordinate:1084	Reads:13	Hits:3	Allocated_reads:4.33333333333333	Strand:+
TCTGTTACAAACTGTGCAAAGAATAGG
>Location:NODE_360870_length_2137_cov_16.065512	Coordinate:1084	Reads:3	Hits:3	Allocated_reads:1	Strand:+
TCTGTTACAAACTGTGCAAAGAATAGGT
>Location:NODE_360870_length_2137_cov_16.065512	Coordinate:1085	Reads:1	Hits:3	Allocated_reads:0.333333333333333	Strand:+
CTGTTACAAACTGTGCAAAGAATAGG
>Location:NODE_360870_length_2137_cov_16.065512	Coordinate:1086	Reads:34	Hits:4	Allocated_reads:8.5	Strand:+
TGTTACAAACTGTGCAAAGAATAGG
>Location:NODE_360870_length_2137_cov_16.065512	Coordinate:1086	Reads:10	Hits:4	Allocated_reads:2.5	Strand:+
TGTTACAAACTGTGCAAAGAATAGGT
>Location:NODE_360870_length_2137_cov_16.065512	Coordinate:1086	Reads:1	Hits:4	Allocated_reads:0.25	Strand:+
TGTTACAAACTGTGCAAAGAATAGGTT
>Location:NODE_360870_length_2137_cov_16.065512	Coordinate:1086	Reads:2	Hits:4	Allocated_reads:0.5	Strand:+
TGTTACAAACTGTGCAAAGAATAGGTA
>Location:NODE_360870_length_2137_cov_16.065512	Coordinate:1086	Reads:4	Hits:4	Allocated_reads:1	Strand:+
TGTTACAAACTGTGCAAAGAATAGGTAGC
>Location:NODE_360870_length_2137_cov_16.065512	Coordinate:1086	Reads:3	Hits:4	Allocated_reads:0.75	Strand:+
TGTTACAAACTGTGCAAAGAATAGGTAGCT
>Location:NODE_360870_length_2137_cov_16.065512	Coordinate:1087	Reads:1	Hits:4	Allocated_reads:0.25	Strand:+
GTTACAAACTGTGCAAAGAATAGG
>Location:NODE_360870_length_2137_cov_16.065512	Coordinate:1088	Reads:1	Hits:4	Allocated_reads:0.25	Strand:+
TTACAAACTGTGCAAAGAATAGGT
>Location:NODE_360870_length_2137_cov_16.065512	Coordinate:1088	Reads:4	Hits:4	Allocated_reads:1	Strand:+
TTACAAACTGTGCAAAGAATAGGTAGC
>Location:NODE_360870_length_2137_cov_16.065512	Coordinate:1088	Reads:3	Hits:4	Allocated_reads:0.75	Strand:+
TTACAAACTGTGCAAAGAATAGGTAGCT
>Location:NODE_360870_length_2137_cov_16.065512	Coordinate:1088	Reads:8	Hits:4	Allocated_reads:2	Strand:+
TTACAAACTGTGCAAAGAATAGGTAGCTT
>Location:NODE_360870_length_2137_cov_16.065512	Coordinate:1088	Reads:6	Hits:4	Allocated_reads:1.5	Strand:+
TTACAAACTGTGCAAAGAATAGGTAGCTTT
>Location:NODE_360870_length_2137_cov_16.065512	Coordinate:1089	Reads:3	Hits:4	Allocated_reads:0.75	Strand:-
AAGCTACCTATTCTTTGCACAGTTTGTA
>Location:NODE_360870_length_2137_cov_16.065512	Coordinate:1089	Reads:1	Hits:4	Allocated_reads:0.25	Strand:+
TACAAACTGTGCAAAGAATAGGTAGCT
>Location:NODE_360870_length_2137_cov_16.065512	Coordinate:1090	Reads:1	Hits:4	Allocated_reads:0.25	Strand:+
ACAAACTGTGCAAAGAATAGGTAGCTTT
>Location:NODE_360870_length_2137_cov_16.065512	Coordinate:1091	Reads:1	Hits:3	Allocated_reads:0.333333333333333	Strand:+
CAAACTGTGCAAAGAATAGGTAGCTTTGGT
>Location:NODE_360870_length_2137_cov_16.065512	Coordinate:1093	Reads:1	Hits:3	Allocated_reads:0.333333333333333	Strand:-
ACCAAAGCTACCTATTCTTTGCACAGTT
>Location:NODE_360870_length_2137_cov_16.065512	Coordinate:1096	Reads:1	Hits:3	Allocated_reads:0.333333333333333	Strand:+
TGTGCAAAGAATAGGTAGCTTTGGTCAGT
>Location:NODE_360870_length_2137_cov_16.065512	Coordinate:1097	Reads:1	Hits:3	Allocated_reads:0.333333333333333	Strand:+
GTGCAAAGAATAGGTAGCTTTGGTCAGT
>Location:NODE_360870_length_2137_cov_16.065512	Coordinate:1099	Reads:1	Hits:3	Allocated_reads:0.333333333333333	Strand:+
GCAAAGAATAGGTAGCTTTGGTCAGTTG
>Location:NODE_360870_length_2137_cov_16.065512	Coordinate:1099	Reads:1	Hits:3	Allocated_reads:0.333333333333333	Strand:+
GCAAAGAATAGGTAGCTTTGGTCAGTTGCA
>Location:NODE_360870_length_2137_cov_16.065512	Coordinate:1111	Reads:1	Hits:2	Allocated_reads:0.5	Strand:+
TAGCTTTGGTCAGTTGCAAACCGTG
>Location:NODE_360870_length_2137_cov_16.065512	Coordinate:1111	Reads:2	Hits:2	Allocated_reads:1	Strand:+
TAGCTTTGGTCAGTTGCAAACCGTGG
>Location:NODE_360870_length_2137_cov_16.065512	Coordinate:1111	Reads:2	Hits:2	Allocated_reads:1	Strand:+
TAGCTTTGGTCAGTTGCAAACCGTGT
>Location:NODE_360870_length_2137_cov_16.065512	Coordinate:1111	Reads:5	Hits:3	Allocated_reads:1.66666666666667	Strand:+
TAGCTTTGGTCAGTTGCAAACCGTGTATC
>Location:NODE_360870_length_2137_cov_16.065512	Coordinate:1111	Reads:2	Hits:3	Allocated_reads:0.666666666666667	Strand:+
TAGCTTTGGTCAGTTGCAAACCGTGTATCTGC
>Location:NODE_360870_length_2137_cov_16.065512	Coordinate:1121	Reads:1	Hits:2	Allocated_reads:0.5	Strand:-
ACGGCTGTTCTCTGCAGACACACGGTTTGCAACTG
>Location:NODE_360870_length_2137_cov_16.065512	Coordinate:1121	Reads:1	Hits:2	Allocated_reads:0.5	Strand:-
GCTGTTCTCTGCAGACACACGGTTTGCAACTG
>Location:NODE_360870_length_2137_cov_16.065512	Coordinate:1122	Reads:1	Hits:2	Allocated_reads:0.5	Strand:-
GCTGTTCTCTGCAGACACACGGTTTGCAACT
>Location:NODE_360870_length_2137_cov_16.065512	Coordinate:1123	Reads:1	Hits:2	Allocated_reads:0.5	Strand:-
GCTGTTCTCTGCAGACACACGGTTTGCAAC
>Location:NODE_360870_length_2137_cov_16.065512	Coordinate:1129	Reads:1	Hits:2	Allocated_reads:0.5	Strand:-
TACACGGCTGTTCTCTGCAGACACACGGTT
>Location:NODE_360870_length_2137_cov_16.065512	Coordinate:1130	Reads:1	Hits:2	Allocated_reads:0.5	Strand:-
AATACACGGCTGTTCTCTGCAGACACACGGT
>Location:NODE_360870_length_2137_cov_16.065512	Coordinate:1130	Reads:1	Hits:2	Allocated_reads:0.5	Strand:-
ACACGGCTGTTCTCTGCAGACACACGGA
>Location:NODE_360870_length_2137_cov_16.065512	Coordinate:1130	Reads:1	Hits:2	Allocated_reads:0.5	Strand:-
ACGGCTGTTCTCTGCAGACACACGGT
>Location:NODE_360870_length_2137_cov_16.065512	Coordinate:1130	Reads:1	Hits:2	Allocated_reads:0.5	Strand:-
CACGGCTGTTCTCTGCAGACACACGGT
>Location:NODE_360870_length_2137_cov_16.065512	Coordinate:1130	Reads:2	Hits:3	Allocated_reads:0.666666666666667	Strand:-
TACACGGCTGTTCTCTGCAGACACACGGC
>Location:NODE_360870_length_2137_cov_16.065512	Coordinate:1130	Reads:2	Hits:2	Allocated_reads:1	Strand:-
TACACGGCTGTTCTCTGCAGACACACGGG
>Location:NODE_360870_length_2137_cov_16.065512	Coordinate:1130	Reads:55	Hits:2	Allocated_reads:27.5	Strand:-
TACACGGCTGTTCTCTGCAGACACACGGT
>Location:NODE_360870_length_2137_cov_16.065512	Coordinate:1131	Reads:3	Hits:2	Allocated_reads:1.5	Strand:-
TACACGGCTGTTCTCTGCAGACACACGG
>Location:NODE_360870_length_2137_cov_16.065512	Coordinate:1132	Reads:3	Hits:2	Allocated_reads:1.5	Strand:-
AATACACGGCTGTTCTCTGCAGACACACG
>Location:NODE_360870_length_2137_cov_16.065512	Coordinate:1132	Reads:4	Hits:2	Allocated_reads:2	Strand:-
ACACGGCTGTTCTCTGCAGACACACG
>Location:NODE_360870_length_2137_cov_16.065512	Coordinate:1132	Reads:1	Hits:2	Allocated_reads:0.5	Strand:-
ATACACGGCTGTTCTCTGCAGACACACG
>Location:NODE_360870_length_2137_cov_16.065512	Coordinate:1132	Reads:1	Hits:2	Allocated_reads:0.5	Strand:-
CACGGCTGTTCTCTGCAGACACACG
>Location:NODE_360870_length_2137_cov_16.065512	Coordinate:1132	Reads:10	Hits:2	Allocated_reads:5	Strand:-
TAATACACGGCTGTTCTCTGCAGACACACG
>Location:NODE_360870_length_2137_cov_16.065512	Coordinate:1132	Reads:1	Hits:2	Allocated_reads:0.5	Strand:-
TACACGGCTGTTCTCTGCAGACACACA
>Location:NODE_360870_length_2137_cov_16.065512	Coordinate:1132	Reads:122	Hits:2	Allocated_reads:61	Strand:-
TACACGGCTGTTCTCTGCAGACACACG
>Location:NODE_360870_length_2137_cov_16.065512	Coordinate:1134	Reads:1	Hits:2	Allocated_reads:0.5	Strand:-
TACACGGCTGTTCTCTGCAGACACA
>Location:NODE_360870_length_2137_cov_16.065512	Coordinate:1136	Reads:1	Hits:2	Allocated_reads:0.5	Strand:-
TAATACACGGCTGTTCTCTGCAGACA
>Location:NODE_360870_length_2137_cov_16.065512	Coordinate:1138	Reads:1	Hits:3	Allocated_reads:0.333333333333333	Strand:+
TCTGCAGAGAACAGCCGTGTATTAAAA
>Location:NODE_360870_length_2137_cov_16.065512	Coordinate:1138	Reads:1	Hits:3	Allocated_reads:0.333333333333333	Strand:+
TCTGCAGAGAACAGCCGTGTATTAAAAT
>Location:NODE_360870_length_2137_cov_16.065512	Coordinate:1138	Reads:8	Hits:3	Allocated_reads:2.66666666666667	Strand:+
TCTGCAGAGAACAGCCGTGTATTAAAATA
>Location:NODE_360870_length_2137_cov_16.065512	Coordinate:1138	Reads:1	Hits:3	Allocated_reads:0.333333333333333	Strand:+
TCTGCAGAGAACAGCCGTGTATTAAAATAC
>Location:NODE_360870_length_2137_cov_16.065512	Coordinate:1138	Reads:3	Hits:3	Allocated_reads:1	Strand:+
TCTGCAGAGAACAGCCGTGTATTAAAATACA
>Location:NODE_360870_length_2137_cov_16.065512	Coordinate:1139	Reads:3	Hits:3	Allocated_reads:1	Strand:+
CTGCAGAGAACAGCCGTGTATTAAAATA
>Location:NODE_360870_length_2137_cov_16.065512	Coordinate:1139	Reads:1	Hits:3	Allocated_reads:0.333333333333333	Strand:+
CTGCAGAGAACAGCCGTGTATTAAAATACA
>Location:NODE_360870_length_2137_cov_16.065512	Coordinate:1140	Reads:12	Hits:3	Allocated_reads:4	Strand:+
TGCAGAGAACAGCCGTGTATTAAAATA
>Location:NODE_360870_length_2137_cov_16.065512	Coordinate:1140	Reads:51	Hits:3	Allocated_reads:17	Strand:+
TGCAGAGAACAGCCGTGTATTAAAATACA
>Location:NODE_360870_length_2137_cov_16.065512	Coordinate:1140	Reads:1	Hits:3	Allocated_reads:0.333333333333333	Strand:+
TGCAGAGAACAGCCGTGTATTAAAATACAA
>Location:NODE_360870_length_2137_cov_16.065512	Coordinate:1140	Reads:1	Hits:3	Allocated_reads:0.333333333333333	Strand:+
TGCAGAGAACAGCCGTGTATTAAAATACAT
>Location:NODE_360870_length_2137_cov_16.065512	Coordinate:1140	Reads:5	Hits:3	Allocated_reads:1.66666666666667	Strand:+
TGCAGAGAACAGCCGTGTATTAAAATACATG
>Location:NODE_360870_length_2137_cov_16.065512	Coordinate:1141	Reads:3	Hits:3	Allocated_reads:1	Strand:+
GCAGAGAACAGCCGTGTATTAAAATA
>Location:NODE_360870_length_2137_cov_16.065512	Coordinate:1141	Reads:2	Hits:3	Allocated_reads:0.666666666666667	Strand:+
GCAGAGAACAGCCGTGTATTAAAATAC
>Location:NODE_360870_length_2137_cov_16.065512	Coordinate:1141	Reads:36	Hits:3	Allocated_reads:12	Strand:+
GCAGAGAACAGCCGTGTATTAAAATACA
>Location:NODE_360870_length_2137_cov_16.065512	Coordinate:1141	Reads:1	Hits:3	Allocated_reads:0.333333333333333	Strand:+
GCAGAGAACAGCCGTGTATTAAAATACAT
>Location:NODE_360870_length_2137_cov_16.065512	Coordinate:1142	Reads:1	Hits:3	Allocated_reads:0.333333333333333	Strand:+
CAGAGAACAGCCGTGTATTAAAATA
>Location:NODE_360870_length_2137_cov_16.065512	Coordinate:1142	Reads:1	Hits:3	Allocated_reads:0.333333333333333	Strand:+
CAGAGAACAGCCGTGTATTAAAATAC
>Location:NODE_360870_length_2137_cov_16.065512	Coordinate:1142	Reads:44	Hits:3	Allocated_reads:14.6666666666667	Strand:+
CAGAGAACAGCCGTGTATTAAAATACA
>Location:NODE_360870_length_2137_cov_16.065512	Coordinate:1142	Reads:1	Hits:3	Allocated_reads:0.333333333333333	Strand:+
CAGAGAACAGCCGTGTATTAAAATACAT
>Location:NODE_360870_length_2137_cov_16.065512	Coordinate:1142	Reads:11	Hits:3	Allocated_reads:3.66666666666667	Strand:+
CAGAGAACAGCCGTGTATTAAAATACATG
>Location:NODE_360870_length_2137_cov_16.065512	Coordinate:1142	Reads:10	Hits:3	Allocated_reads:3.33333333333333	Strand:+
CAGAGAACAGCCGTGTATTAAAATACATGC
>Location:NODE_360870_length_2137_cov_16.065512	Coordinate:1143	Reads:2	Hits:3	Allocated_reads:0.666666666666667	Strand:+
AGAGAACAGCCGTGTATTAAAATA
>Location:NODE_360870_length_2137_cov_16.065512	Coordinate:1143	Reads:3	Hits:3	Allocated_reads:1	Strand:+
AGAGAACAGCCGTGTATTAAAATAC
>Location:NODE_360870_length_2137_cov_16.065512	Coordinate:1143	Reads:1	Hits:3	Allocated_reads:0.333333333333333	Strand:+
AGAGAACAGCCGTGTATTAAAATACG
>Location:NODE_360870_length_2137_cov_16.065512	Coordinate:1143	Reads:61	Hits:3	Allocated_reads:20.3333333333333	Strand:+
AGAGAACAGCCGTGTATTAAAATACA
>Location:NODE_360870_length_2137_cov_16.065512	Coordinate:1143	Reads:8	Hits:3	Allocated_reads:2.66666666666667	Strand:+
AGAGAACAGCCGTGTATTAAAATACAT
>Location:NODE_360870_length_2137_cov_16.065512	Coordinate:1143	Reads:1	Hits:3	Allocated_reads:0.333333333333333	Strand:+
AGAGAACAGCCGTGTATTAAAATACGGA
>Location:NODE_360870_length_2137_cov_16.065512	Coordinate:1143	Reads:114	Hits:3	Allocated_reads:38	Strand:+
AGAGAACAGCCGTGTATTAAAATACATG
>Location:NODE_360870_length_2137_cov_16.065512	Coordinate:1143	Reads:86	Hits:3	Allocated_reads:28.6666666666667	Strand:+
AGAGAACAGCCGTGTATTAAAATACATGC
>Location:NODE_360870_length_2137_cov_16.065512	Coordinate:1143	Reads:1	Hits:3	Allocated_reads:0.333333333333333	Strand:+
AGAGAACAGCCGTGTATTAAAATACATGCT
>Location:NODE_360870_length_2137_cov_16.065512	Coordinate:1144	Reads:3	Hits:3	Allocated_reads:1	Strand:+
GAGAACAGCCGTGTATTAAAATAC
>Location:NODE_360870_length_2137_cov_16.065512	Coordinate:1144	Reads:7	Hits:3	Allocated_reads:2.33333333333333	Strand:+
GAGAACAGCCGTGTATTAAAATACA
>Location:NODE_360870_length_2137_cov_16.065512	Coordinate:1144	Reads:4	Hits:3	Allocated_reads:1.33333333333333	Strand:+
GAGAACAGCCGTGTATTAAAATACAT
>Location:NODE_360870_length_2137_cov_16.065512	Coordinate:1144	Reads:1	Hits:3	Allocated_reads:0.333333333333333	Strand:+
GAGAACAGCCGTGTATTAAAATACACT
>Location:NODE_360870_length_2137_cov_16.065512	Coordinate:1144	Reads:68	Hits:3	Allocated_reads:22.6666666666667	Strand:+
GAGAACAGCCGTGTATTAAAATACATG
>Location:NODE_360870_length_2137_cov_16.065512	Coordinate:1144	Reads:59	Hits:3	Allocated_reads:19.6666666666667	Strand:+
GAGAACAGCCGTGTATTAAAATACATGC
>Location:NODE_360870_length_2137_cov_16.065512	Coordinate:1144	Reads:6	Hits:3	Allocated_reads:2	Strand:+
GAGAACAGCCGTGTATTAAAATACATGCT
>Location:NODE_360870_length_2137_cov_16.065512	Coordinate:1146	Reads:2	Hits:3	Allocated_reads:0.666666666666667	Strand:+
GAACAGCCGTGTATTAAAATACATG
>Location:NODE_360870_length_2137_cov_16.065512	Coordinate:1146	Reads:2	Hits:3	Allocated_reads:0.666666666666667	Strand:+
GAACAGCCGTGTATTAAAATACATGC
>Location:NODE_360870_length_2137_cov_16.065512	Coordinate:1174	Reads:1	Hits:2	Allocated_reads:0.5	Strand:-
GATGAAGCCAGACAAGTTAAACTTTCCCC
>Location:NODE_360870_length_2137_cov_16.065512	Coordinate:1175	Reads:1	Hits:2	Allocated_reads:0.5	Strand:-
GATGAAGCCAGACAAGTTAAACTTTCCC
>Location:NODE_360870_length_2137_cov_16.065512	Coordinate:1176	Reads:1	Hits:2	Allocated_reads:0.5	Strand:-
TTAGATGAAGCCAGACAAGTTAAACTTTCC
>Location:NODE_360870_length_2137_cov_16.065512	Coordinate:1177	Reads:1	Hits:2	Allocated_reads:0.5	Strand:-
ACATTAGATGAAGCCAGACAAGTTAAACTTTC
>Location:NODE_360870_length_2137_cov_16.065512	Coordinate:1177	Reads:3	Hits:2	Allocated_reads:1.5	Strand:-
TAGATGAAGCCAGACAAGTTAAACTTTC
>Location:NODE_360870_length_2137_cov_16.065512	Coordinate:1177	Reads:8	Hits:2	Allocated_reads:4	Strand:-
TTAGATGAAGCCAGACAAGTTAAACTTTC
>Location:NODE_360870_length_2137_cov_16.065512	Coordinate:1178	Reads:1	Hits:2	Allocated_reads:0.5	Strand:-
TAGATGAAGCCAGACAAGTTAAACTTT
>Location:NODE_360870_length_2137_cov_16.065512	Coordinate:1180	Reads:1	Hits:2	Allocated_reads:0.5	Strand:-
ACACATTAGATGAAGCCAGACAAGTTAAACT
>Location:NODE_360870_length_2137_cov_16.065512	Coordinate:1180	Reads:1	Hits:2	Allocated_reads:0.5	Strand:-
ACATTAGATGAAGCCAGACAAGTTAAACT
>Location:NODE_360870_length_2137_cov_16.065512	Coordinate:1180	Reads:1	Hits:2	Allocated_reads:0.5	Strand:-
CACATTAGATGAAGCCAGACAAGTTAAACT
>Location:NODE_360870_length_2137_cov_16.065512	Coordinate:1180	Reads:5	Hits:2	Allocated_reads:2.5	Strand:-
CATTAGATGAAGCCAGACAAGTTAAACT
>Location:NODE_360870_length_2137_cov_16.065512	Coordinate:1180	Reads:9	Hits:2	Allocated_reads:4.5	Strand:-
TTAGATGAAGCCAGACAAGTTAAACT
>Location:NODE_360870_length_2137_cov_16.065512	Coordinate:1194	Reads:2	Hits:2	Allocated_reads:1	Strand:-
AACTGGACAGAACACATTAGATGAAGCC
>Location:NODE_360870_length_2137_cov_16.065512	Coordinate:1194	Reads:1	Hits:2	Allocated_reads:0.5	Strand:-
ACTGGACAGAACACATTAGATGAAGCC
>Location:NODE_360870_length_2137_cov_16.065512	Coordinate:1194	Reads:2	Hits:2	Allocated_reads:1	Strand:-
CAACTGGACAGAACACATTAGATGAAGCC
>Location:NODE_360870_length_2137_cov_16.065512	Coordinate:1194	Reads:1	Hits:2	Allocated_reads:0.5	Strand:-
CTGGACAGAACACATTAGATGAAGCC
>Location:NODE_360870_length_2137_cov_16.065512	Coordinate:1195	Reads:2	Hits:2	Allocated_reads:1	Strand:-
CAACTGGACAGAACACATTAGATGAAGT
>Location:NODE_360870_length_2137_cov_16.065512	Coordinate:1195	Reads:1	Hits:2	Allocated_reads:0.5	Strand:-
CCCAACTGGACAGAACACATTAGATGAAGC
>Location:NODE_360870_length_2137_cov_16.065512	Coordinate:1196	Reads:1	Hits:2	Allocated_reads:0.5	Strand:-
CAACTGGACAGAACACATTAGATGAAA
>Location:NODE_360870_length_2137_cov_16.065512	Coordinate:1196	Reads:2	Hits:2	Allocated_reads:1	Strand:-
CCCAACTGGACAGAACACATTAGATGAAG
>Location:NODE_360870_length_2137_cov_16.065512	Coordinate:1196	Reads:1	Hits:2	Allocated_reads:0.5	Strand:-
TCCCAACTGGACAGAACACATTAGATGAAG
>Location:NODE_360870_length_2137_cov_16.065512	Coordinate:1197	Reads:3	Hits:2	Allocated_reads:1.5	Strand:-
CCCAACTGGACAGAACACATTAGATGAA
>Location:NODE_360870_length_2137_cov_16.065512	Coordinate:1197	Reads:1	Hits:2	Allocated_reads:0.5	Strand:-
TTCCCAACTGGACAGAACACATTAGATGAA
>Location:NODE_360870_length_2137_cov_16.065512	Coordinate:1198	Reads:1	Hits:2	Allocated_reads:0.5	Strand:-
CCAACTGGACAGAACACATTAGATGA
>Location:NODE_360870_length_2137_cov_16.065512	Coordinate:1198	Reads:2	Hits:2	Allocated_reads:1	Strand:-
CCCAACTGGACAGAACACATTAGATGA
>Location:NODE_360870_length_2137_cov_16.065512	Coordinate:1198	Reads:2	Hits:2	Allocated_reads:1	Strand:-
TCCCAACTGGACAGAACACATTAGATGA
>Location:NODE_360870_length_2137_cov_16.065512	Coordinate:1198	Reads:1	Hits:2	Allocated_reads:0.5	Strand:-
TTCCCAACTGGACAGAACACATTAGATGA
>Location:NODE_360870_length_2137_cov_16.065512	Coordinate:1199	Reads:1	Hits:2	Allocated_reads:0.5	Strand:-
CCCAACTGGACAGAACACGTTAGATG
>Location:NODE_360870_length_2137_cov_16.065512	Coordinate:1199	Reads:3	Hits:2	Allocated_reads:1.5	Strand:-
CCCAACTGGACAGAACACATTAGATG
>Location:NODE_360870_length_2137_cov_16.065512	Coordinate:1251	Reads:1	Hits:2	Allocated_reads:0.5	Strand:+
AAGTTTAGGAACAGAGAAGAAGCCAACAGG
>Location:NODE_360870_length_2137_cov_16.065512	Coordinate:1252	Reads:1	Hits:2	Allocated_reads:0.5	Strand:-
TGTTGGCTTCTTCTCTGTTCCTAAACT
>Location:NODE_360870_length_2137_cov_16.065512	Coordinate:1254	Reads:1	Hits:2	Allocated_reads:0.5	Strand:+
TTTAGGAACAGAGAAGAAGCCAACAGG
>Location:NODE_360870_length_2137_cov_16.065512	Coordinate:1256	Reads:1	Hits:2	Allocated_reads:0.5	Strand:+
TAGGAACAGAGAAGAAGCCAACAGGTCTATT
>Location:NODE_360870_length_2137_cov_16.065512	Coordinate:1264	Reads:1	Hits:2	Allocated_reads:0.5	Strand:-
CAAGGAAATAGACCTGTTGGCTTCTTCTC
>Location:NODE_360870_length_2137_cov_16.065512	Coordinate:1265	Reads:1	Hits:3	Allocated_reads:0.333333333333333	Strand:-
CAAGGAAATAGACCTGTTGGCTTCTTCT
>Location:NODE_360870_length_2137_cov_16.065512	Coordinate:1295	Reads:1	Hits:2	Allocated_reads:0.5	Strand:-
GGTGAAGGAATATTTAGCATTGCACCCG
>Location:NODE_360870_length_2137_cov_16.065512	Coordinate:1298	Reads:1	Hits:3	Allocated_reads:0.333333333333333	Strand:+
GTGCAATGCTAAATATTCCTTCACCATA
>Location:NODE_360870_length_2137_cov_16.065512	Coordinate:1299	Reads:1	Hits:3	Allocated_reads:0.333333333333333	Strand:+
TGCAATGCTAAATATTCCTTCACC
>Location:NODE_360870_length_2137_cov_16.065512	Coordinate:1299	Reads:1	Hits:3	Allocated_reads:0.333333333333333	Strand:+
TGCAATGCTAAATATTCCTTCACCAT
>Location:NODE_360870_length_2137_cov_16.065512	Coordinate:1299	Reads:5	Hits:3	Allocated_reads:1.66666666666667	Strand:+
TGCAATGCTAAATATTCCTTCACCATA
>Location:NODE_360870_length_2137_cov_16.065512	Coordinate:1301	Reads:1	Hits:3	Allocated_reads:0.333333333333333	Strand:+
CAATGCTAAATATTCCTTCACCATATGATA
>Location:NODE_360870_length_2137_cov_16.065512	Coordinate:1303	Reads:1	Hits:3	Allocated_reads:0.333333333333333	Strand:+
ATGCTAAATATTCCTTCACCATATGATA
>Location:NODE_360870_length_2137_cov_16.065512	Coordinate:1316	Reads:1	Hits:2	Allocated_reads:0.5	Strand:-
AGCACAGGACATTTTATCATATGGTGAAG
>Location:NODE_360870_length_2137_cov_16.065512	Coordinate:1316	Reads:1	Hits:2	Allocated_reads:0.5	Strand:-
ATATAGCACAGGACATTTTATCATATGGTGATT
>Location:NODE_360870_length_2137_cov_16.065512	Coordinate:1318	Reads:2	Hits:2	Allocated_reads:1	Strand:-
ATATAGCACAGGACATTTTATCATATGGTGA
>Location:NODE_360870_length_2137_cov_16.065512	Coordinate:1321	Reads:1	Hits:2	Allocated_reads:0.5	Strand:-
ATATAGCACAGGACATTTTATCATATGG
>Location:NODE_360870_length_2137_cov_16.065512	Coordinate:1321	Reads:2	Hits:2	Allocated_reads:1	Strand:+
CCATATGATAAAATGTCCTGTGCTATATCT
>Location:NODE_360870_length_2137_cov_16.065512	Coordinate:1332	Reads:1	Hits:2	Allocated_reads:0.5	Strand:-
TATGCAACCACCAGATATAGCACAGGACATT
>Location:NODE_360870_length_2137_cov_16.065512	Coordinate:1335	Reads:1	Hits:2	Allocated_reads:0.5	Strand:-
TATGCAACCACCAGATATAGCACAGGAC
>Location:NODE_360870_length_2137_cov_16.065512	Coordinate:1336	Reads:2	Hits:4	Allocated_reads:0.5	Strand:-
TATGCAACCACCAGATATAGCACAGGA
>Location:NODE_360870_length_2137_cov_16.065512	Coordinate:1336	Reads:1	Hits:4	Allocated_reads:0.25	Strand:-
TGTATGCAACCACCAGATATAGCACAGGA
>Location:NODE_360870_length_2137_cov_16.065512	Coordinate:1337	Reads:1	Hits:4	Allocated_reads:0.25	Strand:-
TGCAACCACCAGATATAGCACAGG
>Location:NODE_360870_length_2137_cov_16.065512	Coordinate:1338	Reads:1	Hits:5	Allocated_reads:0.2	Strand:+
CTGTGCTATATCTGGTGGTTGCATACAGG
>Location:NODE_360870_length_2137_cov_16.065512	Coordinate:1339	Reads:1	Hits:5	Allocated_reads:0.2	Strand:-
CCTGTATGCAACCACCAGATATAGCACA
>Location:NODE_360870_length_2137_cov_16.065512	Coordinate:1339	Reads:1	Hits:5	Allocated_reads:0.2	Strand:+
TGTGCTATATCTGGTGGTTGCATAC
>Location:NODE_360870_length_2137_cov_16.065512	Coordinate:1339	Reads:3	Hits:5	Allocated_reads:0.6	Strand:+
TGTGCTATATCTGGTGGTTGCATACAGG
>Location:NODE_360870_length_2137_cov_16.065512	Coordinate:1339	Reads:2	Hits:5	Allocated_reads:0.4	Strand:+
TGTGCTATATCTGGTGGTTGCATACAGGT
>Location:NODE_360870_length_2137_cov_16.065512	Coordinate:1339	Reads:1	Hits:4	Allocated_reads:0.25	Strand:+
TGTGCTATATCTGGTGGTTGCATACAGGTG
>Location:NODE_360870_length_2137_cov_16.065512	Coordinate:1342	Reads:2	Hits:5	Allocated_reads:0.4	Strand:-
CCTGTATGCAACCACCAGATATAGC
>Location:NODE_360870_length_2137_cov_16.065512	Coordinate:1342	Reads:4	Hits:4	Allocated_reads:1	Strand:-
GACACCTGTATGCAACCACCAGATATAGC
>Location:NODE_360870_length_2137_cov_16.065512	Coordinate:1344	Reads:1	Hits:4	Allocated_reads:0.25	Strand:-
GACACCTGTATGCAACCACCAGATATA
>Location:NODE_360870_length_2137_cov_16.065512	Coordinate:1350	Reads:1	Hits:4	Allocated_reads:0.25	Strand:+
TGGTGGTTGCATACAGGTGTCTAGAACA
>Location:NODE_360870_length_2137_cov_16.065512	Coordinate:1351	Reads:1	Hits:4	Allocated_reads:0.25	Strand:+
GGTGGTTGCATACAGGTGTCTAGAACAAG
>Location:NODE_360870_length_2137_cov_16.065512	Coordinate:1351	Reads:1	Hits:4	Allocated_reads:0.25	Strand:-
TCTTGTTCTAGACACCTGTATGCAACCACC
>Location:NODE_360870_length_2137_cov_16.065512	Coordinate:1353	Reads:6	Hits:4	Allocated_reads:1.5	Strand:+
TGGTTGCATACAGGTGTCTAGAAC
>Location:NODE_360870_length_2137_cov_16.065512	Coordinate:1353	Reads:29	Hits:4	Allocated_reads:7.25	Strand:+
TGGTTGCATACAGGTGTCTAGAACA
>Location:NODE_360870_length_2137_cov_16.065512	Coordinate:1353	Reads:3	Hits:4	Allocated_reads:0.75	Strand:+
TGGTTGCATACAGGTGTCTAGAACAA
>Location:NODE_360870_length_2137_cov_16.065512	Coordinate:1353	Reads:3	Hits:4	Allocated_reads:0.75	Strand:+
TGGTTGCATACAGGTGTCTAGAACAAG
>Location:NODE_360870_length_2137_cov_16.065512	Coordinate:1353	Reads:1	Hits:4	Allocated_reads:0.25	Strand:+
TGGTTGCATACAGGTGTCTAGAAAAAGA
>Location:NODE_360870_length_2137_cov_16.065512	Coordinate:1353	Reads:111	Hits:4	Allocated_reads:27.75	Strand:+
TGGTTGCATACAGGTGTCTAGAACAAGA
>Location:NODE_360870_length_2137_cov_16.065512	Coordinate:1353	Reads:21	Hits:4	Allocated_reads:5.25	Strand:+
TGGTTGCATACAGGTGTCTAGAACAAGAC
>Location:NODE_360870_length_2137_cov_16.065512	Coordinate:1353	Reads:1	Hits:4	Allocated_reads:0.25	Strand:+
TGGTTGCATACAGGTGTCTAGAACAAGAAA
>Location:NODE_360870_length_2137_cov_16.065512	Coordinate:1353	Reads:1	Hits:4	Allocated_reads:0.25	Strand:+
TGGTTGCATACAGGTGTCTAGAACAAGGCC
>Location:NODE_360870_length_2137_cov_16.065512	Coordinate:1353	Reads:1	Hits:4	Allocated_reads:0.25	Strand:+
TGGTTGCATACAGGTGTCTAGAACAATACC
>Location:NODE_360870_length_2137_cov_16.065512	Coordinate:1353	Reads:1	Hits:4	Allocated_reads:0.25	Strand:+
TGGTTGCATACAGGTGTCTAGAATAAGACC
>Location:NODE_360870_length_2137_cov_16.065512	Coordinate:1353	Reads:1	Hits:4	Allocated_reads:0.25	Strand:+
TGGTTGCATACAGGTGTCTCGAACAAGACC
>Location:NODE_360870_length_2137_cov_16.065512	Coordinate:1353	Reads:161	Hits:4	Allocated_reads:40.25	Strand:+
TGGTTGCATACAGGTGTCTAGAACAAGACC
>Location:NODE_360870_length_2137_cov_16.065512	Coordinate:1354	Reads:1	Hits:4	Allocated_reads:0.25	Strand:+
GGTTGCATACAGGTGTCTAGAACAAGA
>Location:NODE_360870_length_2137_cov_16.065512	Coordinate:1354	Reads:1	Hits:4	Allocated_reads:0.25	Strand:+
GGTTGCATACAGGTGTCTAGAACAAGAC
>Location:NODE_360870_length_2137_cov_16.065512	Coordinate:1354	Reads:1	Hits:4	Allocated_reads:0.25	Strand:+
GGTTGCATACAGGTGTCTAGAACAAGACC
>Location:NODE_360870_length_2137_cov_16.065512	Coordinate:1355	Reads:1	Hits:4	Allocated_reads:0.25	Strand:+
GTTGCATACAGGTGTCTAGAACAAGAC
>Location:NODE_360870_length_2137_cov_16.065512	Coordinate:1355	Reads:7	Hits:4	Allocated_reads:1.75	Strand:+
GTTGCATACAGGTGTCTAGAACAAGACC
>Location:NODE_360870_length_2137_cov_16.065512	Coordinate:1356	Reads:12	Hits:4	Allocated_reads:3	Strand:+
TTGCATACAGGTGTCTAGAACAAGACC
>Location:NODE_360870_length_2137_cov_16.065512	Coordinate:1357	Reads:1	Hits:4	Allocated_reads:0.25	Strand:+
TGCATACAGGTGTCTAGAACAAGA
>Location:NODE_360870_length_2137_cov_16.065512	Coordinate:1357	Reads:2	Hits:4	Allocated_reads:0.5	Strand:+
TGCATACAGGTGTCTAGAACAAGAC
>Location:NODE_360870_length_2137_cov_16.065512	Coordinate:1357	Reads:1	Hits:4	Allocated_reads:0.25	Strand:+
TGCATACAGGTGTCTAGAACAAGAAC
>Location:NODE_360870_length_2137_cov_16.065512	Coordinate:1357	Reads:273	Hits:4	Allocated_reads:68.25	Strand:+
TGCATACAGGTGTCTAGAACAAGACC
>Location:NODE_360870_length_2137_cov_16.065512	Coordinate:1357	Reads:3	Hits:4	Allocated_reads:0.75	Strand:+
TGCATACAGGTGTCTAGAACAAGACA
>Location:NODE_360870_length_2137_cov_16.065512	Coordinate:1357	Reads:19	Hits:4	Allocated_reads:4.75	Strand:+
TGCATACAGGTGTCTAGAACAAGACCA
>Location:NODE_360870_length_2137_cov_16.065512	Coordinate:1357	Reads:5	Hits:4	Allocated_reads:1.25	Strand:+
TGCATACAGGTGTCTAGAACAAGACCAG
>Location:NODE_360870_length_2137_cov_16.065512	Coordinate:1357	Reads:11	Hits:4	Allocated_reads:2.75	Strand:+
TGCATACAGGTGTCTAGAACAAGACCAGG
>Location:NODE_360870_length_2137_cov_16.065512	Coordinate:1357	Reads:24	Hits:4	Allocated_reads:6	Strand:+
TGCATACAGGTGTCTAGAACAAGACCAGGT
>Location:NODE_360870_length_2137_cov_16.065512	Coordinate:1357	Reads:2	Hits:4	Allocated_reads:0.5	Strand:+
TGCATACAGGTGTCTAGAACAAGACCAGGTC
>Location:NODE_360870_length_2137_cov_16.065512	Coordinate:1358	Reads:5	Hits:4	Allocated_reads:1.25	Strand:+
GCATACAGGTGTCTAGAACAAGACC
>Location:NODE_360870_length_2137_cov_16.065512	Coordinate:1359	Reads:3	Hits:4	Allocated_reads:0.75	Strand:+
CATACAGGTGTCTAGAACAAGACC
>Location:NODE_360870_length_2137_cov_16.065512	Coordinate:1360	Reads:1	Hits:4	Allocated_reads:0.25	Strand:+
ATACAGGTGTCTAGAACAAGACCAGGT
>Location:NODE_360870_length_2137_cov_16.065512	Coordinate:1361	Reads:12	Hits:4	Allocated_reads:3	Strand:+
TACAGGTGTCTAGAACAAGACCAGGT
>Location:NODE_360870_length_2137_cov_16.065512	Coordinate:1361	Reads:10	Hits:4	Allocated_reads:2.5	Strand:+
TACAGGTGTCTAGAACAAGACCAGGTC
>Location:NODE_360870_length_2137_cov_16.065512	Coordinate:1383	Reads:1	Hits:1	Allocated_reads:1	Strand:-
TGGAGAAAGAAAAGGAAGAACTTTGACCT
>Location:NODE_360870_length_2137_cov_16.065512	Coordinate:1384	Reads:1	Hits:2	Allocated_reads:0.5	Strand:-
TGGAGAAAGAAAAGGAAGAACTTAGACC
>Location:NODE_360870_length_2137_cov_16.065512	Coordinate:1388	Reads:1	Hits:1	Allocated_reads:1	Strand:-
TGGAGAAAGAAAAGGAAGAACTTT
>Location:NODE_360870_length_2137_cov_16.065512	Coordinate:1401	Reads:1	Hits:1	Allocated_reads:1	Strand:+
TTCTTTCTCCATAACTTGTAAGGGCTCT
>Location:NODE_360870_length_2137_cov_16.065512	Coordinate:1417	Reads:1	Hits:2	Allocated_reads:0.5	Strand:+
TGTAAGGGCTCTCCATTTGACTGTTCAGGC
>Location:NODE_360870_length_2137_cov_16.065512	Coordinate:1417	Reads:1	Hits:2	Allocated_reads:0.5	Strand:+
TGTAAGGGCTCTCCATTTGACTGTTCAGGCT
>Location:NODE_360870_length_2137_cov_16.065512	Coordinate:1432	Reads:4	Hits:1	Allocated_reads:4	Strand:+
TTTGACTGTTCAGGCTCCATTAGTTGTTT
>Location:NODE_360870_length_2137_cov_16.065512	Coordinate:1434	Reads:1	Hits:1	Allocated_reads:1	Strand:+
TGACTGTTCAGGCTCCATTAGTTGTT
>Location:NODE_360870_length_2137_cov_16.065512	Coordinate:1457	Reads:1	Hits:1	Allocated_reads:1	Strand:+
GTTTTACATCATGACATGGCTCAAGCAGT
>Location:NODE_360870_length_2137_cov_16.065512	Coordinate:1466	Reads:1	Hits:2	Allocated_reads:0.5	Strand:-
ACAGCTGGACTGCTTGAGCCATGTCATG
>Location:NODE_360870_length_2137_cov_16.065512	Coordinate:1470	Reads:1	Hits:2	Allocated_reads:0.5	Strand:-
ACAACAGCTGGACTGCTTGAGCCATGT
>Location:NODE_360870_length_2137_cov_16.065512	Coordinate:1474	Reads:1	Hits:2	Allocated_reads:0.5	Strand:-
GAGGATACAACAGCTGGACTGCTTGAGCC
>Location:NODE_360870_length_2137_cov_16.065512	Coordinate:1475	Reads:1	Hits:2	Allocated_reads:0.5	Strand:-
ACTGAGGATACAACAGCTGGACTGCTTGAGC
>Location:NODE_360870_length_2137_cov_16.065512	Coordinate:1475	Reads:1	Hits:2	Allocated_reads:0.5	Strand:-
CTGAGGATACAACAGCTGGACTGCTTGAGC
>Location:NODE_360870_length_2137_cov_16.065512	Coordinate:1475	Reads:1	Hits:2	Allocated_reads:0.5	Strand:-
GGATACAACAGCTGGACTGCTTGAGC
>Location:NODE_360870_length_2137_cov_16.065512	Coordinate:1475	Reads:2	Hits:2	Allocated_reads:1	Strand:-
TGAGGATACAACAGCTGGACTGCTTGAGC
>Location:NODE_360870_length_2137_cov_16.065512	Coordinate:1477	Reads:2	Hits:3	Allocated_reads:0.666666666666667	Strand:-
ACTGAGGATACAACAGCTGGACTGCTTGA
>Location:NODE_360870_length_2137_cov_16.065512	Coordinate:1477	Reads:1	Hits:3	Allocated_reads:0.333333333333333	Strand:-
CCACTGAGGATACAACAGCTGGACTGCTTGT
>Location:NODE_360870_length_2137_cov_16.065512	Coordinate:1478	Reads:1	Hits:3	Allocated_reads:0.333333333333333	Strand:-
CCACTGAGGATACAACAGCTGGACTGCTTC
>Location:NODE_360870_length_2137_cov_16.065512	Coordinate:1478	Reads:10	Hits:3	Allocated_reads:3.33333333333333	Strand:-
CCACTGAGGATACAACAGCTGGACTGCTTG
>Location:NODE_360870_length_2137_cov_16.065512	Coordinate:1479	Reads:1	Hits:3	Allocated_reads:0.333333333333333	Strand:-
AACCACTGAGGATACAACAGCTGGACTGCTT
>Location:NODE_360870_length_2137_cov_16.065512	Coordinate:1479	Reads:1	Hits:3	Allocated_reads:0.333333333333333	Strand:-
ACCACTGAGGATACAACAGCTGGACTGCTT
>Location:NODE_360870_length_2137_cov_16.065512	Coordinate:1479	Reads:1	Hits:3	Allocated_reads:0.333333333333333	Strand:-
ACTGAGGATACAACAGCTGGACTGCTT
>Location:NODE_360870_length_2137_cov_16.065512	Coordinate:1479	Reads:4	Hits:3	Allocated_reads:1.33333333333333	Strand:-
CACTGAGGATACAACAGCTGGACTGCTT
>Location:NODE_360870_length_2137_cov_16.065512	Coordinate:1479	Reads:1	Hits:3	Allocated_reads:0.333333333333333	Strand:-
CCACTGAGGATACAACAGCTGGACTGCCT
>Location:NODE_360870_length_2137_cov_16.065512	Coordinate:1479	Reads:1	Hits:3	Allocated_reads:0.333333333333333	Strand:-
CCACTGAGGATACAACAGCTGGTCTGCTT
>Location:NODE_360870_length_2137_cov_16.065512	Coordinate:1479	Reads:123	Hits:3	Allocated_reads:41	Strand:-
CCACTGAGGATACAACAGCTGGACTGCTT
>Location:NODE_360870_length_2137_cov_16.065512	Coordinate:1480	Reads:1	Hits:4	Allocated_reads:0.25	Strand:-
CACTGAGGATACAACAGCTGGACTGCG
>Location:NODE_360870_length_2137_cov_16.065512	Coordinate:1480	Reads:3	Hits:4	Allocated_reads:0.75	Strand:-
CACTGAGGATACAACAGCTGGACTGCT
>Location:NODE_360870_length_2137_cov_16.065512	Coordinate:1480	Reads:1	Hits:4	Allocated_reads:0.25	Strand:-
CCACTGAGGATACAACAGCTGGACTGCA
>Location:NODE_360870_length_2137_cov_16.065512	Coordinate:1480	Reads:1	Hits:4	Allocated_reads:0.25	Strand:-
CCACTGAGGATACAACAGCTGGACTGCC
>Location:NODE_360870_length_2137_cov_16.065512	Coordinate:1480	Reads:1	Hits:4	Allocated_reads:0.25	Strand:-
CCACTGAGGATACAACAGCTGGAGTGCT
>Location:NODE_360870_length_2137_cov_16.065512	Coordinate:1480	Reads:307	Hits:4	Allocated_reads:76.75	Strand:-
CCACTGAGGATACAACAGCTGGACTGCT
>Location:NODE_360870_length_2137_cov_16.065512	Coordinate:1480	Reads:5	Hits:4	Allocated_reads:1.25	Strand:-
CCACTGAGGATACAACAGCTGGACTGCG
>Location:NODE_360870_length_2137_cov_16.065512	Coordinate:1481	Reads:1	Hits:4	Allocated_reads:0.25	Strand:-
AACCACTGAGGATACAACAGCTGGACTGA
>Location:NODE_360870_length_2137_cov_16.065512	Coordinate:1481	Reads:1	Hits:4	Allocated_reads:0.25	Strand:-
AACCACTGAGGATACAACAGCTGGACTGC
>Location:NODE_360870_length_2137_cov_16.065512	Coordinate:1481	Reads:2	Hits:4	Allocated_reads:0.5	Strand:-
CACTGAGGATACAACAGCTGGACTGC
>Location:NODE_360870_length_2137_cov_16.065512	Coordinate:1481	Reads:1	Hits:4	Allocated_reads:0.25	Strand:-
CCACTGAGGATACAACAGCTAGACTGC
>Location:NODE_360870_length_2137_cov_16.065512	Coordinate:1481	Reads:1	Hits:4	Allocated_reads:0.25	Strand:-
CCACTGAGGATACAACAGCTGGAATGC
>Location:NODE_360870_length_2137_cov_16.065512	Coordinate:1481	Reads:1	Hits:4	Allocated_reads:0.25	Strand:-
CCACTGAGGATACAACAGCTGGACTGT
>Location:NODE_360870_length_2137_cov_16.065512	Coordinate:1481	Reads:129	Hits:4	Allocated_reads:32.25	Strand:-
CCACTGAGGATACAACAGCTGGACTGC
>Location:NODE_360870_length_2137_cov_16.065512	Coordinate:1482	Reads:1	Hits:4	Allocated_reads:0.25	Strand:-
CACTGAGGATACAACAGCTGGACTG
>Location:NODE_360870_length_2137_cov_16.065512	Coordinate:1482	Reads:1	Hits:4	Allocated_reads:0.25	Strand:-
CCACTGAGGATACAACAGCTGGACTG
>Location:NODE_360870_length_2137_cov_16.065512	Coordinate:1483	Reads:3	Hits:4	Allocated_reads:0.75	Strand:-
CCACTGAGGATACAACAGCTGGACT
>Location:NODE_360870_length_2137_cov_16.065512	Coordinate:1483	Reads:1	Hits:4	Allocated_reads:0.25	Strand:-
GAACCACTGAGGATACAACAGCTGGACT
>Location:NODE_360870_length_2137_cov_16.065512	Coordinate:1484	Reads:1	Hits:4	Allocated_reads:0.25	Strand:-
AGAAGAACCACTGAGGATACAACAGCTGGAC
>Location:NODE_360870_length_2137_cov_16.065512	Coordinate:1484	Reads:1	Hits:4	Allocated_reads:0.25	Strand:-
CCACTGAGGATACAACAGCTGGAC
>Location:NODE_360870_length_2137_cov_16.065512	Coordinate:1487	Reads:1	Hits:4	Allocated_reads:0.25	Strand:-
AGAAGAACCACTGAGGATACAACAGCTA
>Location:NODE_360870_length_2137_cov_16.065512	Coordinate:1487	Reads:66	Hits:4	Allocated_reads:16.5	Strand:-
AGAAGAACCACTGAGGATACAACAGCTG
>Location:NODE_360870_length_2137_cov_16.065512	Coordinate:1487	Reads:2	Hits:4	Allocated_reads:0.5	Strand:-
GAAAGAAGAACCACTGAGGATACAACAGCTG
>Location:NODE_360870_length_2137_cov_16.065512	Coordinate:1487	Reads:4	Hits:4	Allocated_reads:1	Strand:-
GAAGAACCACTGAGGATACAACAGCTG
>Location:NODE_360870_length_2137_cov_16.065512	Coordinate:1488	Reads:9	Hits:4	Allocated_reads:2.25	Strand:-
AGAAGAACCACTGAGGATACAACAGCT
>Location:NODE_360870_length_2137_cov_16.065512	Coordinate:1488	Reads:1	Hits:4	Allocated_reads:0.25	Strand:-
GAAAGAAGAACCACTGAGGATACAACAGCT
>Location:NODE_360870_length_2137_cov_16.065512	Coordinate:1489	Reads:2	Hits:4	Allocated_reads:0.5	Strand:-
AGAAGAACCACTGAGGATACAACAGC
>Location:NODE_360870_length_2137_cov_16.065512	Coordinate:1489	Reads:1	Hits:4	Allocated_reads:0.25	Strand:-
GAAAGAAGAACCACTGAGGATACAACAGC
>Location:NODE_360870_length_2137_cov_16.065512	Coordinate:1490	Reads:1	Hits:4	Allocated_reads:0.25	Strand:-
AGAAGAACCACTGAGGATACAACAG
>Location:NODE_360870_length_2137_cov_16.065512	Coordinate:1494	Reads:1	Hits:4	Allocated_reads:0.25	Strand:-
ACCAGAAAGAAGAACCACTGAGGATACA
>Location:NODE_360870_length_2137_cov_16.065512	Coordinate:1494	Reads:1	Hits:4	Allocated_reads:0.25	Strand:+
TGTATCCTCAGTGGTTCTTCTTTCTGGTA
>Location:NODE_360870_length_2137_cov_16.065512	Coordinate:1497	Reads:1	Hits:4	Allocated_reads:0.25	Strand:+
ATCCTCAGTGGTTCTTCTTTCTGGTACA
>Location:NODE_360870_length_2137_cov_16.065512	Coordinate:1498	Reads:2	Hits:4	Allocated_reads:0.5	Strand:+
TCCTCAGTGGTTCTTCTTTCTGGTAC
>Location:NODE_360870_length_2137_cov_16.065512	Coordinate:1498	Reads:1	Hits:4	Allocated_reads:0.25	Strand:+
TCCTCAGTGGTTCTTCTTTCTGGTACT
>Location:NODE_360870_length_2137_cov_16.065512	Coordinate:1498	Reads:36	Hits:4	Allocated_reads:9	Strand:+
TCCTCAGTGGTTCTTCTTTCTGGTACA
>Location:NODE_360870_length_2137_cov_16.065512	Coordinate:1510	Reads:1	Hits:2	Allocated_reads:0.5	Strand:-
TCGACCAGCAAATTGTACCAGAAAGAAG
>Location:NODE_360870_length_2137_cov_16.065512	Coordinate:1529	Reads:1	Hits:1	Allocated_reads:1	Strand:+
GCTGGTCGAAGTTTCTAGGCAGTGCATCT
>Location:NODE_360870_length_2137_cov_16.065512	Coordinate:1559	Reads:1	Hits:3	Allocated_reads:0.333333333333333	Strand:-
AGACGGAACATGACACTGCTGATGCAGATATTC
>Location:NODE_360870_length_2137_cov_16.065512	Coordinate:1560	Reads:4	Hits:3	Allocated_reads:1.33333333333333	Strand:-
AGACGGAACATGACACTGCTGATGCAGATATT
>Location:NODE_360870_length_2137_cov_16.065512	Coordinate:1560	Reads:1	Hits:3	Allocated_reads:0.333333333333333	Strand:-
CGGAACATGACACTGCTGATGCAGATATT
>Location:NODE_360870_length_2137_cov_16.065512	Coordinate:1561	Reads:4	Hits:3	Allocated_reads:1.33333333333333	Strand:-
AGACGGAACATGACACTGCTGATGCAGATAT
>Location:NODE_360870_length_2137_cov_16.065512	Coordinate:1562	Reads:1	Hits:3	Allocated_reads:0.333333333333333	Strand:-
AGACGGAACATGACACTGCTGATGCAGATG
>Location:NODE_360870_length_2137_cov_16.065512	Coordinate:1562	Reads:49	Hits:3	Allocated_reads:16.3333333333333	Strand:-
AGACGGAACATGACACTGCTGATGCAGATA
>Location:NODE_360870_length_2137_cov_16.065512	Coordinate:1563	Reads:1	Hits:3	Allocated_reads:0.333333333333333	Strand:-
AGACGGAACATGACACTGCTGGTGCAGGT
>Location:NODE_360870_length_2137_cov_16.065512	Coordinate:1563	Reads:11	Hits:3	Allocated_reads:3.66666666666667	Strand:-
AGACGGAACATGACACTGCTGATGCAGAT
>Location:NODE_360870_length_2137_cov_16.065512	Coordinate:1563	Reads:2	Hits:3	Allocated_reads:0.666666666666667	Strand:-
AGACGGAACATGACACTGCTGATGCAGAA
>Location:NODE_360870_length_2137_cov_16.065512	Coordinate:1563	Reads:1	Hits:3	Allocated_reads:0.333333333333333	Strand:-
GACGGAACATGACACTGCTGATGCAGAT
>Location:NODE_360870_length_2137_cov_16.065512	Coordinate:1564	Reads:1	Hits:3	Allocated_reads:0.333333333333333	Strand:-
AGACGGAACATGACACTGCTGATGCAGG
>Location:NODE_360870_length_2137_cov_16.065512	Coordinate:1564	Reads:1	Hits:3	Allocated_reads:0.333333333333333	Strand:-
AGACGGAACATGACACTGCTGATGCGGA
>Location:NODE_360870_length_2137_cov_16.065512	Coordinate:1564	Reads:304	Hits:3	Allocated_reads:101.333333333333	Strand:-
AGACGGAACATGACACTGCTGATGCAGA
>Location:NODE_360870_length_2137_cov_16.065512	Coordinate:1564	Reads:3	Hits:3	Allocated_reads:1	Strand:-
GACGGAACATGACACTGCTGATGCAGA
>Location:NODE_360870_length_2137_cov_16.065512	Coordinate:1565	Reads:13	Hits:3	Allocated_reads:4.33333333333333	Strand:-
AGACGGAACATGACACTGCTGATGCAG
>Location:NODE_360870_length_2137_cov_16.065512	Coordinate:1566	Reads:56	Hits:3	Allocated_reads:18.6666666666667	Strand:-
AGACGGAACATGACACTGCTGATGCA
>Location:NODE_360870_length_2137_cov_16.065512	Coordinate:1566	Reads:1	Hits:3	Allocated_reads:0.333333333333333	Strand:-
GACGGAACATGACACTGCTGATGCA
>Location:NODE_360870_length_2137_cov_16.065512	Coordinate:1566	Reads:1	Hits:3	Allocated_reads:0.333333333333333	Strand:-
GAGACGGAACATGACACTGCTGATGCA
>Location:NODE_360870_length_2137_cov_16.065512	Coordinate:1567	Reads:4	Hits:3	Allocated_reads:1.33333333333333	Strand:-
AGACGGAACATGACACTGCTGATGC
>Location:NODE_360870_length_2137_cov_16.065512	Coordinate:1568	Reads:1	Hits:3	Allocated_reads:0.333333333333333	Strand:-
AGACGGAACATGACACTGCTGATG
>Location:NODE_360870_length_2137_cov_16.065512	Coordinate:1570	Reads:1	Hits:4	Allocated_reads:0.25	Strand:+
TCAGCAGTGTCATGTTCCGTCTCTATT
>Location:NODE_360870_length_2137_cov_16.065512	Coordinate:1582	Reads:1	Hits:1	Allocated_reads:1	Strand:+
TGTTCCGTCTCAATTATCTGATTACTT
>Location:NODE_360870_length_2137_cov_16.065512	Coordinate:1582	Reads:3	Hits:1	Allocated_reads:3	Strand:+
TGTTCCGTCTCAATTATCTGATTACTTGTC
>Location:NODE_360870_length_2137_cov_16.065512	Coordinate:1608	Reads:1	Hits:15	Allocated_reads:0.0666666666666667	Strand:+
TGTCTCAGCTAAACTATGGACACGCACA
>Location:NODE_360870_length_2137_cov_16.065512	Coordinate:1610	Reads:3	Hits:15	Allocated_reads:0.2	Strand:+
TCTCAGCTAAACTATGGACACGCACA
>Location:NODE_360870_length_2137_cov_16.065512	Coordinate:1610	Reads:2	Hits:15	Allocated_reads:0.133333333333333	Strand:+
TCTCAGCTAAACTATGGACACGCACACA
>Location:NODE_360870_length_2137_cov_16.065512	Coordinate:1610	Reads:3	Hits:14	Allocated_reads:0.214285714285714	Strand:+
TCTCAGCTAAACTATGGACACGCACACACA
>Location:NODE_360870_length_2137_cov_16.065512	Coordinate:1629	Reads:2	Hits:16	Allocated_reads:0.125	Strand:-
TATCAGTGTAAGTGTGTGTGTGTGCGT
>Location:NODE_360870_length_2137_cov_16.065512	Coordinate:1630	Reads:1	Hits:15	Allocated_reads:0.0666666666666667	Strand:-
TGCTTATCAGTGTAAGTGTGTGTGTGTGCG
>Location:NODE_360870_length_2137_cov_16.065512	Coordinate:1642	Reads:1	Hits:27	Allocated_reads:0.037037037037037	Strand:+
CACTTACACTGATAAGCACTCACTCATC
>Location:NODE_360870_length_2137_cov_16.065512	Coordinate:1646	Reads:1	Hits:30	Allocated_reads:0.0333333333333333	Strand:+
TACACTGATAAGCACTCACTCATCCC
>Location:NODE_360870_length_2137_cov_16.065512	Coordinate:1646	Reads:1	Hits:28	Allocated_reads:0.0357142857142857	Strand:+
TACACTGATAAGCACTCACTCATCCCC
>Location:NODE_360870_length_2137_cov_16.065512	Coordinate:1646	Reads:1	Hits:28	Allocated_reads:0.0357142857142857	Strand:+
TACACTGATAAGCACTCACTCATCCCCC
>Location:NODE_360870_length_2137_cov_16.065512	Coordinate:1646	Reads:1	Hits:24	Allocated_reads:0.0416666666666667	Strand:+
TACACTGATAAGCACTCACTCATCCCCCC
>Location:NODE_360870_length_2137_cov_16.065512	Coordinate:1646	Reads:3	Hits:23	Allocated_reads:0.130434782608696	Strand:+
TACACTGATAAGCACTCACTCATCCCCCCT
>Location:NODE_360870_length_2137_cov_16.065512	Coordinate:1646	Reads:1	Hits:23	Allocated_reads:0.0434782608695652	Strand:+
TACACTGATAAGCACTCACTCATCCCCCCTC
>Location:NODE_360870_length_2137_cov_16.065512	Coordinate:1651	Reads:1	Hits:23	Allocated_reads:0.0434782608695652	Strand:+
TGATAAGCACTCACTCATCCCCCCTCC
>Location:NODE_360870_length_2137_cov_16.065512	Coordinate:1671	Reads:1	Hits:33	Allocated_reads:0.0303030303030303	Strand:-
AAGCATCGAAGGCGTTGGAAAGGGAGGGG
>Location:NODE_360870_length_2137_cov_16.065512	Coordinate:1673	Reads:1	Hits:35	Allocated_reads:0.0285714285714286	Strand:-
AAGCATCGAAGGCGTTGGAAAGGGAGG
>Location:NODE_360870_length_2137_cov_16.065512	Coordinate:1673	Reads:1	Hits:35	Allocated_reads:0.0285714285714286	Strand:-
AGCATCGAAGGCGTTGGAAAGGAAGG
>Location:NODE_360870_length_2137_cov_16.065512	Coordinate:1675	Reads:1	Hits:39	Allocated_reads:0.0256410256410256	Strand:-
AAGCATCGAAGGCGTTGGAAAGGGA
>Location:NODE_360870_length_2137_cov_16.065512	Coordinate:1675	Reads:1	Hits:36	Allocated_reads:0.0277777777777778	Strand:-
CAAGCATCGAAGGCGTTGGAAAGGGA
>Location:NODE_360870_length_2137_cov_16.065512	Coordinate:1676	Reads:1	Hits:40	Allocated_reads:0.025	Strand:-
AAGCATCGAAGGCGTTGGAAAGGG
>Location:NODE_360870_length_2137_cov_16.065512	Coordinate:1676	Reads:1	Hits:37	Allocated_reads:0.027027027027027	Strand:-
CAAGCATCGAAGGCGTTGGAAAGGG
>Location:NODE_360870_length_2137_cov_16.065512	Coordinate:1689	Reads:1	Hits:26	Allocated_reads:0.0384615384615385	Strand:+
CTTCGATGCTTGTGCCCTACCGGGGAAGA
>Location:NODE_360870_length_2137_cov_16.065512	Coordinate:1691	Reads:1	Hits:26	Allocated_reads:0.0384615384615385	Strand:+
TCGATGCTTGTGCCCTACCGGGGAAGAT
>Location:NODE_360870_length_2137_cov_16.065512	Coordinate:1691	Reads:1	Hits:9	Allocated_reads:0.111111111111111	Strand:+
TCGATGCTTGTGCCCTACCGGGGAAGATA
>Location:NODE_360870_length_2137_cov_16.065512	Coordinate:1707	Reads:1	Hits:8	Allocated_reads:0.125	Strand:+
ACCGGGGAAGATAGCAGTCAACTGGACC
>Location:NODE_360870_length_2137_cov_16.065512	Coordinate:1710	Reads:1	Hits:7	Allocated_reads:0.142857142857143	Strand:-
TGTGCTGGTCCAGTTGACTGCTATCTTCCCC
>Location:NODE_360870_length_2137_cov_16.065512	Coordinate:1720	Reads:1	Hits:6	Allocated_reads:0.166666666666667	Strand:+
GCAGTCAACTGGACCAGCAAAGATGCT
>Location:NODE_360870_length_2137_cov_16.065512	Coordinate:1723	Reads:1	Hits:6	Allocated_reads:0.166666666666667	Strand:+
GTCAACTGGACCAGCACAGATGCTGC
>Location:NODE_360870_length_2137_cov_16.065512	Coordinate:1724	Reads:1	Hits:6	Allocated_reads:0.166666666666667	Strand:+
TCAACTGGACCAGCACAGATGCTGCAGG
>Location:NODE_360870_length_2137_cov_16.065512	Coordinate:1732	Reads:1	Hits:3	Allocated_reads:0.333333333333333	Strand:-
GCATCCGGTCCTGCAGCATCTGTGCTGGT
>Location:NODE_360870_length_2137_cov_16.065512	Coordinate:1735	Reads:1	Hits:3	Allocated_reads:0.333333333333333	Strand:-
GCGCATCCGGTCCTGCAGCATCTGTGCT
>Location:NODE_360870_length_2137_cov_16.065512	Coordinate:1744	Reads:1	Hits:34	Allocated_reads:0.0294117647058824	Strand:-
TAGACAGCGCATCCGGTCCTGCAGC
>Location:NODE_360870_length_2137_cov_16.065512	Coordinate:1756	Reads:1	Hits:24	Allocated_reads:0.0416666666666667	Strand:-
AGAGAGAGCCGGTGTAGACAGCGCATC
>Location:NODE_360870_length_2137_cov_16.065512	Coordinate:1756	Reads:3	Hits:20	Allocated_reads:0.15	Strand:-
TAAGAGAGAGCCGGTGTAGACAGCGCATC
>Location:NODE_360870_length_2137_cov_16.065512	Coordinate:1757	Reads:1	Hits:24	Allocated_reads:0.0416666666666667	Strand:-
GAGAGAGCCGGTGTAGACAGCGCAC
>Location:NODE_360870_length_2137_cov_16.065512	Coordinate:1758	Reads:5	Hits:20	Allocated_reads:0.25	Strand:-
TAAGAGAGAGCCGGTGTAGACAGCGCA
>Location:NODE_360870_length_2137_cov_16.065512	Coordinate:1759	Reads:1	Hits:20	Allocated_reads:0.05	Strand:-
GTAAGAGAGAGCCGGTGTAGACAGCGC
>Location:NODE_360870_length_2137_cov_16.065512	Coordinate:1759	Reads:3	Hits:20	Allocated_reads:0.15	Strand:-
TAAGAGAGAGCCGGTGTAGACAGCGC
>Location:NODE_360870_length_2137_cov_16.065512	Coordinate:1760	Reads:1	Hits:20	Allocated_reads:0.05	Strand:+
CGCTGTCTACACCGGCTCTCTCTTACT
>Location:NODE_360870_length_2137_cov_16.065512	Coordinate:1761	Reads:1	Hits:25	Allocated_reads:0.04	Strand:-
GTAAGAGAGAGCCGGTGTAGACAGC
>Location:NODE_360870_length_2137_cov_16.065512	Coordinate:1761	Reads:6	Hits:25	Allocated_reads:0.24	Strand:-
TAAGAGAGAGCCGGTGTAGACAGC
>Location:NODE_360870_length_2137_cov_16.065512	Coordinate:1763	Reads:2	Hits:22	Allocated_reads:0.0909090909090909	Strand:+
TGTCTACACCGGCTCTCTCTTACCCTTT
>Location:NODE_360870_length_2137_cov_16.065512	Coordinate:1763	Reads:1	Hits:21	Allocated_reads:0.0476190476190476	Strand:+
TGTCTACACCGGCTCTCTCTTACCCTTTA
>Location:NODE_360870_length_2137_cov_16.065512	Coordinate:1771	Reads:1	Hits:18	Allocated_reads:0.0555555555555556	Strand:+
CCGGCTCTCTCTTACCCTTTACCCGCCCC
>Location:NODE_360870_length_2137_cov_16.065512	Coordinate:1786	Reads:1	Hits:28	Allocated_reads:0.0357142857142857	Strand:-
AGACAAGCAACAGGGGCGGGTAAAGG
>Location:NODE_360870_length_2137_cov_16.065512	Coordinate:1787	Reads:1	Hits:26	Allocated_reads:0.0384615384615385	Strand:+
CTTTACCCGCCCCTGTTGCTTGTCTTGTGTT
>Location:NODE_360870_length_2137_cov_16.065512	Coordinate:1795	Reads:1	Hits:32	Allocated_reads:0.03125	Strand:-
CATAGAAACACAAGACAAGCAACAGGGGC
>Location:NODE_360870_length_2137_cov_16.065512	Coordinate:1798	Reads:1	Hits:40	Allocated_reads:0.025	Strand:-
CACCATAGAAACACAAGACAAGCAACAGG
>Location:NODE_360870_length_2137_cov_16.065512	Coordinate:1799	Reads:1	Hits:43	Allocated_reads:0.0232558139534884	Strand:+
CTGTTGCTTGTCTTGTGTTTCTAT
>Location:NODE_360870_length_2137_cov_16.065512	Coordinate:1800	Reads:1	Hits:41	Allocated_reads:0.024390243902439	Strand:+
TGTTGCTTGTCTTGTGTTTCTATGGTG
>Location:NODE_360870_length_2137_cov_16.065512	Coordinate:1802	Reads:1	Hits:37	Allocated_reads:0.027027027027027	Strand:+
TTGCTTGTCTTGTGTTTCTATGGTGTATT
>Location:NODE_360870_length_2137_cov_16.065512	Coordinate:1803	Reads:1	Hits:41	Allocated_reads:0.024390243902439	Strand:+
TGCTTGTCTTGTGTTTCTATGGTGTA
>Location:NODE_360870_length_2137_cov_16.065512	Coordinate:1806	Reads:1	Hits:40	Allocated_reads:0.025	Strand:+
TTGTCTTGTGTTTCTATGGTGTATT
>Location:NODE_360870_length_2137_cov_16.065512	Coordinate:1806	Reads:2	Hits:39	Allocated_reads:0.0512820512820513	Strand:+
TTGTCTTGTGTTTCTATGGTGTATTGA
>Location:NODE_360870_length_2137_cov_16.065512	Coordinate:1807	Reads:1	Hits:42	Allocated_reads:0.0238095238095238	Strand:+
TGTCTTGTGTTTCTATGGCGTATT
>Location:NODE_360870_length_2137_cov_16.065512	Coordinate:1807	Reads:2	Hits:41	Allocated_reads:0.0487804878048781	Strand:+
TGTCTTGTGTTTCTATGGTGTATTGA
>Location:NODE_360870_length_2137_cov_16.065512	Coordinate:1807	Reads:2	Hits:35	Allocated_reads:0.0571428571428571	Strand:+
TGTCTTGTGTTTCTATGGTGTATTGATA
>Location:NODE_360870_length_2137_cov_16.065512	Coordinate:1807	Reads:1	Hits:34	Allocated_reads:0.0294117647058824	Strand:+
TGTCTTGTGTTTCTATGGTGTATTGATAGT
>Location:NODE_360870_length_2137_cov_16.065512	Coordinate:1817	Reads:1	Hits:39	Allocated_reads:0.0256410256410256	Strand:-
GCACATGACTATCAATACACCATAGCA
>Location:NODE_360870_length_2137_cov_16.065512	Coordinate:1817	Reads:1	Hits:39	Allocated_reads:0.0256410256410256	Strand:+
TTCTATGGTGTATTGATAGTCATGTGCTT
>Location:NODE_360870_length_2137_cov_16.065512	Coordinate:1817	Reads:2	Hits:39	Allocated_reads:0.0512820512820513	Strand:+
TTCTATGGTGTATTGATAGTCATGTGCTTT
>Location:NODE_360870_length_2137_cov_16.065512	Coordinate:1828	Reads:1	Hits:36	Allocated_reads:0.0277777777777778	Strand:+
ATTGATAGTCATGTGCTTTTTGTGC
>Location:NODE_360870_length_2137_cov_16.065512	Coordinate:1830	Reads:1	Hits:33	Allocated_reads:0.0303030303030303	Strand:+
TGATAGTCATGTGCTTTTTGTGCTGAGG
>Location:NODE_360870_length_2137_cov_16.065512	Coordinate:1832	Reads:1	Hits:31	Allocated_reads:0.032258064516129	Strand:+
ATAGTCATGTGCTTTTTGTGCTGAGGTGT
>Location:NODE_360870_length_2137_cov_16.065512	Coordinate:1839	Reads:1	Hits:24	Allocated_reads:0.0416666666666667	Strand:+
TGTGCTTTTTGTGCTGAGGTGTTTTTTC
>Location:NODE_360870_length_2137_cov_16.065512	Coordinate:1845	Reads:1	Hits:30	Allocated_reads:0.0333333333333333	Strand:+
TTTTGTGCTGAGGTGTTTTTTCTGTTATCA
>Location:NODE_360870_length_2137_cov_16.065512	Coordinate:1848	Reads:2	Hits:31	Allocated_reads:0.0645161290322581	Strand:-
TTTGATAACAGAAAAAACACCTCAGCACA
>Location:NODE_360870_length_2137_cov_16.065512	Coordinate:1855	Reads:1	Hits:33	Allocated_reads:0.0303030303030303	Strand:-
GAGAACAGTTTGATAACAGAAAAAACACCT
>Location:NODE_360870_length_2137_cov_16.065512	Coordinate:1859	Reads:2	Hits:37	Allocated_reads:0.0540540540540541	Strand:-
GAGAACAGTTTGATAACAGAAAAAAC
>Location:NODE_360870_length_2137_cov_16.065512	Coordinate:1860	Reads:1	Hits:46	Allocated_reads:0.0217391304347826	Strand:+
TTTTTTCTGTTATCAAACTGTTCTCCC
>Location:NODE_360870_length_2137_cov_16.065512	Coordinate:1860	Reads:1	Hits:45	Allocated_reads:0.0222222222222222	Strand:+
TTTTTTCTGTTATCAAACTGTTCTCCCA
>Location:NODE_360870_length_2137_cov_16.065512	Coordinate:1860	Reads:1	Hits:42	Allocated_reads:0.0238095238095238	Strand:+
TTTTTTCTGTTATCAAACTGTTCTCCCAC
>Location:NODE_360870_length_2137_cov_16.065512	Coordinate:1863	Reads:1	Hits:45	Allocated_reads:0.0222222222222222	Strand:+
TTTCTGTTATCAAACTGTTCTCCCAC
>Location:NODE_360870_length_2137_cov_16.065512	Coordinate:1863	Reads:1	Hits:44	Allocated_reads:0.0227272727272727	Strand:+
TTTCTGTTATCAAACTGTTCTCCCACT
>Location:NODE_360870_length_2137_cov_16.065512	Coordinate:1863	Reads:1	Hits:43	Allocated_reads:0.0232558139534884	Strand:+
TTTCTGTTATCAAACTGTTCTCCCACTAG
>Location:NODE_360870_length_2137_cov_16.065512	Coordinate:1863	Reads:1	Hits:39	Allocated_reads:0.0256410256410256	Strand:+
TTTCTGTTATCAAACTGTTCTCCCACTAGGAGC
>Location:NODE_360870_length_2137_cov_16.065512	Coordinate:1864	Reads:1	Hits:49	Allocated_reads:0.0204081632653061	Strand:+
TTCTGTTATCAAACTGTTCTCCCA
>Location:NODE_360870_length_2137_cov_16.065512	Coordinate:1864	Reads:2	Hits:45	Allocated_reads:0.0444444444444444	Strand:+
TTCTGTTATCAAACTGTTCTCCCAC
>Location:NODE_360870_length_2137_cov_16.065512	Coordinate:1864	Reads:5	Hits:44	Allocated_reads:0.113636363636364	Strand:+
TTCTGTTATCAAACTGTTCTCCCACT
>Location:NODE_360870_length_2137_cov_16.065512	Coordinate:1864	Reads:2	Hits:43	Allocated_reads:0.0465116279069767	Strand:+
TTCTGTTATCAAACTGTTCTCCCACTA
>Location:NODE_360870_length_2137_cov_16.065512	Coordinate:1864	Reads:1	Hits:43	Allocated_reads:0.0232558139534884	Strand:+
TTCTGTTATCAAACTGTTCTCCCACTAG
>Location:NODE_360870_length_2137_cov_16.065512	Coordinate:1864	Reads:2	Hits:42	Allocated_reads:0.0476190476190476	Strand:+
TTCTGTTATCAAACTGTTCTCCCACTAGG
>Location:NODE_360870_length_2137_cov_16.065512	Coordinate:1864	Reads:1	Hits:42	Allocated_reads:0.0238095238095238	Strand:+
TTCTGTTATCAAACTGTTCTCCCACTAGGA
>Location:NODE_360870_length_2137_cov_16.065512	Coordinate:1865	Reads:1	Hits:45	Allocated_reads:0.0222222222222222	Strand:+
TCTGTTATCAAACTGTTCTCCCACTAG
>Location:NODE_360870_length_2137_cov_16.065512	Coordinate:1865	Reads:1	Hits:44	Allocated_reads:0.0227272727272727	Strand:+
TCTGTTATCAAACTGTTCTCCCACTAGGA
>Location:NODE_360870_length_2137_cov_16.065512	Coordinate:1865	Reads:1	Hits:41	Allocated_reads:0.024390243902439	Strand:+
TCTGTTATCAAACTGTTCTCCCACTAGAAGC
>Location:NODE_360870_length_2137_cov_16.065512	Coordinate:1865	Reads:1	Hits:41	Allocated_reads:0.024390243902439	Strand:+
TCTGTTATCAAACTGTTCTCCCACTAGGAGCT
>Location:NODE_360870_length_2137_cov_16.065512	Coordinate:1867	Reads:1	Hits:45	Allocated_reads:0.0222222222222222	Strand:+
TGTTATCAAACTGTTCTCCCACTAGG
>Location:NODE_360870_length_2137_cov_16.065512	Coordinate:1867	Reads:4	Hits:45	Allocated_reads:0.0888888888888889	Strand:+
TGTTATCAAACTGTTCTCCCACTAGGA
>Location:NODE_360870_length_2137_cov_16.065512	Coordinate:1867	Reads:3	Hits:42	Allocated_reads:0.0714285714285714	Strand:+
TGTTATCAAACTGTTCTCCCACTAGGAGC
>Location:NODE_360870_length_2137_cov_16.065512	Coordinate:1867	Reads:15	Hits:42	Allocated_reads:0.357142857142857	Strand:+
TGTTATCAAACTGTTCTCCCACTAGGAGCT
>Location:NODE_360870_length_2137_cov_16.065512	Coordinate:1869	Reads:1	Hits:44	Allocated_reads:0.0227272727272727	Strand:+
TTATCAAACTGTTCTCCCACTAGGAGC
>Location:NODE_360870_length_2137_cov_16.065512	Coordinate:1870	Reads:17	Hits:44	Allocated_reads:0.386363636363636	Strand:+
TATCAAACTGTTCTCCCACTAGGAGC
>Location:NODE_360870_length_2137_cov_16.065512	Coordinate:1870	Reads:1	Hits:44	Allocated_reads:0.0227272727272727	Strand:+
TATCAAACTGTTCTCCCACTAGGAGCG
>Location:NODE_360870_length_2137_cov_16.065512	Coordinate:1870	Reads:11	Hits:44	Allocated_reads:0.25	Strand:+
TATCAAACTGTTCTCCCACTAGGAGCT
>Location:NODE_360870_length_2137_cov_16.065512	Coordinate:1888	Reads:3	Hits:43	Allocated_reads:0.0697674418604651	Strand:-
ACTCCACTCAGACTGAGCTCCTAG
>Location:NODE_360870_length_2137_cov_16.065512	Coordinate:1891	Reads:1	Hits:51	Allocated_reads:0.0196078431372549	Strand:-
AAAAACTCCACTCAGACTGAGCTCC
>Location:NODE_360870_length_2137_cov_16.065512	Coordinate:1896	Reads:1	Hits:24	Allocated_reads:0.0416666666666667	Strand:+
TCAGTCTGAGTGGAGTTTTTTTTCTCC
>Location:NODE_360870_length_2137_cov_16.065512	Coordinate:1928	Reads:1	Hits:8	Allocated_reads:0.125	Strand:+
TTACCTCATGTAGTGTATTTTCGTTGTT
>Location:NODE_360870_length_2137_cov_16.065512	Coordinate:1928	Reads:1	Hits:8	Allocated_reads:0.125	Strand:+
TTACCTCATGTAGTGTATTTTCGTTGTTTT
>Location:NODE_360870_length_2137_cov_16.065512	Coordinate:1933	Reads:1	Hits:6	Allocated_reads:0.166666666666667	Strand:+
TCATGTAGTGTATTTTCGTTGTTTTTTC
>Location:NODE_360870_length_2137_cov_16.065512	Coordinate:1935	Reads:1	Hits:6	Allocated_reads:0.166666666666667	Strand:+
ATGTAGTGTATTTTCGTTGTTTTTTCCTA
>Location:NODE_360870_length_2137_cov_16.065512	Coordinate:1936	Reads:1	Hits:6	Allocated_reads:0.166666666666667	Strand:+
TGTAGTGTATTTTCGTTGTTTTTTCC
>Location:NODE_360870_length_2137_cov_16.065512	Coordinate:1936	Reads:1	Hits:6	Allocated_reads:0.166666666666667	Strand:+
TGTAGTGTATTTTCGTTGTTTTTTCCTA
>Location:NODE_360870_length_2137_cov_16.065512	Coordinate:1936	Reads:1	Hits:6	Allocated_reads:0.166666666666667	Strand:+
TGTAGTGTATTTTCGTTGTTTTTTCCTATC
>Location:NODE_360870_length_2137_cov_16.065512	Coordinate:1936	Reads:1	Hits:6	Allocated_reads:0.166666666666667	Strand:+
TGTAGTGTATTTTCGTTGTTTTTTCCTATCA
>Location:NODE_360870_length_2137_cov_16.065512	Coordinate:1945	Reads:1	Hits:13	Allocated_reads:0.0769230769230769	Strand:+
TTTTCGTTGTTTTTTCCTATCAGCC
>Location:NODE_360870_length_2137_cov_16.065512	Coordinate:1976	Reads:2	Hits:14	Allocated_reads:0.142857142857143	Strand:-
AAACATCACATTGGGCAGACATGTCAGA
>Location:NODE_360870_length_2137_cov_16.065512	Coordinate:1979	Reads:1	Hits:13	Allocated_reads:0.0769230769230769	Strand:-
ACAAACATCACATTGGGCAGACATGTC
>Location:NODE_360870_length_2137_cov_16.065512	Coordinate:1981	Reads:1	Hits:13	Allocated_reads:0.0769230769230769	Strand:-
TTACACAAACATCACATTGGGCAGACATG
>Location:NODE_360870_length_2137_cov_16.065512	Coordinate:1994	Reads:3	Hits:68	Allocated_reads:0.0441176470588235	Strand:+
TGTGATGTTTGTGTAAAGTTGGTC
>Location:NODE_360870_length_2137_cov_16.065512	Coordinate:1994	Reads:1	Hits:63	Allocated_reads:0.0158730158730159	Strand:+
TGTGATGTTTGTGTAAAGTTGGTCAGA
>Location:NODE_360870_length_2137_cov_16.065512	Coordinate:1994	Reads:3	Hits:62	Allocated_reads:0.0483870967741935	Strand:+
TGTGATGTTTGTGTAAAGTTGGTCAGAA
>Location:NODE_360870_length_2137_cov_16.065512	Coordinate:2024	Reads:2	Hits:72	Allocated_reads:0.0277777777777778	Strand:+
TTCCTTTGTAAGTGCGCATGCGCC
>Location:NODE_360870_length_2137_cov_16.065512	Coordinate:2024	Reads:1	Hits:71	Allocated_reads:0.0140845070422535	Strand:+
TTCCTTTGTAAGTGCGCATGCGCCAT
>Location:NODE_360870_length_2137_cov_16.065512	Coordinate:2024	Reads:2	Hits:70	Allocated_reads:0.0285714285714286	Strand:+
TTCCTTTGTAAGTGCGCATGCGCCATTA
>Location:NODE_360870_length_2137_cov_16.065512	Coordinate:2044	Reads:1	Hits:106	Allocated_reads:0.00943396226415094	Strand:+
CGCCATTAGCGTGCTGCCTGCTGTAACC
>Location:NODE_360870_length_2137_cov_16.065512	Coordinate:2044	Reads:3	Hits:82	Allocated_reads:0.0365853658536585	Strand:+
CGCCATTAGCGTGCTGCCTGCTGTAACCCT
>Location:NODE_360870_length_2137_cov_16.065512	Coordinate:2049	Reads:1	Hits:94	Allocated_reads:0.0106382978723404	Strand:+
TTAGCGTGCTGCCTGCTGTAACCCTAATT
>Location:NODE_360870_length_2137_cov_16.065512	Coordinate:2059	Reads:1	Hits:29	Allocated_reads:0.0344827586206897	Strand:+
GCCTGCTGTAACCCTAATTTCCCTCGGGAT
>Location:NODE_360870_length_2137_cov_16.065512	Coordinate:2062	Reads:1	Hits:34	Allocated_reads:0.0294117647058824	Strand:-
TCCCGAGGGAAATTAGGGTTACAGCA
>Location:NODE_360870_length_2137_cov_16.065512	Coordinate:2063	Reads:1	Hits:34	Allocated_reads:0.0294117647058824	Strand:+
GCTGTAACCCTAATTTCCCTCGGGAT
>Location:NODE_360870_length_2137_cov_16.065512	Coordinate:2138	Reads:1	Hits:2	Allocated_reads:0.5	Strand:+
TAGCTTCATCATCAATAGATACATCTTT
>Location:NODE_360870_length_2137_cov_16.065512	Coordinate:2141	Reads:1	Hits:3	Allocated_reads:0.333333333333333	Strand:+
CTTCATCATCAATAGATAAATCTTTGTATT
>Location:NODE_360870_length_2137_cov_16.065512	Coordinate:2142	Reads:2	Hits:3	Allocated_reads:0.666666666666667	Strand:+
TTCATCATCAATAGATACATCTTTGTA
>Location:NODE_360870_length_2137_cov_16.065512	Coordinate:2142	Reads:2	Hits:3	Allocated_reads:0.666666666666667	Strand:+
TTCATCATCAATAGATACATCTTTGTAT
>Location:NODE_360870_length_2137_cov_16.065512	Coordinate:2142	Reads:1	Hits:3	Allocated_reads:0.333333333333333	Strand:+
TTCATCATCAATAGATACATCTTTGTAGA
>Location:NODE_360870_length_2137_cov_16.065512	Coordinate:2142	Reads:3	Hits:3	Allocated_reads:1	Strand:+
TTCATCATCAATAGATACATCTTTGTATTC
>Location:NODE_360870_length_2137_cov_16.065512	Coordinate:2142	Reads:3	Hits:3	Allocated_reads:1	Strand:+
TTCATCATCAATAGATACATCTTTGTATTCT
>Location:NODE_360870_length_2137_cov_16.065512	Coordinate:2147	Reads:1	Hits:3	Allocated_reads:0.333333333333333	Strand:+
CATCAATAGATACATCTTTGTATTCTGA
>Location:NODE_360870_length_2137_cov_16.065512	Coordinate:2149	Reads:1	Hits:3	Allocated_reads:0.333333333333333	Strand:+
TCAATAGATACATCTTTGTATTCTGAAT
>Location:NODE_360870_length_2137_cov_16.065512	Coordinate:2152	Reads:1	Hits:2	Allocated_reads:0.5	Strand:+
ATAGATACATCTTTGTATTCTGAATGC
>Location:NODE_360870_length_2137_cov_16.065512	Coordinate:2152	Reads:2	Hits:2	Allocated_reads:1	Strand:+
ATAGATACATCTTTGTATTCTGAATGCA
>Location:NODE_360870_length_2137_cov_16.065512	Coordinate:2152	Reads:16	Hits:2	Allocated_reads:8	Strand:+
ATAGATACATCTTTGTATTCTGAATGCATC
>Location:NODE_360870_length_2137_cov_16.065512	Coordinate:2153	Reads:2	Hits:2	Allocated_reads:1	Strand:+
TAGATACATCTTTGTATTCTGAATGCA
>Location:NODE_360870_length_2137_cov_16.065512	Coordinate:2153	Reads:6	Hits:2	Allocated_reads:3	Strand:+
TAGATACATCTTTGTATTCTGAATGCAT
>Location:NODE_360870_length_2137_cov_16.065512	Coordinate:2153	Reads:1	Hits:2	Allocated_reads:0.5	Strand:+
TAGATACATCTTTGTATTATGAATGCATC
>Location:NODE_360870_length_2137_cov_16.065512	Coordinate:2153	Reads:18	Hits:2	Allocated_reads:9	Strand:+
TAGATACATCTTTGTATTCTGAATGCATC
>Location:NODE_360870_length_2137_cov_16.065512	Coordinate:2153	Reads:1	Hits:2	Allocated_reads:0.5	Strand:+
TAGATACATCTTTGTATTCTGAATGCATCT
>Location:NODE_360870_length_2137_cov_16.065512	Coordinate:2157	Reads:1	Hits:2	Allocated_reads:0.5	Strand:+
TACATCTTTGTATTCTGAATGCATCTC
>Location:NODE_360870_length_2137_cov_16.065512	Coordinate:2157	Reads:1	Hits:2	Allocated_reads:0.5	Strand:+
TACATCTTTGTATTCTGAATGCATCTCT
>Location:NODE_360870_length_2137_cov_16.065512	Coordinate:2157	Reads:1	Hits:2	Allocated_reads:0.5	Strand:+
TACATCTTTGTATTCTGAATGCATCTCTT
>Location:NODE_360870_length_2137_cov_16.065512	Coordinate:2159	Reads:1	Hits:2	Allocated_reads:0.5	Strand:-
AGAGATGCATTCAGAATACAAAGATG
>Location:NODE_360870_length_2137_cov_16.065512	Coordinate:2159	Reads:1	Hits:2	Allocated_reads:0.5	Strand:+
CATCTTTGTATTCTGAATGCATCTCTTT
>Location:NODE_360870_length_2137_cov_16.065512	Coordinate:2159	Reads:1	Hits:2	Allocated_reads:0.5	Strand:+
CATCTTTGTATTCTGAATGCATCTCTTTT
>Location:NODE_360870_length_2137_cov_16.065512	Coordinate:2162	Reads:1	Hits:2	Allocated_reads:0.5	Strand:+
CTTTGTATTCTGAATGCATCTCTTTTAGC
>Location:NODE_360870_length_2137_cov_16.065512	Coordinate:2163	Reads:1	Hits:2	Allocated_reads:0.5	Strand:+
TTTGTATTCTGAATGCATCTCTTTTAGCTT
>Location:NODE_360870_length_2137_cov_16.065512	Coordinate:2164	Reads:4	Hits:3	Allocated_reads:1.33333333333333	Strand:+
TTGTATTCTGAATGCATCTCTTTTAGC
>Location:NODE_360870_length_2137_cov_16.065512	Coordinate:2164	Reads:2	Hits:3	Allocated_reads:0.666666666666667	Strand:+
TTGTATTCTGAATGCATCTCTTTTAGCT
>Location:NODE_360870_length_2137_cov_16.065512	Coordinate:2164	Reads:3	Hits:3	Allocated_reads:1	Strand:+
TTGTATTCTGAATGCATCTCTTTTAGCTT
>Location:NODE_360870_length_2137_cov_16.065512	Coordinate:2164	Reads:1	Hits:3	Allocated_reads:0.333333333333333	Strand:+
TTGTATTCTGAATGCATCTCTTTTAGCTTT
>Location:NODE_360870_length_2137_cov_16.065512	Coordinate:2166	Reads:1	Hits:3	Allocated_reads:0.333333333333333	Strand:+
GTATTCTGAATGCATCTCTTTTAGCTT
>Location:NODE_360870_length_2137_cov_16.065512	Coordinate:2167	Reads:2	Hits:3	Allocated_reads:0.666666666666667	Strand:+
TATTCTGAATGCATCTCTTTTAGC
>Location:NODE_360870_length_2137_cov_16.065512	Coordinate:2167	Reads:1	Hits:3	Allocated_reads:0.333333333333333	Strand:+
TATTCTGAATGCATCTCTTTTAGCTTT
>Location:NODE_360870_length_2137_cov_16.065512	Coordinate:2167	Reads:1	Hits:3	Allocated_reads:0.333333333333333	Strand:+
TATTCTGAATGCATCTCTTTTAGCTTTGA
