# Supplementary material for: First characterization of PIWI-interacting RNA clusters in a cichlid fish with a B chromosome
Source: BMC Biol. 2022 Sep 21;20:204. doi: 10.1186/s12915-022-01403-2 (PMC9490952; doi:10.1186/s12915-022-01403-2)
Supplement: Supplementary file 1 — Additional file 1. Zipped folder with fasta and interactive html piRNA cluster information for the A. latifasciata genome. The nomenclature is as follows: number-pirna-cluster_sex_B-presence (f, female; m, male; 0b, without B chromosome; 1b, with B chromosome). [file 12915_2022_1403_MOESM1_ESM.zip › 141_m0b.fasta]

>Location:NODE_360916_length_1940_cov_14.107732	Coordinate:1	Reads:1	Hits:4	Allocated_reads:0.25	Strand:+
AGCATTGAAAGGGAGCTTAATAGAAATTT
>Location:NODE_360916_length_1940_cov_14.107732	Coordinate:1	Reads:1	Hits:4	Allocated_reads:0.25	Strand:-
ATTTCTATTAAGCTCCCTTTCAATGCT
>Location:NODE_360916_length_1940_cov_14.107732	Coordinate:5	Reads:1	Hits:4	Allocated_reads:0.25	Strand:+
TTGAAAGGGAGCTTAATAGAAATTTTC
>Location:NODE_360916_length_1940_cov_14.107732	Coordinate:6	Reads:1	Hits:4	Allocated_reads:0.25	Strand:+
TGAAAGGGAGCTTAATAGAAATTT
>Location:NODE_360916_length_1940_cov_14.107732	Coordinate:9	Reads:1	Hits:4	Allocated_reads:0.25	Strand:+
AAGGGAGCTTAATAGAAATTTTCTTGCT
>Location:NODE_360916_length_1940_cov_14.107732	Coordinate:14	Reads:1	Hits:4	Allocated_reads:0.25	Strand:-
ATGGAGCAAGAAAATTTCTATTAAGCT
>Location:NODE_360916_length_1940_cov_14.107732	Coordinate:16	Reads:1	Hits:5	Allocated_reads:0.2	Strand:-
TGGAGCAAGAAAATTTCTATTTTT
>Location:NODE_360916_length_1940_cov_14.107732	Coordinate:22	Reads:2	Hits:6	Allocated_reads:0.333333333333333	Strand:-
ATTTAAATGGAGCAAGAAAATTTCT
>Location:NODE_360916_length_1940_cov_14.107732	Coordinate:22	Reads:1	Hits:5	Allocated_reads:0.2	Strand:-
TATTTAAATGGAGCAAGAAAATTTCT
>Location:NODE_360916_length_1940_cov_14.107732	Coordinate:29	Reads:1	Hits:4	Allocated_reads:0.25	Strand:+
TTCTTGCTCCATTTAAATAACTAATTAT
>Location:NODE_360916_length_1940_cov_14.107732	Coordinate:29	Reads:3	Hits:4	Allocated_reads:0.75	Strand:+
TTCTTGCTCCATTTAAATAACTAATTATT
>Location:NODE_360916_length_1940_cov_14.107732	Coordinate:30	Reads:1	Hits:4	Allocated_reads:0.25	Strand:+
TCTTGCTCCATTTAAATAACTAATTAT
>Location:NODE_360916_length_1940_cov_14.107732	Coordinate:30	Reads:8	Hits:4	Allocated_reads:2	Strand:+
TCTTGCTCCATTTAAATAACTAATTATT
>Location:NODE_360916_length_1940_cov_14.107732	Coordinate:31	Reads:1	Hits:4	Allocated_reads:0.25	Strand:+
CTTGCTCCATTTAAATAACTAATTATTCAA
>Location:NODE_360916_length_1940_cov_14.107732	Coordinate:31	Reads:2	Hits:4	Allocated_reads:0.5	Strand:+
CTTGCTCCATTTAAATAACTAATTATTCAAA
>Location:NODE_360916_length_1940_cov_14.107732	Coordinate:32	Reads:1	Hits:4	Allocated_reads:0.25	Strand:+
TTGCTCCATTTAAATAACTAATTATTCAAA
>Location:NODE_360916_length_1940_cov_14.107732	Coordinate:33	Reads:1	Hits:4	Allocated_reads:0.25	Strand:+
TGCTCCATTTAAATAACTAATTATTCAAA
>Location:NODE_360916_length_1940_cov_14.107732	Coordinate:35	Reads:1	Hits:4	Allocated_reads:0.25	Strand:+
CTCCATTTAAATAACTAATTATTCAAAA
>Location:NODE_360916_length_1940_cov_14.107732	Coordinate:76	Reads:1	Hits:1	Allocated_reads:1	Strand:-
CTGGATAAGCTTCTTTTTATTTATTTATT
>Location:NODE_360916_length_1940_cov_14.107732	Coordinate:93	Reads:1	Hits:5	Allocated_reads:0.2	Strand:-
TGAAAATGTTATGAGCAAGCTGGATAAGCTT
>Location:NODE_360916_length_1940_cov_14.107732	Coordinate:94	Reads:4	Hits:5	Allocated_reads:0.8	Strand:-
AAATGTTATGAGCAAGCTGGATAAGCT
>Location:NODE_360916_length_1940_cov_14.107732	Coordinate:94	Reads:7	Hits:5	Allocated_reads:1.4	Strand:-
AATGTTATGAGCAAGCTGGATAAGCT
>Location:NODE_360916_length_1940_cov_14.107732	Coordinate:94	Reads:7	Hits:5	Allocated_reads:1.4	Strand:-
GAAAATGTTATGAGCAAGCTGGATAAGCT
>Location:NODE_360916_length_1940_cov_14.107732	Coordinate:94	Reads:15	Hits:5	Allocated_reads:3	Strand:-
TGAAAATGTTATGAGCAAGCTGGATAAGCT
>Location:NODE_360916_length_1940_cov_14.107732	Coordinate:95	Reads:4	Hits:5	Allocated_reads:0.8	Strand:-
TGAAAATGTTATGAGCAAGCTGGATAAGC
>Location:NODE_360916_length_1940_cov_14.107732	Coordinate:97	Reads:1	Hits:2	Allocated_reads:0.5	Strand:-
TACTGAAAATGTTATGAGCAAGCTGGATAA
>Location:NODE_360916_length_1940_cov_14.107732	Coordinate:98	Reads:1	Hits:2	Allocated_reads:0.5	Strand:-
TACTGAAAATGTTATGAGCAAGCTGGATA
>Location:NODE_360916_length_1940_cov_14.107732	Coordinate:98	Reads:2	Hits:5	Allocated_reads:0.4	Strand:-
TGAAAATGTTATGAGCAAGCTGGATA
>Location:NODE_360916_length_1940_cov_14.107732	Coordinate:99	Reads:1	Hits:5	Allocated_reads:0.2	Strand:-
CTGAAAATGTTATGAGCAAGCTGGAT
>Location:NODE_360916_length_1940_cov_14.107732	Coordinate:99	Reads:1	Hits:2	Allocated_reads:0.5	Strand:-
TACTGAAAATGTTATGAGCAAGCTGGAT
>Location:NODE_360916_length_1940_cov_14.107732	Coordinate:100	Reads:1	Hits:2	Allocated_reads:0.5	Strand:-
TTTTTACTGAAAATGTTATGAGCAAGCTGGA
>Location:NODE_360916_length_1940_cov_14.107732	Coordinate:102	Reads:1	Hits:2	Allocated_reads:0.5	Strand:+
CAGCTTGCTCATAACATTTTCAGTAAAAA
>Location:NODE_360916_length_1940_cov_14.107732	Coordinate:103	Reads:1	Hits:2	Allocated_reads:0.5	Strand:-
TACTGAAAATGTTATGAGCAAGCT
>Location:NODE_360916_length_1940_cov_14.107732	Coordinate:103	Reads:1	Hits:2	Allocated_reads:0.5	Strand:-
TTACTGAAAATGTTATGAGCAAGCT
>Location:NODE_360916_length_1940_cov_14.107732	Coordinate:103	Reads:1	Hits:2	Allocated_reads:0.5	Strand:-
TTTACTGAAAATGTTATGAGCAAGCT
>Location:NODE_360916_length_1940_cov_14.107732	Coordinate:103	Reads:1	Hits:2	Allocated_reads:0.5	Strand:-
TTTTACTGAAAATGTTATGAGCAAGCT
>Location:NODE_360916_length_1940_cov_14.107732	Coordinate:103	Reads:1	Hits:2	Allocated_reads:0.5	Strand:-
TTTTTACTGAAAATGTTATGAGCAAGCT
>Location:NODE_360916_length_1940_cov_14.107732	Coordinate:107	Reads:1	Hits:2	Allocated_reads:0.5	Strand:-
TATTTTTACTGAAAATGTTATGAGCA
>Location:NODE_360916_length_1940_cov_14.107732	Coordinate:108	Reads:2	Hits:2	Allocated_reads:1	Strand:-
TATTTTTACTGAAAATGTTATGAGC
>Location:NODE_360916_length_1940_cov_14.107732	Coordinate:114	Reads:1	Hits:2	Allocated_reads:0.5	Strand:-
TGGCTGCAATATTTTTACTGAAAATGTT
>Location:NODE_360916_length_1940_cov_14.107732	Coordinate:115	Reads:1	Hits:2	Allocated_reads:0.5	Strand:-
GGCTGCAATATTTTTACTGAAAATGT
>Location:NODE_360916_length_1940_cov_14.107732	Coordinate:115	Reads:4	Hits:2	Allocated_reads:2	Strand:-
GTTTGGCTGCAATATTTTTACTGAAAATGT
>Location:NODE_360916_length_1940_cov_14.107732	Coordinate:115	Reads:1	Hits:2	Allocated_reads:0.5	Strand:-
TCAGTTTGGCTGCAATATTTTTACTGAAAATGT
>Location:NODE_360916_length_1940_cov_14.107732	Coordinate:115	Reads:11	Hits:2	Allocated_reads:5.5	Strand:-
TGGCTGCAATATTTTTACTGAAAATGT
>Location:NODE_360916_length_1940_cov_14.107732	Coordinate:115	Reads:12	Hits:2	Allocated_reads:6	Strand:-
TTGGCTGCAATATTTTTACTGAAAATGT
>Location:NODE_360916_length_1940_cov_14.107732	Coordinate:115	Reads:15	Hits:2	Allocated_reads:7.5	Strand:-
TTTGGCTGCAATATTTTTACTGAAAATGT
>Location:NODE_360916_length_1940_cov_14.107732	Coordinate:117	Reads:1	Hits:2	Allocated_reads:0.5	Strand:-
TGGCTGCAATATTTTTACTGAAAAT
>Location:NODE_360916_length_1940_cov_14.107732	Coordinate:117	Reads:4	Hits:2	Allocated_reads:2	Strand:-
TTGGCTGCAATATTTTTACTGAAAAT
>Location:NODE_360916_length_1940_cov_14.107732	Coordinate:117	Reads:4	Hits:2	Allocated_reads:2	Strand:-
TTTGGCTGCAATATTTTTACTGAAAAT
>Location:NODE_360916_length_1940_cov_14.107732	Coordinate:118	Reads:1	Hits:2	Allocated_reads:0.5	Strand:-
GTTTGGCTGCAATATTTTTACTGAAAA
>Location:NODE_360916_length_1940_cov_14.107732	Coordinate:118	Reads:1	Hits:2	Allocated_reads:0.5	Strand:-
TGGCTGCAATATTTTTACTGAAAA
>Location:NODE_360916_length_1940_cov_14.107732	Coordinate:118	Reads:2	Hits:2	Allocated_reads:1	Strand:-
TTCAGTTTGGCTGCAATATTTTTACTGAAAA
>Location:NODE_360916_length_1940_cov_14.107732	Coordinate:120	Reads:1	Hits:2	Allocated_reads:0.5	Strand:-
GTCTTCAGTTTGGCTGCAATATTTTTACTGAA
>Location:NODE_360916_length_1940_cov_14.107732	Coordinate:121	Reads:1	Hits:2	Allocated_reads:0.5	Strand:-
TCTTCAGTTTGGCTGCAATATTTTTACTGA
>Location:NODE_360916_length_1940_cov_14.107732	Coordinate:123	Reads:1	Hits:2	Allocated_reads:0.5	Strand:-
TCTTCAGTTTGGCTGCAATATTTTTACT
>Location:NODE_360916_length_1940_cov_14.107732	Coordinate:124	Reads:1	Hits:2	Allocated_reads:0.5	Strand:-
TTGGTCTTCAGTTTGGCTGCAATATTTTTAT
>Location:NODE_360916_length_1940_cov_14.107732	Coordinate:127	Reads:3	Hits:5	Allocated_reads:0.6	Strand:-
TTGGTCTTCAGTTTGGCTGCAATATTTT
>Location:NODE_360916_length_1940_cov_14.107732	Coordinate:131	Reads:6	Hits:5	Allocated_reads:1.2	Strand:+
TATTGCAGCCAAACTGAAGACCAATAAACT
>Location:NODE_360916_length_1940_cov_14.107732	Coordinate:132	Reads:11	Hits:5	Allocated_reads:2.2	Strand:+
ATTGCAGCCAAACTGAAGACCAATAAACT
>Location:NODE_360916_length_1940_cov_14.107732	Coordinate:133	Reads:1	Hits:5	Allocated_reads:0.2	Strand:+
TTGCAGCCAAACTGAAGACCAATAAAC
>Location:NODE_360916_length_1940_cov_14.107732	Coordinate:133	Reads:1	Hits:5	Allocated_reads:0.2	Strand:+
TTGCAGCCAAACTGAAGACCAATGAACT
>Location:NODE_360916_length_1940_cov_14.107732	Coordinate:133	Reads:21	Hits:5	Allocated_reads:4.2	Strand:+
TTGCAGCCAAACTGAAGACCAATAAACT
>Location:NODE_360916_length_1940_cov_14.107732	Coordinate:133	Reads:1	Hits:5	Allocated_reads:0.2	Strand:+
TTGCAGCCAAACTGAAGACCAATAAACTT
>Location:NODE_360916_length_1940_cov_14.107732	Coordinate:133	Reads:1	Hits:5	Allocated_reads:0.2	Strand:+
TTGCAGCCAAACTGAAGACCAATAAACTTA
>Location:NODE_360916_length_1940_cov_14.107732	Coordinate:134	Reads:1	Hits:5	Allocated_reads:0.2	Strand:+
TGCAGCCAAACTGAAGACCAATAAAC
>Location:NODE_360916_length_1940_cov_14.107732	Coordinate:134	Reads:12	Hits:5	Allocated_reads:2.4	Strand:+
TGCAGCCAAACTGAAGACCAATAAACT
>Location:NODE_360916_length_1940_cov_14.107732	Coordinate:134	Reads:1	Hits:5	Allocated_reads:0.2	Strand:+
TGCAGCCAAACTGAAGACAAATAAACTT
>Location:NODE_360916_length_1940_cov_14.107732	Coordinate:134	Reads:5	Hits:5	Allocated_reads:1	Strand:+
TGCAGCCAAACTGAAGACCAATAAACTT
>Location:NODE_360916_length_1940_cov_14.107732	Coordinate:134	Reads:1	Hits:5	Allocated_reads:0.2	Strand:+
TGCAGCCAAACTGAAGACCAATAAACTTA
>Location:NODE_360916_length_1940_cov_14.107732	Coordinate:134	Reads:1	Hits:5	Allocated_reads:0.2	Strand:+
TGCAGCCAAACTGAAGACCAATAAACTTTT
>Location:NODE_360916_length_1940_cov_14.107732	Coordinate:134	Reads:4	Hits:5	Allocated_reads:0.8	Strand:+
TGCAGCCAAACTGAAGACCAATAAACTTAT
>Location:NODE_360916_length_1940_cov_14.107732	Coordinate:135	Reads:1	Hits:5	Allocated_reads:0.2	Strand:+
GCAGCCAAACTGAAGACCAATAAAC
>Location:NODE_360916_length_1940_cov_14.107732	Coordinate:135	Reads:1	Hits:5	Allocated_reads:0.2	Strand:+
GCAGCCAAACTGAAGACCAATAAACT
>Location:NODE_360916_length_1940_cov_14.107732	Coordinate:135	Reads:2	Hits:5	Allocated_reads:0.4	Strand:+
GCAGCCAAACTGAAGACCAATAAACTT
>Location:NODE_360916_length_1940_cov_14.107732	Coordinate:135	Reads:2	Hits:5	Allocated_reads:0.4	Strand:+
GCAGCCAAACTGAAGACCAATAAACTTAT
>Location:NODE_360916_length_1940_cov_14.107732	Coordinate:135	Reads:1	Hits:5	Allocated_reads:0.2	Strand:+
GCAGCCAAACTGAAGACCAATAAACTTATAACAA
>Location:NODE_360916_length_1940_cov_14.107732	Coordinate:136	Reads:1	Hits:5	Allocated_reads:0.2	Strand:-
AAGTTTATTGGTCTTCAGTTTGGCTG
>Location:NODE_360916_length_1940_cov_14.107732	Coordinate:136	Reads:2	Hits:5	Allocated_reads:0.4	Strand:+
CAGCCAAACTGAAGACCAATAAACTTAT
>Location:NODE_360916_length_1940_cov_14.107732	Coordinate:137	Reads:1	Hits:5	Allocated_reads:0.2	Strand:+
AGCCAAACTGAAGACCAATAAACT
>Location:NODE_360916_length_1940_cov_14.107732	Coordinate:137	Reads:1	Hits:5	Allocated_reads:0.2	Strand:-
TAAGTTTATTGGTCTTCAGTTTGGCT
>Location:NODE_360916_length_1940_cov_14.107732	Coordinate:137	Reads:1	Hits:5	Allocated_reads:0.2	Strand:-
TTATAAGTTTATTGGTCTTCAGTTTGGCT
>Location:NODE_360916_length_1940_cov_14.107732	Coordinate:138	Reads:1	Hits:5	Allocated_reads:0.2	Strand:-
AAGTTTATTGGTCTTCAGTTTGGC
>Location:NODE_360916_length_1940_cov_14.107732	Coordinate:138	Reads:1	Hits:5	Allocated_reads:0.2	Strand:+
GCCAAACTGAAGACCAATAAACTT
>Location:NODE_360916_length_1940_cov_14.107732	Coordinate:138	Reads:2	Hits:5	Allocated_reads:0.4	Strand:+
GCCAAACTGAAGACCAATAAACTTAT
>Location:NODE_360916_length_1940_cov_14.107732	Coordinate:138	Reads:1	Hits:5	Allocated_reads:0.2	Strand:+
GCCAAACTGAAGACCAATAAACTTATA
>Location:NODE_360916_length_1940_cov_14.107732	Coordinate:138	Reads:2	Hits:5	Allocated_reads:0.4	Strand:+
GCCAAACTGAAGACCAATAAACTTATAAC
>Location:NODE_360916_length_1940_cov_14.107732	Coordinate:138	Reads:2	Hits:5	Allocated_reads:0.4	Strand:-
TTATAAGTTTATTGGTCTTCAGTTTGGC
>Location:NODE_360916_length_1940_cov_14.107732	Coordinate:139	Reads:4	Hits:5	Allocated_reads:0.8	Strand:+
CCAAACTGAAGACCAATAAACTTAT
>Location:NODE_360916_length_1940_cov_14.107732	Coordinate:139	Reads:2	Hits:5	Allocated_reads:0.4	Strand:+
CCAAACTGAAGACCAATAAACTTATAAC
>Location:NODE_360916_length_1940_cov_14.107732	Coordinate:140	Reads:1	Hits:5	Allocated_reads:0.2	Strand:+
CAAACTGAAGACCAATAAACTTAT
>Location:NODE_360916_length_1940_cov_14.107732	Coordinate:140	Reads:1	Hits:5	Allocated_reads:0.2	Strand:+
CAAACTGAAGACCAATAAACTTATAACAAAT
>Location:NODE_360916_length_1940_cov_14.107732	Coordinate:141	Reads:16	Hits:5	Allocated_reads:3.2	Strand:+
AAACTGAAGACCAATAAACTTATAACAAAT
>Location:NODE_360916_length_1940_cov_14.107732	Coordinate:141	Reads:1	Hits:5	Allocated_reads:0.2	Strand:+
AAACTGAAGACCAATAAACTTATAACAAATAA
>Location:NODE_360916_length_1940_cov_14.107732	Coordinate:142	Reads:1	Hits:5	Allocated_reads:0.2	Strand:+
AACTGAAGACCAATAAACTTATAAC
>Location:NODE_360916_length_1940_cov_14.107732	Coordinate:142	Reads:1	Hits:5	Allocated_reads:0.2	Strand:+
AACTGAAGACCAATAAACTTATAACAA
>Location:NODE_360916_length_1940_cov_14.107732	Coordinate:142	Reads:51	Hits:5	Allocated_reads:10.2	Strand:+
AACTGAAGACCAATAAACTTATAACAAAT
>Location:NODE_360916_length_1940_cov_14.107732	Coordinate:142	Reads:1	Hits:5	Allocated_reads:0.2	Strand:-
TATTTGTTATAAGTTTATTGGTCTTCAGTT
>Location:NODE_360916_length_1940_cov_14.107732	Coordinate:142	Reads:2	Hits:5	Allocated_reads:0.4	Strand:-
TGTTATAAGTTTATTGGTCTTCAGTT
>Location:NODE_360916_length_1940_cov_14.107732	Coordinate:143	Reads:1	Hits:5	Allocated_reads:0.2	Strand:+
ACTGAAGACCAATAAACTTATAAC
>Location:NODE_360916_length_1940_cov_14.107732	Coordinate:143	Reads:25	Hits:5	Allocated_reads:5	Strand:+
ACTGAAGACCAATAAACTTATAACAAAT
>Location:NODE_360916_length_1940_cov_14.107732	Coordinate:143	Reads:1	Hits:5	Allocated_reads:0.2	Strand:+
ACTGAAGACCAATAAACTTATAACAAAAT
>Location:NODE_360916_length_1940_cov_14.107732	Coordinate:143	Reads:1	Hits:5	Allocated_reads:0.2	Strand:+
ACTGAAGACCAATAAACTTATAACAAATA
>Location:NODE_360916_length_1940_cov_14.107732	Coordinate:143	Reads:1	Hits:5	Allocated_reads:0.2	Strand:+
ACTGAAGACCAATAAACTTATAACAAATT
>Location:NODE_360916_length_1940_cov_14.107732	Coordinate:144	Reads:19	Hits:5	Allocated_reads:3.8	Strand:+
CTGAAGACCAATAAACTTATAACAAAT
>Location:NODE_360916_length_1940_cov_14.107732	Coordinate:144	Reads:1	Hits:5	Allocated_reads:0.2	Strand:+
CTGAAGACCAATAAACTTATAACAAATA
>Location:NODE_360916_length_1940_cov_14.107732	Coordinate:145	Reads:3	Hits:5	Allocated_reads:0.6	Strand:+
TGAAGACCAATAAACTTATAACAAT
>Location:NODE_360916_length_1940_cov_14.107732	Coordinate:145	Reads:148	Hits:5	Allocated_reads:29.6	Strand:+
TGAAGACCAATAAACTTATAACAAAT
>Location:NODE_360916_length_1940_cov_14.107732	Coordinate:145	Reads:3	Hits:5	Allocated_reads:0.6	Strand:+
TGAAGACCAATAAACTTATAACAAATA
>Location:NODE_360916_length_1940_cov_14.107732	Coordinate:145	Reads:2	Hits:5	Allocated_reads:0.4	Strand:+
TGAAGACCAATAAACTTATAACAAATAT
>Location:NODE_360916_length_1940_cov_14.107732	Coordinate:145	Reads:1	Hits:5	Allocated_reads:0.2	Strand:+
TGAAGACCAATAAACTTATAACAAATATT
>Location:NODE_360916_length_1940_cov_14.107732	Coordinate:145	Reads:1	Hits:5	Allocated_reads:0.2	Strand:+
TGAAGACCAATAAACTTATAACAAATAAAT
>Location:NODE_360916_length_1940_cov_14.107732	Coordinate:145	Reads:8	Hits:5	Allocated_reads:1.6	Strand:+
TGAAGACCAATAAACTTATAACAAATAAAC
>Location:NODE_360916_length_1940_cov_14.107732	Coordinate:145	Reads:7	Hits:5	Allocated_reads:1.4	Strand:+
TGAAGACCAATAAACTTATAACAAATAAACT
>Location:NODE_360916_length_1940_cov_14.107732	Coordinate:146	Reads:1	Hits:5	Allocated_reads:0.2	Strand:-
ATTTGTTATAAGTTTATTGGTCTTC
>Location:NODE_360916_length_1940_cov_14.107732	Coordinate:146	Reads:4	Hits:5	Allocated_reads:0.8	Strand:+
GAAGACCAATAAACTTATAACAAAT
>Location:NODE_360916_length_1940_cov_14.107732	Coordinate:146	Reads:1	Hits:5	Allocated_reads:0.2	Strand:+
GAAGACCAATAAACTTATAACAAATATT
>Location:NODE_360916_length_1940_cov_14.107732	Coordinate:146	Reads:1	Hits:5	Allocated_reads:0.2	Strand:+
GAAGACCAATAAACTTATAACAAATAAAC
>Location:NODE_360916_length_1940_cov_14.107732	Coordinate:147	Reads:3	Hits:5	Allocated_reads:0.6	Strand:+
AAGACCAATAAACTTATAACAAAT
>Location:NODE_360916_length_1940_cov_14.107732	Coordinate:147	Reads:1	Hits:5	Allocated_reads:0.2	Strand:+
AAGACCAATAAACTTATAACAAATAAACG
>Location:NODE_360916_length_1940_cov_14.107732	Coordinate:147	Reads:7	Hits:5	Allocated_reads:1.4	Strand:+
AAGACCAATAAACTTATAACAAATAAACT
>Location:NODE_360916_length_1940_cov_14.107732	Coordinate:147	Reads:1	Hits:5	Allocated_reads:0.2	Strand:+
AAGACCAATAAACTTATAACAAATAAACTGCA
>Location:NODE_360916_length_1940_cov_14.107732	Coordinate:147	Reads:1	Hits:5	Allocated_reads:0.2	Strand:+
AAGACCAATAAACTTATAACAAATAAACTGCAT
>Location:NODE_360916_length_1940_cov_14.107732	Coordinate:148	Reads:1	Hits:5	Allocated_reads:0.2	Strand:+
AGACCAATAAACTTATAACAAATAAAC
>Location:NODE_360916_length_1940_cov_14.107732	Coordinate:148	Reads:6	Hits:5	Allocated_reads:1.2	Strand:+
AGACCAATAAACTTATAACAAATAAACT
>Location:NODE_360916_length_1940_cov_14.107732	Coordinate:149	Reads:2	Hits:5	Allocated_reads:0.4	Strand:+
GACCAATAAACTTATAACAAATAAACTGCA
>Location:NODE_360916_length_1940_cov_14.107732	Coordinate:153	Reads:1	Hits:5	Allocated_reads:0.2	Strand:+
AATAAACTTATAACAAATAAACTGC
>Location:NODE_360916_length_1940_cov_14.107732	Coordinate:153	Reads:1	Hits:5	Allocated_reads:0.2	Strand:-
CTGATGCAGTTTATTTGTTATAAGTTTATT
>Location:NODE_360916_length_1940_cov_14.107732	Coordinate:167	Reads:1	Hits:5	Allocated_reads:0.2	Strand:+
AAATAAACTGCATCAGTTTAACTCTGA
>Location:NODE_360916_length_1940_cov_14.107732	Coordinate:168	Reads:7	Hits:5	Allocated_reads:1.4	Strand:+
AATAAACTGCATCAGTTTAACTCTGATC
>Location:NODE_360916_length_1940_cov_14.107732	Coordinate:168	Reads:1	Hits:5	Allocated_reads:0.2	Strand:+
AATAAACTGCATCAGTTTAACTCTGATCGT
>Location:NODE_360916_length_1940_cov_14.107732	Coordinate:169	Reads:1	Hits:5	Allocated_reads:0.2	Strand:+
ATAAACTGCATCAGTTTAACTCTGA
>Location:NODE_360916_length_1940_cov_14.107732	Coordinate:169	Reads:2	Hits:5	Allocated_reads:0.4	Strand:+
ATAAACTGCATCAGTTTAACTCTGAT
>Location:NODE_360916_length_1940_cov_14.107732	Coordinate:169	Reads:7	Hits:5	Allocated_reads:1.4	Strand:+
ATAAACTGCATCAGTTTAACTCTGATC
>Location:NODE_360916_length_1940_cov_14.107732	Coordinate:170	Reads:2	Hits:5	Allocated_reads:0.4	Strand:+
TAAACTGCATCAGTTTAACTCTGATC
>Location:NODE_360916_length_1940_cov_14.107732	Coordinate:171	Reads:2	Hits:5	Allocated_reads:0.4	Strand:+
AAACTGCATCAGTTTAACTCTGATC
>Location:NODE_360916_length_1940_cov_14.107732	Coordinate:177	Reads:1	Hits:5	Allocated_reads:0.2	Strand:+
CATCAGTTTAACTCTGATCGTTTTATGAG
>Location:NODE_360916_length_1940_cov_14.107732	Coordinate:178	Reads:1	Hits:6	Allocated_reads:0.166666666666667	Strand:-
ACTCATAAAACGATCAGAGTTAAACTGAT
>Location:NODE_360916_length_1940_cov_14.107732	Coordinate:178	Reads:1	Hits:5	Allocated_reads:0.2	Strand:-
TGGACTCATAAAACGATCAGAGTTAAAATGAT
>Location:NODE_360916_length_1940_cov_14.107732	Coordinate:178	Reads:1	Hits:5	Allocated_reads:0.2	Strand:-
TGGACTCATAAAACGATCAGAGTTAAACTGTT
>Location:NODE_360916_length_1940_cov_14.107732	Coordinate:178	Reads:7	Hits:5	Allocated_reads:1.4	Strand:-
TGGACTCATAAAACGATCAGAGTTAAACTGAT
>Location:NODE_360916_length_1940_cov_14.107732	Coordinate:179	Reads:1	Hits:6	Allocated_reads:0.166666666666667	Strand:-
ACTCATAAAACGATCAGAGTTAAACTGA
>Location:NODE_360916_length_1940_cov_14.107732	Coordinate:179	Reads:1	Hits:5	Allocated_reads:0.2	Strand:+
TCAGTTTAACTCTGATCGTTTTATGAGTC
>Location:NODE_360916_length_1940_cov_14.107732	Coordinate:179	Reads:2	Hits:5	Allocated_reads:0.4	Strand:-
TGGACTCATAAAACGATCAGACTTAAACTGA
>Location:NODE_360916_length_1940_cov_14.107732	Coordinate:179	Reads:2	Hits:5	Allocated_reads:0.4	Strand:-
TGGACTCATAAAACGATCAGAGTTAAACTGA
>Location:NODE_360916_length_1940_cov_14.107732	Coordinate:181	Reads:1	Hits:5	Allocated_reads:0.2	Strand:-
TGGACTCATAAAACGATCAGACTTAAACT
>Location:NODE_360916_length_1940_cov_14.107732	Coordinate:181	Reads:1	Hits:5	Allocated_reads:0.2	Strand:-
TGGACTCATAAAACGATCAGAGTTAAACG
>Location:NODE_360916_length_1940_cov_14.107732	Coordinate:181	Reads:64	Hits:5	Allocated_reads:12.8	Strand:-
TGGACTCATAAAACGATCAGAGTTAAACT
>Location:NODE_360916_length_1940_cov_14.107732	Coordinate:185	Reads:1	Hits:5	Allocated_reads:0.2	Strand:-
GTTGGACTCATAAAACGATCAGAGTTA
>Location:NODE_360916_length_1940_cov_14.107732	Coordinate:185	Reads:4	Hits:5	Allocated_reads:0.8	Strand:-
TGGACTCATAAAACGATCAGAGTTA
>Location:NODE_360916_length_1940_cov_14.107732	Coordinate:186	Reads:1	Hits:5	Allocated_reads:0.2	Strand:+
AACTCTGATCGTTTTATGAGTCCAAC
>Location:NODE_360916_length_1940_cov_14.107732	Coordinate:186	Reads:1	Hits:5	Allocated_reads:0.2	Strand:+
AACTCTGATCGTTTTATGAGTCCAACA
>Location:NODE_360916_length_1940_cov_14.107732	Coordinate:186	Reads:1	Hits:5	Allocated_reads:0.2	Strand:-
TGGACTCATAAAACGATCAGAGTT
>Location:NODE_360916_length_1940_cov_14.107732	Coordinate:187	Reads:1	Hits:5	Allocated_reads:0.2	Strand:+
ACTCTGATCGTTTTATGAGTCCAACAAC
>Location:NODE_360916_length_1940_cov_14.107732	Coordinate:187	Reads:1	Hits:5	Allocated_reads:0.2	Strand:-
GTTGGACTCATAAAACGATCAGAGT
>Location:NODE_360916_length_1940_cov_14.107732	Coordinate:187	Reads:2	Hits:5	Allocated_reads:0.4	Strand:-
TGTTGTTGGACTCATAAAACGATCAGAGT
>Location:NODE_360916_length_1940_cov_14.107732	Coordinate:197	Reads:1	Hits:5	Allocated_reads:0.2	Strand:+
TTTTATGAGTCCAACAACAAAAACAAACA
>Location:NODE_360916_length_1940_cov_14.107732	Coordinate:197	Reads:1	Hits:5	Allocated_reads:0.2	Strand:+
TTTTATGAGTCCAACAACAAAAACGAACGT
>Location:NODE_360916_length_1940_cov_14.107732	Coordinate:200	Reads:1	Hits:5	Allocated_reads:0.2	Strand:+
TATGAGTCCAACAACAAAAACGAAC
>Location:NODE_360916_length_1940_cov_14.107732	Coordinate:200	Reads:3	Hits:5	Allocated_reads:0.6	Strand:+
TATGAGTCCAACAACAAAAACAAAC
>Location:NODE_360916_length_1940_cov_14.107732	Coordinate:200	Reads:1	Hits:5	Allocated_reads:0.2	Strand:+
TATGAGTCCAACAACAAAAACAAACAAA
>Location:NODE_360916_length_1940_cov_14.107732	Coordinate:200	Reads:1	Hits:5	Allocated_reads:0.2	Strand:+
TATGAGTCCAACAACAAAACCAAACAATT
>Location:NODE_360916_length_1940_cov_14.107732	Coordinate:200	Reads:2	Hits:5	Allocated_reads:0.4	Strand:+
TATGAGTCCAACAACAAAAACAAACAAAC
>Location:NODE_360916_length_1940_cov_14.107732	Coordinate:200	Reads:2	Hits:5	Allocated_reads:0.4	Strand:+
TATGAGTCCAACAACAAAAACAAACAAACA
>Location:NODE_360916_length_1940_cov_14.107732	Coordinate:200	Reads:1	Hits:5	Allocated_reads:0.2	Strand:+
TATGAGTCCAACAACAAAAACAAACAAACTTC
>Location:NODE_360916_length_1940_cov_14.107732	Coordinate:200	Reads:1	Hits:5	Allocated_reads:0.2	Strand:-
TTGTTTGTTTTTGTTGTTGGACTCATA
>Location:NODE_360916_length_1940_cov_14.107732	Coordinate:202	Reads:1	Hits:5	Allocated_reads:0.2	Strand:-
TGTTTGTTTGTTTTTGTTGTTGGACTCA
>Location:NODE_360916_length_1940_cov_14.107732	Coordinate:204	Reads:1	Hits:5	Allocated_reads:0.2	Strand:-
TGTTTGTTTGTTTTTGTTGTTGGACT
>Location:NODE_360916_length_1940_cov_14.107732	Coordinate:207	Reads:1	Hits:5	Allocated_reads:0.2	Strand:-
TTTGTTTGTTTGTTTTTGTTGTTGG
>Location:NODE_360916_length_1940_cov_14.107732	Coordinate:214	Reads:1	Hits:1	Allocated_reads:1	Strand:+
CAAAAACAAACAAACAAAAAAGAACGGC
>Location:NODE_360916_length_1940_cov_14.107732	Coordinate:216	Reads:1	Hits:1	Allocated_reads:1	Strand:+
AAAACAAACAAACAAAAAAGAACGGCAGT
>Location:NODE_360916_length_1940_cov_14.107732	Coordinate:222	Reads:1	Hits:1	Allocated_reads:1	Strand:+
AACAAACAAAAAAGAACGGCAGTGAAA
>Location:NODE_360916_length_1940_cov_14.107732	Coordinate:222	Reads:1	Hits:1	Allocated_reads:1	Strand:+
AACAAACAAAAAAGAACGGCAGTGAAACC
>Location:NODE_360916_length_1940_cov_14.107732	Coordinate:226	Reads:1	Hits:1	Allocated_reads:1	Strand:+
AACAAAAAAGAACGGCAGTGAAACCAAGT
>Location:NODE_360916_length_1940_cov_14.107732	Coordinate:228	Reads:1	Hits:1	Allocated_reads:1	Strand:+
CAAAAAAGAACGGCAGTGAAACCAAGTTAATC
>Location:NODE_360916_length_1940_cov_14.107732	Coordinate:229	Reads:1	Hits:6	Allocated_reads:0.166666666666667	Strand:+
AAAAAAGAACGGCAGTGAAACCAAGTTAAT
>Location:NODE_360916_length_1940_cov_14.107732	Coordinate:229	Reads:1	Hits:6	Allocated_reads:0.166666666666667	Strand:+
AAAAAAGAACGGCAGTGAAACCAAGTTAATCT
>Location:NODE_360916_length_1940_cov_14.107732	Coordinate:229	Reads:1	Hits:6	Allocated_reads:0.166666666666667	Strand:-
TAACTTGGTTTCACTGCCGTTCTTTTTT
>Location:NODE_360916_length_1940_cov_14.107732	Coordinate:230	Reads:1	Hits:6	Allocated_reads:0.166666666666667	Strand:+
AAAAAGAACGGCAGTGAAACCAAGTTAAT
>Location:NODE_360916_length_1940_cov_14.107732	Coordinate:230	Reads:4	Hits:6	Allocated_reads:0.666666666666667	Strand:+
AAAAAGAACGGCAGTGAAACCAAGTTAATC
>Location:NODE_360916_length_1940_cov_14.107732	Coordinate:230	Reads:16	Hits:6	Allocated_reads:2.66666666666667	Strand:+
AAAAAGAACGGCAGTGAAACCAAGTTAATCT
>Location:NODE_360916_length_1940_cov_14.107732	Coordinate:230	Reads:1	Hits:6	Allocated_reads:0.166666666666667	Strand:-
TAACTTGGTTTCACTGCCGTTCTTTTT
>Location:NODE_360916_length_1940_cov_14.107732	Coordinate:231	Reads:14	Hits:6	Allocated_reads:2.33333333333333	Strand:+
AAAAGAACGGCAGTGAAACCAAGTTAATCT
>Location:NODE_360916_length_1940_cov_14.107732	Coordinate:232	Reads:1	Hits:6	Allocated_reads:0.166666666666667	Strand:+
AAAGAACGGCAGTGAAACCAAGTT
>Location:NODE_360916_length_1940_cov_14.107732	Coordinate:232	Reads:1	Hits:6	Allocated_reads:0.166666666666667	Strand:+
AAAGAACGGCAGTGAAACCAAGTTAAT
>Location:NODE_360916_length_1940_cov_14.107732	Coordinate:232	Reads:2	Hits:6	Allocated_reads:0.333333333333333	Strand:+
AAAGAACGGCAGTGAAACCAAGTTAATC
>Location:NODE_360916_length_1940_cov_14.107732	Coordinate:232	Reads:61	Hits:6	Allocated_reads:10.1666666666667	Strand:+
AAAGAACGGCAGTGAAACCAAGTTAATCT
>Location:NODE_360916_length_1940_cov_14.107732	Coordinate:233	Reads:1	Hits:6	Allocated_reads:0.166666666666667	Strand:+
AAGAACGGCAGTGAAACCAAGTTAAT
>Location:NODE_360916_length_1940_cov_14.107732	Coordinate:233	Reads:3	Hits:6	Allocated_reads:0.5	Strand:+
AAGAACGGCAGTGAAACCAAGTTAATC
>Location:NODE_360916_length_1940_cov_14.107732	Coordinate:233	Reads:25	Hits:6	Allocated_reads:4.16666666666667	Strand:+
AAGAACGGCAGTGAAACCAAGTTAATCT
>Location:NODE_360916_length_1940_cov_14.107732	Coordinate:234	Reads:1	Hits:6	Allocated_reads:0.166666666666667	Strand:+
AGAACGGCAGTGAAACCAAGTTAATC
>Location:NODE_360916_length_1940_cov_14.107732	Coordinate:234	Reads:2	Hits:6	Allocated_reads:0.333333333333333	Strand:+
AGAACGGCAGTGAAACCAAGTTAATCT
>Location:NODE_360916_length_1940_cov_14.107732	Coordinate:235	Reads:1	Hits:6	Allocated_reads:0.166666666666667	Strand:+
GAACGGCAGTGAAACCAAGTTAAT
>Location:NODE_360916_length_1940_cov_14.107732	Coordinate:235	Reads:17	Hits:6	Allocated_reads:2.83333333333333	Strand:+
GAACGGCAGTGAAACCAAGTTAATCT
>Location:NODE_360916_length_1940_cov_14.107732	Coordinate:236	Reads:2	Hits:6	Allocated_reads:0.333333333333333	Strand:+
AACGGCAGTGAAACCAAGTTAATC
>Location:NODE_360916_length_1940_cov_14.107732	Coordinate:236	Reads:4	Hits:6	Allocated_reads:0.666666666666667	Strand:+
AACGGCAGTGAAACCAAGTTAATCT
>Location:NODE_360916_length_1940_cov_14.107732	Coordinate:236	Reads:4	Hits:6	Allocated_reads:0.666666666666667	Strand:+
AACGGCAGTGAAACCAAGTTAATCTT
>Location:NODE_360916_length_1940_cov_14.107732	Coordinate:236	Reads:1	Hits:6	Allocated_reads:0.166666666666667	Strand:-
CTTAAGATTAACTTGGTTTCACTGCCATT
>Location:NODE_360916_length_1940_cov_14.107732	Coordinate:236	Reads:1	Hits:6	Allocated_reads:0.166666666666667	Strand:-
TAAGATTAACTTGGTTTCACTGCCATT
>Location:NODE_360916_length_1940_cov_14.107732	Coordinate:236	Reads:1	Hits:6	Allocated_reads:0.166666666666667	Strand:-
TCTTAAGATTAACTTGGTTTCACTGCCGTT
>Location:NODE_360916_length_1940_cov_14.107732	Coordinate:237	Reads:2	Hits:7	Allocated_reads:0.285714285714286	Strand:+
ACGGCAGTGAAACCAAGTTAATCTTAAGAT
>Location:NODE_360916_length_1940_cov_14.107732	Coordinate:237	Reads:1	Hits:7	Allocated_reads:0.142857142857143	Strand:-
CTTAAGATTAACTTGGTTTCACTGCCAT
>Location:NODE_360916_length_1940_cov_14.107732	Coordinate:237	Reads:1	Hits:7	Allocated_reads:0.142857142857143	Strand:-
TCTTAAGATTAACTTGGTTTCACTGCCGT
>Location:NODE_360916_length_1940_cov_14.107732	Coordinate:238	Reads:1	Hits:7	Allocated_reads:0.142857142857143	Strand:+
CGGCAGTGAAACCAAGTTAATCTTAA
>Location:NODE_360916_length_1940_cov_14.107732	Coordinate:238	Reads:1	Hits:7	Allocated_reads:0.142857142857143	Strand:+
CGGCAGTGAAACCAAGTTAATCTTAAGT
>Location:NODE_360916_length_1940_cov_14.107732	Coordinate:238	Reads:2	Hits:7	Allocated_reads:0.285714285714286	Strand:+
CGGCAGTGAAACCAAGTTAATCTTAAGAT
>Location:NODE_360916_length_1940_cov_14.107732	Coordinate:238	Reads:2	Hits:6	Allocated_reads:0.333333333333333	Strand:+
CGGCAGTGAAACCAAGTTAATCTTAAGATACT
>Location:NODE_360916_length_1940_cov_14.107732	Coordinate:239	Reads:1	Hits:7	Allocated_reads:0.142857142857143	Strand:-
CTTAAGATTAACTTGGTTTCATTGCC
>Location:NODE_360916_length_1940_cov_14.107732	Coordinate:239	Reads:1	Hits:6	Allocated_reads:0.166666666666667	Strand:-
TATCTTAAGATTAACTTGGTTTCACTGCC
>Location:NODE_360916_length_1940_cov_14.107732	Coordinate:241	Reads:1	Hits:7	Allocated_reads:0.142857142857143	Strand:+
CAGTGAAACCAAGTTAATCTTAAGAT
>Location:NODE_360916_length_1940_cov_14.107732	Coordinate:247	Reads:1	Hits:6	Allocated_reads:0.166666666666667	Strand:-
GAAGTATCTTAAGATTAACTTGGTT
>Location:NODE_360916_length_1940_cov_14.107732	Coordinate:247	Reads:1	Hits:6	Allocated_reads:0.166666666666667	Strand:-
TGAAGTATCTTAAGATTAACTTGGTT
>Location:NODE_360916_length_1940_cov_14.107732	Coordinate:252	Reads:2	Hits:6	Allocated_reads:0.333333333333333	Strand:-
TGAAAACTGAAGTATCTTAAGATTAACT
>Location:NODE_360916_length_1940_cov_14.107732	Coordinate:256	Reads:1	Hits:6	Allocated_reads:0.166666666666667	Strand:+
AATCTTAAGATACTTCAGTTTTCACCT
>Location:NODE_360916_length_1940_cov_14.107732	Coordinate:256	Reads:1	Hits:6	Allocated_reads:0.166666666666667	Strand:-
GAGGTGAAAACTGAAGTATCTTAAGATT
>Location:NODE_360916_length_1940_cov_14.107732	Coordinate:257	Reads:1	Hits:6	Allocated_reads:0.166666666666667	Strand:-
TTGAGGTGAAAACTGAAGTATCTTAAGAT
>Location:NODE_360916_length_1940_cov_14.107732	Coordinate:257	Reads:1	Hits:6	Allocated_reads:0.166666666666667	Strand:-
TTTGAGGTGAAAACTGAAGTATCTTAAGAT
>Location:NODE_360916_length_1940_cov_14.107732	Coordinate:258	Reads:1	Hits:6	Allocated_reads:0.166666666666667	Strand:+
TCTTAAGATACTTCAGTTTTCACCT
>Location:NODE_360916_length_1940_cov_14.107732	Coordinate:258	Reads:1	Hits:6	Allocated_reads:0.166666666666667	Strand:+
TCTTAAGATACTTCAGTTTTCACCTC
>Location:NODE_360916_length_1940_cov_14.107732	Coordinate:260	Reads:2	Hits:6	Allocated_reads:0.333333333333333	Strand:+
TTAAGATACTTCAGTTTTCACCTC
>Location:NODE_360916_length_1940_cov_14.107732	Coordinate:261	Reads:1	Hits:6	Allocated_reads:0.166666666666667	Strand:+
TAAGATACTTCAGTTTTCACCTCAAAATA
>Location:NODE_360916_length_1940_cov_14.107732	Coordinate:263	Reads:1	Hits:6	Allocated_reads:0.166666666666667	Strand:+
AGATACTTCAGTTTTCACCTCAAATTT
>Location:NODE_360916_length_1940_cov_14.107732	Coordinate:263	Reads:1	Hits:6	Allocated_reads:0.166666666666667	Strand:+
AGATACTTCAGTTTTCACCTCAAAATACCT
>Location:NODE_360916_length_1940_cov_14.107732	Coordinate:266	Reads:1	Hits:6	Allocated_reads:0.166666666666667	Strand:-
ATCCAAGGTATTTTGAGGTGAAAACTGAAGTA
>Location:NODE_360916_length_1940_cov_14.107732	Coordinate:267	Reads:3	Hits:6	Allocated_reads:0.5	Strand:-
ATCCAAGGTATTTTGAGGTGAAAACTGAAGT
>Location:NODE_360916_length_1940_cov_14.107732	Coordinate:267	Reads:1	Hits:7	Allocated_reads:0.142857142857143	Strand:-
GTATTTTGAGGTGAAAACTGAAGT
>Location:NODE_360916_length_1940_cov_14.107732	Coordinate:267	Reads:3	Hits:6	Allocated_reads:0.5	Strand:-
TCCAAGGTATTTTGAGGTGAAAACTGAAGT
>Location:NODE_360916_length_1940_cov_14.107732	Coordinate:268	Reads:6	Hits:7	Allocated_reads:0.857142857142857	Strand:-
ATCCAAGGTATTTTGAGGTGAAAACTGAAG
>Location:NODE_360916_length_1940_cov_14.107732	Coordinate:268	Reads:4	Hits:7	Allocated_reads:0.571428571428571	Strand:-
TCCAAGGTATTTTGAGGTGAAAACTGAAG
>Location:NODE_360916_length_1940_cov_14.107732	Coordinate:269	Reads:2	Hits:7	Allocated_reads:0.285714285714286	Strand:-
ATCCAAGGTATTTTGAGGTGAAAACTGAA
>Location:NODE_360916_length_1940_cov_14.107732	Coordinate:269	Reads:2	Hits:7	Allocated_reads:0.285714285714286	Strand:-
TCCAAGGTATTTTGAGGTGAAAACTGAA
>Location:NODE_360916_length_1940_cov_14.107732	Coordinate:269	Reads:1	Hits:7	Allocated_reads:0.142857142857143	Strand:+
TTCAGTTTTCACCTCAAAATACCTTGGATC
>Location:NODE_360916_length_1940_cov_14.107732	Coordinate:270	Reads:1	Hits:7	Allocated_reads:0.142857142857143	Strand:-
ATCCAAGGTATTTTGAGGTGAAAACTGA
>Location:NODE_360916_length_1940_cov_14.107732	Coordinate:270	Reads:1	Hits:7	Allocated_reads:0.142857142857143	Strand:-
TCCAAGGTATTTTGAGGTGAAAACTGA
>Location:NODE_360916_length_1940_cov_14.107732	Coordinate:271	Reads:2	Hits:7	Allocated_reads:0.285714285714286	Strand:-
ATCCAAGGTATTTTGAGGTGAAAACTG
>Location:NODE_360916_length_1940_cov_14.107732	Coordinate:271	Reads:1	Hits:7	Allocated_reads:0.142857142857143	Strand:-
TCCAAGGTATTTTGAGGTGAAAACTG
>Location:NODE_360916_length_1940_cov_14.107732	Coordinate:271	Reads:1	Hits:3	Allocated_reads:0.333333333333333	Strand:-
TTTGATCCAAGGTATTTTGAGGTGAAAACTG
>Location:NODE_360916_length_1940_cov_14.107732	Coordinate:272	Reads:41	Hits:7	Allocated_reads:5.85714285714286	Strand:-
ATCCAAGGTATTTTGAGGTGAAAACT
>Location:NODE_360916_length_1940_cov_14.107732	Coordinate:272	Reads:3	Hits:3	Allocated_reads:1	Strand:-
ATTTGATCCAAGGTATTTTGAGGTGAAAACT
>Location:NODE_360916_length_1940_cov_14.107732	Coordinate:272	Reads:2	Hits:7	Allocated_reads:0.285714285714286	Strand:-
GATCCAAGGTATTTTGAGGTGAAAACT
>Location:NODE_360916_length_1940_cov_14.107732	Coordinate:272	Reads:8	Hits:7	Allocated_reads:1.14285714285714	Strand:-
TCCAAGGTATTTTGAGGTGAAAACT
>Location:NODE_360916_length_1940_cov_14.107732	Coordinate:272	Reads:2	Hits:7	Allocated_reads:0.285714285714286	Strand:-
TGATCCAAGGTATTTTGAGGTGAAAACT
>Location:NODE_360916_length_1940_cov_14.107732	Coordinate:272	Reads:31	Hits:3	Allocated_reads:10.3333333333333	Strand:-
TTTGATCCAAGGTATTTTGAGGTGAAAACT
>Location:NODE_360916_length_1940_cov_14.107732	Coordinate:273	Reads:2	Hits:7	Allocated_reads:0.285714285714286	Strand:-
ATCCAAGGTATTTTGAGGTGAAAAC
>Location:NODE_360916_length_1940_cov_14.107732	Coordinate:283	Reads:1	Hits:3	Allocated_reads:0.333333333333333	Strand:+
CAAAATACCTTGGATCAAATTATAG
>Location:NODE_360916_length_1940_cov_14.107732	Coordinate:287	Reads:5	Hits:2	Allocated_reads:2.5	Strand:+
ATACCTTGGATCAAATTATAGGGCT
>Location:NODE_360916_length_1940_cov_14.107732	Coordinate:287	Reads:1	Hits:2	Allocated_reads:0.5	Strand:+
ATACCTTGGATCAAATTATAGGGCTGGAA
>Location:NODE_360916_length_1940_cov_14.107732	Coordinate:287	Reads:1	Hits:2	Allocated_reads:0.5	Strand:+
ATACCTTGGATCAAATTATAGGGCTGGAAA
>Location:NODE_360916_length_1940_cov_14.107732	Coordinate:288	Reads:1	Hits:2	Allocated_reads:0.5	Strand:+
TACCTTGGATCAAATTATAGGGCG
>Location:NODE_360916_length_1940_cov_14.107732	Coordinate:288	Reads:45	Hits:2	Allocated_reads:22.5	Strand:+
TACCTTGGATCAAATTATAGGGCT
>Location:NODE_360916_length_1940_cov_14.107732	Coordinate:288	Reads:1	Hits:2	Allocated_reads:0.5	Strand:+
TACCTTGGATCAAATTATAGGGCTG
>Location:NODE_360916_length_1940_cov_14.107732	Coordinate:288	Reads:3	Hits:2	Allocated_reads:1.5	Strand:+
TACCTTGGATCAAATTATAGGGCTGG
>Location:NODE_360916_length_1940_cov_14.107732	Coordinate:288	Reads:1	Hits:2	Allocated_reads:0.5	Strand:+
TACCTTGGATCAAATTATAGGGCTGGT
>Location:NODE_360916_length_1940_cov_14.107732	Coordinate:288	Reads:6	Hits:2	Allocated_reads:3	Strand:+
TACCTTGGATCAAATTATAGGGCTGGA
>Location:NODE_360916_length_1940_cov_14.107732	Coordinate:288	Reads:10	Hits:2	Allocated_reads:5	Strand:+
TACCTTGGATCAAATTATAGGGCTGGAA
>Location:NODE_360916_length_1940_cov_14.107732	Coordinate:288	Reads:6	Hits:2	Allocated_reads:3	Strand:+
TACCTTGGATCAAATTATAGGGCTGGAAA
>Location:NODE_360916_length_1940_cov_14.107732	Coordinate:288	Reads:1	Hits:2	Allocated_reads:0.5	Strand:+
TACCTTGGATCAAATTATAGGGCTGGAAATT
>Location:NODE_360916_length_1940_cov_14.107732	Coordinate:288	Reads:2	Hits:2	Allocated_reads:1	Strand:+
TACCTTGGATCAAATTATAGGGCTGGAAAAATC
>Location:NODE_360916_length_1940_cov_14.107732	Coordinate:289	Reads:1	Hits:2	Allocated_reads:0.5	Strand:+
ACCTTGGATCAAATTATAGGGCTGGAAA
>Location:NODE_360916_length_1940_cov_14.107732	Coordinate:292	Reads:1	Hits:2	Allocated_reads:0.5	Strand:+
TTGGATCAAATTATAGGGCTGGAAAAATC
>Location:NODE_360916_length_1940_cov_14.107732	Coordinate:292	Reads:1	Hits:2	Allocated_reads:0.5	Strand:+
TTGGATCAAATTATAGGGCTGGAAAAATCT
>Location:NODE_360916_length_1940_cov_14.107732	Coordinate:295	Reads:2	Hits:2	Allocated_reads:1	Strand:-
AAGAGATTTTTCCAGCCCTATAATTTGATC
>Location:NODE_360916_length_1940_cov_14.107732	Coordinate:295	Reads:1	Hits:2	Allocated_reads:0.5	Strand:-
GAGATTTTTCCAGCCCTATAATTTGATC
>Location:NODE_360916_length_1940_cov_14.107732	Coordinate:297	Reads:1	Hits:2	Allocated_reads:0.5	Strand:+
TCAAATTATAGGGCTGGAAAAATC
>Location:NODE_360916_length_1940_cov_14.107732	Coordinate:305	Reads:1	Hits:2	Allocated_reads:0.5	Strand:+
TAGGGCTGGAAAAATCTCTTTTCCCTC
>Location:NODE_360916_length_1940_cov_14.107732	Coordinate:315	Reads:1	Hits:3	Allocated_reads:0.333333333333333	Strand:-
TGCGTTCGTGGAGGGAAAAGAGATTTT
>Location:NODE_360916_length_1940_cov_14.107732	Coordinate:318	Reads:2	Hits:3	Allocated_reads:0.666666666666667	Strand:-
TGCGTTCGTGGAGGGAAAAGAGAT
>Location:NODE_360916_length_1940_cov_14.107732	Coordinate:319	Reads:4	Hits:2	Allocated_reads:2	Strand:+
TCTCTTTTCCCTCCACGAACGCACGACC
>Location:NODE_360916_length_1940_cov_14.107732	Coordinate:321	Reads:1	Hits:2	Allocated_reads:0.5	Strand:+
TCTTTTCCCTCCACGAACGCACGAC
>Location:NODE_360916_length_1940_cov_14.107732	Coordinate:321	Reads:3	Hits:2	Allocated_reads:1.5	Strand:+
TCTTTTCCCTCCACGAACGCACGACC
>Location:NODE_360916_length_1940_cov_14.107732	Coordinate:324	Reads:1	Hits:2	Allocated_reads:0.5	Strand:+
TTTCCCTCCACGAACGCACGACCTCC
>Location:NODE_360916_length_1940_cov_14.107732	Coordinate:325	Reads:1	Hits:2	Allocated_reads:0.5	Strand:+
TTCCCTCCACGAACGCACGACCTCCTAC
>Location:NODE_360916_length_1940_cov_14.107732	Coordinate:330	Reads:1	Hits:2	Allocated_reads:0.5	Strand:-
CGTAGGAGGTCGTGCGTTCGTGGA
>Location:NODE_360916_length_1940_cov_14.107732	Coordinate:330	Reads:1	Hits:2	Allocated_reads:0.5	Strand:+
TCCACGAACGCACGACCTCCTACG
>Location:NODE_360916_length_1940_cov_14.107732	Coordinate:330	Reads:1	Hits:2	Allocated_reads:0.5	Strand:+
TCCACGAACGCACGACCTCCTACGAAGAAC
>Location:NODE_360916_length_1940_cov_14.107732	Coordinate:330	Reads:3	Hits:2	Allocated_reads:1.5	Strand:+
TCCACGAACGCACGACCTCCTACGAAGAACG
>Location:NODE_360916_length_1940_cov_14.107732	Coordinate:331	Reads:1	Hits:2	Allocated_reads:0.5	Strand:-
GTTCTTCGTAGGAGGTCGTGCGTTCGTGG
>Location:NODE_360916_length_1940_cov_14.107732	Coordinate:332	Reads:1	Hits:2	Allocated_reads:0.5	Strand:+
CACGAACGCACGACCTCCTACGAAG
>Location:NODE_360916_length_1940_cov_14.107732	Coordinate:332	Reads:1	Hits:2	Allocated_reads:0.5	Strand:+
CACGAACGCACGACCTCCTACGAAGA
>Location:NODE_360916_length_1940_cov_14.107732	Coordinate:332	Reads:2	Hits:2	Allocated_reads:1	Strand:+
CACGAACGCACGACCTCCTACGAAGAAC
>Location:NODE_360916_length_1940_cov_14.107732	Coordinate:332	Reads:8	Hits:2	Allocated_reads:4	Strand:+
CACGAACGCACGACCTCCTACGAAGAACG
>Location:NODE_360916_length_1940_cov_14.107732	Coordinate:332	Reads:2	Hits:2	Allocated_reads:1	Strand:+
CACGAACGCACGACCTCCTACGAAGAACGC
>Location:NODE_360916_length_1940_cov_14.107732	Coordinate:332	Reads:2	Hits:2	Allocated_reads:1	Strand:+
CACGAACGCACGACCTCCTACGAAGAACGCC
>Location:NODE_360916_length_1940_cov_14.107732	Coordinate:332	Reads:1	Hits:2	Allocated_reads:0.5	Strand:-
GTTCTTCGTAGGAGGTCGTGCGTTCGTG
>Location:NODE_360916_length_1940_cov_14.107732	Coordinate:332	Reads:1	Hits:2	Allocated_reads:0.5	Strand:-
GTTCTTCGTAGGAGGTCGTGCGTTCGTT
>Location:NODE_360916_length_1940_cov_14.107732	Coordinate:332	Reads:1	Hits:2	Allocated_reads:0.5	Strand:-
TCTTCGTAGGAGGTCGTGCGTTCGTG
>Location:NODE_360916_length_1940_cov_14.107732	Coordinate:334	Reads:1	Hits:2	Allocated_reads:0.5	Strand:+
CGAACGCACGACCTCCTACGAAGAACG
>Location:NODE_360916_length_1940_cov_14.107732	Coordinate:334	Reads:1	Hits:2	Allocated_reads:0.5	Strand:+
CGAACGCACGACCTCCTACGAAGAACGCC
>Location:NODE_360916_length_1940_cov_14.107732	Coordinate:334	Reads:1	Hits:2	Allocated_reads:0.5	Strand:+
CGAACGCACGACCTCCTACGAAGAACGCCAGC
>Location:NODE_360916_length_1940_cov_14.107732	Coordinate:338	Reads:1	Hits:2	Allocated_reads:0.5	Strand:+
CGCACGACCTCCTACGAAGAACGCC
>Location:NODE_360916_length_1940_cov_14.107732	Coordinate:338	Reads:1	Hits:2	Allocated_reads:0.5	Strand:+
CGCACGACCTCCTACGAAGAACGCCA
>Location:NODE_360916_length_1940_cov_14.107732	Coordinate:338	Reads:2	Hits:2	Allocated_reads:1	Strand:+
CGCACGACCTCCTACGAAGAACGCCAGC
>Location:NODE_360916_length_1940_cov_14.107732	Coordinate:338	Reads:8	Hits:2	Allocated_reads:4	Strand:+
CGCACGACCTCCTACGAAGAACGCCAGCT
>Location:NODE_360916_length_1940_cov_14.107732	Coordinate:344	Reads:1	Hits:7	Allocated_reads:0.142857142857143	Strand:-
AAAACAAGCTGGCGTTCTTCGTAGGAGGT
>Location:NODE_360916_length_1940_cov_14.107732	Coordinate:344	Reads:1	Hits:7	Allocated_reads:0.142857142857143	Strand:-
AAACAAGCTGGCGTTCTTCGTAGGAGGT
>Location:NODE_360916_length_1940_cov_14.107732	Coordinate:344	Reads:1	Hits:7	Allocated_reads:0.142857142857143	Strand:+
ACCTCCTACGAAGAACGCCAGCTTGTTT
>Location:NODE_360916_length_1940_cov_14.107732	Coordinate:345	Reads:1	Hits:7	Allocated_reads:0.142857142857143	Strand:-
AAAACAAGCTGGCGTTCTTCGTAGGAGG
>Location:NODE_360916_length_1940_cov_14.107732	Coordinate:346	Reads:1	Hits:7	Allocated_reads:0.142857142857143	Strand:+
CTCCTACGAAGAACGCCAGCTTGTTTTC
>Location:NODE_360916_length_1940_cov_14.107732	Coordinate:347	Reads:1	Hits:7	Allocated_reads:0.142857142857143	Strand:+
TCCTACGAAGAACGCCAGCTTGTT
>Location:NODE_360916_length_1940_cov_14.107732	Coordinate:347	Reads:1	Hits:7	Allocated_reads:0.142857142857143	Strand:+
TCCTACGAAGAACGCCAGCTTGTTT
>Location:NODE_360916_length_1940_cov_14.107732	Coordinate:347	Reads:1	Hits:7	Allocated_reads:0.142857142857143	Strand:+
TCCTACGAAGAACGCCAGCTTGTTTTCTT
>Location:NODE_360916_length_1940_cov_14.107732	Coordinate:347	Reads:1	Hits:7	Allocated_reads:0.142857142857143	Strand:+
TCCTACGAAGAACGCCAGCTTGTTTTCTTTGCGC
>Location:NODE_360916_length_1940_cov_14.107732	Coordinate:348	Reads:2	Hits:7	Allocated_reads:0.285714285714286	Strand:-
AAACAAGCTGGCGTTCTTCGTAGG
>Location:NODE_360916_length_1940_cov_14.107732	Coordinate:348	Reads:1	Hits:7	Allocated_reads:0.142857142857143	Strand:-
AAGAAAACAAGCTGGCGTTCTTCGTAGG
>Location:NODE_360916_length_1940_cov_14.107732	Coordinate:348	Reads:1	Hits:7	Allocated_reads:0.142857142857143	Strand:-
AGAAAACAAGCTGGCGTTCTTCGTAGG
>Location:NODE_360916_length_1940_cov_14.107732	Coordinate:348	Reads:1	Hits:7	Allocated_reads:0.142857142857143	Strand:+
CCTACGAAGAACGCCAGCTTGTTTCTT
>Location:NODE_360916_length_1940_cov_14.107732	Coordinate:350	Reads:7	Hits:7	Allocated_reads:1	Strand:+
TACGAAGAACGCCAGCTTGTTTTC
>Location:NODE_360916_length_1940_cov_14.107732	Coordinate:350	Reads:3	Hits:7	Allocated_reads:0.428571428571429	Strand:+
TACGAAGAACGCCAGCTTGTTTTCTT
>Location:NODE_360916_length_1940_cov_14.107732	Coordinate:350	Reads:1	Hits:7	Allocated_reads:0.142857142857143	Strand:+
TACGAAGAACGCCAGCTTGTTTTCTTTG
>Location:NODE_360916_length_1940_cov_14.107732	Coordinate:350	Reads:9	Hits:7	Allocated_reads:1.28571428571429	Strand:+
TACGAAGAACGCCAGCTTGTTTTCTTTGC
>Location:NODE_360916_length_1940_cov_14.107732	Coordinate:350	Reads:1	Hits:7	Allocated_reads:0.142857142857143	Strand:+
TACGAAGAACGCCAGCTTGTTTTCTTTCCGC
>Location:NODE_360916_length_1940_cov_14.107732	Coordinate:350	Reads:21	Hits:7	Allocated_reads:3	Strand:+
TACGAAGAACGCCAGCTTGTTTTCTTTGCGC
>Location:NODE_360916_length_1940_cov_14.107732	Coordinate:351	Reads:1	Hits:7	Allocated_reads:0.142857142857143	Strand:+
ACGAAGAACGCCAGCTTGTTTTCTTTGCGC
>Location:NODE_360916_length_1940_cov_14.107732	Coordinate:352	Reads:1	Hits:7	Allocated_reads:0.142857142857143	Strand:+
CGAAGAACGCCAGCTTGTTTTCTTTGCGC
>Location:NODE_360916_length_1940_cov_14.107732	Coordinate:353	Reads:1	Hits:7	Allocated_reads:0.142857142857143	Strand:+
GAAGAACGCCAGCTTGTTTTCTTTGC
>Location:NODE_360916_length_1940_cov_14.107732	Coordinate:353	Reads:1	Hits:7	Allocated_reads:0.142857142857143	Strand:+
GAAGAACGCCAGCTTGTTTTCTTTGCG
>Location:NODE_360916_length_1940_cov_14.107732	Coordinate:353	Reads:6	Hits:7	Allocated_reads:0.857142857142857	Strand:+
GAAGAACGCCAGCTTGTTTTCTTTGCGC
>Location:NODE_360916_length_1940_cov_14.107732	Coordinate:353	Reads:3	Hits:6	Allocated_reads:0.5	Strand:+
GAAGAACGCCAGCTTGTTTTCTTTGCGCGC
>Location:NODE_360916_length_1940_cov_14.107732	Coordinate:354	Reads:1	Hits:8	Allocated_reads:0.125	Strand:+
AAGAACGCCAGCTTGTTTTCTTTGC
>Location:NODE_360916_length_1940_cov_14.107732	Coordinate:354	Reads:2	Hits:7	Allocated_reads:0.285714285714286	Strand:+
AAGAACGCCAGCTTGTTTTCTTTGCGC
>Location:NODE_360916_length_1940_cov_14.107732	Coordinate:355	Reads:1	Hits:8	Allocated_reads:0.125	Strand:+
AGAACGCCAGCTTGTTTTCTTTGC
>Location:NODE_360916_length_1940_cov_14.107732	Coordinate:355	Reads:3	Hits:7	Allocated_reads:0.428571428571429	Strand:+
AGAACGCCAGCTTGTTTTCTTTGCGC
>Location:NODE_360916_length_1940_cov_14.107732	Coordinate:355	Reads:1	Hits:6	Allocated_reads:0.166666666666667	Strand:+
AGAACGCCAGCTTGTTTTCTTTGCGCGC
>Location:NODE_360916_length_1940_cov_14.107732	Coordinate:356	Reads:2	Hits:7	Allocated_reads:0.285714285714286	Strand:+
GAACGCCAGCTTGTTTTCTTTGCGC
>Location:NODE_360916_length_1940_cov_14.107732	Coordinate:357	Reads:1	Hits:7	Allocated_reads:0.142857142857143	Strand:+
AACGCCAGCTTGTTTTCTTTGCGC
>Location:NODE_360916_length_1940_cov_14.107732	Coordinate:357	Reads:1	Hits:6	Allocated_reads:0.166666666666667	Strand:+
AACGCCAGCTTGTTTTCTTTGCGCGCAGC
>Location:NODE_360916_length_1940_cov_14.107732	Coordinate:358	Reads:1	Hits:6	Allocated_reads:0.166666666666667	Strand:+
ACGCCAGCTTGTTTTCTTTGCGCGCAGC
>Location:NODE_360916_length_1940_cov_14.107732	Coordinate:362	Reads:1	Hits:6	Allocated_reads:0.166666666666667	Strand:+
CAGCTTGTTTTCTTTGCGCGCAGC
>Location:NODE_360916_length_1940_cov_14.107732	Coordinate:362	Reads:1	Hits:6	Allocated_reads:0.166666666666667	Strand:+
CAGCTTGTTTTCTTTGCGCGCAGTCT
>Location:NODE_360916_length_1940_cov_14.107732	Coordinate:366	Reads:2	Hits:6	Allocated_reads:0.333333333333333	Strand:+
TTGTTTTCTTTGCGCGCAGCTTCCACA
>Location:NODE_360916_length_1940_cov_14.107732	Coordinate:370	Reads:1	Hits:6	Allocated_reads:0.166666666666667	Strand:+
TTTCTTTGCGCGCAGCTTCCACAGAC
>Location:NODE_360916_length_1940_cov_14.107732	Coordinate:370	Reads:1	Hits:6	Allocated_reads:0.166666666666667	Strand:+
TTTCTTTGCGCGCAGCTTCCACAGACGGC
>Location:NODE_360916_length_1940_cov_14.107732	Coordinate:372	Reads:1	Hits:6	Allocated_reads:0.166666666666667	Strand:+
TCTTTGCGCGCAGCTTCCACAGACG
>Location:NODE_360916_length_1940_cov_14.107732	Coordinate:372	Reads:1	Hits:6	Allocated_reads:0.166666666666667	Strand:+
TCTTTGCGCGCAGCTTCCACAGACGGC
>Location:NODE_360916_length_1940_cov_14.107732	Coordinate:376	Reads:1	Hits:6	Allocated_reads:0.166666666666667	Strand:+
TGCGCGCAGCTTCCACAGACGGCC
>Location:NODE_360916_length_1940_cov_14.107732	Coordinate:376	Reads:1	Hits:6	Allocated_reads:0.166666666666667	Strand:+
TGCGCGCAGCTTCCACAGACGGCCAGA
>Location:NODE_360916_length_1940_cov_14.107732	Coordinate:379	Reads:2	Hits:6	Allocated_reads:0.333333333333333	Strand:-
TCTGGCCGTCTGTGGAAGCTGCGC
>Location:NODE_360916_length_1940_cov_14.107732	Coordinate:380	Reads:1	Hits:3	Allocated_reads:0.333333333333333	Strand:+
CGCAGCTTCCACAGACGGCCAGAGTCTGT
>Location:NODE_360916_length_1940_cov_14.107732	Coordinate:381	Reads:1	Hits:3	Allocated_reads:0.333333333333333	Strand:-
AACAGACTCTGGCCGTCTGTGGAAGCTGT
>Location:NODE_360916_length_1940_cov_14.107732	Coordinate:381	Reads:1	Hits:4	Allocated_reads:0.25	Strand:-
ACTCTGGCCGTCTGTGGAAGCTGC
>Location:NODE_360916_length_1940_cov_14.107732	Coordinate:382	Reads:1	Hits:4	Allocated_reads:0.25	Strand:+
CAGCTTCCACAGACGGCCAGAGTC
>Location:NODE_360916_length_1940_cov_14.107732	Coordinate:383	Reads:2	Hits:3	Allocated_reads:0.666666666666667	Strand:-
AACAGACTCTGGCCGTCTGTGGAAGCT
>Location:NODE_360916_length_1940_cov_14.107732	Coordinate:383	Reads:1	Hits:3	Allocated_reads:0.333333333333333	Strand:-
ACAGACTCTGGCCGTCTGTGGAAGCT
>Location:NODE_360916_length_1940_cov_14.107732	Coordinate:383	Reads:1	Hits:3	Allocated_reads:0.333333333333333	Strand:-
GAAACAGACTCTGGCCGTCTGTGGAAGCT
>Location:NODE_360916_length_1940_cov_14.107732	Coordinate:390	Reads:2	Hits:2	Allocated_reads:1	Strand:-
CCCGAAGAAACAGACTCTGGCCGTCTGT
>Location:NODE_360916_length_1940_cov_14.107732	Coordinate:390	Reads:3	Hits:2	Allocated_reads:1.5	Strand:-
CGAAGAAACAGACTCTGGCCGTCTGT
>Location:NODE_360916_length_1940_cov_14.107732	Coordinate:390	Reads:1	Hits:2	Allocated_reads:0.5	Strand:-
GCCCGAAGAAACAGACTCTGGCCGTCTGT
>Location:NODE_360916_length_1940_cov_14.107732	Coordinate:391	Reads:2	Hits:2	Allocated_reads:1	Strand:-
CCCGAAGAAACAGACTCTGGCCGTCTG
>Location:NODE_360916_length_1940_cov_14.107732	Coordinate:391	Reads:2	Hits:2	Allocated_reads:1	Strand:-
CGCGCCCGAAGAAACAGACTCTGGCCGTCTG
>Location:NODE_360916_length_1940_cov_14.107732	Coordinate:391	Reads:1	Hits:2	Allocated_reads:0.5	Strand:-
GAAGAAACAGACTCTGGCCGTCTG
>Location:NODE_360916_length_1940_cov_14.107732	Coordinate:392	Reads:1	Hits:2	Allocated_reads:0.5	Strand:-
CCCGAAGAAACAGACTCTGGCCGTCG
>Location:NODE_360916_length_1940_cov_14.107732	Coordinate:392	Reads:4	Hits:2	Allocated_reads:2	Strand:-
CCCGAAGAAACAGACTCTGGCCGTCT
>Location:NODE_360916_length_1940_cov_14.107732	Coordinate:392	Reads:1	Hits:2	Allocated_reads:0.5	Strand:-
CCGAAGAAACAGACTCTGGCCGTCT
>Location:NODE_360916_length_1940_cov_14.107732	Coordinate:392	Reads:4	Hits:2	Allocated_reads:2	Strand:-
CGAAGAAACAGACTCTGGCCGTCT
>Location:NODE_360916_length_1940_cov_14.107732	Coordinate:392	Reads:16	Hits:2	Allocated_reads:8	Strand:-
CGCCCGAAGAAACAGACTCTGGCCGTCT
>Location:NODE_360916_length_1940_cov_14.107732	Coordinate:392	Reads:2	Hits:2	Allocated_reads:1	Strand:-
GCCCGAAGAAACAGACTCTGGCCGTCT
>Location:NODE_360916_length_1940_cov_14.107732	Coordinate:393	Reads:7	Hits:2	Allocated_reads:3.5	Strand:-
CCCGAAGAAACAGACTCTGGCCGTC
>Location:NODE_360916_length_1940_cov_14.107732	Coordinate:393	Reads:4	Hits:2	Allocated_reads:2	Strand:-
CCGAAGAAACAGACTCTGGCCGTC
>Location:NODE_360916_length_1940_cov_14.107732	Coordinate:393	Reads:16	Hits:2	Allocated_reads:8	Strand:-
CGCCCGAAGAAACAGACTCTGGCCGTC
>Location:NODE_360916_length_1940_cov_14.107732	Coordinate:393	Reads:2	Hits:2	Allocated_reads:1	Strand:-
CGCGCCCGAAGAAACAGACTCTGGCCGTC
>Location:NODE_360916_length_1940_cov_14.107732	Coordinate:393	Reads:10	Hits:2	Allocated_reads:5	Strand:-
GCCCGAAGAAACAGACTCTGGCCGTC
>Location:NODE_360916_length_1940_cov_14.107732	Coordinate:394	Reads:2	Hits:2	Allocated_reads:1	Strand:-
CGCCCGAAGAAACAGACTCTGGCCGT
>Location:NODE_360916_length_1940_cov_14.107732	Coordinate:394	Reads:3	Hits:2	Allocated_reads:1.5	Strand:-
GCCCGAAGAAACAGACTCTGGCCGT
>Location:NODE_360916_length_1940_cov_14.107732	Coordinate:395	Reads:1	Hits:2	Allocated_reads:0.5	Strand:-
CGCCCGAAGAAACAGACTCTGGCCG
>Location:NODE_360916_length_1940_cov_14.107732	Coordinate:395	Reads:1	Hits:2	Allocated_reads:0.5	Strand:-
GCCCGAAGAAACAGACTCTGGCCG
>Location:NODE_360916_length_1940_cov_14.107732	Coordinate:396	Reads:5	Hits:2	Allocated_reads:2.5	Strand:-
ACCGCGCCCGAAGAAACAGACTCTGGCC
>Location:NODE_360916_length_1940_cov_14.107732	Coordinate:396	Reads:1	Hits:2	Allocated_reads:0.5	Strand:-
CCGCGCCCGAAGAAACAGACTCTGGCC
>Location:NODE_360916_length_1940_cov_14.107732	Coordinate:396	Reads:2	Hits:2	Allocated_reads:1	Strand:-
CGCCCGAAGAAACAGACTCTGGCC
>Location:NODE_360916_length_1940_cov_14.107732	Coordinate:397	Reads:1	Hits:2	Allocated_reads:0.5	Strand:-
CCGCGCCCGAAGAAACAGACTCTGGC
>Location:NODE_360916_length_1940_cov_14.107732	Coordinate:397	Reads:1	Hits:2	Allocated_reads:0.5	Strand:-
CGACCGCGCCCGAAGAAACAGACTCTGGC
>Location:NODE_360916_length_1940_cov_14.107732	Coordinate:397	Reads:4	Hits:2	Allocated_reads:2	Strand:-
CGCGCCCGAAGAAACAGACTCTGGC
>Location:NODE_360916_length_1940_cov_14.107732	Coordinate:397	Reads:1	Hits:2	Allocated_reads:0.5	Strand:-
GACCGCGCCCGAAGAAACAGACTCTGGC
>Location:NODE_360916_length_1940_cov_14.107732	Coordinate:397	Reads:2	Hits:2	Allocated_reads:1	Strand:-
TGACGACCGCGCCCGAAGAAACAGACTCTGGC
>Location:NODE_360916_length_1940_cov_14.107732	Coordinate:398	Reads:1	Hits:2	Allocated_reads:0.5	Strand:-
CCGCGCCCGAAGAAACAGACTCTGG
>Location:NODE_360916_length_1940_cov_14.107732	Coordinate:398	Reads:2	Hits:2	Allocated_reads:1	Strand:-
CGACCGCGCCCGAAGAAACAGACTCTGG
>Location:NODE_360916_length_1940_cov_14.107732	Coordinate:398	Reads:1	Hits:2	Allocated_reads:0.5	Strand:-
CGCGCCCGAAGAAACAGACTCTGG
>Location:NODE_360916_length_1940_cov_14.107732	Coordinate:398	Reads:1	Hits:2	Allocated_reads:0.5	Strand:-
GACGACCGCGCCCGAAGAAACAGACTCTGG
>Location:NODE_360916_length_1940_cov_14.107732	Coordinate:398	Reads:1	Hits:2	Allocated_reads:0.5	Strand:-
TGACGACCGCGCCCGAAGAAACAGACTCTGG
>Location:NODE_360916_length_1940_cov_14.107732	Coordinate:399	Reads:1	Hits:2	Allocated_reads:0.5	Strand:-
ACCGCGCCCGAAGAAACAGACTCTG
>Location:NODE_360916_length_1940_cov_14.107732	Coordinate:399	Reads:1	Hits:2	Allocated_reads:0.5	Strand:-
CCGCGCCCGAAGAAACAGACTCTG
>Location:NODE_360916_length_1940_cov_14.107732	Coordinate:399	Reads:1	Hits:2	Allocated_reads:0.5	Strand:-
GACCGCGCCCGAAGAAACAGACTCTG
>Location:NODE_360916_length_1940_cov_14.107732	Coordinate:400	Reads:4	Hits:2	Allocated_reads:2	Strand:-
CGACCGCGCCCGAAGAAACAGACTCT
>Location:NODE_360916_length_1940_cov_14.107732	Coordinate:400	Reads:4	Hits:2	Allocated_reads:2	Strand:-
CTGACGACCGCGCCCGAAGAAACAGACTCT
>Location:NODE_360916_length_1940_cov_14.107732	Coordinate:400	Reads:3	Hits:2	Allocated_reads:1.5	Strand:-
GACCGCGCCCGAAGAAACAGACTCT
>Location:NODE_360916_length_1940_cov_14.107732	Coordinate:400	Reads:7	Hits:2	Allocated_reads:3.5	Strand:-
GACGACCGCGCCCGAAGAAACAGACTCT
>Location:NODE_360916_length_1940_cov_14.107732	Coordinate:400	Reads:15	Hits:2	Allocated_reads:7.5	Strand:-
TGACGACCGCGCCCGAAGAAACAGACTCT
>Location:NODE_360916_length_1940_cov_14.107732	Coordinate:401	Reads:2	Hits:2	Allocated_reads:1	Strand:-
GACCGCGCCCGAAGAAACAGACTC
>Location:NODE_360916_length_1940_cov_14.107732	Coordinate:401	Reads:4	Hits:2	Allocated_reads:2	Strand:-
TGACGACCGCGCCCGAAGAAACAGACTC
>Location:NODE_360916_length_1940_cov_14.107732	Coordinate:402	Reads:1	Hits:2	Allocated_reads:0.5	Strand:+
AGTCTGTTTCTTCGGGCGCGGTCGTC
>Location:NODE_360916_length_1940_cov_14.107732	Coordinate:402	Reads:1	Hits:2	Allocated_reads:0.5	Strand:+
AGTCTGTTTCTTCGGGCGCGGTCGTCAGGGGACA
>Location:NODE_360916_length_1940_cov_14.107732	Coordinate:402	Reads:1	Hits:2	Allocated_reads:0.5	Strand:-
GACGACCGCGCCCGAAGAAACAGACT
>Location:NODE_360916_length_1940_cov_14.107732	Coordinate:402	Reads:2	Hits:2	Allocated_reads:1	Strand:-
TGACGACCGCGCCCGAAGAAACAGACT
>Location:NODE_360916_length_1940_cov_14.107732	Coordinate:403	Reads:1	Hits:3	Allocated_reads:0.333333333333333	Strand:-
CTGACGACCGCGCCCGAAGAAACAGAT
>Location:NODE_360916_length_1940_cov_14.107732	Coordinate:403	Reads:2	Hits:3	Allocated_reads:0.666666666666667	Strand:-
CTGACGACCGCGCCCGAAGAAACAGAC
>Location:NODE_360916_length_1940_cov_14.107732	Coordinate:403	Reads:1	Hits:3	Allocated_reads:0.333333333333333	Strand:-
GACGACCGCGCCCGAAGAAACAGAC
>Location:NODE_360916_length_1940_cov_14.107732	Coordinate:403	Reads:1	Hits:3	Allocated_reads:0.333333333333333	Strand:+
GTCTGTTTCTTCGGGCGCGGTCGTC
>Location:NODE_360916_length_1940_cov_14.107732	Coordinate:403	Reads:1	Hits:3	Allocated_reads:0.333333333333333	Strand:+
GTCTGTTTCTTCGGGCGCGGTCGCCCT
>Location:NODE_360916_length_1940_cov_14.107732	Coordinate:403	Reads:3	Hits:3	Allocated_reads:1	Strand:-
TGACGACCGCGCCCGAAGAAACAGAC
>Location:NODE_360916_length_1940_cov_14.107732	Coordinate:404	Reads:1	Hits:3	Allocated_reads:0.333333333333333	Strand:-
CCTGACGACCGCGCCCGAAGAAACAGA
>Location:NODE_360916_length_1940_cov_14.107732	Coordinate:404	Reads:1	Hits:3	Allocated_reads:0.333333333333333	Strand:+
TCTGTTTCTTCGGGCGCGGTCGTC
>Location:NODE_360916_length_1940_cov_14.107732	Coordinate:404	Reads:2	Hits:3	Allocated_reads:0.666666666666667	Strand:+
TCTGTTTCTTCGGGCGCGGTCGTCAGGG
>Location:NODE_360916_length_1940_cov_14.107732	Coordinate:404	Reads:1	Hits:3	Allocated_reads:0.333333333333333	Strand:-
TGACGACCGCGCCCGAAGAAACAGA
>Location:NODE_360916_length_1940_cov_14.107732	Coordinate:405	Reads:2	Hits:3	Allocated_reads:0.666666666666667	Strand:+
CTGTTTCTTCGGGCGCGGTCGTCAGG
>Location:NODE_360916_length_1940_cov_14.107732	Coordinate:405	Reads:1	Hits:3	Allocated_reads:0.333333333333333	Strand:+
CTGTTTCTTCGGGCGCGGTCGTCAGGG
>Location:NODE_360916_length_1940_cov_14.107732	Coordinate:405	Reads:1	Hits:2	Allocated_reads:0.5	Strand:+
CTGTTTCTTCGGGCGCGGTCGTCAGGGGACA
>Location:NODE_360916_length_1940_cov_14.107732	Coordinate:407	Reads:1	Hits:3	Allocated_reads:0.333333333333333	Strand:-
CCTGACGACCGCGCCCGAAGAAAC
>Location:NODE_360916_length_1940_cov_14.107732	Coordinate:408	Reads:1	Hits:2	Allocated_reads:0.5	Strand:+
TTTCTTCGGGCGCGGTCGTCAGGGGACAGATCCTC
>Location:NODE_360916_length_1940_cov_14.107732	Coordinate:409	Reads:1	Hits:2	Allocated_reads:0.5	Strand:-
TCTGTCCCCTGACGACCGCGCCCGAAGAA
>Location:NODE_360916_length_1940_cov_14.107732	Coordinate:409	Reads:1	Hits:2	Allocated_reads:0.5	Strand:-
TGTCCCCTGACGACCGCGCCCGAAGAA
>Location:NODE_360916_length_1940_cov_14.107732	Coordinate:409	Reads:1	Hits:3	Allocated_reads:0.333333333333333	Strand:+
TTCTTCGGGCGCGGTCGTCAGGTTT
>Location:NODE_360916_length_1940_cov_14.107732	Coordinate:410	Reads:1	Hits:2	Allocated_reads:0.5	Strand:-
GATCTGTCCCCTGACGACCGCGCCCGAAGA
>Location:NODE_360916_length_1940_cov_14.107732	Coordinate:410	Reads:1	Hits:2	Allocated_reads:0.5	Strand:-
TCTGTCCCCTGACGACCGCGCCCGAAGA
>Location:NODE_360916_length_1940_cov_14.107732	Coordinate:411	Reads:1	Hits:2	Allocated_reads:0.5	Strand:-
TCTGTCCCCTGACGACCGCGCCCGAAG
>Location:NODE_360916_length_1940_cov_14.107732	Coordinate:412	Reads:1	Hits:2	Allocated_reads:0.5	Strand:-
AGGATCTGTCCCCTGACGACCGCGCCCGAA
>Location:NODE_360916_length_1940_cov_14.107732	Coordinate:412	Reads:2	Hits:2	Allocated_reads:1	Strand:+
TTCGGGCGCGGTCGTCAGGGGACAGATC
>Location:NODE_360916_length_1940_cov_14.107732	Coordinate:412	Reads:1	Hits:2	Allocated_reads:0.5	Strand:+
TTCGGGCGCGGTCGTCAGGAGACAGATCC
>Location:NODE_360916_length_1940_cov_14.107732	Coordinate:412	Reads:1	Hits:2	Allocated_reads:0.5	Strand:+
TTCGGGCGCGGTCGTCAGGGGACAGATCC
>Location:NODE_360916_length_1940_cov_14.107732	Coordinate:413	Reads:1	Hits:2	Allocated_reads:0.5	Strand:-
AGGATCTGTCCCCTGACGACCGCGCCCGA
>Location:NODE_360916_length_1940_cov_14.107732	Coordinate:413	Reads:1	Hits:2	Allocated_reads:0.5	Strand:-
ATCTGTCCCCTGACGACCGCGCCCGA
>Location:NODE_360916_length_1940_cov_14.107732	Coordinate:413	Reads:1	Hits:2	Allocated_reads:0.5	Strand:+
TCGGGCGCGGTCGTCAGGGGACAGATCCTC
>Location:NODE_360916_length_1940_cov_14.107732	Coordinate:414	Reads:1	Hits:2	Allocated_reads:0.5	Strand:+
CGGGCGCGGTCGTCAGGGGACAGATCCT
>Location:NODE_360916_length_1940_cov_14.107732	Coordinate:414	Reads:3	Hits:2	Allocated_reads:1.5	Strand:+
CGGGCGCGGTCGTCAGGGGACAGATCCTC
>Location:NODE_360916_length_1940_cov_14.107732	Coordinate:415	Reads:1	Hits:3	Allocated_reads:0.333333333333333	Strand:+
GGGCGCGGTCGTCAGGGGACAGATCCTC
>Location:NODE_360916_length_1940_cov_14.107732	Coordinate:416	Reads:1	Hits:3	Allocated_reads:0.333333333333333	Strand:+
GGCGCGGTCGTCAGGGGACAGATC
>Location:NODE_360916_length_1940_cov_14.107732	Coordinate:416	Reads:3	Hits:3	Allocated_reads:1	Strand:+
GGCGCGGTCGTCAGGGGACAGATCCTC
>Location:NODE_360916_length_1940_cov_14.107732	Coordinate:416	Reads:2	Hits:3	Allocated_reads:0.666666666666667	Strand:+
GGCGCGGTCGTCAGGGGACAGATCCTCAGC
>Location:NODE_360916_length_1940_cov_14.107732	Coordinate:416	Reads:3	Hits:3	Allocated_reads:1	Strand:+
GGCGCGGTCGTCAGGGGACAGATCCTCAGCCAGC
>Location:NODE_360916_length_1940_cov_14.107732	Coordinate:417	Reads:1	Hits:3	Allocated_reads:0.333333333333333	Strand:+
GCGCGGTCGTCAGGGGACAGATCCTC
>Location:NODE_360916_length_1940_cov_14.107732	Coordinate:418	Reads:2	Hits:3	Allocated_reads:0.666666666666667	Strand:+
CGCGGTCGTCAGGGGACAGATCCTC
>Location:NODE_360916_length_1940_cov_14.107732	Coordinate:421	Reads:5	Hits:3	Allocated_reads:1.66666666666667	Strand:-
TGGCTGAGGATCTGTCCCCTGACGACC
>Location:NODE_360916_length_1940_cov_14.107732	Coordinate:422	Reads:1	Hits:3	Allocated_reads:0.333333333333333	Strand:-
AGCTGGCTGAGGATCTGTCCCCTGACGAC
>Location:NODE_360916_length_1940_cov_14.107732	Coordinate:422	Reads:1	Hits:3	Allocated_reads:0.333333333333333	Strand:-
GCTGGCTGAGGATCTGTCCCCTGACGAC
>Location:NODE_360916_length_1940_cov_14.107732	Coordinate:422	Reads:1	Hits:3	Allocated_reads:0.333333333333333	Strand:-
TGGCTGAGGATCTGTCCCCTGACGAC
>Location:NODE_360916_length_1940_cov_14.107732	Coordinate:423	Reads:1	Hits:4	Allocated_reads:0.25	Strand:-
AGCTGGCTGAGGATCTGTCCCCTGACGA
>Location:NODE_360916_length_1940_cov_14.107732	Coordinate:423	Reads:1	Hits:4	Allocated_reads:0.25	Strand:-
GCTGGCTGAGGATCTGTCCCCTGACGA
>Location:NODE_360916_length_1940_cov_14.107732	Coordinate:423	Reads:1	Hits:4	Allocated_reads:0.25	Strand:-
GGCTGAGGATCTGTCCCCTGACGA
>Location:NODE_360916_length_1940_cov_14.107732	Coordinate:423	Reads:1	Hits:4	Allocated_reads:0.25	Strand:+
TCGTCAGGGGACAGATCCTCAGCC
>Location:NODE_360916_length_1940_cov_14.107732	Coordinate:423	Reads:1	Hits:4	Allocated_reads:0.25	Strand:+
TCGTCAGGGGACAGATCCTCAGCCAGCTT
>Location:NODE_360916_length_1940_cov_14.107732	Coordinate:423	Reads:1	Hits:4	Allocated_reads:0.25	Strand:-
TGGCTGAGGATCTGTCCCCTGACGA
>Location:NODE_360916_length_1940_cov_14.107732	Coordinate:424	Reads:2	Hits:4	Allocated_reads:0.5	Strand:+
CGTCAGGGGACAGATCCTCAGCCAGCT
>Location:NODE_360916_length_1940_cov_14.107732	Coordinate:424	Reads:1	Hits:4	Allocated_reads:0.25	Strand:-
TGGCTGAGGATCTGTCCCCTGACG
>Location:NODE_360916_length_1940_cov_14.107732	Coordinate:425	Reads:1	Hits:4	Allocated_reads:0.25	Strand:-
AGCTGGCTGAGGATCTGTCCCATGAC
>Location:NODE_360916_length_1940_cov_14.107732	Coordinate:425	Reads:1	Hits:4	Allocated_reads:0.25	Strand:-
AGCTGGCTGAGGATCTGTCCCCTGAC
>Location:NODE_360916_length_1940_cov_14.107732	Coordinate:426	Reads:1	Hits:4	Allocated_reads:0.25	Strand:-
AGCTGGCTGAGGATCTGTCCCCTGA
>Location:NODE_360916_length_1940_cov_14.107732	Coordinate:426	Reads:1	Hits:4	Allocated_reads:0.25	Strand:-
TAAAGCTGGCTGAGGATCTGTCCCCTGT
>Location:NODE_360916_length_1940_cov_14.107732	Coordinate:426	Reads:2	Hits:4	Allocated_reads:0.5	Strand:-
TAAAGCTGGCTGAGGATCTGTCCCCTGA
>Location:NODE_360916_length_1940_cov_14.107732	Coordinate:426	Reads:1	Hits:4	Allocated_reads:0.25	Strand:+
TCAGGGGACAGATCCTCAGCCAGCT
>Location:NODE_360916_length_1940_cov_14.107732	Coordinate:428	Reads:1	Hits:4	Allocated_reads:0.25	Strand:-
AAAGCTGGCTGAGGATCTGTCCCCT
>Location:NODE_360916_length_1940_cov_14.107732	Coordinate:428	Reads:2	Hits:4	Allocated_reads:0.5	Strand:-
TAAAGCTGGCTGAGGATCTGTCCCCT
>Location:NODE_360916_length_1940_cov_14.107732	Coordinate:429	Reads:1	Hits:4	Allocated_reads:0.25	Strand:-
AAAGCTGGCTGAGGATCTGTCCCC
>Location:NODE_360916_length_1940_cov_14.107732	Coordinate:429	Reads:1	Hits:4	Allocated_reads:0.25	Strand:-
AACAACCTAAAGCTGGCTGAGGATCTGTCTCC
>Location:NODE_360916_length_1940_cov_14.107732	Coordinate:429	Reads:1	Hits:4	Allocated_reads:0.25	Strand:-
TAACAACCTAAAGCTGGCTGAGGATCTGTCCCC
>Location:NODE_360916_length_1940_cov_14.107732	Coordinate:430	Reads:1	Hits:4	Allocated_reads:0.25	Strand:-
ACCTAAAGCTGGCTGAGGATCTGTCCC
>Location:NODE_360916_length_1940_cov_14.107732	Coordinate:430	Reads:1	Hits:4	Allocated_reads:0.25	Strand:-
TAAAGCTGGCTGAGGATCTGTCCC
>Location:NODE_360916_length_1940_cov_14.107732	Coordinate:431	Reads:4	Hits:4	Allocated_reads:1	Strand:-
ACAACCTAAAGCTGGCTGAGGATCTGTCC
>Location:NODE_360916_length_1940_cov_14.107732	Coordinate:432	Reads:1	Hits:5	Allocated_reads:0.2	Strand:-
AACCTAAAGCTGGCTGAGGATCTGTC
>Location:NODE_360916_length_1940_cov_14.107732	Coordinate:432	Reads:4	Hits:5	Allocated_reads:0.8	Strand:-
ACAACCTAAAGCTGGCTGAGGATCTGTC
>Location:NODE_360916_length_1940_cov_14.107732	Coordinate:432	Reads:1	Hits:5	Allocated_reads:0.2	Strand:+
GACAGATCCTCAGCCAGCTTTAGGTTGT
>Location:NODE_360916_length_1940_cov_14.107732	Coordinate:432	Reads:1	Hits:5	Allocated_reads:0.2	Strand:-
TAACAACCTAAAGCTGGCTGAGGATCTGTC
>Location:NODE_360916_length_1940_cov_14.107732	Coordinate:433	Reads:2	Hits:5	Allocated_reads:0.4	Strand:-
ACAACCTAAAGCTGGCTGAGGATCTGT
>Location:NODE_360916_length_1940_cov_14.107732	Coordinate:433	Reads:1	Hits:5	Allocated_reads:0.2	Strand:-
CAACCTAAAGCTGGCTGAGGATCTGT
>Location:NODE_360916_length_1940_cov_14.107732	Coordinate:433	Reads:12	Hits:5	Allocated_reads:2.4	Strand:-
TAACAACCTAAAGCTGGCTGAGGATCTGT
>Location:NODE_360916_length_1940_cov_14.107732	Coordinate:434	Reads:1	Hits:5	Allocated_reads:0.2	Strand:-
ACAACCTAAAGCTGGCTGAGGATATG
>Location:NODE_360916_length_1940_cov_14.107732	Coordinate:435	Reads:1	Hits:5	Allocated_reads:0.2	Strand:-
ACAACCTAAAGCTGGCTGAGGATCT
>Location:NODE_360916_length_1940_cov_14.107732	Coordinate:435	Reads:6	Hits:5	Allocated_reads:1.2	Strand:-
TAACAACCTAAAGCTGGCTGAGGATCT
>Location:NODE_360916_length_1940_cov_14.107732	Coordinate:436	Reads:5	Hits:6	Allocated_reads:0.833333333333333	Strand:-
TAACAACCTAAAGCTGGCTGAGGATC
>Location:NODE_360916_length_1940_cov_14.107732	Coordinate:437	Reads:1	Hits:6	Allocated_reads:0.166666666666667	Strand:-
AACAACCTAAAGCTGGCTGAGGAT
>Location:NODE_360916_length_1940_cov_14.107732	Coordinate:437	Reads:2	Hits:6	Allocated_reads:0.333333333333333	Strand:-
TAACAACCTAAAGCTGGCTGAGGAT
>Location:NODE_360916_length_1940_cov_14.107732	Coordinate:438	Reads:1	Hits:6	Allocated_reads:0.166666666666667	Strand:-
TAACAACCTAAAGCTGGCTGAGGA
>Location:NODE_360916_length_1940_cov_14.107732	Coordinate:438	Reads:1	Hits:6	Allocated_reads:0.166666666666667	Strand:-
TAACAACCTAAAGCTGGCTGAGGT
>Location:NODE_360916_length_1940_cov_14.107732	Coordinate:440	Reads:1	Hits:6	Allocated_reads:0.166666666666667	Strand:-
GAAAGGTAACAACCTAAAGCTGGCTGAG
>Location:NODE_360916_length_1940_cov_14.107732	Coordinate:450	Reads:1	Hits:6	Allocated_reads:0.166666666666667	Strand:+
TTTAGGTTGTTACCTTTCAGGTAGG
>Location:NODE_360916_length_1940_cov_14.107732	Coordinate:452	Reads:1	Hits:6	Allocated_reads:0.166666666666667	Strand:+
TAGGTTGTTACCTTTCAGGTAGGTGG
>Location:NODE_360916_length_1940_cov_14.107732	Coordinate:452	Reads:1	Hits:6	Allocated_reads:0.166666666666667	Strand:+
TAGGTTGTTACCTTTCAGGTAGGTGGA
>Location:NODE_360916_length_1940_cov_14.107732	Coordinate:452	Reads:3	Hits:6	Allocated_reads:0.5	Strand:+
TAGGTTGTTACCTTTCAGGTAGGTGGACT
>Location:NODE_360916_length_1940_cov_14.107732	Coordinate:454	Reads:1	Hits:6	Allocated_reads:0.166666666666667	Strand:-
AAGAAGTCCACCTACCTGAAACGTAACAACC
>Location:NODE_360916_length_1940_cov_14.107732	Coordinate:454	Reads:1	Hits:6	Allocated_reads:0.166666666666667	Strand:-
AGAAGTCCACCTACCTGAAACGTAACAACC
>Location:NODE_360916_length_1940_cov_14.107732	Coordinate:454	Reads:1	Hits:6	Allocated_reads:0.166666666666667	Strand:-
GAAGTCCACCTACCTGAAACGTAACAACC
>Location:NODE_360916_length_1940_cov_14.107732	Coordinate:457	Reads:1	Hits:6	Allocated_reads:0.166666666666667	Strand:-
CTAAGAAGTCCACCTACCTGAAACGTAACT
>Location:NODE_360916_length_1940_cov_14.107732	Coordinate:457	Reads:1	Hits:6	Allocated_reads:0.166666666666667	Strand:-
TAAGAAGTCCACCTACCTGAAAGGTAACA
>Location:NODE_360916_length_1940_cov_14.107732	Coordinate:457	Reads:2	Hits:6	Allocated_reads:0.333333333333333	Strand:-
TAAGAAGTCCACCTACCTGAAACGTAACA
>Location:NODE_360916_length_1940_cov_14.107732	Coordinate:458	Reads:1	Hits:6	Allocated_reads:0.166666666666667	Strand:-
AAGAAGTCCACCTACCTGAAACGTAAC
>Location:NODE_360916_length_1940_cov_14.107732	Coordinate:458	Reads:1	Hits:6	Allocated_reads:0.166666666666667	Strand:-
AAGAAGTCCACCTACCTGAAAGGTAAC
>Location:NODE_360916_length_1940_cov_14.107732	Coordinate:458	Reads:1	Hits:6	Allocated_reads:0.166666666666667	Strand:-
AGAAGTCCACCTACCTGAAACGTAAC
>Location:NODE_360916_length_1940_cov_14.107732	Coordinate:458	Reads:1	Hits:6	Allocated_reads:0.166666666666667	Strand:-
CTAAGAAGTCCACCTACCTGAAAGGTAAC
>Location:NODE_360916_length_1940_cov_14.107732	Coordinate:458	Reads:3	Hits:6	Allocated_reads:0.5	Strand:-
CTAAGAAGTCCACCTACCTGAAACGTAAC
>Location:NODE_360916_length_1940_cov_14.107732	Coordinate:458	Reads:1	Hits:6	Allocated_reads:0.166666666666667	Strand:-
GAAGTCCACCTACCTGAAACGTAAC
>Location:NODE_360916_length_1940_cov_14.107732	Coordinate:458	Reads:1	Hits:6	Allocated_reads:0.166666666666667	Strand:-
TAAGAAGTCCACCTACCTGAAACGTATT
>Location:NODE_360916_length_1940_cov_14.107732	Coordinate:458	Reads:2	Hits:6	Allocated_reads:0.333333333333333	Strand:-
TAAGAAGTCCACCTACCTGAAACGTAAA
>Location:NODE_360916_length_1940_cov_14.107732	Coordinate:458	Reads:22	Hits:6	Allocated_reads:3.66666666666667	Strand:-
TAAGAAGTCCACCTACCTGAAACGTAAC
>Location:NODE_360916_length_1940_cov_14.107732	Coordinate:458	Reads:7	Hits:6	Allocated_reads:1.16666666666667	Strand:-
TAAGAAGTCCACCTACCTGAAAGGTAAC
>Location:NODE_360916_length_1940_cov_14.107732	Coordinate:458	Reads:1	Hits:6	Allocated_reads:0.166666666666667	Strand:-
TGCTAAGAAGTCCACCTACCTGAAACGTAAC
>Location:NODE_360916_length_1940_cov_14.107732	Coordinate:458	Reads:1	Hits:6	Allocated_reads:0.166666666666667	Strand:-
TGCTAAGAAGTCCACCTACCTGAAAGGTAAC
>Location:NODE_360916_length_1940_cov_14.107732	Coordinate:459	Reads:2	Hits:6	Allocated_reads:0.333333333333333	Strand:-
CTAAGAAGTCCACCTACCTGAAACGTAA
>Location:NODE_360916_length_1940_cov_14.107732	Coordinate:459	Reads:1	Hits:6	Allocated_reads:0.166666666666667	Strand:-
TAAGAAGTCCACCTACCTGAAAGGTAT
>Location:NODE_360916_length_1940_cov_14.107732	Coordinate:459	Reads:6	Hits:6	Allocated_reads:1	Strand:-
TAAGAAGTCCACCTACCTGAAACGTAA
>Location:NODE_360916_length_1940_cov_14.107732	Coordinate:459	Reads:8	Hits:6	Allocated_reads:1.33333333333333	Strand:-
TAAGAAGTCCACCTACCTGAAAGGTAA
>Location:NODE_360916_length_1940_cov_14.107732	Coordinate:459	Reads:1	Hits:6	Allocated_reads:0.166666666666667	Strand:-
TGCTAAGAAGTCCACCTACCTGAAAGGTAA
>Location:NODE_360916_length_1940_cov_14.107732	Coordinate:460	Reads:1	Hits:6	Allocated_reads:0.166666666666667	Strand:-
TAAGAAGTCCACCTACCTGAAAGGTA
>Location:NODE_360916_length_1940_cov_14.107732	Coordinate:460	Reads:2	Hits:6	Allocated_reads:0.333333333333333	Strand:-
TAAGAAGTCCACCTACCTGAAACGTA
>Location:NODE_360916_length_1940_cov_14.107732	Coordinate:461	Reads:1	Hits:6	Allocated_reads:0.166666666666667	Strand:-
CTAAGAAGTCCACCTACCTGAAACGT
>Location:NODE_360916_length_1940_cov_14.107732	Coordinate:461	Reads:1	Hits:6	Allocated_reads:0.166666666666667	Strand:-
CTGCTAAGAAGTCCACCTACCTGAAAGGT
>Location:NODE_360916_length_1940_cov_14.107732	Coordinate:461	Reads:1	Hits:6	Allocated_reads:0.166666666666667	Strand:-
GCTAAGAAGTCCACCTACCTGAAAGGT
>Location:NODE_360916_length_1940_cov_14.107732	Coordinate:461	Reads:1	Hits:6	Allocated_reads:0.166666666666667	Strand:-
GCTGCTAAGAAGTCCACCTACCTGAAAGGT
>Location:NODE_360916_length_1940_cov_14.107732	Coordinate:461	Reads:3	Hits:6	Allocated_reads:0.5	Strand:-
TAAGAAGTCCACCTACCTGAAAGGT
>Location:NODE_360916_length_1940_cov_14.107732	Coordinate:461	Reads:3	Hits:6	Allocated_reads:0.5	Strand:-
TGCTAAGAAGTCCACCTACCTGAAAGGT
>Location:NODE_360916_length_1940_cov_14.107732	Coordinate:462	Reads:1	Hits:6	Allocated_reads:0.166666666666667	Strand:-
CGCGCTGCTAAGAAGTCCACCTACCTGAAACG
>Location:NODE_360916_length_1940_cov_14.107732	Coordinate:462	Reads:2	Hits:6	Allocated_reads:0.333333333333333	Strand:-
CGCTGCTAAGAAGTCCACCTACCTGAAACG
>Location:NODE_360916_length_1940_cov_14.107732	Coordinate:462	Reads:2	Hits:6	Allocated_reads:0.333333333333333	Strand:-
CGCTGCTAAGAAGTCCACCTACCTGAAAGG
>Location:NODE_360916_length_1940_cov_14.107732	Coordinate:462	Reads:3	Hits:6	Allocated_reads:0.5	Strand:-
CTAAGAAGTCCACCTACCTGAAACG
>Location:NODE_360916_length_1940_cov_14.107732	Coordinate:462	Reads:4	Hits:6	Allocated_reads:0.666666666666667	Strand:-
CTAAGAAGTCCACCTACCTGAAAGG
>Location:NODE_360916_length_1940_cov_14.107732	Coordinate:462	Reads:1	Hits:6	Allocated_reads:0.166666666666667	Strand:-
CTGCTAAGAAGTCCACCTACCTGAAACG
>Location:NODE_360916_length_1940_cov_14.107732	Coordinate:462	Reads:3	Hits:6	Allocated_reads:0.5	Strand:-
CTGCTAAGAAGTCCACCTACCTGAAAGG
>Location:NODE_360916_length_1940_cov_14.107732	Coordinate:462	Reads:1	Hits:6	Allocated_reads:0.166666666666667	Strand:-
GCTGCTAAGAAGTCCACCTACCTGAAACG
>Location:NODE_360916_length_1940_cov_14.107732	Coordinate:462	Reads:8	Hits:6	Allocated_reads:1.33333333333333	Strand:-
GCTGCTAAGAAGTCCACCTACCTGAAAGG
>Location:NODE_360916_length_1940_cov_14.107732	Coordinate:462	Reads:13	Hits:6	Allocated_reads:2.16666666666667	Strand:-
TAAGAAGTCCACCTACCTGAAACG
>Location:NODE_360916_length_1940_cov_14.107732	Coordinate:462	Reads:8	Hits:6	Allocated_reads:1.33333333333333	Strand:-
TAAGAAGTCCACCTACCTGAAAGG
>Location:NODE_360916_length_1940_cov_14.107732	Coordinate:462	Reads:1	Hits:6	Allocated_reads:0.166666666666667	Strand:-
TGCTAAGAAGTCCACCTACCTGAAAAG
>Location:NODE_360916_length_1940_cov_14.107732	Coordinate:462	Reads:1	Hits:6	Allocated_reads:0.166666666666667	Strand:-
TGCTAAGAAGTCCACCTACCTGAAAGT
>Location:NODE_360916_length_1940_cov_14.107732	Coordinate:462	Reads:15	Hits:6	Allocated_reads:2.5	Strand:-
TGCTAAGAAGTCCACCTACCTGAAAGG
>Location:NODE_360916_length_1940_cov_14.107732	Coordinate:462	Reads:9	Hits:6	Allocated_reads:1.5	Strand:-
TGCTAAGAAGTCCACCTACCTGAAACG
>Location:NODE_360916_length_1940_cov_14.107732	Coordinate:463	Reads:1	Hits:6	Allocated_reads:0.166666666666667	Strand:-
CTGCTAAGAAGTCCACCTACCTGAAAC
>Location:NODE_360916_length_1940_cov_14.107732	Coordinate:463	Reads:1	Hits:6	Allocated_reads:0.166666666666667	Strand:-
GCTAAGAAGTCCACCTACCTGAAAC
>Location:NODE_360916_length_1940_cov_14.107732	Coordinate:463	Reads:3	Hits:6	Allocated_reads:0.5	Strand:-
TGCTAAGAAGTCCACCTACCTGAAAG
>Location:NODE_360916_length_1940_cov_14.107732	Coordinate:464	Reads:1	Hits:6	Allocated_reads:0.166666666666667	Strand:-
CGCTGCTAAGAAGTCCACCTACCTGAAA
>Location:NODE_360916_length_1940_cov_14.107732	Coordinate:464	Reads:1	Hits:6	Allocated_reads:0.166666666666667	Strand:-
TGCTAAGAAGTCCACCTACCTGAAA
>Location:NODE_360916_length_1940_cov_14.107732	Coordinate:465	Reads:1	Hits:6	Allocated_reads:0.166666666666667	Strand:-
TGCTAAGAAGTCCACCTACCTGAA
>Location:NODE_360916_length_1940_cov_14.107732	Coordinate:465	Reads:1	Hits:6	Allocated_reads:0.166666666666667	Strand:+
TTCAGGTAGGTGGACTTCTTAGCA
>Location:NODE_360916_length_1940_cov_14.107732	Coordinate:467	Reads:1	Hits:6	Allocated_reads:0.166666666666667	Strand:+
CAGGTAGGTGGACTTCTTAGCAGCGC
>Location:NODE_360916_length_1940_cov_14.107732	Coordinate:469	Reads:1	Hits:4	Allocated_reads:0.25	Strand:-
CTGGCGCGCTGCTAAGAAGTCCACCTACC
>Location:NODE_360916_length_1940_cov_14.107732	Coordinate:470	Reads:1	Hits:4	Allocated_reads:0.25	Strand:-
TGGCGCGCTGCTAAGAAGTCCACCTAC
>Location:NODE_360916_length_1940_cov_14.107732	Coordinate:471	Reads:1	Hits:6	Allocated_reads:0.166666666666667	Strand:+
TAGGTGGACTTCTTAGCAGCGCGC
>Location:NODE_360916_length_1940_cov_14.107732	Coordinate:471	Reads:5	Hits:6	Allocated_reads:0.833333333333333	Strand:+
TAGGTGGACTTCTTAGCAGCGCGCC
>Location:NODE_360916_length_1940_cov_14.107732	Coordinate:471	Reads:1	Hits:4	Allocated_reads:0.25	Strand:+
TAGGTGGACTTCTTAGCAGCGCGCCA
>Location:NODE_360916_length_1940_cov_14.107732	Coordinate:471	Reads:1	Hits:4	Allocated_reads:0.25	Strand:+
TAGGTGGACTTCTTAGCAGCGCGCCAGAC
>Location:NODE_360916_length_1940_cov_14.107732	Coordinate:474	Reads:2	Hits:4	Allocated_reads:0.5	Strand:+
GTGGACTTCTTAGCAGCGCGCCAGACA
>Location:NODE_360916_length_1940_cov_14.107732	Coordinate:476	Reads:1	Hits:4	Allocated_reads:0.25	Strand:+
GGACTTCTTAGCAGCGCGCCAGACAGC
>Location:NODE_360916_length_1940_cov_14.107732	Coordinate:476	Reads:1	Hits:4	Allocated_reads:0.25	Strand:+
GGACTTCTTAGCAGCGCGCCAGACAGCA
>Location:NODE_360916_length_1940_cov_14.107732	Coordinate:476	Reads:1	Hits:4	Allocated_reads:0.25	Strand:+
GGACTTCTTAGCAGCGCGCCAGACAGCATC
>Location:NODE_360916_length_1940_cov_14.107732	Coordinate:479	Reads:1	Hits:4	Allocated_reads:0.25	Strand:+
CTTCTTAGCAGCGCGCCAGACAGCATC
>Location:NODE_360916_length_1940_cov_14.107732	Coordinate:480	Reads:1	Hits:4	Allocated_reads:0.25	Strand:+
TTCTTAGCAGCGCGCCAGACAGCATCGC
>Location:NODE_360916_length_1940_cov_14.107732	Coordinate:481	Reads:1	Hits:4	Allocated_reads:0.25	Strand:+
TCTTAGCAGCGCGCCAGACAGCAT
>Location:NODE_360916_length_1940_cov_14.107732	Coordinate:481	Reads:2	Hits:4	Allocated_reads:0.5	Strand:+
TCTTAGCAGCGCGCCAGACAGCATC
>Location:NODE_360916_length_1940_cov_14.107732	Coordinate:481	Reads:1	Hits:4	Allocated_reads:0.25	Strand:+
TCTTAGCAGCGCGCCAGACAGCATCGCGGT
>Location:NODE_360916_length_1940_cov_14.107732	Coordinate:481	Reads:1	Hits:4	Allocated_reads:0.25	Strand:+
TCTTAGCAGCGCGCCAGACAGCATCGCGGTAGATC
>Location:NODE_360916_length_1940_cov_14.107732	Coordinate:482	Reads:1	Hits:4	Allocated_reads:0.25	Strand:+
CTTAGCAGCGCGCCAGACAGCATCGC
>Location:NODE_360916_length_1940_cov_14.107732	Coordinate:483	Reads:1	Hits:4	Allocated_reads:0.25	Strand:+
TTAGCAGCGCGCCAGACAGCATCGCGGT
>Location:NODE_360916_length_1940_cov_14.107732	Coordinate:484	Reads:1	Hits:4	Allocated_reads:0.25	Strand:+
TAGCAGCGCGCCAGACAGCATCGCGGTAGA
>Location:NODE_360916_length_1940_cov_14.107732	Coordinate:486	Reads:2	Hits:4	Allocated_reads:0.5	Strand:-
TCCAGGATCTACCGCGATGCTGTCTGGCGCGCTGC
>Location:NODE_360916_length_1940_cov_14.107732	Coordinate:486	Reads:1	Hits:4	Allocated_reads:0.25	Strand:-
TCTACCGCGATGCTGTCTGGCGCGCTGC
>Location:NODE_360916_length_1940_cov_14.107732	Coordinate:487	Reads:1	Hits:4	Allocated_reads:0.25	Strand:+
CAGCGCGCCAGACAGCATCGCGGTAGATCCTGGT
>Location:NODE_360916_length_1940_cov_14.107732	Coordinate:488	Reads:2	Hits:4	Allocated_reads:0.5	Strand:+
AGCGCGCCAGACAGCATCGCGGTAGATC
>Location:NODE_360916_length_1940_cov_14.107732	Coordinate:488	Reads:1	Hits:4	Allocated_reads:0.25	Strand:+
AGCGCGCCAGACAGCATCGCGGTAGATCCT
>Location:NODE_360916_length_1940_cov_14.107732	Coordinate:488	Reads:1	Hits:4	Allocated_reads:0.25	Strand:+
AGCGCGCCAGACAGCATCGCGGTAGATCCTGT
>Location:NODE_360916_length_1940_cov_14.107732	Coordinate:488	Reads:1	Hits:4	Allocated_reads:0.25	Strand:-
CCAGGATCTACCGCGATGCTGTCTGGCGCGCT
>Location:NODE_360916_length_1940_cov_14.107732	Coordinate:489	Reads:1	Hits:4	Allocated_reads:0.25	Strand:-
ATCCAGGATCTACCGCGATGCTGTCTGGCGCGC
>Location:NODE_360916_length_1940_cov_14.107732	Coordinate:489	Reads:1	Hits:4	Allocated_reads:0.25	Strand:+
GCGCGCCAGACAGCATCGCGGTAGATC
>Location:NODE_360916_length_1940_cov_14.107732	Coordinate:489	Reads:1	Hits:4	Allocated_reads:0.25	Strand:+
GCGCGCCAGACAGCATCGCGGTAGATCCT
>Location:NODE_360916_length_1940_cov_14.107732	Coordinate:489	Reads:1	Hits:4	Allocated_reads:0.25	Strand:+
GCGCGCCAGACAGCATCGCGGTAGATCCTGT
>Location:NODE_360916_length_1940_cov_14.107732	Coordinate:489	Reads:1	Hits:4	Allocated_reads:0.25	Strand:-
TCCAGGATCTACCGCGATGCTGTCTGGCGCGC
>Location:NODE_360916_length_1940_cov_14.107732	Coordinate:489	Reads:1	Hits:4	Allocated_reads:0.25	Strand:-
TCCAGGATCTACCGCGATGCTGTCTGGCGCGT
>Location:NODE_360916_length_1940_cov_14.107732	Coordinate:490	Reads:2	Hits:4	Allocated_reads:0.5	Strand:-
TCCAGGATCTACCGCGATGCTGTCTGGCGCG
>Location:NODE_360916_length_1940_cov_14.107732	Coordinate:491	Reads:1	Hits:4	Allocated_reads:0.25	Strand:-
CAGGATCTACCGCGATGCTGTCTGGCTT
>Location:NODE_360916_length_1940_cov_14.107732	Coordinate:491	Reads:4	Hits:4	Allocated_reads:1	Strand:+
GCGCCAGACAGCATCGCGGTAGATCCTGGA
>Location:NODE_360916_length_1940_cov_14.107732	Coordinate:491	Reads:2	Hits:4	Allocated_reads:0.5	Strand:-
TCCAGGATCTACCGCGATGCTGTCTGGCGC
>Location:NODE_360916_length_1940_cov_14.107732	Coordinate:492	Reads:1	Hits:4	Allocated_reads:0.25	Strand:+
CGCCAGACAGCATCGCGGTAGATCCTGG
>Location:NODE_360916_length_1940_cov_14.107732	Coordinate:493	Reads:1	Hits:4	Allocated_reads:0.25	Strand:-
CAGGATCTACCGCGATGCTGTCTGGC
>Location:NODE_360916_length_1940_cov_14.107732	Coordinate:493	Reads:2	Hits:4	Allocated_reads:0.5	Strand:-
TCCAGGATCTACCGCGATGCTGTCTGGC
>Location:NODE_360916_length_1940_cov_14.107732	Coordinate:494	Reads:3	Hits:4	Allocated_reads:0.75	Strand:+
CCAGACAGCATCGCGGTAGATCCT
>Location:NODE_360916_length_1940_cov_14.107732	Coordinate:496	Reads:4	Hits:4	Allocated_reads:1	Strand:-
ACATCCAGGATCTACCGCGATGCTGTCT
>Location:NODE_360916_length_1940_cov_14.107732	Coordinate:496	Reads:1	Hits:4	Allocated_reads:0.25	Strand:+
AGACAGCATCGCGGTAGATCCTGGATGT
>Location:NODE_360916_length_1940_cov_14.107732	Coordinate:496	Reads:1	Hits:4	Allocated_reads:0.25	Strand:-
TACATCCAGGATCTACCGCGATGCTGTCT
>Location:NODE_360916_length_1940_cov_14.107732	Coordinate:496	Reads:1	Hits:4	Allocated_reads:0.25	Strand:-
TCCAGGATCTACCGCGATGCTGTCT
>Location:NODE_360916_length_1940_cov_14.107732	Coordinate:497	Reads:2	Hits:4	Allocated_reads:0.5	Strand:-
ACATCCAGGATCTACCGCGATGCTGTC
>Location:NODE_360916_length_1940_cov_14.107732	Coordinate:497	Reads:1	Hits:4	Allocated_reads:0.25	Strand:-
CATCCAGGATCTACCGCGATGCTGTC
>Location:NODE_360916_length_1940_cov_14.107732	Coordinate:497	Reads:1	Hits:4	Allocated_reads:0.25	Strand:+
GACAGCATCGCGGTAGATCCTGGATGTA
>Location:NODE_360916_length_1940_cov_14.107732	Coordinate:497	Reads:1	Hits:4	Allocated_reads:0.25	Strand:-
TTACATCCAGGATCTACCGCAATGCTGTC
>Location:NODE_360916_length_1940_cov_14.107732	Coordinate:498	Reads:1	Hits:4	Allocated_reads:0.25	Strand:+
ACAGCATCGCGGTAGATCCTGGATGTA
>Location:NODE_360916_length_1940_cov_14.107732	Coordinate:498	Reads:1	Hits:4	Allocated_reads:0.25	Strand:+
ACAGCATCGCGGTAGATCCTGGATGTAAACT
>Location:NODE_360916_length_1940_cov_14.107732	Coordinate:498	Reads:1	Hits:4	Allocated_reads:0.25	Strand:-
ATCCAGGATCTACCGCGATGCTGT
>Location:NODE_360916_length_1940_cov_14.107732	Coordinate:499	Reads:1	Hits:4	Allocated_reads:0.25	Strand:-
ACATCCAGGATCTACCGCGATGCGG
>Location:NODE_360916_length_1940_cov_14.107732	Coordinate:499	Reads:1	Hits:4	Allocated_reads:0.25	Strand:+
CAGCATCGCGGTAGATCCTGGATG
>Location:NODE_360916_length_1940_cov_14.107732	Coordinate:500	Reads:1	Hits:4	Allocated_reads:0.25	Strand:+
AGCATCGCGGTAGATCCTGGATGTA
>Location:NODE_360916_length_1940_cov_14.107732	Coordinate:501	Reads:1	Hits:4	Allocated_reads:0.25	Strand:+
GCATCGCGGTAGATCCTGGATGTAAACT
>Location:NODE_360916_length_1940_cov_14.107732	Coordinate:502	Reads:1	Hits:4	Allocated_reads:0.25	Strand:+
CATCGCGGTAGATCCTGGATGTAAAC
>Location:NODE_360916_length_1940_cov_14.107732	Coordinate:503	Reads:1	Hits:4	Allocated_reads:0.25	Strand:-
ATTCAGTTTACATCCAGGATCTACCGCGAT
>Location:NODE_360916_length_1940_cov_14.107732	Coordinate:503	Reads:2	Hits:4	Allocated_reads:0.5	Strand:-
CAGTTTACATCCAGGATCTACCGCGAT
>Location:NODE_360916_length_1940_cov_14.107732	Coordinate:503	Reads:3	Hits:4	Allocated_reads:0.75	Strand:-
TTTACATCCAGGATCTACCGCGAT
>Location:NODE_360916_length_1940_cov_14.107732	Coordinate:504	Reads:2	Hits:4	Allocated_reads:0.5	Strand:-
AGTTTACATCCAGGATCTACCGCGA
>Location:NODE_360916_length_1940_cov_14.107732	Coordinate:504	Reads:2	Hits:4	Allocated_reads:0.5	Strand:-
ATTCAGTTTACATCCAGGATCTACCGCGA
>Location:NODE_360916_length_1940_cov_14.107732	Coordinate:504	Reads:2	Hits:4	Allocated_reads:0.5	Strand:+
TCGCGGTAGATCCTGGATGTAAAC
>Location:NODE_360916_length_1940_cov_14.107732	Coordinate:504	Reads:5	Hits:4	Allocated_reads:1.25	Strand:+
TCGCGGTAGATCCTGGATGTAAACT
>Location:NODE_360916_length_1940_cov_14.107732	Coordinate:504	Reads:1	Hits:4	Allocated_reads:0.25	Strand:+
TCGCGGTAGATCCTGGATGTAAACTGA
>Location:NODE_360916_length_1940_cov_14.107732	Coordinate:504	Reads:2	Hits:4	Allocated_reads:0.5	Strand:+
TCGCGGTAGATCCTGGATGTAAACTGAAT
>Location:NODE_360916_length_1940_cov_14.107732	Coordinate:504	Reads:1	Hits:4	Allocated_reads:0.25	Strand:-
TTCAGTTTACATCCAGGATCTACCGCGA
>Location:NODE_360916_length_1940_cov_14.107732	Coordinate:506	Reads:1	Hits:4	Allocated_reads:0.25	Strand:-
CAGTTTACATCCAGGATCTACCGC
>Location:NODE_360916_length_1940_cov_14.107732	Coordinate:506	Reads:1	Hits:4	Allocated_reads:0.25	Strand:-
TCATTCAGTTTACATCCAGGATCTACCGC
>Location:NODE_360916_length_1940_cov_14.107732	Coordinate:507	Reads:1	Hits:4	Allocated_reads:0.25	Strand:+
CGGTAGATCCTGGATGTAAACTGAATGATGAT
>Location:NODE_360916_length_1940_cov_14.107732	Coordinate:507	Reads:1	Hits:4	Allocated_reads:0.25	Strand:+
CGGTAGATCCTGGATGTAAACTGAATGATGATT
>Location:NODE_360916_length_1940_cov_14.107732	Coordinate:507	Reads:1	Hits:4	Allocated_reads:0.25	Strand:+
CGGTAGATCCTGGATGTAAACTGAATGATGATTCC
>Location:NODE_360916_length_1940_cov_14.107732	Coordinate:508	Reads:1	Hits:4	Allocated_reads:0.25	Strand:-
ATTCAGTTTACATCCAGGATCTACC
>Location:NODE_360916_length_1940_cov_14.107732	Coordinate:508	Reads:2	Hits:4	Allocated_reads:0.5	Strand:-
CATCATTCAGTTTACATCCAGGATCTACC
>Location:NODE_360916_length_1940_cov_14.107732	Coordinate:508	Reads:1	Hits:4	Allocated_reads:0.25	Strand:+
GGTAGATCCTGGATGTAAACTGAATGA
>Location:NODE_360916_length_1940_cov_14.107732	Coordinate:508	Reads:2	Hits:4	Allocated_reads:0.5	Strand:+
GGTAGATCCTGGATGTAAACTGAATGAT
>Location:NODE_360916_length_1940_cov_14.107732	Coordinate:508	Reads:1	Hits:4	Allocated_reads:0.25	Strand:+
GGTAGATCCTGGATGTAAACTGAATGATGA
>Location:NODE_360916_length_1940_cov_14.107732	Coordinate:508	Reads:1	Hits:4	Allocated_reads:0.25	Strand:-
TCATCATTCAGTTTACATCCAGGATCTACC
>Location:NODE_360916_length_1940_cov_14.107732	Coordinate:508	Reads:2	Hits:4	Allocated_reads:0.5	Strand:-
TCATTCAGTTTACATCCAGGATCTACC
>Location:NODE_360916_length_1940_cov_14.107732	Coordinate:509	Reads:1	Hits:4	Allocated_reads:0.25	Strand:+
GTAGATCCTGGATGTAAACTGAAT
>Location:NODE_360916_length_1940_cov_14.107732	Coordinate:509	Reads:1	Hits:4	Allocated_reads:0.25	Strand:+
GTAGATCCTGGATGTAAACTGAATGA
>Location:NODE_360916_length_1940_cov_14.107732	Coordinate:509	Reads:1	Hits:4	Allocated_reads:0.25	Strand:-
TCATCATTCAGTTTACATCCAGGATCTAC
>Location:NODE_360916_length_1940_cov_14.107732	Coordinate:510	Reads:1	Hits:4	Allocated_reads:0.25	Strand:+
TAGATCCTGGATGTAAACTGAATGA
>Location:NODE_360916_length_1940_cov_14.107732	Coordinate:510	Reads:1	Hits:4	Allocated_reads:0.25	Strand:+
TAGATCCTGGATGTAAACTGAATGATG
>Location:NODE_360916_length_1940_cov_14.107732	Coordinate:510	Reads:1	Hits:4	Allocated_reads:0.25	Strand:+
TAGATCCTGGATGTAAACTGAATGATGAT
>Location:NODE_360916_length_1940_cov_14.107732	Coordinate:510	Reads:1	Hits:4	Allocated_reads:0.25	Strand:+
TAGATCCTGGATGTAAACTGAATGATGATTCCCC
>Location:NODE_360916_length_1940_cov_14.107732	Coordinate:511	Reads:2	Hits:4	Allocated_reads:0.5	Strand:+
AGATCCTGGATGTAAACTGAATGT
>Location:NODE_360916_length_1940_cov_14.107732	Coordinate:511	Reads:3	Hits:4	Allocated_reads:0.75	Strand:+
AGATCCTGGATGTAAACTGAATGAT
>Location:NODE_360916_length_1940_cov_14.107732	Coordinate:511	Reads:2	Hits:4	Allocated_reads:0.5	Strand:+
AGATCCTGGATGTAAACTGAATGATG
>Location:NODE_360916_length_1940_cov_14.107732	Coordinate:511	Reads:2	Hits:4	Allocated_reads:0.5	Strand:+
AGATCCTGGATGTAAACTGAATGATGAT
>Location:NODE_360916_length_1940_cov_14.107732	Coordinate:511	Reads:8	Hits:4	Allocated_reads:2	Strand:+
AGATCCTGGATGTAAACTGAATGATGATT
>Location:NODE_360916_length_1940_cov_14.107732	Coordinate:511	Reads:6	Hits:4	Allocated_reads:1.5	Strand:+
AGATCCTGGATGTAAACTGAATGATGATTC
>Location:NODE_360916_length_1940_cov_14.107732	Coordinate:511	Reads:13	Hits:4	Allocated_reads:3.25	Strand:+
AGATCCTGGATGTAAACTGAATGATGATTCC
>Location:NODE_360916_length_1940_cov_14.107732	Coordinate:511	Reads:2	Hits:4	Allocated_reads:0.5	Strand:+
AGATCCTGGATGTAAACTGAATGATGATTCCC
>Location:NODE_360916_length_1940_cov_14.107732	Coordinate:511	Reads:3	Hits:4	Allocated_reads:0.75	Strand:+
AGATCCTGGATGTAAACTGAATGATGATTCCCC
>Location:NODE_360916_length_1940_cov_14.107732	Coordinate:511	Reads:1	Hits:4	Allocated_reads:0.25	Strand:+
AGATCCTGGATGTAAACTGAATGATGATTCCCCT
>Location:NODE_360916_length_1940_cov_14.107732	Coordinate:512	Reads:1	Hits:4	Allocated_reads:0.25	Strand:+
GATCCTGGATGTAAACTGAATGATGT
>Location:NODE_360916_length_1940_cov_14.107732	Coordinate:512	Reads:1	Hits:4	Allocated_reads:0.25	Strand:+
GATCCTGGATGTAAACTGAATGATGAT
>Location:NODE_360916_length_1940_cov_14.107732	Coordinate:512	Reads:2	Hits:4	Allocated_reads:0.5	Strand:+
GATCCTGGATGTAAACTGAATGATGATT
>Location:NODE_360916_length_1940_cov_14.107732	Coordinate:512	Reads:2	Hits:4	Allocated_reads:0.5	Strand:+
GATCCTGGATGTAAACTGAATGATGATTC
>Location:NODE_360916_length_1940_cov_14.107732	Coordinate:512	Reads:2	Hits:4	Allocated_reads:0.5	Strand:+
GATCCTGGATGTAAACTGAATGATGATTCC
>Location:NODE_360916_length_1940_cov_14.107732	Coordinate:513	Reads:1	Hits:4	Allocated_reads:0.25	Strand:+
ATCCTGGATGTAAACTGAATGATGAT
>Location:NODE_360916_length_1940_cov_14.107732	Coordinate:513	Reads:3	Hits:4	Allocated_reads:0.75	Strand:+
ATCCTGGATGTAAACTGAATGATGATT
>Location:NODE_360916_length_1940_cov_14.107732	Coordinate:513	Reads:3	Hits:4	Allocated_reads:0.75	Strand:+
ATCCTGGATGTAAACTGAATGATGATTC
>Location:NODE_360916_length_1940_cov_14.107732	Coordinate:513	Reads:7	Hits:4	Allocated_reads:1.75	Strand:+
ATCCTGGATGTAAACTGAATGATGATTCC
>Location:NODE_360916_length_1940_cov_14.107732	Coordinate:513	Reads:1	Hits:4	Allocated_reads:0.25	Strand:+
ATCCTGGATGTAAACTGAATGATGATTCCCCT
>Location:NODE_360916_length_1940_cov_14.107732	Coordinate:514	Reads:1	Hits:4	Allocated_reads:0.25	Strand:+
TCCTGGATGTAAACTGAATGATGA
>Location:NODE_360916_length_1940_cov_14.107732	Coordinate:514	Reads:5	Hits:4	Allocated_reads:1.25	Strand:+
TCCTGGATGTAAACTGAATGATGAT
>Location:NODE_360916_length_1940_cov_14.107732	Coordinate:514	Reads:16	Hits:4	Allocated_reads:4	Strand:+
TCCTGGATGTAAACTGAATGATGATT
>Location:NODE_360916_length_1940_cov_14.107732	Coordinate:514	Reads:15	Hits:4	Allocated_reads:3.75	Strand:+
TCCTGGATGTAAACTGAATGATGATTC
>Location:NODE_360916_length_1940_cov_14.107732	Coordinate:514	Reads:6	Hits:4	Allocated_reads:1.5	Strand:+
TCCTGGATGTAAACTGAATGATGATTCC
>Location:NODE_360916_length_1940_cov_14.107732	Coordinate:514	Reads:19	Hits:4	Allocated_reads:4.75	Strand:+
TCCTGGATGTAAACTGAATGATGATTCCCC
>Location:NODE_360916_length_1940_cov_14.107732	Coordinate:514	Reads:7	Hits:4	Allocated_reads:1.75	Strand:+
TCCTGGATGTAAACTGAATGATGATTCCCCT
>Location:NODE_360916_length_1940_cov_14.107732	Coordinate:514	Reads:1	Hits:4	Allocated_reads:0.25	Strand:+
TCCTGGATGTAAACTGAATGATGATTCCCCTGGGT
>Location:NODE_360916_length_1940_cov_14.107732	Coordinate:515	Reads:1	Hits:4	Allocated_reads:0.25	Strand:+
CCTGGATGTAAACTGAATGATGATT
>Location:NODE_360916_length_1940_cov_14.107732	Coordinate:515	Reads:2	Hits:4	Allocated_reads:0.5	Strand:+
CCTGGATGTAAACTGAATGATGATTC
>Location:NODE_360916_length_1940_cov_14.107732	Coordinate:515	Reads:5	Hits:4	Allocated_reads:1.25	Strand:+
CCTGGATGTAAACTGAATGATGATTCCCC
>Location:NODE_360916_length_1940_cov_14.107732	Coordinate:515	Reads:3	Hits:4	Allocated_reads:0.75	Strand:+
CCTGGATGTAAACTGAATGATGATTCCCCT
>Location:NODE_360916_length_1940_cov_14.107732	Coordinate:516	Reads:1	Hits:4	Allocated_reads:0.25	Strand:+
CTGGATGTAAACTGAATGATGATTCC
>Location:NODE_360916_length_1940_cov_14.107732	Coordinate:516	Reads:2	Hits:4	Allocated_reads:0.5	Strand:+
CTGGATGTAAACTGAATGATGATTCCCCT
>Location:NODE_360916_length_1940_cov_14.107732	Coordinate:517	Reads:1	Hits:4	Allocated_reads:0.25	Strand:-
CCAGGGGAATCATCATTCAGTTTACATCCA
>Location:NODE_360916_length_1940_cov_14.107732	Coordinate:517	Reads:1	Hits:4	Allocated_reads:0.25	Strand:+
TGGATGTAAACTGAATGATGATTCCC
>Location:NODE_360916_length_1940_cov_14.107732	Coordinate:517	Reads:4	Hits:4	Allocated_reads:1	Strand:+
TGGATGTAAACTGAATGATGATTCCCC
>Location:NODE_360916_length_1940_cov_14.107732	Coordinate:517	Reads:1	Hits:4	Allocated_reads:0.25	Strand:+
TGGATGTAAACTGAATGATGATTCACCT
>Location:NODE_360916_length_1940_cov_14.107732	Coordinate:517	Reads:1	Hits:4	Allocated_reads:0.25	Strand:+
TGGATGTAAACTGAATGATGATTCCCAT
>Location:NODE_360916_length_1940_cov_14.107732	Coordinate:517	Reads:1	Hits:4	Allocated_reads:0.25	Strand:+
TGGATGTAAACTGAATGATGATTCCCCC
>Location:NODE_360916_length_1940_cov_14.107732	Coordinate:517	Reads:20	Hits:4	Allocated_reads:5	Strand:+
TGGATGTAAACTGAATGATGATTCCCCT
>Location:NODE_360916_length_1940_cov_14.107732	Coordinate:517	Reads:1	Hits:4	Allocated_reads:0.25	Strand:+
TGGATGTAAACTGAATGATGATTCCCCTGGGT
>Location:NODE_360916_length_1940_cov_14.107732	Coordinate:517	Reads:1	Hits:4	Allocated_reads:0.25	Strand:+
TGGATGTAAACTGAATGATGATTCCCCTGGGTT
>Location:NODE_360916_length_1940_cov_14.107732	Coordinate:520	Reads:2	Hits:4	Allocated_reads:0.5	Strand:+
ATGTAAACTGAATGATGATTCCCC
>Location:NODE_360916_length_1940_cov_14.107732	Coordinate:520	Reads:1	Hits:4	Allocated_reads:0.25	Strand:+
ATGTAAACTGAATGATGATTCCCCTG
>Location:NODE_360916_length_1940_cov_14.107732	Coordinate:520	Reads:6	Hits:4	Allocated_reads:1.5	Strand:+
ATGTAAACTGAATGATGATTCCCCTGGGT
>Location:NODE_360916_length_1940_cov_14.107732	Coordinate:520	Reads:1	Hits:4	Allocated_reads:0.25	Strand:+
ATGTAAACTGAATGATGATTCCCCTTGGTT
>Location:NODE_360916_length_1940_cov_14.107732	Coordinate:520	Reads:5	Hits:4	Allocated_reads:1.25	Strand:+
ATGTAAACTGAATGATGATTCCCCTGGGTT
>Location:NODE_360916_length_1940_cov_14.107732	Coordinate:520	Reads:1	Hits:4	Allocated_reads:0.25	Strand:+
ATGTAAACTGAATGATGATTCCCCTGGGTTT
>Location:NODE_360916_length_1940_cov_14.107732	Coordinate:521	Reads:1	Hits:4	Allocated_reads:0.25	Strand:+
TGTAAACTGAATGATGATTCCCCT
>Location:NODE_360916_length_1940_cov_14.107732	Coordinate:521	Reads:8	Hits:4	Allocated_reads:2	Strand:+
TGTAAACTGAATGATGATTCCCCTGGGT
>Location:NODE_360916_length_1940_cov_14.107732	Coordinate:521	Reads:21	Hits:4	Allocated_reads:5.25	Strand:+
TGTAAACTGAATGATGATTCCCCTGGGTT
>Location:NODE_360916_length_1940_cov_14.107732	Coordinate:521	Reads:1	Hits:4	Allocated_reads:0.25	Strand:+
TGTAAACTGAATGATGATTCCCCTGGGTTT
>Location:NODE_360916_length_1940_cov_14.107732	Coordinate:521	Reads:1	Hits:4	Allocated_reads:0.25	Strand:+
TGTAAACTGAATGATGATTCCCCTGGGTTGG
>Location:NODE_360916_length_1940_cov_14.107732	Coordinate:521	Reads:1	Hits:4	Allocated_reads:0.25	Strand:+
TGTAAACTGAATGATGATTCCCCTGGGTTGGT
>Location:NODE_360916_length_1940_cov_14.107732	Coordinate:521	Reads:1	Hits:4	Allocated_reads:0.25	Strand:+
TGTAAACTGAATGATGATTCCCCTGGGTTGGTT
>Location:NODE_360916_length_1940_cov_14.107732	Coordinate:522	Reads:2	Hits:4	Allocated_reads:0.5	Strand:+
GTAAACTGAATGATGATTCCCCTGGGTT
>Location:NODE_360916_length_1940_cov_14.107732	Coordinate:523	Reads:3	Hits:4	Allocated_reads:0.75	Strand:+
TAAACTGAATGATGATTCCCCTGG
>Location:NODE_360916_length_1940_cov_14.107732	Coordinate:523	Reads:4	Hits:4	Allocated_reads:1	Strand:+
TAAACTGAATGATGATTCCCCTGGGT
>Location:NODE_360916_length_1940_cov_14.107732	Coordinate:523	Reads:3	Hits:4	Allocated_reads:0.75	Strand:+
TAAACTGAATGATGATTCCCCTGGGTT
>Location:NODE_360916_length_1940_cov_14.107732	Coordinate:523	Reads:1	Hits:4	Allocated_reads:0.25	Strand:+
TAAACTGAATGATGATTCCCCTGGGTTGG
>Location:NODE_360916_length_1940_cov_14.107732	Coordinate:524	Reads:1	Hits:4	Allocated_reads:0.25	Strand:+
AAACTGAATGATGATTCCCCTGGGT
>Location:NODE_360916_length_1940_cov_14.107732	Coordinate:524	Reads:1	Hits:4	Allocated_reads:0.25	Strand:+
AAACTGAATGATGATTCCCCTGGGTTGGT
>Location:NODE_360916_length_1940_cov_14.107732	Coordinate:525	Reads:1	Hits:4	Allocated_reads:0.25	Strand:+
AACTGAATGATGATTCCCCTGGGT
>Location:NODE_360916_length_1940_cov_14.107732	Coordinate:525	Reads:1	Hits:4	Allocated_reads:0.25	Strand:+
AACTGAATGATGATTCCCCTGGGTTTT
>Location:NODE_360916_length_1940_cov_14.107732	Coordinate:525	Reads:2	Hits:4	Allocated_reads:0.5	Strand:+
AACTGAATGATGATTCCCCTGGGTTGGT
>Location:NODE_360916_length_1940_cov_14.107732	Coordinate:525	Reads:1	Hits:4	Allocated_reads:0.25	Strand:+
AACTGAATGATGATTCCCCTGGGTTGGTT
>Location:NODE_360916_length_1940_cov_14.107732	Coordinate:527	Reads:1	Hits:4	Allocated_reads:0.25	Strand:+
CTGAATGATGATTCCCCTGGGTTGG
>Location:NODE_360916_length_1940_cov_14.107732	Coordinate:527	Reads:1	Hits:4	Allocated_reads:0.25	Strand:+
CTGAATGATGATTCCCCTGGGTTGGTTGTT
>Location:NODE_360916_length_1940_cov_14.107732	Coordinate:528	Reads:1	Hits:4	Allocated_reads:0.25	Strand:+
TGAATGATGATTCCCCTGGGTTGGT
>Location:NODE_360916_length_1940_cov_14.107732	Coordinate:528	Reads:1	Hits:4	Allocated_reads:0.25	Strand:+
TGAATGATGATTCCCCTGGGTTGGTTGT
>Location:NODE_360916_length_1940_cov_14.107732	Coordinate:532	Reads:2	Hits:4	Allocated_reads:0.5	Strand:+
TGATGATTCCCCTGGGTTGGTTGTTGT
>Location:NODE_360916_length_1940_cov_14.107732	Coordinate:532	Reads:2	Hits:4	Allocated_reads:0.5	Strand:+
TGATGATTCCCCTGGGTTGGTTGTTGTT
>Location:NODE_360916_length_1940_cov_14.107732	Coordinate:533	Reads:1	Hits:4	Allocated_reads:0.25	Strand:+
GATGATTCCCCTGGGTTGGTTGTTG
>Location:NODE_360916_length_1940_cov_14.107732	Coordinate:535	Reads:1	Hits:4	Allocated_reads:0.25	Strand:+
TGATTCCCCTGGGTTGGTTGTTGTTGGT
>Location:NODE_360916_length_1940_cov_14.107732	Coordinate:538	Reads:1	Hits:4	Allocated_reads:0.25	Strand:-
AAGTCCAACAACAACCAACCCAGGGGAA
>Location:NODE_360916_length_1940_cov_14.107732	Coordinate:539	Reads:1	Hits:4	Allocated_reads:0.25	Strand:+
TCCCCTGGGTTGGTTGTTGTTGGACC
>Location:NODE_360916_length_1940_cov_14.107732	Coordinate:541	Reads:1	Hits:4	Allocated_reads:0.25	Strand:+
CCCTGGGTTGGTTGTTGTTGGACCTCT
>Location:NODE_360916_length_1940_cov_14.107732	Coordinate:542	Reads:1	Hits:4	Allocated_reads:0.25	Strand:-
AAGTCCAACAACAACCAACCCAGG
>Location:NODE_360916_length_1940_cov_14.107732	Coordinate:543	Reads:1	Hits:4	Allocated_reads:0.25	Strand:+
CTGGGTTGGTTGTTGTTGGACCTC
>Location:NODE_360916_length_1940_cov_14.107732	Coordinate:543	Reads:1	Hits:4	Allocated_reads:0.25	Strand:+
CTGGGTTGGTTGTTGTTGGACCTCTTGG
>Location:NODE_360916_length_1940_cov_14.107732	Coordinate:544	Reads:3	Hits:4	Allocated_reads:0.75	Strand:+
TGGGTTGGTTGTTGTTGGACCTCT
>Location:NODE_360916_length_1940_cov_14.107732	Coordinate:544	Reads:1	Hits:4	Allocated_reads:0.25	Strand:+
TGGGTTGGTTGTTGTTGGACCTCTT
>Location:NODE_360916_length_1940_cov_14.107732	Coordinate:544	Reads:1	Hits:4	Allocated_reads:0.25	Strand:+
TGGGTTGGTTGTTGTTGGACCTCTTG
>Location:NODE_360916_length_1940_cov_14.107732	Coordinate:544	Reads:3	Hits:4	Allocated_reads:0.75	Strand:+
TGGGTTGGTTGTTGTTGGACCTCTTGG
>Location:NODE_360916_length_1940_cov_14.107732	Coordinate:544	Reads:1	Hits:4	Allocated_reads:0.25	Strand:+
TGGGTTGGTTGTTGTTGGACTTCTTGGA
>Location:NODE_360916_length_1940_cov_14.107732	Coordinate:544	Reads:1	Hits:4	Allocated_reads:0.25	Strand:+
TGGGTTGGTTGTTGTTGGACTTCTTGGGA
>Location:NODE_360916_length_1940_cov_14.107732	Coordinate:544	Reads:2	Hits:4	Allocated_reads:0.5	Strand:+
TGGGTTGGTTGTTGTTGGACTTCTTGGGACC
>Location:NODE_360916_length_1940_cov_14.107732	Coordinate:544	Reads:7	Hits:4	Allocated_reads:1.75	Strand:+
TGGGTTGGTTGTTGTTGGACCTCTTGGGACC
>Location:NODE_360916_length_1940_cov_14.107732	Coordinate:545	Reads:1	Hits:4	Allocated_reads:0.25	Strand:+
GGGTTGGTTGTTGTTGGACTTCTTGG
>Location:NODE_360916_length_1940_cov_14.107732	Coordinate:545	Reads:1	Hits:4	Allocated_reads:0.25	Strand:+
GGGTTGGTTGTTGTTGGACCTCTTGGGA
>Location:NODE_360916_length_1940_cov_14.107732	Coordinate:545	Reads:2	Hits:4	Allocated_reads:0.5	Strand:+
GGGTTGGTTGTTGTTGGACCTCTTGGGACC
>Location:NODE_360916_length_1940_cov_14.107732	Coordinate:546	Reads:1	Hits:4	Allocated_reads:0.25	Strand:+
GGTTGGTTGTTGTTGGACCTCTTGGGAC
>Location:NODE_360916_length_1940_cov_14.107732	Coordinate:546	Reads:8	Hits:4	Allocated_reads:2	Strand:+
GGTTGGTTGTTGTTGGACCTCTTGGGACC
>Location:NODE_360916_length_1940_cov_14.107732	Coordinate:547	Reads:3	Hits:4	Allocated_reads:0.75	Strand:-
TCGGTCCCAAGAAGTCCAACAACAACCAAC
>Location:NODE_360916_length_1940_cov_14.107732	Coordinate:548	Reads:1	Hits:4	Allocated_reads:0.25	Strand:+
TTGGTTGTTGTTGGACTTCTTGGGT
>Location:NODE_360916_length_1940_cov_14.107732	Coordinate:548	Reads:1	Hits:4	Allocated_reads:0.25	Strand:+
TTGGTTGTTGTTGGACTTCTTGGGACC
>Location:NODE_360916_length_1940_cov_14.107732	Coordinate:548	Reads:1	Hits:4	Allocated_reads:0.25	Strand:+
TTGGTTGTTGTTGGACTTCTTGGGACCG
>Location:NODE_360916_length_1940_cov_14.107732	Coordinate:549	Reads:1	Hits:4	Allocated_reads:0.25	Strand:-
CGGTCCCAAGAAGTCCAACAACAACCA
>Location:NODE_360916_length_1940_cov_14.107732	Coordinate:549	Reads:1	Hits:4	Allocated_reads:0.25	Strand:+
TGGTTGTTGTTGGACTTCTTGGGAC
>Location:NODE_360916_length_1940_cov_14.107732	Coordinate:549	Reads:7	Hits:4	Allocated_reads:1.75	Strand:+
TGGTTGTTGTTGGACTTCTTGGGACC
>Location:NODE_360916_length_1940_cov_14.107732	Coordinate:549	Reads:2	Hits:4	Allocated_reads:0.5	Strand:+
TGGTTGTTGTTGGACTTCTTGGGACCG
>Location:NODE_360916_length_1940_cov_14.107732	Coordinate:549	Reads:3	Hits:4	Allocated_reads:0.75	Strand:+
TGGTTGTTGTTGGACTTCTTGGGACCGA
>Location:NODE_360916_length_1940_cov_14.107732	Coordinate:549	Reads:1	Hits:4	Allocated_reads:0.25	Strand:+
TGGTTGTTGTTGGACTTCTTGGGACCGATG
>Location:NODE_360916_length_1940_cov_14.107732	Coordinate:549	Reads:1	Hits:4	Allocated_reads:0.25	Strand:+
TGGTTGTTGTTGGACTTCTTGGGACCGATGC
>Location:NODE_360916_length_1940_cov_14.107732	Coordinate:550	Reads:4	Hits:4	Allocated_reads:1	Strand:-
TCGGTCCCAAGAAGTCCAACAACAACC
>Location:NODE_360916_length_1940_cov_14.107732	Coordinate:551	Reads:1	Hits:4	Allocated_reads:0.25	Strand:-
ATCGGTCCCAAGAAGTCCAACAACGAC
>Location:NODE_360916_length_1940_cov_14.107732	Coordinate:551	Reads:1	Hits:4	Allocated_reads:0.25	Strand:-
TCGGTCCCAAGAAGTCCAACAACAAC
>Location:NODE_360916_length_1940_cov_14.107732	Coordinate:552	Reads:1	Hits:4	Allocated_reads:0.25	Strand:-
ATCGGTCCCAAGAAGTCCAACAACAA
>Location:NODE_360916_length_1940_cov_14.107732	Coordinate:552	Reads:1	Hits:4	Allocated_reads:0.25	Strand:-
CATCGGTCCCAAGAAGTCCAACAACAA
>Location:NODE_360916_length_1940_cov_14.107732	Coordinate:552	Reads:1	Hits:4	Allocated_reads:0.25	Strand:+
TTGTTGTTGGACTTCTTGGGACCG
>Location:NODE_360916_length_1940_cov_14.107732	Coordinate:552	Reads:1	Hits:4	Allocated_reads:0.25	Strand:+
TTGTTGTTGGACTTCTTGGGACCGA
>Location:NODE_360916_length_1940_cov_14.107732	Coordinate:552	Reads:1	Hits:4	Allocated_reads:0.25	Strand:+
TTGTTGTTGGACTTCTTGGGACCGATG
>Location:NODE_360916_length_1940_cov_14.107732	Coordinate:552	Reads:1	Hits:4	Allocated_reads:0.25	Strand:+
TTGTTGTTGGACTTCTTGGGACCGATGC
>Location:NODE_360916_length_1940_cov_14.107732	Coordinate:553	Reads:1	Hits:4	Allocated_reads:0.25	Strand:-
CGCATCGGTCCCAAGAAGTCCAACAACA
>Location:NODE_360916_length_1940_cov_14.107732	Coordinate:554	Reads:1	Hits:4	Allocated_reads:0.25	Strand:-
ATCGGTCCCAAGAAGTCCAACAAC
>Location:NODE_360916_length_1940_cov_14.107732	Coordinate:554	Reads:1	Hits:4	Allocated_reads:0.25	Strand:+
GTTGTTGGACTTCTTGGGACCGATG
>Location:NODE_360916_length_1940_cov_14.107732	Coordinate:556	Reads:1	Hits:4	Allocated_reads:0.25	Strand:-
GCATCGGTCCCAAGAAGTCCAACA
>Location:NODE_360916_length_1940_cov_14.107732	Coordinate:556	Reads:1	Hits:4	Allocated_reads:0.25	Strand:+
TGTTGGACTTCTTGGGACCGATGCG
>Location:NODE_360916_length_1940_cov_14.107732	Coordinate:556	Reads:1	Hits:4	Allocated_reads:0.25	Strand:+
TGTTGGACTTCTTGGGACCGATGCGG
>Location:NODE_360916_length_1940_cov_14.107732	Coordinate:557	Reads:1	Hits:4	Allocated_reads:0.25	Strand:-
TCCACCGCATCGGTCCCAAGAAGTCCAAC
>Location:NODE_360916_length_1940_cov_14.107732	Coordinate:558	Reads:2	Hits:4	Allocated_reads:0.5	Strand:+
TTGGACTTCTTGGGACCGATGCGG
>Location:NODE_360916_length_1940_cov_14.107732	Coordinate:558	Reads:1	Hits:4	Allocated_reads:0.25	Strand:+
TTGGACTTCTTGGGACCGATGCGGTGGAC
>Location:NODE_360916_length_1940_cov_14.107732	Coordinate:558	Reads:1	Hits:4	Allocated_reads:0.25	Strand:+
TTGGACTTCTTGGGACCGATGCGGTGGACG
>Location:NODE_360916_length_1940_cov_14.107732	Coordinate:561	Reads:1	Hits:4	Allocated_reads:0.25	Strand:-
TCCACCGCATCGGTCCCAAGAGGTC
>Location:NODE_360916_length_1940_cov_14.107732	Coordinate:563	Reads:1	Hits:4	Allocated_reads:0.25	Strand:-
CGTCCACCGCATCGGTCCCAAGAGG
>Location:NODE_360916_length_1940_cov_14.107732	Coordinate:563	Reads:1	Hits:4	Allocated_reads:0.25	Strand:-
GTCCACCGCATCGGTCCCAAGAGG
>Location:NODE_360916_length_1940_cov_14.107732	Coordinate:565	Reads:1	Hits:1	Allocated_reads:1	Strand:-
TCACACCGTCCACCGCATCGGTCCCAAGA
>Location:NODE_360916_length_1940_cov_14.107732	Coordinate:565	Reads:1	Hits:1	Allocated_reads:1	Strand:+
TCTTGGGACCGATGCGGTGGACGGTGTG
>Location:NODE_360916_length_1940_cov_14.107732	Coordinate:565	Reads:1	Hits:1	Allocated_reads:1	Strand:+
TCTTGGGACCGATGCGGTGGACGGTGTGAAC
>Location:NODE_360916_length_1940_cov_14.107732	Coordinate:567	Reads:1	Hits:4	Allocated_reads:0.25	Strand:+
TTGGGACCGATGCGGTGGACGGTGTT
>Location:NODE_360916_length_1940_cov_14.107732	Coordinate:568	Reads:1	Hits:1	Allocated_reads:1	Strand:+
TGGGACCGATGCGGTGGACGGTGTGAACGTGG
>Location:NODE_360916_length_1940_cov_14.107732	Coordinate:570	Reads:1	Hits:1	Allocated_reads:1	Strand:-
TCACACCGTCCACCGCATCGGTCC
>Location:NODE_360916_length_1940_cov_14.107732	Coordinate:571	Reads:1	Hits:1	Allocated_reads:1	Strand:+
GACCGATGCGGTGGACGGTGTGAACT
>Location:NODE_360916_length_1940_cov_14.107732	Coordinate:572	Reads:1	Hits:1	Allocated_reads:1	Strand:+
ACCGATGCGGTGGACGGTGTGAACGACG
>Location:NODE_360916_length_1940_cov_14.107732	Coordinate:577	Reads:1	Hits:1	Allocated_reads:1	Strand:+
TGCGGTGGACGGTGTGAACGACGTCGGGG
>Location:NODE_360916_length_1940_cov_14.107732	Coordinate:577	Reads:1	Hits:1	Allocated_reads:1	Strand:+
TGCGGTGGACGGTGTGAACGACGTCGGGGA
>Location:NODE_360916_length_1940_cov_14.107732	Coordinate:578	Reads:1	Hits:1	Allocated_reads:1	Strand:-
TCCCCGACGTCGTTCACACCGTCCACCGA
>Location:NODE_360916_length_1940_cov_14.107732	Coordinate:581	Reads:1	Hits:1	Allocated_reads:1	Strand:+
GTGGACGGTGTGAACGACGTCGGGGA
>Location:NODE_360916_length_1940_cov_14.107732	Coordinate:581	Reads:1	Hits:1	Allocated_reads:1	Strand:+
GTGGACGGTGTGAACGACGTCGGGGAATT
>Location:NODE_360916_length_1940_cov_14.107732	Coordinate:583	Reads:1	Hits:1	Allocated_reads:1	Strand:+
GGACGGTGTGAACGACGTCGGGGAATT
>Location:NODE_360916_length_1940_cov_14.107732	Coordinate:584	Reads:1	Hits:1	Allocated_reads:1	Strand:+
GACGGTGTGAACGACGTCGGGGAATTTATC
>Location:NODE_360916_length_1940_cov_14.107732	Coordinate:585	Reads:1	Hits:1	Allocated_reads:1	Strand:-
AATTCCCCGACGTCGTTCACACCGT
>Location:NODE_360916_length_1940_cov_14.107732	Coordinate:585	Reads:1	Hits:1	Allocated_reads:1	Strand:-
ATTCCCCGACGTCGTTCACACCGA
>Location:NODE_360916_length_1940_cov_14.107732	Coordinate:588	Reads:1	Hits:1	Allocated_reads:1	Strand:+
GTGTGAACGACGTCGGGGAATTTATCTTGC
>Location:NODE_360916_length_1940_cov_14.107732	Coordinate:589	Reads:2	Hits:1	Allocated_reads:2	Strand:-
TGCAAGATAAATTCCCCGACGTCGTTCACA
>Location:NODE_360916_length_1940_cov_14.107732	Coordinate:589	Reads:1	Hits:1	Allocated_reads:1	Strand:+
TGTGAACGACGTCGGGGAATTTATCTTGC
>Location:NODE_360916_length_1940_cov_14.107732	Coordinate:589	Reads:1	Hits:1	Allocated_reads:1	Strand:+
TGTGAACGACGTCGGGGAATTTATCTTGCA
>Location:NODE_360916_length_1940_cov_14.107732	Coordinate:589	Reads:1	Hits:1	Allocated_reads:1	Strand:+
TGTGAACGACGTCGGGGAATTTATCTTGCATC
>Location:NODE_360916_length_1940_cov_14.107732	Coordinate:590	Reads:1	Hits:1	Allocated_reads:1	Strand:-
GCAAGATAAATTCCCCGACGTCGTTCGA
>Location:NODE_360916_length_1940_cov_14.107732	Coordinate:590	Reads:1	Hits:1	Allocated_reads:1	Strand:+
GTGAACGACGTCGGGGAATTTATCTTGCATC
>Location:NODE_360916_length_1940_cov_14.107732	Coordinate:591	Reads:3	Hits:1	Allocated_reads:3	Strand:-
ATGCAAGATAAATTCCCCGACGTCGTTCA
>Location:NODE_360916_length_1940_cov_14.107732	Coordinate:591	Reads:1	Hits:1	Allocated_reads:1	Strand:-
CAAGATAAATTCCCCGACGTCGTTCA
>Location:NODE_360916_length_1940_cov_14.107732	Coordinate:591	Reads:8	Hits:1	Allocated_reads:8	Strand:-
GCAAGATAAATTCCCCGACGTCGTTCA
>Location:NODE_360916_length_1940_cov_14.107732	Coordinate:591	Reads:1	Hits:1	Allocated_reads:1	Strand:+
TGAACGACGTCGGGGAATTTATCTTGCA
>Location:NODE_360916_length_1940_cov_14.107732	Coordinate:591	Reads:2	Hits:1	Allocated_reads:2	Strand:+
TGAACGACGTCGGGGAATTTATCTTGCATC
>Location:NODE_360916_length_1940_cov_14.107732	Coordinate:591	Reads:3	Hits:1	Allocated_reads:3	Strand:-
TGCAAGATAAATTCCCCGACGTCGTTCA
>Location:NODE_360916_length_1940_cov_14.107732	Coordinate:592	Reads:1	Hits:1	Allocated_reads:1	Strand:-
ATGCAAGATAAATTCCCCGACGTCGTTC
>Location:NODE_360916_length_1940_cov_14.107732	Coordinate:592	Reads:1	Hits:1	Allocated_reads:1	Strand:+
GAACGACGTCGGGGAATTTATCTTGC
>Location:NODE_360916_length_1940_cov_14.107732	Coordinate:592	Reads:1	Hits:1	Allocated_reads:1	Strand:+
GAACGACGTCGGGGAATTTATCTTGCA
>Location:NODE_360916_length_1940_cov_14.107732	Coordinate:592	Reads:2	Hits:1	Allocated_reads:2	Strand:+
GAACGACGTCGGGGAATTTATCTTGCATC
>Location:NODE_360916_length_1940_cov_14.107732	Coordinate:592	Reads:1	Hits:1	Allocated_reads:1	Strand:+
GAACGACGTCGGGGAATTTATCTTGCATCT
>Location:NODE_360916_length_1940_cov_14.107732	Coordinate:592	Reads:1	Hits:1	Allocated_reads:1	Strand:-
GCAAGATAAATTCCCCGACGTCGTTC
>Location:NODE_360916_length_1940_cov_14.107732	Coordinate:592	Reads:1	Hits:1	Allocated_reads:1	Strand:-
TGCAAGATAAATTCCCCGACGTCGTTC
>Location:NODE_360916_length_1940_cov_14.107732	Coordinate:593	Reads:2	Hits:3	Allocated_reads:0.666666666666667	Strand:+
AACGACGTCGGGGAATTTATCTTGCATC
>Location:NODE_360916_length_1940_cov_14.107732	Coordinate:593	Reads:1	Hits:3	Allocated_reads:0.333333333333333	Strand:-
ATGCAAGATAAATTCCCCGACGTCGTT
>Location:NODE_360916_length_1940_cov_14.107732	Coordinate:595	Reads:1	Hits:3	Allocated_reads:0.333333333333333	Strand:-
ATGCAAGATAAATTCCCCGACGTCG
>Location:NODE_360916_length_1940_cov_14.107732	Coordinate:597	Reads:1	Hits:3	Allocated_reads:0.333333333333333	Strand:+
ACGTCGGGGAATTTATCTTGCATCTCC
>Location:NODE_360916_length_1940_cov_14.107732	Coordinate:602	Reads:1	Hits:1	Allocated_reads:1	Strand:-
ATACCGGAGATGCAAGATAAATTCCCC
>Location:NODE_360916_length_1940_cov_14.107732	Coordinate:603	Reads:1	Hits:1	Allocated_reads:1	Strand:-
ATACCGGAGATGCAAGATAAATTCCC
>Location:NODE_360916_length_1940_cov_14.107732	Coordinate:604	Reads:1	Hits:1	Allocated_reads:1	Strand:-
ATACCGGAGATGCAAGATAAATTCC
>Location:NODE_360916_length_1940_cov_14.107732	Coordinate:604	Reads:1	Hits:1	Allocated_reads:1	Strand:-
TCATACCGGAGATGCAAGATAAATTCC
>Location:NODE_360916_length_1940_cov_14.107732	Coordinate:605	Reads:2	Hits:1	Allocated_reads:2	Strand:+
GAATTTATCTTGCATCTCCGGTATGACT
>Location:NODE_360916_length_1940_cov_14.107732	Coordinate:605	Reads:1	Hits:1	Allocated_reads:1	Strand:-
GTCATACCGGAGATGCAAGATAAATTC
>Location:NODE_360916_length_1940_cov_14.107732	Coordinate:605	Reads:2	Hits:1	Allocated_reads:2	Strand:-
TCATACCGGAGATGCAAGATAAATTC
>Location:NODE_360916_length_1940_cov_14.107732	Coordinate:606	Reads:1	Hits:1	Allocated_reads:1	Strand:+
AATTTATCTTGCATCTCCGGTATGACTGATC
>Location:NODE_360916_length_1940_cov_14.107732	Coordinate:606	Reads:1	Hits:1	Allocated_reads:1	Strand:-
ATCAGTCATACCGGAGATGCAAGATAAATT
>Location:NODE_360916_length_1940_cov_14.107732	Coordinate:606	Reads:2	Hits:1	Allocated_reads:2	Strand:-
CAGTCATACCGGAGATGCAAGATAAATT
>Location:NODE_360916_length_1940_cov_14.107732	Coordinate:606	Reads:2	Hits:1	Allocated_reads:2	Strand:-
GTCATACCGGAGATGCAAGATAAATT
>Location:NODE_360916_length_1940_cov_14.107732	Coordinate:606	Reads:3	Hits:1	Allocated_reads:3	Strand:-
TCAGTCATACCGGAGATGCAAGATAAATT
>Location:NODE_360916_length_1940_cov_14.107732	Coordinate:607	Reads:1	Hits:1	Allocated_reads:1	Strand:-
ATCAGTCATACCGGAGATGCAAGATAAAT
>Location:NODE_360916_length_1940_cov_14.107732	Coordinate:607	Reads:3	Hits:1	Allocated_reads:3	Strand:+
ATTTATCTTGCATCTCCGGTATGACT
>Location:NODE_360916_length_1940_cov_14.107732	Coordinate:607	Reads:1	Hits:1	Allocated_reads:1	Strand:+
ATTTATCTTGCATCTCCGGTATGACTGA
>Location:NODE_360916_length_1940_cov_14.107732	Coordinate:607	Reads:17	Hits:1	Allocated_reads:17	Strand:+
ATTTATCTTGCATCTCCGGTATGACTGATC
>Location:NODE_360916_length_1940_cov_14.107732	Coordinate:607	Reads:1	Hits:1	Allocated_reads:1	Strand:-
CAGTCATACCGGAGATGCAAGATAAAT
>Location:NODE_360916_length_1940_cov_14.107732	Coordinate:607	Reads:1	Hits:1	Allocated_reads:1	Strand:-
TCAGTCATACCGGAGATGCAAGATAAAT
>Location:NODE_360916_length_1940_cov_14.107732	Coordinate:607	Reads:2	Hits:1	Allocated_reads:2	Strand:-
TCATACCGGAGATGCAAGATAAAT
>Location:NODE_360916_length_1940_cov_14.107732	Coordinate:608	Reads:3	Hits:1	Allocated_reads:3	Strand:+
TTTATCTTGCATCTCCGGTATGAC
>Location:NODE_360916_length_1940_cov_14.107732	Coordinate:608	Reads:1	Hits:1	Allocated_reads:1	Strand:+
TTTATCTTGCATCTCCGGTATGACG
>Location:NODE_360916_length_1940_cov_14.107732	Coordinate:608	Reads:5	Hits:1	Allocated_reads:5	Strand:+
TTTATCTTGCATCTCCGGTATGACT
>Location:NODE_360916_length_1940_cov_14.107732	Coordinate:608	Reads:1	Hits:1	Allocated_reads:1	Strand:+
TTTATCTTGCATCTCCGGTATGACTTA
>Location:NODE_360916_length_1940_cov_14.107732	Coordinate:608	Reads:5	Hits:1	Allocated_reads:5	Strand:+
TTTATCTTGCATCTCCGGTATGACTGA
>Location:NODE_360916_length_1940_cov_14.107732	Coordinate:608	Reads:6	Hits:1	Allocated_reads:6	Strand:+
TTTATCTTGCATCTCCGGTATGACTGAT
>Location:NODE_360916_length_1940_cov_14.107732	Coordinate:608	Reads:1	Hits:1	Allocated_reads:1	Strand:+
TTTATCTTGCATCTCCGGTATGACTGATA
>Location:NODE_360916_length_1940_cov_14.107732	Coordinate:608	Reads:1	Hits:1	Allocated_reads:1	Strand:+
TTTATCTTGCATCTCCGGTATGACTGATT
>Location:NODE_360916_length_1940_cov_14.107732	Coordinate:608	Reads:1	Hits:1	Allocated_reads:1	Strand:+
TTTATCTTGCATCTCCGGTATGAGTGATC
>Location:NODE_360916_length_1940_cov_14.107732	Coordinate:608	Reads:213	Hits:1	Allocated_reads:213	Strand:+
TTTATCTTGCATCTCCGGTATGACTGATC
>Location:NODE_360916_length_1940_cov_14.107732	Coordinate:608	Reads:1	Hits:1	Allocated_reads:1	Strand:+
TTTATCTTGCATCTCCGGTATGACTGATCTAC
>Location:NODE_360916_length_1940_cov_14.107732	Coordinate:608	Reads:1	Hits:1	Allocated_reads:1	Strand:+
TTTATCTTGCATCTCCGGTATGACTGATCTACA
>Location:NODE_360916_length_1940_cov_14.107732	Coordinate:609	Reads:6	Hits:1	Allocated_reads:6	Strand:+
TTATCTTGCATCTCCGGTATGACT
>Location:NODE_360916_length_1940_cov_14.107732	Coordinate:609	Reads:1	Hits:1	Allocated_reads:1	Strand:+
TTATCTTGCATCTCCGGTATGACTATC
>Location:NODE_360916_length_1940_cov_14.107732	Coordinate:609	Reads:4	Hits:1	Allocated_reads:4	Strand:+
TTATCTTGCATCTCCGGTATGACTGAT
>Location:NODE_360916_length_1940_cov_14.107732	Coordinate:609	Reads:64	Hits:1	Allocated_reads:64	Strand:+
TTATCTTGCATCTCCGGTATGACTGATC
>Location:NODE_360916_length_1940_cov_14.107732	Coordinate:609	Reads:2	Hits:1	Allocated_reads:2	Strand:+
TTATCTTGCATCTCCGGTATGACTGATCT
>Location:NODE_360916_length_1940_cov_14.107732	Coordinate:609	Reads:2	Hits:1	Allocated_reads:2	Strand:+
TTATCTTGCATCTCCGGTATGACTGATCTACA
>Location:NODE_360916_length_1940_cov_14.107732	Coordinate:610	Reads:2	Hits:1	Allocated_reads:2	Strand:+
TATCTTGCATCTCCGGTATGACTG
>Location:NODE_360916_length_1940_cov_14.107732	Coordinate:610	Reads:2	Hits:1	Allocated_reads:2	Strand:+
TATCTTGCATCTCCGGTATGACTGA
>Location:NODE_360916_length_1940_cov_14.107732	Coordinate:610	Reads:5	Hits:1	Allocated_reads:5	Strand:+
TATCTTGCATCTCCGGTATGACTGAT
>Location:NODE_360916_length_1940_cov_14.107732	Coordinate:610	Reads:1	Hits:1	Allocated_reads:1	Strand:+
TATCTTGCATCTCCGGTATGAATGATC
>Location:NODE_360916_length_1940_cov_14.107732	Coordinate:610	Reads:1	Hits:1	Allocated_reads:1	Strand:+
TATCTTGCATCTCCGGTATGACTCATC
>Location:NODE_360916_length_1940_cov_14.107732	Coordinate:610	Reads:1	Hits:1	Allocated_reads:1	Strand:+
TATCTTGCATCTCCGGTATGATTGATC
>Location:NODE_360916_length_1940_cov_14.107732	Coordinate:610	Reads:454	Hits:1	Allocated_reads:454	Strand:+
TATCTTGCATCTCCGGTATGACTGATC
>Location:NODE_360916_length_1940_cov_14.107732	Coordinate:610	Reads:3	Hits:1	Allocated_reads:3	Strand:+
TATCTTGCATCTCCGGTATGACTGATCT
>Location:NODE_360916_length_1940_cov_14.107732	Coordinate:610	Reads:1	Hits:1	Allocated_reads:1	Strand:+
TATCTTGCATCTCCGGTATGACTGATCTA
>Location:NODE_360916_length_1940_cov_14.107732	Coordinate:610	Reads:1	Hits:1	Allocated_reads:1	Strand:+
TATCTTGCATCTCCGGTATGACTGATCTAC
>Location:NODE_360916_length_1940_cov_14.107732	Coordinate:610	Reads:7	Hits:1	Allocated_reads:7	Strand:+
TATCTTGCATCTCCGGTATGACTGATCTACA
>Location:NODE_360916_length_1940_cov_14.107732	Coordinate:610	Reads:1	Hits:1	Allocated_reads:1	Strand:+
TATCTTGCATCTCCGGTATGACTGATCTACAG
>Location:NODE_360916_length_1940_cov_14.107732	Coordinate:610	Reads:3	Hits:1	Allocated_reads:3	Strand:+
TATCTTGCATCTCCGGTATGACTGATCTACAGAC
>Location:NODE_360916_length_1940_cov_14.107732	Coordinate:611	Reads:5	Hits:1	Allocated_reads:5	Strand:+
ATCTTGCATCTCCGGTATGACTGATC
>Location:NODE_360916_length_1940_cov_14.107732	Coordinate:611	Reads:2	Hits:1	Allocated_reads:2	Strand:+
ATCTTGCATCTCCGGTATGACTGATCTAC
>Location:NODE_360916_length_1940_cov_14.107732	Coordinate:611	Reads:1	Hits:1	Allocated_reads:1	Strand:+
ATCTTGCATCTCCGGTATGACTGATCTACA
>Location:NODE_360916_length_1940_cov_14.107732	Coordinate:611	Reads:2	Hits:1	Allocated_reads:2	Strand:+
ATCTTGCATCTCCGGTATGACTGATCTACAGAC
>Location:NODE_360916_length_1940_cov_14.107732	Coordinate:612	Reads:3	Hits:1	Allocated_reads:3	Strand:+
TCTTGCATCTCCGGTATGACTGAT
>Location:NODE_360916_length_1940_cov_14.107732	Coordinate:612	Reads:1	Hits:1	Allocated_reads:1	Strand:+
TCTTGCATCTCCGGTATGACCGATC
>Location:NODE_360916_length_1940_cov_14.107732	Coordinate:612	Reads:44	Hits:1	Allocated_reads:44	Strand:+
TCTTGCATCTCCGGTATGACTGATC
>Location:NODE_360916_length_1940_cov_14.107732	Coordinate:612	Reads:1	Hits:1	Allocated_reads:1	Strand:+
TCTTGCATCTCCGGTATGACTGATCT
>Location:NODE_360916_length_1940_cov_14.107732	Coordinate:612	Reads:2	Hits:1	Allocated_reads:2	Strand:+
TCTTGCATCTCCGGTATGACTGATCTAC
>Location:NODE_360916_length_1940_cov_14.107732	Coordinate:612	Reads:16	Hits:1	Allocated_reads:16	Strand:+
TCTTGCATCTCCGGTATGACTGATCTACA
>Location:NODE_360916_length_1940_cov_14.107732	Coordinate:612	Reads:4	Hits:1	Allocated_reads:4	Strand:+
TCTTGCATCTCCGGTATGACTGATCTACAGAC
>Location:NODE_360916_length_1940_cov_14.107732	Coordinate:613	Reads:1	Hits:1	Allocated_reads:1	Strand:+
CTTGCATCTCCGGTATGACTGATC
>Location:NODE_360916_length_1940_cov_14.107732	Coordinate:613	Reads:1	Hits:1	Allocated_reads:1	Strand:+
CTTGCATCTCCGGTATGACTGATCTAC
>Location:NODE_360916_length_1940_cov_14.107732	Coordinate:613	Reads:3	Hits:1	Allocated_reads:3	Strand:+
CTTGCATCTCCGGTATGACTGATCTACA
>Location:NODE_360916_length_1940_cov_14.107732	Coordinate:613	Reads:1	Hits:1	Allocated_reads:1	Strand:+
CTTGCATCTCCGGTATGACTGATCTACAGAC
>Location:NODE_360916_length_1940_cov_14.107732	Coordinate:614	Reads:1	Hits:1	Allocated_reads:1	Strand:+
TTGCATCTCCGGTATGACTGATCT
>Location:NODE_360916_length_1940_cov_14.107732	Coordinate:614	Reads:2	Hits:1	Allocated_reads:2	Strand:+
TTGCATCTCCGGTATGACTGATCTAC
>Location:NODE_360916_length_1940_cov_14.107732	Coordinate:615	Reads:1	Hits:1	Allocated_reads:1	Strand:+
TGCATCTCCGGTATGACTGATCTAC
>Location:NODE_360916_length_1940_cov_14.107732	Coordinate:615	Reads:1	Hits:1	Allocated_reads:1	Strand:+
TGCATCTCCGGTATGACTGATCTACA
>Location:NODE_360916_length_1940_cov_14.107732	Coordinate:615	Reads:1	Hits:1	Allocated_reads:1	Strand:+
TGCATCTCCGGTATGACTGATCTACAGAC
>Location:NODE_360916_length_1940_cov_14.107732	Coordinate:616	Reads:1	Hits:1	Allocated_reads:1	Strand:+
GCATCTCCGGTATGACTGATCTACAGAC
>Location:NODE_360916_length_1940_cov_14.107732	Coordinate:617	Reads:1	Hits:1	Allocated_reads:1	Strand:-
AAAGTCTGTAGATCAGTCATACCGGAGTTG
>Location:NODE_360916_length_1940_cov_14.107732	Coordinate:617	Reads:2	Hits:1	Allocated_reads:2	Strand:-
AAAGTCTGTAGATCAGTCATACCGGAGATT
>Location:NODE_360916_length_1940_cov_14.107732	Coordinate:617	Reads:3	Hits:1	Allocated_reads:3	Strand:-
AAAGTCTGTAGATCAGTCATACCGGAGATG
>Location:NODE_360916_length_1940_cov_14.107732	Coordinate:617	Reads:1	Hits:1	Allocated_reads:1	Strand:-
AAGTCTGTAGATCAGTCATACCGGAGATG
>Location:NODE_360916_length_1940_cov_14.107732	Coordinate:617	Reads:1	Hits:1	Allocated_reads:1	Strand:-
AGTCTGTAGATCAGTCATACCGGAGATG
>Location:NODE_360916_length_1940_cov_14.107732	Coordinate:618	Reads:1	Hits:1	Allocated_reads:1	Strand:-
AAAGTCTGTAGATCAGTCATACCGGAGTT
>Location:NODE_360916_length_1940_cov_14.107732	Coordinate:618	Reads:10	Hits:1	Allocated_reads:10	Strand:-
AAAGTCTGTAGATCAGTCATACCGGAGAT
>Location:NODE_360916_length_1940_cov_14.107732	Coordinate:618	Reads:1	Hits:1	Allocated_reads:1	Strand:-
AAGTCTGTAGATCAGTCATACCGGAGAT
>Location:NODE_360916_length_1940_cov_14.107732	Coordinate:618	Reads:1	Hits:1	Allocated_reads:1	Strand:-
AATCAAAGTCTGTAGATCAGTCATACCGGAGAT
>Location:NODE_360916_length_1940_cov_14.107732	Coordinate:618	Reads:1	Hits:1	Allocated_reads:1	Strand:+
ATCTCCGGTATGACTGATCTACAG
>Location:NODE_360916_length_1940_cov_14.107732	Coordinate:618	Reads:2	Hits:1	Allocated_reads:2	Strand:+
ATCTCCGGTATGACTGATCTACAGAC
>Location:NODE_360916_length_1940_cov_14.107732	Coordinate:618	Reads:1	Hits:1	Allocated_reads:1	Strand:+
ATCTCCGGTATGACTGATCTACAGACTTT
>Location:NODE_360916_length_1940_cov_14.107732	Coordinate:618	Reads:1	Hits:1	Allocated_reads:1	Strand:-
GTCTGTAGATCAGTCATACCGGAGAT
>Location:NODE_360916_length_1940_cov_14.107732	Coordinate:618	Reads:1	Hits:1	Allocated_reads:1	Strand:-
TCAAAGTCTGTAGATCAGTCATACCGGAGAT
>Location:NODE_360916_length_1940_cov_14.107732	Coordinate:618	Reads:2	Hits:1	Allocated_reads:2	Strand:-
TCAAAGTCTGTAGATCAGTCATACCGGAGTT
>Location:NODE_360916_length_1940_cov_14.107732	Coordinate:619	Reads:1	Hits:1	Allocated_reads:1	Strand:-
AAAGTCTGTAGATCAGTCATACCGGAGT
>Location:NODE_360916_length_1940_cov_14.107732	Coordinate:619	Reads:19	Hits:1	Allocated_reads:19	Strand:-
AAAGTCTGTAGATCAGTCATACCGGAGA
>Location:NODE_360916_length_1940_cov_14.107732	Coordinate:619	Reads:8	Hits:1	Allocated_reads:8	Strand:-
AAGTCTGTAGATCAGTCATACCGGAGA
>Location:NODE_360916_length_1940_cov_14.107732	Coordinate:619	Reads:1	Hits:1	Allocated_reads:1	Strand:-
AATCAAAGTCTGTAGATCAGTCATACCGGAGA
>Location:NODE_360916_length_1940_cov_14.107732	Coordinate:619	Reads:1	Hits:1	Allocated_reads:1	Strand:-
AGTCTGTAGATCAGTCATACCGGAGA
>Location:NODE_360916_length_1940_cov_14.107732	Coordinate:619	Reads:1	Hits:1	Allocated_reads:1	Strand:-
CAAAGTCTGTAGATCAGTCATACCGGAGA
>Location:NODE_360916_length_1940_cov_14.107732	Coordinate:619	Reads:2	Hits:1	Allocated_reads:2	Strand:-
GTCTGTAGATCAGTCATACCGGAGA
>Location:NODE_360916_length_1940_cov_14.107732	Coordinate:619	Reads:4	Hits:1	Allocated_reads:4	Strand:-
TCAAAGTCTGTAGATCAGTCATACCGGAGA
>Location:NODE_360916_length_1940_cov_14.107732	Coordinate:619	Reads:1	Hits:1	Allocated_reads:1	Strand:+
TCTCCGGTATGACTGATCTACAGACT
>Location:NODE_360916_length_1940_cov_14.107732	Coordinate:619	Reads:3	Hits:1	Allocated_reads:3	Strand:+
TCTCCGGTATGACTGATCTACAGACTTTGAT
>Location:NODE_360916_length_1940_cov_14.107732	Coordinate:620	Reads:1	Hits:1	Allocated_reads:1	Strand:-
AAAGTCTGTAGATCAGTCATACCGGAG
>Location:NODE_360916_length_1940_cov_14.107732	Coordinate:620	Reads:1	Hits:1	Allocated_reads:1	Strand:-
CAAAGTCTGTAGATCAGTCATACCGGAG
>Location:NODE_360916_length_1940_cov_14.107732	Coordinate:620	Reads:1	Hits:1	Allocated_reads:1	Strand:+
CTCCGGTATGACTGATCTACAGACTTTGATT
>Location:NODE_360916_length_1940_cov_14.107732	Coordinate:621	Reads:4	Hits:1	Allocated_reads:4	Strand:-
AAAGTCTGTAGATCAGTCATACCGGA
>Location:NODE_360916_length_1940_cov_14.107732	Coordinate:621	Reads:1	Hits:1	Allocated_reads:1	Strand:-
AATCAAAGTCTGTAGATCAGTCATACCGGA
>Location:NODE_360916_length_1940_cov_14.107732	Coordinate:621	Reads:1	Hits:1	Allocated_reads:1	Strand:-
ATCAAAGTCTGTAGATCAGTCATACCGGA
>Location:NODE_360916_length_1940_cov_14.107732	Coordinate:621	Reads:1	Hits:1	Allocated_reads:1	Strand:+
TCCGGTATGACTGATCTACAGACTTTGA
>Location:NODE_360916_length_1940_cov_14.107732	Coordinate:621	Reads:2	Hits:1	Allocated_reads:2	Strand:+
TCCGGTATGACTGATCTACAGACTTTGAT
>Location:NODE_360916_length_1940_cov_14.107732	Coordinate:622	Reads:1	Hits:1	Allocated_reads:1	Strand:-
AAGTCTGTAGATCAGTCATACCGG
>Location:NODE_360916_length_1940_cov_14.107732	Coordinate:622	Reads:1	Hits:1	Allocated_reads:1	Strand:+
CCGGTATGACTGATCTACAGACTTTGAT
>Location:NODE_360916_length_1940_cov_14.107732	Coordinate:623	Reads:1	Hits:1	Allocated_reads:1	Strand:-
CAAAGTCTGTAGATCAGTCATACCG
>Location:NODE_360916_length_1940_cov_14.107732	Coordinate:624	Reads:1	Hits:1	Allocated_reads:1	Strand:+
GGTATGACTGATCTACAGACTTTGATT
>Location:NODE_360916_length_1940_cov_14.107732	Coordinate:625	Reads:1	Hits:1	Allocated_reads:1	Strand:+
GTATGACTGATCTACAGACTTTGATTACCG
>Location:NODE_360916_length_1940_cov_14.107732	Coordinate:628	Reads:1	Hits:1	Allocated_reads:1	Strand:+
TGACTGATCTACAGACTTTGATTACC
>Location:NODE_360916_length_1940_cov_14.107732	Coordinate:628	Reads:1	Hits:1	Allocated_reads:1	Strand:+
TGACTGATCTACAGACTTTGATTACCT
>Location:NODE_360916_length_1940_cov_14.107732	Coordinate:629	Reads:1	Hits:4	Allocated_reads:0.25	Strand:-
AGGTAATCAAAGTCTGTAGATCAGTC
>Location:NODE_360916_length_1940_cov_14.107732	Coordinate:629	Reads:1	Hits:4	Allocated_reads:0.25	Strand:-
CAGGAGGTAATCAAAGTCTGTAGATCAGTT
>Location:NODE_360916_length_1940_cov_14.107732	Coordinate:629	Reads:7	Hits:4	Allocated_reads:1.75	Strand:-
GAGGTAATCAAAGTCTGTAGATCAGTC
>Location:NODE_360916_length_1940_cov_14.107732	Coordinate:629	Reads:8	Hits:4	Allocated_reads:2	Strand:-
GGTAATCAAAGTCTGTAGATCAGTC
>Location:NODE_360916_length_1940_cov_14.107732	Coordinate:629	Reads:3	Hits:4	Allocated_reads:0.75	Strand:-
GTAATCAAAGTCTGTAGATCAGTC
>Location:NODE_360916_length_1940_cov_14.107732	Coordinate:630	Reads:1	Hits:4	Allocated_reads:0.25	Strand:-
GGCAGGAGGTAATCAAAGTCTGTAGATCAGT
>Location:NODE_360916_length_1940_cov_14.107732	Coordinate:632	Reads:1	Hits:4	Allocated_reads:0.25	Strand:+
TGATCTACAGACTTTGATTACCTCC
>Location:NODE_360916_length_1940_cov_14.107732	Coordinate:632	Reads:2	Hits:4	Allocated_reads:0.5	Strand:+
TGATCTACAGACTTTGATTACCTCCTGC
>Location:NODE_360916_length_1940_cov_14.107732	Coordinate:632	Reads:2	Hits:4	Allocated_reads:0.5	Strand:+
TGATCTACAGACTTTGATTACCTCCTGCC
>Location:NODE_360916_length_1940_cov_14.107732	Coordinate:632	Reads:1	Hits:4	Allocated_reads:0.25	Strand:+
TGATCTACAGACTTTGATTACCTCCTGCCG
>Location:NODE_360916_length_1940_cov_14.107732	Coordinate:632	Reads:1	Hits:4	Allocated_reads:0.25	Strand:+
TGATCTACAGACTTTGATTACCTCCTGCCGCAC
>Location:NODE_360916_length_1940_cov_14.107732	Coordinate:633	Reads:3	Hits:4	Allocated_reads:0.75	Strand:-
GGAGGTAATCAAAGTCTGTAGATC
>Location:NODE_360916_length_1940_cov_14.107732	Coordinate:634	Reads:1	Hits:4	Allocated_reads:0.25	Strand:+
ATCTACAGACTTTGATTACCTCCTGCC
>Location:NODE_360916_length_1940_cov_14.107732	Coordinate:634	Reads:1	Hits:4	Allocated_reads:0.25	Strand:+
ATCTACAGACTTTGATTACCTCCTGCCGCA
>Location:NODE_360916_length_1940_cov_14.107732	Coordinate:635	Reads:1	Hits:4	Allocated_reads:0.25	Strand:+
TCTACAGACTTTGATTACCTCCTGCCGC
>Location:NODE_360916_length_1940_cov_14.107732	Coordinate:636	Reads:2	Hits:4	Allocated_reads:0.5	Strand:+
CTACAGACTTTGATTACCTCCTGCC
>Location:NODE_360916_length_1940_cov_14.107732	Coordinate:636	Reads:1	Hits:4	Allocated_reads:0.25	Strand:+
CTACAGACTTTGATTACCTCCTGCCT
>Location:NODE_360916_length_1940_cov_14.107732	Coordinate:637	Reads:23	Hits:4	Allocated_reads:5.75	Strand:+
TACAGACTTTGATTACCTCCTGCC
>Location:NODE_360916_length_1940_cov_14.107732	Coordinate:637	Reads:5	Hits:4	Allocated_reads:1.25	Strand:+
TACAGACTTTGATTACCTCCTGCCG
>Location:NODE_360916_length_1940_cov_14.107732	Coordinate:637	Reads:6	Hits:4	Allocated_reads:1.5	Strand:+
TACAGACTTTGATTACCTCCTGCCGC
>Location:NODE_360916_length_1940_cov_14.107732	Coordinate:637	Reads:1	Hits:4	Allocated_reads:0.25	Strand:+
TACAGACTTTGATTACCTCCTGCCGCAC
>Location:NODE_360916_length_1940_cov_14.107732	Coordinate:637	Reads:1	Hits:4	Allocated_reads:0.25	Strand:+
TACAGACTTTGATTACCTCCTGCCGCGCG
>Location:NODE_360916_length_1940_cov_14.107732	Coordinate:637	Reads:3	Hits:4	Allocated_reads:0.75	Strand:+
TACAGACTTTGATTACCTCCTGCCGCACG
>Location:NODE_360916_length_1940_cov_14.107732	Coordinate:637	Reads:2	Hits:4	Allocated_reads:0.5	Strand:+
TACAGACTTTGATTACCTCCTGCCGCACGT
>Location:NODE_360916_length_1940_cov_14.107732	Coordinate:637	Reads:3	Hits:4	Allocated_reads:0.75	Strand:+
TACAGACTTTGATTACCTCCTGCCGCACGTC
>Location:NODE_360916_length_1940_cov_14.107732	Coordinate:637	Reads:4	Hits:4	Allocated_reads:1	Strand:+
TACAGACTTTGATTACCTCCTGCCGCACGTCC
>Location:NODE_360916_length_1940_cov_14.107732	Coordinate:637	Reads:1	Hits:4	Allocated_reads:0.25	Strand:+
TACAGACTTTGATTACCTCCTGCCGCACGTCCTG
>Location:NODE_360916_length_1940_cov_14.107732	Coordinate:638	Reads:2	Hits:4	Allocated_reads:0.5	Strand:+
ACAGACTTTGATTACCTCCTGCCG
>Location:NODE_360916_length_1940_cov_14.107732	Coordinate:638	Reads:1	Hits:4	Allocated_reads:0.25	Strand:+
ACAGACTTTGATTACCTCCTGCCGCAC
>Location:NODE_360916_length_1940_cov_14.107732	Coordinate:639	Reads:1	Hits:4	Allocated_reads:0.25	Strand:+
CAGACTTTGATTACCTCCTGCCGC
>Location:NODE_360916_length_1940_cov_14.107732	Coordinate:639	Reads:1	Hits:4	Allocated_reads:0.25	Strand:+
CAGACTTTGATTACCTCCTGCCGCACG
>Location:NODE_360916_length_1940_cov_14.107732	Coordinate:639	Reads:2	Hits:4	Allocated_reads:0.5	Strand:+
CAGACTTTGATTACCTCCTGCCGCACGTCC
>Location:NODE_360916_length_1940_cov_14.107732	Coordinate:639	Reads:1	Hits:4	Allocated_reads:0.25	Strand:-
GCGGCAGGAGGTAATCAAAGTCTG
>Location:NODE_360916_length_1940_cov_14.107732	Coordinate:640	Reads:1	Hits:4	Allocated_reads:0.25	Strand:+
AGACTTTGATTACCTCCTGCCGCACGTCC
>Location:NODE_360916_length_1940_cov_14.107732	Coordinate:641	Reads:1	Hits:4	Allocated_reads:0.25	Strand:+
GACTTTGATTACCTCCTGCCGCACGT
>Location:NODE_360916_length_1940_cov_14.107732	Coordinate:641	Reads:5	Hits:4	Allocated_reads:1.25	Strand:+
GACTTTGATTACCTCCTGCCGCACGTCC
>Location:NODE_360916_length_1940_cov_14.107732	Coordinate:641	Reads:1	Hits:4	Allocated_reads:0.25	Strand:+
GACTTTGATTACCTCCTGCCGCACGTCCT
>Location:NODE_360916_length_1940_cov_14.107732	Coordinate:642	Reads:1	Hits:4	Allocated_reads:0.25	Strand:+
ACTTTGATTACCTCCTGCCGCACG
>Location:NODE_360916_length_1940_cov_14.107732	Coordinate:642	Reads:2	Hits:4	Allocated_reads:0.5	Strand:+
ACTTTGATTACCTCCTGCCGCACGTCC
>Location:NODE_360916_length_1940_cov_14.107732	Coordinate:643	Reads:1	Hits:4	Allocated_reads:0.25	Strand:+
CTTTGATTACCTCCTGCCGCACGTC
>Location:NODE_360916_length_1940_cov_14.107732	Coordinate:643	Reads:1	Hits:4	Allocated_reads:0.25	Strand:+
CTTTGATTACCTCCTGCCGCACGTCCT
>Location:NODE_360916_length_1940_cov_14.107732	Coordinate:643	Reads:2	Hits:4	Allocated_reads:0.5	Strand:+
CTTTGATTACCTCCTGCCGCACGTCCTGC
>Location:NODE_360916_length_1940_cov_14.107732	Coordinate:643	Reads:1	Hits:4	Allocated_reads:0.25	Strand:+
CTTTGATTACCTCCTGCCGCACGTCCTGCT
>Location:NODE_360916_length_1940_cov_14.107732	Coordinate:644	Reads:1	Hits:4	Allocated_reads:0.25	Strand:+
TTTGATTACCTCCTGCCGCACGTC
>Location:NODE_360916_length_1940_cov_14.107732	Coordinate:644	Reads:1	Hits:4	Allocated_reads:0.25	Strand:+
TTTGATTACCTCCTGCCGCACGTCT
>Location:NODE_360916_length_1940_cov_14.107732	Coordinate:644	Reads:7	Hits:4	Allocated_reads:1.75	Strand:+
TTTGATTACCTCCTGCCGCACGTCCT
>Location:NODE_360916_length_1940_cov_14.107732	Coordinate:644	Reads:12	Hits:4	Allocated_reads:3	Strand:+
TTTGATTACCTCCTGCCGCACGTCCTGC
>Location:NODE_360916_length_1940_cov_14.107732	Coordinate:644	Reads:1	Hits:4	Allocated_reads:0.25	Strand:+
TTTGATTACCTCCTGCCGCACGTCCTGCG
>Location:NODE_360916_length_1940_cov_14.107732	Coordinate:644	Reads:4	Hits:4	Allocated_reads:1	Strand:+
TTTGATTACCTCCTGCCGCACGTCCTGCT
>Location:NODE_360916_length_1940_cov_14.107732	Coordinate:644	Reads:4	Hits:4	Allocated_reads:1	Strand:+
TTTGATTACCTCCTGCCGCACGTCCTGCTT
>Location:NODE_360916_length_1940_cov_14.107732	Coordinate:645	Reads:1	Hits:4	Allocated_reads:0.25	Strand:+
TTGATTACCTCCTGCCGCACGTCCT
>Location:NODE_360916_length_1940_cov_14.107732	Coordinate:645	Reads:1	Hits:4	Allocated_reads:0.25	Strand:+
TTGATTACCTCCTGCCGCACGTCCTGC
>Location:NODE_360916_length_1940_cov_14.107732	Coordinate:645	Reads:1	Hits:4	Allocated_reads:0.25	Strand:+
TTGATTACCTCCTGCCGCACGTCCTGCT
>Location:NODE_360916_length_1940_cov_14.107732	Coordinate:646	Reads:2	Hits:4	Allocated_reads:0.5	Strand:+
TGATTACCTCCTGCCGCACGTCCT
>Location:NODE_360916_length_1940_cov_14.107732	Coordinate:646	Reads:1	Hits:4	Allocated_reads:0.25	Strand:+
TGATTACCTCCTGCCGCACGTCCTG
>Location:NODE_360916_length_1940_cov_14.107732	Coordinate:646	Reads:6	Hits:4	Allocated_reads:1.5	Strand:+
TGATTACCTCCTGCCGCACGTCCTGC
>Location:NODE_360916_length_1940_cov_14.107732	Coordinate:646	Reads:6	Hits:4	Allocated_reads:1.5	Strand:+
TGATTACCTCCTGCCGCACGTCCTGCT
>Location:NODE_360916_length_1940_cov_14.107732	Coordinate:647	Reads:2	Hits:4	Allocated_reads:0.5	Strand:+
GATTACCTCCTGCCGCACGTCCTGC
>Location:NODE_360916_length_1940_cov_14.107732	Coordinate:649	Reads:1	Hits:4	Allocated_reads:0.25	Strand:+
TTACCTCCTGCCGCACGTCCTGCTTGTC
>Location:NODE_360916_length_1940_cov_14.107732	Coordinate:649	Reads:1	Hits:4	Allocated_reads:0.25	Strand:+
TTACCTCCTGCCGCACGTCCTGCTTGTCCC
>Location:NODE_360916_length_1940_cov_14.107732	Coordinate:652	Reads:1	Hits:4	Allocated_reads:0.25	Strand:-
GGGACAAGCAGGACGTGCGGCAGGAAT
>Location:NODE_360916_length_1940_cov_14.107732	Coordinate:654	Reads:1	Hits:4	Allocated_reads:0.25	Strand:-
GGGACAAGCAGGACGTGCGGCAGGA
>Location:NODE_360916_length_1940_cov_14.107732	Coordinate:657	Reads:1	Hits:4	Allocated_reads:0.25	Strand:-
ACCGAGAGGGACAAGCAGGACGTGCGCCA
>Location:NODE_360916_length_1940_cov_14.107732	Coordinate:657	Reads:1	Hits:4	Allocated_reads:0.25	Strand:-
GAGAGGGACAAGCAGGACGTGCGGCA
>Location:NODE_360916_length_1940_cov_14.107732	Coordinate:658	Reads:1	Hits:4	Allocated_reads:0.25	Strand:-
GAGAGGGACAAGCAGGACGTGCGGC
>Location:NODE_360916_length_1940_cov_14.107732	Coordinate:660	Reads:1	Hits:4	Allocated_reads:0.25	Strand:-
GACCGAGAGGGACAAGCAGGACGTGCG
>Location:NODE_360916_length_1940_cov_14.107732	Coordinate:660	Reads:2	Hits:4	Allocated_reads:0.5	Strand:-
TGACCGAGAGGGACAAGCAGGACGTGCG
>Location:NODE_360916_length_1940_cov_14.107732	Coordinate:661	Reads:1	Hits:4	Allocated_reads:0.25	Strand:-
ACCGAGAGGGACAAGCAGGACGTGC
>Location:NODE_360916_length_1940_cov_14.107732	Coordinate:661	Reads:3	Hits:4	Allocated_reads:0.75	Strand:-
CCGAGAGGGACAAGCAGGACGTGC
>Location:NODE_360916_length_1940_cov_14.107732	Coordinate:661	Reads:1	Hits:4	Allocated_reads:0.25	Strand:-
CTGACCGAGAGGGACAAGCAGGACGTGC
>Location:NODE_360916_length_1940_cov_14.107732	Coordinate:661	Reads:2	Hits:4	Allocated_reads:0.5	Strand:-
GACCGAGAGGGACAAGCAGGACGTGC
>Location:NODE_360916_length_1940_cov_14.107732	Coordinate:661	Reads:2	Hits:4	Allocated_reads:0.5	Strand:-
TGACCGAGAGGGACAAGCAGGACGTGC
>Location:NODE_360916_length_1940_cov_14.107732	Coordinate:662	Reads:1	Hits:4	Allocated_reads:0.25	Strand:+
CACGTCCTGCTTGTCCCTCTCGGTC
>Location:NODE_360916_length_1940_cov_14.107732	Coordinate:666	Reads:1	Hits:4	Allocated_reads:0.25	Strand:+
TCCTGCTTGTCCCTCTCGGTCAGACCGTAGAGCT
>Location:NODE_360916_length_1940_cov_14.107732	Coordinate:667	Reads:1	Hits:4	Allocated_reads:0.25	Strand:+
CCTGCTTGTCCCTCTCGGTCAGACCGTA
>Location:NODE_360916_length_1940_cov_14.107732	Coordinate:667	Reads:1	Hits:4	Allocated_reads:0.25	Strand:+
CCTGCTTGTCCCTCTCGGTCAGACCGTAGA
>Location:NODE_360916_length_1940_cov_14.107732	Coordinate:668	Reads:1	Hits:4	Allocated_reads:0.25	Strand:+
CTGCTTGTCCCTCTCGGTCAGACCGTA
>Location:NODE_360916_length_1940_cov_14.107732	Coordinate:669	Reads:1	Hits:4	Allocated_reads:0.25	Strand:+
TGCTTGTCCCTCTCGGTCGGACCGTG
>Location:NODE_360916_length_1940_cov_14.107732	Coordinate:669	Reads:26	Hits:4	Allocated_reads:6.5	Strand:+
TGCTTGTCCCTCTCGGTCAGACCGTAGA
>Location:NODE_360916_length_1940_cov_14.107732	Coordinate:669	Reads:1	Hits:4	Allocated_reads:0.25	Strand:+
TGCTTGTCCCTCTCGGTCAGACCGTAGAGC
>Location:NODE_360916_length_1940_cov_14.107732	Coordinate:669	Reads:1	Hits:4	Allocated_reads:0.25	Strand:+
TGCTTGTCCCTCTCGGTCAGACCGTAGAGCT
>Location:NODE_360916_length_1940_cov_14.107732	Coordinate:670	Reads:1	Hits:4	Allocated_reads:0.25	Strand:-
ACGGTCTGACCGAGAGGGACAAGC
>Location:NODE_360916_length_1940_cov_14.107732	Coordinate:671	Reads:1	Hits:4	Allocated_reads:0.25	Strand:+
CTTGTCCCTCTCGGTCAGACCGTAGAGCT
>Location:NODE_360916_length_1940_cov_14.107732	Coordinate:671	Reads:1	Hits:4	Allocated_reads:0.25	Strand:+
CTTGTCCCTCTCGGTCAGACCGTAGAGCTTC
>Location:NODE_360916_length_1940_cov_14.107732	Coordinate:671	Reads:1	Hits:4	Allocated_reads:0.25	Strand:-
TACGGTCTGACCGAGAGGGACAAG
>Location:NODE_360916_length_1940_cov_14.107732	Coordinate:672	Reads:2	Hits:4	Allocated_reads:0.5	Strand:+
TTGTCCCTCTCGGTCAGACCGTAGA
>Location:NODE_360916_length_1940_cov_14.107732	Coordinate:672	Reads:1	Hits:4	Allocated_reads:0.25	Strand:+
TTGTCCCTCTCGGTCAGACCGTAGAGCT
>Location:NODE_360916_length_1940_cov_14.107732	Coordinate:673	Reads:8	Hits:4	Allocated_reads:2	Strand:+
TGTCCCTCTCGGTCAGACCGTAGA
>Location:NODE_360916_length_1940_cov_14.107732	Coordinate:673	Reads:10	Hits:4	Allocated_reads:2.5	Strand:+
TGTCCCTCTCGGTCAGACCGTAGAGCT
>Location:NODE_360916_length_1940_cov_14.107732	Coordinate:675	Reads:1	Hits:4	Allocated_reads:0.25	Strand:+
TCCCTCTCGGTCAGACCGTAGAGCTTC
>Location:NODE_360916_length_1940_cov_14.107732	Coordinate:677	Reads:1	Hits:4	Allocated_reads:0.25	Strand:-
GAATCTGAAGCTCTACGGTCTGACCGAGTTT
>Location:NODE_360916_length_1940_cov_14.107732	Coordinate:677	Reads:1	Hits:4	Allocated_reads:0.25	Strand:-
TGAAGCTCTACGGTCTGACCGAGAGG
>Location:NODE_360916_length_1940_cov_14.107732	Coordinate:678	Reads:1	Hits:4	Allocated_reads:0.25	Strand:+
CTCTCGGTCAGACCGTAGAGCTTCAGA
>Location:NODE_360916_length_1940_cov_14.107732	Coordinate:678	Reads:1	Hits:4	Allocated_reads:0.25	Strand:-
TGAAGCTCTACGGTCTGACCGAGAG
>Location:NODE_360916_length_1940_cov_14.107732	Coordinate:679	Reads:1	Hits:4	Allocated_reads:0.25	Strand:-
ATCTGAAGCTCTACGGTCTGACCGAGA
>Location:NODE_360916_length_1940_cov_14.107732	Coordinate:679	Reads:1	Hits:4	Allocated_reads:0.25	Strand:-
TGGAATCTGAAGCTCTACGGTCTGACCGAGA
>Location:NODE_360916_length_1940_cov_14.107732	Coordinate:681	Reads:1	Hits:4	Allocated_reads:0.25	Strand:+
TCGGTCAGACCGTAGAGCTTCAGATTCC
>Location:NODE_360916_length_1940_cov_14.107732	Coordinate:682	Reads:1	Hits:4	Allocated_reads:0.25	Strand:-
AATCTGAAGCTCTACGGTCTGACCG
>Location:NODE_360916_length_1940_cov_14.107732	Coordinate:682	Reads:1	Hits:4	Allocated_reads:0.25	Strand:-
ATCTGAAGCTCTACGGTCTGACCG
>Location:NODE_360916_length_1940_cov_14.107732	Coordinate:682	Reads:2	Hits:4	Allocated_reads:0.5	Strand:-
GAATCTGAAGCTCTACGGTCTGACCG
>Location:NODE_360916_length_1940_cov_14.107732	Coordinate:682	Reads:1	Hits:4	Allocated_reads:0.25	Strand:-
GGAATCTGAAGCTCTACGGTCTGACCG
>Location:NODE_360916_length_1940_cov_14.107732	Coordinate:682	Reads:2	Hits:4	Allocated_reads:0.5	Strand:-
TGGAATCTGAAGCTCTACGGTCTGACCG
>Location:NODE_360916_length_1940_cov_14.107732	Coordinate:682	Reads:3	Hits:4	Allocated_reads:0.75	Strand:-
TTGGAATCTGAAGCTCTACGGTCTGACCG
>Location:NODE_360916_length_1940_cov_14.107732	Coordinate:683	Reads:2	Hits:4	Allocated_reads:0.5	Strand:-
TGGAATCTGAAGCTCTACGGTCTGACC
>Location:NODE_360916_length_1940_cov_14.107732	Coordinate:684	Reads:1	Hits:4	Allocated_reads:0.25	Strand:-
CGTTGGAATCTGAAGCTCTACGGTCTGAC
>Location:NODE_360916_length_1940_cov_14.107732	Coordinate:684	Reads:1	Hits:4	Allocated_reads:0.25	Strand:-
GGAATCTGAAGCTCTACGGTCTGAC
>Location:NODE_360916_length_1940_cov_14.107732	Coordinate:684	Reads:1	Hits:4	Allocated_reads:0.25	Strand:-
TGGAATCTGAAGCTCTACGGTCTGAC
>Location:NODE_360916_length_1940_cov_14.107732	Coordinate:685	Reads:5	Hits:4	Allocated_reads:1.25	Strand:+
TCAGACCGTAGAGCTTCAGATTCC
>Location:NODE_360916_length_1940_cov_14.107732	Coordinate:685	Reads:1	Hits:4	Allocated_reads:0.25	Strand:+
TCAGACCGTAGAGCTTCAGATTCCATC
>Location:NODE_360916_length_1940_cov_14.107732	Coordinate:685	Reads:2	Hits:4	Allocated_reads:0.5	Strand:+
TCAGACCGTAGAGCTTCAAATTCCAAC
>Location:NODE_360916_length_1940_cov_14.107732	Coordinate:685	Reads:34	Hits:4	Allocated_reads:8.5	Strand:+
TCAGACCGTAGAGCTTCAGATTCCAAC
>Location:NODE_360916_length_1940_cov_14.107732	Coordinate:685	Reads:1	Hits:4	Allocated_reads:0.25	Strand:+
TCAGACCGTAGAGCTTCAGATTCCAACG
>Location:NODE_360916_length_1940_cov_14.107732	Coordinate:685	Reads:2	Hits:4	Allocated_reads:0.5	Strand:+
TCAGACCGTAGAGCTTCAGATTCCAACGC
>Location:NODE_360916_length_1940_cov_14.107732	Coordinate:685	Reads:7	Hits:4	Allocated_reads:1.75	Strand:+
TCAGACCGTAGAGCTTCAGATTCCAACGCC
>Location:NODE_360916_length_1940_cov_14.107732	Coordinate:686	Reads:3	Hits:4	Allocated_reads:0.75	Strand:+
CAGACCGTAGAGCTTCAGATTCCAAC
>Location:NODE_360916_length_1940_cov_14.107732	Coordinate:686	Reads:1	Hits:4	Allocated_reads:0.25	Strand:+
CAGACCGTAGAGCTTCAGATTCCAACGC
>Location:NODE_360916_length_1940_cov_14.107732	Coordinate:686	Reads:2	Hits:4	Allocated_reads:0.5	Strand:+
CAGACCGTAGAGCTTCAGATTCCAACGCC
>Location:NODE_360916_length_1940_cov_14.107732	Coordinate:686	Reads:4	Hits:4	Allocated_reads:1	Strand:+
CAGACCGTAGAGCTTCAGATTCCAACGCCGT
>Location:NODE_360916_length_1940_cov_14.107732	Coordinate:687	Reads:1	Hits:4	Allocated_reads:0.25	Strand:+
AGACCGTAGAGCTTCAGATTCCTTT
>Location:NODE_360916_length_1940_cov_14.107732	Coordinate:687	Reads:5	Hits:4	Allocated_reads:1.25	Strand:+
AGACCGTAGAGCTTCAGATTCCAAC
>Location:NODE_360916_length_1940_cov_14.107732	Coordinate:687	Reads:2	Hits:4	Allocated_reads:0.5	Strand:+
AGACCGTAGAGCTTCAGATTCCAACGCC
>Location:NODE_360916_length_1940_cov_14.107732	Coordinate:687	Reads:3	Hits:4	Allocated_reads:0.75	Strand:+
AGACCGTAGAGCTTCAGATTCCAACGCCGT
>Location:NODE_360916_length_1940_cov_14.107732	Coordinate:687	Reads:1	Hits:4	Allocated_reads:0.25	Strand:-
CCGTTGGAATCTGAAGCTCTACGGTCT
>Location:NODE_360916_length_1940_cov_14.107732	Coordinate:687	Reads:1	Hits:4	Allocated_reads:0.25	Strand:-
CGTTGGAATCTGAAGCTCTACGGTCG
>Location:NODE_360916_length_1940_cov_14.107732	Coordinate:687	Reads:1	Hits:4	Allocated_reads:0.25	Strand:-
CGTTGGAATCTGAAGCTCTTCGGTCT
>Location:NODE_360916_length_1940_cov_14.107732	Coordinate:687	Reads:3	Hits:4	Allocated_reads:0.75	Strand:-
CGTTGGAATCTGAAGCTCTACGGTCT
>Location:NODE_360916_length_1940_cov_14.107732	Coordinate:687	Reads:1	Hits:4	Allocated_reads:0.25	Strand:-
GTTGGAATCTGAAGCTCTACGGTCT
>Location:NODE_360916_length_1940_cov_14.107732	Coordinate:688	Reads:1	Hits:4	Allocated_reads:0.25	Strand:-
CGTTGGAATCTGAAGCTCTACGGTC
>Location:NODE_360916_length_1940_cov_14.107732	Coordinate:688	Reads:2	Hits:4	Allocated_reads:0.5	Strand:+
GACCGTAGAGCTTCAGATTCCAAC
>Location:NODE_360916_length_1940_cov_14.107732	Coordinate:688	Reads:1	Hits:4	Allocated_reads:0.25	Strand:+
GACCGTAGAGCTTCAGATTCCAACGCC
>Location:NODE_360916_length_1940_cov_14.107732	Coordinate:688	Reads:3	Hits:4	Allocated_reads:0.75	Strand:+
GACCGTAGAGCTTCAGATTCCAACGCCGT
>Location:NODE_360916_length_1940_cov_14.107732	Coordinate:689	Reads:1	Hits:4	Allocated_reads:0.25	Strand:+
ACCGTAGAGCTTCAGATTCCAACG
>Location:NODE_360916_length_1940_cov_14.107732	Coordinate:689	Reads:1	Hits:4	Allocated_reads:0.25	Strand:+
ACCGTAGAGCTTCAGATTCCAACGCC
>Location:NODE_360916_length_1940_cov_14.107732	Coordinate:689	Reads:2	Hits:4	Allocated_reads:0.5	Strand:+
ACCGTAGAGCTTCAGATTCCAACGCCGT
>Location:NODE_360916_length_1940_cov_14.107732	Coordinate:689	Reads:1	Hits:4	Allocated_reads:0.25	Strand:+
ACCGTAGAGCTTCAGATTCCAACGCCGTGAAT
>Location:NODE_360916_length_1940_cov_14.107732	Coordinate:690	Reads:1	Hits:4	Allocated_reads:0.25	Strand:-
ACGCCGTTGGAATCTGAAGCTCTACGG
>Location:NODE_360916_length_1940_cov_14.107732	Coordinate:690	Reads:2	Hits:4	Allocated_reads:0.5	Strand:+
CCGTAGAGCTTCAGATTCCAACGC
>Location:NODE_360916_length_1940_cov_14.107732	Coordinate:690	Reads:2	Hits:4	Allocated_reads:0.5	Strand:+
CCGTAGAGCTTCAGATTCCAACGCC
>Location:NODE_360916_length_1940_cov_14.107732	Coordinate:690	Reads:1	Hits:4	Allocated_reads:0.25	Strand:+
CCGTAGAGCTTCAGATTCCAACGGCGT
>Location:NODE_360916_length_1940_cov_14.107732	Coordinate:690	Reads:4	Hits:4	Allocated_reads:1	Strand:+
CCGTAGAGCTTCAGATTCCAACGCCGT
>Location:NODE_360916_length_1940_cov_14.107732	Coordinate:691	Reads:1	Hits:4	Allocated_reads:0.25	Strand:+
CGTAGAGCTTCAGATTCCAACGCCGT
>Location:NODE_360916_length_1940_cov_14.107732	Coordinate:691	Reads:1	Hits:4	Allocated_reads:0.25	Strand:+
CGTAGAGCTTCAGATTCCAACGCCGTGAATA
>Location:NODE_360916_length_1940_cov_14.107732	Coordinate:692	Reads:3	Hits:4	Allocated_reads:0.75	Strand:+
GTAGAGCTTCAGATTCCAACGCCGT
>Location:NODE_360916_length_1940_cov_14.107732	Coordinate:692	Reads:1	Hits:4	Allocated_reads:0.25	Strand:+
GTAGAGCTTCAGATTCCAACGCCGTGAATT
>Location:NODE_360916_length_1940_cov_14.107732	Coordinate:693	Reads:1	Hits:4	Allocated_reads:0.25	Strand:+
TAGAGCTTCAGATTCCAACGCCGG
>Location:NODE_360916_length_1940_cov_14.107732	Coordinate:693	Reads:2	Hits:4	Allocated_reads:0.5	Strand:+
TAGAGCTTCAGATTCCAACGGCGT
>Location:NODE_360916_length_1940_cov_14.107732	Coordinate:693	Reads:6	Hits:4	Allocated_reads:1.5	Strand:+
TAGAGCTTCAGATTCCAACGCCGT
>Location:NODE_360916_length_1940_cov_14.107732	Coordinate:693	Reads:1	Hits:4	Allocated_reads:0.25	Strand:+
TAGAGCTTCAGATTCCAACGCCGTG
>Location:NODE_360916_length_1940_cov_14.107732	Coordinate:693	Reads:1	Hits:4	Allocated_reads:0.25	Strand:+
TAGAGCTTCAGATTCCAACGCCGTGT
>Location:NODE_360916_length_1940_cov_14.107732	Coordinate:693	Reads:1	Hits:4	Allocated_reads:0.25	Strand:+
TAGAGCTTCAGATTCCAACGCCGTGAA
>Location:NODE_360916_length_1940_cov_14.107732	Coordinate:693	Reads:1	Hits:4	Allocated_reads:0.25	Strand:+
TAGAGCTTCAGATTCCAACGCCGTGAGT
>Location:NODE_360916_length_1940_cov_14.107732	Coordinate:693	Reads:8	Hits:4	Allocated_reads:2	Strand:+
TAGAGCTTCAGATTCCAACGCCGTGAAT
>Location:NODE_360916_length_1940_cov_14.107732	Coordinate:693	Reads:1	Hits:4	Allocated_reads:0.25	Strand:+
TAGAGCTTCAGATTCCAACGCCGTGAATAT
>Location:NODE_360916_length_1940_cov_14.107732	Coordinate:693	Reads:1	Hits:4	Allocated_reads:0.25	Strand:+
TAGAGCTTCAGATTCCAACGCCGTGAATAGC
>Location:NODE_360916_length_1940_cov_14.107732	Coordinate:693	Reads:1	Hits:4	Allocated_reads:0.25	Strand:+
TAGAGCTTCAGATTCCAACGGCGTGAATAGC
>Location:NODE_360916_length_1940_cov_14.107732	Coordinate:694	Reads:1	Hits:4	Allocated_reads:0.25	Strand:+
AGAGCTTCAGATTCCAACGCCGTG
>Location:NODE_360916_length_1940_cov_14.107732	Coordinate:694	Reads:1	Hits:4	Allocated_reads:0.25	Strand:+
AGAGCTTCAGATTCCAACGCCGTGAAT
>Location:NODE_360916_length_1940_cov_14.107732	Coordinate:696	Reads:2	Hits:4	Allocated_reads:0.5	Strand:+
AGCTTCAGATTCCAACGGCGTGAATAGCTC
>Location:NODE_360916_length_1940_cov_14.107732	Coordinate:696	Reads:1	Hits:4	Allocated_reads:0.25	Strand:+
AGCTTCAGATTCCAACGGCGTGAATAGCTCTC
>Location:NODE_360916_length_1940_cov_14.107732	Coordinate:697	Reads:4	Hits:4	Allocated_reads:1	Strand:+
GCTTCAGATTCCAACGGCGTGAATAGCTC
>Location:NODE_360916_length_1940_cov_14.107732	Coordinate:697	Reads:2	Hits:4	Allocated_reads:0.5	Strand:+
GCTTCAGATTCCAACGGCGTGAATAGCTCT
>Location:NODE_360916_length_1940_cov_14.107732	Coordinate:698	Reads:1	Hits:4	Allocated_reads:0.25	Strand:+
CTTCAGATTCCAACGGCGTGAATAGC
>Location:NODE_360916_length_1940_cov_14.107732	Coordinate:698	Reads:1	Hits:4	Allocated_reads:0.25	Strand:+
CTTCAGATTCCAACGGCGTGAATAGCT
>Location:NODE_360916_length_1940_cov_14.107732	Coordinate:698	Reads:1	Hits:4	Allocated_reads:0.25	Strand:+
CTTCAGATTCCAACGGCGTGAATAGCCC
>Location:NODE_360916_length_1940_cov_14.107732	Coordinate:698	Reads:1	Hits:4	Allocated_reads:0.25	Strand:+
CTTCAGATTCCAACGGCGTGAATAGCTC
>Location:NODE_360916_length_1940_cov_14.107732	Coordinate:698	Reads:3	Hits:4	Allocated_reads:0.75	Strand:+
CTTCAGATTCCAACGGCGTGAATAGCTCT
>Location:NODE_360916_length_1940_cov_14.107732	Coordinate:699	Reads:5	Hits:4	Allocated_reads:1.25	Strand:+
TTCAGATTCCAACGGCGTGAATAGC
>Location:NODE_360916_length_1940_cov_14.107732	Coordinate:699	Reads:5	Hits:4	Allocated_reads:1.25	Strand:+
TTCAGATTCCAACGGCGTGAATAGCT
>Location:NODE_360916_length_1940_cov_14.107732	Coordinate:699	Reads:13	Hits:4	Allocated_reads:3.25	Strand:+
TTCAGATTCCAACGGCGTGAATAGCTC
>Location:NODE_360916_length_1940_cov_14.107732	Coordinate:699	Reads:10	Hits:4	Allocated_reads:2.5	Strand:+
TTCAGATTCCAACGGCGTGAATAGCTCT
>Location:NODE_360916_length_1940_cov_14.107732	Coordinate:699	Reads:11	Hits:4	Allocated_reads:2.75	Strand:+
TTCAGATTCCAACGGCGTGAATAGCTCTC
>Location:NODE_360916_length_1940_cov_14.107732	Coordinate:700	Reads:8	Hits:4	Allocated_reads:2	Strand:+
TCAGATTCCAACGGCGTGAATAGC
>Location:NODE_360916_length_1940_cov_14.107732	Coordinate:700	Reads:1	Hits:4	Allocated_reads:0.25	Strand:+
TCAGATTCCAACGGCGTGAATAGCG
>Location:NODE_360916_length_1940_cov_14.107732	Coordinate:700	Reads:6	Hits:4	Allocated_reads:1.5	Strand:+
TCAGATTCCAACGGCGTGAATAGCT
>Location:NODE_360916_length_1940_cov_14.107732	Coordinate:700	Reads:1	Hits:4	Allocated_reads:0.25	Strand:+
TCAGATTCCAACGGCGTGAATAGCTT
>Location:NODE_360916_length_1940_cov_14.107732	Coordinate:700	Reads:25	Hits:4	Allocated_reads:6.25	Strand:+
TCAGATTCCAACGGCGTGAATAGCTC
>Location:NODE_360916_length_1940_cov_14.107732	Coordinate:700	Reads:14	Hits:4	Allocated_reads:3.5	Strand:+
TCAGATTCCAACGGCGTGAATAGCTCT
>Location:NODE_360916_length_1940_cov_14.107732	Coordinate:700	Reads:23	Hits:4	Allocated_reads:5.75	Strand:+
TCAGATTCCAACGGCGTGAATAGCTCTC
>Location:NODE_360916_length_1940_cov_14.107732	Coordinate:700	Reads:1	Hits:4	Allocated_reads:0.25	Strand:+
TCAGATTCCAACGGCGTGAATAGCCCTCC
>Location:NODE_360916_length_1940_cov_14.107732	Coordinate:700	Reads:2	Hits:4	Allocated_reads:0.5	Strand:+
TCAGATTCCAACGGCGTGAATAGCTCTCT
>Location:NODE_360916_length_1940_cov_14.107732	Coordinate:700	Reads:4	Hits:4	Allocated_reads:1	Strand:+
TCAGATTCCAACGGCGTGAATAGCTCTCC
>Location:NODE_360916_length_1940_cov_14.107732	Coordinate:700	Reads:1	Hits:4	Allocated_reads:0.25	Strand:+
TCAGATTCCAACGGCGTGAATAGCTCTCCT
>Location:NODE_360916_length_1940_cov_14.107732	Coordinate:700	Reads:2	Hits:4	Allocated_reads:0.5	Strand:+
TCAGATTCCAACGGCGTGAATAGCTCTCCA
>Location:NODE_360916_length_1940_cov_14.107732	Coordinate:700	Reads:1	Hits:4	Allocated_reads:0.25	Strand:+
TCAGATTCCAACGGCGTGAATAGCTCTCCAT
>Location:NODE_360916_length_1940_cov_14.107732	Coordinate:700	Reads:1	Hits:4	Allocated_reads:0.25	Strand:+
TCAGATTCCAACGGCGTGAATAGCTCTCCAGG
>Location:NODE_360916_length_1940_cov_14.107732	Coordinate:701	Reads:1	Hits:4	Allocated_reads:0.25	Strand:+
CAGATTCCAACGGCGTGAATAGCTC
>Location:NODE_360916_length_1940_cov_14.107732	Coordinate:701	Reads:2	Hits:4	Allocated_reads:0.5	Strand:+
CAGATTCCAACGGCGTGAATAGCTCT
>Location:NODE_360916_length_1940_cov_14.107732	Coordinate:701	Reads:2	Hits:4	Allocated_reads:0.5	Strand:+
CAGATTCCAACGGCGTGAATAGCTCTC
>Location:NODE_360916_length_1940_cov_14.107732	Coordinate:701	Reads:1	Hits:4	Allocated_reads:0.25	Strand:+
CAGATTCCAACGGCGTGAATAGCTCTCCA
>Location:NODE_360916_length_1940_cov_14.107732	Coordinate:701	Reads:1	Hits:4	Allocated_reads:0.25	Strand:+
CAGATTCCAACGGCGTGAATAGCTCTCCAGG
>Location:NODE_360916_length_1940_cov_14.107732	Coordinate:702	Reads:2	Hits:4	Allocated_reads:0.5	Strand:+
AGATTCCAACGGCGTGAATAGCTCT
>Location:NODE_360916_length_1940_cov_14.107732	Coordinate:702	Reads:3	Hits:4	Allocated_reads:0.75	Strand:+
AGATTCCAACGGCGTGAATAGCTCTC
>Location:NODE_360916_length_1940_cov_14.107732	Coordinate:703	Reads:1	Hits:4	Allocated_reads:0.25	Strand:+
GATTCCAACGGCGTGAATAGCTCT
>Location:NODE_360916_length_1940_cov_14.107732	Coordinate:703	Reads:10	Hits:4	Allocated_reads:2.5	Strand:+
GATTCCAACGGCGTGAATAGCTCTC
>Location:NODE_360916_length_1940_cov_14.107732	Coordinate:703	Reads:2	Hits:4	Allocated_reads:0.5	Strand:+
GATTCCAACGGCGTGAATAGCTCTCCAT
>Location:NODE_360916_length_1940_cov_14.107732	Coordinate:703	Reads:1	Hits:4	Allocated_reads:0.25	Strand:+
GATTCCAACGGCGTGAATAGCTCTACAGG
>Location:NODE_360916_length_1940_cov_14.107732	Coordinate:703	Reads:3	Hits:4	Allocated_reads:0.75	Strand:+
GATTCCAACGGCGTGAATAGCTCTCCAGG
>Location:NODE_360916_length_1940_cov_14.107732	Coordinate:703	Reads:1	Hits:4	Allocated_reads:0.25	Strand:+
GATTCCAACGGCGTGAATAGCTCTCCAGGT
>Location:NODE_360916_length_1940_cov_14.107732	Coordinate:704	Reads:2	Hits:4	Allocated_reads:0.5	Strand:+
ATTCCAACGGCGTGAATAGCTCTCCAGGT
>Location:NODE_360916_length_1940_cov_14.107732	Coordinate:705	Reads:1	Hits:4	Allocated_reads:0.25	Strand:-
CACCTGGAGAGCTATTCACGCCGTTGGAA
>Location:NODE_360916_length_1940_cov_14.107732	Coordinate:705	Reads:1	Hits:4	Allocated_reads:0.25	Strand:-
CTGGAGAGCTATTCACGCCGTTGGAA
>Location:NODE_360916_length_1940_cov_14.107732	Coordinate:705	Reads:2	Hits:4	Allocated_reads:0.5	Strand:+
TTCCAACGGCGTGAATAGCTCTCC
>Location:NODE_360916_length_1940_cov_14.107732	Coordinate:705	Reads:1	Hits:4	Allocated_reads:0.25	Strand:+
TTCCAACGGCGTGAATAGCTCTCCA
>Location:NODE_360916_length_1940_cov_14.107732	Coordinate:705	Reads:1	Hits:4	Allocated_reads:0.25	Strand:+
TTCCAACGGCGTGAATAGCTCTCCT
>Location:NODE_360916_length_1940_cov_14.107732	Coordinate:705	Reads:1	Hits:4	Allocated_reads:0.25	Strand:+
TTCCAACGGCGTGAATAGCTCTCCAG
>Location:NODE_360916_length_1940_cov_14.107732	Coordinate:705	Reads:1	Hits:4	Allocated_reads:0.25	Strand:+
TTCCAACGGCGTGAATAGCTCTCCAT
>Location:NODE_360916_length_1940_cov_14.107732	Coordinate:705	Reads:2	Hits:4	Allocated_reads:0.5	Strand:+
TTCCAACGGCGTGAATAGCTCTCCAGT
>Location:NODE_360916_length_1940_cov_14.107732	Coordinate:705	Reads:1	Hits:4	Allocated_reads:0.25	Strand:+
TTCCAACGGCGTGAATAGCTCTCCAGGG
>Location:NODE_360916_length_1940_cov_14.107732	Coordinate:705	Reads:37	Hits:4	Allocated_reads:9.25	Strand:+
TTCCAACGGCGTGAATAGCTCTCCAGGT
>Location:NODE_360916_length_1940_cov_14.107732	Coordinate:705	Reads:4	Hits:4	Allocated_reads:1	Strand:+
TTCCAACGGCGTGAATAGCTCTCCAGGTGT
>Location:NODE_360916_length_1940_cov_14.107732	Coordinate:705	Reads:1	Hits:4	Allocated_reads:0.25	Strand:+
TTCCAACGGCGTGAATAGCTCTCCAGGTGAGAGA
>Location:NODE_360916_length_1940_cov_14.107732	Coordinate:706	Reads:1	Hits:4	Allocated_reads:0.25	Strand:+
TCCAACGGCGTGAATAGCTCTCCA
>Location:NODE_360916_length_1940_cov_14.107732	Coordinate:706	Reads:1	Hits:4	Allocated_reads:0.25	Strand:+
TCCAACGGCGTGAATAGCTCTCCAGG
>Location:NODE_360916_length_1940_cov_14.107732	Coordinate:706	Reads:3	Hits:4	Allocated_reads:0.75	Strand:+
TCCAACGGCGTGAATAGCTCTCCAGGT
>Location:NODE_360916_length_1940_cov_14.107732	Coordinate:707	Reads:1	Hits:4	Allocated_reads:0.25	Strand:+
CCAACGGCGTGAATAGCTCTCCAGGT
>Location:NODE_360916_length_1940_cov_14.107732	Coordinate:708	Reads:1	Hits:4	Allocated_reads:0.25	Strand:+
CAACGGCGTGAATAGCTCTCCAGGTGAGA
>Location:NODE_360916_length_1940_cov_14.107732	Coordinate:709	Reads:1	Hits:4	Allocated_reads:0.25	Strand:+
AACGGCGTGAATAGCTCTCCAGGT
>Location:NODE_360916_length_1940_cov_14.107732	Coordinate:709	Reads:1	Hits:4	Allocated_reads:0.25	Strand:-
CACCTGGAGAGCTATTCACGGCGTT
>Location:NODE_360916_length_1940_cov_14.107732	Coordinate:709	Reads:1	Hits:4	Allocated_reads:0.25	Strand:-
CTCACCTGGAGAGCTATTCACGGCGTT
>Location:NODE_360916_length_1940_cov_14.107732	Coordinate:710	Reads:1	Hits:4	Allocated_reads:0.25	Strand:+
ACGGCGTGAATAGCTCTCCAGGTGAGAGA
>Location:NODE_360916_length_1940_cov_14.107732	Coordinate:712	Reads:2	Hits:4	Allocated_reads:0.5	Strand:-
CTCACCTGGAGAGCTATTCACGGC
>Location:NODE_360916_length_1940_cov_14.107732	Coordinate:716	Reads:1	Hits:5	Allocated_reads:0.2	Strand:+
TGAATAGCTCTCCAGGTGAGAGATGCGC
>Location:NODE_360916_length_1940_cov_14.107732	Coordinate:719	Reads:1	Hits:5	Allocated_reads:0.2	Strand:+
ATAGCTCTCCAGGTGAGAGATGCGCT
>Location:NODE_360916_length_1940_cov_14.107732	Coordinate:721	Reads:1	Hits:5	Allocated_reads:0.2	Strand:-
GAAAAGCGCATCTCTCACCTGGAGAGCT
>Location:NODE_360916_length_1940_cov_14.107732	Coordinate:722	Reads:1	Hits:5	Allocated_reads:0.2	Strand:-
GAAAAGCGCATCTCTCACCTGGAGAGC
>Location:NODE_360916_length_1940_cov_14.107732	Coordinate:726	Reads:1	Hits:5	Allocated_reads:0.2	Strand:-
AGGAAAAGCGCATCTCTCACCTGGA
>Location:NODE_360916_length_1940_cov_14.107732	Coordinate:730	Reads:5	Hits:5	Allocated_reads:1	Strand:-
AGCACAGGAAAAGCGCATCTCTCACC
>Location:NODE_360916_length_1940_cov_14.107732	Coordinate:730	Reads:2	Hits:5	Allocated_reads:0.4	Strand:-
CACAGGAAAAGCGCATCTCTCACC
>Location:NODE_360916_length_1940_cov_14.107732	Coordinate:730	Reads:1	Hits:5	Allocated_reads:0.2	Strand:-
GCACAGGAAAAGCGCATCTCTCACC
>Location:NODE_360916_length_1940_cov_14.107732	Coordinate:730	Reads:1	Hits:5	Allocated_reads:0.2	Strand:+
GGTGAGAGATGCGCTTTTCCTGTGC
>Location:NODE_360916_length_1940_cov_14.107732	Coordinate:731	Reads:1	Hits:5	Allocated_reads:0.2	Strand:-
AGCACAGGAAAAGCGCATCTCTCAC
>Location:NODE_360916_length_1940_cov_14.107732	Coordinate:731	Reads:2	Hits:5	Allocated_reads:0.4	Strand:-
GCACAGGAAAAGCGCATCTCTCAC
>Location:NODE_360916_length_1940_cov_14.107732	Coordinate:732	Reads:1	Hits:5	Allocated_reads:0.2	Strand:+
TGAGAGATGCGCTTTTCCTGTGCTTCAGC
>Location:NODE_360916_length_1940_cov_14.107732	Coordinate:738	Reads:1	Hits:4	Allocated_reads:0.25	Strand:+
ATGCGCTTTTCCTGTGCTTCAGCGATTGC
>Location:NODE_360916_length_1940_cov_14.107732	Coordinate:739	Reads:1	Hits:4	Allocated_reads:0.25	Strand:+
TGCGCTTTTCCTGTGCTTCAGCGATT
>Location:NODE_360916_length_1940_cov_14.107732	Coordinate:739	Reads:1	Hits:4	Allocated_reads:0.25	Strand:+
TGCGCTTTTCCTGTGCTTCAGCGATTGCT
>Location:NODE_360916_length_1940_cov_14.107732	Coordinate:745	Reads:1	Hits:4	Allocated_reads:0.25	Strand:-
TATAAAGCAATCGCTGAAGCACAGGAAA
>Location:NODE_360916_length_1940_cov_14.107732	Coordinate:745	Reads:1	Hits:4	Allocated_reads:0.25	Strand:+
TTTCCTGTGCTTCAGCGATTGCTTT
>Location:NODE_360916_length_1940_cov_14.107732	Coordinate:746	Reads:3	Hits:4	Allocated_reads:0.75	Strand:+
TTCCTGTGCTTCAGCGATTGCTTTATA
>Location:NODE_360916_length_1940_cov_14.107732	Coordinate:746	Reads:1	Hits:4	Allocated_reads:0.25	Strand:+
TTCCTGTGCTTCAGCGATTGCTTTATATT
>Location:NODE_360916_length_1940_cov_14.107732	Coordinate:747	Reads:1	Hits:4	Allocated_reads:0.25	Strand:-
TATAAAGCAATCGCTGAAGCACAGGA
>Location:NODE_360916_length_1940_cov_14.107732	Coordinate:754	Reads:1	Hits:4	Allocated_reads:0.25	Strand:+
CTTCAGCGATTGCTTTATATTTTTCGAGC
>Location:NODE_360916_length_1940_cov_14.107732	Coordinate:755	Reads:1	Hits:4	Allocated_reads:0.25	Strand:-
AGCTCGAAAAATATAAAGCAATCGCTGAA
>Location:NODE_360916_length_1940_cov_14.107732	Coordinate:755	Reads:1	Hits:4	Allocated_reads:0.25	Strand:-
GCTCGAAAAATATAAAGCAATCGCTGAA
>Location:NODE_360916_length_1940_cov_14.107732	Coordinate:755	Reads:1	Hits:4	Allocated_reads:0.25	Strand:-
TCGAAAAATATAAAGCAATCGCTGAA
>Location:NODE_360916_length_1940_cov_14.107732	Coordinate:755	Reads:2	Hits:4	Allocated_reads:0.5	Strand:+
TTCAGCGATTGCTTTATATTTTTCGAGCT
>Location:NODE_360916_length_1940_cov_14.107732	Coordinate:756	Reads:1	Hits:4	Allocated_reads:0.25	Strand:+
TCAGCGATTGCTTTATATTTTTCGAGC
>Location:NODE_360916_length_1940_cov_14.107732	Coordinate:756	Reads:3	Hits:4	Allocated_reads:0.75	Strand:+
TCAGCGATTGCTTTATATTTTTCGAGCT
>Location:NODE_360916_length_1940_cov_14.107732	Coordinate:760	Reads:2	Hits:4	Allocated_reads:0.5	Strand:+
CGATTGCTTTATATTTTTCGAGCTGTGCCT
>Location:NODE_360916_length_1940_cov_14.107732	Coordinate:761	Reads:5	Hits:4	Allocated_reads:1.25	Strand:+
GATTGCTTTATATTTTTCGAGCTGTGCC
>Location:NODE_360916_length_1940_cov_14.107732	Coordinate:761	Reads:1	Hits:4	Allocated_reads:0.25	Strand:+
GATTGCTTTATATTTTTCGAGCTGTGCCA
>Location:NODE_360916_length_1940_cov_14.107732	Coordinate:761	Reads:3	Hits:4	Allocated_reads:0.75	Strand:+
GATTGCTTTATATTTTTCGAGCTGTGCCG
>Location:NODE_360916_length_1940_cov_14.107732	Coordinate:761	Reads:81	Hits:4	Allocated_reads:20.25	Strand:+
GATTGCTTTATATTTTTCGAGCTGTGCCT
>Location:NODE_360916_length_1940_cov_14.107732	Coordinate:762	Reads:1	Hits:4	Allocated_reads:0.25	Strand:+
ATTGCTTTATATTTTTCGAGCTGTGCC
>Location:NODE_360916_length_1940_cov_14.107732	Coordinate:762	Reads:13	Hits:4	Allocated_reads:3.25	Strand:+
ATTGCTTTATATTTTTCGAGCTGTGCCT
>Location:NODE_360916_length_1940_cov_14.107732	Coordinate:762	Reads:2	Hits:4	Allocated_reads:0.5	Strand:+
ATTGCTTTATATTTTTCGAGCTGTGCCG
>Location:NODE_360916_length_1940_cov_14.107732	Coordinate:762	Reads:1	Hits:4	Allocated_reads:0.25	Strand:-
GAGGCACAGCTCGAAAAATATAAAGCAAT
>Location:NODE_360916_length_1940_cov_14.107732	Coordinate:762	Reads:1	Hits:4	Allocated_reads:0.25	Strand:-
GGCACAGCTCGAAAAATATAAAGCAAT
>Location:NODE_360916_length_1940_cov_14.107732	Coordinate:763	Reads:2	Hits:4	Allocated_reads:0.5	Strand:+
TTGCTTTATATTTTTCGAGCTGTGC
>Location:NODE_360916_length_1940_cov_14.107732	Coordinate:763	Reads:1	Hits:4	Allocated_reads:0.25	Strand:+
TTGCTTTATATTTTTCGAGCTGTACC
>Location:NODE_360916_length_1940_cov_14.107732	Coordinate:763	Reads:124	Hits:4	Allocated_reads:31	Strand:+
TTGCTTTATATTTTTCGAGCTGTGCC
>Location:NODE_360916_length_1940_cov_14.107732	Coordinate:763	Reads:1	Hits:4	Allocated_reads:0.25	Strand:+
TTGCTTTATATTTTTCGAGCTGTGTCT
>Location:NODE_360916_length_1940_cov_14.107732	Coordinate:763	Reads:13	Hits:4	Allocated_reads:3.25	Strand:+
TTGCTTTATATTTTTCGAGCTGTGCCA
>Location:NODE_360916_length_1940_cov_14.107732	Coordinate:763	Reads:1572	Hits:4	Allocated_reads:393	Strand:+
TTGCTTTATATTTTTCGAGCTGTGCCT
>Location:NODE_360916_length_1940_cov_14.107732	Coordinate:763	Reads:2	Hits:4	Allocated_reads:0.5	Strand:+
TTGCTTTATATTTTTCGAGCTGTGACT
>Location:NODE_360916_length_1940_cov_14.107732	Coordinate:763	Reads:3	Hits:4	Allocated_reads:0.75	Strand:+
TTGCTTTATATTTTTCGAGCTGTGCCC
>Location:NODE_360916_length_1940_cov_14.107732	Coordinate:763	Reads:3	Hits:4	Allocated_reads:0.75	Strand:+
TTGCTTTATATTTTTCGAGCTGTTCCT
>Location:NODE_360916_length_1940_cov_14.107732	Coordinate:763	Reads:4	Hits:4	Allocated_reads:1	Strand:+
TTGCTTTATATTTTTCGAGCTGTACCT
>Location:NODE_360916_length_1940_cov_14.107732	Coordinate:763	Reads:74	Hits:4	Allocated_reads:18.5	Strand:+
TTGCTTTATATTTTTCGAGCTGTGCCG
>Location:NODE_360916_length_1940_cov_14.107732	Coordinate:763	Reads:7	Hits:4	Allocated_reads:1.75	Strand:+
TTGCTTTATATTTTTCGAGCTGTGCCTC
>Location:NODE_360916_length_1940_cov_14.107732	Coordinate:763	Reads:3	Hits:4	Allocated_reads:0.75	Strand:+
TTGCTTTATATTTTTCGAGCTGTGCCTCA
>Location:NODE_360916_length_1940_cov_14.107732	Coordinate:763	Reads:4	Hits:4	Allocated_reads:1	Strand:+
TTGCTTTATATTTTTCGAGCTGTGCCTCAA
>Location:NODE_360916_length_1940_cov_14.107732	Coordinate:763	Reads:1	Hits:4	Allocated_reads:0.25	Strand:+
TTGCTTTATATTTTTCGAGCTGTGCCTCAAA
>Location:NODE_360916_length_1940_cov_14.107732	Coordinate:763	Reads:1	Hits:4	Allocated_reads:0.25	Strand:+
TTGCTTTATATTTTTCGAGCTGTGCCTCAGA
>Location:NODE_360916_length_1940_cov_14.107732	Coordinate:763	Reads:1	Hits:4	Allocated_reads:0.25	Strand:+
TTGCTTTATATTTTTCGAGCTGTGCCTCAACA
>Location:NODE_360916_length_1940_cov_14.107732	Coordinate:763	Reads:2	Hits:4	Allocated_reads:0.5	Strand:+
TTGCTTTATATTTTTCGAGCTGTGCCTCAACACT
>Location:NODE_360916_length_1940_cov_14.107732	Coordinate:764	Reads:2	Hits:4	Allocated_reads:0.5	Strand:+
TGCTTTATATTTTTCGAGCTGTGCCG
>Location:NODE_360916_length_1940_cov_14.107732	Coordinate:764	Reads:6	Hits:4	Allocated_reads:1.5	Strand:+
TGCTTTATATTTTTCGAGCTGTGCCT
>Location:NODE_360916_length_1940_cov_14.107732	Coordinate:764	Reads:1	Hits:4	Allocated_reads:0.25	Strand:+
TGCTTTATATTTTTCGAGCTGTGCCTC
>Location:NODE_360916_length_1940_cov_14.107732	Coordinate:764	Reads:2	Hits:4	Allocated_reads:0.5	Strand:+
TGCTTTATATTTTTCGAGCTGTGCCTCAA
>Location:NODE_360916_length_1940_cov_14.107732	Coordinate:765	Reads:2	Hits:4	Allocated_reads:0.5	Strand:+
GCTTTATATTTTTCGAGCTGTGCC
>Location:NODE_360916_length_1940_cov_14.107732	Coordinate:765	Reads:4	Hits:4	Allocated_reads:1	Strand:+
GCTTTATATTTTTCGAGCTGTGCCT
>Location:NODE_360916_length_1940_cov_14.107732	Coordinate:765	Reads:5	Hits:4	Allocated_reads:1.25	Strand:-
TGAGGCACAGCTCGAAAAATATAAAGC
>Location:NODE_360916_length_1940_cov_14.107732	Coordinate:765	Reads:5	Hits:4	Allocated_reads:1.25	Strand:-
TTGAGGCACAGCTCGAAAAATATAAAGC
>Location:NODE_360916_length_1940_cov_14.107732	Coordinate:766	Reads:1	Hits:4	Allocated_reads:0.25	Strand:+
CTTTATATTTTTCGAGCTGTGCCT
>Location:NODE_360916_length_1940_cov_14.107732	Coordinate:766	Reads:1	Hits:4	Allocated_reads:0.25	Strand:+
CTTTATATTTTTCGAGCTGTGCCTCA
>Location:NODE_360916_length_1940_cov_14.107732	Coordinate:766	Reads:1	Hits:4	Allocated_reads:0.25	Strand:-
TGAGGCACAGCTCGAAAAATATAAAG
>Location:NODE_360916_length_1940_cov_14.107732	Coordinate:767	Reads:1	Hits:4	Allocated_reads:0.25	Strand:+
TTTATATTTTTCGAGCTGTGCCTCAACACT
>Location:NODE_360916_length_1940_cov_14.107732	Coordinate:768	Reads:1	Hits:4	Allocated_reads:0.25	Strand:+
TTATATTTTTCGAGCTGTGCCTCAACACT
>Location:NODE_360916_length_1940_cov_14.107732	Coordinate:769	Reads:1	Hits:4	Allocated_reads:0.25	Strand:+
TATATTTTTCGAGCTGTGCCTCAAC
>Location:NODE_360916_length_1940_cov_14.107732	Coordinate:769	Reads:1	Hits:4	Allocated_reads:0.25	Strand:+
TATATTTTTCGAGCTGTGCCTCAACAC
>Location:NODE_360916_length_1940_cov_14.107732	Coordinate:769	Reads:12	Hits:4	Allocated_reads:3	Strand:+
TATATTTTTCGAGCTGTGCCTCAACACT
>Location:NODE_360916_length_1940_cov_14.107732	Coordinate:771	Reads:18	Hits:4	Allocated_reads:4.5	Strand:+
TATTTTTCGAGCTGTGCCTCAACACT
>Location:NODE_360916_length_1940_cov_14.107732	Coordinate:771	Reads:1	Hits:4	Allocated_reads:0.25	Strand:+
TATTTTTCGAGCTGTGCCTCAACACTGACA
>Location:NODE_360916_length_1940_cov_14.107732	Coordinate:773	Reads:4	Hits:4	Allocated_reads:1	Strand:+
TTTTTCGAGCTGTGCCTCAACACT
>Location:NODE_360916_length_1940_cov_14.107732	Coordinate:773	Reads:1	Hits:4	Allocated_reads:0.25	Strand:+
TTTTTCGAGCTGTGCCTCAACACTGACA
>Location:NODE_360916_length_1940_cov_14.107732	Coordinate:775	Reads:1	Hits:4	Allocated_reads:0.25	Strand:-
TCAGTGTTGAGGCACAGCTCGAAA
>Location:NODE_360916_length_1940_cov_14.107732	Coordinate:775	Reads:1	Hits:4	Allocated_reads:0.25	Strand:-
TGTCAGTGTTGAGGCACAGCTCGAAA
>Location:NODE_360916_length_1940_cov_14.107732	Coordinate:775	Reads:1	Hits:4	Allocated_reads:0.25	Strand:-
TTGTCAGTGTTGAGGCACAGCTCGAAA
>Location:NODE_360916_length_1940_cov_14.107732	Coordinate:775	Reads:1	Hits:4	Allocated_reads:0.25	Strand:+
TTTCGAGCTGTGCCTCAACACTGACA
>Location:NODE_360916_length_1940_cov_14.107732	Coordinate:776	Reads:1	Hits:4	Allocated_reads:0.25	Strand:+
TTCGAGCTGTGCCTCAACACTGACA
>Location:NODE_360916_length_1940_cov_14.107732	Coordinate:780	Reads:3	Hits:4	Allocated_reads:0.75	Strand:-
AGAGTTGTCAGTGTTGAGGCACAGCT
>Location:NODE_360916_length_1940_cov_14.107732	Coordinate:781	Reads:1	Hits:4	Allocated_reads:0.25	Strand:-
GCAGAGTTGTCAGTGTTGAGGCACAGC
>Location:NODE_360916_length_1940_cov_14.107732	Coordinate:783	Reads:1	Hits:4	Allocated_reads:0.25	Strand:+
TGTGCCTCAACACTGACAACTCTGCT
>Location:NODE_360916_length_1940_cov_14.107732	Coordinate:783	Reads:1	Hits:4	Allocated_reads:0.25	Strand:+
TGTGCCTCAACACTGACAACTCTGCTCT
>Location:NODE_360916_length_1940_cov_14.107732	Coordinate:784	Reads:1	Hits:4	Allocated_reads:0.25	Strand:-
AGAGCAGAGTTGTCAGTGTTGAGGCAC
>Location:NODE_360916_length_1940_cov_14.107732	Coordinate:784	Reads:4	Hits:4	Allocated_reads:1	Strand:-
GCAGAGTTGTCAGTGTTGAGGCAC
>Location:NODE_360916_length_1940_cov_14.107732	Coordinate:785	Reads:1	Hits:4	Allocated_reads:0.25	Strand:+
TGCCTCAACACTGACAACTCTGCTCT
>Location:NODE_360916_length_1940_cov_14.107732	Coordinate:785	Reads:2	Hits:4	Allocated_reads:0.5	Strand:+
TGCCTCAACACTGACAACTCTGCTCTT
>Location:NODE_360916_length_1940_cov_14.107732	Coordinate:786	Reads:1	Hits:4	Allocated_reads:0.25	Strand:+
GCCTCAACACTGACAACTCTGCTC
>Location:NODE_360916_length_1940_cov_14.107732	Coordinate:786	Reads:1	Hits:4	Allocated_reads:0.25	Strand:+
GCCTCAACACTGACAACTCTGCTCTT
>Location:NODE_360916_length_1940_cov_14.107732	Coordinate:789	Reads:2	Hits:4	Allocated_reads:0.5	Strand:+
TCAACACTGACAACTCTGCTCTTCA
>Location:NODE_360916_length_1940_cov_14.107732	Coordinate:789	Reads:1	Hits:4	Allocated_reads:0.25	Strand:+
TCAACACTGACAACTCTGCTCTTAATA
>Location:NODE_360916_length_1940_cov_14.107732	Coordinate:789	Reads:7	Hits:4	Allocated_reads:1.75	Strand:+
TCAACACTGACAACTCTGCTCTTCATA
>Location:NODE_360916_length_1940_cov_14.107732	Coordinate:790	Reads:1	Hits:4	Allocated_reads:0.25	Strand:+
CAACACTGACAACTCTGCTCTTCATA
>Location:NODE_360916_length_1940_cov_14.107732	Coordinate:790	Reads:1	Hits:4	Allocated_reads:0.25	Strand:+
CAACACTGACAACTCTGCTCTTCATATC
>Location:NODE_360916_length_1940_cov_14.107732	Coordinate:791	Reads:1	Hits:4	Allocated_reads:0.25	Strand:+
AACACTGACAACTCTGCTCTTCAT
>Location:NODE_360916_length_1940_cov_14.107732	Coordinate:791	Reads:4	Hits:4	Allocated_reads:1	Strand:+
AACACTGACAACTCTGCTCTTCATA
>Location:NODE_360916_length_1940_cov_14.107732	Coordinate:791	Reads:7	Hits:4	Allocated_reads:1.75	Strand:+
AACACTGACAACTCTGCTCTTCATATCATT
>Location:NODE_360916_length_1940_cov_14.107732	Coordinate:792	Reads:1	Hits:4	Allocated_reads:0.25	Strand:+
ACACTGACAACTCTGCTCTTCATATC
>Location:NODE_360916_length_1940_cov_14.107732	Coordinate:792	Reads:1	Hits:4	Allocated_reads:0.25	Strand:+
ACACTGACAACTCTGCTCTTCATATCA
>Location:NODE_360916_length_1940_cov_14.107732	Coordinate:792	Reads:6	Hits:4	Allocated_reads:1.5	Strand:+
ACACTGACAACTCTGCTCTTCATATCATT
>Location:NODE_360916_length_1940_cov_14.107732	Coordinate:792	Reads:2	Hits:4	Allocated_reads:0.5	Strand:+
ACACTGACAACTCTGCTCTTCATATCATTT
>Location:NODE_360916_length_1940_cov_14.107732	Coordinate:793	Reads:6	Hits:4	Allocated_reads:1.5	Strand:+
CACTGACAACTCTGCTCTTCATATCATT
>Location:NODE_360916_length_1940_cov_14.107732	Coordinate:793	Reads:3	Hits:4	Allocated_reads:0.75	Strand:+
CACTGACAACTCTGCTCTTCATATCATTT
>Location:NODE_360916_length_1940_cov_14.107732	Coordinate:795	Reads:1	Hits:4	Allocated_reads:0.25	Strand:+
CTGACAACTCTGCTCTTCATATCATT
>Location:NODE_360916_length_1940_cov_14.107732	Coordinate:795	Reads:4	Hits:4	Allocated_reads:1	Strand:+
CTGACAACTCTGCTCTTCATATCATTT
>Location:NODE_360916_length_1940_cov_14.107732	Coordinate:795	Reads:1	Hits:4	Allocated_reads:0.25	Strand:+
CTGACAACTCTGCTCTTCATATCATTTAACT
>Location:NODE_360916_length_1940_cov_14.107732	Coordinate:795	Reads:1	Hits:4	Allocated_reads:0.25	Strand:-
TTAAATGATATGAAGAGCAGAGTTGTCAG
>Location:NODE_360916_length_1940_cov_14.107732	Coordinate:796	Reads:4	Hits:4	Allocated_reads:1	Strand:+
TGACAACTCTGCTCTTCATATCATT
>Location:NODE_360916_length_1940_cov_14.107732	Coordinate:796	Reads:22	Hits:4	Allocated_reads:5.5	Strand:+
TGACAACTCTGCTCTTCATATCATTT
>Location:NODE_360916_length_1940_cov_14.107732	Coordinate:796	Reads:3	Hits:4	Allocated_reads:0.75	Strand:+
TGACAACTCTGCTCTTCATATCATTTAAC
>Location:NODE_360916_length_1940_cov_14.107732	Coordinate:796	Reads:10	Hits:4	Allocated_reads:2.5	Strand:+
TGACAACTCTGCTCTTCATATCATTTAACT
>Location:NODE_360916_length_1940_cov_14.107732	Coordinate:796	Reads:1	Hits:4	Allocated_reads:0.25	Strand:+
TGACAACTCTGCTCTTCATATCATTTAACTT
>Location:NODE_360916_length_1940_cov_14.107732	Coordinate:796	Reads:1	Hits:4	Allocated_reads:0.25	Strand:-
TTAAATGATATGAAGAGCAGAGTTGTCT
>Location:NODE_360916_length_1940_cov_14.107732	Coordinate:796	Reads:1	Hits:4	Allocated_reads:0.25	Strand:-
TTAAATGATATGAAGAGCAGAGTTGTTT
>Location:NODE_360916_length_1940_cov_14.107732	Coordinate:797	Reads:2	Hits:4	Allocated_reads:0.5	Strand:-
AATGATATGAAGAGCAGAGTTGTC
>Location:NODE_360916_length_1940_cov_14.107732	Coordinate:797	Reads:2	Hits:4	Allocated_reads:0.5	Strand:+
GACAACTCTGCTCTTCATATCATTTAAC
>Location:NODE_360916_length_1940_cov_14.107732	Coordinate:797	Reads:2	Hits:4	Allocated_reads:0.5	Strand:+
GACAACTCTGCTCTTCATATCATTTAACT
>Location:NODE_360916_length_1940_cov_14.107732	Coordinate:797	Reads:2	Hits:4	Allocated_reads:0.5	Strand:-
TTAAATGATATGAAGAGCAGAGTTGTC
>Location:NODE_360916_length_1940_cov_14.107732	Coordinate:798	Reads:2	Hits:4	Allocated_reads:0.5	Strand:-
TTAAATGATATGAAGAGCAGAGTTGT
>Location:NODE_360916_length_1940_cov_14.107732	Coordinate:799	Reads:2	Hits:4	Allocated_reads:0.5	Strand:+
CAACTCTGCTCTTCATATCATTTAAC
>Location:NODE_360916_length_1940_cov_14.107732	Coordinate:799	Reads:1	Hits:4	Allocated_reads:0.25	Strand:+
CAACTCTGCTCTTCATATCATTTAACT
>Location:NODE_360916_length_1940_cov_14.107732	Coordinate:799	Reads:3	Hits:4	Allocated_reads:0.75	Strand:-
TTAAATGATATGAAGAGCAGAGTTG
>Location:NODE_360916_length_1940_cov_14.107732	Coordinate:800	Reads:1	Hits:4	Allocated_reads:0.25	Strand:-
TTAAATGATATGAAGAGCAGAGTT
>Location:NODE_360916_length_1940_cov_14.107732	Coordinate:803	Reads:1	Hits:4	Allocated_reads:0.25	Strand:+
TCTGCTCTTCATATCATTTAACTC
>Location:NODE_360916_length_1940_cov_14.107732	Coordinate:805	Reads:1	Hits:4	Allocated_reads:0.25	Strand:+
TGCTCTTCATATCATTTAACTCAGCACA
>Location:NODE_360916_length_1940_cov_14.107732	Coordinate:806	Reads:1	Hits:4	Allocated_reads:0.25	Strand:-
CTGTCTGTGCTGAGTTAAATGATATGAAGAGC
>Location:NODE_360916_length_1940_cov_14.107732	Coordinate:808	Reads:2	Hits:4	Allocated_reads:0.5	Strand:+
TCTTCATATCATTTAACTCAGCACAGACA
>Location:NODE_360916_length_1940_cov_14.107732	Coordinate:808	Reads:1	Hits:4	Allocated_reads:0.25	Strand:-
TGTCTGTGCTGAGTTAAATGATATGATTT
>Location:NODE_360916_length_1940_cov_14.107732	Coordinate:809	Reads:2	Hits:4	Allocated_reads:0.5	Strand:+
CTTCATATCATTTAACTCAGCACAGACA
>Location:NODE_360916_length_1940_cov_14.107732	Coordinate:809	Reads:1	Hits:4	Allocated_reads:0.25	Strand:+
CTTCATATCATTTAACTCAGCACAGACAGCA
>Location:NODE_360916_length_1940_cov_14.107732	Coordinate:811	Reads:2	Hits:4	Allocated_reads:0.5	Strand:+
TCATATCATTTAACTCAGCACAGA
>Location:NODE_360916_length_1940_cov_14.107732	Coordinate:811	Reads:2	Hits:4	Allocated_reads:0.5	Strand:+
TCATATCATTTAACTCAGCACAGAC
>Location:NODE_360916_length_1940_cov_14.107732	Coordinate:811	Reads:1	Hits:4	Allocated_reads:0.25	Strand:+
TCATATCATTTAACTCAGCACAGACT
>Location:NODE_360916_length_1940_cov_14.107732	Coordinate:811	Reads:2	Hits:4	Allocated_reads:0.5	Strand:+
TCATATCATTTAACTCAGCACAGACAGC
>Location:NODE_360916_length_1940_cov_14.107732	Coordinate:811	Reads:2	Hits:4	Allocated_reads:0.5	Strand:+
TCATATCATTTAACTCAGCACAGACAGCA
>Location:NODE_360916_length_1940_cov_14.107732	Coordinate:811	Reads:1	Hits:3	Allocated_reads:0.333333333333333	Strand:+
TCATATCATTTAACTCAGCACAGACAGCATC
>Location:NODE_360916_length_1940_cov_14.107732	Coordinate:812	Reads:1	Hits:4	Allocated_reads:0.25	Strand:-
TGCTGTCTGTGCTGAGTTAAATGATATG
>Location:NODE_360916_length_1940_cov_14.107732	Coordinate:813	Reads:1	Hits:4	Allocated_reads:0.25	Strand:+
ATATCATTTAACTCAGCACAGACAGCA
>Location:NODE_360916_length_1940_cov_14.107732	Coordinate:813	Reads:1	Hits:3	Allocated_reads:0.333333333333333	Strand:+
ATATCATTTAACTCAGCACAGACAGCATC
>Location:NODE_360916_length_1940_cov_14.107732	Coordinate:814	Reads:1	Hits:4	Allocated_reads:0.25	Strand:+
TATCATTTAACTCAGCACAGACAG
>Location:NODE_360916_length_1940_cov_14.107732	Coordinate:814	Reads:21	Hits:4	Allocated_reads:5.25	Strand:+
TATCATTTAACTCAGCACAGACAGC
>Location:NODE_360916_length_1940_cov_14.107732	Coordinate:814	Reads:7	Hits:4	Allocated_reads:1.75	Strand:+
TATCATTTAACTCAGCACAGACAGCA
>Location:NODE_360916_length_1940_cov_14.107732	Coordinate:814	Reads:6	Hits:4	Allocated_reads:1.5	Strand:+
TATCATTTAACTCAGCACAGACAGCAT
>Location:NODE_360916_length_1940_cov_14.107732	Coordinate:814	Reads:2	Hits:4	Allocated_reads:0.5	Strand:+
TATCATTTAACTCAGCACAGACAGCATT
>Location:NODE_360916_length_1940_cov_14.107732	Coordinate:814	Reads:31	Hits:3	Allocated_reads:10.3333333333333	Strand:+
TATCATTTAACTCAGCACAGACAGCATC
>Location:NODE_360916_length_1940_cov_14.107732	Coordinate:814	Reads:3	Hits:3	Allocated_reads:1	Strand:+
TATCATTTAACTCAGCACAGACAGCATCA
>Location:NODE_360916_length_1940_cov_14.107732	Coordinate:814	Reads:2	Hits:3	Allocated_reads:0.666666666666667	Strand:+
TATCATTTAACTCAGCACAGACAGCATCAAA
>Location:NODE_360916_length_1940_cov_14.107732	Coordinate:814	Reads:1	Hits:3	Allocated_reads:0.333333333333333	Strand:+
TATCATTTAACTCAGCACAGACAGCATCAAAT
>Location:NODE_360916_length_1940_cov_14.107732	Coordinate:814	Reads:2	Hits:4	Allocated_reads:0.5	Strand:-
TGCTGTCTGTGCTGAGTTAAATGATA
>Location:NODE_360916_length_1940_cov_14.107732	Coordinate:816	Reads:2	Hits:3	Allocated_reads:0.666666666666667	Strand:+
TCATTTAACTCAGCACAGACAGCATC
>Location:NODE_360916_length_1940_cov_14.107732	Coordinate:816	Reads:1	Hits:3	Allocated_reads:0.333333333333333	Strand:+
TCATTTAACTCAGCACAGACAGCATCA
>Location:NODE_360916_length_1940_cov_14.107732	Coordinate:816	Reads:1	Hits:3	Allocated_reads:0.333333333333333	Strand:+
TCATTTAACTCAGCACAGACAGCATCAAAT
>Location:NODE_360916_length_1940_cov_14.107732	Coordinate:817	Reads:1	Hits:3	Allocated_reads:0.333333333333333	Strand:+
CATTTAACTCAGCACAGACAGCATCAAAT
>Location:NODE_360916_length_1940_cov_14.107732	Coordinate:818	Reads:1	Hits:3	Allocated_reads:0.333333333333333	Strand:+
ATTTAACTCAGCACAGACAGCATCA
>Location:NODE_360916_length_1940_cov_14.107732	Coordinate:820	Reads:1	Hits:3	Allocated_reads:0.333333333333333	Strand:+
TTAACTCAGCACAGACAGCATCAAATGA
>Location:NODE_360916_length_1940_cov_14.107732	Coordinate:820	Reads:1	Hits:2	Allocated_reads:0.5	Strand:+
TTAACTCAGCACAGACAGCATCAAATGACTC
>Location:NODE_360916_length_1940_cov_14.107732	Coordinate:821	Reads:3	Hits:3	Allocated_reads:1	Strand:+
TAACTCAGCACAGACAGCATCAAA
>Location:NODE_360916_length_1940_cov_14.107732	Coordinate:821	Reads:1	Hits:3	Allocated_reads:0.333333333333333	Strand:+
TAACTCAGCACAGACAGCATCAAATG
>Location:NODE_360916_length_1940_cov_14.107732	Coordinate:821	Reads:2	Hits:3	Allocated_reads:0.666666666666667	Strand:+
TAACTCAGCACAGACAGCATCAAATGAC
>Location:NODE_360916_length_1940_cov_14.107732	Coordinate:821	Reads:1	Hits:3	Allocated_reads:0.333333333333333	Strand:+
TAACTCAGCACAGACAGCATCAAATGACT
>Location:NODE_360916_length_1940_cov_14.107732	Coordinate:821	Reads:1	Hits:2	Allocated_reads:0.5	Strand:+
TAACTCAGCACAGACAGCATCAAATGACTC
>Location:NODE_360916_length_1940_cov_14.107732	Coordinate:822	Reads:3	Hits:3	Allocated_reads:1	Strand:-
AGTCATTTGATGCTGTCTGTGCTGAGTT
>Location:NODE_360916_length_1940_cov_14.107732	Coordinate:822	Reads:1	Hits:3	Allocated_reads:0.333333333333333	Strand:-
CATTTGATGCTGTCTGTGCTGAGTT
>Location:NODE_360916_length_1940_cov_14.107732	Coordinate:823	Reads:1	Hits:2	Allocated_reads:0.5	Strand:+
ACTCAGCACAGACAGCATCAAATGACTCCT
>Location:NODE_360916_length_1940_cov_14.107732	Coordinate:823	Reads:1	Hits:2	Allocated_reads:0.5	Strand:-
AGGAGTCATTTGATGCTGTCTGTGCTGAGT
>Location:NODE_360916_length_1940_cov_14.107732	Coordinate:823	Reads:3	Hits:3	Allocated_reads:1	Strand:-
AGTCATTTGATGCTGTCTGTGCTGAGT
>Location:NODE_360916_length_1940_cov_14.107732	Coordinate:823	Reads:1	Hits:3	Allocated_reads:0.333333333333333	Strand:-
CATTTGATGCTGTCTGTGCTGAGT
>Location:NODE_360916_length_1940_cov_14.107732	Coordinate:823	Reads:1	Hits:2	Allocated_reads:0.5	Strand:-
GAGTCATTTGATGCTGTCTGTGCTGAGT
>Location:NODE_360916_length_1940_cov_14.107732	Coordinate:825	Reads:1	Hits:2	Allocated_reads:0.5	Strand:+
TCAGCACAGACAGCATCAAATGACTCCT
>Location:NODE_360916_length_1940_cov_14.107732	Coordinate:826	Reads:1	Hits:2	Allocated_reads:0.5	Strand:-
AGGAGTCATTTGATGCTGTCTGTGCTT
>Location:NODE_360916_length_1940_cov_14.107732	Coordinate:826	Reads:1	Hits:3	Allocated_reads:0.333333333333333	Strand:-
AGTCATTTGATGCTGTCTGTGCTT
>Location:NODE_360916_length_1940_cov_14.107732	Coordinate:827	Reads:1	Hits:2	Allocated_reads:0.5	Strand:+
AGCACAGACAGCATCAAATGACTCCTTAATT
>Location:NODE_360916_length_1940_cov_14.107732	Coordinate:827	Reads:1	Hits:2	Allocated_reads:0.5	Strand:+
AGCACAGACAGCATCAAATGACTCCTTAACAGC
>Location:NODE_360916_length_1940_cov_14.107732	Coordinate:827	Reads:1	Hits:2	Allocated_reads:0.5	Strand:-
AGGAGTCATTTGATGCTGTCTGTGCT
>Location:NODE_360916_length_1940_cov_14.107732	Coordinate:827	Reads:2	Hits:2	Allocated_reads:1	Strand:-
GAGTCATTTGATGCTGTCTGTGCT
>Location:NODE_360916_length_1940_cov_14.107732	Coordinate:827	Reads:5	Hits:2	Allocated_reads:2.5	Strand:-
TAAGGAGTCATTTGATGCTGTCTGTGCT
>Location:NODE_360916_length_1940_cov_14.107732	Coordinate:828	Reads:1	Hits:2	Allocated_reads:0.5	Strand:+
GCACAGACAGCATCAAATGACTCCTTAA
>Location:NODE_360916_length_1940_cov_14.107732	Coordinate:828	Reads:1	Hits:2	Allocated_reads:0.5	Strand:-
TAAGGAGTCATTTGATGCTGTCTGTGC
>Location:NODE_360916_length_1940_cov_14.107732	Coordinate:829	Reads:1	Hits:2	Allocated_reads:0.5	Strand:-
TTAAGGAGTCATTTGATGCTGTCTGTG
>Location:NODE_360916_length_1940_cov_14.107732	Coordinate:830	Reads:1	Hits:2	Allocated_reads:0.5	Strand:+
ACAGACAGCATCAAATGACTCCTTAACA
>Location:NODE_360916_length_1940_cov_14.107732	Coordinate:830	Reads:2	Hits:2	Allocated_reads:1	Strand:+
ACAGACAGCATCAAATGACTCCTTAACAGC
>Location:NODE_360916_length_1940_cov_14.107732	Coordinate:831	Reads:2	Hits:2	Allocated_reads:1	Strand:+
CAGACAGCATCAAATGACTCCTTAACAGC
>Location:NODE_360916_length_1940_cov_14.107732	Coordinate:832	Reads:1	Hits:2	Allocated_reads:0.5	Strand:+
AGACAGCATCAAATGACTCCTTAACAGC
>Location:NODE_360916_length_1940_cov_14.107732	Coordinate:833	Reads:2	Hits:2	Allocated_reads:1	Strand:+
GACAGCATCAAATGACTCCTTAACAGC
>Location:NODE_360916_length_1940_cov_14.107732	Coordinate:834	Reads:1	Hits:2	Allocated_reads:0.5	Strand:+
ACAGCATCAAATGACTCCTTAACAGC
>Location:NODE_360916_length_1940_cov_14.107732	Coordinate:837	Reads:2	Hits:2	Allocated_reads:1	Strand:-
CACAGCTGTTAAGGAGTCATTTGATGC
>Location:NODE_360916_length_1940_cov_14.107732	Coordinate:837	Reads:3	Hits:2	Allocated_reads:1.5	Strand:-
TCACAGCTGTTAAGGAGTCATTTGATGC
>Location:NODE_360916_length_1940_cov_14.107732	Coordinate:840	Reads:3	Hits:2	Allocated_reads:1.5	Strand:+
TCAAATGACTCCTTAACAGCTGTG
>Location:NODE_360916_length_1940_cov_14.107732	Coordinate:840	Reads:1	Hits:2	Allocated_reads:0.5	Strand:+
TCAAATGACTCCTTAACAGCTGTGA
>Location:NODE_360916_length_1940_cov_14.107732	Coordinate:840	Reads:4	Hits:2	Allocated_reads:2	Strand:+
TCAAATGACTCCTTAACAGCTGTGAT
>Location:NODE_360916_length_1940_cov_14.107732	Coordinate:840	Reads:8	Hits:2	Allocated_reads:4	Strand:+
TCAAATGACTCCTTAACAGCTGTGATA
>Location:NODE_360916_length_1940_cov_14.107732	Coordinate:840	Reads:1	Hits:2	Allocated_reads:0.5	Strand:+
TCAAATGACTCCTTAACAGCTGTGATATG
>Location:NODE_360916_length_1940_cov_14.107732	Coordinate:840	Reads:1	Hits:2	Allocated_reads:0.5	Strand:+
TCAAATGACTCCTTAACAGCTGTGATGTGC
>Location:NODE_360916_length_1940_cov_14.107732	Coordinate:840	Reads:16	Hits:2	Allocated_reads:8	Strand:+
TCAAATGACTCCTTAACAGCTGTGATATGC
>Location:NODE_360916_length_1940_cov_14.107732	Coordinate:840	Reads:4	Hits:2	Allocated_reads:2	Strand:+
TCAAATGACTCCTTAACAGCTGTGATATGT
>Location:NODE_360916_length_1940_cov_14.107732	Coordinate:840	Reads:1	Hits:2	Allocated_reads:0.5	Strand:+
TCAAATGACTCCTTAACAGCTGTGATATGCT
>Location:NODE_360916_length_1940_cov_14.107732	Coordinate:840	Reads:1	Hits:2	Allocated_reads:0.5	Strand:+
TCAAATGACTCCTTAACAGCTGTGATATTTT
>Location:NODE_360916_length_1940_cov_14.107732	Coordinate:840	Reads:4	Hits:2	Allocated_reads:2	Strand:+
TCAAATGACTCCTTAACAGCTGTGATATGTT
>Location:NODE_360916_length_1940_cov_14.107732	Coordinate:841	Reads:1	Hits:2	Allocated_reads:0.5	Strand:+
CAAATGACTCCTTAACAGCTGTGATATGC
>Location:NODE_360916_length_1940_cov_14.107732	Coordinate:842	Reads:1	Hits:3	Allocated_reads:0.333333333333333	Strand:+
AAATGACTCCTTAACAGCTGTGATATGCT
>Location:NODE_360916_length_1940_cov_14.107732	Coordinate:842	Reads:1	Hits:3	Allocated_reads:0.333333333333333	Strand:+
AAATGACTCCTTAACAGCTGTGATATGTT
>Location:NODE_360916_length_1940_cov_14.107732	Coordinate:843	Reads:1	Hits:3	Allocated_reads:0.333333333333333	Strand:+
AATGACTCCTTAACAGCTGTGATATG
>Location:NODE_360916_length_1940_cov_14.107732	Coordinate:843	Reads:1	Hits:3	Allocated_reads:0.333333333333333	Strand:+
AATGACTCCTTAACAGCTGTGATATGC
>Location:NODE_360916_length_1940_cov_14.107732	Coordinate:843	Reads:2	Hits:3	Allocated_reads:0.666666666666667	Strand:+
AATGACTCCTTAACAGCTGTGATATGT
>Location:NODE_360916_length_1940_cov_14.107732	Coordinate:843	Reads:1	Hits:3	Allocated_reads:0.333333333333333	Strand:+
AATGACTCCTTAACAGCTGTGATATGCT
>Location:NODE_360916_length_1940_cov_14.107732	Coordinate:843	Reads:1	Hits:3	Allocated_reads:0.333333333333333	Strand:+
AATGACTCCTTAACAGCTGTGATATGTT
>Location:NODE_360916_length_1940_cov_14.107732	Coordinate:843	Reads:1	Hits:3	Allocated_reads:0.333333333333333	Strand:+
AATGACTCCTTAACAGCTGTGATATGTTC
>Location:NODE_360916_length_1940_cov_14.107732	Coordinate:843	Reads:3	Hits:3	Allocated_reads:1	Strand:-
ACATATCACAGCTGTTAAGGAGTCATT
>Location:NODE_360916_length_1940_cov_14.107732	Coordinate:844	Reads:1	Hits:3	Allocated_reads:0.333333333333333	Strand:+
ATGACTCCTTAACAGCTGTGATATGTTCAGTGT
>Location:NODE_360916_length_1940_cov_14.107732	Coordinate:845	Reads:1	Hits:3	Allocated_reads:0.333333333333333	Strand:+
TGACTCCTTAACAGCTGTGATATGC
>Location:NODE_360916_length_1940_cov_14.107732	Coordinate:845	Reads:3	Hits:3	Allocated_reads:1	Strand:+
TGACTCCTTAACAGCTGTGATATGT
>Location:NODE_360916_length_1940_cov_14.107732	Coordinate:845	Reads:2	Hits:3	Allocated_reads:0.666666666666667	Strand:+
TGACTCCTTAACAGCTGTGATATGTT
>Location:NODE_360916_length_1940_cov_14.107732	Coordinate:845	Reads:3	Hits:3	Allocated_reads:1	Strand:+
TGACTCCTTAACAGCTGTGATATGCT
>Location:NODE_360916_length_1940_cov_14.107732	Coordinate:845	Reads:1	Hits:3	Allocated_reads:0.333333333333333	Strand:+
TGACTCCTTAACAGCTGTGATATGTTC
>Location:NODE_360916_length_1940_cov_14.107732	Coordinate:845	Reads:3	Hits:3	Allocated_reads:1	Strand:+
TGACTCCTTAACAGCTGTGATATGTTCA
>Location:NODE_360916_length_1940_cov_14.107732	Coordinate:845	Reads:1	Hits:3	Allocated_reads:0.333333333333333	Strand:+
TGACTCCTTAACAGCTGTGATATGTTCAG
>Location:NODE_360916_length_1940_cov_14.107732	Coordinate:845	Reads:1	Hits:3	Allocated_reads:0.333333333333333	Strand:+
TGACTCCTTAACAGCTGTGATATGCTCAGT
>Location:NODE_360916_length_1940_cov_14.107732	Coordinate:845	Reads:3	Hits:3	Allocated_reads:1	Strand:+
TGACTCCTTAACAGCTGTGATATGTTCAGT
>Location:NODE_360916_length_1940_cov_14.107732	Coordinate:845	Reads:3	Hits:3	Allocated_reads:1	Strand:+
TGACTCCTTAACAGCTGTGATATGTTCAGTG
>Location:NODE_360916_length_1940_cov_14.107732	Coordinate:846	Reads:1	Hits:3	Allocated_reads:0.333333333333333	Strand:-
GAACATATCACAGCTGTTAAGGAGTC
>Location:NODE_360916_length_1940_cov_14.107732	Coordinate:846	Reads:2	Hits:3	Allocated_reads:0.666666666666667	Strand:+
GACTCCTTAACAGCTGTGATATGTT
>Location:NODE_360916_length_1940_cov_14.107732	Coordinate:847	Reads:1	Hits:3	Allocated_reads:0.333333333333333	Strand:-
GAACATATCACAGCTGTTAAGGAGT
>Location:NODE_360916_length_1940_cov_14.107732	Coordinate:848	Reads:1	Hits:3	Allocated_reads:0.333333333333333	Strand:+
CTCCTTAACAGCTGTGATATGTTCAGTG
>Location:NODE_360916_length_1940_cov_14.107732	Coordinate:850	Reads:1	Hits:3	Allocated_reads:0.333333333333333	Strand:-
ACACTGAACATATCACAGCTGTTAAGG
>Location:NODE_360916_length_1940_cov_14.107732	Coordinate:850	Reads:1	Hits:3	Allocated_reads:0.333333333333333	Strand:-
AGAACACTGAACATATCACAGCTGTTAAGG
>Location:NODE_360916_length_1940_cov_14.107732	Coordinate:851	Reads:1	Hits:4	Allocated_reads:0.25	Strand:-
ACACTGAACATATCACAGCTGTTAAG
>Location:NODE_360916_length_1940_cov_14.107732	Coordinate:851	Reads:1	Hits:4	Allocated_reads:0.25	Strand:-
ACTGAACATATCACAGCTGTTAAG
>Location:NODE_360916_length_1940_cov_14.107732	Coordinate:851	Reads:2	Hits:4	Allocated_reads:0.5	Strand:-
AGAACACTGAACATATCACAGCTGTTAAG
>Location:NODE_360916_length_1940_cov_14.107732	Coordinate:852	Reads:1	Hits:3	Allocated_reads:0.333333333333333	Strand:+
TTAACAGCTGTGATATGTTCAGTGTTCTCT
>Location:NODE_360916_length_1940_cov_14.107732	Coordinate:853	Reads:2	Hits:3	Allocated_reads:0.666666666666667	Strand:+
TAACAGCTGTGATATGTTCAGTGTTCTCT
>Location:NODE_360916_length_1940_cov_14.107732	Coordinate:854	Reads:1	Hits:3	Allocated_reads:0.333333333333333	Strand:+
AACAGCTGTGATATGTTCAGTGTTCTCT
>Location:NODE_360916_length_1940_cov_14.107732	Coordinate:854	Reads:2	Hits:3	Allocated_reads:0.666666666666667	Strand:+
AACAGCTGTGATATGTTCAGTGTTCTCTTGGACA
>Location:NODE_360916_length_1940_cov_14.107732	Coordinate:855	Reads:2	Hits:3	Allocated_reads:0.666666666666667	Strand:+
ACAGCTGTGATATGTTCAGTGTTCTCTT
>Location:NODE_360916_length_1940_cov_14.107732	Coordinate:855	Reads:1	Hits:3	Allocated_reads:0.333333333333333	Strand:+
ACAGCTGTGATATGTTCAGTGTTCTCTTGGACAGC
>Location:NODE_360916_length_1940_cov_14.107732	Coordinate:855	Reads:1	Hits:3	Allocated_reads:0.333333333333333	Strand:-
GTCCAAGAGAACACTGAACATATCACAGCTGT
>Location:NODE_360916_length_1940_cov_14.107732	Coordinate:855	Reads:1	Hits:3	Allocated_reads:0.333333333333333	Strand:-
TGTCCAAGAGAACACTGAACATATCACAGCTGT
>Location:NODE_360916_length_1940_cov_14.107732	Coordinate:856	Reads:1	Hits:4	Allocated_reads:0.25	Strand:-
AGAACACTGAACATATCACAGCTG
>Location:NODE_360916_length_1940_cov_14.107732	Coordinate:856	Reads:1	Hits:3	Allocated_reads:0.333333333333333	Strand:+
CAGCTGTGATATGTTCAGTGTTCTCTTGGA
>Location:NODE_360916_length_1940_cov_14.107732	Coordinate:856	Reads:1	Hits:3	Allocated_reads:0.333333333333333	Strand:+
CAGCTGTGATATGTTCAGTGTTCTCTTGGACAGC
>Location:NODE_360916_length_1940_cov_14.107732	Coordinate:856	Reads:1	Hits:3	Allocated_reads:0.333333333333333	Strand:-
CTGTCCAAGAGAACACTGAACATATCACAGCTG
>Location:NODE_360916_length_1940_cov_14.107732	Coordinate:856	Reads:1	Hits:4	Allocated_reads:0.25	Strand:-
GAGAACACTGAACATATCACAGCTG
>Location:NODE_360916_length_1940_cov_14.107732	Coordinate:856	Reads:2	Hits:3	Allocated_reads:0.666666666666667	Strand:-
TCCAAGAGAACACTGAACATATCACAGCTG
>Location:NODE_360916_length_1940_cov_14.107732	Coordinate:857	Reads:1	Hits:3	Allocated_reads:0.333333333333333	Strand:+
AGCTGTGATATGTTCAGTGTTCTCTTG
>Location:NODE_360916_length_1940_cov_14.107732	Coordinate:857	Reads:1	Hits:3	Allocated_reads:0.333333333333333	Strand:+
AGCTGTGATATGTTCAGTGTTCTCTTGT
>Location:NODE_360916_length_1940_cov_14.107732	Coordinate:857	Reads:1	Hits:3	Allocated_reads:0.333333333333333	Strand:+
AGCTGTGATATGTTCAGTGTTCTCTTGGA
>Location:NODE_360916_length_1940_cov_14.107732	Coordinate:857	Reads:1	Hits:3	Allocated_reads:0.333333333333333	Strand:+
AGCTGTGATATGTTCAGTGTTCTCTTGGACA
>Location:NODE_360916_length_1940_cov_14.107732	Coordinate:857	Reads:1	Hits:3	Allocated_reads:0.333333333333333	Strand:-
GTCCAAGAGAACACTGAACATATCACAGCT
>Location:NODE_360916_length_1940_cov_14.107732	Coordinate:857	Reads:4	Hits:3	Allocated_reads:1.33333333333333	Strand:-
TCCAAGAGAACACTGAACATATCACAGCT
>Location:NODE_360916_length_1940_cov_14.107732	Coordinate:857	Reads:1	Hits:3	Allocated_reads:0.333333333333333	Strand:-
TGTCCAAGAGAACACTGAACATATCACAGCT
>Location:NODE_360916_length_1940_cov_14.107732	Coordinate:858	Reads:2	Hits:3	Allocated_reads:0.666666666666667	Strand:-
CAAGAGAACACTGAACATATCACAGC
>Location:NODE_360916_length_1940_cov_14.107732	Coordinate:858	Reads:1	Hits:3	Allocated_reads:0.333333333333333	Strand:+
GCTGTGATATGTTCAGTGTTCTCTTGGACA
>Location:NODE_360916_length_1940_cov_14.107732	Coordinate:858	Reads:4	Hits:3	Allocated_reads:1.33333333333333	Strand:-
TCCAAGAGAACACTGAACATATCACAGC
>Location:NODE_360916_length_1940_cov_14.107732	Coordinate:858	Reads:1	Hits:3	Allocated_reads:0.333333333333333	Strand:-
TGTCCAAGAGAACACTGAACATATCACAGC
>Location:NODE_360916_length_1940_cov_14.107732	Coordinate:859	Reads:3	Hits:3	Allocated_reads:1	Strand:-
AAGAGAACACTGAACATATCACAG
>Location:NODE_360916_length_1940_cov_14.107732	Coordinate:859	Reads:7	Hits:3	Allocated_reads:2.33333333333333	Strand:-
CAAGAGAACACTGAACATATCACAG
>Location:NODE_360916_length_1940_cov_14.107732	Coordinate:859	Reads:1	Hits:3	Allocated_reads:0.333333333333333	Strand:-
CTGTCCAAGAGAACACTGAACATATCACAG
>Location:NODE_360916_length_1940_cov_14.107732	Coordinate:859	Reads:1	Hits:3	Allocated_reads:0.333333333333333	Strand:+
CTGTGATATGTTCAGTGTTCTCTTGT
>Location:NODE_360916_length_1940_cov_14.107732	Coordinate:859	Reads:5	Hits:3	Allocated_reads:1.66666666666667	Strand:-
GTCCAAGAGAACACTGAACATATCACAG
>Location:NODE_360916_length_1940_cov_14.107732	Coordinate:859	Reads:7	Hits:3	Allocated_reads:2.33333333333333	Strand:-
TCCAAGAGAACACTGAACATATCACAG
>Location:NODE_360916_length_1940_cov_14.107732	Coordinate:859	Reads:2	Hits:3	Allocated_reads:0.666666666666667	Strand:-
TGTCCAAGAGAACACTGAACATATCACAG
>Location:NODE_360916_length_1940_cov_14.107732	Coordinate:860	Reads:2	Hits:3	Allocated_reads:0.666666666666667	Strand:+
TGTGATATGTTCAGTGTTCTCTTGGA
>Location:NODE_360916_length_1940_cov_14.107732	Coordinate:860	Reads:1	Hits:3	Allocated_reads:0.333333333333333	Strand:+
TGTGATATGTTCAGTGTTCTCTTGGAC
>Location:NODE_360916_length_1940_cov_14.107732	Coordinate:860	Reads:4	Hits:3	Allocated_reads:1.33333333333333	Strand:+
TGTGATATGTTCAGTGTTCTCTTGGACA
>Location:NODE_360916_length_1940_cov_14.107732	Coordinate:860	Reads:1	Hits:3	Allocated_reads:0.333333333333333	Strand:+
TGTGATATGTTCAGTGTTCTCTTGGACAGCT
>Location:NODE_360916_length_1940_cov_14.107732	Coordinate:861	Reads:1	Hits:3	Allocated_reads:0.333333333333333	Strand:+
GTGATATGTTCAGTGTTCTCTTGGACA
>Location:NODE_360916_length_1940_cov_14.107732	Coordinate:861	Reads:1	Hits:3	Allocated_reads:0.333333333333333	Strand:-
TCCAAGAGAACACTGAACATATCAC
>Location:NODE_360916_length_1940_cov_14.107732	Coordinate:862	Reads:2	Hits:3	Allocated_reads:0.666666666666667	Strand:+
TGATATGTTCAGTGTTCTCTTGGA
>Location:NODE_360916_length_1940_cov_14.107732	Coordinate:862	Reads:2	Hits:3	Allocated_reads:0.666666666666667	Strand:+
TGATATGTTCAGTGTTCTCTTGGACA
>Location:NODE_360916_length_1940_cov_14.107732	Coordinate:862	Reads:2	Hits:3	Allocated_reads:0.666666666666667	Strand:+
TGATATGTTCAGTGTTCTCTTGGACAGCT
>Location:NODE_360916_length_1940_cov_14.107732	Coordinate:862	Reads:1	Hits:3	Allocated_reads:0.333333333333333	Strand:+
TGATATGTTCAGTGTTCTCTTGGACAGCTT
>Location:NODE_360916_length_1940_cov_14.107732	Coordinate:863	Reads:1	Hits:3	Allocated_reads:0.333333333333333	Strand:+
GATATGTTCAGTGTTCTCTTGGACAGCT
>Location:NODE_360916_length_1940_cov_14.107732	Coordinate:865	Reads:1	Hits:3	Allocated_reads:0.333333333333333	Strand:+
TATGTTCAGTGTTCTCTTGGACAGCT
>Location:NODE_360916_length_1940_cov_14.107732	Coordinate:866	Reads:2	Hits:3	Allocated_reads:0.666666666666667	Strand:+
ATGTTCAGTGTTCTCTTGGACAGCTT
>Location:NODE_360916_length_1940_cov_14.107732	Coordinate:867	Reads:3	Hits:3	Allocated_reads:1	Strand:+
TGTTCAGTGTTCTCTTGGACAGCTT
>Location:NODE_360916_length_1940_cov_14.107732	Coordinate:867	Reads:1	Hits:3	Allocated_reads:0.333333333333333	Strand:+
TGTTCAGTGTTCTCTTGGACAGCTTTTTT
>Location:NODE_360916_length_1940_cov_14.107732	Coordinate:869	Reads:1	Hits:3	Allocated_reads:0.333333333333333	Strand:+
TTCAGTGTTCTCTTGGACAGCTTTTTTC
>Location:NODE_360916_length_1940_cov_14.107732	Coordinate:870	Reads:1	Hits:3	Allocated_reads:0.333333333333333	Strand:+
TCAGTGTTCTCTTGGACAGCTTTT
>Location:NODE_360916_length_1940_cov_14.107732	Coordinate:870	Reads:1	Hits:3	Allocated_reads:0.333333333333333	Strand:+
TCAGTGTTCTCTTGGACAGCTTTTTTCAT
>Location:NODE_360916_length_1940_cov_14.107732	Coordinate:870	Reads:1	Hits:3	Allocated_reads:0.333333333333333	Strand:+
TCAGTGTTCTCTTGGACAGCTTTTTTCATCTC
>Location:NODE_360916_length_1940_cov_14.107732	Coordinate:870	Reads:1	Hits:2	Allocated_reads:0.5	Strand:-
TCCGAGATGAAAAAAGCTGTCCAAGAGAACACTGA
>Location:NODE_360916_length_1940_cov_14.107732	Coordinate:871	Reads:1	Hits:3	Allocated_reads:0.333333333333333	Strand:+
CAGTGTTCTCTTGGACAGCTTTTTTC
>Location:NODE_360916_length_1940_cov_14.107732	Coordinate:872	Reads:1	Hits:3	Allocated_reads:0.333333333333333	Strand:-
AGATGAAAAAAGCTGTCCAATAGAACACT
>Location:NODE_360916_length_1940_cov_14.107732	Coordinate:872	Reads:14	Hits:3	Allocated_reads:4.66666666666667	Strand:-
AGATGAAAAAAGCTGTCCAAGAGAACACT
>Location:NODE_360916_length_1940_cov_14.107732	Coordinate:872	Reads:1	Hits:2	Allocated_reads:0.5	Strand:-
CCGAGATGAAAAAAGCTGTCCAAGAGAACACT
>Location:NODE_360916_length_1940_cov_14.107732	Coordinate:872	Reads:1	Hits:2	Allocated_reads:0.5	Strand:-
CGAGATGAAAAAAGCTGTCCAAGAGAACACT
>Location:NODE_360916_length_1940_cov_14.107732	Coordinate:872	Reads:7	Hits:3	Allocated_reads:2.33333333333333	Strand:-
GAGATGAAAAAAGCTGTCCAAGAGAACACT
>Location:NODE_360916_length_1940_cov_14.107732	Coordinate:872	Reads:5	Hits:3	Allocated_reads:1.66666666666667	Strand:-
GATGAAAAAAGCTGTCCAAGAGAACACT
>Location:NODE_360916_length_1940_cov_14.107732	Coordinate:872	Reads:2	Hits:2	Allocated_reads:1	Strand:-
TCCGAGATGAAAAAAGCTGTCCAAGAGAACACT
>Location:NODE_360916_length_1940_cov_14.107732	Coordinate:872	Reads:1	Hits:3	Allocated_reads:0.333333333333333	Strand:-
TGAAAAAAGCTGTCCAAGAGAACACT
>Location:NODE_360916_length_1940_cov_14.107732	Coordinate:873	Reads:1	Hits:3	Allocated_reads:0.333333333333333	Strand:-
GATGAAAAAAGCTGTCCAAGAGAACAC
>Location:NODE_360916_length_1940_cov_14.107732	Coordinate:873	Reads:2	Hits:2	Allocated_reads:1	Strand:-
TCCGAGATGAAAAAAGCTGTCCAAGAGAACAC
>Location:NODE_360916_length_1940_cov_14.107732	Coordinate:874	Reads:1	Hits:3	Allocated_reads:0.333333333333333	Strand:+
TGTTCTCTTGGACAGCTTTTTTCATC
>Location:NODE_360916_length_1940_cov_14.107732	Coordinate:874	Reads:1	Hits:3	Allocated_reads:0.333333333333333	Strand:+
TGTTCTCTTGGACAGCTTTTTTCATCTC
>Location:NODE_360916_length_1940_cov_14.107732	Coordinate:875	Reads:1	Hits:2	Allocated_reads:0.5	Strand:-
TCCGAGATGAAAAAAGCTGTCCAAGAGAAA
>Location:NODE_360916_length_1940_cov_14.107732	Coordinate:875	Reads:4	Hits:2	Allocated_reads:2	Strand:-
TCCGAGATGAAAAAAGCTGTCCAAGAGAAT
>Location:NODE_360916_length_1940_cov_14.107732	Coordinate:875	Reads:5	Hits:2	Allocated_reads:2.5	Strand:-
TCCGAGATGAAAAAAGCTGTCCAAGAGAAC
>Location:NODE_360916_length_1940_cov_14.107732	Coordinate:876	Reads:2	Hits:2	Allocated_reads:1	Strand:-
CCGAGATGAAAAAAGCTGTCCAAGAGAA
>Location:NODE_360916_length_1940_cov_14.107732	Coordinate:876	Reads:1	Hits:2	Allocated_reads:0.5	Strand:-
TCCGAGATGAAAAAAGCTGTCCAAGAGAT
>Location:NODE_360916_length_1940_cov_14.107732	Coordinate:876	Reads:1	Hits:2	Allocated_reads:0.5	Strand:-
TCCGAGATGAAAAAAGCTGTCCAAGAGTT
>Location:NODE_360916_length_1940_cov_14.107732	Coordinate:876	Reads:16	Hits:2	Allocated_reads:8	Strand:-
TCCGAGATGAAAAAAGCTGTCCAAGAGAA
>Location:NODE_360916_length_1940_cov_14.107732	Coordinate:876	Reads:2	Hits:2	Allocated_reads:1	Strand:-
TCCGAGATGAAAAAAGCTGTCCAAGATTT
>Location:NODE_360916_length_1940_cov_14.107732	Coordinate:876	Reads:5	Hits:3	Allocated_reads:1.66666666666667	Strand:+
TTCTCTTGGACAGCTTTTTTCATC
>Location:NODE_360916_length_1940_cov_14.107732	Coordinate:876	Reads:1	Hits:2	Allocated_reads:0.5	Strand:+
TTCTCTTGGACAGCTTTTTTCATCTCG
>Location:NODE_360916_length_1940_cov_14.107732	Coordinate:876	Reads:3	Hits:2	Allocated_reads:1.5	Strand:+
TTCTCTTGGACAGCTTTTTTCATCTCGGA
>Location:NODE_360916_length_1940_cov_14.107732	Coordinate:876	Reads:2	Hits:2	Allocated_reads:1	Strand:+
TTCTCTTGGACAGCTTTTTTCATCTCGGAGATGGC
>Location:NODE_360916_length_1940_cov_14.107732	Coordinate:877	Reads:1	Hits:2	Allocated_reads:0.5	Strand:-
TCCGAGATGAAAAAAGCTGTCCAAGAGC
>Location:NODE_360916_length_1940_cov_14.107732	Coordinate:877	Reads:1	Hits:2	Allocated_reads:0.5	Strand:-
TCCGAGATGAAAAAAGCTGTCCAAGTTT
>Location:NODE_360916_length_1940_cov_14.107732	Coordinate:877	Reads:13	Hits:2	Allocated_reads:6.5	Strand:-
TCCGAGATGAAAAAAGCTGTCCAAGAGA
>Location:NODE_360916_length_1940_cov_14.107732	Coordinate:877	Reads:6	Hits:2	Allocated_reads:3	Strand:-
TCCGAGATGAAAAAAGCTGTCCAAGAGT
>Location:NODE_360916_length_1940_cov_14.107732	Coordinate:878	Reads:17	Hits:2	Allocated_reads:8.5	Strand:-
TCCGAGATGAAAAAAGCTGTCCAAGAG
>Location:NODE_360916_length_1940_cov_14.107732	Coordinate:879	Reads:1	Hits:2	Allocated_reads:0.5	Strand:-
ATCTCCGAGATGAAAAAAGCTGTCCAAGA
>Location:NODE_360916_length_1940_cov_14.107732	Coordinate:879	Reads:2	Hits:2	Allocated_reads:1	Strand:-
CTCCGAGATGAAAAAAGCTGTCCAAGA
>Location:NODE_360916_length_1940_cov_14.107732	Coordinate:879	Reads:3	Hits:2	Allocated_reads:1.5	Strand:-
TCCGAGATGAAAAAAGCTGTCCAAGT
>Location:NODE_360916_length_1940_cov_14.107732	Coordinate:879	Reads:7	Hits:2	Allocated_reads:3.5	Strand:-
TCCGAGATGAAAAAAGCTGTCCAAGA
>Location:NODE_360916_length_1940_cov_14.107732	Coordinate:879	Reads:1	Hits:2	Allocated_reads:0.5	Strand:-
TCTCCGAGATGAAAAAAGCTGTCCAAGA
>Location:NODE_360916_length_1940_cov_14.107732	Coordinate:879	Reads:12	Hits:2	Allocated_reads:6	Strand:+
TCTTGGACAGCTTTTTTCATCTCGGAGA
>Location:NODE_360916_length_1940_cov_14.107732	Coordinate:879	Reads:2	Hits:2	Allocated_reads:1	Strand:+
TCTTGGACAGCTTTTTTCATCTCGGAGAT
>Location:NODE_360916_length_1940_cov_14.107732	Coordinate:879	Reads:2	Hits:2	Allocated_reads:1	Strand:+
TCTTGGACAGCTTTTTTCATCTCGGAGATGGC
>Location:NODE_360916_length_1940_cov_14.107732	Coordinate:880	Reads:1	Hits:2	Allocated_reads:0.5	Strand:-
ATCTCCGAGATGAAAAAAGCTGTCCAAT
>Location:NODE_360916_length_1940_cov_14.107732	Coordinate:880	Reads:2	Hits:2	Allocated_reads:1	Strand:-
ATCTCCGAGATGAAAAAAGCTGTCCAAG
>Location:NODE_360916_length_1940_cov_14.107732	Coordinate:880	Reads:2	Hits:2	Allocated_reads:1	Strand:-
CCGAGATGAAAAAAGCTGTCCAAG
>Location:NODE_360916_length_1940_cov_14.107732	Coordinate:880	Reads:1	Hits:2	Allocated_reads:0.5	Strand:+
CTTGGACAGCTTTTTTCATCTCGGAGA
>Location:NODE_360916_length_1940_cov_14.107732	Coordinate:880	Reads:1	Hits:2	Allocated_reads:0.5	Strand:+
CTTGGACAGCTTTTTTCATCTCGGAGT
>Location:NODE_360916_length_1940_cov_14.107732	Coordinate:880	Reads:1	Hits:2	Allocated_reads:0.5	Strand:+
CTTGGACAGCTTTTTTCATCTCGGAGATG
>Location:NODE_360916_length_1940_cov_14.107732	Coordinate:880	Reads:3	Hits:2	Allocated_reads:1.5	Strand:+
CTTGGACAGCTTTTTTCATCTCGGAGATGGC
>Location:NODE_360916_length_1940_cov_14.107732	Coordinate:880	Reads:2	Hits:2	Allocated_reads:1	Strand:-
TCCGAGATGAAAAAAGCTGTCCAAT
>Location:NODE_360916_length_1940_cov_14.107732	Coordinate:880	Reads:45	Hits:2	Allocated_reads:22.5	Strand:-
TCCGAGATGAAAAAAGCTGTCCAAG
>Location:NODE_360916_length_1940_cov_14.107732	Coordinate:881	Reads:2	Hits:2	Allocated_reads:1	Strand:-
ATCTCCGAGATGAAAAAAGCTGTCCAA
>Location:NODE_360916_length_1940_cov_14.107732	Coordinate:881	Reads:1	Hits:2	Allocated_reads:0.5	Strand:-
CTCCGAGATGAAAAAAGCTGTCCAA
>Location:NODE_360916_length_1940_cov_14.107732	Coordinate:881	Reads:6	Hits:2	Allocated_reads:3	Strand:-
TCCGAGATGAAAAAAGCTGTCCAA
>Location:NODE_360916_length_1940_cov_14.107732	Coordinate:881	Reads:1	Hits:2	Allocated_reads:0.5	Strand:+
TTGGACAGCTTTTTTCATCTCGGAGA
>Location:NODE_360916_length_1940_cov_14.107732	Coordinate:881	Reads:5	Hits:2	Allocated_reads:2.5	Strand:+
TTGGACAGCTTTTTTCATCTCGGAGATGGC
>Location:NODE_360916_length_1940_cov_14.107732	Coordinate:882	Reads:2	Hits:2	Allocated_reads:1	Strand:-
ATCTCCGAGATGAAAAAAGCTGTCCA
>Location:NODE_360916_length_1940_cov_14.107732	Coordinate:882	Reads:1	Hits:2	Allocated_reads:0.5	Strand:-
TCTCCGAGATGAAAAAAGCTGTCCA
>Location:NODE_360916_length_1940_cov_14.107732	Coordinate:882	Reads:1	Hits:2	Allocated_reads:0.5	Strand:+
TGGACAGCTTTTTTCATCTCGGAGA
>Location:NODE_360916_length_1940_cov_14.107732	Coordinate:882	Reads:1	Hits:2	Allocated_reads:0.5	Strand:+
TGGACAGCTTTTTTCATCTCGGGGATGGC
>Location:NODE_360916_length_1940_cov_14.107732	Coordinate:882	Reads:14	Hits:2	Allocated_reads:7	Strand:+
TGGACAGCTTTTTTCATCTCGGAGATGGC
>Location:NODE_360916_length_1940_cov_14.107732	Coordinate:883	Reads:1	Hits:3	Allocated_reads:0.333333333333333	Strand:-
ATCTCCGAGATGAAAAAAGCTGCCC
>Location:NODE_360916_length_1940_cov_14.107732	Coordinate:883	Reads:8	Hits:3	Allocated_reads:2.66666666666667	Strand:-
ATCTCCGAGATGAAAAAAGCTGTCC
>Location:NODE_360916_length_1940_cov_14.107732	Coordinate:883	Reads:1	Hits:3	Allocated_reads:0.333333333333333	Strand:-
CCATCTCCGAGATGAAAAAAGCTGTCC
>Location:NODE_360916_length_1940_cov_14.107732	Coordinate:883	Reads:1	Hits:3	Allocated_reads:0.333333333333333	Strand:+
GGACAGCTTTTTTCATCTCGGAGATGGC
>Location:NODE_360916_length_1940_cov_14.107732	Coordinate:883	Reads:3	Hits:3	Allocated_reads:1	Strand:-
TCTCCGAGATGAAAAAAGCTGTCC
>Location:NODE_360916_length_1940_cov_14.107732	Coordinate:884	Reads:2	Hits:3	Allocated_reads:0.666666666666667	Strand:-
ATCTCCGAGATGAAAAAAGCTGTC
>Location:NODE_360916_length_1940_cov_14.107732	Coordinate:888	Reads:1	Hits:3	Allocated_reads:0.333333333333333	Strand:-
TCCATAGCCATCTCCGAGATGAAAAAAGC
>Location:NODE_360916_length_1940_cov_14.107732	Coordinate:890	Reads:1	Hits:3	Allocated_reads:0.333333333333333	Strand:+
TTTTTTCATCTCGGAGATGGCTATGG
>Location:NODE_360916_length_1940_cov_14.107732	Coordinate:890	Reads:1	Hits:3	Allocated_reads:0.333333333333333	Strand:+
TTTTTTCATCTCGGAGATGGCTATGGAG
>Location:NODE_360916_length_1940_cov_14.107732	Coordinate:890	Reads:5	Hits:3	Allocated_reads:1.66666666666667	Strand:+
TTTTTTCATCTCGGAGATGGCTATGGAGT
>Location:NODE_360916_length_1940_cov_14.107732	Coordinate:891	Reads:1	Hits:3	Allocated_reads:0.333333333333333	Strand:-
CTCCATAGCCATCTCCGAGATGAAAAA
>Location:NODE_360916_length_1940_cov_14.107732	Coordinate:891	Reads:1	Hits:3	Allocated_reads:0.333333333333333	Strand:+
TTTTTCATCTCGGAGATGGCTATGG
>Location:NODE_360916_length_1940_cov_14.107732	Coordinate:891	Reads:8	Hits:3	Allocated_reads:2.66666666666667	Strand:+
TTTTTCATCTCGGAGATGGCTATGGAGT
>Location:NODE_360916_length_1940_cov_14.107732	Coordinate:891	Reads:1	Hits:3	Allocated_reads:0.333333333333333	Strand:+
TTTTTCATCTCGGAGATGGCTATGGAGTT
>Location:NODE_360916_length_1940_cov_14.107732	Coordinate:892	Reads:1	Hits:3	Allocated_reads:0.333333333333333	Strand:-
CTCCATAGCCATCTCCGAGATGAAAA
>Location:NODE_360916_length_1940_cov_14.107732	Coordinate:892	Reads:1	Hits:3	Allocated_reads:0.333333333333333	Strand:+
TTTTCATCTCGGAGATGGCTATGGA
>Location:NODE_360916_length_1940_cov_14.107732	Coordinate:892	Reads:1	Hits:3	Allocated_reads:0.333333333333333	Strand:+
TTTTCATCTCGGAGATGGCTATGGAGT
>Location:NODE_360916_length_1940_cov_14.107732	Coordinate:892	Reads:1	Hits:3	Allocated_reads:0.333333333333333	Strand:+
TTTTCATCTCGGAGATGGCTATGGAGTTGTCACT
>Location:NODE_360916_length_1940_cov_14.107732	Coordinate:893	Reads:1	Hits:3	Allocated_reads:0.333333333333333	Strand:-
AACTCCATAGCCATCTCCGAGATGAAA
>Location:NODE_360916_length_1940_cov_14.107732	Coordinate:893	Reads:1	Hits:3	Allocated_reads:0.333333333333333	Strand:-
CAACTCCATAGCCATCTCCGAGATGAAA
>Location:NODE_360916_length_1940_cov_14.107732	Coordinate:893	Reads:1	Hits:3	Allocated_reads:0.333333333333333	Strand:+
TTTCATCTCGGAGATGGCTATGGA
>Location:NODE_360916_length_1940_cov_14.107732	Coordinate:893	Reads:1	Hits:3	Allocated_reads:0.333333333333333	Strand:+
TTTCATCTCGGAGATGGCTATGGAGT
>Location:NODE_360916_length_1940_cov_14.107732	Coordinate:893	Reads:3	Hits:3	Allocated_reads:1	Strand:+
TTTCATCTCGGAGATGGCTATGGAGTT
>Location:NODE_360916_length_1940_cov_14.107732	Coordinate:893	Reads:1	Hits:3	Allocated_reads:0.333333333333333	Strand:+
TTTCATCTCGGAGATGGCTATGGAGTTG
>Location:NODE_360916_length_1940_cov_14.107732	Coordinate:893	Reads:2	Hits:3	Allocated_reads:0.666666666666667	Strand:+
TTTCATCTCGGAGATGGCTATGGAGTTGT
>Location:NODE_360916_length_1940_cov_14.107732	Coordinate:893	Reads:1	Hits:3	Allocated_reads:0.333333333333333	Strand:+
TTTCATCTCGGAGATGGCTATGGAGTTGTC
>Location:NODE_360916_length_1940_cov_14.107732	Coordinate:893	Reads:1	Hits:3	Allocated_reads:0.333333333333333	Strand:+
TTTCATCTCGGAGATGGCTATGGAGTTGTCACT
>Location:NODE_360916_length_1940_cov_14.107732	Coordinate:894	Reads:1	Hits:3	Allocated_reads:0.333333333333333	Strand:-
ACAACTCCATAGCCATCTCCGAGATGAA
>Location:NODE_360916_length_1940_cov_14.107732	Coordinate:894	Reads:1	Hits:3	Allocated_reads:0.333333333333333	Strand:-
CAACTCCATAGCCATCTCCGAGATGAA
>Location:NODE_360916_length_1940_cov_14.107732	Coordinate:894	Reads:1	Hits:3	Allocated_reads:0.333333333333333	Strand:-
TGACAACTCCATAGCCATCTCCGAGATGAA
>Location:NODE_360916_length_1940_cov_14.107732	Coordinate:894	Reads:1	Hits:3	Allocated_reads:0.333333333333333	Strand:+
TTCATCTCGGAGATGGCTATGGAGT
>Location:NODE_360916_length_1940_cov_14.107732	Coordinate:894	Reads:1	Hits:3	Allocated_reads:0.333333333333333	Strand:+
TTCATCTCGGAGATGGCTATGGAGTTG
>Location:NODE_360916_length_1940_cov_14.107732	Coordinate:894	Reads:1	Hits:3	Allocated_reads:0.333333333333333	Strand:+
TTCATCTCGGAGATGGCTATGGAGTTGA
>Location:NODE_360916_length_1940_cov_14.107732	Coordinate:894	Reads:6	Hits:3	Allocated_reads:2	Strand:+
TTCATCTCGGAGATGGCTATGGAGTTGT
>Location:NODE_360916_length_1940_cov_14.107732	Coordinate:894	Reads:1	Hits:3	Allocated_reads:0.333333333333333	Strand:+
TTCATCTCGGAGATGGCTATGGAGTTGTT
>Location:NODE_360916_length_1940_cov_14.107732	Coordinate:894	Reads:2	Hits:3	Allocated_reads:0.666666666666667	Strand:+
TTCATCTCGGAGATGGCTATGGAGTTGTC
>Location:NODE_360916_length_1940_cov_14.107732	Coordinate:894	Reads:1	Hits:3	Allocated_reads:0.333333333333333	Strand:+
TTCATCTCGGAGATGGCTATGGAGTTGTCA
>Location:NODE_360916_length_1940_cov_14.107732	Coordinate:894	Reads:1	Hits:3	Allocated_reads:0.333333333333333	Strand:+
TTCATCTCGGAGATGGCTATGGAGTTGTCAT
>Location:NODE_360916_length_1940_cov_14.107732	Coordinate:894	Reads:5	Hits:3	Allocated_reads:1.66666666666667	Strand:+
TTCATCTCGGAGATGGCTATGGAGTTGTCACT
>Location:NODE_360916_length_1940_cov_14.107732	Coordinate:894	Reads:1	Hits:3	Allocated_reads:0.333333333333333	Strand:+
TTCATCTCGGAGATGGCTATGGAGTTGTCACTCA
>Location:NODE_360916_length_1940_cov_14.107732	Coordinate:895	Reads:6	Hits:3	Allocated_reads:2	Strand:+
TCATCTCGGAGATGGCTATGGAGT
>Location:NODE_360916_length_1940_cov_14.107732	Coordinate:895	Reads:15	Hits:3	Allocated_reads:5	Strand:+
TCATCTCGGAGATGGCTATGGAGTT
>Location:NODE_360916_length_1940_cov_14.107732	Coordinate:895	Reads:1	Hits:3	Allocated_reads:0.333333333333333	Strand:+
TCATCTCGGAGATGGCTATGGAGCCA
>Location:NODE_360916_length_1940_cov_14.107732	Coordinate:895	Reads:6	Hits:3	Allocated_reads:2	Strand:+
TCATCTCGGAGATGGCTATGGAGTTG
>Location:NODE_360916_length_1940_cov_14.107732	Coordinate:895	Reads:1	Hits:3	Allocated_reads:0.333333333333333	Strand:+
TCATCTCGGAGATGGCTATGGAGATGT
>Location:NODE_360916_length_1940_cov_14.107732	Coordinate:895	Reads:30	Hits:3	Allocated_reads:10	Strand:+
TCATCTCGGAGATGGCTATGGAGTTGT
>Location:NODE_360916_length_1940_cov_14.107732	Coordinate:895	Reads:1	Hits:3	Allocated_reads:0.333333333333333	Strand:+
TCATCTCGGAGATGGCTATGGAGTTGTG
>Location:NODE_360916_length_1940_cov_14.107732	Coordinate:895	Reads:11	Hits:3	Allocated_reads:3.66666666666667	Strand:+
TCATCTCGGAGATGGCTATGGAGTTGTC
>Location:NODE_360916_length_1940_cov_14.107732	Coordinate:895	Reads:11	Hits:3	Allocated_reads:3.66666666666667	Strand:+
TCATCTCGGAGATGGCTATGGAGTTGTCA
>Location:NODE_360916_length_1940_cov_14.107732	Coordinate:895	Reads:2	Hits:3	Allocated_reads:0.666666666666667	Strand:+
TCATCTCGGAGATGGCTATGGAGTTGTCT
>Location:NODE_360916_length_1940_cov_14.107732	Coordinate:895	Reads:5	Hits:3	Allocated_reads:1.66666666666667	Strand:+
TCATCTCGGAGATGGCTATGGAGTTGTCAC
>Location:NODE_360916_length_1940_cov_14.107732	Coordinate:895	Reads:1	Hits:3	Allocated_reads:0.333333333333333	Strand:+
TCATCTCGGAGATGGCTATGGAGTTGTCACA
>Location:NODE_360916_length_1940_cov_14.107732	Coordinate:895	Reads:19	Hits:3	Allocated_reads:6.33333333333333	Strand:+
TCATCTCGGAGATGGCTATGGAGTTGTCACT
>Location:NODE_360916_length_1940_cov_14.107732	Coordinate:896	Reads:2	Hits:3	Allocated_reads:0.666666666666667	Strand:+
CATCTCGGAGATGGCTATGGAGTTGTCACT
>Location:NODE_360916_length_1940_cov_14.107732	Coordinate:897	Reads:1	Hits:3	Allocated_reads:0.333333333333333	Strand:+
ATCTCGGAGATGGCTATGGAGTTGTC
>Location:NODE_360916_length_1940_cov_14.107732	Coordinate:897	Reads:1	Hits:3	Allocated_reads:0.333333333333333	Strand:+
ATCTCGGAGATGGCTATGGAGTTGTCA
>Location:NODE_360916_length_1940_cov_14.107732	Coordinate:897	Reads:6	Hits:3	Allocated_reads:2	Strand:+
ATCTCGGAGATGGCTATGGAGTTGTCACT
>Location:NODE_360916_length_1940_cov_14.107732	Coordinate:897	Reads:1	Hits:3	Allocated_reads:0.333333333333333	Strand:+
ATCTCGGAGATGGCTATGGAGTTGTCACTC
>Location:NODE_360916_length_1940_cov_14.107732	Coordinate:897	Reads:1	Hits:3	Allocated_reads:0.333333333333333	Strand:-
TGACAACTCCATAGCCATCTCCGAGAT
>Location:NODE_360916_length_1940_cov_14.107732	Coordinate:898	Reads:1	Hits:3	Allocated_reads:0.333333333333333	Strand:-
GTGACAACTCCATAGCCATCTCCGAGA
>Location:NODE_360916_length_1940_cov_14.107732	Coordinate:898	Reads:1	Hits:3	Allocated_reads:0.333333333333333	Strand:+
TCTCGGAGATGGCTATGGAGTTGTCAC
>Location:NODE_360916_length_1940_cov_14.107732	Coordinate:898	Reads:1	Hits:3	Allocated_reads:0.333333333333333	Strand:+
TCTCGGAGATGGCTATGGAGTTGTCACG
>Location:NODE_360916_length_1940_cov_14.107732	Coordinate:898	Reads:16	Hits:3	Allocated_reads:5.33333333333333	Strand:+
TCTCGGAGATGGCTATGGAGTTGTCACT
>Location:NODE_360916_length_1940_cov_14.107732	Coordinate:898	Reads:1	Hits:3	Allocated_reads:0.333333333333333	Strand:+
TCTCGGAGATGGCTATGGAGTTGTCACTC
>Location:NODE_360916_length_1940_cov_14.107732	Coordinate:898	Reads:1	Hits:3	Allocated_reads:0.333333333333333	Strand:+
TCTCGGAGATGGCTATGGAGTTGTCACTCA
>Location:NODE_360916_length_1940_cov_14.107732	Coordinate:898	Reads:3	Hits:3	Allocated_reads:1	Strand:-
TGAGTGACAACTCCATAGCCATCTCCGAGA
>Location:NODE_360916_length_1940_cov_14.107732	Coordinate:899	Reads:1	Hits:3	Allocated_reads:0.333333333333333	Strand:+
CTCGGAGATGGCTATGGAGTTGTCACT
>Location:NODE_360916_length_1940_cov_14.107732	Coordinate:899	Reads:1	Hits:3	Allocated_reads:0.333333333333333	Strand:+
CTCGGAGATGGCTATGGAGTTGTCACTC
>Location:NODE_360916_length_1940_cov_14.107732	Coordinate:900	Reads:4	Hits:3	Allocated_reads:1.33333333333333	Strand:+
TCGGAGATGGCTATGGAGTTGTCACT
>Location:NODE_360916_length_1940_cov_14.107732	Coordinate:906	Reads:1	Hits:4	Allocated_reads:0.25	Strand:+
ATGGCTATGGAGTTGTCACTCACC
>Location:NODE_360916_length_1940_cov_14.107732	Coordinate:907	Reads:1	Hits:4	Allocated_reads:0.25	Strand:+
TGGCTATGGAGTTGTCACTCACCAAT
>Location:NODE_360916_length_1940_cov_14.107732	Coordinate:911	Reads:1	Hits:4	Allocated_reads:0.25	Strand:+
TATGGAGTTGTCACTCACCAATTTTTCAAG
>Location:NODE_360916_length_1940_cov_14.107732	Coordinate:911	Reads:1	Hits:4	Allocated_reads:0.25	Strand:+
TATGGAGTTGTCACTCACCATTTTTTCAAG
>Location:NODE_360916_length_1940_cov_14.107732	Coordinate:911	Reads:5	Hits:1	Allocated_reads:5	Strand:+
TATGGAGTTGTCACTCACCAATTTTTCAAGT
>Location:NODE_360916_length_1940_cov_14.107732	Coordinate:911	Reads:1	Hits:1	Allocated_reads:1	Strand:+
TATGGAGTTGTCACTCACCAATTTTTCAAGTGT
>Location:NODE_360916_length_1940_cov_14.107732	Coordinate:912	Reads:3	Hits:1	Allocated_reads:3	Strand:+
ATGGAGTTGTCACTCACCAATTTTTCAAGT
>Location:NODE_360916_length_1940_cov_14.107732	Coordinate:916	Reads:1	Hits:1	Allocated_reads:1	Strand:-
ACTTGAAAAAATGGTGAGTGACAACT
>Location:NODE_360916_length_1940_cov_14.107732	Coordinate:922	Reads:5	Hits:1	Allocated_reads:5	Strand:+
CACTCACCATTTTTTCAAGTGTCTGAACT
>Location:NODE_360916_length_1940_cov_14.107732	Coordinate:923	Reads:1	Hits:1	Allocated_reads:1	Strand:+
ACTCACCATTTTTTCAAGTGTCTGAAC
>Location:NODE_360916_length_1940_cov_14.107732	Coordinate:924	Reads:2	Hits:1	Allocated_reads:2	Strand:+
CTCACCATTTTTTCAAGTGTCTGAACT
>Location:NODE_360916_length_1940_cov_14.107732	Coordinate:924	Reads:1	Hits:1	Allocated_reads:1	Strand:+
CTCACCATTTTTTCAAGTGTCTGAACTCGAGT
>Location:NODE_360916_length_1940_cov_14.107732	Coordinate:925	Reads:7	Hits:1	Allocated_reads:7	Strand:+
TCACCATTTTTTCAAGTGTCTGAACTCGAGT
>Location:NODE_360916_length_1940_cov_14.107732	Coordinate:926	Reads:5	Hits:1	Allocated_reads:5	Strand:+
CACCATTTTTTCAAGTGTCTGAACT
>Location:NODE_360916_length_1940_cov_14.107732	Coordinate:926	Reads:2	Hits:1	Allocated_reads:2	Strand:+
CACCATTTTTTCAAGTGTCTGAACTCG
>Location:NODE_360916_length_1940_cov_14.107732	Coordinate:926	Reads:1	Hits:1	Allocated_reads:1	Strand:+
CACCATTTTTTCAAGTGTCTGAACTCGAG
>Location:NODE_360916_length_1940_cov_14.107732	Coordinate:926	Reads:7	Hits:1	Allocated_reads:7	Strand:+
CACCATTTTTTCAAGTGTCTGAACTCGAGT
>Location:NODE_360916_length_1940_cov_14.107732	Coordinate:926	Reads:1	Hits:1	Allocated_reads:1	Strand:+
CACCATTTTTTCAAGTGTCTGAACTCGAGTTAA
>Location:NODE_360916_length_1940_cov_14.107732	Coordinate:927	Reads:1	Hits:1	Allocated_reads:1	Strand:+
ACCATTTTTTCAAGTGTCTGAACTCGAGT
>Location:NODE_360916_length_1940_cov_14.107732	Coordinate:927	Reads:1	Hits:1	Allocated_reads:1	Strand:+
ACCATTTTTTCAAGTGTCTGAACTCGAGTT
>Location:NODE_360916_length_1940_cov_14.107732	Coordinate:928	Reads:2	Hits:1	Allocated_reads:2	Strand:+
CCATTTTTTCAAGTGTCTGAACTCGAG
>Location:NODE_360916_length_1940_cov_14.107732	Coordinate:928	Reads:1	Hits:1	Allocated_reads:1	Strand:+
CCATTTTTTCAAGTGTCTGAACTCGCGT
>Location:NODE_360916_length_1940_cov_14.107732	Coordinate:928	Reads:9	Hits:1	Allocated_reads:9	Strand:+
CCATTTTTTCAAGTGTCTGAACTCGAGT
>Location:NODE_360916_length_1940_cov_14.107732	Coordinate:928	Reads:1	Hits:1	Allocated_reads:1	Strand:+
CCATTTTTTCAAGTGTCTGAACTCGAGTT
>Location:NODE_360916_length_1940_cov_14.107732	Coordinate:928	Reads:1	Hits:1	Allocated_reads:1	Strand:+
CCATTTTTTCAAGTGTCTGAACTGGAGTT
>Location:NODE_360916_length_1940_cov_14.107732	Coordinate:928	Reads:1	Hits:1	Allocated_reads:1	Strand:+
CCATTTTTTCAAGTGTCTGAACTCGAGTTA
>Location:NODE_360916_length_1940_cov_14.107732	Coordinate:928	Reads:1	Hits:1	Allocated_reads:1	Strand:+
CCATTTTTTCAAGTGTCTGAACTCGAGTTAA
>Location:NODE_360916_length_1940_cov_14.107732	Coordinate:929	Reads:1	Hits:1	Allocated_reads:1	Strand:+
CATTTTTTCAAGTGTCTGAACTCGAGT
>Location:NODE_360916_length_1940_cov_14.107732	Coordinate:931	Reads:1	Hits:1	Allocated_reads:1	Strand:+
TTTTTTCAAGTGTCTGAACTCGAGTTAATC
>Location:NODE_360916_length_1940_cov_14.107732	Coordinate:932	Reads:3	Hits:1	Allocated_reads:3	Strand:+
TTTTTCAAGTGTCTGAACTCGAGT
>Location:NODE_360916_length_1940_cov_14.107732	Coordinate:932	Reads:1	Hits:1	Allocated_reads:1	Strand:+
TTTTTCAAGTGTCTGAACTCGAGTT
>Location:NODE_360916_length_1940_cov_14.107732	Coordinate:932	Reads:1	Hits:1	Allocated_reads:1	Strand:+
TTTTTCAAGTGTCTGAACTCGAGTTT
>Location:NODE_360916_length_1940_cov_14.107732	Coordinate:933	Reads:1	Hits:1	Allocated_reads:1	Strand:+
TTTTCAAGTGTCTGAACTCGAGTTA
>Location:NODE_360916_length_1940_cov_14.107732	Coordinate:934	Reads:1	Hits:1	Allocated_reads:1	Strand:+
TTTCAAGTGTCTGAACTCGAGTTAAT
>Location:NODE_360916_length_1940_cov_14.107732	Coordinate:934	Reads:1	Hits:1	Allocated_reads:1	Strand:+
TTTCAAGTGTCTGAACTCGAGTTAATCA
>Location:NODE_360916_length_1940_cov_14.107732	Coordinate:935	Reads:1	Hits:1	Allocated_reads:1	Strand:+
TTCAAGTGTCTGAACTCGAGTTAATC
>Location:NODE_360916_length_1940_cov_14.107732	Coordinate:936	Reads:1	Hits:1	Allocated_reads:1	Strand:+
TCAAGTGTCTGAACTCGAGTTAATCAACA
>Location:NODE_360916_length_1940_cov_14.107732	Coordinate:937	Reads:1	Hits:1	Allocated_reads:1	Strand:-
ATGTTGATTAACTCGAGTTCAGACACTTG
>Location:NODE_360916_length_1940_cov_14.107732	Coordinate:937	Reads:1	Hits:1	Allocated_reads:1	Strand:-
TGATTAACTCGAGTTCAGACACTTG
>Location:NODE_360916_length_1940_cov_14.107732	Coordinate:938	Reads:1	Hits:1	Allocated_reads:1	Strand:+
AAGTGTCTGAACTCGAGTTAATCAACATGGT
>Location:NODE_360916_length_1940_cov_14.107732	Coordinate:938	Reads:1	Hits:1	Allocated_reads:1	Strand:-
TGTTGATTAACTCGAGTTCAGACACTT
>Location:NODE_360916_length_1940_cov_14.107732	Coordinate:939	Reads:1	Hits:1	Allocated_reads:1	Strand:-
ACCATGTTGATTAACTCGAGTTCAGACACG
>Location:NODE_360916_length_1940_cov_14.107732	Coordinate:939	Reads:8	Hits:1	Allocated_reads:8	Strand:-
ACCATGTTGATTAACTCGAGTTCAGACACT
>Location:NODE_360916_length_1940_cov_14.107732	Coordinate:939	Reads:14	Hits:1	Allocated_reads:14	Strand:-
ATGTTGATTAACTCGAGTTCAGACACT
>Location:NODE_360916_length_1940_cov_14.107732	Coordinate:939	Reads:1	Hits:1	Allocated_reads:1	Strand:-
CATGTTGATTAACTCGAGTTCAGACACT
>Location:NODE_360916_length_1940_cov_14.107732	Coordinate:939	Reads:4	Hits:1	Allocated_reads:4	Strand:-
TGTTGATTAACTCGAGTTCAGACACT
>Location:NODE_360916_length_1940_cov_14.107732	Coordinate:940	Reads:1	Hits:1	Allocated_reads:1	Strand:+
GTGTCTGAACTCGAGTTAATCAACATG
>Location:NODE_360916_length_1940_cov_14.107732	Coordinate:941	Reads:1	Hits:4	Allocated_reads:0.25	Strand:-
ACCATGTTGATTAACTCGAGGTCAGACA
>Location:NODE_360916_length_1940_cov_14.107732	Coordinate:941	Reads:1	Hits:1	Allocated_reads:1	Strand:-
ACCATGTTGATTAACTCGAGTTCAGACG
>Location:NODE_360916_length_1940_cov_14.107732	Coordinate:941	Reads:1	Hits:1	Allocated_reads:1	Strand:-
ACCATGTTGATTAACTCGAGTTCAGACT
>Location:NODE_360916_length_1940_cov_14.107732	Coordinate:941	Reads:52	Hits:1	Allocated_reads:52	Strand:-
ACCATGTTGATTAACTCGAGTTCAGACA
>Location:NODE_360916_length_1940_cov_14.107732	Coordinate:941	Reads:2	Hits:1	Allocated_reads:2	Strand:-
CCATGTTGATTAACTCGAGTTCAGACA
>Location:NODE_360916_length_1940_cov_14.107732	Coordinate:941	Reads:6	Hits:1	Allocated_reads:6	Strand:-
TACCATGTTGATTAACTCGAGTTCAGACA
>Location:NODE_360916_length_1940_cov_14.107732	Coordinate:941	Reads:1	Hits:1	Allocated_reads:1	Strand:+
TGTCTGAACTCGAGTTAATCAACATGG
>Location:NODE_360916_length_1940_cov_14.107732	Coordinate:941	Reads:1	Hits:1	Allocated_reads:1	Strand:+
TGTCTGAACTCGAGTTAATCAACATGGT
>Location:NODE_360916_length_1940_cov_14.107732	Coordinate:941	Reads:1	Hits:1	Allocated_reads:1	Strand:+
TGTCTGAACTCGAGTTAATCAACATGGTAA
>Location:NODE_360916_length_1940_cov_14.107732	Coordinate:941	Reads:2	Hits:1	Allocated_reads:2	Strand:+
TGTCTGAACTCGAGTTAATCAACATGGTAAG
>Location:NODE_360916_length_1940_cov_14.107732	Coordinate:941	Reads:3	Hits:1	Allocated_reads:3	Strand:+
TGTCTGAACTCGAGTTAATCAACATGGTAAGT
>Location:NODE_360916_length_1940_cov_14.107732	Coordinate:941	Reads:1	Hits:1	Allocated_reads:1	Strand:-
TTACCATGTTGATTAACTCGAGTTCAGACA
>Location:NODE_360916_length_1940_cov_14.107732	Coordinate:942	Reads:10	Hits:1	Allocated_reads:10	Strand:-
ACCATGTTGATTAACTCGAGTTCAGAC
>Location:NODE_360916_length_1940_cov_14.107732	Coordinate:942	Reads:4	Hits:1	Allocated_reads:4	Strand:-
ATGTTGATTAACTCGAGTTCAGAC
>Location:NODE_360916_length_1940_cov_14.107732	Coordinate:942	Reads:1	Hits:1	Allocated_reads:1	Strand:+
GTCTGAACTCGAGTTAATCAACATGGT
>Location:NODE_360916_length_1940_cov_14.107732	Coordinate:942	Reads:1	Hits:1	Allocated_reads:1	Strand:+
GTCTGAACTCGAGTTAATCAACATGGTAAGT
>Location:NODE_360916_length_1940_cov_14.107732	Coordinate:942	Reads:1	Hits:1	Allocated_reads:1	Strand:-
TACCATGTTGATTAACTCGAGTTCAGAC
>Location:NODE_360916_length_1940_cov_14.107732	Coordinate:943	Reads:47	Hits:1	Allocated_reads:47	Strand:-
ACCATGTTGATTAACTCGAGTTCAGA
>Location:NODE_360916_length_1940_cov_14.107732	Coordinate:943	Reads:1	Hits:1	Allocated_reads:1	Strand:-
CATGTTGATTAACTCGAGTTCAGA
>Location:NODE_360916_length_1940_cov_14.107732	Coordinate:943	Reads:7	Hits:1	Allocated_reads:7	Strand:-
TACCATGTTGATTAACTCGAGTTCAGA
>Location:NODE_360916_length_1940_cov_14.107732	Coordinate:943	Reads:9	Hits:1	Allocated_reads:9	Strand:+
TCTGAACTCGAGTTAATCAACATGGTAAG
>Location:NODE_360916_length_1940_cov_14.107732	Coordinate:943	Reads:15	Hits:1	Allocated_reads:15	Strand:+
TCTGAACTCGAGTTAATCAACATGGTAAGT
>Location:NODE_360916_length_1940_cov_14.107732	Coordinate:943	Reads:1	Hits:1	Allocated_reads:1	Strand:+
TCTGAACTCGAGTTAATCAACATGGTAAGTGA
>Location:NODE_360916_length_1940_cov_14.107732	Coordinate:943	Reads:1	Hits:1	Allocated_reads:1	Strand:-
TTACCATGTTGATTAACTCGAGTTCAGA
>Location:NODE_360916_length_1940_cov_14.107732	Coordinate:944	Reads:3	Hits:1	Allocated_reads:3	Strand:-
ACCATGTTGATTAACTCGAGTTCAG
>Location:NODE_360916_length_1940_cov_14.107732	Coordinate:944	Reads:1	Hits:1	Allocated_reads:1	Strand:+
CTGAACTCGAGTTAATCAACATGGTAA
>Location:NODE_360916_length_1940_cov_14.107732	Coordinate:944	Reads:3	Hits:1	Allocated_reads:3	Strand:+
CTGAACTCGAGTTAATCAACATGGTAAGT
>Location:NODE_360916_length_1940_cov_14.107732	Coordinate:944	Reads:9	Hits:1	Allocated_reads:9	Strand:+
CTGAACTCGAGTTAATCAACATGGTAAGTGA
>Location:NODE_360916_length_1940_cov_14.107732	Coordinate:945	Reads:15	Hits:1	Allocated_reads:15	Strand:-
ACCATGTTGATTAACTCGAGTTCA
>Location:NODE_360916_length_1940_cov_14.107732	Coordinate:945	Reads:2	Hits:1	Allocated_reads:2	Strand:+
TGAACTCGAGTTAATCAACATGGT
>Location:NODE_360916_length_1940_cov_14.107732	Coordinate:945	Reads:2	Hits:1	Allocated_reads:2	Strand:+
TGAACTCGAGTTAATCAACATGGTAAG
>Location:NODE_360916_length_1940_cov_14.107732	Coordinate:945	Reads:2	Hits:1	Allocated_reads:2	Strand:+
TGAACTCGAGTTAATCAACATGGTAAGT
>Location:NODE_360916_length_1940_cov_14.107732	Coordinate:945	Reads:2	Hits:1	Allocated_reads:2	Strand:+
TGAACTCGAGTTAATCAACATGGTAAGTGG
>Location:NODE_360916_length_1940_cov_14.107732	Coordinate:945	Reads:20	Hits:1	Allocated_reads:20	Strand:+
TGAACTCGAGTTAATCAACATGGTAAGTGA
>Location:NODE_360916_length_1940_cov_14.107732	Coordinate:946	Reads:1	Hits:1	Allocated_reads:1	Strand:+
GAACTCGAGTTAATCAACATGGTAAGT
>Location:NODE_360916_length_1940_cov_14.107732	Coordinate:946	Reads:1	Hits:1	Allocated_reads:1	Strand:+
GAACTCGAGTTAATCAACATGGTAAGTGA
>Location:NODE_360916_length_1940_cov_14.107732	Coordinate:947	Reads:1	Hits:1	Allocated_reads:1	Strand:-
TCACTTACCATGTTGATTAACTCGAGTT
>Location:NODE_360916_length_1940_cov_14.107732	Coordinate:948	Reads:1	Hits:1	Allocated_reads:1	Strand:+
ACTCGAGTTAATCAACATGGTAAGTGATGA
>Location:NODE_360916_length_1940_cov_14.107732	Coordinate:949	Reads:1	Hits:4	Allocated_reads:0.25	Strand:+
CTCGAGTTAATCAACATGGTAAGTGAT
>Location:NODE_360916_length_1940_cov_14.107732	Coordinate:949	Reads:3	Hits:4	Allocated_reads:0.75	Strand:+
CTCGAGTTAATCAACATGGTAAGTGATGA
>Location:NODE_360916_length_1940_cov_14.107732	Coordinate:951	Reads:1	Hits:4	Allocated_reads:0.25	Strand:+
CGAGTTAATCAACATGGTAAGTGATGA
>Location:NODE_360916_length_1940_cov_14.107732	Coordinate:955	Reads:1	Hits:4	Allocated_reads:0.25	Strand:+
TTAATCAACATGGTAAGTGATGAGAGC
>Location:NODE_360916_length_1940_cov_14.107732	Coordinate:955	Reads:2	Hits:4	Allocated_reads:0.5	Strand:+
TTAATCAACATGGTAAGTGATGAGAGCT
>Location:NODE_360916_length_1940_cov_14.107732	Coordinate:955	Reads:1	Hits:4	Allocated_reads:0.25	Strand:+
TTAATCAACATGGTAAGTGATGAGAGCTG
>Location:NODE_360916_length_1940_cov_14.107732	Coordinate:955	Reads:2	Hits:4	Allocated_reads:0.5	Strand:+
TTAATCAACATGGTAAGTGATGAGAGCTGG
>Location:NODE_360916_length_1940_cov_14.107732	Coordinate:955	Reads:1	Hits:4	Allocated_reads:0.25	Strand:+
TTAATCAACATGGTAAGTGATGAGAGCTGGG
>Location:NODE_360916_length_1940_cov_14.107732	Coordinate:956	Reads:3	Hits:4	Allocated_reads:0.75	Strand:+
TAATCAACATGGTAAGTGATGAGAGC
>Location:NODE_360916_length_1940_cov_14.107732	Coordinate:956	Reads:1	Hits:4	Allocated_reads:0.25	Strand:+
TAATCAACATGGTAAGTGATGAGAGCA
>Location:NODE_360916_length_1940_cov_14.107732	Coordinate:956	Reads:1	Hits:4	Allocated_reads:0.25	Strand:+
TAATCAACATGGTAAGTGATGAGAGCG
>Location:NODE_360916_length_1940_cov_14.107732	Coordinate:956	Reads:56	Hits:4	Allocated_reads:14	Strand:+
TAATCAACATGGTAAGTGATGAGAGCT
>Location:NODE_360916_length_1940_cov_14.107732	Coordinate:956	Reads:2	Hits:4	Allocated_reads:0.5	Strand:+
TAATCAACATGGTAAGTGATGAGAGCTT
>Location:NODE_360916_length_1940_cov_14.107732	Coordinate:956	Reads:7	Hits:4	Allocated_reads:1.75	Strand:+
TAATCAACATGGTAAGTGATGAGAGCTG
>Location:NODE_360916_length_1940_cov_14.107732	Coordinate:956	Reads:1	Hits:4	Allocated_reads:0.25	Strand:+
TAATCAACATGGTAAGTGATGAGAGCTGT
>Location:NODE_360916_length_1940_cov_14.107732	Coordinate:956	Reads:6	Hits:4	Allocated_reads:1.5	Strand:+
TAATCAACATGGTAAGTGATGAGAGCTGG
>Location:NODE_360916_length_1940_cov_14.107732	Coordinate:956	Reads:14	Hits:4	Allocated_reads:3.5	Strand:+
TAATCAACATGGTAAGTGATGAGAGCTGGG
>Location:NODE_360916_length_1940_cov_14.107732	Coordinate:956	Reads:1	Hits:4	Allocated_reads:0.25	Strand:+
TAATCAACATGGTAAGTGATGAGAGCTGGGT
>Location:NODE_360916_length_1940_cov_14.107732	Coordinate:956	Reads:4	Hits:4	Allocated_reads:1	Strand:+
TAATCAACATGGTAAGTGATGAGAGCTGGGA
>Location:NODE_360916_length_1940_cov_14.107732	Coordinate:956	Reads:3	Hits:4	Allocated_reads:0.75	Strand:+
TAATCAACATGGTAAGTGATGAGAGCTGGGAGA
>Location:NODE_360916_length_1940_cov_14.107732	Coordinate:956	Reads:1	Hits:4	Allocated_reads:0.25	Strand:+
TAATCAACATGGTAAGTGATGAGAGCTGGGAGAGA
>Location:NODE_360916_length_1940_cov_14.107732	Coordinate:959	Reads:30	Hits:4	Allocated_reads:7.5	Strand:+
TCAACATGGTAAGTGATGAGAGCT
>Location:NODE_360916_length_1940_cov_14.107732	Coordinate:959	Reads:7	Hits:4	Allocated_reads:1.75	Strand:+
TCAACATGGTAAGTGATGAGAGCTG
>Location:NODE_360916_length_1940_cov_14.107732	Coordinate:959	Reads:1	Hits:4	Allocated_reads:0.25	Strand:+
TCAACATGGTAAGTGATGAGAGCTGT
>Location:NODE_360916_length_1940_cov_14.107732	Coordinate:959	Reads:6	Hits:4	Allocated_reads:1.5	Strand:+
TCAACATGGTAAGTGATGAGAGCTGG
>Location:NODE_360916_length_1940_cov_14.107732	Coordinate:959	Reads:37	Hits:4	Allocated_reads:9.25	Strand:+
TCAACATGGTAAGTGATGAGAGCTGGG
>Location:NODE_360916_length_1940_cov_14.107732	Coordinate:959	Reads:16	Hits:4	Allocated_reads:4	Strand:+
TCAACATGGTAAGTGATGAGAGCTGGGA
>Location:NODE_360916_length_1940_cov_14.107732	Coordinate:959	Reads:2	Hits:4	Allocated_reads:0.5	Strand:+
TCAACATGGTAAGTGATGAGAGCTGGGT
>Location:NODE_360916_length_1940_cov_14.107732	Coordinate:959	Reads:2	Hits:4	Allocated_reads:0.5	Strand:+
TCAACATGGTAAGTGATGAGAGCTGGGAG
>Location:NODE_360916_length_1940_cov_14.107732	Coordinate:959	Reads:1	Hits:4	Allocated_reads:0.25	Strand:+
TCAACATGGTAAGTGATGAGAGCTGGGAGT
>Location:NODE_360916_length_1940_cov_14.107732	Coordinate:959	Reads:9	Hits:4	Allocated_reads:2.25	Strand:+
TCAACATGGTAAGTGATGAGAGCTGGGAGA
>Location:NODE_360916_length_1940_cov_14.107732	Coordinate:959	Reads:1	Hits:4	Allocated_reads:0.25	Strand:+
TCAACATGGTAAGTGATGAGAGCTGGGAGAGAA
>Location:NODE_360916_length_1940_cov_14.107732	Coordinate:959	Reads:1	Hits:4	Allocated_reads:0.25	Strand:+
TCAACATGGTAAGTGATGAGAGCTGGGAGAGAAC
>Location:NODE_360916_length_1940_cov_14.107732	Coordinate:959	Reads:1	Hits:4	Allocated_reads:0.25	Strand:+
TCAACATGGTAAGTGATGAGAGCTGGGAGAGAACC
>Location:NODE_360916_length_1940_cov_14.107732	Coordinate:960	Reads:2	Hits:4	Allocated_reads:0.5	Strand:+
CAACATGGTAAGTGATGAGAGCTGGG
>Location:NODE_360916_length_1940_cov_14.107732	Coordinate:960	Reads:1	Hits:4	Allocated_reads:0.25	Strand:+
CAACATGGTAAGTGATGAGAGCTGGGA
>Location:NODE_360916_length_1940_cov_14.107732	Coordinate:960	Reads:1	Hits:4	Allocated_reads:0.25	Strand:+
CAACATGGTAAGTGATGAGAGCTGGGAGA
>Location:NODE_360916_length_1940_cov_14.107732	Coordinate:960	Reads:1	Hits:4	Allocated_reads:0.25	Strand:+
CAACATGGTAAGTGATGAGAGCTGGGAGAGA
>Location:NODE_360916_length_1940_cov_14.107732	Coordinate:961	Reads:1	Hits:4	Allocated_reads:0.25	Strand:+
AACATGGTAAGTGATGAGAGCTGGGAGA
>Location:NODE_360916_length_1940_cov_14.107732	Coordinate:962	Reads:1	Hits:4	Allocated_reads:0.25	Strand:+
ACATGGTAAGTGATGAGAGCTGGG
>Location:NODE_360916_length_1940_cov_14.107732	Coordinate:965	Reads:1	Hits:4	Allocated_reads:0.25	Strand:-
CGGTTCTCTCCCAGCTCTCATCACTTACCT
>Location:NODE_360916_length_1940_cov_14.107732	Coordinate:965	Reads:1	Hits:4	Allocated_reads:0.25	Strand:+
TGGTAAGTGATGAGAGCTGGGAGA
>Location:NODE_360916_length_1940_cov_14.107732	Coordinate:965	Reads:9	Hits:4	Allocated_reads:2.25	Strand:+
TGGTAAGTGATGAGAGCTGGGAGAGAACC
>Location:NODE_360916_length_1940_cov_14.107732	Coordinate:968	Reads:4	Hits:4	Allocated_reads:1	Strand:+
TAAGTGATGAGAGCTGGGAGAGAACC
>Location:NODE_360916_length_1940_cov_14.107732	Coordinate:968	Reads:1	Hits:4	Allocated_reads:0.25	Strand:+
TAAGTGATGAGAGCTGGGAGAGAACCGTA
>Location:NODE_360916_length_1940_cov_14.107732	Coordinate:969	Reads:1	Hits:4	Allocated_reads:0.25	Strand:-
TACGGTTCTCTCCCAGCTCTCATCACTT
>Location:NODE_360916_length_1940_cov_14.107732	Coordinate:970	Reads:1	Hits:6	Allocated_reads:0.166666666666667	Strand:+
AGTGATGAGAGCTGGGAGAGAACC
>Location:NODE_360916_length_1940_cov_14.107732	Coordinate:970	Reads:1	Hits:6	Allocated_reads:0.166666666666667	Strand:-
TCTACGGTTCTCTCCCAGCTCTCATCACT
>Location:NODE_360916_length_1940_cov_14.107732	Coordinate:973	Reads:1	Hits:6	Allocated_reads:0.166666666666667	Strand:+
GATGAGAGCTGGGAGAGAACCGTAGAT
>Location:NODE_360916_length_1940_cov_14.107732	Coordinate:973	Reads:1	Hits:6	Allocated_reads:0.166666666666667	Strand:+
GATGAGAGCTGGGAGAGAACCGTAGATGTCTC
>Location:NODE_360916_length_1940_cov_14.107732	Coordinate:973	Reads:1	Hits:6	Allocated_reads:0.166666666666667	Strand:-
TACGGTTCTCTCCCAGCTCTCATC
>Location:NODE_360916_length_1940_cov_14.107732	Coordinate:973	Reads:1	Hits:6	Allocated_reads:0.166666666666667	Strand:-
TCTACGGTTCTCTCCCAGCTCTCATC
>Location:NODE_360916_length_1940_cov_14.107732	Coordinate:974	Reads:1	Hits:6	Allocated_reads:0.166666666666667	Strand:-
CATCTACGGTTCTCTCCCAGCTCTCAT
>Location:NODE_360916_length_1940_cov_14.107732	Coordinate:975	Reads:2	Hits:6	Allocated_reads:0.333333333333333	Strand:+
TGAGAGCTGGGAGAGAACCGTAGATGTCTCC
>Location:NODE_360916_length_1940_cov_14.107732	Coordinate:977	Reads:1	Hits:6	Allocated_reads:0.166666666666667	Strand:-
CATCTACGGTTCTCTCCCAGCTCT
>Location:NODE_360916_length_1940_cov_14.107732	Coordinate:980	Reads:1	Hits:6	Allocated_reads:0.166666666666667	Strand:-
AGACATCTACGGTTCTCTCCCAGC
>Location:NODE_360916_length_1940_cov_14.107732	Coordinate:980	Reads:1	Hits:6	Allocated_reads:0.166666666666667	Strand:+
GCTGGGAGAGAACCGTAGATGTCT
>Location:NODE_360916_length_1940_cov_14.107732	Coordinate:982	Reads:1	Hits:5	Allocated_reads:0.2	Strand:+
TGGGAGAGAACCGTAGATGTCTCCGTATC
>Location:NODE_360916_length_1940_cov_14.107732	Coordinate:985	Reads:1	Hits:5	Allocated_reads:0.2	Strand:+
GAGAGAACCGTAGATGTCTCCGTATCCGCTT
>Location:NODE_360916_length_1940_cov_14.107732	Coordinate:986	Reads:1	Hits:5	Allocated_reads:0.2	Strand:+
AGAGAACCGTAGATGTCTCCGTATC
>Location:NODE_360916_length_1940_cov_14.107732	Coordinate:986	Reads:1	Hits:5	Allocated_reads:0.2	Strand:+
AGAGAACCGTAGATGTCTCCGTATCCGCA
>Location:NODE_360916_length_1940_cov_14.107732	Coordinate:987	Reads:9	Hits:5	Allocated_reads:1.8	Strand:+
GAGAACCGTAGATGTCTCCGTATC
>Location:NODE_360916_length_1940_cov_14.107732	Coordinate:987	Reads:7	Hits:5	Allocated_reads:1.4	Strand:+
GAGAACCGTAGATGTCTCCGTATCC
>Location:NODE_360916_length_1940_cov_14.107732	Coordinate:987	Reads:1	Hits:5	Allocated_reads:0.2	Strand:+
GAGAACCGTAGATGTCTCCGTATCCG
>Location:NODE_360916_length_1940_cov_14.107732	Coordinate:987	Reads:2	Hits:5	Allocated_reads:0.4	Strand:+
GAGAACCGTAGATGTCTCCGTATCCGC
>Location:NODE_360916_length_1940_cov_14.107732	Coordinate:987	Reads:5	Hits:5	Allocated_reads:1	Strand:+
GAGAACCGTAGATGTCTCCGTATCCGCA
>Location:NODE_360916_length_1940_cov_14.107732	Coordinate:987	Reads:4	Hits:5	Allocated_reads:0.8	Strand:+
GAGAACCGTAGATGTCTCCGTATCCGCAACT
>Location:NODE_360916_length_1940_cov_14.107732	Coordinate:987	Reads:3	Hits:5	Allocated_reads:0.6	Strand:+
GAGAACCGTAGATGTCTCCGTATCCGCAACTT
>Location:NODE_360916_length_1940_cov_14.107732	Coordinate:987	Reads:2	Hits:5	Allocated_reads:0.4	Strand:-
TGCGGATACGGAGACATCTACGGTTCTC
>Location:NODE_360916_length_1940_cov_14.107732	Coordinate:987	Reads:1	Hits:5	Allocated_reads:0.2	Strand:-
TTGCGGATACGGAGACATCTACGGTTCTC
>Location:NODE_360916_length_1940_cov_14.107732	Coordinate:988	Reads:2	Hits:5	Allocated_reads:0.4	Strand:+
AGAACCGTAGATGTCTCCGTATCC
>Location:NODE_360916_length_1940_cov_14.107732	Coordinate:988	Reads:1	Hits:5	Allocated_reads:0.2	Strand:+
AGAACCGTAGATGTCTCCGTATCCGCA
>Location:NODE_360916_length_1940_cov_14.107732	Coordinate:988	Reads:1	Hits:5	Allocated_reads:0.2	Strand:+
AGAACCGTAGATGTCTCCGTATCCGCAAC
>Location:NODE_360916_length_1940_cov_14.107732	Coordinate:988	Reads:2	Hits:5	Allocated_reads:0.4	Strand:+
AGAACCGTAGATGTCTCCGTATCCGCAACTT
>Location:NODE_360916_length_1940_cov_14.107732	Coordinate:989	Reads:13	Hits:5	Allocated_reads:2.6	Strand:+
GAACCGTAGATGTCTCCGTATCCG
>Location:NODE_360916_length_1940_cov_14.107732	Coordinate:989	Reads:4	Hits:5	Allocated_reads:0.8	Strand:+
GAACCGTAGATGTCTCCGTATCCGC
>Location:NODE_360916_length_1940_cov_14.107732	Coordinate:989	Reads:10	Hits:5	Allocated_reads:2	Strand:+
GAACCGTAGATGTCTCCGTATCCGCA
>Location:NODE_360916_length_1940_cov_14.107732	Coordinate:989	Reads:8	Hits:5	Allocated_reads:1.6	Strand:+
GAACCGTAGATGTCTCCGTATCCGCAA
>Location:NODE_360916_length_1940_cov_14.107732	Coordinate:989	Reads:1	Hits:6	Allocated_reads:0.166666666666667	Strand:+
GAACCGTAGATGTCTCCGTATCCACAAC
>Location:NODE_360916_length_1940_cov_14.107732	Coordinate:989	Reads:1	Hits:5	Allocated_reads:0.2	Strand:+
GAACCGTAGATGTCTCCGTATCCGCATT
>Location:NODE_360916_length_1940_cov_14.107732	Coordinate:989	Reads:3	Hits:5	Allocated_reads:0.6	Strand:+
GAACCGTAGATGTCTCCGTATCCGCAAT
>Location:NODE_360916_length_1940_cov_14.107732	Coordinate:989	Reads:34	Hits:5	Allocated_reads:6.8	Strand:+
GAACCGTAGATGTCTCCGTATCCGCAAC
>Location:NODE_360916_length_1940_cov_14.107732	Coordinate:989	Reads:1	Hits:5	Allocated_reads:0.2	Strand:+
GAACCGTAGATGTCTCCGTATCCGCAATT
>Location:NODE_360916_length_1940_cov_14.107732	Coordinate:989	Reads:12	Hits:5	Allocated_reads:2.4	Strand:+
GAACCGTAGATGTCTCCGTATCCGCAACT
>Location:NODE_360916_length_1940_cov_14.107732	Coordinate:989	Reads:16	Hits:5	Allocated_reads:3.2	Strand:+
GAACCGTAGATGTCTCCGTATCCGCAACTT
>Location:NODE_360916_length_1940_cov_14.107732	Coordinate:989	Reads:2	Hits:5	Allocated_reads:0.4	Strand:+
GAACCGTAGATGTCTCCGTATCCGCAATTT
>Location:NODE_360916_length_1940_cov_14.107732	Coordinate:990	Reads:1	Hits:5	Allocated_reads:0.2	Strand:+
AACCGTAGATGTCTCCGTATCCGCA
>Location:NODE_360916_length_1940_cov_14.107732	Coordinate:990	Reads:1	Hits:5	Allocated_reads:0.2	Strand:+
AACCGTAGATGTCTCCGTATCAGCAA
>Location:NODE_360916_length_1940_cov_14.107732	Coordinate:990	Reads:1	Hits:5	Allocated_reads:0.2	Strand:+
AACCGTAGATGTCTCCGTATCCGCAA
>Location:NODE_360916_length_1940_cov_14.107732	Coordinate:990	Reads:4	Hits:5	Allocated_reads:0.8	Strand:+
AACCGTAGATGTCTCCGTATCCGCAAC
>Location:NODE_360916_length_1940_cov_14.107732	Coordinate:990	Reads:2	Hits:5	Allocated_reads:0.4	Strand:+
AACCGTAGATGTCTCCGTATCCGCAACT
>Location:NODE_360916_length_1940_cov_14.107732	Coordinate:990	Reads:8	Hits:5	Allocated_reads:1.6	Strand:+
AACCGTAGATGTCTCCGTATCCGCAACTT
>Location:NODE_360916_length_1940_cov_14.107732	Coordinate:990	Reads:1	Hits:5	Allocated_reads:0.2	Strand:+
AACCGTAGATGTCTCCGTATCCGCAACTTTTCTA
>Location:NODE_360916_length_1940_cov_14.107732	Coordinate:991	Reads:1	Hits:5	Allocated_reads:0.2	Strand:+
ACCGTAGATGTCTCCGTATCCGCA
>Location:NODE_360916_length_1940_cov_14.107732	Coordinate:991	Reads:2	Hits:5	Allocated_reads:0.4	Strand:+
ACCGTAGATGTCTCCGTATCCGCAA
>Location:NODE_360916_length_1940_cov_14.107732	Coordinate:991	Reads:4	Hits:5	Allocated_reads:0.8	Strand:+
ACCGTAGATGTCTCCGTATCCGCAAC
>Location:NODE_360916_length_1940_cov_14.107732	Coordinate:991	Reads:4	Hits:5	Allocated_reads:0.8	Strand:+
ACCGTAGATGTCTCCGTATCCGCAACT
>Location:NODE_360916_length_1940_cov_14.107732	Coordinate:991	Reads:1	Hits:5	Allocated_reads:0.2	Strand:+
ACCGTAGATGTCTCCGTATCCGCAATTT
>Location:NODE_360916_length_1940_cov_14.107732	Coordinate:991	Reads:8	Hits:5	Allocated_reads:1.6	Strand:+
ACCGTAGATGTCTCCGTATCCGCAACTT
>Location:NODE_360916_length_1940_cov_14.107732	Coordinate:991	Reads:1	Hits:5	Allocated_reads:0.2	Strand:+
ACCGTAGATGTCTCCGTATCCGCAACTTT
>Location:NODE_360916_length_1940_cov_14.107732	Coordinate:992	Reads:2	Hits:5	Allocated_reads:0.4	Strand:+
CCGTAGATGTCTCCGTATCCGCAAC
>Location:NODE_360916_length_1940_cov_14.107732	Coordinate:992	Reads:3	Hits:5	Allocated_reads:0.6	Strand:+
CCGTAGATGTCTCCGTATCCGCAACTT
>Location:NODE_360916_length_1940_cov_14.107732	Coordinate:994	Reads:1	Hits:5	Allocated_reads:0.2	Strand:+
GTAGATGTCTCCGTATCCGCAACTT
>Location:NODE_360916_length_1940_cov_14.107732	Coordinate:995	Reads:1	Hits:5	Allocated_reads:0.2	Strand:+
TAGATGTCTCCGTATCCGCAACTTTTC
>Location:NODE_360916_length_1940_cov_14.107732	Coordinate:997	Reads:1	Hits:5	Allocated_reads:0.2	Strand:-
AAGCTAAGAAAAATTGCGGATACGGAGACATC
>Location:NODE_360916_length_1940_cov_14.107732	Coordinate:1012	Reads:1	Hits:3	Allocated_reads:0.333333333333333	Strand:-
CCCGCTGGTAAGCTAAGAAAAGTTGC
>Location:NODE_360916_length_1940_cov_14.107732	Coordinate:1019	Reads:1	Hits:2	Allocated_reads:0.5	Strand:+
TTCTTAGCTTACCAGCGGGAGAGGCA
>Location:NODE_360916_length_1940_cov_14.107732	Coordinate:1019	Reads:1	Hits:4	Allocated_reads:0.25	Strand:+
TTCTTAGCTTACCAGCGGGAGAGGCC
>Location:NODE_360916_length_1940_cov_14.107732	Coordinate:1019	Reads:5	Hits:2	Allocated_reads:2.5	Strand:+
TTCTTAGCTTACCAGCGGGAGAGGCACA
>Location:NODE_360916_length_1940_cov_14.107732	Coordinate:1019	Reads:1	Hits:2	Allocated_reads:0.5	Strand:+
TTCTTAGCTTACCAGCGGGAGAGGCACAT
>Location:NODE_360916_length_1940_cov_14.107732	Coordinate:1019	Reads:2	Hits:2	Allocated_reads:1	Strand:+
TTCTTAGCTTACCAGCGGGAGAGGCACATG
>Location:NODE_360916_length_1940_cov_14.107732	Coordinate:1020	Reads:1	Hits:2	Allocated_reads:0.5	Strand:+
TCTTAGCTTACCAGCGGGAGAGGCACATG
>Location:NODE_360916_length_1940_cov_14.107732	Coordinate:1023	Reads:1	Hits:2	Allocated_reads:0.5	Strand:+
TAGCTTACCAGCGGGAGAGGCACAGAA
>Location:NODE_360916_length_1940_cov_14.107732	Coordinate:1028	Reads:1	Hits:2	Allocated_reads:0.5	Strand:+
TACCAGCGGGAGAGGCACATGGAGTGA
>Location:NODE_360916_length_1940_cov_14.107732	Coordinate:1029	Reads:1	Hits:2	Allocated_reads:0.5	Strand:+
ACCAGCGGGAGAGGCACATGGAGT
>Location:NODE_360916_length_1940_cov_14.107732	Coordinate:1030	Reads:1	Hits:2	Allocated_reads:0.5	Strand:-
TCACTCCATGTGCCTCTCCCGCTGT
>Location:NODE_360916_length_1940_cov_14.107732	Coordinate:1031	Reads:1	Hits:2	Allocated_reads:0.5	Strand:-
TCCCTATCACTCCATGTGCCTCTCCCGCTG
>Location:NODE_360916_length_1940_cov_14.107732	Coordinate:1032	Reads:1	Hits:2	Allocated_reads:0.5	Strand:-
TATCACTCCATGTGCCTCTCCCGCT
>Location:NODE_360916_length_1940_cov_14.107732	Coordinate:1033	Reads:1	Hits:2	Allocated_reads:0.5	Strand:-
TATCACTCCATGTGCCTCTCCCGC
>Location:NODE_360916_length_1940_cov_14.107732	Coordinate:1036	Reads:1	Hits:2	Allocated_reads:0.5	Strand:-
TCTCCCTATCACTCCATGTGCCTCTCC
>Location:NODE_360916_length_1940_cov_14.107732	Coordinate:1045	Reads:2	Hits:5	Allocated_reads:0.4	Strand:+
CATGGAGTGATAGGGAGAGGGGGAAACT
>Location:NODE_360916_length_1940_cov_14.107732	Coordinate:1047	Reads:1	Hits:5	Allocated_reads:0.2	Strand:+
TGGAGTGATAGGGAGAGGGGGAAAC
>Location:NODE_360916_length_1940_cov_14.107732	Coordinate:1047	Reads:1	Hits:5	Allocated_reads:0.2	Strand:+
TGGAGTGATAGGGAGAGGGGGAAACT
>Location:NODE_360916_length_1940_cov_14.107732	Coordinate:1047	Reads:2	Hits:5	Allocated_reads:0.4	Strand:+
TGGAGTGATAGGGAGAGGGGGAAACTC
>Location:NODE_360916_length_1940_cov_14.107732	Coordinate:1047	Reads:3	Hits:4	Allocated_reads:0.75	Strand:+
TGGAGTGATAGGGAGAGGGGGAAACTCT
>Location:NODE_360916_length_1940_cov_14.107732	Coordinate:1047	Reads:2	Hits:4	Allocated_reads:0.5	Strand:+
TGGAGTGATAGGGAGAGGGGGAAACTCTT
>Location:NODE_360916_length_1940_cov_14.107732	Coordinate:1047	Reads:1	Hits:4	Allocated_reads:0.25	Strand:+
TGGAGTGATAGGGAGAGGGGGAAACTCTTT
>Location:NODE_360916_length_1940_cov_14.107732	Coordinate:1047	Reads:3	Hits:4	Allocated_reads:0.75	Strand:+
TGGAGTGATAGGGAGAGGGGGAAACTCTTC
>Location:NODE_360916_length_1940_cov_14.107732	Coordinate:1047	Reads:1	Hits:3	Allocated_reads:0.333333333333333	Strand:+
TGGAGTGATAGGGAGAGGGGGAAACTCTTCTT
>Location:NODE_360916_length_1940_cov_14.107732	Coordinate:1049	Reads:1	Hits:4	Allocated_reads:0.25	Strand:+
GAGTGATAGGGAGAGGGGGAAACTCT
>Location:NODE_360916_length_1940_cov_14.107732	Coordinate:1057	Reads:1	Hits:3	Allocated_reads:0.333333333333333	Strand:-
TATTCACGGATGGAAGAAGAGTTTCCCCCTCTCCC
>Location:NODE_360916_length_1940_cov_14.107732	Coordinate:1060	Reads:2	Hits:3	Allocated_reads:0.666666666666667	Strand:-
CACGGATGGAAGAAGAGTTTCCCCCTCT
>Location:NODE_360916_length_1940_cov_14.107732	Coordinate:1062	Reads:1	Hits:3	Allocated_reads:0.333333333333333	Strand:-
TATTCACGGATGGAAGAAGAGTTTCCCCCT
>Location:NODE_360916_length_1940_cov_14.107732	Coordinate:1063	Reads:1	Hits:3	Allocated_reads:0.333333333333333	Strand:-
TATTCACGGATGGAAGAAGAGTTTCCCCA
>Location:NODE_360916_length_1940_cov_14.107732	Coordinate:1063	Reads:11	Hits:3	Allocated_reads:3.66666666666667	Strand:-
TATTCACGGATGGAAGAAGAGTTTCCCCC
>Location:NODE_360916_length_1940_cov_14.107732	Coordinate:1064	Reads:1	Hits:3	Allocated_reads:0.333333333333333	Strand:-
TATTCACGGATGGAAGAAGAGTTTCCCC
>Location:NODE_360916_length_1940_cov_14.107732	Coordinate:1065	Reads:5	Hits:3	Allocated_reads:1.66666666666667	Strand:-
TATTCACGGATGGAAGAAGAGTTTCCC
>Location:NODE_360916_length_1940_cov_14.107732	Coordinate:1066	Reads:1	Hits:3	Allocated_reads:0.333333333333333	Strand:-
TATTCACGGATGGAAGAAGAGTTTCC
>Location:NODE_360916_length_1940_cov_14.107732	Coordinate:1068	Reads:2	Hits:3	Allocated_reads:0.666666666666667	Strand:+
AAACTCTTCTTCCATCCGTGAATACTGA
>Location:NODE_360916_length_1940_cov_14.107732	Coordinate:1068	Reads:1	Hits:3	Allocated_reads:0.333333333333333	Strand:-
TATTCACGGATGGAAGAAGAGTTT
>Location:NODE_360916_length_1940_cov_14.107732	Coordinate:1069	Reads:2	Hits:3	Allocated_reads:0.666666666666667	Strand:+
AACTCTTCTTCCATCCGTGAATACTGA
>Location:NODE_360916_length_1940_cov_14.107732	Coordinate:1074	Reads:1	Hits:1	Allocated_reads:1	Strand:+
TTCTTCCATCCGTGAATACTGAAGCGGC
>Location:NODE_360916_length_1940_cov_14.107732	Coordinate:1078	Reads:1	Hits:1	Allocated_reads:1	Strand:+
TCCATCCGTGAATACTGAAGCGGCT
>Location:NODE_360916_length_1940_cov_14.107732	Coordinate:1080	Reads:1	Hits:1	Allocated_reads:1	Strand:+
CATCCGTGAATACTGAAGCGGCTTGGCTAACA
>Location:NODE_360916_length_1940_cov_14.107732	Coordinate:1081	Reads:3	Hits:1	Allocated_reads:3	Strand:+
ATCCGTGAATACTGAAGCGGCTTGGC
>Location:NODE_360916_length_1940_cov_14.107732	Coordinate:1081	Reads:6	Hits:1	Allocated_reads:6	Strand:+
ATCCGTGAATACTGAAGCGGCTTGGCT
>Location:NODE_360916_length_1940_cov_14.107732	Coordinate:1081	Reads:2	Hits:1	Allocated_reads:2	Strand:+
ATCCGTGAATACTGAAGCGGCTTGGCTA
>Location:NODE_360916_length_1940_cov_14.107732	Coordinate:1081	Reads:6	Hits:1	Allocated_reads:6	Strand:+
ATCCGTGAATACTGAAGCGGCTTGGCTAA
>Location:NODE_360916_length_1940_cov_14.107732	Coordinate:1081	Reads:1	Hits:1	Allocated_reads:1	Strand:+
ATCCGTGAATACTGAAGCGGCTTGGCTAAC
>Location:NODE_360916_length_1940_cov_14.107732	Coordinate:1081	Reads:1	Hits:1	Allocated_reads:1	Strand:+
ATCCGTGAATACTGAAGCGGCTTGGCTATT
>Location:NODE_360916_length_1940_cov_14.107732	Coordinate:1081	Reads:2	Hits:1	Allocated_reads:2	Strand:+
ATCCGTGAATACTGAAGCGGCTTGGCTAAA
>Location:NODE_360916_length_1940_cov_14.107732	Coordinate:1082	Reads:3	Hits:1	Allocated_reads:3	Strand:+
TCCGTGAATACTGAAGCGGCTTGG
>Location:NODE_360916_length_1940_cov_14.107732	Coordinate:1082	Reads:177	Hits:1	Allocated_reads:177	Strand:+
TCCGTGAATACTGAAGCGGCTTGGC
>Location:NODE_360916_length_1940_cov_14.107732	Coordinate:1082	Reads:1	Hits:1	Allocated_reads:1	Strand:+
TCCGTGAATACTGAAGCGGCTTGGCC
>Location:NODE_360916_length_1940_cov_14.107732	Coordinate:1082	Reads:2	Hits:1	Allocated_reads:2	Strand:+
TCCGTGAATACTGAAGCGGCTTGGCG
>Location:NODE_360916_length_1940_cov_14.107732	Coordinate:1082	Reads:59	Hits:1	Allocated_reads:59	Strand:+
TCCGTGAATACTGAAGCGGCTTGGCT
>Location:NODE_360916_length_1940_cov_14.107732	Coordinate:1082	Reads:1	Hits:1	Allocated_reads:1	Strand:+
TCCGTGAATACTGAAGCGGCTTGGCTG
>Location:NODE_360916_length_1940_cov_14.107732	Coordinate:1082	Reads:5	Hits:1	Allocated_reads:5	Strand:+
TCCGTGAATACTGAAGCGGCTTGGCTT
>Location:NODE_360916_length_1940_cov_14.107732	Coordinate:1082	Reads:54	Hits:1	Allocated_reads:54	Strand:+
TCCGTGAATACTGAAGCGGCTTGGCTA
>Location:NODE_360916_length_1940_cov_14.107732	Coordinate:1082	Reads:1	Hits:1	Allocated_reads:1	Strand:+
TCCGTGAATACTGAAGCGGCTTGGCTGA
>Location:NODE_360916_length_1940_cov_14.107732	Coordinate:1082	Reads:1	Hits:1	Allocated_reads:1	Strand:+
TCCGTGAATACTGAAGCGGCTTGGCTTG
>Location:NODE_360916_length_1940_cov_14.107732	Coordinate:1082	Reads:1	Hits:1	Allocated_reads:1	Strand:+
TCCGTGAATACTGAAGCGGCTTGGCTTT
>Location:NODE_360916_length_1940_cov_14.107732	Coordinate:1082	Reads:2	Hits:1	Allocated_reads:2	Strand:+
TCCGTGAATACTGAAGCGGCTTGGCTAT
>Location:NODE_360916_length_1940_cov_14.107732	Coordinate:1082	Reads:81	Hits:1	Allocated_reads:81	Strand:+
TCCGTGAATACTGAAGCGGCTTGGCTAA
>Location:NODE_360916_length_1940_cov_14.107732	Coordinate:1082	Reads:1	Hits:1	Allocated_reads:1	Strand:+
TCCGTGAATACTGAAGCGGATTGGCTAAC
>Location:NODE_360916_length_1940_cov_14.107732	Coordinate:1082	Reads:166	Hits:1	Allocated_reads:166	Strand:+
TCCGTGAATACTGAAGCGGCTTGGCTAAC
>Location:NODE_360916_length_1940_cov_14.107732	Coordinate:1082	Reads:2	Hits:1	Allocated_reads:2	Strand:+
TCCGTGAATACTGAAGCGGCTTGGCTATT
>Location:NODE_360916_length_1940_cov_14.107732	Coordinate:1082	Reads:3	Hits:1	Allocated_reads:3	Strand:+
TCCGTGAATACTGAAGCGGCTTGGCTAAA
>Location:NODE_360916_length_1940_cov_14.107732	Coordinate:1082	Reads:1	Hits:1	Allocated_reads:1	Strand:+
TCCGTGAATACTGAAGCGGCTTGGCTAACT
>Location:NODE_360916_length_1940_cov_14.107732	Coordinate:1082	Reads:86	Hits:1	Allocated_reads:86	Strand:+
TCCGTGAATACTGAAGCGGCTTGGCTAACA
>Location:NODE_360916_length_1940_cov_14.107732	Coordinate:1082	Reads:6	Hits:1	Allocated_reads:6	Strand:+
TCCGTGAATACTGAAGCGGCTTGGCTAACAT
>Location:NODE_360916_length_1940_cov_14.107732	Coordinate:1082	Reads:3	Hits:1	Allocated_reads:3	Strand:+
TCCGTGAATACTGAAGCGGCTTGGCTAACATT
>Location:NODE_360916_length_1940_cov_14.107732	Coordinate:1083	Reads:1	Hits:1	Allocated_reads:1	Strand:+
CCGTGAATACTGAAGCGGCTTGGC
>Location:NODE_360916_length_1940_cov_14.107732	Coordinate:1083	Reads:1	Hits:1	Allocated_reads:1	Strand:+
CCGTGAATACTGAAGCGGCTTGGCTAA
>Location:NODE_360916_length_1940_cov_14.107732	Coordinate:1083	Reads:1	Hits:1	Allocated_reads:1	Strand:+
CCGTGAATACTGAAGCGGCTTGGCTAACA
>Location:NODE_360916_length_1940_cov_14.107732	Coordinate:1084	Reads:1	Hits:1	Allocated_reads:1	Strand:+
CGTGAATACTGAAGCGGCTTGGCTA
>Location:NODE_360916_length_1940_cov_14.107732	Coordinate:1084	Reads:2	Hits:1	Allocated_reads:2	Strand:+
CGTGAATACTGAAGCGGCTTGGCTAACA
>Location:NODE_360916_length_1940_cov_14.107732	Coordinate:1086	Reads:1	Hits:1	Allocated_reads:1	Strand:+
TGAATACTGAAGCGGCTTGGCTAACA
>Location:NODE_360916_length_1940_cov_14.107732	Coordinate:1086	Reads:2	Hits:1	Allocated_reads:2	Strand:+
TGAATACTGAAGCGGCTTGGCTAACAT
>Location:NODE_360916_length_1940_cov_14.107732	Coordinate:1086	Reads:1	Hits:1	Allocated_reads:1	Strand:+
TGAATACTGAAGCGGCTTGGCTAACATT
>Location:NODE_360916_length_1940_cov_14.107732	Coordinate:1086	Reads:1	Hits:1	Allocated_reads:1	Strand:+
TGAATACTGAAGCGGCTTGGCTAACATTA
>Location:NODE_360916_length_1940_cov_14.107732	Coordinate:1092	Reads:1	Hits:1	Allocated_reads:1	Strand:+
CTGAAGCGGCTTGGCTAACATTAGCAAGC
>Location:NODE_360916_length_1940_cov_14.107732	Coordinate:1102	Reads:1	Hits:5	Allocated_reads:0.2	Strand:+
TTGGCTAACATTAGCAAGCTTGCT
>Location:NODE_360916_length_1940_cov_14.107732	Coordinate:1102	Reads:1	Hits:4	Allocated_reads:0.25	Strand:+
TTGGCTAACATTAGCAAGCTTGCTAACG
>Location:NODE_360916_length_1940_cov_14.107732	Coordinate:1102	Reads:1	Hits:4	Allocated_reads:0.25	Strand:+
TTGGCTAACATTAGCAAGCTTGCTAACGGA
>Location:NODE_360916_length_1940_cov_14.107732	Coordinate:1112	Reads:1	Hits:1	Allocated_reads:1	Strand:-
TGGCTCCGTTAGCAAGCTTGCTAA
>Location:NODE_360916_length_1940_cov_14.107732	Coordinate:1112	Reads:1	Hits:1	Allocated_reads:1	Strand:+
TTAGCAAGCTTGCTAACGGAGCCACT
>Location:NODE_360916_length_1940_cov_14.107732	Coordinate:1112	Reads:4	Hits:1	Allocated_reads:4	Strand:+
TTAGCAAGCTTGCTAACGGAGCCACTGT
>Location:NODE_360916_length_1940_cov_14.107732	Coordinate:1115	Reads:1	Hits:1	Allocated_reads:1	Strand:+
GCAAGCTTGCTAACGGAGCCACTGTTAACT
>Location:NODE_360916_length_1940_cov_14.107732	Coordinate:1118	Reads:1	Hits:1	Allocated_reads:1	Strand:+
AGCTTGCTAACGGAGCCACTGTTAACATG
>Location:NODE_360916_length_1940_cov_14.107732	Coordinate:1118	Reads:1	Hits:1	Allocated_reads:1	Strand:+
AGCTTGCTAACGGAGCCACTGTTAACATGC
>Location:NODE_360916_length_1940_cov_14.107732	Coordinate:1121	Reads:1	Hits:1	Allocated_reads:1	Strand:+
TTGCTAACGGAGCCACTGTTAACATGCAACT
>Location:NODE_360916_length_1940_cov_14.107732	Coordinate:1122	Reads:4	Hits:1	Allocated_reads:4	Strand:+
TGCTAACGGAGCCACTGTTAACATGCAACT
>Location:NODE_360916_length_1940_cov_14.107732	Coordinate:1122	Reads:1	Hits:1	Allocated_reads:1	Strand:+
TGCTAACGGAGCCACTGTTAACATGCAACTT
>Location:NODE_360916_length_1940_cov_14.107732	Coordinate:1124	Reads:1	Hits:1	Allocated_reads:1	Strand:+
CTAACGGAGCCACTGTTAACATGCA
>Location:NODE_360916_length_1940_cov_14.107732	Coordinate:1125	Reads:1	Hits:1	Allocated_reads:1	Strand:+
TAACGGAGCCACTGTTAACATGCAA
>Location:NODE_360916_length_1940_cov_14.107732	Coordinate:1125	Reads:1	Hits:1	Allocated_reads:1	Strand:+
TAACGGAGCCACTGTTAACATGCAAC
>Location:NODE_360916_length_1940_cov_14.107732	Coordinate:1125	Reads:3	Hits:1	Allocated_reads:3	Strand:+
TAACGGAGCCACTGTTAACATGCAACT
>Location:NODE_360916_length_1940_cov_14.107732	Coordinate:1125	Reads:3	Hits:1	Allocated_reads:3	Strand:+
TAACGGAGCCACTGTTAACATGCAACTT
>Location:NODE_360916_length_1940_cov_14.107732	Coordinate:1126	Reads:1	Hits:1	Allocated_reads:1	Strand:-
AGAAGTTGCATGTTAACAGTGGCTCCGTT
>Location:NODE_360916_length_1940_cov_14.107732	Coordinate:1127	Reads:1	Hits:1	Allocated_reads:1	Strand:+
ACGGAGCCACTGTTAACATGCAACTT
>Location:NODE_360916_length_1940_cov_14.107732	Coordinate:1128	Reads:1	Hits:1	Allocated_reads:1	Strand:-
AGAAGTTGCATGTTAACAGTGGCTCCG
>Location:NODE_360916_length_1940_cov_14.107732	Coordinate:1128	Reads:1	Hits:1	Allocated_reads:1	Strand:+
CGGAGCCACTGTTAACATGCAACTT
>Location:NODE_360916_length_1940_cov_14.107732	Coordinate:1130	Reads:1	Hits:1	Allocated_reads:1	Strand:-
AGAAGTTGCATGTTAACAGTGGCTC
>Location:NODE_360916_length_1940_cov_14.107732	Coordinate:1131	Reads:1	Hits:1	Allocated_reads:1	Strand:-
AGAAGTTGCATGTTAACAGTGGCT
>Location:NODE_360916_length_1940_cov_14.107732	Coordinate:1135	Reads:2	Hits:1	Allocated_reads:2	Strand:+
ACTGTTAACATGCAACTTCTTAGATT
>Location:NODE_360916_length_1940_cov_14.107732	Coordinate:1135	Reads:2	Hits:1	Allocated_reads:2	Strand:-
CCGAATCTAAGAAGTTGCATGTTAACAGT
>Location:NODE_360916_length_1940_cov_14.107732	Coordinate:1137	Reads:1	Hits:1	Allocated_reads:1	Strand:-
ACCGAATCTAAGAAGTTGCATGTTAACA
>Location:NODE_360916_length_1940_cov_14.107732	Coordinate:1137	Reads:1	Hits:1	Allocated_reads:1	Strand:+
TGTTAACATGCAACTTCTTAGATTCGGT
>Location:NODE_360916_length_1940_cov_14.107732	Coordinate:1139	Reads:1	Hits:1	Allocated_reads:1	Strand:+
TTAACATGCAACTTCTTAGATTCGGTCTT
>Location:NODE_360916_length_1940_cov_14.107732	Coordinate:1140	Reads:2	Hits:1	Allocated_reads:2	Strand:+
TAACATGCAACTTCTTAGATTCGGTCTT
>Location:NODE_360916_length_1940_cov_14.107732	Coordinate:1140	Reads:1	Hits:1	Allocated_reads:1	Strand:+
TAACATGCAACTTCTTAGATTCGGTCTTT
>Location:NODE_360916_length_1940_cov_14.107732	Coordinate:1141	Reads:1	Hits:1	Allocated_reads:1	Strand:+
AACATGCAACTTCTTAGATTCGGTCTTTC
>Location:NODE_360916_length_1940_cov_14.107732	Coordinate:1141	Reads:1	Hits:1	Allocated_reads:1	Strand:+
AACATGCAACTTCTTAGATTCGGTCTTTCA
>Location:NODE_360916_length_1940_cov_14.107732	Coordinate:1142	Reads:1	Hits:1	Allocated_reads:1	Strand:-
GAAAGACCGAATCTAAGAAGTTGCATGT
>Location:NODE_360916_length_1940_cov_14.107732	Coordinate:1143	Reads:1	Hits:1	Allocated_reads:1	Strand:+
CATGCAACTTCTTAGATTCGGTCTTT
>Location:NODE_360916_length_1940_cov_14.107732	Coordinate:1143	Reads:2	Hits:1	Allocated_reads:2	Strand:+
CATGCAACTTCTTAGATTCGGTCTTTCT
>Location:NODE_360916_length_1940_cov_14.107732	Coordinate:1143	Reads:1	Hits:1	Allocated_reads:1	Strand:+
CATGCAACTTCTTAGATTCGGTCTTTCTCT
>Location:NODE_360916_length_1940_cov_14.107732	Coordinate:1144	Reads:1	Hits:1	Allocated_reads:1	Strand:+
ATGCAACTTCTTAGATTCGGTCTT
>Location:NODE_360916_length_1940_cov_14.107732	Coordinate:1144	Reads:2	Hits:1	Allocated_reads:2	Strand:+
ATGCAACTTCTTAGATTCGGTCTTTCTC
>Location:NODE_360916_length_1940_cov_14.107732	Coordinate:1144	Reads:2	Hits:1	Allocated_reads:2	Strand:+
ATGCAACTTCTTAGATTCGGTCTTTCTCT
>Location:NODE_360916_length_1940_cov_14.107732	Coordinate:1145	Reads:6	Hits:1	Allocated_reads:6	Strand:+
TGCAACTTCTTAGATTCGGTCTTT
>Location:NODE_360916_length_1940_cov_14.107732	Coordinate:1145	Reads:22	Hits:1	Allocated_reads:22	Strand:+
TGCAACTTCTTAGATTCGGTCTTTC
>Location:NODE_360916_length_1940_cov_14.107732	Coordinate:1145	Reads:11	Hits:1	Allocated_reads:11	Strand:+
TGCAACTTCTTAGATTCGGTCTTTCT
>Location:NODE_360916_length_1940_cov_14.107732	Coordinate:1145	Reads:31	Hits:1	Allocated_reads:31	Strand:+
TGCAACTTCTTAGATTCGGTCTTTCTC
>Location:NODE_360916_length_1940_cov_14.107732	Coordinate:1145	Reads:1	Hits:1	Allocated_reads:1	Strand:+
TGCAACTTCTTAGATTCGGTCTTTCTCG
>Location:NODE_360916_length_1940_cov_14.107732	Coordinate:1145	Reads:49	Hits:1	Allocated_reads:49	Strand:+
TGCAACTTCTTAGATTCGGTCTTTCTCT
>Location:NODE_360916_length_1940_cov_14.107732	Coordinate:1145	Reads:13	Hits:1	Allocated_reads:13	Strand:+
TGCAACTTCTTAGATTCGGTCTTTCTCTT
>Location:NODE_360916_length_1940_cov_14.107732	Coordinate:1145	Reads:12	Hits:1	Allocated_reads:12	Strand:+
TGCAACTTCTTAGATTCGGTCTTTCTCTTC
>Location:NODE_360916_length_1940_cov_14.107732	Coordinate:1145	Reads:4	Hits:1	Allocated_reads:4	Strand:+
TGCAACTTCTTAGATTCGGTCTTTCTCTTCT
>Location:NODE_360916_length_1940_cov_14.107732	Coordinate:1145	Reads:1	Hits:1	Allocated_reads:1	Strand:+
TGCAACTTCTTAGATTCGGTCTTTCTCTTCTCGGG
>Location:NODE_360916_length_1940_cov_14.107732	Coordinate:1147	Reads:1	Hits:1	Allocated_reads:1	Strand:+
CAACTTCTTAGATTCGGTCTTTCTCTTCT
>Location:NODE_360916_length_1940_cov_14.107732	Coordinate:1148	Reads:1	Hits:1	Allocated_reads:1	Strand:+
AACTTCTTAGATTCGGTCTTTCTCTTCT
>Location:NODE_360916_length_1940_cov_14.107732	Coordinate:1148	Reads:1	Hits:1	Allocated_reads:1	Strand:-
AGAAGAGAAAGACCGAATCTAAGAAGTT
>Location:NODE_360916_length_1940_cov_14.107732	Coordinate:1148	Reads:1	Hits:1	Allocated_reads:1	Strand:-
AGAGAAAGACCGAATCTAAGAAGTT
>Location:NODE_360916_length_1940_cov_14.107732	Coordinate:1148	Reads:2	Hits:1	Allocated_reads:2	Strand:-
GAAGAGAAAGACCGAATCTAAGAAGTT
>Location:NODE_360916_length_1940_cov_14.107732	Coordinate:1149	Reads:1	Hits:1	Allocated_reads:1	Strand:-
CCCGAGAAGAGAAAGACCGAATCTAAGAAGT
>Location:NODE_360916_length_1940_cov_14.107732	Coordinate:1149	Reads:1	Hits:1	Allocated_reads:1	Strand:-
CCGAGAAGAGAAAGACCGAATCTAAGAAGT
>Location:NODE_360916_length_1940_cov_14.107732	Coordinate:1149	Reads:1	Hits:1	Allocated_reads:1	Strand:-
GAAGAGAAAGACCGAATCTAAGAAGT
>Location:NODE_360916_length_1940_cov_14.107732	Coordinate:1151	Reads:1	Hits:1	Allocated_reads:1	Strand:+
TTCTTAGATTCGGTCTTTCTCTTCTCGGGT
>Location:NODE_360916_length_1940_cov_14.107732	Coordinate:1152	Reads:1	Hits:1	Allocated_reads:1	Strand:+
TCTTAGATTCGGTCTTTCTCTTCTCGG
>Location:NODE_360916_length_1940_cov_14.107732	Coordinate:1153	Reads:1	Hits:1	Allocated_reads:1	Strand:-
AACCCGAGAAGAGAAAGACCGAATCCAAA
>Location:NODE_360916_length_1940_cov_14.107732	Coordinate:1154	Reads:1	Hits:1	Allocated_reads:1	Strand:-
AAACCCGAGAAGAGAAAGACCGAATCTAA
>Location:NODE_360916_length_1940_cov_14.107732	Coordinate:1154	Reads:2	Hits:1	Allocated_reads:2	Strand:-
AAACCCGAGAAGAGAAAGACCGAATCTAT
>Location:NODE_360916_length_1940_cov_14.107732	Coordinate:1154	Reads:1	Hits:1	Allocated_reads:1	Strand:-
AACCCGAGAAGAGAAAGACCGAATCTAA
>Location:NODE_360916_length_1940_cov_14.107732	Coordinate:1154	Reads:1	Hits:1	Allocated_reads:1	Strand:-
CAAACCCGAGAAGAGAAAGACCGAATCTAA
>Location:NODE_360916_length_1940_cov_14.107732	Coordinate:1154	Reads:1	Hits:1	Allocated_reads:1	Strand:-
CCCGAGAAGAGAAAGACCGAATCTAA
>Location:NODE_360916_length_1940_cov_14.107732	Coordinate:1154	Reads:1	Hits:1	Allocated_reads:1	Strand:+
TTAGATTCGGTCTTTCTCTTCTCGGGT
>Location:NODE_360916_length_1940_cov_14.107732	Coordinate:1154	Reads:1	Hits:1	Allocated_reads:1	Strand:+
TTAGATTCGGTCTTTCTCTTCTCGGGTT
>Location:NODE_360916_length_1940_cov_14.107732	Coordinate:1155	Reads:1	Hits:1	Allocated_reads:1	Strand:-
AAACCCGAGAAGAGAAAGACCGAATCTA
>Location:NODE_360916_length_1940_cov_14.107732	Coordinate:1155	Reads:3	Hits:1	Allocated_reads:3	Strand:-
AACCCGAGAAGAGAAAGACCGAATCTA
>Location:NODE_360916_length_1940_cov_14.107732	Coordinate:1155	Reads:1	Hits:1	Allocated_reads:1	Strand:+
TAGATTCGGTCTTTCTCTTCTCGGGTT
>Location:NODE_360916_length_1940_cov_14.107732	Coordinate:1157	Reads:3	Hits:1	Allocated_reads:3	Strand:-
AAACCCGAGAAGAGAAAGACCGAATC
>Location:NODE_360916_length_1940_cov_14.107732	Coordinate:1157	Reads:4	Hits:1	Allocated_reads:4	Strand:-
AACCCGAGAAGAGAAAGACCGAATC
>Location:NODE_360916_length_1940_cov_14.107732	Coordinate:1157	Reads:1	Hits:1	Allocated_reads:1	Strand:-
ACCCGAGAAGAGAAAGACCGAATC
>Location:NODE_360916_length_1940_cov_14.107732	Coordinate:1157	Reads:3	Hits:1	Allocated_reads:3	Strand:-
AGCAAACCCGAGAAGAGAAAGACCGAATC
>Location:NODE_360916_length_1940_cov_14.107732	Coordinate:1157	Reads:1	Hits:1	Allocated_reads:1	Strand:-
GAGCAAACCCGAGAAGAGAAAGACCGAATC
>Location:NODE_360916_length_1940_cov_14.107732	Coordinate:1157	Reads:2	Hits:1	Allocated_reads:2	Strand:-
GCAAACCCGAGAAGAGAAAGACCGAATC
>Location:NODE_360916_length_1940_cov_14.107732	Coordinate:1158	Reads:3	Hits:1	Allocated_reads:3	Strand:-
AAACCCGAGAAGAGAAAGACCGAAT
>Location:NODE_360916_length_1940_cov_14.107732	Coordinate:1158	Reads:5	Hits:1	Allocated_reads:5	Strand:-
AACCCGAGAAGAGAAAGACCGAAT
>Location:NODE_360916_length_1940_cov_14.107732	Coordinate:1158	Reads:4	Hits:1	Allocated_reads:4	Strand:-
AGCAAACCCGAGAAGAGAAAGACCGAAT
>Location:NODE_360916_length_1940_cov_14.107732	Coordinate:1158	Reads:1	Hits:1	Allocated_reads:1	Strand:-
CAAACCCGAGAAGAGAAAGACCGAAT
>Location:NODE_360916_length_1940_cov_14.107732	Coordinate:1158	Reads:2	Hits:1	Allocated_reads:2	Strand:-
GCAAACCCGAGAAGAGAAAGACCGAAT
>Location:NODE_360916_length_1940_cov_14.107732	Coordinate:1158	Reads:3	Hits:1	Allocated_reads:3	Strand:-
TGAGCAAACCCGAGAAGAGAAAGACCGAAT
>Location:NODE_360916_length_1940_cov_14.107732	Coordinate:1159	Reads:1	Hits:1	Allocated_reads:1	Strand:-
CAAACCCGAGAAGAGAAAGACCGAA
>Location:NODE_360916_length_1940_cov_14.107732	Coordinate:1159	Reads:1	Hits:1	Allocated_reads:1	Strand:-
GCAAACCCGAGAAGAGAAAGACCGAA
>Location:NODE_360916_length_1940_cov_14.107732	Coordinate:1159	Reads:1	Hits:1	Allocated_reads:1	Strand:-
TGAGCAAACCCGAGAAGAGAAAGACCGAA
>Location:NODE_360916_length_1940_cov_14.107732	Coordinate:1159	Reads:1	Hits:1	Allocated_reads:1	Strand:+
TTCGGTCTTTCTCTTCTCGGGTTTGC
>Location:NODE_360916_length_1940_cov_14.107732	Coordinate:1160	Reads:1	Hits:5	Allocated_reads:0.2	Strand:-
GCAAACCCGAGAAGAGAAAGACCGA
>Location:NODE_360916_length_1940_cov_14.107732	Coordinate:1160	Reads:1	Hits:5	Allocated_reads:0.2	Strand:+
TCGGTCTTTCTCTTCTCGGGTTTGCT
>Location:NODE_360916_length_1940_cov_14.107732	Coordinate:1162	Reads:1	Hits:6	Allocated_reads:0.166666666666667	Strand:-
AATGAGCAAACCCGAGAAGAGAAAGACC
>Location:NODE_360916_length_1940_cov_14.107732	Coordinate:1162	Reads:1	Hits:6	Allocated_reads:0.166666666666667	Strand:-
TGAGCAAACCCGAGAAGAGAAAGACC
>Location:NODE_360916_length_1940_cov_14.107732	Coordinate:1163	Reads:1	Hits:6	Allocated_reads:0.166666666666667	Strand:-
AAATGAGCAAACCCGAGAAGAGAAAGAC
>Location:NODE_360916_length_1940_cov_14.107732	Coordinate:1163	Reads:1	Hits:6	Allocated_reads:0.166666666666667	Strand:-
TGAGCAAACCCGAGAAGAGAAAGAC
>Location:NODE_360916_length_1940_cov_14.107732	Coordinate:1164	Reads:1	Hits:6	Allocated_reads:0.166666666666667	Strand:-
TGAGCAAACCCGAGAAGAGAAAGA
>Location:NODE_360916_length_1940_cov_14.107732	Coordinate:1167	Reads:1	Hits:6	Allocated_reads:0.166666666666667	Strand:+
TTCTCTTCTCGGGTTTGCTCATTTT
>Location:NODE_360916_length_1940_cov_14.107732	Coordinate:1169	Reads:1	Hits:5	Allocated_reads:0.2	Strand:-
TGAACCAAAATGAGCAAACCCGAGAAGAG
>Location:NODE_360916_length_1940_cov_14.107732	Coordinate:1170	Reads:2	Hits:5	Allocated_reads:0.4	Strand:-
TGAACCAAAATGAGCAAACCCGAGAAGA
>Location:NODE_360916_length_1940_cov_14.107732	Coordinate:1170	Reads:1	Hits:5	Allocated_reads:0.2	Strand:-
TTTGTGAACCAAAATGAGCAAACCCGAGAAGA
>Location:NODE_360916_length_1940_cov_14.107732	Coordinate:1172	Reads:1	Hits:5	Allocated_reads:0.2	Strand:-
GTGAACCAAAATGAGCAAACCCGAGTT
>Location:NODE_360916_length_1940_cov_14.107732	Coordinate:1172	Reads:8	Hits:5	Allocated_reads:1.6	Strand:-
TGAACCAAAATGAGCAAACCCGAGAA
>Location:NODE_360916_length_1940_cov_14.107732	Coordinate:1172	Reads:1	Hits:5	Allocated_reads:0.2	Strand:-
TGTGAACCAAAATGAGCAAACCCGAAAA
>Location:NODE_360916_length_1940_cov_14.107732	Coordinate:1172	Reads:46	Hits:5	Allocated_reads:9.2	Strand:-
TGTGAACCAAAATGAGCAAACCCGAGAA
>Location:NODE_360916_length_1940_cov_14.107732	Coordinate:1172	Reads:1	Hits:5	Allocated_reads:0.2	Strand:+
TTCTCGGGTTTGCTCATTTTGGTT
>Location:NODE_360916_length_1940_cov_14.107732	Coordinate:1172	Reads:2	Hits:5	Allocated_reads:0.4	Strand:+
TTCTCGGGTTTGCTCATTTTGGTTC
>Location:NODE_360916_length_1940_cov_14.107732	Coordinate:1172	Reads:1	Hits:5	Allocated_reads:0.2	Strand:+
TTCTCGGGTTTGCTCATTTTGGTTCAATT
>Location:NODE_360916_length_1940_cov_14.107732	Coordinate:1172	Reads:2	Hits:5	Allocated_reads:0.4	Strand:+
TTCTCGGGTTTGCTCATTTTGGTTCACAAA
>Location:NODE_360916_length_1940_cov_14.107732	Coordinate:1172	Reads:1	Hits:5	Allocated_reads:0.2	Strand:+
TTCTCGGGTTTGCTCATTTTGGTTCACAATT
>Location:NODE_360916_length_1940_cov_14.107732	Coordinate:1172	Reads:4	Hits:5	Allocated_reads:0.8	Strand:-
TTGTGAACCAAAATGAGCAAACCCGAGAA
>Location:NODE_360916_length_1940_cov_14.107732	Coordinate:1173	Reads:1	Hits:5	Allocated_reads:0.2	Strand:-
GAACCAAAATGAGCAAACCCGAGA
>Location:NODE_360916_length_1940_cov_14.107732	Coordinate:1173	Reads:2	Hits:5	Allocated_reads:0.4	Strand:-
GTGAACCAAAATGAGCAAACCCGAGA
>Location:NODE_360916_length_1940_cov_14.107732	Coordinate:1173	Reads:2	Hits:5	Allocated_reads:0.4	Strand:+
TCTCGGGTTTGCTCATTTTGGTTCAC
>Location:NODE_360916_length_1940_cov_14.107732	Coordinate:1173	Reads:1	Hits:5	Allocated_reads:0.2	Strand:+
TCTCGGGTTTGCTCATTTTGGTTCACA
>Location:NODE_360916_length_1940_cov_14.107732	Coordinate:1173	Reads:1	Hits:5	Allocated_reads:0.2	Strand:+
TCTCGGGTTTGCTCATTTTGGTTCACAAG
>Location:NODE_360916_length_1940_cov_14.107732	Coordinate:1173	Reads:12	Hits:5	Allocated_reads:2.4	Strand:+
TCTCGGGTTTGCTCATTTTGGTTCACAAA
>Location:NODE_360916_length_1940_cov_14.107732	Coordinate:1173	Reads:1	Hits:5	Allocated_reads:0.2	Strand:+
TCTCGGGTTTGCTCATTTTGGTTCACAAAT
>Location:NODE_360916_length_1940_cov_14.107732	Coordinate:1173	Reads:2	Hits:5	Allocated_reads:0.4	Strand:+
TCTCGGGTTTGCTCATTTTGGTTCACAAAA
>Location:NODE_360916_length_1940_cov_14.107732	Coordinate:1173	Reads:2	Hits:5	Allocated_reads:0.4	Strand:-
TGAACCAAAATGAGCAAACCCGAGA
>Location:NODE_360916_length_1940_cov_14.107732	Coordinate:1173	Reads:21	Hits:5	Allocated_reads:4.2	Strand:-
TGTGAACCAAAATGAGCAAACCCGAGA
>Location:NODE_360916_length_1940_cov_14.107732	Coordinate:1173	Reads:3	Hits:5	Allocated_reads:0.6	Strand:-
TTGTGAACCAAAATGAGCAAACCCGAGA
>Location:NODE_360916_length_1940_cov_14.107732	Coordinate:1173	Reads:1	Hits:5	Allocated_reads:0.2	Strand:-
TTTGTGAACCAAAATGAGCAAACCCGAGA
>Location:NODE_360916_length_1940_cov_14.107732	Coordinate:1174	Reads:1	Hits:5	Allocated_reads:0.2	Strand:+
CTCGGGTTTGCTCATTTTGGTTCACAAA
>Location:NODE_360916_length_1940_cov_14.107732	Coordinate:1174	Reads:1	Hits:5	Allocated_reads:0.2	Strand:-
TGAACCAAAATGAGCAAACCCGAG
>Location:NODE_360916_length_1940_cov_14.107732	Coordinate:1174	Reads:3	Hits:5	Allocated_reads:0.6	Strand:-
TGTGAACCAAAATGAGCAAACCCGAG
>Location:NODE_360916_length_1940_cov_14.107732	Coordinate:1175	Reads:3	Hits:5	Allocated_reads:0.6	Strand:+
TCGGGTTTGCTCATTTTGGTTCACAAA
>Location:NODE_360916_length_1940_cov_14.107732	Coordinate:1175	Reads:1	Hits:5	Allocated_reads:0.2	Strand:+
TCGGGTTTGCTCATTTTGGTTCACAAAA
>Location:NODE_360916_length_1940_cov_14.107732	Coordinate:1175	Reads:1	Hits:5	Allocated_reads:0.2	Strand:+
TCGGGTTTGCTCATTTTGGTTCACAAAT
>Location:NODE_360916_length_1940_cov_14.107732	Coordinate:1175	Reads:1	Hits:5	Allocated_reads:0.2	Strand:+
TCGGGTTTGCTCATTTTGGTTCACAATT
>Location:NODE_360916_length_1940_cov_14.107732	Coordinate:1175	Reads:3	Hits:5	Allocated_reads:0.6	Strand:+
TCGGGTTTGCTCATTTTGGTTCACAAATA
>Location:NODE_360916_length_1940_cov_14.107732	Coordinate:1175	Reads:1	Hits:5	Allocated_reads:0.2	Strand:+
TCGGGTTTGCTCATTTTGGTTCACAAATAGA
>Location:NODE_360916_length_1940_cov_14.107732	Coordinate:1175	Reads:2	Hits:5	Allocated_reads:0.4	Strand:-
TGTGAACCAAAATGAGCAAACCCGA
>Location:NODE_360916_length_1940_cov_14.107732	Coordinate:1176	Reads:1	Hits:5	Allocated_reads:0.2	Strand:-
TGTGAACCAAAATGAGCAAACCCG
>Location:NODE_360916_length_1940_cov_14.107732	Coordinate:1176	Reads:1	Hits:5	Allocated_reads:0.2	Strand:-
TTGTGAACCAAAATGAGCAAACCCG
>Location:NODE_360916_length_1940_cov_14.107732	Coordinate:1178	Reads:1	Hits:5	Allocated_reads:0.2	Strand:-
CTATTTGTGAACCAAAATGAGCAAACC
>Location:NODE_360916_length_1940_cov_14.107732	Coordinate:1183	Reads:1	Hits:5	Allocated_reads:0.2	Strand:-
TGGTATCTATTTGTGAACCAAAATGAGC
>Location:NODE_360916_length_1940_cov_14.107732	Coordinate:1195	Reads:1	Hits:1	Allocated_reads:1	Strand:+
TCACAAATAGATACCAAAATGAGAC
>Location:NODE_360916_length_1940_cov_14.107732	Coordinate:1195	Reads:1	Hits:1	Allocated_reads:1	Strand:+
TCACAAATAGATACCAAAATGAGACGTT
>Location:NODE_360916_length_1940_cov_14.107732	Coordinate:1195	Reads:1	Hits:1	Allocated_reads:1	Strand:+
TCACAAATAGATACCAAAATGAGACGTAAAT
>Location:NODE_360916_length_1940_cov_14.107732	Coordinate:1197	Reads:1	Hits:1	Allocated_reads:1	Strand:-
TTACGTCTCATTTTGGTATCTATTTGT
>Location:NODE_360916_length_1940_cov_14.107732	Coordinate:1198	Reads:1	Hits:1	Allocated_reads:1	Strand:+
CAAATAGATACCAAAATGAGACGTAAA
>Location:NODE_360916_length_1940_cov_14.107732	Coordinate:1200	Reads:1	Hits:1	Allocated_reads:1	Strand:+
AATAGATACCAAAATGAGACGTAAAAGC
>Location:NODE_360916_length_1940_cov_14.107732	Coordinate:1200	Reads:2	Hits:1	Allocated_reads:2	Strand:+
AATAGATACCAAAATGAGACGTAAAAGA
>Location:NODE_360916_length_1940_cov_14.107732	Coordinate:1200	Reads:11	Hits:1	Allocated_reads:11	Strand:+
AATAGATACCAAAATGAGACGTAAAAGCT
>Location:NODE_360916_length_1940_cov_14.107732	Coordinate:1200	Reads:1	Hits:1	Allocated_reads:1	Strand:+
AATAGATACCAAAATGAGACGTAAAAGCTT
>Location:NODE_360916_length_1940_cov_14.107732	Coordinate:1201	Reads:1	Hits:1	Allocated_reads:1	Strand:+
ATAGATACCAAAATGAGACGTAAAAGAT
>Location:NODE_360916_length_1940_cov_14.107732	Coordinate:1201	Reads:7	Hits:1	Allocated_reads:7	Strand:+
ATAGATACCAAAATGAGACGTAAAAGCT
>Location:NODE_360916_length_1940_cov_14.107732	Coordinate:1202	Reads:1	Hits:1	Allocated_reads:1	Strand:+
TAGATACCAAAATGAGACGTAAAA
>Location:NODE_360916_length_1940_cov_14.107732	Coordinate:1202	Reads:1	Hits:1	Allocated_reads:1	Strand:+
TAGATACCAAAATGAGACGTAAAAG
>Location:NODE_360916_length_1940_cov_14.107732	Coordinate:1202	Reads:3	Hits:1	Allocated_reads:3	Strand:+
TAGATACCAAAATGAGACGTAAAAGC
>Location:NODE_360916_length_1940_cov_14.107732	Coordinate:1202	Reads:4	Hits:1	Allocated_reads:4	Strand:+
TAGATACCAAAATGAGACGTAAAAGA
>Location:NODE_360916_length_1940_cov_14.107732	Coordinate:1202	Reads:1	Hits:1	Allocated_reads:1	Strand:+
TAGATACCAAAATGAGACGTAAAATTT
>Location:NODE_360916_length_1940_cov_14.107732	Coordinate:1202	Reads:26	Hits:1	Allocated_reads:26	Strand:+
TAGATACCAAAATGAGACGTAAAAGCT
>Location:NODE_360916_length_1940_cov_14.107732	Coordinate:1202	Reads:7	Hits:1	Allocated_reads:7	Strand:+
TAGATACCAAAATGAGACGTAAAAGAT
>Location:NODE_360916_length_1940_cov_14.107732	Coordinate:1202	Reads:1	Hits:1	Allocated_reads:1	Strand:+
TAGATACCAAAATGAGACGTAAAAGAAT
>Location:NODE_360916_length_1940_cov_14.107732	Coordinate:1202	Reads:1	Hits:1	Allocated_reads:1	Strand:+
TAGATACCAAAATGAGACGTAAAAGATA
>Location:NODE_360916_length_1940_cov_14.107732	Coordinate:1202	Reads:1	Hits:1	Allocated_reads:1	Strand:+
TAGATACCAAAATGAGACGTAAAAGATTT
>Location:NODE_360916_length_1940_cov_14.107732	Coordinate:1202	Reads:2	Hits:1	Allocated_reads:2	Strand:+
TAGATACCAAAATGAGACGTAAAAGCTTT
>Location:NODE_360916_length_1940_cov_14.107732	Coordinate:1202	Reads:3	Hits:1	Allocated_reads:3	Strand:+
TAGATACCAAAATGAGACGTAAAAGCTGA
>Location:NODE_360916_length_1940_cov_14.107732	Coordinate:1202	Reads:1	Hits:1	Allocated_reads:1	Strand:+
TAGATACCAAAATGAGACGTAAAAGCTGTT
>Location:NODE_360916_length_1940_cov_14.107732	Coordinate:1202	Reads:1	Hits:1	Allocated_reads:1	Strand:+
TAGATACCAAAATGAGACGTAAAAGCTTTT
>Location:NODE_360916_length_1940_cov_14.107732	Coordinate:1202	Reads:3	Hits:1	Allocated_reads:3	Strand:+
TAGATACCAAAATGAGACGTAAAAGCTGAC
>Location:NODE_360916_length_1940_cov_14.107732	Coordinate:1202	Reads:5	Hits:1	Allocated_reads:5	Strand:+
TAGATACCAAAATGAGACGTAAAAGATGAC
>Location:NODE_360916_length_1940_cov_14.107732	Coordinate:1202	Reads:1	Hits:1	Allocated_reads:1	Strand:+
TAGATACCAAAATGAGACGTAAAAGATGACTAT
>Location:NODE_360916_length_1940_cov_14.107732	Coordinate:1202	Reads:2	Hits:1	Allocated_reads:2	Strand:+
TAGATACCAAAATGAGACGTAAAAGCTGACTAT
>Location:NODE_360916_length_1940_cov_14.107732	Coordinate:1203	Reads:2	Hits:1	Allocated_reads:2	Strand:+
AGATACCAAAATGAGACGTAAAAGCT
>Location:NODE_360916_length_1940_cov_14.107732	Coordinate:1203	Reads:1	Hits:1	Allocated_reads:1	Strand:+
AGATACCAAAATGAGACGTAAAAGATGACTA
>Location:NODE_360916_length_1940_cov_14.107732	Coordinate:1204	Reads:1	Hits:1	Allocated_reads:1	Strand:+
GATACCAAAATGAGACGTAAAAGCT
>Location:NODE_360916_length_1940_cov_14.107732	Coordinate:1204	Reads:1	Hits:1	Allocated_reads:1	Strand:+
GATACCAAAATGAGACGTAAAAGATGAC
>Location:NODE_360916_length_1940_cov_14.107732	Coordinate:1204	Reads:1	Hits:1	Allocated_reads:1	Strand:+
GATACCAAAATGAGACGTAAAAGCTGACTT
>Location:NODE_360916_length_1940_cov_14.107732	Coordinate:1204	Reads:1	Hits:1	Allocated_reads:1	Strand:+
GATACCAAAATGAGACGTAAAAGCTGACTATTGCG
>Location:NODE_360916_length_1940_cov_14.107732	Coordinate:1206	Reads:1	Hits:1	Allocated_reads:1	Strand:+
TACCAAAATGAGACGTAAAAGATG
>Location:NODE_360916_length_1940_cov_14.107732	Coordinate:1206	Reads:1	Hits:1	Allocated_reads:1	Strand:+
TACCAAAATGAGACGTAAAAGATT
>Location:NODE_360916_length_1940_cov_14.107732	Coordinate:1206	Reads:1	Hits:1	Allocated_reads:1	Strand:+
TACCAAAATGAGACGTAAAAGATGA
>Location:NODE_360916_length_1940_cov_14.107732	Coordinate:1206	Reads:1	Hits:1	Allocated_reads:1	Strand:+
TACCAAAATGAGACGTAAAAGATGACT
>Location:NODE_360916_length_1940_cov_14.107732	Coordinate:1206	Reads:3	Hits:1	Allocated_reads:3	Strand:+
TACCAAAATGAGACGTAAAAGCTGACTAT
>Location:NODE_360916_length_1940_cov_14.107732	Coordinate:1206	Reads:6	Hits:1	Allocated_reads:6	Strand:+
TACCAAAATGAGACGTAAAAGATGACTATT
>Location:NODE_360916_length_1940_cov_14.107732	Coordinate:1207	Reads:1	Hits:1	Allocated_reads:1	Strand:+
ACCAAAATGAGACGTAAAAGCTGACTAT
>Location:NODE_360916_length_1940_cov_14.107732	Coordinate:1208	Reads:1	Hits:1	Allocated_reads:1	Strand:-
ATAGTCAGCTTTTACGTCTCATTTTGG
>Location:NODE_360916_length_1940_cov_14.107732	Coordinate:1208	Reads:1	Hits:1	Allocated_reads:1	Strand:+
CCAAAATGAGACGTAAAAGATGACTATT
>Location:NODE_360916_length_1940_cov_14.107732	Coordinate:1211	Reads:1	Hits:1	Allocated_reads:1	Strand:+
AAATGAGACGTAAAAGCTGACTATTGCGTA
>Location:NODE_360916_length_1940_cov_14.107732	Coordinate:1213	Reads:1	Hits:1	Allocated_reads:1	Strand:+
ATGAGACGTAAAAGCTGACTATTGCGT
>Location:NODE_360916_length_1940_cov_14.107732	Coordinate:1213	Reads:1	Hits:1	Allocated_reads:1	Strand:+
ATGAGACGTAAAAGCTGACTATTGCGTAGGC
>Location:NODE_360916_length_1940_cov_14.107732	Coordinate:1214	Reads:3	Hits:1	Allocated_reads:3	Strand:+
TGAGACGTAAAAGCTGACTATTGC
>Location:NODE_360916_length_1940_cov_14.107732	Coordinate:1214	Reads:1	Hits:1	Allocated_reads:1	Strand:+
TGAGACGTAAAAGCTGACTATTGCG
>Location:NODE_360916_length_1940_cov_14.107732	Coordinate:1229	Reads:1	Hits:8	Allocated_reads:0.125	Strand:+
GACTATTGCGTAGGCGTAAATAAAGTCTCT
>Location:NODE_360916_length_1940_cov_14.107732	Coordinate:1231	Reads:2	Hits:8	Allocated_reads:0.25	Strand:+
CTATTGCGTAGGCGTAAATAAAGTCT
>Location:NODE_360916_length_1940_cov_14.107732	Coordinate:1231	Reads:1	Hits:8	Allocated_reads:0.125	Strand:+
CTATTGCGTAGGCGTAAATAAAGTCTC
>Location:NODE_360916_length_1940_cov_14.107732	Coordinate:1232	Reads:4	Hits:8	Allocated_reads:0.5	Strand:+
TATTGCGTAGGCGTAAATAAAGTCT
>Location:NODE_360916_length_1940_cov_14.107732	Coordinate:1232	Reads:1	Hits:8	Allocated_reads:0.125	Strand:+
TATTGCGTAGGCGTAAATAAAGTCTCTG
>Location:NODE_360916_length_1940_cov_14.107732	Coordinate:1232	Reads:2	Hits:8	Allocated_reads:0.25	Strand:+
TATTGCGTAGGCGTAAATAAAGTCTCTGT
>Location:NODE_360916_length_1940_cov_14.107732	Coordinate:1232	Reads:3	Hits:8	Allocated_reads:0.375	Strand:+
TATTGCGTAGGCGTAAATAAAGTCTCTGTT
>Location:NODE_360916_length_1940_cov_14.107732	Coordinate:1233	Reads:1	Hits:8	Allocated_reads:0.125	Strand:+
ATTGCGTAGGCGTAAATAAAGTCTCTG
>Location:NODE_360916_length_1940_cov_14.107732	Coordinate:1233	Reads:1	Hits:8	Allocated_reads:0.125	Strand:+
ATTGCGTAGGCGTAAATAAAGTCTCTGTT
>Location:NODE_360916_length_1940_cov_14.107732	Coordinate:1234	Reads:1	Hits:8	Allocated_reads:0.125	Strand:+
TTGCGTAGGCGTAAATAAAGTCTCTGTT
>Location:NODE_360916_length_1940_cov_14.107732	Coordinate:1235	Reads:1	Hits:8	Allocated_reads:0.125	Strand:+
TGCGTAGGCGTAAATAAAGTCTCTGTT
>Location:NODE_360916_length_1940_cov_14.107732	Coordinate:1235	Reads:1	Hits:8	Allocated_reads:0.125	Strand:+
TGCGTAGGCGTAAATAAAGTCTCTGTTC
>Location:NODE_360916_length_1940_cov_14.107732	Coordinate:1235	Reads:1	Hits:8	Allocated_reads:0.125	Strand:+
TGCGTAGGCGTAAATAAAGTCTCTGTTT
>Location:NODE_360916_length_1940_cov_14.107732	Coordinate:1235	Reads:1	Hits:8	Allocated_reads:0.125	Strand:+
TGCGTAGGCGTAAATAAAGTCTCTGTTCACT
>Location:NODE_360916_length_1940_cov_14.107732	Coordinate:1239	Reads:2	Hits:8	Allocated_reads:0.25	Strand:+
TAGGCGTAAATAAAGTCTCTGTTC
>Location:NODE_360916_length_1940_cov_14.107732	Coordinate:1239	Reads:4	Hits:8	Allocated_reads:0.5	Strand:+
TAGGCGTAAATAAAGTCTCTGTTCAC
>Location:NODE_360916_length_1940_cov_14.107732	Coordinate:1239	Reads:7	Hits:8	Allocated_reads:0.875	Strand:+
TAGGCGTAAATAAAGTCTCTGTTCACT
>Location:NODE_360916_length_1940_cov_14.107732	Coordinate:1239	Reads:2	Hits:8	Allocated_reads:0.25	Strand:+
TAGGCGTAAATAAAGTCTCTGTTCACTG
>Location:NODE_360916_length_1940_cov_14.107732	Coordinate:1239	Reads:1	Hits:8	Allocated_reads:0.125	Strand:+
TAGGCGTAAATAAAGTCTCTGTTCACTGT
>Location:NODE_360916_length_1940_cov_14.107732	Coordinate:1239	Reads:5	Hits:8	Allocated_reads:0.625	Strand:+
TAGGCGTAAATAAAGTCTCTGTTCACTGTG
>Location:NODE_360916_length_1940_cov_14.107732	Coordinate:1240	Reads:1	Hits:8	Allocated_reads:0.125	Strand:+
AGGCGTAAATAAAGTCTCTGTTCACT
>Location:NODE_360916_length_1940_cov_14.107732	Coordinate:1240	Reads:1	Hits:8	Allocated_reads:0.125	Strand:-
AGTGAACAGAGACTTTATTTACGCCT
>Location:NODE_360916_length_1940_cov_14.107732	Coordinate:1241	Reads:2	Hits:8	Allocated_reads:0.25	Strand:-
ACACAGTGAACAGAGACTTTATTTACGCC
>Location:NODE_360916_length_1940_cov_14.107732	Coordinate:1241	Reads:1	Hits:8	Allocated_reads:0.125	Strand:-
CACACAGTGAACAGAGACTTTATTTACGCC
>Location:NODE_360916_length_1940_cov_14.107732	Coordinate:1241	Reads:1	Hits:8	Allocated_reads:0.125	Strand:+
GGCGTAAATAAAGTCTCTGTTCAC
>Location:NODE_360916_length_1940_cov_14.107732	Coordinate:1241	Reads:2	Hits:8	Allocated_reads:0.25	Strand:+
GGCGTAAATAAAGTCTCTGTTCACT
>Location:NODE_360916_length_1940_cov_14.107732	Coordinate:1243	Reads:1	Hits:8	Allocated_reads:0.125	Strand:-
CACACAGTGAACAGAGACTTTATTTACG
>Location:NODE_360916_length_1940_cov_14.107732	Coordinate:1248	Reads:1	Hits:7	Allocated_reads:0.142857142857143	Strand:-
ATATTACACACAGTGAACAGAGACTTTAT
>Location:NODE_360916_length_1940_cov_14.107732	Coordinate:1249	Reads:1	Hits:8	Allocated_reads:0.125	Strand:+
TAAAGTCTCTGTTCACTGTGTGTA
>Location:NODE_360916_length_1940_cov_14.107732	Coordinate:1249	Reads:3	Hits:7	Allocated_reads:0.428571428571429	Strand:+
TAAAGTCTCTGTTCACTGTGTGTAATA
>Location:NODE_360916_length_1940_cov_14.107732	Coordinate:1251	Reads:1	Hits:7	Allocated_reads:0.142857142857143	Strand:+
AAGTCTCTGTTCACTGTGTGTAATATA
>Location:NODE_360916_length_1940_cov_14.107732	Coordinate:1260	Reads:1	Hits:1	Allocated_reads:1	Strand:+
TTCACTGTGTGTAATATATATTTTTAAAAA
>Location:NODE_360916_length_1940_cov_14.107732	Coordinate:1260	Reads:1	Hits:1	Allocated_reads:1	Strand:+
TTCACTGTGTGTAATATATATTTTTAAAAAG
>Location:NODE_360916_length_1940_cov_14.107732	Coordinate:1266	Reads:1	Hits:1	Allocated_reads:1	Strand:-
TGGCCTTTTTAAAAATATATATTACACAC
>Location:NODE_360916_length_1940_cov_14.107732	Coordinate:1269	Reads:1	Hits:1	Allocated_reads:1	Strand:+
TGTAATATATATTTTTAAAAAGGCCAGG
>Location:NODE_360916_length_1940_cov_14.107732	Coordinate:1280	Reads:2	Hits:1	Allocated_reads:2	Strand:+
TTTTTAAAAAGGCCAGGTTCGCAGAGCT
>Location:NODE_360916_length_1940_cov_14.107732	Coordinate:1287	Reads:4	Hits:7	Allocated_reads:0.571428571428571	Strand:-
TCGCTGAGCTCTGCGAACCTGGCCTTT
>Location:NODE_360916_length_1940_cov_14.107732	Coordinate:1288	Reads:3	Hits:7	Allocated_reads:0.428571428571429	Strand:+
AAGGCCAGGTTCGCAGAGCTCAGC
>Location:NODE_360916_length_1940_cov_14.107732	Coordinate:1288	Reads:1	Hits:7	Allocated_reads:0.142857142857143	Strand:+
AAGGCCAGGTTCGCAGAGCTCAGCGATACT
>Location:NODE_360916_length_1940_cov_14.107732	Coordinate:1288	Reads:1	Hits:7	Allocated_reads:0.142857142857143	Strand:-
TCGCTGAGCTCTGCGAACCTGGCCTT
>Location:NODE_360916_length_1940_cov_14.107732	Coordinate:1289	Reads:1	Hits:7	Allocated_reads:0.142857142857143	Strand:+
AGGCCAGGTTCGCAGAGCTCAGCGAT
>Location:NODE_360916_length_1940_cov_14.107732	Coordinate:1289	Reads:2	Hits:7	Allocated_reads:0.285714285714286	Strand:+
AGGCCAGGTTCGCAGAGCTCAGCGATA
>Location:NODE_360916_length_1940_cov_14.107732	Coordinate:1289	Reads:2	Hits:7	Allocated_reads:0.285714285714286	Strand:+
AGGCCAGGTTCGCAGAGCTCAGCGATAC
>Location:NODE_360916_length_1940_cov_14.107732	Coordinate:1289	Reads:1	Hits:7	Allocated_reads:0.142857142857143	Strand:+
AGGCCAGGTTCGCAGAGCTCAGCGATACG
>Location:NODE_360916_length_1940_cov_14.107732	Coordinate:1289	Reads:1	Hits:7	Allocated_reads:0.142857142857143	Strand:-
ATCGCTGAGCTCTGCGAACCTGGCCT
>Location:NODE_360916_length_1940_cov_14.107732	Coordinate:1289	Reads:2	Hits:7	Allocated_reads:0.285714285714286	Strand:-
CGTATCGCTGAGCTCTGCGAACCTGGCCT
>Location:NODE_360916_length_1940_cov_14.107732	Coordinate:1289	Reads:2	Hits:7	Allocated_reads:0.285714285714286	Strand:-
GTATCGCTGAGCTCTGCGAACCTGGCCT
>Location:NODE_360916_length_1940_cov_14.107732	Coordinate:1290	Reads:2	Hits:7	Allocated_reads:0.285714285714286	Strand:-
ATCGCTGAGCTCTGCGAACCTGGCC
>Location:NODE_360916_length_1940_cov_14.107732	Coordinate:1290	Reads:1	Hits:7	Allocated_reads:0.142857142857143	Strand:-
CACGTATCGCTGAGCTCTGCGAACCTGGCC
>Location:NODE_360916_length_1940_cov_14.107732	Coordinate:1290	Reads:2	Hits:7	Allocated_reads:0.285714285714286	Strand:-
GTATCGCTGAGCTCTGCGAACCTGGCC
>Location:NODE_360916_length_1940_cov_14.107732	Coordinate:1291	Reads:1	Hits:7	Allocated_reads:0.142857142857143	Strand:+
GCCAGGTTCGCAGAGCTCAGCGATAC
>Location:NODE_360916_length_1940_cov_14.107732	Coordinate:1292	Reads:1	Hits:7	Allocated_reads:0.142857142857143	Strand:+
CCAGGTTCGCAGAGCTCAGCGATAC
>Location:NODE_360916_length_1940_cov_14.107732	Coordinate:1294	Reads:1	Hits:7	Allocated_reads:0.142857142857143	Strand:-
GTCACGTATCGCTGAGCTCTGCGAACCG
>Location:NODE_360916_length_1940_cov_14.107732	Coordinate:1294	Reads:1	Hits:7	Allocated_reads:0.142857142857143	Strand:-
GTCACGTATCGCTGAGCTCTGCGAACCT
>Location:NODE_360916_length_1940_cov_14.107732	Coordinate:1294	Reads:1	Hits:7	Allocated_reads:0.142857142857143	Strand:-
TCACGTATCGCTGAGCTCTGCGAACCT
>Location:NODE_360916_length_1940_cov_14.107732	Coordinate:1295	Reads:1	Hits:7	Allocated_reads:0.142857142857143	Strand:+
GGTTCGCAGAGCTCAGCGATACGTGACT
>Location:NODE_360916_length_1940_cov_14.107732	Coordinate:1297	Reads:1	Hits:7	Allocated_reads:0.142857142857143	Strand:+
TTCGCAGAGCTCAGCGATACGTGACT
>Location:NODE_360916_length_1940_cov_14.107732	Coordinate:1298	Reads:1	Hits:7	Allocated_reads:0.142857142857143	Strand:+
TCGCAGAGCTCAGCGATACGTGACT
>Location:NODE_360916_length_1940_cov_14.107732	Coordinate:1299	Reads:3	Hits:7	Allocated_reads:0.428571428571429	Strand:-
CAGTCACGTATCGCTGAGCTCTGCG
>Location:NODE_360916_length_1940_cov_14.107732	Coordinate:1300	Reads:1	Hits:7	Allocated_reads:0.142857142857143	Strand:-
AGCAGTCACGTATCGCTGAGCTCTGC
>Location:NODE_360916_length_1940_cov_14.107732	Coordinate:1300	Reads:1	Hits:7	Allocated_reads:0.142857142857143	Strand:-
CAGTCACGTATCGCTGAGCTCTGC
>Location:NODE_360916_length_1940_cov_14.107732	Coordinate:1304	Reads:2	Hits:6	Allocated_reads:0.333333333333333	Strand:+
AGCTCAGCGATACGTGACTGCTCAGAGC
>Location:NODE_360916_length_1940_cov_14.107732	Coordinate:1306	Reads:1	Hits:6	Allocated_reads:0.166666666666667	Strand:+
CTCAGCGATACGTGACTGCTCAGAGCGCC
>Location:NODE_360916_length_1940_cov_14.107732	Coordinate:1307	Reads:1	Hits:6	Allocated_reads:0.166666666666667	Strand:+
TCAGCGATACGTGACTGCTCAGAGC
>Location:NODE_360916_length_1940_cov_14.107732	Coordinate:1307	Reads:1	Hits:6	Allocated_reads:0.166666666666667	Strand:+
TCAGCGATACGTGACTGCTCAGAGCGC
>Location:NODE_360916_length_1940_cov_14.107732	Coordinate:1307	Reads:1	Hits:6	Allocated_reads:0.166666666666667	Strand:+
TCAGCGATACGTGACTGCTCAGAGCGCC
>Location:NODE_360916_length_1940_cov_14.107732	Coordinate:1307	Reads:3	Hits:6	Allocated_reads:0.5	Strand:+
TCAGCGATACGTGACTGCTCAGAGCGCCA
>Location:NODE_360916_length_1940_cov_14.107732	Coordinate:1307	Reads:1	Hits:6	Allocated_reads:0.166666666666667	Strand:+
TCAGCGATACGTGACTGCTCAGAGCGCCATC
>Location:NODE_360916_length_1940_cov_14.107732	Coordinate:1308	Reads:1	Hits:6	Allocated_reads:0.166666666666667	Strand:+
CAGCGATACGTGACTGCTCAGAGCGCC
>Location:NODE_360916_length_1940_cov_14.107732	Coordinate:1308	Reads:1	Hits:6	Allocated_reads:0.166666666666667	Strand:+
CAGCGATACGTGACTGCTCAGAGCGCCA
>Location:NODE_360916_length_1940_cov_14.107732	Coordinate:1309	Reads:1	Hits:6	Allocated_reads:0.166666666666667	Strand:+
AGCGATACGTGACTGCTCAGAGCGCC
>Location:NODE_360916_length_1940_cov_14.107732	Coordinate:1309	Reads:2	Hits:6	Allocated_reads:0.333333333333333	Strand:+
AGCGATACGTGACTGCTCAGAGCGCCA
>Location:NODE_360916_length_1940_cov_14.107732	Coordinate:1310	Reads:3	Hits:6	Allocated_reads:0.5	Strand:+
GCGATACGTGACTGCTCAGAGCGCCA
>Location:NODE_360916_length_1940_cov_14.107732	Coordinate:1310	Reads:1	Hits:6	Allocated_reads:0.166666666666667	Strand:+
GCGATACGTGACTGCTCAGAGCGCCATC
>Location:NODE_360916_length_1940_cov_14.107732	Coordinate:1311	Reads:2	Hits:6	Allocated_reads:0.333333333333333	Strand:+
CGATACGTGACTGCTCAGAGCGCCATC
>Location:NODE_360916_length_1940_cov_14.107732	Coordinate:1312	Reads:2	Hits:6	Allocated_reads:0.333333333333333	Strand:+
GATACGTGACTGCTCAGAGCGCCA
>Location:NODE_360916_length_1940_cov_14.107732	Coordinate:1314	Reads:1	Hits:6	Allocated_reads:0.166666666666667	Strand:+
TACGTGACTGCTCAGAGCGCCATC
>Location:NODE_360916_length_1940_cov_14.107732	Coordinate:1314	Reads:1	Hits:6	Allocated_reads:0.166666666666667	Strand:+
TACGTGACTGCTCAGAGCGCCATCTT
>Location:NODE_360916_length_1940_cov_14.107732	Coordinate:1314	Reads:1	Hits:6	Allocated_reads:0.166666666666667	Strand:+
TACGTGACTGCTCAGAGCGCCATCTTG
>Location:NODE_360916_length_1940_cov_14.107732	Coordinate:1314	Reads:1	Hits:6	Allocated_reads:0.166666666666667	Strand:+
TACGTGACTGCTCAGAGCGCAATCTTGG
>Location:NODE_360916_length_1940_cov_14.107732	Coordinate:1314	Reads:11	Hits:3	Allocated_reads:3.66666666666667	Strand:+
TACGTGACTGCTCAGAGCGCCATCTTGGGC
>Location:NODE_360916_length_1940_cov_14.107732	Coordinate:1314	Reads:1	Hits:2	Allocated_reads:0.5	Strand:+
TACGTGACTGCTCAGAGCGCCATCTTGGGCT
>Location:NODE_360916_length_1940_cov_14.107732	Coordinate:1314	Reads:1	Hits:2	Allocated_reads:0.5	Strand:+
TACGTGACTGCTCAGAGCGCCATCTTGGGCTCCCC
>Location:NODE_360916_length_1940_cov_14.107732	Coordinate:1316	Reads:1	Hits:3	Allocated_reads:0.333333333333333	Strand:+
CGTGACTGCTCAGAGCGCCATCTTGGGC
>Location:NODE_360916_length_1940_cov_14.107732	Coordinate:1318	Reads:4	Hits:3	Allocated_reads:1.33333333333333	Strand:+
TGACTGCTCAGAGCGCCATCTTGGGC
>Location:NODE_360916_length_1940_cov_14.107732	Coordinate:1318	Reads:1	Hits:2	Allocated_reads:0.5	Strand:+
TGACTGCTCAGAGCGCCATCTTGGGCT
>Location:NODE_360916_length_1940_cov_14.107732	Coordinate:1318	Reads:1	Hits:2	Allocated_reads:0.5	Strand:+
TGACTGCTCAGAGCGCCATCTTGGGCTC
>Location:NODE_360916_length_1940_cov_14.107732	Coordinate:1325	Reads:1	Hits:1	Allocated_reads:1	Strand:+
TCAGAGCGCCATCTTGGGCTCCCCCCCC
>Location:NODE_360916_length_1940_cov_14.107732	Coordinate:1331	Reads:1	Hits:1	Allocated_reads:1	Strand:+
CGCCATCTTGGGCTCCCCCCCTCTCGAAGA
>Location:NODE_360916_length_1940_cov_14.107732	Coordinate:1335	Reads:1	Hits:1	Allocated_reads:1	Strand:+
ATCTTGGGCTCCCCCCCTCTCGAAGAGT
>Location:NODE_360916_length_1940_cov_14.107732	Coordinate:1372	Reads:2	Hits:1	Allocated_reads:2	Strand:-
ACGACGCGTCGACTTTTGATAGTCAAC
>Location:NODE_360916_length_1940_cov_14.107732	Coordinate:1372	Reads:1	Hits:1	Allocated_reads:1	Strand:-
CGACGCGTCGACTTTTGATAGTCAAC
>Location:NODE_360916_length_1940_cov_14.107732	Coordinate:1373	Reads:1	Hits:1	Allocated_reads:1	Strand:+
TTGACTATCAAAAGTCGACGCGTCGTT
>Location:NODE_360916_length_1940_cov_14.107732	Coordinate:1375	Reads:1	Hits:1	Allocated_reads:1	Strand:+
GACTATCAAAAGTCGACGCGTCGTTTGAAGC
>Location:NODE_360916_length_1940_cov_14.107732	Coordinate:1381	Reads:1	Hits:1	Allocated_reads:1	Strand:+
CAAAAGTCGACGCGTCGTTTGAAGC
>Location:NODE_360916_length_1940_cov_14.107732	Coordinate:1384	Reads:1	Hits:5	Allocated_reads:0.2	Strand:-
CAAAGCTTCAAACGACGCGTCGACTT
>Location:NODE_360916_length_1940_cov_14.107732	Coordinate:1385	Reads:1	Hits:272	Allocated_reads:0.00367647058823529	Strand:-
AAAGCTTCAAACGACGCGTCGACT
>Location:NODE_360916_length_1940_cov_14.107732	Coordinate:1385	Reads:1	Hits:251	Allocated_reads:0.00398406374501992	Strand:-
TACAAAGCTTCAAACGACGCGTCGACT
>Location:NODE_360916_length_1940_cov_14.107732	Coordinate:1385	Reads:1	Hits:250	Allocated_reads:0.004	Strand:-
TTACAAAGCTTCAAACGACGCGTCGACT
>Location:NODE_360916_length_1940_cov_14.107732	Coordinate:1387	Reads:1	Hits:265	Allocated_reads:0.00377358490566038	Strand:+
TCGACGCGTCGTTTGAAGCTTTGTA
>Location:NODE_360916_length_1940_cov_14.107732	Coordinate:1388	Reads:1	Hits:266	Allocated_reads:0.0037593984962406	Strand:-
TTACAAAGCTTCAAACGACGCGTCG
>Location:NODE_360916_length_1940_cov_14.107732	Coordinate:1389	Reads:1	Hits:257	Allocated_reads:0.00389105058365759	Strand:-
ATCTTACAAAGCTTCAAACGACGCGTC
>Location:NODE_360916_length_1940_cov_14.107732	Coordinate:1389	Reads:1	Hits:270	Allocated_reads:0.0037037037037037	Strand:-
TCTTACAAAGCTTCAAACGACGCGTC
>Location:NODE_360916_length_1940_cov_14.107732	Coordinate:1392	Reads:2	Hits:336	Allocated_reads:0.00595238095238095	Strand:-
ATCTTACAAAGCTTCAAACGACGC
>Location:NODE_360916_length_1940_cov_14.107732	Coordinate:1393	Reads:1	Hits:139	Allocated_reads:0.00719424460431655	Strand:-
TGGGATCTTACAAAGCTTCAAACGACG
>Location:NODE_360916_length_1940_cov_14.107732	Coordinate:1401	Reads:1	Hits:223	Allocated_reads:0.00448430493273543	Strand:-
TCTTTTGGGATCTTACAAAGCTTC
>Location:NODE_360916_length_1940_cov_14.107732	Coordinate:1403	Reads:1	Hits:160	Allocated_reads:0.00625	Strand:-
CCTGCGTCTTTTGGGATCTTACAAAGCT
>Location:NODE_360916_length_1940_cov_14.107732	Coordinate:1405	Reads:1	Hits:162	Allocated_reads:0.00617283950617284	Strand:+
CTTTGTAAGATCCCAAAAGACGCAGGAA
>Location:NODE_360916_length_1940_cov_14.107732	Coordinate:1406	Reads:1	Hits:184	Allocated_reads:0.00543478260869565	Strand:+
TTTGTAAGATCCCAAAAGACGCAG
>Location:NODE_360916_length_1940_cov_14.107732	Coordinate:1406	Reads:3	Hits:174	Allocated_reads:0.0172413793103448	Strand:+
TTTGTAAGATCCCAAAAGACGCAGG
>Location:NODE_360916_length_1940_cov_14.107732	Coordinate:1406	Reads:1	Hits:166	Allocated_reads:0.00602409638554217	Strand:+
TTTGTAAGATCCCAAAAGACGCAGGAA
>Location:NODE_360916_length_1940_cov_14.107732	Coordinate:1406	Reads:1	Hits:166	Allocated_reads:0.00602409638554217	Strand:+
TTTGTAAGATCCCAAAAGACGCAGGAAT
>Location:NODE_360916_length_1940_cov_14.107732	Coordinate:1406	Reads:1	Hits:154	Allocated_reads:0.00649350649350649	Strand:+
TTTGTAAGATCCCAAAAGACGCAGGAGTA
>Location:NODE_360916_length_1940_cov_14.107732	Coordinate:1408	Reads:1	Hits:177	Allocated_reads:0.00564971751412429	Strand:+
TGTAAGATCCCAAAAGACGCAGGA
>Location:NODE_360916_length_1940_cov_14.107732	Coordinate:1408	Reads:1	Hits:150	Allocated_reads:0.00666666666666667	Strand:+
TGTAAGATCCCAAAAGACGCAGGAATAAG
>Location:NODE_360916_length_1940_cov_14.107732	Coordinate:1410	Reads:1	Hits:166	Allocated_reads:0.00602409638554217	Strand:+
TAAGATCCCAAAAGACGCAGGAATA
>Location:NODE_360916_length_1940_cov_14.107732	Coordinate:1410	Reads:1	Hits:159	Allocated_reads:0.00628930817610063	Strand:+
TAAGATCCCAAAAGACGCAGGAATAAG
>Location:NODE_360916_length_1940_cov_14.107732	Coordinate:1413	Reads:1	Hits:48	Allocated_reads:0.0208333333333333	Strand:+
GATCCCAAAAGACGCAGGAATAAGTAGCA
>Location:NODE_360916_length_1940_cov_14.107732	Coordinate:1413	Reads:1	Hits:48	Allocated_reads:0.0208333333333333	Strand:-
TGCTACTTATTCCTGCGTCTTTTGGGATC
>Location:NODE_360916_length_1940_cov_14.107732	Coordinate:1415	Reads:1	Hits:163	Allocated_reads:0.00613496932515337	Strand:+
TCCCAAAAGACGCAGGAATAAGTA
>Location:NODE_360916_length_1940_cov_14.107732	Coordinate:1415	Reads:1	Hits:50	Allocated_reads:0.02	Strand:+
TCCCAAAAGACGCAGGAATAAGTAGC
>Location:NODE_360916_length_1940_cov_14.107732	Coordinate:1419	Reads:2	Hits:116	Allocated_reads:0.0172413793103448	Strand:+
AAAAGACGCAGGAATAAGTAGCAGG
>Location:NODE_360916_length_1940_cov_14.107732	Coordinate:1419	Reads:1	Hits:115	Allocated_reads:0.00869565217391304	Strand:+
AAAAGACGCAGGAATAAGTAGCAGGATT
>Location:NODE_360916_length_1940_cov_14.107732	Coordinate:1423	Reads:1	Hits:129	Allocated_reads:0.00775193798449612	Strand:-
TACACTCTTAAATCCTGCTACTTATTCCTGCGTC
>Location:NODE_360916_length_1940_cov_14.107732	Coordinate:1429	Reads:4	Hits:170	Allocated_reads:0.0235294117647059	Strand:-
TACACTCTTAAATCCTGCTACTTATTCC
>Location:NODE_360916_length_1940_cov_14.107732	Coordinate:1431	Reads:4	Hits:176	Allocated_reads:0.0227272727272727	Strand:-
TACACTCTTAAATCCTGCTACTTATT
>Location:NODE_360916_length_1940_cov_14.107732	Coordinate:1432	Reads:1	Hits:182	Allocated_reads:0.00549450549450549	Strand:+
ATAAGTAGCAGGATTTAAGAGTGT
>Location:NODE_360916_length_1940_cov_14.107732	Coordinate:1432	Reads:1	Hits:177	Allocated_reads:0.00564971751412429	Strand:+
ATAAGTAGCAGGATTTAAGAGTGTA
>Location:NODE_360916_length_1940_cov_14.107732	Coordinate:1432	Reads:2	Hits:168	Allocated_reads:0.0119047619047619	Strand:+
ATAAGTAGCAGGATTTAAGAGTGTAATAA
>Location:NODE_360916_length_1940_cov_14.107732	Coordinate:1432	Reads:1	Hits:177	Allocated_reads:0.00564971751412429	Strand:-
TACACTCTTAAATCCTGCTACTTAT
>Location:NODE_360916_length_1940_cov_14.107732	Coordinate:1432	Reads:1	Hits:174	Allocated_reads:0.00574712643678161	Strand:-
TTACACTCTTAAATCCTGCTACTTAT
>Location:NODE_360916_length_1940_cov_14.107732	Coordinate:1437	Reads:1	Hits:223	Allocated_reads:0.00448430493273543	Strand:+
TAGCAGGATTTAAGAGTGTAATAAC
>Location:NODE_360916_length_1940_cov_14.107732	Coordinate:1440	Reads:1	Hits:217	Allocated_reads:0.00460829493087558	Strand:+
CAGGATTTAAGAGTGTAATAACGG
>Location:NODE_360916_length_1940_cov_14.107732	Coordinate:1440	Reads:1	Hits:217	Allocated_reads:0.00460829493087558	Strand:-
TCCGTTATTACACTCTTAAATCCTG
>Location:NODE_360916_length_1940_cov_14.107732	Coordinate:1441	Reads:1	Hits:565	Allocated_reads:0.00176991150442478	Strand:-
TCCGTTATTACACTCTTAAATCCT
>Location:NODE_360916_length_1940_cov_14.107732	Coordinate:1442	Reads:1	Hits:448	Allocated_reads:0.00223214285714286	Strand:-
GTTTCAGTCCGTTATTACACTCTTAAATCC
>Location:NODE_360916_length_1940_cov_14.107732	Coordinate:1444	Reads:1	Hits:456	Allocated_reads:0.00219298245614035	Strand:+
ATTTAAGAGTGTAATAACGGACTGAAACAGAAG
>Location:NODE_360916_length_1940_cov_14.107732	Coordinate:1444	Reads:1	Hits:481	Allocated_reads:0.00207900207900208	Strand:-
TGTTTCAGTCCGTTATTACACTCTTAAAT
>Location:NODE_360916_length_1940_cov_14.107732	Coordinate:1445	Reads:1	Hits:487	Allocated_reads:0.00205338809034908	Strand:+
TTTAAGAGTGTAATAACGGACTGAAACAG
>Location:NODE_360916_length_1940_cov_14.107732	Coordinate:1446	Reads:1	Hits:550	Allocated_reads:0.00181818181818182	Strand:+
TTAAGAGTGTAATAACGGACTGAA
>Location:NODE_360916_length_1940_cov_14.107732	Coordinate:1446	Reads:1	Hits:484	Allocated_reads:0.00206611570247934	Strand:+
TTAAGAGTGTAATAACGGACTGAAACAGA
>Location:NODE_360916_length_1940_cov_14.107732	Coordinate:1447	Reads:16	Hits:541	Allocated_reads:0.0295748613678373	Strand:+
TAAGAGTGTAATAACGGACTGAAA
>Location:NODE_360916_length_1940_cov_14.107732	Coordinate:1447	Reads:18	Hits:508	Allocated_reads:0.0354330708661417	Strand:+
TAAGAGTGTAATAACGGACTGAAAC
>Location:NODE_360916_length_1940_cov_14.107732	Coordinate:1447	Reads:11	Hits:502	Allocated_reads:0.0219123505976096	Strand:+
TAAGAGTGTAATAACGGACTGAAACA
>Location:NODE_360916_length_1940_cov_14.107732	Coordinate:1447	Reads:4	Hits:498	Allocated_reads:0.00803212851405622	Strand:+
TAAGAGTGTAATAACGGACTGAAACAGT
>Location:NODE_360916_length_1940_cov_14.107732	Coordinate:1447	Reads:8	Hits:485	Allocated_reads:0.0164948453608247	Strand:+
TAAGAGTGTAATAACGGACTGAAACAGA
>Location:NODE_360916_length_1940_cov_14.107732	Coordinate:1447	Reads:7	Hits:480	Allocated_reads:0.0145833333333333	Strand:+
TAAGAGTGTAATAACGGACTGAAACAGAA
>Location:NODE_360916_length_1940_cov_14.107732	Coordinate:1447	Reads:1	Hits:467	Allocated_reads:0.00214132762312634	Strand:+
TAAGAGTGTAATAACGGACTGAAACAGAAGA
>Location:NODE_360916_length_1940_cov_14.107732	Coordinate:1447	Reads:1	Hits:459	Allocated_reads:0.00217864923747277	Strand:+
TAAGAGTGTAATAACGGACTGAAACAGAAGAT
>Location:NODE_360916_length_1940_cov_14.107732	Coordinate:1447	Reads:1	Hits:439	Allocated_reads:0.00227790432801822	Strand:+
TAAGAGTGTAATAACGGACTGAAACAGAAGATGGC
>Location:NODE_360916_length_1940_cov_14.107732	Coordinate:1448	Reads:5	Hits:515	Allocated_reads:0.00970873786407767	Strand:+
AAGAGTGTAATAACGGACTGAAAC
>Location:NODE_360916_length_1940_cov_14.107732	Coordinate:1448	Reads:6	Hits:509	Allocated_reads:0.0117878192534381	Strand:+
AAGAGTGTAATAACGGACTGAAACA
>Location:NODE_360916_length_1940_cov_14.107732	Coordinate:1448	Reads:5	Hits:504	Allocated_reads:0.00992063492063492	Strand:+
AAGAGTGTAATAACGGACTGAAACAG
>Location:NODE_360916_length_1940_cov_14.107732	Coordinate:1448	Reads:1	Hits:505	Allocated_reads:0.00198019801980198	Strand:+
AAGAGTGTAATAACGGACTGAAACAGT
>Location:NODE_360916_length_1940_cov_14.107732	Coordinate:1448	Reads:5	Hits:492	Allocated_reads:0.0101626016260163	Strand:+
AAGAGTGTAATAACGGACTGAAACAGA
>Location:NODE_360916_length_1940_cov_14.107732	Coordinate:1448	Reads:2	Hits:487	Allocated_reads:0.00410677618069815	Strand:+
AAGAGTGTAATAACGGACTGAAACAGAA
>Location:NODE_360916_length_1940_cov_14.107732	Coordinate:1448	Reads:1	Hits:483	Allocated_reads:0.0020703933747412	Strand:+
AAGAGTGTAATAACGGACTGAAACAGAAG
>Location:NODE_360916_length_1940_cov_14.107732	Coordinate:1448	Reads:7	Hits:474	Allocated_reads:0.0147679324894515	Strand:+
AAGAGTGTAATAACGGACTGAAACAGAAGA
>Location:NODE_360916_length_1940_cov_14.107732	Coordinate:1448	Reads:1	Hits:466	Allocated_reads:0.00214592274678112	Strand:+
AAGAGTGTAATAACGGACTGAAACAGAAGAT
>Location:NODE_360916_length_1940_cov_14.107732	Coordinate:1448	Reads:2	Hits:459	Allocated_reads:0.00435729847494553	Strand:+
AAGAGTGTAATAACGGACTGAAACAGAAGATG
>Location:NODE_360916_length_1940_cov_14.107732	Coordinate:1448	Reads:1	Hits:453	Allocated_reads:0.0022075055187638	Strand:+
AAGAGTGTAATAACGGACTGAAACAGAAGATGG
>Location:NODE_360916_length_1940_cov_14.107732	Coordinate:1448	Reads:2	Hits:446	Allocated_reads:0.00448430493273543	Strand:+
AAGAGTGTAATAACGGACTGAAACAGAAGATGGC
>Location:NODE_360916_length_1940_cov_14.107732	Coordinate:1448	Reads:2	Hits:509	Allocated_reads:0.00392927308447937	Strand:-
TGTTTCAGTCCGTTATTACACTCTT
>Location:NODE_360916_length_1940_cov_14.107732	Coordinate:1449	Reads:1	Hits:500	Allocated_reads:0.002	Strand:-
TCTGTTTCAGTCCGTTATTACACTCT
>Location:NODE_360916_length_1940_cov_14.107732	Coordinate:1449	Reads:3	Hits:517	Allocated_reads:0.00580270793036751	Strand:-
TGTTTCAGTCCGTTATTACACTCT
>Location:NODE_360916_length_1940_cov_14.107732	Coordinate:1452	Reads:1	Hits:441	Allocated_reads:0.00226757369614512	Strand:+
GTGTAATAACGGACTGAAACAGAAGATGGCAGCAC
>Location:NODE_360916_length_1940_cov_14.107732	Coordinate:1452	Reads:2	Hits:530	Allocated_reads:0.00377358490566038	Strand:-
TTCTGTTTCAGTCCGTTATTACAC
>Location:NODE_360916_length_1940_cov_14.107732	Coordinate:1455	Reads:6	Hits:523	Allocated_reads:0.011472275334608	Strand:+
TAATAACGGACTGAAACAGAAGATG
>Location:NODE_360916_length_1940_cov_14.107732	Coordinate:1455	Reads:1	Hits:515	Allocated_reads:0.00194174757281553	Strand:+
TAATAACGGACTGAAACAGAAGATGG
>Location:NODE_360916_length_1940_cov_14.107732	Coordinate:1456	Reads:1	Hits:521	Allocated_reads:0.00191938579654511	Strand:+
AATAACGGACTGAAACAGAAGATGGC
>Location:NODE_360916_length_1940_cov_14.107732	Coordinate:1457	Reads:1	Hits:518	Allocated_reads:0.00193050193050193	Strand:+
ATAACGGACTGAAACAGAAGATGGCA
>Location:NODE_360916_length_1940_cov_14.107732	Coordinate:1458	Reads:1	Hits:524	Allocated_reads:0.00190839694656489	Strand:+
TAACGGACTGAAACAGAAGATGGCA
>Location:NODE_360916_length_1940_cov_14.107732	Coordinate:1458	Reads:1	Hits:516	Allocated_reads:0.00193798449612403	Strand:+
TAACGGACTGAAACAGAAGATGGCAG
>Location:NODE_360916_length_1940_cov_14.107732	Coordinate:1458	Reads:1	Hits:524	Allocated_reads:0.00190839694656489	Strand:-
TGCCATCTTCTGTTTCAGTCCGTTA
>Location:NODE_360916_length_1940_cov_14.107732	Coordinate:1459	Reads:1	Hits:511	Allocated_reads:0.00195694716242661	Strand:+
AACGGACTGAAACAGAAGATGGCAGC
>Location:NODE_360916_length_1940_cov_14.107732	Coordinate:1461	Reads:1	Hits:529	Allocated_reads:0.00189035916824197	Strand:+
CGGACTGAAACAGAAGATGGCAGC
>Location:NODE_360916_length_1940_cov_14.107732	Coordinate:1461	Reads:1	Hits:7	Allocated_reads:0.142857142857143	Strand:+
CGGACTGAAACAGAAGATGGCAGCACTTTT
>Location:NODE_360916_length_1940_cov_14.107732	Coordinate:1495	Reads:1	Hits:5	Allocated_reads:0.2	Strand:+
ATAGATACCAAAATGAGAAGTAAAAGAT
>Location:NODE_360916_length_1940_cov_14.107732	Coordinate:1495	Reads:1	Hits:5	Allocated_reads:0.2	Strand:+
ATAGATACCAAAATGAGAAGTAAAGGAT
>Location:NODE_360916_length_1940_cov_14.107732	Coordinate:1496	Reads:2	Hits:5	Allocated_reads:0.4	Strand:+
TAGATACCAAAATGAGAAGTAAAGG
>Location:NODE_360916_length_1940_cov_14.107732	Coordinate:1496	Reads:2	Hits:5	Allocated_reads:0.4	Strand:+
TAGATACCAAAATGAGAAGTAAAGGA
>Location:NODE_360916_length_1940_cov_14.107732	Coordinate:1496	Reads:1	Hits:5	Allocated_reads:0.2	Strand:+
TAGATACCAAAATGAGAAGTAAAGGAT
>Location:NODE_360916_length_1940_cov_14.107732	Coordinate:1496	Reads:4	Hits:5	Allocated_reads:0.8	Strand:+
TAGATACCAAAATGAGAAGTAAAGGATGAC
>Location:NODE_360916_length_1940_cov_14.107732	Coordinate:1500	Reads:2	Hits:5	Allocated_reads:0.4	Strand:+
TACCAAAATGAGAAGTAAAGGATGACT
>Location:NODE_360916_length_1940_cov_14.107732	Coordinate:1508	Reads:1	Hits:7	Allocated_reads:0.142857142857143	Strand:+
TGAGAAGTAAAGGATGACTATTGCGTAGG
>Location:NODE_360916_length_1940_cov_14.107732	Coordinate:1519	Reads:1	Hits:6	Allocated_reads:0.166666666666667	Strand:+
GGATGACTATTGCGTAGGCGTAAATA
>Location:NODE_360916_length_1940_cov_14.107732	Coordinate:1523	Reads:1	Hits:8	Allocated_reads:0.125	Strand:+
GACTATTGCGTAGGCGTAAATAAAGTCTCT
>Location:NODE_360916_length_1940_cov_14.107732	Coordinate:1525	Reads:2	Hits:8	Allocated_reads:0.25	Strand:+
CTATTGCGTAGGCGTAAATAAAGTCT
>Location:NODE_360916_length_1940_cov_14.107732	Coordinate:1525	Reads:1	Hits:8	Allocated_reads:0.125	Strand:+
CTATTGCGTAGGCGTAAATAAAGTCTC
>Location:NODE_360916_length_1940_cov_14.107732	Coordinate:1526	Reads:4	Hits:8	Allocated_reads:0.5	Strand:+
TATTGCGTAGGCGTAAATAAAGTCT
>Location:NODE_360916_length_1940_cov_14.107732	Coordinate:1526	Reads:1	Hits:8	Allocated_reads:0.125	Strand:+
TATTGCGTAGGCGTAAATAAAGTCTCTG
>Location:NODE_360916_length_1940_cov_14.107732	Coordinate:1526	Reads:2	Hits:8	Allocated_reads:0.25	Strand:+
TATTGCGTAGGCGTAAATAAAGTCTCTGT
>Location:NODE_360916_length_1940_cov_14.107732	Coordinate:1526	Reads:3	Hits:8	Allocated_reads:0.375	Strand:+
TATTGCGTAGGCGTAAATAAAGTCTCTGTT
>Location:NODE_360916_length_1940_cov_14.107732	Coordinate:1527	Reads:1	Hits:8	Allocated_reads:0.125	Strand:+
ATTGCGTAGGCGTAAATAAAGTCTCTG
>Location:NODE_360916_length_1940_cov_14.107732	Coordinate:1527	Reads:1	Hits:8	Allocated_reads:0.125	Strand:+
ATTGCGTAGGCGTAAATAAAGTCTCTGTT
>Location:NODE_360916_length_1940_cov_14.107732	Coordinate:1528	Reads:1	Hits:8	Allocated_reads:0.125	Strand:+
TTGCGTAGGCGTAAATAAAGTCTCTGTT
>Location:NODE_360916_length_1940_cov_14.107732	Coordinate:1529	Reads:1	Hits:8	Allocated_reads:0.125	Strand:+
TGCGTAGGCGTAAATAAAGTCTCTGTT
>Location:NODE_360916_length_1940_cov_14.107732	Coordinate:1529	Reads:1	Hits:8	Allocated_reads:0.125	Strand:+
TGCGTAGGCGTAAATAAAGTCTCTGTTC
>Location:NODE_360916_length_1940_cov_14.107732	Coordinate:1529	Reads:1	Hits:8	Allocated_reads:0.125	Strand:+
TGCGTAGGCGTAAATAAAGTCTCTGTTT
>Location:NODE_360916_length_1940_cov_14.107732	Coordinate:1529	Reads:1	Hits:8	Allocated_reads:0.125	Strand:+
TGCGTAGGCGTAAATAAAGTCTCTGTTCACT
>Location:NODE_360916_length_1940_cov_14.107732	Coordinate:1533	Reads:2	Hits:8	Allocated_reads:0.25	Strand:+
TAGGCGTAAATAAAGTCTCTGTTC
>Location:NODE_360916_length_1940_cov_14.107732	Coordinate:1533	Reads:4	Hits:8	Allocated_reads:0.5	Strand:+
TAGGCGTAAATAAAGTCTCTGTTCAC
>Location:NODE_360916_length_1940_cov_14.107732	Coordinate:1533	Reads:7	Hits:8	Allocated_reads:0.875	Strand:+
TAGGCGTAAATAAAGTCTCTGTTCACT
>Location:NODE_360916_length_1940_cov_14.107732	Coordinate:1533	Reads:2	Hits:8	Allocated_reads:0.25	Strand:+
TAGGCGTAAATAAAGTCTCTGTTCACTG
>Location:NODE_360916_length_1940_cov_14.107732	Coordinate:1533	Reads:1	Hits:8	Allocated_reads:0.125	Strand:+
TAGGCGTAAATAAAGTCTCTGTTCACTGT
>Location:NODE_360916_length_1940_cov_14.107732	Coordinate:1533	Reads:5	Hits:8	Allocated_reads:0.625	Strand:+
TAGGCGTAAATAAAGTCTCTGTTCACTGTG
>Location:NODE_360916_length_1940_cov_14.107732	Coordinate:1534	Reads:1	Hits:8	Allocated_reads:0.125	Strand:+
AGGCGTAAATAAAGTCTCTGTTCACT
>Location:NODE_360916_length_1940_cov_14.107732	Coordinate:1534	Reads:1	Hits:8	Allocated_reads:0.125	Strand:-
AGTGAACAGAGACTTTATTTACGCCT
>Location:NODE_360916_length_1940_cov_14.107732	Coordinate:1535	Reads:2	Hits:8	Allocated_reads:0.25	Strand:-
ACACAGTGAACAGAGACTTTATTTACGCC
>Location:NODE_360916_length_1940_cov_14.107732	Coordinate:1535	Reads:1	Hits:8	Allocated_reads:0.125	Strand:-
CACACAGTGAACAGAGACTTTATTTACGCC
>Location:NODE_360916_length_1940_cov_14.107732	Coordinate:1535	Reads:1	Hits:8	Allocated_reads:0.125	Strand:+
GGCGTAAATAAAGTCTCTGTTCAC
>Location:NODE_360916_length_1940_cov_14.107732	Coordinate:1535	Reads:2	Hits:8	Allocated_reads:0.25	Strand:+
GGCGTAAATAAAGTCTCTGTTCACT
>Location:NODE_360916_length_1940_cov_14.107732	Coordinate:1537	Reads:1	Hits:8	Allocated_reads:0.125	Strand:-
CACACAGTGAACAGAGACTTTATTTACG
>Location:NODE_360916_length_1940_cov_14.107732	Coordinate:1542	Reads:1	Hits:7	Allocated_reads:0.142857142857143	Strand:-
ATATTACACACAGTGAACAGAGACTTTAT
>Location:NODE_360916_length_1940_cov_14.107732	Coordinate:1543	Reads:1	Hits:8	Allocated_reads:0.125	Strand:+
TAAAGTCTCTGTTCACTGTGTGTA
>Location:NODE_360916_length_1940_cov_14.107732	Coordinate:1543	Reads:3	Hits:7	Allocated_reads:0.428571428571429	Strand:+
TAAAGTCTCTGTTCACTGTGTGTAATA
>Location:NODE_360916_length_1940_cov_14.107732	Coordinate:1545	Reads:1	Hits:7	Allocated_reads:0.142857142857143	Strand:+
AAGTCTCTGTTCACTGTGTGTAATATA
>Location:NODE_360916_length_1940_cov_14.107732	Coordinate:1555	Reads:1	Hits:1	Allocated_reads:1	Strand:+
TCACTGTGTGTAATATATATTTTTTAAAAG
>Location:NODE_360916_length_1940_cov_14.107732	Coordinate:1560	Reads:1	Hits:1	Allocated_reads:1	Strand:+
GTGTGTAATATATATTTTTTAAAAGGCC
>Location:NODE_360916_length_1940_cov_14.107732	Coordinate:1563	Reads:1	Hits:1	Allocated_reads:1	Strand:+
TGTAATATATATTTTTTAAAAGGCCAGGT
>Location:NODE_360916_length_1940_cov_14.107732	Coordinate:1568	Reads:1	Hits:1	Allocated_reads:1	Strand:-
CTGCGAACCTGGCCTTTTAAAAAATATATA
>Location:NODE_360916_length_1940_cov_14.107732	Coordinate:1570	Reads:1	Hits:1	Allocated_reads:1	Strand:+
TATATTTTTTAAAAGGCCAGGTTCGCAGAGC
>Location:NODE_360916_length_1940_cov_14.107732	Coordinate:1570	Reads:1	Hits:1	Allocated_reads:1	Strand:+
TATATTTTTTAAAAGGCCAGGTTCGCAGAGCTC
>Location:NODE_360916_length_1940_cov_14.107732	Coordinate:1572	Reads:1	Hits:1	Allocated_reads:1	Strand:+
TATTTTTTAAAAGGCCAGGTTCGCAGA
>Location:NODE_360916_length_1940_cov_14.107732	Coordinate:1572	Reads:2	Hits:1	Allocated_reads:2	Strand:+
TATTTTTTAAAAGGCCAGGTTCGCAGAGC
>Location:NODE_360916_length_1940_cov_14.107732	Coordinate:1573	Reads:1	Hits:1	Allocated_reads:1	Strand:-
TCTGCGAACCTGGCCTTTTAAAAAAT
>Location:NODE_360916_length_1940_cov_14.107732	Coordinate:1576	Reads:1	Hits:1	Allocated_reads:1	Strand:+
TTTTAAAAGGCCAGGTTCGCAGAGCT
>Location:NODE_360916_length_1940_cov_14.107732	Coordinate:1579	Reads:2	Hits:1	Allocated_reads:2	Strand:+
TAAAAGGCCAGGTTCGCAGAGCTCAGC
>Location:NODE_360916_length_1940_cov_14.107732	Coordinate:1581	Reads:4	Hits:7	Allocated_reads:0.571428571428571	Strand:-
TCGCTGAGCTCTGCGAACCTGGCCTTT
>Location:NODE_360916_length_1940_cov_14.107732	Coordinate:1582	Reads:3	Hits:7	Allocated_reads:0.428571428571429	Strand:+
AAGGCCAGGTTCGCAGAGCTCAGC
>Location:NODE_360916_length_1940_cov_14.107732	Coordinate:1582	Reads:1	Hits:7	Allocated_reads:0.142857142857143	Strand:+
AAGGCCAGGTTCGCAGAGCTCAGCGATACT
>Location:NODE_360916_length_1940_cov_14.107732	Coordinate:1582	Reads:1	Hits:7	Allocated_reads:0.142857142857143	Strand:-
TCGCTGAGCTCTGCGAACCTGGCCTT
>Location:NODE_360916_length_1940_cov_14.107732	Coordinate:1583	Reads:1	Hits:7	Allocated_reads:0.142857142857143	Strand:+
AGGCCAGGTTCGCAGAGCTCAGCGAT
>Location:NODE_360916_length_1940_cov_14.107732	Coordinate:1583	Reads:2	Hits:7	Allocated_reads:0.285714285714286	Strand:+
AGGCCAGGTTCGCAGAGCTCAGCGATA
>Location:NODE_360916_length_1940_cov_14.107732	Coordinate:1583	Reads:2	Hits:7	Allocated_reads:0.285714285714286	Strand:+
AGGCCAGGTTCGCAGAGCTCAGCGATAC
>Location:NODE_360916_length_1940_cov_14.107732	Coordinate:1583	Reads:1	Hits:7	Allocated_reads:0.142857142857143	Strand:+
AGGCCAGGTTCGCAGAGCTCAGCGATACG
>Location:NODE_360916_length_1940_cov_14.107732	Coordinate:1583	Reads:1	Hits:7	Allocated_reads:0.142857142857143	Strand:-
ATCGCTGAGCTCTGCGAACCTGGCCT
>Location:NODE_360916_length_1940_cov_14.107732	Coordinate:1583	Reads:2	Hits:7	Allocated_reads:0.285714285714286	Strand:-
CGTATCGCTGAGCTCTGCGAACCTGGCCT
>Location:NODE_360916_length_1940_cov_14.107732	Coordinate:1583	Reads:2	Hits:7	Allocated_reads:0.285714285714286	Strand:-
GTATCGCTGAGCTCTGCGAACCTGGCCT
>Location:NODE_360916_length_1940_cov_14.107732	Coordinate:1584	Reads:2	Hits:7	Allocated_reads:0.285714285714286	Strand:-
ATCGCTGAGCTCTGCGAACCTGGCC
>Location:NODE_360916_length_1940_cov_14.107732	Coordinate:1584	Reads:1	Hits:7	Allocated_reads:0.142857142857143	Strand:-
CACGTATCGCTGAGCTCTGCGAACCTGGCC
>Location:NODE_360916_length_1940_cov_14.107732	Coordinate:1584	Reads:2	Hits:7	Allocated_reads:0.285714285714286	Strand:-
GTATCGCTGAGCTCTGCGAACCTGGCC
>Location:NODE_360916_length_1940_cov_14.107732	Coordinate:1585	Reads:1	Hits:7	Allocated_reads:0.142857142857143	Strand:+
GCCAGGTTCGCAGAGCTCAGCGATAC
>Location:NODE_360916_length_1940_cov_14.107732	Coordinate:1586	Reads:1	Hits:7	Allocated_reads:0.142857142857143	Strand:+
CCAGGTTCGCAGAGCTCAGCGATAC
>Location:NODE_360916_length_1940_cov_14.107732	Coordinate:1588	Reads:1	Hits:7	Allocated_reads:0.142857142857143	Strand:-
GTCACGTATCGCTGAGCTCTGCGAACCG
>Location:NODE_360916_length_1940_cov_14.107732	Coordinate:1588	Reads:1	Hits:7	Allocated_reads:0.142857142857143	Strand:-
GTCACGTATCGCTGAGCTCTGCGAACCT
>Location:NODE_360916_length_1940_cov_14.107732	Coordinate:1588	Reads:1	Hits:7	Allocated_reads:0.142857142857143	Strand:-
TCACGTATCGCTGAGCTCTGCGAACCT
>Location:NODE_360916_length_1940_cov_14.107732	Coordinate:1589	Reads:1	Hits:7	Allocated_reads:0.142857142857143	Strand:+
GGTTCGCAGAGCTCAGCGATACGTGACT
>Location:NODE_360916_length_1940_cov_14.107732	Coordinate:1591	Reads:1	Hits:7	Allocated_reads:0.142857142857143	Strand:+
TTCGCAGAGCTCAGCGATACGTGACT
>Location:NODE_360916_length_1940_cov_14.107732	Coordinate:1592	Reads:1	Hits:7	Allocated_reads:0.142857142857143	Strand:+
TCGCAGAGCTCAGCGATACGTGACT
>Location:NODE_360916_length_1940_cov_14.107732	Coordinate:1593	Reads:3	Hits:7	Allocated_reads:0.428571428571429	Strand:-
CAGTCACGTATCGCTGAGCTCTGCG
>Location:NODE_360916_length_1940_cov_14.107732	Coordinate:1594	Reads:1	Hits:7	Allocated_reads:0.142857142857143	Strand:-
AGCAGTCACGTATCGCTGAGCTCTGC
>Location:NODE_360916_length_1940_cov_14.107732	Coordinate:1594	Reads:1	Hits:7	Allocated_reads:0.142857142857143	Strand:-
CAGTCACGTATCGCTGAGCTCTGC
>Location:NODE_360916_length_1940_cov_14.107732	Coordinate:1598	Reads:2	Hits:6	Allocated_reads:0.333333333333333	Strand:+
AGCTCAGCGATACGTGACTGCTCAGAGC
>Location:NODE_360916_length_1940_cov_14.107732	Coordinate:1600	Reads:1	Hits:6	Allocated_reads:0.166666666666667	Strand:+
CTCAGCGATACGTGACTGCTCAGAGCGCC
>Location:NODE_360916_length_1940_cov_14.107732	Coordinate:1601	Reads:1	Hits:6	Allocated_reads:0.166666666666667	Strand:+
TCAGCGATACGTGACTGCTCAGAGC
>Location:NODE_360916_length_1940_cov_14.107732	Coordinate:1601	Reads:1	Hits:6	Allocated_reads:0.166666666666667	Strand:+
TCAGCGATACGTGACTGCTCAGAGCGC
>Location:NODE_360916_length_1940_cov_14.107732	Coordinate:1601	Reads:1	Hits:6	Allocated_reads:0.166666666666667	Strand:+
TCAGCGATACGTGACTGCTCAGAGCGCC
>Location:NODE_360916_length_1940_cov_14.107732	Coordinate:1601	Reads:3	Hits:6	Allocated_reads:0.5	Strand:+
TCAGCGATACGTGACTGCTCAGAGCGCCA
>Location:NODE_360916_length_1940_cov_14.107732	Coordinate:1601	Reads:1	Hits:6	Allocated_reads:0.166666666666667	Strand:+
TCAGCGATACGTGACTGCTCAGAGCGCCATC
>Location:NODE_360916_length_1940_cov_14.107732	Coordinate:1602	Reads:1	Hits:6	Allocated_reads:0.166666666666667	Strand:+
CAGCGATACGTGACTGCTCAGAGCGCC
>Location:NODE_360916_length_1940_cov_14.107732	Coordinate:1602	Reads:1	Hits:6	Allocated_reads:0.166666666666667	Strand:+
CAGCGATACGTGACTGCTCAGAGCGCCA
>Location:NODE_360916_length_1940_cov_14.107732	Coordinate:1603	Reads:1	Hits:6	Allocated_reads:0.166666666666667	Strand:+
AGCGATACGTGACTGCTCAGAGCGCC
>Location:NODE_360916_length_1940_cov_14.107732	Coordinate:1603	Reads:2	Hits:6	Allocated_reads:0.333333333333333	Strand:+
AGCGATACGTGACTGCTCAGAGCGCCA
>Location:NODE_360916_length_1940_cov_14.107732	Coordinate:1604	Reads:3	Hits:6	Allocated_reads:0.5	Strand:+
GCGATACGTGACTGCTCAGAGCGCCA
>Location:NODE_360916_length_1940_cov_14.107732	Coordinate:1604	Reads:1	Hits:6	Allocated_reads:0.166666666666667	Strand:+
GCGATACGTGACTGCTCAGAGCGCCATC
>Location:NODE_360916_length_1940_cov_14.107732	Coordinate:1605	Reads:2	Hits:6	Allocated_reads:0.333333333333333	Strand:+
CGATACGTGACTGCTCAGAGCGCCATC
>Location:NODE_360916_length_1940_cov_14.107732	Coordinate:1606	Reads:2	Hits:6	Allocated_reads:0.333333333333333	Strand:+
GATACGTGACTGCTCAGAGCGCCA
>Location:NODE_360916_length_1940_cov_14.107732	Coordinate:1608	Reads:1	Hits:6	Allocated_reads:0.166666666666667	Strand:+
TACGTGACTGCTCAGAGCGCCATC
>Location:NODE_360916_length_1940_cov_14.107732	Coordinate:1608	Reads:1	Hits:6	Allocated_reads:0.166666666666667	Strand:+
TACGTGACTGCTCAGAGCGCCATCTT
>Location:NODE_360916_length_1940_cov_14.107732	Coordinate:1608	Reads:1	Hits:6	Allocated_reads:0.166666666666667	Strand:+
TACGTGACTGCTCAGAGCGCCATCTTG
>Location:NODE_360916_length_1940_cov_14.107732	Coordinate:1608	Reads:1	Hits:6	Allocated_reads:0.166666666666667	Strand:+
TACGTGACTGCTCAGAGCGCAATCTTGG
>Location:NODE_360916_length_1940_cov_14.107732	Coordinate:1608	Reads:11	Hits:3	Allocated_reads:3.66666666666667	Strand:+
TACGTGACTGCTCAGAGCGCCATCTTGGGC
>Location:NODE_360916_length_1940_cov_14.107732	Coordinate:1608	Reads:1	Hits:2	Allocated_reads:0.5	Strand:+
TACGTGACTGCTCAGAGCGCCATCTTGGGCT
>Location:NODE_360916_length_1940_cov_14.107732	Coordinate:1608	Reads:1	Hits:2	Allocated_reads:0.5	Strand:+
TACGTGACTGCTCAGAGCGCCATCTTGGGCTCCCC
>Location:NODE_360916_length_1940_cov_14.107732	Coordinate:1610	Reads:1	Hits:3	Allocated_reads:0.333333333333333	Strand:+
CGTGACTGCTCAGAGCGCCATCTTGGGC
>Location:NODE_360916_length_1940_cov_14.107732	Coordinate:1612	Reads:4	Hits:3	Allocated_reads:1.33333333333333	Strand:+
TGACTGCTCAGAGCGCCATCTTGGGC
>Location:NODE_360916_length_1940_cov_14.107732	Coordinate:1612	Reads:1	Hits:2	Allocated_reads:0.5	Strand:+
TGACTGCTCAGAGCGCCATCTTGGGCT
>Location:NODE_360916_length_1940_cov_14.107732	Coordinate:1612	Reads:1	Hits:2	Allocated_reads:0.5	Strand:+
TGACTGCTCAGAGCGCCATCTTGGGCTC
>Location:NODE_360916_length_1940_cov_14.107732	Coordinate:1660	Reads:1	Hits:1	Allocated_reads:1	Strand:+
AAGAAGAAGAAGAAGTAGCTGTGTCC
>Location:NODE_360916_length_1940_cov_14.107732	Coordinate:1664	Reads:1	Hits:7	Allocated_reads:0.142857142857143	Strand:-
TTCTGGGACACAGCTACTTCTTCTTCT
>Location:NODE_360916_length_1940_cov_14.107732	Coordinate:1665	Reads:1	Hits:11	Allocated_reads:0.0909090909090909	Strand:-
GAATTCTGGGACACAGCTACTTCTTCTTC
>Location:NODE_360916_length_1940_cov_14.107732	Coordinate:1666	Reads:1	Hits:11	Allocated_reads:0.0909090909090909	Strand:-
TTCTGGGACACAGCTACTTCTTCTT
>Location:NODE_360916_length_1940_cov_14.107732	Coordinate:1667	Reads:2	Hits:11	Allocated_reads:0.181818181818182	Strand:-
AATTCTGGGACACAGCTACTTCTTCT
>Location:NODE_360916_length_1940_cov_14.107732	Coordinate:1667	Reads:1	Hits:11	Allocated_reads:0.0909090909090909	Strand:-
TTCTGGGACACAGCTACTTCTTCT
>Location:NODE_360916_length_1940_cov_14.107732	Coordinate:1671	Reads:1	Hits:10	Allocated_reads:0.1	Strand:-
TGAATTCTGGGACACAGCTACTTC
>Location:NODE_360916_length_1940_cov_14.107732	Coordinate:1676	Reads:1	Hits:212	Allocated_reads:0.00471698113207547	Strand:-
GGCTGCGCTATGAATTCTGGGACACAGCT
>Location:NODE_360916_length_1940_cov_14.107732	Coordinate:1676	Reads:2	Hits:228	Allocated_reads:0.0087719298245614	Strand:-
TGCGCTATGAATTCTGGGACACAGCT
>Location:NODE_360916_length_1940_cov_14.107732	Coordinate:1677	Reads:5	Hits:353	Allocated_reads:0.0141643059490085	Strand:-
GCGCTATGAATTCTGGGACACAGC
>Location:NODE_360916_length_1940_cov_14.107732	Coordinate:1677	Reads:4	Hits:230	Allocated_reads:0.0173913043478261	Strand:-
TGCGCTATGAATTCTGGGACACAGC
>Location:NODE_360916_length_1940_cov_14.107732	Coordinate:1677	Reads:1	Hits:188	Allocated_reads:0.00531914893617021	Strand:-
TGGGCTGCGCTATGAATTCTGGGACACAGC
>Location:NODE_360916_length_1940_cov_14.107732	Coordinate:1678	Reads:1	Hits:222	Allocated_reads:0.0045045045045045	Strand:+
CTGTGTCCCAGAATTCATAGCGCAGCC
>Location:NODE_360916_length_1940_cov_14.107732	Coordinate:1679	Reads:1	Hits:238	Allocated_reads:0.00420168067226891	Strand:-
CTGCGCTATGAATTCTGGGACACA
>Location:NODE_360916_length_1940_cov_14.107732	Coordinate:1679	Reads:1	Hits:238	Allocated_reads:0.00420168067226891	Strand:+
TGTGTCCCAGAATTCATAGCGCAG
>Location:NODE_360916_length_1940_cov_14.107732	Coordinate:1679	Reads:5	Hits:235	Allocated_reads:0.0212765957446809	Strand:+
TGTGTCCCAGAATTCATAGCGCAGC
>Location:NODE_360916_length_1940_cov_14.107732	Coordinate:1679	Reads:6	Hits:225	Allocated_reads:0.0266666666666667	Strand:+
TGTGTCCCAGAATTCATAGCGCAGCC
>Location:NODE_360916_length_1940_cov_14.107732	Coordinate:1679	Reads:1	Hits:220	Allocated_reads:0.00454545454545455	Strand:+
TGTGTCCCAGAATTCATAGCGCAGCCC
>Location:NODE_360916_length_1940_cov_14.107732	Coordinate:1679	Reads:5	Hits:188	Allocated_reads:0.0265957446808511	Strand:+
TGTGTCCCAGAATTCATAGCGCAGCCCAGC
>Location:NODE_360916_length_1940_cov_14.107732	Coordinate:1680	Reads:1	Hits:260	Allocated_reads:0.00384615384615385	Strand:+
GTGTCCCAGAATTCATAGCGCAGC
>Location:NODE_360916_length_1940_cov_14.107732	Coordinate:1680	Reads:2	Hits:248	Allocated_reads:0.00806451612903226	Strand:+
GTGTCCCAGAATTCATAGCGCAGCC
>Location:NODE_360916_length_1940_cov_14.107732	Coordinate:1680	Reads:1	Hits:243	Allocated_reads:0.00411522633744856	Strand:+
GTGTCCCAGAATTCATAGCGCAGCCC
>Location:NODE_360916_length_1940_cov_14.107732	Coordinate:1680	Reads:3	Hits:208	Allocated_reads:0.0144230769230769	Strand:+
GTGTCCCAGAATTCATAGCGCAGCCCAGC
>Location:NODE_360916_length_1940_cov_14.107732	Coordinate:1680	Reads:1	Hits:134	Allocated_reads:0.00746268656716418	Strand:+
GTGTCCCAGAATTCATAGCGCAGCCCAGCTCA
>Location:NODE_360916_length_1940_cov_14.107732	Coordinate:1681	Reads:1	Hits:196	Allocated_reads:0.00510204081632653	Strand:-
TGAGCTGGGCTGCGCTATGAATTCTGGGACA
>Location:NODE_360916_length_1940_cov_14.107732	Coordinate:1681	Reads:153	Hits:330	Allocated_reads:0.463636363636364	Strand:+
TGTCCCAGAATTCATAGCGCAGCC
>Location:NODE_360916_length_1940_cov_14.107732	Coordinate:1681	Reads:1	Hits:325	Allocated_reads:0.00307692307692308	Strand:+
TGTCCCAGAATTCATAGCGCAGTCC
>Location:NODE_360916_length_1940_cov_14.107732	Coordinate:1681	Reads:66	Hits:324	Allocated_reads:0.203703703703704	Strand:+
TGTCCCAGAATTCATAGCGCAGCCC
>Location:NODE_360916_length_1940_cov_14.107732	Coordinate:1681	Reads:32	Hits:287	Allocated_reads:0.111498257839721	Strand:+
TGTCCCAGAATTCATAGCGCAGCCCA
>Location:NODE_360916_length_1940_cov_14.107732	Coordinate:1681	Reads:5	Hits:282	Allocated_reads:0.0177304964539007	Strand:+
TGTCCCAGAATTCATAGCGCAGCCCAG
>Location:NODE_360916_length_1940_cov_14.107732	Coordinate:1681	Reads:1	Hits:279	Allocated_reads:0.003584229390681	Strand:+
TGTCCCAGAATTCATAGCGCAGACCAGC
>Location:NODE_360916_length_1940_cov_14.107732	Coordinate:1681	Reads:151	Hits:276	Allocated_reads:0.547101449275362	Strand:+
TGTCCCAGAATTCATAGCGCAGCCCAGC
>Location:NODE_360916_length_1940_cov_14.107732	Coordinate:1681	Reads:1	Hits:222	Allocated_reads:0.0045045045045045	Strand:+
TGTCCCAGAATTCATAGCGCAGCCCAACT
>Location:NODE_360916_length_1940_cov_14.107732	Coordinate:1681	Reads:1	Hits:225	Allocated_reads:0.00444444444444444	Strand:+
TGTCCCAGAATTCATAGCGCAGCCCAGAT
>Location:NODE_360916_length_1940_cov_14.107732	Coordinate:1681	Reads:133	Hits:221	Allocated_reads:0.601809954751131	Strand:+
TGTCCCAGAATTCATAGCGCAGCCCAGCT
>Location:NODE_360916_length_1940_cov_14.107732	Coordinate:1681	Reads:1	Hits:197	Allocated_reads:0.0050761421319797	Strand:+
TGTCCCAGAATTCATAGCGCAGTCCAGCTC
>Location:NODE_360916_length_1940_cov_14.107732	Coordinate:1681	Reads:5	Hits:196	Allocated_reads:0.0255102040816327	Strand:+
TGTCCCAGAATTCATAGCGCAGCCCAGCTC
>Location:NODE_360916_length_1940_cov_14.107732	Coordinate:1681	Reads:1	Hits:198	Allocated_reads:0.00505050505050505	Strand:+
TGTCCCAGAATTCATAGCGCAGCCCAGCTCT
>Location:NODE_360916_length_1940_cov_14.107732	Coordinate:1681	Reads:4	Hits:196	Allocated_reads:0.0204081632653061	Strand:+
TGTCCCAGAATTCATAGCGCAGCCCAGCTCA
>Location:NODE_360916_length_1940_cov_14.107732	Coordinate:1681	Reads:2	Hits:192	Allocated_reads:0.0104166666666667	Strand:+
TGTCCCAGAATTCATAGCGCAGCCCAGCTCAG
>Location:NODE_360916_length_1940_cov_14.107732	Coordinate:1681	Reads:2	Hits:189	Allocated_reads:0.0105820105820106	Strand:+
TGTCCCAGAATTCATAGCGCAGCCCAGCTCAGT
>Location:NODE_360916_length_1940_cov_14.107732	Coordinate:1681	Reads:1	Hits:134	Allocated_reads:0.00746268656716418	Strand:+
TGTCCCAGAATTCATAGCGCAGCCCAGCTCAGTTT
>Location:NODE_360916_length_1940_cov_14.107732	Coordinate:1682	Reads:1	Hits:333	Allocated_reads:0.003003003003003	Strand:+
GTCCCAGAATTCATAGCGCAGCCC
>Location:NODE_360916_length_1940_cov_14.107732	Coordinate:1682	Reads:1	Hits:296	Allocated_reads:0.00337837837837838	Strand:+
GTCCCAGAATTCATAGCGCAGCCCA
>Location:NODE_360916_length_1940_cov_14.107732	Coordinate:1682	Reads:5	Hits:283	Allocated_reads:0.0176678445229682	Strand:+
GTCCCAGAATTCATAGCGCAGCCCAGC
>Location:NODE_360916_length_1940_cov_14.107732	Coordinate:1682	Reads:5	Hits:228	Allocated_reads:0.0219298245614035	Strand:+
GTCCCAGAATTCATAGCGCAGCCCAGCT
>Location:NODE_360916_length_1940_cov_14.107732	Coordinate:1682	Reads:1	Hits:201	Allocated_reads:0.00497512437810945	Strand:+
GTCCCAGAATTCATAGCGCAGCCCAGCTCA
>Location:NODE_360916_length_1940_cov_14.107732	Coordinate:1683	Reads:10	Hits:357	Allocated_reads:0.0280112044817927	Strand:+
TCCCAGAATTCATAGCGCAGCCCA
>Location:NODE_360916_length_1940_cov_14.107732	Coordinate:1683	Reads:19	Hits:340	Allocated_reads:0.0558823529411765	Strand:+
TCCCAGAATTCATAGCGCAGCCCAGC
>Location:NODE_360916_length_1940_cov_14.107732	Coordinate:1683	Reads:34	Hits:244	Allocated_reads:0.139344262295082	Strand:+
TCCCAGAATTCATAGCGCAGCCCAGCT
>Location:NODE_360916_length_1940_cov_14.107732	Coordinate:1683	Reads:10	Hits:218	Allocated_reads:0.0458715596330275	Strand:+
TCCCAGAATTCATAGCGCAGCCCAGCTC
>Location:NODE_360916_length_1940_cov_14.107732	Coordinate:1683	Reads:1	Hits:243	Allocated_reads:0.00411522633744856	Strand:+
TCCCAGAATTCATAGCGCAGCCCAGCTGA
>Location:NODE_360916_length_1940_cov_14.107732	Coordinate:1683	Reads:6	Hits:216	Allocated_reads:0.0277777777777778	Strand:+
TCCCAGAATTCATAGCGCAGCCCAGCTCA
>Location:NODE_360916_length_1940_cov_14.107732	Coordinate:1683	Reads:2	Hits:153	Allocated_reads:0.0130718954248366	Strand:+
TCCCAGAATTCATAGCGCAGCCCAGCTCAGTTT
>Location:NODE_360916_length_1940_cov_14.107732	Coordinate:1684	Reads:6	Hits:344	Allocated_reads:0.0174418604651163	Strand:+
CCCAGAATTCATAGCGCAGCCCAGC
>Location:NODE_360916_length_1940_cov_14.107732	Coordinate:1684	Reads:4	Hits:246	Allocated_reads:0.016260162601626	Strand:+
CCCAGAATTCATAGCGCAGCCCAGCT
>Location:NODE_360916_length_1940_cov_14.107732	Coordinate:1684	Reads:2	Hits:218	Allocated_reads:0.00917431192660551	Strand:+
CCCAGAATTCATAGCGCAGCCCAGCTCA
>Location:NODE_360916_length_1940_cov_14.107732	Coordinate:1684	Reads:1	Hits:214	Allocated_reads:0.00467289719626168	Strand:+
CCCAGAATTCATAGCGCAGCCCAGCTCAG
>Location:NODE_360916_length_1940_cov_14.107732	Coordinate:1684	Reads:1	Hits:210	Allocated_reads:0.00476190476190476	Strand:+
CCCAGAATTCATAGCGCAGCCCAGCTCAGT
>Location:NODE_360916_length_1940_cov_14.107732	Coordinate:1685	Reads:38	Hits:349	Allocated_reads:0.108882521489971	Strand:+
CCAGAATTCATAGCGCAGCCCAGC
>Location:NODE_360916_length_1940_cov_14.107732	Coordinate:1685	Reads:15	Hits:250	Allocated_reads:0.06	Strand:+
CCAGAATTCATAGCGCAGCCCAGCT
>Location:NODE_360916_length_1940_cov_14.107732	Coordinate:1685	Reads:17	Hits:224	Allocated_reads:0.0758928571428571	Strand:+
CCAGAATTCATAGCGCAGCCCAGCTC
>Location:NODE_360916_length_1940_cov_14.107732	Coordinate:1685	Reads:2	Hits:222	Allocated_reads:0.00900900900900901	Strand:+
CCAGAATTCATAGCGCAGCCCAGCTCA
>Location:NODE_360916_length_1940_cov_14.107732	Coordinate:1685	Reads:1	Hits:218	Allocated_reads:0.00458715596330275	Strand:+
CCAGAATTCATAGCGCAGCCCAGCTCAG
>Location:NODE_360916_length_1940_cov_14.107732	Coordinate:1685	Reads:1	Hits:214	Allocated_reads:0.00467289719626168	Strand:+
CCAGAATTCATAGCGCAGCCCAGCTCAGT
>Location:NODE_360916_length_1940_cov_14.107732	Coordinate:1685	Reads:2	Hits:211	Allocated_reads:0.00947867298578199	Strand:+
CCAGAATTCATAGCGCAGCCCAGCTCAGTT
>Location:NODE_360916_length_1940_cov_14.107732	Coordinate:1686	Reads:1	Hits:258	Allocated_reads:0.00387596899224806	Strand:+
CAGAATTCATAGCGCAGCCCAGCT
>Location:NODE_360916_length_1940_cov_14.107732	Coordinate:1686	Reads:1	Hits:232	Allocated_reads:0.00431034482758621	Strand:+
CAGAATTCATAGCGCAGCCCAGCTC
>Location:NODE_360916_length_1940_cov_14.107732	Coordinate:1686	Reads:1	Hits:230	Allocated_reads:0.00434782608695652	Strand:+
CAGAATTCATAGCGCAGCCCAGCTCA
>Location:NODE_360916_length_1940_cov_14.107732	Coordinate:1686	Reads:1	Hits:221	Allocated_reads:0.00452488687782805	Strand:+
CAGAATTCATAGCGCAGCCCAGCTCAG
>Location:NODE_360916_length_1940_cov_14.107732	Coordinate:1687	Reads:2	Hits:234	Allocated_reads:0.00854700854700855	Strand:+
AGAATTCATAGCGCAGCCCAGCTC
>Location:NODE_360916_length_1940_cov_14.107732	Coordinate:1687	Reads:1	Hits:232	Allocated_reads:0.00431034482758621	Strand:+
AGAATTCATAGCGCAGCCCAGCTCA
>Location:NODE_360916_length_1940_cov_14.107732	Coordinate:1687	Reads:5	Hits:216	Allocated_reads:0.0231481481481481	Strand:+
AGAATTCATAGCGCAGCCCAGCTCAGTT
>Location:NODE_360916_length_1940_cov_14.107732	Coordinate:1689	Reads:1	Hits:130	Allocated_reads:0.00769230769230769	Strand:-
ATTGTTGGAAACTGAGCTGGGCTGCGCTATGAATT
>Location:NODE_360916_length_1940_cov_14.107732	Coordinate:1691	Reads:1	Hits:141	Allocated_reads:0.00709219858156028	Strand:-
GTTGGAAACTGAGCTGGGCTGCGCTATGAA
>Location:NODE_360916_length_1940_cov_14.107732	Coordinate:1691	Reads:1	Hits:152	Allocated_reads:0.00657894736842105	Strand:+
TTCATAGCGCAGCCCAGCTCAGTTTC
>Location:NODE_360916_length_1940_cov_14.107732	Coordinate:1692	Reads:1	Hits:155	Allocated_reads:0.00645161290322581	Strand:-
GAAACTGAGCTGGGCTGCGCTATGT
>Location:NODE_360916_length_1940_cov_14.107732	Coordinate:1694	Reads:3	Hits:143	Allocated_reads:0.020979020979021	Strand:-
TTGTTGGAAACTGAGCTGGGCTGCGCTAT
>Location:NODE_360916_length_1940_cov_14.107732	Coordinate:1695	Reads:2	Hits:156	Allocated_reads:0.0128205128205128	Strand:-
TGGAAACTGAGCTGGGCTGCGCTA
>Location:NODE_360916_length_1940_cov_14.107732	Coordinate:1695	Reads:1	Hits:144	Allocated_reads:0.00694444444444444	Strand:-
TTGTTGGAAACTGAGCTGGGCTGCGCTA
>Location:NODE_360916_length_1940_cov_14.107732	Coordinate:1696	Reads:1	Hits:149	Allocated_reads:0.00671140939597315	Strand:-
TTGTTGGAAACTGAGCTGGGCTGCACT
>Location:NODE_360916_length_1940_cov_14.107732	Coordinate:1696	Reads:1	Hits:147	Allocated_reads:0.00680272108843537	Strand:-
TTGTTGGAAACTGAGCTGGGCTGCGCT
>Location:NODE_360916_length_1940_cov_14.107732	Coordinate:1696	Reads:1	Hits:149	Allocated_reads:0.00671140939597315	Strand:-
TTGTTGGAAACTGAGCTGGGCTGCGTT
>Location:NODE_360916_length_1940_cov_14.107732	Coordinate:1697	Reads:1	Hits:155	Allocated_reads:0.00645161290322581	Strand:-
GTTGGAAACTGAGCTGGGCTGCGC
>Location:NODE_360916_length_1940_cov_14.107732	Coordinate:1697	Reads:2	Hits:148	Allocated_reads:0.0135135135135135	Strand:-
TTGTTGGAAACTGAGCTGGGCTGCGC
>Location:NODE_360916_length_1940_cov_14.107732	Coordinate:1698	Reads:2	Hits:150	Allocated_reads:0.0133333333333333	Strand:-
TTGTTGGAAACTGAGCTGGGCTGCG
>Location:NODE_360916_length_1940_cov_14.107732	Coordinate:1699	Reads:3	Hits:167	Allocated_reads:0.0179640718562874	Strand:-
TTGTTGGAAACTGAGCTGGGCTGA
>Location:NODE_360916_length_1940_cov_14.107732	Coordinate:1699	Reads:54	Hits:154	Allocated_reads:0.350649350649351	Strand:-
TTGTTGGAAACTGAGCTGGGCTGC
>Location:NODE_360916_length_1940_cov_14.107732	Coordinate:1700	Reads:1	Hits:163	Allocated_reads:0.00613496932515337	Strand:+
CAGCCCAGCTCAGTTTCCAACATT
>Location:NODE_360916_length_1940_cov_14.107732	Coordinate:1700	Reads:1	Hits:149	Allocated_reads:0.00671140939597315	Strand:+
CAGCCCAGCTCAGTTTCCAACAATGGC
>Location:NODE_360916_length_1940_cov_14.107732	Coordinate:1701	Reads:1	Hits:166	Allocated_reads:0.00602409638554217	Strand:-
CATTGTTGGAAACTGAGCTGGGCT
>Location:NODE_360916_length_1940_cov_14.107732	Coordinate:1713	Reads:1	Hits:1	Allocated_reads:1	Strand:+
TTTCCAACAATGGCAGCTAGTTAGT
>Location:NODE_360916_length_1940_cov_14.107732	Coordinate:1713	Reads:1	Hits:1	Allocated_reads:1	Strand:+
TTTCCAACAATGGCAGCTAGTTAGTT
>Location:NODE_360916_length_1940_cov_14.107732	Coordinate:1713	Reads:2	Hits:1	Allocated_reads:2	Strand:+
TTTCCAACAATGGCAGCTAGTTAGTTT
>Location:NODE_360916_length_1940_cov_14.107732	Coordinate:1727	Reads:2	Hits:4	Allocated_reads:0.5	Strand:-
TAAGAGTAATACTAAAACTAACTAGCT
>Location:NODE_360916_length_1940_cov_14.107732	Coordinate:1727	Reads:1	Hits:4	Allocated_reads:0.25	Strand:-
TAATAAGAGTAATACTAAAACTAACTAGCT
>Location:NODE_360916_length_1940_cov_14.107732	Coordinate:1731	Reads:2	Hits:4	Allocated_reads:0.5	Strand:-
TAATAAGAGTAATACTAAAACTAACT
>Location:NODE_360916_length_1940_cov_14.107732	Coordinate:1740	Reads:1	Hits:1	Allocated_reads:1	Strand:+
TAGTATTACTCTTATTATTCTTTATGGGT
>Location:NODE_360916_length_1940_cov_14.107732	Coordinate:1750	Reads:1	Hits:6	Allocated_reads:0.166666666666667	Strand:-
TTGTGACCCATAAAGAATAATAAG
>Location:NODE_360916_length_1940_cov_14.107732	Coordinate:1755	Reads:1	Hits:2	Allocated_reads:0.5	Strand:-
TGAAACGTTTATTTTGTGACCCATAAAGAATA
>Location:NODE_360916_length_1940_cov_14.107732	Coordinate:1757	Reads:1	Hits:2	Allocated_reads:0.5	Strand:-
GTGAAACGTTTATTTTGTGACCCATAAAGAA
>Location:NODE_360916_length_1940_cov_14.107732	Coordinate:1757	Reads:2	Hits:2	Allocated_reads:1	Strand:-
TGAAACGTTTATTTTGTGACCCATAAAGAA
>Location:NODE_360916_length_1940_cov_14.107732	Coordinate:1864	Reads:1	Hits:4	Allocated_reads:0.25	Strand:-
TTGCCGGGAGTCCGGTGTTCTCGCG
>Location:NODE_360916_length_1940_cov_14.107732	Coordinate:1865	Reads:4	Hits:6	Allocated_reads:0.666666666666667	Strand:-
TTTGCCGGGAGTCCGGTGTTCTCGC
>Location:NODE_360916_length_1940_cov_14.107732	Coordinate:1869	Reads:1	Hits:278	Allocated_reads:0.00359712230215827	Strand:-
AACGATTTGCCGGGAGTCCGGTGTTC
>Location:NODE_360916_length_1940_cov_14.107732	Coordinate:1871	Reads:1	Hits:230	Allocated_reads:0.00434782608695652	Strand:-
TTGAAAACGATTTGCCGGGAGTCCGGTGT
>Location:NODE_360916_length_1940_cov_14.107732	Coordinate:1873	Reads:1	Hits:228	Allocated_reads:0.0043859649122807	Strand:+
ACCGGACTCCCGGCAAATCGTTTTCAAACCC
>Location:NODE_360916_length_1940_cov_14.107732	Coordinate:1876	Reads:2	Hits:280	Allocated_reads:0.00714285714285714	Strand:-
TTGAAAACGATTTGCCGGGAGTCC
>Location:NODE_360916_length_1940_cov_14.107732	Coordinate:1877	Reads:1	Hits:284	Allocated_reads:0.00352112676056338	Strand:+
GACTCCCGGCAAATCGTTTTCAAAC
>Location:NODE_360916_length_1940_cov_14.107732	Coordinate:1878	Reads:1	Hits:291	Allocated_reads:0.00343642611683849	Strand:-
GTTTGAAAACGATTTGCCGGGAGT
>Location:NODE_360916_length_1940_cov_14.107732	Coordinate:1880	Reads:1	Hits:268	Allocated_reads:0.00373134328358209	Strand:-
GTGGGTTTGAAAACGATTTGCCGGGA
>Location:NODE_360916_length_1940_cov_14.107732	Coordinate:1880	Reads:1	Hits:286	Allocated_reads:0.0034965034965035	Strand:+
TCCCGGCAAATCGTTTTCAAACCC
>Location:NODE_360916_length_1940_cov_14.107732	Coordinate:1880	Reads:2	Hits:240	Allocated_reads:0.00833333333333333	Strand:+
TCCCGGCAAATCGTTTTCAAACCCACC
>Location:NODE_360916_length_1940_cov_14.107732	Coordinate:1905	Reads:1	Hits:12	Allocated_reads:0.0833333333333333	Strand:-
TTAACCTGAGTAGTGAAAGACTGCGG
