# Supplementary material for: First characterization of PIWI-interacting RNA clusters in a cichlid fish with a B chromosome
Source: BMC Biol. 2022 Sep 21;20:204. doi: 10.1186/s12915-022-01403-2 (PMC9490952; doi:10.1186/s12915-022-01403-2)
Supplement: Supplementary file 1 — Additional file 1. Zipped folder with fasta and interactive html piRNA cluster information for the A. latifasciata genome. The nomenclature is as follows: number-pirna-cluster_sex_B-presence (f, female; m, male; 0b, without B chromosome; 1b, with B chromosome). [file 12915_2022_1403_MOESM1_ESM.zip › 142_m0b.fasta]

>Location:NODE_369549_length_1565_cov_30.364218	Coordinate:2	Reads:1	Hits:4	Allocated_reads:0.25	Strand:+
CAATTTAATAATATCGCTACCGACT
>Location:NODE_369549_length_1565_cov_30.364218	Coordinate:2	Reads:1	Hits:4	Allocated_reads:0.25	Strand:+
CAATTTAATAATATCGCTACCGACTTGAG
>Location:NODE_369549_length_1565_cov_30.364218	Coordinate:2	Reads:1	Hits:4	Allocated_reads:0.25	Strand:+
CAATTTAATAATATCGCTACCGACTTGGG
>Location:NODE_369549_length_1565_cov_30.364218	Coordinate:3	Reads:1	Hits:4	Allocated_reads:0.25	Strand:+
AATTTAATAATATCGCTACCGACTTGGG
>Location:NODE_369549_length_1565_cov_30.364218	Coordinate:3	Reads:1	Hits:4	Allocated_reads:0.25	Strand:+
AATTTAATAATATCGCTACCGACTTGGGT
>Location:NODE_369549_length_1565_cov_30.364218	Coordinate:4	Reads:1	Hits:4	Allocated_reads:0.25	Strand:-
AACCCAAGTCGGTAGCGATATTATTAAAT
>Location:NODE_369549_length_1565_cov_30.364218	Coordinate:5	Reads:5	Hits:4	Allocated_reads:1.25	Strand:+
TTTAATAATATCGCTACCGACTTGGGTT
>Location:NODE_369549_length_1565_cov_30.364218	Coordinate:5	Reads:1	Hits:4	Allocated_reads:0.25	Strand:+
TTTAATAATATCGCTACCGACTTGGGTTC
>Location:NODE_369549_length_1565_cov_30.364218	Coordinate:5	Reads:3	Hits:4	Allocated_reads:0.75	Strand:+
TTTAATAATATCGCTACCGACTTGGGTTCC
>Location:NODE_369549_length_1565_cov_30.364218	Coordinate:6	Reads:1	Hits:4	Allocated_reads:0.25	Strand:+
TTAATAATATCGCTACCGACTTGGGTTCCC
>Location:NODE_369549_length_1565_cov_30.364218	Coordinate:7	Reads:1	Hits:4	Allocated_reads:0.25	Strand:+
TAATAATATCGCTACCGACTTGGGT
>Location:NODE_369549_length_1565_cov_30.364218	Coordinate:7	Reads:3	Hits:4	Allocated_reads:0.75	Strand:+
TAATAATATCGCTACCGACTTGGGTTCC
>Location:NODE_369549_length_1565_cov_30.364218	Coordinate:7	Reads:4	Hits:4	Allocated_reads:1	Strand:+
TAATAATATCGCTACCGACTTGGGTTCCC
>Location:NODE_369549_length_1565_cov_30.364218	Coordinate:7	Reads:2	Hits:4	Allocated_reads:0.5	Strand:+
TAATAATATCGCTACCGACTTGGGTTCCCA
>Location:NODE_369549_length_1565_cov_30.364218	Coordinate:8	Reads:2	Hits:4	Allocated_reads:0.5	Strand:-
AACCCAAGTCGGTAGCGATATTATT
>Location:NODE_369549_length_1565_cov_30.364218	Coordinate:8	Reads:1	Hits:4	Allocated_reads:0.25	Strand:+
AATAATATCGCTACCGACTTGGGTTCC
>Location:NODE_369549_length_1565_cov_30.364218	Coordinate:8	Reads:1	Hits:4	Allocated_reads:0.25	Strand:+
AATAATATCGCTACCGACTTGGGTTCCCAA
>Location:NODE_369549_length_1565_cov_30.364218	Coordinate:8	Reads:2	Hits:4	Allocated_reads:0.5	Strand:-
GGGAACCCAAGTCGGTAGCGATATTATT
>Location:NODE_369549_length_1565_cov_30.364218	Coordinate:8	Reads:5	Hits:4	Allocated_reads:1.25	Strand:-
TGGGAACCCAAGTCGGTAGCGATATTATT
>Location:NODE_369549_length_1565_cov_30.364218	Coordinate:8	Reads:1	Hits:4	Allocated_reads:0.25	Strand:-
TTGGGAACCCAAGTCGGTAGCGATATTATT
>Location:NODE_369549_length_1565_cov_30.364218	Coordinate:8	Reads:1	Hits:4	Allocated_reads:0.25	Strand:-
TTTGGGAACCCAAGTCGGTAGCGATATTATT
>Location:NODE_369549_length_1565_cov_30.364218	Coordinate:9	Reads:1	Hits:4	Allocated_reads:0.25	Strand:+
ATAATATCGCTACCGACTTGGGTTCC
>Location:NODE_369549_length_1565_cov_30.364218	Coordinate:9	Reads:1	Hits:4	Allocated_reads:0.25	Strand:+
ATAATATCGCTACCGACTTGGGTTCCCA
>Location:NODE_369549_length_1565_cov_30.364218	Coordinate:10	Reads:2	Hits:4	Allocated_reads:0.5	Strand:+
TAATATCGCTACCGACTTGGGTTC
>Location:NODE_369549_length_1565_cov_30.364218	Coordinate:10	Reads:1	Hits:4	Allocated_reads:0.25	Strand:+
TAATATCGCTACCGACTTGGGCTCC
>Location:NODE_369549_length_1565_cov_30.364218	Coordinate:10	Reads:1	Hits:4	Allocated_reads:0.25	Strand:+
TAATATCGCTACCGACTTTGGTTCC
>Location:NODE_369549_length_1565_cov_30.364218	Coordinate:10	Reads:21	Hits:4	Allocated_reads:5.25	Strand:+
TAATATCGCTACCGACTTGGGTTCC
>Location:NODE_369549_length_1565_cov_30.364218	Coordinate:10	Reads:1	Hits:4	Allocated_reads:0.25	Strand:+
TAATATCGCTACCGACTTGGGTTCCT
>Location:NODE_369549_length_1565_cov_30.364218	Coordinate:10	Reads:26	Hits:4	Allocated_reads:6.5	Strand:+
TAATATCGCTACCGACTTGGGTTCCC
>Location:NODE_369549_length_1565_cov_30.364218	Coordinate:10	Reads:1	Hits:4	Allocated_reads:0.25	Strand:+
TAATATCGCTACCGACTTGGGTTCCCT
>Location:NODE_369549_length_1565_cov_30.364218	Coordinate:10	Reads:10	Hits:4	Allocated_reads:2.5	Strand:+
TAATATCGCTACCGACTTGGGTTCCCA
>Location:NODE_369549_length_1565_cov_30.364218	Coordinate:10	Reads:3	Hits:4	Allocated_reads:0.75	Strand:+
TAATATCGCTACCGACTTGGGTTCCCAAA
>Location:NODE_369549_length_1565_cov_30.364218	Coordinate:10	Reads:6	Hits:4	Allocated_reads:1.5	Strand:+
TAATATCGCTACCGACTTGGGTTCCCAAAA
>Location:NODE_369549_length_1565_cov_30.364218	Coordinate:10	Reads:1	Hits:4	Allocated_reads:0.25	Strand:+
TAATATCGCTACCGACTTGGGTTCCCAAAGA
>Location:NODE_369549_length_1565_cov_30.364218	Coordinate:11	Reads:1	Hits:4	Allocated_reads:0.25	Strand:+
AATATCGCTACCGACTTGGGTTCC
>Location:NODE_369549_length_1565_cov_30.364218	Coordinate:11	Reads:2	Hits:4	Allocated_reads:0.5	Strand:+
AATATCGCTACCGACTTGGGTTCCC
>Location:NODE_369549_length_1565_cov_30.364218	Coordinate:11	Reads:1	Hits:4	Allocated_reads:0.25	Strand:+
AATATCGCTACCGACTTGGGTTCCCA
>Location:NODE_369549_length_1565_cov_30.364218	Coordinate:11	Reads:1	Hits:4	Allocated_reads:0.25	Strand:+
AATATCGCTACCGACTTGGGTTCCCAA
>Location:NODE_369549_length_1565_cov_30.364218	Coordinate:11	Reads:3	Hits:4	Allocated_reads:0.75	Strand:-
TGGGAACCCAAGTCGGTAGCGATATT
>Location:NODE_369549_length_1565_cov_30.364218	Coordinate:12	Reads:2	Hits:4	Allocated_reads:0.5	Strand:+
ATATCGCTACCGACTTGGGTTCCC
>Location:NODE_369549_length_1565_cov_30.364218	Coordinate:12	Reads:1	Hits:4	Allocated_reads:0.25	Strand:+
ATATCGCTACCGACTTGGGTTCCCAAA
>Location:NODE_369549_length_1565_cov_30.364218	Coordinate:12	Reads:3	Hits:4	Allocated_reads:0.75	Strand:+
ATATCGCTACCGACTTGGGTTCCCAAAA
>Location:NODE_369549_length_1565_cov_30.364218	Coordinate:12	Reads:1	Hits:4	Allocated_reads:0.25	Strand:-
ATTTTGGGAACCCAAGTCGGTAGCGATAT
>Location:NODE_369549_length_1565_cov_30.364218	Coordinate:12	Reads:2	Hits:4	Allocated_reads:0.5	Strand:-
TATTTTGGGAACCCAAGTCGGTAGCGATAT
>Location:NODE_369549_length_1565_cov_30.364218	Coordinate:12	Reads:1	Hits:4	Allocated_reads:0.25	Strand:-
TGGGAACCCAAGTCGGTAGCGATAT
>Location:NODE_369549_length_1565_cov_30.364218	Coordinate:12	Reads:2	Hits:4	Allocated_reads:0.5	Strand:-
TTTGGGAACCCAAGTCGGTAGCGATAT
>Location:NODE_369549_length_1565_cov_30.364218	Coordinate:12	Reads:3	Hits:4	Allocated_reads:0.75	Strand:-
TTTTGGGAACCCAAGTCGGTAGCGATAT
>Location:NODE_369549_length_1565_cov_30.364218	Coordinate:13	Reads:1	Hits:4	Allocated_reads:0.25	Strand:-
ATATTTTGGGAACCCAAGTCGGTAGCGATA
>Location:NODE_369549_length_1565_cov_30.364218	Coordinate:13	Reads:1	Hits:4	Allocated_reads:0.25	Strand:-
ATTTTGGGAACCCAAGTCGGTAGCGATA
>Location:NODE_369549_length_1565_cov_30.364218	Coordinate:13	Reads:1	Hits:4	Allocated_reads:0.25	Strand:+
TATCGCTACCGACTTGGGTTCCCA
>Location:NODE_369549_length_1565_cov_30.364218	Coordinate:13	Reads:1	Hits:4	Allocated_reads:0.25	Strand:+
TATCGCTACCGACTTGGGTTCCCAAAAT
>Location:NODE_369549_length_1565_cov_30.364218	Coordinate:13	Reads:2	Hits:4	Allocated_reads:0.5	Strand:+
TATCGCTACCGACTTGGGTTCCCAAAATA
>Location:NODE_369549_length_1565_cov_30.364218	Coordinate:13	Reads:5	Hits:4	Allocated_reads:1.25	Strand:-
TATTTTGGGAACCCAAGTCGGTAGCGATA
>Location:NODE_369549_length_1565_cov_30.364218	Coordinate:13	Reads:4	Hits:4	Allocated_reads:1	Strand:-
TGGGAACCCAAGTCGGTAGCGATA
>Location:NODE_369549_length_1565_cov_30.364218	Coordinate:13	Reads:1	Hits:4	Allocated_reads:0.25	Strand:-
TTGGGAACCCAAGTCGGTAGCGATA
>Location:NODE_369549_length_1565_cov_30.364218	Coordinate:13	Reads:1	Hits:4	Allocated_reads:0.25	Strand:-
TTTGGGAACCCAAGTCGGTAGCGATA
>Location:NODE_369549_length_1565_cov_30.364218	Coordinate:13	Reads:1	Hits:4	Allocated_reads:0.25	Strand:-
TTTTGGGAACCCAAGTCGGTAGCGATA
>Location:NODE_369549_length_1565_cov_30.364218	Coordinate:15	Reads:1	Hits:4	Allocated_reads:0.25	Strand:-
TATTTTGGGAACCCAAGTCGGTAGCGA
>Location:NODE_369549_length_1565_cov_30.364218	Coordinate:15	Reads:1	Hits:4	Allocated_reads:0.25	Strand:+
TCGCTACCGACTTGGGTTCCCAAAATA
>Location:NODE_369549_length_1565_cov_30.364218	Coordinate:15	Reads:1	Hits:4	Allocated_reads:0.25	Strand:+
TCGCTACCGACTTGGGTTCCCAAAATATG
>Location:NODE_369549_length_1565_cov_30.364218	Coordinate:16	Reads:1	Hits:4	Allocated_reads:0.25	Strand:+
CGCTACCGACTTGGGTTCCCAAAA
>Location:NODE_369549_length_1565_cov_30.364218	Coordinate:17	Reads:1	Hits:4	Allocated_reads:0.25	Strand:-
AATCATATTTTGGGAACCCAAGTCGGTAGC
>Location:NODE_369549_length_1565_cov_30.364218	Coordinate:17	Reads:2	Hits:4	Allocated_reads:0.5	Strand:+
GCTACCGACTTGGGTTCCCAAAATATGATT
>Location:NODE_369549_length_1565_cov_30.364218	Coordinate:17	Reads:1	Hits:4	Allocated_reads:0.25	Strand:-
TACAATCATATTTTGGGAACCCAAGTCGGTAGC
>Location:NODE_369549_length_1565_cov_30.364218	Coordinate:18	Reads:1	Hits:4	Allocated_reads:0.25	Strand:+
CTACCGACTTGGGTTCCCAAAATATGATT
>Location:NODE_369549_length_1565_cov_30.364218	Coordinate:19	Reads:1	Hits:4	Allocated_reads:0.25	Strand:-
TACAATCATATTTTGGGAACCCAAGTCGGTA
>Location:NODE_369549_length_1565_cov_30.364218	Coordinate:19	Reads:5	Hits:4	Allocated_reads:1.25	Strand:+
TACCGACTTGGGTTCCCAAAATATG
>Location:NODE_369549_length_1565_cov_30.364218	Coordinate:19	Reads:2	Hits:4	Allocated_reads:0.5	Strand:+
TACCGACTTGGGTTCCCAAAATATGA
>Location:NODE_369549_length_1565_cov_30.364218	Coordinate:19	Reads:9	Hits:4	Allocated_reads:2.25	Strand:+
TACCGACTTGGGTTCCCAAAATATGAT
>Location:NODE_369549_length_1565_cov_30.364218	Coordinate:19	Reads:30	Hits:4	Allocated_reads:7.5	Strand:+
TACCGACTTGGGTTCCCAAAATATGATT
>Location:NODE_369549_length_1565_cov_30.364218	Coordinate:19	Reads:2	Hits:4	Allocated_reads:0.5	Strand:+
TACCGACTTGGGTTCCCAAAATATGATTT
>Location:NODE_369549_length_1565_cov_30.364218	Coordinate:19	Reads:24	Hits:4	Allocated_reads:6	Strand:+
TACCGACTTGGGTTCCCAAAATATGATTG
>Location:NODE_369549_length_1565_cov_30.364218	Coordinate:19	Reads:2	Hits:4	Allocated_reads:0.5	Strand:+
TACCGACTTGGGTTCCCAAAATATGATTGT
>Location:NODE_369549_length_1565_cov_30.364218	Coordinate:19	Reads:1	Hits:4	Allocated_reads:0.25	Strand:+
TACCGACTTGGGTTCCCAAAATATGATTGTA
>Location:NODE_369549_length_1565_cov_30.364218	Coordinate:19	Reads:1	Hits:4	Allocated_reads:0.25	Strand:+
TACCGACTTGGGTTCCCAAAATATGATTGTT
>Location:NODE_369549_length_1565_cov_30.364218	Coordinate:19	Reads:1	Hits:4	Allocated_reads:0.25	Strand:+
TACCGACTTGGGTTCCCAAAATATGATTGTAT
>Location:NODE_369549_length_1565_cov_30.364218	Coordinate:20	Reads:3	Hits:4	Allocated_reads:0.75	Strand:+
ACCGACTTGGGTTCCCAAAATATGATT
>Location:NODE_369549_length_1565_cov_30.364218	Coordinate:20	Reads:2	Hits:4	Allocated_reads:0.5	Strand:+
ACCGACTTGGGTTCCCAAAATATGATTG
>Location:NODE_369549_length_1565_cov_30.364218	Coordinate:20	Reads:7	Hits:4	Allocated_reads:1.75	Strand:-
TACAATCATATTTTGGGAACCCAAGTCGGT
>Location:NODE_369549_length_1565_cov_30.364218	Coordinate:21	Reads:2	Hits:6	Allocated_reads:0.333333333333333	Strand:+
CCGACTTGGGTTCCCAAAATATGATTG
>Location:NODE_369549_length_1565_cov_30.364218	Coordinate:21	Reads:4	Hits:5	Allocated_reads:0.8	Strand:+
CCGACTTGGGTTCCCAAAATATGATTGTATT
>Location:NODE_369549_length_1565_cov_30.364218	Coordinate:22	Reads:9	Hits:5	Allocated_reads:1.8	Strand:+
CGACTTGGGTTCCCAAAATATGATTGTATT
>Location:NODE_369549_length_1565_cov_30.364218	Coordinate:23	Reads:1	Hits:6	Allocated_reads:0.166666666666667	Strand:+
GACTTGGGTTCCCAAAATATGATTGTA
>Location:NODE_369549_length_1565_cov_30.364218	Coordinate:23	Reads:8	Hits:6	Allocated_reads:1.33333333333333	Strand:+
GACTTGGGTTCCCAAAATATGATTGTATT
>Location:NODE_369549_length_1565_cov_30.364218	Coordinate:23	Reads:2	Hits:6	Allocated_reads:0.333333333333333	Strand:+
GACTTGGGTTCCCAAAATATGATTGTATTC
>Location:NODE_369549_length_1565_cov_30.364218	Coordinate:23	Reads:1	Hits:6	Allocated_reads:0.166666666666667	Strand:-
TACAATCATATTTTGGGAACCCAAGTC
>Location:NODE_369549_length_1565_cov_30.364218	Coordinate:24	Reads:3	Hits:6	Allocated_reads:0.5	Strand:+
ACTTGGGTTCCCAAAATATGATTGTATT
>Location:NODE_369549_length_1565_cov_30.364218	Coordinate:24	Reads:2	Hits:6	Allocated_reads:0.333333333333333	Strand:+
ACTTGGGTTCCCAAAATATGATTGTATTC
>Location:NODE_369549_length_1565_cov_30.364218	Coordinate:24	Reads:1	Hits:6	Allocated_reads:0.166666666666667	Strand:-
TACAATCATATTTTGGGAACCCAAGT
>Location:NODE_369549_length_1565_cov_30.364218	Coordinate:26	Reads:1	Hits:4	Allocated_reads:0.25	Strand:+
TTGGGTTCCCAAAATATGATTGTATTCGAG
>Location:NODE_369549_length_1565_cov_30.364218	Coordinate:27	Reads:1	Hits:4	Allocated_reads:0.25	Strand:-
TCGAATACAATCATATTTTGGGAACCCA
>Location:NODE_369549_length_1565_cov_30.364218	Coordinate:27	Reads:1	Hits:4	Allocated_reads:0.25	Strand:+
TGGGTTCCCAAAATATGATTGTATTCGAG
>Location:NODE_369549_length_1565_cov_30.364218	Coordinate:27	Reads:1	Hits:4	Allocated_reads:0.25	Strand:+
TGGGTTCCCAAAATATGATTGTATTCGAGTT
>Location:NODE_369549_length_1565_cov_30.364218	Coordinate:29	Reads:1	Hits:4	Allocated_reads:0.25	Strand:+
GGTTCCCAAAATATGATTGTATTCGAGTT
>Location:NODE_369549_length_1565_cov_30.364218	Coordinate:29	Reads:2	Hits:4	Allocated_reads:0.5	Strand:+
GGTTCCCAAAATATGATTGTATTCGAGTTT
>Location:NODE_369549_length_1565_cov_30.364218	Coordinate:30	Reads:1	Hits:4	Allocated_reads:0.25	Strand:+
GTTCCCAAAATATGATTGTATTCGAGTT
>Location:NODE_369549_length_1565_cov_30.364218	Coordinate:30	Reads:4	Hits:4	Allocated_reads:1	Strand:+
GTTCCCAAAATATGATTGTATTCGAGTTT
>Location:NODE_369549_length_1565_cov_30.364218	Coordinate:31	Reads:2	Hits:4	Allocated_reads:0.5	Strand:+
TTCCCAAAATATGATTGTATTCGAGTT
>Location:NODE_369549_length_1565_cov_30.364218	Coordinate:31	Reads:9	Hits:4	Allocated_reads:2.25	Strand:+
TTCCCAAAATATGATTGTATTCGAGTTT
>Location:NODE_369549_length_1565_cov_30.364218	Coordinate:31	Reads:2	Hits:4	Allocated_reads:0.5	Strand:+
TTCCCAAAATATGATTGTATTCGAGTTTT
>Location:NODE_369549_length_1565_cov_30.364218	Coordinate:32	Reads:1	Hits:4	Allocated_reads:0.25	Strand:+
TCCCAAAATATGATTGTATTCGAGTT
>Location:NODE_369549_length_1565_cov_30.364218	Coordinate:32	Reads:13	Hits:4	Allocated_reads:3.25	Strand:+
TCCCAAAATATGATTGTATTCGAGTTT
>Location:NODE_369549_length_1565_cov_30.364218	Coordinate:32	Reads:1	Hits:4	Allocated_reads:0.25	Strand:+
TCCCAAAATATGATTGTATTCGAGTTTT
>Location:NODE_369549_length_1565_cov_30.364218	Coordinate:32	Reads:1	Hits:4	Allocated_reads:0.25	Strand:+
TCCCAAAATATGATTGTATTCGAGTTTTA
>Location:NODE_369549_length_1565_cov_30.364218	Coordinate:33	Reads:1	Hits:4	Allocated_reads:0.25	Strand:+
CCCAAAATATGATTGTATTCGAGTTT
>Location:NODE_369549_length_1565_cov_30.364218	Coordinate:34	Reads:1	Hits:4	Allocated_reads:0.25	Strand:+
CCAAAATATGATTGTATTCGAGTTTTAGTT
>Location:NODE_369549_length_1565_cov_30.364218	Coordinate:35	Reads:1	Hits:4	Allocated_reads:0.25	Strand:-
AAAACTCGAATACAATCATATTTTG
>Location:NODE_369549_length_1565_cov_30.364218	Coordinate:36	Reads:2	Hits:4	Allocated_reads:0.5	Strand:-
AAAACTCGAATACAATCATATTTT
>Location:NODE_369549_length_1565_cov_30.364218	Coordinate:36	Reads:1	Hits:4	Allocated_reads:0.25	Strand:-
AAACTAAAACTCGAATACAATCATATTTT
>Location:NODE_369549_length_1565_cov_30.364218	Coordinate:36	Reads:1	Hits:4	Allocated_reads:0.25	Strand:-
CTAAAACTCGAATACAATCATATTTT
>Location:NODE_369549_length_1565_cov_30.364218	Coordinate:37	Reads:1	Hits:4	Allocated_reads:0.25	Strand:+
AAATATGATTGTATTCGAGTTTTAGTT
>Location:NODE_369549_length_1565_cov_30.364218	Coordinate:37	Reads:2	Hits:4	Allocated_reads:0.5	Strand:-
ACTAAAACTCGAATACAATCATATTT
>Location:NODE_369549_length_1565_cov_30.364218	Coordinate:37	Reads:1	Hits:1	Allocated_reads:1	Strand:-
CTGAAACTAAAACTCGAATACAATCATATTT
>Location:NODE_369549_length_1565_cov_30.364218	Coordinate:37	Reads:1	Hits:1	Allocated_reads:1	Strand:-
TGAAACTAAAACTCGAATACAATCATATTT
>Location:NODE_369549_length_1565_cov_30.364218	Coordinate:38	Reads:1	Hits:4	Allocated_reads:0.25	Strand:-
AAACTAAAACTCGAATACAATCATATT
>Location:NODE_369549_length_1565_cov_30.364218	Coordinate:38	Reads:1	Hits:4	Allocated_reads:0.25	Strand:+
AATATGATTGTATTCGAGTTTTAGT
>Location:NODE_369549_length_1565_cov_30.364218	Coordinate:38	Reads:1	Hits:1	Allocated_reads:1	Strand:+
AATATGATTGTATTCGAGTTTTAGTTTCA
>Location:NODE_369549_length_1565_cov_30.364218	Coordinate:38	Reads:1	Hits:1	Allocated_reads:1	Strand:-
GAAACTAAAACTCGAATACAATCATATT
>Location:NODE_369549_length_1565_cov_30.364218	Coordinate:39	Reads:2	Hits:1	Allocated_reads:2	Strand:+
ATATGATTGTATTCGAGTTTTAGTTTCA
>Location:NODE_369549_length_1565_cov_30.364218	Coordinate:39	Reads:1	Hits:1	Allocated_reads:1	Strand:+
ATATGATTGTATTCGAGTTTTAGTTTCAGAA
>Location:NODE_369549_length_1565_cov_30.364218	Coordinate:39	Reads:1	Hits:1	Allocated_reads:1	Strand:-
CTGAAACTAAAACTCGAATACAATCATAT
>Location:NODE_369549_length_1565_cov_30.364218	Coordinate:40	Reads:5	Hits:4	Allocated_reads:1.25	Strand:+
TATGATTGTATTCGAGTTTTAGTT
>Location:NODE_369549_length_1565_cov_30.364218	Coordinate:40	Reads:8	Hits:1	Allocated_reads:8	Strand:+
TATGATTGTATTCGAGTTTTAGTTTC
>Location:NODE_369549_length_1565_cov_30.364218	Coordinate:40	Reads:10	Hits:1	Allocated_reads:10	Strand:+
TATGATTGTATTCGAGTTTTAGTTTCA
>Location:NODE_369549_length_1565_cov_30.364218	Coordinate:42	Reads:1	Hits:1	Allocated_reads:1	Strand:-
TCTGAAACTAAAACTCGAATACAATCA
>Location:NODE_369549_length_1565_cov_30.364218	Coordinate:42	Reads:2	Hits:1	Allocated_reads:2	Strand:+
TGATTGTATTCGAGTTTTAGTTTCAGAA
>Location:NODE_369549_length_1565_cov_30.364218	Coordinate:43	Reads:1	Hits:1	Allocated_reads:1	Strand:-
TTCTGAAACTAAAACTCGAATACAATC
>Location:NODE_369549_length_1565_cov_30.364218	Coordinate:45	Reads:1	Hits:1	Allocated_reads:1	Strand:+
TTGTATTCGAGTTTTAGTTTCAGAA
>Location:NODE_369549_length_1565_cov_30.364218	Coordinate:49	Reads:1	Hits:1	Allocated_reads:1	Strand:-
AATGCTATTCTGAAACTAAAACTCGAAT
>Location:NODE_369549_length_1565_cov_30.364218	Coordinate:49	Reads:1	Hits:1	Allocated_reads:1	Strand:-
TCTAATGCTATTCTGAAACTAAAACTCGAAA
>Location:NODE_369549_length_1565_cov_30.364218	Coordinate:50	Reads:2	Hits:1	Allocated_reads:2	Strand:-
AATGCTATTCTGAAACTAAAACTCGAA
>Location:NODE_369549_length_1565_cov_30.364218	Coordinate:50	Reads:4	Hits:1	Allocated_reads:4	Strand:-
ACATATCTAATGCTATTCTGAAACTAAAACTCGAA
>Location:NODE_369549_length_1565_cov_30.364218	Coordinate:50	Reads:1	Hits:1	Allocated_reads:1	Strand:-
TAATGCTATTCTGAAACTAAAACTCGAA
>Location:NODE_369549_length_1565_cov_30.364218	Coordinate:50	Reads:1	Hits:1	Allocated_reads:1	Strand:-
TATCTAATGCTATTCTGAAACTAAAACTCGAA
>Location:NODE_369549_length_1565_cov_30.364218	Coordinate:50	Reads:17	Hits:1	Allocated_reads:17	Strand:-
TCTAATGCTATTCTGAAACTAAAACTCGAA
>Location:NODE_369549_length_1565_cov_30.364218	Coordinate:50	Reads:1	Hits:1	Allocated_reads:1	Strand:-
TGCTATTCTGAAACTAAAACTCGAA
>Location:NODE_369549_length_1565_cov_30.364218	Coordinate:50	Reads:2	Hits:1	Allocated_reads:2	Strand:+
TTCGAGTTTTAGTTTCAGAATAGC
>Location:NODE_369549_length_1565_cov_30.364218	Coordinate:50	Reads:1	Hits:1	Allocated_reads:1	Strand:+
TTCGAGTTTTAGTTTCAGAATAGCA
>Location:NODE_369549_length_1565_cov_30.364218	Coordinate:50	Reads:2	Hits:1	Allocated_reads:2	Strand:+
TTCGAGTTTTAGTTTCAGAATAGCATT
>Location:NODE_369549_length_1565_cov_30.364218	Coordinate:50	Reads:1	Hits:1	Allocated_reads:1	Strand:+
TTCGAGTTTTAGTTTCAGAATAGCATTA
>Location:NODE_369549_length_1565_cov_30.364218	Coordinate:50	Reads:2	Hits:1	Allocated_reads:2	Strand:+
TTCGAGTTTTAGTTTCAGAATAGCATTAGA
>Location:NODE_369549_length_1565_cov_30.364218	Coordinate:50	Reads:1	Hits:1	Allocated_reads:1	Strand:+
TTCGAGTTTTAGTTTCAGAATAGCATTAGATA
>Location:NODE_369549_length_1565_cov_30.364218	Coordinate:51	Reads:1	Hits:1	Allocated_reads:1	Strand:-
AATGCTATTCTGAAACTAAAACTCGA
>Location:NODE_369549_length_1565_cov_30.364218	Coordinate:51	Reads:1	Hits:1	Allocated_reads:1	Strand:+
TCGAGTTTTAGTTTCAGAATAGCATT
>Location:NODE_369549_length_1565_cov_30.364218	Coordinate:51	Reads:1	Hits:1	Allocated_reads:1	Strand:-
TGCTATTCTGAAACTAAAACTCGT
>Location:NODE_369549_length_1565_cov_30.364218	Coordinate:52	Reads:1	Hits:1	Allocated_reads:1	Strand:+
CGAGTTTTAGTTTCAGAATAGCATTAGA
>Location:NODE_369549_length_1565_cov_30.364218	Coordinate:52	Reads:1	Hits:1	Allocated_reads:1	Strand:-
TCTAATGCTATTCTGAAACTAAAACTCG
>Location:NODE_369549_length_1565_cov_30.364218	Coordinate:53	Reads:1	Hits:1	Allocated_reads:1	Strand:-
TAATGCTATTCTGAAACTAAAACTC
>Location:NODE_369549_length_1565_cov_30.364218	Coordinate:53	Reads:1	Hits:1	Allocated_reads:1	Strand:-
TATCTAATGCTATTCTGAAACTAAAACTC
>Location:NODE_369549_length_1565_cov_30.364218	Coordinate:53	Reads:5	Hits:1	Allocated_reads:5	Strand:-
TCTAATGCTATTCTGAAACTAAAACTC
>Location:NODE_369549_length_1565_cov_30.364218	Coordinate:54	Reads:4	Hits:1	Allocated_reads:4	Strand:-
ACATATCTAATGCTATTCTGAAACTAAAACT
>Location:NODE_369549_length_1565_cov_30.364218	Coordinate:54	Reads:3	Hits:1	Allocated_reads:3	Strand:-
TATCTAATGCTATTCTGAAACTAAAACT
>Location:NODE_369549_length_1565_cov_30.364218	Coordinate:54	Reads:7	Hits:1	Allocated_reads:7	Strand:-
TCTAATGCTATTCTGAAACTAAAACT
>Location:NODE_369549_length_1565_cov_30.364218	Coordinate:55	Reads:1	Hits:1	Allocated_reads:1	Strand:-
TCTAATGCTATTCTGAAACTAAAAC
>Location:NODE_369549_length_1565_cov_30.364218	Coordinate:59	Reads:1	Hits:1	Allocated_reads:1	Strand:-
ACATATCTAATGCTATTCTGAAACTA
>Location:NODE_369549_length_1565_cov_30.364218	Coordinate:59	Reads:1	Hits:1	Allocated_reads:1	Strand:+
TAGTTTCAGAATAGCATTAGATATGTC
>Location:NODE_369549_length_1565_cov_30.364218	Coordinate:59	Reads:2	Hits:1	Allocated_reads:2	Strand:+
TAGTTTCAGAATAGCATTAGATATGTCC
>Location:NODE_369549_length_1565_cov_30.364218	Coordinate:59	Reads:2	Hits:1	Allocated_reads:2	Strand:+
TAGTTTCAGAATAGCATTAGATATGTCCT
>Location:NODE_369549_length_1565_cov_30.364218	Coordinate:59	Reads:1	Hits:1	Allocated_reads:1	Strand:-
TGAGGACATATCTAATGCTATTCTGAAACTA
>Location:NODE_369549_length_1565_cov_30.364218	Coordinate:60	Reads:7	Hits:1	Allocated_reads:7	Strand:-
ACATATCTAATGCTATTCTGAAACT
>Location:NODE_369549_length_1565_cov_30.364218	Coordinate:60	Reads:2	Hits:1	Allocated_reads:2	Strand:-
ACTGAGGACATATCTAATGCTATTCTGAAACT
>Location:NODE_369549_length_1565_cov_30.364218	Coordinate:60	Reads:1	Hits:1	Allocated_reads:1	Strand:-
AGGACATATCTAATGCTATTCTGAAACT
>Location:NODE_369549_length_1565_cov_30.364218	Coordinate:60	Reads:2	Hits:1	Allocated_reads:2	Strand:-
TGAGGACATATCTAATGCTATTCTGAAACT
>Location:NODE_369549_length_1565_cov_30.364218	Coordinate:61	Reads:2	Hits:1	Allocated_reads:2	Strand:-
ACATATCTAATGCTATTCTGAAAC
>Location:NODE_369549_length_1565_cov_30.364218	Coordinate:61	Reads:1	Hits:1	Allocated_reads:1	Strand:-
CTGAGGACATATCTAATGCTATTCTGAAAC
>Location:NODE_369549_length_1565_cov_30.364218	Coordinate:62	Reads:1	Hits:1	Allocated_reads:1	Strand:-
ACTGAGGACATATCTAATGCTATTCTGAAA
>Location:NODE_369549_length_1565_cov_30.364218	Coordinate:62	Reads:1	Hits:1	Allocated_reads:1	Strand:+
TTTCAGAATAGCATTAGATATGTCCTCA
>Location:NODE_369549_length_1565_cov_30.364218	Coordinate:64	Reads:1	Hits:1	Allocated_reads:1	Strand:-
ACTGAGGACATATCTAATGCTATTCTGA
>Location:NODE_369549_length_1565_cov_30.364218	Coordinate:64	Reads:2	Hits:1	Allocated_reads:2	Strand:-
TACTGAGGACATATCTAATGCTATTCTGA
>Location:NODE_369549_length_1565_cov_30.364218	Coordinate:65	Reads:1	Hits:1	Allocated_reads:1	Strand:+
CAGAATAGCATTAGATATGTCCTC
>Location:NODE_369549_length_1565_cov_30.364218	Coordinate:65	Reads:1	Hits:1	Allocated_reads:1	Strand:+
CAGAATAGCATTAGATATGTCCTCAGTA
>Location:NODE_369549_length_1565_cov_30.364218	Coordinate:65	Reads:2	Hits:1	Allocated_reads:2	Strand:+
CAGAATAGCATTAGATATGTCCTCAGTATC
>Location:NODE_369549_length_1565_cov_30.364218	Coordinate:65	Reads:1	Hits:1	Allocated_reads:1	Strand:+
CAGAATAGCATTAGATATGTCCTCAGTATCA
>Location:NODE_369549_length_1565_cov_30.364218	Coordinate:66	Reads:1	Hits:2	Allocated_reads:0.5	Strand:-
ACTGAGGACATATCTAATGCTATTCT
>Location:NODE_369549_length_1565_cov_30.364218	Coordinate:66	Reads:1	Hits:1	Allocated_reads:1	Strand:-
CTGATACTGAGGACATATCTAATGCTATTCT
>Location:NODE_369549_length_1565_cov_30.364218	Coordinate:66	Reads:1	Hits:2	Allocated_reads:0.5	Strand:-
TGAGGACATATCTAATGCTATTCT
>Location:NODE_369549_length_1565_cov_30.364218	Coordinate:67	Reads:1	Hits:2	Allocated_reads:0.5	Strand:-
TACTGAGGACATATCTAATGCTATTC
>Location:NODE_369549_length_1565_cov_30.364218	Coordinate:68	Reads:3	Hits:2	Allocated_reads:1.5	Strand:-
TACTGAGGACATATCTAATGCTATT
>Location:NODE_369549_length_1565_cov_30.364218	Coordinate:69	Reads:1	Hits:1	Allocated_reads:1	Strand:-
GATACTGAGGACATATCTAATGCTAT
>Location:NODE_369549_length_1565_cov_30.364218	Coordinate:69	Reads:1	Hits:1	Allocated_reads:1	Strand:-
TCTGATACTGAGGACATATCTAATGCTAT
>Location:NODE_369549_length_1565_cov_30.364218	Coordinate:70	Reads:1	Hits:3	Allocated_reads:0.333333333333333	Strand:-
ATCTGATACTGAGGACATATCTAATGCTA
>Location:NODE_369549_length_1565_cov_30.364218	Coordinate:70	Reads:5	Hits:3	Allocated_reads:1.66666666666667	Strand:-
CTGATACTGAGGACATATCTAATGCTA
>Location:NODE_369549_length_1565_cov_30.364218	Coordinate:70	Reads:4	Hits:3	Allocated_reads:1.33333333333333	Strand:+
TAGCATTAGATATGTCCTCAGTATC
>Location:NODE_369549_length_1565_cov_30.364218	Coordinate:70	Reads:1	Hits:3	Allocated_reads:0.333333333333333	Strand:+
TAGCATTAGATATGTCCTCAGTATCA
>Location:NODE_369549_length_1565_cov_30.364218	Coordinate:70	Reads:1	Hits:3	Allocated_reads:0.333333333333333	Strand:+
TAGCATTAGATATGTCCTCAGTATCAGATT
>Location:NODE_369549_length_1565_cov_30.364218	Coordinate:70	Reads:11	Hits:3	Allocated_reads:3.66666666666667	Strand:-
TCTGATACTGAGGACATATCTAATGCTA
>Location:NODE_369549_length_1565_cov_30.364218	Coordinate:70	Reads:3	Hits:3	Allocated_reads:1	Strand:-
TGATACTGAGGACATATCTAATGCTA
>Location:NODE_369549_length_1565_cov_30.364218	Coordinate:71	Reads:1	Hits:3	Allocated_reads:0.333333333333333	Strand:-
CTGATACTGAGGACATATCTAATGCT
>Location:NODE_369549_length_1565_cov_30.364218	Coordinate:73	Reads:1	Hits:3	Allocated_reads:0.333333333333333	Strand:-
TCTGATACTGAGGACATATCTAATG
>Location:NODE_369549_length_1565_cov_30.364218	Coordinate:74	Reads:1	Hits:3	Allocated_reads:0.333333333333333	Strand:-
CCAATCTGATACTGAGGACATATCTAAT
>Location:NODE_369549_length_1565_cov_30.364218	Coordinate:74	Reads:2	Hits:3	Allocated_reads:0.666666666666667	Strand:-
CGCCAATCTGATACTGAGGACATATCTAAT
>Location:NODE_369549_length_1565_cov_30.364218	Coordinate:74	Reads:1	Hits:3	Allocated_reads:0.333333333333333	Strand:-
GCCAATCTGATACTGAGGACATATCTAAT
>Location:NODE_369549_length_1565_cov_30.364218	Coordinate:74	Reads:2	Hits:3	Allocated_reads:0.666666666666667	Strand:-
TTCGCCAATCTGATACTGAGGACATATCTAAT
>Location:NODE_369549_length_1565_cov_30.364218	Coordinate:75	Reads:2	Hits:3	Allocated_reads:0.666666666666667	Strand:+
TTAGATATGTCCTCAGTATCAGATTGGC
>Location:NODE_369549_length_1565_cov_30.364218	Coordinate:75	Reads:8	Hits:3	Allocated_reads:2.66666666666667	Strand:+
TTAGATATGTCCTCAGTATCAGATTGGCG
>Location:NODE_369549_length_1565_cov_30.364218	Coordinate:76	Reads:1	Hits:3	Allocated_reads:0.333333333333333	Strand:+
TAGATATGTCCTCAGTATCAGATTGGC
>Location:NODE_369549_length_1565_cov_30.364218	Coordinate:77	Reads:1	Hits:3	Allocated_reads:0.333333333333333	Strand:+
AGATATGTCCTCAGTATCAGATTGGCGAAGT
>Location:NODE_369549_length_1565_cov_30.364218	Coordinate:77	Reads:1	Hits:3	Allocated_reads:0.333333333333333	Strand:-
TCGCCAATCTGATACTGAGGACATATCT
>Location:NODE_369549_length_1565_cov_30.364218	Coordinate:78	Reads:1	Hits:3	Allocated_reads:0.333333333333333	Strand:+
GATATGTCCTCAGTATCAGATTGGCG
>Location:NODE_369549_length_1565_cov_30.364218	Coordinate:78	Reads:1	Hits:3	Allocated_reads:0.333333333333333	Strand:+
GATATGTCCTCAGTATCAGATTGGCGAAGT
>Location:NODE_369549_length_1565_cov_30.364218	Coordinate:78	Reads:1	Hits:3	Allocated_reads:0.333333333333333	Strand:-
TTCGCCAATCTGATACTGAGGACATATC
>Location:NODE_369549_length_1565_cov_30.364218	Coordinate:80	Reads:2	Hits:3	Allocated_reads:0.666666666666667	Strand:+
TATGTCCTCAGTATCAGATTGGCGAAGT
>Location:NODE_369549_length_1565_cov_30.364218	Coordinate:80	Reads:1	Hits:3	Allocated_reads:0.333333333333333	Strand:+
TATGTCCTCAGTATCAGATTGGCGAAGTGCC
>Location:NODE_369549_length_1565_cov_30.364218	Coordinate:82	Reads:1	Hits:3	Allocated_reads:0.333333333333333	Strand:+
TGTCCTCAGTATCAGATTGGCGAAGTG
>Location:NODE_369549_length_1565_cov_30.364218	Coordinate:82	Reads:1	Hits:3	Allocated_reads:0.333333333333333	Strand:+
TGTCCTCAGTATCAGATTGGCGAAGTGCCTC
>Location:NODE_369549_length_1565_cov_30.364218	Coordinate:82	Reads:1	Hits:3	Allocated_reads:0.333333333333333	Strand:+
TGTCCTCAGTATCAGATTGGCGAAGTGCCTCCTC
>Location:NODE_369549_length_1565_cov_30.364218	Coordinate:83	Reads:1	Hits:3	Allocated_reads:0.333333333333333	Strand:+
GTCCTCAGTATCAGATTGGCGAAGTGCCTC
>Location:NODE_369549_length_1565_cov_30.364218	Coordinate:84	Reads:2	Hits:3	Allocated_reads:0.666666666666667	Strand:+
TCCTCAGTATCAGATTGGCGAAGTGCCT
>Location:NODE_369549_length_1565_cov_30.364218	Coordinate:84	Reads:3	Hits:3	Allocated_reads:1	Strand:+
TCCTCAGTATCAGATTGGCGAAGTGCCTC
>Location:NODE_369549_length_1565_cov_30.364218	Coordinate:84	Reads:1	Hits:3	Allocated_reads:0.333333333333333	Strand:+
TCCTCAGTATCAGATTGGCGAAGTGCCTCC
>Location:NODE_369549_length_1565_cov_30.364218	Coordinate:84	Reads:5	Hits:3	Allocated_reads:1.66666666666667	Strand:+
TCCTCAGTATCAGATTGGCGAAGTGCCTCCTC
>Location:NODE_369549_length_1565_cov_30.364218	Coordinate:85	Reads:1	Hits:3	Allocated_reads:0.333333333333333	Strand:-
AGGAGGCACTTCGCCAATCTGATACTGAGT
>Location:NODE_369549_length_1565_cov_30.364218	Coordinate:85	Reads:1	Hits:3	Allocated_reads:0.333333333333333	Strand:+
CCTCAGTATCAGATTGGCGAAGTGCC
>Location:NODE_369549_length_1565_cov_30.364218	Coordinate:85	Reads:3	Hits:3	Allocated_reads:1	Strand:+
CCTCAGTATCAGATTGGCGAAGTGCCTC
>Location:NODE_369549_length_1565_cov_30.364218	Coordinate:85	Reads:2	Hits:3	Allocated_reads:0.666666666666667	Strand:+
CCTCAGTATCAGATTGGCGAAGTGCCTCCTC
>Location:NODE_369549_length_1565_cov_30.364218	Coordinate:86	Reads:1	Hits:3	Allocated_reads:0.333333333333333	Strand:+
CTCAGTATCAGATTGGCGAAGTGCCT
>Location:NODE_369549_length_1565_cov_30.364218	Coordinate:86	Reads:2	Hits:3	Allocated_reads:0.666666666666667	Strand:+
CTCAGTATCAGATTGGCGAAGTGCCTC
>Location:NODE_369549_length_1565_cov_30.364218	Coordinate:86	Reads:3	Hits:3	Allocated_reads:1	Strand:+
CTCAGTATCAGATTGGCGAAGTGCCTCC
>Location:NODE_369549_length_1565_cov_30.364218	Coordinate:86	Reads:5	Hits:3	Allocated_reads:1.66666666666667	Strand:+
CTCAGTATCAGATTGGCGAAGTGCCTCCTC
>Location:NODE_369549_length_1565_cov_30.364218	Coordinate:87	Reads:1	Hits:3	Allocated_reads:0.333333333333333	Strand:+
TCAGTATCAGATTGGCGAAGTGCCG
>Location:NODE_369549_length_1565_cov_30.364218	Coordinate:87	Reads:6	Hits:3	Allocated_reads:2	Strand:+
TCAGTATCAGATTGGCGAAGTGCCT
>Location:NODE_369549_length_1565_cov_30.364218	Coordinate:87	Reads:8	Hits:3	Allocated_reads:2.66666666666667	Strand:+
TCAGTATCAGATTGGCGAAGTGCCTC
>Location:NODE_369549_length_1565_cov_30.364218	Coordinate:87	Reads:3	Hits:3	Allocated_reads:1	Strand:+
TCAGTATCAGATTGGCGAAGTGCCTCC
>Location:NODE_369549_length_1565_cov_30.364218	Coordinate:87	Reads:1	Hits:3	Allocated_reads:0.333333333333333	Strand:+
TCAGTATCAGATTGGCGAAGTGCCTCCT
>Location:NODE_369549_length_1565_cov_30.364218	Coordinate:87	Reads:24	Hits:3	Allocated_reads:8	Strand:+
TCAGTATCAGATTGGCGAAGTGCCTCCTC
>Location:NODE_369549_length_1565_cov_30.364218	Coordinate:88	Reads:10	Hits:3	Allocated_reads:3.33333333333333	Strand:+
CAGTATCAGATTGGCGAAGTGCCTC
>Location:NODE_369549_length_1565_cov_30.364218	Coordinate:88	Reads:3	Hits:3	Allocated_reads:1	Strand:+
CAGTATCAGATTGGCGAAGTGCCTCC
>Location:NODE_369549_length_1565_cov_30.364218	Coordinate:88	Reads:2	Hits:3	Allocated_reads:0.666666666666667	Strand:+
CAGTATCAGATTGGCGAAGTGCCTCCT
>Location:NODE_369549_length_1565_cov_30.364218	Coordinate:88	Reads:11	Hits:3	Allocated_reads:3.66666666666667	Strand:+
CAGTATCAGATTGGCGAAGTGCCTCCTC
>Location:NODE_369549_length_1565_cov_30.364218	Coordinate:89	Reads:1	Hits:3	Allocated_reads:0.333333333333333	Strand:+
AGTATCAGATTGGCGAAGTGCCTCCTC
>Location:NODE_369549_length_1565_cov_30.364218	Coordinate:90	Reads:1	Hits:3	Allocated_reads:0.333333333333333	Strand:+
GTATCAGATTGGCGAAGTGCCTCCTC
>Location:NODE_369549_length_1565_cov_30.364218	Coordinate:91	Reads:4	Hits:3	Allocated_reads:1.33333333333333	Strand:+
TATCAGATTGGCGAAGTGCCTCCTC
>Location:NODE_369549_length_1565_cov_30.364218	Coordinate:92	Reads:1	Hits:3	Allocated_reads:0.333333333333333	Strand:+
ATCAGATTGGCGAAGTGCCTCCTC
>Location:NODE_369549_length_1565_cov_30.364218	Coordinate:92	Reads:1	Hits:3	Allocated_reads:0.333333333333333	Strand:+
ATCAGATTGGCGAAGTGCCTCCTCTAATGT
>Location:NODE_369549_length_1565_cov_30.364218	Coordinate:96	Reads:1	Hits:1	Allocated_reads:1	Strand:+
GATTGGCGAAGTGCCTCCTCTAATGTTGACAAT
>Location:NODE_369549_length_1565_cov_30.364218	Coordinate:96	Reads:1	Hits:1	Allocated_reads:1	Strand:-
TGTCAACATTAGAGGAGGCACTTCGCCAATC
>Location:NODE_369549_length_1565_cov_30.364218	Coordinate:99	Reads:1	Hits:1	Allocated_reads:1	Strand:-
TTGTCAACATTAGAGGAGGCACTTCGCCA
>Location:NODE_369549_length_1565_cov_30.364218	Coordinate:103	Reads:1	Hits:1	Allocated_reads:1	Strand:-
TGAGTCTGAATTGTCAACATTAGAGGAGGCACTTC
>Location:NODE_369549_length_1565_cov_30.364218	Coordinate:104	Reads:1	Hits:1	Allocated_reads:1	Strand:-
TGAGTCTGAATTGTCAACATTAGAGGAGGCACTT
>Location:NODE_369549_length_1565_cov_30.364218	Coordinate:105	Reads:1	Hits:1	Allocated_reads:1	Strand:-
TGAATTGTCAACATTAGAGGAGGCACT
>Location:NODE_369549_length_1565_cov_30.364218	Coordinate:106	Reads:4	Hits:1	Allocated_reads:4	Strand:-
TGAGTCTGAATTGTCAACATTAGAGGAGGCAC
>Location:NODE_369549_length_1565_cov_30.364218	Coordinate:107	Reads:1	Hits:1	Allocated_reads:1	Strand:-
TGAGTCTGAATTGTCAACATTAGAGGAGGCA
>Location:NODE_369549_length_1565_cov_30.364218	Coordinate:108	Reads:5	Hits:1	Allocated_reads:5	Strand:-
TGAGTCTGAATTGTCAACATTAGAGGAGGC
>Location:NODE_369549_length_1565_cov_30.364218	Coordinate:109	Reads:1	Hits:1	Allocated_reads:1	Strand:+
CCTCCTCTAATGTTGACAATTCAGACT
>Location:NODE_369549_length_1565_cov_30.364218	Coordinate:109	Reads:1	Hits:1	Allocated_reads:1	Strand:-
TGAGTCTGAATTGTCAACATTAGAGGAGT
>Location:NODE_369549_length_1565_cov_30.364218	Coordinate:109	Reads:1	Hits:1	Allocated_reads:1	Strand:-
TGAGTCTGAATTGTCAACATTAGAGGATG
>Location:NODE_369549_length_1565_cov_30.364218	Coordinate:109	Reads:8	Hits:1	Allocated_reads:8	Strand:-
TGAGTCTGAATTGTCAACATTAGAGGAGG
>Location:NODE_369549_length_1565_cov_30.364218	Coordinate:110	Reads:1	Hits:1	Allocated_reads:1	Strand:-
TGAGTCTGAATTGTCAACATTAGAGGAG
>Location:NODE_369549_length_1565_cov_30.364218	Coordinate:111	Reads:6	Hits:1	Allocated_reads:6	Strand:+
TCCTCTAATGTTGACAATTCAGACTCAATA
>Location:NODE_369549_length_1565_cov_30.364218	Coordinate:111	Reads:9	Hits:1	Allocated_reads:9	Strand:-
TGAGTCTGAATTGTCAACATTAGAGGA
>Location:NODE_369549_length_1565_cov_30.364218	Coordinate:112	Reads:1	Hits:1	Allocated_reads:1	Strand:+
CCTCTAATGTTGACAATTCAGACTCAATA
>Location:NODE_369549_length_1565_cov_30.364218	Coordinate:112	Reads:2	Hits:1	Allocated_reads:2	Strand:-
TGAGTCTGAATTGTCAACATTAGAGT
>Location:NODE_369549_length_1565_cov_30.364218	Coordinate:112	Reads:9	Hits:1	Allocated_reads:9	Strand:-
TGAGTCTGAATTGTCAACATTAGAGG
>Location:NODE_369549_length_1565_cov_30.364218	Coordinate:113	Reads:1	Hits:1	Allocated_reads:1	Strand:-
TATTGAGTCTGAATTGTCAACATTAGAG
>Location:NODE_369549_length_1565_cov_30.364218	Coordinate:113	Reads:13	Hits:1	Allocated_reads:13	Strand:-
TGAGTCTGAATTGTCAACATTAGAG
>Location:NODE_369549_length_1565_cov_30.364218	Coordinate:114	Reads:3	Hits:1	Allocated_reads:3	Strand:+
TCTAATGTTGACAATTCAGACTCAATA
>Location:NODE_369549_length_1565_cov_30.364218	Coordinate:114	Reads:9	Hits:1	Allocated_reads:9	Strand:-
TGAGTCTGAATTGTCAACATTAGA
>Location:NODE_369549_length_1565_cov_30.364218	Coordinate:115	Reads:1	Hits:1	Allocated_reads:1	Strand:+
CTAATGTTGACAATTCAGACTCAATATGGGA
>Location:NODE_369549_length_1565_cov_30.364218	Coordinate:116	Reads:5	Hits:1	Allocated_reads:5	Strand:+
TAATGTTGACAATTCAGACTCAATA
>Location:NODE_369549_length_1565_cov_30.364218	Coordinate:117	Reads:2	Hits:1	Allocated_reads:2	Strand:+
AATGTTGACAATTCAGACTCAATA
>Location:NODE_369549_length_1565_cov_30.364218	Coordinate:119	Reads:1	Hits:1	Allocated_reads:1	Strand:+
TGTTGACAATTCAGACTCAATATG
>Location:NODE_369549_length_1565_cov_30.364218	Coordinate:120	Reads:1	Hits:1	Allocated_reads:1	Strand:+
GTTGACAATTCAGACTCAATATGGGACAGA
>Location:NODE_369549_length_1565_cov_30.364218	Coordinate:122	Reads:1	Hits:1	Allocated_reads:1	Strand:+
TGACAATTCAGACTCAATATGGGAC
>Location:NODE_369549_length_1565_cov_30.364218	Coordinate:127	Reads:1	Hits:1	Allocated_reads:1	Strand:+
ATTCAGACTCAATATGGGACAGACGATT
>Location:NODE_369549_length_1565_cov_30.364218	Coordinate:128	Reads:1	Hits:1	Allocated_reads:1	Strand:+
TTCAGACTCAATATGGGACAGACA
>Location:NODE_369549_length_1565_cov_30.364218	Coordinate:128	Reads:1	Hits:1	Allocated_reads:1	Strand:+
TTCAGACTCAATATGGGACAGACT
>Location:NODE_369549_length_1565_cov_30.364218	Coordinate:128	Reads:9	Hits:1	Allocated_reads:9	Strand:+
TTCAGACTCAATATGGGACAGACG
>Location:NODE_369549_length_1565_cov_30.364218	Coordinate:128	Reads:6	Hits:1	Allocated_reads:6	Strand:+
TTCAGACTCAATATGGGACAGACGA
>Location:NODE_369549_length_1565_cov_30.364218	Coordinate:128	Reads:11	Hits:1	Allocated_reads:11	Strand:+
TTCAGACTCAATATGGGACAGACGAT
>Location:NODE_369549_length_1565_cov_30.364218	Coordinate:128	Reads:1	Hits:1	Allocated_reads:1	Strand:+
TTCAGACTCAATATGGGACAGACGTGG
>Location:NODE_369549_length_1565_cov_30.364218	Coordinate:128	Reads:50	Hits:1	Allocated_reads:50	Strand:+
TTCAGACTCAATATGGGACAGACGATT
>Location:NODE_369549_length_1565_cov_30.364218	Coordinate:128	Reads:16	Hits:1	Allocated_reads:16	Strand:+
TTCAGACTCAATATGGGACAGACGATTT
>Location:NODE_369549_length_1565_cov_30.364218	Coordinate:128	Reads:4	Hits:1	Allocated_reads:4	Strand:+
TTCAGACTCAATATGGGACAGACGATTTA
>Location:NODE_369549_length_1565_cov_30.364218	Coordinate:128	Reads:1	Hits:1	Allocated_reads:1	Strand:+
TTCAGACTCAATATGGGACAGACGATTTAT
>Location:NODE_369549_length_1565_cov_30.364218	Coordinate:128	Reads:6	Hits:1	Allocated_reads:6	Strand:+
TTCAGACTCAATATGGGACAGACGATTTAA
>Location:NODE_369549_length_1565_cov_30.364218	Coordinate:128	Reads:1	Hits:1	Allocated_reads:1	Strand:+
TTCAGACTCAATATGGGACAGACGAATTAATC
>Location:NODE_369549_length_1565_cov_30.364218	Coordinate:128	Reads:1	Hits:1	Allocated_reads:1	Strand:+
TTCAGACTCAATATGGGACAGATGATTTAATC
>Location:NODE_369549_length_1565_cov_30.364218	Coordinate:128	Reads:36	Hits:1	Allocated_reads:36	Strand:+
TTCAGACTCAATATGGGACAGACGATTTAATC
>Location:NODE_369549_length_1565_cov_30.364218	Coordinate:128	Reads:1	Hits:1	Allocated_reads:1	Strand:+
TTCAGACTCAATATGGGACAGACGATTTAATCGTC
>Location:NODE_369549_length_1565_cov_30.364218	Coordinate:129	Reads:1	Hits:1	Allocated_reads:1	Strand:+
TCAGACTCAATATGGGACAGACGATT
>Location:NODE_369549_length_1565_cov_30.364218	Coordinate:129	Reads:1	Hits:1	Allocated_reads:1	Strand:+
TCAGACTCAATATGGGACAGACGATTT
>Location:NODE_369549_length_1565_cov_30.364218	Coordinate:129	Reads:2	Hits:1	Allocated_reads:2	Strand:+
TCAGACTCAATATGGGACAGACGATTTAATC
>Location:NODE_369549_length_1565_cov_30.364218	Coordinate:130	Reads:1	Hits:1	Allocated_reads:1	Strand:+
CAGACTCAATATGGGACAGACGATTTAATC
>Location:NODE_369549_length_1565_cov_30.364218	Coordinate:131	Reads:1	Hits:1	Allocated_reads:1	Strand:-
AAATCGTCTGTCCCATATTGAGTCT
>Location:NODE_369549_length_1565_cov_30.364218	Coordinate:131	Reads:2	Hits:1	Allocated_reads:2	Strand:+
AGACTCAATATGGGACAGACGATTTAATC
>Location:NODE_369549_length_1565_cov_30.364218	Coordinate:133	Reads:1	Hits:1	Allocated_reads:1	Strand:-
CTAGATTAAATCGTCTGTCCCATATTGAGT
>Location:NODE_369549_length_1565_cov_30.364218	Coordinate:136	Reads:1	Hits:1	Allocated_reads:1	Strand:+
CAATATGGGACAGACGATTTAATCTAGT
>Location:NODE_369549_length_1565_cov_30.364218	Coordinate:143	Reads:2	Hits:3	Allocated_reads:0.666666666666667	Strand:-
AAGAACTAGATTAAATCGTCTGTCC
>Location:NODE_369549_length_1565_cov_30.364218	Coordinate:144	Reads:1	Hits:3	Allocated_reads:0.333333333333333	Strand:-
AAAAGAACTAGATTAAATCGTCTGTC
>Location:NODE_369549_length_1565_cov_30.364218	Coordinate:144	Reads:1	Hits:3	Allocated_reads:0.333333333333333	Strand:-
TCGAAAAGAACTAGATTAAATCGTCTGTC
>Location:NODE_369549_length_1565_cov_30.364218	Coordinate:144	Reads:1	Hits:3	Allocated_reads:0.333333333333333	Strand:-
TTCGAAAAGAACTAGATTAAATCGTCTGTC
>Location:NODE_369549_length_1565_cov_30.364218	Coordinate:145	Reads:2	Hits:3	Allocated_reads:0.666666666666667	Strand:-
AAAAGAACTAGATTAAATCGTCTGT
>Location:NODE_369549_length_1565_cov_30.364218	Coordinate:145	Reads:1	Hits:3	Allocated_reads:0.333333333333333	Strand:-
CGAAAAGAACTAGATTAAATCGTCTGT
>Location:NODE_369549_length_1565_cov_30.364218	Coordinate:145	Reads:1	Hits:3	Allocated_reads:0.333333333333333	Strand:-
GAAAAGAACTAGATTAAATCGTCTGT
>Location:NODE_369549_length_1565_cov_30.364218	Coordinate:146	Reads:1	Hits:3	Allocated_reads:0.333333333333333	Strand:-
CGAAAAGAACTAGATTAAATCGTCTG
>Location:NODE_369549_length_1565_cov_30.364218	Coordinate:147	Reads:1	Hits:3	Allocated_reads:0.333333333333333	Strand:-
TCGAAAAGAACTAGATTAAATCGTCT
>Location:NODE_369549_length_1565_cov_30.364218	Coordinate:147	Reads:5	Hits:3	Allocated_reads:1.66666666666667	Strand:-
TTCGAAAAGAACTAGATTAAATCGTCT
>Location:NODE_369549_length_1565_cov_30.364218	Coordinate:148	Reads:5	Hits:3	Allocated_reads:1.66666666666667	Strand:-
ATTTTCGAAAAGAACTAGATTAAATCGTC
>Location:NODE_369549_length_1565_cov_30.364218	Coordinate:148	Reads:3	Hits:3	Allocated_reads:1	Strand:-
CATTTTCGAAAAGAACTAGATTAAATCGTC
>Location:NODE_369549_length_1565_cov_30.364218	Coordinate:148	Reads:1	Hits:3	Allocated_reads:0.333333333333333	Strand:-
CGAAAAGAACTAGATTAAATCGTC
>Location:NODE_369549_length_1565_cov_30.364218	Coordinate:148	Reads:3	Hits:3	Allocated_reads:1	Strand:-
TCGAAAAGAACTAGATTAAATCGTC
>Location:NODE_369549_length_1565_cov_30.364218	Coordinate:148	Reads:9	Hits:3	Allocated_reads:3	Strand:-
TTCGAAAAGAACTAGATTAAATCGTC
>Location:NODE_369549_length_1565_cov_30.364218	Coordinate:148	Reads:2	Hits:3	Allocated_reads:0.666666666666667	Strand:-
TTTCGAAAAGAACTAGATTAAATCGTC
>Location:NODE_369549_length_1565_cov_30.364218	Coordinate:148	Reads:4	Hits:3	Allocated_reads:1.33333333333333	Strand:-
TTTTCGAAAAGAACTAGATTAAATCGTC
>Location:NODE_369549_length_1565_cov_30.364218	Coordinate:152	Reads:1	Hits:3	Allocated_reads:0.333333333333333	Strand:+
ATTTAATCTAGTTCTTTTCGAAAATGT
>Location:NODE_369549_length_1565_cov_30.364218	Coordinate:152	Reads:2	Hits:3	Allocated_reads:0.666666666666667	Strand:+
ATTTAATCTAGTTCTTTTCGAAAATGTT
>Location:NODE_369549_length_1565_cov_30.364218	Coordinate:153	Reads:1	Hits:3	Allocated_reads:0.333333333333333	Strand:+
TTTAATCTAGTTCTTTTCGAAAATGTT
>Location:NODE_369549_length_1565_cov_30.364218	Coordinate:155	Reads:1	Hits:3	Allocated_reads:0.333333333333333	Strand:-
CAAACATTTTCGAAAAGAACTAGATTA
>Location:NODE_369549_length_1565_cov_30.364218	Coordinate:155	Reads:1	Hits:3	Allocated_reads:0.333333333333333	Strand:-
TCAAACATTTTCGAAAAGAACTAGATTA
>Location:NODE_369549_length_1565_cov_30.364218	Coordinate:156	Reads:1	Hits:3	Allocated_reads:0.333333333333333	Strand:-
TTCAAACATTTTCGAAAAGAACTAGATT
>Location:NODE_369549_length_1565_cov_30.364218	Coordinate:156	Reads:1	Hits:3	Allocated_reads:0.333333333333333	Strand:-
TTTCAAACATTTTCGAAAAGAACTAGATT
>Location:NODE_369549_length_1565_cov_30.364218	Coordinate:157	Reads:2	Hits:3	Allocated_reads:0.666666666666667	Strand:+
ATCTAGTTCTTTTCGAAAATGTTTGAAA
>Location:NODE_369549_length_1565_cov_30.364218	Coordinate:158	Reads:1	Hits:3	Allocated_reads:0.333333333333333	Strand:+
TCTAGTTCTTTTCGAAAATGTTTGAAAGG
>Location:NODE_369549_length_1565_cov_30.364218	Coordinate:160	Reads:1	Hits:3	Allocated_reads:0.333333333333333	Strand:+
TAGTTCTTTTCGAAAATGTTTGAA
>Location:NODE_369549_length_1565_cov_30.364218	Coordinate:161	Reads:3	Hits:3	Allocated_reads:1	Strand:-
TCCTTTCAAACATTTTCGAAAAGAACT
>Location:NODE_369549_length_1565_cov_30.364218	Coordinate:161	Reads:1	Hits:1	Allocated_reads:1	Strand:-
TTCCTTTCAAACATTTTCGAAAAGAACT
>Location:NODE_369549_length_1565_cov_30.364218	Coordinate:161	Reads:1	Hits:3	Allocated_reads:0.333333333333333	Strand:-
TTTCAAACATTTTCGAAAAGAACT
>Location:NODE_369549_length_1565_cov_30.364218	Coordinate:166	Reads:2	Hits:1	Allocated_reads:2	Strand:+
TTTTCGAAAATGTTTGAAAGGAAATGATCT
>Location:NODE_369549_length_1565_cov_30.364218	Coordinate:168	Reads:2	Hits:1	Allocated_reads:2	Strand:-
CGTGGCAAGATCATTTCCTTTCAAACATTTTCGAA
>Location:NODE_369549_length_1565_cov_30.364218	Coordinate:168	Reads:1	Hits:1	Allocated_reads:1	Strand:+
TTCGAAAATGTTTGAAAGGAAATGATC
>Location:NODE_369549_length_1565_cov_30.364218	Coordinate:170	Reads:1	Hits:1	Allocated_reads:1	Strand:-
GGCAAGATCATTTCCTTTCAAACATTTTCG
>Location:NODE_369549_length_1565_cov_30.364218	Coordinate:172	Reads:1	Hits:1	Allocated_reads:1	Strand:+
AAAATGTTTGAAAGGAAATGATCTTGCC
>Location:NODE_369549_length_1565_cov_30.364218	Coordinate:172	Reads:2	Hits:1	Allocated_reads:2	Strand:-
GGCAAGATCATTTCCTTTCAAACATTTT
>Location:NODE_369549_length_1565_cov_30.364218	Coordinate:173	Reads:2	Hits:1	Allocated_reads:2	Strand:+
AAATGTTTGAAAGGAAATGATCTTGC
>Location:NODE_369549_length_1565_cov_30.364218	Coordinate:173	Reads:6	Hits:1	Allocated_reads:6	Strand:+
AAATGTTTGAAAGGAAATGATCTTGCC
>Location:NODE_369549_length_1565_cov_30.364218	Coordinate:174	Reads:1	Hits:1	Allocated_reads:1	Strand:-
CGTGGCAAGATCATTTCCTTTCAAACATT
>Location:NODE_369549_length_1565_cov_30.364218	Coordinate:174	Reads:1	Hits:1	Allocated_reads:1	Strand:-
GGCAAGATCATTTCCTTTCAAACATT
>Location:NODE_369549_length_1565_cov_30.364218	Coordinate:175	Reads:1	Hits:1	Allocated_reads:1	Strand:+
ATGTTTGAAAGGAAATGATCTTGCCT
>Location:NODE_369549_length_1565_cov_30.364218	Coordinate:176	Reads:1	Hits:1	Allocated_reads:1	Strand:+
TGTTTGAAAGGAAATGATCTTGCC
>Location:NODE_369549_length_1565_cov_30.364218	Coordinate:177	Reads:1	Hits:1	Allocated_reads:1	Strand:-
CGTGGCAAGATCATTTCCTTTCAAAC
>Location:NODE_369549_length_1565_cov_30.364218	Coordinate:177	Reads:1	Hits:1	Allocated_reads:1	Strand:-
TGCGTGGCAAGATCATTTCCTTTCAAAC
>Location:NODE_369549_length_1565_cov_30.364218	Coordinate:177	Reads:3	Hits:1	Allocated_reads:3	Strand:-
TTGCGTGGCAAGATCATTTCCTTTCAAAC
>Location:NODE_369549_length_1565_cov_30.364218	Coordinate:178	Reads:1	Hits:1	Allocated_reads:1	Strand:+
TTTGAAAGGAAATGATCTTGCCACGC
>Location:NODE_369549_length_1565_cov_30.364218	Coordinate:178	Reads:2	Hits:1	Allocated_reads:2	Strand:+
TTTGAAAGGAAATGATCTTGCCACGCA
>Location:NODE_369549_length_1565_cov_30.364218	Coordinate:178	Reads:1	Hits:1	Allocated_reads:1	Strand:+
TTTGAAAGGAAATGATCTTGCCACGCAA
>Location:NODE_369549_length_1565_cov_30.364218	Coordinate:180	Reads:1	Hits:1	Allocated_reads:1	Strand:+
TGAAAGGAAATGATCTTGCCACGCAATGC
>Location:NODE_369549_length_1565_cov_30.364218	Coordinate:180	Reads:1	Hits:1	Allocated_reads:1	Strand:+
TGAAAGGAAATGATCTTGCCACGCAATGCT
>Location:NODE_369549_length_1565_cov_30.364218	Coordinate:180	Reads:2	Hits:1	Allocated_reads:2	Strand:-
TTGCGTGGCAAGATCATTTCCTTTCA
>Location:NODE_369549_length_1565_cov_30.364218	Coordinate:181	Reads:1	Hits:1	Allocated_reads:1	Strand:+
GAAAGGAAATGATCTTGCCACGCAATGCTGCCT
>Location:NODE_369549_length_1565_cov_30.364218	Coordinate:181	Reads:4	Hits:1	Allocated_reads:4	Strand:-
TTGCGTGGCAAGATCATTTCCTTTC
>Location:NODE_369549_length_1565_cov_30.364218	Coordinate:182	Reads:1	Hits:1	Allocated_reads:1	Strand:+
AAAGGAAATGATCTTGCCACGCAA
>Location:NODE_369549_length_1565_cov_30.364218	Coordinate:183	Reads:2	Hits:1	Allocated_reads:2	Strand:+
AAGGAAATGATCTTGCCACGCAATGCT
>Location:NODE_369549_length_1565_cov_30.364218	Coordinate:183	Reads:1	Hits:1	Allocated_reads:1	Strand:+
AAGGAAATGATCTTGCCACGCAATGCTGC
>Location:NODE_369549_length_1565_cov_30.364218	Coordinate:184	Reads:1	Hits:1	Allocated_reads:1	Strand:+
AGGAAATGATCTTGCCACGCAATGCTGCCT
>Location:NODE_369549_length_1565_cov_30.364218	Coordinate:185	Reads:5	Hits:1	Allocated_reads:5	Strand:+
GGAAATGATCTTGCCACGCAATGCTGCCT
>Location:NODE_369549_length_1565_cov_30.364218	Coordinate:186	Reads:2	Hits:1	Allocated_reads:2	Strand:+
GAAATGATCTTGCCACGCAATGCTGCCT
>Location:NODE_369549_length_1565_cov_30.364218	Coordinate:187	Reads:1	Hits:1	Allocated_reads:1	Strand:+
AAATGATCTTGCCACGCAATGCTGCC
>Location:NODE_369549_length_1565_cov_30.364218	Coordinate:187	Reads:1	Hits:1	Allocated_reads:1	Strand:+
AAATGATCTTGCCACGCAATGCTGCCT
>Location:NODE_369549_length_1565_cov_30.364218	Coordinate:188	Reads:5	Hits:1	Allocated_reads:5	Strand:+
AATGATCTTGCCACGCAATGCTGCCT
>Location:NODE_369549_length_1565_cov_30.364218	Coordinate:189	Reads:1	Hits:1	Allocated_reads:1	Strand:+
ATGATCTTGCCACGCAATGCTGCC
>Location:NODE_369549_length_1565_cov_30.364218	Coordinate:189	Reads:1	Hits:1	Allocated_reads:1	Strand:+
ATGATCTTGCCACGCAATGCTGCCT
>Location:NODE_369549_length_1565_cov_30.364218	Coordinate:189	Reads:1	Hits:1	Allocated_reads:1	Strand:+
ATGATCTTGCCACGCAATGCTGCCTT
>Location:NODE_369549_length_1565_cov_30.364218	Coordinate:189	Reads:1	Hits:1	Allocated_reads:1	Strand:+
ATGATCTTGCCACGCAATGCTGCCTTA
>Location:NODE_369549_length_1565_cov_30.364218	Coordinate:190	Reads:1	Hits:1	Allocated_reads:1	Strand:+
TGATCTTGCCACGCAATGCTGCCA
>Location:NODE_369549_length_1565_cov_30.364218	Coordinate:190	Reads:40	Hits:1	Allocated_reads:40	Strand:+
TGATCTTGCCACGCAATGCTGCCT
>Location:NODE_369549_length_1565_cov_30.364218	Coordinate:190	Reads:1	Hits:1	Allocated_reads:1	Strand:+
TGATCTTGCCACGCAATGCTGCCTT
>Location:NODE_369549_length_1565_cov_30.364218	Coordinate:190	Reads:2	Hits:1	Allocated_reads:2	Strand:+
TGATCTTGCCACGCAATGCTGCCTTA
>Location:NODE_369549_length_1565_cov_30.364218	Coordinate:190	Reads:1	Hits:1	Allocated_reads:1	Strand:+
TGATCTTGCCACGCAATGCTGCCTTAAA
>Location:NODE_369549_length_1565_cov_30.364218	Coordinate:190	Reads:6	Hits:1	Allocated_reads:6	Strand:+
TGATCTTGCCACGCAATGCTGCCTTAAAA
>Location:NODE_369549_length_1565_cov_30.364218	Coordinate:192	Reads:1	Hits:1	Allocated_reads:1	Strand:+
ATCTTGCCACGCAATGCTGCCTTAAA
>Location:NODE_369549_length_1565_cov_30.364218	Coordinate:192	Reads:1	Hits:1	Allocated_reads:1	Strand:+
ATCTTGCCACGCAATGCTGCCTTAAAAGA
>Location:NODE_369549_length_1565_cov_30.364218	Coordinate:193	Reads:2	Hits:1	Allocated_reads:2	Strand:+
TCTTGCCACGCAATGCTGCCTTAAAAGAT
>Location:NODE_369549_length_1565_cov_30.364218	Coordinate:193	Reads:1	Hits:1	Allocated_reads:1	Strand:-
TGGGAATCTTTTAAGGCAGCATTGCGTGGCAAGA
>Location:NODE_369549_length_1565_cov_30.364218	Coordinate:196	Reads:1	Hits:1	Allocated_reads:1	Strand:+
TGCCACGCAATGCTGCCTTAAAAGATTCC
>Location:NODE_369549_length_1565_cov_30.364218	Coordinate:197	Reads:1	Hits:1	Allocated_reads:1	Strand:-
GAATCTTTTAAGGCAGCATTGCGTGGC
>Location:NODE_369549_length_1565_cov_30.364218	Coordinate:201	Reads:1	Hits:1	Allocated_reads:1	Strand:+
CGCAATGCTGCCTTAAAAGATTCCCAAT
>Location:NODE_369549_length_1565_cov_30.364218	Coordinate:205	Reads:1	Hits:1	Allocated_reads:1	Strand:+
ATGCTGCCTTAAAAGATTCCCAAAG
>Location:NODE_369549_length_1565_cov_30.364218	Coordinate:206	Reads:1	Hits:1	Allocated_reads:1	Strand:-
TCTTTGGGAATCTTTTAAGGCAGCT
>Location:NODE_369549_length_1565_cov_30.364218	Coordinate:206	Reads:2	Hits:1	Allocated_reads:2	Strand:+
TGCTGCCTTAAAAGATTCCCAAAGAGT
>Location:NODE_369549_length_1565_cov_30.364218	Coordinate:209	Reads:1	Hits:3	Allocated_reads:0.333333333333333	Strand:+
TGCCTTAAAAGATTCCCAAAGAGTGGAA
>Location:NODE_369549_length_1565_cov_30.364218	Coordinate:211	Reads:1	Hits:3	Allocated_reads:0.333333333333333	Strand:+
CCTTAAAAGATTCCCAAAGAGTGGA
>Location:NODE_369549_length_1565_cov_30.364218	Coordinate:220	Reads:1	Hits:4	Allocated_reads:0.25	Strand:-
AGGTCTCTGATTCCACTCTTTGGGAAT
>Location:NODE_369549_length_1565_cov_30.364218	Coordinate:221	Reads:1	Hits:4	Allocated_reads:0.25	Strand:+
TTCCCAAAGAGTGGAATCAGAGACC
>Location:NODE_369549_length_1565_cov_30.364218	Coordinate:221	Reads:2	Hits:4	Allocated_reads:0.5	Strand:+
TTCCCAAAGAGTGGAATCAGAGACCT
>Location:NODE_369549_length_1565_cov_30.364218	Coordinate:221	Reads:5	Hits:4	Allocated_reads:1.25	Strand:+
TTCCCAAAGAGTGGAATCAGAGACCTC
>Location:NODE_369549_length_1565_cov_30.364218	Coordinate:221	Reads:4	Hits:4	Allocated_reads:1	Strand:+
TTCCCAAAGAGTGGAATCAGAGACCTCA
>Location:NODE_369549_length_1565_cov_30.364218	Coordinate:221	Reads:6	Hits:4	Allocated_reads:1.5	Strand:+
TTCCCAAAGAGTGGAATCAGAGACCTCACC
>Location:NODE_369549_length_1565_cov_30.364218	Coordinate:222	Reads:1	Hits:4	Allocated_reads:0.25	Strand:+
TCCCAAAGAGTGGAATCAGAGACC
>Location:NODE_369549_length_1565_cov_30.364218	Coordinate:222	Reads:3	Hits:4	Allocated_reads:0.75	Strand:+
TCCCAAAGAGTGGAATCAGAGACCT
>Location:NODE_369549_length_1565_cov_30.364218	Coordinate:222	Reads:1	Hits:4	Allocated_reads:0.25	Strand:+
TCCCAAAGAGTGGAATCAGAGACCTCAC
>Location:NODE_369549_length_1565_cov_30.364218	Coordinate:222	Reads:2	Hits:4	Allocated_reads:0.5	Strand:+
TCCCAAAGAGTGGAATCAGAGACCTCACC
>Location:NODE_369549_length_1565_cov_30.364218	Coordinate:222	Reads:1	Hits:1	Allocated_reads:1	Strand:+
TCCCAAAGAGTGGAATCAGAGACCTCACCATT
>Location:NODE_369549_length_1565_cov_30.364218	Coordinate:222	Reads:1	Hits:4	Allocated_reads:0.25	Strand:-
TGAGGTCTCTGATTCCACTCTTTGGGT
>Location:NODE_369549_length_1565_cov_30.364218	Coordinate:223	Reads:1	Hits:4	Allocated_reads:0.25	Strand:-
AGGTCTCTGATTCCACTCTTTGGG
>Location:NODE_369549_length_1565_cov_30.364218	Coordinate:223	Reads:1	Hits:1	Allocated_reads:1	Strand:-
ATGGTGAGGTCTCTGATTCCACTCTTTGGG
>Location:NODE_369549_length_1565_cov_30.364218	Coordinate:223	Reads:3	Hits:4	Allocated_reads:0.75	Strand:-
TGAGGTCTCTGATTCCACTCTTTGGG
>Location:NODE_369549_length_1565_cov_30.364218	Coordinate:223	Reads:1	Hits:1	Allocated_reads:1	Strand:-
TGGTGAGGTCTCTGATTCCACTCTTTGGG
>Location:NODE_369549_length_1565_cov_30.364218	Coordinate:224	Reads:4	Hits:1	Allocated_reads:4	Strand:+
CCAAAGAGTGGAATCAGAGACCTCACCATT
>Location:NODE_369549_length_1565_cov_30.364218	Coordinate:224	Reads:1	Hits:4	Allocated_reads:0.25	Strand:-
GAGGTCTCTGATTCCACTCTTTGG
>Location:NODE_369549_length_1565_cov_30.364218	Coordinate:224	Reads:1	Hits:4	Allocated_reads:0.25	Strand:-
GAGGTCTCTGATTCCACTCTTTTG
>Location:NODE_369549_length_1565_cov_30.364218	Coordinate:224	Reads:1	Hits:4	Allocated_reads:0.25	Strand:-
GTGAGGTCTCTGATTCCACTCTTTGG
>Location:NODE_369549_length_1565_cov_30.364218	Coordinate:224	Reads:3	Hits:4	Allocated_reads:0.75	Strand:-
TGAGGTCTCTGATTCCACTCTTTGG
>Location:NODE_369549_length_1565_cov_30.364218	Coordinate:225	Reads:1	Hits:4	Allocated_reads:0.25	Strand:+
CAAAGAGTGGAATCAGAGACCTCACC
>Location:NODE_369549_length_1565_cov_30.364218	Coordinate:225	Reads:1	Hits:1	Allocated_reads:1	Strand:+
CAAAGAGTGGAATCAGAGACCTCACCATT
>Location:NODE_369549_length_1565_cov_30.364218	Coordinate:226	Reads:1	Hits:1	Allocated_reads:1	Strand:+
AAAGAGTGGAATCAGAGACCTCACCATT
>Location:NODE_369549_length_1565_cov_30.364218	Coordinate:227	Reads:2	Hits:4	Allocated_reads:0.5	Strand:+
AAGAGTGGAATCAGAGACCTCACC
>Location:NODE_369549_length_1565_cov_30.364218	Coordinate:227	Reads:1	Hits:1	Allocated_reads:1	Strand:-
CAATGGTGAGGTCTCTGATTCCACTCTT
>Location:NODE_369549_length_1565_cov_30.364218	Coordinate:227	Reads:1	Hits:1	Allocated_reads:1	Strand:-
GACAATGGTGAGGTCTCTGATTCCACTCTT
>Location:NODE_369549_length_1565_cov_30.364218	Coordinate:227	Reads:2	Hits:1	Allocated_reads:2	Strand:-
TAACGACAATGGTGAGGTCTCTGATTCCACTCTT
>Location:NODE_369549_length_1565_cov_30.364218	Coordinate:228	Reads:1	Hits:4	Allocated_reads:0.25	Strand:+
AGAGTGGAATCAGAGACCTCACCT
>Location:NODE_369549_length_1565_cov_30.364218	Coordinate:228	Reads:2	Hits:1	Allocated_reads:2	Strand:-
ATAACGACAATGGTGAGGTCTCTGATTCCACTCT
>Location:NODE_369549_length_1565_cov_30.364218	Coordinate:228	Reads:2	Hits:1	Allocated_reads:2	Strand:-
GACAATGGTGAGGTCTCTGATTCCACTCT
>Location:NODE_369549_length_1565_cov_30.364218	Coordinate:228	Reads:5	Hits:1	Allocated_reads:5	Strand:-
TAACGACAATGGTGAGGTCTCTGATTCCACTCT
>Location:NODE_369549_length_1565_cov_30.364218	Coordinate:229	Reads:1	Hits:1	Allocated_reads:1	Strand:-
AACGACAATGGTGAGGTCTCTGATTCCACTC
>Location:NODE_369549_length_1565_cov_30.364218	Coordinate:229	Reads:1	Hits:1	Allocated_reads:1	Strand:-
ATAACGACAATGGTGAGGTCTCTGATTCCACTC
>Location:NODE_369549_length_1565_cov_30.364218	Coordinate:229	Reads:1	Hits:1	Allocated_reads:1	Strand:-
ATAACGACAATGGTGAGGTCTCTGATTCCACTT
>Location:NODE_369549_length_1565_cov_30.364218	Coordinate:229	Reads:2	Hits:1	Allocated_reads:2	Strand:-
TAACGACAATGGTGAGGTCTCTGATTCCACTC
>Location:NODE_369549_length_1565_cov_30.364218	Coordinate:230	Reads:2	Hits:1	Allocated_reads:2	Strand:-
AACGACAATGGTGAGGTCTCTGATTCCACT
>Location:NODE_369549_length_1565_cov_30.364218	Coordinate:230	Reads:17	Hits:1	Allocated_reads:17	Strand:-
ATAACGACAATGGTGAGGTCTCTGATTCCACT
>Location:NODE_369549_length_1565_cov_30.364218	Coordinate:230	Reads:6	Hits:1	Allocated_reads:6	Strand:-
CATAACGACAATGGTGAGGTCTCTGATTCCACT
>Location:NODE_369549_length_1565_cov_30.364218	Coordinate:230	Reads:1	Hits:1	Allocated_reads:1	Strand:-
GACAATGGTGAGGTCTCTGATTCCACT
>Location:NODE_369549_length_1565_cov_30.364218	Coordinate:230	Reads:1	Hits:1	Allocated_reads:1	Strand:-
TAACGACAATGGTGAGGTCTCTGATTACACT
>Location:NODE_369549_length_1565_cov_30.364218	Coordinate:230	Reads:1	Hits:1	Allocated_reads:1	Strand:-
TAACGACAATGGTGAGGTCTCTGATTCCACG
>Location:NODE_369549_length_1565_cov_30.364218	Coordinate:230	Reads:47	Hits:1	Allocated_reads:47	Strand:-
TAACGACAATGGTGAGGTCTCTGATTCCACT
>Location:NODE_369549_length_1565_cov_30.364218	Coordinate:231	Reads:1	Hits:1	Allocated_reads:1	Strand:-
ACATAACGACAATGGTGAGGTCTCTGATTCCAT
>Location:NODE_369549_length_1565_cov_30.364218	Coordinate:231	Reads:1	Hits:1	Allocated_reads:1	Strand:-
ACGACAATGGTGAGGTCTCTGATTCCAC
>Location:NODE_369549_length_1565_cov_30.364218	Coordinate:231	Reads:2	Hits:1	Allocated_reads:2	Strand:-
ATAACGACAATGGTGAGGTCTCTGATTCCAC
>Location:NODE_369549_length_1565_cov_30.364218	Coordinate:231	Reads:1	Hits:1	Allocated_reads:1	Strand:-
GACAATGGTGAGGTCTCTGATTCCAC
>Location:NODE_369549_length_1565_cov_30.364218	Coordinate:231	Reads:16	Hits:1	Allocated_reads:16	Strand:-
TAACGACAATGGTGAGGTCTCTGATTCCAC
>Location:NODE_369549_length_1565_cov_30.364218	Coordinate:231	Reads:3	Hits:1	Allocated_reads:3	Strand:-
TAACGACAATGGTGAGGTCTCTGATTCCAT
>Location:NODE_369549_length_1565_cov_30.364218	Coordinate:232	Reads:1	Hits:1	Allocated_reads:1	Strand:-
ATAACGACAATGGTGAGGTCTCTGATTCCA
>Location:NODE_369549_length_1565_cov_30.364218	Coordinate:232	Reads:1	Hits:1	Allocated_reads:1	Strand:-
CATAACGACAATGGTGAGGTCTCTGATTCCA
>Location:NODE_369549_length_1565_cov_30.364218	Coordinate:232	Reads:1	Hits:1	Allocated_reads:1	Strand:-
CGACAATGGTGAGGTCTCTGATTCCT
>Location:NODE_369549_length_1565_cov_30.364218	Coordinate:232	Reads:8	Hits:1	Allocated_reads:8	Strand:-
TAACGACAATGGTGAGGTCTCTGATTCCA
>Location:NODE_369549_length_1565_cov_30.364218	Coordinate:232	Reads:1	Hits:1	Allocated_reads:1	Strand:+
TGGAATCAGAGACCTCACCATTGTC
>Location:NODE_369549_length_1565_cov_30.364218	Coordinate:232	Reads:2	Hits:1	Allocated_reads:2	Strand:+
TGGAATCAGAGACCTCACCATTGTCGTTA
>Location:NODE_369549_length_1565_cov_30.364218	Coordinate:232	Reads:1	Hits:1	Allocated_reads:1	Strand:+
TGGAATCAGAGACCTCACCATTGTCGTTCT
>Location:NODE_369549_length_1565_cov_30.364218	Coordinate:233	Reads:1	Hits:1	Allocated_reads:1	Strand:-
ACGACAATGGTGAGGTCTCTGATTCC
>Location:NODE_369549_length_1565_cov_30.364218	Coordinate:233	Reads:1	Hits:1	Allocated_reads:1	Strand:-
CGACAATGGTGAGGTCTCTGATTCC
>Location:NODE_369549_length_1565_cov_30.364218	Coordinate:233	Reads:1	Hits:1	Allocated_reads:1	Strand:+
GGAATCAGAGACCTCACCATTGTCG
>Location:NODE_369549_length_1565_cov_30.364218	Coordinate:233	Reads:1	Hits:1	Allocated_reads:1	Strand:-
TAACGACAATGGTGAGGTCTCTGATTTT
>Location:NODE_369549_length_1565_cov_30.364218	Coordinate:233	Reads:4	Hits:1	Allocated_reads:4	Strand:-
TAACGACAATGGTGAGGTCTCTGATTCC
>Location:NODE_369549_length_1565_cov_30.364218	Coordinate:234	Reads:2	Hits:1	Allocated_reads:2	Strand:-
ATAACGACAATGGTGAGGTCTCTGATTC
>Location:NODE_369549_length_1565_cov_30.364218	Coordinate:234	Reads:1	Hits:1	Allocated_reads:1	Strand:-
CATAACGACAATGGTGAGGTCTCTGATTC
>Location:NODE_369549_length_1565_cov_30.364218	Coordinate:234	Reads:6	Hits:1	Allocated_reads:6	Strand:-
TAACGACAATGGTGAGGTCTCTGATTC
>Location:NODE_369549_length_1565_cov_30.364218	Coordinate:235	Reads:3	Hits:1	Allocated_reads:3	Strand:-
AACGACAATGGTGAGGTCTCTGATT
>Location:NODE_369549_length_1565_cov_30.364218	Coordinate:235	Reads:1	Hits:1	Allocated_reads:1	Strand:-
ACATAACGACAATGGTGAGGTCTCTGATT
>Location:NODE_369549_length_1565_cov_30.364218	Coordinate:235	Reads:9	Hits:1	Allocated_reads:9	Strand:-
ATAACGACAATGGTGAGGTCTCTGATT
>Location:NODE_369549_length_1565_cov_30.364218	Coordinate:235	Reads:5	Hits:1	Allocated_reads:5	Strand:-
CATAACGACAATGGTGAGGTCTCTGATT
>Location:NODE_369549_length_1565_cov_30.364218	Coordinate:235	Reads:1	Hits:1	Allocated_reads:1	Strand:-
TAACGACAATGGTGAGGTCTCTGATA
>Location:NODE_369549_length_1565_cov_30.364218	Coordinate:235	Reads:35	Hits:1	Allocated_reads:35	Strand:-
TAACGACAATGGTGAGGTCTCTGATT
>Location:NODE_369549_length_1565_cov_30.364218	Coordinate:236	Reads:4	Hits:1	Allocated_reads:4	Strand:-
ATAACGACAATGGTGAGGTCTCTGAT
>Location:NODE_369549_length_1565_cov_30.364218	Coordinate:236	Reads:2	Hits:1	Allocated_reads:2	Strand:-
CATAACGACAATGGTGAGGTCTCTGAT
>Location:NODE_369549_length_1565_cov_30.364218	Coordinate:236	Reads:6	Hits:1	Allocated_reads:6	Strand:-
TAACGACAATGGTGAGGTCTCTGAT
>Location:NODE_369549_length_1565_cov_30.364218	Coordinate:237	Reads:2	Hits:1	Allocated_reads:2	Strand:-
CATAACGACAATGGTGAGGTCTCTGA
>Location:NODE_369549_length_1565_cov_30.364218	Coordinate:237	Reads:1	Hits:1	Allocated_reads:1	Strand:-
TAACGACAATGGTGAGGTCTCTGA
>Location:NODE_369549_length_1565_cov_30.364218	Coordinate:238	Reads:2	Hits:1	Allocated_reads:2	Strand:-
ATAACGACAATGGTGAGGTCTCTG
>Location:NODE_369549_length_1565_cov_30.364218	Coordinate:239	Reads:1	Hits:1	Allocated_reads:1	Strand:-
AAACATAACGACAATGGTGAGGTCTCT
>Location:NODE_369549_length_1565_cov_30.364218	Coordinate:239	Reads:1	Hits:1	Allocated_reads:1	Strand:-
CATAACGACAATGGTGAGGTCTCT
>Location:NODE_369549_length_1565_cov_30.364218	Coordinate:240	Reads:1	Hits:1	Allocated_reads:1	Strand:-
AAACATAACGACAATGGTGAGGTCTC
>Location:NODE_369549_length_1565_cov_30.364218	Coordinate:242	Reads:2	Hits:1	Allocated_reads:2	Strand:+
GACCTCACCATTGTCGTTATGTTTTAAGAAA
>Location:NODE_369549_length_1565_cov_30.364218	Coordinate:243	Reads:2	Hits:1	Allocated_reads:2	Strand:+
ACCTCACCATTGTCGTTATGTTTTAAGAA
>Location:NODE_369549_length_1565_cov_30.364218	Coordinate:243	Reads:9	Hits:1	Allocated_reads:9	Strand:+
ACCTCACCATTGTCGTTATGTTTTAAGAAA
>Location:NODE_369549_length_1565_cov_30.364218	Coordinate:244	Reads:3	Hits:1	Allocated_reads:3	Strand:+
CCTCACCATTGTCGTTATGTTTTAAGAAA
>Location:NODE_369549_length_1565_cov_30.364218	Coordinate:245	Reads:5	Hits:1	Allocated_reads:5	Strand:+
CTCACCATTGTCGTTATGTTTTAAGAAA
>Location:NODE_369549_length_1565_cov_30.364218	Coordinate:245	Reads:2	Hits:1	Allocated_reads:2	Strand:+
CTCACCATTGTCGTTATGTTTTAAGAAATC
>Location:NODE_369549_length_1565_cov_30.364218	Coordinate:246	Reads:2	Hits:1	Allocated_reads:2	Strand:+
TCACCATTGTCGTTATGTTTTAAGAA
>Location:NODE_369549_length_1565_cov_30.364218	Coordinate:246	Reads:2	Hits:1	Allocated_reads:2	Strand:+
TCACCATTGTCGTTATGTTTTAAGAAA
>Location:NODE_369549_length_1565_cov_30.364218	Coordinate:246	Reads:4	Hits:1	Allocated_reads:4	Strand:+
TCACCATTGTCGTTATGTTTTAAGAAATC
>Location:NODE_369549_length_1565_cov_30.364218	Coordinate:246	Reads:1	Hits:1	Allocated_reads:1	Strand:+
TCACCATTGTCGTTATGTTTTAAGAAATCT
>Location:NODE_369549_length_1565_cov_30.364218	Coordinate:247	Reads:5	Hits:1	Allocated_reads:5	Strand:+
CACCATTGTCGTTATGTTTTAAGAAA
>Location:NODE_369549_length_1565_cov_30.364218	Coordinate:247	Reads:1	Hits:1	Allocated_reads:1	Strand:+
CACCATTGTCGTTATGTTTTAAGAAAA
>Location:NODE_369549_length_1565_cov_30.364218	Coordinate:247	Reads:1	Hits:1	Allocated_reads:1	Strand:+
CACCATTGTCGTTATGTTTTAAGAAATCT
>Location:NODE_369549_length_1565_cov_30.364218	Coordinate:247	Reads:1	Hits:1	Allocated_reads:1	Strand:+
CACCATTGTCGTTATGTTTTAAGAAATCTGAAA
>Location:NODE_369549_length_1565_cov_30.364218	Coordinate:248	Reads:1	Hits:1	Allocated_reads:1	Strand:+
ACCATTGTCGTTATGTTTTAAGAAATCT
>Location:NODE_369549_length_1565_cov_30.364218	Coordinate:248	Reads:2	Hits:1	Allocated_reads:2	Strand:+
ACCATTGTCGTTATGTTTTAAGAAATCTGA
>Location:NODE_369549_length_1565_cov_30.364218	Coordinate:249	Reads:1	Hits:1	Allocated_reads:1	Strand:+
CCATTGTCGTTATGTTTTAAGAAATCT
>Location:NODE_369549_length_1565_cov_30.364218	Coordinate:249	Reads:2	Hits:1	Allocated_reads:2	Strand:+
CCATTGTCGTTATGTTTTAAGAAATCTGA
>Location:NODE_369549_length_1565_cov_30.364218	Coordinate:249	Reads:1	Hits:1	Allocated_reads:1	Strand:+
CCATTGTCGTTATGTTTTAAGAAATCTGAAA
>Location:NODE_369549_length_1565_cov_30.364218	Coordinate:250	Reads:1	Hits:1	Allocated_reads:1	Strand:+
CATTGTCGTTATGTTTTAAGAAATCT
>Location:NODE_369549_length_1565_cov_30.364218	Coordinate:250	Reads:2	Hits:1	Allocated_reads:2	Strand:+
CATTGTCGTTATGTTTTAAGAAATCTGA
>Location:NODE_369549_length_1565_cov_30.364218	Coordinate:250	Reads:1	Hits:1	Allocated_reads:1	Strand:+
CATTGTCGTTATGTTTTAAGAAATCTGAAA
>Location:NODE_369549_length_1565_cov_30.364218	Coordinate:251	Reads:4	Hits:1	Allocated_reads:4	Strand:+
ATTGTCGTTATGTTTTAAGAAATC
>Location:NODE_369549_length_1565_cov_30.364218	Coordinate:251	Reads:8	Hits:1	Allocated_reads:8	Strand:+
ATTGTCGTTATGTTTTAAGAAATCT
>Location:NODE_369549_length_1565_cov_30.364218	Coordinate:251	Reads:4	Hits:1	Allocated_reads:4	Strand:+
ATTGTCGTTATGTTTTAAGAAATCTG
>Location:NODE_369549_length_1565_cov_30.364218	Coordinate:251	Reads:7	Hits:1	Allocated_reads:7	Strand:+
ATTGTCGTTATGTTTTAAGAAATCTGA
>Location:NODE_369549_length_1565_cov_30.364218	Coordinate:251	Reads:3	Hits:1	Allocated_reads:3	Strand:+
ATTGTCGTTATGTTTTAAGAAATCTGAA
>Location:NODE_369549_length_1565_cov_30.364218	Coordinate:251	Reads:1	Hits:1	Allocated_reads:1	Strand:+
ATTGTCGTTATGTTTTAAGAAATCTGAAT
>Location:NODE_369549_length_1565_cov_30.364218	Coordinate:251	Reads:3	Hits:1	Allocated_reads:3	Strand:+
ATTGTCGTTATGTTTTAAGAAATCTGAAA
>Location:NODE_369549_length_1565_cov_30.364218	Coordinate:251	Reads:6	Hits:1	Allocated_reads:6	Strand:+
ATTGTCGTTATGTTTTAAGAAATCTGAAATC
>Location:NODE_369549_length_1565_cov_30.364218	Coordinate:251	Reads:1	Hits:1	Allocated_reads:1	Strand:+
ATTGTCGTTATGTTTTAAGAAATCTGAAATCT
>Location:NODE_369549_length_1565_cov_30.364218	Coordinate:251	Reads:2	Hits:1	Allocated_reads:2	Strand:+
ATTGTCGTTATGTTTTAAGAAATCTGAAATCTCAG
>Location:NODE_369549_length_1565_cov_30.364218	Coordinate:252	Reads:7	Hits:1	Allocated_reads:7	Strand:+
TTGTCGTTATGTTTTAAGAAATCT
>Location:NODE_369549_length_1565_cov_30.364218	Coordinate:252	Reads:1	Hits:1	Allocated_reads:1	Strand:+
TTGTCGTTATGTTTTAAGAAATCTG
>Location:NODE_369549_length_1565_cov_30.364218	Coordinate:252	Reads:2	Hits:1	Allocated_reads:2	Strand:+
TTGTCGTTATGTTTTAAGAAATCTGA
>Location:NODE_369549_length_1565_cov_30.364218	Coordinate:252	Reads:2	Hits:1	Allocated_reads:2	Strand:+
TTGTCGTTATGTTTTAAGAAATCTGAA
>Location:NODE_369549_length_1565_cov_30.364218	Coordinate:252	Reads:7	Hits:1	Allocated_reads:7	Strand:+
TTGTCGTTATGTTTTAAGAAATCTGAAA
>Location:NODE_369549_length_1565_cov_30.364218	Coordinate:252	Reads:2	Hits:1	Allocated_reads:2	Strand:+
TTGTCGTTATGTTTTAAGAAATCTGAAAT
>Location:NODE_369549_length_1565_cov_30.364218	Coordinate:252	Reads:37	Hits:1	Allocated_reads:37	Strand:+
TTGTCGTTATGTTTTAAGAAATCTGAAATC
>Location:NODE_369549_length_1565_cov_30.364218	Coordinate:252	Reads:6	Hits:1	Allocated_reads:6	Strand:+
TTGTCGTTATGTTTTAAGAAATCTGAAATCT
>Location:NODE_369549_length_1565_cov_30.364218	Coordinate:252	Reads:1	Hits:1	Allocated_reads:1	Strand:+
TTGTCGTTATGTTTTAAGAAATCTGAAATCTC
>Location:NODE_369549_length_1565_cov_30.364218	Coordinate:252	Reads:2	Hits:1	Allocated_reads:2	Strand:+
TTGTCGTTATGTTTTAAGAAATCTGAAATCTCAG
>Location:NODE_369549_length_1565_cov_30.364218	Coordinate:253	Reads:1	Hits:1	Allocated_reads:1	Strand:+
TGTCGTTATGTTTTAAGAAATCTGAAA
>Location:NODE_369549_length_1565_cov_30.364218	Coordinate:253	Reads:1	Hits:1	Allocated_reads:1	Strand:+
TGTCGTTATGTTTTAAGAAATCTGAAAT
>Location:NODE_369549_length_1565_cov_30.364218	Coordinate:253	Reads:12	Hits:1	Allocated_reads:12	Strand:+
TGTCGTTATGTTTTAAGAAATCTGAAATC
>Location:NODE_369549_length_1565_cov_30.364218	Coordinate:253	Reads:1	Hits:1	Allocated_reads:1	Strand:+
TGTCGTTATGTTTTAAGAAATCTGAAATAT
>Location:NODE_369549_length_1565_cov_30.364218	Coordinate:253	Reads:6	Hits:1	Allocated_reads:6	Strand:+
TGTCGTTATGTTTTAAGAAATCTGAAATCT
>Location:NODE_369549_length_1565_cov_30.364218	Coordinate:254	Reads:1	Hits:1	Allocated_reads:1	Strand:-
TTTCAGATTTCTTAAAACATAACGAC
>Location:NODE_369549_length_1565_cov_30.364218	Coordinate:255	Reads:1	Hits:1	Allocated_reads:1	Strand:+
TCGTTATGTTTTAAGAAATCTGAAATCT
>Location:NODE_369549_length_1565_cov_30.364218	Coordinate:255	Reads:1	Hits:1	Allocated_reads:1	Strand:+
TCGTTATGTTTTAAGAAATCTGAAATCTCAG
>Location:NODE_369549_length_1565_cov_30.364218	Coordinate:256	Reads:2	Hits:1	Allocated_reads:2	Strand:+
CGTTATGTTTTAAGAAATCTGAAATCT
>Location:NODE_369549_length_1565_cov_30.364218	Coordinate:256	Reads:1	Hits:1	Allocated_reads:1	Strand:+
CGTTATGTTTTAAGAAATCTGAAATCTCAGT
>Location:NODE_369549_length_1565_cov_30.364218	Coordinate:257	Reads:1	Hits:1	Allocated_reads:1	Strand:-
AGATTTCAGATTTCTTAAAACATAAC
>Location:NODE_369549_length_1565_cov_30.364218	Coordinate:257	Reads:1	Hits:1	Allocated_reads:1	Strand:-
CACTGAGATTTCAGATTTCTTAAAACATAAC
>Location:NODE_369549_length_1565_cov_30.364218	Coordinate:257	Reads:3	Hits:1	Allocated_reads:3	Strand:-
TGAGATTTCAGATTTCTTAAAACATAAC
>Location:NODE_369549_length_1565_cov_30.364218	Coordinate:258	Reads:1	Hits:1	Allocated_reads:1	Strand:+
TTATGTTTTAAGAAATCTGAAATCT
>Location:NODE_369549_length_1565_cov_30.364218	Coordinate:260	Reads:1	Hits:1	Allocated_reads:1	Strand:-
TCCACTGAGATTTCAGATTTCTTAAAACAT
>Location:NODE_369549_length_1565_cov_30.364218	Coordinate:261	Reads:2	Hits:3	Allocated_reads:0.666666666666667	Strand:-
TCCACTGAGATTTCAGATTTCTTAAAACT
>Location:NODE_369549_length_1565_cov_30.364218	Coordinate:261	Reads:9	Hits:3	Allocated_reads:3	Strand:-
TCCACTGAGATTTCAGATTTCTTAAAACA
>Location:NODE_369549_length_1565_cov_30.364218	Coordinate:261	Reads:4	Hits:3	Allocated_reads:1.33333333333333	Strand:+
TGTTTTAAGAAATCTGAAATCTCAG
>Location:NODE_369549_length_1565_cov_30.364218	Coordinate:261	Reads:1	Hits:3	Allocated_reads:0.333333333333333	Strand:-
TTCCACTGAGATTTCAGATTTCTTAAAACA
>Location:NODE_369549_length_1565_cov_30.364218	Coordinate:261	Reads:1	Hits:3	Allocated_reads:0.333333333333333	Strand:-
TTTCCACTGAGATTTCAGATTTCTTAAAACA
>Location:NODE_369549_length_1565_cov_30.364218	Coordinate:262	Reads:1	Hits:3	Allocated_reads:0.333333333333333	Strand:-
CACTGAGATTTCAGATTTCTTAATTT
>Location:NODE_369549_length_1565_cov_30.364218	Coordinate:262	Reads:9	Hits:3	Allocated_reads:3	Strand:-
CACTGAGATTTCAGATTTCTTAAAAC
>Location:NODE_369549_length_1565_cov_30.364218	Coordinate:262	Reads:6	Hits:3	Allocated_reads:2	Strand:-
CCACTGAGATTTCAGATTTCTTAAAAC
>Location:NODE_369549_length_1565_cov_30.364218	Coordinate:262	Reads:58	Hits:3	Allocated_reads:19.3333333333333	Strand:-
TCCACTGAGATTTCAGATTTCTTAAAAC
>Location:NODE_369549_length_1565_cov_30.364218	Coordinate:262	Reads:7	Hits:3	Allocated_reads:2.33333333333333	Strand:-
TTCCACTGAGATTTCAGATTTCTTAAAAC
>Location:NODE_369549_length_1565_cov_30.364218	Coordinate:262	Reads:30	Hits:3	Allocated_reads:10	Strand:-
TTTCCACTGAGATTTCAGATTTCTTAAAAC
>Location:NODE_369549_length_1565_cov_30.364218	Coordinate:263	Reads:1	Hits:3	Allocated_reads:0.333333333333333	Strand:+
TTTTAAGAAATCTGAAATCTCAGTGGAA
>Location:NODE_369549_length_1565_cov_30.364218	Coordinate:264	Reads:1	Hits:2	Allocated_reads:0.5	Strand:-
TGTTTCCACTGAGATTTCAGATTTCTTAAA
>Location:NODE_369549_length_1565_cov_30.364218	Coordinate:265	Reads:1	Hits:2	Allocated_reads:0.5	Strand:-
GTTTCCACTGAGATTTCAGATTTCTTAA
>Location:NODE_369549_length_1565_cov_30.364218	Coordinate:265	Reads:1	Hits:2	Allocated_reads:0.5	Strand:-
TGTTTCCACTGAGATTTCAGATTTCTTAA
>Location:NODE_369549_length_1565_cov_30.364218	Coordinate:265	Reads:1	Hits:2	Allocated_reads:0.5	Strand:+
TTAAGAAATCTGAAATCTCAGTGGAAACT
>Location:NODE_369549_length_1565_cov_30.364218	Coordinate:265	Reads:3	Hits:3	Allocated_reads:1	Strand:-
TTTCCACTGAGATTTCAGATTTCTTAA
>Location:NODE_369549_length_1565_cov_30.364218	Coordinate:266	Reads:1	Hits:2	Allocated_reads:0.5	Strand:-
ATGTTTCCACTGAGATTTCAGATTTCTTA
>Location:NODE_369549_length_1565_cov_30.364218	Coordinate:266	Reads:2	Hits:2	Allocated_reads:1	Strand:-
GTTTCCACTGAGATTTCAGATTTCTTA
>Location:NODE_369549_length_1565_cov_30.364218	Coordinate:266	Reads:1	Hits:2	Allocated_reads:0.5	Strand:-
TATGTTTCCACTGAGATTTCAGATTTCTTA
>Location:NODE_369549_length_1565_cov_30.364218	Coordinate:266	Reads:4	Hits:2	Allocated_reads:2	Strand:-
TGTTTCCACTGAGATTTCAGATTTCTTA
>Location:NODE_369549_length_1565_cov_30.364218	Coordinate:266	Reads:1	Hits:3	Allocated_reads:0.333333333333333	Strand:-
TTTCCACTGAGATTTCAGATTTCTTA
>Location:NODE_369549_length_1565_cov_30.364218	Coordinate:267	Reads:1	Hits:2	Allocated_reads:0.5	Strand:+
AAGAAATCTGAAATCTCAGTGGAAACATAAG
>Location:NODE_369549_length_1565_cov_30.364218	Coordinate:267	Reads:2	Hits:2	Allocated_reads:1	Strand:-
ATGTTTCCACTGAGATTTCAGATTTCTT
>Location:NODE_369549_length_1565_cov_30.364218	Coordinate:267	Reads:7	Hits:2	Allocated_reads:3.5	Strand:-
TATGTTTCCACTGAGATTTCAGATTTCTT
>Location:NODE_369549_length_1565_cov_30.364218	Coordinate:267	Reads:8	Hits:2	Allocated_reads:4	Strand:-
TGTTTCCACTGAGATTTCAGATTTCTT
>Location:NODE_369549_length_1565_cov_30.364218	Coordinate:267	Reads:2	Hits:2	Allocated_reads:1	Strand:-
TTATGTTTCCACTGAGATTTCAGATTTCTT
>Location:NODE_369549_length_1565_cov_30.364218	Coordinate:267	Reads:1	Hits:3	Allocated_reads:0.333333333333333	Strand:-
TTCCACTGAGATTTCAGATTTCTT
>Location:NODE_369549_length_1565_cov_30.364218	Coordinate:267	Reads:2	Hits:3	Allocated_reads:0.666666666666667	Strand:-
TTTCCACTGAGATTTCAGATTTCTT
>Location:NODE_369549_length_1565_cov_30.364218	Coordinate:268	Reads:1	Hits:2	Allocated_reads:0.5	Strand:-
ATGTTTCCACTGAGATTTCAGATTTCT
>Location:NODE_369549_length_1565_cov_30.364218	Coordinate:268	Reads:1	Hits:2	Allocated_reads:0.5	Strand:-
CTTATGTTTCCACTGAGATTTCAGATTTCT
>Location:NODE_369549_length_1565_cov_30.364218	Coordinate:268	Reads:2	Hits:2	Allocated_reads:1	Strand:-
TATGTTTCCACTGAGATTTCAGATTTCT
>Location:NODE_369549_length_1565_cov_30.364218	Coordinate:268	Reads:2	Hits:2	Allocated_reads:1	Strand:-
TGTTTCCACTGAGATTTCAGATTTCT
>Location:NODE_369549_length_1565_cov_30.364218	Coordinate:268	Reads:2	Hits:2	Allocated_reads:1	Strand:-
TTATGTTTCCACTGAGATTTCAGATTTCT
>Location:NODE_369549_length_1565_cov_30.364218	Coordinate:268	Reads:1	Hits:3	Allocated_reads:0.333333333333333	Strand:-
TTTCCACTGAGATTTCAGATTTCT
>Location:NODE_369549_length_1565_cov_30.364218	Coordinate:269	Reads:1	Hits:2	Allocated_reads:0.5	Strand:-
TATGTTTCCACTGAGATTTCAGATTTC
>Location:NODE_369549_length_1565_cov_30.364218	Coordinate:269	Reads:1	Hits:2	Allocated_reads:0.5	Strand:-
TGTTTCCACTGAGATTTCAGATTTC
>Location:NODE_369549_length_1565_cov_30.364218	Coordinate:269	Reads:2	Hits:2	Allocated_reads:1	Strand:-
TTATGTTTCCACTGAGATTTCAGATTTC
>Location:NODE_369549_length_1565_cov_30.364218	Coordinate:271	Reads:1	Hits:2	Allocated_reads:0.5	Strand:-
ATGTTTCCACTGAGATTTCAGATT
>Location:NODE_369549_length_1565_cov_30.364218	Coordinate:273	Reads:8	Hits:2	Allocated_reads:4	Strand:-
CACTTATGTTTCCACTGAGATTTCAGA
>Location:NODE_369549_length_1565_cov_30.364218	Coordinate:273	Reads:6	Hits:2	Allocated_reads:3	Strand:-
CCACTTATGTTTCCACTGAGATTTCAGA
>Location:NODE_369549_length_1565_cov_30.364218	Coordinate:273	Reads:1	Hits:1	Allocated_reads:1	Strand:-
CTCCACTTATGTTTCCACTGAGATTTCAGA
>Location:NODE_369549_length_1565_cov_30.364218	Coordinate:273	Reads:3	Hits:2	Allocated_reads:1.5	Strand:-
CTTATGTTTCCACTGAGATTTCAGA
>Location:NODE_369549_length_1565_cov_30.364218	Coordinate:273	Reads:18	Hits:2	Allocated_reads:9	Strand:-
TCCACTTATGTTTCCACTGAGATTTCAGA
>Location:NODE_369549_length_1565_cov_30.364218	Coordinate:273	Reads:3	Hits:1	Allocated_reads:3	Strand:-
TCTCCACTTATGTTTCCACTGAGATTTCAGA
>Location:NODE_369549_length_1565_cov_30.364218	Coordinate:273	Reads:1	Hits:2	Allocated_reads:0.5	Strand:+
TCTGAAATCTCAGTGGAAACATAAG
>Location:NODE_369549_length_1565_cov_30.364218	Coordinate:273	Reads:1	Hits:2	Allocated_reads:0.5	Strand:+
TCTGAAATCTCAGTGGAAACATAAGTGGA
>Location:NODE_369549_length_1565_cov_30.364218	Coordinate:273	Reads:2	Hits:2	Allocated_reads:1	Strand:-
TTATGTTTCCACTGAGATTTCAGA
>Location:NODE_369549_length_1565_cov_30.364218	Coordinate:273	Reads:1	Hits:1	Allocated_reads:1	Strand:-
TTCTCCACTTATGTTTCCACTGAGATTTCAGA
>Location:NODE_369549_length_1565_cov_30.364218	Coordinate:274	Reads:1	Hits:2	Allocated_reads:0.5	Strand:-
CACTTATGTTTCCACTGAGATTTCAG
>Location:NODE_369549_length_1565_cov_30.364218	Coordinate:274	Reads:1	Hits:2	Allocated_reads:0.5	Strand:-
CCACTTATGTTTCCACTGAGATTTCAG
>Location:NODE_369549_length_1565_cov_30.364218	Coordinate:274	Reads:1	Hits:2	Allocated_reads:0.5	Strand:-
TCCACTTATGTTTCCACTGAGATTTCAG
>Location:NODE_369549_length_1565_cov_30.364218	Coordinate:275	Reads:1	Hits:1	Allocated_reads:1	Strand:-
TCTCCACTTATGTTTCCACTGAGATTTCA
>Location:NODE_369549_length_1565_cov_30.364218	Coordinate:277	Reads:1	Hits:1	Allocated_reads:1	Strand:-
TCTCCACTTATGTTTCCACTGAGATTT
>Location:NODE_369549_length_1565_cov_30.364218	Coordinate:278	Reads:1	Hits:1	Allocated_reads:1	Strand:-
TTCTCCACTTATGTTTCCACTGAGATT
>Location:NODE_369549_length_1565_cov_30.364218	Coordinate:280	Reads:1	Hits:1	Allocated_reads:1	Strand:+
TCTCAGTGGAAACATAAGTGGAGAAAG
>Location:NODE_369549_length_1565_cov_30.364218	Coordinate:281	Reads:1	Hits:1	Allocated_reads:1	Strand:-
AACTTTCTCCACTTATGTTTCCACTGAG
>Location:NODE_369549_length_1565_cov_30.364218	Coordinate:281	Reads:1	Hits:1	Allocated_reads:1	Strand:-
TTTCTCCACTTATGTTTCCACTGAG
>Location:NODE_369549_length_1565_cov_30.364218	Coordinate:282	Reads:3	Hits:1	Allocated_reads:3	Strand:+
TCAGTGGAAACATAAGTGGAGAAAGT
>Location:NODE_369549_length_1565_cov_30.364218	Coordinate:282	Reads:1	Hits:1	Allocated_reads:1	Strand:+
TCAGTGGAAACATAAGTGGAGAAAGTT
>Location:NODE_369549_length_1565_cov_30.364218	Coordinate:282	Reads:4	Hits:1	Allocated_reads:4	Strand:+
TCAGTGGAAACATAAGTGGAGAAAGTTT
>Location:NODE_369549_length_1565_cov_30.364218	Coordinate:282	Reads:1	Hits:1	Allocated_reads:1	Strand:+
TCAGTGGAAACATAAGTGGAGAAAGTTTTGT
>Location:NODE_369549_length_1565_cov_30.364218	Coordinate:284	Reads:1	Hits:1	Allocated_reads:1	Strand:+
AGTGGAAACATAAGTGGAGAAAGTTTTGTC
>Location:NODE_369549_length_1565_cov_30.364218	Coordinate:284	Reads:1	Hits:1	Allocated_reads:1	Strand:+
AGTGGAAACATAAGTGGAGAAAGTTTTGTCT
>Location:NODE_369549_length_1565_cov_30.364218	Coordinate:285	Reads:1	Hits:1	Allocated_reads:1	Strand:-
GACAAAACTTTCTCCACTTATGTTTCCAC
>Location:NODE_369549_length_1565_cov_30.364218	Coordinate:285	Reads:1	Hits:1	Allocated_reads:1	Strand:+
GTGGAAACATAAGTGGAGAAAGTTTTGTC
>Location:NODE_369549_length_1565_cov_30.364218	Coordinate:285	Reads:1	Hits:1	Allocated_reads:1	Strand:+
GTGGAAACATAAGTGGAGAAAGTTTTGTCT
>Location:NODE_369549_length_1565_cov_30.364218	Coordinate:286	Reads:1	Hits:1	Allocated_reads:1	Strand:+
TGGAAACATAAGTGGAGAAAGTTTTGTCT
>Location:NODE_369549_length_1565_cov_30.364218	Coordinate:286	Reads:1	Hits:1	Allocated_reads:1	Strand:+
TGGAAACATAAGTGGAGAAAGTTTTGTCTGA
>Location:NODE_369549_length_1565_cov_30.364218	Coordinate:288	Reads:1	Hits:1	Allocated_reads:1	Strand:-
GACAAAACTTTCTCCACTTATGTTTC
>Location:NODE_369549_length_1565_cov_30.364218	Coordinate:289	Reads:1	Hits:1	Allocated_reads:1	Strand:-
AGACAAAACTTTCTCCACTTATGTTT
>Location:NODE_369549_length_1565_cov_30.364218	Coordinate:289	Reads:1	Hits:1	Allocated_reads:1	Strand:-
CTGTCAGACAAAACTTTCTCCACTTATGTTT
>Location:NODE_369549_length_1565_cov_30.364218	Coordinate:289	Reads:3	Hits:1	Allocated_reads:3	Strand:-
GTCAGACAAAACTTTCTCCACTTATGTTT
>Location:NODE_369549_length_1565_cov_30.364218	Coordinate:289	Reads:2	Hits:1	Allocated_reads:2	Strand:-
TGTCAGACAAAACTTTCTCCACTTATGTTT
>Location:NODE_369549_length_1565_cov_30.364218	Coordinate:290	Reads:1	Hits:1	Allocated_reads:1	Strand:+
AACATAAGTGGAGAAAGTTTTGTCTGA
>Location:NODE_369549_length_1565_cov_30.364218	Coordinate:290	Reads:1	Hits:1	Allocated_reads:1	Strand:+
AACATAAGTGGAGAAAGTTTTGTCTGACA
>Location:NODE_369549_length_1565_cov_30.364218	Coordinate:290	Reads:1	Hits:1	Allocated_reads:1	Strand:-
CCTTCTGTCAGACAAAACTTTCTCCACTTATGTT
>Location:NODE_369549_length_1565_cov_30.364218	Coordinate:290	Reads:3	Hits:1	Allocated_reads:3	Strand:-
CTGTCAGACAAAACTTTCTCCACTTATGTT
>Location:NODE_369549_length_1565_cov_30.364218	Coordinate:290	Reads:1	Hits:1	Allocated_reads:1	Strand:-
GTCAGACAAAACTTTCTCCACTTATGTT
>Location:NODE_369549_length_1565_cov_30.364218	Coordinate:290	Reads:3	Hits:1	Allocated_reads:3	Strand:-
TCAGACAAAACTTTCTCCACTTATGTT
>Location:NODE_369549_length_1565_cov_30.364218	Coordinate:290	Reads:4	Hits:1	Allocated_reads:4	Strand:-
TGTCAGACAAAACTTTCTCCACTTATGTT
>Location:NODE_369549_length_1565_cov_30.364218	Coordinate:290	Reads:1	Hits:1	Allocated_reads:1	Strand:-
TTCTGTCAGACAAAACTTTCTCCACTTATGTT
>Location:NODE_369549_length_1565_cov_30.364218	Coordinate:291	Reads:1	Hits:1	Allocated_reads:1	Strand:-
CTGTCAGACAAAACTTTCTCCACTTATGT
>Location:NODE_369549_length_1565_cov_30.364218	Coordinate:291	Reads:1	Hits:1	Allocated_reads:1	Strand:-
GTCAGACAAAACTTTCTCCACTTATGT
>Location:NODE_369549_length_1565_cov_30.364218	Coordinate:291	Reads:1	Hits:1	Allocated_reads:1	Strand:-
TCTGTCAGACAAAACTTTCTCCACTTATGT
>Location:NODE_369549_length_1565_cov_30.364218	Coordinate:291	Reads:4	Hits:1	Allocated_reads:4	Strand:-
TGTCAGACAAAACTTTCTCCACTTATGT
>Location:NODE_369549_length_1565_cov_30.364218	Coordinate:292	Reads:1	Hits:1	Allocated_reads:1	Strand:-
CCCTTCTGTCAGACAAAACTTTCTCCACTTATG
>Location:NODE_369549_length_1565_cov_30.364218	Coordinate:292	Reads:2	Hits:1	Allocated_reads:2	Strand:-
TGTCAGACAAAACTTTCTCCACTTATG
>Location:NODE_369549_length_1565_cov_30.364218	Coordinate:294	Reads:1	Hits:1	Allocated_reads:1	Strand:-
CCTTCTGTCAGACAAAACTTTCTCCACTTA
>Location:NODE_369549_length_1565_cov_30.364218	Coordinate:294	Reads:2	Hits:1	Allocated_reads:2	Strand:-
CTGTCAGACAAAACTTTCTCCACTTA
>Location:NODE_369549_length_1565_cov_30.364218	Coordinate:294	Reads:5	Hits:1	Allocated_reads:5	Strand:+
TAAGTGGAGAAAGTTTTGTCTGAC
>Location:NODE_369549_length_1565_cov_30.364218	Coordinate:294	Reads:6	Hits:1	Allocated_reads:6	Strand:+
TAAGTGGAGAAAGTTTTGTCTGACA
>Location:NODE_369549_length_1565_cov_30.364218	Coordinate:294	Reads:1	Hits:1	Allocated_reads:1	Strand:+
TAAGTGGAGAAAGTTTTGTCTGACAGT
>Location:NODE_369549_length_1565_cov_30.364218	Coordinate:294	Reads:2	Hits:1	Allocated_reads:2	Strand:+
TAAGTGGAGAAAGTTTTGTCTGACAGA
>Location:NODE_369549_length_1565_cov_30.364218	Coordinate:294	Reads:9	Hits:1	Allocated_reads:9	Strand:+
TAAGTGGAGAAAGTTTTGTCTGACAGAA
>Location:NODE_369549_length_1565_cov_30.364218	Coordinate:294	Reads:1	Hits:1	Allocated_reads:1	Strand:+
TAAGTGGAGAAAGTTTTGTCTGACAGAAC
>Location:NODE_369549_length_1565_cov_30.364218	Coordinate:294	Reads:2	Hits:1	Allocated_reads:2	Strand:+
TAAGTGGAGAAAGTTTTGTCTGACAGAAA
>Location:NODE_369549_length_1565_cov_30.364218	Coordinate:294	Reads:4	Hits:1	Allocated_reads:4	Strand:+
TAAGTGGAGAAAGTTTTGTCTGACAGAAG
>Location:NODE_369549_length_1565_cov_30.364218	Coordinate:294	Reads:3	Hits:1	Allocated_reads:3	Strand:+
TAAGTGGAGAAAGTTTTGTCTGACAGAAGG
>Location:NODE_369549_length_1565_cov_30.364218	Coordinate:294	Reads:4	Hits:1	Allocated_reads:4	Strand:+
TAAGTGGAGAAAGTTTTGTCTGACAGAAGGG
>Location:NODE_369549_length_1565_cov_30.364218	Coordinate:294	Reads:2	Hits:1	Allocated_reads:2	Strand:+
TAAGTGGAGAAAGTTTTGTCTGACAGAAGGGT
>Location:NODE_369549_length_1565_cov_30.364218	Coordinate:294	Reads:1	Hits:1	Allocated_reads:1	Strand:-
TCTGTCAGACAAAACTTTCTCCACTTA
>Location:NODE_369549_length_1565_cov_30.364218	Coordinate:294	Reads:8	Hits:1	Allocated_reads:8	Strand:-
TTCTGTCAGACAAAACTTTCTCCACTTA
>Location:NODE_369549_length_1565_cov_30.364218	Coordinate:295	Reads:1	Hits:1	Allocated_reads:1	Strand:+
AAGTGGAGAAAGTTTTGTCTGACAGAA
>Location:NODE_369549_length_1565_cov_30.364218	Coordinate:295	Reads:1	Hits:1	Allocated_reads:1	Strand:-
CCTTCTGTCAGACAAAACTTTCTCCACTT
>Location:NODE_369549_length_1565_cov_30.364218	Coordinate:295	Reads:1	Hits:1	Allocated_reads:1	Strand:-
CTGTCAGACAAAACTTTCTGCACTT
>Location:NODE_369549_length_1565_cov_30.364218	Coordinate:295	Reads:4	Hits:1	Allocated_reads:4	Strand:-
CTGTCAGACAAAACTTTCTCCACTT
>Location:NODE_369549_length_1565_cov_30.364218	Coordinate:295	Reads:4	Hits:1	Allocated_reads:4	Strand:-
TGTCAGACAAAACTTTCTCCACTT
>Location:NODE_369549_length_1565_cov_30.364218	Coordinate:295	Reads:3	Hits:1	Allocated_reads:3	Strand:-
TTCTGTCAGACAAAACTTTCTCCACTT
>Location:NODE_369549_length_1565_cov_30.364218	Coordinate:296	Reads:1	Hits:1	Allocated_reads:1	Strand:+
AGTGGAGAAAGTTTTGTCTGACAGAAGGG
>Location:NODE_369549_length_1565_cov_30.364218	Coordinate:296	Reads:1	Hits:1	Allocated_reads:1	Strand:-
CCTTCTGTCAGACAAAACTTTCTCCACT
>Location:NODE_369549_length_1565_cov_30.364218	Coordinate:296	Reads:1	Hits:1	Allocated_reads:1	Strand:-
CTGTCAGACAAAACTTTCTCCACT
>Location:NODE_369549_length_1565_cov_30.364218	Coordinate:296	Reads:1	Hits:1	Allocated_reads:1	Strand:-
CTTCTGTCAGACAAAACTTTCTCCACT
>Location:NODE_369549_length_1565_cov_30.364218	Coordinate:296	Reads:1	Hits:1	Allocated_reads:1	Strand:-
TACCCTTCTGTCAGACAAAACTTTCTCCACT
>Location:NODE_369549_length_1565_cov_30.364218	Coordinate:296	Reads:2	Hits:1	Allocated_reads:2	Strand:-
TCTGTCAGACAAAACTTTCTCCACT
>Location:NODE_369549_length_1565_cov_30.364218	Coordinate:296	Reads:4	Hits:1	Allocated_reads:4	Strand:-
TTCTGTCAGACAAAACTTTCTCCACT
>Location:NODE_369549_length_1565_cov_30.364218	Coordinate:297	Reads:1	Hits:1	Allocated_reads:1	Strand:+
GTGGAGAAAGTTTTGTCTGACAGAAGG
>Location:NODE_369549_length_1565_cov_30.364218	Coordinate:297	Reads:1	Hits:1	Allocated_reads:1	Strand:-
TTCTGTCAGACAAAACTTTCTCCAC
>Location:NODE_369549_length_1565_cov_30.364218	Coordinate:298	Reads:1	Hits:1	Allocated_reads:1	Strand:-
TACCCTTCTGTCAGACAAAACTTTCTCCA
>Location:NODE_369549_length_1565_cov_30.364218	Coordinate:298	Reads:1	Hits:1	Allocated_reads:1	Strand:+
TGGAGAAAGTTTTGTCTGACAGAA
>Location:NODE_369549_length_1565_cov_30.364218	Coordinate:298	Reads:1	Hits:1	Allocated_reads:1	Strand:+
TGGAGAAAGTTTTGTCTGACAGAAG
>Location:NODE_369549_length_1565_cov_30.364218	Coordinate:298	Reads:1	Hits:1	Allocated_reads:1	Strand:+
TGGAGAAAGTTTTGTCTGACAGAAGG
>Location:NODE_369549_length_1565_cov_30.364218	Coordinate:298	Reads:7	Hits:1	Allocated_reads:7	Strand:+
TGGAGAAAGTTTTGTCTGACAGAAGGG
>Location:NODE_369549_length_1565_cov_30.364218	Coordinate:298	Reads:2	Hits:1	Allocated_reads:2	Strand:+
TGGAGAAAGTTTTGTCTGACAGAAGGGT
>Location:NODE_369549_length_1565_cov_30.364218	Coordinate:298	Reads:6	Hits:1	Allocated_reads:6	Strand:+
TGGAGAAAGTTTTGTCTGACAGAAGGGTA
>Location:NODE_369549_length_1565_cov_30.364218	Coordinate:299	Reads:1	Hits:1	Allocated_reads:1	Strand:+
GGAGAAAGTTTTGTCTGACAGAAG
>Location:NODE_369549_length_1565_cov_30.364218	Coordinate:299	Reads:2	Hits:1	Allocated_reads:2	Strand:+
GGAGAAAGTTTTGTCTGACAGAAGGG
>Location:NODE_369549_length_1565_cov_30.364218	Coordinate:299	Reads:3	Hits:1	Allocated_reads:3	Strand:+
GGAGAAAGTTTTGTCTGACAGAAGGGTA
>Location:NODE_369549_length_1565_cov_30.364218	Coordinate:299	Reads:1	Hits:1	Allocated_reads:1	Strand:-
TACCCTTCTGTCAGACAAAACTTTCTCC
>Location:NODE_369549_length_1565_cov_30.364218	Coordinate:299	Reads:1	Hits:1	Allocated_reads:1	Strand:-
TCTACCCTTCTGTCAGACAAAACTTTCTCC
>Location:NODE_369549_length_1565_cov_30.364218	Coordinate:300	Reads:3	Hits:1	Allocated_reads:3	Strand:-
TACCCTTCTGTCAGACAAAACTTTCTC
>Location:NODE_369549_length_1565_cov_30.364218	Coordinate:300	Reads:3	Hits:1	Allocated_reads:3	Strand:-
TCTACCCTTCTGTCAGACAAAACTTTCTC
>Location:NODE_369549_length_1565_cov_30.364218	Coordinate:300	Reads:4	Hits:1	Allocated_reads:4	Strand:-
TTCTACCCTTCTGTCAGACAAAACTTTCTC
>Location:NODE_369549_length_1565_cov_30.364218	Coordinate:301	Reads:1	Hits:1	Allocated_reads:1	Strand:-
CTACCCTTCTGTCAGACAAAACTTTCT
>Location:NODE_369549_length_1565_cov_30.364218	Coordinate:301	Reads:2	Hits:1	Allocated_reads:2	Strand:-
TACCCTTCTGTCAGACAAAACTTTCT
>Location:NODE_369549_length_1565_cov_30.364218	Coordinate:301	Reads:2	Hits:1	Allocated_reads:2	Strand:-
TCTACCCTTCTGTCAGACAAAACTTTCT
>Location:NODE_369549_length_1565_cov_30.364218	Coordinate:301	Reads:1	Hits:1	Allocated_reads:1	Strand:-
TTCTACCCTTCTGTCAGACAAAACTTTCT
>Location:NODE_369549_length_1565_cov_30.364218	Coordinate:302	Reads:1	Hits:1	Allocated_reads:1	Strand:+
GAAAGTTTTGTCTGACAGAAGGGTAGAATT
>Location:NODE_369549_length_1565_cov_30.364218	Coordinate:302	Reads:2	Hits:1	Allocated_reads:2	Strand:-
TCTACCCTTCTGTCAGACAAAACTTTC
>Location:NODE_369549_length_1565_cov_30.364218	Coordinate:302	Reads:3	Hits:1	Allocated_reads:3	Strand:-
TTCTACCCTTCTGTCAGACAAAACTTTC
>Location:NODE_369549_length_1565_cov_30.364218	Coordinate:303	Reads:1	Hits:3	Allocated_reads:0.333333333333333	Strand:+
AAAGTTTTGTCTGACAGAAGGGTAGAATT
>Location:NODE_369549_length_1565_cov_30.364218	Coordinate:303	Reads:2	Hits:3	Allocated_reads:0.666666666666667	Strand:-
TTCTACCCTTCTGTCAGACAAAACTTT
>Location:NODE_369549_length_1565_cov_30.364218	Coordinate:304	Reads:2	Hits:3	Allocated_reads:0.666666666666667	Strand:+
AAGTTTTGTCTGACAGAAGGGTAGAATT
>Location:NODE_369549_length_1565_cov_30.364218	Coordinate:304	Reads:1	Hits:3	Allocated_reads:0.333333333333333	Strand:-
TTCAATTCTACCCTTCTGTCAGACAAAACTT
>Location:NODE_369549_length_1565_cov_30.364218	Coordinate:304	Reads:1	Hits:3	Allocated_reads:0.333333333333333	Strand:-
TTCTACCCTTCTGTCAGACAAAACTT
>Location:NODE_369549_length_1565_cov_30.364218	Coordinate:305	Reads:1	Hits:3	Allocated_reads:0.333333333333333	Strand:+
AGTTTTGTCTGACAGAAGGGTAGAATT
>Location:NODE_369549_length_1565_cov_30.364218	Coordinate:305	Reads:1	Hits:3	Allocated_reads:0.333333333333333	Strand:-
CAATTCTACCCTTCTGTCAGACAAAACT
>Location:NODE_369549_length_1565_cov_30.364218	Coordinate:305	Reads:2	Hits:3	Allocated_reads:0.666666666666667	Strand:-
TTCTACCCTTCTGTCAGACAAAACT
>Location:NODE_369549_length_1565_cov_30.364218	Coordinate:306	Reads:2	Hits:3	Allocated_reads:0.666666666666667	Strand:-
CAATTCTACCCTTCTGTCAGACAAAAC
>Location:NODE_369549_length_1565_cov_30.364218	Coordinate:306	Reads:1	Hits:3	Allocated_reads:0.333333333333333	Strand:-
TCAATTCTACCCTTCTGTCAGACAAAAC
>Location:NODE_369549_length_1565_cov_30.364218	Coordinate:307	Reads:1	Hits:3	Allocated_reads:0.333333333333333	Strand:+
TTTTGTCTGACAGAAGGGTAGAATTGAATT
>Location:NODE_369549_length_1565_cov_30.364218	Coordinate:308	Reads:2	Hits:3	Allocated_reads:0.666666666666667	Strand:+
TTTGTCTGACAGAAGGGTAGAATT
>Location:NODE_369549_length_1565_cov_30.364218	Coordinate:308	Reads:1	Hits:3	Allocated_reads:0.333333333333333	Strand:+
TTTGTCTGACAGAAGGGTAGAATTGAA
>Location:NODE_369549_length_1565_cov_30.364218	Coordinate:308	Reads:8	Hits:3	Allocated_reads:2.66666666666667	Strand:+
TTTGTCTGACAGAAGGGTAGAATTGAAT
>Location:NODE_369549_length_1565_cov_30.364218	Coordinate:308	Reads:5	Hits:3	Allocated_reads:1.66666666666667	Strand:+
TTTGTCTGACAGAAGGGTAGAATTGAATT
>Location:NODE_369549_length_1565_cov_30.364218	Coordinate:308	Reads:1	Hits:3	Allocated_reads:0.333333333333333	Strand:+
TTTGTCTGACAGAAGGGTAGAATTGAATTT
>Location:NODE_369549_length_1565_cov_30.364218	Coordinate:308	Reads:1	Hits:3	Allocated_reads:0.333333333333333	Strand:+
TTTGTCTGACAGAAGGGTAGAATTGAATTTCC
>Location:NODE_369549_length_1565_cov_30.364218	Coordinate:309	Reads:1	Hits:3	Allocated_reads:0.333333333333333	Strand:+
TTGTCTGACAGAAGGGTAGAATTGAT
>Location:NODE_369549_length_1565_cov_30.364218	Coordinate:309	Reads:1	Hits:3	Allocated_reads:0.333333333333333	Strand:+
TTGTCTGACAGAAGGGTAGAATTGTT
>Location:NODE_369549_length_1565_cov_30.364218	Coordinate:309	Reads:6	Hits:3	Allocated_reads:2	Strand:+
TTGTCTGACAGAAGGGTAGAATTGAATT
>Location:NODE_369549_length_1565_cov_30.364218	Coordinate:309	Reads:1	Hits:3	Allocated_reads:0.333333333333333	Strand:+
TTGTCTGACAGAAGGGTAGAATTGAATTT
>Location:NODE_369549_length_1565_cov_30.364218	Coordinate:309	Reads:3	Hits:3	Allocated_reads:1	Strand:+
TTGTCTGACAGAAGGGTAGAATTGAATTTC
>Location:NODE_369549_length_1565_cov_30.364218	Coordinate:309	Reads:1	Hits:3	Allocated_reads:0.333333333333333	Strand:+
TTGTCTGACAGAAGGGTAGAATTGAATTTCC
>Location:NODE_369549_length_1565_cov_30.364218	Coordinate:309	Reads:1	Hits:3	Allocated_reads:0.333333333333333	Strand:+
TTGTCTGACAGAAGGGTAGAATTGAATTTCCAAT
>Location:NODE_369549_length_1565_cov_30.364218	Coordinate:310	Reads:3	Hits:3	Allocated_reads:1	Strand:+
TGTCTGACAGAAGGGTAGAATTGAAT
>Location:NODE_369549_length_1565_cov_30.364218	Coordinate:310	Reads:14	Hits:3	Allocated_reads:4.66666666666667	Strand:+
TGTCTGACAGAAGGGTAGAATTGAATT
>Location:NODE_369549_length_1565_cov_30.364218	Coordinate:310	Reads:2	Hits:3	Allocated_reads:0.666666666666667	Strand:+
TGTCTGACAGAAGGGTAGAATTGAATTT
>Location:NODE_369549_length_1565_cov_30.364218	Coordinate:310	Reads:6	Hits:3	Allocated_reads:2	Strand:+
TGTCTGACAGAAGGGTAGAATTGAATTTC
>Location:NODE_369549_length_1565_cov_30.364218	Coordinate:310	Reads:8	Hits:3	Allocated_reads:2.66666666666667	Strand:+
TGTCTGACAGAAGGGTAGAATTGAATTTCC
>Location:NODE_369549_length_1565_cov_30.364218	Coordinate:311	Reads:1	Hits:3	Allocated_reads:0.333333333333333	Strand:+
GTCTGACAGAAGGGTAGAATTGAATT
>Location:NODE_369549_length_1565_cov_30.364218	Coordinate:312	Reads:2	Hits:3	Allocated_reads:0.666666666666667	Strand:+
TCTGACAGAAGGGTAGAATTGAATT
>Location:NODE_369549_length_1565_cov_30.364218	Coordinate:312	Reads:1	Hits:3	Allocated_reads:0.333333333333333	Strand:+
TCTGACAGAAGGGTAGAATTGAATTT
>Location:NODE_369549_length_1565_cov_30.364218	Coordinate:312	Reads:7	Hits:3	Allocated_reads:2.33333333333333	Strand:+
TCTGACAGAAGGGTAGAATTGAATTTC
>Location:NODE_369549_length_1565_cov_30.364218	Coordinate:312	Reads:8	Hits:3	Allocated_reads:2.66666666666667	Strand:+
TCTGACAGAAGGGTAGAATTGAATTTCC
>Location:NODE_369549_length_1565_cov_30.364218	Coordinate:312	Reads:1	Hits:3	Allocated_reads:0.333333333333333	Strand:+
TCTGACAGAAGGGTAGAATTGAATTTCCAA
>Location:NODE_369549_length_1565_cov_30.364218	Coordinate:312	Reads:1	Hits:3	Allocated_reads:0.333333333333333	Strand:-
TGGAAATTCAATTCTACCCTTCTGTCAGA
>Location:NODE_369549_length_1565_cov_30.364218	Coordinate:313	Reads:2	Hits:3	Allocated_reads:0.666666666666667	Strand:+
CTGACAGAAGGGTAGAATTGAATTTCCAAT
>Location:NODE_369549_length_1565_cov_30.364218	Coordinate:314	Reads:2	Hits:3	Allocated_reads:0.666666666666667	Strand:+
TGACAGAAGGGTAGAATTGAATTTC
>Location:NODE_369549_length_1565_cov_30.364218	Coordinate:314	Reads:4	Hits:3	Allocated_reads:1.33333333333333	Strand:+
TGACAGAAGGGTAGAATTGAATTTCC
>Location:NODE_369549_length_1565_cov_30.364218	Coordinate:314	Reads:8	Hits:3	Allocated_reads:2.66666666666667	Strand:+
TGACAGAAGGGTAGAATTGAATTTCCAAT
>Location:NODE_369549_length_1565_cov_30.364218	Coordinate:314	Reads:9	Hits:3	Allocated_reads:3	Strand:+
TGACAGAAGGGTAGAATTGAATTTCCAATT
>Location:NODE_369549_length_1565_cov_30.364218	Coordinate:314	Reads:1	Hits:1	Allocated_reads:1	Strand:+
TGACAGAAGGGTAGAATTGAATTTCCAATTAAA
>Location:NODE_369549_length_1565_cov_30.364218	Coordinate:314	Reads:1	Hits:1	Allocated_reads:1	Strand:+
TGACAGAAGGGTAGAATTGAATTTCCAATTAAAAA
>Location:NODE_369549_length_1565_cov_30.364218	Coordinate:315	Reads:2	Hits:3	Allocated_reads:0.666666666666667	Strand:+
GACAGAAGGGTAGAATTGAATTTCC
>Location:NODE_369549_length_1565_cov_30.364218	Coordinate:315	Reads:4	Hits:3	Allocated_reads:1.33333333333333	Strand:+
GACAGAAGGGTAGAATTGAATTTCCAAT
>Location:NODE_369549_length_1565_cov_30.364218	Coordinate:315	Reads:11	Hits:3	Allocated_reads:3.66666666666667	Strand:+
GACAGAAGGGTAGAATTGAATTTCCAATT
>Location:NODE_369549_length_1565_cov_30.364218	Coordinate:316	Reads:1	Hits:3	Allocated_reads:0.333333333333333	Strand:+
ACAGAAGGGTAGAATTGAATTTCCAAT
>Location:NODE_369549_length_1565_cov_30.364218	Coordinate:316	Reads:1	Hits:3	Allocated_reads:0.333333333333333	Strand:+
ACAGAAGGGTAGAATTGAATTTCCAATT
>Location:NODE_369549_length_1565_cov_30.364218	Coordinate:317	Reads:1	Hits:3	Allocated_reads:0.333333333333333	Strand:+
CAGAAGGGTAGAATTGAATTTCCAAT
>Location:NODE_369549_length_1565_cov_30.364218	Coordinate:317	Reads:3	Hits:3	Allocated_reads:1	Strand:+
CAGAAGGGTAGAATTGAATTTCCAATT
>Location:NODE_369549_length_1565_cov_30.364218	Coordinate:317	Reads:3	Hits:1	Allocated_reads:3	Strand:+
CAGAAGGGTAGAATTGAATTTCCAATTA
>Location:NODE_369549_length_1565_cov_30.364218	Coordinate:318	Reads:1	Hits:1	Allocated_reads:1	Strand:+
AGAAGGGTAGAATTGAATTTCCAATTAAAAAT
>Location:NODE_369549_length_1565_cov_30.364218	Coordinate:319	Reads:1	Hits:3	Allocated_reads:0.333333333333333	Strand:+
GAAGGGTAGAATTGAATTTCCAAT
>Location:NODE_369549_length_1565_cov_30.364218	Coordinate:319	Reads:2	Hits:3	Allocated_reads:0.666666666666667	Strand:+
GAAGGGTAGAATTGAATTTCCAATT
>Location:NODE_369549_length_1565_cov_30.364218	Coordinate:319	Reads:1	Hits:1	Allocated_reads:1	Strand:+
GAAGGGTAGAATTGAATTTCCAATTAAA
>Location:NODE_369549_length_1565_cov_30.364218	Coordinate:319	Reads:27	Hits:1	Allocated_reads:27	Strand:+
GAAGGGTAGAATTGAATTTCCAATTAAAAAT
>Location:NODE_369549_length_1565_cov_30.364218	Coordinate:319	Reads:1	Hits:1	Allocated_reads:1	Strand:+
GAAGGGTAGAATTGAATTTCCAATTAAAAATT
>Location:NODE_369549_length_1565_cov_30.364218	Coordinate:320	Reads:1	Hits:1	Allocated_reads:1	Strand:+
AAGGGTAGAATTGAATTTCCAATTAAA
>Location:NODE_369549_length_1565_cov_30.364218	Coordinate:320	Reads:1	Hits:1	Allocated_reads:1	Strand:+
AAGGGTAGAATTGAATTTCCAATTAAAA
>Location:NODE_369549_length_1565_cov_30.364218	Coordinate:320	Reads:2	Hits:1	Allocated_reads:2	Strand:+
AAGGGTAGAATTGAATTTCCAATTAAAAA
>Location:NODE_369549_length_1565_cov_30.364218	Coordinate:320	Reads:1	Hits:1	Allocated_reads:1	Strand:+
AAGGGTAGAATTGAATTTCAAATTAAAAAT
>Location:NODE_369549_length_1565_cov_30.364218	Coordinate:320	Reads:1	Hits:1	Allocated_reads:1	Strand:+
AAGGGTAGAATTGAATTTCCAATAAAAAAT
>Location:NODE_369549_length_1565_cov_30.364218	Coordinate:320	Reads:1	Hits:1	Allocated_reads:1	Strand:+
AAGGGTAGAATTGAATTTCCAATTAAACAT
>Location:NODE_369549_length_1565_cov_30.364218	Coordinate:320	Reads:131	Hits:1	Allocated_reads:131	Strand:+
AAGGGTAGAATTGAATTTCCAATTAAAAAT
>Location:NODE_369549_length_1565_cov_30.364218	Coordinate:320	Reads:48	Hits:1	Allocated_reads:48	Strand:+
AAGGGTAGAATTGAATTTCCAATTAAAAATT
>Location:NODE_369549_length_1565_cov_30.364218	Coordinate:321	Reads:1	Hits:1	Allocated_reads:1	Strand:-
AATTTTTAATTGGAAATTCAATTCTACCCT
>Location:NODE_369549_length_1565_cov_30.364218	Coordinate:321	Reads:16	Hits:1	Allocated_reads:16	Strand:+
AGGGTAGAATTGAATTTCCAATTAAAAAT
>Location:NODE_369549_length_1565_cov_30.364218	Coordinate:321	Reads:10	Hits:1	Allocated_reads:10	Strand:+
AGGGTAGAATTGAATTTCCAATTAAAAATT
>Location:NODE_369549_length_1565_cov_30.364218	Coordinate:322	Reads:17	Hits:1	Allocated_reads:17	Strand:+
GGGTAGAATTGAATTTCCAATTAAAAAT
>Location:NODE_369549_length_1565_cov_30.364218	Coordinate:322	Reads:15	Hits:1	Allocated_reads:15	Strand:+
GGGTAGAATTGAATTTCCAATTAAAAATT
>Location:NODE_369549_length_1565_cov_30.364218	Coordinate:323	Reads:12	Hits:1	Allocated_reads:12	Strand:+
GGTAGAATTGAATTTCCAATTAAAAAT
>Location:NODE_369549_length_1565_cov_30.364218	Coordinate:323	Reads:11	Hits:1	Allocated_reads:11	Strand:+
GGTAGAATTGAATTTCCAATTAAAAATT
>Location:NODE_369549_length_1565_cov_30.364218	Coordinate:324	Reads:5	Hits:1	Allocated_reads:5	Strand:+
GTAGAATTGAATTTCCAATTAAAAAT
>Location:NODE_369549_length_1565_cov_30.364218	Coordinate:324	Reads:22	Hits:1	Allocated_reads:22	Strand:+
GTAGAATTGAATTTCCAATTAAAAATT
>Location:NODE_369549_length_1565_cov_30.364218	Coordinate:325	Reads:1	Hits:1	Allocated_reads:1	Strand:+
TAGAATTGAATTTCCAATTAAAAATT
>Location:NODE_369549_length_1565_cov_30.364218	Coordinate:329	Reads:1	Hits:1	Allocated_reads:1	Strand:+
ATTGAATTTCCAATTAAAAATTCGAGGCTGT
>Location:NODE_369549_length_1565_cov_30.364218	Coordinate:331	Reads:3	Hits:1	Allocated_reads:3	Strand:+
TGAATTTCCAATTAAAAATTCGAGGCTGT
>Location:NODE_369549_length_1565_cov_30.364218	Coordinate:331	Reads:3	Hits:1	Allocated_reads:3	Strand:+
TGAATTTCCAATTAAAAATTCGAGGCTGTA
>Location:NODE_369549_length_1565_cov_30.364218	Coordinate:332	Reads:1	Hits:1	Allocated_reads:1	Strand:+
GAATTTCCAATTAAAAATTCGAGGCTGTA
>Location:NODE_369549_length_1565_cov_30.364218	Coordinate:332	Reads:1	Hits:1	Allocated_reads:1	Strand:+
GAATTTCCAATTAAAAATTCGAGGCTGTAT
>Location:NODE_369549_length_1565_cov_30.364218	Coordinate:332	Reads:2	Hits:1	Allocated_reads:2	Strand:+
GAATTTCCAATTAAAAATTCGAGGCTGTAAAT
>Location:NODE_369549_length_1565_cov_30.364218	Coordinate:333	Reads:2	Hits:1	Allocated_reads:2	Strand:-
CAGCCTCGAATTTTTAATTGGAAATT
>Location:NODE_369549_length_1565_cov_30.364218	Coordinate:334	Reads:1	Hits:1	Allocated_reads:1	Strand:+
ATTTCCAATTAAAAATTCGAGGCTGT
>Location:NODE_369549_length_1565_cov_30.364218	Coordinate:334	Reads:10	Hits:1	Allocated_reads:10	Strand:+
ATTTCCAATTAAAAATTCGAGGCTGTAAAT
>Location:NODE_369549_length_1565_cov_30.364218	Coordinate:334	Reads:1	Hits:1	Allocated_reads:1	Strand:-
TTACAGCCTCGAATTTTTAATTGGAAAT
>Location:NODE_369549_length_1565_cov_30.364218	Coordinate:335	Reads:1	Hits:1	Allocated_reads:1	Strand:+
TTTCCAATTAAAAATTCGAGGCTG
>Location:NODE_369549_length_1565_cov_30.364218	Coordinate:335	Reads:2	Hits:1	Allocated_reads:2	Strand:+
TTTCCAATTAAAAATTCGAGGCTGT
>Location:NODE_369549_length_1565_cov_30.364218	Coordinate:335	Reads:2	Hits:1	Allocated_reads:2	Strand:+
TTTCCAATTAAAAATTCGAGGCTGTA
>Location:NODE_369549_length_1565_cov_30.364218	Coordinate:335	Reads:2	Hits:1	Allocated_reads:2	Strand:+
TTTCCAATTAAAAATTCGAGGCTGTAA
>Location:NODE_369549_length_1565_cov_30.364218	Coordinate:335	Reads:3	Hits:1	Allocated_reads:3	Strand:+
TTTCCAATTAAAAATTCGAGGCTGTAAA
>Location:NODE_369549_length_1565_cov_30.364218	Coordinate:335	Reads:107	Hits:1	Allocated_reads:107	Strand:+
TTTCCAATTAAAAATTCGAGGCTGTAAAT
>Location:NODE_369549_length_1565_cov_30.364218	Coordinate:335	Reads:2	Hits:1	Allocated_reads:2	Strand:+
TTTCCAATTAAAAATTCGAGGCTATAAAT
>Location:NODE_369549_length_1565_cov_30.364218	Coordinate:335	Reads:2	Hits:1	Allocated_reads:2	Strand:+
TTTCCAATTAAAAATTCGAGGCTGTAAATT
>Location:NODE_369549_length_1565_cov_30.364218	Coordinate:336	Reads:45	Hits:1	Allocated_reads:45	Strand:+
TTCCAATTAAAAATTCGAGGCTGTAAAT
>Location:NODE_369549_length_1565_cov_30.364218	Coordinate:336	Reads:1	Hits:1	Allocated_reads:1	Strand:+
TTCCAATTAAAAATTCGAGGCTGTAAATTATT
>Location:NODE_369549_length_1565_cov_30.364218	Coordinate:337	Reads:2	Hits:1	Allocated_reads:2	Strand:+
TCCAATTAAAAATTCGAGGCTGTA
>Location:NODE_369549_length_1565_cov_30.364218	Coordinate:337	Reads:6	Hits:1	Allocated_reads:6	Strand:+
TCCAATTAAAAATTCGAGGCTGTAAAT
>Location:NODE_369549_length_1565_cov_30.364218	Coordinate:337	Reads:1	Hits:1	Allocated_reads:1	Strand:+
TCCAATTAAAAATTCGAGGCTGTAAATT
>Location:NODE_369549_length_1565_cov_30.364218	Coordinate:337	Reads:1	Hits:1	Allocated_reads:1	Strand:+
TCCAATTAAAAATTCGAGGCTGTAAATTAT
>Location:NODE_369549_length_1565_cov_30.364218	Coordinate:339	Reads:1	Hits:1	Allocated_reads:1	Strand:+
CAATTAAAAATTCGAGGCTGTAAATTAGAAGCT
>Location:NODE_369549_length_1565_cov_30.364218	Coordinate:339	Reads:1	Hits:1	Allocated_reads:1	Strand:+
CAATTAAAAATTCGAGGCTGTAAATTAGAATCT
>Location:NODE_369549_length_1565_cov_30.364218	Coordinate:340	Reads:1	Hits:1	Allocated_reads:1	Strand:+
AATTAAAAATTCGAGGCTGTAAAT
>Location:NODE_369549_length_1565_cov_30.364218	Coordinate:340	Reads:1	Hits:1	Allocated_reads:1	Strand:+
AATTAAAAATTCGAGGCTGTAAATTAGAAT
>Location:NODE_369549_length_1565_cov_30.364218	Coordinate:342	Reads:1	Hits:1	Allocated_reads:1	Strand:+
TTAAAAATTCGAGGCTGTAAATTAGA
>Location:NODE_369549_length_1565_cov_30.364218	Coordinate:342	Reads:1	Hits:1	Allocated_reads:1	Strand:+
TTAAAAATTCGAGGCTGTAAATTAGAA
>Location:NODE_369549_length_1565_cov_30.364218	Coordinate:342	Reads:1	Hits:1	Allocated_reads:1	Strand:+
TTAAAAATTCGAGGCTGTAAATTAGAAT
>Location:NODE_369549_length_1565_cov_30.364218	Coordinate:342	Reads:2	Hits:1	Allocated_reads:2	Strand:+
TTAAAAATTCGAGGCTGTAAATTAGAATC
>Location:NODE_369549_length_1565_cov_30.364218	Coordinate:343	Reads:3	Hits:1	Allocated_reads:3	Strand:+
TAAAAATTCGAGGCTGTAAATTAGA
>Location:NODE_369549_length_1565_cov_30.364218	Coordinate:343	Reads:1	Hits:1	Allocated_reads:1	Strand:+
TAAAAATTCGAGGCTGTAAATTAGAA
>Location:NODE_369549_length_1565_cov_30.364218	Coordinate:343	Reads:6	Hits:1	Allocated_reads:6	Strand:+
TAAAAATTCGAGGCTGTAAATTAGAATC
>Location:NODE_369549_length_1565_cov_30.364218	Coordinate:343	Reads:1	Hits:1	Allocated_reads:1	Strand:+
TAAAAATTCGAGGCTGTAAATTAGAATCT
>Location:NODE_369549_length_1565_cov_30.364218	Coordinate:343	Reads:2	Hits:1	Allocated_reads:2	Strand:+
TAAAAATTCGAGGCTGTAAATTAGAATCTA
>Location:NODE_369549_length_1565_cov_30.364218	Coordinate:343	Reads:2	Hits:1	Allocated_reads:2	Strand:+
TAAAAATTCGAGGCTGTAAATTAGAATCTATT
>Location:NODE_369549_length_1565_cov_30.364218	Coordinate:344	Reads:1	Hits:1	Allocated_reads:1	Strand:+
AAAAATTCGAGGCTGTAAATTAGAATC
>Location:NODE_369549_length_1565_cov_30.364218	Coordinate:344	Reads:3	Hits:1	Allocated_reads:3	Strand:+
AAAAATTCGAGGCTGTAAATTAGAATCTATT
>Location:NODE_369549_length_1565_cov_30.364218	Coordinate:345	Reads:1	Hits:1	Allocated_reads:1	Strand:-
TAGATTCTAATTTACAGCCTCGAATTTT
>Location:NODE_369549_length_1565_cov_30.364218	Coordinate:346	Reads:2	Hits:1	Allocated_reads:2	Strand:+
AAATTCGAGGCTGTAAATTAGAATCTATT
>Location:NODE_369549_length_1565_cov_30.364218	Coordinate:347	Reads:5	Hits:1	Allocated_reads:5	Strand:+
AATTCGAGGCTGTAAATTAGAATCTATT
>Location:NODE_369549_length_1565_cov_30.364218	Coordinate:347	Reads:1	Hits:1	Allocated_reads:1	Strand:-
ATAGATTCTAATTTACAGCCTCGAATT
>Location:NODE_369549_length_1565_cov_30.364218	Coordinate:347	Reads:2	Hits:1	Allocated_reads:2	Strand:-
TAGATTCTAATTTACAGCCTCGAATT
>Location:NODE_369549_length_1565_cov_30.364218	Coordinate:348	Reads:1	Hits:1	Allocated_reads:1	Strand:-
AAAATAGATTCTAATTTACAGCCTCGAAT
>Location:NODE_369549_length_1565_cov_30.364218	Coordinate:348	Reads:3	Hits:1	Allocated_reads:3	Strand:-
AAATAGATTCTAATTTACAGCCTCGAAT
>Location:NODE_369549_length_1565_cov_30.364218	Coordinate:348	Reads:6	Hits:1	Allocated_reads:6	Strand:-
ATAGATTCTAATTTACAGCCTCGAAT
>Location:NODE_369549_length_1565_cov_30.364218	Coordinate:348	Reads:1	Hits:1	Allocated_reads:1	Strand:+
ATTCGAGGCTGTAAATTAGAATCTATTT
>Location:NODE_369549_length_1565_cov_30.364218	Coordinate:348	Reads:1	Hits:1	Allocated_reads:1	Strand:-
GAAAATAGATTCTAATTTACAGCCTCGAAT
>Location:NODE_369549_length_1565_cov_30.364218	Coordinate:348	Reads:27	Hits:1	Allocated_reads:27	Strand:-
TAGATTCTAATTTACAGCCTCGAAT
>Location:NODE_369549_length_1565_cov_30.364218	Coordinate:349	Reads:2	Hits:1	Allocated_reads:2	Strand:+
TTCGAGGCTGTAAATTAGAATCTA
>Location:NODE_369549_length_1565_cov_30.364218	Coordinate:349	Reads:1	Hits:1	Allocated_reads:1	Strand:+
TTCGAGGCTGTAAATTAGAATCTAT
>Location:NODE_369549_length_1565_cov_30.364218	Coordinate:349	Reads:13	Hits:1	Allocated_reads:13	Strand:+
TTCGAGGCTGTAAATTAGAATCTATT
>Location:NODE_369549_length_1565_cov_30.364218	Coordinate:349	Reads:4	Hits:1	Allocated_reads:4	Strand:+
TTCGAGGCTGTAAATTAGAATCTATTT
>Location:NODE_369549_length_1565_cov_30.364218	Coordinate:349	Reads:1	Hits:1	Allocated_reads:1	Strand:+
TTCGAGGCTGTAAATTAGAATCTATTTTC
>Location:NODE_369549_length_1565_cov_30.364218	Coordinate:349	Reads:8	Hits:1	Allocated_reads:8	Strand:+
TTCGAGGCTGTAAATTAGAATCTATTTTCA
>Location:NODE_369549_length_1565_cov_30.364218	Coordinate:349	Reads:2	Hits:1	Allocated_reads:2	Strand:+
TTCGAGGCTGTAAATTAGAATCTATTTTCAT
>Location:NODE_369549_length_1565_cov_30.364218	Coordinate:349	Reads:1	Hits:1	Allocated_reads:1	Strand:+
TTCGAGGCTGTAAATTAGAATCTATTTTCATG
>Location:NODE_369549_length_1565_cov_30.364218	Coordinate:349	Reads:1	Hits:1	Allocated_reads:1	Strand:+
TTCGAGGCTGTAAATTAGAATCTATTTTCATGG
>Location:NODE_369549_length_1565_cov_30.364218	Coordinate:350	Reads:1	Hits:1	Allocated_reads:1	Strand:+
TCGAGGCTGTAAATTAGAATCTAT
>Location:NODE_369549_length_1565_cov_30.364218	Coordinate:350	Reads:3	Hits:1	Allocated_reads:3	Strand:+
TCGAGGCTGTAAATTAGAATCTATT
>Location:NODE_369549_length_1565_cov_30.364218	Coordinate:350	Reads:1	Hits:1	Allocated_reads:1	Strand:+
TCGAGGCTGTAAATTAGAATCTATTT
>Location:NODE_369549_length_1565_cov_30.364218	Coordinate:350	Reads:1	Hits:1	Allocated_reads:1	Strand:+
TCGAGGCTGTAAATTAGAATCTATTTTT
>Location:NODE_369549_length_1565_cov_30.364218	Coordinate:350	Reads:7	Hits:1	Allocated_reads:7	Strand:+
TCGAGGCTGTAAATTAGAATCTATTTTCA
>Location:NODE_369549_length_1565_cov_30.364218	Coordinate:350	Reads:1	Hits:1	Allocated_reads:1	Strand:+
TCGAGGCTGTAAATTAGAATCTATTTTCATGG
>Location:NODE_369549_length_1565_cov_30.364218	Coordinate:350	Reads:1	Hits:1	Allocated_reads:1	Strand:+
TCGAGGCTGTAAATTAGAATCTATTTTCATGGT
>Location:NODE_369549_length_1565_cov_30.364218	Coordinate:351	Reads:1	Hits:1	Allocated_reads:1	Strand:+
CGAGGCTGTAAATTAGAATCTATT
>Location:NODE_369549_length_1565_cov_30.364218	Coordinate:351	Reads:1	Hits:1	Allocated_reads:1	Strand:+
CGAGGCTGTAAATTAGAATCTATTT
>Location:NODE_369549_length_1565_cov_30.364218	Coordinate:351	Reads:1	Hits:1	Allocated_reads:1	Strand:+
CGAGGCTGTAAATTAGAATCTATTTT
>Location:NODE_369549_length_1565_cov_30.364218	Coordinate:351	Reads:1	Hits:1	Allocated_reads:1	Strand:+
CGAGGCTGTAAATTAGAATCTATTTTCA
>Location:NODE_369549_length_1565_cov_30.364218	Coordinate:351	Reads:1	Hits:1	Allocated_reads:1	Strand:+
CGAGGCTGTAAATTAGAATCTATTTTCATGG
>Location:NODE_369549_length_1565_cov_30.364218	Coordinate:352	Reads:2	Hits:1	Allocated_reads:2	Strand:+
GAGGCTGTAAATTAGAATCTATTTTCA
>Location:NODE_369549_length_1565_cov_30.364218	Coordinate:352	Reads:3	Hits:1	Allocated_reads:3	Strand:+
GAGGCTGTAAATTAGAATCTATTTTCATGG
>Location:NODE_369549_length_1565_cov_30.364218	Coordinate:353	Reads:1	Hits:1	Allocated_reads:1	Strand:-
ACCATGAAAATAGATTCTAATTTACAGCCG
>Location:NODE_369549_length_1565_cov_30.364218	Coordinate:353	Reads:5	Hits:1	Allocated_reads:5	Strand:-
ACCATGAAAATAGATTCTAATTTACAGCCT
>Location:NODE_369549_length_1565_cov_30.364218	Coordinate:353	Reads:1	Hits:1	Allocated_reads:1	Strand:-
CATGAAAATAGATTCTAATTTACAGCCT
>Location:NODE_369549_length_1565_cov_30.364218	Coordinate:354	Reads:1	Hits:1	Allocated_reads:1	Strand:-
ACCATGAAAATAGATTCTAATTTACAGCC
>Location:NODE_369549_length_1565_cov_30.364218	Coordinate:354	Reads:1	Hits:1	Allocated_reads:1	Strand:-
TACCATGAAAATAGATTCTAATTTACAGCC
>Location:NODE_369549_length_1565_cov_30.364218	Coordinate:355	Reads:1	Hits:1	Allocated_reads:1	Strand:-
TACCATGAAAATAGATTCTAATTTACAGC
>Location:NODE_369549_length_1565_cov_30.364218	Coordinate:357	Reads:7	Hits:1	Allocated_reads:7	Strand:-
ACCATGAAAATAGATTCTAATTTACA
>Location:NODE_369549_length_1565_cov_30.364218	Coordinate:357	Reads:1	Hits:1	Allocated_reads:1	Strand:-
ACTTACCATGAAAATAGATTCTAATTTACA
>Location:NODE_369549_length_1565_cov_30.364218	Coordinate:357	Reads:2	Hits:1	Allocated_reads:2	Strand:-
CCACTTACCATGAAAATAGATTCTAATTTACA
>Location:NODE_369549_length_1565_cov_30.364218	Coordinate:357	Reads:11	Hits:1	Allocated_reads:11	Strand:-
CTTACCATGAAAATAGATTCTAATTTACA
>Location:NODE_369549_length_1565_cov_30.364218	Coordinate:357	Reads:1	Hits:1	Allocated_reads:1	Strand:-
TACCATGAAAATAGATTCTAATTCACA
>Location:NODE_369549_length_1565_cov_30.364218	Coordinate:357	Reads:1	Hits:1	Allocated_reads:1	Strand:-
TACCATGAAAATAGATTCTAGTTTACA
>Location:NODE_369549_length_1565_cov_30.364218	Coordinate:357	Reads:31	Hits:1	Allocated_reads:31	Strand:-
TACCATGAAAATAGATTCTAATTTACA
>Location:NODE_369549_length_1565_cov_30.364218	Coordinate:357	Reads:1	Hits:1	Allocated_reads:1	Strand:+
TGTAAATTAGAATCTATTTTCATGGTAAGT
>Location:NODE_369549_length_1565_cov_30.364218	Coordinate:357	Reads:1	Hits:1	Allocated_reads:1	Strand:-
TTACCATGAAAATAGATTCTAATGTACA
>Location:NODE_369549_length_1565_cov_30.364218	Coordinate:357	Reads:34	Hits:1	Allocated_reads:34	Strand:-
TTACCATGAAAATAGATTCTAATTTACA
>Location:NODE_369549_length_1565_cov_30.364218	Coordinate:358	Reads:1	Hits:1	Allocated_reads:1	Strand:-
TACCATGAAAATAGATTCTAATTTAC
>Location:NODE_369549_length_1565_cov_30.364218	Coordinate:358	Reads:1	Hits:1	Allocated_reads:1	Strand:-
TTACCATGAAAATAGATTCTAATTTTT
>Location:NODE_369549_length_1565_cov_30.364218	Coordinate:359	Reads:2	Hits:1	Allocated_reads:2	Strand:-
CTTACCATGAAAATAGATTCTAATTTA
>Location:NODE_369549_length_1565_cov_30.364218	Coordinate:359	Reads:1	Hits:1	Allocated_reads:1	Strand:+
TAAATTAGAATCTATTTTCATGGTAAG
>Location:NODE_369549_length_1565_cov_30.364218	Coordinate:359	Reads:2	Hits:1	Allocated_reads:2	Strand:+
TAAATTAGAATCTATTTTCATGGTAAGT
>Location:NODE_369549_length_1565_cov_30.364218	Coordinate:359	Reads:1	Hits:1	Allocated_reads:1	Strand:+
TAAATTAGAATCTATTTTCATGGTAAGTGG
>Location:NODE_369549_length_1565_cov_30.364218	Coordinate:359	Reads:5	Hits:1	Allocated_reads:5	Strand:-
TACCATGAAAATAGATTCTAATTTA
>Location:NODE_369549_length_1565_cov_30.364218	Coordinate:359	Reads:2	Hits:1	Allocated_reads:2	Strand:-
TTACCATGAAAATAGATTCTAATTTA
>Location:NODE_369549_length_1565_cov_30.364218	Coordinate:361	Reads:1	Hits:1	Allocated_reads:1	Strand:+
AATTAGAATCTATTTTCATGGTAAGTGG
>Location:NODE_369549_length_1565_cov_30.364218	Coordinate:361	Reads:1	Hits:1	Allocated_reads:1	Strand:-
CCACTTACCATGAAAATAGATTCTAATT
>Location:NODE_369549_length_1565_cov_30.364218	Coordinate:361	Reads:2	Hits:1	Allocated_reads:2	Strand:-
TTACCATGAAAATAGATTCTAATT
>Location:NODE_369549_length_1565_cov_30.364218	Coordinate:362	Reads:1	Hits:1	Allocated_reads:1	Strand:-
CCACTTACCATGAAAATAGATTCTAAT
>Location:NODE_369549_length_1565_cov_30.364218	Coordinate:363	Reads:2	Hits:1	Allocated_reads:2	Strand:+
TTAGAATCTATTTTCATGGTAAGT
>Location:NODE_369549_length_1565_cov_30.364218	Coordinate:363	Reads:1	Hits:1	Allocated_reads:1	Strand:+
TTAGAATCTATTTTCATGGTAAGTG
>Location:NODE_369549_length_1565_cov_30.364218	Coordinate:363	Reads:5	Hits:1	Allocated_reads:5	Strand:+
TTAGAATCTATTTTCATGGTAAGTGG
>Location:NODE_369549_length_1565_cov_30.364218	Coordinate:363	Reads:7	Hits:1	Allocated_reads:7	Strand:+
TTAGAATCTATTTTCATGGTAAGTGGG
>Location:NODE_369549_length_1565_cov_30.364218	Coordinate:363	Reads:1	Hits:1	Allocated_reads:1	Strand:+
TTAGAATCTATTTTCATGGTAAGTGGGA
>Location:NODE_369549_length_1565_cov_30.364218	Coordinate:363	Reads:2	Hits:1	Allocated_reads:2	Strand:+
TTAGAATCTATTTTCATGGTAAGTGGGT
>Location:NODE_369549_length_1565_cov_30.364218	Coordinate:363	Reads:5	Hits:1	Allocated_reads:5	Strand:+
TTAGAATCTATTTTCATGGTAAGTGGGG
>Location:NODE_369549_length_1565_cov_30.364218	Coordinate:363	Reads:10	Hits:1	Allocated_reads:10	Strand:+
TTAGAATCTATTTTCATGGTAAGTGGGGC
>Location:NODE_369549_length_1565_cov_30.364218	Coordinate:363	Reads:14	Hits:1	Allocated_reads:14	Strand:+
TTAGAATCTATTTTCATGGTAAGTGGGGCA
>Location:NODE_369549_length_1565_cov_30.364218	Coordinate:363	Reads:1	Hits:1	Allocated_reads:1	Strand:+
TTAGAATCTATTTTCATGGTAAGTGGGGCATT
>Location:NODE_369549_length_1565_cov_30.364218	Coordinate:363	Reads:1	Hits:1	Allocated_reads:1	Strand:+
TTAGAATCTATTTTCATGGTAAGTGGGGCATGGT
>Location:NODE_369549_length_1565_cov_30.364218	Coordinate:364	Reads:1	Hits:1	Allocated_reads:1	Strand:+
TAGAATCTATTTTCATGGTAAGTGG
>Location:NODE_369549_length_1565_cov_30.364218	Coordinate:364	Reads:1	Hits:1	Allocated_reads:1	Strand:+
TAGAATCTATTTTCATGGTAAGTGGGG
>Location:NODE_369549_length_1565_cov_30.364218	Coordinate:364	Reads:1	Hits:1	Allocated_reads:1	Strand:+
TAGAATCTATTTTCATGGTAAGTGGGGCA
>Location:NODE_369549_length_1565_cov_30.364218	Coordinate:365	Reads:1	Hits:1	Allocated_reads:1	Strand:+
AGAATCTATTTTCATGGTAAGTGGG
>Location:NODE_369549_length_1565_cov_30.364218	Coordinate:365	Reads:1	Hits:1	Allocated_reads:1	Strand:+
AGAATCTATTTTCATGGTAAGTGGGGCA
>Location:NODE_369549_length_1565_cov_30.364218	Coordinate:367	Reads:2	Hits:5	Allocated_reads:0.4	Strand:+
AATCTATTTTCATGGTAAGTGGGGCATGG
>Location:NODE_369549_length_1565_cov_30.364218	Coordinate:368	Reads:1	Hits:5	Allocated_reads:0.2	Strand:+
ATCTATTTTCATGGTAAGTGGGGC
>Location:NODE_369549_length_1565_cov_30.364218	Coordinate:368	Reads:1	Hits:5	Allocated_reads:0.2	Strand:+
ATCTATTTTCATGGTAAGTGGGGCA
>Location:NODE_369549_length_1565_cov_30.364218	Coordinate:369	Reads:1	Hits:5	Allocated_reads:0.2	Strand:+
TCTATTTTCATGGTAAGTGGGGCATGG
>Location:NODE_369549_length_1565_cov_30.364218	Coordinate:369	Reads:1	Hits:5	Allocated_reads:0.2	Strand:+
TCTATTTTCATGGTAAGTGGGGCATGGT
>Location:NODE_369549_length_1565_cov_30.364218	Coordinate:371	Reads:2	Hits:5	Allocated_reads:0.4	Strand:+
TATTTTCATGGTAAGTGGGGCATGG
>Location:NODE_369549_length_1565_cov_30.364218	Coordinate:371	Reads:1	Hits:5	Allocated_reads:0.2	Strand:+
TATTTTCATGGTAAGTGGGGCATGGTC
>Location:NODE_369549_length_1565_cov_30.364218	Coordinate:371	Reads:2	Hits:5	Allocated_reads:0.4	Strand:+
TATTTTCATGGTAAGTGGGGCATGGTCAGA
>Location:NODE_369549_length_1565_cov_30.364218	Coordinate:372	Reads:1	Hits:5	Allocated_reads:0.2	Strand:+
ATTTTCATGGTAAGTGGGGCATGGT
>Location:NODE_369549_length_1565_cov_30.364218	Coordinate:372	Reads:2	Hits:5	Allocated_reads:0.4	Strand:+
ATTTTCATGGTAAGTGGGGCATGGTC
>Location:NODE_369549_length_1565_cov_30.364218	Coordinate:373	Reads:1	Hits:5	Allocated_reads:0.2	Strand:-
TTTCTGACCATGCCCCACTTACCATGAAAA
>Location:NODE_369549_length_1565_cov_30.364218	Coordinate:373	Reads:1	Hits:5	Allocated_reads:0.2	Strand:+
TTTTCATGGTAAGTGGGGCATGGT
>Location:NODE_369549_length_1565_cov_30.364218	Coordinate:373	Reads:4	Hits:5	Allocated_reads:0.8	Strand:+
TTTTCATGGTAAGTGGGGCATGGTC
>Location:NODE_369549_length_1565_cov_30.364218	Coordinate:373	Reads:1	Hits:5	Allocated_reads:0.2	Strand:+
TTTTCATGGTAAGTGGGGCATGGTCA
>Location:NODE_369549_length_1565_cov_30.364218	Coordinate:373	Reads:2	Hits:5	Allocated_reads:0.4	Strand:+
TTTTCATGGTAAGTGGGGCATGGTCAGA
>Location:NODE_369549_length_1565_cov_30.364218	Coordinate:373	Reads:1	Hits:5	Allocated_reads:0.2	Strand:+
TTTTCATGGTAAGTGGGGCATGGTCAGAA
>Location:NODE_369549_length_1565_cov_30.364218	Coordinate:373	Reads:1	Hits:5	Allocated_reads:0.2	Strand:+
TTTTCATGGTAAGTGGGGCATGGTCAGAAA
>Location:NODE_369549_length_1565_cov_30.364218	Coordinate:374	Reads:1	Hits:5	Allocated_reads:0.2	Strand:-
TCTGACCATGCCCCACTTACCATGAAA
>Location:NODE_369549_length_1565_cov_30.364218	Coordinate:374	Reads:10	Hits:5	Allocated_reads:2	Strand:+
TTTCATGGTAAGTGGGGCATGGTC
>Location:NODE_369549_length_1565_cov_30.364218	Coordinate:374	Reads:2	Hits:5	Allocated_reads:0.4	Strand:+
TTTCATGGTAAGTGGGGCATGGTCT
>Location:NODE_369549_length_1565_cov_30.364218	Coordinate:374	Reads:2	Hits:5	Allocated_reads:0.4	Strand:+
TTTCATGGTAAGTGGGGCATGGTCAG
>Location:NODE_369549_length_1565_cov_30.364218	Coordinate:374	Reads:1	Hits:5	Allocated_reads:0.2	Strand:+
TTTCATGGTAAGTGGGGCATGGTCAGT
>Location:NODE_369549_length_1565_cov_30.364218	Coordinate:374	Reads:7	Hits:5	Allocated_reads:1.4	Strand:+
TTTCATGGTAAGTGGGGCATGGTCAGA
>Location:NODE_369549_length_1565_cov_30.364218	Coordinate:374	Reads:2	Hits:5	Allocated_reads:0.4	Strand:+
TTTCATGGTAAGTGGGGCATGGTCAGAA
>Location:NODE_369549_length_1565_cov_30.364218	Coordinate:374	Reads:2	Hits:5	Allocated_reads:0.4	Strand:+
TTTCATGGTAAGTGGGGCATGGTCAGAAA
>Location:NODE_369549_length_1565_cov_30.364218	Coordinate:374	Reads:2	Hits:5	Allocated_reads:0.4	Strand:+
TTTCATGGTAAGTGGGGCATGGTCAGAAAT
>Location:NODE_369549_length_1565_cov_30.364218	Coordinate:374	Reads:1	Hits:5	Allocated_reads:0.2	Strand:+
TTTCATGGTAAGTGGGGCATGGTCAGAAATCAAGA
>Location:NODE_369549_length_1565_cov_30.364218	Coordinate:375	Reads:1	Hits:5	Allocated_reads:0.2	Strand:+
TTCATGGTAAGTGGGGCATGGTCA
>Location:NODE_369549_length_1565_cov_30.364218	Coordinate:375	Reads:4	Hits:5	Allocated_reads:0.8	Strand:+
TTCATGGTAAGTGGGGCATGGTCAGA
>Location:NODE_369549_length_1565_cov_30.364218	Coordinate:375	Reads:3	Hits:5	Allocated_reads:0.6	Strand:+
TTCATGGTAAGTGGGGCATGGTCAGAA
>Location:NODE_369549_length_1565_cov_30.364218	Coordinate:375	Reads:1	Hits:5	Allocated_reads:0.2	Strand:+
TTCATGGTAAGTGGGGCATGGTCAGAAA
>Location:NODE_369549_length_1565_cov_30.364218	Coordinate:375	Reads:3	Hits:5	Allocated_reads:0.6	Strand:+
TTCATGGTAAGTGGGGCATGGTCAGAAAT
>Location:NODE_369549_length_1565_cov_30.364218	Coordinate:375	Reads:1	Hits:5	Allocated_reads:0.2	Strand:+
TTCATGGTAAGTGGGGCATGGTCAGAAATC
>Location:NODE_369549_length_1565_cov_30.364218	Coordinate:375	Reads:1	Hits:5	Allocated_reads:0.2	Strand:+
TTCATGGTAAGTGGGGCATGGTCAGAAATT
>Location:NODE_369549_length_1565_cov_30.364218	Coordinate:375	Reads:2	Hits:5	Allocated_reads:0.4	Strand:+
TTCATGGTAAGTGGGGCATGGTCAGAAATCAAGA
>Location:NODE_369549_length_1565_cov_30.364218	Coordinate:376	Reads:1	Hits:5	Allocated_reads:0.2	Strand:+
TCATGGTAAGTGGGGCATGGTCAGAAATT
>Location:NODE_369549_length_1565_cov_30.364218	Coordinate:378	Reads:1	Hits:5	Allocated_reads:0.2	Strand:+
ATGGTAAGTGGGGCATGGTCAGAA
>Location:NODE_369549_length_1565_cov_30.364218	Coordinate:378	Reads:1	Hits:5	Allocated_reads:0.2	Strand:+
ATGGTAAGTGGGGCATGGTCAGAAATC
>Location:NODE_369549_length_1565_cov_30.364218	Coordinate:378	Reads:1	Hits:5	Allocated_reads:0.2	Strand:-
TTTCTGACCATGCCCCACTTACCAT
>Location:NODE_369549_length_1565_cov_30.364218	Coordinate:379	Reads:1	Hits:5	Allocated_reads:0.2	Strand:-
TTTCTGACCATGCCCCACTTACCA
>Location:NODE_369549_length_1565_cov_30.364218	Coordinate:380	Reads:1	Hits:5	Allocated_reads:0.2	Strand:+
GGTAAGTGGGGCATGGTCAGAAATCA
>Location:NODE_369549_length_1565_cov_30.364218	Coordinate:381	Reads:1	Hits:5	Allocated_reads:0.2	Strand:+
GTAAGTGGGGCATGGTCAGAAATC
>Location:NODE_369549_length_1565_cov_30.364218	Coordinate:382	Reads:2	Hits:5	Allocated_reads:0.4	Strand:+
TAAGTGGGGCATGGTCAGAAATCA
>Location:NODE_369549_length_1565_cov_30.364218	Coordinate:382	Reads:2	Hits:5	Allocated_reads:0.4	Strand:+
TAAGTGGGGCATGGTCAGAAATCAAGATT
>Location:NODE_369549_length_1565_cov_30.364218	Coordinate:383	Reads:1	Hits:5	Allocated_reads:0.2	Strand:-
AATCTTGATTTCTGACCATGCCCCACTT
>Location:NODE_369549_length_1565_cov_30.364218	Coordinate:384	Reads:2	Hits:1	Allocated_reads:2	Strand:-
AATCATCAAATCTTGATTTCTGACCATGCCCCACT
>Location:NODE_369549_length_1565_cov_30.364218	Coordinate:384	Reads:1	Hits:5	Allocated_reads:0.2	Strand:-
AATCTTGATTTCTGACCATGCCCCACT
>Location:NODE_369549_length_1565_cov_30.364218	Coordinate:384	Reads:1	Hits:5	Allocated_reads:0.2	Strand:-
ATCAAATCTTGATTTCTGACCATGCCCCACT
>Location:NODE_369549_length_1565_cov_30.364218	Coordinate:384	Reads:1	Hits:5	Allocated_reads:0.2	Strand:-
ATCTTGATTTCTGACCATGCCCCACT
>Location:NODE_369549_length_1565_cov_30.364218	Coordinate:384	Reads:3	Hits:5	Allocated_reads:0.6	Strand:-
CAAATCTTGATTTCTGACCATGCCCCACT
>Location:NODE_369549_length_1565_cov_30.364218	Coordinate:384	Reads:1	Hits:5	Allocated_reads:0.2	Strand:-
TCTTGATTTCTGACCATGCCCCACT
>Location:NODE_369549_length_1565_cov_30.364218	Coordinate:386	Reads:1	Hits:1	Allocated_reads:1	Strand:-
AATCATCAAATCTTGATTTCTGACCATGCCCCA
>Location:NODE_369549_length_1565_cov_30.364218	Coordinate:387	Reads:2	Hits:5	Allocated_reads:0.4	Strand:-
AATCTTGATTTCTGACCATGCCCC
>Location:NODE_369549_length_1565_cov_30.364218	Coordinate:387	Reads:1	Hits:5	Allocated_reads:0.2	Strand:+
GGGGCATGGTCAGAAATCAAGATTTGAT
>Location:NODE_369549_length_1565_cov_30.364218	Coordinate:387	Reads:1	Hits:5	Allocated_reads:0.2	Strand:-
TCAAATCTTGATTTCTGACAATGCCCC
>Location:NODE_369549_length_1565_cov_30.364218	Coordinate:387	Reads:1	Hits:5	Allocated_reads:0.2	Strand:-
TCATCAAATCTTGATTTCTGACCATGCCCC
>Location:NODE_369549_length_1565_cov_30.364218	Coordinate:388	Reads:1	Hits:1	Allocated_reads:1	Strand:-
AATCATCAAATCTTGATTTCTGACCATGCCC
>Location:NODE_369549_length_1565_cov_30.364218	Coordinate:388	Reads:2	Hits:5	Allocated_reads:0.4	Strand:-
ATCATCAAATCTTGATTTCTGACCATGCCC
>Location:NODE_369549_length_1565_cov_30.364218	Coordinate:388	Reads:3	Hits:5	Allocated_reads:0.6	Strand:-
CATCAAATCTTGATTTCTGACCATGCCC
>Location:NODE_369549_length_1565_cov_30.364218	Coordinate:388	Reads:1	Hits:5	Allocated_reads:0.2	Strand:+
GGGCATGGTCAGAAATCAAGATTTGATTC
>Location:NODE_369549_length_1565_cov_30.364218	Coordinate:388	Reads:3	Hits:5	Allocated_reads:0.6	Strand:-
TCATCAAATCTTGATTTCTGACCATGCCC
>Location:NODE_369549_length_1565_cov_30.364218	Coordinate:389	Reads:2	Hits:1	Allocated_reads:2	Strand:-
AATCATCAAATCTTGATTTCTGACCATGCC
>Location:NODE_369549_length_1565_cov_30.364218	Coordinate:389	Reads:1	Hits:5	Allocated_reads:0.2	Strand:-
CATCAAATCTTGATTTCTGACCATGCC
>Location:NODE_369549_length_1565_cov_30.364218	Coordinate:389	Reads:1	Hits:1	Allocated_reads:1	Strand:-
CTAATCATCAAATCTTGATTTCTGACCATGCC
>Location:NODE_369549_length_1565_cov_30.364218	Coordinate:390	Reads:6	Hits:1	Allocated_reads:6	Strand:-
AATCATCAAATCTTGATTTCTGACCATGC
>Location:NODE_369549_length_1565_cov_30.364218	Coordinate:390	Reads:1	Hits:1	Allocated_reads:1	Strand:-
TAATCATCAAATCTTGATTTCTGACCATGC
>Location:NODE_369549_length_1565_cov_30.364218	Coordinate:391	Reads:1	Hits:1	Allocated_reads:1	Strand:-
AATCATCAAATCTTGATTTCTGACCATG
>Location:NODE_369549_length_1565_cov_30.364218	Coordinate:391	Reads:1	Hits:5	Allocated_reads:0.2	Strand:-
TCATCAAATCTTGATTTCTGACCATG
>Location:NODE_369549_length_1565_cov_30.364218	Coordinate:393	Reads:1	Hits:1	Allocated_reads:1	Strand:-
AATCATCAAATCTTGATTTCTGACCA
>Location:NODE_369549_length_1565_cov_30.364218	Coordinate:393	Reads:1	Hits:1	Allocated_reads:1	Strand:+
TGGTCAGAAATCAAGATTTGATGATTAGCAGAGCT
>Location:NODE_369549_length_1565_cov_30.364218	Coordinate:394	Reads:20	Hits:1	Allocated_reads:20	Strand:-
AATCATCAAATCTTGATTTCTGACC
>Location:NODE_369549_length_1565_cov_30.364218	Coordinate:394	Reads:1	Hits:1	Allocated_reads:1	Strand:-
CTAATCATCAAATCTTGATTTCTGACC
>Location:NODE_369549_length_1565_cov_30.364218	Coordinate:396	Reads:1	Hits:1	Allocated_reads:1	Strand:+
TCAGAAATCAAGATTTGATGATTAGCAGAGC
>Location:NODE_369549_length_1565_cov_30.364218	Coordinate:396	Reads:7	Hits:1	Allocated_reads:7	Strand:+
TCAGAAATCAAGATTTGATGATTAGCAGAGCT
>Location:NODE_369549_length_1565_cov_30.364218	Coordinate:397	Reads:1	Hits:1	Allocated_reads:1	Strand:+
CAGAAATCAAGATTTGATGATTAGCAGAGC
>Location:NODE_369549_length_1565_cov_30.364218	Coordinate:397	Reads:4	Hits:1	Allocated_reads:4	Strand:+
CAGAAATCAAGATTTGATGATTAGCAGAGCT
>Location:NODE_369549_length_1565_cov_30.364218	Coordinate:398	Reads:5	Hits:1	Allocated_reads:5	Strand:+
AGAAATCAAGATTTGATGATTAGCAGAGCT
>Location:NODE_369549_length_1565_cov_30.364218	Coordinate:399	Reads:11	Hits:1	Allocated_reads:11	Strand:+
GAAATCAAGATTTGATGATTAGCAGAGC
>Location:NODE_369549_length_1565_cov_30.364218	Coordinate:399	Reads:127	Hits:1	Allocated_reads:127	Strand:+
GAAATCAAGATTTGATGATTAGCAGAGCT
>Location:NODE_369549_length_1565_cov_30.364218	Coordinate:399	Reads:1	Hits:1	Allocated_reads:1	Strand:+
GAAATCAAGATTTGATGATTAGCAGAGCTGA
>Location:NODE_369549_length_1565_cov_30.364218	Coordinate:399	Reads:1	Hits:1	Allocated_reads:1	Strand:+
GAAATCAAGATTTGATGATTAGCAGAGCTGACA
>Location:NODE_369549_length_1565_cov_30.364218	Coordinate:400	Reads:6	Hits:1	Allocated_reads:6	Strand:+
AAATCAAGATTTGATGATTAGCAGAGCT
>Location:NODE_369549_length_1565_cov_30.364218	Coordinate:401	Reads:18	Hits:1	Allocated_reads:18	Strand:+
AATCAAGATTTGATGATTAGCAGAGCT
>Location:NODE_369549_length_1565_cov_30.364218	Coordinate:401	Reads:2	Hits:1	Allocated_reads:2	Strand:+
AATCAAGATTTGATGATTAGCAGAGCTGA
>Location:NODE_369549_length_1565_cov_30.364218	Coordinate:403	Reads:1	Hits:1	Allocated_reads:1	Strand:+
TCAAGATTTGATGATTAGCAGAGCA
>Location:NODE_369549_length_1565_cov_30.364218	Coordinate:403	Reads:23	Hits:1	Allocated_reads:23	Strand:+
TCAAGATTTGATGATTAGCAGAGCT
>Location:NODE_369549_length_1565_cov_30.364218	Coordinate:403	Reads:1	Hits:1	Allocated_reads:1	Strand:+
TCAAGATTTGATGATTAGCAGAGCTGA
>Location:NODE_369549_length_1565_cov_30.364218	Coordinate:403	Reads:1	Hits:1	Allocated_reads:1	Strand:+
TCAAGATTTGATGATTAGCAGAGCTGACAATACT
>Location:NODE_369549_length_1565_cov_30.364218	Coordinate:404	Reads:1	Hits:1	Allocated_reads:1	Strand:+
CAAGATTTGATGATTAGCAGAGCC
>Location:NODE_369549_length_1565_cov_30.364218	Coordinate:404	Reads:17	Hits:1	Allocated_reads:17	Strand:+
CAAGATTTGATGATTAGCAGAGCT
>Location:NODE_369549_length_1565_cov_30.364218	Coordinate:404	Reads:1	Hits:1	Allocated_reads:1	Strand:+
CAAGATTTGATGATTAGCAGAGCTGA
>Location:NODE_369549_length_1565_cov_30.364218	Coordinate:404	Reads:7	Hits:1	Allocated_reads:7	Strand:+
CAAGATTTGATGATTAGCAGAGCTGACA
>Location:NODE_369549_length_1565_cov_30.364218	Coordinate:406	Reads:3	Hits:1	Allocated_reads:3	Strand:+
AGATTTGATGATTAGCAGAGCTGACA
>Location:NODE_369549_length_1565_cov_30.364218	Coordinate:406	Reads:1	Hits:1	Allocated_reads:1	Strand:+
AGATTTGATGATTAGCAGAGCTGACAATA
>Location:NODE_369549_length_1565_cov_30.364218	Coordinate:406	Reads:1	Hits:1	Allocated_reads:1	Strand:-
TATTGTCAGCTCTGCTAATCATCAAATCT
>Location:NODE_369549_length_1565_cov_30.364218	Coordinate:406	Reads:2	Hits:1	Allocated_reads:2	Strand:-
TTGTCAGCTCTGCTAATCATCAAATCT
>Location:NODE_369549_length_1565_cov_30.364218	Coordinate:407	Reads:2	Hits:1	Allocated_reads:2	Strand:+
GATTTGATGATTAGCAGAGCTGACA
>Location:NODE_369549_length_1565_cov_30.364218	Coordinate:407	Reads:1	Hits:1	Allocated_reads:1	Strand:+
GATTTGATGATTAGCAGAGCTGACAATACT
>Location:NODE_369549_length_1565_cov_30.364218	Coordinate:407	Reads:1	Hits:1	Allocated_reads:1	Strand:-
TGTCAGCTCTGCTAATCATCAAATC
>Location:NODE_369549_length_1565_cov_30.364218	Coordinate:409	Reads:1	Hits:1	Allocated_reads:1	Strand:-
TATTGTCAGCTCTGCTAATCATCAAA
>Location:NODE_369549_length_1565_cov_30.364218	Coordinate:409	Reads:1	Hits:1	Allocated_reads:1	Strand:+
TTTGATGATTAGCAGAGCTGACAA
>Location:NODE_369549_length_1565_cov_30.364218	Coordinate:409	Reads:1	Hits:1	Allocated_reads:1	Strand:+
TTTGATGATTAGCAGAGCTGACAAT
>Location:NODE_369549_length_1565_cov_30.364218	Coordinate:409	Reads:3	Hits:1	Allocated_reads:3	Strand:+
TTTGATGATTAGCAGAGCTGACAATA
>Location:NODE_369549_length_1565_cov_30.364218	Coordinate:409	Reads:5	Hits:1	Allocated_reads:5	Strand:+
TTTGATGATTAGCAGAGCTGACAATAC
>Location:NODE_369549_length_1565_cov_30.364218	Coordinate:409	Reads:52	Hits:1	Allocated_reads:52	Strand:+
TTTGATGATTAGCAGAGCTGACAATACT
>Location:NODE_369549_length_1565_cov_30.364218	Coordinate:409	Reads:5	Hits:1	Allocated_reads:5	Strand:+
TTTGATGATTAGCAGAGCTGACAATACTG
>Location:NODE_369549_length_1565_cov_30.364218	Coordinate:409	Reads:3	Hits:1	Allocated_reads:3	Strand:+
TTTGATGATTAGCAGAGCTGACAATACTGGG
>Location:NODE_369549_length_1565_cov_30.364218	Coordinate:409	Reads:3	Hits:1	Allocated_reads:3	Strand:+
TTTGATGATTAGCAGAGCTGACAATACTGTT
>Location:NODE_369549_length_1565_cov_30.364218	Coordinate:409	Reads:1	Hits:1	Allocated_reads:1	Strand:+
TTTGATGATTAGCAGAGCTGACAATACTGGGT
>Location:NODE_369549_length_1565_cov_30.364218	Coordinate:410	Reads:2	Hits:1	Allocated_reads:2	Strand:+
TTGATGATTAGCAGAGCTGACAATA
>Location:NODE_369549_length_1565_cov_30.364218	Coordinate:410	Reads:1	Hits:1	Allocated_reads:1	Strand:+
TTGATGATTAGCAGAGCTGACAATACT
>Location:NODE_369549_length_1565_cov_30.364218	Coordinate:410	Reads:2	Hits:1	Allocated_reads:2	Strand:+
TTGATGATTAGCAGAGCTGACAATACTGGG
>Location:NODE_369549_length_1565_cov_30.364218	Coordinate:411	Reads:4	Hits:1	Allocated_reads:4	Strand:+
TGATGATTAGCAGAGCTGACAATACT
>Location:NODE_369549_length_1565_cov_30.364218	Coordinate:411	Reads:2	Hits:1	Allocated_reads:2	Strand:+
TGATGATTAGCAGAGCTGACAATACTGGG
>Location:NODE_369549_length_1565_cov_30.364218	Coordinate:411	Reads:1	Hits:1	Allocated_reads:1	Strand:+
TGATGATTAGCAGAGCTGACAATACTGGGTAT
>Location:NODE_369549_length_1565_cov_30.364218	Coordinate:412	Reads:1	Hits:1	Allocated_reads:1	Strand:-
CAGTATTGTCAGCTCTGCTAATCATC
>Location:NODE_369549_length_1565_cov_30.364218	Coordinate:412	Reads:2	Hits:1	Allocated_reads:2	Strand:-
CCAGTATTGTCAGCTCTGCTAATCATC
>Location:NODE_369549_length_1565_cov_30.364218	Coordinate:412	Reads:4	Hits:1	Allocated_reads:4	Strand:-
CCCAGTATTGTCAGCTCTGCTAATCATC
>Location:NODE_369549_length_1565_cov_30.364218	Coordinate:412	Reads:1	Hits:1	Allocated_reads:1	Strand:+
GATGATTAGCAGAGCTGACAATAC
>Location:NODE_369549_length_1565_cov_30.364218	Coordinate:412	Reads:2	Hits:1	Allocated_reads:2	Strand:+
GATGATTAGCAGAGCTGACAATACT
>Location:NODE_369549_length_1565_cov_30.364218	Coordinate:412	Reads:9	Hits:1	Allocated_reads:9	Strand:-
TACCCAGTATTGTCAGCTCTGCTAATCATC
>Location:NODE_369549_length_1565_cov_30.364218	Coordinate:413	Reads:1	Hits:1	Allocated_reads:1	Strand:+
ATGATTAGCAGAGCTGACAATACTGGG
>Location:NODE_369549_length_1565_cov_30.364218	Coordinate:413	Reads:1	Hits:1	Allocated_reads:1	Strand:+
ATGATTAGCAGAGCTGACAATACTGGGT
>Location:NODE_369549_length_1565_cov_30.364218	Coordinate:414	Reads:1	Hits:1	Allocated_reads:1	Strand:-
CTACCCAGTATTGTCAGCTCTGCTAATCA
>Location:NODE_369549_length_1565_cov_30.364218	Coordinate:414	Reads:8	Hits:1	Allocated_reads:8	Strand:-
TACCCAGTATTGTCAGCTCTGCTAATCA
>Location:NODE_369549_length_1565_cov_30.364218	Coordinate:414	Reads:1	Hits:1	Allocated_reads:1	Strand:+
TGATTAGCAGAGCTGACAATACTGG
>Location:NODE_369549_length_1565_cov_30.364218	Coordinate:414	Reads:1	Hits:1	Allocated_reads:1	Strand:+
TGATTAGCAGAGCTGACAATACTGGG
>Location:NODE_369549_length_1565_cov_30.364218	Coordinate:414	Reads:1	Hits:1	Allocated_reads:1	Strand:+
TGATTAGCAGAGCTGACAATACTGGGTA
>Location:NODE_369549_length_1565_cov_30.364218	Coordinate:414	Reads:2	Hits:1	Allocated_reads:2	Strand:+
TGATTAGCAGAGCTGACAATACTGGGTAG
>Location:NODE_369549_length_1565_cov_30.364218	Coordinate:414	Reads:4	Hits:1	Allocated_reads:4	Strand:+
TGATTAGCAGAGCTGACAATACTGGGTAGT
>Location:NODE_369549_length_1565_cov_30.364218	Coordinate:414	Reads:2	Hits:1	Allocated_reads:2	Strand:+
TGATTAGCAGAGCTGACAATACTGGGTAGTA
>Location:NODE_369549_length_1565_cov_30.364218	Coordinate:415	Reads:1	Hits:1	Allocated_reads:1	Strand:-
ACCCAGTATTGTCAGCTCTGCTAATC
>Location:NODE_369549_length_1565_cov_30.364218	Coordinate:415	Reads:2	Hits:1	Allocated_reads:2	Strand:-
CCCAGTATTGTCAGCTCTGCTAATC
>Location:NODE_369549_length_1565_cov_30.364218	Coordinate:415	Reads:1	Hits:1	Allocated_reads:1	Strand:-
CTACCCAGTATTGTCAGCTCTGCTAATC
>Location:NODE_369549_length_1565_cov_30.364218	Coordinate:415	Reads:1	Hits:1	Allocated_reads:1	Strand:+
GATTAGCAGAGCTGACAATACTGG
>Location:NODE_369549_length_1565_cov_30.364218	Coordinate:415	Reads:1	Hits:1	Allocated_reads:1	Strand:+
GATTAGCAGAGCTGACAATACTGGG
>Location:NODE_369549_length_1565_cov_30.364218	Coordinate:415	Reads:1	Hits:1	Allocated_reads:1	Strand:+
GATTAGCAGAGCTGACAATACTGGGT
>Location:NODE_369549_length_1565_cov_30.364218	Coordinate:415	Reads:9	Hits:1	Allocated_reads:9	Strand:-
TACCCAGTATTGTCAGCTCTGCTAATC
>Location:NODE_369549_length_1565_cov_30.364218	Coordinate:416	Reads:1	Hits:1	Allocated_reads:1	Strand:-
TACCCAGTATTGTCAGCTCTGCTAAT
>Location:NODE_369549_length_1565_cov_30.364218	Coordinate:416	Reads:1	Hits:1	Allocated_reads:1	Strand:-
TAGACTACTACCCAGTATTGTCAGCTCTGCTAAT
>Location:NODE_369549_length_1565_cov_30.364218	Coordinate:417	Reads:1	Hits:1	Allocated_reads:1	Strand:-
ACTACCCAGTATTGTCAGCTCTGCTAA
>Location:NODE_369549_length_1565_cov_30.364218	Coordinate:417	Reads:1	Hits:1	Allocated_reads:1	Strand:-
CTACCCAGTATTGTCAGCTCTGCTAA
>Location:NODE_369549_length_1565_cov_30.364218	Coordinate:417	Reads:1	Hits:1	Allocated_reads:1	Strand:-
TACCCAGTATTGTCAGCTCTGCTAT
>Location:NODE_369549_length_1565_cov_30.364218	Coordinate:417	Reads:5	Hits:1	Allocated_reads:5	Strand:-
TACCCAGTATTGTCAGCTCTGCTAA
>Location:NODE_369549_length_1565_cov_30.364218	Coordinate:417	Reads:1	Hits:1	Allocated_reads:1	Strand:+
TTAGCAGAGCTGACAATACTGGGT
>Location:NODE_369549_length_1565_cov_30.364218	Coordinate:417	Reads:3	Hits:1	Allocated_reads:3	Strand:+
TTAGCAGAGCTGACAATACTGGGTAGTAT
>Location:NODE_369549_length_1565_cov_30.364218	Coordinate:417	Reads:3	Hits:1	Allocated_reads:3	Strand:+
TTAGCAGAGCTGACAATACTGGGTAGTAGT
>Location:NODE_369549_length_1565_cov_30.364218	Coordinate:418	Reads:2	Hits:1	Allocated_reads:2	Strand:-
CTACCCAGTATTGTCAGCTCTGCTA
>Location:NODE_369549_length_1565_cov_30.364218	Coordinate:418	Reads:13	Hits:1	Allocated_reads:13	Strand:-
TACCCAGTATTGTCAGCTCTGCTA
>Location:NODE_369549_length_1565_cov_30.364218	Coordinate:418	Reads:3	Hits:1	Allocated_reads:3	Strand:+
TAGCAGAGCTGACAATACTGGGTAGTAGT
>Location:NODE_369549_length_1565_cov_30.364218	Coordinate:419	Reads:1	Hits:1	Allocated_reads:1	Strand:-
CTACCCAGTATTGTCAGCTATGCT
>Location:NODE_369549_length_1565_cov_30.364218	Coordinate:419	Reads:1	Hits:1	Allocated_reads:1	Strand:-
CTACCCAGTATTGTCAGCTCTGCG
>Location:NODE_369549_length_1565_cov_30.364218	Coordinate:419	Reads:9	Hits:1	Allocated_reads:9	Strand:-
CTACCCAGTATTGTCAGCTCTGCT
>Location:NODE_369549_length_1565_cov_30.364218	Coordinate:419	Reads:2	Hits:1	Allocated_reads:2	Strand:-
TACTACCCAGTATTGTCAGCTCTGCT
>Location:NODE_369549_length_1565_cov_30.364218	Coordinate:419	Reads:1	Hits:1	Allocated_reads:1	Strand:-
TTCTAGACTACTACCCAGTATTGTCAGCTCTGCT
>Location:NODE_369549_length_1565_cov_30.364218	Coordinate:420	Reads:2	Hits:1	Allocated_reads:2	Strand:-
ACTACCCAGTATTGTCAGCTCTGC
>Location:NODE_369549_length_1565_cov_30.364218	Coordinate:420	Reads:1	Hits:1	Allocated_reads:1	Strand:-
ACTACTACCCAGTATTGTCAGCTCTGC
>Location:NODE_369549_length_1565_cov_30.364218	Coordinate:420	Reads:2	Hits:1	Allocated_reads:2	Strand:-
AGACTACTACCCAGTATTGTCAGCTCTGC
>Location:NODE_369549_length_1565_cov_30.364218	Coordinate:420	Reads:7	Hits:1	Allocated_reads:7	Strand:-
CTACTACCCAGTATTGTCAGCTCTGC
>Location:NODE_369549_length_1565_cov_30.364218	Coordinate:420	Reads:17	Hits:1	Allocated_reads:17	Strand:-
TACTACCCAGTATTGTCAGCTCTGC
>Location:NODE_369549_length_1565_cov_30.364218	Coordinate:420	Reads:14	Hits:1	Allocated_reads:14	Strand:-
TAGACTACTACCCAGTATTGTCAGCTCTGC
>Location:NODE_369549_length_1565_cov_30.364218	Coordinate:420	Reads:3	Hits:1	Allocated_reads:3	Strand:-
TTCTAGACTACTACCCAGTATTGTCAGCTCTGC
>Location:NODE_369549_length_1565_cov_30.364218	Coordinate:422	Reads:1	Hits:1	Allocated_reads:1	Strand:+
AGAGCTGACAATACTGGGTAGTAGT
>Location:NODE_369549_length_1565_cov_30.364218	Coordinate:422	Reads:1	Hits:1	Allocated_reads:1	Strand:-
TAGACTACTACCCAGTATTGTCAGCTCT
>Location:NODE_369549_length_1565_cov_30.364218	Coordinate:423	Reads:1	Hits:1	Allocated_reads:1	Strand:+
GAGCTGACAATACTGGGTAGTAGTCTAGAAT
>Location:NODE_369549_length_1565_cov_30.364218	Coordinate:425	Reads:1	Hits:1	Allocated_reads:1	Strand:+
GCTGACAATACTGGGTAGTAGTCTAGAATCTGT
>Location:NODE_369549_length_1565_cov_30.364218	Coordinate:427	Reads:1	Hits:1	Allocated_reads:1	Strand:+
TGACAATACTGGGTAGTAGTCTAGAAT
>Location:NODE_369549_length_1565_cov_30.364218	Coordinate:428	Reads:2	Hits:1	Allocated_reads:2	Strand:-
ACAGATTCTAGACTACTACCCAGTATTGTC
>Location:NODE_369549_length_1565_cov_30.364218	Coordinate:428	Reads:1	Hits:1	Allocated_reads:1	Strand:+
GACAATACTGGGTAGTAGTCTAGAAT
>Location:NODE_369549_length_1565_cov_30.364218	Coordinate:428	Reads:1	Hits:1	Allocated_reads:1	Strand:+
GACAATACTGGGTAGTAGTCTAGAATCT
>Location:NODE_369549_length_1565_cov_30.364218	Coordinate:428	Reads:1	Hits:1	Allocated_reads:1	Strand:+
GACAATACTGGGTAGTAGTCTAGAATCTGT
>Location:NODE_369549_length_1565_cov_30.364218	Coordinate:430	Reads:2	Hits:1	Allocated_reads:2	Strand:-
ACAGATTCTAGACTACTACCCAGTATTG
>Location:NODE_369549_length_1565_cov_30.364218	Coordinate:430	Reads:1	Hits:1	Allocated_reads:1	Strand:+
CAATACTGGGTAGTAGTCTAGAATC
>Location:NODE_369549_length_1565_cov_30.364218	Coordinate:430	Reads:1	Hits:1	Allocated_reads:1	Strand:+
CAATACTGGGTAGTAGTCTAGAATCTGT
>Location:NODE_369549_length_1565_cov_30.364218	Coordinate:430	Reads:1	Hits:1	Allocated_reads:1	Strand:+
CAATACTGGGTAGTAGTCTAGAATCTGTAT
>Location:NODE_369549_length_1565_cov_30.364218	Coordinate:431	Reads:2	Hits:1	Allocated_reads:2	Strand:-
ACAGATTCTAGACTACTACCCAGTATT
>Location:NODE_369549_length_1565_cov_30.364218	Coordinate:431	Reads:2	Hits:1	Allocated_reads:2	Strand:-
CAGATTCTAGACTACTACCCAGTATT
>Location:NODE_369549_length_1565_cov_30.364218	Coordinate:431	Reads:10	Hits:1	Allocated_reads:10	Strand:-
TACAGATTCTAGACTACTACCCAGTATT
>Location:NODE_369549_length_1565_cov_30.364218	Coordinate:432	Reads:1	Hits:1	Allocated_reads:1	Strand:+
ATACTGGGTAGTAGTCTAGAATCT
>Location:NODE_369549_length_1565_cov_30.364218	Coordinate:432	Reads:4	Hits:1	Allocated_reads:4	Strand:+
ATACTGGGTAGTAGTCTAGAATCTGTA
>Location:NODE_369549_length_1565_cov_30.364218	Coordinate:432	Reads:3	Hits:1	Allocated_reads:3	Strand:+
ATACTGGGTAGTAGTCTAGAATCTGTAAC
>Location:NODE_369549_length_1565_cov_30.364218	Coordinate:432	Reads:2	Hits:1	Allocated_reads:2	Strand:+
ATACTGGGTAGTAGTCTAGAATCTGTAACT
>Location:NODE_369549_length_1565_cov_30.364218	Coordinate:432	Reads:1	Hits:1	Allocated_reads:1	Strand:-
TACAGATTCTAGACTACTACCCAGTAT
>Location:NODE_369549_length_1565_cov_30.364218	Coordinate:433	Reads:3	Hits:1	Allocated_reads:3	Strand:+
TACTGGGTAGTAGTCTAGAATCTGT
>Location:NODE_369549_length_1565_cov_30.364218	Coordinate:433	Reads:2	Hits:1	Allocated_reads:2	Strand:+
TACTGGGTAGTAGTCTAGAATCTGTAAC
>Location:NODE_369549_length_1565_cov_30.364218	Coordinate:433	Reads:2	Hits:1	Allocated_reads:2	Strand:+
TACTGGGTAGTAGTCTAGAATCTGTAACT
>Location:NODE_369549_length_1565_cov_30.364218	Coordinate:434	Reads:4	Hits:1	Allocated_reads:4	Strand:-
ACAGATTCTAGACTACTACCCAGT
>Location:NODE_369549_length_1565_cov_30.364218	Coordinate:434	Reads:1	Hits:1	Allocated_reads:1	Strand:-
TACAGATTCTAGACTACTACCCAGT
>Location:NODE_369549_length_1565_cov_30.364218	Coordinate:434	Reads:1	Hits:1	Allocated_reads:1	Strand:-
TTACAGATTCTAGACTACTACCCAGT
>Location:NODE_369549_length_1565_cov_30.364218	Coordinate:434	Reads:2	Hits:1	Allocated_reads:2	Strand:-
TTGTTACAGATTCTAGACTACTACCCAGT
>Location:NODE_369549_length_1565_cov_30.364218	Coordinate:434	Reads:1	Hits:1	Allocated_reads:1	Strand:-
TTTGTTACAGATTCTAGACTACTACCCAGT
>Location:NODE_369549_length_1565_cov_30.364218	Coordinate:435	Reads:1	Hits:1	Allocated_reads:1	Strand:+
CTGGGTAGTAGTCTAGAATCTGTAACAAAGT
>Location:NODE_369549_length_1565_cov_30.364218	Coordinate:436	Reads:1	Hits:1	Allocated_reads:1	Strand:+
TGGGTAGTAGTCTAGAATCTGTAACA
>Location:NODE_369549_length_1565_cov_30.364218	Coordinate:436	Reads:1	Hits:1	Allocated_reads:1	Strand:+
TGGGTAGTAGTCTAGAATCTGTAACT
>Location:NODE_369549_length_1565_cov_30.364218	Coordinate:437	Reads:1	Hits:1	Allocated_reads:1	Strand:-
TGTTACAGATTCTAGACTACTACCC
>Location:NODE_369549_length_1565_cov_30.364218	Coordinate:437	Reads:1	Hits:1	Allocated_reads:1	Strand:-
TTGTTACAGATTCTAGACTACTACCC
>Location:NODE_369549_length_1565_cov_30.364218	Coordinate:438	Reads:1	Hits:1	Allocated_reads:1	Strand:-
CTTTGTTACAGATTCTAGACTACTACC
>Location:NODE_369549_length_1565_cov_30.364218	Coordinate:438	Reads:2	Hits:1	Allocated_reads:2	Strand:+
GGTAGTAGTCTAGAATCTGTAACAAAG
>Location:NODE_369549_length_1565_cov_30.364218	Coordinate:438	Reads:1	Hits:1	Allocated_reads:1	Strand:+
GGTAGTAGTCTAGAATCTGTAACAAAGT
>Location:NODE_369549_length_1565_cov_30.364218	Coordinate:438	Reads:1	Hits:1	Allocated_reads:1	Strand:+
GGTAGTAGTCTAGAATCTGTAACAAAGTT
>Location:NODE_369549_length_1565_cov_30.364218	Coordinate:438	Reads:1	Hits:1	Allocated_reads:1	Strand:-
TACTTTGTTACAGATTCTAGACTACTACC
>Location:NODE_369549_length_1565_cov_30.364218	Coordinate:438	Reads:2	Hits:1	Allocated_reads:2	Strand:-
TTGTTACAGATTCTAGACTACTACC
>Location:NODE_369549_length_1565_cov_30.364218	Coordinate:439	Reads:2	Hits:1	Allocated_reads:2	Strand:-
TACTTTGTTACAGATTCTAGACTACTAC
>Location:NODE_369549_length_1565_cov_30.364218	Coordinate:439	Reads:1	Hits:1	Allocated_reads:1	Strand:-
TTGTTACAGATTCTAGACTACTAC
>Location:NODE_369549_length_1565_cov_30.364218	Coordinate:440	Reads:1	Hits:1	Allocated_reads:1	Strand:+
TAGTAGTCTAGAATCTGTAACAAAG
>Location:NODE_369549_length_1565_cov_30.364218	Coordinate:440	Reads:1	Hits:1	Allocated_reads:1	Strand:+
TAGTAGTCTAGAATCTGTAACAAAGT
>Location:NODE_369549_length_1565_cov_30.364218	Coordinate:440	Reads:3	Hits:1	Allocated_reads:3	Strand:+
TAGTAGTCTAGAATCTGTAACAAAGTA
>Location:NODE_369549_length_1565_cov_30.364218	Coordinate:440	Reads:1	Hits:1	Allocated_reads:1	Strand:+
TAGTAGTCTAGAATCTGTAACAAAGTAA
>Location:NODE_369549_length_1565_cov_30.364218	Coordinate:440	Reads:1	Hits:1	Allocated_reads:1	Strand:+
TAGTAGTCTAGAATCTGTGACAAAGTAATC
>Location:NODE_369549_length_1565_cov_30.364218	Coordinate:440	Reads:16	Hits:1	Allocated_reads:16	Strand:+
TAGTAGTCTAGAATCTGTAACAAAGTAATC
>Location:NODE_369549_length_1565_cov_30.364218	Coordinate:441	Reads:2	Hits:1	Allocated_reads:2	Strand:+
AGTAGTCTAGAATCTGTAACAAAGTAATC
>Location:NODE_369549_length_1565_cov_30.364218	Coordinate:441	Reads:4	Hits:1	Allocated_reads:4	Strand:-
TACTTTGTTACAGATTCTAGACTACT
>Location:NODE_369549_length_1565_cov_30.364218	Coordinate:441	Reads:1	Hits:1	Allocated_reads:1	Strand:-
TAGATTACTTTGTTACAGATTCTAGACTACT
>Location:NODE_369549_length_1565_cov_30.364218	Coordinate:442	Reads:4	Hits:1	Allocated_reads:4	Strand:+
GTAGTCTAGAATCTGTAACAAAGTAATC
>Location:NODE_369549_length_1565_cov_30.364218	Coordinate:442	Reads:1	Hits:1	Allocated_reads:1	Strand:+
GTAGTCTAGAATCTGTAACAAAGTAATCT
>Location:NODE_369549_length_1565_cov_30.364218	Coordinate:443	Reads:1	Hits:2	Allocated_reads:0.5	Strand:+
TAGTCTAGAATCTGTAACAAAGTA
>Location:NODE_369549_length_1565_cov_30.364218	Coordinate:443	Reads:1	Hits:2	Allocated_reads:0.5	Strand:+
TAGTCTAGAATCTGTAACAAAGTAAT
>Location:NODE_369549_length_1565_cov_30.364218	Coordinate:443	Reads:1	Hits:2	Allocated_reads:0.5	Strand:+
TAGTCTAGAATCTGTAACAAAGTAATT
>Location:NODE_369549_length_1565_cov_30.364218	Coordinate:443	Reads:24	Hits:2	Allocated_reads:12	Strand:+
TAGTCTAGAATCTGTAACAAAGTAATC
>Location:NODE_369549_length_1565_cov_30.364218	Coordinate:443	Reads:3	Hits:2	Allocated_reads:1.5	Strand:+
TAGTCTAGAATCTGTAACAAAGTAATCT
>Location:NODE_369549_length_1565_cov_30.364218	Coordinate:443	Reads:2	Hits:2	Allocated_reads:1	Strand:+
TAGTCTAGAATCTGTAACAAAGTAATCTA
>Location:NODE_369549_length_1565_cov_30.364218	Coordinate:443	Reads:3	Hits:2	Allocated_reads:1.5	Strand:+
TAGTCTAGAATCTGTAACAAAGTAATCTAT
>Location:NODE_369549_length_1565_cov_30.364218	Coordinate:443	Reads:1	Hits:2	Allocated_reads:0.5	Strand:+
TAGTCTAGAATCTGTAACAAAGTAATCTATT
>Location:NODE_369549_length_1565_cov_30.364218	Coordinate:443	Reads:1	Hits:2	Allocated_reads:0.5	Strand:+
TAGTCTAGAATCTGTAACAAAGTAATCTAGGT
>Location:NODE_369549_length_1565_cov_30.364218	Coordinate:443	Reads:1	Hits:2	Allocated_reads:0.5	Strand:+
TAGTCTAGAATCTGTAACAAAGTAATCTATTC
>Location:NODE_369549_length_1565_cov_30.364218	Coordinate:444	Reads:1	Hits:2	Allocated_reads:0.5	Strand:+
AGTCTAGAATCTGTAACAAAGTAATC
>Location:NODE_369549_length_1565_cov_30.364218	Coordinate:444	Reads:1	Hits:2	Allocated_reads:0.5	Strand:-
GATTACTTTGTTACAGATTCTAGACT
>Location:NODE_369549_length_1565_cov_30.364218	Coordinate:444	Reads:13	Hits:2	Allocated_reads:6.5	Strand:-
TAGATTACTTTGTTACAGATTCTAGACT
>Location:NODE_369549_length_1565_cov_30.364218	Coordinate:444	Reads:2	Hits:2	Allocated_reads:1	Strand:-
TTACTTTGTTACAGATTCTAGACT
>Location:NODE_369549_length_1565_cov_30.364218	Coordinate:446	Reads:3	Hits:2	Allocated_reads:1.5	Strand:-
TAGATTACTTTGTTACAGATTCTAGA
>Location:NODE_369549_length_1565_cov_30.364218	Coordinate:448	Reads:1	Hits:2	Allocated_reads:0.5	Strand:+
TAGAATCTGTAACAAAGTAATCTATT
>Location:NODE_369549_length_1565_cov_30.364218	Coordinate:448	Reads:1	Hits:2	Allocated_reads:0.5	Strand:+
TAGAATCTGTAACAAAGTAATCTATTCTGG
>Location:NODE_369549_length_1565_cov_30.364218	Coordinate:448	Reads:1	Hits:2	Allocated_reads:0.5	Strand:+
TAGAATCTGTAACAAAGTAATCTATTCTGGT
>Location:NODE_369549_length_1565_cov_30.364218	Coordinate:449	Reads:1	Hits:2	Allocated_reads:0.5	Strand:+
AGAATCTGTAACAAAGTAATCTATTCTGG
>Location:NODE_369549_length_1565_cov_30.364218	Coordinate:450	Reads:2	Hits:1	Allocated_reads:2	Strand:-
AGCTTTACCAGAATAGATTACTTTGTTACAGATTC
>Location:NODE_369549_length_1565_cov_30.364218	Coordinate:450	Reads:1	Hits:2	Allocated_reads:0.5	Strand:-
CCAGAATAGATTACTTTGTTACAGATTC
>Location:NODE_369549_length_1565_cov_30.364218	Coordinate:450	Reads:1	Hits:2	Allocated_reads:0.5	Strand:+
GAATCTGTAACAAAGTAATCTATTCTGG
>Location:NODE_369549_length_1565_cov_30.364218	Coordinate:450	Reads:1	Hits:2	Allocated_reads:0.5	Strand:+
GAATCTGTAACAAAGTAATCTATTCTGGT
>Location:NODE_369549_length_1565_cov_30.364218	Coordinate:450	Reads:1	Hits:3	Allocated_reads:0.333333333333333	Strand:-
TACCAGAATAGATTACTTTGTTACAGTTTT
>Location:NODE_369549_length_1565_cov_30.364218	Coordinate:450	Reads:16	Hits:2	Allocated_reads:8	Strand:-
TACCAGAATAGATTACTTTGTTACAGATTC
>Location:NODE_369549_length_1565_cov_30.364218	Coordinate:450	Reads:1	Hits:2	Allocated_reads:0.5	Strand:-
TTACCAGAATAGATTACTTTGTTACAGATTC
>Location:NODE_369549_length_1565_cov_30.364218	Coordinate:450	Reads:1	Hits:2	Allocated_reads:0.5	Strand:-
TTTACCAGAATAGATTACTTTGTTACAGATTC
>Location:NODE_369549_length_1565_cov_30.364218	Coordinate:451	Reads:2	Hits:3	Allocated_reads:0.666666666666667	Strand:-
ACCAGAATAGATTACTTTGTTACAGATT
>Location:NODE_369549_length_1565_cov_30.364218	Coordinate:451	Reads:1	Hits:3	Allocated_reads:0.333333333333333	Strand:-
CCAGAATAGATTACTTTGTTACAGATT
>Location:NODE_369549_length_1565_cov_30.364218	Coordinate:451	Reads:11	Hits:3	Allocated_reads:3.66666666666667	Strand:-
TACCAGAATAGATTACTTTGTTACAGATT
>Location:NODE_369549_length_1565_cov_30.364218	Coordinate:451	Reads:1	Hits:3	Allocated_reads:0.333333333333333	Strand:-
TTTACCAGAATAGATTACTTTGTTACAGATT
>Location:NODE_369549_length_1565_cov_30.364218	Coordinate:452	Reads:1	Hits:3	Allocated_reads:0.333333333333333	Strand:+
ATCTGTAACAAAGTAATCTATTCTGGTAAA
>Location:NODE_369549_length_1565_cov_30.364218	Coordinate:452	Reads:2	Hits:3	Allocated_reads:0.666666666666667	Strand:-
CCAGAATAGATTACTTTGTTACAGAT
>Location:NODE_369549_length_1565_cov_30.364218	Coordinate:452	Reads:8	Hits:3	Allocated_reads:2.66666666666667	Strand:-
TACCAGAATAGATTACTTTGTTACAGAT
>Location:NODE_369549_length_1565_cov_30.364218	Coordinate:452	Reads:1	Hits:3	Allocated_reads:0.333333333333333	Strand:-
TTACCAGAATAGATTACTTTGTTACAGAT
>Location:NODE_369549_length_1565_cov_30.364218	Coordinate:452	Reads:1	Hits:3	Allocated_reads:0.333333333333333	Strand:-
TTTACCAGAATAGATTACTTTGTTACAGAT
>Location:NODE_369549_length_1565_cov_30.364218	Coordinate:453	Reads:1	Hits:3	Allocated_reads:0.333333333333333	Strand:-
CTTTACCAGAATAGATTACTTTGTTACAGA
>Location:NODE_369549_length_1565_cov_30.364218	Coordinate:453	Reads:16	Hits:3	Allocated_reads:5.33333333333333	Strand:-
TACCAGAATAGATTACTTTGTTACAGA
>Location:NODE_369549_length_1565_cov_30.364218	Coordinate:453	Reads:1	Hits:3	Allocated_reads:0.333333333333333	Strand:+
TCTGTAACAAAGTAATCTATTCTG
>Location:NODE_369549_length_1565_cov_30.364218	Coordinate:453	Reads:1	Hits:3	Allocated_reads:0.333333333333333	Strand:+
TCTGTAACAAAGTAATCTATTCTGGTA
>Location:NODE_369549_length_1565_cov_30.364218	Coordinate:453	Reads:4	Hits:3	Allocated_reads:1.33333333333333	Strand:+
TCTGTAACAAAGTAATCTATTCTGGTAA
>Location:NODE_369549_length_1565_cov_30.364218	Coordinate:453	Reads:2	Hits:2	Allocated_reads:1	Strand:+
TCTGTAACAAAGTAATCTATTCTGGTAAAGC
>Location:NODE_369549_length_1565_cov_30.364218	Coordinate:453	Reads:1	Hits:2	Allocated_reads:0.5	Strand:+
TCTGTAACAAAGTAATCTATTCTGGTAAAGCT
>Location:NODE_369549_length_1565_cov_30.364218	Coordinate:453	Reads:1	Hits:3	Allocated_reads:0.333333333333333	Strand:-
TTACCAGAATAGATTACTTTGTTACAGA
>Location:NODE_369549_length_1565_cov_30.364218	Coordinate:453	Reads:9	Hits:3	Allocated_reads:3	Strand:-
TTTACCAGAATAGATTACTTTGTTACAGA
>Location:NODE_369549_length_1565_cov_30.364218	Coordinate:454	Reads:2	Hits:3	Allocated_reads:0.666666666666667	Strand:-
CCAGAATAGATTACTTTGTTACAG
>Location:NODE_369549_length_1565_cov_30.364218	Coordinate:454	Reads:1	Hits:2	Allocated_reads:0.5	Strand:+
CTGTAACAAAGTAATCTATTCTGGTAAAGC
>Location:NODE_369549_length_1565_cov_30.364218	Coordinate:454	Reads:1	Hits:3	Allocated_reads:0.333333333333333	Strand:-
TACCAGAATAGATTACTTTGTTACAG
>Location:NODE_369549_length_1565_cov_30.364218	Coordinate:454	Reads:1	Hits:3	Allocated_reads:0.333333333333333	Strand:-
TTACCAGAATAGATTACTTTGTTACAG
>Location:NODE_369549_length_1565_cov_30.364218	Coordinate:454	Reads:1	Hits:3	Allocated_reads:0.333333333333333	Strand:-
TTTACCAGAATAGATTACTTTGTTACAG
>Location:NODE_369549_length_1565_cov_30.364218	Coordinate:455	Reads:1	Hits:2	Allocated_reads:0.5	Strand:+
TGTAACAAAGTAATCTATTCTGGTAAAGC
>Location:NODE_369549_length_1565_cov_30.364218	Coordinate:455	Reads:1	Hits:2	Allocated_reads:0.5	Strand:+
TGTAACAAAGTAATCTATTCTGGTAAAGCT
>Location:NODE_369549_length_1565_cov_30.364218	Coordinate:456	Reads:5	Hits:3	Allocated_reads:1.66666666666667	Strand:-
TACCAGAATAGATTACTTTGTTAC
>Location:NODE_369549_length_1565_cov_30.364218	Coordinate:456	Reads:1	Hits:3	Allocated_reads:0.333333333333333	Strand:-
TTACCAGAATAGATTACTTTGTTAC
>Location:NODE_369549_length_1565_cov_30.364218	Coordinate:456	Reads:1	Hits:3	Allocated_reads:0.333333333333333	Strand:-
TTTACCAGAATAGATTACTTTGTTAC
>Location:NODE_369549_length_1565_cov_30.364218	Coordinate:457	Reads:2	Hits:2	Allocated_reads:1	Strand:+
TAACAAAGTAATCTATTCTGGTAAAGC
>Location:NODE_369549_length_1565_cov_30.364218	Coordinate:457	Reads:2	Hits:2	Allocated_reads:1	Strand:+
TAACAAAGTAATCTATTCTGGTAAAGCT
>Location:NODE_369549_length_1565_cov_30.364218	Coordinate:457	Reads:1	Hits:1	Allocated_reads:1	Strand:+
TAACAAAGTAATCTATTCTGGTAAAGCTAT
>Location:NODE_369549_length_1565_cov_30.364218	Coordinate:458	Reads:2	Hits:3	Allocated_reads:0.666666666666667	Strand:+
AACAAAGTAATCTATTCTGGTAAAGCT
>Location:NODE_369549_length_1565_cov_30.364218	Coordinate:458	Reads:1	Hits:1	Allocated_reads:1	Strand:+
AACAAAGTAATCTATTCTGGTAAAGCTATG
>Location:NODE_369549_length_1565_cov_30.364218	Coordinate:459	Reads:1	Hits:3	Allocated_reads:0.333333333333333	Strand:-
AGCTTTACCAGAATAGATTACTTTGT
>Location:NODE_369549_length_1565_cov_30.364218	Coordinate:459	Reads:2	Hits:3	Allocated_reads:0.666666666666667	Strand:-
TAGCTTTACCAGAATAGATTACTTTGT
>Location:NODE_369549_length_1565_cov_30.364218	Coordinate:459	Reads:1	Hits:1	Allocated_reads:1	Strand:-
TGTCATAGCTTTACCAGAATAGATTACTTTGT
>Location:NODE_369549_length_1565_cov_30.364218	Coordinate:460	Reads:1	Hits:3	Allocated_reads:0.333333333333333	Strand:+
CAAAGTAATCTATTCTGGTAAAGC
>Location:NODE_369549_length_1565_cov_30.364218	Coordinate:461	Reads:1	Hits:1	Allocated_reads:1	Strand:+
AAAGTAATCTATTCTGGTAAAGCTATGAC
>Location:NODE_369549_length_1565_cov_30.364218	Coordinate:462	Reads:2	Hits:3	Allocated_reads:0.666666666666667	Strand:+
AAGTAATCTATTCTGGTAAAGCTA
>Location:NODE_369549_length_1565_cov_30.364218	Coordinate:462	Reads:1	Hits:1	Allocated_reads:1	Strand:+
AAGTAATCTATTCTGGTAAAGCTAT
>Location:NODE_369549_length_1565_cov_30.364218	Coordinate:462	Reads:6	Hits:1	Allocated_reads:6	Strand:+
AAGTAATCTATTCTGGTAAAGCTATG
>Location:NODE_369549_length_1565_cov_30.364218	Coordinate:462	Reads:17	Hits:1	Allocated_reads:17	Strand:+
AAGTAATCTATTCTGGTAAAGCTATGA
>Location:NODE_369549_length_1565_cov_30.364218	Coordinate:462	Reads:1	Hits:1	Allocated_reads:1	Strand:+
AAGTAATCTATTCTGGTAAAGCTATGAA
>Location:NODE_369549_length_1565_cov_30.364218	Coordinate:462	Reads:8	Hits:1	Allocated_reads:8	Strand:+
AAGTAATCTATTCTGGTAAAGCTATGAC
>Location:NODE_369549_length_1565_cov_30.364218	Coordinate:462	Reads:2	Hits:1	Allocated_reads:2	Strand:+
AAGTAATCTATTCTGGTAAAGCTATGACT
>Location:NODE_369549_length_1565_cov_30.364218	Coordinate:462	Reads:29	Hits:1	Allocated_reads:29	Strand:+
AAGTAATCTATTCTGGTAAAGCTATGACA
>Location:NODE_369549_length_1565_cov_30.364218	Coordinate:462	Reads:2	Hits:1	Allocated_reads:2	Strand:+
AAGTAATCTATTCTGGTAAAGCTATGACATA
>Location:NODE_369549_length_1565_cov_30.364218	Coordinate:462	Reads:2	Hits:1	Allocated_reads:2	Strand:+
AAGTAATCTATTCTGGTAAAGCTATGACATAC
>Location:NODE_369549_length_1565_cov_30.364218	Coordinate:463	Reads:1	Hits:1	Allocated_reads:1	Strand:+
AGTAATCTATTCTGGTAAAGCTATGACA
>Location:NODE_369549_length_1565_cov_30.364218	Coordinate:463	Reads:1	Hits:1	Allocated_reads:1	Strand:+
AGTAATCTATTCTGGTAAAGCTATGACATA
>Location:NODE_369549_length_1565_cov_30.364218	Coordinate:464	Reads:1	Hits:1	Allocated_reads:1	Strand:+
GTAATCTATTCTGGTAAAGCTATGACAGG
>Location:NODE_369549_length_1565_cov_30.364218	Coordinate:465	Reads:2	Hits:1	Allocated_reads:2	Strand:+
TAATCTATTCTGGTAAAGCTATGACA
>Location:NODE_369549_length_1565_cov_30.364218	Coordinate:465	Reads:1	Hits:1	Allocated_reads:1	Strand:+
TAATCTATTCTGGTAAAGCTATGACATA
>Location:NODE_369549_length_1565_cov_30.364218	Coordinate:465	Reads:1	Hits:1	Allocated_reads:1	Strand:+
TAATCTATTCTGGTAAAGCTATGACATAC
>Location:NODE_369549_length_1565_cov_30.364218	Coordinate:465	Reads:1	Hits:1	Allocated_reads:1	Strand:+
TAATCTATTCTGGTAAAGCTATGACATACA
>Location:NODE_369549_length_1565_cov_30.364218	Coordinate:466	Reads:1	Hits:1	Allocated_reads:1	Strand:-
TGTCATAGCTTTACCAGAATAGATT
>Location:NODE_369549_length_1565_cov_30.364218	Coordinate:468	Reads:1	Hits:1	Allocated_reads:1	Strand:+
TCTATTCTGGTAAAGCTATGACATAC
>Location:NODE_369549_length_1565_cov_30.364218	Coordinate:470	Reads:2	Hits:1	Allocated_reads:2	Strand:+
TATTCTGGTAAAGCTATGACATAC
>Location:NODE_369549_length_1565_cov_30.364218	Coordinate:471	Reads:1	Hits:1	Allocated_reads:1	Strand:-
TGTATGTCATAGCTTTACCAGAAT
>Location:NODE_369549_length_1565_cov_30.364218	Coordinate:473	Reads:2	Hits:1	Allocated_reads:2	Strand:-
TTCATCTGTATGTCATAGCTTTACCAGA
>Location:NODE_369549_length_1565_cov_30.364218	Coordinate:475	Reads:1	Hits:1	Allocated_reads:1	Strand:+
TGGTAAAGCTATGACATACAGATG
>Location:NODE_369549_length_1565_cov_30.364218	Coordinate:475	Reads:2	Hits:1	Allocated_reads:2	Strand:+
TGGTAAAGCTATGACATACAGATGAAAA
>Location:NODE_369549_length_1565_cov_30.364218	Coordinate:475	Reads:1	Hits:1	Allocated_reads:1	Strand:+
TGGTAAAGCTATGACATACAGATGAAAAA
>Location:NODE_369549_length_1565_cov_30.364218	Coordinate:475	Reads:1	Hits:1	Allocated_reads:1	Strand:-
TTCATCTGTATGTCATAGCTTTACCT
>Location:NODE_369549_length_1565_cov_30.364218	Coordinate:475	Reads:5	Hits:1	Allocated_reads:5	Strand:-
TTCATCTGTATGTCATAGCTTTACCA
>Location:NODE_369549_length_1565_cov_30.364218	Coordinate:475	Reads:1	Hits:1	Allocated_reads:1	Strand:-
TTTTCATCTGTATGTCATAGCTTTACTT
>Location:NODE_369549_length_1565_cov_30.364218	Coordinate:476	Reads:11	Hits:1	Allocated_reads:11	Strand:-
TTCATCTGTATGTCATAGCTTTACC
>Location:NODE_369549_length_1565_cov_30.364218	Coordinate:476	Reads:1	Hits:1	Allocated_reads:1	Strand:-
TTCCTTTTTTTCATCTGTATGTCATAGCTTTACC
>Location:NODE_369549_length_1565_cov_30.364218	Coordinate:476	Reads:1	Hits:1	Allocated_reads:1	Strand:-
TTTTCATCTGTATGTCATAGCTTTACC
>Location:NODE_369549_length_1565_cov_30.364218	Coordinate:476	Reads:1	Hits:1	Allocated_reads:1	Strand:-
TTTTTTCATCTGTATGTCATAGCTTTACC
>Location:NODE_369549_length_1565_cov_30.364218	Coordinate:477	Reads:1	Hits:1	Allocated_reads:1	Strand:-
CTTTTTTTCATCTGTATGTCATAGCTTTAC
>Location:NODE_369549_length_1565_cov_30.364218	Coordinate:477	Reads:2	Hits:1	Allocated_reads:2	Strand:-
TTCATCTGTATGTCATAGCTTTAC
>Location:NODE_369549_length_1565_cov_30.364218	Coordinate:478	Reads:1	Hits:1	Allocated_reads:1	Strand:+
TAAAGCTATGACATACAGATGAAAAAAA
>Location:NODE_369549_length_1565_cov_30.364218	Coordinate:479	Reads:1	Hits:1	Allocated_reads:1	Strand:-
TTTTTTCATCTGTATGTCATAGCTTT
>Location:NODE_369549_length_1565_cov_30.364218	Coordinate:480	Reads:1	Hits:1	Allocated_reads:1	Strand:-
ATATTCCTTTTTTTCATCTGTATGTCATAGCTT
>Location:NODE_369549_length_1565_cov_30.364218	Coordinate:480	Reads:1	Hits:1	Allocated_reads:1	Strand:-
CCTTTTTTTCATCTGTATGTCATAGCTT
>Location:NODE_369549_length_1565_cov_30.364218	Coordinate:480	Reads:2	Hits:1	Allocated_reads:2	Strand:-
TTTTTCATCTGTATGTCATAGCTT
>Location:NODE_369549_length_1565_cov_30.364218	Coordinate:480	Reads:1	Hits:1	Allocated_reads:1	Strand:-
TTTTTTTCATCTGTATGTCATAGCTT
>Location:NODE_369549_length_1565_cov_30.364218	Coordinate:481	Reads:1	Hits:1	Allocated_reads:1	Strand:+
AGCTATGACATACAGATGAAAAAAAGGAATAT
>Location:NODE_369549_length_1565_cov_30.364218	Coordinate:481	Reads:1	Hits:1	Allocated_reads:1	Strand:-
CCTTTTTTTCATCTGTATGTCATAGCT
>Location:NODE_369549_length_1565_cov_30.364218	Coordinate:482	Reads:1	Hits:1	Allocated_reads:1	Strand:+
GCTATGACATACAGATGAAAAAAAGGAATATT
>Location:NODE_369549_length_1565_cov_30.364218	Coordinate:482	Reads:3	Hits:1	Allocated_reads:3	Strand:-
TATTCCTTTTTTTCATCTGTATGTCATAGC
>Location:NODE_369549_length_1565_cov_30.364218	Coordinate:482	Reads:1	Hits:1	Allocated_reads:1	Strand:-
TCCTTTTTTTCATCTGTATGTCATAGC
>Location:NODE_369549_length_1565_cov_30.364218	Coordinate:483	Reads:1	Hits:1	Allocated_reads:1	Strand:-
TATTCCTTTTTTTCATCTGTATGTCATAG
>Location:NODE_369549_length_1565_cov_30.364218	Coordinate:484	Reads:8	Hits:1	Allocated_reads:8	Strand:-
ATATTCCTTTTTTTCATCTGTATGTCATA
>Location:NODE_369549_length_1565_cov_30.364218	Coordinate:484	Reads:1	Hits:1	Allocated_reads:1	Strand:+
TATGACATACAGATGAAAAAAAGGAATATT
>Location:NODE_369549_length_1565_cov_30.364218	Coordinate:484	Reads:7	Hits:1	Allocated_reads:7	Strand:-
TATTCCTTTTTTTCATCTGTATGTCATA
>Location:NODE_369549_length_1565_cov_30.364218	Coordinate:484	Reads:1	Hits:1	Allocated_reads:1	Strand:-
TTCCTTTTTTTCATCTGTATGTCATA
>Location:NODE_369549_length_1565_cov_30.364218	Coordinate:486	Reads:2	Hits:1	Allocated_reads:2	Strand:-
AATATTCCTTTTTTTCATCTGTATGTCA
>Location:NODE_369549_length_1565_cov_30.364218	Coordinate:486	Reads:4	Hits:1	Allocated_reads:4	Strand:-
ATATTCCTTTTTTTCATCTGTATGTCA
>Location:NODE_369549_length_1565_cov_30.364218	Coordinate:486	Reads:1	Hits:1	Allocated_reads:1	Strand:+
TGACATACAGATGAAAAAAAGGAAT
>Location:NODE_369549_length_1565_cov_30.364218	Coordinate:486	Reads:2	Hits:1	Allocated_reads:2	Strand:+
TGACATACAGATGAAAAAAAGGAATAT
>Location:NODE_369549_length_1565_cov_30.364218	Coordinate:486	Reads:16	Hits:1	Allocated_reads:16	Strand:+
TGACATACAGATGAAAAAAAGGAATATT
>Location:NODE_369549_length_1565_cov_30.364218	Coordinate:486	Reads:5	Hits:1	Allocated_reads:5	Strand:+
TGACATACAGATGAAAAAAAGGAATATTGCC
>Location:NODE_369549_length_1565_cov_30.364218	Coordinate:486	Reads:1	Hits:1	Allocated_reads:1	Strand:+
TGACATACAGATGAAAAAAAGGAATATTGCCTGTC
>Location:NODE_369549_length_1565_cov_30.364218	Coordinate:487	Reads:1	Hits:1	Allocated_reads:1	Strand:-
AATATTCCTTTTTTTCATCTGTATGTC
>Location:NODE_369549_length_1565_cov_30.364218	Coordinate:487	Reads:1	Hits:1	Allocated_reads:1	Strand:+
GACATACAGATGAAAAAAAGGAATATT
>Location:NODE_369549_length_1565_cov_30.364218	Coordinate:487	Reads:1	Hits:1	Allocated_reads:1	Strand:+
GACATACAGATGAAAAAAAGGAATATTGCCT
>Location:NODE_369549_length_1565_cov_30.364218	Coordinate:487	Reads:4	Hits:1	Allocated_reads:4	Strand:-
TATTCCTTTTTTTCATCTGTATGTC
>Location:NODE_369549_length_1565_cov_30.364218	Coordinate:488	Reads:1	Hits:1	Allocated_reads:1	Strand:+
ACATACAGATGAAAAAAAGGAATATTGCC
>Location:NODE_369549_length_1565_cov_30.364218	Coordinate:488	Reads:1	Hits:1	Allocated_reads:1	Strand:-
ATATTCCTTTTTTTCATCTGTATGT
>Location:NODE_369549_length_1565_cov_30.364218	Coordinate:488	Reads:2	Hits:1	Allocated_reads:2	Strand:-
TATTCCTTTTTTTCATCTGTATGT
>Location:NODE_369549_length_1565_cov_30.364218	Coordinate:489	Reads:1	Hits:1	Allocated_reads:1	Strand:-
AATATTCCTTTTTTTCATCTGTATG
>Location:NODE_369549_length_1565_cov_30.364218	Coordinate:489	Reads:1	Hits:1	Allocated_reads:1	Strand:-
ATATTCCTTTTTTTCATCTGTATG
>Location:NODE_369549_length_1565_cov_30.364218	Coordinate:489	Reads:1	Hits:1	Allocated_reads:1	Strand:+
CATACAGATGAAAAAAAGGAATATT
>Location:NODE_369549_length_1565_cov_30.364218	Coordinate:489	Reads:6	Hits:1	Allocated_reads:6	Strand:+
CATACAGATGAAAAAAAGGAATATTGCC
>Location:NODE_369549_length_1565_cov_30.364218	Coordinate:489	Reads:2	Hits:1	Allocated_reads:2	Strand:+
CATACAGATGAAAAAAAGGAATATTGCCT
>Location:NODE_369549_length_1565_cov_30.364218	Coordinate:489	Reads:3	Hits:1	Allocated_reads:3	Strand:-
GCAATATTCCTTTTTTTCATCTGTATG
>Location:NODE_369549_length_1565_cov_30.364218	Coordinate:490	Reads:1	Hits:1	Allocated_reads:1	Strand:-
AATATTCCTTTTTTTCATCTGTAT
>Location:NODE_369549_length_1565_cov_30.364218	Coordinate:490	Reads:2	Hits:1	Allocated_reads:2	Strand:+
ATACAGATGAAAAAAAGGAATATTGCC
>Location:NODE_369549_length_1565_cov_30.364218	Coordinate:491	Reads:1	Hits:1	Allocated_reads:1	Strand:-
CAGGCAATATTCCTTTTTTTCATCTGTA
>Location:NODE_369549_length_1565_cov_30.364218	Coordinate:491	Reads:1	Hits:1	Allocated_reads:1	Strand:+
TACAGATGAAAAAAAGGAATATTT
>Location:NODE_369549_length_1565_cov_30.364218	Coordinate:491	Reads:1	Hits:1	Allocated_reads:1	Strand:+
TACAGATGAAAAAAAGGAATATTGC
>Location:NODE_369549_length_1565_cov_30.364218	Coordinate:491	Reads:56	Hits:1	Allocated_reads:56	Strand:+
TACAGATGAAAAAAAGGAATATTGCC
>Location:NODE_369549_length_1565_cov_30.364218	Coordinate:491	Reads:1	Hits:1	Allocated_reads:1	Strand:+
TACAGATGAAAAAAAGGAATATTGCCC
>Location:NODE_369549_length_1565_cov_30.364218	Coordinate:491	Reads:1	Hits:1	Allocated_reads:1	Strand:+
TACAGATGAAAAAAAGGAATATTGCCG
>Location:NODE_369549_length_1565_cov_30.364218	Coordinate:491	Reads:21	Hits:1	Allocated_reads:21	Strand:+
TACAGATGAAAAAAAGGAATATTGCCT
>Location:NODE_369549_length_1565_cov_30.364218	Coordinate:491	Reads:4	Hits:1	Allocated_reads:4	Strand:+
TACAGATGAAAAAAAGGAATATTGCCTGT
>Location:NODE_369549_length_1565_cov_30.364218	Coordinate:492	Reads:2	Hits:1	Allocated_reads:2	Strand:+
ACAGATGAAAAAAAGGAATATTGCC
>Location:NODE_369549_length_1565_cov_30.364218	Coordinate:492	Reads:1	Hits:1	Allocated_reads:1	Strand:+
ACAGATGAAAAAAAGGAATATTGCCT
>Location:NODE_369549_length_1565_cov_30.364218	Coordinate:493	Reads:1	Hits:1	Allocated_reads:1	Strand:+
CAGATGAAAAAAAGGAATATTGCC
>Location:NODE_369549_length_1565_cov_30.364218	Coordinate:495	Reads:1	Hits:1	Allocated_reads:1	Strand:+
GATGAAAAAAAGGAATATTGCCTGTCAT
>Location:NODE_369549_length_1565_cov_30.364218	Coordinate:496	Reads:1	Hits:1	Allocated_reads:1	Strand:-
TGACAGGCAATATTCCTTTTTTTCAT
>Location:NODE_369549_length_1565_cov_30.364218	Coordinate:497	Reads:1	Hits:2	Allocated_reads:0.5	Strand:+
TGAAAAAAAGGAATATTGCCTGTCATTTGGA
>Location:NODE_369549_length_1565_cov_30.364218	Coordinate:499	Reads:1	Hits:2	Allocated_reads:0.5	Strand:-
CCAAATGACAGGCAATATTCCCTTTTTT
>Location:NODE_369549_length_1565_cov_30.364218	Coordinate:499	Reads:1	Hits:2	Allocated_reads:0.5	Strand:-
TCCAAATGACAGGCAATATTCCTTTTTTT
>Location:NODE_369549_length_1565_cov_30.364218	Coordinate:500	Reads:1	Hits:2	Allocated_reads:0.5	Strand:+
AAAAAAGGAATATTGCCTGTCATTTGGATGC
>Location:NODE_369549_length_1565_cov_30.364218	Coordinate:500	Reads:1	Hits:2	Allocated_reads:0.5	Strand:-
CATCCAAATGACAGGCAATATTCCTTTTTT
>Location:NODE_369549_length_1565_cov_30.364218	Coordinate:500	Reads:1	Hits:2	Allocated_reads:0.5	Strand:-
TCCAAATGACAGGCAATATTCCTTTTTT
>Location:NODE_369549_length_1565_cov_30.364218	Coordinate:501	Reads:1	Hits:2	Allocated_reads:0.5	Strand:-
CAGCATCCAAATGACAGGCAATATTCCTTTTT
>Location:NODE_369549_length_1565_cov_30.364218	Coordinate:502	Reads:7	Hits:2	Allocated_reads:3.5	Strand:+
AAAAGGAATATTGCCTGTCATTTGGATGC
>Location:NODE_369549_length_1565_cov_30.364218	Coordinate:502	Reads:6	Hits:2	Allocated_reads:3	Strand:+
AAAAGGAATATTGCCTGTCATTTGGATGCT
>Location:NODE_369549_length_1565_cov_30.364218	Coordinate:503	Reads:1	Hits:2	Allocated_reads:0.5	Strand:+
AAAGGAATATTGCCTGTCATTTGGAT
>Location:NODE_369549_length_1565_cov_30.364218	Coordinate:503	Reads:3	Hits:2	Allocated_reads:1.5	Strand:+
AAAGGAATATTGCCTGTCATTTGGATGC
>Location:NODE_369549_length_1565_cov_30.364218	Coordinate:503	Reads:6	Hits:2	Allocated_reads:3	Strand:+
AAAGGAATATTGCCTGTCATTTGGATGCT
>Location:NODE_369549_length_1565_cov_30.364218	Coordinate:503	Reads:2	Hits:2	Allocated_reads:1	Strand:+
AAAGGAATATTGCCTGTCATTTGGATGCTGA
>Location:NODE_369549_length_1565_cov_30.364218	Coordinate:503	Reads:1	Hits:2	Allocated_reads:0.5	Strand:-
AGCATCCAAATGACAGGCAATATTCCTTT
>Location:NODE_369549_length_1565_cov_30.364218	Coordinate:503	Reads:1	Hits:2	Allocated_reads:0.5	Strand:-
ATCCAAATGACAGGCAATATTCCTTT
>Location:NODE_369549_length_1565_cov_30.364218	Coordinate:504	Reads:3	Hits:2	Allocated_reads:1.5	Strand:+
AAGGAATATTGCCTGTCATTTGGATGC
>Location:NODE_369549_length_1565_cov_30.364218	Coordinate:504	Reads:5	Hits:2	Allocated_reads:2.5	Strand:+
AAGGAATATTGCCTGTCATTTGGATGCT
>Location:NODE_369549_length_1565_cov_30.364218	Coordinate:504	Reads:1	Hits:2	Allocated_reads:0.5	Strand:-
ATCCAAATGACAGGCAATATTCCTT
>Location:NODE_369549_length_1565_cov_30.364218	Coordinate:504	Reads:1	Hits:2	Allocated_reads:0.5	Strand:-
TCAGCATCCAAATGACAGGCAATATTCCTT
>Location:NODE_369549_length_1565_cov_30.364218	Coordinate:504	Reads:1	Hits:2	Allocated_reads:0.5	Strand:-
TTCAGCATCCAAATGACAGGCAATATTCCTT
>Location:NODE_369549_length_1565_cov_30.364218	Coordinate:505	Reads:1	Hits:2	Allocated_reads:0.5	Strand:+
AGGAATATTGCCTGTCATTTGGATGCT
>Location:NODE_369549_length_1565_cov_30.364218	Coordinate:505	Reads:1	Hits:2	Allocated_reads:0.5	Strand:-
TCAGCATCCAAATGACAGGCAATATTCCT
>Location:NODE_369549_length_1565_cov_30.364218	Coordinate:506	Reads:1	Hits:2	Allocated_reads:0.5	Strand:-
CAGCATCCAAATGACAGGCAATATTCC
>Location:NODE_369549_length_1565_cov_30.364218	Coordinate:506	Reads:3	Hits:2	Allocated_reads:1.5	Strand:+
GGAATATTGCCTGTCATTTGGATGCTGA
>Location:NODE_369549_length_1565_cov_30.364218	Coordinate:506	Reads:1	Hits:2	Allocated_reads:0.5	Strand:+
GGAATATTGCCTGTCATTTGGATGCTGAAGC
>Location:NODE_369549_length_1565_cov_30.364218	Coordinate:506	Reads:9	Hits:2	Allocated_reads:4.5	Strand:-
TCAGCATCCAAATGACAGGCAATATTCC
>Location:NODE_369549_length_1565_cov_30.364218	Coordinate:506	Reads:2	Hits:2	Allocated_reads:1	Strand:-
TTCAGCATCCAAATGACAGGCAATATTCC
>Location:NODE_369549_length_1565_cov_30.364218	Coordinate:507	Reads:1	Hits:2	Allocated_reads:0.5	Strand:-
AGCATCCAAATGACAGGCAATATTC
>Location:NODE_369549_length_1565_cov_30.364218	Coordinate:507	Reads:1	Hits:2	Allocated_reads:0.5	Strand:-
CAGCATCCAAATGACAGGCAATATTC
>Location:NODE_369549_length_1565_cov_30.364218	Coordinate:507	Reads:1	Hits:2	Allocated_reads:0.5	Strand:+
GAATATTGCCTGTCATTTGGATGCTGT
>Location:NODE_369549_length_1565_cov_30.364218	Coordinate:507	Reads:1	Hits:2	Allocated_reads:0.5	Strand:+
GAATATTGCCTGTCATTTGGATGCTGAA
>Location:NODE_369549_length_1565_cov_30.364218	Coordinate:507	Reads:1	Hits:2	Allocated_reads:0.5	Strand:+
GAATATTGCCTGTCATTTGGATGCTGAAGC
>Location:NODE_369549_length_1565_cov_30.364218	Coordinate:507	Reads:9	Hits:2	Allocated_reads:4.5	Strand:-
TCAGCATCCAAATGACAGGCAATATTC
>Location:NODE_369549_length_1565_cov_30.364218	Coordinate:507	Reads:2	Hits:2	Allocated_reads:1	Strand:-
TTCAGCATCCAAATGACAGGCAATATTC
>Location:NODE_369549_length_1565_cov_30.364218	Coordinate:508	Reads:3	Hits:2	Allocated_reads:1.5	Strand:-
TCAGCATCCAAATGACAGGCAATATT
>Location:NODE_369549_length_1565_cov_30.364218	Coordinate:508	Reads:1	Hits:2	Allocated_reads:0.5	Strand:-
TTCAGCATCCAAATGACAGGCAATATT
>Location:NODE_369549_length_1565_cov_30.364218	Coordinate:509	Reads:1	Hits:2	Allocated_reads:0.5	Strand:+
ATATTGCCTGTCATTTGGATGCTGAAG
>Location:NODE_369549_length_1565_cov_30.364218	Coordinate:509	Reads:2	Hits:2	Allocated_reads:1	Strand:+
ATATTGCCTGTCATTTGGATGCTGAAGC
>Location:NODE_369549_length_1565_cov_30.364218	Coordinate:509	Reads:10	Hits:2	Allocated_reads:5	Strand:+
ATATTGCCTGTCATTTGGATGCTGAAGCC
>Location:NODE_369549_length_1565_cov_30.364218	Coordinate:509	Reads:7	Hits:2	Allocated_reads:3.5	Strand:+
ATATTGCCTGTCATTTGGATGCTGAAGCCT
>Location:NODE_369549_length_1565_cov_30.364218	Coordinate:509	Reads:1	Hits:2	Allocated_reads:0.5	Strand:-
TTCAGCATCCAAATGACAGGCAATAT
>Location:NODE_369549_length_1565_cov_30.364218	Coordinate:510	Reads:8	Hits:2	Allocated_reads:4	Strand:+
TATTGCCTGTCATTTGGATGCTGAAGCC
>Location:NODE_369549_length_1565_cov_30.364218	Coordinate:510	Reads:1	Hits:2	Allocated_reads:0.5	Strand:+
TATTGCCTGTCATTTGGATGCTGAAGCCG
>Location:NODE_369549_length_1565_cov_30.364218	Coordinate:510	Reads:10	Hits:2	Allocated_reads:5	Strand:+
TATTGCCTGTCATTTGGATGCTGAAGCCT
>Location:NODE_369549_length_1565_cov_30.364218	Coordinate:510	Reads:1	Hits:2	Allocated_reads:0.5	Strand:+
TATTGCCTGTCATTTGGATGCTGAAGCCTC
>Location:NODE_369549_length_1565_cov_30.364218	Coordinate:511	Reads:1	Hits:2	Allocated_reads:0.5	Strand:+
ATTGCCTGTCATTTGGATGCTGAAGCC
>Location:NODE_369549_length_1565_cov_30.364218	Coordinate:511	Reads:1	Hits:2	Allocated_reads:0.5	Strand:+
ATTGCCTGTCATTTGGATGCTGAAGCCA
>Location:NODE_369549_length_1565_cov_30.364218	Coordinate:511	Reads:15	Hits:2	Allocated_reads:7.5	Strand:+
ATTGCCTGTCATTTGGATGCTGAAGCCT
>Location:NODE_369549_length_1565_cov_30.364218	Coordinate:512	Reads:2	Hits:2	Allocated_reads:1	Strand:+
TTGCCTGTCATTTGGATGCTGAAGC
>Location:NODE_369549_length_1565_cov_30.364218	Coordinate:512	Reads:9	Hits:2	Allocated_reads:4.5	Strand:+
TTGCCTGTCATTTGGATGCTGAAGCC
>Location:NODE_369549_length_1565_cov_30.364218	Coordinate:512	Reads:4	Hits:2	Allocated_reads:2	Strand:+
TTGCCTGTCATTTGGATGCTGAAGCCG
>Location:NODE_369549_length_1565_cov_30.364218	Coordinate:512	Reads:53	Hits:2	Allocated_reads:26.5	Strand:+
TTGCCTGTCATTTGGATGCTGAAGCCT
>Location:NODE_369549_length_1565_cov_30.364218	Coordinate:512	Reads:1	Hits:2	Allocated_reads:0.5	Strand:+
TTGCCTGTCATTTGGATGCTGAAGCCTC
>Location:NODE_369549_length_1565_cov_30.364218	Coordinate:512	Reads:2	Hits:2	Allocated_reads:1	Strand:+
TTGCCTGTCATTTGGATGCTGAAGCCTCC
>Location:NODE_369549_length_1565_cov_30.364218	Coordinate:512	Reads:1	Hits:2	Allocated_reads:0.5	Strand:+
TTGCCTGTCATTTGGATGCTGAAGCCTCCA
>Location:NODE_369549_length_1565_cov_30.364218	Coordinate:513	Reads:1	Hits:2	Allocated_reads:0.5	Strand:+
TGCCTGTCATTTGGATGCTGAAGCC
>Location:NODE_369549_length_1565_cov_30.364218	Coordinate:513	Reads:13	Hits:2	Allocated_reads:6.5	Strand:+
TGCCTGTCATTTGGATGCTGAAGCCT
>Location:NODE_369549_length_1565_cov_30.364218	Coordinate:513	Reads:2	Hits:2	Allocated_reads:1	Strand:+
TGCCTGTCATTTGGATGCTGAAGCCTC
>Location:NODE_369549_length_1565_cov_30.364218	Coordinate:513	Reads:4	Hits:2	Allocated_reads:2	Strand:+
TGCCTGTCATTTGGATGCTGAAGCCTCC
>Location:NODE_369549_length_1565_cov_30.364218	Coordinate:514	Reads:1	Hits:2	Allocated_reads:0.5	Strand:+
GCCTGTCATTTGGATGCTGAAGCCT
>Location:NODE_369549_length_1565_cov_30.364218	Coordinate:516	Reads:2	Hits:2	Allocated_reads:1	Strand:+
CTGTCATTTGGATGCTGAAGCCTCCAAA
>Location:NODE_369549_length_1565_cov_30.364218	Coordinate:522	Reads:1	Hits:1	Allocated_reads:1	Strand:-
TGGGTAGATGTTTGGAGGCTTCAGCATCCAAA
>Location:NODE_369549_length_1565_cov_30.364218	Coordinate:522	Reads:1	Hits:1	Allocated_reads:1	Strand:+
TTTGGATGCTGAAGCCTCCAAACATCT
>Location:NODE_369549_length_1565_cov_30.364218	Coordinate:523	Reads:1	Hits:1	Allocated_reads:1	Strand:+
TTGGATGCTGAAGCCTCCAAACATCT
>Location:NODE_369549_length_1565_cov_30.364218	Coordinate:524	Reads:1	Hits:1	Allocated_reads:1	Strand:+
TGGATGCTGAAGCCTCCAAACATCTACC
>Location:NODE_369549_length_1565_cov_30.364218	Coordinate:527	Reads:2	Hits:1	Allocated_reads:2	Strand:+
ATGCTGAAGCCTCCAAACATCTACCCATGT
>Location:NODE_369549_length_1565_cov_30.364218	Coordinate:528	Reads:1	Hits:1	Allocated_reads:1	Strand:+
TGCTGAAGCCTCCAAACATCTATT
>Location:NODE_369549_length_1565_cov_30.364218	Coordinate:528	Reads:2	Hits:1	Allocated_reads:2	Strand:+
TGCTGAAGCCTCCAAACATCTACC
>Location:NODE_369549_length_1565_cov_30.364218	Coordinate:528	Reads:1	Hits:1	Allocated_reads:1	Strand:+
TGCTGAAGCCTCCAAACATCTACCC
>Location:NODE_369549_length_1565_cov_30.364218	Coordinate:528	Reads:2	Hits:1	Allocated_reads:2	Strand:+
TGCTGAAGCCTCCAAACATCTACCCA
>Location:NODE_369549_length_1565_cov_30.364218	Coordinate:528	Reads:1	Hits:1	Allocated_reads:1	Strand:+
TGCTGAAGCCTCCAAACATCTACCCATG
>Location:NODE_369549_length_1565_cov_30.364218	Coordinate:528	Reads:6	Hits:1	Allocated_reads:6	Strand:+
TGCTGAAGCCTCCAAACATCTACCCATGT
>Location:NODE_369549_length_1565_cov_30.364218	Coordinate:528	Reads:2	Hits:1	Allocated_reads:2	Strand:+
TGCTGAAGCCTCCAAACATCTACCCATGTT
>Location:NODE_369549_length_1565_cov_30.364218	Coordinate:529	Reads:1	Hits:1	Allocated_reads:1	Strand:-
TGGGTAGATGTTTGGAGGCTTCAGC
>Location:NODE_369549_length_1565_cov_30.364218	Coordinate:531	Reads:1	Hits:1	Allocated_reads:1	Strand:+
TGAAGCCTCCAAACATCTACCCATG
>Location:NODE_369549_length_1565_cov_30.364218	Coordinate:531	Reads:2	Hits:1	Allocated_reads:2	Strand:+
TGAAGCCTCCAAACATCTACCCATGTT
>Location:NODE_369549_length_1565_cov_30.364218	Coordinate:533	Reads:1	Hits:1	Allocated_reads:1	Strand:-
TCACACAACATGGGTAGATGTTTGGAGGCTT
>Location:NODE_369549_length_1565_cov_30.364218	Coordinate:534	Reads:5	Hits:1	Allocated_reads:5	Strand:-
TCACACAACATGGGTAGATGTTTGGAGGCT
>Location:NODE_369549_length_1565_cov_30.364218	Coordinate:535	Reads:1	Hits:1	Allocated_reads:1	Strand:-
TCACACAACATGGGTAGATGTTTGGAGGT
>Location:NODE_369549_length_1565_cov_30.364218	Coordinate:535	Reads:2	Hits:1	Allocated_reads:2	Strand:-
TCACACAACATGGGTAGATGTTTGGAGGC
>Location:NODE_369549_length_1565_cov_30.364218	Coordinate:536	Reads:1	Hits:1	Allocated_reads:1	Strand:-
TCACACAACATGGGTAGATGTTTGGAGG
>Location:NODE_369549_length_1565_cov_30.364218	Coordinate:538	Reads:1	Hits:1	Allocated_reads:1	Strand:-
AAATCACACAACATGGGTAGATGTTTGGA
>Location:NODE_369549_length_1565_cov_30.364218	Coordinate:538	Reads:1	Hits:1	Allocated_reads:1	Strand:-
TCACACAACATGGGTAGATGTTTGGA
>Location:NODE_369549_length_1565_cov_30.364218	Coordinate:540	Reads:5	Hits:1	Allocated_reads:5	Strand:-
TCACACAACATGGGTAGATGTTTG
>Location:NODE_369549_length_1565_cov_30.364218	Coordinate:540	Reads:1	Hits:1	Allocated_reads:1	Strand:-
TCTGGTAAAATCACACAACATGGGTAGATGTTTG
>Location:NODE_369549_length_1565_cov_30.364218	Coordinate:542	Reads:1	Hits:1	Allocated_reads:1	Strand:-
AAAATCACACAACATGGGTAGATGTT
>Location:NODE_369549_length_1565_cov_30.364218	Coordinate:543	Reads:2	Hits:1	Allocated_reads:2	Strand:-
TCTGGTAAAATCACACAACATGGGTAGATGT
>Location:NODE_369549_length_1565_cov_30.364218	Coordinate:546	Reads:1	Hits:1	Allocated_reads:1	Strand:-
CAATCTGGTAAAATCACACAACATGGGTAGA
>Location:NODE_369549_length_1565_cov_30.364218	Coordinate:546	Reads:2	Hits:1	Allocated_reads:2	Strand:-
TCTGGTAAAATCACACAACATGGGTAGA
>Location:NODE_369549_length_1565_cov_30.364218	Coordinate:546	Reads:1	Hits:1	Allocated_reads:1	Strand:-
TGGTAAAATCACACAACATGGGTAGA
>Location:NODE_369549_length_1565_cov_30.364218	Coordinate:547	Reads:1	Hits:1	Allocated_reads:1	Strand:+
CTACCCATGTTGTGTGATTTTACC
>Location:NODE_369549_length_1565_cov_30.364218	Coordinate:550	Reads:2	Hits:1	Allocated_reads:2	Strand:+
CCCATGTTGTGTGATTTTACCAGATTGTTC
>Location:NODE_369549_length_1565_cov_30.364218	Coordinate:550	Reads:1	Hits:1	Allocated_reads:1	Strand:-
TCTGGTAAAATCACACAACATGGG
>Location:NODE_369549_length_1565_cov_30.364218	Coordinate:551	Reads:1	Hits:2	Allocated_reads:0.5	Strand:+
CCATGTTGTGTGATTTTACCAGATTGTT
>Location:NODE_369549_length_1565_cov_30.364218	Coordinate:552	Reads:1	Hits:2	Allocated_reads:0.5	Strand:+
CATGTTGTGTGATTTTACCAGATTGTTC
>Location:NODE_369549_length_1565_cov_30.364218	Coordinate:552	Reads:2	Hits:2	Allocated_reads:1	Strand:-
TGAACAATCTGGTAAAATCACACAACATG
>Location:NODE_369549_length_1565_cov_30.364218	Coordinate:553	Reads:1	Hits:2	Allocated_reads:0.5	Strand:+
ATGTTGTGTGATTTTACCAGATTGTTCAAAAC
>Location:NODE_369549_length_1565_cov_30.364218	Coordinate:554	Reads:3	Hits:2	Allocated_reads:1.5	Strand:+
TGTTGTGTGATTTTACCAGATTGT
>Location:NODE_369549_length_1565_cov_30.364218	Coordinate:554	Reads:2	Hits:2	Allocated_reads:1	Strand:+
TGTTGTGTGATTTTACCAGATTGTT
>Location:NODE_369549_length_1565_cov_30.364218	Coordinate:554	Reads:26	Hits:2	Allocated_reads:13	Strand:+
TGTTGTGTGATTTTACCAGATTGTTC
>Location:NODE_369549_length_1565_cov_30.364218	Coordinate:554	Reads:16	Hits:2	Allocated_reads:8	Strand:+
TGTTGTGTGATTTTACCAGATTGTTCA
>Location:NODE_369549_length_1565_cov_30.364218	Coordinate:554	Reads:1	Hits:2	Allocated_reads:0.5	Strand:+
TGTTGTGTGATTTTACCAGATTGTTCAA
>Location:NODE_369549_length_1565_cov_30.364218	Coordinate:554	Reads:1	Hits:2	Allocated_reads:0.5	Strand:+
TGTTGTGTGATTTTACCAGATTGTTCAAA
>Location:NODE_369549_length_1565_cov_30.364218	Coordinate:554	Reads:2	Hits:2	Allocated_reads:1	Strand:+
TGTTGTGTGATTTTACCAGATTGTTCATT
>Location:NODE_369549_length_1565_cov_30.364218	Coordinate:554	Reads:7	Hits:2	Allocated_reads:3.5	Strand:+
TGTTGTGTGATTTTACCAGATTGTTCAAAA
>Location:NODE_369549_length_1565_cov_30.364218	Coordinate:554	Reads:5	Hits:2	Allocated_reads:2.5	Strand:+
TGTTGTGTGATTTTACCAGATTGTTCAAAAC
>Location:NODE_369549_length_1565_cov_30.364218	Coordinate:554	Reads:2	Hits:2	Allocated_reads:1	Strand:+
TGTTGTGTGATTTTACCAGATTGTTCAAAACT
>Location:NODE_369549_length_1565_cov_30.364218	Coordinate:554	Reads:4	Hits:2	Allocated_reads:2	Strand:+
TGTTGTGTGATTTTACCAGATTGTTCAAAACTGCC
>Location:NODE_369549_length_1565_cov_30.364218	Coordinate:555	Reads:1	Hits:2	Allocated_reads:0.5	Strand:-
TTTTGAACAATCTGGTAAAATCACACAAC
>Location:NODE_369549_length_1565_cov_30.364218	Coordinate:557	Reads:1	Hits:2	Allocated_reads:0.5	Strand:-
GTTTTGAACAATCTGGTAAAATCACACA
>Location:NODE_369549_length_1565_cov_30.364218	Coordinate:557	Reads:1	Hits:2	Allocated_reads:0.5	Strand:+
TGTGTGATTTTACCAGATTGTTCAAAA
>Location:NODE_369549_length_1565_cov_30.364218	Coordinate:557	Reads:3	Hits:2	Allocated_reads:1.5	Strand:+
TGTGTGATTTTACCAGATTGTTCAAAAC
>Location:NODE_369549_length_1565_cov_30.364218	Coordinate:557	Reads:7	Hits:2	Allocated_reads:3.5	Strand:+
TGTGTGATTTTACCAGATTGTTCAAAACT
>Location:NODE_369549_length_1565_cov_30.364218	Coordinate:557	Reads:5	Hits:2	Allocated_reads:2.5	Strand:+
TGTGTGATTTTACCAGATTGTTCAAAACTGC
>Location:NODE_369549_length_1565_cov_30.364218	Coordinate:557	Reads:1	Hits:2	Allocated_reads:0.5	Strand:+
TGTGTGATTTTACCAGATTGTTCAAAACTGCC
>Location:NODE_369549_length_1565_cov_30.364218	Coordinate:558	Reads:1	Hits:2	Allocated_reads:0.5	Strand:+
GTGTGATTTTACCAGATTGTTCAAAACT
>Location:NODE_369549_length_1565_cov_30.364218	Coordinate:558	Reads:1	Hits:2	Allocated_reads:0.5	Strand:+
GTGTGATTTTACCAGATTGTTCAAAACTGC
>Location:NODE_369549_length_1565_cov_30.364218	Coordinate:558	Reads:1	Hits:2	Allocated_reads:0.5	Strand:+
GTGTGATTTTACCAGATTGTTCAAAACTGCCG
>Location:NODE_369549_length_1565_cov_30.364218	Coordinate:559	Reads:6	Hits:2	Allocated_reads:3	Strand:+
TGTGATTTTACCAGATTGTTCAAAACT
>Location:NODE_369549_length_1565_cov_30.364218	Coordinate:559	Reads:3	Hits:2	Allocated_reads:1.5	Strand:+
TGTGATTTTACCAGATTGTTCAAAACTGC
>Location:NODE_369549_length_1565_cov_30.364218	Coordinate:559	Reads:1	Hits:2	Allocated_reads:0.5	Strand:+
TGTGATTTTACCAGATTGTTCAAAACTGCC
>Location:NODE_369549_length_1565_cov_30.364218	Coordinate:559	Reads:1	Hits:2	Allocated_reads:0.5	Strand:+
TGTGATTTTACCAGATTGTTCAAAACTGCT
>Location:NODE_369549_length_1565_cov_30.364218	Coordinate:559	Reads:1	Hits:2	Allocated_reads:0.5	Strand:+
TGTGATTTTACCAGATTGTTCAAAACTGCCGT
>Location:NODE_369549_length_1565_cov_30.364218	Coordinate:560	Reads:1	Hits:2	Allocated_reads:0.5	Strand:+
GTGATTTTACCAGATTGTTCAAAACTGC
>Location:NODE_369549_length_1565_cov_30.364218	Coordinate:561	Reads:1	Hits:2	Allocated_reads:0.5	Strand:+
TGATTTTACCAGATTGTTCAAAACTGC
>Location:NODE_369549_length_1565_cov_30.364218	Coordinate:562	Reads:1	Hits:2	Allocated_reads:0.5	Strand:+
GATTTTACCAGATTGTTCAAAACT
>Location:NODE_369549_length_1565_cov_30.364218	Coordinate:562	Reads:1	Hits:2	Allocated_reads:0.5	Strand:+
GATTTTACCAGATTGTTCAAAACTGC
>Location:NODE_369549_length_1565_cov_30.364218	Coordinate:562	Reads:3	Hits:2	Allocated_reads:1.5	Strand:+
GATTTTACCAGATTGTTCAAAACTGCC
>Location:NODE_369549_length_1565_cov_30.364218	Coordinate:562	Reads:1	Hits:2	Allocated_reads:0.5	Strand:+
GATTTTACCAGATTGTTCAAAACTGCCG
>Location:NODE_369549_length_1565_cov_30.364218	Coordinate:562	Reads:1	Hits:2	Allocated_reads:0.5	Strand:+
GATTTTACCAGATTGTTCAAAACTGCCGT
>Location:NODE_369549_length_1565_cov_30.364218	Coordinate:563	Reads:1	Hits:2	Allocated_reads:0.5	Strand:+
ATTTTACCAGATTGTTCAAAACTGCC
>Location:NODE_369549_length_1565_cov_30.364218	Coordinate:563	Reads:1	Hits:2	Allocated_reads:0.5	Strand:-
CACGGCAGTTTTGAACAATCTGGTAAAAT
>Location:NODE_369549_length_1565_cov_30.364218	Coordinate:563	Reads:1	Hits:2	Allocated_reads:0.5	Strand:-
CCACGGCAGTTTTGAACAATCTGGTAAAAT
>Location:NODE_369549_length_1565_cov_30.364218	Coordinate:563	Reads:1	Hits:2	Allocated_reads:0.5	Strand:-
CGGCAGTTTTGAACAATCTGGTAAAAT
>Location:NODE_369549_length_1565_cov_30.364218	Coordinate:564	Reads:1	Hits:2	Allocated_reads:0.5	Strand:-
CACGGCAGTTTTGAACAATCTGGTAAAA
>Location:NODE_369549_length_1565_cov_30.364218	Coordinate:564	Reads:2	Hits:2	Allocated_reads:1	Strand:+
TTTTACCAGATTGTTCAAAACTGC
>Location:NODE_369549_length_1565_cov_30.364218	Coordinate:564	Reads:10	Hits:2	Allocated_reads:5	Strand:+
TTTTACCAGATTGTTCAAAACTGCC
>Location:NODE_369549_length_1565_cov_30.364218	Coordinate:564	Reads:4	Hits:2	Allocated_reads:2	Strand:+
TTTTACCAGATTGTTCAAAACTGCCG
>Location:NODE_369549_length_1565_cov_30.364218	Coordinate:564	Reads:2	Hits:2	Allocated_reads:1	Strand:+
TTTTACCAGATTGTTCAAAACTGCCGT
>Location:NODE_369549_length_1565_cov_30.364218	Coordinate:564	Reads:1	Hits:2	Allocated_reads:0.5	Strand:+
TTTTACCAGATTGTTCAAAACTGCCGTC
>Location:NODE_369549_length_1565_cov_30.364218	Coordinate:564	Reads:1	Hits:2	Allocated_reads:0.5	Strand:+
TTTTACCAGATTGTTCAAAACTGCCGTG
>Location:NODE_369549_length_1565_cov_30.364218	Coordinate:564	Reads:1	Hits:2	Allocated_reads:0.5	Strand:+
TTTTACCAGATTGTTCAAAACTGCCGTGG
>Location:NODE_369549_length_1565_cov_30.364218	Coordinate:564	Reads:1	Hits:2	Allocated_reads:0.5	Strand:+
TTTTACCAGATTGTTCAAAACTGCCGTTT
>Location:NODE_369549_length_1565_cov_30.364218	Coordinate:564	Reads:3	Hits:2	Allocated_reads:1.5	Strand:+
TTTTACCAGATTGTTCAAAACTGCCGTGGA
>Location:NODE_369549_length_1565_cov_30.364218	Coordinate:564	Reads:1	Hits:2	Allocated_reads:0.5	Strand:+
TTTTACCAGATTGTTCAAAACTGCCGTGTTT
>Location:NODE_369549_length_1565_cov_30.364218	Coordinate:564	Reads:1	Hits:2	Allocated_reads:0.5	Strand:+
TTTTACCAGATTGTTCAAAACTGCCGTGGATC
>Location:NODE_369549_length_1565_cov_30.364218	Coordinate:565	Reads:1	Hits:2	Allocated_reads:0.5	Strand:+
TTTACCAGATTGTTCAAAACTGCCGTGGAT
>Location:NODE_369549_length_1565_cov_30.364218	Coordinate:565	Reads:2	Hits:2	Allocated_reads:1	Strand:+
TTTACCAGATTGTTCAAAACTGCCGTGGATC
>Location:NODE_369549_length_1565_cov_30.364218	Coordinate:566	Reads:2	Hits:2	Allocated_reads:1	Strand:+
TTACCAGATTGTTCAAAACTGCCGTGGATC
>Location:NODE_369549_length_1565_cov_30.364218	Coordinate:567	Reads:4	Hits:2	Allocated_reads:2	Strand:-
ATCCACGGCAGTTTTGAACAATCTGGTA
>Location:NODE_369549_length_1565_cov_30.364218	Coordinate:567	Reads:1	Hits:2	Allocated_reads:0.5	Strand:-
CACGGCAGTTTTGAACAATCTGGTA
>Location:NODE_369549_length_1565_cov_30.364218	Coordinate:567	Reads:1	Hits:2	Allocated_reads:0.5	Strand:-
CCACGGCAGTTTTGAACAATCTGGTA
>Location:NODE_369549_length_1565_cov_30.364218	Coordinate:567	Reads:2	Hits:2	Allocated_reads:1	Strand:+
TACCAGATTGTTCAAAACTGCCGT
>Location:NODE_369549_length_1565_cov_30.364218	Coordinate:567	Reads:2	Hits:2	Allocated_reads:1	Strand:+
TACCAGATTGTTCAAAACTGCCGTGGA
>Location:NODE_369549_length_1565_cov_30.364218	Coordinate:567	Reads:1	Hits:2	Allocated_reads:0.5	Strand:+
TACCAGATTGTTCAAAACTGCCGTGGAT
>Location:NODE_369549_length_1565_cov_30.364218	Coordinate:567	Reads:1	Hits:2	Allocated_reads:0.5	Strand:+
TACCAGATTGTTCAAAACTGCCGTGGATT
>Location:NODE_369549_length_1565_cov_30.364218	Coordinate:567	Reads:115	Hits:2	Allocated_reads:57.5	Strand:+
TACCAGATTGTTCAAAACTGCCGTGGATC
>Location:NODE_369549_length_1565_cov_30.364218	Coordinate:567	Reads:3	Hits:2	Allocated_reads:1.5	Strand:-
TCCACGGCAGTTTTGAACAATCTGGTA
>Location:NODE_369549_length_1565_cov_30.364218	Coordinate:568	Reads:5	Hits:2	Allocated_reads:2.5	Strand:+
ACCAGATTGTTCAAAACTGCCGTGGATC
>Location:NODE_369549_length_1565_cov_30.364218	Coordinate:568	Reads:2	Hits:2	Allocated_reads:1	Strand:+
ACCAGATTGTTCAAAACTGCCGTGGATCTAGT
>Location:NODE_369549_length_1565_cov_30.364218	Coordinate:568	Reads:2	Hits:2	Allocated_reads:1	Strand:-
ATCCACGGCAGTTTTGAACAATCTGGT
>Location:NODE_369549_length_1565_cov_30.364218	Coordinate:568	Reads:1	Hits:2	Allocated_reads:0.5	Strand:-
CCACGGCAGTTTTGAACAATCTGGT
>Location:NODE_369549_length_1565_cov_30.364218	Coordinate:568	Reads:1	Hits:2	Allocated_reads:0.5	Strand:-
TCCACGGCAGTTTTGAACAATCTGGT
>Location:NODE_369549_length_1565_cov_30.364218	Coordinate:569	Reads:8	Hits:2	Allocated_reads:4	Strand:-
ATCCACGGCAGTTTTGAACAATCTGG
>Location:NODE_369549_length_1565_cov_30.364218	Coordinate:569	Reads:1	Hits:2	Allocated_reads:0.5	Strand:-
CTACTAGATCCACGGCAGTTTTGAACAATCTGG
>Location:NODE_369549_length_1565_cov_30.364218	Coordinate:569	Reads:1	Hits:2	Allocated_reads:0.5	Strand:-
GATCCACGGCAGTTTTGAACAATCTGG
>Location:NODE_369549_length_1565_cov_30.364218	Coordinate:569	Reads:1	Hits:2	Allocated_reads:0.5	Strand:-
TAGATCCACGGCAGTTTTGAACAATCTGG
>Location:NODE_369549_length_1565_cov_30.364218	Coordinate:569	Reads:2	Hits:2	Allocated_reads:1	Strand:-
TCCACGGCAGTTTTGAACAATCTGG
>Location:NODE_369549_length_1565_cov_30.364218	Coordinate:570	Reads:3	Hits:2	Allocated_reads:1.5	Strand:-
ATCCACGGCAGTTTTGAACAATCTG
>Location:NODE_369549_length_1565_cov_30.364218	Coordinate:570	Reads:1	Hits:2	Allocated_reads:0.5	Strand:-
TAGATCCACGGCAGTTTTGAACAATCTG
>Location:NODE_369549_length_1565_cov_30.364218	Coordinate:570	Reads:3	Hits:2	Allocated_reads:1.5	Strand:-
TCCACGGCAGTTTTGAACAATCTG
>Location:NODE_369549_length_1565_cov_30.364218	Coordinate:571	Reads:2	Hits:2	Allocated_reads:1	Strand:+
AGATTGTTCAAAACTGCCGTGGATC
>Location:NODE_369549_length_1565_cov_30.364218	Coordinate:571	Reads:1	Hits:2	Allocated_reads:0.5	Strand:-
ATCCACGGCAGTTTTGAACAATCT
>Location:NODE_369549_length_1565_cov_30.364218	Coordinate:572	Reads:1	Hits:2	Allocated_reads:0.5	Strand:-
ACTAGATCCACGGCAGTTTTGAACAATC
>Location:NODE_369549_length_1565_cov_30.364218	Coordinate:572	Reads:1	Hits:2	Allocated_reads:0.5	Strand:+
GATTGTTCAAAACTGCCGTGGATC
>Location:NODE_369549_length_1565_cov_30.364218	Coordinate:572	Reads:1	Hits:2	Allocated_reads:0.5	Strand:+
GATTGTTCAAAACTGCCGTGGATCTAGT
>Location:NODE_369549_length_1565_cov_30.364218	Coordinate:573	Reads:1	Hits:2	Allocated_reads:0.5	Strand:+
ATTGTTCAAAACTGCCGTGGATCTAGT
>Location:NODE_369549_length_1565_cov_30.364218	Coordinate:574	Reads:1	Hits:2	Allocated_reads:0.5	Strand:+
TTGTTCAAAACTGCCGTGGATCTAG
>Location:NODE_369549_length_1565_cov_30.364218	Coordinate:574	Reads:4	Hits:2	Allocated_reads:2	Strand:+
TTGTTCAAAACTGCCGTGGATCTAGT
>Location:NODE_369549_length_1565_cov_30.364218	Coordinate:574	Reads:5	Hits:2	Allocated_reads:2.5	Strand:+
TTGTTCAAAACTGCCGTGGATCTAGTAGT
>Location:NODE_369549_length_1565_cov_30.364218	Coordinate:574	Reads:1	Hits:2	Allocated_reads:0.5	Strand:+
TTGTTCAAAACTGCCGTGGATCTAGTAGTTT
>Location:NODE_369549_length_1565_cov_30.364218	Coordinate:574	Reads:1	Hits:2	Allocated_reads:0.5	Strand:+
TTGTTCAAAACTGCCGTGGATCTAGTAGTGGC
>Location:NODE_369549_length_1565_cov_30.364218	Coordinate:575	Reads:2	Hits:2	Allocated_reads:1	Strand:+
TGTTCAAAACTGCCGTGGATCTAGTAGT
>Location:NODE_369549_length_1565_cov_30.364218	Coordinate:577	Reads:1	Hits:2	Allocated_reads:0.5	Strand:+
TTCAAAACTGCCGTGGATCTAGTAG
>Location:NODE_369549_length_1565_cov_30.364218	Coordinate:578	Reads:1	Hits:2	Allocated_reads:0.5	Strand:+
TCAAAACTGCCGTGGATCTAGTAGTGGG
>Location:NODE_369549_length_1565_cov_30.364218	Coordinate:579	Reads:1	Hits:2	Allocated_reads:0.5	Strand:+
CAAAACTGCCGTGGATCTAGTAGTGGGGGC
>Location:NODE_369549_length_1565_cov_30.364218	Coordinate:579	Reads:1	Hits:2	Allocated_reads:0.5	Strand:+
CAAAACTGCCGTGGATCTAGTAGTGGGGGCTA
>Location:NODE_369549_length_1565_cov_30.364218	Coordinate:580	Reads:2	Hits:2	Allocated_reads:1	Strand:+
AAAACTGCCGTGGATCTAGTAGTGGGGGC
>Location:NODE_369549_length_1565_cov_30.364218	Coordinate:581	Reads:1	Hits:2	Allocated_reads:0.5	Strand:+
AAACTGCCGTGGATCTAGTAGTGGG
>Location:NODE_369549_length_1565_cov_30.364218	Coordinate:581	Reads:3	Hits:2	Allocated_reads:1.5	Strand:+
AAACTGCCGTGGATCTAGTAGTGGGGGC
>Location:NODE_369549_length_1565_cov_30.364218	Coordinate:581	Reads:1	Hits:2	Allocated_reads:0.5	Strand:+
AAACTGCCGTGGATCTAGTAGTGGGGGCT
>Location:NODE_369549_length_1565_cov_30.364218	Coordinate:582	Reads:1	Hits:2	Allocated_reads:0.5	Strand:+
AACTGCCGTGGATCTAGTAGTGGG
>Location:NODE_369549_length_1565_cov_30.364218	Coordinate:582	Reads:3	Hits:2	Allocated_reads:1.5	Strand:+
AACTGCCGTGGATCTAGTAGTGGGGGC
>Location:NODE_369549_length_1565_cov_30.364218	Coordinate:583	Reads:2	Hits:2	Allocated_reads:1	Strand:+
ACTGCCGTGGATCTAGTAGTGGGGGC
>Location:NODE_369549_length_1565_cov_30.364218	Coordinate:583	Reads:5	Hits:2	Allocated_reads:2.5	Strand:+
ACTGCCGTGGATCTAGTAGTGGGGGCTATT
>Location:NODE_369549_length_1565_cov_30.364218	Coordinate:584	Reads:1	Hits:2	Allocated_reads:0.5	Strand:+
CTGCCGTGGATCTAGTAGTGGGGGC
>Location:NODE_369549_length_1565_cov_30.364218	Coordinate:584	Reads:2	Hits:2	Allocated_reads:1	Strand:+
CTGCCGTGGATCTAGTAGTGGGGGCT
>Location:NODE_369549_length_1565_cov_30.364218	Coordinate:584	Reads:1	Hits:2	Allocated_reads:0.5	Strand:+
CTGCCGTGGATCTAGTAGTGGGGGCTAT
>Location:NODE_369549_length_1565_cov_30.364218	Coordinate:584	Reads:1	Hits:2	Allocated_reads:0.5	Strand:+
CTGCCGTGGATCTAGTAGTGGGGGCTATA
>Location:NODE_369549_length_1565_cov_30.364218	Coordinate:584	Reads:6	Hits:2	Allocated_reads:3	Strand:+
CTGCCGTGGATCTAGTAGTGGGGGCTATT
>Location:NODE_369549_length_1565_cov_30.364218	Coordinate:584	Reads:1	Hits:2	Allocated_reads:0.5	Strand:+
CTGCCGTGGATCTAGTAGTGGGGGCTATTA
>Location:NODE_369549_length_1565_cov_30.364218	Coordinate:585	Reads:33	Hits:2	Allocated_reads:16.5	Strand:+
TGCCGTGGATCTAGTAGTGGGGGC
>Location:NODE_369549_length_1565_cov_30.364218	Coordinate:585	Reads:10	Hits:2	Allocated_reads:5	Strand:+
TGCCGTGGATCTAGTAGTGGGGGCT
>Location:NODE_369549_length_1565_cov_30.364218	Coordinate:585	Reads:1	Hits:2	Allocated_reads:0.5	Strand:+
TGCCGTGGATCTAGTAGTGGGGGCTA
>Location:NODE_369549_length_1565_cov_30.364218	Coordinate:585	Reads:21	Hits:2	Allocated_reads:10.5	Strand:+
TGCCGTGGATCTAGTAGTGGGGGCTAT
>Location:NODE_369549_length_1565_cov_30.364218	Coordinate:585	Reads:119	Hits:2	Allocated_reads:59.5	Strand:+
TGCCGTGGATCTAGTAGTGGGGGCTATT
>Location:NODE_369549_length_1565_cov_30.364218	Coordinate:585	Reads:12	Hits:2	Allocated_reads:6	Strand:+
TGCCGTGGATCTAGTAGTGGGGGCTATA
>Location:NODE_369549_length_1565_cov_30.364218	Coordinate:585	Reads:1	Hits:2	Allocated_reads:0.5	Strand:+
TGCCGTGGATCTAGTAGTGGGGGCTATTT
>Location:NODE_369549_length_1565_cov_30.364218	Coordinate:585	Reads:2	Hits:2	Allocated_reads:1	Strand:+
TGCCGTGGATCTAGTAGTGGGGGCTAAGT
>Location:NODE_369549_length_1565_cov_30.364218	Coordinate:585	Reads:1	Hits:2	Allocated_reads:0.5	Strand:+
TGCCGTGGATCTAGTAGTGGGGGCTATTTT
>Location:NODE_369549_length_1565_cov_30.364218	Coordinate:586	Reads:2	Hits:2	Allocated_reads:1	Strand:+
GCCGTGGATCTAGTAGTGGGGGCTAT
>Location:NODE_369549_length_1565_cov_30.364218	Coordinate:586	Reads:10	Hits:2	Allocated_reads:5	Strand:+
GCCGTGGATCTAGTAGTGGGGGCTATT
>Location:NODE_369549_length_1565_cov_30.364218	Coordinate:587	Reads:1	Hits:2	Allocated_reads:0.5	Strand:+
CCGTGGATCTAGTAGTGGGGGCTAT
>Location:NODE_369549_length_1565_cov_30.364218	Coordinate:587	Reads:1	Hits:2	Allocated_reads:0.5	Strand:+
CCGTGGATCTAGTAGTGGGGGCTATA
>Location:NODE_369549_length_1565_cov_30.364218	Coordinate:587	Reads:1	Hits:2	Allocated_reads:0.5	Strand:+
CCGTGGATCTAGTAGTGGGGGCTATT
>Location:NODE_369549_length_1565_cov_30.364218	Coordinate:588	Reads:1	Hits:2	Allocated_reads:0.5	Strand:+
CGTGGATCTAGTAGTGGGGGCTAT
>Location:NODE_369549_length_1565_cov_30.364218	Coordinate:588	Reads:2	Hits:2	Allocated_reads:1	Strand:+
CGTGGATCTAGTAGTGGGGGCTATT
>Location:NODE_369549_length_1565_cov_30.364218	Coordinate:588	Reads:1	Hits:2	Allocated_reads:0.5	Strand:+
CGTGGATCTAGTAGTGGGGGCTATTTTT
>Location:NODE_369549_length_1565_cov_30.364218	Coordinate:590	Reads:2	Hits:2	Allocated_reads:1	Strand:+
TGGATCTAGTAGTGGGGGCTATTT
>Location:NODE_369549_length_1565_cov_30.364218	Coordinate:590	Reads:2	Hits:2	Allocated_reads:1	Strand:+
TGGATCTAGTAGTGGGGGCTATTTT
>Location:NODE_369549_length_1565_cov_30.364218	Coordinate:590	Reads:1	Hits:2	Allocated_reads:0.5	Strand:+
TGGATCTAGTAGTGGGGGCTATTTTTATA
>Location:NODE_369549_length_1565_cov_30.364218	Coordinate:590	Reads:3	Hits:2	Allocated_reads:1.5	Strand:+
TGGATCTAGTAGTGGGGGCTATTTTTGTA
>Location:NODE_369549_length_1565_cov_30.364218	Coordinate:590	Reads:2	Hits:2	Allocated_reads:1	Strand:+
TGGATCTAGTAGTGGGGGCTATTTTTGTAGA
>Location:NODE_369549_length_1565_cov_30.364218	Coordinate:592	Reads:2	Hits:2	Allocated_reads:1	Strand:+
GATCTAGTAGTGGGGGCTATTTTTGTAGA
>Location:NODE_369549_length_1565_cov_30.364218	Coordinate:594	Reads:1	Hits:1	Allocated_reads:1	Strand:-
CGTCTACAAAAATAGCCCCCACTACTAGA
>Location:NODE_369549_length_1565_cov_30.364218	Coordinate:594	Reads:3	Hits:1	Allocated_reads:3	Strand:-
TCGTCTACAAAAATAGCCCCCACTACTAGA
>Location:NODE_369549_length_1565_cov_30.364218	Coordinate:594	Reads:1	Hits:2	Allocated_reads:0.5	Strand:+
TCTAGTAGTGGGGGCTATTTTTGT
>Location:NODE_369549_length_1565_cov_30.364218	Coordinate:594	Reads:1	Hits:2	Allocated_reads:0.5	Strand:+
TCTAGTAGTGGGGGCTATTTTTGAA
>Location:NODE_369549_length_1565_cov_30.364218	Coordinate:594	Reads:3	Hits:2	Allocated_reads:1.5	Strand:+
TCTAGTAGTGGGGGCTATTTTTGTAGA
>Location:NODE_369549_length_1565_cov_30.364218	Coordinate:594	Reads:3	Hits:2	Allocated_reads:1.5	Strand:+
TCTAGTAGTGGGGGCTATTTTTGTAGAC
>Location:NODE_369549_length_1565_cov_30.364218	Coordinate:594	Reads:4	Hits:1	Allocated_reads:4	Strand:+
TCTAGTAGTGGGGGCTATTTTTGTAGACG
>Location:NODE_369549_length_1565_cov_30.364218	Coordinate:594	Reads:3	Hits:1	Allocated_reads:3	Strand:+
TCTAGTAGTGGGGGCTATTTTTGTAGACGA
>Location:NODE_369549_length_1565_cov_30.364218	Coordinate:594	Reads:1	Hits:1	Allocated_reads:1	Strand:+
TCTAGTAGTGGGGGCTATTTTTGTAGACGATC
>Location:NODE_369549_length_1565_cov_30.364218	Coordinate:594	Reads:1	Hits:1	Allocated_reads:1	Strand:+
TCTAGTAGTGGGGGCTATTTTTGTAGACGATCT
>Location:NODE_369549_length_1565_cov_30.364218	Coordinate:596	Reads:1	Hits:1	Allocated_reads:1	Strand:+
TAGTAGTGGGGGCTATTTTTGTAGACGATC
>Location:NODE_369549_length_1565_cov_30.364218	Coordinate:598	Reads:1	Hits:1	Allocated_reads:1	Strand:+
GTAGTGGGGGCTATTTTTGTAGACGAT
>Location:NODE_369549_length_1565_cov_30.364218	Coordinate:599	Reads:1	Hits:1	Allocated_reads:1	Strand:+
TAGTGGGGGCTATTTTTGTAGACGATC
>Location:NODE_369549_length_1565_cov_30.364218	Coordinate:600	Reads:1	Hits:1	Allocated_reads:1	Strand:+
AGTGGGGGCTATTTTTGTAGACGATCT
>Location:NODE_369549_length_1565_cov_30.364218	Coordinate:600	Reads:1	Hits:1	Allocated_reads:1	Strand:-
ATCGTCTACAAAAATAGCCCCCACT
>Location:NODE_369549_length_1565_cov_30.364218	Coordinate:600	Reads:2	Hits:1	Allocated_reads:2	Strand:-
TCGTCTACAAAAATAGCCCCCACT
>Location:NODE_369549_length_1565_cov_30.364218	Coordinate:601	Reads:2	Hits:1	Allocated_reads:2	Strand:-
ATAGATCGTCTACAAAAATAGCCCCCAC
>Location:NODE_369549_length_1565_cov_30.364218	Coordinate:604	Reads:1	Hits:1	Allocated_reads:1	Strand:-
TGGATAGATCGTCTACAAAAATAGCCCC
>Location:NODE_369549_length_1565_cov_30.364218	Coordinate:606	Reads:1	Hits:1	Allocated_reads:1	Strand:-
TTTTGGATAGATCGTCTACAAAAATAGCC
>Location:NODE_369549_length_1565_cov_30.364218	Coordinate:607	Reads:1	Hits:1	Allocated_reads:1	Strand:-
TTTGGATAGATCGTCTACAAAAATAGC
>Location:NODE_369549_length_1565_cov_30.364218	Coordinate:609	Reads:1	Hits:1	Allocated_reads:1	Strand:+
TATTTTTGTAGACGATCTATCCAAAACAGGA
>Location:NODE_369549_length_1565_cov_30.364218	Coordinate:611	Reads:12	Hits:1	Allocated_reads:12	Strand:+
TTTTTGTAGACGATCTATCCAAAACAGGA
>Location:NODE_369549_length_1565_cov_30.364218	Coordinate:612	Reads:37	Hits:1	Allocated_reads:37	Strand:+
TTTTGTAGACGATCTATCCAAAACAGGA
>Location:NODE_369549_length_1565_cov_30.364218	Coordinate:612	Reads:1	Hits:1	Allocated_reads:1	Strand:+
TTTTGTAGACGATCTATCCAAAACAGGAT
>Location:NODE_369549_length_1565_cov_30.364218	Coordinate:612	Reads:1	Hits:1	Allocated_reads:1	Strand:+
TTTTGTAGACGATCTATCCAAAACAGGATC
>Location:NODE_369549_length_1565_cov_30.364218	Coordinate:613	Reads:1	Hits:1	Allocated_reads:1	Strand:-
TGATCCTGTTTTGGATAGATCGTCTACAAA
>Location:NODE_369549_length_1565_cov_30.364218	Coordinate:613	Reads:1	Hits:1	Allocated_reads:1	Strand:+
TTTGTAGACGATCTATCCAAAACAGGC
>Location:NODE_369549_length_1565_cov_30.364218	Coordinate:613	Reads:84	Hits:1	Allocated_reads:84	Strand:+
TTTGTAGACGATCTATCCAAAACAGGA
>Location:NODE_369549_length_1565_cov_30.364218	Coordinate:613	Reads:3	Hits:1	Allocated_reads:3	Strand:+
TTTGTAGACGATCTATCCAAAACAGGAT
>Location:NODE_369549_length_1565_cov_30.364218	Coordinate:613	Reads:2	Hits:1	Allocated_reads:2	Strand:+
TTTGTAGACGATCTATCCAAAACAGGATC
>Location:NODE_369549_length_1565_cov_30.364218	Coordinate:613	Reads:1	Hits:1	Allocated_reads:1	Strand:+
TTTGTAGACGATCTATCCAAAACAGGATCA
>Location:NODE_369549_length_1565_cov_30.364218	Coordinate:614	Reads:2	Hits:1	Allocated_reads:2	Strand:+
TTGTAGACGATCTATCCAAAACAG
>Location:NODE_369549_length_1565_cov_30.364218	Coordinate:614	Reads:4	Hits:1	Allocated_reads:4	Strand:+
TTGTAGACGATCTATCCAAAACAGG
>Location:NODE_369549_length_1565_cov_30.364218	Coordinate:614	Reads:1	Hits:1	Allocated_reads:1	Strand:+
TTGTAGACGATCTATCCAAAACAAGA
>Location:NODE_369549_length_1565_cov_30.364218	Coordinate:614	Reads:1	Hits:1	Allocated_reads:1	Strand:+
TTGTAGACGATCTATCCAAAACAGTA
>Location:NODE_369549_length_1565_cov_30.364218	Coordinate:614	Reads:1	Hits:1	Allocated_reads:1	Strand:+
TTGTAGACGATCTATCCAAAACAGTT
>Location:NODE_369549_length_1565_cov_30.364218	Coordinate:614	Reads:1	Hits:1	Allocated_reads:1	Strand:+
TTGTAGACGATCTATCCAAAACATGA
>Location:NODE_369549_length_1565_cov_30.364218	Coordinate:614	Reads:1	Hits:1	Allocated_reads:1	Strand:+
TTGTAGACGATCTATCCAGAACAGGA
>Location:NODE_369549_length_1565_cov_30.364218	Coordinate:614	Reads:479	Hits:1	Allocated_reads:479	Strand:+
TTGTAGACGATCTATCCAAAACAGGA
>Location:NODE_369549_length_1565_cov_30.364218	Coordinate:614	Reads:1	Hits:1	Allocated_reads:1	Strand:+
TTGTAGACGATCTATCCAAAACAAGAT
>Location:NODE_369549_length_1565_cov_30.364218	Coordinate:614	Reads:1	Hits:1	Allocated_reads:1	Strand:+
TTGTAGACGATCTATCCAAAACAGTTT
>Location:NODE_369549_length_1565_cov_30.364218	Coordinate:614	Reads:61	Hits:1	Allocated_reads:61	Strand:+
TTGTAGACGATCTATCCAAAACAGGAT
>Location:NODE_369549_length_1565_cov_30.364218	Coordinate:614	Reads:1	Hits:1	Allocated_reads:1	Strand:+
TTGTAGACGATCTATCCAAAACAGGATA
>Location:NODE_369549_length_1565_cov_30.364218	Coordinate:614	Reads:1	Hits:1	Allocated_reads:1	Strand:+
TTGTAGACGATCTATCCAAAACAGGATT
>Location:NODE_369549_length_1565_cov_30.364218	Coordinate:614	Reads:21	Hits:1	Allocated_reads:21	Strand:+
TTGTAGACGATCTATCCAAAACAGGATC
>Location:NODE_369549_length_1565_cov_30.364218	Coordinate:614	Reads:1	Hits:1	Allocated_reads:1	Strand:+
TTGTAGACGATCTATCCAAAACAGGATTT
>Location:NODE_369549_length_1565_cov_30.364218	Coordinate:614	Reads:2	Hits:1	Allocated_reads:2	Strand:+
TTGTAGACGATCTATCCAAAACAGGATCA
>Location:NODE_369549_length_1565_cov_30.364218	Coordinate:615	Reads:1	Hits:1	Allocated_reads:1	Strand:+
TGTAGACGATCTATCCAAAACAGG
>Location:NODE_369549_length_1565_cov_30.364218	Coordinate:615	Reads:77	Hits:1	Allocated_reads:77	Strand:+
TGTAGACGATCTATCCAAAACAGGA
>Location:NODE_369549_length_1565_cov_30.364218	Coordinate:615	Reads:9	Hits:1	Allocated_reads:9	Strand:+
TGTAGACGATCTATCCAAAACAGGAT
>Location:NODE_369549_length_1565_cov_30.364218	Coordinate:615	Reads:2	Hits:1	Allocated_reads:2	Strand:+
TGTAGACGATCTATCCAAAACAGGATC
>Location:NODE_369549_length_1565_cov_30.364218	Coordinate:615	Reads:1	Hits:1	Allocated_reads:1	Strand:+
TGTAGACGATCTATCCAAAACAGGATCA
>Location:NODE_369549_length_1565_cov_30.364218	Coordinate:616	Reads:2	Hits:1	Allocated_reads:2	Strand:-
GATCCTGTTTTGGATAGATCGTCTAC
>Location:NODE_369549_length_1565_cov_30.364218	Coordinate:616	Reads:2	Hits:1	Allocated_reads:2	Strand:+
GTAGACGATCTATCCAAAACAGGA
>Location:NODE_369549_length_1565_cov_30.364218	Coordinate:616	Reads:1	Hits:1	Allocated_reads:1	Strand:-
TGATCCTGTTTTGGATAGATCGTCTAC
>Location:NODE_369549_length_1565_cov_30.364218	Coordinate:618	Reads:1	Hits:1	Allocated_reads:1	Strand:-
TTTTGATCCTGTTTTGGATAGATCGTCT
>Location:NODE_369549_length_1565_cov_30.364218	Coordinate:619	Reads:1	Hits:1	Allocated_reads:1	Strand:+
GACGATCTATCCAAAACAGGATCAAAA
>Location:NODE_369549_length_1565_cov_30.364218	Coordinate:619	Reads:1	Hits:1	Allocated_reads:1	Strand:-
TTTGATCCTGTTTTGGATAGATCGTC
>Location:NODE_369549_length_1565_cov_30.364218	Coordinate:625	Reads:1	Hits:2	Allocated_reads:0.5	Strand:+
CTATCCAAAACAGGATCAAAATAGCAGT
>Location:NODE_369549_length_1565_cov_30.364218	Coordinate:626	Reads:1	Hits:2	Allocated_reads:0.5	Strand:-
TTAACTGCTATTTTGATCCTGTTTTGGATA
>Location:NODE_369549_length_1565_cov_30.364218	Coordinate:629	Reads:1	Hits:2	Allocated_reads:0.5	Strand:-
ACTGCTATTTTGATCCTGTTTTGG
>Location:NODE_369549_length_1565_cov_30.364218	Coordinate:629	Reads:2	Hits:2	Allocated_reads:1	Strand:-
TTAACTGCTATTTTGATCCTGTTTTGG
>Location:NODE_369549_length_1565_cov_30.364218	Coordinate:630	Reads:2	Hits:2	Allocated_reads:1	Strand:-
TTAACTGCTATTTTGATCCTGTTTTG
>Location:NODE_369549_length_1565_cov_30.364218	Coordinate:631	Reads:1	Hits:3	Allocated_reads:0.333333333333333	Strand:-
TTTAACTGCTATTTTGATCCTGTTTT
>Location:NODE_369549_length_1565_cov_30.364218	Coordinate:632	Reads:1	Hits:2	Allocated_reads:0.5	Strand:+
AAACAGGATCAAAATAGCAGTTAAAATTGCCAC
>Location:NODE_369549_length_1565_cov_30.364218	Coordinate:633	Reads:19	Hits:2	Allocated_reads:9.5	Strand:+
AACAGGATCAAAATAGCAGTTAAAATTGC
>Location:NODE_369549_length_1565_cov_30.364218	Coordinate:633	Reads:1	Hits:2	Allocated_reads:0.5	Strand:+
AACAGGATCAAAATAGCAGTTAAAATTGCC
>Location:NODE_369549_length_1565_cov_30.364218	Coordinate:633	Reads:1	Hits:2	Allocated_reads:0.5	Strand:+
AACAGGATCAAAATAGCAGTTAAAATTGCCAC
>Location:NODE_369549_length_1565_cov_30.364218	Coordinate:633	Reads:1	Hits:3	Allocated_reads:0.333333333333333	Strand:-
ATTTTAACTGCTATTTTGATCCTGTT
>Location:NODE_369549_length_1565_cov_30.364218	Coordinate:634	Reads:1	Hits:2	Allocated_reads:0.5	Strand:-
AATTTTAACTGCTATTTTGATCCTGT
>Location:NODE_369549_length_1565_cov_30.364218	Coordinate:634	Reads:1	Hits:3	Allocated_reads:0.333333333333333	Strand:+
ACAGGATCAAAATAGCAGTTAAAAT
>Location:NODE_369549_length_1565_cov_30.364218	Coordinate:634	Reads:1	Hits:2	Allocated_reads:0.5	Strand:+
ACAGGATCAAAATAGCAGTTAAAATT
>Location:NODE_369549_length_1565_cov_30.364218	Coordinate:634	Reads:3	Hits:2	Allocated_reads:1.5	Strand:+
ACAGGATCAAAATAGCAGTTAAAATTGC
>Location:NODE_369549_length_1565_cov_30.364218	Coordinate:634	Reads:1	Hits:2	Allocated_reads:0.5	Strand:+
ACAGGATCAAAATAGCAGTTAAAATTGCCA
>Location:NODE_369549_length_1565_cov_30.364218	Coordinate:635	Reads:2	Hits:2	Allocated_reads:1	Strand:+
CAGGATCAAAATAGCAGTTAAAATTGC
>Location:NODE_369549_length_1565_cov_30.364218	Coordinate:635	Reads:1	Hits:2	Allocated_reads:0.5	Strand:+
CAGGATCAAAATAGCAGTTAAAATTGCC
>Location:NODE_369549_length_1565_cov_30.364218	Coordinate:635	Reads:1	Hits:2	Allocated_reads:0.5	Strand:+
CAGGATCAAAATAGCAGTTAAAATTGCCACC
>Location:NODE_369549_length_1565_cov_30.364218	Coordinate:639	Reads:1	Hits:2	Allocated_reads:0.5	Strand:+
ATCAAAATAGCAGTTAAAATTGCCACCAAT
>Location:NODE_369549_length_1565_cov_30.364218	Coordinate:651	Reads:3	Hits:1	Allocated_reads:3	Strand:-
TCTAGTATAATAATTGGTGGCAATTTTAAC
>Location:NODE_369549_length_1565_cov_30.364218	Coordinate:654	Reads:1	Hits:1	Allocated_reads:1	Strand:-
TAGTATAATAATTGGTGGCAATTTT
>Location:NODE_369549_length_1565_cov_30.364218	Coordinate:656	Reads:1	Hits:1	Allocated_reads:1	Strand:-
ATGTCTAGTATAATAATTGGTGGCAATT
>Location:NODE_369549_length_1565_cov_30.364218	Coordinate:659	Reads:1	Hits:1	Allocated_reads:1	Strand:+
TGCCACCAATTATTATACTAGACATATT
>Location:NODE_369549_length_1565_cov_30.364218	Coordinate:660	Reads:2	Hits:1	Allocated_reads:2	Strand:-
ATGTCTAGTATAATAATTGGTGGC
>Location:NODE_369549_length_1565_cov_30.364218	Coordinate:661	Reads:1	Hits:1	Allocated_reads:1	Strand:+
CCACCAATTATTATACTAGACATATTATATT
>Location:NODE_369549_length_1565_cov_30.364218	Coordinate:669	Reads:1	Hits:1	Allocated_reads:1	Strand:+
TATTATACTAGACATATTATATTCAGAA
>Location:NODE_369549_length_1565_cov_30.364218	Coordinate:669	Reads:1	Hits:1	Allocated_reads:1	Strand:-
TCTGAATATAATATGTCTAGTATAATA
>Location:NODE_369549_length_1565_cov_30.364218	Coordinate:669	Reads:1	Hits:1	Allocated_reads:1	Strand:-
TTTCTGAATATAATATGTCTAGTATAATA
>Location:NODE_369549_length_1565_cov_30.364218	Coordinate:670	Reads:1	Hits:1	Allocated_reads:1	Strand:-
TCTGAATATAATATGTCTAGTATAAT
>Location:NODE_369549_length_1565_cov_30.364218	Coordinate:672	Reads:1	Hits:1	Allocated_reads:1	Strand:+
TATACTAGACATATTATATTCAGAAA
>Location:NODE_369549_length_1565_cov_30.364218	Coordinate:673	Reads:1	Hits:1	Allocated_reads:1	Strand:+
ATACTAGACATATTATATTCAGAAATTA
>Location:NODE_369549_length_1565_cov_30.364218	Coordinate:674	Reads:1	Hits:1	Allocated_reads:1	Strand:+
TACTAGACATATTATATTCAGAAATTA
>Location:NODE_369549_length_1565_cov_30.364218	Coordinate:674	Reads:1	Hits:1	Allocated_reads:1	Strand:+
TACTAGACATATTATATTCAGAAATTAGA
>Location:NODE_369549_length_1565_cov_30.364218	Coordinate:674	Reads:1	Hits:1	Allocated_reads:1	Strand:+
TACTAGACATATTATATTCAGAAATTAGATC
>Location:NODE_369549_length_1565_cov_30.364218	Coordinate:675	Reads:2	Hits:1	Allocated_reads:2	Strand:+
ACTAGACATATTATATTCAGAAATTAGA
>Location:NODE_369549_length_1565_cov_30.364218	Coordinate:675	Reads:1	Hits:1	Allocated_reads:1	Strand:+
ACTAGACATATTATATTCAGAAATTAGATC
>Location:NODE_369549_length_1565_cov_30.364218	Coordinate:677	Reads:1	Hits:1	Allocated_reads:1	Strand:+
TAGACATATTATATTCAGAAATTAGATCA
>Location:NODE_369549_length_1565_cov_30.364218	Coordinate:677	Reads:1	Hits:1	Allocated_reads:1	Strand:-
TTTGATCTAATTTCTGAATATAATATGTCTA
>Location:NODE_369549_length_1565_cov_30.364218	Coordinate:678	Reads:1	Hits:1	Allocated_reads:1	Strand:-
TATTTGATCTAATTTCTGAATATAAAATGTCT
>Location:NODE_369549_length_1565_cov_30.364218	Coordinate:679	Reads:2	Hits:1	Allocated_reads:2	Strand:-
ATTTGATCTAATTTCTGAATATAATATGTC
>Location:NODE_369549_length_1565_cov_30.364218	Coordinate:679	Reads:10	Hits:1	Allocated_reads:10	Strand:-
TTTGATCTAATTTCTGAATATAATATGTC
>Location:NODE_369549_length_1565_cov_30.364218	Coordinate:680	Reads:1	Hits:1	Allocated_reads:1	Strand:-
TTTGATCTAATTTCTGAATATAATATGT
>Location:NODE_369549_length_1565_cov_30.364218	Coordinate:682	Reads:1	Hits:1	Allocated_reads:1	Strand:-
TTTGATCTAATTTCTGAATATAATAT
>Location:NODE_369549_length_1565_cov_30.364218	Coordinate:683	Reads:1	Hits:1	Allocated_reads:1	Strand:-
TTTGATCTAATTTCTGAATATAATA
>Location:NODE_369549_length_1565_cov_30.364218	Coordinate:684	Reads:1	Hits:1	Allocated_reads:1	Strand:-
AAATATTTGATCTAATTTCTGAATATAAT
>Location:NODE_369549_length_1565_cov_30.364218	Coordinate:684	Reads:1	Hits:1	Allocated_reads:1	Strand:-
TTCCAAAATATTTGATCTAATTTCTGAATATAAT
>Location:NODE_369549_length_1565_cov_30.364218	Coordinate:684	Reads:3	Hits:1	Allocated_reads:3	Strand:-
TTTGATCTAATTTCTGAATATAAT
>Location:NODE_369549_length_1565_cov_30.364218	Coordinate:688	Reads:1	Hits:1	Allocated_reads:1	Strand:-
CCAAAATATTTGATCTAATTTCTGAATA
>Location:NODE_369549_length_1565_cov_30.364218	Coordinate:688	Reads:2	Hits:1	Allocated_reads:2	Strand:-
TTCCAAAATATTTGATCTAATTTCTGAATA
>Location:NODE_369549_length_1565_cov_30.364218	Coordinate:688	Reads:1	Hits:1	Allocated_reads:1	Strand:-
TTTTCCAAAATATTTGATCTAATTTCTGAATA
>Location:NODE_369549_length_1565_cov_30.364218	Coordinate:690	Reads:2	Hits:1	Allocated_reads:2	Strand:-
TTTTCCAAAATATTTGATCTAATTTCTGAA
>Location:NODE_369549_length_1565_cov_30.364218	Coordinate:691	Reads:1	Hits:1	Allocated_reads:1	Strand:-
TTCCAAAATATTTGATCTAATTTCTGA
>Location:NODE_369549_length_1565_cov_30.364218	Coordinate:691	Reads:1	Hits:1	Allocated_reads:1	Strand:-
TTCCAAAATATTTGATCTAATTTCTTT
>Location:NODE_369549_length_1565_cov_30.364218	Coordinate:691	Reads:1	Hits:1	Allocated_reads:1	Strand:-
TTTTCCAAAATATTTGATCTAATTTCTGA
>Location:NODE_369549_length_1565_cov_30.364218	Coordinate:692	Reads:2	Hits:1	Allocated_reads:2	Strand:-
TTTTCCAAAATATTTGATCTAATTTCTG
>Location:NODE_369549_length_1565_cov_30.364218	Coordinate:695	Reads:1	Hits:1	Allocated_reads:1	Strand:-
TCTTTTCCAAAATATTTGATCTAATTT
>Location:NODE_369549_length_1565_cov_30.364218	Coordinate:695	Reads:1	Hits:1	Allocated_reads:1	Strand:-
TTTTCCAAAATATTTGATCTAATTT
>Location:NODE_369549_length_1565_cov_30.364218	Coordinate:696	Reads:1	Hits:1	Allocated_reads:1	Strand:-
CTGACTTCTTTTCCAAAATATTTGATCTAATT
>Location:NODE_369549_length_1565_cov_30.364218	Coordinate:698	Reads:1	Hits:1	Allocated_reads:1	Strand:+
TTAGATCAAATATTTTGGAAAAGAAG
>Location:NODE_369549_length_1565_cov_30.364218	Coordinate:698	Reads:14	Hits:1	Allocated_reads:14	Strand:+
TTAGATCAAATATTTTGGAAAAGAAGT
>Location:NODE_369549_length_1565_cov_30.364218	Coordinate:698	Reads:1	Hits:1	Allocated_reads:1	Strand:+
TTAGATCAAATATTTTGGAAAAGTAGTC
>Location:NODE_369549_length_1565_cov_30.364218	Coordinate:698	Reads:3	Hits:1	Allocated_reads:3	Strand:+
TTAGATCAAATATTTTGGAAAAGAAGTC
>Location:NODE_369549_length_1565_cov_30.364218	Coordinate:698	Reads:8	Hits:1	Allocated_reads:8	Strand:+
TTAGATCAAATATTTTGGAAAAGAAGTCA
>Location:NODE_369549_length_1565_cov_30.364218	Coordinate:698	Reads:1	Hits:1	Allocated_reads:1	Strand:+
TTAGATCAAATATTTTGGAAAAGAAGTCAGG
>Location:NODE_369549_length_1565_cov_30.364218	Coordinate:698	Reads:2	Hits:1	Allocated_reads:2	Strand:+
TTAGATCAAATATTTTGGAAAAGAAGTCAGGA
>Location:NODE_369549_length_1565_cov_30.364218	Coordinate:699	Reads:1	Hits:1	Allocated_reads:1	Strand:+
TAGATCAAATATTTTGGAAAAGAAGTC
>Location:NODE_369549_length_1565_cov_30.364218	Coordinate:699	Reads:2	Hits:1	Allocated_reads:2	Strand:+
TAGATCAAATATTTTGGAAAAGAAGTCA
>Location:NODE_369549_length_1565_cov_30.364218	Coordinate:699	Reads:4	Hits:1	Allocated_reads:4	Strand:+
TAGATCAAATATTTTGGAAAAGAAGTCAGG
>Location:NODE_369549_length_1565_cov_30.364218	Coordinate:699	Reads:1	Hits:1	Allocated_reads:1	Strand:+
TAGATCAAATATTTTGGAAAAGAAGTCATGA
>Location:NODE_369549_length_1565_cov_30.364218	Coordinate:699	Reads:9	Hits:1	Allocated_reads:9	Strand:+
TAGATCAAATATTTTGGAAAAGAAGTCAGGA
>Location:NODE_369549_length_1565_cov_30.364218	Coordinate:700	Reads:1	Hits:1	Allocated_reads:1	Strand:+
AGATCAAATATTTTGGAAAAGAAGTC
>Location:NODE_369549_length_1565_cov_30.364218	Coordinate:700	Reads:3	Hits:1	Allocated_reads:3	Strand:+
AGATCAAATATTTTGGAAAAGAAGTCAGGA
>Location:NODE_369549_length_1565_cov_30.364218	Coordinate:701	Reads:1	Hits:1	Allocated_reads:1	Strand:-
CCTGACTTCTTTTCCAAAATATTTGATC
>Location:NODE_369549_length_1565_cov_30.364218	Coordinate:701	Reads:1	Hits:1	Allocated_reads:1	Strand:-
CTGTCCTGACTTCTTTTCCAAAATATTTGATC
>Location:NODE_369549_length_1565_cov_30.364218	Coordinate:701	Reads:7	Hits:1	Allocated_reads:7	Strand:+
GATCAAATATTTTGGAAAAGAAGTCAGGA
>Location:NODE_369549_length_1565_cov_30.364218	Coordinate:701	Reads:1	Hits:1	Allocated_reads:1	Strand:+
GATCAAATATTTTGGAAAAGAAGTCAGGAC
>Location:NODE_369549_length_1565_cov_30.364218	Coordinate:701	Reads:2	Hits:1	Allocated_reads:2	Strand:-
GTCCTGACTTCTTTTCCAAAATATTTGATC
>Location:NODE_369549_length_1565_cov_30.364218	Coordinate:701	Reads:5	Hits:1	Allocated_reads:5	Strand:-
TCCTGACTTCTTTTCCAAAATATTTGATC
>Location:NODE_369549_length_1565_cov_30.364218	Coordinate:701	Reads:1	Hits:1	Allocated_reads:1	Strand:-
TGACTTCTTTTCCAAAATATTTGATC
>Location:NODE_369549_length_1565_cov_30.364218	Coordinate:702	Reads:1	Hits:1	Allocated_reads:1	Strand:-
TGACTTCTTTTCCAAAATATTTGAT
>Location:NODE_369549_length_1565_cov_30.364218	Coordinate:703	Reads:3	Hits:4	Allocated_reads:0.75	Strand:+
TCAAATATTTTGGAAAAGAAGTCAGGA
>Location:NODE_369549_length_1565_cov_30.364218	Coordinate:703	Reads:3	Hits:4	Allocated_reads:0.75	Strand:+
TCAAATATTTTGGAAAAGAAGTCAGGAC
>Location:NODE_369549_length_1565_cov_30.364218	Coordinate:703	Reads:1	Hits:4	Allocated_reads:0.25	Strand:+
TCAAATATTTTGGAAAAGAAGTCAGGACA
>Location:NODE_369549_length_1565_cov_30.364218	Coordinate:703	Reads:1	Hits:4	Allocated_reads:0.25	Strand:+
TCAAATATTTTGGAAAAGAAGTCAGGACAG
>Location:NODE_369549_length_1565_cov_30.364218	Coordinate:703	Reads:4	Hits:4	Allocated_reads:1	Strand:+
TCAAATATTTTGGAAAAGAAGTCAGGACAGT
>Location:NODE_369549_length_1565_cov_30.364218	Coordinate:703	Reads:1	Hits:4	Allocated_reads:0.25	Strand:+
TCAAATATTTTGGAAAAGAAGTCAGGACAGTGG
>Location:NODE_369549_length_1565_cov_30.364218	Coordinate:704	Reads:1	Hits:4	Allocated_reads:0.25	Strand:+
CAAATATTTTGGAAAAGAAGTCAGGA
>Location:NODE_369549_length_1565_cov_30.364218	Coordinate:704	Reads:1	Hits:4	Allocated_reads:0.25	Strand:+
CAAATATTTTGGAAAAGAAGTCAGGACT
>Location:NODE_369549_length_1565_cov_30.364218	Coordinate:704	Reads:2	Hits:4	Allocated_reads:0.5	Strand:+
CAAATATTTTGGAAAAGAAGTCAGGACAGT
>Location:NODE_369549_length_1565_cov_30.364218	Coordinate:705	Reads:1	Hits:4	Allocated_reads:0.25	Strand:+
AAATATTTTGGAAAAGAAGTCAGGACAGT
>Location:NODE_369549_length_1565_cov_30.364218	Coordinate:705	Reads:1	Hits:4	Allocated_reads:0.25	Strand:-
CTGTCCTGACTTCTTTTCCAAAATATTT
>Location:NODE_369549_length_1565_cov_30.364218	Coordinate:705	Reads:1	Hits:4	Allocated_reads:0.25	Strand:-
GACTGTCCTGACTTCTTTTCCAAAATATTT
>Location:NODE_369549_length_1565_cov_30.364218	Coordinate:705	Reads:1	Hits:4	Allocated_reads:0.25	Strand:-
TCCTGACTTCTTTTCCAAAATATTT
>Location:NODE_369549_length_1565_cov_30.364218	Coordinate:706	Reads:1	Hits:4	Allocated_reads:0.25	Strand:+
AATATTTTGGAAAAGAAGTCAGGACT
>Location:NODE_369549_length_1565_cov_30.364218	Coordinate:706	Reads:3	Hits:4	Allocated_reads:0.75	Strand:+
AATATTTTGGAAAAGAAGTCAGGACAGT
>Location:NODE_369549_length_1565_cov_30.364218	Coordinate:706	Reads:2	Hits:4	Allocated_reads:0.5	Strand:+
AATATTTTGGAAAAGAAGTCAGGACAGTCA
>Location:NODE_369549_length_1565_cov_30.364218	Coordinate:706	Reads:1	Hits:4	Allocated_reads:0.25	Strand:-
TGACTGTCCTGACTTCTTTTCCAAAATATT
>Location:NODE_369549_length_1565_cov_30.364218	Coordinate:708	Reads:1	Hits:4	Allocated_reads:0.25	Strand:+
TATTTTGGAAAAGAAGTCAGGACA
>Location:NODE_369549_length_1565_cov_30.364218	Coordinate:708	Reads:1	Hits:4	Allocated_reads:0.25	Strand:+
TATTTTGGAAAAGAAGTCAGGACAGT
>Location:NODE_369549_length_1565_cov_30.364218	Coordinate:708	Reads:2	Hits:4	Allocated_reads:0.5	Strand:+
TATTTTGGAAAAGAAGTCAGGACAGTC
>Location:NODE_369549_length_1565_cov_30.364218	Coordinate:708	Reads:3	Hits:4	Allocated_reads:0.75	Strand:+
TATTTTGGAAAAGAAGTCAGGACAGTCA
>Location:NODE_369549_length_1565_cov_30.364218	Coordinate:708	Reads:1	Hits:4	Allocated_reads:0.25	Strand:+
TATTTTGGAAAAGAAGTCAGGACAGTCAAAA
>Location:NODE_369549_length_1565_cov_30.364218	Coordinate:708	Reads:1	Hits:4	Allocated_reads:0.25	Strand:+
TATTTTGGAAAAGAAGTCAGGACAGTCAAAAT
>Location:NODE_369549_length_1565_cov_30.364218	Coordinate:709	Reads:1	Hits:4	Allocated_reads:0.25	Strand:+
ATTTTGGAAAAGAAGTCAGGACAGTCAAA
>Location:NODE_369549_length_1565_cov_30.364218	Coordinate:710	Reads:1	Hits:5	Allocated_reads:0.2	Strand:-
ATTTTGACTGTCCTGACTTCTTTTCCAAAA
>Location:NODE_369549_length_1565_cov_30.364218	Coordinate:710	Reads:1	Hits:5	Allocated_reads:0.2	Strand:-
TTTGACTGTCCTGACTTCTTTTCCAAAA
>Location:NODE_369549_length_1565_cov_30.364218	Coordinate:710	Reads:1	Hits:5	Allocated_reads:0.2	Strand:+
TTTTGGAAAAGAAGTCAGGACAGG
>Location:NODE_369549_length_1565_cov_30.364218	Coordinate:710	Reads:8	Hits:5	Allocated_reads:1.6	Strand:+
TTTTGGAAAAGAAGTCAGGACAGT
>Location:NODE_369549_length_1565_cov_30.364218	Coordinate:710	Reads:9	Hits:5	Allocated_reads:1.8	Strand:+
TTTTGGAAAAGAAGTCAGGACAGTC
>Location:NODE_369549_length_1565_cov_30.364218	Coordinate:710	Reads:2	Hits:5	Allocated_reads:0.4	Strand:+
TTTTGGAAAAGAAGTCAGGACAGTCA
>Location:NODE_369549_length_1565_cov_30.364218	Coordinate:710	Reads:2	Hits:5	Allocated_reads:0.4	Strand:+
TTTTGGAAAAGAAGTCAGGACAGTCAA
>Location:NODE_369549_length_1565_cov_30.364218	Coordinate:710	Reads:7	Hits:5	Allocated_reads:1.4	Strand:+
TTTTGGAAAAGAAGTCAGGACAGTCAAAA
>Location:NODE_369549_length_1565_cov_30.364218	Coordinate:710	Reads:2	Hits:5	Allocated_reads:0.4	Strand:+
TTTTGGAAAAGAAGTCAGGACAGTCAAAAT
>Location:NODE_369549_length_1565_cov_30.364218	Coordinate:712	Reads:2	Hits:5	Allocated_reads:0.4	Strand:+
TTGGAAAAGAAGTCAGGACAGTCAAAAT
>Location:NODE_369549_length_1565_cov_30.364218	Coordinate:712	Reads:1	Hits:5	Allocated_reads:0.2	Strand:+
TTGGAAAAGAAGTCAGGACAGTCAAAATT
>Location:NODE_369549_length_1565_cov_30.364218	Coordinate:713	Reads:1	Hits:5	Allocated_reads:0.2	Strand:-
TAATTTTGACTGTCCTGACTTCTTTTCCA
>Location:NODE_369549_length_1565_cov_30.364218	Coordinate:713	Reads:1	Hits:5	Allocated_reads:0.2	Strand:+
TGGAAAAGAAGTCAGGACAGTCAAAAT
>Location:NODE_369549_length_1565_cov_30.364218	Coordinate:713	Reads:1	Hits:5	Allocated_reads:0.2	Strand:+
TGGAAAAGAAGTCAGGACAGTCAAAATTA
>Location:NODE_369549_length_1565_cov_30.364218	Coordinate:713	Reads:1	Hits:5	Allocated_reads:0.2	Strand:+
TGGAAAAGAAGTCAGGACAGTCAAAATTAGG
>Location:NODE_369549_length_1565_cov_30.364218	Coordinate:713	Reads:1	Hits:5	Allocated_reads:0.2	Strand:+
TGGAAAAGAAGTCAGGACAGTCAAAATTAGGT
>Location:NODE_369549_length_1565_cov_30.364218	Coordinate:714	Reads:1	Hits:5	Allocated_reads:0.2	Strand:-
CCTAATTTTGACTGTCCTGACTTCTTTTCC
>Location:NODE_369549_length_1565_cov_30.364218	Coordinate:714	Reads:1	Hits:5	Allocated_reads:0.2	Strand:+
GGAAAAGAAGTCAGGACAGTCAAAAT
>Location:NODE_369549_length_1565_cov_30.364218	Coordinate:714	Reads:2	Hits:5	Allocated_reads:0.4	Strand:-
TTTGACTGTCCTGACTTCTTTTCC
>Location:NODE_369549_length_1565_cov_30.364218	Coordinate:714	Reads:1	Hits:5	Allocated_reads:0.2	Strand:-
TTTTGACTGTCCTGACTTCTTTTCC
>Location:NODE_369549_length_1565_cov_30.364218	Coordinate:715	Reads:1	Hits:5	Allocated_reads:0.2	Strand:-
ATTTTGACTGTCCTGACTTCTTTTC
>Location:NODE_369549_length_1565_cov_30.364218	Coordinate:716	Reads:1	Hits:5	Allocated_reads:0.2	Strand:+
AAAAGAAGTCAGGACAGTCAAAAT
>Location:NODE_369549_length_1565_cov_30.364218	Coordinate:716	Reads:1	Hits:5	Allocated_reads:0.2	Strand:+
AAAAGAAGTCAGGACAGTCAAAATTA
>Location:NODE_369549_length_1565_cov_30.364218	Coordinate:716	Reads:4	Hits:5	Allocated_reads:0.8	Strand:+
AAAAGAAGTCAGGACAGTCAAAATTAGG
>Location:NODE_369549_length_1565_cov_30.364218	Coordinate:716	Reads:1	Hits:5	Allocated_reads:0.2	Strand:+
AAAAGAAGTCAGGACAGTCAAAATTAGGG
>Location:NODE_369549_length_1565_cov_30.364218	Coordinate:716	Reads:2	Hits:5	Allocated_reads:0.4	Strand:+
AAAAGAAGTCAGGACAGTCAAAATTAGGGGC
>Location:NODE_369549_length_1565_cov_30.364218	Coordinate:716	Reads:1	Hits:5	Allocated_reads:0.2	Strand:-
CCCTAATTTTGACTGTCCTGACTTCTTTT
>Location:NODE_369549_length_1565_cov_30.364218	Coordinate:717	Reads:1	Hits:5	Allocated_reads:0.2	Strand:+
AAAGAAGTCAGGACAGTCAAAATTAGG
>Location:NODE_369549_length_1565_cov_30.364218	Coordinate:717	Reads:3	Hits:5	Allocated_reads:0.6	Strand:+
AAAGAAGTCAGGACAGTCAAAATTAGGG
>Location:NODE_369549_length_1565_cov_30.364218	Coordinate:717	Reads:7	Hits:5	Allocated_reads:1.4	Strand:+
AAAGAAGTCAGGACAGTCAAAATTAGGGGC
>Location:NODE_369549_length_1565_cov_30.364218	Coordinate:719	Reads:1	Hits:5	Allocated_reads:0.2	Strand:+
AGAAGTCAGGACAGTCAAAATTAGGGGC
>Location:NODE_369549_length_1565_cov_30.364218	Coordinate:720	Reads:2	Hits:5	Allocated_reads:0.4	Strand:+
GAAGTCAGGACAGTCAAAATTAGGG
>Location:NODE_369549_length_1565_cov_30.364218	Coordinate:720	Reads:9	Hits:5	Allocated_reads:1.8	Strand:+
GAAGTCAGGACAGTCAAAATTAGGGGC
>Location:NODE_369549_length_1565_cov_30.364218	Coordinate:720	Reads:3	Hits:5	Allocated_reads:0.6	Strand:+
GAAGTCAGGACAGTCAAAATTAGGGGCA
>Location:NODE_369549_length_1565_cov_30.364218	Coordinate:720	Reads:2	Hits:5	Allocated_reads:0.4	Strand:+
GAAGTCAGGACAGTCAAAATTAGGGGCATA
>Location:NODE_369549_length_1565_cov_30.364218	Coordinate:720	Reads:1	Hits:5	Allocated_reads:0.2	Strand:+
GAAGTCAGGACAGTCAAAATTAGGGGCATAGATA
>Location:NODE_369549_length_1565_cov_30.364218	Coordinate:721	Reads:1	Hits:5	Allocated_reads:0.2	Strand:+
AAGTCAGGACAGTCAAAATTAGGGG
>Location:NODE_369549_length_1565_cov_30.364218	Coordinate:721	Reads:4	Hits:5	Allocated_reads:0.8	Strand:+
AAGTCAGGACAGTCAAAATTAGGGGC
>Location:NODE_369549_length_1565_cov_30.364218	Coordinate:721	Reads:1	Hits:5	Allocated_reads:0.2	Strand:+
AAGTCAGGACAGTCAAAATTAGGGGCA
>Location:NODE_369549_length_1565_cov_30.364218	Coordinate:722	Reads:4	Hits:5	Allocated_reads:0.8	Strand:+
AGTCAGGACAGTCAAAATTAGGGGC
>Location:NODE_369549_length_1565_cov_30.364218	Coordinate:722	Reads:1	Hits:5	Allocated_reads:0.2	Strand:-
ATGCCCCTAATTTTGACTGTCCTGACT
>Location:NODE_369549_length_1565_cov_30.364218	Coordinate:722	Reads:1	Hits:5	Allocated_reads:0.2	Strand:-
CTATGCCCCTAATTTTGACTGTCCTGACT
>Location:NODE_369549_length_1565_cov_30.364218	Coordinate:722	Reads:1	Hits:5	Allocated_reads:0.2	Strand:-
TATGCCCCTAATTTTGACTGTCCTGACT
>Location:NODE_369549_length_1565_cov_30.364218	Coordinate:722	Reads:1	Hits:5	Allocated_reads:0.2	Strand:-
TGCCCCTAATTTTGACTGTCCTGACT
>Location:NODE_369549_length_1565_cov_30.364218	Coordinate:723	Reads:3	Hits:5	Allocated_reads:0.6	Strand:+
GTCAGGACAGTCAAAATTAGGGGC
>Location:NODE_369549_length_1565_cov_30.364218	Coordinate:723	Reads:1	Hits:5	Allocated_reads:0.2	Strand:+
GTCAGGACAGTCAAAATTAGGGGCATA
>Location:NODE_369549_length_1565_cov_30.364218	Coordinate:724	Reads:1	Hits:5	Allocated_reads:0.2	Strand:-
TATGCCCCTAATTTTGACTGTCCTGA
>Location:NODE_369549_length_1565_cov_30.364218	Coordinate:724	Reads:1	Hits:5	Allocated_reads:0.2	Strand:-
TCTATGCCCCTAATTTTGACTGTCCTGA
>Location:NODE_369549_length_1565_cov_30.364218	Coordinate:725	Reads:1	Hits:5	Allocated_reads:0.2	Strand:+
CAGGACAGTCAAAATTAGGGGCATAGA
>Location:NODE_369549_length_1565_cov_30.364218	Coordinate:725	Reads:1	Hits:5	Allocated_reads:0.2	Strand:-
TCTATGCCCCTAATTTTGACTGTCCTG
>Location:NODE_369549_length_1565_cov_30.364218	Coordinate:726	Reads:1	Hits:5	Allocated_reads:0.2	Strand:+
AGGACAGTCAAAATTAGGGGCATAG
>Location:NODE_369549_length_1565_cov_30.364218	Coordinate:726	Reads:2	Hits:5	Allocated_reads:0.4	Strand:+
AGGACAGTCAAAATTAGGGGCATAGATAT
>Location:NODE_369549_length_1565_cov_30.364218	Coordinate:726	Reads:4	Hits:5	Allocated_reads:0.8	Strand:+
AGGACAGTCAAAATTAGGGGCATAGATATT
>Location:NODE_369549_length_1565_cov_30.364218	Coordinate:726	Reads:1	Hits:5	Allocated_reads:0.2	Strand:-
CTATGCCCCTAATTTTGACTGTCCT
>Location:NODE_369549_length_1565_cov_30.364218	Coordinate:726	Reads:16	Hits:5	Allocated_reads:3.2	Strand:-
TATCTATGCCCCTAATTTTGACTGTCCT
>Location:NODE_369549_length_1565_cov_30.364218	Coordinate:727	Reads:1	Hits:5	Allocated_reads:0.2	Strand:+
GGACAGTCAAAATTAGGGGCATAGATATT
>Location:NODE_369549_length_1565_cov_30.364218	Coordinate:727	Reads:4	Hits:5	Allocated_reads:0.8	Strand:-
TATCTATGCCCCTAATTTTGACTGTCC
>Location:NODE_369549_length_1565_cov_30.364218	Coordinate:727	Reads:1	Hits:5	Allocated_reads:0.2	Strand:-
TCTATGCCCCTAATTTTGACTGTCC
>Location:NODE_369549_length_1565_cov_30.364218	Coordinate:728	Reads:1	Hits:5	Allocated_reads:0.2	Strand:+
GACAGTCAAAATTAGGGGCATAGAT
>Location:NODE_369549_length_1565_cov_30.364218	Coordinate:728	Reads:3	Hits:5	Allocated_reads:0.6	Strand:+
GACAGTCAAAATTAGGGGCATAGATATT
>Location:NODE_369549_length_1565_cov_30.364218	Coordinate:729	Reads:1	Hits:5	Allocated_reads:0.2	Strand:+
ACAGTCAAAATTAGGGGCATAGATATT
>Location:NODE_369549_length_1565_cov_30.364218	Coordinate:731	Reads:1	Hits:5	Allocated_reads:0.2	Strand:-
TAAATATCTATGCCCCTAATTTTGACT
>Location:NODE_369549_length_1565_cov_30.364218	Coordinate:731	Reads:1	Hits:5	Allocated_reads:0.2	Strand:-
TTGCTAAATATCTATGCCCCTAATTTTGACT
>Location:NODE_369549_length_1565_cov_30.364218	Coordinate:732	Reads:1	Hits:5	Allocated_reads:0.2	Strand:+
GTCAAAATTAGGGGCATAGATATTTAGCA
>Location:NODE_369549_length_1565_cov_30.364218	Coordinate:732	Reads:1	Hits:5	Allocated_reads:0.2	Strand:+
GTCAAAATTAGGGGCATAGATATTTAGCT
>Location:NODE_369549_length_1565_cov_30.364218	Coordinate:732	Reads:1	Hits:5	Allocated_reads:0.2	Strand:-
TAAATATCTATGCCCCTAATTTTGAC
>Location:NODE_369549_length_1565_cov_30.364218	Coordinate:732	Reads:2	Hits:5	Allocated_reads:0.4	Strand:-
TTGCTAAATATCTATGCCCCTAATTTTGAC
>Location:NODE_369549_length_1565_cov_30.364218	Coordinate:735	Reads:2	Hits:3	Allocated_reads:0.666666666666667	Strand:+
AAAATTAGGGGCATAGATATTTAGCAAGA
>Location:NODE_369549_length_1565_cov_30.364218	Coordinate:735	Reads:1	Hits:3	Allocated_reads:0.333333333333333	Strand:-
TCTTGCTAAATATCTATGCCCCTAATTTT
>Location:NODE_369549_length_1565_cov_30.364218	Coordinate:735	Reads:1	Hits:5	Allocated_reads:0.2	Strand:-
TTGCTAAATATCTATGCCCCTAATTTT
>Location:NODE_369549_length_1565_cov_30.364218	Coordinate:736	Reads:1	Hits:5	Allocated_reads:0.2	Strand:+
AAATTAGGGGCATAGATATTTAGC
>Location:NODE_369549_length_1565_cov_30.364218	Coordinate:736	Reads:1	Hits:3	Allocated_reads:0.333333333333333	Strand:+
AAATTAGGGGCATAGATATTTAGCAAGA
>Location:NODE_369549_length_1565_cov_30.364218	Coordinate:737	Reads:1	Hits:1	Allocated_reads:1	Strand:+
AATTAGGGGCATAGATATTTAGCAAGACC
>Location:NODE_369549_length_1565_cov_30.364218	Coordinate:739	Reads:1	Hits:3	Allocated_reads:0.333333333333333	Strand:+
TTAGGGGCATAGATATTTAGCAAG
>Location:NODE_369549_length_1565_cov_30.364218	Coordinate:739	Reads:2	Hits:1	Allocated_reads:2	Strand:+
TTAGGGGCATAGATATTTAGCAAGACC
>Location:NODE_369549_length_1565_cov_30.364218	Coordinate:739	Reads:1	Hits:1	Allocated_reads:1	Strand:+
TTAGGGGCATAGATATTTAGCAAGACCA
>Location:NODE_369549_length_1565_cov_30.364218	Coordinate:740	Reads:3	Hits:1	Allocated_reads:3	Strand:+
TAGGGGCATAGATATTTAGCAAGACC
>Location:NODE_369549_length_1565_cov_30.364218	Coordinate:740	Reads:2	Hits:1	Allocated_reads:2	Strand:+
TAGGGGCATAGATATTTAGCAAGACCAGT
>Location:NODE_369549_length_1565_cov_30.364218	Coordinate:740	Reads:1	Hits:1	Allocated_reads:1	Strand:+
TAGGGGCATAGATATTTAGCAAGACCAGTGG
>Location:NODE_369549_length_1565_cov_30.364218	Coordinate:741	Reads:1	Hits:1	Allocated_reads:1	Strand:+
AGGGGCATAGATATTTAGCAAGACC
>Location:NODE_369549_length_1565_cov_30.364218	Coordinate:741	Reads:1	Hits:1	Allocated_reads:1	Strand:-
GTCTTGCTAAATATCTATGCCCCT
>Location:NODE_369549_length_1565_cov_30.364218	Coordinate:742	Reads:1	Hits:1	Allocated_reads:1	Strand:+
GGGGCATAGATATTTAGCAAGACC
>Location:NODE_369549_length_1565_cov_30.364218	Coordinate:744	Reads:1	Hits:1	Allocated_reads:1	Strand:-
TTCCACTGGTCTTGCTAAATATCTATGCC
>Location:NODE_369549_length_1565_cov_30.364218	Coordinate:745	Reads:1	Hits:1	Allocated_reads:1	Strand:-
TTTCCACTGGTCTTGCTAAATATCTATGC
>Location:NODE_369549_length_1565_cov_30.364218	Coordinate:746	Reads:1	Hits:1	Allocated_reads:1	Strand:-
TTCCACTGGTCTTGCTAAATATCTATG
>Location:NODE_369549_length_1565_cov_30.364218	Coordinate:748	Reads:1	Hits:1	Allocated_reads:1	Strand:-
CTCTTTTCCACTGGTCTTGCTAAATATCTA
>Location:NODE_369549_length_1565_cov_30.364218	Coordinate:748	Reads:1	Hits:1	Allocated_reads:1	Strand:+
TAGATATTTAGCAAGACCAGTGGAAAA
>Location:NODE_369549_length_1565_cov_30.364218	Coordinate:751	Reads:2	Hits:1	Allocated_reads:2	Strand:+
ATATTTAGCAAGACCAGTGGAAAAGAGT
>Location:NODE_369549_length_1565_cov_30.364218	Coordinate:752	Reads:1	Hits:1	Allocated_reads:1	Strand:+
TATTTAGCAAGACCAGTGGAAAAG
>Location:NODE_369549_length_1565_cov_30.364218	Coordinate:752	Reads:1	Hits:1	Allocated_reads:1	Strand:+
TATTTAGCAAGACCAGTGGAAAAGT
>Location:NODE_369549_length_1565_cov_30.364218	Coordinate:752	Reads:2	Hits:1	Allocated_reads:2	Strand:+
TATTTAGCAAGACCAGTGGAAAAGAG
>Location:NODE_369549_length_1565_cov_30.364218	Coordinate:752	Reads:1	Hits:1	Allocated_reads:1	Strand:+
TATTTAGCAAGACCAGTGGAAAAGAGA
>Location:NODE_369549_length_1565_cov_30.364218	Coordinate:752	Reads:31	Hits:1	Allocated_reads:31	Strand:+
TATTTAGCAAGACCAGTGGAAAAGAGT
>Location:NODE_369549_length_1565_cov_30.364218	Coordinate:752	Reads:1	Hits:1	Allocated_reads:1	Strand:+
TATTTAGCAAGACCAGTGGAAAATAGTT
>Location:NODE_369549_length_1565_cov_30.364218	Coordinate:752	Reads:27	Hits:1	Allocated_reads:27	Strand:+
TATTTAGCAAGACCAGTGGAAAAGAGTT
>Location:NODE_369549_length_1565_cov_30.364218	Coordinate:752	Reads:1	Hits:1	Allocated_reads:1	Strand:+
TATTTAGCAAGACCAGTGGAAAAGAGTTA
>Location:NODE_369549_length_1565_cov_30.364218	Coordinate:752	Reads:1	Hits:1	Allocated_reads:1	Strand:-
TTAACTCTTTTCCACTGGTCTTGCTAAATA
>Location:NODE_369549_length_1565_cov_30.364218	Coordinate:754	Reads:2	Hits:1	Allocated_reads:2	Strand:+
TTTAGCAAGACCAGTGGAAAAGAG
>Location:NODE_369549_length_1565_cov_30.364218	Coordinate:754	Reads:3	Hits:1	Allocated_reads:3	Strand:+
TTTAGCAAGACCAGTGGAAAAGAGT
>Location:NODE_369549_length_1565_cov_30.364218	Coordinate:754	Reads:7	Hits:1	Allocated_reads:7	Strand:+
TTTAGCAAGACCAGTGGAAAAGAGTT
>Location:NODE_369549_length_1565_cov_30.364218	Coordinate:754	Reads:1	Hits:1	Allocated_reads:1	Strand:+
TTTAGCAAGACCAGTGGAAAAGAGTTA
>Location:NODE_369549_length_1565_cov_30.364218	Coordinate:754	Reads:9	Hits:1	Allocated_reads:9	Strand:+
TTTAGCAAGACCAGTGGAAAAGAGTTAAT
>Location:NODE_369549_length_1565_cov_30.364218	Coordinate:754	Reads:1	Hits:1	Allocated_reads:1	Strand:+
TTTAGCAAGACCAGTGGAAAAGAGTTAATT
>Location:NODE_369549_length_1565_cov_30.364218	Coordinate:754	Reads:8	Hits:1	Allocated_reads:8	Strand:+
TTTAGCAAGACCAGTGGAAAAGAGTTAATG
>Location:NODE_369549_length_1565_cov_30.364218	Coordinate:754	Reads:2	Hits:1	Allocated_reads:2	Strand:+
TTTAGCAAGACCAGTGGAAAAGAGTTAATGT
>Location:NODE_369549_length_1565_cov_30.364218	Coordinate:754	Reads:1	Hits:1	Allocated_reads:1	Strand:+
TTTAGCAAGACCAGTGGAAAAGAGTTAATGGACCC
>Location:NODE_369549_length_1565_cov_30.364218	Coordinate:755	Reads:1	Hits:1	Allocated_reads:1	Strand:+
TTAGCAAGACCAGTGGAAAAGAGTT
>Location:NODE_369549_length_1565_cov_30.364218	Coordinate:755	Reads:3	Hits:1	Allocated_reads:3	Strand:+
TTAGCAAGACCAGTGGAAAAGAGTTAAT
>Location:NODE_369549_length_1565_cov_30.364218	Coordinate:755	Reads:9	Hits:1	Allocated_reads:9	Strand:+
TTAGCAAGACCAGTGGAAAAGAGTTAATG
>Location:NODE_369549_length_1565_cov_30.364218	Coordinate:755	Reads:1	Hits:1	Allocated_reads:1	Strand:+
TTAGCAAGACCAGTGGAAAAGAGTTAATGGACC
>Location:NODE_369549_length_1565_cov_30.364218	Coordinate:756	Reads:2	Hits:1	Allocated_reads:2	Strand:+
TAGCAAGACCAGTGGAAAAGAGTTAATGGA
>Location:NODE_369549_length_1565_cov_30.364218	Coordinate:757	Reads:1	Hits:1	Allocated_reads:1	Strand:+
AGCAAGACCAGTGGAAAAGAGTTAATG
>Location:NODE_369549_length_1565_cov_30.364218	Coordinate:757	Reads:1	Hits:1	Allocated_reads:1	Strand:+
AGCAAGACCAGTGGAAAAGAGTTAATGGACCC
>Location:NODE_369549_length_1565_cov_30.364218	Coordinate:757	Reads:1	Hits:1	Allocated_reads:1	Strand:-
CATTAACTCTTTTCCACTGGTCTTGCT
>Location:NODE_369549_length_1565_cov_30.364218	Coordinate:757	Reads:1	Hits:1	Allocated_reads:1	Strand:-
TAACTCTTTTCCACTGGTCTTGCT
>Location:NODE_369549_length_1565_cov_30.364218	Coordinate:757	Reads:1	Hits:1	Allocated_reads:1	Strand:-
TTAACTCTTTTCCACTGGTCTTGCT
>Location:NODE_369549_length_1565_cov_30.364218	Coordinate:758	Reads:1	Hits:1	Allocated_reads:1	Strand:-
CCATTAACTCTTTTCCACTGGTCTTGC
>Location:NODE_369549_length_1565_cov_30.364218	Coordinate:758	Reads:1	Hits:1	Allocated_reads:1	Strand:+
GCAAGACCAGTGGAAAAGAGTTAATGGACC
>Location:NODE_369549_length_1565_cov_30.364218	Coordinate:758	Reads:1	Hits:1	Allocated_reads:1	Strand:-
GGGTCCATTAACTCTTTTCCACTGGTCTTGC
>Location:NODE_369549_length_1565_cov_30.364218	Coordinate:758	Reads:4	Hits:1	Allocated_reads:4	Strand:-
TTAACTCTTTTCCACTGGTCTTGC
>Location:NODE_369549_length_1565_cov_30.364218	Coordinate:759	Reads:3	Hits:1	Allocated_reads:3	Strand:+
CAAGACCAGTGGAAAAGAGTTAATGGACC
>Location:NODE_369549_length_1565_cov_30.364218	Coordinate:760	Reads:4	Hits:1	Allocated_reads:4	Strand:+
AAGACCAGTGGAAAAGAGTTAATGGACCC
>Location:NODE_369549_length_1565_cov_30.364218	Coordinate:760	Reads:1	Hits:1	Allocated_reads:1	Strand:-
CATTAACTCTTTTCCACTGGTCTT
>Location:NODE_369549_length_1565_cov_30.364218	Coordinate:760	Reads:1	Hits:1	Allocated_reads:1	Strand:-
CCATTAACTCTTTTCCACTGGTCTT
>Location:NODE_369549_length_1565_cov_30.364218	Coordinate:760	Reads:1	Hits:1	Allocated_reads:1	Strand:-
CTCTGGGTCCATTAACTCTTTTCCACTGGTCTT
>Location:NODE_369549_length_1565_cov_30.364218	Coordinate:761	Reads:1	Hits:1	Allocated_reads:1	Strand:+
AGACCAGTGGAAAAGAGTTAATGGAC
>Location:NODE_369549_length_1565_cov_30.364218	Coordinate:761	Reads:1	Hits:1	Allocated_reads:1	Strand:+
AGACCAGTGGAAAAGAGTTAATGGACC
>Location:NODE_369549_length_1565_cov_30.364218	Coordinate:761	Reads:4	Hits:1	Allocated_reads:4	Strand:+
AGACCAGTGGAAAAGAGTTAATGGACCC
>Location:NODE_369549_length_1565_cov_30.364218	Coordinate:761	Reads:1	Hits:1	Allocated_reads:1	Strand:+
AGACCAGTGGAAAAGAGTTAATGGACCCAGA
>Location:NODE_369549_length_1565_cov_30.364218	Coordinate:761	Reads:3	Hits:1	Allocated_reads:3	Strand:+
AGACCAGTGGAAAAGAGTTAATGGACCCAGAA
>Location:NODE_369549_length_1565_cov_30.364218	Coordinate:762	Reads:1	Hits:1	Allocated_reads:1	Strand:+
GACCAGTGGAAAAGAGTTAATGGA
>Location:NODE_369549_length_1565_cov_30.364218	Coordinate:762	Reads:2	Hits:1	Allocated_reads:2	Strand:+
GACCAGTGGAAAAGAGTTAATGGAC
>Location:NODE_369549_length_1565_cov_30.364218	Coordinate:762	Reads:1	Hits:1	Allocated_reads:1	Strand:+
GACCAGTGGAAAAGAGTTAATGGACC
>Location:NODE_369549_length_1565_cov_30.364218	Coordinate:762	Reads:29	Hits:1	Allocated_reads:29	Strand:+
GACCAGTGGAAAAGAGTTAATGGACCC
>Location:NODE_369549_length_1565_cov_30.364218	Coordinate:762	Reads:1	Hits:1	Allocated_reads:1	Strand:+
GACCAGTGGAAAAGAGTTAATGGACCCAG
>Location:NODE_369549_length_1565_cov_30.364218	Coordinate:762	Reads:7	Hits:1	Allocated_reads:7	Strand:+
GACCAGTGGAAAAGAGTTAATGGACCCAGA
>Location:NODE_369549_length_1565_cov_30.364218	Coordinate:762	Reads:1	Hits:1	Allocated_reads:1	Strand:+
GACCAGTGGAAAAGAGTTAATGGACCCAGAA
>Location:NODE_369549_length_1565_cov_30.364218	Coordinate:762	Reads:1	Hits:1	Allocated_reads:1	Strand:-
TCCATTAACTCTTTTCCACTGGTC
>Location:NODE_369549_length_1565_cov_30.364218	Coordinate:762	Reads:1	Hits:1	Allocated_reads:1	Strand:-
TGGGTCCATTAACTCTTTTCCACTGGTC
>Location:NODE_369549_length_1565_cov_30.364218	Coordinate:763	Reads:5	Hits:3	Allocated_reads:1.66666666666667	Strand:+
ACCAGTGGAAAAGAGTTAATGGACCC
>Location:NODE_369549_length_1565_cov_30.364218	Coordinate:763	Reads:1	Hits:3	Allocated_reads:0.333333333333333	Strand:+
ACCAGTGGAAAAGAGTTAATGGACCCTTT
>Location:NODE_369549_length_1565_cov_30.364218	Coordinate:763	Reads:2	Hits:3	Allocated_reads:0.666666666666667	Strand:+
ACCAGTGGAAAAGAGTTAATGGACCCAGA
>Location:NODE_369549_length_1565_cov_30.364218	Coordinate:763	Reads:1	Hits:3	Allocated_reads:0.333333333333333	Strand:+
ACCAGTGGAAAAGAGTTAATGGACCCAGAGA
>Location:NODE_369549_length_1565_cov_30.364218	Coordinate:763	Reads:1	Hits:3	Allocated_reads:0.333333333333333	Strand:+
ACCAGTGGAAAAGAGTTAATGGACCCAGAGACT
>Location:NODE_369549_length_1565_cov_30.364218	Coordinate:764	Reads:1	Hits:3	Allocated_reads:0.333333333333333	Strand:-
CTCTGGGTCCATTAACTCTTTTCCACTGG
>Location:NODE_369549_length_1565_cov_30.364218	Coordinate:765	Reads:2	Hits:4	Allocated_reads:0.5	Strand:+
CAGTGGAAAAGAGTTAATGGACCC
>Location:NODE_369549_length_1565_cov_30.364218	Coordinate:765	Reads:1	Hits:4	Allocated_reads:0.25	Strand:+
CAGTGGAAAAGAGTTAATGGACCCAGAGA
>Location:NODE_369549_length_1565_cov_30.364218	Coordinate:765	Reads:1	Hits:4	Allocated_reads:0.25	Strand:+
CAGTGGAAAAGAGTTAATGGACCCAGAGAC
>Location:NODE_369549_length_1565_cov_30.364218	Coordinate:765	Reads:1	Hits:4	Allocated_reads:0.25	Strand:-
GGGTCCATTAACTCTTTTCCACTG
>Location:NODE_369549_length_1565_cov_30.364218	Coordinate:766	Reads:2	Hits:4	Allocated_reads:0.5	Strand:+
AGTGGAAAAGAGTTAATGGACCCAGAGA
>Location:NODE_369549_length_1565_cov_30.364218	Coordinate:766	Reads:3	Hits:4	Allocated_reads:0.75	Strand:+
AGTGGAAAAGAGTTAATGGACCCAGAGAC
>Location:NODE_369549_length_1565_cov_30.364218	Coordinate:766	Reads:1	Hits:4	Allocated_reads:0.25	Strand:-
CTCTGGGTCCATTAACTCTTTTCCACT
>Location:NODE_369549_length_1565_cov_30.364218	Coordinate:766	Reads:1	Hits:4	Allocated_reads:0.25	Strand:-
TCTCTGGGTCCATTAACTCTTTTCCACT
>Location:NODE_369549_length_1565_cov_30.364218	Coordinate:766	Reads:2	Hits:4	Allocated_reads:0.5	Strand:-
TCTGGGTCCATTAACTCTTTTCCACT
>Location:NODE_369549_length_1565_cov_30.364218	Coordinate:766	Reads:1	Hits:4	Allocated_reads:0.25	Strand:-
TTTGGTCTCTGGGTCCATTAACTCTTTTCCACT
>Location:NODE_369549_length_1565_cov_30.364218	Coordinate:767	Reads:3	Hits:4	Allocated_reads:0.75	Strand:+
GTGGAAAAGAGTTAATGGACCCAGAGA
>Location:NODE_369549_length_1565_cov_30.364218	Coordinate:767	Reads:2	Hits:4	Allocated_reads:0.5	Strand:+
GTGGAAAAGAGTTAATGGACCCAGAGAC
>Location:NODE_369549_length_1565_cov_30.364218	Coordinate:768	Reads:1	Hits:4	Allocated_reads:0.25	Strand:-
TCTCTGGGTCCATTAACTCTTTTCCA
>Location:NODE_369549_length_1565_cov_30.364218	Coordinate:768	Reads:1	Hits:4	Allocated_reads:0.25	Strand:-
TCTGGGTCCATTAACTCTTTTCCA
>Location:NODE_369549_length_1565_cov_30.364218	Coordinate:768	Reads:1	Hits:4	Allocated_reads:0.25	Strand:+
TGGAAAAGAGTTAATGGACCCAGAGACC
>Location:NODE_369549_length_1565_cov_30.364218	Coordinate:769	Reads:1	Hits:4	Allocated_reads:0.25	Strand:-
CTCTGGGTCCATTAACTCTTTTCC
>Location:NODE_369549_length_1565_cov_30.364218	Coordinate:769	Reads:1	Hits:4	Allocated_reads:0.25	Strand:+
GGAAAAGAGTTAATGGACCCAGAGAC
>Location:NODE_369549_length_1565_cov_30.364218	Coordinate:769	Reads:1	Hits:4	Allocated_reads:0.25	Strand:+
GGAAAAGAGTTAATGGACCCAGAGACCAAAA
>Location:NODE_369549_length_1565_cov_30.364218	Coordinate:770	Reads:2	Hits:4	Allocated_reads:0.5	Strand:+
GAAAAGAGTTAATGGACCCAGAGA
>Location:NODE_369549_length_1565_cov_30.364218	Coordinate:770	Reads:2	Hits:4	Allocated_reads:0.5	Strand:+
GAAAAGAGTTAATGGACCCAGAGAC
>Location:NODE_369549_length_1565_cov_30.364218	Coordinate:770	Reads:2	Hits:4	Allocated_reads:0.5	Strand:+
GAAAAGAGTTAATGGACCCAGAGACC
>Location:NODE_369549_length_1565_cov_30.364218	Coordinate:770	Reads:2	Hits:4	Allocated_reads:0.5	Strand:+
GAAAAGAGTTAATGGACCCAGAGACCA
>Location:NODE_369549_length_1565_cov_30.364218	Coordinate:770	Reads:1	Hits:4	Allocated_reads:0.25	Strand:+
GAAAAGAGTTAATGGACCCAGAGACCAA
>Location:NODE_369549_length_1565_cov_30.364218	Coordinate:770	Reads:2	Hits:4	Allocated_reads:0.5	Strand:+
GAAAAGAGTTAATGGACCCAGAGACCAAA
>Location:NODE_369549_length_1565_cov_30.364218	Coordinate:770	Reads:36	Hits:4	Allocated_reads:9	Strand:+
GAAAAGAGTTAATGGACCCAGAGACCAAAA
>Location:NODE_369549_length_1565_cov_30.364218	Coordinate:770	Reads:1	Hits:4	Allocated_reads:0.25	Strand:-
TCTCTGGGTCCATTAACTCTTTTC
>Location:NODE_369549_length_1565_cov_30.364218	Coordinate:770	Reads:1	Hits:4	Allocated_reads:0.25	Strand:-
TGGTCTCTGGGTCCATTAACTCTTTTC
>Location:NODE_369549_length_1565_cov_30.364218	Coordinate:770	Reads:1	Hits:4	Allocated_reads:0.25	Strand:-
TTTGGTCTCTGGGTCCATTAACTCTTTTC
>Location:NODE_369549_length_1565_cov_30.364218	Coordinate:771	Reads:6	Hits:4	Allocated_reads:1.5	Strand:+
AAAAGAGTTAATGGACCCAGAGAC
>Location:NODE_369549_length_1565_cov_30.364218	Coordinate:771	Reads:3	Hits:4	Allocated_reads:0.75	Strand:+
AAAAGAGTTAATGGACCCAGAGACC
>Location:NODE_369549_length_1565_cov_30.364218	Coordinate:771	Reads:1	Hits:4	Allocated_reads:0.25	Strand:+
AAAAGAGTTAATGGACCCAGAGACCA
>Location:NODE_369549_length_1565_cov_30.364218	Coordinate:771	Reads:6	Hits:4	Allocated_reads:1.5	Strand:+
AAAAGAGTTAATGGACCCAGAGACCAAA
>Location:NODE_369549_length_1565_cov_30.364218	Coordinate:771	Reads:1	Hits:4	Allocated_reads:0.25	Strand:+
AAAAGAGTTAATGGACCCAGAGACCATAA
>Location:NODE_369549_length_1565_cov_30.364218	Coordinate:771	Reads:182	Hits:4	Allocated_reads:45.5	Strand:+
AAAAGAGTTAATGGACCCAGAGACCAAAA
>Location:NODE_369549_length_1565_cov_30.364218	Coordinate:771	Reads:1	Hits:4	Allocated_reads:0.25	Strand:+
AAAAGAGTTAATGGACCCAGAGACCAAAAA
>Location:NODE_369549_length_1565_cov_30.364218	Coordinate:771	Reads:12	Hits:4	Allocated_reads:3	Strand:+
AAAAGAGTTAATGGACCCAGAGACCAAAAC
>Location:NODE_369549_length_1565_cov_30.364218	Coordinate:771	Reads:1	Hits:4	Allocated_reads:0.25	Strand:-
TTTGGTCTCTGGGTCCATTAACTCTTTT
>Location:NODE_369549_length_1565_cov_30.364218	Coordinate:772	Reads:7	Hits:4	Allocated_reads:1.75	Strand:+
AAAGAGTTAATGGACCCAGAGACC
>Location:NODE_369549_length_1565_cov_30.364218	Coordinate:772	Reads:3	Hits:4	Allocated_reads:0.75	Strand:+
AAAGAGTTAATGGACCCAGAGACCA
>Location:NODE_369549_length_1565_cov_30.364218	Coordinate:772	Reads:1	Hits:4	Allocated_reads:0.25	Strand:+
AAAGAGTTAATGGACCCAGAGACCAA
>Location:NODE_369549_length_1565_cov_30.364218	Coordinate:772	Reads:2	Hits:4	Allocated_reads:0.5	Strand:+
AAAGAGTTAATGGACCCAGAGACCAAA
>Location:NODE_369549_length_1565_cov_30.364218	Coordinate:772	Reads:1	Hits:4	Allocated_reads:0.25	Strand:+
AAAGAGTTAATGGACCCAGAGACCAAAT
>Location:NODE_369549_length_1565_cov_30.364218	Coordinate:772	Reads:140	Hits:4	Allocated_reads:35	Strand:+
AAAGAGTTAATGGACCCAGAGACCAAAA
>Location:NODE_369549_length_1565_cov_30.364218	Coordinate:772	Reads:1	Hits:4	Allocated_reads:0.25	Strand:+
AAAGAGTTAATGGACCCAGAGACCAAAAT
>Location:NODE_369549_length_1565_cov_30.364218	Coordinate:772	Reads:12	Hits:4	Allocated_reads:3	Strand:+
AAAGAGTTAATGGACCCAGAGACCAAAAC
>Location:NODE_369549_length_1565_cov_30.364218	Coordinate:772	Reads:7	Hits:4	Allocated_reads:1.75	Strand:+
AAAGAGTTAATGGACCCAGAGACCAAAACA
>Location:NODE_369549_length_1565_cov_30.364218	Coordinate:772	Reads:2	Hits:4	Allocated_reads:0.5	Strand:+
AAAGAGTTAATGGACCCAGAGACCAAAACAA
>Location:NODE_369549_length_1565_cov_30.364218	Coordinate:772	Reads:1	Hits:4	Allocated_reads:0.25	Strand:+
AAAGAGTTAATGGACCCAGAGACCAAAACAAA
>Location:NODE_369549_length_1565_cov_30.364218	Coordinate:773	Reads:3	Hits:4	Allocated_reads:0.75	Strand:+
AAGAGTTAATGGACCCAGAGACCAAAA
>Location:NODE_369549_length_1565_cov_30.364218	Coordinate:773	Reads:1	Hits:4	Allocated_reads:0.25	Strand:+
AAGAGTTAATGGACCCAGAGACCAAAAC
>Location:NODE_369549_length_1565_cov_30.364218	Coordinate:773	Reads:1	Hits:4	Allocated_reads:0.25	Strand:+
AAGAGTTAATGGACCCAGAGACCAAAACAA
>Location:NODE_369549_length_1565_cov_30.364218	Coordinate:773	Reads:1	Hits:4	Allocated_reads:0.25	Strand:-
TTTGGTCTCTGGGTCCATTAACTCTT
>Location:NODE_369549_length_1565_cov_30.364218	Coordinate:774	Reads:30	Hits:4	Allocated_reads:7.5	Strand:+
AGAGTTAATGGACCCAGAGACCAAAA
>Location:NODE_369549_length_1565_cov_30.364218	Coordinate:774	Reads:1	Hits:4	Allocated_reads:0.25	Strand:+
AGAGTTAATGGACCCAGAGACCAAAAA
>Location:NODE_369549_length_1565_cov_30.364218	Coordinate:774	Reads:28	Hits:4	Allocated_reads:7	Strand:+
AGAGTTAATGGACCCAGAGACCAAAAC
>Location:NODE_369549_length_1565_cov_30.364218	Coordinate:774	Reads:12	Hits:4	Allocated_reads:3	Strand:+
AGAGTTAATGGACCCAGAGACCAAAACA
>Location:NODE_369549_length_1565_cov_30.364218	Coordinate:774	Reads:1	Hits:4	Allocated_reads:0.25	Strand:+
AGAGTTAATGGACCCAGAGACCAAAAAAA
>Location:NODE_369549_length_1565_cov_30.364218	Coordinate:774	Reads:3	Hits:4	Allocated_reads:0.75	Strand:+
AGAGTTAATGGACCCAGAGACCAAAACAA
>Location:NODE_369549_length_1565_cov_30.364218	Coordinate:774	Reads:11	Hits:4	Allocated_reads:2.75	Strand:+
AGAGTTAATGGACCCAGAGACCAAAACAAA
>Location:NODE_369549_length_1565_cov_30.364218	Coordinate:774	Reads:1	Hits:3	Allocated_reads:0.333333333333333	Strand:+
AGAGTTAATGGACCCAGAGACCAAAACAAATC
>Location:NODE_369549_length_1565_cov_30.364218	Coordinate:774	Reads:1	Hits:4	Allocated_reads:0.25	Strand:-
TGTTTTGGTCTCTGGGTCCATTAACTCT
>Location:NODE_369549_length_1565_cov_30.364218	Coordinate:775	Reads:4	Hits:4	Allocated_reads:1	Strand:+
GAGTTAATGGACCCAGAGACCAAAA
>Location:NODE_369549_length_1565_cov_30.364218	Coordinate:775	Reads:12	Hits:4	Allocated_reads:3	Strand:+
GAGTTAATGGACCCAGAGACCAAAAC
>Location:NODE_369549_length_1565_cov_30.364218	Coordinate:775	Reads:1	Hits:4	Allocated_reads:0.25	Strand:+
GAGTTAATGGACCCAGAGACCAATACA
>Location:NODE_369549_length_1565_cov_30.364218	Coordinate:775	Reads:7	Hits:4	Allocated_reads:1.75	Strand:+
GAGTTAATGGACCCAGAGACCAAAACA
>Location:NODE_369549_length_1565_cov_30.364218	Coordinate:775	Reads:7	Hits:4	Allocated_reads:1.75	Strand:+
GAGTTAATGGACCCAGAGACCAAAACAA
>Location:NODE_369549_length_1565_cov_30.364218	Coordinate:775	Reads:32	Hits:4	Allocated_reads:8	Strand:+
GAGTTAATGGACCCAGAGACCAAAACAAA
>Location:NODE_369549_length_1565_cov_30.364218	Coordinate:775	Reads:5	Hits:3	Allocated_reads:1.66666666666667	Strand:+
GAGTTAATGGACCCAGAGACCAAAACAAAT
>Location:NODE_369549_length_1565_cov_30.364218	Coordinate:775	Reads:4	Hits:3	Allocated_reads:1.33333333333333	Strand:+
GAGTTAATGGACCCAGAGACCAAAACAAATC
>Location:NODE_369549_length_1565_cov_30.364218	Coordinate:776	Reads:1	Hits:4	Allocated_reads:0.25	Strand:+
AGTTAATGGACCCAGAGACCAAAACA
>Location:NODE_369549_length_1565_cov_30.364218	Coordinate:776	Reads:2	Hits:4	Allocated_reads:0.5	Strand:+
AGTTAATGGACCCAGAGACCAAAACAA
>Location:NODE_369549_length_1565_cov_30.364218	Coordinate:776	Reads:42	Hits:4	Allocated_reads:10.5	Strand:+
AGTTAATGGACCCAGAGACCAAAACAAA
>Location:NODE_369549_length_1565_cov_30.364218	Coordinate:776	Reads:1	Hits:3	Allocated_reads:0.333333333333333	Strand:+
AGTTAATGGACCCAGAGACAAAAACAAAT
>Location:NODE_369549_length_1565_cov_30.364218	Coordinate:776	Reads:10	Hits:3	Allocated_reads:3.33333333333333	Strand:+
AGTTAATGGACCCAGAGACCAAAACAAAT
>Location:NODE_369549_length_1565_cov_30.364218	Coordinate:776	Reads:36	Hits:3	Allocated_reads:12	Strand:+
AGTTAATGGACCCAGAGACCAAAACAAATC
>Location:NODE_369549_length_1565_cov_30.364218	Coordinate:776	Reads:1	Hits:4	Allocated_reads:0.25	Strand:-
TTTTGGTCTCTGGGTCCATTAACT
>Location:NODE_369549_length_1565_cov_30.364218	Coordinate:777	Reads:1	Hits:4	Allocated_reads:0.25	Strand:+
GTTAATGGACCCAGAGACCAAAACAA
>Location:NODE_369549_length_1565_cov_30.364218	Coordinate:777	Reads:1	Hits:4	Allocated_reads:0.25	Strand:+
GTTAATGGACCCAGAGACCAAAACAAA
>Location:NODE_369549_length_1565_cov_30.364218	Coordinate:777	Reads:3	Hits:3	Allocated_reads:1	Strand:+
GTTAATGGACCCAGAGACCAAAACAAAT
>Location:NODE_369549_length_1565_cov_30.364218	Coordinate:777	Reads:1	Hits:3	Allocated_reads:0.333333333333333	Strand:+
GTTAATGGACCCAGAGACCAAAAAAAATC
>Location:NODE_369549_length_1565_cov_30.364218	Coordinate:777	Reads:9	Hits:3	Allocated_reads:3	Strand:+
GTTAATGGACCCAGAGACCAAAACAAATC
>Location:NODE_369549_length_1565_cov_30.364218	Coordinate:778	Reads:1	Hits:3	Allocated_reads:0.333333333333333	Strand:+
TTAATGGACCCAGAGACCAAAACAAAT
>Location:NODE_369549_length_1565_cov_30.364218	Coordinate:778	Reads:19	Hits:3	Allocated_reads:6.33333333333333	Strand:+
TTAATGGACCCAGAGACCAAAACAAATC
>Location:NODE_369549_length_1565_cov_30.364218	Coordinate:778	Reads:4	Hits:3	Allocated_reads:1.33333333333333	Strand:+
TTAATGGACCCAGAGACCAAAACAAATCT
>Location:NODE_369549_length_1565_cov_30.364218	Coordinate:778	Reads:1	Hits:3	Allocated_reads:0.333333333333333	Strand:+
TTAATGGACCCAGAGACCAAAACAAATCTC
>Location:NODE_369549_length_1565_cov_30.364218	Coordinate:778	Reads:1	Hits:3	Allocated_reads:0.333333333333333	Strand:+
TTAATGGACCCAGAGACCAAAACAAATCTCC
>Location:NODE_369549_length_1565_cov_30.364218	Coordinate:779	Reads:7	Hits:4	Allocated_reads:1.75	Strand:+
TAATGGACCCAGAGACCAAAACAAA
>Location:NODE_369549_length_1565_cov_30.364218	Coordinate:779	Reads:7	Hits:3	Allocated_reads:2.33333333333333	Strand:+
TAATGGACCCAGAGACCAAAACAAAT
>Location:NODE_369549_length_1565_cov_30.364218	Coordinate:779	Reads:100	Hits:3	Allocated_reads:33.3333333333333	Strand:+
TAATGGACCCAGAGACCAAAACAAATC
>Location:NODE_369549_length_1565_cov_30.364218	Coordinate:779	Reads:1	Hits:4	Allocated_reads:0.25	Strand:+
TAATGGACCCAGAGACCAAAACAAAGCT
>Location:NODE_369549_length_1565_cov_30.364218	Coordinate:779	Reads:1	Hits:3	Allocated_reads:0.333333333333333	Strand:+
TAATGGACCCAGAGACCAAAACTAATCT
>Location:NODE_369549_length_1565_cov_30.364218	Coordinate:779	Reads:37	Hits:3	Allocated_reads:12.3333333333333	Strand:+
TAATGGACCCAGAGACCAAAACAAATCT
>Location:NODE_369549_length_1565_cov_30.364218	Coordinate:779	Reads:1	Hits:3	Allocated_reads:0.333333333333333	Strand:+
TAATGGACCCAGAGACCAAATCAAATCTC
>Location:NODE_369549_length_1565_cov_30.364218	Coordinate:779	Reads:17	Hits:3	Allocated_reads:5.66666666666667	Strand:+
TAATGGACCCAGAGACCAAAACAAATCTC
>Location:NODE_369549_length_1565_cov_30.364218	Coordinate:779	Reads:39	Hits:3	Allocated_reads:13	Strand:+
TAATGGACCCAGAGACCAAAACAAATCTCC
>Location:NODE_369549_length_1565_cov_30.364218	Coordinate:779	Reads:1	Hits:3	Allocated_reads:0.333333333333333	Strand:+
TAATGGACCCAGAGACCAAAACAAATCTCCC
>Location:NODE_369549_length_1565_cov_30.364218	Coordinate:780	Reads:1	Hits:4	Allocated_reads:0.25	Strand:+
AATGGACCCAGAGACCAAAACAAA
>Location:NODE_369549_length_1565_cov_30.364218	Coordinate:780	Reads:3	Hits:3	Allocated_reads:1	Strand:+
AATGGACCCAGAGACCAAAACAAAT
>Location:NODE_369549_length_1565_cov_30.364218	Coordinate:780	Reads:11	Hits:3	Allocated_reads:3.66666666666667	Strand:+
AATGGACCCAGAGACCAAAACAAATC
>Location:NODE_369549_length_1565_cov_30.364218	Coordinate:780	Reads:11	Hits:3	Allocated_reads:3.66666666666667	Strand:+
AATGGACCCAGAGACCAAAACAAATCT
>Location:NODE_369549_length_1565_cov_30.364218	Coordinate:780	Reads:1	Hits:3	Allocated_reads:0.333333333333333	Strand:+
AATGGACCCAGAGACCAAAACAAATCTA
>Location:NODE_369549_length_1565_cov_30.364218	Coordinate:780	Reads:22	Hits:3	Allocated_reads:7.33333333333333	Strand:+
AATGGACCCAGAGACCAAAACAAATCTC
>Location:NODE_369549_length_1565_cov_30.364218	Coordinate:780	Reads:18	Hits:3	Allocated_reads:6	Strand:+
AATGGACCCAGAGACCAAAACAAATCTCC
>Location:NODE_369549_length_1565_cov_30.364218	Coordinate:780	Reads:1	Hits:3	Allocated_reads:0.333333333333333	Strand:+
AATGGACCCAGAGACCAAAACAAATCTCCC
>Location:NODE_369549_length_1565_cov_30.364218	Coordinate:781	Reads:1	Hits:3	Allocated_reads:0.333333333333333	Strand:+
ATGGACCCAGAGACCAAAACAAAT
>Location:NODE_369549_length_1565_cov_30.364218	Coordinate:781	Reads:1	Hits:3	Allocated_reads:0.333333333333333	Strand:+
ATGGACCCAGAGACCAAAACAAATC
>Location:NODE_369549_length_1565_cov_30.364218	Coordinate:781	Reads:1	Hits:3	Allocated_reads:0.333333333333333	Strand:+
ATGGACCCAGAGACCAAAACAAATCTC
>Location:NODE_369549_length_1565_cov_30.364218	Coordinate:781	Reads:5	Hits:3	Allocated_reads:1.66666666666667	Strand:+
ATGGACCCAGAGACCAAAACAAATCTCC
>Location:NODE_369549_length_1565_cov_30.364218	Coordinate:781	Reads:1	Hits:3	Allocated_reads:0.333333333333333	Strand:-
GGGAGATTTGTTTTGGTCTCTGGGTCCAT
>Location:NODE_369549_length_1565_cov_30.364218	Coordinate:782	Reads:1	Hits:3	Allocated_reads:0.333333333333333	Strand:-
GGAGATTTGTTTTGGTCTCTGGGTCCA
>Location:NODE_369549_length_1565_cov_30.364218	Coordinate:782	Reads:3	Hits:3	Allocated_reads:1	Strand:+
TGGACCCAGAGACCAAAACAAATC
>Location:NODE_369549_length_1565_cov_30.364218	Coordinate:782	Reads:4	Hits:3	Allocated_reads:1.33333333333333	Strand:+
TGGACCCAGAGACCAAAACAAATCT
>Location:NODE_369549_length_1565_cov_30.364218	Coordinate:782	Reads:11	Hits:3	Allocated_reads:3.66666666666667	Strand:+
TGGACCCAGAGACCAAAACAAATCTC
>Location:NODE_369549_length_1565_cov_30.364218	Coordinate:782	Reads:4	Hits:3	Allocated_reads:1.33333333333333	Strand:+
TGGACCCAGAGACCAAAACAAATCTCC
>Location:NODE_369549_length_1565_cov_30.364218	Coordinate:782	Reads:1	Hits:3	Allocated_reads:0.333333333333333	Strand:+
TGGACCCAGAGACCAAAACAAATCTCCC
>Location:NODE_369549_length_1565_cov_30.364218	Coordinate:782	Reads:1	Hits:3	Allocated_reads:0.333333333333333	Strand:+
TGGACCCAGAGACCAAAACAAATCTCCCA
>Location:NODE_369549_length_1565_cov_30.364218	Coordinate:782	Reads:2	Hits:1	Allocated_reads:2	Strand:+
TGGACCCAGAGACCAAAACAAATCTCCCAC
>Location:NODE_369549_length_1565_cov_30.364218	Coordinate:782	Reads:17	Hits:1	Allocated_reads:17	Strand:+
TGGACCCAGAGACCAAAACAAATCTCCCACC
>Location:NODE_369549_length_1565_cov_30.364218	Coordinate:782	Reads:2	Hits:1	Allocated_reads:2	Strand:+
TGGACCCAGAGACCAAAACAAATCTCCCACT
>Location:NODE_369549_length_1565_cov_30.364218	Coordinate:782	Reads:3	Hits:1	Allocated_reads:3	Strand:+
TGGACCCAGAGACCAAAACAAATCTCCCACCC
>Location:NODE_369549_length_1565_cov_30.364218	Coordinate:782	Reads:3	Hits:1	Allocated_reads:3	Strand:+
TGGACCCAGAGACCAAAACAAATCTCCCACCCGGA
>Location:NODE_369549_length_1565_cov_30.364218	Coordinate:782	Reads:1	Hits:3	Allocated_reads:0.333333333333333	Strand:-
TGGGAGATTTGTTTTGGTCTCTGGGTCCA
>Location:NODE_369549_length_1565_cov_30.364218	Coordinate:784	Reads:1	Hits:1	Allocated_reads:1	Strand:+
GACCCAGAGACCAAAACAAATCTCCCACCC
>Location:NODE_369549_length_1565_cov_30.364218	Coordinate:784	Reads:1	Hits:1	Allocated_reads:1	Strand:+
GACCCAGAGACCAAAACAAATCTCCCACCCGGA
>Location:NODE_369549_length_1565_cov_30.364218	Coordinate:785	Reads:1	Hits:1	Allocated_reads:1	Strand:+
ACCCAGAGACCAAAACAAATCTCCCACCC
>Location:NODE_369549_length_1565_cov_30.364218	Coordinate:786	Reads:1	Hits:1	Allocated_reads:1	Strand:+
CCCAGAGACCAAAACAAATCTCCCACCC
>Location:NODE_369549_length_1565_cov_30.364218	Coordinate:786	Reads:1	Hits:1	Allocated_reads:1	Strand:+
CCCAGAGACCAAAACAAATCTCCCACCCGGA
>Location:NODE_369549_length_1565_cov_30.364218	Coordinate:786	Reads:1	Hits:1	Allocated_reads:1	Strand:-
CGGGTGGGAGATTTGTTTTGGTCTCTGGG
>Location:NODE_369549_length_1565_cov_30.364218	Coordinate:787	Reads:1	Hits:1	Allocated_reads:1	Strand:+
CCAGAGACCAAAACAAATCTCCCACCCG
>Location:NODE_369549_length_1565_cov_30.364218	Coordinate:787	Reads:2	Hits:1	Allocated_reads:2	Strand:+
CCAGAGACCAAAACAAATCTCCCACCCGGA
>Location:NODE_369549_length_1565_cov_30.364218	Coordinate:788	Reads:5	Hits:1	Allocated_reads:5	Strand:+
CAGAGACCAAAACAAATCTCCCACCCGGA
>Location:NODE_369549_length_1565_cov_30.364218	Coordinate:788	Reads:1	Hits:1	Allocated_reads:1	Strand:+
CAGAGACCAAAACAAATCTCCCACCCGGATA
>Location:NODE_369549_length_1565_cov_30.364218	Coordinate:789	Reads:2	Hits:1	Allocated_reads:2	Strand:+
AGAGACCAAAACAAATCTCCCACCCGGA
>Location:NODE_369549_length_1565_cov_30.364218	Coordinate:789	Reads:1	Hits:1	Allocated_reads:1	Strand:-
TCCGGGTGGGAGATTTGTTTTGGTCTCT
>Location:NODE_369549_length_1565_cov_30.364218	Coordinate:790	Reads:1	Hits:1	Allocated_reads:1	Strand:-
GATCCGGGTGGGAGATTTGTTTTGGTCTC
>Location:NODE_369549_length_1565_cov_30.364218	Coordinate:791	Reads:1	Hits:1	Allocated_reads:1	Strand:+
AGACCAAAACAAATCTCCCACCCGGATC
>Location:NODE_369549_length_1565_cov_30.364218	Coordinate:791	Reads:1	Hits:1	Allocated_reads:1	Strand:-
ATCCGGGTGGGAGATTTGTTTTGGTCG
>Location:NODE_369549_length_1565_cov_30.364218	Coordinate:794	Reads:1	Hits:1	Allocated_reads:1	Strand:+
CCAAAACAAATCTCCCACCCGGATCAGT
>Location:NODE_369549_length_1565_cov_30.364218	Coordinate:794	Reads:1	Hits:1	Allocated_reads:1	Strand:-
GTTACTGATCCGGGTGGGAGATTTGTTTTGG
>Location:NODE_369549_length_1565_cov_30.364218	Coordinate:796	Reads:3	Hits:1	Allocated_reads:3	Strand:+
AAAACAAATCTCCCACCCGGATCAGTAAC
>Location:NODE_369549_length_1565_cov_30.364218	Coordinate:797	Reads:2	Hits:1	Allocated_reads:2	Strand:+
AAACAAATCTCCCACCCGGATCAGTAAC
>Location:NODE_369549_length_1565_cov_30.364218	Coordinate:797	Reads:1	Hits:1	Allocated_reads:1	Strand:-
TCCGTCGTTACTGATCCGGGTGGGAGATTTGTTT
>Location:NODE_369549_length_1565_cov_30.364218	Coordinate:797	Reads:1	Hits:1	Allocated_reads:1	Strand:-
TCGTTACTGATCCGGGTGGGAGATTTGTTT
>Location:NODE_369549_length_1565_cov_30.364218	Coordinate:798	Reads:1	Hits:1	Allocated_reads:1	Strand:+
AACAAATCTCCCACCCGGATCAGTAAC
>Location:NODE_369549_length_1565_cov_30.364218	Coordinate:798	Reads:2	Hits:1	Allocated_reads:2	Strand:+
AACAAATCTCCCACCCGGATCAGTAACGAC
>Location:NODE_369549_length_1565_cov_30.364218	Coordinate:798	Reads:1	Hits:1	Allocated_reads:1	Strand:-
TCGTTACTGATCCGGGTGGGAGATTTGTT
>Location:NODE_369549_length_1565_cov_30.364218	Coordinate:799	Reads:29	Hits:1	Allocated_reads:29	Strand:+
ACAAATCTCCCACCCGGATCAGTAACGAC
>Location:NODE_369549_length_1565_cov_30.364218	Coordinate:799	Reads:1	Hits:1	Allocated_reads:1	Strand:-
ATCCGTCGTTACTGATCCGGGTGGGAGATTTGT
>Location:NODE_369549_length_1565_cov_30.364218	Coordinate:799	Reads:1	Hits:1	Allocated_reads:1	Strand:-
TCGTTACTGATCCGGGTGGGAGATTTGT
>Location:NODE_369549_length_1565_cov_30.364218	Coordinate:800	Reads:1	Hits:1	Allocated_reads:1	Strand:+
CAAATCTCCCACCCGGATCAGTAAC
>Location:NODE_369549_length_1565_cov_30.364218	Coordinate:800	Reads:1	Hits:1	Allocated_reads:1	Strand:+
CAAATCTCCCACCCGGATCAGTAACGAA
>Location:NODE_369549_length_1565_cov_30.364218	Coordinate:800	Reads:8	Hits:1	Allocated_reads:8	Strand:+
CAAATCTCCCACCCGGATCAGTAACGAC
>Location:NODE_369549_length_1565_cov_30.364218	Coordinate:800	Reads:1	Hits:1	Allocated_reads:1	Strand:+
CAAATCTCCCACCCGGATCAGTAACGACG
>Location:NODE_369549_length_1565_cov_30.364218	Coordinate:800	Reads:1	Hits:1	Allocated_reads:1	Strand:+
CAAATCTCCCACCCGGATCAGTAACGACGGATC
>Location:NODE_369549_length_1565_cov_30.364218	Coordinate:800	Reads:2	Hits:1	Allocated_reads:2	Strand:-
TCGTTACTGATCCGGGTGGGAGATTTG
>Location:NODE_369549_length_1565_cov_30.364218	Coordinate:801	Reads:11	Hits:1	Allocated_reads:11	Strand:+
AAATCTCCCACCCGGATCAGTAACGAC
>Location:NODE_369549_length_1565_cov_30.364218	Coordinate:801	Reads:1	Hits:1	Allocated_reads:1	Strand:+
AAATCTCCCACCCGGATCAGTAACGACG
>Location:NODE_369549_length_1565_cov_30.364218	Coordinate:801	Reads:1	Hits:1	Allocated_reads:1	Strand:+
AAATCTCCCACCCGGATCAGTAACGACGGA
>Location:NODE_369549_length_1565_cov_30.364218	Coordinate:801	Reads:1	Hits:1	Allocated_reads:1	Strand:-
GTCGTTACTGATCCGGGTGGGAGATTT
>Location:NODE_369549_length_1565_cov_30.364218	Coordinate:801	Reads:3	Hits:1	Allocated_reads:3	Strand:-
TCGTTACTGATCCGGGTGGGAGATTT
>Location:NODE_369549_length_1565_cov_30.364218	Coordinate:802	Reads:5	Hits:1	Allocated_reads:5	Strand:+
AATCTCCCACCCGGATCAGTAACGAC
>Location:NODE_369549_length_1565_cov_30.364218	Coordinate:802	Reads:1	Hits:1	Allocated_reads:1	Strand:-
TCCGTCGTTACTGATCCGGGTGGGAGATA
>Location:NODE_369549_length_1565_cov_30.364218	Coordinate:802	Reads:1	Hits:1	Allocated_reads:1	Strand:-
TCCGTCGTTACTGATCCGGGTGGGAGATT
>Location:NODE_369549_length_1565_cov_30.364218	Coordinate:802	Reads:8	Hits:1	Allocated_reads:8	Strand:-
TCGTTACTGATCCGGGTGGGAGATT
>Location:NODE_369549_length_1565_cov_30.364218	Coordinate:803	Reads:1	Hits:1	Allocated_reads:1	Strand:-
TCCGTCGTTACTGATCCGGGTGGGAGAT
>Location:NODE_369549_length_1565_cov_30.364218	Coordinate:804	Reads:2	Hits:1	Allocated_reads:2	Strand:-
TCCGTCGTTACTGATCCGGGTGGGAGA
>Location:NODE_369549_length_1565_cov_30.364218	Coordinate:804	Reads:1	Hits:1	Allocated_reads:1	Strand:+
TCTCCCACCCGGATCAGTAACGACGGA
>Location:NODE_369549_length_1565_cov_30.364218	Coordinate:804	Reads:2	Hits:1	Allocated_reads:2	Strand:+
TCTCCCACCCGGATCAGTAACGACGGATC
>Location:NODE_369549_length_1565_cov_30.364218	Coordinate:805	Reads:1	Hits:1	Allocated_reads:1	Strand:+
CTCCCACCCGGATCAGTAACGACGGATC
>Location:NODE_369549_length_1565_cov_30.364218	Coordinate:806	Reads:1	Hits:1	Allocated_reads:1	Strand:+
TCCCACCCGGATCAGTAACGACGGAT
>Location:NODE_369549_length_1565_cov_30.364218	Coordinate:806	Reads:20	Hits:1	Allocated_reads:20	Strand:+
TCCCACCCGGATCAGTAACGACGGATC
>Location:NODE_369549_length_1565_cov_30.364218	Coordinate:815	Reads:1	Hits:3	Allocated_reads:0.333333333333333	Strand:-
TATATTTGGATCCGTCGTTACTGATC
>Location:NODE_369549_length_1565_cov_30.364218	Coordinate:815	Reads:2	Hits:3	Allocated_reads:0.666666666666667	Strand:-
TATTTGGATCCGTCGTTACTGATC
>Location:NODE_369549_length_1565_cov_30.364218	Coordinate:816	Reads:2	Hits:3	Allocated_reads:0.666666666666667	Strand:+
ATCAGTAACGACGGATCCAAATATAAA
>Location:NODE_369549_length_1565_cov_30.364218	Coordinate:816	Reads:20	Hits:3	Allocated_reads:6.66666666666667	Strand:+
ATCAGTAACGACGGATCCAAATATAAAT
>Location:NODE_369549_length_1565_cov_30.364218	Coordinate:816	Reads:4	Hits:3	Allocated_reads:1.33333333333333	Strand:+
ATCAGTAACGACGGATCCAAATATAAATGGAGT
>Location:NODE_369549_length_1565_cov_30.364218	Coordinate:816	Reads:1	Hits:3	Allocated_reads:0.333333333333333	Strand:-
TATATTTGGATCCGTCGTTACTGAT
>Location:NODE_369549_length_1565_cov_30.364218	Coordinate:816	Reads:2	Hits:3	Allocated_reads:0.666666666666667	Strand:-
TTTATATTTGGATCCGTCGTTACTGAT
>Location:NODE_369549_length_1565_cov_30.364218	Coordinate:817	Reads:1	Hits:3	Allocated_reads:0.333333333333333	Strand:-
CATTTATATTTGGATCCGTAGTTACTGA
>Location:NODE_369549_length_1565_cov_30.364218	Coordinate:817	Reads:1	Hits:3	Allocated_reads:0.333333333333333	Strand:-
CATTTATATTTGGATCCGTCGTTACTGA
>Location:NODE_369549_length_1565_cov_30.364218	Coordinate:817	Reads:4	Hits:3	Allocated_reads:1.33333333333333	Strand:-
TATATTTGGATCCGTCGTTACTGA
>Location:NODE_369549_length_1565_cov_30.364218	Coordinate:817	Reads:1	Hits:3	Allocated_reads:0.333333333333333	Strand:+
TCAGTAACGACGGATCCAAATAAA
>Location:NODE_369549_length_1565_cov_30.364218	Coordinate:817	Reads:17	Hits:3	Allocated_reads:5.66666666666667	Strand:+
TCAGTAACGACGGATCCAAATATA
>Location:NODE_369549_length_1565_cov_30.364218	Coordinate:817	Reads:4	Hits:3	Allocated_reads:1.33333333333333	Strand:+
TCAGTAACGACGGATCCAAATAAAT
>Location:NODE_369549_length_1565_cov_30.364218	Coordinate:817	Reads:9	Hits:3	Allocated_reads:3	Strand:+
TCAGTAACGACGGATCCAAATATAA
>Location:NODE_369549_length_1565_cov_30.364218	Coordinate:817	Reads:1	Hits:3	Allocated_reads:0.333333333333333	Strand:+
TCAGTAACGACGGATCCAAATAAATG
>Location:NODE_369549_length_1565_cov_30.364218	Coordinate:817	Reads:1	Hits:3	Allocated_reads:0.333333333333333	Strand:+
TCAGTAACGACGGATCCAAATATAAT
>Location:NODE_369549_length_1565_cov_30.364218	Coordinate:817	Reads:168	Hits:3	Allocated_reads:56	Strand:+
TCAGTAACGACGGATCCAAATATAAA
>Location:NODE_369549_length_1565_cov_30.364218	Coordinate:817	Reads:2	Hits:3	Allocated_reads:0.666666666666667	Strand:+
TCAGTAACGACGGATCCAAATATATT
>Location:NODE_369549_length_1565_cov_30.364218	Coordinate:817	Reads:1034	Hits:3	Allocated_reads:344.666666666667	Strand:+
TCAGTAACGACGGATCCAAATATAAAT
>Location:NODE_369549_length_1565_cov_30.364218	Coordinate:817	Reads:2	Hits:3	Allocated_reads:0.666666666666667	Strand:+
TCAGTAACGACGGATCCAAATATAAAA
>Location:NODE_369549_length_1565_cov_30.364218	Coordinate:817	Reads:4	Hits:3	Allocated_reads:1.33333333333333	Strand:+
TCAGTAACGACGGATCCAAAAATAAAT
>Location:NODE_369549_length_1565_cov_30.364218	Coordinate:817	Reads:1	Hits:3	Allocated_reads:0.333333333333333	Strand:+
TCAGTAACGACGGATCCAAATATAATTT
>Location:NODE_369549_length_1565_cov_30.364218	Coordinate:817	Reads:100	Hits:3	Allocated_reads:33.3333333333333	Strand:+
TCAGTAACGACGGATCCAAATATAAATG
>Location:NODE_369549_length_1565_cov_30.364218	Coordinate:817	Reads:8	Hits:3	Allocated_reads:2.66666666666667	Strand:+
TCAGTAACGACGGATCCAAATATAAATT
>Location:NODE_369549_length_1565_cov_30.364218	Coordinate:817	Reads:1	Hits:3	Allocated_reads:0.333333333333333	Strand:+
TCAGTAACGACGGATCCAAATATAAATGG
>Location:NODE_369549_length_1565_cov_30.364218	Coordinate:817	Reads:10	Hits:3	Allocated_reads:3.33333333333333	Strand:+
TCAGTAACGACGGATCCAAATATAAATGT
>Location:NODE_369549_length_1565_cov_30.364218	Coordinate:817	Reads:1	Hits:3	Allocated_reads:0.333333333333333	Strand:+
TCAGTAACGACGGATCCAAATATAAATGGA
>Location:NODE_369549_length_1565_cov_30.364218	Coordinate:817	Reads:1	Hits:3	Allocated_reads:0.333333333333333	Strand:+
TCAGTAACGACGGATCCAAATATAAATGGT
>Location:NODE_369549_length_1565_cov_30.364218	Coordinate:817	Reads:3	Hits:3	Allocated_reads:1	Strand:+
TCAGTAACGACGGATCCAAATATAAATGGAG
>Location:NODE_369549_length_1565_cov_30.364218	Coordinate:817	Reads:1	Hits:3	Allocated_reads:0.333333333333333	Strand:+
TCAGTAACGACGGATCCAAATATAAATAGAGT
>Location:NODE_369549_length_1565_cov_30.364218	Coordinate:817	Reads:1	Hits:3	Allocated_reads:0.333333333333333	Strand:+
TCAGTAACGACGGATCCAAATATAAGTGGAGT
>Location:NODE_369549_length_1565_cov_30.364218	Coordinate:817	Reads:357	Hits:3	Allocated_reads:119	Strand:+
TCAGTAACGACGGATCCAAATATAAATGGAGT
>Location:NODE_369549_length_1565_cov_30.364218	Coordinate:817	Reads:3	Hits:3	Allocated_reads:1	Strand:+
TCAGTAACGACGGATCCAAATATAAATGGAGTGGT
>Location:NODE_369549_length_1565_cov_30.364218	Coordinate:817	Reads:2	Hits:3	Allocated_reads:0.666666666666667	Strand:-
TTATATTTGGATCCGTCGTTACTGA
>Location:NODE_369549_length_1565_cov_30.364218	Coordinate:817	Reads:2	Hits:3	Allocated_reads:0.666666666666667	Strand:-
TTTATATTTGGATCCGTCGTTACTGA
>Location:NODE_369549_length_1565_cov_30.364218	Coordinate:818	Reads:4	Hits:3	Allocated_reads:1.33333333333333	Strand:+
CAGTAACGACGGATCCAAATATAAA
>Location:NODE_369549_length_1565_cov_30.364218	Coordinate:818	Reads:1	Hits:3	Allocated_reads:0.333333333333333	Strand:+
CAGTAACGACGGATCCAAATAAAAAT
>Location:NODE_369549_length_1565_cov_30.364218	Coordinate:818	Reads:19	Hits:3	Allocated_reads:6.33333333333333	Strand:+
CAGTAACGACGGATCCAAATATAAAT
>Location:NODE_369549_length_1565_cov_30.364218	Coordinate:818	Reads:5	Hits:3	Allocated_reads:1.66666666666667	Strand:+
CAGTAACGACGGATCCAAATATAAATG
>Location:NODE_369549_length_1565_cov_30.364218	Coordinate:818	Reads:1	Hits:3	Allocated_reads:0.333333333333333	Strand:+
CAGTAACGACGGATCCAAATATAAATGAAGT
>Location:NODE_369549_length_1565_cov_30.364218	Coordinate:818	Reads:16	Hits:3	Allocated_reads:5.33333333333333	Strand:+
CAGTAACGACGGATCCAAATATAAATGGAGT
>Location:NODE_369549_length_1565_cov_30.364218	Coordinate:819	Reads:4	Hits:3	Allocated_reads:1.33333333333333	Strand:+
AGTAACGACGGATCCAAATATAAA
>Location:NODE_369549_length_1565_cov_30.364218	Coordinate:819	Reads:2	Hits:3	Allocated_reads:0.666666666666667	Strand:+
AGTAACGACGGATCCAAATATAAAT
>Location:NODE_369549_length_1565_cov_30.364218	Coordinate:819	Reads:3	Hits:3	Allocated_reads:1	Strand:+
AGTAACGACGGATCCAAATATAAATGGAGT
>Location:NODE_369549_length_1565_cov_30.364218	Coordinate:819	Reads:1	Hits:3	Allocated_reads:0.333333333333333	Strand:-
CACTCCATTTATATTTGGATCCGTCGTTACT
>Location:NODE_369549_length_1565_cov_30.364218	Coordinate:819	Reads:2	Hits:3	Allocated_reads:0.666666666666667	Strand:-
TCCATTTATATTTGGATCCGTCGTTACT
>Location:NODE_369549_length_1565_cov_30.364218	Coordinate:820	Reads:1	Hits:3	Allocated_reads:0.333333333333333	Strand:+
GTAACGACGGATCCAAATATAAAT
>Location:NODE_369549_length_1565_cov_30.364218	Coordinate:820	Reads:1	Hits:3	Allocated_reads:0.333333333333333	Strand:+
GTAACGACGGATCCAAATATAAATGG
>Location:NODE_369549_length_1565_cov_30.364218	Coordinate:820	Reads:1	Hits:3	Allocated_reads:0.333333333333333	Strand:+
GTAACGACGGATCCAAATATAAATTT
>Location:NODE_369549_length_1565_cov_30.364218	Coordinate:820	Reads:3	Hits:3	Allocated_reads:1	Strand:+
GTAACGACGGATCCAAATATAAATGGAGT
>Location:NODE_369549_length_1565_cov_30.364218	Coordinate:821	Reads:10	Hits:3	Allocated_reads:3.33333333333333	Strand:+
TAACGACGGATCCAAATATAAATG
>Location:NODE_369549_length_1565_cov_30.364218	Coordinate:821	Reads:1	Hits:3	Allocated_reads:0.333333333333333	Strand:+
TAACGACGGATCCAAATATAAATGT
>Location:NODE_369549_length_1565_cov_30.364218	Coordinate:821	Reads:1	Hits:3	Allocated_reads:0.333333333333333	Strand:+
TAACGACGGATCCAAATATAAATAGAGT
>Location:NODE_369549_length_1565_cov_30.364218	Coordinate:821	Reads:1	Hits:3	Allocated_reads:0.333333333333333	Strand:+
TAACGACGGATCCAAATATAAATGGCGT
>Location:NODE_369549_length_1565_cov_30.364218	Coordinate:821	Reads:137	Hits:3	Allocated_reads:45.6666666666667	Strand:+
TAACGACGGATCCAAATATAAATGGAGT
>Location:NODE_369549_length_1565_cov_30.364218	Coordinate:821	Reads:1	Hits:3	Allocated_reads:0.333333333333333	Strand:+
TAACGACGGATCCAAATATAAATGGAGTG
>Location:NODE_369549_length_1565_cov_30.364218	Coordinate:821	Reads:1	Hits:3	Allocated_reads:0.333333333333333	Strand:+
TAACGACGGATCCAAATATAAATGGAGTT
>Location:NODE_369549_length_1565_cov_30.364218	Coordinate:821	Reads:1	Hits:3	Allocated_reads:0.333333333333333	Strand:+
TAACGACGGATCCAAATATAAATGGAGTGT
>Location:NODE_369549_length_1565_cov_30.364218	Coordinate:821	Reads:2	Hits:3	Allocated_reads:0.666666666666667	Strand:+
TAACGACGGATCCAAATATAAATGGAGTGG
>Location:NODE_369549_length_1565_cov_30.364218	Coordinate:821	Reads:21	Hits:3	Allocated_reads:7	Strand:+
TAACGACGGATCCAAATATAAATGGAGTGGT
>Location:NODE_369549_length_1565_cov_30.364218	Coordinate:822	Reads:4	Hits:3	Allocated_reads:1.33333333333333	Strand:+
AACGACGGATCCAAATATAAATGGAGT
>Location:NODE_369549_length_1565_cov_30.364218	Coordinate:822	Reads:3	Hits:3	Allocated_reads:1	Strand:+
AACGACGGATCCAAATATAAATGGAGTGGT
>Location:NODE_369549_length_1565_cov_30.364218	Coordinate:823	Reads:1	Hits:3	Allocated_reads:0.333333333333333	Strand:+
ACGACGGATCCAAATATAAATGGAGT
>Location:NODE_369549_length_1565_cov_30.364218	Coordinate:824	Reads:1	Hits:2	Allocated_reads:0.5	Strand:+
CGACGGATCCAAATATAAATGGAGTGGTT
>Location:NODE_369549_length_1565_cov_30.364218	Coordinate:825	Reads:1	Hits:3	Allocated_reads:0.333333333333333	Strand:+
GACGGATCCAAATATAAATGGAGT
>Location:NODE_369549_length_1565_cov_30.364218	Coordinate:829	Reads:1	Hits:2	Allocated_reads:0.5	Strand:-
CATACGGAAAACCACTCCATTTATATTTGGATC
>Location:NODE_369549_length_1565_cov_30.364218	Coordinate:829	Reads:1	Hits:3	Allocated_reads:0.333333333333333	Strand:+
GATCCAAATATAAATGGAGTGGTTTT
>Location:NODE_369549_length_1565_cov_30.364218	Coordinate:829	Reads:1	Hits:3	Allocated_reads:0.333333333333333	Strand:-
TACGGAAAACCACTCCATTTATATTTGGATC
>Location:NODE_369549_length_1565_cov_30.364218	Coordinate:830	Reads:1	Hits:3	Allocated_reads:0.333333333333333	Strand:-
ACGGAAAACCACTCCATTTATATTTGGAT
>Location:NODE_369549_length_1565_cov_30.364218	Coordinate:830	Reads:2	Hits:2	Allocated_reads:1	Strand:-
CATACGGAAAACCACTCCATTTATATTTGGAT
>Location:NODE_369549_length_1565_cov_30.364218	Coordinate:830	Reads:1	Hits:3	Allocated_reads:0.333333333333333	Strand:-
GGAAAACCACTCCATTTATATTTGGAT
>Location:NODE_369549_length_1565_cov_30.364218	Coordinate:830	Reads:1	Hits:3	Allocated_reads:0.333333333333333	Strand:-
TACGGAAAACCACTCCATTTATATTTGGAT
>Location:NODE_369549_length_1565_cov_30.364218	Coordinate:831	Reads:5	Hits:3	Allocated_reads:1.66666666666667	Strand:-
ACGGAAAACCACTCCATTTATATTTGGA
>Location:NODE_369549_length_1565_cov_30.364218	Coordinate:831	Reads:1	Hits:3	Allocated_reads:0.333333333333333	Strand:-
ATACGGAAAACCACTCCATTTATATTTGGA
>Location:NODE_369549_length_1565_cov_30.364218	Coordinate:831	Reads:4	Hits:2	Allocated_reads:2	Strand:-
CATACGGAAAACCACTCCATTTATATTTGGA
>Location:NODE_369549_length_1565_cov_30.364218	Coordinate:831	Reads:1	Hits:3	Allocated_reads:0.333333333333333	Strand:-
CGGAAAACCACTCCATTTATATTTGGA
>Location:NODE_369549_length_1565_cov_30.364218	Coordinate:831	Reads:1	Hits:3	Allocated_reads:0.333333333333333	Strand:-
TACGGAAAACCACTCCATATATATTTGGA
>Location:NODE_369549_length_1565_cov_30.364218	Coordinate:831	Reads:2	Hits:3	Allocated_reads:0.666666666666667	Strand:-
TACGGAAAACCACTCCATTTATATTTGGA
>Location:NODE_369549_length_1565_cov_30.364218	Coordinate:832	Reads:1	Hits:3	Allocated_reads:0.333333333333333	Strand:-
ACGGAAAACCACTCCATTTATATTTGG
>Location:NODE_369549_length_1565_cov_30.364218	Coordinate:832	Reads:1	Hits:2	Allocated_reads:0.5	Strand:-
CATACGGAAAACCACTCCATTTATATTTGG
>Location:NODE_369549_length_1565_cov_30.364218	Coordinate:832	Reads:1	Hits:3	Allocated_reads:0.333333333333333	Strand:-
CGGAAAACCACTCCATTTATATTTGG
>Location:NODE_369549_length_1565_cov_30.364218	Coordinate:832	Reads:1	Hits:3	Allocated_reads:0.333333333333333	Strand:-
TACGGAAAACCACTCCATTTATATTTGG
>Location:NODE_369549_length_1565_cov_30.364218	Coordinate:833	Reads:2	Hits:2	Allocated_reads:1	Strand:-
CATACGGAAAACCACTCCATTTATATTTG
>Location:NODE_369549_length_1565_cov_30.364218	Coordinate:833	Reads:2	Hits:3	Allocated_reads:0.666666666666667	Strand:-
TACGGAAAACCACTCCATTTATATTTG
>Location:NODE_369549_length_1565_cov_30.364218	Coordinate:834	Reads:1	Hits:2	Allocated_reads:0.5	Strand:-
CATACGGAAAACCACTCCATTTATATTT
>Location:NODE_369549_length_1565_cov_30.364218	Coordinate:838	Reads:1	Hits:2	Allocated_reads:0.5	Strand:-
TCATACGGAAAACCACTCCATTTAT
>Location:NODE_369549_length_1565_cov_30.364218	Coordinate:839	Reads:1	Hits:2	Allocated_reads:0.5	Strand:-
TATACTCATACGGAAAACCACTCCATTTG
>Location:NODE_369549_length_1565_cov_30.364218	Coordinate:841	Reads:1	Hits:2	Allocated_reads:0.5	Strand:-
GCTATACTCATACGGAAAACCACTCCATT
>Location:NODE_369549_length_1565_cov_30.364218	Coordinate:841	Reads:2	Hits:2	Allocated_reads:1	Strand:-
TATACTCATACGGAAAACCACTCCATT
>Location:NODE_369549_length_1565_cov_30.364218	Coordinate:841	Reads:2	Hits:2	Allocated_reads:1	Strand:-
TGCTATACTCATACGGAAAACCACTCCATT
>Location:NODE_369549_length_1565_cov_30.364218	Coordinate:841	Reads:1	Hits:2	Allocated_reads:0.5	Strand:-
TGTTGCTATACTCATACGGAAAACCACTCCATT
>Location:NODE_369549_length_1565_cov_30.364218	Coordinate:841	Reads:1	Hits:2	Allocated_reads:0.5	Strand:-
TTGCTATACTCATACGGAAAACCACTCCATT
>Location:NODE_369549_length_1565_cov_30.364218	Coordinate:842	Reads:1	Hits:2	Allocated_reads:0.5	Strand:-
GCTATACTCATACGGAAAACCACTCCAG
>Location:NODE_369549_length_1565_cov_30.364218	Coordinate:842	Reads:1	Hits:2	Allocated_reads:0.5	Strand:-
GCTATACTCATACGGAAAACCACTCCAT
>Location:NODE_369549_length_1565_cov_30.364218	Coordinate:842	Reads:1	Hits:2	Allocated_reads:0.5	Strand:-
TATACTCATACGGAAAACCACTCCAT
>Location:NODE_369549_length_1565_cov_30.364218	Coordinate:842	Reads:1	Hits:2	Allocated_reads:0.5	Strand:-
TGCTATACTCATACGGAAAACCACTCCAT
>Location:NODE_369549_length_1565_cov_30.364218	Coordinate:844	Reads:1	Hits:2	Allocated_reads:0.5	Strand:-
GCTATACTCATACGGAAAACCACTCC
>Location:NODE_369549_length_1565_cov_30.364218	Coordinate:844	Reads:5	Hits:2	Allocated_reads:2.5	Strand:-
TATACTCATACGGAAAACCACTCC
>Location:NODE_369549_length_1565_cov_30.364218	Coordinate:845	Reads:1	Hits:2	Allocated_reads:0.5	Strand:-
CTATACTCATACGGAAAACCACTC
>Location:NODE_369549_length_1565_cov_30.364218	Coordinate:845	Reads:1	Hits:2	Allocated_reads:0.5	Strand:-
GCTATACTCATACGGAAAACCACAC
>Location:NODE_369549_length_1565_cov_30.364218	Coordinate:845	Reads:6	Hits:2	Allocated_reads:3	Strand:-
GCTATACTCATACGGAAAACCACTC
>Location:NODE_369549_length_1565_cov_30.364218	Coordinate:845	Reads:3	Hits:2	Allocated_reads:1.5	Strand:-
TGCTATACTCATACGGAAAACCACTC
>Location:NODE_369549_length_1565_cov_30.364218	Coordinate:845	Reads:2	Hits:2	Allocated_reads:1	Strand:-
TGTTGCTATACTCATACGGAAAACCACTC
>Location:NODE_369549_length_1565_cov_30.364218	Coordinate:846	Reads:1	Hits:2	Allocated_reads:0.5	Strand:-
GCTATACTCATACGGAAAACCACT
>Location:NODE_369549_length_1565_cov_30.364218	Coordinate:846	Reads:2	Hits:2	Allocated_reads:1	Strand:-
TGCTATACTCATACGGAAAACCACT
>Location:NODE_369549_length_1565_cov_30.364218	Coordinate:850	Reads:1	Hits:2	Allocated_reads:0.5	Strand:+
GTTTTCCGTATGAGTATAGCAACACC
>Location:NODE_369549_length_1565_cov_30.364218	Coordinate:850	Reads:3	Hits:2	Allocated_reads:1.5	Strand:+
GTTTTCCGTATGAGTATAGCAACACCT
>Location:NODE_369549_length_1565_cov_30.364218	Coordinate:850	Reads:1	Hits:2	Allocated_reads:0.5	Strand:+
GTTTTCCGTATGAGTATAGCAACACCTC
>Location:NODE_369549_length_1565_cov_30.364218	Coordinate:850	Reads:1	Hits:2	Allocated_reads:0.5	Strand:+
GTTTTCCGTATGAGTATAGCAACACCTCTGGCCT
>Location:NODE_369549_length_1565_cov_30.364218	Coordinate:851	Reads:1	Hits:2	Allocated_reads:0.5	Strand:+
TTTTCCGTATGAGTATAGCAACACCTCTGG
>Location:NODE_369549_length_1565_cov_30.364218	Coordinate:851	Reads:1	Hits:2	Allocated_reads:0.5	Strand:+
TTTTCCGTATGAGTATAGCAACGCCTCTGGCCT
>Location:NODE_369549_length_1565_cov_30.364218	Coordinate:851	Reads:4	Hits:2	Allocated_reads:2	Strand:+
TTTTCCGTATGAGTATAGCAACACCTCTGGCCT
>Location:NODE_369549_length_1565_cov_30.364218	Coordinate:852	Reads:2	Hits:2	Allocated_reads:1	Strand:+
TTTCCGTATGAGTATAGCAACACCT
>Location:NODE_369549_length_1565_cov_30.364218	Coordinate:852	Reads:2	Hits:2	Allocated_reads:1	Strand:+
TTTCCGTATGAGTATAGCAACACCTCT
>Location:NODE_369549_length_1565_cov_30.364218	Coordinate:852	Reads:6	Hits:2	Allocated_reads:3	Strand:+
TTTCCGTATGAGTATAGCAACACCTCTG
>Location:NODE_369549_length_1565_cov_30.364218	Coordinate:852	Reads:3	Hits:2	Allocated_reads:1.5	Strand:+
TTTCCGTATGAGTATAGCAACACCTCTGG
>Location:NODE_369549_length_1565_cov_30.364218	Coordinate:852	Reads:2	Hits:2	Allocated_reads:1	Strand:+
TTTCCGTATGAGTATAGCAACACCTCTGGC
>Location:NODE_369549_length_1565_cov_30.364218	Coordinate:852	Reads:5	Hits:2	Allocated_reads:2.5	Strand:+
TTTCCGTATGAGTATAGCAACACCTCTGGCC
>Location:NODE_369549_length_1565_cov_30.364218	Coordinate:852	Reads:1	Hits:2	Allocated_reads:0.5	Strand:+
TTTCCGTATGAGTATAGCAACACCTCTAGCCT
>Location:NODE_369549_length_1565_cov_30.364218	Coordinate:852	Reads:2	Hits:2	Allocated_reads:1	Strand:+
TTTCCGTATGAGTATAGCAACACCTCTGGCCA
>Location:NODE_369549_length_1565_cov_30.364218	Coordinate:852	Reads:4	Hits:2	Allocated_reads:2	Strand:+
TTTCCGTATGAGTATAGCAACACCTCTGGCCG
>Location:NODE_369549_length_1565_cov_30.364218	Coordinate:852	Reads:60	Hits:2	Allocated_reads:30	Strand:+
TTTCCGTATGAGTATAGCAACACCTCTGGCCT
>Location:NODE_369549_length_1565_cov_30.364218	Coordinate:853	Reads:3	Hits:2	Allocated_reads:1.5	Strand:+
TTCCGTATGAGTATAGCAACACCT
>Location:NODE_369549_length_1565_cov_30.364218	Coordinate:853	Reads:1	Hits:2	Allocated_reads:0.5	Strand:+
TTCCGTATGAGTATAGCAACACCTAT
>Location:NODE_369549_length_1565_cov_30.364218	Coordinate:853	Reads:7	Hits:2	Allocated_reads:3.5	Strand:+
TTCCGTATGAGTATAGCAACACCTCT
>Location:NODE_369549_length_1565_cov_30.364218	Coordinate:853	Reads:11	Hits:2	Allocated_reads:5.5	Strand:+
TTCCGTATGAGTATAGCAACACCTCTG
>Location:NODE_369549_length_1565_cov_30.364218	Coordinate:853	Reads:1	Hits:2	Allocated_reads:0.5	Strand:+
TTCCGTATGAGTATAGCAACACCTCTGG
>Location:NODE_369549_length_1565_cov_30.364218	Coordinate:853	Reads:1	Hits:2	Allocated_reads:0.5	Strand:+
TTCCGTATGAGTATAGCAACACCTCTGT
>Location:NODE_369549_length_1565_cov_30.364218	Coordinate:853	Reads:1	Hits:2	Allocated_reads:0.5	Strand:+
TTCCGTATGAGTATAGCAACACCTCTGGC
>Location:NODE_369549_length_1565_cov_30.364218	Coordinate:853	Reads:9	Hits:2	Allocated_reads:4.5	Strand:+
TTCCGTATGAGTATAGCAACACCTCTGGCC
>Location:NODE_369549_length_1565_cov_30.364218	Coordinate:853	Reads:4	Hits:2	Allocated_reads:2	Strand:+
TTCCGTATGAGTATAGCAACACCTCTGGCCG
>Location:NODE_369549_length_1565_cov_30.364218	Coordinate:853	Reads:75	Hits:2	Allocated_reads:37.5	Strand:+
TTCCGTATGAGTATAGCAACACCTCTGGCCT
>Location:NODE_369549_length_1565_cov_30.364218	Coordinate:853	Reads:1	Hits:2	Allocated_reads:0.5	Strand:+
TTCCGTATGAGTATAGCAACACCTCTGGCCTTA
>Location:NODE_369549_length_1565_cov_30.364218	Coordinate:854	Reads:5	Hits:2	Allocated_reads:2.5	Strand:+
TCCGTATGAGTATAGCAACACCTCTGGCC
>Location:NODE_369549_length_1565_cov_30.364218	Coordinate:854	Reads:1	Hits:2	Allocated_reads:0.5	Strand:+
TCCGTATGAGTATAGCAACACCTCTGGGCT
>Location:NODE_369549_length_1565_cov_30.364218	Coordinate:854	Reads:3	Hits:2	Allocated_reads:1.5	Strand:+
TCCGTATGAGTATAGCAACACCTCTGGCCG
>Location:NODE_369549_length_1565_cov_30.364218	Coordinate:854	Reads:77	Hits:2	Allocated_reads:38.5	Strand:+
TCCGTATGAGTATAGCAACACCTCTGGCCT
>Location:NODE_369549_length_1565_cov_30.364218	Coordinate:854	Reads:1	Hits:2	Allocated_reads:0.5	Strand:+
TCCGTATGAGTATAGCAACACCTCTGGCCTT
>Location:NODE_369549_length_1565_cov_30.364218	Coordinate:855	Reads:1	Hits:2	Allocated_reads:0.5	Strand:+
CCGTATGAGTATAGCAACACCTCTGA
>Location:NODE_369549_length_1565_cov_30.364218	Coordinate:855	Reads:2	Hits:2	Allocated_reads:1	Strand:+
CCGTATGAGTATAGCAACACCTCTGGCC
>Location:NODE_369549_length_1565_cov_30.364218	Coordinate:855	Reads:7	Hits:2	Allocated_reads:3.5	Strand:+
CCGTATGAGTATAGCAACACCTCTGGCCT
>Location:NODE_369549_length_1565_cov_30.364218	Coordinate:856	Reads:1	Hits:2	Allocated_reads:0.5	Strand:+
CGTATGAGTATAGCAACACCTCTGGCC
>Location:NODE_369549_length_1565_cov_30.364218	Coordinate:856	Reads:1	Hits:2	Allocated_reads:0.5	Strand:+
CGTATGAGTATAGCAACACCTCTGGCCA
>Location:NODE_369549_length_1565_cov_30.364218	Coordinate:856	Reads:2	Hits:2	Allocated_reads:1	Strand:+
CGTATGAGTATAGCAACACCTCTGGCCG
>Location:NODE_369549_length_1565_cov_30.364218	Coordinate:856	Reads:22	Hits:2	Allocated_reads:11	Strand:+
CGTATGAGTATAGCAACACCTCTGGCCT
>Location:NODE_369549_length_1565_cov_30.364218	Coordinate:856	Reads:1	Hits:2	Allocated_reads:0.5	Strand:+
CGTATGAGTATAGCAACACCTCTGGCCTTAGA
>Location:NODE_369549_length_1565_cov_30.364218	Coordinate:857	Reads:1	Hits:2	Allocated_reads:0.5	Strand:+
GTATGAGTATAGCAACACCTCTGGCC
>Location:NODE_369549_length_1565_cov_30.364218	Coordinate:857	Reads:1	Hits:2	Allocated_reads:0.5	Strand:+
GTATGAGTATAGCAACACCTCTGGCCT
>Location:NODE_369549_length_1565_cov_30.364218	Coordinate:858	Reads:7	Hits:2	Allocated_reads:3.5	Strand:+
TATGAGTATAGCAACACCTCTGGC
>Location:NODE_369549_length_1565_cov_30.364218	Coordinate:858	Reads:1	Hits:2	Allocated_reads:0.5	Strand:+
TATGAGTATAGCAACACCTCAGGCC
>Location:NODE_369549_length_1565_cov_30.364218	Coordinate:858	Reads:61	Hits:2	Allocated_reads:30.5	Strand:+
TATGAGTATAGCAACACCTCTGGCC
>Location:NODE_369549_length_1565_cov_30.364218	Coordinate:858	Reads:1	Hits:2	Allocated_reads:0.5	Strand:+
TATGAGTATAGCAACACCTCTGGGCT
>Location:NODE_369549_length_1565_cov_30.364218	Coordinate:858	Reads:121	Hits:2	Allocated_reads:60.5	Strand:+
TATGAGTATAGCAACACCTCTGGCCT
>Location:NODE_369549_length_1565_cov_30.364218	Coordinate:858	Reads:2	Hits:2	Allocated_reads:1	Strand:+
TATGAGTATAGCAACACCTCTGGCCA
>Location:NODE_369549_length_1565_cov_30.364218	Coordinate:858	Reads:4	Hits:2	Allocated_reads:2	Strand:+
TATGAGTATAGCAACACCTCTGGCCG
>Location:NODE_369549_length_1565_cov_30.364218	Coordinate:858	Reads:9	Hits:2	Allocated_reads:4.5	Strand:+
TATGAGTATAGCAACACCTCTGGCCTT
>Location:NODE_369549_length_1565_cov_30.364218	Coordinate:858	Reads:6	Hits:2	Allocated_reads:3	Strand:+
TATGAGTATAGCAACACCTCTGGCCTTA
>Location:NODE_369549_length_1565_cov_30.364218	Coordinate:858	Reads:1	Hits:2	Allocated_reads:0.5	Strand:+
TATGAGTATAGCAACACCTCTGGCCTTAGT
>Location:NODE_369549_length_1565_cov_30.364218	Coordinate:858	Reads:67	Hits:2	Allocated_reads:33.5	Strand:+
TATGAGTATAGCAACACCTCTGGCCTTAGA
>Location:NODE_369549_length_1565_cov_30.364218	Coordinate:858	Reads:2	Hits:2	Allocated_reads:1	Strand:+
TATGAGTATAGCAACACCTCTGGCCTTAGATG
>Location:NODE_369549_length_1565_cov_30.364218	Coordinate:858	Reads:2	Hits:2	Allocated_reads:1	Strand:+
TATGAGTATAGCAACACCTCTGGCCTTAGATGT
>Location:NODE_369549_length_1565_cov_30.364218	Coordinate:859	Reads:2	Hits:2	Allocated_reads:1	Strand:+
ATGAGTATAGCAACACCTCTGGCC
>Location:NODE_369549_length_1565_cov_30.364218	Coordinate:859	Reads:1	Hits:2	Allocated_reads:0.5	Strand:+
ATGAGTATAGCAACACCTCTGGCCT
>Location:NODE_369549_length_1565_cov_30.364218	Coordinate:860	Reads:1	Hits:2	Allocated_reads:0.5	Strand:+
TGAGTATAGCAACACCTCCGGCCT
>Location:NODE_369549_length_1565_cov_30.364218	Coordinate:860	Reads:19	Hits:2	Allocated_reads:9.5	Strand:+
TGAGTATAGCAACACCTCTGGCCG
>Location:NODE_369549_length_1565_cov_30.364218	Coordinate:860	Reads:382	Hits:2	Allocated_reads:191	Strand:+
TGAGTATAGCAACACCTCTGGCCT
>Location:NODE_369549_length_1565_cov_30.364218	Coordinate:860	Reads:4	Hits:2	Allocated_reads:2	Strand:+
TGAGTATAGCAACACCTCTGGCCC
>Location:NODE_369549_length_1565_cov_30.364218	Coordinate:860	Reads:7	Hits:2	Allocated_reads:3.5	Strand:+
TGAGTATAGCAACACCTCTGGCCA
>Location:NODE_369549_length_1565_cov_30.364218	Coordinate:860	Reads:5	Hits:2	Allocated_reads:2.5	Strand:+
TGAGTATAGCAACACCTCTGGCCTT
>Location:NODE_369549_length_1565_cov_30.364218	Coordinate:860	Reads:2	Hits:2	Allocated_reads:1	Strand:+
TGAGTATAGCAACACCTCTGGCCTTT
>Location:NODE_369549_length_1565_cov_30.364218	Coordinate:860	Reads:4	Hits:2	Allocated_reads:2	Strand:+
TGAGTATAGCAACACCTCTGGCCTTA
>Location:NODE_369549_length_1565_cov_30.364218	Coordinate:860	Reads:1	Hits:2	Allocated_reads:0.5	Strand:+
TGAGTATAGCAACACCTCTGGCCTTGG
>Location:NODE_369549_length_1565_cov_30.364218	Coordinate:860	Reads:2	Hits:2	Allocated_reads:1	Strand:+
TGAGTATAGCAACACCTCTGGCCTTAG
>Location:NODE_369549_length_1565_cov_30.364218	Coordinate:860	Reads:1	Hits:2	Allocated_reads:0.5	Strand:+
TGAGTATAGCAACACCTCTGGCCTTATT
>Location:NODE_369549_length_1565_cov_30.364218	Coordinate:860	Reads:1	Hits:2	Allocated_reads:0.5	Strand:+
TGAGTATAGCAACACCTCTGGCCTTGGG
>Location:NODE_369549_length_1565_cov_30.364218	Coordinate:860	Reads:116	Hits:2	Allocated_reads:58	Strand:+
TGAGTATAGCAACACCTCTGGCCTTAGA
>Location:NODE_369549_length_1565_cov_30.364218	Coordinate:860	Reads:2	Hits:2	Allocated_reads:1	Strand:+
TGAGTATAGCAACACCTCTGGCCTTAGAA
>Location:NODE_369549_length_1565_cov_30.364218	Coordinate:860	Reads:4	Hits:2	Allocated_reads:2	Strand:+
TGAGTATAGCAACACCTCTGGCCTTAGAT
>Location:NODE_369549_length_1565_cov_30.364218	Coordinate:860	Reads:1	Hits:2	Allocated_reads:0.5	Strand:+
TGAGTATAGCAACACCTCTGGCCTTGGATG
>Location:NODE_369549_length_1565_cov_30.364218	Coordinate:860	Reads:20	Hits:2	Allocated_reads:10	Strand:+
TGAGTATAGCAACACCTCTGGCCTTAGATG
>Location:NODE_369549_length_1565_cov_30.364218	Coordinate:860	Reads:10	Hits:2	Allocated_reads:5	Strand:+
TGAGTATAGCAACACCTCTGGCCTTAGATGT
>Location:NODE_369549_length_1565_cov_30.364218	Coordinate:861	Reads:1	Hits:2	Allocated_reads:0.5	Strand:-
CATCTAAGGCCAGAGGTGTTGCTATACTC
>Location:NODE_369549_length_1565_cov_30.364218	Coordinate:861	Reads:1	Hits:2	Allocated_reads:0.5	Strand:-
CTAAGGCCAGAGGTGTTGCTATACTC
>Location:NODE_369549_length_1565_cov_30.364218	Coordinate:861	Reads:1	Hits:2	Allocated_reads:0.5	Strand:+
GAGTATAGCAACACCTCTGGCCTT
>Location:NODE_369549_length_1565_cov_30.364218	Coordinate:861	Reads:2	Hits:2	Allocated_reads:1	Strand:+
GAGTATAGCAACACCTCTGGCCTTA
>Location:NODE_369549_length_1565_cov_30.364218	Coordinate:861	Reads:2	Hits:2	Allocated_reads:1	Strand:+
GAGTATAGCAACACCTCTGGCCTTAG
>Location:NODE_369549_length_1565_cov_30.364218	Coordinate:861	Reads:9	Hits:2	Allocated_reads:4.5	Strand:+
GAGTATAGCAACACCTCTGGCCTTAGA
>Location:NODE_369549_length_1565_cov_30.364218	Coordinate:861	Reads:1	Hits:2	Allocated_reads:0.5	Strand:+
GAGTATAGCAACACCTCTGGCCTTAGAA
>Location:NODE_369549_length_1565_cov_30.364218	Coordinate:861	Reads:5	Hits:2	Allocated_reads:2.5	Strand:+
GAGTATAGCAACACCTCTGGCCTTAGATG
>Location:NODE_369549_length_1565_cov_30.364218	Coordinate:861	Reads:12	Hits:2	Allocated_reads:6	Strand:+
GAGTATAGCAACACCTCTGGCCTTAGATGT
>Location:NODE_369549_length_1565_cov_30.364218	Coordinate:861	Reads:1	Hits:2	Allocated_reads:0.5	Strand:-
TAAGGCCAGAGGTGTTGCTATACTC
>Location:NODE_369549_length_1565_cov_30.364218	Coordinate:862	Reads:1	Hits:3	Allocated_reads:0.333333333333333	Strand:+
AGTATAGCAACACCTCTGGCCTTAGATG
>Location:NODE_369549_length_1565_cov_30.364218	Coordinate:862	Reads:2	Hits:3	Allocated_reads:0.666666666666667	Strand:+
AGTATAGCAACACCTCTGGCCTTAGATGT
>Location:NODE_369549_length_1565_cov_30.364218	Coordinate:864	Reads:6	Hits:3	Allocated_reads:2	Strand:+
TATAGCAACACCTCTGGCCTTAGA
>Location:NODE_369549_length_1565_cov_30.364218	Coordinate:864	Reads:2	Hits:3	Allocated_reads:0.666666666666667	Strand:+
TATAGCAACACCTCTGGCCTTAGATG
>Location:NODE_369549_length_1565_cov_30.364218	Coordinate:864	Reads:1	Hits:3	Allocated_reads:0.333333333333333	Strand:+
TATAGCAACACCTCTGGCCTTAGATGC
>Location:NODE_369549_length_1565_cov_30.364218	Coordinate:864	Reads:11	Hits:3	Allocated_reads:3.66666666666667	Strand:+
TATAGCAACACCTCTGGCCTTAGATGT
>Location:NODE_369549_length_1565_cov_30.364218	Coordinate:864	Reads:1	Hits:3	Allocated_reads:0.333333333333333	Strand:+
TATAGCAACACCTCTGGCCTTAGATGTGA
>Location:NODE_369549_length_1565_cov_30.364218	Coordinate:866	Reads:2	Hits:3	Allocated_reads:0.666666666666667	Strand:+
TAGCAACACCTCTGGCCTTAGATGT
>Location:NODE_369549_length_1565_cov_30.364218	Coordinate:872	Reads:1	Hits:2	Allocated_reads:0.5	Strand:+
CACCTCTGGCCTTAGATGTGAAAGTGGACT
>Location:NODE_369549_length_1565_cov_30.364218	Coordinate:873	Reads:1	Hits:3	Allocated_reads:0.333333333333333	Strand:-
GTCCACTTTCACATCTAAGGCCAGAGGT
>Location:NODE_369549_length_1565_cov_30.364218	Coordinate:874	Reads:1	Hits:2	Allocated_reads:0.5	Strand:-
AGTCCACTTTCACATCTAAGGCCAGAGG
>Location:NODE_369549_length_1565_cov_30.364218	Coordinate:874	Reads:1	Hits:3	Allocated_reads:0.333333333333333	Strand:-
CACTTTCACATCTAAGGCCAGAGG
>Location:NODE_369549_length_1565_cov_30.364218	Coordinate:874	Reads:1	Hits:1	Allocated_reads:1	Strand:-
CAGTCCACTTTCACATCTAAGGCCAGAGG
>Location:NODE_369549_length_1565_cov_30.364218	Coordinate:874	Reads:1	Hits:1	Allocated_reads:1	Strand:-
CCAGTCCACTTTCACATCTAAGGCCAGAGG
>Location:NODE_369549_length_1565_cov_30.364218	Coordinate:874	Reads:1	Hits:1	Allocated_reads:1	Strand:-
TACCAGTCCACTTTCACATCTAAGGCCAGAGG
>Location:NODE_369549_length_1565_cov_30.364218	Coordinate:874	Reads:1	Hits:3	Allocated_reads:0.333333333333333	Strand:-
TCCACTTTCACATCTAAGGCCAGAGG
>Location:NODE_369549_length_1565_cov_30.364218	Coordinate:875	Reads:2	Hits:1	Allocated_reads:2	Strand:-
ACCAGTCCACTTTCACATCTAAGGCCAGAG
>Location:NODE_369549_length_1565_cov_30.364218	Coordinate:875	Reads:1	Hits:3	Allocated_reads:0.333333333333333	Strand:-
GTCCACTTTCACATCTAAGGCCAGAG
>Location:NODE_369549_length_1565_cov_30.364218	Coordinate:876	Reads:1	Hits:1	Allocated_reads:1	Strand:-
TACCAGTCCACTTTCACATCTAAGGCCAGA
>Location:NODE_369549_length_1565_cov_30.364218	Coordinate:876	Reads:2	Hits:3	Allocated_reads:0.666666666666667	Strand:-
TCCACTTTCACATCTAAGGCCAGA
>Location:NODE_369549_length_1565_cov_30.364218	Coordinate:876	Reads:1	Hits:2	Allocated_reads:0.5	Strand:+
TCTGGCCTTAGATGTGAAAGTGGACT
>Location:NODE_369549_length_1565_cov_30.364218	Coordinate:877	Reads:1	Hits:1	Allocated_reads:1	Strand:-
TACCAGTCCACTTTCACATCTAAGGCCAG
>Location:NODE_369549_length_1565_cov_30.364218	Coordinate:877	Reads:1	Hits:1	Allocated_reads:1	Strand:-
TTACCAGTCCACTTTCACATCTAAGGCCAG
>Location:NODE_369549_length_1565_cov_30.364218	Coordinate:879	Reads:1	Hits:1	Allocated_reads:1	Strand:-
TTACCAGTCCACTTTCACATCTAAGGCC
>Location:NODE_369549_length_1565_cov_30.364218	Coordinate:880	Reads:1	Hits:1	Allocated_reads:1	Strand:-
AGGTTTACCAGTCCACTTTCACATCTAAGGC
>Location:NODE_369549_length_1565_cov_30.364218	Coordinate:880	Reads:8	Hits:1	Allocated_reads:8	Strand:-
TACCAGTCCACTTTCACATCTAAGGC
>Location:NODE_369549_length_1565_cov_30.364218	Coordinate:880	Reads:1	Hits:1	Allocated_reads:1	Strand:-
TTACCAGTCCACTTTCACATCTAAGGC
>Location:NODE_369549_length_1565_cov_30.364218	Coordinate:880	Reads:1	Hits:1	Allocated_reads:1	Strand:-
TTTACCAGTCCACTTTCACATCTAAGGC
>Location:NODE_369549_length_1565_cov_30.364218	Coordinate:881	Reads:2	Hits:1	Allocated_reads:2	Strand:-
AGGTTTACCAGTCCACTTTCACATCTAAGG
>Location:NODE_369549_length_1565_cov_30.364218	Coordinate:881	Reads:1	Hits:1	Allocated_reads:1	Strand:-
TACCAGTCCACTTTCACATCTAAGG
>Location:NODE_369549_length_1565_cov_30.364218	Coordinate:881	Reads:2	Hits:1	Allocated_reads:2	Strand:-
TTTACCAGTCCACTTTCACATCTAAGG
>Location:NODE_369549_length_1565_cov_30.364218	Coordinate:882	Reads:3	Hits:1	Allocated_reads:3	Strand:-
AGGTTTACCAGTCCACTTTCACATCTAAG
>Location:NODE_369549_length_1565_cov_30.364218	Coordinate:882	Reads:4	Hits:1	Allocated_reads:4	Strand:-
TACCAGTCCACTTTCACATCTAAG
>Location:NODE_369549_length_1565_cov_30.364218	Coordinate:882	Reads:1	Hits:1	Allocated_reads:1	Strand:-
TTACCAGTCCACTTTCACATCTAAG
>Location:NODE_369549_length_1565_cov_30.364218	Coordinate:882	Reads:2	Hits:1	Allocated_reads:2	Strand:-
TTTACCAGTCCACTTTCACATCTAAG
>Location:NODE_369549_length_1565_cov_30.364218	Coordinate:883	Reads:1	Hits:1	Allocated_reads:1	Strand:-
AGGTTTACCAGTCCACTTTCACATCTAT
>Location:NODE_369549_length_1565_cov_30.364218	Coordinate:883	Reads:1	Hits:1	Allocated_reads:1	Strand:+
TTAGATGTGAAAGTGGACTGGTAAAC
>Location:NODE_369549_length_1565_cov_30.364218	Coordinate:883	Reads:3	Hits:1	Allocated_reads:3	Strand:+
TTAGATGTGAAAGTGGACTGGTAAACC
>Location:NODE_369549_length_1565_cov_30.364218	Coordinate:883	Reads:4	Hits:1	Allocated_reads:4	Strand:+
TTAGATGTGAAAGTGGACTGGTAAACCT
>Location:NODE_369549_length_1565_cov_30.364218	Coordinate:883	Reads:5	Hits:1	Allocated_reads:5	Strand:+
TTAGATGTGAAAGTGGACTGGTAAACCTGC
>Location:NODE_369549_length_1565_cov_30.364218	Coordinate:884	Reads:2	Hits:1	Allocated_reads:2	Strand:+
TAGATGTGAAAGTGGACTGGTAAACC
>Location:NODE_369549_length_1565_cov_30.364218	Coordinate:884	Reads:1	Hits:1	Allocated_reads:1	Strand:+
TAGATGTGAAAGTGGACTGGTAAACCT
>Location:NODE_369549_length_1565_cov_30.364218	Coordinate:884	Reads:5	Hits:1	Allocated_reads:5	Strand:+
TAGATGTGAAAGTGGACTGGTAAACCTGC
>Location:NODE_369549_length_1565_cov_30.364218	Coordinate:885	Reads:2	Hits:1	Allocated_reads:2	Strand:+
AGATGTGAAAGTGGACTGGTAAACCTGC
>Location:NODE_369549_length_1565_cov_30.364218	Coordinate:886	Reads:2	Hits:1	Allocated_reads:2	Strand:-
AGGTTTACCAGTCCACTTTCACATC
>Location:NODE_369549_length_1565_cov_30.364218	Coordinate:886	Reads:1	Hits:1	Allocated_reads:1	Strand:+
GATGTGAAAGTGGACTGGTAAACC
>Location:NODE_369549_length_1565_cov_30.364218	Coordinate:886	Reads:1	Hits:1	Allocated_reads:1	Strand:+
GATGTGAAAGTGGACTGGTAAACCTGC
>Location:NODE_369549_length_1565_cov_30.364218	Coordinate:886	Reads:1	Hits:1	Allocated_reads:1	Strand:+
GATGTGAAAGTGGACTGGTAAACCTGCGA
>Location:NODE_369549_length_1565_cov_30.364218	Coordinate:886	Reads:1	Hits:1	Allocated_reads:1	Strand:+
GATGTGAAAGTGGACTGGTAAACCTGCGACA
>Location:NODE_369549_length_1565_cov_30.364218	Coordinate:888	Reads:3	Hits:1	Allocated_reads:3	Strand:+
TGTGAAAGTGGACTGGTAAACCTGC
>Location:NODE_369549_length_1565_cov_30.364218	Coordinate:888	Reads:1	Hits:1	Allocated_reads:1	Strand:+
TGTGAAAGTGGACTGGTAAACCTGCG
>Location:NODE_369549_length_1565_cov_30.364218	Coordinate:888	Reads:5	Hits:1	Allocated_reads:5	Strand:+
TGTGAAAGTGGACTGGTAAACCTGCGA
>Location:NODE_369549_length_1565_cov_30.364218	Coordinate:888	Reads:6	Hits:1	Allocated_reads:6	Strand:+
TGTGAAAGTGGACTGGTAAACCTGCGAC
>Location:NODE_369549_length_1565_cov_30.364218	Coordinate:888	Reads:12	Hits:1	Allocated_reads:12	Strand:+
TGTGAAAGTGGACTGGTAAACCTGCGACA
>Location:NODE_369549_length_1565_cov_30.364218	Coordinate:888	Reads:1	Hits:1	Allocated_reads:1	Strand:+
TGTGAAAGTGGACTGGTAAACCCGCGACAC
>Location:NODE_369549_length_1565_cov_30.364218	Coordinate:888	Reads:4	Hits:1	Allocated_reads:4	Strand:+
TGTGAAAGTGGACTGGTAAACCTGCGACAC
>Location:NODE_369549_length_1565_cov_30.364218	Coordinate:888	Reads:2	Hits:1	Allocated_reads:2	Strand:+
TGTGAAAGTGGACTGGTAAACCTGCGACACC
>Location:NODE_369549_length_1565_cov_30.364218	Coordinate:889	Reads:3	Hits:1	Allocated_reads:3	Strand:+
GTGAAAGTGGACTGGTAAACCTGCGACACC
>Location:NODE_369549_length_1565_cov_30.364218	Coordinate:890	Reads:2	Hits:1	Allocated_reads:2	Strand:+
TGAAAGTGGACTGGTAAACCTGCGAC
>Location:NODE_369549_length_1565_cov_30.364218	Coordinate:890	Reads:2	Hits:1	Allocated_reads:2	Strand:+
TGAAAGTGGACTGGTAAACCTGCGACA
>Location:NODE_369549_length_1565_cov_30.364218	Coordinate:890	Reads:5	Hits:1	Allocated_reads:5	Strand:+
TGAAAGTGGACTGGTAAACCTGCGACAC
>Location:NODE_369549_length_1565_cov_30.364218	Coordinate:890	Reads:7	Hits:1	Allocated_reads:7	Strand:+
TGAAAGTGGACTGGTAAACCTGCGACACC
>Location:NODE_369549_length_1565_cov_30.364218	Coordinate:890	Reads:2	Hits:1	Allocated_reads:2	Strand:+
TGAAAGTGGACTGGTAAACCTGCGACACCCA
>Location:NODE_369549_length_1565_cov_30.364218	Coordinate:891	Reads:2	Hits:1	Allocated_reads:2	Strand:+
GAAAGTGGACTGGTAAACCTGCGAC
>Location:NODE_369549_length_1565_cov_30.364218	Coordinate:891	Reads:1	Hits:1	Allocated_reads:1	Strand:+
GAAAGTGGACTGGTAAACCTGCGACA
>Location:NODE_369549_length_1565_cov_30.364218	Coordinate:891	Reads:3	Hits:1	Allocated_reads:3	Strand:+
GAAAGTGGACTGGTAAACCTGCGACAC
>Location:NODE_369549_length_1565_cov_30.364218	Coordinate:891	Reads:1	Hits:1	Allocated_reads:1	Strand:+
GAAAGTGGACTGGTAAACCTGCGACACC
>Location:NODE_369549_length_1565_cov_30.364218	Coordinate:893	Reads:1	Hits:1	Allocated_reads:1	Strand:+
AAGTGGACTGGTAAACCTGCGACAC
>Location:NODE_369549_length_1565_cov_30.364218	Coordinate:895	Reads:1	Hits:1	Allocated_reads:1	Strand:+
GTGGACTGGTAAACCTGCGACACCC
>Location:NODE_369549_length_1565_cov_30.364218	Coordinate:895	Reads:1	Hits:1	Allocated_reads:1	Strand:+
GTGGACTGGTAAACCTGCGACACCCAAGA
>Location:NODE_369549_length_1565_cov_30.364218	Coordinate:896	Reads:6	Hits:1	Allocated_reads:6	Strand:+
TGGACTGGTAAACCTGCGACACCC
>Location:NODE_369549_length_1565_cov_30.364218	Coordinate:896	Reads:4	Hits:1	Allocated_reads:4	Strand:+
TGGACTGGTAAACCTGCGACACCCAAT
>Location:NODE_369549_length_1565_cov_30.364218	Coordinate:896	Reads:6	Hits:1	Allocated_reads:6	Strand:+
TGGACTGGTAAACCTGCGACACCCAATT
>Location:NODE_369549_length_1565_cov_30.364218	Coordinate:896	Reads:1	Hits:1	Allocated_reads:1	Strand:+
TGGACTGGTAAACCTGCGACACCCAATTT
>Location:NODE_369549_length_1565_cov_30.364218	Coordinate:896	Reads:1	Hits:1	Allocated_reads:1	Strand:+
TGGACTGGTAAACCTGCGACACCCAATTTGC
>Location:NODE_369549_length_1565_cov_30.364218	Coordinate:897	Reads:1	Hits:1	Allocated_reads:1	Strand:+
GGACTGGTAAACCTGCGACACCCAATT
>Location:NODE_369549_length_1565_cov_30.364218	Coordinate:897	Reads:1	Hits:1	Allocated_reads:1	Strand:+
GGACTGGTAAACCTGCGACACCCAATTTGCTC
>Location:NODE_369549_length_1565_cov_30.364218	Coordinate:898	Reads:1	Hits:1	Allocated_reads:1	Strand:+
GACTGGTAAACCTGCGACACCCAATTTGCT
>Location:NODE_369549_length_1565_cov_30.364218	Coordinate:899	Reads:1	Hits:1	Allocated_reads:1	Strand:-
TAAGAGCAAATTGGGTGTCGCAGGTTTACCATT
>Location:NODE_369549_length_1565_cov_30.364218	Coordinate:900	Reads:2	Hits:1	Allocated_reads:2	Strand:+
CTGGTAAACCTGCGACACCCAATTTGCTCT
>Location:NODE_369549_length_1565_cov_30.364218	Coordinate:901	Reads:2	Hits:1	Allocated_reads:2	Strand:+
TGGTAAACCTGCGACACCCAATTT
>Location:NODE_369549_length_1565_cov_30.364218	Coordinate:901	Reads:1	Hits:1	Allocated_reads:1	Strand:+
TGGTAAACCTGCGACACCCAATTTGC
>Location:NODE_369549_length_1565_cov_30.364218	Coordinate:901	Reads:2	Hits:1	Allocated_reads:2	Strand:+
TGGTAAACCTGCGACACCCAATTTGCT
>Location:NODE_369549_length_1565_cov_30.364218	Coordinate:901	Reads:4	Hits:1	Allocated_reads:4	Strand:+
TGGTAAACCTGCGACACCCAATTTGCTC
>Location:NODE_369549_length_1565_cov_30.364218	Coordinate:901	Reads:30	Hits:1	Allocated_reads:30	Strand:+
TGGTAAACCTGCGACACCCAATTTGCTCT
>Location:NODE_369549_length_1565_cov_30.364218	Coordinate:901	Reads:1	Hits:1	Allocated_reads:1	Strand:+
TGGTAAACCTGCGACACCCAATTAGCTCTT
>Location:NODE_369549_length_1565_cov_30.364218	Coordinate:901	Reads:3	Hits:1	Allocated_reads:3	Strand:+
TGGTAAACCTGCGACACCCAATTTGCTCTT
>Location:NODE_369549_length_1565_cov_30.364218	Coordinate:901	Reads:1	Hits:1	Allocated_reads:1	Strand:+
TGGTAAACCTGCGACACCCAATTTGCTCTTA
>Location:NODE_369549_length_1565_cov_30.364218	Coordinate:901	Reads:1	Hits:1	Allocated_reads:1	Strand:+
TGGTAAACCTGCGACACCCAATTTGCTCTTAAACG
>Location:NODE_369549_length_1565_cov_30.364218	Coordinate:902	Reads:3	Hits:3	Allocated_reads:1	Strand:-
TAAGAGCAAATTGGGTGTCGCAGGTTTACC
>Location:NODE_369549_length_1565_cov_30.364218	Coordinate:903	Reads:1	Hits:3	Allocated_reads:0.333333333333333	Strand:+
GTAAACCTGCGACACCCAATTTGCTCT
>Location:NODE_369549_length_1565_cov_30.364218	Coordinate:904	Reads:1	Hits:3	Allocated_reads:0.333333333333333	Strand:+
TAAACCTGCGACACCCAATTTGCTC
>Location:NODE_369549_length_1565_cov_30.364218	Coordinate:904	Reads:2	Hits:3	Allocated_reads:0.666666666666667	Strand:+
TAAACCTGCGACACCCAATTTGCTCTTAA
>Location:NODE_369549_length_1565_cov_30.364218	Coordinate:904	Reads:1	Hits:3	Allocated_reads:0.333333333333333	Strand:+
TAAACCTGCGACACCCAATTTGCTCTTAAA
>Location:NODE_369549_length_1565_cov_30.364218	Coordinate:904	Reads:2	Hits:3	Allocated_reads:0.666666666666667	Strand:+
TAAACCTGCGACACCCAATTTGCTCTTAAAC
>Location:NODE_369549_length_1565_cov_30.364218	Coordinate:904	Reads:1	Hits:1	Allocated_reads:1	Strand:+
TAAACCTGCGACACCCAATTTGCTCTTAAACG
>Location:NODE_369549_length_1565_cov_30.364218	Coordinate:905	Reads:1	Hits:3	Allocated_reads:0.333333333333333	Strand:+
AAACCTGCGACACCCAATTTGCTCTTAAA
>Location:NODE_369549_length_1565_cov_30.364218	Coordinate:905	Reads:1	Hits:3	Allocated_reads:0.333333333333333	Strand:+
AAACCTGCGACACCCAATTTGCTCTTAAAT
>Location:NODE_369549_length_1565_cov_30.364218	Coordinate:905	Reads:1	Hits:1	Allocated_reads:1	Strand:+
AAACCTGCGACACCCAATTTGCTCTTAAACG
>Location:NODE_369549_length_1565_cov_30.364218	Coordinate:905	Reads:1	Hits:3	Allocated_reads:0.333333333333333	Strand:-
TAAGAGCAAATTGGGTGTCGCAGGTTT
>Location:NODE_369549_length_1565_cov_30.364218	Coordinate:906	Reads:1	Hits:3	Allocated_reads:0.333333333333333	Strand:+
AACCTGCGACACCCAATTTGCTCTTAAAC
>Location:NODE_369549_length_1565_cov_30.364218	Coordinate:906	Reads:2	Hits:1	Allocated_reads:2	Strand:+
AACCTGCGACACCCAATTTGCTCTTAAACG
>Location:NODE_369549_length_1565_cov_30.364218	Coordinate:906	Reads:1	Hits:1	Allocated_reads:1	Strand:+
AACCTGCGACACCCAATTTGCTCTTAAACGT
>Location:NODE_369549_length_1565_cov_30.364218	Coordinate:906	Reads:1	Hits:3	Allocated_reads:0.333333333333333	Strand:-
TAAGAGCAAATTGGGTGTCGCAGGTT
>Location:NODE_369549_length_1565_cov_30.364218	Coordinate:906	Reads:1	Hits:3	Allocated_reads:0.333333333333333	Strand:-
TTTAAGAGCAAATTGGGTGTCGCAGGTT
>Location:NODE_369549_length_1565_cov_30.364218	Coordinate:907	Reads:2	Hits:1	Allocated_reads:2	Strand:+
ACCTGCGACACCCAATTTGCTCTTAAACG
>Location:NODE_369549_length_1565_cov_30.364218	Coordinate:907	Reads:1	Hits:4	Allocated_reads:0.25	Strand:-
TAAGAGCAAATTGGGTGTCGCAGGG
>Location:NODE_369549_length_1565_cov_30.364218	Coordinate:907	Reads:2	Hits:4	Allocated_reads:0.5	Strand:-
TAAGAGCAAATTGGGTGTCGCAGGT
>Location:NODE_369549_length_1565_cov_30.364218	Coordinate:908	Reads:1	Hits:1	Allocated_reads:1	Strand:-
GAGACGTTTAAGAGCAAATTGGGTGTCGCAGG
>Location:NODE_369549_length_1565_cov_30.364218	Coordinate:908	Reads:2	Hits:4	Allocated_reads:0.5	Strand:-
TAAGAGCAAATTGGGTGTCGCAGT
>Location:NODE_369549_length_1565_cov_30.364218	Coordinate:908	Reads:4	Hits:4	Allocated_reads:1	Strand:-
TAAGAGCAAATTGGGTGTCGCAGG
>Location:NODE_369549_length_1565_cov_30.364218	Coordinate:908	Reads:1	Hits:4	Allocated_reads:0.25	Strand:-
TTTAAGAGCAAATTGGGTGTCGCAGG
>Location:NODE_369549_length_1565_cov_30.364218	Coordinate:909	Reads:1	Hits:4	Allocated_reads:0.25	Strand:+
CTGCGACACCCAATTTGCTCTTAAA
>Location:NODE_369549_length_1565_cov_30.364218	Coordinate:909	Reads:2	Hits:1	Allocated_reads:2	Strand:+
CTGCGACACCCAATTTGCTCTTAAACGT
>Location:NODE_369549_length_1565_cov_30.364218	Coordinate:910	Reads:4	Hits:1	Allocated_reads:4	Strand:+
TGCGACACCCAATTTGCTCTTAAACG
>Location:NODE_369549_length_1565_cov_30.364218	Coordinate:910	Reads:2	Hits:1	Allocated_reads:2	Strand:+
TGCGACACCCAATTTGCTCTTAAACGT
>Location:NODE_369549_length_1565_cov_30.364218	Coordinate:913	Reads:1	Hits:1	Allocated_reads:1	Strand:+
GACACCCAATTTGCTCTTAAACGTCTCTGTT
>Location:NODE_369549_length_1565_cov_30.364218	Coordinate:913	Reads:1	Hits:1	Allocated_reads:1	Strand:-
GAGACGTTTAAGAGCAAATTGGGTGTC
>Location:NODE_369549_length_1565_cov_30.364218	Coordinate:914	Reads:1	Hits:1	Allocated_reads:1	Strand:+
ACACCCAATTTGCTCTTAAACGTCTCTG
>Location:NODE_369549_length_1565_cov_30.364218	Coordinate:914	Reads:2	Hits:1	Allocated_reads:2	Strand:+
ACACCCAATTTGCTCTTAAACGTCTCTGT
>Location:NODE_369549_length_1565_cov_30.364218	Coordinate:915	Reads:2	Hits:1	Allocated_reads:2	Strand:+
CACCCAATTTGCTCTTAAACGTCTCTGT
>Location:NODE_369549_length_1565_cov_30.364218	Coordinate:915	Reads:3	Hits:1	Allocated_reads:3	Strand:+
CACCCAATTTGCTCTTAAACGTCTCTGTT
>Location:NODE_369549_length_1565_cov_30.364218	Coordinate:915	Reads:1	Hits:1	Allocated_reads:1	Strand:+
CACCCAATTTGCTCTTAAACGTCTCTGTTCATT
>Location:NODE_369549_length_1565_cov_30.364218	Coordinate:916	Reads:1	Hits:1	Allocated_reads:1	Strand:-
GAGACGTTTAAGAGCAAATTGGGT
>Location:NODE_369549_length_1565_cov_30.364218	Coordinate:917	Reads:1	Hits:1	Allocated_reads:1	Strand:-
AACAGAGACGTTTAAGAGCAAATTGGG
>Location:NODE_369549_length_1565_cov_30.364218	Coordinate:917	Reads:1	Hits:1	Allocated_reads:1	Strand:+
CCCAATTTGCTCTTAAACGTCTCTGTTCATTGGAG
>Location:NODE_369549_length_1565_cov_30.364218	Coordinate:917	Reads:1	Hits:1	Allocated_reads:1	Strand:-
TGAACAGAGACGTTTAAGAGCAAATTAAA
>Location:NODE_369549_length_1565_cov_30.364218	Coordinate:919	Reads:1	Hits:1	Allocated_reads:1	Strand:+
CAATTTGCTCTTAAACGTCTCTGTTC
>Location:NODE_369549_length_1565_cov_30.364218	Coordinate:919	Reads:2	Hits:1	Allocated_reads:2	Strand:+
CAATTTGCTCTTAAACGTCTCTGTTCATT
>Location:NODE_369549_length_1565_cov_30.364218	Coordinate:920	Reads:1	Hits:1	Allocated_reads:1	Strand:+
AATTTGCTCTTAAACGTCTCTGTTCATT
>Location:NODE_369549_length_1565_cov_30.364218	Coordinate:920	Reads:1	Hits:1	Allocated_reads:1	Strand:-
TGAACAGAGACGTTTAAGAGCAAATT
>Location:NODE_369549_length_1565_cov_30.364218	Coordinate:921	Reads:1	Hits:1	Allocated_reads:1	Strand:-
CCAATGAACAGAGACGTTTAAGAGCAAAT
>Location:NODE_369549_length_1565_cov_30.364218	Coordinate:922	Reads:10	Hits:1	Allocated_reads:10	Strand:+
TTTGCTCTTAAACGTCTCTGTTCA
>Location:NODE_369549_length_1565_cov_30.364218	Coordinate:922	Reads:1	Hits:1	Allocated_reads:1	Strand:+
TTTGCTCTTAAACGTCTCTGTTCAA
>Location:NODE_369549_length_1565_cov_30.364218	Coordinate:922	Reads:14	Hits:1	Allocated_reads:14	Strand:+
TTTGCTCTTAAACGTCTCTGTTCAT
>Location:NODE_369549_length_1565_cov_30.364218	Coordinate:922	Reads:1	Hits:1	Allocated_reads:1	Strand:+
TTTGCTCTTAAACGTCTCTGTTCATA
>Location:NODE_369549_length_1565_cov_30.364218	Coordinate:922	Reads:64	Hits:1	Allocated_reads:64	Strand:+
TTTGCTCTTAAACGTCTCTGTTCATT
>Location:NODE_369549_length_1565_cov_30.364218	Coordinate:922	Reads:32	Hits:1	Allocated_reads:32	Strand:+
TTTGCTCTTAAACGTCTCTGTTCATTG
>Location:NODE_369549_length_1565_cov_30.364218	Coordinate:922	Reads:3	Hits:1	Allocated_reads:3	Strand:+
TTTGCTCTTAAACGTCTCTGTTCATTGT
>Location:NODE_369549_length_1565_cov_30.364218	Coordinate:922	Reads:4	Hits:1	Allocated_reads:4	Strand:+
TTTGCTCTTAAACGTCTCTGTTCATTGG
>Location:NODE_369549_length_1565_cov_30.364218	Coordinate:922	Reads:1	Hits:1	Allocated_reads:1	Strand:+
TTTGCTCTTAAACGTCTCTGTTCATTGAA
>Location:NODE_369549_length_1565_cov_30.364218	Coordinate:922	Reads:10	Hits:1	Allocated_reads:10	Strand:+
TTTGCTCTTAAACGTCTCTGTTCATTGGA
>Location:NODE_369549_length_1565_cov_30.364218	Coordinate:922	Reads:1	Hits:1	Allocated_reads:1	Strand:+
TTTGCTCTTAAACGTCTCTGTTCATTGGAG
>Location:NODE_369549_length_1565_cov_30.364218	Coordinate:922	Reads:9	Hits:1	Allocated_reads:9	Strand:+
TTTGCTCTTAAACGTCTCTGTTCATTGGAGT
>Location:NODE_369549_length_1565_cov_30.364218	Coordinate:922	Reads:1	Hits:1	Allocated_reads:1	Strand:+
TTTGCTCTTAAACGTCTCTGTTCATTGGAGTG
>Location:NODE_369549_length_1565_cov_30.364218	Coordinate:923	Reads:1	Hits:1	Allocated_reads:1	Strand:+
TTGCTCTTAAACGTCTCTGTTCATT
>Location:NODE_369549_length_1565_cov_30.364218	Coordinate:923	Reads:2	Hits:1	Allocated_reads:2	Strand:+
TTGCTCTTAAACGTCTCTGTTCATTG
>Location:NODE_369549_length_1565_cov_30.364218	Coordinate:923	Reads:1	Hits:1	Allocated_reads:1	Strand:+
TTGCTCTTAAACGTCTCTGTTCATTGA
>Location:NODE_369549_length_1565_cov_30.364218	Coordinate:923	Reads:1	Hits:1	Allocated_reads:1	Strand:+
TTGCTCTTAAACGTCTCTGTTCATTGG
>Location:NODE_369549_length_1565_cov_30.364218	Coordinate:924	Reads:2	Hits:1	Allocated_reads:2	Strand:+
TGCTCTTAAACGTCTCTGTTCATT
>Location:NODE_369549_length_1565_cov_30.364218	Coordinate:924	Reads:1	Hits:1	Allocated_reads:1	Strand:+
TGCTCTTAAACGTCTCTGTTCATTG
>Location:NODE_369549_length_1565_cov_30.364218	Coordinate:924	Reads:1	Hits:1	Allocated_reads:1	Strand:+
TGCTCTTAAACGTCTCTGTTCATTGGA
>Location:NODE_369549_length_1565_cov_30.364218	Coordinate:924	Reads:1	Hits:1	Allocated_reads:1	Strand:+
TGCTCTTAAACGTCTCTGTTCATTGGAGT
>Location:NODE_369549_length_1565_cov_30.364218	Coordinate:927	Reads:1	Hits:1	Allocated_reads:1	Strand:+
TCTTAAACGTCTCTGTTCATTGGAGTG
>Location:NODE_369549_length_1565_cov_30.364218	Coordinate:928	Reads:3	Hits:1	Allocated_reads:3	Strand:+
CTTAAACGTCTCTGTTCATTGGAGTGAATA
>Location:NODE_369549_length_1565_cov_30.364218	Coordinate:929	Reads:2	Hits:1	Allocated_reads:2	Strand:+
TTAAACGTCTCTGTTCATTGGAGTGAATA
>Location:NODE_369549_length_1565_cov_30.364218	Coordinate:930	Reads:1	Hits:1	Allocated_reads:1	Strand:-
CACTCCAATGAACAGAGACGTTTA
>Location:NODE_369549_length_1565_cov_30.364218	Coordinate:930	Reads:1	Hits:1	Allocated_reads:1	Strand:-
CACTCCAATGAACAGAGACGTTTT
>Location:NODE_369549_length_1565_cov_30.364218	Coordinate:930	Reads:1	Hits:1	Allocated_reads:1	Strand:+
TAAACGTCTCTGTTCATTGGAGTGAA
>Location:NODE_369549_length_1565_cov_30.364218	Coordinate:930	Reads:7	Hits:1	Allocated_reads:7	Strand:+
TAAACGTCTCTGTTCATTGGAGTGAATA
>Location:NODE_369549_length_1565_cov_30.364218	Coordinate:930	Reads:1	Hits:1	Allocated_reads:1	Strand:-
TATTCACTCCAATGAACAGAGACGTTTT
>Location:NODE_369549_length_1565_cov_30.364218	Coordinate:930	Reads:1	Hits:1	Allocated_reads:1	Strand:-
TCACTCCAATGAACAGAGACGTTTA
>Location:NODE_369549_length_1565_cov_30.364218	Coordinate:930	Reads:1	Hits:1	Allocated_reads:1	Strand:-
TTCACTCCAATGAACAGAGACGTTTA
>Location:NODE_369549_length_1565_cov_30.364218	Coordinate:932	Reads:1	Hits:1	Allocated_reads:1	Strand:+
AACGTCTCTGTTCATTGGAGTGAATA
>Location:NODE_369549_length_1565_cov_30.364218	Coordinate:932	Reads:1	Hits:1	Allocated_reads:1	Strand:-
ATATTCACTCCAATGAACAGAGACGTT
>Location:NODE_369549_length_1565_cov_30.364218	Coordinate:932	Reads:1	Hits:1	Allocated_reads:1	Strand:-
TATTCACTCCAATGAACAGAGACGTT
>Location:NODE_369549_length_1565_cov_30.364218	Coordinate:933	Reads:2	Hits:1	Allocated_reads:2	Strand:-
TATTCACTCCAATGAACAGAGACGT
>Location:NODE_369549_length_1565_cov_30.364218	Coordinate:934	Reads:2	Hits:1	Allocated_reads:2	Strand:+
CGTCTCTGTTCATTGGAGTGAATATGA
>Location:NODE_369549_length_1565_cov_30.364218	Coordinate:938	Reads:10	Hits:3	Allocated_reads:3.33333333333333	Strand:-
AGGAAACTCATATTCACTCCAATGAACAGA
>Location:NODE_369549_length_1565_cov_30.364218	Coordinate:938	Reads:1	Hits:3	Allocated_reads:0.333333333333333	Strand:-
GAAACTCATATTCACTCCAATGAACCTA
>Location:NODE_369549_length_1565_cov_30.364218	Coordinate:938	Reads:2	Hits:3	Allocated_reads:0.666666666666667	Strand:-
GAAACTCATATTCACTCCAATGAACAGA
>Location:NODE_369549_length_1565_cov_30.364218	Coordinate:938	Reads:2	Hits:3	Allocated_reads:0.666666666666667	Strand:+
TCTGTTCATTGGAGTGAATATGAGTTTCCT
>Location:NODE_369549_length_1565_cov_30.364218	Coordinate:938	Reads:1	Hits:3	Allocated_reads:0.333333333333333	Strand:+
TCTGTTCATTGGAGTGAATATGAGTTTCCTGAAG
>Location:NODE_369549_length_1565_cov_30.364218	Coordinate:939	Reads:1	Hits:3	Allocated_reads:0.333333333333333	Strand:+
CTGTTCATTGGAGTGAATATGAGTTTCC
>Location:NODE_369549_length_1565_cov_30.364218	Coordinate:939	Reads:1	Hits:3	Allocated_reads:0.333333333333333	Strand:+
CTGTTCATTGGAGTGAATATGAGTTTCCTGAAG
>Location:NODE_369549_length_1565_cov_30.364218	Coordinate:940	Reads:1	Hits:3	Allocated_reads:0.333333333333333	Strand:-
AACTCATATTCACTCCAATGAACA
>Location:NODE_369549_length_1565_cov_30.364218	Coordinate:940	Reads:4	Hits:3	Allocated_reads:1.33333333333333	Strand:-
AGGAAACTCATATTCACTCCAATGAACA
>Location:NODE_369549_length_1565_cov_30.364218	Coordinate:940	Reads:2	Hits:3	Allocated_reads:0.666666666666667	Strand:-
CAGGAAACTCATATTCACTCCAATGAACA
>Location:NODE_369549_length_1565_cov_30.364218	Coordinate:940	Reads:4	Hits:3	Allocated_reads:1.33333333333333	Strand:-
GAAACTCATATTCACTCCAATGAACA
>Location:NODE_369549_length_1565_cov_30.364218	Coordinate:940	Reads:1	Hits:3	Allocated_reads:0.333333333333333	Strand:+
TGTTCATTGGAGTGAATATGAGTTTCCTGAA
>Location:NODE_369549_length_1565_cov_30.364218	Coordinate:941	Reads:1	Hits:3	Allocated_reads:0.333333333333333	Strand:-
GAAACTCATATTCACTCCAATGAAC
>Location:NODE_369549_length_1565_cov_30.364218	Coordinate:941	Reads:1	Hits:3	Allocated_reads:0.333333333333333	Strand:+
GTTCATTGGAGTGAATATGAGTTTCCTG
>Location:NODE_369549_length_1565_cov_30.364218	Coordinate:941	Reads:1	Hits:3	Allocated_reads:0.333333333333333	Strand:+
GTTCATTGGAGTGAATATGAGTTTCCTGAAGAAA
>Location:NODE_369549_length_1565_cov_30.364218	Coordinate:942	Reads:1	Hits:3	Allocated_reads:0.333333333333333	Strand:+
TTCATTGGAGTGAATATGAGTTTCC
>Location:NODE_369549_length_1565_cov_30.364218	Coordinate:942	Reads:2	Hits:3	Allocated_reads:0.666666666666667	Strand:+
TTCATTGGAGTGAATATGAGTTTCCTGA
>Location:NODE_369549_length_1565_cov_30.364218	Coordinate:943	Reads:1	Hits:3	Allocated_reads:0.333333333333333	Strand:+
TCATTGGAGTGAATATGAGTTTCCT
>Location:NODE_369549_length_1565_cov_30.364218	Coordinate:943	Reads:1	Hits:3	Allocated_reads:0.333333333333333	Strand:+
TCATTGGAGTGAATATGAGTTTCCTGAA
>Location:NODE_369549_length_1565_cov_30.364218	Coordinate:943	Reads:1	Hits:3	Allocated_reads:0.333333333333333	Strand:+
TCATTGGAGTGAATATGAGTTTCCTGAAA
>Location:NODE_369549_length_1565_cov_30.364218	Coordinate:943	Reads:6	Hits:3	Allocated_reads:2	Strand:+
TCATTGGAGTGAATATGAGTTTCCTGAAGA
>Location:NODE_369549_length_1565_cov_30.364218	Coordinate:944	Reads:1	Hits:3	Allocated_reads:0.333333333333333	Strand:-
TTCAGGAAACTCATATTCACTCCAATG
>Location:NODE_369549_length_1565_cov_30.364218	Coordinate:945	Reads:1	Hits:4	Allocated_reads:0.25	Strand:+
ATTGGAGTGAATATGAGTTTCCTGAAGA
>Location:NODE_369549_length_1565_cov_30.364218	Coordinate:945	Reads:1	Hits:4	Allocated_reads:0.25	Strand:+
ATTGGAGTGAATATGAGTTTCCTGAAGAAA
>Location:NODE_369549_length_1565_cov_30.364218	Coordinate:946	Reads:2	Hits:4	Allocated_reads:0.5	Strand:+
TTGGAGTGAATATGAGTTTCCTGAAG
>Location:NODE_369549_length_1565_cov_30.364218	Coordinate:946	Reads:1	Hits:4	Allocated_reads:0.25	Strand:+
TTGGAGTGAATATGAGTTTCCTGAAGT
>Location:NODE_369549_length_1565_cov_30.364218	Coordinate:947	Reads:1	Hits:4	Allocated_reads:0.25	Strand:+
TGGAGTGAATATGAGTTTCCTGAAG
>Location:NODE_369549_length_1565_cov_30.364218	Coordinate:948	Reads:1	Hits:4	Allocated_reads:0.25	Strand:-
CTTCAGGAAACTCATATTCACTCC
>Location:NODE_369549_length_1565_cov_30.364218	Coordinate:948	Reads:1	Hits:4	Allocated_reads:0.25	Strand:+
GGAGTGAATATGAGTTTCCTGAAGAAA
>Location:NODE_369549_length_1565_cov_30.364218	Coordinate:948	Reads:1	Hits:4	Allocated_reads:0.25	Strand:-
TCTTCAGGAAACTCATATTCACTCC
>Location:NODE_369549_length_1565_cov_30.364218	Coordinate:949	Reads:1	Hits:4	Allocated_reads:0.25	Strand:+
GAGTGAATATGAGTTTCCTGAAGAAAA
>Location:NODE_369549_length_1565_cov_30.364218	Coordinate:949	Reads:1	Hits:4	Allocated_reads:0.25	Strand:+
GAGTGAATATGAGTTTCCTGAAGAAAAA
>Location:NODE_369549_length_1565_cov_30.364218	Coordinate:949	Reads:2	Hits:4	Allocated_reads:0.5	Strand:-
TTCTTCAGGAAACTCATATTCACTC
>Location:NODE_369549_length_1565_cov_30.364218	Coordinate:950	Reads:1	Hits:1	Allocated_reads:1	Strand:-
TCATTTTTCTTCAGGAAACTCATATTCACT
>Location:NODE_369549_length_1565_cov_30.364218	Coordinate:950	Reads:2	Hits:4	Allocated_reads:0.5	Strand:-
TTCTTCAGGAAACTCATATTCACT
>Location:NODE_369549_length_1565_cov_30.364218	Coordinate:950	Reads:1	Hits:4	Allocated_reads:0.25	Strand:-
TTTCTTCAGGAAACTCATATTCACT
>Location:NODE_369549_length_1565_cov_30.364218	Coordinate:950	Reads:1	Hits:4	Allocated_reads:0.25	Strand:-
TTTTTCTTCAGGAAACTCATATTCACT
>Location:NODE_369549_length_1565_cov_30.364218	Coordinate:951	Reads:1	Hits:4	Allocated_reads:0.25	Strand:+
GTGAATATGAGTTTCCTGAAGAAA
>Location:NODE_369549_length_1565_cov_30.364218	Coordinate:952	Reads:1	Hits:4	Allocated_reads:0.25	Strand:+
TGAATATGAGTTTCCTGAAGAAAA
>Location:NODE_369549_length_1565_cov_30.364218	Coordinate:952	Reads:1	Hits:4	Allocated_reads:0.25	Strand:+
TGAATATGAGTTTCCTGAAGAAATT
>Location:NODE_369549_length_1565_cov_30.364218	Coordinate:952	Reads:9	Hits:4	Allocated_reads:2.25	Strand:+
TGAATATGAGTTTCCTGAAGAAAAA
>Location:NODE_369549_length_1565_cov_30.364218	Coordinate:952	Reads:1	Hits:4	Allocated_reads:0.25	Strand:+
TGAATATGAGTTTCCTGAAGAAAAAT
>Location:NODE_369549_length_1565_cov_30.364218	Coordinate:952	Reads:2	Hits:1	Allocated_reads:2	Strand:+
TGAATATGAGTTTCCTGAAGAAAAATG
>Location:NODE_369549_length_1565_cov_30.364218	Coordinate:952	Reads:3	Hits:1	Allocated_reads:3	Strand:+
TGAATATGAGTTTCCTGAAGAAAAATGA
>Location:NODE_369549_length_1565_cov_30.364218	Coordinate:952	Reads:1	Hits:1	Allocated_reads:1	Strand:+
TGAATATGAGTTTCCTGAAGAAAAATGAA
>Location:NODE_369549_length_1565_cov_30.364218	Coordinate:952	Reads:1	Hits:1	Allocated_reads:1	Strand:+
TGAATATGAGTTTCCTGAAGAAAAATGAT
>Location:NODE_369549_length_1565_cov_30.364218	Coordinate:952	Reads:1	Hits:4	Allocated_reads:0.25	Strand:-
TTTTTCTTCAGGAAACTCATATTCA
>Location:NODE_369549_length_1565_cov_30.364218	Coordinate:953	Reads:3	Hits:4	Allocated_reads:0.75	Strand:+
GAATATGAGTTTCCTGAAGAAAAA
>Location:NODE_369549_length_1565_cov_30.364218	Coordinate:953	Reads:1	Hits:1	Allocated_reads:1	Strand:+
GAATATGAGTTTCCTGAAGAAAAATG
>Location:NODE_369549_length_1565_cov_30.364218	Coordinate:953	Reads:3	Hits:1	Allocated_reads:3	Strand:+
GAATATGAGTTTCCTGAAGAAAAATGA
>Location:NODE_369549_length_1565_cov_30.364218	Coordinate:953	Reads:1	Hits:1	Allocated_reads:1	Strand:+
GAATATGAGTTTCCTGAAGAAAAATGATA
>Location:NODE_369549_length_1565_cov_30.364218	Coordinate:954	Reads:1	Hits:1	Allocated_reads:1	Strand:+
AATATGAGTTTCCTGAAGAAAAATGA
>Location:NODE_369549_length_1565_cov_30.364218	Coordinate:954	Reads:1	Hits:1	Allocated_reads:1	Strand:+
AATATGAGTTTCCTGAAGAAAAATGATA
>Location:NODE_369549_length_1565_cov_30.364218	Coordinate:954	Reads:1	Hits:1	Allocated_reads:1	Strand:+
AATATGAGTTTCCTGAAGAAAAATGATATC
>Location:NODE_369549_length_1565_cov_30.364218	Coordinate:955	Reads:2	Hits:1	Allocated_reads:2	Strand:+
ATATGAGTTTCCTGAAGAAAAATGATATC
>Location:NODE_369549_length_1565_cov_30.364218	Coordinate:956	Reads:4	Hits:1	Allocated_reads:4	Strand:+
TATGAGTTTCCTGAAGAAAAATGA
>Location:NODE_369549_length_1565_cov_30.364218	Coordinate:956	Reads:8	Hits:1	Allocated_reads:8	Strand:+
TATGAGTTTCCTGAAGAAAAATGAT
>Location:NODE_369549_length_1565_cov_30.364218	Coordinate:956	Reads:1	Hits:1	Allocated_reads:1	Strand:+
TATGAGTTTCCTGAAGAAAAATGGTA
>Location:NODE_369549_length_1565_cov_30.364218	Coordinate:956	Reads:5	Hits:1	Allocated_reads:5	Strand:+
TATGAGTTTCCTGAAGAAAAATGATA
>Location:NODE_369549_length_1565_cov_30.364218	Coordinate:956	Reads:1	Hits:1	Allocated_reads:1	Strand:+
TATGAGTTTCCTGAAGAAAAATGATAT
>Location:NODE_369549_length_1565_cov_30.364218	Coordinate:956	Reads:1	Hits:1	Allocated_reads:1	Strand:+
TATGAGTTTCCTGAAGAAAAATGATCA
>Location:NODE_369549_length_1565_cov_30.364218	Coordinate:956	Reads:1	Hits:1	Allocated_reads:1	Strand:+
TATGAGTTTCCTGAAGAAAAATGATATT
>Location:NODE_369549_length_1565_cov_30.364218	Coordinate:956	Reads:85	Hits:1	Allocated_reads:85	Strand:+
TATGAGTTTCCTGAAGAAAAATGATATC
>Location:NODE_369549_length_1565_cov_30.364218	Coordinate:956	Reads:1	Hits:1	Allocated_reads:1	Strand:+
TATGAGTTTCCTGAAGAAAAATGATTTTT
>Location:NODE_369549_length_1565_cov_30.364218	Coordinate:956	Reads:114	Hits:1	Allocated_reads:114	Strand:+
TATGAGTTTCCTGAAGAAAAATGATATCA
>Location:NODE_369549_length_1565_cov_30.364218	Coordinate:956	Reads:1	Hits:1	Allocated_reads:1	Strand:+
TATGAGTTTCCTGAAGAAAAATGATATCTTT
>Location:NODE_369549_length_1565_cov_30.364218	Coordinate:956	Reads:2	Hits:1	Allocated_reads:2	Strand:+
TATGAGTTTCCTGAAGAAAAATGATATCAGT
>Location:NODE_369549_length_1565_cov_30.364218	Coordinate:957	Reads:1	Hits:1	Allocated_reads:1	Strand:+
ATGAGTTTCCTGAAGAAAAATGATATCA
>Location:NODE_369549_length_1565_cov_30.364218	Coordinate:958	Reads:1	Hits:1	Allocated_reads:1	Strand:+
TGAGTTTCCTGAAGAAAAATGATAT
>Location:NODE_369549_length_1565_cov_30.364218	Coordinate:958	Reads:25	Hits:1	Allocated_reads:25	Strand:+
TGAGTTTCCTGAAGAAAAATGATATC
>Location:NODE_369549_length_1565_cov_30.364218	Coordinate:958	Reads:20	Hits:1	Allocated_reads:20	Strand:+
TGAGTTTCCTGAAGAAAAATGATATCA
>Location:NODE_369549_length_1565_cov_30.364218	Coordinate:958	Reads:7	Hits:1	Allocated_reads:7	Strand:+
TGAGTTTCCTGAAGAAAAATGATATCAGT
>Location:NODE_369549_length_1565_cov_30.364218	Coordinate:958	Reads:1	Hits:1	Allocated_reads:1	Strand:+
TGAGTTTCCTGAAGAAAAATGATATCAGTTT
>Location:NODE_369549_length_1565_cov_30.364218	Coordinate:959	Reads:1	Hits:1	Allocated_reads:1	Strand:+
GAGTTTCCTGAAGAAAAATGATAT
>Location:NODE_369549_length_1565_cov_30.364218	Coordinate:959	Reads:2	Hits:1	Allocated_reads:2	Strand:+
GAGTTTCCTGAAGAAAAATGATATC
>Location:NODE_369549_length_1565_cov_30.364218	Coordinate:959	Reads:1	Hits:1	Allocated_reads:1	Strand:+
GAGTTTCCTGAAGAAAAATGATATCA
>Location:NODE_369549_length_1565_cov_30.364218	Coordinate:959	Reads:1	Hits:1	Allocated_reads:1	Strand:-
TGATATCATTTTTCTTCAGGAAACTC
>Location:NODE_369549_length_1565_cov_30.364218	Coordinate:960	Reads:1	Hits:1	Allocated_reads:1	Strand:-
ACTGATATCATTTTTCTTCAGGAAACT
>Location:NODE_369549_length_1565_cov_30.364218	Coordinate:960	Reads:1	Hits:1	Allocated_reads:1	Strand:+
AGTTTCCTGAAGAAAAATGATATCAGTTT
>Location:NODE_369549_length_1565_cov_30.364218	Coordinate:961	Reads:1	Hits:1	Allocated_reads:1	Strand:+
GTTTCCTGAAGAAAAATGATATCAGTTTTGCTT
>Location:NODE_369549_length_1565_cov_30.364218	Coordinate:963	Reads:4	Hits:1	Allocated_reads:4	Strand:+
TTCCTGAAGAAAAATGATATCAGTTTTGCT
>Location:NODE_369549_length_1565_cov_30.364218	Coordinate:964	Reads:3	Hits:1	Allocated_reads:3	Strand:+
TCCTGAAGAAAAATGATATCAGTTTTGCT
>Location:NODE_369549_length_1565_cov_30.364218	Coordinate:974	Reads:1	Hits:1	Allocated_reads:1	Strand:+
AAATGATATCAGTTTTGCTTCAAATGTGG
>Location:NODE_369549_length_1565_cov_30.364218	Coordinate:974	Reads:2	Hits:1	Allocated_reads:2	Strand:+
AAATGATATCAGTTTTGCTTCAAATGTGA
>Location:NODE_369549_length_1565_cov_30.364218	Coordinate:974	Reads:1	Hits:1	Allocated_reads:1	Strand:+
AAATGATATCAGTTTTGCTTCAAATGTGACA
>Location:NODE_369549_length_1565_cov_30.364218	Coordinate:975	Reads:2	Hits:1	Allocated_reads:2	Strand:+
AATGATATCAGTTTTGCTTCAAATG
>Location:NODE_369549_length_1565_cov_30.364218	Coordinate:975	Reads:1	Hits:1	Allocated_reads:1	Strand:+
AATGATATCAGTTTTGCTTCAAATGT
>Location:NODE_369549_length_1565_cov_30.364218	Coordinate:975	Reads:1	Hits:1	Allocated_reads:1	Strand:+
AATGATATCAGTTTTGCTTCAAATGTG
>Location:NODE_369549_length_1565_cov_30.364218	Coordinate:975	Reads:1	Hits:1	Allocated_reads:1	Strand:+
AATGATATCAGTTTTGCTTCAAATGTGG
>Location:NODE_369549_length_1565_cov_30.364218	Coordinate:975	Reads:15	Hits:1	Allocated_reads:15	Strand:+
AATGATATCAGTTTTGCTTCAAATGTGA
>Location:NODE_369549_length_1565_cov_30.364218	Coordinate:975	Reads:6	Hits:1	Allocated_reads:6	Strand:+
AATGATATCAGTTTTGCTTCAAATGTGAC
>Location:NODE_369549_length_1565_cov_30.364218	Coordinate:975	Reads:3	Hits:1	Allocated_reads:3	Strand:+
AATGATATCAGTTTTGCTTCAAATGTGACA
>Location:NODE_369549_length_1565_cov_30.364218	Coordinate:977	Reads:2	Hits:1	Allocated_reads:2	Strand:+
TGATATCAGTTTTGCTTCAAATGTG
>Location:NODE_369549_length_1565_cov_30.364218	Coordinate:977	Reads:1	Hits:1	Allocated_reads:1	Strand:+
TGATATCAGTTTTGCTTCAAATGTGA
>Location:NODE_369549_length_1565_cov_30.364218	Coordinate:977	Reads:26	Hits:1	Allocated_reads:26	Strand:+
TGATATCAGTTTTGCTTCAAATGTGAC
>Location:NODE_369549_length_1565_cov_30.364218	Coordinate:977	Reads:17	Hits:1	Allocated_reads:17	Strand:+
TGATATCAGTTTTGCTTCAAATGTGACA
>Location:NODE_369549_length_1565_cov_30.364218	Coordinate:977	Reads:2	Hits:1	Allocated_reads:2	Strand:+
TGATATCAGTTTTGCTTCAAATGTGACT
>Location:NODE_369549_length_1565_cov_30.364218	Coordinate:977	Reads:1	Hits:1	Allocated_reads:1	Strand:+
TGATATCAGTTTTGCTTCAAATGTGACAT
>Location:NODE_369549_length_1565_cov_30.364218	Coordinate:977	Reads:1	Hits:1	Allocated_reads:1	Strand:+
TGATATCAGTTTTGCTTCAAATGTGACATA
>Location:NODE_369549_length_1565_cov_30.364218	Coordinate:977	Reads:1	Hits:1	Allocated_reads:1	Strand:+
TGATATCAGTTTTGCTTCAAATGTGACATAACC
>Location:NODE_369549_length_1565_cov_30.364218	Coordinate:978	Reads:1	Hits:1	Allocated_reads:1	Strand:+
GATATCAGTTTTGCTTCAAATGTGAC
>Location:NODE_369549_length_1565_cov_30.364218	Coordinate:978	Reads:1	Hits:1	Allocated_reads:1	Strand:+
GATATCAGTTTTGCTTCAAATGTGACA
>Location:NODE_369549_length_1565_cov_30.364218	Coordinate:978	Reads:1	Hits:1	Allocated_reads:1	Strand:-
TCACATTTGAAGCAAAACTGATATC
>Location:NODE_369549_length_1565_cov_30.364218	Coordinate:978	Reads:1	Hits:1	Allocated_reads:1	Strand:-
TTATGTCACATTTGAAGCAAAACTGATATC
>Location:NODE_369549_length_1565_cov_30.364218	Coordinate:980	Reads:1	Hits:1	Allocated_reads:1	Strand:-
ATGTCACATTTGAAGCAAAACTGATA
>Location:NODE_369549_length_1565_cov_30.364218	Coordinate:980	Reads:1	Hits:1	Allocated_reads:1	Strand:+
TATCAGTTTTGCTTCAAATGTGAC
>Location:NODE_369549_length_1565_cov_30.364218	Coordinate:980	Reads:1	Hits:1	Allocated_reads:1	Strand:+
TATCAGTTTTGCTTCAAATGTGACATAA
>Location:NODE_369549_length_1565_cov_30.364218	Coordinate:980	Reads:1	Hits:1	Allocated_reads:1	Strand:-
TATGTCACATTTGAAGCAAAACTGATA
>Location:NODE_369549_length_1565_cov_30.364218	Coordinate:980	Reads:20	Hits:1	Allocated_reads:20	Strand:-
TTATGTCACATTTGAAGCAAAACTGATA
>Location:NODE_369549_length_1565_cov_30.364218	Coordinate:982	Reads:2	Hits:1	Allocated_reads:2	Strand:-
TTATGTCACATTTGAAGCAAAACTGA
>Location:NODE_369549_length_1565_cov_30.364218	Coordinate:983	Reads:1	Hits:1	Allocated_reads:1	Strand:-
TTATGTCACATTTGAAGCAAAACTG
>Location:NODE_369549_length_1565_cov_30.364218	Coordinate:984	Reads:8	Hits:1	Allocated_reads:8	Strand:-
TTATGTCACATTTGAAGCAAAACT
>Location:NODE_369549_length_1565_cov_30.364218	Coordinate:985	Reads:1	Hits:1	Allocated_reads:1	Strand:-
GGGAAGGTTATGTCACATTTGAAGCAAATT
>Location:NODE_369549_length_1565_cov_30.364218	Coordinate:986	Reads:1	Hits:1	Allocated_reads:1	Strand:+
TTTTGCTTCAAATGTGACATAACCT
>Location:NODE_369549_length_1565_cov_30.364218	Coordinate:987	Reads:1	Hits:1	Allocated_reads:1	Strand:-
AAACGTGGGAAGGTTATGTCACATTTGAAGCAAA
>Location:NODE_369549_length_1565_cov_30.364218	Coordinate:987	Reads:1	Hits:1	Allocated_reads:1	Strand:-
AACGTGGGAAGGTTATGTCACATTTGAAGCAAA
>Location:NODE_369549_length_1565_cov_30.364218	Coordinate:987	Reads:2	Hits:1	Allocated_reads:2	Strand:-
TGGGAAGGTTATGTCACATTTGAAGCAAA
>Location:NODE_369549_length_1565_cov_30.364218	Coordinate:987	Reads:1	Hits:1	Allocated_reads:1	Strand:+
TTTGCTTCAAATGTGACATAACCT
>Location:NODE_369549_length_1565_cov_30.364218	Coordinate:987	Reads:2	Hits:1	Allocated_reads:2	Strand:+
TTTGCTTCAAATGTGACATAACCTTCCCACG
>Location:NODE_369549_length_1565_cov_30.364218	Coordinate:989	Reads:1	Hits:3	Allocated_reads:0.333333333333333	Strand:-
AAACGTGGGAAGGTTATGTCACATTTGAAGCA
>Location:NODE_369549_length_1565_cov_30.364218	Coordinate:989	Reads:4	Hits:3	Allocated_reads:1.33333333333333	Strand:-
GGGAAGGTTATGTCACATTTGAAGCA
>Location:NODE_369549_length_1565_cov_30.364218	Coordinate:989	Reads:1	Hits:3	Allocated_reads:0.333333333333333	Strand:-
GTGGGAAGGTTATGTCACATTTGAAGCA
>Location:NODE_369549_length_1565_cov_30.364218	Coordinate:989	Reads:1	Hits:3	Allocated_reads:0.333333333333333	Strand:+
TGCTTCAAATGTGACATAACCTTCCC
>Location:NODE_369549_length_1565_cov_30.364218	Coordinate:989	Reads:2	Hits:3	Allocated_reads:0.666666666666667	Strand:+
TGCTTCAAATGTGACATAACCTTCCCACGTT
>Location:NODE_369549_length_1565_cov_30.364218	Coordinate:990	Reads:1	Hits:3	Allocated_reads:0.333333333333333	Strand:-
AACGTGGGAAGGTTATGTCACATTTGAAGC
>Location:NODE_369549_length_1565_cov_30.364218	Coordinate:990	Reads:1	Hits:3	Allocated_reads:0.333333333333333	Strand:-
GGGAAGGTTATGTCACATTTGAAGC
>Location:NODE_369549_length_1565_cov_30.364218	Coordinate:990	Reads:1	Hits:3	Allocated_reads:0.333333333333333	Strand:-
GTGGGAAGGTTATGTCACATTTGAAGC
>Location:NODE_369549_length_1565_cov_30.364218	Coordinate:991	Reads:1	Hits:3	Allocated_reads:0.333333333333333	Strand:-
GGGAAGGTTATGTCACATTTGAAG
>Location:NODE_369549_length_1565_cov_30.364218	Coordinate:991	Reads:1	Hits:3	Allocated_reads:0.333333333333333	Strand:-
GGGAAGGTTATGTCACATTTGATT
>Location:NODE_369549_length_1565_cov_30.364218	Coordinate:993	Reads:4	Hits:3	Allocated_reads:1.33333333333333	Strand:+
TCAAATGTGACATAACCTTCCCACGTT
>Location:NODE_369549_length_1565_cov_30.364218	Coordinate:996	Reads:1	Hits:3	Allocated_reads:0.333333333333333	Strand:+
AATGTGACATAACCTTCCCACGTTTCA
>Location:NODE_369549_length_1565_cov_30.364218	Coordinate:996	Reads:1	Hits:3	Allocated_reads:0.333333333333333	Strand:+
AATGTGACATAACCTTCCCACGTTTCAAA
>Location:NODE_369549_length_1565_cov_30.364218	Coordinate:996	Reads:1	Hits:3	Allocated_reads:0.333333333333333	Strand:-
TTGAAACGTGGGAAGGTTATGTCACATT
>Location:NODE_369549_length_1565_cov_30.364218	Coordinate:997	Reads:1	Hits:3	Allocated_reads:0.333333333333333	Strand:+
ATGTGACATAACCTTCCCACGTTTCAAAGCT
>Location:NODE_369549_length_1565_cov_30.364218	Coordinate:998	Reads:1	Hits:3	Allocated_reads:0.333333333333333	Strand:+
TGTGACATAACCTTCCCACGTTTC
>Location:NODE_369549_length_1565_cov_30.364218	Coordinate:998	Reads:1	Hits:3	Allocated_reads:0.333333333333333	Strand:+
TGTGACATAACCTTCCCACGTTTCAA
>Location:NODE_369549_length_1565_cov_30.364218	Coordinate:998	Reads:1	Hits:3	Allocated_reads:0.333333333333333	Strand:+
TGTGACATAACCTTCCCACGTTTCAAT
>Location:NODE_369549_length_1565_cov_30.364218	Coordinate:998	Reads:19	Hits:3	Allocated_reads:6.33333333333333	Strand:+
TGTGACATAACCTTCCCACGTTTCAAA
>Location:NODE_369549_length_1565_cov_30.364218	Coordinate:998	Reads:4	Hits:3	Allocated_reads:1.33333333333333	Strand:+
TGTGACATAACCTTCCCACGTTTCAAAG
>Location:NODE_369549_length_1565_cov_30.364218	Coordinate:998	Reads:1	Hits:3	Allocated_reads:0.333333333333333	Strand:+
TGTGACATAACCTTCCCACGTTTCAAAGT
>Location:NODE_369549_length_1565_cov_30.364218	Coordinate:998	Reads:8	Hits:3	Allocated_reads:2.66666666666667	Strand:+
TGTGACATAACCTTCCCACGTTTCAAAGC
>Location:NODE_369549_length_1565_cov_30.364218	Coordinate:998	Reads:3	Hits:3	Allocated_reads:1	Strand:+
TGTGACATAACCTTCCCACGTTTCAAAGCT
>Location:NODE_369549_length_1565_cov_30.364218	Coordinate:1000	Reads:1	Hits:3	Allocated_reads:0.333333333333333	Strand:-
AGCTTTGAAACGTGGGAAGGTTATGTCA
>Location:NODE_369549_length_1565_cov_30.364218	Coordinate:1000	Reads:2	Hits:3	Allocated_reads:0.666666666666667	Strand:+
TGACATAACCTTCCCACGTTTCAAAGCTC
>Location:NODE_369549_length_1565_cov_30.364218	Coordinate:1000	Reads:1	Hits:3	Allocated_reads:0.333333333333333	Strand:-
TTGAAACGTGGGAAGGTTATGTCA
>Location:NODE_369549_length_1565_cov_30.364218	Coordinate:1003	Reads:1	Hits:3	Allocated_reads:0.333333333333333	Strand:-
AGAGCTTTGAAACGTGGGAAGGTTATG
>Location:NODE_369549_length_1565_cov_30.364218	Coordinate:1003	Reads:2	Hits:3	Allocated_reads:0.666666666666667	Strand:+
CATAACCTTCCCACGTTTCAAAGCTCT
>Location:NODE_369549_length_1565_cov_30.364218	Coordinate:1003	Reads:1	Hits:3	Allocated_reads:0.333333333333333	Strand:+
CATAACCTTCCCACGTTTCAAAGCTCTGCCT
>Location:NODE_369549_length_1565_cov_30.364218	Coordinate:1004	Reads:1	Hits:3	Allocated_reads:0.333333333333333	Strand:+
ATAACCTTCCCACGTTTCAAAGCTCTGC
>Location:NODE_369549_length_1565_cov_30.364218	Coordinate:1005	Reads:2	Hits:3	Allocated_reads:0.666666666666667	Strand:+
TAACCTTCCCACGTTTCAAAGCTCT
>Location:NODE_369549_length_1565_cov_30.364218	Coordinate:1005	Reads:6	Hits:3	Allocated_reads:2	Strand:+
TAACCTTCCCACGTTTCAAAGCTCTGC
>Location:NODE_369549_length_1565_cov_30.364218	Coordinate:1005	Reads:38	Hits:3	Allocated_reads:12.6666666666667	Strand:+
TAACCTTCCCACGTTTCAAAGCTCTGCC
>Location:NODE_369549_length_1565_cov_30.364218	Coordinate:1005	Reads:6	Hits:3	Allocated_reads:2	Strand:+
TAACCTTCCCACGTTTCAAAGCTCTGCCT
>Location:NODE_369549_length_1565_cov_30.364218	Coordinate:1005	Reads:2	Hits:3	Allocated_reads:0.666666666666667	Strand:+
TAACCTTCCCACGTTTCAAAGCTCTGCCTA
>Location:NODE_369549_length_1565_cov_30.364218	Coordinate:1005	Reads:1	Hits:3	Allocated_reads:0.333333333333333	Strand:+
TAACCTTCCCACGTTTCAAAGCTCTGCCTTGT
>Location:NODE_369549_length_1565_cov_30.364218	Coordinate:1006	Reads:1	Hits:3	Allocated_reads:0.333333333333333	Strand:+
AACCTTCCCACGTTTCAAAGCTCT
>Location:NODE_369549_length_1565_cov_30.364218	Coordinate:1006	Reads:1	Hits:3	Allocated_reads:0.333333333333333	Strand:+
AACCTTCCCACGTTTCAAAGCTCTGC
>Location:NODE_369549_length_1565_cov_30.364218	Coordinate:1006	Reads:4	Hits:3	Allocated_reads:1.33333333333333	Strand:+
AACCTTCCCACGTTTCAAAGCTCTGCC
>Location:NODE_369549_length_1565_cov_30.364218	Coordinate:1006	Reads:1	Hits:3	Allocated_reads:0.333333333333333	Strand:-
GCAGAGCTTTGAAACGTGGGAAGGTT
>Location:NODE_369549_length_1565_cov_30.364218	Coordinate:1007	Reads:2	Hits:3	Allocated_reads:0.666666666666667	Strand:+
ACCTTCCCACGTTTCAAAGCTCTGC
>Location:NODE_369549_length_1565_cov_30.364218	Coordinate:1007	Reads:2	Hits:3	Allocated_reads:0.666666666666667	Strand:+
ACCTTCCCACGTTTCAAAGCTCTGCC
>Location:NODE_369549_length_1565_cov_30.364218	Coordinate:1007	Reads:2	Hits:3	Allocated_reads:0.666666666666667	Strand:+
ACCTTCCCACGTTTCAAAGCTCTGCCT
>Location:NODE_369549_length_1565_cov_30.364218	Coordinate:1007	Reads:1	Hits:3	Allocated_reads:0.333333333333333	Strand:+
ACCTTCCCACGTTTCAAAGCTCTGCCTA
>Location:NODE_369549_length_1565_cov_30.364218	Coordinate:1007	Reads:1	Hits:2	Allocated_reads:0.5	Strand:+
ACCTTCCCACGTTTCAAAGCTCTGCCTAAGCCCT
>Location:NODE_369549_length_1565_cov_30.364218	Coordinate:1008	Reads:1	Hits:3	Allocated_reads:0.333333333333333	Strand:+
CCTTCCCACGTTTCAAAGCTCTGCCT
>Location:NODE_369549_length_1565_cov_30.364218	Coordinate:1008	Reads:1	Hits:3	Allocated_reads:0.333333333333333	Strand:+
CCTTCCCACGTTTCAAAGCTCTGCCTATT
>Location:NODE_369549_length_1565_cov_30.364218	Coordinate:1008	Reads:4	Hits:3	Allocated_reads:1.33333333333333	Strand:+
CCTTCCCACGTTTCAAAGCTCTGCCTAAGC
>Location:NODE_369549_length_1565_cov_30.364218	Coordinate:1008	Reads:1	Hits:3	Allocated_reads:0.333333333333333	Strand:-
CTTAGGCAGAGCTTTGAAACGTGGGAAGG
>Location:NODE_369549_length_1565_cov_30.364218	Coordinate:1008	Reads:1	Hits:3	Allocated_reads:0.333333333333333	Strand:-
GGCAGAGCTTTGAAACGTGGGAAGG
>Location:NODE_369549_length_1565_cov_30.364218	Coordinate:1010	Reads:1	Hits:3	Allocated_reads:0.333333333333333	Strand:+
TTCCCACGTTTCAAAGCTCTGCCA
>Location:NODE_369549_length_1565_cov_30.364218	Coordinate:1010	Reads:2	Hits:3	Allocated_reads:0.666666666666667	Strand:+
TTCCCACGTTTCAAAGCTCTGCCG
>Location:NODE_369549_length_1565_cov_30.364218	Coordinate:1010	Reads:21	Hits:3	Allocated_reads:7	Strand:+
TTCCCACGTTTCAAAGCTCTGCCT
>Location:NODE_369549_length_1565_cov_30.364218	Coordinate:1010	Reads:3	Hits:3	Allocated_reads:1	Strand:+
TTCCCACGTTTCAAAGCTCTGCCTA
>Location:NODE_369549_length_1565_cov_30.364218	Coordinate:1010	Reads:3	Hits:3	Allocated_reads:1	Strand:+
TTCCCACGTTTCAAAGCTCTGCCTAAG
>Location:NODE_369549_length_1565_cov_30.364218	Coordinate:1010	Reads:84	Hits:3	Allocated_reads:28	Strand:+
TTCCCACGTTTCAAAGCTCTGCCTAAGC
>Location:NODE_369549_length_1565_cov_30.364218	Coordinate:1010	Reads:1	Hits:3	Allocated_reads:0.333333333333333	Strand:+
TTCCCACGTTTCAAAGCTCTGCCTAAGCT
>Location:NODE_369549_length_1565_cov_30.364218	Coordinate:1010	Reads:8	Hits:3	Allocated_reads:2.66666666666667	Strand:+
TTCCCACGTTTCAAAGCTCTGCCTAAGCC
>Location:NODE_369549_length_1565_cov_30.364218	Coordinate:1010	Reads:1	Hits:3	Allocated_reads:0.333333333333333	Strand:+
TTCCCACGTTTCAAAGCTCTGCCTAAGCCA
>Location:NODE_369549_length_1565_cov_30.364218	Coordinate:1010	Reads:1	Hits:3	Allocated_reads:0.333333333333333	Strand:+
TTCCCACGTTTCAAAGCTCTGCCTAAGCCT
>Location:NODE_369549_length_1565_cov_30.364218	Coordinate:1010	Reads:12	Hits:3	Allocated_reads:4	Strand:+
TTCCCACGTTTCAAAGCTCTGCCTAAGCCC
>Location:NODE_369549_length_1565_cov_30.364218	Coordinate:1010	Reads:1	Hits:2	Allocated_reads:0.5	Strand:+
TTCCCACGTTTCAAAGCTCTGCCTAAGCCTT
>Location:NODE_369549_length_1565_cov_30.364218	Coordinate:1010	Reads:8	Hits:2	Allocated_reads:4	Strand:+
TTCCCACGTTTCAAAGCTCTGCCTAAGCCCT
>Location:NODE_369549_length_1565_cov_30.364218	Coordinate:1010	Reads:3	Hits:1	Allocated_reads:3	Strand:+
TTCCCACGTTTCAAAGCTCTGCCTAAGCCCTTGC
>Location:NODE_369549_length_1565_cov_30.364218	Coordinate:1011	Reads:1	Hits:3	Allocated_reads:0.333333333333333	Strand:+
TCCCACGTTTCAAAGCTCTGCCTA
>Location:NODE_369549_length_1565_cov_30.364218	Coordinate:1011	Reads:2	Hits:3	Allocated_reads:0.666666666666667	Strand:+
TCCCACGTTTCAAAGCTCTGCCTAA
>Location:NODE_369549_length_1565_cov_30.364218	Coordinate:1011	Reads:2	Hits:3	Allocated_reads:0.666666666666667	Strand:+
TCCCACGTTTCAAAGCTCTGCCTAAG
>Location:NODE_369549_length_1565_cov_30.364218	Coordinate:1011	Reads:1	Hits:3	Allocated_reads:0.333333333333333	Strand:+
TCCCACGTTTCAAAGCTCTGCCTGAGC
>Location:NODE_369549_length_1565_cov_30.364218	Coordinate:1011	Reads:44	Hits:3	Allocated_reads:14.6666666666667	Strand:+
TCCCACGTTTCAAAGCTCTGCCTAAGC
>Location:NODE_369549_length_1565_cov_30.364218	Coordinate:1011	Reads:3	Hits:3	Allocated_reads:1	Strand:+
TCCCACGTTTCAAAGCTCTGCCTAAGCC
>Location:NODE_369549_length_1565_cov_30.364218	Coordinate:1011	Reads:4	Hits:3	Allocated_reads:1.33333333333333	Strand:+
TCCCACGTTTCAAAGCTCTGCCTAAGCCC
>Location:NODE_369549_length_1565_cov_30.364218	Coordinate:1011	Reads:7	Hits:2	Allocated_reads:3.5	Strand:+
TCCCACGTTTCAAAGCTCTGCCTAAGCCCT
>Location:NODE_369549_length_1565_cov_30.364218	Coordinate:1011	Reads:2	Hits:2	Allocated_reads:1	Strand:+
TCCCACGTTTCAAAGCTCTGCCTAAGCCCTT
>Location:NODE_369549_length_1565_cov_30.364218	Coordinate:1011	Reads:2	Hits:1	Allocated_reads:2	Strand:+
TCCCACGTTTCAAAGCTCTGCCTAAGCCCTTGC
>Location:NODE_369549_length_1565_cov_30.364218	Coordinate:1012	Reads:1	Hits:3	Allocated_reads:0.333333333333333	Strand:+
CCCACGTTTCAAAGCTCTGCCTAAGCC
>Location:NODE_369549_length_1565_cov_30.364218	Coordinate:1012	Reads:1	Hits:3	Allocated_reads:0.333333333333333	Strand:+
CCCACGTTTCAAAGCTCTGCCTAAGTT
>Location:NODE_369549_length_1565_cov_30.364218	Coordinate:1012	Reads:1	Hits:3	Allocated_reads:0.333333333333333	Strand:+
CCCACGTTTCAAAGCTCTGCCTAAGCCC
>Location:NODE_369549_length_1565_cov_30.364218	Coordinate:1012	Reads:1	Hits:3	Allocated_reads:0.333333333333333	Strand:+
CCCACGTTTCAAAGCTCTGCCTAAGCCCG
>Location:NODE_369549_length_1565_cov_30.364218	Coordinate:1012	Reads:1	Hits:2	Allocated_reads:0.5	Strand:+
CCCACGTTTCAAAGCTCTGCCTAAGCCCTT
>Location:NODE_369549_length_1565_cov_30.364218	Coordinate:1012	Reads:1	Hits:3	Allocated_reads:0.333333333333333	Strand:-
GGCTTAGGCAGAGCTTTGAAACGTGGT
>Location:NODE_369549_length_1565_cov_30.364218	Coordinate:1013	Reads:1	Hits:2	Allocated_reads:0.5	Strand:-
AAGGGCTTAGGCAGAGCTTTGAAACGTGG
>Location:NODE_369549_length_1565_cov_30.364218	Coordinate:1013	Reads:1	Hits:2	Allocated_reads:0.5	Strand:-
CAAGGGCTTAGGCAGAGCTTTGAAACGTGG
>Location:NODE_369549_length_1565_cov_30.364218	Coordinate:1013	Reads:2	Hits:3	Allocated_reads:0.666666666666667	Strand:+
CCACGTTTCAAAGCTCTGCCTAAGC
>Location:NODE_369549_length_1565_cov_30.364218	Coordinate:1013	Reads:1	Hits:3	Allocated_reads:0.333333333333333	Strand:+
CCACGTTTCAAAGCTCTGCCTAAGCC
>Location:NODE_369549_length_1565_cov_30.364218	Coordinate:1013	Reads:1	Hits:2	Allocated_reads:0.5	Strand:+
CCACGTTTCAAAGCTCTGCCTAAGCCCTT
>Location:NODE_369549_length_1565_cov_30.364218	Coordinate:1014	Reads:1	Hits:3	Allocated_reads:0.333333333333333	Strand:+
CACGTTTCAAAGCTCTGCCTAAGCCC
>Location:NODE_369549_length_1565_cov_30.364218	Coordinate:1014	Reads:2	Hits:2	Allocated_reads:1	Strand:+
CACGTTTCAAAGCTCTGCCTAAGCCCT
>Location:NODE_369549_length_1565_cov_30.364218	Coordinate:1015	Reads:4	Hits:3	Allocated_reads:1.33333333333333	Strand:+
ACGTTTCAAAGCTCTGCCTAAGCCC
>Location:NODE_369549_length_1565_cov_30.364218	Coordinate:1016	Reads:1	Hits:3	Allocated_reads:0.333333333333333	Strand:+
CGTTTCAAAGCTCTGCCTAAGCCC
>Location:NODE_369549_length_1565_cov_30.364218	Coordinate:1016	Reads:1	Hits:2	Allocated_reads:0.5	Strand:+
CGTTTCAAAGCTCTGCCTAAGCCCT
>Location:NODE_369549_length_1565_cov_30.364218	Coordinate:1016	Reads:1	Hits:1	Allocated_reads:1	Strand:+
CGTTTCAAAGCTCTGCCTAAGCCCTTGC
>Location:NODE_369549_length_1565_cov_30.364218	Coordinate:1016	Reads:1	Hits:1	Allocated_reads:1	Strand:-
GGAATTGCAAGGGCTTAGGCAGAGCTTTGAAACG
>Location:NODE_369549_length_1565_cov_30.364218	Coordinate:1017	Reads:1	Hits:1	Allocated_reads:1	Strand:-
GGAATTGCAAGGGCTTAGGCAGAGCTTTGAAAC
>Location:NODE_369549_length_1565_cov_30.364218	Coordinate:1018	Reads:6	Hits:1	Allocated_reads:6	Strand:+
TTTCAAAGCTCTGCCTAAGCCCTTGC
>Location:NODE_369549_length_1565_cov_30.364218	Coordinate:1018	Reads:1	Hits:1	Allocated_reads:1	Strand:+
TTTCAAAGCTCTGCCTAAGCCCTTGCA
>Location:NODE_369549_length_1565_cov_30.364218	Coordinate:1018	Reads:1	Hits:1	Allocated_reads:1	Strand:+
TTTCAAAGCTCTGCCTAAGCCCTTGCAATT
>Location:NODE_369549_length_1565_cov_30.364218	Coordinate:1019	Reads:2	Hits:1	Allocated_reads:2	Strand:+
TTCAAAGCTCTGCCTAAGCCCTTGCAATT
>Location:NODE_369549_length_1565_cov_30.364218	Coordinate:1019	Reads:1	Hits:1	Allocated_reads:1	Strand:+
TTCAAAGCTCTGCCTAAGCCCTTGCAATTCC
>Location:NODE_369549_length_1565_cov_30.364218	Coordinate:1020	Reads:2	Hits:1	Allocated_reads:2	Strand:+
TCAAAGCTCTGCCTAAGCCCTTGC
>Location:NODE_369549_length_1565_cov_30.364218	Coordinate:1020	Reads:5	Hits:1	Allocated_reads:5	Strand:+
TCAAAGCTCTGCCTAAGCCCTTGCAATT
>Location:NODE_369549_length_1565_cov_30.364218	Coordinate:1020	Reads:1	Hits:1	Allocated_reads:1	Strand:+
TCAAAGCTCTGCCTAAGCCCTTGCAATTCC
>Location:NODE_369549_length_1565_cov_30.364218	Coordinate:1021	Reads:1	Hits:1	Allocated_reads:1	Strand:-
CATCCTGGAATTGCAAGGGCTTAGGCAGAGCTTTG
>Location:NODE_369549_length_1565_cov_30.364218	Coordinate:1021	Reads:1	Hits:1	Allocated_reads:1	Strand:-
TCCTGGAATTGCAAGGGCTTAGGCAGAGCTTTT
>Location:NODE_369549_length_1565_cov_30.364218	Coordinate:1021	Reads:2	Hits:1	Allocated_reads:2	Strand:-
TGGAATTGCAAGGGCTTAGGCAGAGCTTTG
>Location:NODE_369549_length_1565_cov_30.364218	Coordinate:1022	Reads:2	Hits:1	Allocated_reads:2	Strand:-
ATTGCAAGGGCTTAGGCAGAGCTTT
>Location:NODE_369549_length_1565_cov_30.364218	Coordinate:1022	Reads:1	Hits:1	Allocated_reads:1	Strand:-
CATCCTGGAATTGCAAGGGCTTAGGCAGAGCTTT
>Location:NODE_369549_length_1565_cov_30.364218	Coordinate:1022	Reads:1	Hits:1	Allocated_reads:1	Strand:-
CCTGGAATTGCAAGGGCTTAGGCAGAGCTTT
>Location:NODE_369549_length_1565_cov_30.364218	Coordinate:1022	Reads:9	Hits:1	Allocated_reads:9	Strand:-
GAATTGCAAGGGCTTAGGCAGAGCTTT
>Location:NODE_369549_length_1565_cov_30.364218	Coordinate:1022	Reads:17	Hits:1	Allocated_reads:17	Strand:-
GGAATTGCAAGGGCTTAGGCAGAGCTTT
>Location:NODE_369549_length_1565_cov_30.364218	Coordinate:1022	Reads:1	Hits:1	Allocated_reads:1	Strand:-
TCCTGGAATTGCAAGGGCTTAGGCAGAGCTTT
>Location:NODE_369549_length_1565_cov_30.364218	Coordinate:1022	Reads:85	Hits:1	Allocated_reads:85	Strand:-
TGGAATTGCAAGGGCTTAGGCAGAGCTTT
>Location:NODE_369549_length_1565_cov_30.364218	Coordinate:1022	Reads:2	Hits:1	Allocated_reads:2	Strand:-
TTGCAAGGGCTTAGGCAGAGCTTT
>Location:NODE_369549_length_1565_cov_30.364218	Coordinate:1023	Reads:1	Hits:1	Allocated_reads:1	Strand:+
AAGCTCTGCCTAAGCCCTTGCAATTCCA
>Location:NODE_369549_length_1565_cov_30.364218	Coordinate:1023	Reads:1	Hits:1	Allocated_reads:1	Strand:-
AATTGCAAGGGCTTAGGCAGAGCTT
>Location:NODE_369549_length_1565_cov_30.364218	Coordinate:1023	Reads:1	Hits:1	Allocated_reads:1	Strand:-
ACATCCTGGAATTGCAAGGGCTTAGGCAGAGCTT
>Location:NODE_369549_length_1565_cov_30.364218	Coordinate:1023	Reads:2	Hits:1	Allocated_reads:2	Strand:-
ATCCTGGAATTGCAAGGGCTTAGGCAGAGCTT
>Location:NODE_369549_length_1565_cov_30.364218	Coordinate:1023	Reads:2	Hits:1	Allocated_reads:2	Strand:-
ATTGCAAGGGCTTAGGCAGAGCTT
>Location:NODE_369549_length_1565_cov_30.364218	Coordinate:1023	Reads:4	Hits:1	Allocated_reads:4	Strand:-
CATCCTGGAATTGCAAGGGCTTAGGCAGAGCTT
>Location:NODE_369549_length_1565_cov_30.364218	Coordinate:1023	Reads:6	Hits:1	Allocated_reads:6	Strand:-
CCTGGAATTGCAAGGGCTTAGGCAGAGCTT
>Location:NODE_369549_length_1565_cov_30.364218	Coordinate:1023	Reads:2	Hits:1	Allocated_reads:2	Strand:-
CTGGAATTGCAAGGGCTTAGGCAGAGCTT
>Location:NODE_369549_length_1565_cov_30.364218	Coordinate:1023	Reads:9	Hits:1	Allocated_reads:9	Strand:-
GAATTGCAAGGGCTTAGGCAGAGCTT
>Location:NODE_369549_length_1565_cov_30.364218	Coordinate:1023	Reads:42	Hits:1	Allocated_reads:42	Strand:-
GGAATTGCAAGGGCTTAGGCAGAGCTT
>Location:NODE_369549_length_1565_cov_30.364218	Coordinate:1023	Reads:1	Hits:1	Allocated_reads:1	Strand:-
TACATCCTGGAATTGCAAGGGCTTAGGCAGAGCTT
>Location:NODE_369549_length_1565_cov_30.364218	Coordinate:1023	Reads:60	Hits:1	Allocated_reads:60	Strand:-
TCCTGGAATTGCAAGGGCTTAGGCAGAGCTT
>Location:NODE_369549_length_1565_cov_30.364218	Coordinate:1023	Reads:2	Hits:1	Allocated_reads:2	Strand:-
TGGAATTGCAAGGGCTTAGGCAGAGCCT
>Location:NODE_369549_length_1565_cov_30.364218	Coordinate:1023	Reads:232	Hits:1	Allocated_reads:232	Strand:-
TGGAATTGCAAGGGCTTAGGCAGAGCTT
>Location:NODE_369549_length_1565_cov_30.364218	Coordinate:1024	Reads:4	Hits:1	Allocated_reads:4	Strand:-
ATCCTGGAATTGCAAGGGCTTAGGCAGAGCT
>Location:NODE_369549_length_1565_cov_30.364218	Coordinate:1024	Reads:1	Hits:1	Allocated_reads:1	Strand:-
CATCCTGGAATTGCAAGGGCTTAGGCAGAGCT
>Location:NODE_369549_length_1565_cov_30.364218	Coordinate:1024	Reads:1	Hits:1	Allocated_reads:1	Strand:-
CCTGGAATTGCAAGGGCTTAGGCAGAGTT
>Location:NODE_369549_length_1565_cov_30.364218	Coordinate:1024	Reads:5	Hits:1	Allocated_reads:5	Strand:-
CCTGGAATTGCAAGGGCTTAGGCAGAGCT
>Location:NODE_369549_length_1565_cov_30.364218	Coordinate:1024	Reads:1	Hits:1	Allocated_reads:1	Strand:-
CTGGAATTGCAAGGGCTTAGGCAGAGCT
>Location:NODE_369549_length_1565_cov_30.364218	Coordinate:1024	Reads:2	Hits:1	Allocated_reads:2	Strand:-
GAATTGCAAGGGCTTAGGCAGAGCT
>Location:NODE_369549_length_1565_cov_30.364218	Coordinate:1024	Reads:1	Hits:1	Allocated_reads:1	Strand:-
GGAATTGCAAGGGCTTAGGCAGAGCA
>Location:NODE_369549_length_1565_cov_30.364218	Coordinate:1024	Reads:13	Hits:1	Allocated_reads:13	Strand:-
GGAATTGCAAGGGCTTAGGCAGAGCT
>Location:NODE_369549_length_1565_cov_30.364218	Coordinate:1024	Reads:1	Hits:1	Allocated_reads:1	Strand:-
TCCTGGAATTGCAAGGGCTTAGGCAGAACT
>Location:NODE_369549_length_1565_cov_30.364218	Coordinate:1024	Reads:1	Hits:1	Allocated_reads:1	Strand:-
TCCTGGAATTGCAAGGGCTTAGGCGGAGCT
>Location:NODE_369549_length_1565_cov_30.364218	Coordinate:1024	Reads:79	Hits:1	Allocated_reads:79	Strand:-
TCCTGGAATTGCAAGGGCTTAGGCAGAGCT
>Location:NODE_369549_length_1565_cov_30.364218	Coordinate:1024	Reads:1	Hits:1	Allocated_reads:1	Strand:-
TGGAATTGCAAGGGCTTAGGCAGAGCC
>Location:NODE_369549_length_1565_cov_30.364218	Coordinate:1024	Reads:1	Hits:1	Allocated_reads:1	Strand:-
TGGAATTGCAAGGGCTTAGGCAGATTT
>Location:NODE_369549_length_1565_cov_30.364218	Coordinate:1024	Reads:122	Hits:1	Allocated_reads:122	Strand:-
TGGAATTGCAAGGGCTTAGGCAGAGCT
>Location:NODE_369549_length_1565_cov_30.364218	Coordinate:1024	Reads:2	Hits:1	Allocated_reads:2	Strand:-
TGGAATTGCAAGGGCTTAGGCAGAGCA
>Location:NODE_369549_length_1565_cov_30.364218	Coordinate:1024	Reads:3	Hits:1	Allocated_reads:3	Strand:-
TGGAATTGCAAGGGCTTAGGCAGAGCG
>Location:NODE_369549_length_1565_cov_30.364218	Coordinate:1025	Reads:1	Hits:1	Allocated_reads:1	Strand:-
ACATCCTGGAATTGCAAGGGCTTAGGCAGAGC
>Location:NODE_369549_length_1565_cov_30.364218	Coordinate:1025	Reads:4	Hits:1	Allocated_reads:4	Strand:-
CATCCTGGAATTGCAAGGGCTTAGGCAGAGC
>Location:NODE_369549_length_1565_cov_30.364218	Coordinate:1025	Reads:1	Hits:1	Allocated_reads:1	Strand:-
GAATTGCAAGGGCTTAGGCAGAGC
>Location:NODE_369549_length_1565_cov_30.364218	Coordinate:1025	Reads:4	Hits:1	Allocated_reads:4	Strand:-
TCCTGGAATTGCAAGGGCTTAGGCAGAGC
>Location:NODE_369549_length_1565_cov_30.364218	Coordinate:1025	Reads:15	Hits:1	Allocated_reads:15	Strand:-
TGGAATTGCAAGGGCTTAGGCAGAGC
>Location:NODE_369549_length_1565_cov_30.364218	Coordinate:1026	Reads:1	Hits:1	Allocated_reads:1	Strand:-
CATCCTGGAATTGCAAGGGCTTAGGCAGAT
>Location:NODE_369549_length_1565_cov_30.364218	Coordinate:1026	Reads:1	Hits:1	Allocated_reads:1	Strand:-
CATCCTGGAATTGCAAGGGCTTAGGCAGTA
>Location:NODE_369549_length_1565_cov_30.364218	Coordinate:1026	Reads:1	Hits:1	Allocated_reads:1	Strand:-
TCCTGGAATTGCAAGGGCTTAGGCAGAG
>Location:NODE_369549_length_1565_cov_30.364218	Coordinate:1026	Reads:1	Hits:1	Allocated_reads:1	Strand:-
TGGAATTGCAAGGGCTTAGGCAGAG
>Location:NODE_369549_length_1565_cov_30.364218	Coordinate:1027	Reads:1	Hits:1	Allocated_reads:1	Strand:-
ACATCCTGGAATTGCAAGGGCTTAGGCAGA
>Location:NODE_369549_length_1565_cov_30.364218	Coordinate:1027	Reads:1	Hits:1	Allocated_reads:1	Strand:-
ATCCTGGAATTGCAAGGGCTTAGGCTTT
>Location:NODE_369549_length_1565_cov_30.364218	Coordinate:1027	Reads:1	Hits:1	Allocated_reads:1	Strand:-
CATCCTGGAATTGCAAGGGCTTAGGCAGT
>Location:NODE_369549_length_1565_cov_30.364218	Coordinate:1027	Reads:3	Hits:1	Allocated_reads:3	Strand:-
CATCCTGGAATTGCAAGGGCTTAGGCAGA
>Location:NODE_369549_length_1565_cov_30.364218	Coordinate:1027	Reads:1	Hits:1	Allocated_reads:1	Strand:-
TCCTGGAATTGCAAGGGCTTAGGCATA
>Location:NODE_369549_length_1565_cov_30.364218	Coordinate:1027	Reads:2	Hits:1	Allocated_reads:2	Strand:-
TCCTGGAATTGCAAGGGCTTAGGCAGT
>Location:NODE_369549_length_1565_cov_30.364218	Coordinate:1027	Reads:5	Hits:1	Allocated_reads:5	Strand:-
TCCTGGAATTGCAAGGGCTTAGGCAGA
>Location:NODE_369549_length_1565_cov_30.364218	Coordinate:1027	Reads:1	Hits:1	Allocated_reads:1	Strand:+
TCTGCCTAAGCCCTTGCAATTCCAGGATGT
>Location:NODE_369549_length_1565_cov_30.364218	Coordinate:1027	Reads:1	Hits:1	Allocated_reads:1	Strand:-
TGGAATTGCAAGGGCTTAGGCAGA
>Location:NODE_369549_length_1565_cov_30.364218	Coordinate:1027	Reads:2	Hits:2	Allocated_reads:1	Strand:-
TGGAATTGCAAGGGCTTAGGCATT
>Location:NODE_369549_length_1565_cov_30.364218	Coordinate:1027	Reads:3	Hits:2	Allocated_reads:1.5	Strand:-
TGGAATTGCAAGGGCTTAGGCAGT
>Location:NODE_369549_length_1565_cov_30.364218	Coordinate:1028	Reads:1	Hits:1	Allocated_reads:1	Strand:-
ACATCCTGGAATTGCAAGGGCTTAGGCAG
>Location:NODE_369549_length_1565_cov_30.364218	Coordinate:1028	Reads:1	Hits:1	Allocated_reads:1	Strand:-
ACATCCTGGAATTGCAAGGGCTTAGGCAT
>Location:NODE_369549_length_1565_cov_30.364218	Coordinate:1028	Reads:1	Hits:1	Allocated_reads:1	Strand:-
CATCCTGGAATTGCAAGGGCTTAGGCAC
>Location:NODE_369549_length_1565_cov_30.364218	Coordinate:1028	Reads:1	Hits:1	Allocated_reads:1	Strand:-
CATCCTGGAATTGCAAGGGCTTAGGCAG
>Location:NODE_369549_length_1565_cov_30.364218	Coordinate:1028	Reads:1	Hits:1	Allocated_reads:1	Strand:-
TCCTGGAATTGCAAGGGCTTAGGCAG
>Location:NODE_369549_length_1565_cov_30.364218	Coordinate:1029	Reads:2	Hits:1	Allocated_reads:2	Strand:-
ACATCCTGGAATTGCAAGGGCTTAGGCA
>Location:NODE_369549_length_1565_cov_30.364218	Coordinate:1029	Reads:4	Hits:1	Allocated_reads:4	Strand:-
ATCCTGGAATTGCAAGGGCTTAGGCA
>Location:NODE_369549_length_1565_cov_30.364218	Coordinate:1029	Reads:1	Hits:1	Allocated_reads:1	Strand:-
CATCCTGGAATTGCAAGGGCTTAGGCT
>Location:NODE_369549_length_1565_cov_30.364218	Coordinate:1029	Reads:8	Hits:1	Allocated_reads:8	Strand:-
CATCCTGGAATTGCAAGGGCTTAGGCA
>Location:NODE_369549_length_1565_cov_30.364218	Coordinate:1029	Reads:1	Hits:1	Allocated_reads:1	Strand:-
TCCTGGAATTGCAAGGGCTTAGGCT
>Location:NODE_369549_length_1565_cov_30.364218	Coordinate:1029	Reads:2	Hits:1	Allocated_reads:2	Strand:-
TCCTGGAATTGCAAGGGCTTAGGCA
>Location:NODE_369549_length_1565_cov_30.364218	Coordinate:1029	Reads:1	Hits:1	Allocated_reads:1	Strand:+
TGCCTAAGCCCTTGCAATTCCAGGATG
>Location:NODE_369549_length_1565_cov_30.364218	Coordinate:1029	Reads:1	Hits:1	Allocated_reads:1	Strand:+
TGCCTAAGCCCTTGCAATTCCAGGATGA
>Location:NODE_369549_length_1565_cov_30.364218	Coordinate:1029	Reads:13	Hits:1	Allocated_reads:13	Strand:+
TGCCTAAGCCCTTGCAATTCCAGGATGT
>Location:NODE_369549_length_1565_cov_30.364218	Coordinate:1030	Reads:1	Hits:1	Allocated_reads:1	Strand:-
ACATCCTGGAATTGCAAGGGCTTAGGC
>Location:NODE_369549_length_1565_cov_30.364218	Coordinate:1030	Reads:1	Hits:1	Allocated_reads:1	Strand:-
CATCCTGGAATTGCAAGGGCTTAGGC
>Location:NODE_369549_length_1565_cov_30.364218	Coordinate:1030	Reads:1	Hits:1	Allocated_reads:1	Strand:-
CATCCTGGAATTGCAAGGGCTTAGTT
>Location:NODE_369549_length_1565_cov_30.364218	Coordinate:1030	Reads:1	Hits:1	Allocated_reads:1	Strand:+
GCCTAAGCCCTTGCAATTCCAGGATGT
>Location:NODE_369549_length_1565_cov_30.364218	Coordinate:1031	Reads:2	Hits:1	Allocated_reads:2	Strand:-
ACATCCTGGAATTGCAAGGGCTTAGG
>Location:NODE_369549_length_1565_cov_30.364218	Coordinate:1031	Reads:1	Hits:1	Allocated_reads:1	Strand:-
ATCCTGGAATTGCAAGGGCTTAGG
>Location:NODE_369549_length_1565_cov_30.364218	Coordinate:1031	Reads:1	Hits:1	Allocated_reads:1	Strand:-
CATCCTGGAATTGCAAGGGCTTAGG
>Location:NODE_369549_length_1565_cov_30.364218	Coordinate:1031	Reads:1	Hits:1	Allocated_reads:1	Strand:+
CCTAAGCCCTTGCAATTCCAGGATGTAAAC
>Location:NODE_369549_length_1565_cov_30.364218	Coordinate:1032	Reads:1	Hits:1	Allocated_reads:1	Strand:-
CATCCTGGAATTGCAAGGGCTTAG
>Location:NODE_369549_length_1565_cov_30.364218	Coordinate:1032	Reads:3	Hits:1	Allocated_reads:3	Strand:+
CTAAGCCCTTGCAATTCCAGGATGTAAAC
>Location:NODE_369549_length_1565_cov_30.364218	Coordinate:1033	Reads:1	Hits:1	Allocated_reads:1	Strand:-
ACATCCTGGAATTGCAAGGGCTTA
>Location:NODE_369549_length_1565_cov_30.364218	Coordinate:1033	Reads:2	Hits:1	Allocated_reads:2	Strand:+
TAAGCCCTTGCAATTCCAGGATGT
>Location:NODE_369549_length_1565_cov_30.364218	Coordinate:1033	Reads:1	Hits:1	Allocated_reads:1	Strand:+
TAAGCCCTTGCAATTCCAGGATGTAAA
>Location:NODE_369549_length_1565_cov_30.364218	Coordinate:1033	Reads:34	Hits:1	Allocated_reads:34	Strand:+
TAAGCCCTTGCAATTCCAGGATGTAAAC
>Location:NODE_369549_length_1565_cov_30.364218	Coordinate:1033	Reads:48	Hits:1	Allocated_reads:48	Strand:+
TAAGCCCTTGCAATTCCAGGATGTAAACG
>Location:NODE_369549_length_1565_cov_30.364218	Coordinate:1033	Reads:6	Hits:1	Allocated_reads:6	Strand:+
TAAGCCCTTGCAATTCCAGGATGTAAACGT
>Location:NODE_369549_length_1565_cov_30.364218	Coordinate:1033	Reads:1	Hits:1	Allocated_reads:1	Strand:+
TAAGCCCTTGCAATTCCAGGATGTAAACGTA
>Location:NODE_369549_length_1565_cov_30.364218	Coordinate:1033	Reads:14	Hits:1	Allocated_reads:14	Strand:+
TAAGCCCTTGCAATTCCAGGATGTAAACGTC
>Location:NODE_369549_length_1565_cov_30.364218	Coordinate:1033	Reads:1	Hits:1	Allocated_reads:1	Strand:+
TAAGCCCTTGCAATTCCAGGATGTAAACGTCA
>Location:NODE_369549_length_1565_cov_30.364218	Coordinate:1033	Reads:3	Hits:1	Allocated_reads:3	Strand:+
TAAGCCCTTGCAATTCCAGGATGTAAACGTCAA
>Location:NODE_369549_length_1565_cov_30.364218	Coordinate:1033	Reads:1	Hits:1	Allocated_reads:1	Strand:+
TAAGCCCTTGCAATTCCAGGATGTAAACGTCAAA
>Location:NODE_369549_length_1565_cov_30.364218	Coordinate:1034	Reads:1	Hits:1	Allocated_reads:1	Strand:+
AAGCCCTTGCAATTCCAGGATGTAAAC
>Location:NODE_369549_length_1565_cov_30.364218	Coordinate:1034	Reads:1	Hits:1	Allocated_reads:1	Strand:+
AAGCCCTTGCAATTCCAGGATGTAAACT
>Location:NODE_369549_length_1565_cov_30.364218	Coordinate:1034	Reads:8	Hits:1	Allocated_reads:8	Strand:+
AAGCCCTTGCAATTCCAGGATGTAAACG
>Location:NODE_369549_length_1565_cov_30.364218	Coordinate:1034	Reads:5	Hits:1	Allocated_reads:5	Strand:+
AAGCCCTTGCAATTCCAGGATGTAAACGTC
>Location:NODE_369549_length_1565_cov_30.364218	Coordinate:1034	Reads:1	Hits:1	Allocated_reads:1	Strand:+
AAGCCCTTGCAATTCCAGGATGTAAACGTCA
>Location:NODE_369549_length_1565_cov_30.364218	Coordinate:1034	Reads:1	Hits:1	Allocated_reads:1	Strand:-
TACATCCTGGAATTGCAAGGGCTT
>Location:NODE_369549_length_1565_cov_30.364218	Coordinate:1034	Reads:1	Hits:1	Allocated_reads:1	Strand:-
TTACATCCTGGAATTGCAAGGGCTT
>Location:NODE_369549_length_1565_cov_30.364218	Coordinate:1034	Reads:2	Hits:1	Allocated_reads:2	Strand:-
TTTACATCCTGGAATTGCAAGGGCTT
>Location:NODE_369549_length_1565_cov_30.364218	Coordinate:1035	Reads:5	Hits:1	Allocated_reads:5	Strand:+
AGCCCTTGCAATTCCAGGATGTAAAC
>Location:NODE_369549_length_1565_cov_30.364218	Coordinate:1035	Reads:12	Hits:1	Allocated_reads:12	Strand:+
AGCCCTTGCAATTCCAGGATGTAAACG
>Location:NODE_369549_length_1565_cov_30.364218	Coordinate:1035	Reads:3	Hits:1	Allocated_reads:3	Strand:+
AGCCCTTGCAATTCCAGGATGTAAACGT
>Location:NODE_369549_length_1565_cov_30.364218	Coordinate:1035	Reads:1	Hits:1	Allocated_reads:1	Strand:+
AGCCCTTGCAATTCCAGGATGTAAACGTT
>Location:NODE_369549_length_1565_cov_30.364218	Coordinate:1035	Reads:31	Hits:1	Allocated_reads:31	Strand:+
AGCCCTTGCAATTCCAGGATGTAAACGTC
>Location:NODE_369549_length_1565_cov_30.364218	Coordinate:1035	Reads:1	Hits:1	Allocated_reads:1	Strand:+
AGCCCTTGCAATTCCAGGATGTAAACGTCA
>Location:NODE_369549_length_1565_cov_30.364218	Coordinate:1035	Reads:1	Hits:1	Allocated_reads:1	Strand:-
GTTTACATCCTGGAATTGCAAGGGCT
>Location:NODE_369549_length_1565_cov_30.364218	Coordinate:1036	Reads:2	Hits:1	Allocated_reads:2	Strand:+
GCCCTTGCAATTCCAGGATGTAAAC
>Location:NODE_369549_length_1565_cov_30.364218	Coordinate:1036	Reads:4	Hits:1	Allocated_reads:4	Strand:+
GCCCTTGCAATTCCAGGATGTAAACG
>Location:NODE_369549_length_1565_cov_30.364218	Coordinate:1036	Reads:47	Hits:1	Allocated_reads:47	Strand:+
GCCCTTGCAATTCCAGGATGTAAACGTC
>Location:NODE_369549_length_1565_cov_30.364218	Coordinate:1036	Reads:1	Hits:1	Allocated_reads:1	Strand:+
GCCCTTGCAATTCCAGGATGTAAACGTCT
>Location:NODE_369549_length_1565_cov_30.364218	Coordinate:1036	Reads:26	Hits:1	Allocated_reads:26	Strand:+
GCCCTTGCAATTCCAGGATGTAAACGTCA
>Location:NODE_369549_length_1565_cov_30.364218	Coordinate:1036	Reads:2	Hits:1	Allocated_reads:2	Strand:+
GCCCTTGCAATTCCAGGATGTAAACGTCAA
>Location:NODE_369549_length_1565_cov_30.364218	Coordinate:1036	Reads:2	Hits:1	Allocated_reads:2	Strand:+
GCCCTTGCAATTCCAGGATGTAAACGTCAAA
>Location:NODE_369549_length_1565_cov_30.364218	Coordinate:1036	Reads:1	Hits:1	Allocated_reads:1	Strand:+
GCCCTTGCAATTCCAGGATGTAAACGTCAAAG
>Location:NODE_369549_length_1565_cov_30.364218	Coordinate:1036	Reads:1	Hits:1	Allocated_reads:1	Strand:+
GCCCTTGCAATTCCAGGATGTAAACGTCAAAT
>Location:NODE_369549_length_1565_cov_30.364218	Coordinate:1036	Reads:1	Hits:1	Allocated_reads:1	Strand:+
GCCCTTGCAATTCCAGGATGTAAACGTCAAAGGAC
>Location:NODE_369549_length_1565_cov_30.364218	Coordinate:1037	Reads:7	Hits:1	Allocated_reads:7	Strand:+
CCCTTGCAATTCCAGGATGTAAACGTC
>Location:NODE_369549_length_1565_cov_30.364218	Coordinate:1037	Reads:1	Hits:1	Allocated_reads:1	Strand:+
CCCTTGCAATTCCAGGATGTAAACGTCT
>Location:NODE_369549_length_1565_cov_30.364218	Coordinate:1037	Reads:3	Hits:1	Allocated_reads:3	Strand:+
CCCTTGCAATTCCAGGATGTAAACGTCA
>Location:NODE_369549_length_1565_cov_30.364218	Coordinate:1037	Reads:1	Hits:1	Allocated_reads:1	Strand:+
CCCTTGCAATTCCAGGATGTAAACGTCAA
>Location:NODE_369549_length_1565_cov_30.364218	Coordinate:1037	Reads:1	Hits:1	Allocated_reads:1	Strand:+
CCCTTGCAATTCCAGGATGTAAACGTCAAA
>Location:NODE_369549_length_1565_cov_30.364218	Coordinate:1037	Reads:5	Hits:1	Allocated_reads:5	Strand:+
CCCTTGCAATTCCAGGATGTAAACGTCAAAG
>Location:NODE_369549_length_1565_cov_30.364218	Coordinate:1038	Reads:7	Hits:1	Allocated_reads:7	Strand:+
CCTTGCAATTCCAGGATGTAAACGTC
>Location:NODE_369549_length_1565_cov_30.364218	Coordinate:1038	Reads:3	Hits:1	Allocated_reads:3	Strand:+
CCTTGCAATTCCAGGATGTAAACGTCA
>Location:NODE_369549_length_1565_cov_30.364218	Coordinate:1038	Reads:1	Hits:1	Allocated_reads:1	Strand:+
CCTTGCAATTCCAGGATGTAAACGTCAAA
>Location:NODE_369549_length_1565_cov_30.364218	Coordinate:1038	Reads:1	Hits:1	Allocated_reads:1	Strand:+
CCTTGCAATTCCAGGATGTAAACGTCAAAT
>Location:NODE_369549_length_1565_cov_30.364218	Coordinate:1038	Reads:2	Hits:1	Allocated_reads:2	Strand:+
CCTTGCAATTCCAGGATGTAAACGTCAAAG
>Location:NODE_369549_length_1565_cov_30.364218	Coordinate:1038	Reads:1	Hits:1	Allocated_reads:1	Strand:-
TTGACGTTTACATCCTGGAATTGCAAGG
>Location:NODE_369549_length_1565_cov_30.364218	Coordinate:1039	Reads:13	Hits:1	Allocated_reads:13	Strand:+
CTTGCAATTCCAGGATGTAAACGTC
>Location:NODE_369549_length_1565_cov_30.364218	Coordinate:1039	Reads:10	Hits:1	Allocated_reads:10	Strand:+
CTTGCAATTCCAGGATGTAAACGTCA
>Location:NODE_369549_length_1565_cov_30.364218	Coordinate:1039	Reads:2	Hits:1	Allocated_reads:2	Strand:+
CTTGCAATTCCAGGATGTAAACGTCAA
>Location:NODE_369549_length_1565_cov_30.364218	Coordinate:1039	Reads:1	Hits:1	Allocated_reads:1	Strand:+
CTTGCAATTCCAGGATGTAAACGTCAAA
>Location:NODE_369549_length_1565_cov_30.364218	Coordinate:1039	Reads:9	Hits:1	Allocated_reads:9	Strand:+
CTTGCAATTCCAGGATGTAAACGTCAAAG
>Location:NODE_369549_length_1565_cov_30.364218	Coordinate:1039	Reads:1	Hits:1	Allocated_reads:1	Strand:+
CTTGCAATTCCAGGATGTAAACGTCAAAGG
>Location:NODE_369549_length_1565_cov_30.364218	Coordinate:1039	Reads:1	Hits:1	Allocated_reads:1	Strand:+
CTTGCAATTCCAGGATGTAAACGTCAAAGGA
>Location:NODE_369549_length_1565_cov_30.364218	Coordinate:1040	Reads:36	Hits:1	Allocated_reads:36	Strand:+
TTGCAATTCCAGGATGTAAACGTC
>Location:NODE_369549_length_1565_cov_30.364218	Coordinate:1040	Reads:24	Hits:1	Allocated_reads:24	Strand:+
TTGCAATTCCAGGATGTAAACGTCA
>Location:NODE_369549_length_1565_cov_30.364218	Coordinate:1040	Reads:2	Hits:1	Allocated_reads:2	Strand:+
TTGCAATTCCAGGATGTAAACGTCAA
>Location:NODE_369549_length_1565_cov_30.364218	Coordinate:1040	Reads:7	Hits:1	Allocated_reads:7	Strand:+
TTGCAATTCCAGGATGTAAACGTCAAA
>Location:NODE_369549_length_1565_cov_30.364218	Coordinate:1040	Reads:11	Hits:1	Allocated_reads:11	Strand:+
TTGCAATTCCAGGATGTAAACGTCAAAG
>Location:NODE_369549_length_1565_cov_30.364218	Coordinate:1040	Reads:3	Hits:1	Allocated_reads:3	Strand:+
TTGCAATTCCAGGATGTAAACGTCAAAGG
>Location:NODE_369549_length_1565_cov_30.364218	Coordinate:1040	Reads:4	Hits:1	Allocated_reads:4	Strand:+
TTGCAATTCCAGGATGTAAACGTCAAAGT
>Location:NODE_369549_length_1565_cov_30.364218	Coordinate:1040	Reads:1	Hits:1	Allocated_reads:1	Strand:+
TTGCAATTCCAGGATGTAAACGTCAAAGGT
>Location:NODE_369549_length_1565_cov_30.364218	Coordinate:1040	Reads:1	Hits:1	Allocated_reads:1	Strand:+
TTGCAATTCCAGGATGTAAACGTCAAAGTT
>Location:NODE_369549_length_1565_cov_30.364218	Coordinate:1040	Reads:3	Hits:1	Allocated_reads:3	Strand:+
TTGCAATTCCAGGATGTAAACGTCAAAGGA
>Location:NODE_369549_length_1565_cov_30.364218	Coordinate:1040	Reads:2	Hits:1	Allocated_reads:2	Strand:+
TTGCAATTCCAGGATGTAAACGTCAAAGGAT
>Location:NODE_369549_length_1565_cov_30.364218	Coordinate:1040	Reads:3	Hits:1	Allocated_reads:3	Strand:+
TTGCAATTCCAGGATGTAAACGTCAAAGGACATGT
>Location:NODE_369549_length_1565_cov_30.364218	Coordinate:1041	Reads:1	Hits:1	Allocated_reads:1	Strand:+
TGCAATTCCAGGATGTAAACGTCT
>Location:NODE_369549_length_1565_cov_30.364218	Coordinate:1041	Reads:299	Hits:1	Allocated_reads:299	Strand:+
TGCAATTCCAGGATGTAAACGTCA
>Location:NODE_369549_length_1565_cov_30.364218	Coordinate:1041	Reads:4	Hits:1	Allocated_reads:4	Strand:+
TGCAATTCCAGGATGTAAACGTCG
>Location:NODE_369549_length_1565_cov_30.364218	Coordinate:1041	Reads:1	Hits:1	Allocated_reads:1	Strand:+
TGCAATTCCAGGATGTAAACGTCAT
>Location:NODE_369549_length_1565_cov_30.364218	Coordinate:1041	Reads:25	Hits:1	Allocated_reads:25	Strand:+
TGCAATTCCAGGATGTAAACGTCAA
>Location:NODE_369549_length_1565_cov_30.364218	Coordinate:1041	Reads:14	Hits:1	Allocated_reads:14	Strand:+
TGCAATTCCAGGATGTAAACGTCAAA
>Location:NODE_369549_length_1565_cov_30.364218	Coordinate:1041	Reads:1	Hits:1	Allocated_reads:1	Strand:+
TGCAATTCCAGGATGTAAACGTCAAAT
>Location:NODE_369549_length_1565_cov_30.364218	Coordinate:1041	Reads:103	Hits:1	Allocated_reads:103	Strand:+
TGCAATTCCAGGATGTAAACGTCAAAG
>Location:NODE_369549_length_1565_cov_30.364218	Coordinate:1041	Reads:1	Hits:1	Allocated_reads:1	Strand:+
TGCAATTCCAGGATGTAAACGTCAACCT
>Location:NODE_369549_length_1565_cov_30.364218	Coordinate:1041	Reads:12	Hits:1	Allocated_reads:12	Strand:+
TGCAATTCCAGGATGTAAACGTCAAAGT
>Location:NODE_369549_length_1565_cov_30.364218	Coordinate:1041	Reads:60	Hits:1	Allocated_reads:60	Strand:+
TGCAATTCCAGGATGTAAACGTCAAAGG
>Location:NODE_369549_length_1565_cov_30.364218	Coordinate:1041	Reads:1	Hits:1	Allocated_reads:1	Strand:+
TGCAATTCCAGGATGTAAACGTCAAAGTC
>Location:NODE_369549_length_1565_cov_30.364218	Coordinate:1041	Reads:1	Hits:1	Allocated_reads:1	Strand:+
TGCAATTCCAGGATGTAAACGTCAAATTT
>Location:NODE_369549_length_1565_cov_30.364218	Coordinate:1041	Reads:21	Hits:1	Allocated_reads:21	Strand:+
TGCAATTCCAGGATGTAAACGTCAAAGGA
>Location:NODE_369549_length_1565_cov_30.364218	Coordinate:1041	Reads:4	Hits:1	Allocated_reads:4	Strand:+
TGCAATTCCAGGATGTAAACGTCAAAGTT
>Location:NODE_369549_length_1565_cov_30.364218	Coordinate:1041	Reads:6	Hits:1	Allocated_reads:6	Strand:+
TGCAATTCCAGGATGTAAACGTCAAAGGT
>Location:NODE_369549_length_1565_cov_30.364218	Coordinate:1041	Reads:22	Hits:1	Allocated_reads:22	Strand:+
TGCAATTCCAGGATGTAAACGTCAAAGGAC
>Location:NODE_369549_length_1565_cov_30.364218	Coordinate:1041	Reads:3	Hits:1	Allocated_reads:3	Strand:+
TGCAATTCCAGGATGTAAACGTCAAAGGAT
>Location:NODE_369549_length_1565_cov_30.364218	Coordinate:1041	Reads:2	Hits:1	Allocated_reads:2	Strand:+
TGCAATTCCAGGATGTAAACGTCAAAGGACT
>Location:NODE_369549_length_1565_cov_30.364218	Coordinate:1041	Reads:21	Hits:1	Allocated_reads:21	Strand:+
TGCAATTCCAGGATGTAAACGTCAAAGGACA
>Location:NODE_369549_length_1565_cov_30.364218	Coordinate:1041	Reads:4	Hits:1	Allocated_reads:4	Strand:+
TGCAATTCCAGGATGTAAACGTCAAAGGACAT
>Location:NODE_369549_length_1565_cov_30.364218	Coordinate:1041	Reads:12	Hits:1	Allocated_reads:12	Strand:+
TGCAATTCCAGGATGTAAACGTCAAAGGACATG
>Location:NODE_369549_length_1565_cov_30.364218	Coordinate:1041	Reads:1	Hits:1	Allocated_reads:1	Strand:+
TGCAATTCCAGGATGTAAACGTCAAAGGACATCT
>Location:NODE_369549_length_1565_cov_30.364218	Coordinate:1041	Reads:1	Hits:1	Allocated_reads:1	Strand:+
TGCAATTCCAGGATGTAAACGTCAAAGGACATTT
>Location:NODE_369549_length_1565_cov_30.364218	Coordinate:1041	Reads:66	Hits:1	Allocated_reads:66	Strand:+
TGCAATTCCAGGATGTAAACGTCAAAGGACATGT
>Location:NODE_369549_length_1565_cov_30.364218	Coordinate:1041	Reads:8	Hits:1	Allocated_reads:8	Strand:+
TGCAATTCCAGGATGTAAACGTCAAAGGACATGTT
>Location:NODE_369549_length_1565_cov_30.364218	Coordinate:1041	Reads:1	Hits:1	Allocated_reads:1	Strand:-
TTGACGTTTACATCCTGGAATTGCA
>Location:NODE_369549_length_1565_cov_30.364218	Coordinate:1042	Reads:2	Hits:1	Allocated_reads:2	Strand:+
GCAATTCCAGGATGTAAACGTCAAAG
>Location:NODE_369549_length_1565_cov_30.364218	Coordinate:1042	Reads:1	Hits:1	Allocated_reads:1	Strand:+
GCAATTCCAGGATGTAAACGTCAAAGT
>Location:NODE_369549_length_1565_cov_30.364218	Coordinate:1042	Reads:1	Hits:1	Allocated_reads:1	Strand:+
GCAATTCCAGGATGTAAACGTCAAAGGT
>Location:NODE_369549_length_1565_cov_30.364218	Coordinate:1042	Reads:2	Hits:1	Allocated_reads:2	Strand:+
GCAATTCCAGGATGTAAACGTCAAAGGAC
>Location:NODE_369549_length_1565_cov_30.364218	Coordinate:1042	Reads:1	Hits:1	Allocated_reads:1	Strand:+
GCAATTCCAGGATGTAAACGTCAAAGGACA
>Location:NODE_369549_length_1565_cov_30.364218	Coordinate:1043	Reads:1	Hits:1	Allocated_reads:1	Strand:+
CAATTCCAGGATGTAAACGTCAAAGGT
>Location:NODE_369549_length_1565_cov_30.364218	Coordinate:1043	Reads:1	Hits:1	Allocated_reads:1	Strand:+
CAATTCCAGGATGTAAACGTCAAAGGAC
>Location:NODE_369549_length_1565_cov_30.364218	Coordinate:1043	Reads:1	Hits:1	Allocated_reads:1	Strand:+
CAATTCCAGGATGTAAACGTCAAAGGACATGT
>Location:NODE_369549_length_1565_cov_30.364218	Coordinate:1043	Reads:2	Hits:1	Allocated_reads:2	Strand:+
CAATTCCAGGATGTAAACGTCAAAGGACATGTTCC
>Location:NODE_369549_length_1565_cov_30.364218	Coordinate:1044	Reads:1	Hits:1	Allocated_reads:1	Strand:+
AATTCCAGGATGTAAACGTCAAAT
>Location:NODE_369549_length_1565_cov_30.364218	Coordinate:1044	Reads:26	Hits:1	Allocated_reads:26	Strand:+
AATTCCAGGATGTAAACGTCAAAG
>Location:NODE_369549_length_1565_cov_30.364218	Coordinate:1044	Reads:1	Hits:1	Allocated_reads:1	Strand:+
AATTCCAGGATGTAAACGTCAAAGT
>Location:NODE_369549_length_1565_cov_30.364218	Coordinate:1044	Reads:8	Hits:1	Allocated_reads:8	Strand:+
AATTCCAGGATGTAAACGTCAAAGG
>Location:NODE_369549_length_1565_cov_30.364218	Coordinate:1044	Reads:1	Hits:1	Allocated_reads:1	Strand:+
AATTCCAGGATGTAAACGTCAAAGGA
>Location:NODE_369549_length_1565_cov_30.364218	Coordinate:1044	Reads:3	Hits:1	Allocated_reads:3	Strand:+
AATTCCAGGATGTAAACGTCAAAGTT
>Location:NODE_369549_length_1565_cov_30.364218	Coordinate:1044	Reads:23	Hits:1	Allocated_reads:23	Strand:+
AATTCCAGGATGTAAACGTCAAAGGAC
>Location:NODE_369549_length_1565_cov_30.364218	Coordinate:1044	Reads:1	Hits:1	Allocated_reads:1	Strand:+
AATTCCAGGATGTAAACGTCAAAGGACT
>Location:NODE_369549_length_1565_cov_30.364218	Coordinate:1044	Reads:8	Hits:1	Allocated_reads:8	Strand:+
AATTCCAGGATGTAAACGTCAAAGGACA
>Location:NODE_369549_length_1565_cov_30.364218	Coordinate:1044	Reads:1	Hits:1	Allocated_reads:1	Strand:+
AATTCCAGGATGTAAACGTCAAAGGACAT
>Location:NODE_369549_length_1565_cov_30.364218	Coordinate:1044	Reads:1	Hits:1	Allocated_reads:1	Strand:+
AATTCCAGGATGTAAACGTCAAAAGACATG
>Location:NODE_369549_length_1565_cov_30.364218	Coordinate:1044	Reads:12	Hits:1	Allocated_reads:12	Strand:+
AATTCCAGGATGTAAACGTCAAAGGACATG
>Location:NODE_369549_length_1565_cov_30.364218	Coordinate:1044	Reads:1	Hits:1	Allocated_reads:1	Strand:+
AATTCCAGGATGTAAACGTCAAAGGACATTT
>Location:NODE_369549_length_1565_cov_30.364218	Coordinate:1044	Reads:46	Hits:1	Allocated_reads:46	Strand:+
AATTCCAGGATGTAAACGTCAAAGGACATGT
>Location:NODE_369549_length_1565_cov_30.364218	Coordinate:1044	Reads:6	Hits:1	Allocated_reads:6	Strand:+
AATTCCAGGATGTAAACGTCAAAGGACATGTT
>Location:NODE_369549_length_1565_cov_30.364218	Coordinate:1044	Reads:2	Hits:1	Allocated_reads:2	Strand:+
AATTCCAGGATGTAAACGTCAAAGGACATGTTC
>Location:NODE_369549_length_1565_cov_30.364218	Coordinate:1044	Reads:19	Hits:1	Allocated_reads:19	Strand:+
AATTCCAGGATGTAAACGTCAAAGGACATGTTCC
>Location:NODE_369549_length_1565_cov_30.364218	Coordinate:1044	Reads:1	Hits:1	Allocated_reads:1	Strand:-
ACATGTCCTTTGACGTTTACATCCTGGAATT
>Location:NODE_369549_length_1565_cov_30.364218	Coordinate:1045	Reads:1	Hits:1	Allocated_reads:1	Strand:+
ATTCCAGGATGTAAACGTCAAAGG
>Location:NODE_369549_length_1565_cov_30.364218	Coordinate:1045	Reads:2	Hits:1	Allocated_reads:2	Strand:+
ATTCCAGGATGTAAACGTCAAAGT
>Location:NODE_369549_length_1565_cov_30.364218	Coordinate:1045	Reads:4	Hits:1	Allocated_reads:4	Strand:+
ATTCCAGGATGTAAACGTCAAAGGAC
>Location:NODE_369549_length_1565_cov_30.364218	Coordinate:1045	Reads:2	Hits:1	Allocated_reads:2	Strand:+
ATTCCAGGATGTAAACGTCAAAGGACT
>Location:NODE_369549_length_1565_cov_30.364218	Coordinate:1045	Reads:7	Hits:1	Allocated_reads:7	Strand:+
ATTCCAGGATGTAAACGTCAAAGGACA
>Location:NODE_369549_length_1565_cov_30.364218	Coordinate:1045	Reads:3	Hits:1	Allocated_reads:3	Strand:+
ATTCCAGGATGTAAACGTCAAAGGACATG
>Location:NODE_369549_length_1565_cov_30.364218	Coordinate:1045	Reads:9	Hits:1	Allocated_reads:9	Strand:+
ATTCCAGGATGTAAACGTCAAAGGACATGT
>Location:NODE_369549_length_1565_cov_30.364218	Coordinate:1045	Reads:1	Hits:1	Allocated_reads:1	Strand:+
ATTCCAGGATGTAAACGTCAAAGGACATGTTC
>Location:NODE_369549_length_1565_cov_30.364218	Coordinate:1046	Reads:1	Hits:1	Allocated_reads:1	Strand:+
TTCCAGGATGTAAACGTCAAAGTT
>Location:NODE_369549_length_1565_cov_30.364218	Coordinate:1046	Reads:2	Hits:1	Allocated_reads:2	Strand:+
TTCCAGGATGTAAACGTCAAAGGT
>Location:NODE_369549_length_1565_cov_30.364218	Coordinate:1046	Reads:1	Hits:1	Allocated_reads:1	Strand:+
TTCCAGGATGTAAACGTCAAAGGTT
>Location:NODE_369549_length_1565_cov_30.364218	Coordinate:1046	Reads:2	Hits:1	Allocated_reads:2	Strand:+
TTCCAGGATGTAAACGTCAAAGGAC
>Location:NODE_369549_length_1565_cov_30.364218	Coordinate:1046	Reads:3	Hits:1	Allocated_reads:3	Strand:+
TTCCAGGATGTAAACGTCAAAGGACA
>Location:NODE_369549_length_1565_cov_30.364218	Coordinate:1046	Reads:4	Hits:1	Allocated_reads:4	Strand:+
TTCCAGGATGTAAACGTCAAAGGACT
>Location:NODE_369549_length_1565_cov_30.364218	Coordinate:1046	Reads:6	Hits:1	Allocated_reads:6	Strand:+
TTCCAGGATGTAAACGTCAAAGGACAT
>Location:NODE_369549_length_1565_cov_30.364218	Coordinate:1046	Reads:1	Hits:1	Allocated_reads:1	Strand:+
TTCCAGGATGTAAACGTCAAAGGACAGT
>Location:NODE_369549_length_1565_cov_30.364218	Coordinate:1046	Reads:1	Hits:1	Allocated_reads:1	Strand:+
TTCCAGGATGTAAACGTCAAAGGACATC
>Location:NODE_369549_length_1565_cov_30.364218	Coordinate:1046	Reads:5	Hits:1	Allocated_reads:5	Strand:+
TTCCAGGATGTAAACGTCAAAGGACATG
>Location:NODE_369549_length_1565_cov_30.364218	Coordinate:1046	Reads:1	Hits:1	Allocated_reads:1	Strand:+
TTCCAGGATGTAAACGTCAAAGGACATTT
>Location:NODE_369549_length_1565_cov_30.364218	Coordinate:1046	Reads:129	Hits:1	Allocated_reads:129	Strand:+
TTCCAGGATGTAAACGTCAAAGGACATGT
>Location:NODE_369549_length_1565_cov_30.364218	Coordinate:1046	Reads:3	Hits:1	Allocated_reads:3	Strand:+
TTCCAGGATGTAAACGTCAAAGGACATGTT
>Location:NODE_369549_length_1565_cov_30.364218	Coordinate:1046	Reads:1	Hits:1	Allocated_reads:1	Strand:+
TTCCAGGATGTAAACGTCAAAGGACATGTGG
>Location:NODE_369549_length_1565_cov_30.364218	Coordinate:1046	Reads:16	Hits:1	Allocated_reads:16	Strand:+
TTCCAGGATGTAAACGTCAAAGGACATGTTC
>Location:NODE_369549_length_1565_cov_30.364218	Coordinate:1046	Reads:19	Hits:1	Allocated_reads:19	Strand:+
TTCCAGGATGTAAACGTCAAAGGACATGTTCC
>Location:NODE_369549_length_1565_cov_30.364218	Coordinate:1046	Reads:1	Hits:1	Allocated_reads:1	Strand:+
TTCCAGGATGTAAACGTCAAAGGACATGTTCCT
>Location:NODE_369549_length_1565_cov_30.364218	Coordinate:1046	Reads:2	Hits:1	Allocated_reads:2	Strand:+
TTCCAGGATGTAAACGTCAAAGGACATGTTCCTAA
>Location:NODE_369549_length_1565_cov_30.364218	Coordinate:1047	Reads:3	Hits:1	Allocated_reads:3	Strand:+
TCCAGGATGTAAACGTCAAAGGACA
>Location:NODE_369549_length_1565_cov_30.364218	Coordinate:1047	Reads:2	Hits:1	Allocated_reads:2	Strand:+
TCCAGGATGTAAACGTCAAAGGACAT
>Location:NODE_369549_length_1565_cov_30.364218	Coordinate:1047	Reads:1	Hits:1	Allocated_reads:1	Strand:+
TCCAGGATGTAAACGTCAAAGGACATT
>Location:NODE_369549_length_1565_cov_30.364218	Coordinate:1047	Reads:2	Hits:1	Allocated_reads:2	Strand:+
TCCAGGATGTAAACGTCAAAGGACATG
>Location:NODE_369549_length_1565_cov_30.364218	Coordinate:1047	Reads:1	Hits:1	Allocated_reads:1	Strand:+
TCCAGGATGTAAACGTCAAAGGACACGT
>Location:NODE_369549_length_1565_cov_30.364218	Coordinate:1047	Reads:116	Hits:1	Allocated_reads:116	Strand:+
TCCAGGATGTAAACGTCAAAGGACATGT
>Location:NODE_369549_length_1565_cov_30.364218	Coordinate:1047	Reads:8	Hits:1	Allocated_reads:8	Strand:+
TCCAGGATGTAAACGTCAAAGGACATGTT
>Location:NODE_369549_length_1565_cov_30.364218	Coordinate:1047	Reads:30	Hits:1	Allocated_reads:30	Strand:+
TCCAGGATGTAAACGTCAAAGGACATGTTC
>Location:NODE_369549_length_1565_cov_30.364218	Coordinate:1047	Reads:1	Hits:1	Allocated_reads:1	Strand:+
TCCAGGATGTAAACGTCAAAGGACATGTTAC
>Location:NODE_369549_length_1565_cov_30.364218	Coordinate:1047	Reads:1	Hits:1	Allocated_reads:1	Strand:+
TCCAGGATGTAAACGTCAAAGGACATGTTCA
>Location:NODE_369549_length_1565_cov_30.364218	Coordinate:1047	Reads:172	Hits:1	Allocated_reads:172	Strand:+
TCCAGGATGTAAACGTCAAAGGACATGTTCC
>Location:NODE_369549_length_1565_cov_30.364218	Coordinate:1048	Reads:1	Hits:1	Allocated_reads:1	Strand:+
CCAGGATGTAAACGTCAAAGGACA
>Location:NODE_369549_length_1565_cov_30.364218	Coordinate:1048	Reads:1	Hits:1	Allocated_reads:1	Strand:+
CCAGGATGTAAACGTCAAAGGACATG
>Location:NODE_369549_length_1565_cov_30.364218	Coordinate:1048	Reads:1	Hits:1	Allocated_reads:1	Strand:+
CCAGGATGTAAACGTCAAAGGACATTT
>Location:NODE_369549_length_1565_cov_30.364218	Coordinate:1048	Reads:20	Hits:1	Allocated_reads:20	Strand:+
CCAGGATGTAAACGTCAAAGGACATGT
>Location:NODE_369549_length_1565_cov_30.364218	Coordinate:1048	Reads:2	Hits:1	Allocated_reads:2	Strand:+
CCAGGATGTAAACGTCAAAGGACATGTT
>Location:NODE_369549_length_1565_cov_30.364218	Coordinate:1048	Reads:1	Hits:1	Allocated_reads:1	Strand:+
CCAGGATGTAAACGTCAAAGGACATGTTT
>Location:NODE_369549_length_1565_cov_30.364218	Coordinate:1048	Reads:1	Hits:1	Allocated_reads:1	Strand:+
CCAGGATGTAAACGTCAAAGTACATGTTC
>Location:NODE_369549_length_1565_cov_30.364218	Coordinate:1048	Reads:2	Hits:1	Allocated_reads:2	Strand:+
CCAGGATGTAAACGTCAAAGGACATGTTC
>Location:NODE_369549_length_1565_cov_30.364218	Coordinate:1048	Reads:51	Hits:1	Allocated_reads:51	Strand:+
CCAGGATGTAAACGTCAAAGGACATGTTCC
>Location:NODE_369549_length_1565_cov_30.364218	Coordinate:1048	Reads:1	Hits:1	Allocated_reads:1	Strand:+
CCAGGATGTAAACGTCAAAGGACATGTTCCT
>Location:NODE_369549_length_1565_cov_30.364218	Coordinate:1049	Reads:1	Hits:1	Allocated_reads:1	Strand:+
CAGGATGTAAACGTCAAAGGACAT
>Location:NODE_369549_length_1565_cov_30.364218	Coordinate:1049	Reads:5	Hits:1	Allocated_reads:5	Strand:+
CAGGATGTAAACGTCAAAGGACATGT
>Location:NODE_369549_length_1565_cov_30.364218	Coordinate:1049	Reads:1	Hits:1	Allocated_reads:1	Strand:+
CAGGATGTAAACGTCAAAGGACATGTT
>Location:NODE_369549_length_1565_cov_30.364218	Coordinate:1049	Reads:1	Hits:1	Allocated_reads:1	Strand:+
CAGGATGTAAACGTCAAAGGACATGTTC
>Location:NODE_369549_length_1565_cov_30.364218	Coordinate:1049	Reads:13	Hits:1	Allocated_reads:13	Strand:+
CAGGATGTAAACGTCAAAGGACATGTTCC
>Location:NODE_369549_length_1565_cov_30.364218	Coordinate:1049	Reads:1	Hits:1	Allocated_reads:1	Strand:+
CAGGATGTAAACGTCAAAGGACATGTTCCTAAAAA
>Location:NODE_369549_length_1565_cov_30.364218	Coordinate:1050	Reads:1	Hits:1	Allocated_reads:1	Strand:+
AGGATGTAAACGTCAAAGGACATGT
>Location:NODE_369549_length_1565_cov_30.364218	Coordinate:1050	Reads:1	Hits:1	Allocated_reads:1	Strand:+
AGGATGTAAACGTCAAAGGACATGTTCC
>Location:NODE_369549_length_1565_cov_30.364218	Coordinate:1050	Reads:1	Hits:1	Allocated_reads:1	Strand:+
AGGATGTAAACGTCAAAGGACATGTTCTT
>Location:NODE_369549_length_1565_cov_30.364218	Coordinate:1051	Reads:1	Hits:1	Allocated_reads:1	Strand:+
GGATGTAAACGTCAAAGGACATGTT
>Location:NODE_369549_length_1565_cov_30.364218	Coordinate:1051	Reads:1	Hits:1	Allocated_reads:1	Strand:+
GGATGTAAACGTCAAAGGACATGTTC
>Location:NODE_369549_length_1565_cov_30.364218	Coordinate:1051	Reads:1	Hits:1	Allocated_reads:1	Strand:-
TGGTTTAGGAACATGTCCTTTGACGTTTACATCC
>Location:NODE_369549_length_1565_cov_30.364218	Coordinate:1051	Reads:1	Hits:1	Allocated_reads:1	Strand:-
TTTAGGAACATGTCCTTTGACGTTTACATCC
>Location:NODE_369549_length_1565_cov_30.364218	Coordinate:1052	Reads:1	Hits:1	Allocated_reads:1	Strand:-
TAGGAACATGTCCTTTGACGTTTACATC
>Location:NODE_369549_length_1565_cov_30.364218	Coordinate:1053	Reads:1	Hits:1	Allocated_reads:1	Strand:+
ATGTAAACGTCAAAGGACATGTTCCTA
>Location:NODE_369549_length_1565_cov_30.364218	Coordinate:1054	Reads:1	Hits:1	Allocated_reads:1	Strand:-
TACTGGTTTAGGAACATGTCCTTTGACGTTTACA
>Location:NODE_369549_length_1565_cov_30.364218	Coordinate:1054	Reads:2	Hits:1	Allocated_reads:2	Strand:-
TGGTTTAGGAACATGTCCTTTGACGTTTACA
>Location:NODE_369549_length_1565_cov_30.364218	Coordinate:1054	Reads:1	Hits:1	Allocated_reads:1	Strand:+
TGTAAACGTCAAAGGACATGTTCC
>Location:NODE_369549_length_1565_cov_30.364218	Coordinate:1054	Reads:1	Hits:1	Allocated_reads:1	Strand:+
TGTAAACGTCAAAGGACATGTTCCC
>Location:NODE_369549_length_1565_cov_30.364218	Coordinate:1054	Reads:7	Hits:1	Allocated_reads:7	Strand:+
TGTAAACGTCAAAGGACATGTTCCT
>Location:NODE_369549_length_1565_cov_30.364218	Coordinate:1054	Reads:1	Hits:1	Allocated_reads:1	Strand:+
TGTAAACGTCAAAGGACATGTTCCTAAA
>Location:NODE_369549_length_1565_cov_30.364218	Coordinate:1054	Reads:1	Hits:1	Allocated_reads:1	Strand:+
TGTAAACGTCAAAGGACATGTTCCTAAAC
>Location:NODE_369549_length_1565_cov_30.364218	Coordinate:1054	Reads:1	Hits:1	Allocated_reads:1	Strand:+
TGTAAACGTCAAAGGACATGTTCCTAAACCAG
>Location:NODE_369549_length_1565_cov_30.364218	Coordinate:1054	Reads:1	Hits:1	Allocated_reads:1	Strand:-
TTTAGGAACATGTCCTTTGACGTTTACA
>Location:NODE_369549_length_1565_cov_30.364218	Coordinate:1055	Reads:1	Hits:1	Allocated_reads:1	Strand:-
TTTAGGAACATGTCCTTTGACGTTTAC
>Location:NODE_369549_length_1565_cov_30.364218	Coordinate:1056	Reads:1	Hits:1	Allocated_reads:1	Strand:+
TAAACGTCAAAGGACATGTTCCTAAACC
>Location:NODE_369549_length_1565_cov_30.364218	Coordinate:1057	Reads:1	Hits:1	Allocated_reads:1	Strand:+
AAACGTCAAAGGACATGTTCCTAAA
>Location:NODE_369549_length_1565_cov_30.364218	Coordinate:1058	Reads:2	Hits:1	Allocated_reads:2	Strand:-
GCTACTGGTTTAGGAACATGTCCTTTGACGTT
>Location:NODE_369549_length_1565_cov_30.364218	Coordinate:1058	Reads:4	Hits:1	Allocated_reads:4	Strand:-
TACTGGTTTAGGAACATGTCCTTTGACGTT
>Location:NODE_369549_length_1565_cov_30.364218	Coordinate:1058	Reads:4	Hits:1	Allocated_reads:4	Strand:-
TGGTTTAGGAACATGTCCTTTGACGTT
>Location:NODE_369549_length_1565_cov_30.364218	Coordinate:1059	Reads:2	Hits:1	Allocated_reads:2	Strand:-
TACTGGTTTAGGAACATGTCCTTTGACGT
>Location:NODE_369549_length_1565_cov_30.364218	Coordinate:1059	Reads:2	Hits:1	Allocated_reads:2	Strand:-
TGCTACTGGTTTAGGAACATGTCCTTTGACGT
>Location:NODE_369549_length_1565_cov_30.364218	Coordinate:1060	Reads:2	Hits:1	Allocated_reads:2	Strand:-
TACTGGTTTAGGAACATGTCCTTTGACA
>Location:NODE_369549_length_1565_cov_30.364218	Coordinate:1060	Reads:2	Hits:1	Allocated_reads:2	Strand:-
TACTGGTTTAGGAACATGTCCTTTGACG
>Location:NODE_369549_length_1565_cov_30.364218	Coordinate:1060	Reads:4	Hits:1	Allocated_reads:4	Strand:-
TACTGGTTTAGGAACATGTCCTTTGACT
>Location:NODE_369549_length_1565_cov_30.364218	Coordinate:1060	Reads:1	Hits:1	Allocated_reads:1	Strand:-
TGCTACTGGTTTAGGAACATGTCCTTTGACG
>Location:NODE_369549_length_1565_cov_30.364218	Coordinate:1060	Reads:1	Hits:2	Allocated_reads:0.5	Strand:-
TGGTTTAGGAACATGTCCTTTGACA
>Location:NODE_369549_length_1565_cov_30.364218	Coordinate:1060	Reads:18	Hits:1	Allocated_reads:18	Strand:-
TGGTTTAGGAACATGTCCTTTGACG
>Location:NODE_369549_length_1565_cov_30.364218	Coordinate:1061	Reads:8	Hits:1	Allocated_reads:8	Strand:-
TACTGGTTTAGGAACATGTCCTTTGAC
>Location:NODE_369549_length_1565_cov_30.364218	Coordinate:1061	Reads:11	Hits:2	Allocated_reads:5.5	Strand:-
TGGTTTAGGAACATGTCCTTTGAC
>Location:NODE_369549_length_1565_cov_30.364218	Coordinate:1062	Reads:1	Hits:1	Allocated_reads:1	Strand:-
TACTGGTTTAGGAACATGTCCTTTGA
>Location:NODE_369549_length_1565_cov_30.364218	Coordinate:1062	Reads:7	Hits:1	Allocated_reads:7	Strand:+
TCAAAGGACATGTTCCTAAACCAGTAGCA
>Location:NODE_369549_length_1565_cov_30.364218	Coordinate:1064	Reads:1	Hits:1	Allocated_reads:1	Strand:-
ATGCTACTGGTTTAGGAACATGTCCTTT
>Location:NODE_369549_length_1565_cov_30.364218	Coordinate:1064	Reads:2	Hits:1	Allocated_reads:2	Strand:-
TGCTACTGGTTTAGGAACATGTCCTTT
>Location:NODE_369549_length_1565_cov_30.364218	Coordinate:1065	Reads:1	Hits:1	Allocated_reads:1	Strand:-
CAATGCTACTGGTTTAGGAACATGTCCTT
>Location:NODE_369549_length_1565_cov_30.364218	Coordinate:1065	Reads:1	Hits:1	Allocated_reads:1	Strand:-
GCTACTGGTTTAGGAACATGTCCTT
>Location:NODE_369549_length_1565_cov_30.364218	Coordinate:1065	Reads:2	Hits:1	Allocated_reads:2	Strand:-
TGCTACTGGTTTAGGAACATGTCCTT
>Location:NODE_369549_length_1565_cov_30.364218	Coordinate:1066	Reads:1	Hits:1	Allocated_reads:1	Strand:-
AATGCTACTGGTTTAGGAACATGTCCT
>Location:NODE_369549_length_1565_cov_30.364218	Coordinate:1066	Reads:1	Hits:1	Allocated_reads:1	Strand:-
GCTACTGGTTTAGGAACATGTCCT
>Location:NODE_369549_length_1565_cov_30.364218	Coordinate:1066	Reads:5	Hits:1	Allocated_reads:5	Strand:-
TGCTACTGGTTTAGGAACATGTCCT
>Location:NODE_369549_length_1565_cov_30.364218	Coordinate:1067	Reads:3	Hits:1	Allocated_reads:3	Strand:-
TGCTACTGGTTTAGGAACATGTCC
>Location:NODE_369549_length_1565_cov_30.364218	Coordinate:1069	Reads:1	Hits:1	Allocated_reads:1	Strand:-
AACAATGCTACTGGTTTAGGAACATGT
>Location:NODE_369549_length_1565_cov_30.364218	Coordinate:1070	Reads:1	Hits:1	Allocated_reads:1	Strand:+
CATGTTCCTAAACCAGTAGCATTGTTAC
>Location:NODE_369549_length_1565_cov_30.364218	Coordinate:1070	Reads:1	Hits:1	Allocated_reads:1	Strand:-
TAACAATGCTACTGGTTTAGGAACATG
>Location:NODE_369549_length_1565_cov_30.364218	Coordinate:1070	Reads:1	Hits:1	Allocated_reads:1	Strand:-
TGGGGTAACAATGCTACTGGTTTAGGAACATG
>Location:NODE_369549_length_1565_cov_30.364218	Coordinate:1071	Reads:8	Hits:1	Allocated_reads:8	Strand:-
AACAATGCTACTGGTTTAGGAACAT
>Location:NODE_369549_length_1565_cov_30.364218	Coordinate:1071	Reads:10	Hits:1	Allocated_reads:10	Strand:-
TAACAATGCTACTGGTTTAGGAACAT
>Location:NODE_369549_length_1565_cov_30.364218	Coordinate:1072	Reads:1	Hits:1	Allocated_reads:1	Strand:-
TAACAATGCTACTGGTTTAGGAACA
>Location:NODE_369549_length_1565_cov_30.364218	Coordinate:1072	Reads:3	Hits:1	Allocated_reads:3	Strand:+
TGTTCCTAAACCAGTAGCATTGTTAC
>Location:NODE_369549_length_1565_cov_30.364218	Coordinate:1072	Reads:2	Hits:1	Allocated_reads:2	Strand:+
TGTTCCTAAACCAGTAGCATTGTTACC
>Location:NODE_369549_length_1565_cov_30.364218	Coordinate:1072	Reads:1	Hits:1	Allocated_reads:1	Strand:+
TGTTCCTAAACCAGTAGCATTGTTACCC
>Location:NODE_369549_length_1565_cov_30.364218	Coordinate:1072	Reads:3	Hits:1	Allocated_reads:3	Strand:+
TGTTCCTAAACCAGTAGCATTGTTACCCC
>Location:NODE_369549_length_1565_cov_30.364218	Coordinate:1074	Reads:2	Hits:1	Allocated_reads:2	Strand:+
TTCCTAAACCAGTAGCATTGTTAC
>Location:NODE_369549_length_1565_cov_30.364218	Coordinate:1075	Reads:1	Hits:1	Allocated_reads:1	Strand:+
TCCTAAACCAGTAGCATTGTTACC
>Location:NODE_369549_length_1565_cov_30.364218	Coordinate:1075	Reads:1	Hits:1	Allocated_reads:1	Strand:+
TCCTAAACCAGTAGCATTGTTACCC
>Location:NODE_369549_length_1565_cov_30.364218	Coordinate:1075	Reads:1	Hits:1	Allocated_reads:1	Strand:+
TCCTAAACCAGTAGCATTGTTACCCC
>Location:NODE_369549_length_1565_cov_30.364218	Coordinate:1075	Reads:3	Hits:1	Allocated_reads:3	Strand:+
TCCTAAACCAGTAGCATTGTTACCCCA
>Location:NODE_369549_length_1565_cov_30.364218	Coordinate:1075	Reads:6	Hits:1	Allocated_reads:6	Strand:+
TCCTAAACCAGTAGCATTGTTACCCCAC
>Location:NODE_369549_length_1565_cov_30.364218	Coordinate:1075	Reads:1	Hits:1	Allocated_reads:1	Strand:+
TCCTAAACCAGTAGCATTGTTGCCCCACA
>Location:NODE_369549_length_1565_cov_30.364218	Coordinate:1075	Reads:6	Hits:1	Allocated_reads:6	Strand:+
TCCTAAACCAGTAGCATTGTTACCCCACA
>Location:NODE_369549_length_1565_cov_30.364218	Coordinate:1078	Reads:1	Hits:1	Allocated_reads:1	Strand:+
TAAACCAGTAGCATTGTTACCCCAC
>Location:NODE_369549_length_1565_cov_30.364218	Coordinate:1078	Reads:9	Hits:1	Allocated_reads:9	Strand:+
TAAACCAGTAGCATTGTTACCCCACATC
>Location:NODE_369549_length_1565_cov_30.364218	Coordinate:1080	Reads:10	Hits:1	Allocated_reads:10	Strand:+
AACCAGTAGCATTGTTACCCCACATC
>Location:NODE_369549_length_1565_cov_30.364218	Coordinate:1080	Reads:2	Hits:1	Allocated_reads:2	Strand:+
AACCAGTAGCATTGTTACCCCACATCT
>Location:NODE_369549_length_1565_cov_30.364218	Coordinate:1080	Reads:1	Hits:1	Allocated_reads:1	Strand:+
AACCAGTAGCATTGTTACCCCACATCTAA
>Location:NODE_369549_length_1565_cov_30.364218	Coordinate:1080	Reads:1	Hits:1	Allocated_reads:1	Strand:+
AACCAGTAGCATTGTTACCCCACATCTAAATGA
>Location:NODE_369549_length_1565_cov_30.364218	Coordinate:1081	Reads:2	Hits:1	Allocated_reads:2	Strand:+
ACCAGTAGCATTGTTACCCCACATCTAA
>Location:NODE_369549_length_1565_cov_30.364218	Coordinate:1081	Reads:2	Hits:1	Allocated_reads:2	Strand:+
ACCAGTAGCATTGTTACCCCACATCTAAA
>Location:NODE_369549_length_1565_cov_30.364218	Coordinate:1081	Reads:1	Hits:1	Allocated_reads:1	Strand:+
ACCAGTAGCATTGTTACCCCACATCTAAAT
>Location:NODE_369549_length_1565_cov_30.364218	Coordinate:1081	Reads:1	Hits:1	Allocated_reads:1	Strand:+
ACCAGTAGCATTGTTACCCCACATCTAAATGAGA
>Location:NODE_369549_length_1565_cov_30.364218	Coordinate:1083	Reads:2	Hits:1	Allocated_reads:2	Strand:+
CAGTAGCATTGTTACCCCACATCTAAATG
>Location:NODE_369549_length_1565_cov_30.364218	Coordinate:1083	Reads:1	Hits:1	Allocated_reads:1	Strand:+
CAGTAGCATTGTTACCCCACATCTAAATGAGA
>Location:NODE_369549_length_1565_cov_30.364218	Coordinate:1084	Reads:1	Hits:1	Allocated_reads:1	Strand:+
AGTAGCATTGTTACCCCACATCTAAATGAGA
>Location:NODE_369549_length_1565_cov_30.364218	Coordinate:1084	Reads:1	Hits:1	Allocated_reads:1	Strand:+
AGTAGCATTGTTACCCCACATCTAAATGAGAGGTT
>Location:NODE_369549_length_1565_cov_30.364218	Coordinate:1086	Reads:1	Hits:1	Allocated_reads:1	Strand:+
TAGCATTGTTACCCCACATCTAAATG
>Location:NODE_369549_length_1565_cov_30.364218	Coordinate:1086	Reads:11	Hits:1	Allocated_reads:11	Strand:+
TAGCATTGTTACCCCACATCTAAATGA
>Location:NODE_369549_length_1565_cov_30.364218	Coordinate:1086	Reads:1	Hits:1	Allocated_reads:1	Strand:+
TAGCATTGTTACCCCACATCTAAATGAG
>Location:NODE_369549_length_1565_cov_30.364218	Coordinate:1086	Reads:49	Hits:1	Allocated_reads:49	Strand:+
TAGCATTGTTACCCCACATCTAAATGAGA
>Location:NODE_369549_length_1565_cov_30.364218	Coordinate:1086	Reads:1	Hits:1	Allocated_reads:1	Strand:+
TAGCATTGTTACCCCACATCTAAATGAGAGG
>Location:NODE_369549_length_1565_cov_30.364218	Coordinate:1087	Reads:1	Hits:1	Allocated_reads:1	Strand:+
AGCATTGTTACCCCACATCTAAAGGAGA
>Location:NODE_369549_length_1565_cov_30.364218	Coordinate:1087	Reads:7	Hits:1	Allocated_reads:7	Strand:+
AGCATTGTTACCCCACATCTAAATGAGA
>Location:NODE_369549_length_1565_cov_30.364218	Coordinate:1088	Reads:1	Hits:1	Allocated_reads:1	Strand:+
GCATTGTTACCCCACATCTAAATGAGA
>Location:NODE_369549_length_1565_cov_30.364218	Coordinate:1091	Reads:1	Hits:1	Allocated_reads:1	Strand:+
TTGTTACCCCACATCTAAATGAGAGGTG
>Location:NODE_369549_length_1565_cov_30.364218	Coordinate:1097	Reads:1	Hits:1	Allocated_reads:1	Strand:-
ATATGTCATACCACCTCTCATTTAGATGTGGGG
>Location:NODE_369549_length_1565_cov_30.364218	Coordinate:1101	Reads:1	Hits:1	Allocated_reads:1	Strand:-
CCATATGTCATACCACCTCTCATTTAGATGT
>Location:NODE_369549_length_1565_cov_30.364218	Coordinate:1102	Reads:21	Hits:1	Allocated_reads:21	Strand:-
ATATGTCATACCACCTCTCATTTAGATG
>Location:NODE_369549_length_1565_cov_30.364218	Coordinate:1102	Reads:3	Hits:1	Allocated_reads:3	Strand:-
CCATATGTCATACCACCTCTCATTTAGATG
>Location:NODE_369549_length_1565_cov_30.364218	Coordinate:1103	Reads:1	Hits:1	Allocated_reads:1	Strand:-
ATATGTCATACCACCTCTCATTTAGAT
>Location:NODE_369549_length_1565_cov_30.364218	Coordinate:1104	Reads:3	Hits:1	Allocated_reads:3	Strand:-
ATATGTCATACCACCTCTCATTTAGA
>Location:NODE_369549_length_1565_cov_30.364218	Coordinate:1104	Reads:1	Hits:1	Allocated_reads:1	Strand:-
CCATATGTCATACCACCTCTCATTTAGA
>Location:NODE_369549_length_1565_cov_30.364218	Coordinate:1104	Reads:1	Hits:1	Allocated_reads:1	Strand:+
TCTAAATGAGAGGTGGTATGACATATG
>Location:NODE_369549_length_1565_cov_30.364218	Coordinate:1104	Reads:2	Hits:1	Allocated_reads:2	Strand:+
TCTAAATGAGAGGTGGTATGACATATGGACT
>Location:NODE_369549_length_1565_cov_30.364218	Coordinate:1105	Reads:1	Hits:1	Allocated_reads:1	Strand:+
CTAAATGAGAGGTGGTATGACATATGGACG
>Location:NODE_369549_length_1565_cov_30.364218	Coordinate:1105	Reads:1	Hits:1	Allocated_reads:1	Strand:+
CTAAATGAGAGGTGGTATGACATATGGACTGG
>Location:NODE_369549_length_1565_cov_30.364218	Coordinate:1106	Reads:2	Hits:1	Allocated_reads:2	Strand:-
ATATGTCATACCACCTCTCATTTA
>Location:NODE_369549_length_1565_cov_30.364218	Coordinate:1106	Reads:7	Hits:1	Allocated_reads:7	Strand:+
TAAATGAGAGGTGGTATGACATATGGACT
>Location:NODE_369549_length_1565_cov_30.364218	Coordinate:1107	Reads:7	Hits:1	Allocated_reads:7	Strand:-
CCATATGTCATACCACCTCTCATTT
>Location:NODE_369549_length_1565_cov_30.364218	Coordinate:1108	Reads:2	Hits:1	Allocated_reads:2	Strand:+
AATGAGAGGTGGTATGACATATGGACT
>Location:NODE_369549_length_1565_cov_30.364218	Coordinate:1108	Reads:3	Hits:1	Allocated_reads:3	Strand:-
ACCAGTCCATATGTCATACCACCTCTCATT
>Location:NODE_369549_length_1565_cov_30.364218	Coordinate:1108	Reads:1	Hits:1	Allocated_reads:1	Strand:-
CACCAGTCCATATGTCATACCACCTCTCATT
>Location:NODE_369549_length_1565_cov_30.364218	Coordinate:1108	Reads:1	Hits:1	Allocated_reads:1	Strand:-
CCAGTCCATATGTCATACCACCTCTCATT
>Location:NODE_369549_length_1565_cov_30.364218	Coordinate:1108	Reads:1	Hits:1	Allocated_reads:1	Strand:-
CCATATGTCATACCACCTCTCATA
>Location:NODE_369549_length_1565_cov_30.364218	Coordinate:1108	Reads:5	Hits:1	Allocated_reads:5	Strand:-
CCATATGTCATACCACCTCTCATT
>Location:NODE_369549_length_1565_cov_30.364218	Coordinate:1108	Reads:1	Hits:1	Allocated_reads:1	Strand:-
TCCATATGTCATACCACCTCTCATT
>Location:NODE_369549_length_1565_cov_30.364218	Coordinate:1110	Reads:1	Hits:1	Allocated_reads:1	Strand:-
CACCAGTCCATATGTCATACCACCTCTCA
>Location:NODE_369549_length_1565_cov_30.364218	Coordinate:1110	Reads:1	Hits:1	Allocated_reads:1	Strand:+
TGAGAGGTGGTATGACATATGGAC
>Location:NODE_369549_length_1565_cov_30.364218	Coordinate:1110	Reads:3	Hits:1	Allocated_reads:3	Strand:+
TGAGAGGTGGTATGACATATGGACT
>Location:NODE_369549_length_1565_cov_30.364218	Coordinate:1110	Reads:5	Hits:1	Allocated_reads:5	Strand:+
TGAGAGGTGGTATGACATATGGACTGGT
>Location:NODE_369549_length_1565_cov_30.364218	Coordinate:1111	Reads:1	Hits:1	Allocated_reads:1	Strand:-
CACCAGTCCATATGTCATACCACCTCTA
>Location:NODE_369549_length_1565_cov_30.364218	Coordinate:1112	Reads:1	Hits:1	Allocated_reads:1	Strand:-
ACCAGTCCATATGTCATACCACCTCT
>Location:NODE_369549_length_1565_cov_30.364218	Coordinate:1112	Reads:1	Hits:1	Allocated_reads:1	Strand:+
AGAGGTGGTATGACATATGGACTGGT
>Location:NODE_369549_length_1565_cov_30.364218	Coordinate:1112	Reads:1	Hits:1	Allocated_reads:1	Strand:+
AGAGGTGGTATGACATATGGACTGGTGT
>Location:NODE_369549_length_1565_cov_30.364218	Coordinate:1112	Reads:3	Hits:1	Allocated_reads:3	Strand:-
CACCAGTCCATATGTCATACCACCTCT
>Location:NODE_369549_length_1565_cov_30.364218	Coordinate:1112	Reads:1	Hits:1	Allocated_reads:1	Strand:-
TTCACCAGTCCATATGTCATACCACCTCT
>Location:NODE_369549_length_1565_cov_30.364218	Coordinate:1113	Reads:2	Hits:1	Allocated_reads:2	Strand:-
CACCAGTCCATATGTCATACCACCTC
>Location:NODE_369549_length_1565_cov_30.364218	Coordinate:1113	Reads:2	Hits:1	Allocated_reads:2	Strand:-
TTCACCAGTCCATATGTCATACCACCTC
>Location:NODE_369549_length_1565_cov_30.364218	Coordinate:1114	Reads:2	Hits:1	Allocated_reads:2	Strand:-
CACCAGTCCATATGTCATACCACCT
>Location:NODE_369549_length_1565_cov_30.364218	Coordinate:1115	Reads:2	Hits:1	Allocated_reads:2	Strand:-
CACCAGTCCATATGTCATACCACC
>Location:NODE_369549_length_1565_cov_30.364218	Coordinate:1115	Reads:1	Hits:1	Allocated_reads:1	Strand:-
TTTTTCACCAGTCCATATGTCATACCACC
>Location:NODE_369549_length_1565_cov_30.364218	Coordinate:1117	Reads:1	Hits:1	Allocated_reads:1	Strand:+
TGGTATGACATATGGACTGGTGAA
>Location:NODE_369549_length_1565_cov_30.364218	Coordinate:1117	Reads:1	Hits:1	Allocated_reads:1	Strand:+
TGGTATGACATATGGACTGGTGAAT
>Location:NODE_369549_length_1565_cov_30.364218	Coordinate:1117	Reads:6	Hits:1	Allocated_reads:6	Strand:+
TGGTATGACATATGGACTGGTGAAAAA
>Location:NODE_369549_length_1565_cov_30.364218	Coordinate:1117	Reads:13	Hits:1	Allocated_reads:13	Strand:+
TGGTATGACATATGGACTGGTGAAAAATA
>Location:NODE_369549_length_1565_cov_30.364218	Coordinate:1117	Reads:2	Hits:1	Allocated_reads:2	Strand:+
TGGTATGACATATGGACTGGTGAAAAATAA
>Location:NODE_369549_length_1565_cov_30.364218	Coordinate:1117	Reads:1	Hits:1	Allocated_reads:1	Strand:+
TGGTATGACATATGGACTGGTGAAAAATAATA
>Location:NODE_369549_length_1565_cov_30.364218	Coordinate:1117	Reads:1	Hits:1	Allocated_reads:1	Strand:+
TGGTATGACATATGGACTGGTGAAAAATAATAC
>Location:NODE_369549_length_1565_cov_30.364218	Coordinate:1118	Reads:3	Hits:1	Allocated_reads:3	Strand:+
GGTATGACATATGGACTGGTGAAAAATA
>Location:NODE_369549_length_1565_cov_30.364218	Coordinate:1119	Reads:3	Hits:1	Allocated_reads:3	Strand:+
GTATGACATATGGACTGGTGAAAAATA
>Location:NODE_369549_length_1565_cov_30.364218	Coordinate:1120	Reads:2	Hits:1	Allocated_reads:2	Strand:+
TATGACATATGGACTGGTGAAAAA
>Location:NODE_369549_length_1565_cov_30.364218	Coordinate:1120	Reads:1	Hits:1	Allocated_reads:1	Strand:+
TATGACATATGGACTGGTGAAAAAT
>Location:NODE_369549_length_1565_cov_30.364218	Coordinate:1120	Reads:19	Hits:1	Allocated_reads:19	Strand:+
TATGACATATGGACTGGTGAAAAATA
>Location:NODE_369549_length_1565_cov_30.364218	Coordinate:1120	Reads:9	Hits:1	Allocated_reads:9	Strand:+
TATGACATATGGACTGGTGAAAAATAA
>Location:NODE_369549_length_1565_cov_30.364218	Coordinate:1120	Reads:3	Hits:1	Allocated_reads:3	Strand:+
TATGACATATGGACTGGTGAAAAATAAT
>Location:NODE_369549_length_1565_cov_30.364218	Coordinate:1120	Reads:1	Hits:1	Allocated_reads:1	Strand:+
TATGACATATGGACTGGTGGAAAATAATA
>Location:NODE_369549_length_1565_cov_30.364218	Coordinate:1120	Reads:31	Hits:1	Allocated_reads:31	Strand:+
TATGACATATGGACTGGTGAAAAATAATA
>Location:NODE_369549_length_1565_cov_30.364218	Coordinate:1120	Reads:1	Hits:1	Allocated_reads:1	Strand:+
TATGACATATGGACTGGTGAAAAATAATAC
>Location:NODE_369549_length_1565_cov_30.364218	Coordinate:1120	Reads:2	Hits:1	Allocated_reads:2	Strand:+
TATGACATATGGACTGGTGAAAAATAATACA
>Location:NODE_369549_length_1565_cov_30.364218	Coordinate:1120	Reads:1	Hits:1	Allocated_reads:1	Strand:+
TATGACATATGGACTGGTGAAAAATAATACAA
>Location:NODE_369549_length_1565_cov_30.364218	Coordinate:1120	Reads:1	Hits:1	Allocated_reads:1	Strand:+
TATGACATATGGACTGGTGAAAAATAATACAAA
>Location:NODE_369549_length_1565_cov_30.364218	Coordinate:1120	Reads:1	Hits:1	Allocated_reads:1	Strand:-
TTTTTCACCAGTCCATATGTCATA
>Location:NODE_369549_length_1565_cov_30.364218	Coordinate:1121	Reads:1	Hits:1	Allocated_reads:1	Strand:+
ATGACATATGGACTGGTGAAAAATAATA
>Location:NODE_369549_length_1565_cov_30.364218	Coordinate:1122	Reads:3	Hits:1	Allocated_reads:3	Strand:+
TGACATATGGACTGGTGAAAAATA
>Location:NODE_369549_length_1565_cov_30.364218	Coordinate:1122	Reads:1	Hits:1	Allocated_reads:1	Strand:+
TGACATATGGACTGGTGAAAAATAA
>Location:NODE_369549_length_1565_cov_30.364218	Coordinate:1122	Reads:1	Hits:1	Allocated_reads:1	Strand:+
TGACATATGGACTGGTGAAAAATAT
>Location:NODE_369549_length_1565_cov_30.364218	Coordinate:1122	Reads:2	Hits:1	Allocated_reads:2	Strand:+
TGACATATGGACTGGTGAAAAATAAT
>Location:NODE_369549_length_1565_cov_30.364218	Coordinate:1122	Reads:62	Hits:1	Allocated_reads:62	Strand:+
TGACATATGGACTGGTGAAAAATAATA
>Location:NODE_369549_length_1565_cov_30.364218	Coordinate:1122	Reads:7	Hits:1	Allocated_reads:7	Strand:+
TGACATATGGACTGGTGAAAAATAATAC
>Location:NODE_369549_length_1565_cov_30.364218	Coordinate:1122	Reads:2	Hits:1	Allocated_reads:2	Strand:+
TGACATATGGACTGGTGAAAAATAATATT
>Location:NODE_369549_length_1565_cov_30.364218	Coordinate:1122	Reads:31	Hits:1	Allocated_reads:31	Strand:+
TGACATATGGACTGGTGAAAAATAATACA
>Location:NODE_369549_length_1565_cov_30.364218	Coordinate:1122	Reads:1	Hits:1	Allocated_reads:1	Strand:+
TGACATATGGACTGGTGAAAAATAATACAA
>Location:NODE_369549_length_1565_cov_30.364218	Coordinate:1122	Reads:4	Hits:1	Allocated_reads:4	Strand:+
TGACATATGGACTGGTGAAAAATAATACAAA
>Location:NODE_369549_length_1565_cov_30.364218	Coordinate:1122	Reads:4	Hits:1	Allocated_reads:4	Strand:+
TGACATATGGACTGGTGAAAAATAATACAAAG
>Location:NODE_369549_length_1565_cov_30.364218	Coordinate:1123	Reads:1	Hits:1	Allocated_reads:1	Strand:+
GACATATGGACTGGTGAAAAATAATA
>Location:NODE_369549_length_1565_cov_30.364218	Coordinate:1123	Reads:1	Hits:1	Allocated_reads:1	Strand:+
GACATATGGACTGGTGAAAAATAATACAAAGGAC
>Location:NODE_369549_length_1565_cov_30.364218	Coordinate:1124	Reads:1	Hits:1	Allocated_reads:1	Strand:+
ACATATGGACTGGTGAAAAATAATACAAAG
>Location:NODE_369549_length_1565_cov_30.364218	Coordinate:1126	Reads:2	Hits:1	Allocated_reads:2	Strand:+
ATATGGACTGGTGAAAAATAATACAAAGGA
>Location:NODE_369549_length_1565_cov_30.364218	Coordinate:1127	Reads:1	Hits:1	Allocated_reads:1	Strand:-
GTCCTTTGTATTATTTTTCACCAGTCCATA
>Location:NODE_369549_length_1565_cov_30.364218	Coordinate:1127	Reads:2	Hits:1	Allocated_reads:2	Strand:+
TATGGACTGGTGAAAAATAATACAAAGG
>Location:NODE_369549_length_1565_cov_30.364218	Coordinate:1127	Reads:1	Hits:1	Allocated_reads:1	Strand:+
TATGGACTGGTGAAAAATAATACAAAGGA
>Location:NODE_369549_length_1565_cov_30.364218	Coordinate:1127	Reads:4	Hits:1	Allocated_reads:4	Strand:+
TATGGACTGGTGAAAAATAATACAAAGGACT
>Location:NODE_369549_length_1565_cov_30.364218	Coordinate:1128	Reads:3	Hits:1	Allocated_reads:3	Strand:+
ATGGACTGGTGAAAAATAATACAAAGG
>Location:NODE_369549_length_1565_cov_30.364218	Coordinate:1128	Reads:5	Hits:1	Allocated_reads:5	Strand:+
ATGGACTGGTGAAAAATAATACAAAGGA
>Location:NODE_369549_length_1565_cov_30.364218	Coordinate:1128	Reads:1	Hits:1	Allocated_reads:1	Strand:+
ATGGACTGGTGAAAAATAATACAAAGGAC
>Location:NODE_369549_length_1565_cov_30.364218	Coordinate:1128	Reads:1	Hits:1	Allocated_reads:1	Strand:+
ATGGACTGGTGAAAAATAATACAAGGGACT
>Location:NODE_369549_length_1565_cov_30.364218	Coordinate:1128	Reads:7	Hits:1	Allocated_reads:7	Strand:+
ATGGACTGGTGAAAAATAATACAAAGGACT
>Location:NODE_369549_length_1565_cov_30.364218	Coordinate:1129	Reads:1	Hits:1	Allocated_reads:1	Strand:+
TGGACTGGTGAAAAATAATACAAAGGAC
>Location:NODE_369549_length_1565_cov_30.364218	Coordinate:1129	Reads:1	Hits:1	Allocated_reads:1	Strand:+
TGGACTGGTGAAAAATAATACAAAGGACG
>Location:NODE_369549_length_1565_cov_30.364218	Coordinate:1129	Reads:40	Hits:1	Allocated_reads:40	Strand:+
TGGACTGGTGAAAAATAATACAAAGGACT
>Location:NODE_369549_length_1565_cov_30.364218	Coordinate:1129	Reads:3	Hits:1	Allocated_reads:3	Strand:+
TGGACTGGTGAAAAATAATACAAAGGACTGG
>Location:NODE_369549_length_1565_cov_30.364218	Coordinate:1130	Reads:2	Hits:1	Allocated_reads:2	Strand:-
CAGTCCTTTGTATTATTTTTCACCAGTCC
>Location:NODE_369549_length_1565_cov_30.364218	Coordinate:1130	Reads:1	Hits:1	Allocated_reads:1	Strand:+
GGACTGGTGAAAAATAATACAAAGGACT
>Location:NODE_369549_length_1565_cov_30.364218	Coordinate:1131	Reads:1	Hits:1	Allocated_reads:1	Strand:+
GACTGGTGAAAAATAATACAAAGGACT
>Location:NODE_369549_length_1565_cov_30.364218	Coordinate:1131	Reads:1	Hits:1	Allocated_reads:1	Strand:+
GACTGGTGAAAAATAATACAAAGGACTGGCA
[truncated: 123,212 more chars]
