# Supplementary material for: First characterization of PIWI-interacting RNA clusters in a cichlid fish with a B chromosome
Source: BMC Biol. 2022 Sep 21;20:204. doi: 10.1186/s12915-022-01403-2 (PMC9490952; doi:10.1186/s12915-022-01403-2)
Supplement: Supplementary file 1 — Additional file 1. Zipped folder with fasta and interactive html piRNA cluster information for the A. latifasciata genome. The nomenclature is as follows: number-pirna-cluster_sex_B-presence (f, female; m, male; 0b, without B chromosome; 1b, with B chromosome). [file 12915_2022_1403_MOESM1_ESM.zip › 142_m1b.fasta]

>Location:NODE_369549_length_1565_cov_30.364218	Coordinate:1	Reads:1	Hits:4	Allocated_reads:0.25	Strand:+
TCAATTTAATAATATCGCTACCGACTTGGG
>Location:NODE_369549_length_1565_cov_30.364218	Coordinate:2	Reads:1	Hits:4	Allocated_reads:0.25	Strand:+
CAATTTAATAATATCGCTACCGACTTGGGT
>Location:NODE_369549_length_1565_cov_30.364218	Coordinate:3	Reads:1	Hits:4	Allocated_reads:0.25	Strand:-
AACCCAAGTCGGTAGCGATATTATTAAATT
>Location:NODE_369549_length_1565_cov_30.364218	Coordinate:4	Reads:1	Hits:4	Allocated_reads:0.25	Strand:-
GGAACCCAAGTCGGTAGCGATATTATTAAAT
>Location:NODE_369549_length_1565_cov_30.364218	Coordinate:5	Reads:1	Hits:4	Allocated_reads:0.25	Strand:+
TTTAATAATATCGCTACCGACTTGG
>Location:NODE_369549_length_1565_cov_30.364218	Coordinate:5	Reads:2	Hits:4	Allocated_reads:0.5	Strand:+
TTTAATAATATCGCTACCGACTTGGGTT
>Location:NODE_369549_length_1565_cov_30.364218	Coordinate:5	Reads:1	Hits:4	Allocated_reads:0.25	Strand:+
TTTAATAATATCGCTACCGACTTGGGTTC
>Location:NODE_369549_length_1565_cov_30.364218	Coordinate:5	Reads:2	Hits:4	Allocated_reads:0.5	Strand:+
TTTAATAATATCGCTACCGACTTGGGTTCC
>Location:NODE_369549_length_1565_cov_30.364218	Coordinate:6	Reads:1	Hits:4	Allocated_reads:0.25	Strand:+
TTAATAATATCGCTACCGACTTGGGTTCC
>Location:NODE_369549_length_1565_cov_30.364218	Coordinate:7	Reads:1	Hits:4	Allocated_reads:0.25	Strand:+
TAATAATATCGCTACCGACTTGGGTT
>Location:NODE_369549_length_1565_cov_30.364218	Coordinate:7	Reads:1	Hits:4	Allocated_reads:0.25	Strand:+
TAATAATATCGCTACCGACTTGGGTTC
>Location:NODE_369549_length_1565_cov_30.364218	Coordinate:7	Reads:2	Hits:4	Allocated_reads:0.5	Strand:+
TAATAATATCGCTACCGACTTGGGTTCC
>Location:NODE_369549_length_1565_cov_30.364218	Coordinate:7	Reads:1	Hits:4	Allocated_reads:0.25	Strand:+
TAATAATATCGCTACCGACTTGGGTTCCC
>Location:NODE_369549_length_1565_cov_30.364218	Coordinate:8	Reads:1	Hits:4	Allocated_reads:0.25	Strand:-
AACCCAAGTCGGTAGCGATATTATT
>Location:NODE_369549_length_1565_cov_30.364218	Coordinate:8	Reads:1	Hits:4	Allocated_reads:0.25	Strand:+
AATAATATCGCTACCGACTTGGGTTCCC
>Location:NODE_369549_length_1565_cov_30.364218	Coordinate:8	Reads:1	Hits:4	Allocated_reads:0.25	Strand:-
GGGAACCCAAGTCGGTAGCGATATTATT
>Location:NODE_369549_length_1565_cov_30.364218	Coordinate:8	Reads:3	Hits:4	Allocated_reads:0.75	Strand:-
TGGGAACCCAAGTCGGTAGCGATATTATT
>Location:NODE_369549_length_1565_cov_30.364218	Coordinate:9	Reads:1	Hits:4	Allocated_reads:0.25	Strand:+
ATAATATCGCTACCGACTTGGGTTCCCA
>Location:NODE_369549_length_1565_cov_30.364218	Coordinate:9	Reads:1	Hits:4	Allocated_reads:0.25	Strand:-
TGGGAACCCAAGTCGGTAGCGATATTAT
>Location:NODE_369549_length_1565_cov_30.364218	Coordinate:10	Reads:1	Hits:4	Allocated_reads:0.25	Strand:+
TAATATCGCTACCGACTTGGGTTAC
>Location:NODE_369549_length_1565_cov_30.364218	Coordinate:10	Reads:15	Hits:4	Allocated_reads:3.75	Strand:+
TAATATCGCTACCGACTTGGGTTCC
>Location:NODE_369549_length_1565_cov_30.364218	Coordinate:10	Reads:1	Hits:4	Allocated_reads:0.25	Strand:+
TAATATCGCTACCGACTTGGGTTCCA
>Location:NODE_369549_length_1565_cov_30.364218	Coordinate:10	Reads:15	Hits:4	Allocated_reads:3.75	Strand:+
TAATATCGCTACCGACTTGGGTTCCC
>Location:NODE_369549_length_1565_cov_30.364218	Coordinate:10	Reads:5	Hits:4	Allocated_reads:1.25	Strand:+
TAATATCGCTACCGACTTGGGTTCCCA
>Location:NODE_369549_length_1565_cov_30.364218	Coordinate:10	Reads:1	Hits:4	Allocated_reads:0.25	Strand:+
TAATATCGCTACCGACTTGGGTTCCCAAAA
>Location:NODE_369549_length_1565_cov_30.364218	Coordinate:10	Reads:1	Hits:4	Allocated_reads:0.25	Strand:+
TAATATCGCTACCGACTTGGGTTCCCAAAATATGA
>Location:NODE_369549_length_1565_cov_30.364218	Coordinate:11	Reads:1	Hits:4	Allocated_reads:0.25	Strand:+
AATATCGCTACCGACTTGGGTTCC
>Location:NODE_369549_length_1565_cov_30.364218	Coordinate:11	Reads:1	Hits:4	Allocated_reads:0.25	Strand:+
AATATCGCTACCGACTTGGGTTCCC
>Location:NODE_369549_length_1565_cov_30.364218	Coordinate:11	Reads:3	Hits:4	Allocated_reads:0.75	Strand:+
AATATCGCTACCGACTTGGGTTCCCAAA
>Location:NODE_369549_length_1565_cov_30.364218	Coordinate:11	Reads:3	Hits:4	Allocated_reads:0.75	Strand:-
TGGGAACCCAAGTCGGTAGCGATATT
>Location:NODE_369549_length_1565_cov_30.364218	Coordinate:12	Reads:1	Hits:4	Allocated_reads:0.25	Strand:+
ATATCGCTACCGACTTGGGTTCCCA
>Location:NODE_369549_length_1565_cov_30.364218	Coordinate:12	Reads:1	Hits:4	Allocated_reads:0.25	Strand:+
ATATCGCTACCGACTTGGGTTCCCAAA
>Location:NODE_369549_length_1565_cov_30.364218	Coordinate:12	Reads:2	Hits:4	Allocated_reads:0.5	Strand:-
ATTTTGGGAACCCAAGTCGGTAGCGATAT
>Location:NODE_369549_length_1565_cov_30.364218	Coordinate:12	Reads:1	Hits:4	Allocated_reads:0.25	Strand:-
TATTTTGGGAACCCAAGTCGGTAGCGATAT
>Location:NODE_369549_length_1565_cov_30.364218	Coordinate:12	Reads:3	Hits:4	Allocated_reads:0.75	Strand:-
TGGGAACCCAAGTCGGTAGCGATAT
>Location:NODE_369549_length_1565_cov_30.364218	Coordinate:12	Reads:3	Hits:4	Allocated_reads:0.75	Strand:-
TTTGGGAACCCAAGTCGGTAGCGATAT
>Location:NODE_369549_length_1565_cov_30.364218	Coordinate:13	Reads:5	Hits:4	Allocated_reads:1.25	Strand:-
ATTTTGGGAACCCAAGTCGGTAGCGATA
>Location:NODE_369549_length_1565_cov_30.364218	Coordinate:13	Reads:3	Hits:4	Allocated_reads:0.75	Strand:+
TATCGCTACCGACTTGGGTTCCCAAAA
>Location:NODE_369549_length_1565_cov_30.364218	Coordinate:13	Reads:2	Hits:4	Allocated_reads:0.5	Strand:+
TATCGCTACCGACTTGGGTTCCCAAAATA
>Location:NODE_369549_length_1565_cov_30.364218	Coordinate:13	Reads:6	Hits:4	Allocated_reads:1.5	Strand:-
TATTTTGGGAACCCAAGTCGGTAGCGATA
>Location:NODE_369549_length_1565_cov_30.364218	Coordinate:13	Reads:6	Hits:4	Allocated_reads:1.5	Strand:-
TGGGAACCCAAGTCGGTAGCGATA
>Location:NODE_369549_length_1565_cov_30.364218	Coordinate:13	Reads:1	Hits:4	Allocated_reads:0.25	Strand:-
TTGGGAACCCAAGTCGGTAGCGATA
>Location:NODE_369549_length_1565_cov_30.364218	Coordinate:13	Reads:1	Hits:4	Allocated_reads:0.25	Strand:-
TTTGGGAACCCAAGTCGGTAGCGATA
>Location:NODE_369549_length_1565_cov_30.364218	Coordinate:13	Reads:3	Hits:4	Allocated_reads:0.75	Strand:-
TTTTGGGAACCCAAGTCGGTAGCGATA
>Location:NODE_369549_length_1565_cov_30.364218	Coordinate:17	Reads:1	Hits:4	Allocated_reads:0.25	Strand:+
GCTACCGACTTGGGTTCCCAAAATATGATT
>Location:NODE_369549_length_1565_cov_30.364218	Coordinate:18	Reads:1	Hits:4	Allocated_reads:0.25	Strand:+
CTACCGACTTGGGTTCCCAAAATAT
>Location:NODE_369549_length_1565_cov_30.364218	Coordinate:18	Reads:4	Hits:4	Allocated_reads:1	Strand:+
CTACCGACTTGGGTTCCCAAAATATGATT
>Location:NODE_369549_length_1565_cov_30.364218	Coordinate:18	Reads:2	Hits:4	Allocated_reads:0.5	Strand:+
CTACCGACTTGGGTTCCCAAAATATGATTGTATT
>Location:NODE_369549_length_1565_cov_30.364218	Coordinate:19	Reads:1	Hits:4	Allocated_reads:0.25	Strand:+
TACCGACTTGGGTTCCCAAAATATGA
>Location:NODE_369549_length_1565_cov_30.364218	Coordinate:19	Reads:1	Hits:4	Allocated_reads:0.25	Strand:+
TACCGACTTGGGTTCCCAAAATATGAT
>Location:NODE_369549_length_1565_cov_30.364218	Coordinate:19	Reads:26	Hits:4	Allocated_reads:6.5	Strand:+
TACCGACTTGGGTTCCCAAAATATGATT
>Location:NODE_369549_length_1565_cov_30.364218	Coordinate:19	Reads:17	Hits:4	Allocated_reads:4.25	Strand:+
TACCGACTTGGGTTCCCAAAATATGATTG
>Location:NODE_369549_length_1565_cov_30.364218	Coordinate:19	Reads:1	Hits:4	Allocated_reads:0.25	Strand:+
TACCGACTTGGGTTCCCAAAATATGATTTT
>Location:NODE_369549_length_1565_cov_30.364218	Coordinate:19	Reads:1	Hits:4	Allocated_reads:0.25	Strand:+
TACCGACTTGGGTTCCCAAAATATGATTGTT
>Location:NODE_369549_length_1565_cov_30.364218	Coordinate:19	Reads:2	Hits:4	Allocated_reads:0.5	Strand:+
TACCGACTTGGGTTCCCAAAATATGATTGTA
>Location:NODE_369549_length_1565_cov_30.364218	Coordinate:19	Reads:4	Hits:4	Allocated_reads:1	Strand:+
TACCGACTTGGGTTCCCAAAATATGATTGTATT
>Location:NODE_369549_length_1565_cov_30.364218	Coordinate:20	Reads:2	Hits:4	Allocated_reads:0.5	Strand:+
ACCGACTTGGGTTCCCAAAATATG
>Location:NODE_369549_length_1565_cov_30.364218	Coordinate:20	Reads:2	Hits:4	Allocated_reads:0.5	Strand:+
ACCGACTTGGGTTCCCAAAATATGATT
>Location:NODE_369549_length_1565_cov_30.364218	Coordinate:20	Reads:1	Hits:4	Allocated_reads:0.25	Strand:-
TACAATCATATTTTGGGAACCCAAGTCGCT
>Location:NODE_369549_length_1565_cov_30.364218	Coordinate:20	Reads:5	Hits:4	Allocated_reads:1.25	Strand:-
TACAATCATATTTTGGGAACCCAAGTCGGT
>Location:NODE_369549_length_1565_cov_30.364218	Coordinate:21	Reads:1	Hits:6	Allocated_reads:0.166666666666667	Strand:+
CCGACTTGGGTTCCCAAAATATGATT
>Location:NODE_369549_length_1565_cov_30.364218	Coordinate:21	Reads:2	Hits:6	Allocated_reads:0.333333333333333	Strand:+
CCGACTTGGGTTCCCAAAATATGATTG
>Location:NODE_369549_length_1565_cov_30.364218	Coordinate:21	Reads:1	Hits:5	Allocated_reads:0.2	Strand:+
CCGACTTGGGTTCCCAAAATATGATTGTAT
>Location:NODE_369549_length_1565_cov_30.364218	Coordinate:21	Reads:2	Hits:5	Allocated_reads:0.4	Strand:+
CCGACTTGGGTTCCCAAAATATGATTGTATT
>Location:NODE_369549_length_1565_cov_30.364218	Coordinate:22	Reads:1	Hits:5	Allocated_reads:0.2	Strand:+
CGACTTGGGTTCCCAAAATATGATTGTA
>Location:NODE_369549_length_1565_cov_30.364218	Coordinate:22	Reads:2	Hits:5	Allocated_reads:0.4	Strand:+
CGACTTGGGTTCCCAAAATATGATTGTAT
>Location:NODE_369549_length_1565_cov_30.364218	Coordinate:22	Reads:7	Hits:5	Allocated_reads:1.4	Strand:+
CGACTTGGGTTCCCAAAATATGATTGTATT
>Location:NODE_369549_length_1565_cov_30.364218	Coordinate:22	Reads:1	Hits:5	Allocated_reads:0.2	Strand:+
CGACTTGGGTTCCCAAAATATGATTGTATTC
>Location:NODE_369549_length_1565_cov_30.364218	Coordinate:23	Reads:1	Hits:6	Allocated_reads:0.166666666666667	Strand:-
AATACAATCATATTTTGGGAACCCAAGTC
>Location:NODE_369549_length_1565_cov_30.364218	Coordinate:23	Reads:16	Hits:6	Allocated_reads:2.66666666666667	Strand:+
GACTTGGGTTCCCAAAATATGATTGTATT
>Location:NODE_369549_length_1565_cov_30.364218	Coordinate:23	Reads:1	Hits:6	Allocated_reads:0.166666666666667	Strand:+
GACTTGGGTTCCCAAAATATGATAGTATTC
>Location:NODE_369549_length_1565_cov_30.364218	Coordinate:23	Reads:1	Hits:6	Allocated_reads:0.166666666666667	Strand:+
GACTTGGGTTCCCAAAATATGATTGTATTC
>Location:NODE_369549_length_1565_cov_30.364218	Coordinate:23	Reads:1	Hits:6	Allocated_reads:0.166666666666667	Strand:-
TACAATCATATTTTGGGAACCCAAGTC
>Location:NODE_369549_length_1565_cov_30.364218	Coordinate:24	Reads:2	Hits:6	Allocated_reads:0.333333333333333	Strand:+
ACTTGGGTTCCCAAAATATGATTGTATT
>Location:NODE_369549_length_1565_cov_30.364218	Coordinate:24	Reads:1	Hits:6	Allocated_reads:0.166666666666667	Strand:+
ACTTGGGTTCCCAAAATATGATTGTATTC
>Location:NODE_369549_length_1565_cov_30.364218	Coordinate:24	Reads:1	Hits:4	Allocated_reads:0.25	Strand:+
ACTTGGGTTCCCAAAATATGATTGTATTCG
>Location:NODE_369549_length_1565_cov_30.364218	Coordinate:24	Reads:2	Hits:6	Allocated_reads:0.333333333333333	Strand:-
GAATACAATCATATTTTGGGAACCCAAGT
>Location:NODE_369549_length_1565_cov_30.364218	Coordinate:24	Reads:1	Hits:6	Allocated_reads:0.166666666666667	Strand:-
TACAATCATATTTTGGGAACCCAAGT
>Location:NODE_369549_length_1565_cov_30.364218	Coordinate:24	Reads:1	Hits:4	Allocated_reads:0.25	Strand:-
TCGAATACAATCATATTTTGGGAACCCAAGT
>Location:NODE_369549_length_1565_cov_30.364218	Coordinate:27	Reads:1	Hits:4	Allocated_reads:0.25	Strand:+
TGGGTTCCCAAAATATGATTGTATTCGAGTT
>Location:NODE_369549_length_1565_cov_30.364218	Coordinate:27	Reads:2	Hits:4	Allocated_reads:0.5	Strand:+
TGGGTTCCCAAAATATGATTGTATTCGAGTTT
>Location:NODE_369549_length_1565_cov_30.364218	Coordinate:28	Reads:1	Hits:4	Allocated_reads:0.25	Strand:+
GGGTTCCCAAAATATGATTGTATTCGAGTTT
>Location:NODE_369549_length_1565_cov_30.364218	Coordinate:29	Reads:5	Hits:4	Allocated_reads:1.25	Strand:+
GGTTCCCAAAATATGATTGTATTCGAGTTT
>Location:NODE_369549_length_1565_cov_30.364218	Coordinate:30	Reads:2	Hits:4	Allocated_reads:0.5	Strand:+
GTTCCCAAAATATGATTGTATTCGAGTT
>Location:NODE_369549_length_1565_cov_30.364218	Coordinate:30	Reads:2	Hits:4	Allocated_reads:0.5	Strand:+
GTTCCCAAAATATGATTGTATTCGAGTTT
>Location:NODE_369549_length_1565_cov_30.364218	Coordinate:31	Reads:13	Hits:4	Allocated_reads:3.25	Strand:+
TTCCCAAAATATGATTGTATTCGAGTTT
>Location:NODE_369549_length_1565_cov_30.364218	Coordinate:31	Reads:1	Hits:4	Allocated_reads:0.25	Strand:+
TTCCCAAAATATGATTGTATTCGAGTTTT
>Location:NODE_369549_length_1565_cov_30.364218	Coordinate:31	Reads:1	Hits:4	Allocated_reads:0.25	Strand:+
TTCCCAAAATATGATTGTATTCGAGTTTTAGT
>Location:NODE_369549_length_1565_cov_30.364218	Coordinate:32	Reads:4	Hits:4	Allocated_reads:1	Strand:+
TCCCAAAATATGATTGTATTCGAGTT
>Location:NODE_369549_length_1565_cov_30.364218	Coordinate:32	Reads:20	Hits:4	Allocated_reads:5	Strand:+
TCCCAAAATATGATTGTATTCGAGTTT
>Location:NODE_369549_length_1565_cov_30.364218	Coordinate:32	Reads:1	Hits:4	Allocated_reads:0.25	Strand:+
TCCCAAAATATGATTGTATTCGAGTTTT
>Location:NODE_369549_length_1565_cov_30.364218	Coordinate:32	Reads:1	Hits:4	Allocated_reads:0.25	Strand:+
TCCCAAAATATGATTGTATTCGAGTTTTA
>Location:NODE_369549_length_1565_cov_30.364218	Coordinate:32	Reads:1	Hits:4	Allocated_reads:0.25	Strand:+
TCCCAAAATATGATTGTATTCGAGTTTTAGTT
>Location:NODE_369549_length_1565_cov_30.364218	Coordinate:35	Reads:1	Hits:4	Allocated_reads:0.25	Strand:-
AAAACTCGAATACAATCATATTTTG
>Location:NODE_369549_length_1565_cov_30.364218	Coordinate:36	Reads:1	Hits:4	Allocated_reads:0.25	Strand:-
AAAACTCGAATACAATCATATTTT
>Location:NODE_369549_length_1565_cov_30.364218	Coordinate:37	Reads:1	Hits:1	Allocated_reads:1	Strand:+
AAATATGATTGTATTCGAGTTTTAGTTTC
>Location:NODE_369549_length_1565_cov_30.364218	Coordinate:37	Reads:3	Hits:4	Allocated_reads:0.75	Strand:-
AACTAAAACTCGAATACAATCATATTT
>Location:NODE_369549_length_1565_cov_30.364218	Coordinate:37	Reads:1	Hits:4	Allocated_reads:0.25	Strand:-
CTAAAACTCGAATACAATCATATTT
>Location:NODE_369549_length_1565_cov_30.364218	Coordinate:37	Reads:2	Hits:1	Allocated_reads:2	Strand:-
GAAACTAAAACTCGAATACAATCATATTT
>Location:NODE_369549_length_1565_cov_30.364218	Coordinate:37	Reads:3	Hits:4	Allocated_reads:0.75	Strand:-
TAAAACTCGAATACAATCATATTT
>Location:NODE_369549_length_1565_cov_30.364218	Coordinate:37	Reads:3	Hits:1	Allocated_reads:3	Strand:-
TGAAACTAAAACTCGAATACAATCATATTT
>Location:NODE_369549_length_1565_cov_30.364218	Coordinate:38	Reads:1	Hits:4	Allocated_reads:0.25	Strand:-
AACTAAAACTCGAATACAATCATATT
>Location:NODE_369549_length_1565_cov_30.364218	Coordinate:38	Reads:1	Hits:1	Allocated_reads:1	Strand:-
CTGAAACTAAAACTCGAATACAATCATATT
>Location:NODE_369549_length_1565_cov_30.364218	Coordinate:38	Reads:2	Hits:1	Allocated_reads:2	Strand:-
TCTGAAACTAAAACTCGAATACAATCATATT
>Location:NODE_369549_length_1565_cov_30.364218	Coordinate:39	Reads:1	Hits:1	Allocated_reads:1	Strand:-
GAAACTAAAACTCGAATACAATCATAT
>Location:NODE_369549_length_1565_cov_30.364218	Coordinate:39	Reads:1	Hits:1	Allocated_reads:1	Strand:-
TGAAACTAAAACTCGAATACAATCATAT
>Location:NODE_369549_length_1565_cov_30.364218	Coordinate:40	Reads:1	Hits:1	Allocated_reads:1	Strand:-
CTGAAACTAAAACTCGAATACAATCATA
>Location:NODE_369549_length_1565_cov_30.364218	Coordinate:40	Reads:3	Hits:4	Allocated_reads:0.75	Strand:+
TATGATTGTATTCGAGTTTTAGTT
>Location:NODE_369549_length_1565_cov_30.364218	Coordinate:40	Reads:2	Hits:4	Allocated_reads:0.5	Strand:+
TATGATTGTATTCGAGTTTTAGTTT
>Location:NODE_369549_length_1565_cov_30.364218	Coordinate:40	Reads:3	Hits:1	Allocated_reads:3	Strand:+
TATGATTGTATTCGAGTTTTAGTTTCA
>Location:NODE_369549_length_1565_cov_30.364218	Coordinate:40	Reads:1	Hits:1	Allocated_reads:1	Strand:+
TATGATTGTATTCGAGTTTTAGTTTCAGT
>Location:NODE_369549_length_1565_cov_30.364218	Coordinate:40	Reads:2	Hits:1	Allocated_reads:2	Strand:+
TATGATTGTATTCGAGTTTTAGTTTCAGAA
>Location:NODE_369549_length_1565_cov_30.364218	Coordinate:42	Reads:2	Hits:1	Allocated_reads:2	Strand:+
TGATTGTATTCGAGTTTTAGTTTC
>Location:NODE_369549_length_1565_cov_30.364218	Coordinate:42	Reads:1	Hits:1	Allocated_reads:1	Strand:+
TGATTGTATTCGAGTTTTAGTTTCAGA
>Location:NODE_369549_length_1565_cov_30.364218	Coordinate:43	Reads:1	Hits:1	Allocated_reads:1	Strand:+
GATTGTATTCGAGTTTTAGTTTCAGAAT
>Location:NODE_369549_length_1565_cov_30.364218	Coordinate:50	Reads:1	Hits:1	Allocated_reads:1	Strand:-
AATGCTATTCTGAAACTAAAACTCGAA
>Location:NODE_369549_length_1565_cov_30.364218	Coordinate:50	Reads:2	Hits:1	Allocated_reads:2	Strand:-
CTAATGCTATTCTGAAACTAAAACTCGAA
>Location:NODE_369549_length_1565_cov_30.364218	Coordinate:50	Reads:3	Hits:1	Allocated_reads:3	Strand:-
TCTAATGCTATTCTGAAACTAAAACTCGAA
>Location:NODE_369549_length_1565_cov_30.364218	Coordinate:50	Reads:1	Hits:1	Allocated_reads:1	Strand:+
TTCGAGTTTTAGTTTCAGAATAGCT
>Location:NODE_369549_length_1565_cov_30.364218	Coordinate:50	Reads:4	Hits:1	Allocated_reads:4	Strand:+
TTCGAGTTTTAGTTTCAGAATAGCATT
>Location:NODE_369549_length_1565_cov_30.364218	Coordinate:50	Reads:2	Hits:1	Allocated_reads:2	Strand:+
TTCGAGTTTTAGTTTCAGAATAGCATTAGA
>Location:NODE_369549_length_1565_cov_30.364218	Coordinate:51	Reads:1	Hits:1	Allocated_reads:1	Strand:+
TCGAGTTTTAGTTTCAGAATAGCATTAGATA
>Location:NODE_369549_length_1565_cov_30.364218	Coordinate:53	Reads:2	Hits:1	Allocated_reads:2	Strand:-
TCTAATGCTATTCTGAAACTAAAACTC
>Location:NODE_369549_length_1565_cov_30.364218	Coordinate:54	Reads:1	Hits:1	Allocated_reads:1	Strand:-
TAATGCTATTCTGAAACTAAAACT
>Location:NODE_369549_length_1565_cov_30.364218	Coordinate:54	Reads:2	Hits:1	Allocated_reads:2	Strand:-
TATCTAATGCTATTCTGAAACTAAAACT
>Location:NODE_369549_length_1565_cov_30.364218	Coordinate:54	Reads:5	Hits:1	Allocated_reads:5	Strand:-
TCTAATGCTATTCTGAAACTAAAACT
>Location:NODE_369549_length_1565_cov_30.364218	Coordinate:57	Reads:1	Hits:1	Allocated_reads:1	Strand:+
TTTAGTTTCAGAATAGCATTAGATATGTC
>Location:NODE_369549_length_1565_cov_30.364218	Coordinate:57	Reads:1	Hits:1	Allocated_reads:1	Strand:+
TTTAGTTTCAGAATAGCATTAGATATGTCC
>Location:NODE_369549_length_1565_cov_30.364218	Coordinate:58	Reads:1	Hits:1	Allocated_reads:1	Strand:-
TACTGAGGACATATCTAATGCTATTCTGAAACTAT
>Location:NODE_369549_length_1565_cov_30.364218	Coordinate:58	Reads:2	Hits:1	Allocated_reads:2	Strand:+
TTAGTTTCAGAATAGCATTAGATATGTCC
>Location:NODE_369549_length_1565_cov_30.364218	Coordinate:59	Reads:1	Hits:1	Allocated_reads:1	Strand:-
ACATATCTAATGCTATTCTGAAACTA
>Location:NODE_369549_length_1565_cov_30.364218	Coordinate:59	Reads:1	Hits:1	Allocated_reads:1	Strand:-
GACATATCTAATGCTATTCTGAAACTA
>Location:NODE_369549_length_1565_cov_30.364218	Coordinate:59	Reads:2	Hits:1	Allocated_reads:2	Strand:+
TAGTTTCAGAATAGCATTAGATATGTCC
>Location:NODE_369549_length_1565_cov_30.364218	Coordinate:59	Reads:3	Hits:1	Allocated_reads:3	Strand:+
TAGTTTCAGAATAGCATTAGATATGTCCT
>Location:NODE_369549_length_1565_cov_30.364218	Coordinate:59	Reads:1	Hits:1	Allocated_reads:1	Strand:+
TAGTTTCAGAATAGCATTAGATATGTCCTC
>Location:NODE_369549_length_1565_cov_30.364218	Coordinate:60	Reads:5	Hits:1	Allocated_reads:5	Strand:-
ACATATCTAATGCTATTCTGAAACT
>Location:NODE_369549_length_1565_cov_30.364218	Coordinate:60	Reads:1	Hits:1	Allocated_reads:1	Strand:-
GACATATCTAATGCTATTCTGAAACT
>Location:NODE_369549_length_1565_cov_30.364218	Coordinate:60	Reads:2	Hits:1	Allocated_reads:2	Strand:-
TGAGGACATATCTAATGCTATTCTGAAACT
>Location:NODE_369549_length_1565_cov_30.364218	Coordinate:61	Reads:1	Hits:1	Allocated_reads:1	Strand:-
ACATATCTAATGCTATTCTGAAAC
>Location:NODE_369549_length_1565_cov_30.364218	Coordinate:61	Reads:1	Hits:1	Allocated_reads:1	Strand:-
CTGAGGACATATCTAATGCTATTCTGAAAC
>Location:NODE_369549_length_1565_cov_30.364218	Coordinate:63	Reads:1	Hits:1	Allocated_reads:1	Strand:+
TTCAGAATAGCATTAGATATGTCCT
>Location:NODE_369549_length_1565_cov_30.364218	Coordinate:64	Reads:1	Hits:1	Allocated_reads:1	Strand:-
ACTGAGGACATATCTAATGCTATTCTGA
>Location:NODE_369549_length_1565_cov_30.364218	Coordinate:64	Reads:1	Hits:1	Allocated_reads:1	Strand:+
TCAGAATAGCATTAGATATGTCCT
>Location:NODE_369549_length_1565_cov_30.364218	Coordinate:64	Reads:1	Hits:1	Allocated_reads:1	Strand:+
TCAGAATAGCATTAGATATGTCCTCAGTATCAGA
>Location:NODE_369549_length_1565_cov_30.364218	Coordinate:67	Reads:1	Hits:2	Allocated_reads:0.5	Strand:-
ACTGAGGACATATCTAATGCTATTC
>Location:NODE_369549_length_1565_cov_30.364218	Coordinate:67	Reads:1	Hits:1	Allocated_reads:1	Strand:-
TGATACTGAGGACATATCTAATGCTATTC
>Location:NODE_369549_length_1565_cov_30.364218	Coordinate:68	Reads:1	Hits:2	Allocated_reads:0.5	Strand:-
ATACTGAGGACATATCTAATGCTATT
>Location:NODE_369549_length_1565_cov_30.364218	Coordinate:69	Reads:1	Hits:2	Allocated_reads:0.5	Strand:-
TACTGAGGACATATCTAATGCTAT
>Location:NODE_369549_length_1565_cov_30.364218	Coordinate:70	Reads:1	Hits:3	Allocated_reads:0.333333333333333	Strand:-
AATCTGATACTGAGGACATATCTAATGCTA
>Location:NODE_369549_length_1565_cov_30.364218	Coordinate:70	Reads:2	Hits:3	Allocated_reads:0.666666666666667	Strand:-
CAATCTGATACTGAGGACATATCTAATGCTA
>Location:NODE_369549_length_1565_cov_30.364218	Coordinate:70	Reads:2	Hits:3	Allocated_reads:0.666666666666667	Strand:-
CTGATACTGAGGACATATCTAATGCTA
>Location:NODE_369549_length_1565_cov_30.364218	Coordinate:70	Reads:1	Hits:3	Allocated_reads:0.333333333333333	Strand:-
GATACTGAGGACATATCTAATGCTA
>Location:NODE_369549_length_1565_cov_30.364218	Coordinate:70	Reads:1	Hits:4	Allocated_reads:0.25	Strand:+
TAGCATTAGATATGTCCTCAGTAT
>Location:NODE_369549_length_1565_cov_30.364218	Coordinate:70	Reads:1	Hits:3	Allocated_reads:0.333333333333333	Strand:+
TAGCATTAGATATGTCCTCAGTATC
>Location:NODE_369549_length_1565_cov_30.364218	Coordinate:70	Reads:2	Hits:3	Allocated_reads:0.666666666666667	Strand:+
TAGCATTAGATATGTCCTCAGTATCAGA
>Location:NODE_369549_length_1565_cov_30.364218	Coordinate:70	Reads:1	Hits:3	Allocated_reads:0.333333333333333	Strand:+
TAGCATTAGATATGTCCTCAGTATCAGAT
>Location:NODE_369549_length_1565_cov_30.364218	Coordinate:70	Reads:1	Hits:3	Allocated_reads:0.333333333333333	Strand:+
TAGCATTAGATATGTCCTCAGTATCAGATTGGCG
>Location:NODE_369549_length_1565_cov_30.364218	Coordinate:70	Reads:4	Hits:3	Allocated_reads:1.33333333333333	Strand:-
TCTGATACTGAGGACATATCTAATGCTA
>Location:NODE_369549_length_1565_cov_30.364218	Coordinate:70	Reads:1	Hits:3	Allocated_reads:0.333333333333333	Strand:-
TGATACTGAGGACATATCTAATGCTA
>Location:NODE_369549_length_1565_cov_30.364218	Coordinate:71	Reads:1	Hits:3	Allocated_reads:0.333333333333333	Strand:-
TCTGATACTGAGGACATATCTAATGCT
>Location:NODE_369549_length_1565_cov_30.364218	Coordinate:73	Reads:1	Hits:3	Allocated_reads:0.333333333333333	Strand:+
CATTAGATATGTCCTCAGTATCAGATTGGC
>Location:NODE_369549_length_1565_cov_30.364218	Coordinate:73	Reads:2	Hits:3	Allocated_reads:0.666666666666667	Strand:-
CTGATACTGAGGACATATCTAATG
>Location:NODE_369549_length_1565_cov_30.364218	Coordinate:74	Reads:5	Hits:3	Allocated_reads:1.66666666666667	Strand:-
CCAATCTGATACTGAGGACATATCTAAT
>Location:NODE_369549_length_1565_cov_30.364218	Coordinate:74	Reads:1	Hits:3	Allocated_reads:0.333333333333333	Strand:-
CGCCAATCTGATACTGAGGACATATCTAAT
>Location:NODE_369549_length_1565_cov_30.364218	Coordinate:74	Reads:1	Hits:3	Allocated_reads:0.333333333333333	Strand:-
GCCAATCTGATACTGAGGACATAGCTAAT
>Location:NODE_369549_length_1565_cov_30.364218	Coordinate:74	Reads:7	Hits:3	Allocated_reads:2.33333333333333	Strand:-
GCCAATCTGATACTGAGGACATATCTAAT
>Location:NODE_369549_length_1565_cov_30.364218	Coordinate:74	Reads:2	Hits:3	Allocated_reads:0.666666666666667	Strand:-
TCGCCAATCTGATACTGAGGACATATCTAAT
>Location:NODE_369549_length_1565_cov_30.364218	Coordinate:74	Reads:1	Hits:3	Allocated_reads:0.333333333333333	Strand:-
TTCGCCAATCTGATACTGAGGACATATCTAAT
>Location:NODE_369549_length_1565_cov_30.364218	Coordinate:75	Reads:1	Hits:3	Allocated_reads:0.333333333333333	Strand:+
TTAGATATGTCCTCAGTATCAGATTG
>Location:NODE_369549_length_1565_cov_30.364218	Coordinate:75	Reads:1	Hits:3	Allocated_reads:0.333333333333333	Strand:+
TTAGATATGTCCTCAGTATCAGATTGGC
>Location:NODE_369549_length_1565_cov_30.364218	Coordinate:75	Reads:4	Hits:3	Allocated_reads:1.33333333333333	Strand:+
TTAGATATGTCCTCAGTATCAGATTGGCG
>Location:NODE_369549_length_1565_cov_30.364218	Coordinate:76	Reads:1	Hits:3	Allocated_reads:0.333333333333333	Strand:+
TAGATATGTCCTCAGTATCAGATTGGCGAAG
>Location:NODE_369549_length_1565_cov_30.364218	Coordinate:77	Reads:1	Hits:3	Allocated_reads:0.333333333333333	Strand:-
CGCCAATCTGATACTGAGGACATATCT
>Location:NODE_369549_length_1565_cov_30.364218	Coordinate:79	Reads:1	Hits:3	Allocated_reads:0.333333333333333	Strand:-
TCGCCAATCTGATACTGAGGACATAT
>Location:NODE_369549_length_1565_cov_30.364218	Coordinate:79	Reads:1	Hits:3	Allocated_reads:0.333333333333333	Strand:-
TTCGCCAATCTGATACTGAGGACATAT
>Location:NODE_369549_length_1565_cov_30.364218	Coordinate:80	Reads:1	Hits:3	Allocated_reads:0.333333333333333	Strand:+
TATGTCCTCAGTATCAGATTGGCGAAGTGCCTCC
>Location:NODE_369549_length_1565_cov_30.364218	Coordinate:82	Reads:1	Hits:3	Allocated_reads:0.333333333333333	Strand:+
TGTCCTCAGTATCAGATTGGCGAAGTGCC
>Location:NODE_369549_length_1565_cov_30.364218	Coordinate:82	Reads:3	Hits:3	Allocated_reads:1	Strand:+
TGTCCTCAGTATCAGATTGGCGAAGTGCCTC
>Location:NODE_369549_length_1565_cov_30.364218	Coordinate:82	Reads:2	Hits:3	Allocated_reads:0.666666666666667	Strand:+
TGTCCTCAGTATCAGATTGGCGAAGTGCCTCCTC
>Location:NODE_369549_length_1565_cov_30.364218	Coordinate:82	Reads:1	Hits:3	Allocated_reads:0.333333333333333	Strand:-
TTCGCCAATCTGATACTGAGGACA
>Location:NODE_369549_length_1565_cov_30.364218	Coordinate:83	Reads:1	Hits:3	Allocated_reads:0.333333333333333	Strand:+
GTCCTCAGTATCAGATTGGCGAAG
>Location:NODE_369549_length_1565_cov_30.364218	Coordinate:84	Reads:1	Hits:3	Allocated_reads:0.333333333333333	Strand:-
GAGGCACTTCGCCAATCTGATACTGAGGT
>Location:NODE_369549_length_1565_cov_30.364218	Coordinate:84	Reads:1	Hits:3	Allocated_reads:0.333333333333333	Strand:+
TCCTCAGTATCAGATTGGCGAAGTGCCT
>Location:NODE_369549_length_1565_cov_30.364218	Coordinate:84	Reads:4	Hits:3	Allocated_reads:1.33333333333333	Strand:+
TCCTCAGTATCAGATTGGCGAAGTGCCTC
>Location:NODE_369549_length_1565_cov_30.364218	Coordinate:84	Reads:9	Hits:3	Allocated_reads:3	Strand:+
TCCTCAGTATCAGATTGGCGAAGTGCCTCCTC
>Location:NODE_369549_length_1565_cov_30.364218	Coordinate:85	Reads:2	Hits:3	Allocated_reads:0.666666666666667	Strand:+
CCTCAGTATCAGATTGGCGAAGTGCCTC
>Location:NODE_369549_length_1565_cov_30.364218	Coordinate:85	Reads:3	Hits:3	Allocated_reads:1	Strand:+
CCTCAGTATCAGATTGGCGAAGTGCCTCC
>Location:NODE_369549_length_1565_cov_30.364218	Coordinate:85	Reads:3	Hits:3	Allocated_reads:1	Strand:+
CCTCAGTATCAGATTGGCGAAGTGCCTCCTC
>Location:NODE_369549_length_1565_cov_30.364218	Coordinate:86	Reads:1	Hits:3	Allocated_reads:0.333333333333333	Strand:+
CTCAGTATCAGATTGGCGAAGTGCCT
>Location:NODE_369549_length_1565_cov_30.364218	Coordinate:86	Reads:1	Hits:3	Allocated_reads:0.333333333333333	Strand:+
CTCAGTATCAGATTGGCGAAGTGCCTC
>Location:NODE_369549_length_1565_cov_30.364218	Coordinate:86	Reads:1	Hits:3	Allocated_reads:0.333333333333333	Strand:+
CTCAGTATCAGATTGGCGAAGTGCCTCC
>Location:NODE_369549_length_1565_cov_30.364218	Coordinate:86	Reads:1	Hits:3	Allocated_reads:0.333333333333333	Strand:+
CTCAGTATCAGATTGGCGAAGTGCCTCCT
>Location:NODE_369549_length_1565_cov_30.364218	Coordinate:86	Reads:8	Hits:3	Allocated_reads:2.66666666666667	Strand:+
CTCAGTATCAGATTGGCGAAGTGCCTCCTC
>Location:NODE_369549_length_1565_cov_30.364218	Coordinate:87	Reads:3	Hits:3	Allocated_reads:1	Strand:+
TCAGTATCAGATTGGCGAAGTGCCT
>Location:NODE_369549_length_1565_cov_30.364218	Coordinate:87	Reads:7	Hits:3	Allocated_reads:2.33333333333333	Strand:+
TCAGTATCAGATTGGCGAAGTGCCTC
>Location:NODE_369549_length_1565_cov_30.364218	Coordinate:87	Reads:2	Hits:3	Allocated_reads:0.666666666666667	Strand:+
TCAGTATCAGATTGGCGAAGTGCCTCC
>Location:NODE_369549_length_1565_cov_30.364218	Coordinate:87	Reads:2	Hits:3	Allocated_reads:0.666666666666667	Strand:+
TCAGTATCAGATTGGCGAAGTGCCTCCT
>Location:NODE_369549_length_1565_cov_30.364218	Coordinate:87	Reads:1	Hits:3	Allocated_reads:0.333333333333333	Strand:+
TCAGTATCAGATTGGCGAGGTGCCTCCTC
>Location:NODE_369549_length_1565_cov_30.364218	Coordinate:87	Reads:32	Hits:3	Allocated_reads:10.6666666666667	Strand:+
TCAGTATCAGATTGGCGAAGTGCCTCCTC
>Location:NODE_369549_length_1565_cov_30.364218	Coordinate:88	Reads:7	Hits:3	Allocated_reads:2.33333333333333	Strand:+
CAGTATCAGATTGGCGAAGTGCCTC
>Location:NODE_369549_length_1565_cov_30.364218	Coordinate:88	Reads:1	Hits:3	Allocated_reads:0.333333333333333	Strand:+
CAGTATCAGATTGGCGAAGTGCCTCT
>Location:NODE_369549_length_1565_cov_30.364218	Coordinate:88	Reads:1	Hits:3	Allocated_reads:0.333333333333333	Strand:+
CAGTATCAGATTGGCGAAGTGCCTCCT
>Location:NODE_369549_length_1565_cov_30.364218	Coordinate:88	Reads:13	Hits:3	Allocated_reads:4.33333333333333	Strand:+
CAGTATCAGATTGGCGAAGTGCCTCCTC
>Location:NODE_369549_length_1565_cov_30.364218	Coordinate:89	Reads:1	Hits:3	Allocated_reads:0.333333333333333	Strand:+
AGTATCAGATTGGCGAAGTGCCTCCTC
>Location:NODE_369549_length_1565_cov_30.364218	Coordinate:89	Reads:2	Hits:3	Allocated_reads:0.666666666666667	Strand:-
TAGAGGAGGCACTTCGCCAATCTGATACT
>Location:NODE_369549_length_1565_cov_30.364218	Coordinate:90	Reads:1	Hits:3	Allocated_reads:0.333333333333333	Strand:+
GTATCAGATTGGCGAAGTGCCTCCTC
>Location:NODE_369549_length_1565_cov_30.364218	Coordinate:90	Reads:1	Hits:3	Allocated_reads:0.333333333333333	Strand:+
GTATCAGATTGGCGAAGTGCCTCCTCT
>Location:NODE_369549_length_1565_cov_30.364218	Coordinate:91	Reads:2	Hits:3	Allocated_reads:0.666666666666667	Strand:+
TATCAGATTGGCGAAGTGCCTCCTC
>Location:NODE_369549_length_1565_cov_30.364218	Coordinate:91	Reads:1	Hits:3	Allocated_reads:0.333333333333333	Strand:+
TATCAGATTGGCGAAGTGCCTCCTCTAA
>Location:NODE_369549_length_1565_cov_30.364218	Coordinate:92	Reads:1	Hits:3	Allocated_reads:0.333333333333333	Strand:+
ATCAGATTGGCGAAGTGCCTCCTC
>Location:NODE_369549_length_1565_cov_30.364218	Coordinate:93	Reads:1	Hits:3	Allocated_reads:0.333333333333333	Strand:+
TCAGATTGGCGAAGTGCCTCCTCT
>Location:NODE_369549_length_1565_cov_30.364218	Coordinate:98	Reads:1	Hits:1	Allocated_reads:1	Strand:+
TTGGCGAAGTGCCTCCTCTAATGTTGACT
>Location:NODE_369549_length_1565_cov_30.364218	Coordinate:100	Reads:1	Hits:1	Allocated_reads:1	Strand:-
ATTGTCAACATTAGAGGAGGCACTTCGCC
>Location:NODE_369549_length_1565_cov_30.364218	Coordinate:104	Reads:1	Hits:1	Allocated_reads:1	Strand:-
TCTGAATTGTCAACATTAGAGGAGGCACTT
>Location:NODE_369549_length_1565_cov_30.364218	Coordinate:106	Reads:1	Hits:1	Allocated_reads:1	Strand:-
TGAGTCTGAATTGTCAACATTAGAGGAGGCAC
>Location:NODE_369549_length_1565_cov_30.364218	Coordinate:107	Reads:2	Hits:1	Allocated_reads:2	Strand:-
TGAGTCTGAATTGTCAACATTAGAGGAGGCA
>Location:NODE_369549_length_1565_cov_30.364218	Coordinate:108	Reads:1	Hits:1	Allocated_reads:1	Strand:-
GAGTCTGAATTGTCAACATTAGAGGAGGC
>Location:NODE_369549_length_1565_cov_30.364218	Coordinate:108	Reads:1	Hits:1	Allocated_reads:1	Strand:-
TGAGTCTGAATTGTCAACATTAGAGGAGCC
>Location:NODE_369549_length_1565_cov_30.364218	Coordinate:108	Reads:3	Hits:1	Allocated_reads:3	Strand:-
TGAGTCTGAATTGTCAACATTAGAGGAGGC
>Location:NODE_369549_length_1565_cov_30.364218	Coordinate:109	Reads:1	Hits:1	Allocated_reads:1	Strand:-
TGAGTCTGAATTGTCAACATTAGAGGAGT
>Location:NODE_369549_length_1565_cov_30.364218	Coordinate:109	Reads:4	Hits:1	Allocated_reads:4	Strand:-
TGAGTCTGAATTGTCAACATTAGAGGAGG
>Location:NODE_369549_length_1565_cov_30.364218	Coordinate:109	Reads:1	Hits:1	Allocated_reads:1	Strand:-
TTGAGTCTGAATTGTCAACATTAGAGGAGG
>Location:NODE_369549_length_1565_cov_30.364218	Coordinate:110	Reads:1	Hits:1	Allocated_reads:1	Strand:+
CTCCTCTAATGTTGACAATTCAGACTCAATA
>Location:NODE_369549_length_1565_cov_30.364218	Coordinate:110	Reads:1	Hits:1	Allocated_reads:1	Strand:-
GTCTGAATTGTCAACATTAGAGGAG
>Location:NODE_369549_length_1565_cov_30.364218	Coordinate:110	Reads:1	Hits:1	Allocated_reads:1	Strand:-
TTGAGTCTGAATTGTCAACATTAGAGGAG
>Location:NODE_369549_length_1565_cov_30.364218	Coordinate:111	Reads:5	Hits:1	Allocated_reads:5	Strand:+
TCCTCTAATGTTGACAATTCAGACTCAATA
>Location:NODE_369549_length_1565_cov_30.364218	Coordinate:111	Reads:1	Hits:1	Allocated_reads:1	Strand:+
TCCTCTAATGTTGACAATTCAGACTCAATAT
>Location:NODE_369549_length_1565_cov_30.364218	Coordinate:111	Reads:12	Hits:1	Allocated_reads:12	Strand:-
TGAGTCTGAATTGTCAACATTAGAGGA
>Location:NODE_369549_length_1565_cov_30.364218	Coordinate:112	Reads:1	Hits:1	Allocated_reads:1	Strand:+
CCTCTAATGTTGACAATTCAGACTCAATA
>Location:NODE_369549_length_1565_cov_30.364218	Coordinate:112	Reads:1	Hits:1	Allocated_reads:1	Strand:+
CCTCTAATGTTGACAATTCAGACTCAATAT
>Location:NODE_369549_length_1565_cov_30.364218	Coordinate:112	Reads:4	Hits:1	Allocated_reads:4	Strand:-
TGAGTCTGAATTGTCAACATTAGAGG
>Location:NODE_369549_length_1565_cov_30.364218	Coordinate:113	Reads:5	Hits:1	Allocated_reads:5	Strand:-
TGAGTCTGAATTGTCAACATTAGAG
>Location:NODE_369549_length_1565_cov_30.364218	Coordinate:114	Reads:1	Hits:1	Allocated_reads:1	Strand:+
TCTAATGTTGACAATTCAGACTCAATA
>Location:NODE_369549_length_1565_cov_30.364218	Coordinate:114	Reads:1	Hits:1	Allocated_reads:1	Strand:+
TCTAATGTTGACAATTCAGACTCAATAT
>Location:NODE_369549_length_1565_cov_30.364218	Coordinate:114	Reads:3	Hits:1	Allocated_reads:3	Strand:-
TGAGTCTGAATTGTCAACATTAGA
>Location:NODE_369549_length_1565_cov_30.364218	Coordinate:114	Reads:1	Hits:1	Allocated_reads:1	Strand:-
TTGAGTCTGAATTGTCAACATTAGA
>Location:NODE_369549_length_1565_cov_30.364218	Coordinate:116	Reads:3	Hits:1	Allocated_reads:3	Strand:+
TAATGTTGACAATTCAGACTCAATA
>Location:NODE_369549_length_1565_cov_30.364218	Coordinate:117	Reads:1	Hits:1	Allocated_reads:1	Strand:+
AATGTTGACAATTCAGACTCAATA
>Location:NODE_369549_length_1565_cov_30.364218	Coordinate:117	Reads:1	Hits:1	Allocated_reads:1	Strand:-
TGTCCCATATTGAGTCTGAATTGTCAACATT
>Location:NODE_369549_length_1565_cov_30.364218	Coordinate:118	Reads:1	Hits:1	Allocated_reads:1	Strand:+
ATGTTGACAATTCAGACTCAATATGGGACAGA
>Location:NODE_369549_length_1565_cov_30.364218	Coordinate:119	Reads:1	Hits:1	Allocated_reads:1	Strand:-
TCTGTCCCATATTGAGTCTGAATTGTCAACA
>Location:NODE_369549_length_1565_cov_30.364218	Coordinate:119	Reads:1	Hits:1	Allocated_reads:1	Strand:+
TGTTGACAATTCAGACTCAATATGG
>Location:NODE_369549_length_1565_cov_30.364218	Coordinate:119	Reads:2	Hits:1	Allocated_reads:2	Strand:+
TGTTGACAATTCAGACTCAATATGGGA
>Location:NODE_369549_length_1565_cov_30.364218	Coordinate:119	Reads:1	Hits:1	Allocated_reads:1	Strand:+
TGTTGACAATTCAGACTCAATATGGGAC
>Location:NODE_369549_length_1565_cov_30.364218	Coordinate:119	Reads:5	Hits:1	Allocated_reads:5	Strand:+
TGTTGACAATTCAGACTCAATATGGGACA
>Location:NODE_369549_length_1565_cov_30.364218	Coordinate:119	Reads:4	Hits:1	Allocated_reads:4	Strand:+
TGTTGACAATTCAGACTCAATATGGGACAGA
>Location:NODE_369549_length_1565_cov_30.364218	Coordinate:121	Reads:1	Hits:1	Allocated_reads:1	Strand:+
TTGACAATTCAGACTCAATATGGGACAGA
>Location:NODE_369549_length_1565_cov_30.364218	Coordinate:122	Reads:1	Hits:1	Allocated_reads:1	Strand:+
TGACAATTCAGACTCAATATGGGAC
>Location:NODE_369549_length_1565_cov_30.364218	Coordinate:122	Reads:1	Hits:1	Allocated_reads:1	Strand:+
TGACAATTCAGACTCAATATGGGACAGA
>Location:NODE_369549_length_1565_cov_30.364218	Coordinate:125	Reads:1	Hits:1	Allocated_reads:1	Strand:+
CAATTCAGACTCAATATGGGACAGACG
>Location:NODE_369549_length_1565_cov_30.364218	Coordinate:125	Reads:1	Hits:1	Allocated_reads:1	Strand:+
CAATTCAGACTCAATATGGGACAGACGATT
>Location:NODE_369549_length_1565_cov_30.364218	Coordinate:127	Reads:3	Hits:1	Allocated_reads:3	Strand:+
ATTCAGACTCAATATGGGACAGACGATT
>Location:NODE_369549_length_1565_cov_30.364218	Coordinate:127	Reads:1	Hits:1	Allocated_reads:1	Strand:+
ATTCAGACTCAATATGGGACAGACGATTTAATC
>Location:NODE_369549_length_1565_cov_30.364218	Coordinate:128	Reads:1	Hits:1	Allocated_reads:1	Strand:+
TTCAGACTCAATATGGGACAGACT
>Location:NODE_369549_length_1565_cov_30.364218	Coordinate:128	Reads:7	Hits:1	Allocated_reads:7	Strand:+
TTCAGACTCAATATGGGACAGACG
>Location:NODE_369549_length_1565_cov_30.364218	Coordinate:128	Reads:1	Hits:1	Allocated_reads:1	Strand:+
TTCAGACTCAATATGGGACAGACGA
>Location:NODE_369549_length_1565_cov_30.364218	Coordinate:128	Reads:1	Hits:1	Allocated_reads:1	Strand:+
TTCAGACTCAATATGGGACAGACGT
>Location:NODE_369549_length_1565_cov_30.364218	Coordinate:128	Reads:1	Hits:1	Allocated_reads:1	Strand:+
TTCAGACTCAATATGGGACGGACGAT
>Location:NODE_369549_length_1565_cov_30.364218	Coordinate:128	Reads:5	Hits:1	Allocated_reads:5	Strand:+
TTCAGACTCAATATGGGACAGACGAT
>Location:NODE_369549_length_1565_cov_30.364218	Coordinate:128	Reads:55	Hits:1	Allocated_reads:55	Strand:+
TTCAGACTCAATATGGGACAGACGATT
>Location:NODE_369549_length_1565_cov_30.364218	Coordinate:128	Reads:11	Hits:1	Allocated_reads:11	Strand:+
TTCAGACTCAATATGGGACAGACGATTT
>Location:NODE_369549_length_1565_cov_30.364218	Coordinate:128	Reads:5	Hits:1	Allocated_reads:5	Strand:+
TTCAGACTCAATATGGGACAGACGATTTA
>Location:NODE_369549_length_1565_cov_30.364218	Coordinate:128	Reads:2	Hits:1	Allocated_reads:2	Strand:+
TTCAGACTCAATATGGGACAGACGATTTAA
>Location:NODE_369549_length_1565_cov_30.364218	Coordinate:128	Reads:1	Hits:1	Allocated_reads:1	Strand:+
TTCAGACTCAATATGGGACAGACGATTTAAT
>Location:NODE_369549_length_1565_cov_30.364218	Coordinate:128	Reads:1	Hits:1	Allocated_reads:1	Strand:+
TTCAGACTCAATATGGGACCGACGATTTAAT
>Location:NODE_369549_length_1565_cov_30.364218	Coordinate:128	Reads:1	Hits:1	Allocated_reads:1	Strand:+
TTCAGACTCAATATGGGACAGACAATTTAATC
>Location:NODE_369549_length_1565_cov_30.364218	Coordinate:128	Reads:1	Hits:1	Allocated_reads:1	Strand:+
TTCAGACTCAATATGGGACAGACGATTTAATT
>Location:NODE_369549_length_1565_cov_30.364218	Coordinate:128	Reads:30	Hits:1	Allocated_reads:30	Strand:+
TTCAGACTCAATATGGGACAGACGATTTAATC
>Location:NODE_369549_length_1565_cov_30.364218	Coordinate:128	Reads:1	Hits:1	Allocated_reads:1	Strand:+
TTCAGACTCAATATGGGACAGACGATTTAATCT
>Location:NODE_369549_length_1565_cov_30.364218	Coordinate:129	Reads:3	Hits:1	Allocated_reads:3	Strand:+
TCAGACTCAATATGGGACAGACGATT
>Location:NODE_369549_length_1565_cov_30.364218	Coordinate:129	Reads:1	Hits:1	Allocated_reads:1	Strand:+
TCAGACTCAATATGGGACAGACGATTT
>Location:NODE_369549_length_1565_cov_30.364218	Coordinate:129	Reads:9	Hits:1	Allocated_reads:9	Strand:+
TCAGACTCAATATGGGACAGACGATTTAATC
>Location:NODE_369549_length_1565_cov_30.364218	Coordinate:129	Reads:2	Hits:1	Allocated_reads:2	Strand:-
TTAAATCGTCTGTCCCATATTGAGTCTGA
>Location:NODE_369549_length_1565_cov_30.364218	Coordinate:131	Reads:1	Hits:1	Allocated_reads:1	Strand:+
AGACTCAATATGGGACAGACGATTTAAT
>Location:NODE_369549_length_1565_cov_30.364218	Coordinate:131	Reads:1	Hits:1	Allocated_reads:1	Strand:+
AGACTCAATATGGGACAGACGATTTAATA
>Location:NODE_369549_length_1565_cov_30.364218	Coordinate:131	Reads:2	Hits:1	Allocated_reads:2	Strand:+
AGACTCAATATGGGACAGACGATTTAATC
>Location:NODE_369549_length_1565_cov_30.364218	Coordinate:132	Reads:1	Hits:1	Allocated_reads:1	Strand:-
CTAGATTAAATCGTCTGTCCCATATTGAGTC
>Location:NODE_369549_length_1565_cov_30.364218	Coordinate:137	Reads:1	Hits:1	Allocated_reads:1	Strand:-
CTAGATTAAATCGTCTGTCCCATATT
>Location:NODE_369549_length_1565_cov_30.364218	Coordinate:139	Reads:1	Hits:1	Allocated_reads:1	Strand:+
TATGGGACAGACGATTTAATCTAGTTC
>Location:NODE_369549_length_1565_cov_30.364218	Coordinate:144	Reads:1	Hits:3	Allocated_reads:0.333333333333333	Strand:-
AAAAGAACTAGATTAAATCGTCTGTC
>Location:NODE_369549_length_1565_cov_30.364218	Coordinate:145	Reads:3	Hits:3	Allocated_reads:1	Strand:-
AAAAGAACTAGATTAAATCGTCTGT
>Location:NODE_369549_length_1565_cov_30.364218	Coordinate:145	Reads:1	Hits:3	Allocated_reads:0.333333333333333	Strand:-
GAAAAGAACTAGATTAAATCGTCTGT
>Location:NODE_369549_length_1565_cov_30.364218	Coordinate:147	Reads:3	Hits:3	Allocated_reads:1	Strand:-
TTCGAAAAGAACTAGATTAAATCGTCT
>Location:NODE_369549_length_1565_cov_30.364218	Coordinate:147	Reads:1	Hits:3	Allocated_reads:0.333333333333333	Strand:-
TTTCGAAAAGAACTAGATTAAATCGTCT
>Location:NODE_369549_length_1565_cov_30.364218	Coordinate:148	Reads:2	Hits:3	Allocated_reads:0.666666666666667	Strand:-
ATTTTCGAAAAGAACTAGATTAAATCGTC
>Location:NODE_369549_length_1565_cov_30.364218	Coordinate:148	Reads:2	Hits:3	Allocated_reads:0.666666666666667	Strand:-
CATTTTCGAAAAGAACTAGATTAAATCGTC
>Location:NODE_369549_length_1565_cov_30.364218	Coordinate:148	Reads:1	Hits:3	Allocated_reads:0.333333333333333	Strand:-
CGAAAAGAACTAGATTAAATCGTC
>Location:NODE_369549_length_1565_cov_30.364218	Coordinate:148	Reads:2	Hits:3	Allocated_reads:0.666666666666667	Strand:-
TCGAAAAGAACTAGATTAAATCGTC
>Location:NODE_369549_length_1565_cov_30.364218	Coordinate:148	Reads:10	Hits:3	Allocated_reads:3.33333333333333	Strand:-
TTCGAAAAGAACTAGATTAAATCGTC
>Location:NODE_369549_length_1565_cov_30.364218	Coordinate:148	Reads:1	Hits:3	Allocated_reads:0.333333333333333	Strand:-
TTTCGAAAAGAACTAGATTAAATCGTC
>Location:NODE_369549_length_1565_cov_30.364218	Coordinate:148	Reads:3	Hits:3	Allocated_reads:1	Strand:-
TTTTCGAAAAGAACTAGATTAAATCGTC
>Location:NODE_369549_length_1565_cov_30.364218	Coordinate:151	Reads:1	Hits:3	Allocated_reads:0.333333333333333	Strand:-
ATTTTCGAAAAGAACTAGATTAAATC
>Location:NODE_369549_length_1565_cov_30.364218	Coordinate:151	Reads:1	Hits:3	Allocated_reads:0.333333333333333	Strand:-
TCAAACATTTTCGAAAAGAACTAGATTAAATC
>Location:NODE_369549_length_1565_cov_30.364218	Coordinate:152	Reads:1	Hits:3	Allocated_reads:0.333333333333333	Strand:-
TTTTCGAAAAGAACTAGATTAAAT
>Location:NODE_369549_length_1565_cov_30.364218	Coordinate:153	Reads:1	Hits:3	Allocated_reads:0.333333333333333	Strand:-
TCAAACATTTTCGAAAAGAACTAGATTAAA
>Location:NODE_369549_length_1565_cov_30.364218	Coordinate:160	Reads:1	Hits:3	Allocated_reads:0.333333333333333	Strand:+
TAGTTCTTTTCGAAAATGTTTGAA
>Location:NODE_369549_length_1565_cov_30.364218	Coordinate:161	Reads:6	Hits:3	Allocated_reads:2	Strand:-
TCCTTTCAAACATTTTCGAAAAGAACT
>Location:NODE_369549_length_1565_cov_30.364218	Coordinate:161	Reads:4	Hits:1	Allocated_reads:4	Strand:-
TTCCTTTCAAACATTTTCGAAAAGAACT
>Location:NODE_369549_length_1565_cov_30.364218	Coordinate:161	Reads:2	Hits:3	Allocated_reads:0.666666666666667	Strand:-
TTTCAAACATTTTCGAAAAGAACT
>Location:NODE_369549_length_1565_cov_30.364218	Coordinate:161	Reads:1	Hits:1	Allocated_reads:1	Strand:-
TTTCCTTTCAAACATTTTCGAAAAGAACT
>Location:NODE_369549_length_1565_cov_30.364218	Coordinate:166	Reads:1	Hits:1	Allocated_reads:1	Strand:-
GGCAAGATCATTTCCTTTCAAACATTTTCGAAAA
>Location:NODE_369549_length_1565_cov_30.364218	Coordinate:166	Reads:1	Hits:1	Allocated_reads:1	Strand:+
TTTTCGAAAATGTTTGAAAGGAAATGATCT
>Location:NODE_369549_length_1565_cov_30.364218	Coordinate:167	Reads:1	Hits:1	Allocated_reads:1	Strand:+
TTTCGAAAATGTTTGAAAGGAAATG
>Location:NODE_369549_length_1565_cov_30.364218	Coordinate:167	Reads:3	Hits:1	Allocated_reads:3	Strand:+
TTTCGAAAATGTTTGAAAGGAAATGATCT
>Location:NODE_369549_length_1565_cov_30.364218	Coordinate:167	Reads:1	Hits:1	Allocated_reads:1	Strand:+
TTTCGAAAATGTTTGAAAGGAAATGATCTT
>Location:NODE_369549_length_1565_cov_30.364218	Coordinate:168	Reads:1	Hits:1	Allocated_reads:1	Strand:+
TTCGAAAATGTTTGAAAGGAAATGATC
>Location:NODE_369549_length_1565_cov_30.364218	Coordinate:168	Reads:1	Hits:1	Allocated_reads:1	Strand:+
TTCGAAAATGTTTGAAAGGAAATGATCT
>Location:NODE_369549_length_1565_cov_30.364218	Coordinate:173	Reads:1	Hits:1	Allocated_reads:1	Strand:+
AAATGTTTGAAAGGAAATGATCTT
>Location:NODE_369549_length_1565_cov_30.364218	Coordinate:173	Reads:9	Hits:1	Allocated_reads:9	Strand:+
AAATGTTTGAAAGGAAATGATCTTGCC
>Location:NODE_369549_length_1565_cov_30.364218	Coordinate:173	Reads:1	Hits:1	Allocated_reads:1	Strand:-
GGCAAGATCATTTCCTTTCAAACATTT
>Location:NODE_369549_length_1565_cov_30.364218	Coordinate:174	Reads:1	Hits:1	Allocated_reads:1	Strand:+
AATGTTTGAAAGGAAATGATCTTGCC
>Location:NODE_369549_length_1565_cov_30.364218	Coordinate:175	Reads:1	Hits:1	Allocated_reads:1	Strand:+
ATGTTTGAAAGGAAATGATCTTGCC
>Location:NODE_369549_length_1565_cov_30.364218	Coordinate:175	Reads:1	Hits:1	Allocated_reads:1	Strand:+
ATGTTTGAAAGGAAATGATCTTGCCA
>Location:NODE_369549_length_1565_cov_30.364218	Coordinate:176	Reads:1	Hits:1	Allocated_reads:1	Strand:+
TGTTTGAAAGGAAATGATCTTGCC
>Location:NODE_369549_length_1565_cov_30.364218	Coordinate:177	Reads:1	Hits:1	Allocated_reads:1	Strand:-
CGTGGCAAGATCATTTCCTTTCAAAC
>Location:NODE_369549_length_1565_cov_30.364218	Coordinate:178	Reads:1	Hits:1	Allocated_reads:1	Strand:-
ATTGCGTGGCAAGATCATTTCCTTTCAAA
>Location:NODE_369549_length_1565_cov_30.364218	Coordinate:178	Reads:1	Hits:1	Allocated_reads:1	Strand:-
GCGTGGCAAGATCATTTCCTTTCAAA
>Location:NODE_369549_length_1565_cov_30.364218	Coordinate:178	Reads:1	Hits:1	Allocated_reads:1	Strand:+
TTTGAAAGGAAATGATCTTGCCACGC
>Location:NODE_369549_length_1565_cov_30.364218	Coordinate:179	Reads:3	Hits:1	Allocated_reads:3	Strand:+
TTGAAAGGAAATGATCTTGCCACGCAATGC
>Location:NODE_369549_length_1565_cov_30.364218	Coordinate:179	Reads:1	Hits:1	Allocated_reads:1	Strand:+
TTGAAAGGAAATGATCTTGCCACGCAATGCTGCCT
>Location:NODE_369549_length_1565_cov_30.364218	Coordinate:180	Reads:1	Hits:1	Allocated_reads:1	Strand:+
TGAAAGGAAATGATCTTGCCACGCAAT
>Location:NODE_369549_length_1565_cov_30.364218	Coordinate:181	Reads:1	Hits:1	Allocated_reads:1	Strand:-
CATTGCGTGGCAAGATCATTTCCTTTC
>Location:NODE_369549_length_1565_cov_30.364218	Coordinate:182	Reads:2	Hits:1	Allocated_reads:2	Strand:+
AAAGGAAATGATCTTGCCACGCAATGCTGCCT
>Location:NODE_369549_length_1565_cov_30.364218	Coordinate:183	Reads:3	Hits:1	Allocated_reads:3	Strand:+
AAGGAAATGATCTTGCCACGCAATGCTGCCT
>Location:NODE_369549_length_1565_cov_30.364218	Coordinate:185	Reads:14	Hits:1	Allocated_reads:14	Strand:+
GGAAATGATCTTGCCACGCAATGCTGCCT
>Location:NODE_369549_length_1565_cov_30.364218	Coordinate:186	Reads:2	Hits:1	Allocated_reads:2	Strand:+
GAAATGATCTTGCCACGCAATGCTGCCT
>Location:NODE_369549_length_1565_cov_30.364218	Coordinate:187	Reads:2	Hits:1	Allocated_reads:2	Strand:+
AAATGATCTTGCCACGCAATGCTGCCT
>Location:NODE_369549_length_1565_cov_30.364218	Coordinate:188	Reads:3	Hits:1	Allocated_reads:3	Strand:+
AATGATCTTGCCACGCAATGCTGCCT
>Location:NODE_369549_length_1565_cov_30.364218	Coordinate:189	Reads:1	Hits:1	Allocated_reads:1	Strand:+
ATGATCTTGCCACGCAATGCTGCAT
>Location:NODE_369549_length_1565_cov_30.364218	Coordinate:190	Reads:1	Hits:1	Allocated_reads:1	Strand:+
TGATCTTGCCACGCAATGCTGACT
>Location:NODE_369549_length_1565_cov_30.364218	Coordinate:190	Reads:2	Hits:1	Allocated_reads:2	Strand:+
TGATCTTGCCACGCAATGCTGCCG
>Location:NODE_369549_length_1565_cov_30.364218	Coordinate:190	Reads:28	Hits:1	Allocated_reads:28	Strand:+
TGATCTTGCCACGCAATGCTGCCT
>Location:NODE_369549_length_1565_cov_30.364218	Coordinate:190	Reads:2	Hits:1	Allocated_reads:2	Strand:+
TGATCTTGCCACGCAATGCTGCCTT
>Location:NODE_369549_length_1565_cov_30.364218	Coordinate:190	Reads:3	Hits:1	Allocated_reads:3	Strand:+
TGATCTTGCCACGCAATGCTGCCTTA
>Location:NODE_369549_length_1565_cov_30.364218	Coordinate:190	Reads:1	Hits:1	Allocated_reads:1	Strand:+
TGATCTTGCCACGCAATGCTGCCTTAA
>Location:NODE_369549_length_1565_cov_30.364218	Coordinate:190	Reads:4	Hits:1	Allocated_reads:4	Strand:+
TGATCTTGCCACGCAATGCTGCCTTAAA
>Location:NODE_369549_length_1565_cov_30.364218	Coordinate:190	Reads:2	Hits:1	Allocated_reads:2	Strand:+
TGATCTTGCCACGCAATGCTGCCTTAAAA
>Location:NODE_369549_length_1565_cov_30.364218	Coordinate:193	Reads:2	Hits:1	Allocated_reads:2	Strand:+
TCTTGCCACGCAATGCTGCCTTAAAAGAT
>Location:NODE_369549_length_1565_cov_30.364218	Coordinate:196	Reads:1	Hits:1	Allocated_reads:1	Strand:+
TGCCACGCAATGCTGCCTTAAAAGAT
>Location:NODE_369549_length_1565_cov_30.364218	Coordinate:196	Reads:2	Hits:1	Allocated_reads:2	Strand:+
TGCCACGCAATGCTGCCTTAAAAGATTCC
>Location:NODE_369549_length_1565_cov_30.364218	Coordinate:196	Reads:1	Hits:1	Allocated_reads:1	Strand:+
TGCCACGCAATGCTGCCTTAAAAGATTCCC
>Location:NODE_369549_length_1565_cov_30.364218	Coordinate:199	Reads:1	Hits:1	Allocated_reads:1	Strand:-
TGGGAATCTTTTAAGGCAGCATTGCGTG
>Location:NODE_369549_length_1565_cov_30.364218	Coordinate:206	Reads:1	Hits:1	Allocated_reads:1	Strand:+
TGCTGCCTTAAAAGATTCCCAAAG
>Location:NODE_369549_length_1565_cov_30.364218	Coordinate:206	Reads:1	Hits:1	Allocated_reads:1	Strand:+
TGCTGCCTTAAAAGATTCCCAAAGAGTGGAAT
>Location:NODE_369549_length_1565_cov_30.364218	Coordinate:207	Reads:1	Hits:1	Allocated_reads:1	Strand:-
CTCTTTGGGAATCTTTTAAGGCAGC
>Location:NODE_369549_length_1565_cov_30.364218	Coordinate:220	Reads:1	Hits:4	Allocated_reads:0.25	Strand:-
GTGAGGTCTCTGATTCCACTCTTTGGGAAT
>Location:NODE_369549_length_1565_cov_30.364218	Coordinate:220	Reads:1	Hits:4	Allocated_reads:0.25	Strand:-
TGAGGTCTCTGATTCCACTCTTTGGGAAT
>Location:NODE_369549_length_1565_cov_30.364218	Coordinate:221	Reads:2	Hits:4	Allocated_reads:0.5	Strand:+
TTCCCAAAGAGTGGAATCAGAGACCT
>Location:NODE_369549_length_1565_cov_30.364218	Coordinate:221	Reads:2	Hits:4	Allocated_reads:0.5	Strand:+
TTCCCAAAGAGTGGAATCAGAGACCTC
>Location:NODE_369549_length_1565_cov_30.364218	Coordinate:221	Reads:1	Hits:4	Allocated_reads:0.25	Strand:+
TTCCCAAAGAGTGGAATCAGAGACCTCA
>Location:NODE_369549_length_1565_cov_30.364218	Coordinate:221	Reads:1	Hits:4	Allocated_reads:0.25	Strand:+
TTCCCAAAGAGTGGAATCAGAGACCTCT
>Location:NODE_369549_length_1565_cov_30.364218	Coordinate:221	Reads:1	Hits:4	Allocated_reads:0.25	Strand:+
TTCCCAAAGAGTGGAATCAGAGACCTCAT
>Location:NODE_369549_length_1565_cov_30.364218	Coordinate:221	Reads:3	Hits:4	Allocated_reads:0.75	Strand:+
TTCCCAAAGAGTGGAATCAGAGACCTCAC
>Location:NODE_369549_length_1565_cov_30.364218	Coordinate:221	Reads:5	Hits:4	Allocated_reads:1.25	Strand:+
TTCCCAAAGAGTGGAATCAGAGACCTCACC
>Location:NODE_369549_length_1565_cov_30.364218	Coordinate:221	Reads:1	Hits:4	Allocated_reads:0.25	Strand:+
TTCCCAAAGAGTGGAATCAGAGACCTCACTT
>Location:NODE_369549_length_1565_cov_30.364218	Coordinate:221	Reads:1	Hits:1	Allocated_reads:1	Strand:+
TTCCCAAAGAGTGGAATCAGAGACCTCACCATTG
>Location:NODE_369549_length_1565_cov_30.364218	Coordinate:222	Reads:1	Hits:4	Allocated_reads:0.25	Strand:-
AGGTCTCTGATTCCACTCTTTGGGA
>Location:NODE_369549_length_1565_cov_30.364218	Coordinate:222	Reads:2	Hits:4	Allocated_reads:0.5	Strand:+
TCCCAAAGAGTGGAATCAGAGACCT
>Location:NODE_369549_length_1565_cov_30.364218	Coordinate:222	Reads:2	Hits:4	Allocated_reads:0.5	Strand:+
TCCCAAAGAGTGGAATCAGAGACCTC
>Location:NODE_369549_length_1565_cov_30.364218	Coordinate:222	Reads:1	Hits:4	Allocated_reads:0.25	Strand:+
TCCCAAAGAGTGGAATCAGAGACCTCACT
>Location:NODE_369549_length_1565_cov_30.364218	Coordinate:222	Reads:2	Hits:1	Allocated_reads:2	Strand:+
TCCCAAAGAGTGGAATCAGAGACCTCACCATT
>Location:NODE_369549_length_1565_cov_30.364218	Coordinate:223	Reads:5	Hits:4	Allocated_reads:1.25	Strand:-
AGGTCTCTGATTCCACTCTTTGGG
>Location:NODE_369549_length_1565_cov_30.364218	Coordinate:223	Reads:1	Hits:1	Allocated_reads:1	Strand:+
CCCAAAGAGTGGAATCAGAGACCTCACCAT
>Location:NODE_369549_length_1565_cov_30.364218	Coordinate:223	Reads:1	Hits:4	Allocated_reads:0.25	Strand:-
GAGGTCTCTGATTCCACTCTTTGGG
>Location:NODE_369549_length_1565_cov_30.364218	Coordinate:223	Reads:1	Hits:4	Allocated_reads:0.25	Strand:-
GTGAGGTCTCTGATTCCACTCTTTGGG
>Location:NODE_369549_length_1565_cov_30.364218	Coordinate:223	Reads:1	Hits:4	Allocated_reads:0.25	Strand:-
TGAGGTCTCTGATTCCACTCTTTGGG
>Location:NODE_369549_length_1565_cov_30.364218	Coordinate:224	Reads:1	Hits:4	Allocated_reads:0.25	Strand:+
CCAAAGAGTGGAATCAGAGACCTCACT
>Location:NODE_369549_length_1565_cov_30.364218	Coordinate:224	Reads:2	Hits:1	Allocated_reads:2	Strand:+
CCAAAGAGTGGAATCAGAGACCTCACCATT
>Location:NODE_369549_length_1565_cov_30.364218	Coordinate:224	Reads:1	Hits:4	Allocated_reads:0.25	Strand:-
GAGGTCTCTGATTCCACTCTTTGG
>Location:NODE_369549_length_1565_cov_30.364218	Coordinate:224	Reads:1	Hits:4	Allocated_reads:0.25	Strand:-
GGTGAGGTCTCTGATTCCACTCTTTGG
>Location:NODE_369549_length_1565_cov_30.364218	Coordinate:224	Reads:1	Hits:4	Allocated_reads:0.25	Strand:-
GTGAGGTCTCTGATTCCACTCTTTGG
>Location:NODE_369549_length_1565_cov_30.364218	Coordinate:224	Reads:5	Hits:4	Allocated_reads:1.25	Strand:-
TGAGGTCTCTGATTCCACTCTTTGG
>Location:NODE_369549_length_1565_cov_30.364218	Coordinate:225	Reads:1	Hits:1	Allocated_reads:1	Strand:+
CAAAGAGTGGAATCAGAGACCTCACCATT
>Location:NODE_369549_length_1565_cov_30.364218	Coordinate:225	Reads:1	Hits:4	Allocated_reads:0.25	Strand:-
TGAGGTCTCTGATTCCACTCTTTG
>Location:NODE_369549_length_1565_cov_30.364218	Coordinate:226	Reads:1	Hits:4	Allocated_reads:0.25	Strand:+
AAAGAGTGGAATCAGAGACCTCACC
>Location:NODE_369549_length_1565_cov_30.364218	Coordinate:226	Reads:1	Hits:1	Allocated_reads:1	Strand:+
AAAGAGTGGAATCAGAGACCTCACCATTGT
>Location:NODE_369549_length_1565_cov_30.364218	Coordinate:227	Reads:2	Hits:1	Allocated_reads:2	Strand:+
AAGAGTGGAATCAGAGACCTCACCATT
>Location:NODE_369549_length_1565_cov_30.364218	Coordinate:227	Reads:3	Hits:1	Allocated_reads:3	Strand:-
ATAACGACAATGGTGAGGTCTCTGATTCCACTCTT
>Location:NODE_369549_length_1565_cov_30.364218	Coordinate:227	Reads:1	Hits:1	Allocated_reads:1	Strand:-
CGACAATGGTGAGGTCTCTGATTCCACTCTT
>Location:NODE_369549_length_1565_cov_30.364218	Coordinate:228	Reads:1	Hits:1	Allocated_reads:1	Strand:-
AACGACAATGGTGAGGTCTCTGATTCCACTCT
>Location:NODE_369549_length_1565_cov_30.364218	Coordinate:228	Reads:2	Hits:1	Allocated_reads:2	Strand:+
AGAGTGGAATCAGAGACCTCACCATT
>Location:NODE_369549_length_1565_cov_30.364218	Coordinate:228	Reads:1	Hits:1	Allocated_reads:1	Strand:-
GACAATGGTGAGGTCTCTGATTCCACTCT
>Location:NODE_369549_length_1565_cov_30.364218	Coordinate:228	Reads:1	Hits:1	Allocated_reads:1	Strand:-
TGGTGAGGTCTCTGATTCCACTCT
>Location:NODE_369549_length_1565_cov_30.364218	Coordinate:229	Reads:1	Hits:1	Allocated_reads:1	Strand:-
ATAACGACAATGGTGAGGTCTCTGATTCCACTC
>Location:NODE_369549_length_1565_cov_30.364218	Coordinate:229	Reads:1	Hits:1	Allocated_reads:1	Strand:-
TAACGACAATGGTGAGGTCTCTGATTCCACTC
>Location:NODE_369549_length_1565_cov_30.364218	Coordinate:230	Reads:1	Hits:1	Allocated_reads:1	Strand:-
ACAATGGTGAGGTCTCTGATTCCACT
>Location:NODE_369549_length_1565_cov_30.364218	Coordinate:230	Reads:2	Hits:1	Allocated_reads:2	Strand:-
ACGACAATGGTGAGGTCTCTGATTCCACT
>Location:NODE_369549_length_1565_cov_30.364218	Coordinate:230	Reads:1	Hits:1	Allocated_reads:1	Strand:+
AGTGGAATCAGAGACCTCACCATTGTC
>Location:NODE_369549_length_1565_cov_30.364218	Coordinate:230	Reads:1	Hits:1	Allocated_reads:1	Strand:+
AGTGGAATCAGAGACCTCACCATTGTCGTTA
>Location:NODE_369549_length_1565_cov_30.364218	Coordinate:230	Reads:18	Hits:1	Allocated_reads:18	Strand:-
ATAACGACAATGGTGAGGTCTCTGATTCCACT
>Location:NODE_369549_length_1565_cov_30.364218	Coordinate:230	Reads:2	Hits:1	Allocated_reads:2	Strand:-
CATAACGACAATGGTGAGGTCTCTGATTCCACT
>Location:NODE_369549_length_1565_cov_30.364218	Coordinate:230	Reads:2	Hits:1	Allocated_reads:2	Strand:-
GACAATGGTGAGGTCTCTGATTCCACT
>Location:NODE_369549_length_1565_cov_30.364218	Coordinate:230	Reads:1	Hits:1	Allocated_reads:1	Strand:-
TAACGACAATGGTGAGGTCTCTGATTCCACG
>Location:NODE_369549_length_1565_cov_30.364218	Coordinate:230	Reads:18	Hits:1	Allocated_reads:18	Strand:-
TAACGACAATGGTGAGGTCTCTGATTCCACT
>Location:NODE_369549_length_1565_cov_30.364218	Coordinate:231	Reads:1	Hits:1	Allocated_reads:1	Strand:-
AACGACAATGGTGAGGTCTCTGATTCCAT
>Location:NODE_369549_length_1565_cov_30.364218	Coordinate:231	Reads:1	Hits:1	Allocated_reads:1	Strand:-
ATAACGACAATGGTGAGGTCTCTGATTCCAT
>Location:NODE_369549_length_1565_cov_30.364218	Coordinate:231	Reads:2	Hits:1	Allocated_reads:2	Strand:-
ATAACGACAATGGTGAGGTCTCTGATTCCAC
>Location:NODE_369549_length_1565_cov_30.364218	Coordinate:231	Reads:1	Hits:1	Allocated_reads:1	Strand:-
TAACGACAATGGTGAGGTCTCTGATTCCAC
>Location:NODE_369549_length_1565_cov_30.364218	Coordinate:231	Reads:2	Hits:1	Allocated_reads:2	Strand:-
TAACGACAATGGTGAGGTCTCTGATTCCAT
>Location:NODE_369549_length_1565_cov_30.364218	Coordinate:232	Reads:1	Hits:1	Allocated_reads:1	Strand:-
ACGACAATGGTGAGGTCTCTGATTCCA
>Location:NODE_369549_length_1565_cov_30.364218	Coordinate:232	Reads:1	Hits:1	Allocated_reads:1	Strand:-
ATAACGACAATGGTGAGGTCTCTGATTCCA
>Location:NODE_369549_length_1565_cov_30.364218	Coordinate:232	Reads:2	Hits:1	Allocated_reads:2	Strand:-
TAACGACAATGGTGAGGTCTCTGATTCCA
>Location:NODE_369549_length_1565_cov_30.364218	Coordinate:232	Reads:1	Hits:4	Allocated_reads:0.25	Strand:+
TGGAATCAGAGACCTCACCTTTTT
>Location:NODE_369549_length_1565_cov_30.364218	Coordinate:232	Reads:6	Hits:1	Allocated_reads:6	Strand:+
TGGAATCAGAGACCTCACCATTGTCGTTA
>Location:NODE_369549_length_1565_cov_30.364218	Coordinate:232	Reads:1	Hits:1	Allocated_reads:1	Strand:+
TGGAATCAGAGACCTCACCATTGTCGTTATG
>Location:NODE_369549_length_1565_cov_30.364218	Coordinate:232	Reads:1	Hits:1	Allocated_reads:1	Strand:+
TGGAATCAGAGACCTCACCATTGTCGTTATGTTT
>Location:NODE_369549_length_1565_cov_30.364218	Coordinate:233	Reads:1	Hits:1	Allocated_reads:1	Strand:-
AACGACAATGGTGAGGTCTCTGATTCC
>Location:NODE_369549_length_1565_cov_30.364218	Coordinate:233	Reads:1	Hits:1	Allocated_reads:1	Strand:+
GGAATCAGAGACCTCACCATTGTCGTTATGT
>Location:NODE_369549_length_1565_cov_30.364218	Coordinate:233	Reads:3	Hits:1	Allocated_reads:3	Strand:-
TAACGACAATGGTGAGGTCTCTGATTCC
>Location:NODE_369549_length_1565_cov_30.364218	Coordinate:234	Reads:2	Hits:1	Allocated_reads:2	Strand:-
ATAACGACAATGGTGAGGTCTCTGATTC
>Location:NODE_369549_length_1565_cov_30.364218	Coordinate:234	Reads:1	Hits:1	Allocated_reads:1	Strand:-
CGACAATGGTGAGGTCTCTGATTC
>Location:NODE_369549_length_1565_cov_30.364218	Coordinate:234	Reads:4	Hits:1	Allocated_reads:4	Strand:-
TAACGACAATGGTGAGGTCTCTGATTC
>Location:NODE_369549_length_1565_cov_30.364218	Coordinate:235	Reads:1	Hits:1	Allocated_reads:1	Strand:+
AATCAGAGACCTCACCATTGTCGTTA
>Location:NODE_369549_length_1565_cov_30.364218	Coordinate:235	Reads:1	Hits:1	Allocated_reads:1	Strand:+
AATCAGAGACCTCACCATTGTCGTTATG
>Location:NODE_369549_length_1565_cov_30.364218	Coordinate:235	Reads:1	Hits:1	Allocated_reads:1	Strand:-
ACGACAATGGTGAGGTCTCTGATT
>Location:NODE_369549_length_1565_cov_30.364218	Coordinate:235	Reads:9	Hits:1	Allocated_reads:9	Strand:-
ATAACGACAATGGTGAGGTCTCTGATT
>Location:NODE_369549_length_1565_cov_30.364218	Coordinate:235	Reads:4	Hits:1	Allocated_reads:4	Strand:-
CATAACGACAATGGTGAGGTCTCTGATT
>Location:NODE_369549_length_1565_cov_30.364218	Coordinate:235	Reads:21	Hits:1	Allocated_reads:21	Strand:-
TAACGACAATGGTGAGGTCTCTGATT
>Location:NODE_369549_length_1565_cov_30.364218	Coordinate:236	Reads:3	Hits:1	Allocated_reads:3	Strand:-
ATAACGACAATGGTGAGGTCTCTGAT
>Location:NODE_369549_length_1565_cov_30.364218	Coordinate:236	Reads:2	Hits:1	Allocated_reads:2	Strand:-
CATAACGACAATGGTGAGGTCTCTGAT
>Location:NODE_369549_length_1565_cov_30.364218	Coordinate:236	Reads:6	Hits:1	Allocated_reads:6	Strand:-
TAACGACAATGGTGAGGTCTCTGAT
>Location:NODE_369549_length_1565_cov_30.364218	Coordinate:237	Reads:1	Hits:1	Allocated_reads:1	Strand:-
TAACGACAATGGTGAGGTCTCTGA
>Location:NODE_369549_length_1565_cov_30.364218	Coordinate:237	Reads:1	Hits:1	Allocated_reads:1	Strand:-
TAACGACAATGGTGAGGTCTCTGT
>Location:NODE_369549_length_1565_cov_30.364218	Coordinate:237	Reads:1	Hits:1	Allocated_reads:1	Strand:+
TCAGAGACCTCACCATTGTCGTTATGT
>Location:NODE_369549_length_1565_cov_30.364218	Coordinate:237	Reads:1	Hits:1	Allocated_reads:1	Strand:+
TCAGAGACCTCACCATTGTCGTTATGTT
>Location:NODE_369549_length_1565_cov_30.364218	Coordinate:238	Reads:1	Hits:1	Allocated_reads:1	Strand:-
ATAACGACAATGGTGAGGTCTCTG
>Location:NODE_369549_length_1565_cov_30.364218	Coordinate:239	Reads:1	Hits:1	Allocated_reads:1	Strand:-
TAAAACATAACGACAATGGTGAGGTCTCT
>Location:NODE_369549_length_1565_cov_30.364218	Coordinate:243	Reads:2	Hits:1	Allocated_reads:2	Strand:+
ACCTCACCATTGTCGTTATGTTTTAAGA
>Location:NODE_369549_length_1565_cov_30.364218	Coordinate:243	Reads:1	Hits:1	Allocated_reads:1	Strand:+
ACCTCACCATTGTCGTTATGTTTTAAGAA
>Location:NODE_369549_length_1565_cov_30.364218	Coordinate:243	Reads:7	Hits:1	Allocated_reads:7	Strand:+
ACCTCACCATTGTCGTTATGTTTTAAGAAA
>Location:NODE_369549_length_1565_cov_30.364218	Coordinate:244	Reads:1	Hits:1	Allocated_reads:1	Strand:+
CCTCACCATTGTCGTTATGTTTTAAGAAA
>Location:NODE_369549_length_1565_cov_30.364218	Coordinate:244	Reads:1	Hits:1	Allocated_reads:1	Strand:+
CCTCACCATTGTCGTTATGTTTTAAGATT
>Location:NODE_369549_length_1565_cov_30.364218	Coordinate:244	Reads:1	Hits:1	Allocated_reads:1	Strand:-
TTTCTTAAAACATAACGACAATGGTGAGG
>Location:NODE_369549_length_1565_cov_30.364218	Coordinate:245	Reads:1	Hits:1	Allocated_reads:1	Strand:+
CTCACCATTGTCGTTATGTTTTAAGAAA
>Location:NODE_369549_length_1565_cov_30.364218	Coordinate:245	Reads:1	Hits:1	Allocated_reads:1	Strand:+
CTCACCATTGTCGTTATGTTTTAAGAAATC
>Location:NODE_369549_length_1565_cov_30.364218	Coordinate:245	Reads:2	Hits:1	Allocated_reads:2	Strand:+
CTCACCATTGTCGTTATGTTTTAAGAAATCT
>Location:NODE_369549_length_1565_cov_30.364218	Coordinate:246	Reads:1	Hits:1	Allocated_reads:1	Strand:-
GATTTCTTAAAACATAACGACAATGGTGA
>Location:NODE_369549_length_1565_cov_30.364218	Coordinate:246	Reads:11	Hits:1	Allocated_reads:11	Strand:+
TCACCATTGTCGTTATGTTTTAAGAAA
>Location:NODE_369549_length_1565_cov_30.364218	Coordinate:246	Reads:1	Hits:1	Allocated_reads:1	Strand:+
TCACCATTGTCGTTATGTTTTAAGAAATC
>Location:NODE_369549_length_1565_cov_30.364218	Coordinate:246	Reads:1	Hits:1	Allocated_reads:1	Strand:+
TCACCATTGTCGTTATGTTTTAAGAAATCT
>Location:NODE_369549_length_1565_cov_30.364218	Coordinate:247	Reads:5	Hits:1	Allocated_reads:5	Strand:+
CACCATTGTCGTTATGTTTTAAGAAA
>Location:NODE_369549_length_1565_cov_30.364218	Coordinate:247	Reads:1	Hits:1	Allocated_reads:1	Strand:+
CACCATTGTCGTTATGTTTTAAGAAATC
>Location:NODE_369549_length_1565_cov_30.364218	Coordinate:247	Reads:3	Hits:1	Allocated_reads:3	Strand:+
CACCATTGTCGTTATGTTTTAAGAAATCT
>Location:NODE_369549_length_1565_cov_30.364218	Coordinate:249	Reads:2	Hits:1	Allocated_reads:2	Strand:+
CCATTGTCGTTATGTTTTAAGAAATCT
>Location:NODE_369549_length_1565_cov_30.364218	Coordinate:249	Reads:1	Hits:1	Allocated_reads:1	Strand:+
CCATTGTCGTTATGTTTTAAGAAATCTGAAA
>Location:NODE_369549_length_1565_cov_30.364218	Coordinate:250	Reads:1	Hits:1	Allocated_reads:1	Strand:+
CATTGTCGTTATGTTTTAAGAAATCTGAA
>Location:NODE_369549_length_1565_cov_30.364218	Coordinate:251	Reads:7	Hits:1	Allocated_reads:7	Strand:+
ATTGTCGTTATGTTTTAAGAAATCT
>Location:NODE_369549_length_1565_cov_30.364218	Coordinate:251	Reads:1	Hits:1	Allocated_reads:1	Strand:+
ATTGTCGTTATGTTTTAAGAAATCTG
>Location:NODE_369549_length_1565_cov_30.364218	Coordinate:251	Reads:6	Hits:1	Allocated_reads:6	Strand:+
ATTGTCGTTATGTTTTAAGAAATCTGA
>Location:NODE_369549_length_1565_cov_30.364218	Coordinate:251	Reads:2	Hits:1	Allocated_reads:2	Strand:+
ATTGTCGTTATGTTTTAAGAAATCTGAA
>Location:NODE_369549_length_1565_cov_30.364218	Coordinate:251	Reads:2	Hits:1	Allocated_reads:2	Strand:+
ATTGTCGTTATGTTTTAAGAAATCTGAAA
>Location:NODE_369549_length_1565_cov_30.364218	Coordinate:251	Reads:1	Hits:1	Allocated_reads:1	Strand:+
ATTGTCGTTATGTTTTAAGAAATCTGAAAA
>Location:NODE_369549_length_1565_cov_30.364218	Coordinate:251	Reads:1	Hits:1	Allocated_reads:1	Strand:+
ATTGTCGTTATGTTTTAAGAAATCTGAAAT
>Location:NODE_369549_length_1565_cov_30.364218	Coordinate:251	Reads:3	Hits:1	Allocated_reads:3	Strand:+
ATTGTCGTTATGTTTTAAGAAATCTGAAATC
>Location:NODE_369549_length_1565_cov_30.364218	Coordinate:251	Reads:1	Hits:1	Allocated_reads:1	Strand:+
ATTGTCGTTATGTTTTAAGAAATCTGAAATCTC
>Location:NODE_369549_length_1565_cov_30.364218	Coordinate:252	Reads:6	Hits:1	Allocated_reads:6	Strand:+
TTGTCGTTATGTTTTAAGAAATCT
>Location:NODE_369549_length_1565_cov_30.364218	Coordinate:252	Reads:2	Hits:1	Allocated_reads:2	Strand:+
TTGTCGTTATGTTTTAAGAAATCTGAA
>Location:NODE_369549_length_1565_cov_30.364218	Coordinate:252	Reads:8	Hits:1	Allocated_reads:8	Strand:+
TTGTCGTTATGTTTTAAGAAATCTGAAA
>Location:NODE_369549_length_1565_cov_30.364218	Coordinate:252	Reads:3	Hits:1	Allocated_reads:3	Strand:+
TTGTCGTTATGTTTTAAGAAATCTGAAAT
>Location:NODE_369549_length_1565_cov_30.364218	Coordinate:252	Reads:57	Hits:1	Allocated_reads:57	Strand:+
TTGTCGTTATGTTTTAAGAAATCTGAAATC
>Location:NODE_369549_length_1565_cov_30.364218	Coordinate:252	Reads:6	Hits:1	Allocated_reads:6	Strand:+
TTGTCGTTATGTTTTAAGAAATCTGAAATCT
>Location:NODE_369549_length_1565_cov_30.364218	Coordinate:252	Reads:2	Hits:1	Allocated_reads:2	Strand:+
TTGTCGTTATGTTTTAAGAAATCTGAAATCTC
>Location:NODE_369549_length_1565_cov_30.364218	Coordinate:252	Reads:2	Hits:1	Allocated_reads:2	Strand:+
TTGTCGTTATGTTTTAAGAAATCTGAAATCTCAG
>Location:NODE_369549_length_1565_cov_30.364218	Coordinate:252	Reads:1	Hits:1	Allocated_reads:1	Strand:+
TTGTCGTTATGTTTTAAGAAATCTGAAATCTCAGT
>Location:NODE_369549_length_1565_cov_30.364218	Coordinate:253	Reads:1	Hits:1	Allocated_reads:1	Strand:+
TGTCGTTATGTTTTAAGAAATCTG
>Location:NODE_369549_length_1565_cov_30.364218	Coordinate:253	Reads:1	Hits:1	Allocated_reads:1	Strand:+
TGTCGTTATGTTTTAAGAAATCTGCAATC
>Location:NODE_369549_length_1565_cov_30.364218	Coordinate:253	Reads:5	Hits:1	Allocated_reads:5	Strand:+
TGTCGTTATGTTTTAAGAAATCTGAAATC
>Location:NODE_369549_length_1565_cov_30.364218	Coordinate:253	Reads:7	Hits:1	Allocated_reads:7	Strand:+
TGTCGTTATGTTTTAAGAAATCTGAAATCT
>Location:NODE_369549_length_1565_cov_30.364218	Coordinate:254	Reads:1	Hits:1	Allocated_reads:1	Strand:-
ATTTCAGATTTCTTAAAACATAACGAC
>Location:NODE_369549_length_1565_cov_30.364218	Coordinate:254	Reads:1	Hits:1	Allocated_reads:1	Strand:-
GATTTCAGATTTCTTAAAACATAACGAC
>Location:NODE_369549_length_1565_cov_30.364218	Coordinate:255	Reads:1	Hits:1	Allocated_reads:1	Strand:+
TCGTTATGTTTTAAGAAATCTGAAAT
>Location:NODE_369549_length_1565_cov_30.364218	Coordinate:255	Reads:2	Hits:1	Allocated_reads:2	Strand:+
TCGTTATGTTTTAAGAAATCTGAAATCT
>Location:NODE_369549_length_1565_cov_30.364218	Coordinate:257	Reads:1	Hits:1	Allocated_reads:1	Strand:-
CACTGAGATTTCAGATTTCTTAAAACATAAC
>Location:NODE_369549_length_1565_cov_30.364218	Coordinate:259	Reads:1	Hits:1	Allocated_reads:1	Strand:+
TATGTTTTAAGAAATCTGAAATCTCAGTG
>Location:NODE_369549_length_1565_cov_30.364218	Coordinate:260	Reads:1	Hits:1	Allocated_reads:1	Strand:+
ATGTTTTAAGAAATCTGAAATCTCAGT
>Location:NODE_369549_length_1565_cov_30.364218	Coordinate:261	Reads:1	Hits:3	Allocated_reads:0.333333333333333	Strand:-
CCACTGAGATTTCAGATTTCTTAAAACA
>Location:NODE_369549_length_1565_cov_30.364218	Coordinate:261	Reads:1	Hits:3	Allocated_reads:0.333333333333333	Strand:-
TCCACTGAGATTTCAGATTTCTTAAAACT
>Location:NODE_369549_length_1565_cov_30.364218	Coordinate:261	Reads:4	Hits:3	Allocated_reads:1.33333333333333	Strand:-
TCCACTGAGATTTCAGATTTCTTAAAACA
>Location:NODE_369549_length_1565_cov_30.364218	Coordinate:261	Reads:6	Hits:3	Allocated_reads:2	Strand:+
TGTTTTAAGAAATCTGAAATCTCAG
>Location:NODE_369549_length_1565_cov_30.364218	Coordinate:261	Reads:1	Hits:3	Allocated_reads:0.333333333333333	Strand:-
TTTCCACTGAGATTTCAGATTTCTTAAAACA
>Location:NODE_369549_length_1565_cov_30.364218	Coordinate:261	Reads:1	Hits:3	Allocated_reads:0.333333333333333	Strand:-
TTTCCACTGAGATTTCAGATTTCTTAAAACT
>Location:NODE_369549_length_1565_cov_30.364218	Coordinate:262	Reads:4	Hits:3	Allocated_reads:1.33333333333333	Strand:-
CACTGAGATTTCAGATTTCTTAAAAC
>Location:NODE_369549_length_1565_cov_30.364218	Coordinate:262	Reads:6	Hits:3	Allocated_reads:2	Strand:-
CCACTGAGATTTCAGATTTCTTAAAAC
>Location:NODE_369549_length_1565_cov_30.364218	Coordinate:262	Reads:2	Hits:3	Allocated_reads:0.666666666666667	Strand:-
CTGAGATTTCAGATTTCTTAAAAC
>Location:NODE_369549_length_1565_cov_30.364218	Coordinate:262	Reads:58	Hits:3	Allocated_reads:19.3333333333333	Strand:-
TCCACTGAGATTTCAGATTTCTTAAAAC
>Location:NODE_369549_length_1565_cov_30.364218	Coordinate:262	Reads:10	Hits:3	Allocated_reads:3.33333333333333	Strand:-
TTCCACTGAGATTTCAGATTTCTTAAAAC
>Location:NODE_369549_length_1565_cov_30.364218	Coordinate:262	Reads:26	Hits:3	Allocated_reads:8.66666666666667	Strand:-
TTTCCACTGAGATTTCAGATTTCTTAAAAC
>Location:NODE_369549_length_1565_cov_30.364218	Coordinate:263	Reads:1	Hits:3	Allocated_reads:0.333333333333333	Strand:+
TTTTAAGAAATCTGAAATCTCAGTG
>Location:NODE_369549_length_1565_cov_30.364218	Coordinate:264	Reads:1	Hits:2	Allocated_reads:0.5	Strand:-
TGTTTCCACTGAGATTTCAGATTTCTTAAT
>Location:NODE_369549_length_1565_cov_30.364218	Coordinate:264	Reads:1	Hits:3	Allocated_reads:0.333333333333333	Strand:+
TTTAAGAAATCTGAAATCTCAGTGGAA
>Location:NODE_369549_length_1565_cov_30.364218	Coordinate:265	Reads:1	Hits:2	Allocated_reads:0.5	Strand:+
TTAAGAAATCTGAAATCTCAGTGGAAACA
>Location:NODE_369549_length_1565_cov_30.364218	Coordinate:265	Reads:1	Hits:3	Allocated_reads:0.333333333333333	Strand:-
TTCCACTGAGATTTCAGATTTCTTAA
>Location:NODE_369549_length_1565_cov_30.364218	Coordinate:265	Reads:3	Hits:3	Allocated_reads:1	Strand:-
TTTCCACTGAGATTTCAGATTTCTTAA
>Location:NODE_369549_length_1565_cov_30.364218	Coordinate:266	Reads:1	Hits:2	Allocated_reads:0.5	Strand:-
ATGTTTCCACTGAGATTTCAGATTTCTAA
>Location:NODE_369549_length_1565_cov_30.364218	Coordinate:266	Reads:1	Hits:2	Allocated_reads:0.5	Strand:-
TGTTTCCACTGAGATTTCAGATTTCTTA
>Location:NODE_369549_length_1565_cov_30.364218	Coordinate:266	Reads:2	Hits:3	Allocated_reads:0.666666666666667	Strand:-
TTTCCACTGAGATTTCAGATTTCTTA
>Location:NODE_369549_length_1565_cov_30.364218	Coordinate:267	Reads:2	Hits:2	Allocated_reads:1	Strand:-
ATGTTTCCACTGAGATTTCAGATTTCTT
>Location:NODE_369549_length_1565_cov_30.364218	Coordinate:267	Reads:1	Hits:2	Allocated_reads:0.5	Strand:-
GTTTCCACTGAGATTTCAGATTTCTT
>Location:NODE_369549_length_1565_cov_30.364218	Coordinate:267	Reads:8	Hits:2	Allocated_reads:4	Strand:-
TATGTTTCCACTGAGATTTCAGATTTCTT
>Location:NODE_369549_length_1565_cov_30.364218	Coordinate:267	Reads:5	Hits:2	Allocated_reads:2.5	Strand:-
TGTTTCCACTGAGATTTCAGATTTCTT
>Location:NODE_369549_length_1565_cov_30.364218	Coordinate:267	Reads:3	Hits:2	Allocated_reads:1.5	Strand:-
TTATGTTTCCACTGAGATTTCAGATTTCTT
>Location:NODE_369549_length_1565_cov_30.364218	Coordinate:267	Reads:1	Hits:3	Allocated_reads:0.333333333333333	Strand:-
TTCCACTGAGATTTCAGATTTCTT
>Location:NODE_369549_length_1565_cov_30.364218	Coordinate:267	Reads:8	Hits:3	Allocated_reads:2.66666666666667	Strand:-
TTTCCACTGAGATTTCAGATTTCTT
>Location:NODE_369549_length_1565_cov_30.364218	Coordinate:268	Reads:1	Hits:2	Allocated_reads:0.5	Strand:-
TATGTTTCCACTGAGATTTCAGATTTCT
>Location:NODE_369549_length_1565_cov_30.364218	Coordinate:268	Reads:1	Hits:2	Allocated_reads:0.5	Strand:-
TTATGTTTCCACTGAGATTTCAGATTTCT
>Location:NODE_369549_length_1565_cov_30.364218	Coordinate:269	Reads:1	Hits:2	Allocated_reads:0.5	Strand:-
TATGTTTCCACTGAGATTTCAGATTTC
>Location:NODE_369549_length_1565_cov_30.364218	Coordinate:273	Reads:7	Hits:2	Allocated_reads:3.5	Strand:-
CACTTATGTTTCCACTGAGATTTCAGA
>Location:NODE_369549_length_1565_cov_30.364218	Coordinate:273	Reads:1	Hits:2	Allocated_reads:0.5	Strand:-
CCACTTATGTTTCCACTGAGATTACAGA
>Location:NODE_369549_length_1565_cov_30.364218	Coordinate:273	Reads:2	Hits:2	Allocated_reads:1	Strand:-
CCACTTATGTTTCCACTGAGATTTCAGA
>Location:NODE_369549_length_1565_cov_30.364218	Coordinate:273	Reads:7	Hits:2	Allocated_reads:3.5	Strand:-
TCCACTTATGTTTCCACTGAGATTTCAGA
>Location:NODE_369549_length_1565_cov_30.364218	Coordinate:273	Reads:1	Hits:1	Allocated_reads:1	Strand:-
TCTCCACTTATGTTTCCACTGAGATTTCAGA
>Location:NODE_369549_length_1565_cov_30.364218	Coordinate:273	Reads:1	Hits:2	Allocated_reads:0.5	Strand:+
TCTGAAATCTCAGTGGAAACATAAGT
>Location:NODE_369549_length_1565_cov_30.364218	Coordinate:273	Reads:2	Hits:2	Allocated_reads:1	Strand:-
TTATGTTTCCACTGAGATTTCAGA
>Location:NODE_369549_length_1565_cov_30.364218	Coordinate:275	Reads:2	Hits:2	Allocated_reads:1	Strand:+
TGAAATCTCAGTGGAAACATAAGTGGA
>Location:NODE_369549_length_1565_cov_30.364218	Coordinate:278	Reads:1	Hits:1	Allocated_reads:1	Strand:-
TCTCCACTTATGTTTCCACTGAGATT
>Location:NODE_369549_length_1565_cov_30.364218	Coordinate:279	Reads:1	Hits:1	Allocated_reads:1	Strand:-
TCTCCACTTATGTTTCCACTGAGAT
>Location:NODE_369549_length_1565_cov_30.364218	Coordinate:280	Reads:1	Hits:1	Allocated_reads:1	Strand:+
TCTCAGTGGAAACATAAGTGGAGAAAGTT
>Location:NODE_369549_length_1565_cov_30.364218	Coordinate:281	Reads:1	Hits:1	Allocated_reads:1	Strand:-
AACTTTCTCCACTTATGTTTCCACTGAG
>Location:NODE_369549_length_1565_cov_30.364218	Coordinate:281	Reads:1	Hits:1	Allocated_reads:1	Strand:+
CTCAGTGGAAACATAAGTGGAGAAAGTTT
>Location:NODE_369549_length_1565_cov_30.364218	Coordinate:281	Reads:1	Hits:1	Allocated_reads:1	Strand:-
CTTTCTCCACTTATGTTTCCACTGAG
>Location:NODE_369549_length_1565_cov_30.364218	Coordinate:281	Reads:1	Hits:1	Allocated_reads:1	Strand:-
TTTCTCCACTTATGTTTCCACTGAG
>Location:NODE_369549_length_1565_cov_30.364218	Coordinate:282	Reads:2	Hits:1	Allocated_reads:2	Strand:+
TCAGTGGAAACATAAGTGGAGAAAGTTT
>Location:NODE_369549_length_1565_cov_30.364218	Coordinate:283	Reads:1	Hits:1	Allocated_reads:1	Strand:+
CAGTGGAAACATAAGTGGAGAAAGTT
>Location:NODE_369549_length_1565_cov_30.364218	Coordinate:284	Reads:1	Hits:1	Allocated_reads:1	Strand:+
AGTGGAAACATAAGTGGAGAAAGTTTTGTC
>Location:NODE_369549_length_1565_cov_30.364218	Coordinate:288	Reads:1	Hits:1	Allocated_reads:1	Strand:-
CTGTCAGACAAAACTTTCTCCACTTATGTTTC
>Location:NODE_369549_length_1565_cov_30.364218	Coordinate:288	Reads:1	Hits:1	Allocated_reads:1	Strand:+
GAAACATAAGTGGAGAAAGTTTTGTCTGACA
>Location:NODE_369549_length_1565_cov_30.364218	Coordinate:289	Reads:1	Hits:1	Allocated_reads:1	Strand:-
CTGTCAGACAAAACTTTCTCCACTTATGTTT
>Location:NODE_369549_length_1565_cov_30.364218	Coordinate:289	Reads:1	Hits:1	Allocated_reads:1	Strand:-
GTCAGACAAAACTTTCTCCACTTATGTTT
>Location:NODE_369549_length_1565_cov_30.364218	Coordinate:289	Reads:1	Hits:1	Allocated_reads:1	Strand:-
TGTCAGACAAAACTTTCTCCACTTATGTTT
>Location:NODE_369549_length_1565_cov_30.364218	Coordinate:290	Reads:4	Hits:1	Allocated_reads:4	Strand:-
CTGTCAGACAAAACTTTCTCCACTTATGTT
>Location:NODE_369549_length_1565_cov_30.364218	Coordinate:290	Reads:1	Hits:1	Allocated_reads:1	Strand:-
TCAGACAAAACTTTCTCCACTTATGTT
>Location:NODE_369549_length_1565_cov_30.364218	Coordinate:290	Reads:1	Hits:1	Allocated_reads:1	Strand:-
TGTCAGACAAAACTTTCTCCACTTATGTT
>Location:NODE_369549_length_1565_cov_30.364218	Coordinate:290	Reads:1	Hits:1	Allocated_reads:1	Strand:-
TTCTGTCAGACAAAACTTTCTCCACTTATGTT
>Location:NODE_369549_length_1565_cov_30.364218	Coordinate:291	Reads:1	Hits:1	Allocated_reads:1	Strand:+
ACATAAGTGGAGAAAGTTTTGTCTGAC
>Location:NODE_369549_length_1565_cov_30.364218	Coordinate:291	Reads:1	Hits:1	Allocated_reads:1	Strand:-
CTGTCAGACAAAACTTTCTCCACTTATGT
>Location:NODE_369549_length_1565_cov_30.364218	Coordinate:291	Reads:1	Hits:1	Allocated_reads:1	Strand:-
TGTCAGACAAAACTTTCTCCACTTATGT
>Location:NODE_369549_length_1565_cov_30.364218	Coordinate:292	Reads:1	Hits:1	Allocated_reads:1	Strand:-
CAGACAAAACTTTCTCCACTTATG
>Location:NODE_369549_length_1565_cov_30.364218	Coordinate:292	Reads:2	Hits:1	Allocated_reads:2	Strand:+
CATAAGTGGAGAAAGTTTTGTCTGAC
>Location:NODE_369549_length_1565_cov_30.364218	Coordinate:292	Reads:1	Hits:1	Allocated_reads:1	Strand:+
CATAAGTGGAGAAAGTTTTGTCTGACAGAA
>Location:NODE_369549_length_1565_cov_30.364218	Coordinate:292	Reads:1	Hits:1	Allocated_reads:1	Strand:-
CTGTCAGACAAAACTTTCTCCACTTATG
>Location:NODE_369549_length_1565_cov_30.364218	Coordinate:294	Reads:1	Hits:1	Allocated_reads:1	Strand:-
CCTTCTGTCAGACAAAACTTTCTCCACTTA
>Location:NODE_369549_length_1565_cov_30.364218	Coordinate:294	Reads:10	Hits:1	Allocated_reads:10	Strand:+
TAAGTGGAGAAAGTTTTGTCTGAC
>Location:NODE_369549_length_1565_cov_30.364218	Coordinate:294	Reads:6	Hits:1	Allocated_reads:6	Strand:+
TAAGTGGAGAAAGTTTTGTCTGACA
>Location:NODE_369549_length_1565_cov_30.364218	Coordinate:294	Reads:1	Hits:1	Allocated_reads:1	Strand:+
TAAGTGGAGAAAGTTTTGTCTGACAG
>Location:NODE_369549_length_1565_cov_30.364218	Coordinate:294	Reads:1	Hits:1	Allocated_reads:1	Strand:+
TAAGTGGAGAAAGTTTTGTCTGACAGA
>Location:NODE_369549_length_1565_cov_30.364218	Coordinate:294	Reads:6	Hits:1	Allocated_reads:6	Strand:+
TAAGTGGAGAAAGTTTTGTCTGACAGAA
>Location:NODE_369549_length_1565_cov_30.364218	Coordinate:294	Reads:1	Hits:1	Allocated_reads:1	Strand:+
TAAGTGGAGAAAGTTTTGTCTGACAGAAA
>Location:NODE_369549_length_1565_cov_30.364218	Coordinate:294	Reads:5	Hits:1	Allocated_reads:5	Strand:+
TAAGTGGAGAAAGTTTTGTCTGACAGAAG
>Location:NODE_369549_length_1565_cov_30.364218	Coordinate:294	Reads:1	Hits:1	Allocated_reads:1	Strand:+
TAAGTGGAGAAAGTTTTGTCTGACAGAAGT
>Location:NODE_369549_length_1565_cov_30.364218	Coordinate:294	Reads:5	Hits:1	Allocated_reads:5	Strand:+
TAAGTGGAGAAAGTTTTGTCTGACAGAAGG
>Location:NODE_369549_length_1565_cov_30.364218	Coordinate:294	Reads:1	Hits:2	Allocated_reads:0.5	Strand:+
TAAGTGGAGAAAGTTTTGTCTGACAGATGGG
>Location:NODE_369549_length_1565_cov_30.364218	Coordinate:294	Reads:5	Hits:1	Allocated_reads:5	Strand:+
TAAGTGGAGAAAGTTTTGTCTGACAGAAGGG
>Location:NODE_369549_length_1565_cov_30.364218	Coordinate:294	Reads:1	Hits:1	Allocated_reads:1	Strand:-
TCTGTCAGACAAAACTTTCTCCACTTA
>Location:NODE_369549_length_1565_cov_30.364218	Coordinate:294	Reads:3	Hits:1	Allocated_reads:3	Strand:-
TTCTGTCAGACAAAACTTTCTCCACTTA
>Location:NODE_369549_length_1565_cov_30.364218	Coordinate:295	Reads:1	Hits:1	Allocated_reads:1	Strand:-
CCTTCTGTCAGACAAAACTTTCTCCACTT
>Location:NODE_369549_length_1565_cov_30.364218	Coordinate:295	Reads:8	Hits:1	Allocated_reads:8	Strand:-
CTGTCAGACAAAACTTTCTCCACTT
>Location:NODE_369549_length_1565_cov_30.364218	Coordinate:295	Reads:1	Hits:1	Allocated_reads:1	Strand:-
TCTGTCAGACAAAACTTTCTCCACTT
>Location:NODE_369549_length_1565_cov_30.364218	Coordinate:295	Reads:2	Hits:1	Allocated_reads:2	Strand:-
TGTCAGACAAAACTTTCTCCACTT
>Location:NODE_369549_length_1565_cov_30.364218	Coordinate:296	Reads:2	Hits:1	Allocated_reads:2	Strand:+
AGTGGAGAAAGTTTTGTCTGACAGAA
>Location:NODE_369549_length_1565_cov_30.364218	Coordinate:296	Reads:3	Hits:1	Allocated_reads:3	Strand:+
AGTGGAGAAAGTTTTGTCTGACAGAAG
>Location:NODE_369549_length_1565_cov_30.364218	Coordinate:296	Reads:1	Hits:1	Allocated_reads:1	Strand:+
AGTGGAGAAAGTTTTGTCTGACAGAAGGG
>Location:NODE_369549_length_1565_cov_30.364218	Coordinate:296	Reads:1	Hits:1	Allocated_reads:1	Strand:-
TTCTGTCAGACAAAACTTTCTCCACT
>Location:NODE_369549_length_1565_cov_30.364218	Coordinate:297	Reads:1	Hits:1	Allocated_reads:1	Strand:+
GTGGAGAAAGTTTTGTCTGACAGAAGGG
>Location:NODE_369549_length_1565_cov_30.364218	Coordinate:298	Reads:1	Hits:1	Allocated_reads:1	Strand:-
TCTACCCTTCTGTCAGACAAAACTTTCTCCA
>Location:NODE_369549_length_1565_cov_30.364218	Coordinate:298	Reads:1	Hits:1	Allocated_reads:1	Strand:+
TGGAGAAAGTTTTGTCTGACAGAAG
>Location:NODE_369549_length_1565_cov_30.364218	Coordinate:298	Reads:9	Hits:1	Allocated_reads:9	Strand:+
TGGAGAAAGTTTTGTCTGACAGAAGGG
>Location:NODE_369549_length_1565_cov_30.364218	Coordinate:298	Reads:3	Hits:1	Allocated_reads:3	Strand:+
TGGAGAAAGTTTTGTCTGACAGAAGGGT
>Location:NODE_369549_length_1565_cov_30.364218	Coordinate:298	Reads:5	Hits:1	Allocated_reads:5	Strand:+
TGGAGAAAGTTTTGTCTGACAGAAGGGTA
>Location:NODE_369549_length_1565_cov_30.364218	Coordinate:298	Reads:1	Hits:1	Allocated_reads:1	Strand:+
TGGAGAAAGTTTTGTCTGACAGAAGGGTAT
>Location:NODE_369549_length_1565_cov_30.364218	Coordinate:298	Reads:1	Hits:1	Allocated_reads:1	Strand:+
TGGAGAAAGTTTTGTCTGACAGAAGGGTAGT
>Location:NODE_369549_length_1565_cov_30.364218	Coordinate:298	Reads:1	Hits:1	Allocated_reads:1	Strand:+
TGGAGAAAGTTTTGTCTGACAGAAGGGTATC
>Location:NODE_369549_length_1565_cov_30.364218	Coordinate:299	Reads:1	Hits:1	Allocated_reads:1	Strand:-
CCTTCTGTCAGACAAAACTTTCTCC
>Location:NODE_369549_length_1565_cov_30.364218	Coordinate:299	Reads:1	Hits:1	Allocated_reads:1	Strand:+
GGAGAAAGTTTTGTCTGACAGAAGGGT
>Location:NODE_369549_length_1565_cov_30.364218	Coordinate:299	Reads:1	Hits:1	Allocated_reads:1	Strand:-
TACCCTTCTGTCAGACAAAACTTTCTCC
>Location:NODE_369549_length_1565_cov_30.364218	Coordinate:300	Reads:2	Hits:1	Allocated_reads:2	Strand:-
CCCTTCTGTCAGACAAAACTTTCTC
>Location:NODE_369549_length_1565_cov_30.364218	Coordinate:300	Reads:1	Hits:1	Allocated_reads:1	Strand:-
TTCTACCCTTCTGTCAGACAAAACTTTCTC
>Location:NODE_369549_length_1565_cov_30.364218	Coordinate:301	Reads:1	Hits:1	Allocated_reads:1	Strand:+
AGAAAGTTTTGTCTGACAGAAGGGTAGAAT
>Location:NODE_369549_length_1565_cov_30.364218	Coordinate:301	Reads:1	Hits:1	Allocated_reads:1	Strand:-
TCTACCCTTCTGTCAGACAAAACTTTCT
>Location:NODE_369549_length_1565_cov_30.364218	Coordinate:302	Reads:1	Hits:1	Allocated_reads:1	Strand:-
ATTCTACCCTTCTGTCAGACAAAACTTTC
>Location:NODE_369549_length_1565_cov_30.364218	Coordinate:302	Reads:1	Hits:1	Allocated_reads:1	Strand:+
GAAAGTTTTGTCTGACAGAAGGGTAG
>Location:NODE_369549_length_1565_cov_30.364218	Coordinate:302	Reads:3	Hits:1	Allocated_reads:3	Strand:+
GAAAGTTTTGTCTGACAGAAGGGTAGAATT
>Location:NODE_369549_length_1565_cov_30.364218	Coordinate:302	Reads:1	Hits:1	Allocated_reads:1	Strand:-
TACCCTTCTGTCAGACAAAACTTTC
>Location:NODE_369549_length_1565_cov_30.364218	Coordinate:302	Reads:1	Hits:1	Allocated_reads:1	Strand:-
TCTACCCTTCTGTCAGACAAAACTTTC
>Location:NODE_369549_length_1565_cov_30.364218	Coordinate:302	Reads:2	Hits:1	Allocated_reads:2	Strand:-
TTCTACCCTTCTGTCAGACAAAACTTTC
>Location:NODE_369549_length_1565_cov_30.364218	Coordinate:304	Reads:1	Hits:3	Allocated_reads:0.333333333333333	Strand:+
AAGTTTTGTCTGACAGAAGGGTAGAATT
>Location:NODE_369549_length_1565_cov_30.364218	Coordinate:304	Reads:1	Hits:3	Allocated_reads:0.333333333333333	Strand:+
AAGTTTTGTCTGACAGAATGGTAGAATT
>Location:NODE_369549_length_1565_cov_30.364218	Coordinate:304	Reads:1	Hits:3	Allocated_reads:0.333333333333333	Strand:-
TTCTACCCTTCTGTCAGACAAAACTT
>Location:NODE_369549_length_1565_cov_30.364218	Coordinate:305	Reads:1	Hits:3	Allocated_reads:0.333333333333333	Strand:+
AGTTTTGTCTGACAGAAGGGTAGAATT
>Location:NODE_369549_length_1565_cov_30.364218	Coordinate:305	Reads:1	Hits:3	Allocated_reads:0.333333333333333	Strand:-
CAATTCTACCCTTCTGTCAGACAAAACT
>Location:NODE_369549_length_1565_cov_30.364218	Coordinate:305	Reads:1	Hits:3	Allocated_reads:0.333333333333333	Strand:-
TTCTACCCTTCTGTCAGACAAAACT
>Location:NODE_369549_length_1565_cov_30.364218	Coordinate:306	Reads:1	Hits:3	Allocated_reads:0.333333333333333	Strand:+
GTTTTGTCTGACAGAAGGGTAGAATTG
>Location:NODE_369549_length_1565_cov_30.364218	Coordinate:306	Reads:1	Hits:3	Allocated_reads:0.333333333333333	Strand:-
TTCTACCCTTCTGTCAGACAAAAC
>Location:NODE_369549_length_1565_cov_30.364218	Coordinate:307	Reads:1	Hits:3	Allocated_reads:0.333333333333333	Strand:+
TTTTGTCTGACAGAAGGGTAGAATTGAAT
>Location:NODE_369549_length_1565_cov_30.364218	Coordinate:308	Reads:2	Hits:3	Allocated_reads:0.666666666666667	Strand:+
TTTGTCTGACAGAAGGGTAGAATT
>Location:NODE_369549_length_1565_cov_30.364218	Coordinate:308	Reads:1	Hits:3	Allocated_reads:0.333333333333333	Strand:+
TTTGTCTGACAGAAGGGTAGAATTGA
>Location:NODE_369549_length_1565_cov_30.364218	Coordinate:308	Reads:1	Hits:3	Allocated_reads:0.333333333333333	Strand:+
TTTGTCTGACAGAAGGGTAGAATTGTT
>Location:NODE_369549_length_1565_cov_30.364218	Coordinate:308	Reads:4	Hits:3	Allocated_reads:1.33333333333333	Strand:+
TTTGTCTGACAGAAGGGTAGAATTGAAT
>Location:NODE_369549_length_1565_cov_30.364218	Coordinate:308	Reads:7	Hits:3	Allocated_reads:2.33333333333333	Strand:+
TTTGTCTGACAGAAGGGTAGAATTGAATT
>Location:NODE_369549_length_1565_cov_30.364218	Coordinate:308	Reads:2	Hits:3	Allocated_reads:0.666666666666667	Strand:+
TTTGTCTGACAGAAGGGTAGAATTGAATTTC
>Location:NODE_369549_length_1565_cov_30.364218	Coordinate:309	Reads:2	Hits:3	Allocated_reads:0.666666666666667	Strand:+
TTGTCTGACAGAAGGGTAGAATTGAAT
>Location:NODE_369549_length_1565_cov_30.364218	Coordinate:309	Reads:1	Hits:3	Allocated_reads:0.333333333333333	Strand:+
TTGTCTGACAGAAGGGTAGAATTGAATTT
>Location:NODE_369549_length_1565_cov_30.364218	Coordinate:309	Reads:6	Hits:3	Allocated_reads:2	Strand:+
TTGTCTGACAGAAGGGTAGAATTGAATTTC
>Location:NODE_369549_length_1565_cov_30.364218	Coordinate:309	Reads:3	Hits:3	Allocated_reads:1	Strand:+
TTGTCTGACAGAAGGGTAGAATTGAATTTCC
>Location:NODE_369549_length_1565_cov_30.364218	Coordinate:310	Reads:1	Hits:3	Allocated_reads:0.333333333333333	Strand:+
TGTCTGACAGAAGGGTAGAATTGAA
>Location:NODE_369549_length_1565_cov_30.364218	Coordinate:310	Reads:25	Hits:3	Allocated_reads:8.33333333333333	Strand:+
TGTCTGACAGAAGGGTAGAATTGAATT
>Location:NODE_369549_length_1565_cov_30.364218	Coordinate:310	Reads:4	Hits:3	Allocated_reads:1.33333333333333	Strand:+
TGTCTGACAGAAGGGTAGAATTGAATTT
>Location:NODE_369549_length_1565_cov_30.364218	Coordinate:310	Reads:14	Hits:3	Allocated_reads:4.66666666666667	Strand:+
TGTCTGACAGAAGGGTAGAATTGAATTTC
>Location:NODE_369549_length_1565_cov_30.364218	Coordinate:310	Reads:1	Hits:3	Allocated_reads:0.333333333333333	Strand:+
TGTCTGACAGAAGGGTAGAATTGAATTTCT
>Location:NODE_369549_length_1565_cov_30.364218	Coordinate:310	Reads:10	Hits:3	Allocated_reads:3.33333333333333	Strand:+
TGTCTGACAGAAGGGTAGAATTGAATTTCC
>Location:NODE_369549_length_1565_cov_30.364218	Coordinate:310	Reads:2	Hits:3	Allocated_reads:0.666666666666667	Strand:+
TGTCTGACAGAAGGGTAGAATTGAATTTCCAAT
>Location:NODE_369549_length_1565_cov_30.364218	Coordinate:311	Reads:1	Hits:3	Allocated_reads:0.333333333333333	Strand:+
GTCTGACAGAAGGGTAGAATTGAATTTC
>Location:NODE_369549_length_1565_cov_30.364218	Coordinate:311	Reads:1	Hits:3	Allocated_reads:0.333333333333333	Strand:+
GTCTGACAGAAGGGTAGAATTGAATTTAT
>Location:NODE_369549_length_1565_cov_30.364218	Coordinate:312	Reads:3	Hits:3	Allocated_reads:1	Strand:+
TCTGACAGAAGGGTAGAATTGAATT
>Location:NODE_369549_length_1565_cov_30.364218	Coordinate:312	Reads:1	Hits:3	Allocated_reads:0.333333333333333	Strand:+
TCTGACAGAAGGGTAGAATTGAATTT
>Location:NODE_369549_length_1565_cov_30.364218	Coordinate:312	Reads:1	Hits:3	Allocated_reads:0.333333333333333	Strand:+
TCTGACAGAAGGGTAGAATTGAATTTC
>Location:NODE_369549_length_1565_cov_30.364218	Coordinate:312	Reads:12	Hits:3	Allocated_reads:4	Strand:+
TCTGACAGAAGGGTAGAATTGAATTTCC
>Location:NODE_369549_length_1565_cov_30.364218	Coordinate:312	Reads:1	Hits:3	Allocated_reads:0.333333333333333	Strand:+
TCTGACAGAAGGGTAGAATTGAATTTCCA
>Location:NODE_369549_length_1565_cov_30.364218	Coordinate:312	Reads:2	Hits:3	Allocated_reads:0.666666666666667	Strand:+
TCTGACAGAAGGGTAGAATTGAATTTCCAAT
>Location:NODE_369549_length_1565_cov_30.364218	Coordinate:312	Reads:2	Hits:3	Allocated_reads:0.666666666666667	Strand:-
TGGAAATTCAATTCTACCCTTCTGTCAGA
>Location:NODE_369549_length_1565_cov_30.364218	Coordinate:314	Reads:2	Hits:3	Allocated_reads:0.666666666666667	Strand:+
TGACAGAAGGGTAGAATTGAATTT
>Location:NODE_369549_length_1565_cov_30.364218	Coordinate:314	Reads:1	Hits:3	Allocated_reads:0.333333333333333	Strand:+
TGACAGAAGGGTAGAATTGAATTTT
>Location:NODE_369549_length_1565_cov_30.364218	Coordinate:314	Reads:4	Hits:3	Allocated_reads:1.33333333333333	Strand:+
TGACAGAAGGGTAGAATTGAATTTC
>Location:NODE_369549_length_1565_cov_30.364218	Coordinate:314	Reads:4	Hits:3	Allocated_reads:1.33333333333333	Strand:+
TGACAGAAGGGTAGAATTGAATTTCC
>Location:NODE_369549_length_1565_cov_30.364218	Coordinate:314	Reads:12	Hits:3	Allocated_reads:4	Strand:+
TGACAGAAGGGTAGAATTGAATTTCCAAT
>Location:NODE_369549_length_1565_cov_30.364218	Coordinate:314	Reads:5	Hits:3	Allocated_reads:1.66666666666667	Strand:+
TGACAGAAGGGTAGAATTGAATTTCCAATT
>Location:NODE_369549_length_1565_cov_30.364218	Coordinate:315	Reads:2	Hits:3	Allocated_reads:0.666666666666667	Strand:+
GACAGAAGGGTAGAATTGAATTTC
>Location:NODE_369549_length_1565_cov_30.364218	Coordinate:315	Reads:4	Hits:3	Allocated_reads:1.33333333333333	Strand:+
GACAGAAGGGTAGAATTGAATTTCC
>Location:NODE_369549_length_1565_cov_30.364218	Coordinate:315	Reads:7	Hits:3	Allocated_reads:2.33333333333333	Strand:+
GACAGAAGGGTAGAATTGAATTTCCAAT
>Location:NODE_369549_length_1565_cov_30.364218	Coordinate:315	Reads:11	Hits:3	Allocated_reads:3.66666666666667	Strand:+
GACAGAAGGGTAGAATTGAATTTCCAATT
>Location:NODE_369549_length_1565_cov_30.364218	Coordinate:315	Reads:1	Hits:1	Allocated_reads:1	Strand:+
GACAGAAGGGTAGAATTGAATTTCCAATTAAAAA
>Location:NODE_369549_length_1565_cov_30.364218	Coordinate:316	Reads:2	Hits:3	Allocated_reads:0.666666666666667	Strand:+
ACAGAAGGGTAGAATTGAATTTCCAAT
>Location:NODE_369549_length_1565_cov_30.364218	Coordinate:317	Reads:2	Hits:3	Allocated_reads:0.666666666666667	Strand:+
CAGAAGGGTAGAATTGAATTTCCAATT
>Location:NODE_369549_length_1565_cov_30.364218	Coordinate:317	Reads:1	Hits:1	Allocated_reads:1	Strand:+
CAGAAGGGTAGAATTGAATTTCCAATTAAA
>Location:NODE_369549_length_1565_cov_30.364218	Coordinate:318	Reads:1	Hits:3	Allocated_reads:0.333333333333333	Strand:+
AGAAGGGTAGAATTGAATTTCCAATT
>Location:NODE_369549_length_1565_cov_30.364218	Coordinate:319	Reads:2	Hits:3	Allocated_reads:0.666666666666667	Strand:+
GAAGGGTAGAATTGAATTTCCAATT
>Location:NODE_369549_length_1565_cov_30.364218	Coordinate:319	Reads:3	Hits:1	Allocated_reads:3	Strand:+
GAAGGGTAGAATTGAATTTCCAATTAAAA
>Location:NODE_369549_length_1565_cov_30.364218	Coordinate:319	Reads:2	Hits:1	Allocated_reads:2	Strand:+
GAAGGGTAGAATTGAATTTCCAATTAAAAA
>Location:NODE_369549_length_1565_cov_30.364218	Coordinate:319	Reads:22	Hits:1	Allocated_reads:22	Strand:+
GAAGGGTAGAATTGAATTTCCAATTAAAAAT
>Location:NODE_369549_length_1565_cov_30.364218	Coordinate:319	Reads:3	Hits:1	Allocated_reads:3	Strand:+
GAAGGGTAGAATTGAATTTCCAATTAAAAATT
>Location:NODE_369549_length_1565_cov_30.364218	Coordinate:320	Reads:2	Hits:3	Allocated_reads:0.666666666666667	Strand:+
AAGGGTAGAATTGAATTTCCAATT
>Location:NODE_369549_length_1565_cov_30.364218	Coordinate:320	Reads:1	Hits:1	Allocated_reads:1	Strand:+
AAGGGTAGAATTGAATTTCCAATTAAAAA
>Location:NODE_369549_length_1565_cov_30.364218	Coordinate:320	Reads:1	Hits:1	Allocated_reads:1	Strand:+
AAGGGTAGAATTGAATTTCCAATTAAAAT
>Location:NODE_369549_length_1565_cov_30.364218	Coordinate:320	Reads:56	Hits:1	Allocated_reads:56	Strand:+
AAGGGTAGAATTGAATTTCCAATTAAAAAT
>Location:NODE_369549_length_1565_cov_30.364218	Coordinate:320	Reads:23	Hits:1	Allocated_reads:23	Strand:+
AAGGGTAGAATTGAATTTCCAATTAAAAATT
>Location:NODE_369549_length_1565_cov_30.364218	Coordinate:321	Reads:11	Hits:1	Allocated_reads:11	Strand:+
AGGGTAGAATTGAATTTCCAATTAAAAAT
>Location:NODE_369549_length_1565_cov_30.364218	Coordinate:321	Reads:9	Hits:1	Allocated_reads:9	Strand:+
AGGGTAGAATTGAATTTCCAATTAAAAATT
>Location:NODE_369549_length_1565_cov_30.364218	Coordinate:322	Reads:26	Hits:1	Allocated_reads:26	Strand:+
GGGTAGAATTGAATTTCCAATTAAAAAT
>Location:NODE_369549_length_1565_cov_30.364218	Coordinate:322	Reads:10	Hits:1	Allocated_reads:10	Strand:+
GGGTAGAATTGAATTTCCAATTAAAAATT
>Location:NODE_369549_length_1565_cov_30.364218	Coordinate:323	Reads:3	Hits:1	Allocated_reads:3	Strand:+
GGTAGAATTGAATTTCCAATTAAAAAT
>Location:NODE_369549_length_1565_cov_30.364218	Coordinate:323	Reads:1	Hits:1	Allocated_reads:1	Strand:+
GGTAGAATTGAATTTCCAGTTAAAAATT
>Location:NODE_369549_length_1565_cov_30.364218	Coordinate:323	Reads:3	Hits:1	Allocated_reads:3	Strand:+
GGTAGAATTGAATTTCCAATTAAAAATT
>Location:NODE_369549_length_1565_cov_30.364218	Coordinate:324	Reads:4	Hits:1	Allocated_reads:4	Strand:+
GTAGAATTGAATTTCCAATTAAAAAT
>Location:NODE_369549_length_1565_cov_30.364218	Coordinate:324	Reads:12	Hits:1	Allocated_reads:12	Strand:+
GTAGAATTGAATTTCCAATTAAAAATT
>Location:NODE_369549_length_1565_cov_30.364218	Coordinate:325	Reads:1	Hits:1	Allocated_reads:1	Strand:+
TAGAATTGAATTTCCAATTAAAAAT
>Location:NODE_369549_length_1565_cov_30.364218	Coordinate:330	Reads:1	Hits:1	Allocated_reads:1	Strand:+
TTGAATTTCCAATTAAAAATTCGAGGCTGT
>Location:NODE_369549_length_1565_cov_30.364218	Coordinate:331	Reads:3	Hits:1	Allocated_reads:3	Strand:+
TGAATTTCCAATTAAAAATTCGAGGCTGT
>Location:NODE_369549_length_1565_cov_30.364218	Coordinate:331	Reads:3	Hits:1	Allocated_reads:3	Strand:+
TGAATTTCCAATTAAAAATTCGAGGCTGTA
>Location:NODE_369549_length_1565_cov_30.364218	Coordinate:332	Reads:1	Hits:1	Allocated_reads:1	Strand:+
GAATTTCCAATTAAAAATTCGAGGCTGT
>Location:NODE_369549_length_1565_cov_30.364218	Coordinate:332	Reads:1	Hits:1	Allocated_reads:1	Strand:+
GAATTTCCAATTAAAAATTCGAGGCTGTAT
>Location:NODE_369549_length_1565_cov_30.364218	Coordinate:333	Reads:1	Hits:1	Allocated_reads:1	Strand:+
AATTTCCAATTAAAAATTCGAGGCTGT
>Location:NODE_369549_length_1565_cov_30.364218	Coordinate:333	Reads:1	Hits:1	Allocated_reads:1	Strand:+
AATTTCCAATTAAAAATTCGAGGCTGTAAAT
>Location:NODE_369549_length_1565_cov_30.364218	Coordinate:333	Reads:1	Hits:1	Allocated_reads:1	Strand:-
ACAGCCTCGAATTTTTAATTGGAAATT
>Location:NODE_369549_length_1565_cov_30.364218	Coordinate:334	Reads:1	Hits:1	Allocated_reads:1	Strand:+
ATTTCCAATTAAAAATTCGAGGCT
>Location:NODE_369549_length_1565_cov_30.364218	Coordinate:334	Reads:1	Hits:1	Allocated_reads:1	Strand:+
ATTTCCAATTAAAAATTCGAGGCTGTA
>Location:NODE_369549_length_1565_cov_30.364218	Coordinate:334	Reads:8	Hits:1	Allocated_reads:8	Strand:+
ATTTCCAATTAAAAATTCGAGGCTGTAAAT
>Location:NODE_369549_length_1565_cov_30.364218	Coordinate:334	Reads:1	Hits:1	Allocated_reads:1	Strand:-
TTACAGCCTCGAATTTTTAATTGGAAAT
>Location:NODE_369549_length_1565_cov_30.364218	Coordinate:335	Reads:1	Hits:1	Allocated_reads:1	Strand:+
TTTCCAATTAAAAATTCGAGGCTGT
>Location:NODE_369549_length_1565_cov_30.364218	Coordinate:335	Reads:1	Hits:1	Allocated_reads:1	Strand:+
TTTCCAATTAAAAATTCGAGGCTGTATT
>Location:NODE_369549_length_1565_cov_30.364218	Coordinate:335	Reads:4	Hits:1	Allocated_reads:4	Strand:+
TTTCCAATTAAAAATTCGAGGCTGTAAA
>Location:NODE_369549_length_1565_cov_30.364218	Coordinate:335	Reads:1	Hits:1	Allocated_reads:1	Strand:+
TTTCCAATTAAAAATTCGAGGCTTTAAAT
>Location:NODE_369549_length_1565_cov_30.364218	Coordinate:335	Reads:1	Hits:1	Allocated_reads:1	Strand:+
TTTCCAATTAAAAATTCGAGTCTGTAAAT
>Location:NODE_369549_length_1565_cov_30.364218	Coordinate:335	Reads:91	Hits:1	Allocated_reads:91	Strand:+
TTTCCAATTAAAAATTCGAGGCTGTAAAT
>Location:NODE_369549_length_1565_cov_30.364218	Coordinate:335	Reads:1	Hits:1	Allocated_reads:1	Strand:+
TTTCCAATTAAAAATTCGAGGCTGTAAATT
>Location:NODE_369549_length_1565_cov_30.364218	Coordinate:336	Reads:1	Hits:1	Allocated_reads:1	Strand:+
TTCCAATTAAAAATTCGAGGCTGT
>Location:NODE_369549_length_1565_cov_30.364218	Coordinate:336	Reads:42	Hits:1	Allocated_reads:42	Strand:+
TTCCAATTAAAAATTCGAGGCTGTAAAT
>Location:NODE_369549_length_1565_cov_30.364218	Coordinate:336	Reads:3	Hits:1	Allocated_reads:3	Strand:+
TTCCAATTAAAAATTCGAGGCTGTAAATT
>Location:NODE_369549_length_1565_cov_30.364218	Coordinate:337	Reads:11	Hits:1	Allocated_reads:11	Strand:+
TCCAATTAAAAATTCGAGGCTGTAAAT
>Location:NODE_369549_length_1565_cov_30.364218	Coordinate:337	Reads:1	Hits:1	Allocated_reads:1	Strand:+
TCCAATTAAAAATTCGAGGCTGTAAATTAGAAT
>Location:NODE_369549_length_1565_cov_30.364218	Coordinate:338	Reads:2	Hits:1	Allocated_reads:2	Strand:+
CCAATTAAAAATTCGAGGCTGTAAATTA
>Location:NODE_369549_length_1565_cov_30.364218	Coordinate:339	Reads:1	Hits:1	Allocated_reads:1	Strand:+
CAATTAAAAATTCGAGGCTGTAAAT
>Location:NODE_369549_length_1565_cov_30.364218	Coordinate:340	Reads:1	Hits:1	Allocated_reads:1	Strand:+
AATTAAAAATTCGAGGCTGTAAATTAGA
>Location:NODE_369549_length_1565_cov_30.364218	Coordinate:340	Reads:1	Hits:1	Allocated_reads:1	Strand:+
AATTAAAAATTCGAGGCTGTAAATTAGAAT
>Location:NODE_369549_length_1565_cov_30.364218	Coordinate:340	Reads:1	Hits:1	Allocated_reads:1	Strand:-
TTCTAATTTACAGCCTCGAATTTTTAATT
>Location:NODE_369549_length_1565_cov_30.364218	Coordinate:342	Reads:4	Hits:1	Allocated_reads:4	Strand:+
TTAAAAATTCGAGGCTGTAAATTAGA
>Location:NODE_369549_length_1565_cov_30.364218	Coordinate:342	Reads:1	Hits:1	Allocated_reads:1	Strand:+
TTAAAAATTCGAGGCTGTAAATTAGAAT
>Location:NODE_369549_length_1565_cov_30.364218	Coordinate:342	Reads:1	Hits:1	Allocated_reads:1	Strand:+
TTAAAAATTCGAGGCTGTAAATTAGAATC
>Location:NODE_369549_length_1565_cov_30.364218	Coordinate:342	Reads:1	Hits:1	Allocated_reads:1	Strand:+
TTAAAAATTCGAGGCTGTAAATTAGAATCT
>Location:NODE_369549_length_1565_cov_30.364218	Coordinate:342	Reads:1	Hits:1	Allocated_reads:1	Strand:+
TTAAAAATTCGAGGCTGTAAATTAGAATCTATT
>Location:NODE_369549_length_1565_cov_30.364218	Coordinate:343	Reads:2	Hits:1	Allocated_reads:2	Strand:+
TAAAAATTCGAGGCTGTAAATTAGA
>Location:NODE_369549_length_1565_cov_30.364218	Coordinate:343	Reads:1	Hits:1	Allocated_reads:1	Strand:+
TAAAAATTCGAGGCTGTAAATTAGAA
>Location:NODE_369549_length_1565_cov_30.364218	Coordinate:343	Reads:1	Hits:1	Allocated_reads:1	Strand:+
TAAAAATTCGAGGCTGTAAATTAGAATC
>Location:NODE_369549_length_1565_cov_30.364218	Coordinate:343	Reads:3	Hits:1	Allocated_reads:3	Strand:+
TAAAAATTCGAGGCTGTAAATTAGAATCT
>Location:NODE_369549_length_1565_cov_30.364218	Coordinate:343	Reads:1	Hits:1	Allocated_reads:1	Strand:+
TAAAAATTCGAGGCTGTAAATTAGAATCTA
>Location:NODE_369549_length_1565_cov_30.364218	Coordinate:343	Reads:4	Hits:1	Allocated_reads:4	Strand:+
TAAAAATTCGAGGCTGTAAATTAGAATCTATT
>Location:NODE_369549_length_1565_cov_30.364218	Coordinate:344	Reads:1	Hits:1	Allocated_reads:1	Strand:+
AAAAATTCGAGGCTGTAAATTAGTT
>Location:NODE_369549_length_1565_cov_30.364218	Coordinate:345	Reads:1	Hits:1	Allocated_reads:1	Strand:+
AAAATTCGAGGCTGTAAATTAGAATCTATT
>Location:NODE_369549_length_1565_cov_30.364218	Coordinate:345	Reads:2	Hits:1	Allocated_reads:2	Strand:-
TAGATTCTAATTTACAGCCTCGAATTTT
>Location:NODE_369549_length_1565_cov_30.364218	Coordinate:346	Reads:1	Hits:1	Allocated_reads:1	Strand:+
AAATTCGAGGCTGTAAATTAGAATC
>Location:NODE_369549_length_1565_cov_30.364218	Coordinate:346	Reads:1	Hits:1	Allocated_reads:1	Strand:+
AAATTCGAGGCTGTAAATTAGAATCTA
>Location:NODE_369549_length_1565_cov_30.364218	Coordinate:346	Reads:1	Hits:1	Allocated_reads:1	Strand:+
AAATTCGAGGCTGTAAATTAGAATCTAT
>Location:NODE_369549_length_1565_cov_30.364218	Coordinate:347	Reads:4	Hits:1	Allocated_reads:4	Strand:+
AATTCGAGGCTGTAAATTAGAATCTATT
>Location:NODE_369549_length_1565_cov_30.364218	Coordinate:347	Reads:1	Hits:1	Allocated_reads:1	Strand:+
AATTCGAGGCTGTAAATTAGAATCTATTT
>Location:NODE_369549_length_1565_cov_30.364218	Coordinate:347	Reads:1	Hits:1	Allocated_reads:1	Strand:-
ATAGATTCTAATTTACAGCCTCGAATT
>Location:NODE_369549_length_1565_cov_30.364218	Coordinate:347	Reads:3	Hits:1	Allocated_reads:3	Strand:-
TAGATTCTAATTTACAGCCTCGAATT
>Location:NODE_369549_length_1565_cov_30.364218	Coordinate:348	Reads:2	Hits:1	Allocated_reads:2	Strand:-
AAAATAGATTCTAATTTACAGCCTCGAAT
>Location:NODE_369549_length_1565_cov_30.364218	Coordinate:348	Reads:6	Hits:1	Allocated_reads:6	Strand:-
ATAGATTCTAATTTACAGCCTCGAAT
>Location:NODE_369549_length_1565_cov_30.364218	Coordinate:348	Reads:2	Hits:1	Allocated_reads:2	Strand:+
ATTCGAGGCTGTAAATTAGAATCTATTT
>Location:NODE_369549_length_1565_cov_30.364218	Coordinate:348	Reads:1	Hits:1	Allocated_reads:1	Strand:+
ATTCGAGGCTGTAAATTAGAATCTATTTTCAT
>Location:NODE_369549_length_1565_cov_30.364218	Coordinate:348	Reads:22	Hits:1	Allocated_reads:22	Strand:-
TAGATTCTAATTTACAGCCTCGAAT
>Location:NODE_369549_length_1565_cov_30.364218	Coordinate:349	Reads:1	Hits:1	Allocated_reads:1	Strand:-
ATAGATTCTAATTTACAGCCTCGAA
>Location:NODE_369549_length_1565_cov_30.364218	Coordinate:349	Reads:1	Hits:1	Allocated_reads:1	Strand:-
TAGATTCTAATTTACAGCCTCGAA
>Location:NODE_369549_length_1565_cov_30.364218	Coordinate:349	Reads:2	Hits:1	Allocated_reads:2	Strand:+
TTCGAGGCTGTAAATTAGAATCTA
>Location:NODE_369549_length_1565_cov_30.364218	Coordinate:349	Reads:20	Hits:1	Allocated_reads:20	Strand:+
TTCGAGGCTGTAAATTAGAATCTATT
>Location:NODE_369549_length_1565_cov_30.364218	Coordinate:349	Reads:3	Hits:1	Allocated_reads:3	Strand:+
TTCGAGGCTGTAAATTAGAATCTATTT
>Location:NODE_369549_length_1565_cov_30.364218	Coordinate:349	Reads:2	Hits:1	Allocated_reads:2	Strand:+
TTCGAGGCTGTAAATTAGAATCTATTTA
>Location:NODE_369549_length_1565_cov_30.364218	Coordinate:349	Reads:2	Hits:1	Allocated_reads:2	Strand:+
TTCGAGGCTGTAAATTAGAATCTATTTT
>Location:NODE_369549_length_1565_cov_30.364218	Coordinate:349	Reads:2	Hits:1	Allocated_reads:2	Strand:+
TTCGAGGCTGTAAATTAGAATCTATTTTC
>Location:NODE_369549_length_1565_cov_30.364218	Coordinate:349	Reads:3	Hits:1	Allocated_reads:3	Strand:+
TTCGAGGCTGTAAATTAGAATCTATTTTCA
>Location:NODE_369549_length_1565_cov_30.364218	Coordinate:349	Reads:1	Hits:1	Allocated_reads:1	Strand:+
TTCGAGGCTGTAAATTAGAATCTATTTTCTTTA
>Location:NODE_369549_length_1565_cov_30.364218	Coordinate:350	Reads:4	Hits:1	Allocated_reads:4	Strand:+
TCGAGGCTGTAAATTAGAATCTATT
>Location:NODE_369549_length_1565_cov_30.364218	Coordinate:350	Reads:1	Hits:1	Allocated_reads:1	Strand:+
TCGAGGCTGTAAATTAGAATCTATTT
>Location:NODE_369549_length_1565_cov_30.364218	Coordinate:350	Reads:1	Hits:1	Allocated_reads:1	Strand:+
TCGAGGCTGTAAATTAGAATCTATTTT
>Location:NODE_369549_length_1565_cov_30.364218	Coordinate:350	Reads:1	Hits:1	Allocated_reads:1	Strand:+
TCGAGGCTGTAAATTAGAATCTATTTTC
>Location:NODE_369549_length_1565_cov_30.364218	Coordinate:350	Reads:5	Hits:1	Allocated_reads:5	Strand:+
TCGAGGCTGTAAATTAGAATCTATTTTCA
>Location:NODE_369549_length_1565_cov_30.364218	Coordinate:350	Reads:2	Hits:1	Allocated_reads:2	Strand:+
TCGAGGCTGTAAATTAGAATCTATTTTCAT
>Location:NODE_369549_length_1565_cov_30.364218	Coordinate:350	Reads:1	Hits:1	Allocated_reads:1	Strand:+
TCGAGGCTGTAAATTAGAATCTATTTTCATGG
>Location:NODE_369549_length_1565_cov_30.364218	Coordinate:351	Reads:1	Hits:1	Allocated_reads:1	Strand:+
CGAGGCTGTAAATTAGAATCTATT
>Location:NODE_369549_length_1565_cov_30.364218	Coordinate:351	Reads:1	Hits:1	Allocated_reads:1	Strand:+
CGAGGCTGTAAATTAGAATCTATTTTCA
>Location:NODE_369549_length_1565_cov_30.364218	Coordinate:351	Reads:1	Hits:1	Allocated_reads:1	Strand:+
CGAGGCTGTAAATTAGAATCTATTTTCATGG
>Location:NODE_369549_length_1565_cov_30.364218	Coordinate:352	Reads:1	Hits:1	Allocated_reads:1	Strand:+
GAGGCTGTAAATTAGAATCTATTTTA
>Location:NODE_369549_length_1565_cov_30.364218	Coordinate:352	Reads:1	Hits:1	Allocated_reads:1	Strand:+
GAGGCTGTAAATTAGAATCTATTTTCA
>Location:NODE_369549_length_1565_cov_30.364218	Coordinate:352	Reads:2	Hits:1	Allocated_reads:2	Strand:+
GAGGCTGTAAATTAGAATCTATTTTCAT
>Location:NODE_369549_length_1565_cov_30.364218	Coordinate:352	Reads:1	Hits:1	Allocated_reads:1	Strand:+
GAGGCTGTAAATTAGAATCTATTTTCATGG
>Location:NODE_369549_length_1565_cov_30.364218	Coordinate:353	Reads:4	Hits:1	Allocated_reads:4	Strand:-
ACCATGAAAATAGATTCTAATTTACAGCCT
>Location:NODE_369549_length_1565_cov_30.364218	Coordinate:353	Reads:1	Hits:1	Allocated_reads:1	Strand:+
AGGCTGTAAATTAGAATCTATTTTCATGG
>Location:NODE_369549_length_1565_cov_30.364218	Coordinate:353	Reads:1	Hits:1	Allocated_reads:1	Strand:+
AGGCTGTAAATTAGAATCTATTTTCATGGTAA
>Location:NODE_369549_length_1565_cov_30.364218	Coordinate:353	Reads:3	Hits:1	Allocated_reads:3	Strand:-
CATGAAAATAGATTCTAATTTACAGCCT
>Location:NODE_369549_length_1565_cov_30.364218	Coordinate:353	Reads:1	Hits:1	Allocated_reads:1	Strand:-
GAAAATAGATTCTAATTTACAGCCT
>Location:NODE_369549_length_1565_cov_30.364218	Coordinate:353	Reads:1	Hits:1	Allocated_reads:1	Strand:-
TACCATGAAAATAGATTCTAATTTACAGCCT
>Location:NODE_369549_length_1565_cov_30.364218	Coordinate:353	Reads:1	Hits:1	Allocated_reads:1	Strand:-
TTACCATGAAAATAGATTCTAATTTACAGCCT
>Location:NODE_369549_length_1565_cov_30.364218	Coordinate:354	Reads:2	Hits:1	Allocated_reads:2	Strand:-
ACCATGAAAATAGATTCTAATTTACAGCC
>Location:NODE_369549_length_1565_cov_30.364218	Coordinate:354	Reads:1	Hits:1	Allocated_reads:1	Strand:-
CATGAAAATAGATTCTAATTTACAGCC
>Location:NODE_369549_length_1565_cov_30.364218	Coordinate:354	Reads:1	Hits:1	Allocated_reads:1	Strand:-
TACCATGAAAATAGATTCTAATTTACAGCC
>Location:NODE_369549_length_1565_cov_30.364218	Coordinate:355	Reads:1	Hits:1	Allocated_reads:1	Strand:-
ACCATGAAAATAGATTCTAATTTACAGC
>Location:NODE_369549_length_1565_cov_30.364218	Coordinate:357	Reads:1	Hits:1	Allocated_reads:1	Strand:-
ACCATGAAAATAGATTCTAATTTACA
>Location:NODE_369549_length_1565_cov_30.364218	Coordinate:357	Reads:1	Hits:1	Allocated_reads:1	Strand:-
CACTTACCATGAAAATAGATTCTAATTTACA
>Location:NODE_369549_length_1565_cov_30.364218	Coordinate:357	Reads:10	Hits:1	Allocated_reads:10	Strand:-
CTTACCATGAAAATAGATTCTAATTTACA
>Location:NODE_369549_length_1565_cov_30.364218	Coordinate:357	Reads:28	Hits:1	Allocated_reads:28	Strand:-
TACCATGAAAATAGATTCTAATTTACA
>Location:NODE_369549_length_1565_cov_30.364218	Coordinate:357	Reads:1	Hits:1	Allocated_reads:1	Strand:+
TGTAAATTAGAATCTATTTTCATGGTAAGTGG
>Location:NODE_369549_length_1565_cov_30.364218	Coordinate:357	Reads:37	Hits:1	Allocated_reads:37	Strand:-
TTACCATGAAAATAGATTCTAATTTACA
>Location:NODE_369549_length_1565_cov_30.364218	Coordinate:358	Reads:1	Hits:1	Allocated_reads:1	Strand:-
CTTACCATGAAAATAGATTCTAATTTAC
>Location:NODE_369549_length_1565_cov_30.364218	Coordinate:359	Reads:1	Hits:1	Allocated_reads:1	Strand:-
CTTACCATGAAAATAGATTCTAATTTA
>Location:NODE_369549_length_1565_cov_30.364218	Coordinate:359	Reads:1	Hits:1	Allocated_reads:1	Strand:+
TAAATTAGAATCTATTTTCATGGTAAGT
>Location:NODE_369549_length_1565_cov_30.364218	Coordinate:359	Reads:1	Hits:1	Allocated_reads:1	Strand:+
TAAATTAGAATCTATTTTCATGGTAAGTGG
>Location:NODE_369549_length_1565_cov_30.364218	Coordinate:359	Reads:4	Hits:1	Allocated_reads:4	Strand:-
TACCATGAAAATAGATTCTAATTTA
>Location:NODE_369549_length_1565_cov_30.364218	Coordinate:359	Reads:2	Hits:1	Allocated_reads:2	Strand:-
TTACCATGAAAATAGATTCTAATTTA
>Location:NODE_369549_length_1565_cov_30.364218	Coordinate:360	Reads:1	Hits:1	Allocated_reads:1	Strand:-
TACCATGAAAATAGATTCTAATTT
>Location:NODE_369549_length_1565_cov_30.364218	Coordinate:361	Reads:1	Hits:1	Allocated_reads:1	Strand:+
AATTAGAATCTATTTTCATGGTAAGTGGT
>Location:NODE_369549_length_1565_cov_30.364218	Coordinate:363	Reads:3	Hits:1	Allocated_reads:3	Strand:+
TTAGAATCTATTTTCATGGTAAGT
>Location:NODE_369549_length_1565_cov_30.364218	Coordinate:363	Reads:3	Hits:1	Allocated_reads:3	Strand:+
TTAGAATCTATTTTCATGGTAAGTG
>Location:NODE_369549_length_1565_cov_30.364218	Coordinate:363	Reads:8	Hits:1	Allocated_reads:8	Strand:+
TTAGAATCTATTTTCATGGTAAGTGG
>Location:NODE_369549_length_1565_cov_30.364218	Coordinate:363	Reads:3	Hits:1	Allocated_reads:3	Strand:+
TTAGAATCTATTTTCATGGTAAGTGGG
>Location:NODE_369549_length_1565_cov_30.364218	Coordinate:363	Reads:2	Hits:1	Allocated_reads:2	Strand:+
TTAGAATCTATTTTCATGGTAAGTGGGA
>Location:NODE_369549_length_1565_cov_30.364218	Coordinate:363	Reads:3	Hits:1	Allocated_reads:3	Strand:+
TTAGAATCTATTTTCATGGTAAGTGGGG
>Location:NODE_369549_length_1565_cov_30.364218	Coordinate:363	Reads:1	Hits:1	Allocated_reads:1	Strand:+
TTAGAATCTATTTTCATGGTAAGTGGGGA
>Location:NODE_369549_length_1565_cov_30.364218	Coordinate:363	Reads:1	Hits:1	Allocated_reads:1	Strand:+
TTAGAATCTATTTTCATGGTAAGTGGGGT
>Location:NODE_369549_length_1565_cov_30.364218	Coordinate:363	Reads:6	Hits:1	Allocated_reads:6	Strand:+
TTAGAATCTATTTTCATGGTAAGTGGGGC
>Location:NODE_369549_length_1565_cov_30.364218	Coordinate:363	Reads:11	Hits:1	Allocated_reads:11	Strand:+
TTAGAATCTATTTTCATGGTAAGTGGGGCA
>Location:NODE_369549_length_1565_cov_30.364218	Coordinate:363	Reads:1	Hits:1	Allocated_reads:1	Strand:+
TTAGAATCTATTTTCATGGTAAGTGGGGCATT
>Location:NODE_369549_length_1565_cov_30.364218	Coordinate:363	Reads:1	Hits:1	Allocated_reads:1	Strand:+
TTAGAATCTATTTTCATGGTAAGTGGGGCATGG
>Location:NODE_369549_length_1565_cov_30.364218	Coordinate:364	Reads:1	Hits:1	Allocated_reads:1	Strand:+
TAGAATCTATTTTCATGGTAAGTGGG
>Location:NODE_369549_length_1565_cov_30.364218	Coordinate:364	Reads:1	Hits:1	Allocated_reads:1	Strand:+
TAGAATCTATTTTCATGGTAAGTGGGGC
>Location:NODE_369549_length_1565_cov_30.364218	Coordinate:364	Reads:4	Hits:1	Allocated_reads:4	Strand:+
TAGAATCTATTTTCATGGTAAGTGGGGCA
>Location:NODE_369549_length_1565_cov_30.364218	Coordinate:364	Reads:1	Hits:1	Allocated_reads:1	Strand:+
TAGAATCTATTTTCATGGTAAGTGGGGCATGG
>Location:NODE_369549_length_1565_cov_30.364218	Coordinate:368	Reads:1	Hits:5	Allocated_reads:0.2	Strand:+
ATCTATTTTCATGGTAAGTGGGGCATGG
>Location:NODE_369549_length_1565_cov_30.364218	Coordinate:369	Reads:2	Hits:5	Allocated_reads:0.4	Strand:+
TCTATTTTCATGGTAAGTGGGGCATGGT
>Location:NODE_369549_length_1565_cov_30.364218	Coordinate:369	Reads:1	Hits:5	Allocated_reads:0.2	Strand:+
TCTATTTTCATGGTAAGTGGGGCATGGTC
>Location:NODE_369549_length_1565_cov_30.364218	Coordinate:371	Reads:1	Hits:5	Allocated_reads:0.2	Strand:+
TATTTTCATGGTAAGTGGGGCATGG
>Location:NODE_369549_length_1565_cov_30.364218	Coordinate:371	Reads:1	Hits:5	Allocated_reads:0.2	Strand:+
TATTTTCATGGTAAGTGGGGCATGGTC
>Location:NODE_369549_length_1565_cov_30.364218	Coordinate:371	Reads:3	Hits:5	Allocated_reads:0.6	Strand:+
TATTTTCATGGTAAGTGGGGCATGGTCAGA
>Location:NODE_369549_length_1565_cov_30.364218	Coordinate:371	Reads:1	Hits:5	Allocated_reads:0.2	Strand:+
TATTTTCATGGTAAGTGGGGCATGGTCAGAA
>Location:NODE_369549_length_1565_cov_30.364218	Coordinate:373	Reads:2	Hits:5	Allocated_reads:0.4	Strand:+
TTTTCATGGTAAGTGGGGCATGGT
>Location:NODE_369549_length_1565_cov_30.364218	Coordinate:373	Reads:5	Hits:5	Allocated_reads:1	Strand:+
TTTTCATGGTAAGTGGGGCATGGTC
>Location:NODE_369549_length_1565_cov_30.364218	Coordinate:373	Reads:5	Hits:5	Allocated_reads:1	Strand:+
TTTTCATGGTAAGTGGGGCATGGTCAGA
>Location:NODE_369549_length_1565_cov_30.364218	Coordinate:373	Reads:1	Hits:5	Allocated_reads:0.2	Strand:+
TTTTCATGGTAAGTGGGGCATGGTCAGAA
>Location:NODE_369549_length_1565_cov_30.364218	Coordinate:374	Reads:2	Hits:5	Allocated_reads:0.4	Strand:+
TTTCATGGTAAGTGGGGCATGGTC
>Location:NODE_369549_length_1565_cov_30.364218	Coordinate:374	Reads:1	Hits:5	Allocated_reads:0.2	Strand:+
TTTCATGGTAAGTGGGGCATGGTCT
>Location:NODE_369549_length_1565_cov_30.364218	Coordinate:374	Reads:1	Hits:5	Allocated_reads:0.2	Strand:+
TTTCATGGTAAGTGGGGCATGGTCAG
>Location:NODE_369549_length_1565_cov_30.364218	Coordinate:374	Reads:5	Hits:5	Allocated_reads:1	Strand:+
TTTCATGGTAAGTGGGGCATGGTCAGA
>Location:NODE_369549_length_1565_cov_30.364218	Coordinate:374	Reads:2	Hits:5	Allocated_reads:0.4	Strand:+
TTTCATGGTAAGTGGGGCATGGTCAGAA
>Location:NODE_369549_length_1565_cov_30.364218	Coordinate:374	Reads:1	Hits:5	Allocated_reads:0.2	Strand:+
TTTCATGGTAAGTGGGGCATGGTCAGAAA
>Location:NODE_369549_length_1565_cov_30.364218	Coordinate:374	Reads:1	Hits:5	Allocated_reads:0.2	Strand:+
TTTCATGGTAAGTGGGGCATGGTCAGAAAT
>Location:NODE_369549_length_1565_cov_30.364218	Coordinate:375	Reads:2	Hits:5	Allocated_reads:0.4	Strand:+
TTCATGGTAAGTGGGGCATGGTCT
>Location:NODE_369549_length_1565_cov_30.364218	Coordinate:375	Reads:3	Hits:5	Allocated_reads:0.6	Strand:+
TTCATGGTAAGTGGGGCATGGTCA
>Location:NODE_369549_length_1565_cov_30.364218	Coordinate:375	Reads:1	Hits:5	Allocated_reads:0.2	Strand:+
TTCATGGTAAGTGGGGCATGGTCAG
>Location:NODE_369549_length_1565_cov_30.364218	Coordinate:375	Reads:1	Hits:5	Allocated_reads:0.2	Strand:+
TTCATGGTAAGTGGGGCATGGTCAGT
>Location:NODE_369549_length_1565_cov_30.364218	Coordinate:375	Reads:5	Hits:5	Allocated_reads:1	Strand:+
TTCATGGTAAGTGGGGCATGGTCAGA
>Location:NODE_369549_length_1565_cov_30.364218	Coordinate:375	Reads:1	Hits:5	Allocated_reads:0.2	Strand:+
TTCATGGTAAGTGGGGCATGGTCAGAA
>Location:NODE_369549_length_1565_cov_30.364218	Coordinate:375	Reads:1	Hits:5	Allocated_reads:0.2	Strand:+
TTCATGGTAAGTGGGGCATGGTCAGTTT
>Location:NODE_369549_length_1565_cov_30.364218	Coordinate:375	Reads:7	Hits:5	Allocated_reads:1.4	Strand:+
TTCATGGTAAGTGGGGCATGGTCAGAAA
>Location:NODE_369549_length_1565_cov_30.364218	Coordinate:375	Reads:3	Hits:5	Allocated_reads:0.6	Strand:+
TTCATGGTAAGTGGGGCATGGTCAGAAAT
>Location:NODE_369549_length_1565_cov_30.364218	Coordinate:375	Reads:1	Hits:5	Allocated_reads:0.2	Strand:+
TTCATGGTAAGTGGGGCATGGTCAGAAATC
>Location:NODE_369549_length_1565_cov_30.364218	Coordinate:375	Reads:1	Hits:5	Allocated_reads:0.2	Strand:+
TTCATGGTAAGTGGGGCATGGTCAGAAATCA
>Location:NODE_369549_length_1565_cov_30.364218	Coordinate:376	Reads:2	Hits:5	Allocated_reads:0.4	Strand:+
TCATGGTAAGTGGGGCATGGTCAG
>Location:NODE_369549_length_1565_cov_30.364218	Coordinate:376	Reads:2	Hits:5	Allocated_reads:0.4	Strand:+
TCATGGTAAGTGGGGCATGGTCAGAAA
>Location:NODE_369549_length_1565_cov_30.364218	Coordinate:376	Reads:1	Hits:5	Allocated_reads:0.2	Strand:+
TCATGGTAAGTGGGGCATGGTCAGAAAT
>Location:NODE_369549_length_1565_cov_30.364218	Coordinate:376	Reads:1	Hits:5	Allocated_reads:0.2	Strand:+
TCATGGTAAGTGGGGCATGGTCAGAAATCA
>Location:NODE_369549_length_1565_cov_30.364218	Coordinate:376	Reads:1	Hits:5	Allocated_reads:0.2	Strand:+
TCATGGTAAGTGGGGCATGGTCAGAAATCAAGA
>Location:NODE_369549_length_1565_cov_30.364218	Coordinate:378	Reads:1	Hits:5	Allocated_reads:0.2	Strand:+
ATGGTAAGTGGGGCATGGTCAGAA
>Location:NODE_369549_length_1565_cov_30.364218	Coordinate:378	Reads:1	Hits:5	Allocated_reads:0.2	Strand:+
ATGGTAAGTGGGGCATGGTCAGAAATCA
>Location:NODE_369549_length_1565_cov_30.364218	Coordinate:379	Reads:1	Hits:5	Allocated_reads:0.2	Strand:+
TGGTAAGTGGGGCATGGTCAGAAATCAAGA
>Location:NODE_369549_length_1565_cov_30.364218	Coordinate:379	Reads:1	Hits:5	Allocated_reads:0.2	Strand:-
TTTCTGACCATGCCCCACTTACCT
>Location:NODE_369549_length_1565_cov_30.364218	Coordinate:382	Reads:1	Hits:5	Allocated_reads:0.2	Strand:+
TAAGTGGGGCATGGTCAGAAATCAAGA
>Location:NODE_369549_length_1565_cov_30.364218	Coordinate:383	Reads:1	Hits:5	Allocated_reads:0.2	Strand:-
TCTTGATTTCTGACCATGCCCCACTT
>Location:NODE_369549_length_1565_cov_30.364218	Coordinate:384	Reads:1	Hits:1	Allocated_reads:1	Strand:-
AATCATCAAATCTTGATTTCTGACCATGCCCCACT
>Location:NODE_369549_length_1565_cov_30.364218	Coordinate:384	Reads:1	Hits:5	Allocated_reads:0.2	Strand:-
CAAATCTTGATTTCTGACCATGCCCCACT
>Location:NODE_369549_length_1565_cov_30.364218	Coordinate:384	Reads:1	Hits:5	Allocated_reads:0.2	Strand:-
TCTTGATTTCTGACCATGCCCCACT
>Location:NODE_369549_length_1565_cov_30.364218	Coordinate:385	Reads:1	Hits:5	Allocated_reads:0.2	Strand:+
GTGGGGCATGGTCAGAAATCAAGATTTGA
>Location:NODE_369549_length_1565_cov_30.364218	Coordinate:386	Reads:1	Hits:5	Allocated_reads:0.2	Strand:-
CATCAAATCTTGATTTCTGACCATGCCCCA
>Location:NODE_369549_length_1565_cov_30.364218	Coordinate:387	Reads:1	Hits:1	Allocated_reads:1	Strand:-
AATCATCAAATCTTGATTTCTGACCATGCCCC
>Location:NODE_369549_length_1565_cov_30.364218	Coordinate:387	Reads:1	Hits:5	Allocated_reads:0.2	Strand:-
CATCAAATCTTGATTTCTGACCATGCCCC
>Location:NODE_369549_length_1565_cov_30.364218	Coordinate:387	Reads:1	Hits:5	Allocated_reads:0.2	Strand:-
TCAAATCTTGATTTCTGACCATGCCCC
>Location:NODE_369549_length_1565_cov_30.364218	Coordinate:388	Reads:6	Hits:1	Allocated_reads:6	Strand:-
AATCATCAAATCTTGATTTCTGACCATGCCC
>Location:NODE_369549_length_1565_cov_30.364218	Coordinate:388	Reads:1	Hits:5	Allocated_reads:0.2	Strand:-
ATCATCAAATCTTGATTTCTGACCATGCCC
>Location:NODE_369549_length_1565_cov_30.364218	Coordinate:388	Reads:2	Hits:5	Allocated_reads:0.4	Strand:-
CAAATCTTGATTTCTGACCATGCCC
>Location:NODE_369549_length_1565_cov_30.364218	Coordinate:388	Reads:1	Hits:5	Allocated_reads:0.2	Strand:-
CATCAAATCTTGATTTCTGACCATGCCC
>Location:NODE_369549_length_1565_cov_30.364218	Coordinate:388	Reads:1	Hits:5	Allocated_reads:0.2	Strand:-
TCATCAAATCTTGATTTCTGACCATGCCC
>Location:NODE_369549_length_1565_cov_30.364218	Coordinate:389	Reads:4	Hits:1	Allocated_reads:4	Strand:-
AATCATCAAATCTTGATTTCTGACCATGCC
>Location:NODE_369549_length_1565_cov_30.364218	Coordinate:389	Reads:1	Hits:5	Allocated_reads:0.2	Strand:-
ATCATCAAATCTTGATTTCTGACCATGCC
>Location:NODE_369549_length_1565_cov_30.364218	Coordinate:389	Reads:1	Hits:5	Allocated_reads:0.2	Strand:-
CATCAAATCTTGATTTCTGACCATGCC
>Location:NODE_369549_length_1565_cov_30.364218	Coordinate:389	Reads:2	Hits:5	Allocated_reads:0.4	Strand:+
GGCATGGTCAGAAATCAAGATTTGATGAT
>Location:NODE_369549_length_1565_cov_30.364218	Coordinate:389	Reads:1	Hits:1	Allocated_reads:1	Strand:-
TAATCATCAAATCTTGATTTCTGACCATGCC
>Location:NODE_369549_length_1565_cov_30.364218	Coordinate:389	Reads:1	Hits:5	Allocated_reads:0.2	Strand:-
TCAAATCTTGATTTCTGACCATGCC
>Location:NODE_369549_length_1565_cov_30.364218	Coordinate:389	Reads:1	Hits:5	Allocated_reads:0.2	Strand:-
TCATCAAATCTTGATTTCTGACCATGCC
>Location:NODE_369549_length_1565_cov_30.364218	Coordinate:390	Reads:3	Hits:1	Allocated_reads:3	Strand:-
AATCATCAAATCTTGATTTCTGACCATGC
>Location:NODE_369549_length_1565_cov_30.364218	Coordinate:392	Reads:1	Hits:5	Allocated_reads:0.2	Strand:-
TCATCAAATCTTGATTTCTGACCAT
>Location:NODE_369549_length_1565_cov_30.364218	Coordinate:393	Reads:1	Hits:1	Allocated_reads:1	Strand:-
CTAATCATCAAATCTTGATTTCTGACCA
>Location:NODE_369549_length_1565_cov_30.364218	Coordinate:393	Reads:1	Hits:1	Allocated_reads:1	Strand:+
TGGTCAGAAATCAAGATTTGATGATT
>Location:NODE_369549_length_1565_cov_30.364218	Coordinate:394	Reads:10	Hits:1	Allocated_reads:10	Strand:-
AATCATCAAATCTTGATTTCTGACC
>Location:NODE_369549_length_1565_cov_30.364218	Coordinate:394	Reads:1	Hits:1	Allocated_reads:1	Strand:-
CTAATCATCAAATCTTGATTTCTGACC
>Location:NODE_369549_length_1565_cov_30.364218	Coordinate:394	Reads:1	Hits:1	Allocated_reads:1	Strand:-
TAATCATCAAATCTTGATTTCTGACC
>Location:NODE_369549_length_1565_cov_30.364218	Coordinate:396	Reads:4	Hits:1	Allocated_reads:4	Strand:+
TCAGAAATCAAGATTTGATGATTAGCAGAGCT
>Location:NODE_369549_length_1565_cov_30.364218	Coordinate:397	Reads:5	Hits:1	Allocated_reads:5	Strand:+
CAGAAATCAAGATTTGATGATTAGCAGAGCT
>Location:NODE_369549_length_1565_cov_30.364218	Coordinate:398	Reads:4	Hits:1	Allocated_reads:4	Strand:+
AGAAATCAAGATTTGATGATTAGCAGAGCT
>Location:NODE_369549_length_1565_cov_30.364218	Coordinate:399	Reads:3	Hits:1	Allocated_reads:3	Strand:+
GAAATCAAGATTTGATGATTAGCAGAGC
>Location:NODE_369549_length_1565_cov_30.364218	Coordinate:399	Reads:1	Hits:1	Allocated_reads:1	Strand:+
GAAATCAAGATTTGATGATTAGCAGAGCC
>Location:NODE_369549_length_1565_cov_30.364218	Coordinate:399	Reads:85	Hits:1	Allocated_reads:85	Strand:+
GAAATCAAGATTTGATGATTAGCAGAGCT
>Location:NODE_369549_length_1565_cov_30.364218	Coordinate:400	Reads:4	Hits:1	Allocated_reads:4	Strand:+
AAATCAAGATTTGATGATTAGCAGAGCT
>Location:NODE_369549_length_1565_cov_30.364218	Coordinate:401	Reads:1	Hits:1	Allocated_reads:1	Strand:+
AATCAAGATTTGATGATTAGCAGAGCG
>Location:NODE_369549_length_1565_cov_30.364218	Coordinate:401	Reads:15	Hits:1	Allocated_reads:15	Strand:+
AATCAAGATTTGATGATTAGCAGAGCT
>Location:NODE_369549_length_1565_cov_30.364218	Coordinate:401	Reads:1	Hits:1	Allocated_reads:1	Strand:+
AATCAAGATTTGATGATTAGCAGAGCTGA
>Location:NODE_369549_length_1565_cov_30.364218	Coordinate:402	Reads:2	Hits:1	Allocated_reads:2	Strand:+
ATCAAGATTTGATGATTAGCAGAGCT
>Location:NODE_369549_length_1565_cov_30.364218	Coordinate:402	Reads:1	Hits:1	Allocated_reads:1	Strand:+
ATCAAGATTTGATGATTAGCAGAGCTGA
>Location:NODE_369549_length_1565_cov_30.364218	Coordinate:403	Reads:3	Hits:1	Allocated_reads:3	Strand:+
TCAAGATTTGATGATTAGCAGAGC
>Location:NODE_369549_length_1565_cov_30.364218	Coordinate:403	Reads:17	Hits:1	Allocated_reads:17	Strand:+
TCAAGATTTGATGATTAGCAGAGCT
>Location:NODE_369549_length_1565_cov_30.364218	Coordinate:403	Reads:1	Hits:1	Allocated_reads:1	Strand:+
TCAAGATTTGATGATTAGCAGAGCTGA
>Location:NODE_369549_length_1565_cov_30.364218	Coordinate:403	Reads:1	Hits:1	Allocated_reads:1	Strand:+
TCAAGATTTGATGATTAGCAGAGCTGACAA
>Location:NODE_369549_length_1565_cov_30.364218	Coordinate:404	Reads:26	Hits:1	Allocated_reads:26	Strand:+
CAAGATTTGATGATTAGCAGAGCT
>Location:NODE_369549_length_1565_cov_30.364218	Coordinate:404	Reads:2	Hits:1	Allocated_reads:2	Strand:+
CAAGATTTGATGATTAGCAGAGCTGACA
>Location:NODE_369549_length_1565_cov_30.364218	Coordinate:404	Reads:1	Hits:1	Allocated_reads:1	Strand:+
CAAGATTTGATGATTAGCAGAGCTGACAATA
>Location:NODE_369549_length_1565_cov_30.364218	Coordinate:406	Reads:3	Hits:1	Allocated_reads:3	Strand:+
AGATTTGATGATTAGCAGAGCTGACA
>Location:NODE_369549_length_1565_cov_30.364218	Coordinate:406	Reads:1	Hits:1	Allocated_reads:1	Strand:+
AGATTTGATGATTAGCAGAGCTGACAATA
>Location:NODE_369549_length_1565_cov_30.364218	Coordinate:406	Reads:1	Hits:1	Allocated_reads:1	Strand:+
AGATTTGATGATTAGCAGAGCTGACAATACT
>Location:NODE_369549_length_1565_cov_30.364218	Coordinate:406	Reads:1	Hits:1	Allocated_reads:1	Strand:-
TTGTCAGCTCTGCTAATCATCAAATCT
>Location:NODE_369549_length_1565_cov_30.364218	Coordinate:407	Reads:1	Hits:1	Allocated_reads:1	Strand:+
GATTTGATGATTAGCAGAGCTGAC
>Location:NODE_369549_length_1565_cov_30.364218	Coordinate:407	Reads:1	Hits:1	Allocated_reads:1	Strand:+
GATTTGATGATTAGCAGAGCTGACA
>Location:NODE_369549_length_1565_cov_30.364218	Coordinate:407	Reads:1	Hits:1	Allocated_reads:1	Strand:+
GATTTGATGATTAGCAGAGCTGACAATA
>Location:NODE_369549_length_1565_cov_30.364218	Coordinate:407	Reads:1	Hits:1	Allocated_reads:1	Strand:+
GATTTGATGATTAGCAGAGCTGACAATAC
>Location:NODE_369549_length_1565_cov_30.364218	Coordinate:407	Reads:3	Hits:1	Allocated_reads:3	Strand:+
GATTTGATGATTAGCAGAGCTGACAATACT
>Location:NODE_369549_length_1565_cov_30.364218	Coordinate:407	Reads:1	Hits:1	Allocated_reads:1	Strand:+
GATTTGATGATTAGCAGAGCTGACAATACTGGG
>Location:NODE_369549_length_1565_cov_30.364218	Coordinate:407	Reads:1	Hits:1	Allocated_reads:1	Strand:-
TACCCAGTATTGTCAGCTCTGCTAATCATCAAATC
>Location:NODE_369549_length_1565_cov_30.364218	Coordinate:408	Reads:1	Hits:1	Allocated_reads:1	Strand:+
ATTTGATGATTAGCAGAGCTGACAA
>Location:NODE_369549_length_1565_cov_30.364218	Coordinate:408	Reads:1	Hits:1	Allocated_reads:1	Strand:+
ATTTGATGATTAGCAGAGCTGACAATACT
>Location:NODE_369549_length_1565_cov_30.364218	Coordinate:408	Reads:1	Hits:1	Allocated_reads:1	Strand:+
ATTTGATGATTAGCAGAGCTGACAATACTGGG
>Location:NODE_369549_length_1565_cov_30.364218	Coordinate:409	Reads:1	Hits:1	Allocated_reads:1	Strand:+
TTTGATGATTAGCAGAGCTGACAA
>Location:NODE_369549_length_1565_cov_30.364218	Coordinate:409	Reads:2	Hits:1	Allocated_reads:2	Strand:+
TTTGATGATTAGCAGAGCTGACAAT
>Location:NODE_369549_length_1565_cov_30.364218	Coordinate:409	Reads:2	Hits:1	Allocated_reads:2	Strand:+
TTTGATGATTAGCAGAGCTGACAATA
>Location:NODE_369549_length_1565_cov_30.364218	Coordinate:409	Reads:6	Hits:1	Allocated_reads:6	Strand:+
TTTGATGATTAGCAGAGCTGACAATAC
>Location:NODE_369549_length_1565_cov_30.364218	Coordinate:409	Reads:1	Hits:1	Allocated_reads:1	Strand:+
TTTGATGATTAGCAGAGCTGACAGTACT
>Location:NODE_369549_length_1565_cov_30.364218	Coordinate:409	Reads:45	Hits:1	Allocated_reads:45	Strand:+
TTTGATGATTAGCAGAGCTGACAATACT
>Location:NODE_369549_length_1565_cov_30.364218	Coordinate:409	Reads:13	Hits:1	Allocated_reads:13	Strand:+
TTTGATGATTAGCAGAGCTGACAATACTG
>Location:NODE_369549_length_1565_cov_30.364218	Coordinate:409	Reads:1	Hits:1	Allocated_reads:1	Strand:+
TTTGATGATTAGCAGAGCTGACAATACTGG
>Location:NODE_369549_length_1565_cov_30.364218	Coordinate:409	Reads:1	Hits:1	Allocated_reads:1	Strand:+
TTTGATGATTAGCAGAGCTGACAAGACTGTT
>Location:NODE_369549_length_1565_cov_30.364218	Coordinate:409	Reads:4	Hits:1	Allocated_reads:4	Strand:+
TTTGATGATTAGCAGAGCTGACAATACTGTT
>Location:NODE_369549_length_1565_cov_30.364218	Coordinate:409	Reads:6	Hits:1	Allocated_reads:6	Strand:+
TTTGATGATTAGCAGAGCTGACAATACTGGG
>Location:NODE_369549_length_1565_cov_30.364218	Coordinate:409	Reads:2	Hits:1	Allocated_reads:2	Strand:+
TTTGATGATTAGCAGAGCTGACAATACTGGGT
>Location:NODE_369549_length_1565_cov_30.364218	Coordinate:410	Reads:1	Hits:1	Allocated_reads:1	Strand:+
TTGATGATTAGCAGAGCTGACAATACT
>Location:NODE_369549_length_1565_cov_30.364218	Coordinate:410	Reads:1	Hits:1	Allocated_reads:1	Strand:+
TTGATGATTAGCAGAGCTGACAATACTGG
>Location:NODE_369549_length_1565_cov_30.364218	Coordinate:410	Reads:3	Hits:1	Allocated_reads:3	Strand:+
TTGATGATTAGCAGAGCTGACAATACTGGG
>Location:NODE_369549_length_1565_cov_30.364218	Coordinate:411	Reads:2	Hits:1	Allocated_reads:2	Strand:+
TGATGATTAGCAGAGCTGACAATACT
>Location:NODE_369549_length_1565_cov_30.364218	Coordinate:411	Reads:1	Hits:1	Allocated_reads:1	Strand:+
TGATGATTAGCAGAGCTGACAATACTG
>Location:NODE_369549_length_1565_cov_30.364218	Coordinate:411	Reads:3	Hits:1	Allocated_reads:3	Strand:+
TGATGATTAGCAGAGCTGACAATACTGGG
>Location:NODE_369549_length_1565_cov_30.364218	Coordinate:412	Reads:1	Hits:1	Allocated_reads:1	Strand:-
CCCAGTATTGTCAGCTCTGCTAATCATC
>Location:NODE_369549_length_1565_cov_30.364218	Coordinate:412	Reads:1	Hits:1	Allocated_reads:1	Strand:+
GATGATTAGCAGAGCTGACAATACT
>Location:NODE_369549_length_1565_cov_30.364218	Coordinate:412	Reads:1	Hits:1	Allocated_reads:1	Strand:+
GATGATTAGCAGAGCTGACAATACTGGG
>Location:NODE_369549_length_1565_cov_30.364218	Coordinate:412	Reads:6	Hits:1	Allocated_reads:6	Strand:-
TACCCAGTATTGTCAGCTCTGCTAATCATC
>Location:NODE_369549_length_1565_cov_30.364218	Coordinate:413	Reads:1	Hits:1	Allocated_reads:1	Strand:+
ATGATTAGCAGAGCTGACAATACTGGGT
>Location:NODE_369549_length_1565_cov_30.364218	Coordinate:414	Reads:2	Hits:1	Allocated_reads:2	Strand:-
TACCCAGTATTGTCAGCTCTGCTAATCA
>Location:NODE_369549_length_1565_cov_30.364218	Coordinate:414	Reads:1	Hits:1	Allocated_reads:1	Strand:+
TGATTAGCAGAGCTGACAATACTGG
>Location:NODE_369549_length_1565_cov_30.364218	Coordinate:414	Reads:3	Hits:1	Allocated_reads:3	Strand:+
TGATTAGCAGAGCTGACAATACTGGG
>Location:NODE_369549_length_1565_cov_30.364218	Coordinate:414	Reads:2	Hits:1	Allocated_reads:2	Strand:+
TGATTAGCAGAGCTGACAATACTGGGT
>Location:NODE_369549_length_1565_cov_30.364218	Coordinate:414	Reads:2	Hits:1	Allocated_reads:2	Strand:+
TGATTAGCAGAGCTGACAATACTGGGTAGT
>Location:NODE_369549_length_1565_cov_30.364218	Coordinate:415	Reads:1	Hits:1	Allocated_reads:1	Strand:-
CCCAGTATTGTCAGCTCTGCTAATC
>Location:NODE_369549_length_1565_cov_30.364218	Coordinate:415	Reads:3	Hits:1	Allocated_reads:3	Strand:-
CTACCCAGTATTGTCAGCTCTGCTAATC
>Location:NODE_369549_length_1565_cov_30.364218	Coordinate:415	Reads:1	Hits:1	Allocated_reads:1	Strand:+
GATTAGCAGAGCTGACAATACTGGGTAGTA
>Location:NODE_369549_length_1565_cov_30.364218	Coordinate:415	Reads:1	Hits:1	Allocated_reads:1	Strand:-
TACCCAGTATTGTCAGCTCTGCTAATT
>Location:NODE_369549_length_1565_cov_30.364218	Coordinate:415	Reads:2	Hits:1	Allocated_reads:2	Strand:-
TACCCAGTATTGTCAGCTCTGCTAATC
>Location:NODE_369549_length_1565_cov_30.364218	Coordinate:416	Reads:1	Hits:1	Allocated_reads:1	Strand:-
CTACCCAGTATTGTCAGCTCTGCTAAT
>Location:NODE_369549_length_1565_cov_30.364218	Coordinate:417	Reads:3	Hits:1	Allocated_reads:3	Strand:-
TACCCAGTATTGTCAGCTCTGCTAA
>Location:NODE_369549_length_1565_cov_30.364218	Coordinate:417	Reads:1	Hits:1	Allocated_reads:1	Strand:+
TTAGCAGAGCTGACAATACTGGGT
>Location:NODE_369549_length_1565_cov_30.364218	Coordinate:417	Reads:1	Hits:1	Allocated_reads:1	Strand:+
TTAGCAGAGCTGACAATACTGGGTAGT
>Location:NODE_369549_length_1565_cov_30.364218	Coordinate:417	Reads:3	Hits:1	Allocated_reads:3	Strand:+
TTAGCAGAGCTGACAATACTGGGTAGTAT
>Location:NODE_369549_length_1565_cov_30.364218	Coordinate:417	Reads:4	Hits:1	Allocated_reads:4	Strand:+
TTAGCAGAGCTGACAATACTGGGTAGTAGT
>Location:NODE_369549_length_1565_cov_30.364218	Coordinate:418	Reads:2	Hits:1	Allocated_reads:2	Strand:-
CTACCCAGTATTGTCAGCTCTGCTA
>Location:NODE_369549_length_1565_cov_30.364218	Coordinate:418	Reads:5	Hits:1	Allocated_reads:5	Strand:-
TACCCAGTATTGTCAGCTCTGCTA
>Location:NODE_369549_length_1565_cov_30.364218	Coordinate:418	Reads:1	Hits:1	Allocated_reads:1	Strand:+
TAGCAGAGCTGACAATACTGGGTAT
>Location:NODE_369549_length_1565_cov_30.364218	Coordinate:418	Reads:2	Hits:1	Allocated_reads:2	Strand:+
TAGCAGAGCTGACAATACTGGGTAGTAT
>Location:NODE_369549_length_1565_cov_30.364218	Coordinate:418	Reads:3	Hits:1	Allocated_reads:3	Strand:+
TAGCAGAGCTGACAATACTGGGTAGTAGT
>Location:NODE_369549_length_1565_cov_30.364218	Coordinate:419	Reads:1	Hits:1	Allocated_reads:1	Strand:+
AGCAGAGCTGACAATACTGGGTAGTAGT
>Location:NODE_369549_length_1565_cov_30.364218	Coordinate:419	Reads:5	Hits:1	Allocated_reads:5	Strand:-
CTACCCAGTATTGTCAGCTCTGCT
>Location:NODE_369549_length_1565_cov_30.364218	Coordinate:419	Reads:1	Hits:1	Allocated_reads:1	Strand:-
CTACTACCCAGTATTGTCAGCTCTGCT
>Location:NODE_369549_length_1565_cov_30.364218	Coordinate:419	Reads:2	Hits:1	Allocated_reads:2	Strand:-
TACTACCCAGTATTGTCAGCTCTGCT
>Location:NODE_369549_length_1565_cov_30.364218	Coordinate:420	Reads:5	Hits:1	Allocated_reads:5	Strand:-
CTACTACCCAGTATTGTCAGCTCTGC
>Location:NODE_369549_length_1565_cov_30.364218	Coordinate:420	Reads:1	Hits:1	Allocated_reads:1	Strand:-
TACTACCCAGTATTGTCAGCTATGC
>Location:NODE_369549_length_1565_cov_30.364218	Coordinate:420	Reads:11	Hits:1	Allocated_reads:11	Strand:-
TACTACCCAGTATTGTCAGCTCTGC
>Location:NODE_369549_length_1565_cov_30.364218	Coordinate:420	Reads:5	Hits:1	Allocated_reads:5	Strand:-
TAGACTACTACCCAGTATTGTCAGCTCTGC
>Location:NODE_369549_length_1565_cov_30.364218	Coordinate:423	Reads:1	Hits:1	Allocated_reads:1	Strand:+
GAGCTGACAATACTGGGTAGTAGTCTAGAA
>Location:NODE_369549_length_1565_cov_30.364218	Coordinate:424	Reads:1	Hits:1	Allocated_reads:1	Strand:+
AGCTGACAATACTGGGTAGTAGTCTAGAATC
>Location:NODE_369549_length_1565_cov_30.364218	Coordinate:425	Reads:1	Hits:1	Allocated_reads:1	Strand:-
TAGACTACTACCCAGTATTGTCAGC
>Location:NODE_369549_length_1565_cov_30.364218	Coordinate:426	Reads:1	Hits:1	Allocated_reads:1	Strand:+
CTGACAATACTGGGTAGTAGTCTAGAATC
>Location:NODE_369549_length_1565_cov_30.364218	Coordinate:427	Reads:1	Hits:1	Allocated_reads:1	Strand:+
TGACAATACTGGGTAGTAGTCTAGAATCTG
>Location:NODE_369549_length_1565_cov_30.364218	Coordinate:427	Reads:1	Hits:1	Allocated_reads:1	Strand:+
TGACAATACTGGGTAGTAGTCTAGAATCTGT
>Location:NODE_369549_length_1565_cov_30.364218	Coordinate:428	Reads:1	Hits:1	Allocated_reads:1	Strand:-
ACAGATTCTAGACTACTACCCAGTATTGTC
>Location:NODE_369549_length_1565_cov_30.364218	Coordinate:428	Reads:1	Hits:1	Allocated_reads:1	Strand:+
GACAATACTGGGTAGTAGTCTAGAATCTGTA
>Location:NODE_369549_length_1565_cov_30.364218	Coordinate:428	Reads:1	Hits:1	Allocated_reads:1	Strand:+
GACAATACTGGGTAGTAGTCTAGAATCTGTAACA
>Location:NODE_369549_length_1565_cov_30.364218	Coordinate:428	Reads:2	Hits:1	Allocated_reads:2	Strand:-
TTCTAGACTACTACCCAGTATTGTC
>Location:NODE_369549_length_1565_cov_30.364218	Coordinate:430	Reads:2	Hits:1	Allocated_reads:2	Strand:-
ACAGATTCTAGACTACTACCCAGTATTG
>Location:NODE_369549_length_1565_cov_30.364218	Coordinate:430	Reads:1	Hits:1	Allocated_reads:1	Strand:+
CAATACTGGGTAGTAGTCTAGAATCTGTAA
>Location:NODE_369549_length_1565_cov_30.364218	Coordinate:430	Reads:2	Hits:1	Allocated_reads:2	Strand:-
CAGATTCTAGACTACTACCCAGTATTG
>Location:NODE_369549_length_1565_cov_30.364218	Coordinate:430	Reads:1	Hits:1	Allocated_reads:1	Strand:-
TACAGATTCTAGACTACTACCCAGTATTG
>Location:NODE_369549_length_1565_cov_30.364218	Coordinate:430	Reads:1	Hits:1	Allocated_reads:1	Strand:-
TTACAGATTCTAGACTACTACCCAGTATTG
>Location:NODE_369549_length_1565_cov_30.364218	Coordinate:431	Reads:4	Hits:1	Allocated_reads:4	Strand:-
ACAGATTCTAGACTACTACCCAGTATT
>Location:NODE_369549_length_1565_cov_30.364218	Coordinate:431	Reads:1	Hits:1	Allocated_reads:1	Strand:-
AGATTCTAGACTACTACCCAGTATT
>Location:NODE_369549_length_1565_cov_30.364218	Coordinate:431	Reads:2	Hits:1	Allocated_reads:2	Strand:-
CAGATTCTAGACTACTACCCAGTATT
>Location:NODE_369549_length_1565_cov_30.364218	Coordinate:431	Reads:1	Hits:1	Allocated_reads:1	Strand:-
CTTTGTTACAGATTCTAGACTACTACCCAGTATT
>Location:NODE_369549_length_1565_cov_30.364218	Coordinate:431	Reads:4	Hits:1	Allocated_reads:4	Strand:-
TACAGATTCTAGACTACTACCCAGTATT
>Location:NODE_369549_length_1565_cov_30.364218	Coordinate:431	Reads:4	Hits:1	Allocated_reads:4	Strand:-
TTACAGATTCTAGACTACTACCCAGTATT
>Location:NODE_369549_length_1565_cov_30.364218	Coordinate:432	Reads:1	Hits:1	Allocated_reads:1	Strand:-
ACAGATTCTAGACTACTACCCAGTAT
>Location:NODE_369549_length_1565_cov_30.364218	Coordinate:432	Reads:2	Hits:1	Allocated_reads:2	Strand:+
ATACTGGGTAGTAGTCTAGAATCT
>Location:NODE_369549_length_1565_cov_30.364218	Coordinate:432	Reads:2	Hits:1	Allocated_reads:2	Strand:+
ATACTGGGTAGTAGTCTAGAATCTGTAACA
>Location:NODE_369549_length_1565_cov_30.364218	Coordinate:433	Reads:1	Hits:1	Allocated_reads:1	Strand:-
TACAGATTCTAGACTACTACCCAGTA
>Location:NODE_369549_length_1565_cov_30.364218	Coordinate:433	Reads:1	Hits:1	Allocated_reads:1	Strand:+
TACTGGGTAGTAGTCTAGAATCTGT
>Location:NODE_369549_length_1565_cov_30.364218	Coordinate:433	Reads:3	Hits:1	Allocated_reads:3	Strand:+
TACTGGGTAGTAGTCTAGAATCTGTA
>Location:NODE_369549_length_1565_cov_30.364218	Coordinate:433	Reads:1	Hits:1	Allocated_reads:1	Strand:+
TACTGGGTAGTAGTCTAGAATCTGTAACA
>Location:NODE_369549_length_1565_cov_30.364218	Coordinate:434	Reads:6	Hits:1	Allocated_reads:6	Strand:-
ACAGATTCTAGACTACTACCCAGT
>Location:NODE_369549_length_1565_cov_30.364218	Coordinate:434	Reads:1	Hits:1	Allocated_reads:1	Strand:-
TTACAGATTCTAGACTACTACCCAGT
>Location:NODE_369549_length_1565_cov_30.364218	Coordinate:435	Reads:1	Hits:1	Allocated_reads:1	Strand:+
CTGGGTAGTAGTCTAGAATCTGTAAC
>Location:NODE_369549_length_1565_cov_30.364218	Coordinate:436	Reads:3	Hits:1	Allocated_reads:3	Strand:+
TGGGTAGTAGTCTAGAATCTGTAACAAAG
>Location:NODE_369549_length_1565_cov_30.364218	Coordinate:437	Reads:2	Hits:1	Allocated_reads:2	Strand:+
GGGTAGTAGTCTAGAATCTGTAACAAAGTAATC
>Location:NODE_369549_length_1565_cov_30.364218	Coordinate:437	Reads:1	Hits:1	Allocated_reads:1	Strand:-
TTGTTACAGATTCTAGACTACTACCC
>Location:NODE_369549_length_1565_cov_30.364218	Coordinate:437	Reads:1	Hits:1	Allocated_reads:1	Strand:-
TTTGTTACAGATTCTAGACTACTACCC
>Location:NODE_369549_length_1565_cov_30.364218	Coordinate:438	Reads:3	Hits:1	Allocated_reads:3	Strand:+
GGTAGTAGTCTAGAATCTGTAACAAAG
>Location:NODE_369549_length_1565_cov_30.364218	Coordinate:438	Reads:1	Hits:1	Allocated_reads:1	Strand:+
GGTAGTAGTCTAGAATCTGTAACAAAGTA
>Location:NODE_369549_length_1565_cov_30.364218	Coordinate:438	Reads:1	Hits:1	Allocated_reads:1	Strand:-
TACTTTGTTACAGATTCTAGACTACTACC
>Location:NODE_369549_length_1565_cov_30.364218	Coordinate:438	Reads:1	Hits:1	Allocated_reads:1	Strand:-
TGTTACAGATTCTAGACTACTACC
>Location:NODE_369549_length_1565_cov_30.364218	Coordinate:438	Reads:3	Hits:1	Allocated_reads:3	Strand:-
TTACTTTGTTACAGATTCTAGACTACTACC
>Location:NODE_369549_length_1565_cov_30.364218	Coordinate:438	Reads:1	Hits:1	Allocated_reads:1	Strand:-
TTGTTACAGATTCTAGACTACTACC
>Location:NODE_369549_length_1565_cov_30.364218	Coordinate:439	Reads:1	Hits:1	Allocated_reads:1	Strand:-
TTGTTACAGATTCTAGACTACTAC
>Location:NODE_369549_length_1565_cov_30.364218	Coordinate:440	Reads:2	Hits:1	Allocated_reads:2	Strand:+
TAGTAGTCTAGAATCTGTAACAAAG
>Location:NODE_369549_length_1565_cov_30.364218	Coordinate:440	Reads:1	Hits:1	Allocated_reads:1	Strand:+
TAGTAGTCTAGAATCTGTAACAAAGT
>Location:NODE_369549_length_1565_cov_30.364218	Coordinate:440	Reads:2	Hits:1	Allocated_reads:2	Strand:+
TAGTAGTCTAGAATCTGTAACAAAGTA
>Location:NODE_369549_length_1565_cov_30.364218	Coordinate:440	Reads:1	Hits:1	Allocated_reads:1	Strand:+
TAGTAGTCTAGAATCTGTAACAAAGTAA
>Location:NODE_369549_length_1565_cov_30.364218	Coordinate:440	Reads:22	Hits:1	Allocated_reads:22	Strand:+
TAGTAGTCTAGAATCTGTAACAAAGTAATC
>Location:NODE_369549_length_1565_cov_30.364218	Coordinate:440	Reads:1	Hits:1	Allocated_reads:1	Strand:+
TAGTAGTCTAGAATCTGTAACAAAGTAATCTATTC
>Location:NODE_369549_length_1565_cov_30.364218	Coordinate:441	Reads:2	Hits:1	Allocated_reads:2	Strand:+
AGTAGTCTAGAATCTGTAACAAAGTAATC
>Location:NODE_369549_length_1565_cov_30.364218	Coordinate:441	Reads:2	Hits:1	Allocated_reads:2	Strand:-
TACTTTGTTACAGATTCTAGACTACT
>Location:NODE_369549_length_1565_cov_30.364218	Coordinate:441	Reads:1	Hits:1	Allocated_reads:1	Strand:-
TAGATTACTTTGTTACAGATTCTAGACTACT
>Location:NODE_369549_length_1565_cov_30.364218	Coordinate:441	Reads:1	Hits:1	Allocated_reads:1	Strand:-
TTACTTTGTTACAGATTCTAGACTACT
>Location:NODE_369549_length_1565_cov_30.364218	Coordinate:442	Reads:1	Hits:1	Allocated_reads:1	Strand:+
GTAGTCTAGAATCTGTAACAAAGT
>Location:NODE_369549_length_1565_cov_30.364218	Coordinate:442	Reads:1	Hits:1	Allocated_reads:1	Strand:+
GTAGTCTAGAATCTGTAACAAAGTA
>Location:NODE_369549_length_1565_cov_30.364218	Coordinate:442	Reads:1	Hits:1	Allocated_reads:1	Strand:+
GTAGTCTAGAATCTGTAACAAAGTAA
>Location:NODE_369549_length_1565_cov_30.364218	Coordinate:442	Reads:4	Hits:1	Allocated_reads:4	Strand:+
GTAGTCTAGAATCTGTAACAAAGTAATC
>Location:NODE_369549_length_1565_cov_30.364218	Coordinate:442	Reads:1	Hits:1	Allocated_reads:1	Strand:+
GTAGTCTAGAATCTGTAACAAAGTAATCTATTC
>Location:NODE_369549_length_1565_cov_30.364218	Coordinate:443	Reads:3	Hits:2	Allocated_reads:1.5	Strand:+
TAGTCTAGAATCTGTAACAAAGTAAT
>Location:NODE_369549_length_1565_cov_30.364218	Coordinate:443	Reads:25	Hits:2	Allocated_reads:12.5	Strand:+
TAGTCTAGAATCTGTAACAAAGTAATC
>Location:NODE_369549_length_1565_cov_30.364218	Coordinate:443	Reads:1	Hits:2	Allocated_reads:0.5	Strand:+
TAGTCTAGAATCTGTAACAAAGTAATCT
>Location:NODE_369549_length_1565_cov_30.364218	Coordinate:443	Reads:5	Hits:2	Allocated_reads:2.5	Strand:+
TAGTCTAGAATCTGTAACAAAGTAATCTAT
>Location:NODE_369549_length_1565_cov_30.364218	Coordinate:443	Reads:1	Hits:2	Allocated_reads:0.5	Strand:+
TAGTCTAGAATCTGTAACAAAGTAATCTATTC
>Location:NODE_369549_length_1565_cov_30.364218	Coordinate:443	Reads:1	Hits:2	Allocated_reads:0.5	Strand:-
TTACTTTGTTACAGATTCTAGACTA
>Location:NODE_369549_length_1565_cov_30.364218	Coordinate:444	Reads:1	Hits:2	Allocated_reads:0.5	Strand:+
AGTCTAGAATCTGTAACAAAGTAATC
>Location:NODE_369549_length_1565_cov_30.364218	Coordinate:444	Reads:6	Hits:2	Allocated_reads:3	Strand:-
TAGATTACTTTGTTACAGATTCTAGACT
>Location:NODE_369549_length_1565_cov_30.364218	Coordinate:444	Reads:2	Hits:2	Allocated_reads:1	Strand:-
TTACTTTGTTACAGATTCTAGACT
>Location:NODE_369549_length_1565_cov_30.364218	Coordinate:445	Reads:8	Hits:2	Allocated_reads:4	Strand:+
GTCTAGAATCTGTAACAAAGTAATC
>Location:NODE_369549_length_1565_cov_30.364218	Coordinate:447	Reads:1	Hits:2	Allocated_reads:0.5	Strand:-
TAGATTACTTTGTTACAGATTCTAG
>Location:NODE_369549_length_1565_cov_30.364218	Coordinate:448	Reads:2	Hits:2	Allocated_reads:1	Strand:+
TAGAATCTGTAACAAAGTAATCTATTCTGGTA
>Location:NODE_369549_length_1565_cov_30.364218	Coordinate:450	Reads:1	Hits:2	Allocated_reads:0.5	Strand:-
ACCAGAATAGATTACTTTGTTACAGATTC
>Location:NODE_369549_length_1565_cov_30.364218	Coordinate:450	Reads:2	Hits:2	Allocated_reads:1	Strand:-
CCAGAATAGATTACTTTGTTACAGATTC
>Location:NODE_369549_length_1565_cov_30.364218	Coordinate:450	Reads:1	Hits:2	Allocated_reads:0.5	Strand:-
GAATAGATTACTTTGTTACAGATTC
>Location:NODE_369549_length_1565_cov_30.364218	Coordinate:450	Reads:2	Hits:2	Allocated_reads:1	Strand:+
GAATCTGTAACAAAGTAATCTATTCTGGTA
>Location:NODE_369549_length_1565_cov_30.364218	Coordinate:450	Reads:15	Hits:2	Allocated_reads:7.5	Strand:-
TACCAGAATAGATTACTTTGTTACAGATTC
>Location:NODE_369549_length_1565_cov_30.364218	Coordinate:451	Reads:2	Hits:3	Allocated_reads:0.666666666666667	Strand:-
ACCAGAATAGATTACTTTGTTACAGATT
>Location:NODE_369549_length_1565_cov_30.364218	Coordinate:451	Reads:8	Hits:3	Allocated_reads:2.66666666666667	Strand:-
TACCAGAATAGATTACTTTGTTACAGATT
>Location:NODE_369549_length_1565_cov_30.364218	Coordinate:451	Reads:1	Hits:3	Allocated_reads:0.333333333333333	Strand:-
TTACCAGAATAGATTACTTTGTTACAGATT
>Location:NODE_369549_length_1565_cov_30.364218	Coordinate:452	Reads:1	Hits:3	Allocated_reads:0.333333333333333	Strand:+
ATCTGTAACAAAGTAATCTATTCTGG
>Location:NODE_369549_length_1565_cov_30.364218	Coordinate:452	Reads:1	Hits:3	Allocated_reads:0.333333333333333	Strand:-
CCAGAATAGATTACTTTGTTACAGAT
>Location:NODE_369549_length_1565_cov_30.364218	Coordinate:452	Reads:8	Hits:3	Allocated_reads:2.66666666666667	Strand:-
TACCAGAATAGATTACTTTGTTACAGAT
>Location:NODE_369549_length_1565_cov_30.364218	Coordinate:452	Reads:1	Hits:3	Allocated_reads:0.333333333333333	Strand:-
TTTACCAGAATAGATTACTTTGTTACAGAT
>Location:NODE_369549_length_1565_cov_30.364218	Coordinate:453	Reads:4	Hits:3	Allocated_reads:1.33333333333333	Strand:-
ACCAGAATAGATTACTTTGTTACAGA
>Location:NODE_369549_length_1565_cov_30.364218	Coordinate:453	Reads:12	Hits:3	Allocated_reads:4	Strand:-
TACCAGAATAGATTACTTTGTTACAGA
>Location:NODE_369549_length_1565_cov_30.364218	Coordinate:453	Reads:1	Hits:3	Allocated_reads:0.333333333333333	Strand:+
TCTGTAACAAAGTAATCTATTCTGG
>Location:NODE_369549_length_1565_cov_30.364218	Coordinate:453	Reads:1	Hits:3	Allocated_reads:0.333333333333333	Strand:+
TCTGTAACAAAGTAATCTATTCTGGTA
>Location:NODE_369549_length_1565_cov_30.364218	Coordinate:453	Reads:1	Hits:3	Allocated_reads:0.333333333333333	Strand:+
TCTGTAACAAAGTAATCTATTCTGGTAA
>Location:NODE_369549_length_1565_cov_30.364218	Coordinate:453	Reads:1	Hits:3	Allocated_reads:0.333333333333333	Strand:+
TCTGTAACAAAGTAATCTATTCTGGTAAAG
>Location:NODE_369549_length_1565_cov_30.364218	Coordinate:453	Reads:2	Hits:2	Allocated_reads:1	Strand:+
TCTGTAACAAAGTAATCTATTCTGGTAAAGC
>Location:NODE_369549_length_1565_cov_30.364218	Coordinate:453	Reads:8	Hits:3	Allocated_reads:2.66666666666667	Strand:-
TTTACCAGAATAGATTACTTTGTTACAGA
>Location:NODE_369549_length_1565_cov_30.364218	Coordinate:454	Reads:1	Hits:3	Allocated_reads:0.333333333333333	Strand:-
ACCAGAATAGATTACTTTGTTACAG
>Location:NODE_369549_length_1565_cov_30.364218	Coordinate:454	Reads:1	Hits:3	Allocated_reads:0.333333333333333	Strand:-
CCAGAATAGATTACTTTGTTACAG
>Location:NODE_369549_length_1565_cov_30.364218	Coordinate:454	Reads:3	Hits:3	Allocated_reads:1	Strand:-
TACCAGAATAGATTACTTTGTTACAG
>Location:NODE_369549_length_1565_cov_30.364218	Coordinate:454	Reads:1	Hits:3	Allocated_reads:0.333333333333333	Strand:-
TTTACCAGAATAGATTACTTTGTTACAG
>Location:NODE_369549_length_1565_cov_30.364218	Coordinate:455	Reads:1	Hits:2	Allocated_reads:0.5	Strand:-
AGCTTTACCAGAATAGATTACTTTGTTACA
>Location:NODE_369549_length_1565_cov_30.364218	Coordinate:455	Reads:1	Hits:2	Allocated_reads:0.5	Strand:+
TGTAACAAAGTAATCTATTCTGGTAAAGC
>Location:NODE_369549_length_1565_cov_30.364218	Coordinate:456	Reads:1	Hits:3	Allocated_reads:0.333333333333333	Strand:-
CTTTACCAGAATAGATTACTTTGTTAC
>Location:NODE_369549_length_1565_cov_30.364218	Coordinate:456	Reads:3	Hits:3	Allocated_reads:1	Strand:-
TACCAGAATAGATTACTTTGTTAC
>Location:NODE_369549_length_1565_cov_30.364218	Coordinate:457	Reads:1	Hits:2	Allocated_reads:0.5	Strand:-
AGCTTTACCAGAATAGATTACTTTGTTA
>Location:NODE_369549_length_1565_cov_30.364218	Coordinate:457	Reads:1	Hits:1	Allocated_reads:1	Strand:-
ATAGCTTTACCAGAATAGATTACTTTGTTA
>Location:NODE_369549_length_1565_cov_30.364218	Coordinate:457	Reads:1	Hits:3	Allocated_reads:0.333333333333333	Strand:-
CTTTACCAGAATAGATTACTTTGTTA
>Location:NODE_369549_length_1565_cov_30.364218	Coordinate:457	Reads:2	Hits:2	Allocated_reads:1	Strand:+
TAACAAAGTAATCTATTCTGGTAAAGC
>Location:NODE_369549_length_1565_cov_30.364218	Coordinate:457	Reads:2	Hits:2	Allocated_reads:1	Strand:+
TAACAAAGTAATCTATTCTGGTAAAGCT
>Location:NODE_369549_length_1565_cov_30.364218	Coordinate:457	Reads:1	Hits:3	Allocated_reads:0.333333333333333	Strand:-
TTACCAGAATAGATTACTTTGTTA
>Location:NODE_369549_length_1565_cov_30.364218	Coordinate:457	Reads:4	Hits:3	Allocated_reads:1.33333333333333	Strand:-
TTTACCAGAATAGATTACTTTGTTA
>Location:NODE_369549_length_1565_cov_30.364218	Coordinate:458	Reads:1	Hits:3	Allocated_reads:0.333333333333333	Strand:+
AACAAAGTAATCTATTCTGGTAAAGCTA
>Location:NODE_369549_length_1565_cov_30.364218	Coordinate:458	Reads:1	Hits:1	Allocated_reads:1	Strand:+
AACAAAGTAATCTATTCTGGTAAAGCTAT
>Location:NODE_369549_length_1565_cov_30.364218	Coordinate:458	Reads:1	Hits:4	Allocated_reads:0.25	Strand:-
TTTACCAGAATAGATTACTTTGTT
>Location:NODE_369549_length_1565_cov_30.364218	Coordinate:459	Reads:1	Hits:3	Allocated_reads:0.333333333333333	Strand:-
AGCTTTACCAGAATAGATTACTTTGT
>Location:NODE_369549_length_1565_cov_30.364218	Coordinate:459	Reads:1	Hits:1	Allocated_reads:1	Strand:-
CATAGCTTTACCAGAATAGATTACTTTGT
>Location:NODE_369549_length_1565_cov_30.364218	Coordinate:460	Reads:2	Hits:1	Allocated_reads:2	Strand:+
CAAAGTAATCTATTCTGGTAAAGCTATGA
>Location:NODE_369549_length_1565_cov_30.364218	Coordinate:462	Reads:3	Hits:3	Allocated_reads:1	Strand:+
AAGTAATCTATTCTGGTAAAGCTA
>Location:NODE_369549_length_1565_cov_30.364218	Coordinate:462	Reads:1	Hits:1	Allocated_reads:1	Strand:+
AAGTAATCTATTCTGGTAAAGCTAT
>Location:NODE_369549_length_1565_cov_30.364218	Coordinate:462	Reads:7	Hits:1	Allocated_reads:7	Strand:+
AAGTAATCTATTCTGGTAAAGCTATG
>Location:NODE_369549_length_1565_cov_30.364218	Coordinate:462	Reads:1	Hits:1	Allocated_reads:1	Strand:+
AAGTAATCTATTCTGGTAAAGCTATGT
>Location:NODE_369549_length_1565_cov_30.364218	Coordinate:462	Reads:15	Hits:1	Allocated_reads:15	Strand:+
AAGTAATCTATTCTGGTAAAGCTATGA
>Location:NODE_369549_length_1565_cov_30.364218	Coordinate:462	Reads:8	Hits:1	Allocated_reads:8	Strand:+
AAGTAATCTATTCTGGTAAAGCTATGAC
>Location:NODE_369549_length_1565_cov_30.364218	Coordinate:462	Reads:1	Hits:1	Allocated_reads:1	Strand:+
AAGTAATCTATTCTGGTAAGGCTATGACA
>Location:NODE_369549_length_1565_cov_30.364218	Coordinate:462	Reads:34	Hits:1	Allocated_reads:34	Strand:+
AAGTAATCTATTCTGGTAAAGCTATGACA
>Location:NODE_369549_length_1565_cov_30.364218	Coordinate:462	Reads:4	Hits:1	Allocated_reads:4	Strand:+
AAGTAATCTATTCTGGTAAAGCTATGACT
>Location:NODE_369549_length_1565_cov_30.364218	Coordinate:462	Reads:1	Hits:1	Allocated_reads:1	Strand:+
AAGTAATCTATTCTGGTAAAGCTATGACATA
>Location:NODE_369549_length_1565_cov_30.364218	Coordinate:463	Reads:1	Hits:1	Allocated_reads:1	Strand:+
AGTAATCTATTCTGGTAAAGCTATGACA
>Location:NODE_369549_length_1565_cov_30.364218	Coordinate:465	Reads:1	Hits:1	Allocated_reads:1	Strand:+
TAATCTATTCTGGTAAAGCTATGACT
>Location:NODE_369549_length_1565_cov_30.364218	Coordinate:465	Reads:1	Hits:1	Allocated_reads:1	Strand:+
TAATCTATTCTGGTAAAGCTATGACATACA
>Location:NODE_369549_length_1565_cov_30.364218	Coordinate:466	Reads:1	Hits:1	Allocated_reads:1	Strand:+
AATCTATTCTGGTAAAGCTATGACATAC
>Location:NODE_369549_length_1565_cov_30.364218	Coordinate:468	Reads:2	Hits:1	Allocated_reads:2	Strand:+
TCTATTCTGGTAAAGCTATGACATACA
>Location:NODE_369549_length_1565_cov_30.364218	Coordinate:470	Reads:4	Hits:1	Allocated_reads:4	Strand:+
TATTCTGGTAAAGCTATGACATAC
>Location:NODE_369549_length_1565_cov_30.364218	Coordinate:472	Reads:1	Hits:1	Allocated_reads:1	Strand:-
TTCATCTGTATGTCATAGCTTTACCAGAA
>Location:NODE_369549_length_1565_cov_30.364218	Coordinate:473	Reads:1	Hits:1	Allocated_reads:1	Strand:-
TCATCTGTATGTCATAGCTTTACCAGA
>Location:NODE_369549_length_1565_cov_30.364218	Coordinate:473	Reads:2	Hits:1	Allocated_reads:2	Strand:-
TTCATCTGTATGTCATAGCTTTACCAGA
>Location:NODE_369549_length_1565_cov_30.364218	Coordinate:475	Reads:1	Hits:1	Allocated_reads:1	Strand:+
TGGTAAAGCTATGACATACAGATGAAAAA
>Location:NODE_369549_length_1565_cov_30.364218	Coordinate:475	Reads:1	Hits:1	Allocated_reads:1	Strand:+
TGGTAAAGCTATGACATACAGATGAAAAAA
>Location:NODE_369549_length_1565_cov_30.364218	Coordinate:475	Reads:4	Hits:1	Allocated_reads:4	Strand:-
TTCATCTGTATGTCATAGCTTTACCA
>Location:NODE_369549_length_1565_cov_30.364218	Coordinate:476	Reads:2	Hits:1	Allocated_reads:2	Strand:-
TCATCTGTATGTCATAGCTTTACC
>Location:NODE_369549_length_1565_cov_30.364218	Coordinate:476	Reads:11	Hits:1	Allocated_reads:11	Strand:-
TTCATCTGTATGTCATAGCTTTACC
>Location:NODE_369549_length_1565_cov_30.364218	Coordinate:477	Reads:2	Hits:1	Allocated_reads:2	Strand:-
TTCATCTGTATGTCATAGCTTTAC
>Location:NODE_369549_length_1565_cov_30.364218	Coordinate:480	Reads:1	Hits:1	Allocated_reads:1	Strand:-
ATATTCCTTTTTTTCATCTGTATGTCATAGCTT
>Location:NODE_369549_length_1565_cov_30.364218	Coordinate:480	Reads:1	Hits:1	Allocated_reads:1	Strand:-
CCTTTTTTTCATCTGTATGTCATAGCTT
>Location:NODE_369549_length_1565_cov_30.364218	Coordinate:480	Reads:1	Hits:1	Allocated_reads:1	Strand:-
TATTCCTTTTTTTCATCTGTATGTCATAGCTT
>Location:NODE_369549_length_1565_cov_30.364218	Coordinate:481	Reads:1	Hits:1	Allocated_reads:1	Strand:-
ATTCCTTTTTTTCATCTGTATGTCATAGAA
>Location:NODE_369549_length_1565_cov_30.364218	Coordinate:481	Reads:1	Hits:1	Allocated_reads:1	Strand:-
ATTCCTTTTTTTCATCTGTATGTCATAGCT
>Location:NODE_369549_length_1565_cov_30.364218	Coordinate:481	Reads:1	Hits:1	Allocated_reads:1	Strand:-
CTTTTTTTCATCTGTATGTCATAGCT
>Location:NODE_369549_length_1565_cov_30.364218	Coordinate:482	Reads:1	Hits:1	Allocated_reads:1	Strand:-
ATATTCCTTTTTTTCATCTGTATGTCATAGC
>Location:NODE_369549_length_1565_cov_30.364218	Coordinate:482	Reads:1	Hits:1	Allocated_reads:1	Strand:-
TTCCTTTTTTTCATCTGTATGTCATAGC
>Location:NODE_369549_length_1565_cov_30.364218	Coordinate:484	Reads:2	Hits:1	Allocated_reads:2	Strand:-
AATATTCCTTTTTTTCATCTGTATGTCATA
>Location:NODE_369549_length_1565_cov_30.364218	Coordinate:484	Reads:12	Hits:1	Allocated_reads:12	Strand:-
ATATTCCTTTTTTTCATCTGTATGTCATA
>Location:NODE_369549_length_1565_cov_30.364218	Coordinate:484	Reads:1	Hits:1	Allocated_reads:1	Strand:+
TATGACATACAGATGAAAAAAAGG
>Location:NODE_369549_length_1565_cov_30.364218	Coordinate:484	Reads:1	Hits:1	Allocated_reads:1	Strand:+
TATGACATACAGATGAAAAAAAGGAATATT
>Location:NODE_369549_length_1565_cov_30.364218	Coordinate:484	Reads:1	Hits:1	Allocated_reads:1	Strand:-
TATTCCTTTTTTTCATCTGTATGTCATG
>Location:NODE_369549_length_1565_cov_30.364218	Coordinate:484	Reads:8	Hits:1	Allocated_reads:8	Strand:-
TATTCCTTTTTTTCATCTGTATGTCATA
>Location:NODE_369549_length_1565_cov_30.364218	Coordinate:484	Reads:2	Hits:1	Allocated_reads:2	Strand:-
TTCCTTTTTTTCATCTGTATGTCATA
>Location:NODE_369549_length_1565_cov_30.364218	Coordinate:485	Reads:1	Hits:1	Allocated_reads:1	Strand:+
ATGACATACAGATGAAAAAAAGGAATAT
>Location:NODE_369549_length_1565_cov_30.364218	Coordinate:485	Reads:1	Hits:1	Allocated_reads:1	Strand:+
ATGACATACAGATGAAAAAAAGGAATATT
>Location:NODE_369549_length_1565_cov_30.364218	Coordinate:486	Reads:1	Hits:1	Allocated_reads:1	Strand:-
AATATTCCTTTTTTTCATCTGTATGTCA
>Location:NODE_369549_length_1565_cov_30.364218	Coordinate:486	Reads:1	Hits:1	Allocated_reads:1	Strand:-
ATATTCCTTTTTTTCATCTGTATGTCA
>Location:NODE_369549_length_1565_cov_30.364218	Coordinate:486	Reads:1	Hits:1	Allocated_reads:1	Strand:-
CAATATTCCTTTTTTTCATCTGTATGTCA
>Location:NODE_369549_length_1565_cov_30.364218	Coordinate:486	Reads:1	Hits:1	Allocated_reads:1	Strand:-
TATTCCTTTTTTTCATCTGTATGTCA
>Location:NODE_369549_length_1565_cov_30.364218	Coordinate:486	Reads:2	Hits:1	Allocated_reads:2	Strand:+
TGACATACAGATGAAAAAAAGGAATAT
>Location:NODE_369549_length_1565_cov_30.364218	Coordinate:486	Reads:8	Hits:1	Allocated_reads:8	Strand:+
TGACATACAGATGAAAAAAAGGAATATT
>Location:NODE_369549_length_1565_cov_30.364218	Coordinate:486	Reads:1	Hits:1	Allocated_reads:1	Strand:+
TGACATACAGATGAAAAAAAGGAATATTG
>Location:NODE_369549_length_1565_cov_30.364218	Coordinate:486	Reads:3	Hits:1	Allocated_reads:3	Strand:+
TGACATACAGATGAAAAAAAGGAATATTGCC
>Location:NODE_369549_length_1565_cov_30.364218	Coordinate:486	Reads:2	Hits:1	Allocated_reads:2	Strand:+
TGACATACAGATGAAAAAAAGGAATATTGCCT
>Location:NODE_369549_length_1565_cov_30.364218	Coordinate:487	Reads:4	Hits:1	Allocated_reads:4	Strand:-
ATATTCCTTTTTTTCATCTGTATGTC
>Location:NODE_369549_length_1565_cov_30.364218	Coordinate:487	Reads:2	Hits:1	Allocated_reads:2	Strand:-
TATTCCTTTTTTTCATCTGTATGTC
>Location:NODE_369549_length_1565_cov_30.364218	Coordinate:488	Reads:2	Hits:1	Allocated_reads:2	Strand:-
AATATTCCTTTTTTTCATCTGTATGT
>Location:NODE_369549_length_1565_cov_30.364218	Coordinate:489	Reads:1	Hits:1	Allocated_reads:1	Strand:-
AATATTCCTTTTTTTCATCTGTATG
>Location:NODE_369549_length_1565_cov_30.364218	Coordinate:489	Reads:2	Hits:1	Allocated_reads:2	Strand:-
ATATTCCTTTTTTTCATCTGTATG
>Location:NODE_369549_length_1565_cov_30.364218	Coordinate:489	Reads:1	Hits:1	Allocated_reads:1	Strand:+
CATACAGATGAAAAAAAGGAATTTT
>Location:NODE_369549_length_1565_cov_30.364218	Coordinate:489	Reads:2	Hits:1	Allocated_reads:2	Strand:+
CATACAGATGAAAAAAAGGAATATTGCC
>Location:NODE_369549_length_1565_cov_30.364218	Coordinate:489	Reads:2	Hits:1	Allocated_reads:2	Strand:+
CATACAGATGAAAAAAAGGAATATTGCCTGTT
>Location:NODE_369549_length_1565_cov_30.364218	Coordinate:489	Reads:1	Hits:1	Allocated_reads:1	Strand:-
GGCAATATTCCTTTTTTTCATCTGTATG
>Location:NODE_369549_length_1565_cov_30.364218	Coordinate:490	Reads:1	Hits:1	Allocated_reads:1	Strand:+
ATACAGATGAAAAAAAGGAATATT
>Location:NODE_369549_length_1565_cov_30.364218	Coordinate:490	Reads:1	Hits:1	Allocated_reads:1	Strand:+
ATACAGATGAAAAAAAGGAATATTGCC
>Location:NODE_369549_length_1565_cov_30.364218	Coordinate:490	Reads:1	Hits:1	Allocated_reads:1	Strand:+
ATACAGATGAAAAAAAGGAATATTGCCT
>Location:NODE_369549_length_1565_cov_30.364218	Coordinate:491	Reads:39	Hits:1	Allocated_reads:39	Strand:+
TACAGATGAAAAAAAGGAATATTGCC
>Location:NODE_369549_length_1565_cov_30.364218	Coordinate:491	Reads:1	Hits:1	Allocated_reads:1	Strand:+
TACAGATGAAAAAAAGGAATATTGCCG
>Location:NODE_369549_length_1565_cov_30.364218	Coordinate:491	Reads:27	Hits:1	Allocated_reads:27	Strand:+
TACAGATGAAAAAAAGGAATATTGCCT
>Location:NODE_369549_length_1565_cov_30.364218	Coordinate:491	Reads:1	Hits:1	Allocated_reads:1	Strand:+
TACAGATGAAAAAAAGGAATATTGCCTG
>Location:NODE_369549_length_1565_cov_30.364218	Coordinate:491	Reads:1	Hits:1	Allocated_reads:1	Strand:+
TACAGATGAAAAAAAGGAATATTGCCTGT
>Location:NODE_369549_length_1565_cov_30.364218	Coordinate:491	Reads:1	Hits:1	Allocated_reads:1	Strand:+
TACAGATGAAAAAAAGGAATATTGCCTGTCA
>Location:NODE_369549_length_1565_cov_30.364218	Coordinate:491	Reads:1	Hits:1	Allocated_reads:1	Strand:+
TACAGATGAAAAAAAGGAATATTGCCTGTCATT
>Location:NODE_369549_length_1565_cov_30.364218	Coordinate:493	Reads:1	Hits:1	Allocated_reads:1	Strand:-
ACAGGCAATATTCCTTTTTTTCATCTG
>Location:NODE_369549_length_1565_cov_30.364218	Coordinate:493	Reads:1	Hits:1	Allocated_reads:1	Strand:+
CAGATGAAAAAAAGGAATATTGCC
>Location:NODE_369549_length_1565_cov_30.364218	Coordinate:493	Reads:1	Hits:1	Allocated_reads:1	Strand:+
CAGATGAAAAAAAGGAATATTGCCTGTCAT
>Location:NODE_369549_length_1565_cov_30.364218	Coordinate:498	Reads:1	Hits:2	Allocated_reads:0.5	Strand:+
GAAAAAAAGGAATATTGCCTGTCATTTGGA
>Location:NODE_369549_length_1565_cov_30.364218	Coordinate:500	Reads:1	Hits:2	Allocated_reads:0.5	Strand:-
ATCCAAATGACAGGCAATATTCCTTTTTT
>Location:NODE_369549_length_1565_cov_30.364218	Coordinate:501	Reads:1	Hits:2	Allocated_reads:0.5	Strand:-
ATCCAAATGACAGGCAATATTCCTTTTT
>Location:NODE_369549_length_1565_cov_30.364218	Coordinate:501	Reads:1	Hits:2	Allocated_reads:0.5	Strand:-
CATCCAAATGACAGGCAATATTCCTTTTT
>Location:NODE_369549_length_1565_cov_30.364218	Coordinate:501	Reads:1	Hits:2	Allocated_reads:0.5	Strand:-
GCATCCAAATGACAGGCAATATTCCTTTTT
>Location:NODE_369549_length_1565_cov_30.364218	Coordinate:501	Reads:1	Hits:2	Allocated_reads:0.5	Strand:-
TCAGCATCCAAATGACAGGCAATATTCCTTTTT
>Location:NODE_369549_length_1565_cov_30.364218	Coordinate:501	Reads:1	Hits:2	Allocated_reads:0.5	Strand:-
TCCAAATGACAGGCAATATTCCTTTTT
>Location:NODE_369549_length_1565_cov_30.364218	Coordinate:502	Reads:1	Hits:2	Allocated_reads:0.5	Strand:+
AAAAGGAATATTGCCTGTCATTTGGA
>Location:NODE_369549_length_1565_cov_30.364218	Coordinate:502	Reads:1	Hits:2	Allocated_reads:0.5	Strand:+
AAAAGGAATATTGCCTGTCATTTGGATG
>Location:NODE_369549_length_1565_cov_30.364218	Coordinate:502	Reads:4	Hits:2	Allocated_reads:2	Strand:+
AAAAGGAATATTGCCTGTCATTTGGATGC
>Location:NODE_369549_length_1565_cov_30.364218	Coordinate:502	Reads:1	Hits:2	Allocated_reads:0.5	Strand:+
AAAAGGAATATTGCCTGTAATTTGGATGCT
>Location:NODE_369549_length_1565_cov_30.364218	Coordinate:502	Reads:3	Hits:2	Allocated_reads:1.5	Strand:+
AAAAGGAATATTGCCTGTCATTTGGATGCT
>Location:NODE_369549_length_1565_cov_30.364218	Coordinate:502	Reads:1	Hits:2	Allocated_reads:0.5	Strand:+
AAAAGGAATATTGCCTGTCATTTGGATGCTGA
>Location:NODE_369549_length_1565_cov_30.364218	Coordinate:502	Reads:1	Hits:2	Allocated_reads:0.5	Strand:-
GCATCCAAATGACAGGCAATATTCCTTTT
>Location:NODE_369549_length_1565_cov_30.364218	Coordinate:502	Reads:1	Hits:2	Allocated_reads:0.5	Strand:-
TCCAAATGACAGGCAATATTCCTTTT
>Location:NODE_369549_length_1565_cov_30.364218	Coordinate:503	Reads:1	Hits:2	Allocated_reads:0.5	Strand:+
AAAGGAATATTGCCTGTCATTTGGATG
>Location:NODE_369549_length_1565_cov_30.364218	Coordinate:503	Reads:1	Hits:2	Allocated_reads:0.5	Strand:+
AAAGGAATATTGCCTGTCATTTGGATAC
>Location:NODE_369549_length_1565_cov_30.364218	Coordinate:503	Reads:9	Hits:2	Allocated_reads:4.5	Strand:+
AAAGGAATATTGCCTGTCATTTGGATGC
>Location:NODE_369549_length_1565_cov_30.364218	Coordinate:503	Reads:28	Hits:2	Allocated_reads:14	Strand:+
AAAGGAATATTGCCTGTCATTTGGATGCT
>Location:NODE_369549_length_1565_cov_30.364218	Coordinate:503	Reads:3	Hits:2	Allocated_reads:1.5	Strand:+
AAAGGAATATTGCCTGTCATTTGGATGCTGA
>Location:NODE_369549_length_1565_cov_30.364218	Coordinate:503	Reads:1	Hits:2	Allocated_reads:0.5	Strand:-
AGCATCCAAATGACAGGCAATATTCCTTT
>Location:NODE_369549_length_1565_cov_30.364218	Coordinate:503	Reads:1	Hits:2	Allocated_reads:0.5	Strand:-
GCATCCAAATGACAGGCAATATTCCTTT
>Location:NODE_369549_length_1565_cov_30.364218	Coordinate:503	Reads:1	Hits:2	Allocated_reads:0.5	Strand:-
TTCAGCATCCAAATGACAGGCAATATTCCTTT
>Location:NODE_369549_length_1565_cov_30.364218	Coordinate:504	Reads:1	Hits:2	Allocated_reads:0.5	Strand:+
AAGGAATATTGCCTGTCATTTGGATGC
>Location:NODE_369549_length_1565_cov_30.364218	Coordinate:504	Reads:4	Hits:2	Allocated_reads:2	Strand:+
AAGGAATATTGCCTGTCATTTGGATGCT
>Location:NODE_369549_length_1565_cov_30.364218	Coordinate:504	Reads:1	Hits:2	Allocated_reads:0.5	Strand:+
AAGGAATATTGCCTGTCATTTGGATGCTG
>Location:NODE_369549_length_1565_cov_30.364218	Coordinate:504	Reads:1	Hits:2	Allocated_reads:0.5	Strand:+
AAGGAATATTGCCTGTCATTTGGATGCTGA
>Location:NODE_369549_length_1565_cov_30.364218	Coordinate:504	Reads:1	Hits:2	Allocated_reads:0.5	Strand:-
TCAGCATCCAAATGACAGGCAATATTCCTT
>Location:NODE_369549_length_1565_cov_30.364218	Coordinate:504	Reads:1	Hits:2	Allocated_reads:0.5	Strand:-
TTCAGCATCCAAATGACAGGCAATATTCCTT
>Location:NODE_369549_length_1565_cov_30.364218	Coordinate:505	Reads:1	Hits:2	Allocated_reads:0.5	Strand:+
AGGAATATTGCCTGTCATTTGGATGCT
>Location:NODE_369549_length_1565_cov_30.364218	Coordinate:505	Reads:1	Hits:2	Allocated_reads:0.5	Strand:+
AGGAATATTGCCTGTCATTTGGATGCTG
>Location:NODE_369549_length_1565_cov_30.364218	Coordinate:506	Reads:1	Hits:2	Allocated_reads:0.5	Strand:-
AGCATCCAAATGACAGGCAATATTCC
>Location:NODE_369549_length_1565_cov_30.364218	Coordinate:506	Reads:4	Hits:2	Allocated_reads:2	Strand:-
TCAGCATCCAAATGACAGGCAATATTCC
>Location:NODE_369549_length_1565_cov_30.364218	Coordinate:506	Reads:2	Hits:2	Allocated_reads:1	Strand:-
TTCAGCATCCAAATGACAGGCAATATTCC
>Location:NODE_369549_length_1565_cov_30.364218	Coordinate:507	Reads:1	Hits:2	Allocated_reads:0.5	Strand:+
GAATATTGCCTGTCATTTGGATGCT
>Location:NODE_369549_length_1565_cov_30.364218	Coordinate:507	Reads:1	Hits:2	Allocated_reads:0.5	Strand:+
GAATATTGCCTGTCATTTGGATGCTGT
>Location:NODE_369549_length_1565_cov_30.364218	Coordinate:507	Reads:1	Hits:2	Allocated_reads:0.5	Strand:+
GAATATTGCCTGTCATTTGGATGCTGAA
>Location:NODE_369549_length_1565_cov_30.364218	Coordinate:507	Reads:1	Hits:2	Allocated_reads:0.5	Strand:+
GAATATTGCCTGTCATTTGGATGCTGAAGC
>Location:NODE_369549_length_1565_cov_30.364218	Coordinate:507	Reads:1	Hits:2	Allocated_reads:0.5	Strand:+
GAATATTGCCTGTCATTTGGATGCTGAAGCC
>Location:NODE_369549_length_1565_cov_30.364218	Coordinate:507	Reads:1	Hits:2	Allocated_reads:0.5	Strand:+
GAATATTGCCTGTCATTTGGATGCTGAAGCCT
>Location:NODE_369549_length_1565_cov_30.364218	Coordinate:507	Reads:2	Hits:2	Allocated_reads:1	Strand:-
GCATCCAAATGACAGGCAATATTC
>Location:NODE_369549_length_1565_cov_30.364218	Coordinate:507	Reads:4	Hits:2	Allocated_reads:2	Strand:-
TCAGCATCCAAATGACAGGCAATATTC
>Location:NODE_369549_length_1565_cov_30.364218	Coordinate:507	Reads:1	Hits:2	Allocated_reads:0.5	Strand:-
TTCAGCATCCAAATGACAGGCAATATTC
>Location:NODE_369549_length_1565_cov_30.364218	Coordinate:508	Reads:1	Hits:2	Allocated_reads:0.5	Strand:+
AATATTGCCTGTCATTTGGATGCTGAAGCCT
>Location:NODE_369549_length_1565_cov_30.364218	Coordinate:508	Reads:3	Hits:2	Allocated_reads:1.5	Strand:-
TCAGCATCCAAATGACAGGCAATATT
>Location:NODE_369549_length_1565_cov_30.364218	Coordinate:508	Reads:1	Hits:2	Allocated_reads:0.5	Strand:-
TTCAGCATCCAAATGACAGGCAATATT
>Location:NODE_369549_length_1565_cov_30.364218	Coordinate:509	Reads:5	Hits:2	Allocated_reads:2.5	Strand:+
ATATTGCCTGTCATTTGGATGCTGAAGCC
>Location:NODE_369549_length_1565_cov_30.364218	Coordinate:509	Reads:6	Hits:2	Allocated_reads:3	Strand:+
ATATTGCCTGTCATTTGGATGCTGAAGCCT
>Location:NODE_369549_length_1565_cov_30.364218	Coordinate:510	Reads:1	Hits:2	Allocated_reads:0.5	Strand:+
TATTGCCTGTCATTTGGATGCTGAAG
>Location:NODE_369549_length_1565_cov_30.364218	Coordinate:510	Reads:1	Hits:2	Allocated_reads:0.5	Strand:+
TATTGCCTGTCATTTGGATGCTGAAGC
>Location:NODE_369549_length_1565_cov_30.364218	Coordinate:510	Reads:7	Hits:2	Allocated_reads:3.5	Strand:+
TATTGCCTGTCATTTGGATGCTGAAGCC
>Location:NODE_369549_length_1565_cov_30.364218	Coordinate:510	Reads:1	Hits:2	Allocated_reads:0.5	Strand:+
TATTGCCTGTCATTTGGATGCTGAATCCT
>Location:NODE_369549_length_1565_cov_30.364218	Coordinate:510	Reads:10	Hits:2	Allocated_reads:5	Strand:+
TATTGCCTGTCATTTGGATGCTGAAGCCT
>Location:NODE_369549_length_1565_cov_30.364218	Coordinate:511	Reads:1	Hits:2	Allocated_reads:0.5	Strand:+
ATTGCCTGTCATTTGGATGCTGAAGCC
>Location:NODE_369549_length_1565_cov_30.364218	Coordinate:511	Reads:1	Hits:2	Allocated_reads:0.5	Strand:+
ATTGCCTGTCATTTGGATGCTGAAGCCG
>Location:NODE_369549_length_1565_cov_30.364218	Coordinate:511	Reads:8	Hits:2	Allocated_reads:4	Strand:+
ATTGCCTGTCATTTGGATGCTGAAGCCT
>Location:NODE_369549_length_1565_cov_30.364218	Coordinate:511	Reads:1	Hits:2	Allocated_reads:0.5	Strand:+
ATTGCCTGTCATTTGGATGCTGAAGCCTC
>Location:NODE_369549_length_1565_cov_30.364218	Coordinate:512	Reads:4	Hits:2	Allocated_reads:2	Strand:+
TTGCCTGTCATTTGGATGCTGAAGC
>Location:NODE_369549_length_1565_cov_30.364218	Coordinate:512	Reads:12	Hits:2	Allocated_reads:6	Strand:+
TTGCCTGTCATTTGGATGCTGAAGCC
>Location:NODE_369549_length_1565_cov_30.364218	Coordinate:512	Reads:46	Hits:2	Allocated_reads:23	Strand:+
TTGCCTGTCATTTGGATGCTGAAGCCT
>Location:NODE_369549_length_1565_cov_30.364218	Coordinate:512	Reads:1	Hits:2	Allocated_reads:0.5	Strand:+
TTGCCTGTCATTTGGATGCTGAAGCCTT
>Location:NODE_369549_length_1565_cov_30.364218	Coordinate:512	Reads:6	Hits:2	Allocated_reads:3	Strand:+
TTGCCTGTCATTTGGATGCTGAAGCCTC
>Location:NODE_369549_length_1565_cov_30.364218	Coordinate:512	Reads:1	Hits:2	Allocated_reads:0.5	Strand:+
TTGCCTGTCATTTGGATGCTGAAGCCTCT
>Location:NODE_369549_length_1565_cov_30.364218	Coordinate:512	Reads:8	Hits:2	Allocated_reads:4	Strand:+
TTGCCTGTCATTTGGATGCTGAAGCCTCC
>Location:NODE_369549_length_1565_cov_30.364218	Coordinate:512	Reads:1	Hits:2	Allocated_reads:0.5	Strand:+
TTGCCTGTCATTTGGATGCTGAAGCCTCCA
>Location:NODE_369549_length_1565_cov_30.364218	Coordinate:512	Reads:1	Hits:2	Allocated_reads:0.5	Strand:+
TTGCCTGTCATTTGGATGCTGAAGCCTCCT
>Location:NODE_369549_length_1565_cov_30.364218	Coordinate:513	Reads:1	Hits:2	Allocated_reads:0.5	Strand:+
TGCCTGTCATTTGGATGCTGAAGCC
>Location:NODE_369549_length_1565_cov_30.364218	Coordinate:513	Reads:11	Hits:2	Allocated_reads:5.5	Strand:+
TGCCTGTCATTTGGATGCTGAAGCCT
>Location:NODE_369549_length_1565_cov_30.364218	Coordinate:513	Reads:1	Hits:2	Allocated_reads:0.5	Strand:+
TGCCTGTCATTTGGATGCTGAAGCCTC
>Location:NODE_369549_length_1565_cov_30.364218	Coordinate:513	Reads:2	Hits:2	Allocated_reads:1	Strand:+
TGCCTGTCATTTGGATGCTGAAGCCTCC
>Location:NODE_369549_length_1565_cov_30.364218	Coordinate:514	Reads:1	Hits:2	Allocated_reads:0.5	Strand:+
GCCTGTCATTTGGATGCTGAAGCC
>Location:NODE_369549_length_1565_cov_30.364218	Coordinate:514	Reads:1	Hits:2	Allocated_reads:0.5	Strand:+
GCCTGTCATTTGGATGCTGAAGCCTCCAAA
>Location:NODE_369549_length_1565_cov_30.364218	Coordinate:515	Reads:1	Hits:2	Allocated_reads:0.5	Strand:+
CCTGTCATTTGGATGCTGAAGCCTCCAAA
>Location:NODE_369549_length_1565_cov_30.364218	Coordinate:522	Reads:1	Hits:3	Allocated_reads:0.333333333333333	Strand:+
TTTGGATGCTGAAGCCTCCAAACT
>Location:NODE_369549_length_1565_cov_30.364218	Coordinate:524	Reads:1	Hits:1	Allocated_reads:1	Strand:+
TGGATGCTGAAGCCTCCAAACATCT
>Location:NODE_369549_length_1565_cov_30.364218	Coordinate:524	Reads:1	Hits:1	Allocated_reads:1	Strand:+
TGGATGCTGAAGCCTCCAAACATCTACC
>Location:NODE_369549_length_1565_cov_30.364218	Coordinate:524	Reads:1	Hits:1	Allocated_reads:1	Strand:+
TGGATGCTGAAGCCTCCAAACATCTACCCA
>Location:NODE_369549_length_1565_cov_30.364218	Coordinate:524	Reads:1	Hits:1	Allocated_reads:1	Strand:+
TGGATGCTGAAGCCTCCAAACATCTACCCAT
>Location:NODE_369549_length_1565_cov_30.364218	Coordinate:528	Reads:2	Hits:1	Allocated_reads:2	Strand:+
TGCTGAAGCCTCCAAACATCTACC
>Location:NODE_369549_length_1565_cov_30.364218	Coordinate:528	Reads:1	Hits:1	Allocated_reads:1	Strand:+
TGCTGAAGCCTCCAAACATCTACCC
>Location:NODE_369549_length_1565_cov_30.364218	Coordinate:528	Reads:6	Hits:1	Allocated_reads:6	Strand:+
TGCTGAAGCCTCCAAACATCTACCCATGT
>Location:NODE_369549_length_1565_cov_30.364218	Coordinate:528	Reads:2	Hits:1	Allocated_reads:2	Strand:+
TGCTGAAGCCTCCAAACATCTACCCATGTT
>Location:NODE_369549_length_1565_cov_30.364218	Coordinate:528	Reads:1	Hits:1	Allocated_reads:1	Strand:-
TGGGTAGATGTTTGGAGGCTTCAGCA
>Location:NODE_369549_length_1565_cov_30.364218	Coordinate:529	Reads:1	Hits:1	Allocated_reads:1	Strand:+
GCTGAAGCCTCCAAACATCTACCCATGTT
>Location:NODE_369549_length_1565_cov_30.364218	Coordinate:529	Reads:1	Hits:1	Allocated_reads:1	Strand:-
TGGGTAGATGTTTGGAGGCTTCAGC
>Location:NODE_369549_length_1565_cov_30.364218	Coordinate:530	Reads:2	Hits:1	Allocated_reads:2	Strand:+
CTGAAGCCTCCAAACATCTACCCATGTT
>Location:NODE_369549_length_1565_cov_30.364218	Coordinate:530	Reads:1	Hits:1	Allocated_reads:1	Strand:+
CTGAAGCCTCCAAACATCTACCCATGTTGTGTGA
>Location:NODE_369549_length_1565_cov_30.364218	Coordinate:531	Reads:2	Hits:1	Allocated_reads:2	Strand:+
TGAAGCCTCCAAACATCTACCCATGTT
>Location:NODE_369549_length_1565_cov_30.364218	Coordinate:531	Reads:1	Hits:1	Allocated_reads:1	Strand:+
TGAAGCCTCCAAACATCTACCCATGTTT
>Location:NODE_369549_length_1565_cov_30.364218	Coordinate:534	Reads:1	Hits:1	Allocated_reads:1	Strand:-
CACACAACATGGGTAGATGTTTGGAGGCT
>Location:NODE_369549_length_1565_cov_30.364218	Coordinate:534	Reads:1	Hits:1	Allocated_reads:1	Strand:-
TCACACAACATGGGTAGATGTTTGGAGGCT
>Location:NODE_369549_length_1565_cov_30.364218	Coordinate:535	Reads:1	Hits:1	Allocated_reads:1	Strand:-
CAACATGGGTAGATGTTTGGAGGC
>Location:NODE_369549_length_1565_cov_30.364218	Coordinate:535	Reads:2	Hits:1	Allocated_reads:2	Strand:-
TCACACAACATGGGTAGATGTTTGGAGGC
>Location:NODE_369549_length_1565_cov_30.364218	Coordinate:537	Reads:1	Hits:1	Allocated_reads:1	Strand:-
TCACACAACATGGGTAGATGTTTGGAT
>Location:NODE_369549_length_1565_cov_30.364218	Coordinate:538	Reads:1	Hits:1	Allocated_reads:1	Strand:-
TCACACAACATGGGTAGATGTTTGGA
>Location:NODE_369549_length_1565_cov_30.364218	Coordinate:539	Reads:1	Hits:1	Allocated_reads:1	Strand:-
TCACACAACATGGGTAGATGTTTGG
>Location:NODE_369549_length_1565_cov_30.364218	Coordinate:540	Reads:1	Hits:1	Allocated_reads:1	Strand:-
TAAAATCACACAACATGGGTAGATGTTTG
>Location:NODE_369549_length_1565_cov_30.364218	Coordinate:540	Reads:4	Hits:1	Allocated_reads:4	Strand:-
TCACACAACATGGGTAGATGTTTG
>Location:NODE_369549_length_1565_cov_30.364218	Coordinate:541	Reads:1	Hits:1	Allocated_reads:1	Strand:-
TAAAATCACACAACATGGGTAGATGTTT
>Location:NODE_369549_length_1565_cov_30.364218	Coordinate:543	Reads:1	Hits:1	Allocated_reads:1	Strand:-
TCTGGTAAAATCACACAACATGGGTAGATGT
>Location:NODE_369549_length_1565_cov_30.364218	Coordinate:545	Reads:1	Hits:1	Allocated_reads:1	Strand:+
ATCTACCCATGTTGTGTGATTTTACCA
>Location:NODE_369549_length_1565_cov_30.364218	Coordinate:545	Reads:1	Hits:1	Allocated_reads:1	Strand:-
TAAAATCACACAACATGGGTAGAT
>Location:NODE_369549_length_1565_cov_30.364218	Coordinate:546	Reads:1	Hits:1	Allocated_reads:1	Strand:+
TCTACCCATGTTGTGTGATTTTACCAGAT
>Location:NODE_369549_length_1565_cov_30.364218	Coordinate:546	Reads:1	Hits:1	Allocated_reads:1	Strand:-
TCTGGTAAAATCACACAACATGGGTAGA
>Location:NODE_369549_length_1565_cov_30.364218	Coordinate:548	Reads:1	Hits:1	Allocated_reads:1	Strand:-
CAATCTGGTAAAATCACACAACATGGGTA
>Location:NODE_369549_length_1565_cov_30.364218	Coordinate:548	Reads:1	Hits:1	Allocated_reads:1	Strand:+
TACCCATGTTGTGTGATTTTACCAGATT
>Location:NODE_369549_length_1565_cov_30.364218	Coordinate:548	Reads:1	Hits:1	Allocated_reads:1	Strand:+
TACCCATGTTGTGTGATTTTACCAGATTGT
>Location:NODE_369549_length_1565_cov_30.364218	Coordinate:550	Reads:1	Hits:1	Allocated_reads:1	Strand:+
CCCATGTTGTGTGATTTTACCAGATA
>Location:NODE_369549_length_1565_cov_30.364218	Coordinate:550	Reads:1	Hits:1	Allocated_reads:1	Strand:+
CCCATGTTGTGTGATTTTACCAGATTGT
>Location:NODE_369549_length_1565_cov_30.364218	Coordinate:551	Reads:1	Hits:2	Allocated_reads:0.5	Strand:+
CCATGTTGTGTGATTTTACCAGATTGTTC
>Location:NODE_369549_length_1565_cov_30.364218	Coordinate:553	Reads:2	Hits:2	Allocated_reads:1	Strand:+
ATGTTGTGTGATTTTACCAGATTGTTC
>Location:NODE_369549_length_1565_cov_30.364218	Coordinate:553	Reads:2	Hits:2	Allocated_reads:1	Strand:+
ATGTTGTGTGATTTTACCAGATTGTTCA
>Location:NODE_369549_length_1565_cov_30.364218	Coordinate:554	Reads:16	Hits:2	Allocated_reads:8	Strand:+
TGTTGTGTGATTTTACCAGATTGTTC
>Location:NODE_369549_length_1565_cov_30.364218	Coordinate:554	Reads:6	Hits:2	Allocated_reads:3	Strand:+
TGTTGTGTGATTTTACCAGATTGTTCA
>Location:NODE_369549_length_1565_cov_30.364218	Coordinate:554	Reads:4	Hits:2	Allocated_reads:2	Strand:+
TGTTGTGTGATTTTACCAGATTGTTCAA
>Location:NODE_369549_length_1565_cov_30.364218	Coordinate:554	Reads:1	Hits:2	Allocated_reads:0.5	Strand:+
TGTTGTGTGATTTTACCAGATTGTTCAAA
>Location:NODE_369549_length_1565_cov_30.364218	Coordinate:554	Reads:1	Hits:2	Allocated_reads:0.5	Strand:+
TGTTGTGTGATTTTACCAGATTGTTCAAAA
>Location:NODE_369549_length_1565_cov_30.364218	Coordinate:554	Reads:1	Hits:2	Allocated_reads:0.5	Strand:+
TGTTGTGTGATTTTACCAGATTGTTCAAAC
>Location:NODE_369549_length_1565_cov_30.364218	Coordinate:554	Reads:1	Hits:2	Allocated_reads:0.5	Strand:+
TGTTGTGTGATTTTACCAGATTGTTAAAAAC
>Location:NODE_369549_length_1565_cov_30.364218	Coordinate:554	Reads:13	Hits:2	Allocated_reads:6.5	Strand:+
TGTTGTGTGATTTTACCAGATTGTTCAAAAC
>Location:NODE_369549_length_1565_cov_30.364218	Coordinate:554	Reads:2	Hits:2	Allocated_reads:1	Strand:+
TGTTGTGTGATTTTACCAGATTGTTCAAAACT
>Location:NODE_369549_length_1565_cov_30.364218	Coordinate:554	Reads:3	Hits:2	Allocated_reads:1.5	Strand:+
TGTTGTGTGATTTTACCAGATTGTTCAAAACTGC
>Location:NODE_369549_length_1565_cov_30.364218	Coordinate:557	Reads:1	Hits:2	Allocated_reads:0.5	Strand:+
TGTGTGATTTTACCAGATTGTTCAAA
>Location:NODE_369549_length_1565_cov_30.364218	Coordinate:557	Reads:9	Hits:2	Allocated_reads:4.5	Strand:+
TGTGTGATTTTACCAGATTGTTCAAAAC
>Location:NODE_369549_length_1565_cov_30.364218	Coordinate:557	Reads:10	Hits:2	Allocated_reads:5	Strand:+
TGTGTGATTTTACCAGATTGTTCAAAACT
>Location:NODE_369549_length_1565_cov_30.364218	Coordinate:557	Reads:5	Hits:2	Allocated_reads:2.5	Strand:+
TGTGTGATTTTACCAGATTGTTCAAAACTGC
>Location:NODE_369549_length_1565_cov_30.364218	Coordinate:557	Reads:1	Hits:2	Allocated_reads:0.5	Strand:+
TGTGTGATTTTACCAGATTGTTCAAAACTGCC
>Location:NODE_369549_length_1565_cov_30.364218	Coordinate:559	Reads:2	Hits:2	Allocated_reads:1	Strand:+
TGTGATTTTACCAGATTGTTCAAAAC
>Location:NODE_369549_length_1565_cov_30.364218	Coordinate:559	Reads:4	Hits:2	Allocated_reads:2	Strand:+
TGTGATTTTACCAGATTGTTCAAAACT
>Location:NODE_369549_length_1565_cov_30.364218	Coordinate:559	Reads:9	Hits:2	Allocated_reads:4.5	Strand:+
TGTGATTTTACCAGATTGTTCAAAACTGC
>Location:NODE_369549_length_1565_cov_30.364218	Coordinate:559	Reads:3	Hits:2	Allocated_reads:1.5	Strand:+
TGTGATTTTACCAGATTGTTCAAAACTGCC
>Location:NODE_369549_length_1565_cov_30.364218	Coordinate:562	Reads:1	Hits:2	Allocated_reads:0.5	Strand:-
ATCCACGGCAGTTTTGAACAATCTGGTAAAATC
>Location:NODE_369549_length_1565_cov_30.364218	Coordinate:562	Reads:1	Hits:2	Allocated_reads:0.5	Strand:+
GATTTTACCAGATTGTTCAAAACTGCC
>Location:NODE_369549_length_1565_cov_30.364218	Coordinate:562	Reads:1	Hits:2	Allocated_reads:0.5	Strand:+
GATTTTACCAGATTGTTCAAAACTGCCG
>Location:NODE_369549_length_1565_cov_30.364218	Coordinate:562	Reads:1	Hits:2	Allocated_reads:0.5	Strand:+
GATTTTACCAGATTGTTCAAAACTGCCGT
>Location:NODE_369549_length_1565_cov_30.364218	Coordinate:563	Reads:1	Hits:2	Allocated_reads:0.5	Strand:+
ATTTTACCAGATTGTTCAAAACTGCC
>Location:NODE_369549_length_1565_cov_30.364218	Coordinate:563	Reads:1	Hits:2	Allocated_reads:0.5	Strand:+
ATTTTACCAGATTGTTCAAAACTGCCG
>Location:NODE_369549_length_1565_cov_30.364218	Coordinate:563	Reads:1	Hits:2	Allocated_reads:0.5	Strand:-
TCCACGGCAGTTTTGAACAATCTGGTAAAAA
>Location:NODE_369549_length_1565_cov_30.364218	Coordinate:564	Reads:1	Hits:2	Allocated_reads:0.5	Strand:-
CCACGGCAGTTTTGAACAATCTGGTAAAT
>Location:NODE_369549_length_1565_cov_30.364218	Coordinate:564	Reads:1	Hits:2	Allocated_reads:0.5	Strand:+
TTTTACCAGATTGTTCAAAACTGC
>Location:NODE_369549_length_1565_cov_30.364218	Coordinate:564	Reads:13	Hits:2	Allocated_reads:6.5	Strand:+
TTTTACCAGATTGTTCAAAACTGCC
>Location:NODE_369549_length_1565_cov_30.364218	Coordinate:564	Reads:1	Hits:2	Allocated_reads:0.5	Strand:+
TTTTACCAGATTGTTCAAAACTGCCT
>Location:NODE_369549_length_1565_cov_30.364218	Coordinate:564	Reads:4	Hits:2	Allocated_reads:2	Strand:+
TTTTACCAGATTGTTCAAAACTGCCG
>Location:NODE_369549_length_1565_cov_30.364218	Coordinate:564	Reads:3	Hits:2	Allocated_reads:1.5	Strand:+
TTTTACCAGATTGTTCAAAACTGCCGT
>Location:NODE_369549_length_1565_cov_30.364218	Coordinate:564	Reads:1	Hits:2	Allocated_reads:0.5	Strand:+
TTTTACCAGATTGTTCAAAACTGCCGTT
>Location:NODE_369549_length_1565_cov_30.364218	Coordinate:564	Reads:3	Hits:2	Allocated_reads:1.5	Strand:+
TTTTACCAGATTGTTCAAAACTGCCGTG
>Location:NODE_369549_length_1565_cov_30.364218	Coordinate:564	Reads:1	Hits:2	Allocated_reads:0.5	Strand:+
TTTTACCAGATTGTTCAAAACTGCCGTGG
>Location:NODE_369549_length_1565_cov_30.364218	Coordinate:564	Reads:5	Hits:2	Allocated_reads:2.5	Strand:+
TTTTACCAGATTGTTCAAAACTGCCGTGGA
>Location:NODE_369549_length_1565_cov_30.364218	Coordinate:564	Reads:2	Hits:2	Allocated_reads:1	Strand:+
TTTTACCAGATTGTTCAAAACTGCCGTGGAT
>Location:NODE_369549_length_1565_cov_30.364218	Coordinate:564	Reads:1	Hits:2	Allocated_reads:0.5	Strand:+
TTTTACCAGATTGTTCAAAACTGCCGTGGATC
>Location:NODE_369549_length_1565_cov_30.364218	Coordinate:565	Reads:1	Hits:2	Allocated_reads:0.5	Strand:+
TTTACCAGATTGTTCAAAACTGCCT
>Location:NODE_369549_length_1565_cov_30.364218	Coordinate:565	Reads:1	Hits:2	Allocated_reads:0.5	Strand:+
TTTACCAGATTGTTCAAAACTGCCGTG
>Location:NODE_369549_length_1565_cov_30.364218	Coordinate:565	Reads:1	Hits:2	Allocated_reads:0.5	Strand:+
TTTACCAGATTGTTCAAAACTGCCGTGGA
>Location:NODE_369549_length_1565_cov_30.364218	Coordinate:565	Reads:1	Hits:2	Allocated_reads:0.5	Strand:+
TTTACCAGATTGTTCAAAACTGCCGTGGATC
>Location:NODE_369549_length_1565_cov_30.364218	Coordinate:566	Reads:1	Hits:2	Allocated_reads:0.5	Strand:-
ATCCACGGCAGTTTTGAACAATCTGGTAT
>Location:NODE_369549_length_1565_cov_30.364218	Coordinate:566	Reads:1	Hits:2	Allocated_reads:0.5	Strand:+
TTACCAGATTGTTCAAAACTGCCGTGGAT
>Location:NODE_369549_length_1565_cov_30.364218	Coordinate:566	Reads:6	Hits:2	Allocated_reads:3	Strand:+
TTACCAGATTGTTCAAAACTGCCGTGGATC
>Location:NODE_369549_length_1565_cov_30.364218	Coordinate:567	Reads:1	Hits:2	Allocated_reads:0.5	Strand:-
ACTAGATCCACGGCAGTTTTGAACAATCTGTTT
>Location:NODE_369549_length_1565_cov_30.364218	Coordinate:567	Reads:3	Hits:2	Allocated_reads:1.5	Strand:-
ATCCACGGCAGTTTTGAACAATCTGGTA
>Location:NODE_369549_length_1565_cov_30.364218	Coordinate:567	Reads:1	Hits:2	Allocated_reads:0.5	Strand:-
CACGGCAGTTTTGAACAATCTGGTT
>Location:NODE_369549_length_1565_cov_30.364218	Coordinate:567	Reads:2	Hits:2	Allocated_reads:1	Strand:-
CCACGGCAGTTTTGAACAATCTGGTA
>Location:NODE_369549_length_1565_cov_30.364218	Coordinate:567	Reads:1	Hits:2	Allocated_reads:0.5	Strand:-
GATCCACGGCAGTTTTGAACAATCTGGTA
>Location:NODE_369549_length_1565_cov_30.364218	Coordinate:567	Reads:1	Hits:2	Allocated_reads:0.5	Strand:-
GATCCACGGCAGTTTTGAACAATCTGGTG
>Location:NODE_369549_length_1565_cov_30.364218	Coordinate:567	Reads:2	Hits:2	Allocated_reads:1	Strand:+
TACCAGATTGTTCAAAACTGCCGT
>Location:NODE_369549_length_1565_cov_30.364218	Coordinate:567	Reads:1	Hits:2	Allocated_reads:0.5	Strand:+
TACCAGATTGTTCAAAACTGCCGTC
>Location:NODE_369549_length_1565_cov_30.364218	Coordinate:567	Reads:3	Hits:2	Allocated_reads:1.5	Strand:+
TACCAGATTGTTCAAAACTGCCGTG
>Location:NODE_369549_length_1565_cov_30.364218	Coordinate:567	Reads:2	Hits:2	Allocated_reads:1	Strand:+
TACCAGATTGTTCAAAACTGCCGTGG
>Location:NODE_369549_length_1565_cov_30.364218	Coordinate:567	Reads:2	Hits:2	Allocated_reads:1	Strand:+
TACCAGATTGTTCAAAACTGCCGTGGA
>Location:NODE_369549_length_1565_cov_30.364218	Coordinate:567	Reads:1	Hits:2	Allocated_reads:0.5	Strand:+
TACCAGATTGTTCAAAACTGCCGTGTTT
>Location:NODE_369549_length_1565_cov_30.364218	Coordinate:567	Reads:3	Hits:2	Allocated_reads:1.5	Strand:+
TACCAGATTGTTCAAAACTGCCGTGGAT
>Location:NODE_369549_length_1565_cov_30.364218	Coordinate:567	Reads:1	Hits:2	Allocated_reads:0.5	Strand:+
TACCAGATTGTTCAAAACTGCCGTGGATT
>Location:NODE_369549_length_1565_cov_30.364218	Coordinate:567	Reads:128	Hits:2	Allocated_reads:64	Strand:+
TACCAGATTGTTCAAAACTGCCGTGGATC
>Location:NODE_369549_length_1565_cov_30.364218	Coordinate:567	Reads:2	Hits:2	Allocated_reads:1	Strand:-
TCCACGGCAGTTTTGAACAATCTGGTA
>Location:NODE_369549_length_1565_cov_30.364218	Coordinate:568	Reads:4	Hits:2	Allocated_reads:2	Strand:+
ACCAGATTGTTCAAAACTGCCGTGGATC
>Location:NODE_369549_length_1565_cov_30.364218	Coordinate:568	Reads:1	Hits:2	Allocated_reads:0.5	Strand:-
ATCCACGGCAGTTTTGAACAATCTGGT
>Location:NODE_369549_length_1565_cov_30.364218	Coordinate:568	Reads:1	Hits:2	Allocated_reads:0.5	Strand:-
CACGGCAGTTTTGAACAATCTGGT
>Location:NODE_369549_length_1565_cov_30.364218	Coordinate:569	Reads:4	Hits:2	Allocated_reads:2	Strand:-
ATCCACGGCAGTTTTGAACAATCTGG
>Location:NODE_369549_length_1565_cov_30.364218	Coordinate:569	Reads:1	Hits:2	Allocated_reads:0.5	Strand:+
CCAGATTGTTCAAAACTGCCGTTTT
>Location:NODE_369549_length_1565_cov_30.364218	Coordinate:569	Reads:2	Hits:2	Allocated_reads:1	Strand:+
CCAGATTGTTCAAAACTGCCGTGGATC
>Location:NODE_369549_length_1565_cov_30.364218	Coordinate:569	Reads:2	Hits:2	Allocated_reads:1	Strand:-
TCCACGGCAGTTTTGAACAATCTGG
>Location:NODE_369549_length_1565_cov_30.364218	Coordinate:570	Reads:1	Hits:2	Allocated_reads:0.5	Strand:-
ATCCACGGCAGTTTTGAACAATCTG
>Location:NODE_369549_length_1565_cov_30.364218	Coordinate:570	Reads:1	Hits:2	Allocated_reads:0.5	Strand:+
CAGATTGTTCAAAACTGCCGTGGATCTAGT
>Location:NODE_369549_length_1565_cov_30.364218	Coordinate:570	Reads:1	Hits:2	Allocated_reads:0.5	Strand:-
CTAGATCCACGGCAGTTTTGAACAATCTG
>Location:NODE_369549_length_1565_cov_30.364218	Coordinate:570	Reads:1	Hits:2	Allocated_reads:0.5	Strand:-
TCCACGGCAGTTTTGAACAATCTG
>Location:NODE_369549_length_1565_cov_30.364218	Coordinate:571	Reads:1	Hits:2	Allocated_reads:0.5	Strand:+
AGATTGTTCAAAACTGCCGTGGAT
>Location:NODE_369549_length_1565_cov_30.364218	Coordinate:571	Reads:1	Hits:2	Allocated_reads:0.5	Strand:-
ATCCACGGCAGTTTTGAACAATCT
>Location:NODE_369549_length_1565_cov_30.364218	Coordinate:572	Reads:1	Hits:2	Allocated_reads:0.5	Strand:+
GATTGTTCAAAACTGCCGTGGATCTAT
>Location:NODE_369549_length_1565_cov_30.364218	Coordinate:572	Reads:2	Hits:2	Allocated_reads:1	Strand:+
GATTGTTCAAAACTGCCGTGGATCTAGT
>Location:NODE_369549_length_1565_cov_30.364218	Coordinate:572	Reads:1	Hits:2	Allocated_reads:0.5	Strand:-
TACTAGATCCACGGCAGTTTTGAACAATC
>Location:NODE_369549_length_1565_cov_30.364218	Coordinate:573	Reads:2	Hits:2	Allocated_reads:1	Strand:+
ATTGTTCAAAACTGCCGTGGATCTAGTAGT
>Location:NODE_369549_length_1565_cov_30.364218	Coordinate:574	Reads:1	Hits:2	Allocated_reads:0.5	Strand:+
TTGTTCAAAACTGCCGTGGATCTAGTAG
>Location:NODE_369549_length_1565_cov_30.364218	Coordinate:574	Reads:10	Hits:2	Allocated_reads:5	Strand:+
TTGTTCAAAACTGCCGTGGATCTAGTAGT
>Location:NODE_369549_length_1565_cov_30.364218	Coordinate:574	Reads:2	Hits:2	Allocated_reads:1	Strand:+
TTGTTCAAAACTGCCGTGGATCTAGTAGTGGG
>Location:NODE_369549_length_1565_cov_30.364218	Coordinate:575	Reads:1	Hits:2	Allocated_reads:0.5	Strand:+
TGTTCAAAACTGCCGTGGATCTAGTAGTGGGGGC
>Location:NODE_369549_length_1565_cov_30.364218	Coordinate:577	Reads:1	Hits:2	Allocated_reads:0.5	Strand:+
TTCAAAACTGCCGTGGATCTAGTAGTGGG
>Location:NODE_369549_length_1565_cov_30.364218	Coordinate:578	Reads:1	Hits:2	Allocated_reads:0.5	Strand:+
TCAAAACTGCCGTGGATCTAGTAGT
>Location:NODE_369549_length_1565_cov_30.364218	Coordinate:578	Reads:1	Hits:2	Allocated_reads:0.5	Strand:+
TCAAAACTGCCGTGGATCTAGTAGTGG
>Location:NODE_369549_length_1565_cov_30.364218	Coordinate:578	Reads:1	Hits:2	Allocated_reads:0.5	Strand:+
TCAAAACTGCCGTGGATCTAGTAGTGGG
>Location:NODE_369549_length_1565_cov_30.364218	Coordinate:578	Reads:1	Hits:2	Allocated_reads:0.5	Strand:+
TCAAAACTGCCGTGGATCTAGTAGTGGGGGC
>Location:NODE_369549_length_1565_cov_30.364218	Coordinate:579	Reads:1	Hits:2	Allocated_reads:0.5	Strand:-
CACTACTAGATCCACGGCAGTTTTG
>Location:NODE_369549_length_1565_cov_30.364218	Coordinate:580	Reads:4	Hits:2	Allocated_reads:2	Strand:+
AAAACTGCCGTGGATCTAGTAGTGGGGGC
>Location:NODE_369549_length_1565_cov_30.364218	Coordinate:581	Reads:1	Hits:2	Allocated_reads:0.5	Strand:+
AAACTGCCGTGGATCTAGTAGTGG
>Location:NODE_369549_length_1565_cov_30.364218	Coordinate:581	Reads:8	Hits:2	Allocated_reads:4	Strand:+
AAACTGCCGTGGATCTAGTAGTGGGGGC
>Location:NODE_369549_length_1565_cov_30.364218	Coordinate:581	Reads:1	Hits:2	Allocated_reads:0.5	Strand:+
AAACTGCCGTGGATCTAGTAGTGGGGGCT
>Location:NODE_369549_length_1565_cov_30.364218	Coordinate:582	Reads:4	Hits:2	Allocated_reads:2	Strand:+
AACTGCCGTGGATCTAGTAGTGGGGGC
>Location:NODE_369549_length_1565_cov_30.364218	Coordinate:583	Reads:7	Hits:2	Allocated_reads:3.5	Strand:+
ACTGCCGTGGATCTAGTAGTGGGGGC
>Location:NODE_369549_length_1565_cov_30.364218	Coordinate:583	Reads:2	Hits:2	Allocated_reads:1	Strand:+
ACTGCCGTGGATCTAGTAGTGGGGGCT
>Location:NODE_369549_length_1565_cov_30.364218	Coordinate:583	Reads:2	Hits:2	Allocated_reads:1	Strand:+
ACTGCCGTGGATCTAGTAGTGGGGGCTAT
>Location:NODE_369549_length_1565_cov_30.364218	Coordinate:583	Reads:3	Hits:2	Allocated_reads:1.5	Strand:+
ACTGCCGTGGATCTAGTAGTGGGGGCTATT
>Location:NODE_369549_length_1565_cov_30.364218	Coordinate:584	Reads:4	Hits:2	Allocated_reads:2	Strand:+
CTGCCGTGGATCTAGTAGTGGGGGC
>Location:NODE_369549_length_1565_cov_30.364218	Coordinate:584	Reads:1	Hits:2	Allocated_reads:0.5	Strand:+
CTGCCGTGGATCTAGTAGTGGGGGCTAT
>Location:NODE_369549_length_1565_cov_30.364218	Coordinate:584	Reads:10	Hits:2	Allocated_reads:5	Strand:+
CTGCCGTGGATCTAGTAGTGGGGGCTATT
>Location:NODE_369549_length_1565_cov_30.364218	Coordinate:585	Reads:17	Hits:2	Allocated_reads:8.5	Strand:+
TGCCGTGGATCTAGTAGTGGGGGC
>Location:NODE_369549_length_1565_cov_30.364218	Coordinate:585	Reads:3	Hits:2	Allocated_reads:1.5	Strand:+
TGCCGTGGATCTAGTAGTGGGGGCT
>Location:NODE_369549_length_1565_cov_30.364218	Coordinate:585	Reads:2	Hits:2	Allocated_reads:1	Strand:+
TGCCGTGGATCTAGTAGTGGGGGCTA
>Location:NODE_369549_length_1565_cov_30.364218	Coordinate:585	Reads:1	Hits:2	Allocated_reads:0.5	Strand:+
TGCCGTGGATCTAGTAGTGGGGGCTAC
>Location:NODE_369549_length_1565_cov_30.364218	Coordinate:585	Reads:1	Hits:2	Allocated_reads:0.5	Strand:+
TGCCGTGGATCTAGTAGTGGGGTCTAT
>Location:NODE_369549_length_1565_cov_30.364218	Coordinate:585	Reads:17	Hits:2	Allocated_reads:8.5	Strand:+
TGCCGTGGATCTAGTAGTGGGGGCTAT
>Location:NODE_369549_length_1565_cov_30.364218	Coordinate:585	Reads:111	Hits:2	Allocated_reads:55.5	Strand:+
TGCCGTGGATCTAGTAGTGGGGGCTATT
>Location:NODE_369549_length_1565_cov_30.364218	Coordinate:585	Reads:6	Hits:2	Allocated_reads:3	Strand:+
TGCCGTGGATCTAGTAGTGGGGGCTATA
>Location:NODE_369549_length_1565_cov_30.364218	Coordinate:585	Reads:1	Hits:2	Allocated_reads:0.5	Strand:+
TGCCGTGGATCTAGTAGTGGGGGCTATTT
>Location:NODE_369549_length_1565_cov_30.364218	Coordinate:586	Reads:1	Hits:2	Allocated_reads:0.5	Strand:+
GCCGTGGATCTAGTAGTGGGGGCTAT
>Location:NODE_369549_length_1565_cov_30.364218	Coordinate:586	Reads:8	Hits:2	Allocated_reads:4	Strand:+
GCCGTGGATCTAGTAGTGGGGGCTATT
>Location:NODE_369549_length_1565_cov_30.364218	Coordinate:587	Reads:2	Hits:2	Allocated_reads:1	Strand:+
CCGTGGATCTAGTAGTGGGGGCTATT
>Location:NODE_369549_length_1565_cov_30.364218	Coordinate:588	Reads:1	Hits:2	Allocated_reads:0.5	Strand:+
CGTGGATCTAGTAGTGGGGGCTAT
>Location:NODE_369549_length_1565_cov_30.364218	Coordinate:588	Reads:1	Hits:2	Allocated_reads:0.5	Strand:+
CGTGGATCTAGTAGTGGGGGCTATT
>Location:NODE_369549_length_1565_cov_30.364218	Coordinate:588	Reads:1	Hits:2	Allocated_reads:0.5	Strand:+
CGTGGATCTAGTAGTGGGGGCTATTTTTGT
>Location:NODE_369549_length_1565_cov_30.364218	Coordinate:588	Reads:1	Hits:2	Allocated_reads:0.5	Strand:+
CGTGGATCTAGTAGTGGGGGCTATTTTTGTA
>Location:NODE_369549_length_1565_cov_30.364218	Coordinate:589	Reads:2	Hits:2	Allocated_reads:1	Strand:+
GTGGATCTAGTAGTGGGGGCTATT
>Location:NODE_369549_length_1565_cov_30.364218	Coordinate:590	Reads:2	Hits:2	Allocated_reads:1	Strand:+
TGGATCTAGTAGTGGGGGCTATTTT
>Location:NODE_369549_length_1565_cov_30.364218	Coordinate:591	Reads:1	Hits:2	Allocated_reads:0.5	Strand:+
GGATCTAGTAGTGGGGGCTATTTTTGTAGA
>Location:NODE_369549_length_1565_cov_30.364218	Coordinate:592	Reads:1	Hits:2	Allocated_reads:0.5	Strand:+
GATCTAGTAGTGGGGGCTATTTTTGTAGA
>Location:NODE_369549_length_1565_cov_30.364218	Coordinate:593	Reads:1	Hits:2	Allocated_reads:0.5	Strand:+
ATCTAGTAGTGGGGGCTATTTTTGTAGAC
>Location:NODE_369549_length_1565_cov_30.364218	Coordinate:594	Reads:1	Hits:2	Allocated_reads:0.5	Strand:-
TCTACAAAAATAGCCCCCACTACTAGA
>Location:NODE_369549_length_1565_cov_30.364218	Coordinate:594	Reads:1	Hits:2	Allocated_reads:0.5	Strand:+
TCTAGTAGTGGGGGCTATTTTTGTAGA
>Location:NODE_369549_length_1565_cov_30.364218	Coordinate:594	Reads:1	Hits:2	Allocated_reads:0.5	Strand:+
TCTAGTAGTGGGGGCTATTTTTGTAGAC
>Location:NODE_369549_length_1565_cov_30.364218	Coordinate:594	Reads:1	Hits:1	Allocated_reads:1	Strand:+
TCTAGTAGTGGGGGCTATTTTTGTAGACGA
>Location:NODE_369549_length_1565_cov_30.364218	Coordinate:594	Reads:1	Hits:1	Allocated_reads:1	Strand:+
TCTAGTAGTGGGGGCTATTTTTGTAGACGAT
>Location:NODE_369549_length_1565_cov_30.364218	Coordinate:596	Reads:1	Hits:2	Allocated_reads:0.5	Strand:+
TAGTAGTGGGGGCTATTTTTGTAGAC
>Location:NODE_369549_length_1565_cov_30.364218	Coordinate:598	Reads:1	Hits:1	Allocated_reads:1	Strand:-
ATCGTCTACAAAAATAGCCCCCACTAC
>Location:NODE_369549_length_1565_cov_30.364218	Coordinate:599	Reads:2	Hits:1	Allocated_reads:2	Strand:+
TAGTGGGGGCTATTTTTGTAGACGATC
>Location:NODE_369549_length_1565_cov_30.364218	Coordinate:600	Reads:1	Hits:1	Allocated_reads:1	Strand:-
TCGTCTACAAAAATAGCCCCCACT
>Location:NODE_369549_length_1565_cov_30.364218	Coordinate:601	Reads:1	Hits:1	Allocated_reads:1	Strand:+
GTGGGGGCTATTTTTGTAGACGATCTA
>Location:NODE_369549_length_1565_cov_30.364218	Coordinate:604	Reads:1	Hits:1	Allocated_reads:1	Strand:-
ATAGATCGTCTACAAAAATAGCCCC
>Location:NODE_369549_length_1565_cov_30.364218	Coordinate:604	Reads:1	Hits:1	Allocated_reads:1	Strand:+
GGGGCTATTTTTGTAGACGATCTATCC
>Location:NODE_369549_length_1565_cov_30.364218	Coordinate:604	Reads:1	Hits:1	Allocated_reads:1	Strand:-
TTTGGATAGATCGTCTACAAAAATAGCCCC
>Location:NODE_369549_length_1565_cov_30.364218	Coordinate:606	Reads:1	Hits:1	Allocated_reads:1	Strand:-
TTGGATAGATCGTCTACAAAAATAGCC
>Location:NODE_369549_length_1565_cov_30.364218	Coordinate:606	Reads:1	Hits:1	Allocated_reads:1	Strand:-
TTTGGATAGATCGTCTACAAAAATAGCC
>Location:NODE_369549_length_1565_cov_30.364218	Coordinate:606	Reads:1	Hits:1	Allocated_reads:1	Strand:-
TTTTGGATAGATCGTCTACAAAAATAGCC
>Location:NODE_369549_length_1565_cov_30.364218	Coordinate:608	Reads:1	Hits:1	Allocated_reads:1	Strand:+
CTATTTTTGTAGACGATCTATCCAA
>Location:NODE_369549_length_1565_cov_30.364218	Coordinate:609	Reads:1	Hits:1	Allocated_reads:1	Strand:+
TATTTTTGTAGACGATCTATCCAAAACAGGA
>Location:NODE_369549_length_1565_cov_30.364218	Coordinate:611	Reads:6	Hits:1	Allocated_reads:6	Strand:+
TTTTTGTAGACGATCTATCCAAAACAGGA
>Location:NODE_369549_length_1565_cov_30.364218	Coordinate:612	Reads:1	Hits:1	Allocated_reads:1	Strand:+
TTTTGTAGACGATCTATCCAAAACAG
>Location:NODE_369549_length_1565_cov_30.364218	Coordinate:612	Reads:37	Hits:1	Allocated_reads:37	Strand:+
TTTTGTAGACGATCTATCCAAAACAGGA
>Location:NODE_369549_length_1565_cov_30.364218	Coordinate:612	Reads:1	Hits:1	Allocated_reads:1	Strand:+
TTTTGTAGACGATCTATCCAAAACAGGAT
>Location:NODE_369549_length_1565_cov_30.364218	Coordinate:612	Reads:1	Hits:1	Allocated_reads:1	Strand:+
TTTTGTAGACGATCTATCCAAAACAGGATA
>Location:NODE_369549_length_1565_cov_30.364218	Coordinate:612	Reads:1	Hits:1	Allocated_reads:1	Strand:+
TTTTGTAGACGATCTATCCAAAACAGGATC
>Location:NODE_369549_length_1565_cov_30.364218	Coordinate:613	Reads:1	Hits:1	Allocated_reads:1	Strand:+
TTTGTAGACGATCTATCCAAAACT
>Location:NODE_369549_length_1565_cov_30.364218	Coordinate:613	Reads:1	Hits:1	Allocated_reads:1	Strand:+
TTTGTAGACGATCTATCCAAAACTGGA
>Location:NODE_369549_length_1565_cov_30.364218	Coordinate:613	Reads:100	Hits:1	Allocated_reads:100	Strand:+
TTTGTAGACGATCTATCCAAAACAGGA
>Location:NODE_369549_length_1565_cov_30.364218	Coordinate:613	Reads:4	Hits:1	Allocated_reads:4	Strand:+
TTTGTAGACGATCTATCCAAAACAGGAT
>Location:NODE_369549_length_1565_cov_30.364218	Coordinate:614	Reads:1	Hits:1	Allocated_reads:1	Strand:+
TTGTAGACGATCTATCCAAAGCAG
>Location:NODE_369549_length_1565_cov_30.364218	Coordinate:614	Reads:1	Hits:1	Allocated_reads:1	Strand:+
TTGTAGACGATCTATCCAAAACAGT
>Location:NODE_369549_length_1565_cov_30.364218	Coordinate:614	Reads:3	Hits:1	Allocated_reads:3	Strand:+
TTGTAGACGATCTATCCAAAACAGG
>Location:NODE_369549_length_1565_cov_30.364218	Coordinate:614	Reads:1	Hits:1	Allocated_reads:1	Strand:+
TTGTAGACGATCTATCCAAAACAGGC
>Location:NODE_369549_length_1565_cov_30.364218	Coordinate:614	Reads:1	Hits:1	Allocated_reads:1	Strand:+
TTGTAGACGATCTATCCAAAACAGTA
>Location:NODE_369549_length_1565_cov_30.364218	Coordinate:614	Reads:352	Hits:1	Allocated_reads:352	Strand:+
TTGTAGACGATCTATCCAAAACAGGA
>Location:NODE_369549_length_1565_cov_30.364218	Coordinate:614	Reads:70	Hits:1	Allocated_reads:70	Strand:+
TTGTAGACGATCTATCCAAAACAGGAT
>Location:NODE_369549_length_1565_cov_30.364218	Coordinate:614	Reads:1	Hits:1	Allocated_reads:1	Strand:+
TTGTAGACGATCTATCCAAAACACGATC
>Location:NODE_369549_length_1565_cov_30.364218	Coordinate:614	Reads:1	Hits:1	Allocated_reads:1	Strand:+
TTGTAGACGATCTATCCAAAACAGGATT
>Location:NODE_369549_length_1565_cov_30.364218	Coordinate:614	Reads:36	Hits:1	Allocated_reads:36	Strand:+
TTGTAGACGATCTATCCAAAACAGGATC
>Location:NODE_369549_length_1565_cov_30.364218	Coordinate:614	Reads:2	Hits:1	Allocated_reads:2	Strand:+
TTGTAGACGATCTATCCAAAACAGGATCA
>Location:NODE_369549_length_1565_cov_30.364218	Coordinate:615	Reads:1	Hits:1	Allocated_reads:1	Strand:-
TGATCCTGTTTTGGATAGATCGTCTACA
>Location:NODE_369549_length_1565_cov_30.364218	Coordinate:615	Reads:1	Hits:1	Allocated_reads:1	Strand:+
TGTAGACGATCTATCCAAAACAGG
>Location:NODE_369549_length_1565_cov_30.364218	Coordinate:615	Reads:82	Hits:1	Allocated_reads:82	Strand:+
TGTAGACGATCTATCCAAAACAGGA
>Location:NODE_369549_length_1565_cov_30.364218	Coordinate:615	Reads:7	Hits:1	Allocated_reads:7	Strand:+
TGTAGACGATCTATCCAAAACAGGAT
>Location:NODE_369549_length_1565_cov_30.364218	Coordinate:617	Reads:1	Hits:1	Allocated_reads:1	Strand:+
TAGACGATCTATCCAAAACAGGATCA
>Location:NODE_369549_length_1565_cov_30.364218	Coordinate:618	Reads:3	Hits:1	Allocated_reads:3	Strand:-
TGATCCTGTTTTGGATAGATCGTCT
>Location:NODE_369549_length_1565_cov_30.364218	Coordinate:624	Reads:2	Hits:2	Allocated_reads:1	Strand:+
TCTATCCAAAACAGGATCAAAATAGCAGT
>Location:NODE_369549_length_1565_cov_30.364218	Coordinate:626	Reads:1	Hits:2	Allocated_reads:0.5	Strand:-
AACTGCTATTTTGATCCTGTTTTGGATA
>Location:NODE_369549_length_1565_cov_30.364218	Coordinate:627	Reads:1	Hits:2	Allocated_reads:0.5	Strand:-
TAACTGCTATTTTGATCCTGTTTTGGAT
>Location:NODE_369549_length_1565_cov_30.364218	Coordinate:630	Reads:1	Hits:2	Allocated_reads:0.5	Strand:-
TTAACTGCTATTTTGATCCTGTTTTG
>Location:NODE_369549_length_1565_cov_30.364218	Coordinate:631	Reads:1	Hits:3	Allocated_reads:0.333333333333333	Strand:-
TAACTGCTATTTTGATCCTGTTTT
>Location:NODE_369549_length_1565_cov_30.364218	Coordinate:631	Reads:1	Hits:3	Allocated_reads:0.333333333333333	Strand:-
TTAACTGCTATTTTGATCCTGTTTT
>Location:NODE_369549_length_1565_cov_30.364218	Coordinate:632	Reads:1	Hits:3	Allocated_reads:0.333333333333333	Strand:-
TTAACTGCTATTTTGATCCTGTTT
>Location:NODE_369549_length_1565_cov_30.364218	Coordinate:633	Reads:1	Hits:2	Allocated_reads:0.5	Strand:+
AACAGGATCAAAATAGCAGTTAAAATT
>Location:NODE_369549_length_1565_cov_30.364218	Coordinate:633	Reads:1	Hits:2	Allocated_reads:0.5	Strand:+
AACAGGATCAAAATAGCAGTTAAAATTG
>Location:NODE_369549_length_1565_cov_30.364218	Coordinate:633	Reads:8	Hits:2	Allocated_reads:4	Strand:+
AACAGGATCAAAATAGCAGTTAAAATTGC
>Location:NODE_369549_length_1565_cov_30.364218	Coordinate:633	Reads:1	Hits:2	Allocated_reads:0.5	Strand:+
AACAGGATCAAAATAGCAGTTAAAATTGCCAC
>Location:NODE_369549_length_1565_cov_30.364218	Coordinate:634	Reads:2	Hits:2	Allocated_reads:1	Strand:+
ACAGGATCAAAATAGCAGTTAAAATTGC
>Location:NODE_369549_length_1565_cov_30.364218	Coordinate:634	Reads:1	Hits:2	Allocated_reads:0.5	Strand:+
ACAGGATCAAAATAGCAGTTAAAATTGCCAC
>Location:NODE_369549_length_1565_cov_30.364218	Coordinate:634	Reads:1	Hits:2	Allocated_reads:0.5	Strand:+
ACAGGATCAAAATAGCAGTTAAAATTGCCACC
>Location:NODE_369549_length_1565_cov_30.364218	Coordinate:635	Reads:1	Hits:2	Allocated_reads:0.5	Strand:+
CAGGATCAAAATAGCAGTTAAAATTGCCAC
>Location:NODE_369549_length_1565_cov_30.364218	Coordinate:651	Reads:1	Hits:1	Allocated_reads:1	Strand:-
ATGTCTAGTATAATAATTGGTGGCAATTTTAAC
>Location:NODE_369549_length_1565_cov_30.364218	Coordinate:651	Reads:1	Hits:1	Allocated_reads:1	Strand:-
GTCTAGTATAATAATTGGTGGCAATTTTAAC
>Location:NODE_369549_length_1565_cov_30.364218	Coordinate:651	Reads:1	Hits:1	Allocated_reads:1	Strand:-
TAGTATAATAATTGGTGGCAATTTTAAC
>Location:NODE_369549_length_1565_cov_30.364218	Coordinate:651	Reads:1	Hits:1	Allocated_reads:1	Strand:-
TCTAGTATAATAATTGGTGGCAATTTTAAC
>Location:NODE_369549_length_1565_cov_30.364218	Coordinate:654	Reads:1	Hits:1	Allocated_reads:1	Strand:-
TAGTATAATAATTGGTGGCAATTTT
>Location:NODE_369549_length_1565_cov_30.364218	Coordinate:656	Reads:2	Hits:1	Allocated_reads:2	Strand:-
TATGTCTAGTATAATAATTGGTGGCAATT
>Location:NODE_369549_length_1565_cov_30.364218	Coordinate:658	Reads:1	Hits:1	Allocated_reads:1	Strand:+
TTGCCACCAATTATTATACTAGACATATT
>Location:NODE_369549_length_1565_cov_30.364218	Coordinate:659	Reads:1	Hits:1	Allocated_reads:1	Strand:-
ATGTCTAGTATAATAATTGGTGGCA
>Location:NODE_369549_length_1565_cov_30.364218	Coordinate:659	Reads:1	Hits:1	Allocated_reads:1	Strand:+
TGCCACCAATTATTATACTAGACATATT
>Location:NODE_369549_length_1565_cov_30.364218	Coordinate:660	Reads:1	Hits:1	Allocated_reads:1	Strand:-
ATGTCTAGTATAATAATTGGTGGC
>Location:NODE_369549_length_1565_cov_30.364218	Coordinate:661	Reads:1	Hits:1	Allocated_reads:1	Strand:+
CCACCAATTATTATACTAGACATATTATAT
>Location:NODE_369549_length_1565_cov_30.364218	Coordinate:661	Reads:1	Hits:1	Allocated_reads:1	Strand:+
CCACCAATTATTATACTAGACATATTATATT
>Location:NODE_369549_length_1565_cov_30.364218	Coordinate:661	Reads:1	Hits:1	Allocated_reads:1	Strand:-
TATGTCTAGTATAATAATTGGTGG
>Location:NODE_369549_length_1565_cov_30.364218	Coordinate:662	Reads:1	Hits:1	Allocated_reads:1	Strand:+
CACCAATTATTATACTAGACATATTATAT
>Location:NODE_369549_length_1565_cov_30.364218	Coordinate:662	Reads:1	Hits:1	Allocated_reads:1	Strand:+
CACCAATTATTATACTAGACATATTATATT
>Location:NODE_369549_length_1565_cov_30.364218	Coordinate:669	Reads:1	Hits:1	Allocated_reads:1	Strand:+
TATTATACTAGACATATTATATTCAGA
>Location:NODE_369549_length_1565_cov_30.364218	Coordinate:669	Reads:1	Hits:1	Allocated_reads:1	Strand:+
TATTATACTAGACATATTATATTCAGAAA
>Location:NODE_369549_length_1565_cov_30.364218	Coordinate:669	Reads:1	Hits:1	Allocated_reads:1	Strand:+
TATTATACTAGACATATTATATTCAGAAAT
>Location:NODE_369549_length_1565_cov_30.364218	Coordinate:669	Reads:1	Hits:1	Allocated_reads:1	Strand:+
TATTATACTAGACATATTATATTCAGAAATT
>Location:NODE_369549_length_1565_cov_30.364218	Coordinate:674	Reads:1	Hits:1	Allocated_reads:1	Strand:+
TACTAGACATATTATATTCAGAAAT
>Location:NODE_369549_length_1565_cov_30.364218	Coordinate:674	Reads:2	Hits:1	Allocated_reads:2	Strand:+
TACTAGACATATTATATTCAGAAATTA
>Location:NODE_369549_length_1565_cov_30.364218	Coordinate:674	Reads:1	Hits:1	Allocated_reads:1	Strand:+
TACTAGACATATTATATTCAGAAATTAG
>Location:NODE_369549_length_1565_cov_30.364218	Coordinate:674	Reads:1	Hits:1	Allocated_reads:1	Strand:+
TACTAGACATATTATATTCAGAAATTAGA
>Location:NODE_369549_length_1565_cov_30.364218	Coordinate:674	Reads:1	Hits:1	Allocated_reads:1	Strand:+
TACTAGACATATTATATTCAGAAATTATT
>Location:NODE_369549_length_1565_cov_30.364218	Coordinate:674	Reads:1	Hits:1	Allocated_reads:1	Strand:+
TACTAGACATATTATATTCAGAATTTAGATC
>Location:NODE_369549_length_1565_cov_30.364218	Coordinate:674	Reads:2	Hits:1	Allocated_reads:2	Strand:+
TACTAGACATATTATATTCAGAAATTAGATC
>Location:NODE_369549_length_1565_cov_30.364218	Coordinate:674	Reads:1	Hits:1	Allocated_reads:1	Strand:-
TTTCTGAATATAATATGTCTAGTA
>Location:NODE_369549_length_1565_cov_30.364218	Coordinate:678	Reads:1	Hits:1	Allocated_reads:1	Strand:+
AGACATATTATATTCAGAAATTACATC
>Location:NODE_369549_length_1565_cov_30.364218	Coordinate:679	Reads:1	Hits:1	Allocated_reads:1	Strand:-
ATTTGATCTAATTTCTGAATATAATATGTC
>Location:NODE_369549_length_1565_cov_30.364218	Coordinate:679	Reads:5	Hits:1	Allocated_reads:5	Strand:-
TTTGATCTAATTTCTGAATATAATATGTC
>Location:NODE_369549_length_1565_cov_30.364218	Coordinate:680	Reads:1	Hits:1	Allocated_reads:1	Strand:-
TGATCTAATTTCTGAATATAATATGT
>Location:NODE_369549_length_1565_cov_30.364218	Coordinate:681	Reads:1	Hits:1	Allocated_reads:1	Strand:-
TGATCTAATTTCTGAATATAATATG
>Location:NODE_369549_length_1565_cov_30.364218	Coordinate:683	Reads:1	Hits:1	Allocated_reads:1	Strand:-
TTTGATCTAATTTCTGAATATAATA
>Location:NODE_369549_length_1565_cov_30.364218	Coordinate:684	Reads:3	Hits:1	Allocated_reads:3	Strand:-
TTTGATCTAATTTCTGAATATAAT
>Location:NODE_369549_length_1565_cov_30.364218	Coordinate:686	Reads:1	Hits:1	Allocated_reads:1	Strand:-
TTCCAAAATATTTGATCTAATTTCTGAATATA
>Location:NODE_369549_length_1565_cov_30.364218	Coordinate:687	Reads:1	Hits:1	Allocated_reads:1	Strand:-
TTCCAAAATATTTGATCTAATTTCTGAATAT
>Location:NODE_369549_length_1565_cov_30.364218	Coordinate:688	Reads:1	Hits:1	Allocated_reads:1	Strand:-
CCAAAATATTTGATCTAATTTCTGAATA
>Location:NODE_369549_length_1565_cov_30.364218	Coordinate:688	Reads:1	Hits:1	Allocated_reads:1	Strand:+
TATTCAGAAATTAGATCAAATATTT
>Location:NODE_369549_length_1565_cov_30.364218	Coordinate:688	Reads:1	Hits:1	Allocated_reads:1	Strand:-
TTTCCAAAATATTTGATCTAATTTCTGAATT
>Location:NODE_369549_length_1565_cov_30.364218	Coordinate:689	Reads:1	Hits:1	Allocated_reads:1	Strand:-
TTTCCAAAATATTTGATCTAATTTCTGAAT
>Location:NODE_369549_length_1565_cov_30.364218	Coordinate:690	Reads:1	Hits:1	Allocated_reads:1	Strand:-
TTCCAAAATATTTGATCTAATTTCTGAA
>Location:NODE_369549_length_1565_cov_30.364218	Coordinate:690	Reads:1	Hits:1	Allocated_reads:1	Strand:-
TTTTCCAAAATATTTGATCTAATTTCTGAA
>Location:NODE_369549_length_1565_cov_30.364218	Coordinate:691	Reads:1	Hits:1	Allocated_reads:1	Strand:-
TTCCAAAATATTTGATCTAATTTCTGA
>Location:NODE_369549_length_1565_cov_30.364218	Coordinate:693	Reads:2	Hits:1	Allocated_reads:2	Strand:-
TTTTCCAAAATATTTGATCTAATTTCT
>Location:NODE_369549_length_1565_cov_30.364218	Coordinate:694	Reads:1	Hits:1	Allocated_reads:1	Strand:-
TCTTTTCCAAAATATTTGATCTAATTTC
>Location:NODE_369549_length_1565_cov_30.364218	Coordinate:695	Reads:1	Hits:1	Allocated_reads:1	Strand:-
TTCTTTTCCAAAATATTTGATCTAATTT
>Location:NODE_369549_length_1565_cov_30.364218	Coordinate:696	Reads:1	Hits:1	Allocated_reads:1	Strand:+
AATTAGATCAAATATTTTGGAAAAGAAGT
>Location:NODE_369549_length_1565_cov_30.364218	Coordinate:696	Reads:1	Hits:1	Allocated_reads:1	Strand:-
CTTTTCCAAAATATTTGATCTAATT
>Location:NODE_369549_length_1565_cov_30.364218	Coordinate:698	Reads:2	Hits:1	Allocated_reads:2	Strand:+
TTAGATCAAATATTTTGGAAAAGAAG
>Location:NODE_369549_length_1565_cov_30.364218	Coordinate:698	Reads:5	Hits:1	Allocated_reads:5	Strand:+
TTAGATCAAATATTTTGGAAAAGAAGT
>Location:NODE_369549_length_1565_cov_30.364218	Coordinate:698	Reads:1	Hits:1	Allocated_reads:1	Strand:+
TTAGATCAAATATTTTGGAAAAGAAGTA
>Location:NODE_369549_length_1565_cov_30.364218	Coordinate:698	Reads:2	Hits:1	Allocated_reads:2	Strand:+
TTAGATCAAATATTTTGGAAAAGAAGTT
>Location:NODE_369549_length_1565_cov_30.364218	Coordinate:698	Reads:3	Hits:1	Allocated_reads:3	Strand:+
TTAGATCAAATATTTTGGAAAAGAAGTC
>Location:NODE_369549_length_1565_cov_30.364218	Coordinate:698	Reads:6	Hits:1	Allocated_reads:6	Strand:+
TTAGATCAAATATTTTGGAAAAGAAGTCA
>Location:NODE_369549_length_1565_cov_30.364218	Coordinate:698	Reads:1	Hits:1	Allocated_reads:1	Strand:+
TTAGATCAAATATTTTGGAAAAGAAGTCAG
>Location:NODE_369549_length_1565_cov_30.364218	Coordinate:698	Reads:1	Hits:1	Allocated_reads:1	Strand:+
TTAGATCAAATATTTTGGAAAAGAAGTCAGT
>Location:NODE_369549_length_1565_cov_30.364218	Coordinate:698	Reads:3	Hits:1	Allocated_reads:3	Strand:+
TTAGATCAAATATTTTGGAAAAGAAGTCAGG
>Location:NODE_369549_length_1565_cov_30.364218	Coordinate:698	Reads:1	Hits:1	Allocated_reads:1	Strand:+
TTAGATCAAATATTTTGGAAAAGAAGTCAGGA
>Location:NODE_369549_length_1565_cov_30.364218	Coordinate:699	Reads:2	Hits:1	Allocated_reads:2	Strand:+
TAGATCAAATATTTTGGAAAAGAAGTCA
>Location:NODE_369549_length_1565_cov_30.364218	Coordinate:699	Reads:8	Hits:1	Allocated_reads:8	Strand:+
TAGATCAAATATTTTGGAAAAGAAGTCAGGA
>Location:NODE_369549_length_1565_cov_30.364218	Coordinate:700	Reads:2	Hits:1	Allocated_reads:2	Strand:+
AGATCAAATATTTTGGAAAAGAAGTCAGGA
>Location:NODE_369549_length_1565_cov_30.364218	Coordinate:701	Reads:1	Hits:1	Allocated_reads:1	Strand:-
CCTGACTTCTTTTCCAAAATATTTGATC
>Location:NODE_369549_length_1565_cov_30.364218	Coordinate:701	Reads:1	Hits:1	Allocated_reads:1	Strand:-
CTGTCCTGACTTCTTTTCCAAAATATTTGATC
>Location:NODE_369549_length_1565_cov_30.364218	Coordinate:701	Reads:4	Hits:1	Allocated_reads:4	Strand:+
GATCAAATATTTTGGAAAAGAAGTCAGGA
>Location:NODE_369549_length_1565_cov_30.364218	Coordinate:701	Reads:1	Hits:1	Allocated_reads:1	Strand:-
TCCTGACTTCTTTTCCAAAATGTTTGATC
>Location:NODE_369549_length_1565_cov_30.364218	Coordinate:701	Reads:3	Hits:1	Allocated_reads:3	Strand:-
TCCTGACTTCTTTTCCAAAATATTTGATC
>Location:NODE_369549_length_1565_cov_30.364218	Coordinate:703	Reads:1	Hits:4	Allocated_reads:0.25	Strand:+
TCAAATATTTTGGAAAAGAAGTCAGG
>Location:NODE_369549_length_1565_cov_30.364218	Coordinate:703	Reads:2	Hits:4	Allocated_reads:0.5	Strand:+
TCAAATATTTTGGAAAAGAAGTCAGGA
>Location:NODE_369549_length_1565_cov_30.364218	Coordinate:703	Reads:2	Hits:4	Allocated_reads:0.5	Strand:+
TCAAATATTTTGGAAAAGAAGTCAGGAC
>Location:NODE_369549_length_1565_cov_30.364218	Coordinate:703	Reads:6	Hits:4	Allocated_reads:1.5	Strand:+
TCAAATATTTTGGAAAAGAAGTCAGGACA
>Location:NODE_369549_length_1565_cov_30.364218	Coordinate:703	Reads:1	Hits:4	Allocated_reads:0.25	Strand:+
TCAAATATTTTGGAAAAGAAGTCAGGACAG
>Location:NODE_369549_length_1565_cov_30.364218	Coordinate:703	Reads:4	Hits:4	Allocated_reads:1	Strand:+
TCAAATATTTTGGAAAAGAAGTCAGGACAGT
>Location:NODE_369549_length_1565_cov_30.364218	Coordinate:706	Reads:3	Hits:4	Allocated_reads:0.75	Strand:+
AATATTTTGGAAAAGAAGTCAGGACAGT
>Location:NODE_369549_length_1565_cov_30.364218	Coordinate:706	Reads:1	Hits:4	Allocated_reads:0.25	Strand:+
AATATTTTGGAAAAGAAGTCAGGACAGTCA
>Location:NODE_369549_length_1565_cov_30.364218	Coordinate:706	Reads:1	Hits:4	Allocated_reads:0.25	Strand:-
TTGACTGTCCTGACTTCTTTTCCAAAATATT
>Location:NODE_369549_length_1565_cov_30.364218	Coordinate:708	Reads:1	Hits:4	Allocated_reads:0.25	Strand:+
TATTTTGGAAAAGAAGTCAGGACA
>Location:NODE_369549_length_1565_cov_30.364218	Coordinate:708	Reads:2	Hits:4	Allocated_reads:0.5	Strand:+
TATTTTGGAAAAGAAGTCAGGACAG
>Location:NODE_369549_length_1565_cov_30.364218	Coordinate:708	Reads:2	Hits:4	Allocated_reads:0.5	Strand:+
TATTTTGGAAAAGAAGTCAGGACAGT
>Location:NODE_369549_length_1565_cov_30.364218	Coordinate:708	Reads:6	Hits:4	Allocated_reads:1.5	Strand:+
TATTTTGGAAAAGAAGTCAGGACAGTC
>Location:NODE_369549_length_1565_cov_30.364218	Coordinate:708	Reads:5	Hits:4	Allocated_reads:1.25	Strand:+
TATTTTGGAAAAGAAGTCAGGACAGTCA
>Location:NODE_369549_length_1565_cov_30.364218	Coordinate:708	Reads:1	Hits:4	Allocated_reads:0.25	Strand:+
TATTTTGGAAAAGAAGTCAGGACAGTCAA
>Location:NODE_369549_length_1565_cov_30.364218	Coordinate:708	Reads:1	Hits:4	Allocated_reads:0.25	Strand:+
TATTTTGGAAAAGAAGTCAGGACAGTCAAA
>Location:NODE_369549_length_1565_cov_30.364218	Coordinate:708	Reads:1	Hits:4	Allocated_reads:0.25	Strand:-
TGACTGTCCTGACTTCTTTTCCAAAATA
>Location:NODE_369549_length_1565_cov_30.364218	Coordinate:710	Reads:2	Hits:5	Allocated_reads:0.4	Strand:-
ATTTTGACTGTCCTGACTTCTTTTCCAAAA
>Location:NODE_369549_length_1565_cov_30.364218	Coordinate:710	Reads:10	Hits:5	Allocated_reads:2	Strand:+
TTTTGGAAAAGAAGTCAGGACAGT
>Location:NODE_369549_length_1565_cov_30.364218	Coordinate:710	Reads:10	Hits:5	Allocated_reads:2	Strand:+
TTTTGGAAAAGAAGTCAGGACAGTC
>Location:NODE_369549_length_1565_cov_30.364218	Coordinate:710	Reads:1	Hits:5	Allocated_reads:0.2	Strand:+
TTTTGGAAAAGAAGTCAGGACAGTCT
>Location:NODE_369549_length_1565_cov_30.364218	Coordinate:710	Reads:4	Hits:5	Allocated_reads:0.8	Strand:+
TTTTGGAAAAGAAGTCAGGACAGTCA
>Location:NODE_369549_length_1565_cov_30.364218	Coordinate:710	Reads:2	Hits:5	Allocated_reads:0.4	Strand:+
TTTTGGAAAAGAAGTCAGGACAGTCAA
>Location:NODE_369549_length_1565_cov_30.364218	Coordinate:710	Reads:2	Hits:5	Allocated_reads:0.4	Strand:+
TTTTGGAAAAGAAGTCAGGACAGTCAAA
>Location:NODE_369549_length_1565_cov_30.364218	Coordinate:710	Reads:10	Hits:5	Allocated_reads:2	Strand:+
TTTTGGAAAAGAAGTCAGGACAGTCAAAA
>Location:NODE_369549_length_1565_cov_30.364218	Coordinate:710	Reads:7	Hits:5	Allocated_reads:1.4	Strand:+
TTTTGGAAAAGAAGTCAGGACAGTCAAAAT
>Location:NODE_369549_length_1565_cov_30.364218	Coordinate:711	Reads:1	Hits:5	Allocated_reads:0.2	Strand:-
TTTGACTGTCCTGACTTCTTTTCCAAA
>Location:NODE_369549_length_1565_cov_30.364218	Coordinate:711	Reads:1	Hits:5	Allocated_reads:0.2	Strand:+
TTTGGAAAAGAAGTCAGGACAGTC
>Location:NODE_369549_length_1565_cov_30.364218	Coordinate:711	Reads:1	Hits:5	Allocated_reads:0.2	Strand:+
TTTGGAAAAGAAGTCAGGACAGTCAAA
>Location:NODE_369549_length_1565_cov_30.364218	Coordinate:711	Reads:3	Hits:5	Allocated_reads:0.6	Strand:+
TTTGGAAAAGAAGTCAGGACAGTCAAAA
>Location:NODE_369549_length_1565_cov_30.364218	Coordinate:711	Reads:2	Hits:5	Allocated_reads:0.4	Strand:+
TTTGGAAAAGAAGTCAGGACAGTCAAAAT
>Location:NODE_369549_length_1565_cov_30.364218	Coordinate:712	Reads:1	Hits:5	Allocated_reads:0.2	Strand:+
TTGGAAAAGAAGTCAGGACAGTCAAAA
>Location:NODE_369549_length_1565_cov_30.364218	Coordinate:712	Reads:2	Hits:5	Allocated_reads:0.4	Strand:+
TTGGAAAAGAAGTCAGGACAGTCAAAAT
>Location:NODE_369549_length_1565_cov_30.364218	Coordinate:712	Reads:1	Hits:5	Allocated_reads:0.2	Strand:+
TTGGAAAAGAAGTCAGGACAGTCAAAATT
>Location:NODE_369549_length_1565_cov_30.364218	Coordinate:713	Reads:1	Hits:5	Allocated_reads:0.2	Strand:+
TGGAAAAGAAGTCAGGACAGTCAAAATT
>Location:NODE_369549_length_1565_cov_30.364218	Coordinate:714	Reads:1	Hits:5	Allocated_reads:0.2	Strand:-
ATTTTGACTGTCCTGACTTCTTTTCC
>Location:NODE_369549_length_1565_cov_30.364218	Coordinate:716	Reads:2	Hits:5	Allocated_reads:0.4	Strand:+
AAAAGAAGTCAGGACAGTCAAAATT
>Location:NODE_369549_length_1565_cov_30.364218	Coordinate:716	Reads:2	Hits:5	Allocated_reads:0.4	Strand:+
AAAAGAAGTCAGGACAGTCAAAATTAGG
>Location:NODE_369549_length_1565_cov_30.364218	Coordinate:716	Reads:2	Hits:5	Allocated_reads:0.4	Strand:+
AAAAGAAGTCAGGACAGTCAAAATTAGGG
>Location:NODE_369549_length_1565_cov_30.364218	Coordinate:716	Reads:1	Hits:5	Allocated_reads:0.2	Strand:+
AAAAGAAGTCAGGACAGTCAAAATTGGGGG
>Location:NODE_369549_length_1565_cov_30.364218	Coordinate:716	Reads:3	Hits:5	Allocated_reads:0.6	Strand:+
AAAAGAAGTCAGGACAGTCAAAATTAGGGG
>Location:NODE_369549_length_1565_cov_30.364218	Coordinate:716	Reads:3	Hits:5	Allocated_reads:0.6	Strand:+
AAAAGAAGTCAGGACAGTCAAAATTAGGGGC
>Location:NODE_369549_length_1565_cov_30.364218	Coordinate:716	Reads:2	Hits:5	Allocated_reads:0.4	Strand:+
AAAAGAAGTCAGGACAGTCAAAATTAGGGGCA
>Location:NODE_369549_length_1565_cov_30.364218	Coordinate:717	Reads:1	Hits:5	Allocated_reads:0.2	Strand:+
AAAGAAGTCAGGACAGTCAAAATT
>Location:NODE_369549_length_1565_cov_30.364218	Coordinate:717	Reads:2	Hits:5	Allocated_reads:0.4	Strand:+
AAAGAAGTCAGGACAGTCAAAATTAGGG
>Location:NODE_369549_length_1565_cov_30.364218	Coordinate:717	Reads:2	Hits:5	Allocated_reads:0.4	Strand:+
AAAGAAGTCAGGACAGTCAAAATTAGGGG
>Location:NODE_369549_length_1565_cov_30.364218	Coordinate:717	Reads:4	Hits:5	Allocated_reads:0.8	Strand:+
AAAGAAGTCAGGACAGTCAAAATTAGGGGC
>Location:NODE_369549_length_1565_cov_30.364218	Coordinate:717	Reads:2	Hits:5	Allocated_reads:0.4	Strand:+
AAAGAAGTCAGGACAGTCAAAATTAGGGGCA
>Location:NODE_369549_length_1565_cov_30.364218	Coordinate:718	Reads:2	Hits:5	Allocated_reads:0.4	Strand:+
AAGAAGTCAGGACAGTCAAAATTAGGGGCA
>Location:NODE_369549_length_1565_cov_30.364218	Coordinate:718	Reads:1	Hits:5	Allocated_reads:0.2	Strand:-
TGCCCCTAATTTTGACTGTCCTGACTTCTT
>Location:NODE_369549_length_1565_cov_30.364218	Coordinate:719	Reads:1	Hits:5	Allocated_reads:0.2	Strand:+
AGAAGTCAGGACAGTCAAAATTAGGG
>Location:NODE_369549_length_1565_cov_30.364218	Coordinate:719	Reads:3	Hits:5	Allocated_reads:0.6	Strand:+
AGAAGTCAGGACAGTCAAAATTAGGGGC
>Location:NODE_369549_length_1565_cov_30.364218	Coordinate:720	Reads:1	Hits:5	Allocated_reads:0.2	Strand:-
CCCCTAATTTTGACTGTCCTGACTTT
>Location:NODE_369549_length_1565_cov_30.364218	Coordinate:720	Reads:1	Hits:5	Allocated_reads:0.2	Strand:+
GAAGTCAGGACAGTCAAAATTAGGG
>Location:NODE_369549_length_1565_cov_30.364218	Coordinate:720	Reads:2	Hits:5	Allocated_reads:0.4	Strand:+
GAAGTCAGGACAGTCAAAATTAGGGG
>Location:NODE_369549_length_1565_cov_30.364218	Coordinate:720	Reads:2	Hits:5	Allocated_reads:0.4	Strand:+
GAAGTCAGGACAGTCAAAATTAGGGGC
>Location:NODE_369549_length_1565_cov_30.364218	Coordinate:720	Reads:1	Hits:5	Allocated_reads:0.2	Strand:+
GAAGTCAGGACAGTCAAAATTAGGGGTT
>Location:NODE_369549_length_1565_cov_30.364218	Coordinate:720	Reads:3	Hits:5	Allocated_reads:0.6	Strand:+
GAAGTCAGGACAGTCAAAATTAGGGGCA
>Location:NODE_369549_length_1565_cov_30.364218	Coordinate:720	Reads:3	Hits:5	Allocated_reads:0.6	Strand:+
GAAGTCAGGACAGTCAAAATTAGGGGCATA
>Location:NODE_369549_length_1565_cov_30.364218	Coordinate:720	Reads:1	Hits:5	Allocated_reads:0.2	Strand:+
GAAGTCAGGACAGTCAAAATTAGGGGCATAGA
>Location:NODE_369549_length_1565_cov_30.364218	Coordinate:721	Reads:1	Hits:5	Allocated_reads:0.2	Strand:+
AAGTCAGGACAGTCAAAATTAGGGGC
>Location:NODE_369549_length_1565_cov_30.364218	Coordinate:721	Reads:1	Hits:5	Allocated_reads:0.2	Strand:+
AAGTCAGGACAGTCAAAATTAGGGGCATA
>Location:NODE_369549_length_1565_cov_30.364218	Coordinate:721	Reads:1	Hits:5	Allocated_reads:0.2	Strand:+
AAGTCAGGACAGTCAAAATTAGGGGCATAGA
>Location:NODE_369549_length_1565_cov_30.364218	Coordinate:721	Reads:1	Hits:5	Allocated_reads:0.2	Strand:-
TATGCCCCTAATTTTGACTGTCCTGACTT
>Location:NODE_369549_length_1565_cov_30.364218	Coordinate:722	Reads:3	Hits:5	Allocated_reads:0.6	Strand:+
AGTCAGGACAGTCAAAATTAGGGGC
>Location:NODE_369549_length_1565_cov_30.364218	Coordinate:722	Reads:1	Hits:5	Allocated_reads:0.2	Strand:+
AGTCAGGACAGTCAAAATTAGGGGCATAGA
>Location:NODE_369549_length_1565_cov_30.364218	Coordinate:722	Reads:1	Hits:5	Allocated_reads:0.2	Strand:-
ATGCCCCTAATTTTGACTGTCCTGACT
>Location:NODE_369549_length_1565_cov_30.364218	Coordinate:722	Reads:2	Hits:5	Allocated_reads:0.4	Strand:-
TATGCCCCTAATTTTGACTGTCCTGACT
>Location:NODE_369549_length_1565_cov_30.364218	Coordinate:722	Reads:3	Hits:5	Allocated_reads:0.6	Strand:-
TCTATGCCCCTAATTTTGACTGTCCTGACT
>Location:NODE_369549_length_1565_cov_30.364218	Coordinate:722	Reads:1	Hits:5	Allocated_reads:0.2	Strand:-
TGCCCCTAATTTTGACTGTCCTGACT
>Location:NODE_369549_length_1565_cov_30.364218	Coordinate:723	Reads:1	Hits:5	Allocated_reads:0.2	Strand:+
GTCAGGACAGTCAAAATTAGGGGC
>Location:NODE_369549_length_1565_cov_30.364218	Coordinate:723	Reads:1	Hits:5	Allocated_reads:0.2	Strand:-
TATCTATGCCCCTAATTTTGACTGTCCTGAC
>Location:NODE_369549_length_1565_cov_30.364218	Coordinate:723	Reads:1	Hits:5	Allocated_reads:0.2	Strand:-
TATGCCCCTAATTTTGACTGTCCTGAC
>Location:NODE_369549_length_1565_cov_30.364218	Coordinate:724	Reads:1	Hits:5	Allocated_reads:0.2	Strand:-
TATCTATGCCCCTAATTTTGACTGTCCTGA
>Location:NODE_369549_length_1565_cov_30.364218	Coordinate:724	Reads:1	Hits:5	Allocated_reads:0.2	Strand:+
TCAGGACAGTCAAAATTAGGGGCATGGA
>Location:NODE_369549_length_1565_cov_30.364218	Coordinate:725	Reads:1	Hits:5	Allocated_reads:0.2	Strand:+
CAGGACAGTCAAAATTAGGGGCATAGATA
>Location:NODE_369549_length_1565_cov_30.364218	Coordinate:725	Reads:1	Hits:5	Allocated_reads:0.2	Strand:-
TATCTATGCCCCTAATTTTGACTGTCCTG
>Location:NODE_369549_length_1565_cov_30.364218	Coordinate:726	Reads:1	Hits:5	Allocated_reads:0.2	Strand:+
AGGACAGTCAAAATTAGGGGCATAGATA
>Location:NODE_369549_length_1565_cov_30.364218	Coordinate:726	Reads:1	Hits:5	Allocated_reads:0.2	Strand:+
AGGACAGTCAAAATTAGGGGCATAGATAT
>Location:NODE_369549_length_1565_cov_30.364218	Coordinate:726	Reads:1	Hits:5	Allocated_reads:0.2	Strand:+
AGGACAGTCAAAATTAGGGGCATAGATATT
>Location:NODE_369549_length_1565_cov_30.364218	Coordinate:726	Reads:5	Hits:5	Allocated_reads:1	Strand:-
TATCTATGCCCCTAATTTTGACTGTCCT
>Location:NODE_369549_length_1565_cov_30.364218	Coordinate:726	Reads:1	Hits:5	Allocated_reads:0.2	Strand:-
TATGCCCCTAATTTTGACTGTCCT
>Location:NODE_369549_length_1565_cov_30.364218	Coordinate:727	Reads:4	Hits:5	Allocated_reads:0.8	Strand:-
TATCTATGCCCCTAATTTTGACTGTCC
>Location:NODE_369549_length_1565_cov_30.364218	Coordinate:727	Reads:1	Hits:5	Allocated_reads:0.2	Strand:-
TCTATGCCCCTAATTTTGACTGTCC
>Location:NODE_369549_length_1565_cov_30.364218	Coordinate:728	Reads:1	Hits:5	Allocated_reads:0.2	Strand:+
GACAGTCAAAATTAGGGGCATAGATATT
>Location:NODE_369549_length_1565_cov_30.364218	Coordinate:729	Reads:1	Hits:5	Allocated_reads:0.2	Strand:+
ACAGTCAAAATTAGGGGCATAGATATT
>Location:NODE_369549_length_1565_cov_30.364218	Coordinate:730	Reads:1	Hits:5	Allocated_reads:0.2	Strand:+
CAGTCAAAATTAGGGGCATAGATA
>Location:NODE_369549_length_1565_cov_30.364218	Coordinate:730	Reads:1	Hits:5	Allocated_reads:0.2	Strand:+
CAGTCAAAATTAGGGGCATAGATATTTAG
>Location:NODE_369549_length_1565_cov_30.364218	Coordinate:730	Reads:1	Hits:5	Allocated_reads:0.2	Strand:-
TGCTAAATATCTATGCCCCTAATTTTGACTG
>Location:NODE_369549_length_1565_cov_30.364218	Coordinate:735	Reads:1	Hits:3	Allocated_reads:0.333333333333333	Strand:+
AAAATTAGGGGCATAGATATTTAGCAAGA
>Location:NODE_369549_length_1565_cov_30.364218	Coordinate:735	Reads:1	Hits:3	Allocated_reads:0.333333333333333	Strand:-
TCTTGCTAAATATCTATGCCCCTAATTTT
>Location:NODE_369549_length_1565_cov_30.364218	Coordinate:735	Reads:1	Hits:5	Allocated_reads:0.2	Strand:-
TTGCTAAATATCTATGCCCCTAATTTT
>Location:NODE_369549_length_1565_cov_30.364218	Coordinate:739	Reads:1	Hits:5	Allocated_reads:0.2	Strand:+
TTAGGGGCATAGATATTTAGCAAT
>Location:NODE_369549_length_1565_cov_30.364218	Coordinate:739	Reads:1	Hits:1	Allocated_reads:1	Strand:+
TTAGGGGCATAGATATTTAGCAAGAC
>Location:NODE_369549_length_1565_cov_30.364218	Coordinate:739	Reads:1	Hits:1	Allocated_reads:1	Strand:+
TTAGGGGCATAGATATTTAGCAAGACC
>Location:NODE_369549_length_1565_cov_30.364218	Coordinate:739	Reads:1	Hits:1	Allocated_reads:1	Strand:+
TTAGGGGCATAGATATTTAGCAAGACCAGT
>Location:NODE_369549_length_1565_cov_30.364218	Coordinate:740	Reads:1	Hits:1	Allocated_reads:1	Strand:+
TAGGGGCATAGATATTTAGCAAGACC
>Location:NODE_369549_length_1565_cov_30.364218	Coordinate:740	Reads:1	Hits:1	Allocated_reads:1	Strand:+
TAGGGGCATAGATATTTAGCAAGACCAGT
>Location:NODE_369549_length_1565_cov_30.364218	Coordinate:740	Reads:1	Hits:3	Allocated_reads:0.333333333333333	Strand:+
TAGGGGCATAGATATTTAGCAATACCAGTG
>Location:NODE_369549_length_1565_cov_30.364218	Coordinate:740	Reads:2	Hits:1	Allocated_reads:2	Strand:+
TAGGGGCATAGATATTTAGCAAGACCAGTG
>Location:NODE_369549_length_1565_cov_30.364218	Coordinate:742	Reads:2	Hits:1	Allocated_reads:2	Strand:+
GGGGCATAGATATTTAGCAAGACCAGT
>Location:NODE_369549_length_1565_cov_30.364218	Coordinate:742	Reads:1	Hits:1	Allocated_reads:1	Strand:+
GGGGCATAGATATTTAGCAAGACCAGTG
>Location:NODE_369549_length_1565_cov_30.364218	Coordinate:745	Reads:1	Hits:1	Allocated_reads:1	Strand:-
ACTGGTCTTGCTAAATATCTATGC
>Location:NODE_369549_length_1565_cov_30.364218	Coordinate:746	Reads:1	Hits:1	Allocated_reads:1	Strand:-
TCCACTGGTCTTGCTAAATATCTATG
>Location:NODE_369549_length_1565_cov_30.364218	Coordinate:746	Reads:1	Hits:1	Allocated_reads:1	Strand:-
TTTCCACTGGTCTTGCTAAATATCTATG
>Location:NODE_369549_length_1565_cov_30.364218	Coordinate:747	Reads:1	Hits:1	Allocated_reads:1	Strand:-
TTCCACTGGTCTTGCTAAATATCTAT
>Location:NODE_369549_length_1565_cov_30.364218	Coordinate:748	Reads:1	Hits:1	Allocated_reads:1	Strand:+
TAGATATTTAGCAAGACCAGTGGAAAAGAGT
>Location:NODE_369549_length_1565_cov_30.364218	Coordinate:750	Reads:1	Hits:1	Allocated_reads:1	Strand:+
GATATTTAGCAAGACCAGTGGAAAAGAGT
>Location:NODE_369549_length_1565_cov_30.364218	Coordinate:752	Reads:2	Hits:1	Allocated_reads:2	Strand:+
TATTTAGCAAGACCAGTGGAAAAG
>Location:NODE_369549_length_1565_cov_30.364218	Coordinate:752	Reads:3	Hits:1	Allocated_reads:3	Strand:+
TATTTAGCAAGACCAGTGGAAAAGAG
>Location:NODE_369549_length_1565_cov_30.364218	Coordinate:752	Reads:41	Hits:1	Allocated_reads:41	Strand:+
TATTTAGCAAGACCAGTGGAAAAGAGT
>Location:NODE_369549_length_1565_cov_30.364218	Coordinate:752	Reads:15	Hits:1	Allocated_reads:15	Strand:+
TATTTAGCAAGACCAGTGGAAAAGAGTT
>Location:NODE_369549_length_1565_cov_30.364218	Coordinate:752	Reads:3	Hits:1	Allocated_reads:3	Strand:+
TATTTAGCAAGACCAGTGGAAAAGAGTTA
>Location:NODE_369549_length_1565_cov_30.364218	Coordinate:752	Reads:1	Hits:1	Allocated_reads:1	Strand:+
TATTTAGCAAGACCAGTGGAAAAGAGTTAA
>Location:NODE_369549_length_1565_cov_30.364218	Coordinate:752	Reads:1	Hits:1	Allocated_reads:1	Strand:+
TATTTAGCAAGACCAGTGGAAAAGAGTTAAT
>Location:NODE_369549_length_1565_cov_30.364218	Coordinate:754	Reads:2	Hits:1	Allocated_reads:2	Strand:+
TTTAGCAAGACCAGTGGAAAAGAG
>Location:NODE_369549_length_1565_cov_30.364218	Coordinate:754	Reads:1	Hits:1	Allocated_reads:1	Strand:+
TTTAGCAAGACCAGTGGAAAAGAGT
>Location:NODE_369549_length_1565_cov_30.364218	Coordinate:754	Reads:5	Hits:1	Allocated_reads:5	Strand:+
TTTAGCAAGACCAGTGGAAAAGAGTT
>Location:NODE_369549_length_1565_cov_30.364218	Coordinate:754	Reads:1	Hits:1	Allocated_reads:1	Strand:+
TTTAGCAAGACCAGTGGAAAAGAGTTA
>Location:NODE_369549_length_1565_cov_30.364218	Coordinate:754	Reads:1	Hits:1	Allocated_reads:1	Strand:+
TTTAGCAAGACCAGTGGAAAAGAGTTAA
>Location:NODE_369549_length_1565_cov_30.364218	Coordinate:754	Reads:6	Hits:1	Allocated_reads:6	Strand:+
TTTAGCAAGACCAGTGGAAAAGAGTTAAT
>Location:NODE_369549_length_1565_cov_30.364218	Coordinate:754	Reads:1	Hits:1	Allocated_reads:1	Strand:+
TTTAGCAAGACCAGTGGAAAAGAGTTAATT
>Location:NODE_369549_length_1565_cov_30.364218	Coordinate:754	Reads:14	Hits:1	Allocated_reads:14	Strand:+
TTTAGCAAGACCAGTGGAAAAGAGTTAATG
>Location:NODE_369549_length_1565_cov_30.364218	Coordinate:754	Reads:2	Hits:1	Allocated_reads:2	Strand:+
TTTAGCAAGACCAGTGGAAAAGAGTTAATGGA
>Location:NODE_369549_length_1565_cov_30.364218	Coordinate:754	Reads:1	Hits:1	Allocated_reads:1	Strand:+
TTTAGCAAGACCAGTGGAAAAGAGTTAATGGACC
>Location:NODE_369549_length_1565_cov_30.364218	Coordinate:755	Reads:1	Hits:1	Allocated_reads:1	Strand:+
TTAGCAAGACCAGTGGAAAAGAGT
>Location:NODE_369549_length_1565_cov_30.364218	Coordinate:755	Reads:1	Hits:1	Allocated_reads:1	Strand:+
TTAGCAAGACCAGTGGAAAAGAGTT
>Location:NODE_369549_length_1565_cov_30.364218	Coordinate:755	Reads:5	Hits:1	Allocated_reads:5	Strand:+
TTAGCAAGACCAGTGGAAAAGAGTTAATG
>Location:NODE_369549_length_1565_cov_30.364218	Coordinate:756	Reads:1	Hits:1	Allocated_reads:1	Strand:+
TAGCAAGACCAGTGGAAAAGAGTTAA
>Location:NODE_369549_length_1565_cov_30.364218	Coordinate:756	Reads:1	Hits:1	Allocated_reads:1	Strand:+
TAGCAAGACCAGTGGAAAAGAGTTAAT
>Location:NODE_369549_length_1565_cov_30.364218	Coordinate:756	Reads:3	Hits:1	Allocated_reads:3	Strand:+
TAGCAAGACCAGTGGAAAAGAGTTAATG
>Location:NODE_369549_length_1565_cov_30.364218	Coordinate:756	Reads:2	Hits:1	Allocated_reads:2	Strand:+
TAGCAAGACCAGTGGAAAAGAGTTAATGGA
>Location:NODE_369549_length_1565_cov_30.364218	Coordinate:756	Reads:1	Hits:1	Allocated_reads:1	Strand:+
TAGCAAGACCAGTGGAAAAGAGTTAATGGACC
>Location:NODE_369549_length_1565_cov_30.364218	Coordinate:757	Reads:1	Hits:1	Allocated_reads:1	Strand:+
AGCAAGACCAGTGGAAAAGAGTTAATGG
>Location:NODE_369549_length_1565_cov_30.364218	Coordinate:757	Reads:1	Hits:1	Allocated_reads:1	Strand:+
AGCAAGACCAGTGGAAAAGAGTTAATGGA
>Location:NODE_369549_length_1565_cov_30.364218	Coordinate:757	Reads:2	Hits:1	Allocated_reads:2	Strand:+
AGCAAGACCAGTGGAAAAGAGTTAATGGACCC
>Location:NODE_369549_length_1565_cov_30.364218	Coordinate:757	Reads:1	Hits:1	Allocated_reads:1	Strand:-
CCATTAACTCTTTTCCACTGGTCTTGCT
>Location:NODE_369549_length_1565_cov_30.364218	Coordinate:757	Reads:2	Hits:1	Allocated_reads:2	Strand:-
TAACTCTTTTCCACTGGTCTTGCT
>Location:NODE_369549_length_1565_cov_30.364218	Coordinate:758	Reads:1	Hits:1	Allocated_reads:1	Strand:-
CCATTAACTCTTTTCCACTGGTCTTGC
>Location:NODE_369549_length_1565_cov_30.364218	Coordinate:758	Reads:2	Hits:1	Allocated_reads:2	Strand:+
GCAAGACCAGTGGAAAAGAGTTAATGGAC
>Location:NODE_369549_length_1565_cov_30.364218	Coordinate:758	Reads:4	Hits:1	Allocated_reads:4	Strand:-
TTAACTCTTTTCCACTGGTCTTGC
>Location:NODE_369549_length_1565_cov_30.364218	Coordinate:759	Reads:1	Hits:1	Allocated_reads:1	Strand:+
CAAGACCAGTGGAAAAGAGTTAATGGAC
>Location:NODE_369549_length_1565_cov_30.364218	Coordinate:759	Reads:2	Hits:1	Allocated_reads:2	Strand:+
CAAGACCAGTGGAAAAGAGTTAATGGACCC
>Location:NODE_369549_length_1565_cov_30.364218	Coordinate:759	Reads:1	Hits:1	Allocated_reads:1	Strand:+
CAAGACCAGTGGAAAAGAGTTAATGGACCCAGA
>Location:NODE_369549_length_1565_cov_30.364218	Coordinate:760	Reads:2	Hits:1	Allocated_reads:2	Strand:+
AAGACCAGTGGAAAAGAGTTAATGGACCC
>Location:NODE_369549_length_1565_cov_30.364218	Coordinate:760	Reads:1	Hits:1	Allocated_reads:1	Strand:+
AAGACCAGTGGAAAAGAGTTAATGGACCCA
>Location:NODE_369549_length_1565_cov_30.364218	Coordinate:760	Reads:2	Hits:1	Allocated_reads:2	Strand:+
AAGACCAGTGGAAAAGAGTTAATGGACCCAGA
>Location:NODE_369549_length_1565_cov_30.364218	Coordinate:760	Reads:1	Hits:1	Allocated_reads:1	Strand:+
AAGACCAGTGGAAAAGAGTTAATGGACCCAGAGA
>Location:NODE_369549_length_1565_cov_30.364218	Coordinate:760	Reads:1	Hits:1	Allocated_reads:1	Strand:-
CCATTAACTCTTTTCCACTGGTCTT
>Location:NODE_369549_length_1565_cov_30.364218	Coordinate:761	Reads:4	Hits:1	Allocated_reads:4	Strand:+
AGACCAGTGGAAAAGAGTTAATGGACCC
>Location:NODE_369549_length_1565_cov_30.364218	Coordinate:761	Reads:1	Hits:1	Allocated_reads:1	Strand:+
AGACCAGTGGAAAAGAGTTAATGGACTTT
>Location:NODE_369549_length_1565_cov_30.364218	Coordinate:762	Reads:4	Hits:1	Allocated_reads:4	Strand:+
GACCAGTGGAAAAGAGTTAATGGAC
>Location:NODE_369549_length_1565_cov_30.364218	Coordinate:762	Reads:1	Hits:1	Allocated_reads:1	Strand:+
GACCAGTGGAAAAGAGTTAATGGACT
>Location:NODE_369549_length_1565_cov_30.364218	Coordinate:762	Reads:4	Hits:1	Allocated_reads:4	Strand:+
GACCAGTGGAAAAGAGTTAATGGACC
>Location:NODE_369549_length_1565_cov_30.364218	Coordinate:762	Reads:1	Hits:1	Allocated_reads:1	Strand:+
GACCAGTGGAAAAGAGTTAATGGACCA
>Location:NODE_369549_length_1565_cov_30.364218	Coordinate:762	Reads:23	Hits:1	Allocated_reads:23	Strand:+
GACCAGTGGAAAAGAGTTAATGGACCC
>Location:NODE_369549_length_1565_cov_30.364218	Coordinate:762	Reads:2	Hits:1	Allocated_reads:2	Strand:+
GACCAGTGGAAAAGAGTTAATGGACCCA
>Location:NODE_369549_length_1565_cov_30.364218	Coordinate:762	Reads:1	Hits:1	Allocated_reads:1	Strand:+
GACCAGTGGAAAAGAGTTAATGGACCCAT
>Location:NODE_369549_length_1565_cov_30.364218	Coordinate:762	Reads:5	Hits:1	Allocated_reads:5	Strand:+
GACCAGTGGAAAAGAGTTAATGGACCCAGA
>Location:NODE_369549_length_1565_cov_30.364218	Coordinate:763	Reads:2	Hits:3	Allocated_reads:0.666666666666667	Strand:+
ACCAGTGGAAAAGAGTTAATGGACCC
>Location:NODE_369549_length_1565_cov_30.364218	Coordinate:763	Reads:1	Hits:3	Allocated_reads:0.333333333333333	Strand:+
ACCAGTGGAAAAGAGTTAATGGACCCAGAGAA
>Location:NODE_369549_length_1565_cov_30.364218	Coordinate:763	Reads:1	Hits:3	Allocated_reads:0.333333333333333	Strand:+
ACCAGTGGAAAAGAGTTAATGGACCCAGAGAC
>Location:NODE_369549_length_1565_cov_30.364218	Coordinate:763	Reads:1	Hits:3	Allocated_reads:0.333333333333333	Strand:-
CTCTGGGTCCATTAACTCTTTTCCACTGGT
>Location:NODE_369549_length_1565_cov_30.364218	Coordinate:764	Reads:1	Hits:3	Allocated_reads:0.333333333333333	Strand:+
CCAGTGGAAAAGAGTTAATGGACCC
>Location:NODE_369549_length_1565_cov_30.364218	Coordinate:765	Reads:1	Hits:4	Allocated_reads:0.25	Strand:+
CAGTGGAAAAGAGTTAATTGACCCAGAGA
>Location:NODE_369549_length_1565_cov_30.364218	Coordinate:765	Reads:5	Hits:4	Allocated_reads:1.25	Strand:+
CAGTGGAAAAGAGTTAATGGACCCAGAGA
>Location:NODE_369549_length_1565_cov_30.364218	Coordinate:765	Reads:2	Hits:4	Allocated_reads:0.5	Strand:+
CAGTGGAAAAGAGTTAATGGACCCAGAGAC
>Location:NODE_369549_length_1565_cov_30.364218	Coordinate:765	Reads:1	Hits:4	Allocated_reads:0.25	Strand:+
CAGTGGAAAAGAGTTAATGGACCCAGAGACC
>Location:NODE_369549_length_1565_cov_30.364218	Coordinate:766	Reads:1	Hits:4	Allocated_reads:0.25	Strand:+
AGTGGAAAAGAGTTAATGGACCCAGA
>Location:NODE_369549_length_1565_cov_30.364218	Coordinate:766	Reads:1	Hits:4	Allocated_reads:0.25	Strand:+
AGTGGAAAAGAGTTAATGGACCCAGAG
>Location:NODE_369549_length_1565_cov_30.364218	Coordinate:766	Reads:1	Hits:4	Allocated_reads:0.25	Strand:+
AGTGGAAAAGAGTTAATGGACCCAGAGA
>Location:NODE_369549_length_1565_cov_30.364218	Coordinate:766	Reads:2	Hits:4	Allocated_reads:0.5	Strand:-
CTCTGGGTCCATTAACTCTTTTCCACT
>Location:NODE_369549_length_1565_cov_30.364218	Coordinate:766	Reads:1	Hits:4	Allocated_reads:0.25	Strand:-
TCTCTGGGTCCATTAACTCTTTTCCACT
>Location:NODE_369549_length_1565_cov_30.364218	Coordinate:766	Reads:1	Hits:4	Allocated_reads:0.25	Strand:-
TCTGGGTCCATTAACTCTTTTCCACT
>Location:NODE_369549_length_1565_cov_30.364218	Coordinate:766	Reads:3	Hits:4	Allocated_reads:0.75	Strand:-
TGGTCTCTGGGTCCATTAACTCTTTTCCACT
>Location:NODE_369549_length_1565_cov_30.364218	Coordinate:767	Reads:4	Hits:4	Allocated_reads:1	Strand:+
GTGGAAAAGAGTTAATGGACCCAGAGA
>Location:NODE_369549_length_1565_cov_30.364218	Coordinate:767	Reads:2	Hits:4	Allocated_reads:0.5	Strand:+
GTGGAAAAGAGTTAATGGACCCAGAGAC
>Location:NODE_369549_length_1565_cov_30.364218	Coordinate:767	Reads:1	Hits:4	Allocated_reads:0.25	Strand:+
GTGGAAAAGAGTTAATGGACCCAGAGACT
>Location:NODE_369549_length_1565_cov_30.364218	Coordinate:769	Reads:1	Hits:4	Allocated_reads:0.25	Strand:+
GGAAAAGAGTTAATGGACCCAGAGACC
>Location:NODE_369549_length_1565_cov_30.364218	Coordinate:769	Reads:1	Hits:4	Allocated_reads:0.25	Strand:+
GGAAAAGAGTTAATGGACCCAGAGACCAAAA
>Location:NODE_369549_length_1565_cov_30.364218	Coordinate:770	Reads:1	Hits:4	Allocated_reads:0.25	Strand:+
GAAAAGAGTTAATGGACCCAGAGACC
>Location:NODE_369549_length_1565_cov_30.364218	Coordinate:770	Reads:3	Hits:4	Allocated_reads:0.75	Strand:+
GAAAAGAGTTAATGGACCCAGAGACCA
>Location:NODE_369549_length_1565_cov_30.364218	Coordinate:770	Reads:1	Hits:4	Allocated_reads:0.25	Strand:+
GAAAAGAGTTAATGGACCCAGAGACCAAA
>Location:NODE_369549_length_1565_cov_30.364218	Coordinate:770	Reads:21	Hits:4	Allocated_reads:5.25	Strand:+
GAAAAGAGTTAATGGACCCAGAGACCAAAA
>Location:NODE_369549_length_1565_cov_30.364218	Coordinate:771	Reads:7	Hits:4	Allocated_reads:1.75	Strand:+
AAAAGAGTTAATGGACCCAGAGAC
>Location:NODE_369549_length_1565_cov_30.364218	Coordinate:771	Reads:1	Hits:4	Allocated_reads:0.25	Strand:+
AAAAGAGTTAATGGACCCAGAGAAC
>Location:NODE_369549_length_1565_cov_30.364218	Coordinate:771	Reads:1	Hits:4	Allocated_reads:0.25	Strand:+
AAAAGAGTTAATGGACCCAGAGATT
>Location:NODE_369549_length_1565_cov_30.364218	Coordinate:771	Reads:6	Hits:4	Allocated_reads:1.5	Strand:+
AAAAGAGTTAATGGACCCAGAGACC
>Location:NODE_369549_length_1565_cov_30.364218	Coordinate:771	Reads:2	Hits:4	Allocated_reads:0.5	Strand:+
AAAAGAGTTAATGGACCCAGAGACCA
>Location:NODE_369549_length_1565_cov_30.364218	Coordinate:771	Reads:2	Hits:4	Allocated_reads:0.5	Strand:+
AAAAGAGTTAATGGACCCAGAGACCAA
>Location:NODE_369549_length_1565_cov_30.364218	Coordinate:771	Reads:4	Hits:4	Allocated_reads:1	Strand:+
AAAAGAGTTAATGGACCCAGAGACCAAA
>Location:NODE_369549_length_1565_cov_30.364218	Coordinate:771	Reads:1	Hits:4	Allocated_reads:0.25	Strand:+
AAAAGAGTTAATGGACCCGGAGACCAAAA
>Location:NODE_369549_length_1565_cov_30.364218	Coordinate:771	Reads:131	Hits:4	Allocated_reads:32.75	Strand:+
AAAAGAGTTAATGGACCCAGAGACCAAAA
>Location:NODE_369549_length_1565_cov_30.364218	Coordinate:771	Reads:1	Hits:4	Allocated_reads:0.25	Strand:+
AAAAGAGTTAATGGACCCAGAGACCAAAAA
>Location:NODE_369549_length_1565_cov_30.364218	Coordinate:771	Reads:3	Hits:4	Allocated_reads:0.75	Strand:+
AAAAGAGTTAATGGACCCAGAGACCAAAAC
>Location:NODE_369549_length_1565_cov_30.364218	Coordinate:771	Reads:1	Hits:3	Allocated_reads:0.333333333333333	Strand:+
AAAAGAGTTAATGGACCCAGAGACCAAAACAAATC
>Location:NODE_369549_length_1565_cov_30.364218	Coordinate:772	Reads:3	Hits:4	Allocated_reads:0.75	Strand:+
AAAGAGTTAATGGACCCAGAGACCA
>Location:NODE_369549_length_1565_cov_30.364218	Coordinate:772	Reads:8	Hits:4	Allocated_reads:2	Strand:+
AAAGAGTTAATGGACCCAGAGACCAAA
>Location:NODE_369549_length_1565_cov_30.364218	Coordinate:772	Reads:99	Hits:4	Allocated_reads:24.75	Strand:+
AAAGAGTTAATGGACCCAGAGACCAAAA
>Location:NODE_369549_length_1565_cov_30.364218	Coordinate:772	Reads:1	Hits:4	Allocated_reads:0.25	Strand:+
AAAGAGTTAATGGACCCAGAAACCAAAAC
>Location:NODE_369549_length_1565_cov_30.364218	Coordinate:772	Reads:18	Hits:4	Allocated_reads:4.5	Strand:+
AAAGAGTTAATGGACCCAGAGACCAAAAC
>Location:NODE_369549_length_1565_cov_30.364218	Coordinate:772	Reads:2	Hits:4	Allocated_reads:0.5	Strand:+
AAAGAGTTAATGGACCCAGAGACCAAAACA
>Location:NODE_369549_length_1565_cov_30.364218	Coordinate:772	Reads:1	Hits:4	Allocated_reads:0.25	Strand:+
AAAGAGTTAATGGACCCAGAGACCAAAACAA
>Location:NODE_369549_length_1565_cov_30.364218	Coordinate:772	Reads:3	Hits:4	Allocated_reads:0.75	Strand:+
AAAGAGTTAATGGACCCAGAGACCAAAACAAA
>Location:NODE_369549_length_1565_cov_30.364218	Coordinate:773	Reads:4	Hits:4	Allocated_reads:1	Strand:+
AAGAGTTAATGGACCCAGAGACCAAAA
>Location:NODE_369549_length_1565_cov_30.364218	Coordinate:773	Reads:1	Hits:4	Allocated_reads:0.25	Strand:+
AAGAGTTAATGGACCCAGAGACCAAAAC
>Location:NODE_369549_length_1565_cov_30.364218	Coordinate:773	Reads:1	Hits:4	Allocated_reads:0.25	Strand:+
AAGAGTTAATGGACCCAGAGACCAAAACAA
>Location:NODE_369549_length_1565_cov_30.364218	Coordinate:773	Reads:1	Hits:4	Allocated_reads:0.25	Strand:-
TTTGGTCTCTGGGTCCATTAACTCTT
>Location:NODE_369549_length_1565_cov_30.364218	Coordinate:774	Reads:1	Hits:4	Allocated_reads:0.25	Strand:+
AGAGTTAATGGACCCAGAGACCAAA
>Location:NODE_369549_length_1565_cov_30.364218	Coordinate:774	Reads:1	Hits:4	Allocated_reads:0.25	Strand:+
AGAGTTAATGGACCCAGAAACCAAAA
>Location:NODE_369549_length_1565_cov_30.364218	Coordinate:774	Reads:17	Hits:4	Allocated_reads:4.25	Strand:+
AGAGTTAATGGACCCAGAGACCAAAA
>Location:NODE_369549_length_1565_cov_30.364218	Coordinate:774	Reads:1	Hits:4	Allocated_reads:0.25	Strand:+
AGAGTTAATGGACCCAGAGACCAAAAA
>Location:NODE_369549_length_1565_cov_30.364218	Coordinate:774	Reads:17	Hits:4	Allocated_reads:4.25	Strand:+
AGAGTTAATGGACCCAGAGACCAAAAC
>Location:NODE_369549_length_1565_cov_30.364218	Coordinate:774	Reads:3	Hits:4	Allocated_reads:0.75	Strand:+
AGAGTTAATGGACCCAGAGACCAAAACA
>Location:NODE_369549_length_1565_cov_30.364218	Coordinate:774	Reads:1	Hits:4	Allocated_reads:0.25	Strand:+
AGAGTTAATGGACCCAGAGACCAAAACAA
>Location:NODE_369549_length_1565_cov_30.364218	Coordinate:774	Reads:19	Hits:4	Allocated_reads:4.75	Strand:+
AGAGTTAATGGACCCAGAGACCAAAACAAA
>Location:NODE_369549_length_1565_cov_30.364218	Coordinate:774	Reads:4	Hits:3	Allocated_reads:1.33333333333333	Strand:+
AGAGTTAATGGACCCAGAGACCAAAACAAATC
>Location:NODE_369549_length_1565_cov_30.364218	Coordinate:775	Reads:7	Hits:4	Allocated_reads:1.75	Strand:+
GAGTTAATGGACCCAGAGACCAAAA
>Location:NODE_369549_length_1565_cov_30.364218	Coordinate:775	Reads:3	Hits:4	Allocated_reads:0.75	Strand:+
GAGTTAATGGACCCAGAGACCAAAAC
>Location:NODE_369549_length_1565_cov_30.364218	Coordinate:775	Reads:3	Hits:4	Allocated_reads:0.75	Strand:+
GAGTTAATGGACCCAGAGACCAAAACA
>Location:NODE_369549_length_1565_cov_30.364218	Coordinate:775	Reads:3	Hits:4	Allocated_reads:0.75	Strand:+
GAGTTAATGGACCCAGAGACCAAAACAA
>Location:NODE_369549_length_1565_cov_30.364218	Coordinate:775	Reads:25	Hits:4	Allocated_reads:6.25	Strand:+
GAGTTAATGGACCCAGAGACCAAAACAAA
>Location:NODE_369549_length_1565_cov_30.364218	Coordinate:775	Reads:3	Hits:3	Allocated_reads:1	Strand:+
GAGTTAATGGACCCAGAGACCAAAACAAAT
>Location:NODE_369549_length_1565_cov_30.364218	Coordinate:775	Reads:8	Hits:3	Allocated_reads:2.66666666666667	Strand:+
GAGTTAATGGACCCAGAGACCAAAACAAATC
>Location:NODE_369549_length_1565_cov_30.364218	Coordinate:776	Reads:1	Hits:4	Allocated_reads:0.25	Strand:+
AGTTAATGGACCCAGAGACCAAAA
>Location:NODE_369549_length_1565_cov_30.364218	Coordinate:776	Reads:4	Hits:4	Allocated_reads:1	Strand:+
AGTTAATGGACCCAGAGACCAAAAC
>Location:NODE_369549_length_1565_cov_30.364218	Coordinate:776	Reads:3	Hits:4	Allocated_reads:0.75	Strand:+
AGTTAATGGACCCAGAGACCAAAACA
>Location:NODE_369549_length_1565_cov_30.364218	Coordinate:776	Reads:1	Hits:4	Allocated_reads:0.25	Strand:+
AGTTAATGGACCCAGAGACCAAAACAA
>Location:NODE_369549_length_1565_cov_30.364218	Coordinate:776	Reads:24	Hits:4	Allocated_reads:6	Strand:+
AGTTAATGGACCCAGAGACCAAAACAAA
>Location:NODE_369549_length_1565_cov_30.364218	Coordinate:776	Reads:13	Hits:3	Allocated_reads:4.33333333333333	Strand:+
AGTTAATGGACCCAGAGACCAAAACAAAT
>Location:NODE_369549_length_1565_cov_30.364218	Coordinate:776	Reads:38	Hits:3	Allocated_reads:12.6666666666667	Strand:+
AGTTAATGGACCCAGAGACCAAAACAAATC
>Location:NODE_369549_length_1565_cov_30.364218	Coordinate:777	Reads:1	Hits:4	Allocated_reads:0.25	Strand:+
GTTAATGGACCCAGAGACCAAAACAA
>Location:NODE_369549_length_1565_cov_30.364218	Coordinate:777	Reads:2	Hits:3	Allocated_reads:0.666666666666667	Strand:+
GTTAATGGACCCAGAGACCAAAACAAAT
>Location:NODE_369549_length_1565_cov_30.364218	Coordinate:777	Reads:11	Hits:3	Allocated_reads:3.66666666666667	Strand:+
GTTAATGGACCCAGAGACCAAAACAAATC
>Location:NODE_369549_length_1565_cov_30.364218	Coordinate:777	Reads:2	Hits:3	Allocated_reads:0.666666666666667	Strand:+
GTTAATGGACCCAGAGACCAAAACAAATCT
>Location:NODE_369549_length_1565_cov_30.364218	Coordinate:778	Reads:1	Hits:4	Allocated_reads:0.25	Strand:+
TTAATGGACCCAGAGACCAAAACAAA
>Location:NODE_369549_length_1565_cov_30.364218	Coordinate:778	Reads:15	Hits:3	Allocated_reads:5	Strand:+
TTAATGGACCCAGAGACCAAAACAAATC
>Location:NODE_369549_length_1565_cov_30.364218	Coordinate:778	Reads:4	Hits:3	Allocated_reads:1.33333333333333	Strand:+
TTAATGGACCCAGAGACCAAAACAAATCT
>Location:NODE_369549_length_1565_cov_30.364218	Coordinate:778	Reads:3	Hits:3	Allocated_reads:1	Strand:+
TTAATGGACCCAGAGACCAAAACAAATCTC
>Location:NODE_369549_length_1565_cov_30.364218	Coordinate:778	Reads:7	Hits:3	Allocated_reads:2.33333333333333	Strand:+
TTAATGGACCCAGAGACCAAAACAAATCTCC
>Location:NODE_369549_length_1565_cov_30.364218	Coordinate:778	Reads:1	Hits:3	Allocated_reads:0.333333333333333	Strand:+
TTAATGGACCCAGAGACCAAAACAAATCTCCCA
>Location:NODE_369549_length_1565_cov_30.364218	Coordinate:779	Reads:2	Hits:4	Allocated_reads:0.5	Strand:+
TAATGGACCCAGAGACCAAAACAA
>Location:NODE_369549_length_1565_cov_30.364218	Coordinate:779	Reads:1	Hits:4	Allocated_reads:0.25	Strand:+
TAATGGACCCAGAGACCAAAACAAA
>Location:NODE_369549_length_1565_cov_30.364218	Coordinate:779	Reads:11	Hits:3	Allocated_reads:3.66666666666667	Strand:+
TAATGGACCCAGAGACCAAAACAAAT
>Location:NODE_369549_length_1565_cov_30.364218	Coordinate:779	Reads:1	Hits:3	Allocated_reads:0.333333333333333	Strand:+
TAATGGACCCAGAGACCAAAACAAATT
>Location:NODE_369549_length_1565_cov_30.364218	Coordinate:779	Reads:106	Hits:3	Allocated_reads:35.3333333333333	Strand:+
TAATGGACCCAGAGACCAAAACAAATC
>Location:NODE_369549_length_1565_cov_30.364218	Coordinate:779	Reads:31	Hits:3	Allocated_reads:10.3333333333333	Strand:+
TAATGGACCCAGAGACCAAAACAAATCT
>Location:NODE_369549_length_1565_cov_30.364218	Coordinate:779	Reads:36	Hits:3	Allocated_reads:12	Strand:+
TAATGGACCCAGAGACCAAAACAAATCTC
>Location:NODE_369549_length_1565_cov_30.364218	Coordinate:779	Reads:51	Hits:3	Allocated_reads:17	Strand:+
TAATGGACCCAGAGACCAAAACAAATCTCC
>Location:NODE_369549_length_1565_cov_30.364218	Coordinate:779	Reads:2	Hits:3	Allocated_reads:0.666666666666667	Strand:+
TAATGGACCCAGAGACCAAAACAAATCTCCC
>Location:NODE_369549_length_1565_cov_30.364218	Coordinate:780	Reads:1	Hits:4	Allocated_reads:0.25	Strand:+
AATGGACCCAGAGACCAAAACAAA
>Location:NODE_369549_length_1565_cov_30.364218	Coordinate:780	Reads:11	Hits:3	Allocated_reads:3.66666666666667	Strand:+
AATGGACCCAGAGACCAAAACAAATC
>Location:NODE_369549_length_1565_cov_30.364218	Coordinate:780	Reads:13	Hits:3	Allocated_reads:4.33333333333333	Strand:+
AATGGACCCAGAGACCAAAACAAATCT
>Location:NODE_369549_length_1565_cov_30.364218	Coordinate:780	Reads:1	Hits:3	Allocated_reads:0.333333333333333	Strand:+
AATGGACCCAGAGACCAAAACAAATCTA
>Location:NODE_369549_length_1565_cov_30.364218	Coordinate:780	Reads:14	Hits:3	Allocated_reads:4.66666666666667	Strand:+
AATGGACCCAGAGACCAAAACAAATCTC
>Location:NODE_369549_length_1565_cov_30.364218	Coordinate:780	Reads:17	Hits:3	Allocated_reads:5.66666666666667	Strand:+
AATGGACCCAGAGACCAAAACAAATCTCC
>Location:NODE_369549_length_1565_cov_30.364218	Coordinate:780	Reads:1	Hits:3	Allocated_reads:0.333333333333333	Strand:+
AATGGACCCAGAGACCAAAACAAATCTCCCA
>Location:NODE_369549_length_1565_cov_30.364218	Coordinate:780	Reads:1	Hits:4	Allocated_reads:0.25	Strand:-
TTTGTTTTGGTCTCTGGGTCCATT
>Location:NODE_369549_length_1565_cov_30.364218	Coordinate:781	Reads:2	Hits:3	Allocated_reads:0.666666666666667	Strand:+
ATGGACCCAGAGACCAAAACAAATCT
>Location:NODE_369549_length_1565_cov_30.364218	Coordinate:781	Reads:3	Hits:3	Allocated_reads:1	Strand:+
ATGGACCCAGAGACCAAAACAAATCTC
>Location:NODE_369549_length_1565_cov_30.364218	Coordinate:781	Reads:5	Hits:3	Allocated_reads:1.66666666666667	Strand:+
ATGGACCCAGAGACCAAAACAAATCTCC
>Location:NODE_369549_length_1565_cov_30.364218	Coordinate:781	Reads:1	Hits:3	Allocated_reads:0.333333333333333	Strand:+
ATGGACCCAGAGACCAAAACAAATCTCCCA
>Location:NODE_369549_length_1565_cov_30.364218	Coordinate:781	Reads:1	Hits:3	Allocated_reads:0.333333333333333	Strand:-
GGAGATTTGTTTTGGTCTCTGGGTCCAT
>Location:NODE_369549_length_1565_cov_30.364218	Coordinate:782	Reads:4	Hits:3	Allocated_reads:1.33333333333333	Strand:+
TGGACCCAGAGACCAAAACAAATC
>Location:NODE_369549_length_1565_cov_30.364218	Coordinate:782	Reads:7	Hits:3	Allocated_reads:2.33333333333333	Strand:+
TGGACCCAGAGACCAAAACAAATCT
>Location:NODE_369549_length_1565_cov_30.364218	Coordinate:782	Reads:12	Hits:3	Allocated_reads:4	Strand:+
TGGACCCAGAGACCAAAACAAATCTC
>Location:NODE_369549_length_1565_cov_30.364218	Coordinate:782	Reads:4	Hits:3	Allocated_reads:1.33333333333333	Strand:+
TGGACCCAGAGACCAAAACAAATCTCC
>Location:NODE_369549_length_1565_cov_30.364218	Coordinate:782	Reads:2	Hits:3	Allocated_reads:0.666666666666667	Strand:+
TGGACCCAGAGACCAAAACAAATCTCCCA
>Location:NODE_369549_length_1565_cov_30.364218	Coordinate:782	Reads:1	Hits:1	Allocated_reads:1	Strand:+
TGGACCCAGAGACCAAAACAAATCTCCCAC
>Location:NODE_369549_length_1565_cov_30.364218	Coordinate:782	Reads:19	Hits:1	Allocated_reads:19	Strand:+
TGGACCCAGAGACCAAAACAAATCTCCCACC
>Location:NODE_369549_length_1565_cov_30.364218	Coordinate:782	Reads:8	Hits:1	Allocated_reads:8	Strand:+
TGGACCCAGAGACCAAAACAAATCTCCCACCC
>Location:NODE_369549_length_1565_cov_30.364218	Coordinate:782	Reads:1	Hits:1	Allocated_reads:1	Strand:+
TGGACCCAGAGACCAAAACAAATCTCCCACCCGG
>Location:NODE_369549_length_1565_cov_30.364218	Coordinate:782	Reads:2	Hits:1	Allocated_reads:2	Strand:+
TGGACCCAGAGACCAAAACAAATCTCCCACCCGGA
>Location:NODE_369549_length_1565_cov_30.364218	Coordinate:783	Reads:1	Hits:3	Allocated_reads:0.333333333333333	Strand:+
GGACCCAGAGACCAAAACAAATCTCC
>Location:NODE_369549_length_1565_cov_30.364218	Coordinate:783	Reads:1	Hits:3	Allocated_reads:0.333333333333333	Strand:+
GGACCCAGAGACCAAAACAAATCTCCC
>Location:NODE_369549_length_1565_cov_30.364218	Coordinate:783	Reads:1	Hits:3	Allocated_reads:0.333333333333333	Strand:-
GGGAGATTTGTTTTGGTCTCTGGGTCC
>Location:NODE_369549_length_1565_cov_30.364218	Coordinate:785	Reads:1	Hits:1	Allocated_reads:1	Strand:+
ACCCAGAGACCAAAACAAATCTCCCACC
>Location:NODE_369549_length_1565_cov_30.364218	Coordinate:786	Reads:2	Hits:1	Allocated_reads:2	Strand:+
CCCAGAGACCAAAACAAATCTCCCACCCGGA
>Location:NODE_369549_length_1565_cov_30.364218	Coordinate:787	Reads:4	Hits:1	Allocated_reads:4	Strand:+
CCAGAGACCAAAACAAATCTCCCACCCGGA
>Location:NODE_369549_length_1565_cov_30.364218	Coordinate:787	Reads:1	Hits:1	Allocated_reads:1	Strand:+
CCAGAGACCAAAACAAATCTCCCACCCGGAA
>Location:NODE_369549_length_1565_cov_30.364218	Coordinate:788	Reads:5	Hits:1	Allocated_reads:5	Strand:+
CAGAGACCAAAACAAATCTCCCACCCGGA
>Location:NODE_369549_length_1565_cov_30.364218	Coordinate:788	Reads:1	Hits:1	Allocated_reads:1	Strand:+
CAGAGACCAAAACAAATCTCCCACCCGGAT
>Location:NODE_369549_length_1565_cov_30.364218	Coordinate:789	Reads:2	Hits:1	Allocated_reads:2	Strand:+
AGAGACCAAAACAAATCTCCCACCCGGA
>Location:NODE_369549_length_1565_cov_30.364218	Coordinate:792	Reads:1	Hits:1	Allocated_reads:1	Strand:+
GACCAAAACAAATCTCCCACCCGGATC
>Location:NODE_369549_length_1565_cov_30.364218	Coordinate:794	Reads:2	Hits:1	Allocated_reads:2	Strand:+
CCAAAACAAATCTCCCACCCGGATCAGT
>Location:NODE_369549_length_1565_cov_30.364218	Coordinate:795	Reads:1	Hits:1	Allocated_reads:1	Strand:+
CAAAACAAATCTCCCACCCGGATCAGTAAC
>Location:NODE_369549_length_1565_cov_30.364218	Coordinate:795	Reads:1	Hits:1	Allocated_reads:1	Strand:+
CAAAACAAATCTCCCACCCGGATCAGTAACGAC
>Location:NODE_369549_length_1565_cov_30.364218	Coordinate:796	Reads:1	Hits:1	Allocated_reads:1	Strand:-
TACTGATCCGGGTGGGAGATTTGTTTT
>Location:NODE_369549_length_1565_cov_30.364218	Coordinate:797	Reads:1	Hits:1	Allocated_reads:1	Strand:+
AAACAAATCTCCCACCCGGATCAGTAAC
>Location:NODE_369549_length_1565_cov_30.364218	Coordinate:797	Reads:1	Hits:1	Allocated_reads:1	Strand:+
AAACAAATCTCCCACCCGGATCAGTAACGAC
>Location:NODE_369549_length_1565_cov_30.364218	Coordinate:798	Reads:6	Hits:1	Allocated_reads:6	Strand:+
AACAAATCTCCCACCCGGATCAGTAACGAC
>Location:NODE_369549_length_1565_cov_30.364218	Coordinate:798	Reads:1	Hits:1	Allocated_reads:1	Strand:-
CGTTACTGATCCGGGTGGGAGATTTGTT
>Location:NODE_369549_length_1565_cov_30.364218	Coordinate:798	Reads:2	Hits:1	Allocated_reads:2	Strand:-
TCGTTACTGATCCGGGTGGGAGATTTGTT
>Location:NODE_369549_length_1565_cov_30.364218	Coordinate:799	Reads:1	Hits:1	Allocated_reads:1	Strand:+
ACAAATCTCCCACCCGGATCAGTAAC
>Location:NODE_369549_length_1565_cov_30.364218	Coordinate:799	Reads:41	Hits:1	Allocated_reads:41	Strand:+
ACAAATCTCCCACCCGGATCAGTAACGAC
>Location:NODE_369549_length_1565_cov_30.364218	Coordinate:799	Reads:1	Hits:1	Allocated_reads:1	Strand:+
ACAAATCTCCCACCCGGATCAGTAACGACT
>Location:NODE_369549_length_1565_cov_30.364218	Coordinate:799	Reads:2	Hits:1	Allocated_reads:2	Strand:-
TCGTTACTGATCCGGGTGGGAGATTTGT
>Location:NODE_369549_length_1565_cov_30.364218	Coordinate:800	Reads:15	Hits:1	Allocated_reads:15	Strand:+
CAAATCTCCCACCCGGATCAGTAACGAC
>Location:NODE_369549_length_1565_cov_30.364218	Coordinate:800	Reads:1	Hits:1	Allocated_reads:1	Strand:+
CAAATCTCCCACCCGGATCAGTAACGACGGA
>Location:NODE_369549_length_1565_cov_30.364218	Coordinate:800	Reads:1	Hits:1	Allocated_reads:1	Strand:-
TCGTTACTGATCCGGGTGGGAGATTTT
>Location:NODE_369549_length_1565_cov_30.364218	Coordinate:801	Reads:13	Hits:1	Allocated_reads:13	Strand:+
AAATCTCCCACCCGGATCAGTAACGAC
>Location:NODE_369549_length_1565_cov_30.364218	Coordinate:801	Reads:1	Hits:1	Allocated_reads:1	Strand:+
AAATCTCCCACCCGGATCAGTAACGACG
>Location:NODE_369549_length_1565_cov_30.364218	Coordinate:801	Reads:1	Hits:1	Allocated_reads:1	Strand:+
AAATCTCCCACCCGGATCAGTAACGACGGATC
>Location:NODE_369549_length_1565_cov_30.364218	Coordinate:801	Reads:1	Hits:1	Allocated_reads:1	Strand:-
TCGTTACTGATCCGGGTGGGAGATTT
>Location:NODE_369549_length_1565_cov_30.364218	Coordinate:802	Reads:1	Hits:1	Allocated_reads:1	Strand:+
AATCTCCCACCCGGATCAGTAACGAC
>Location:NODE_369549_length_1565_cov_30.364218	Coordinate:802	Reads:1	Hits:1	Allocated_reads:1	Strand:-
CGTCGTTACTGATCCGGGTGGGAGATT
>Location:NODE_369549_length_1565_cov_30.364218	Coordinate:802	Reads:1	Hits:1	Allocated_reads:1	Strand:-
TCCGTCGTTACTGATCCGGGTGTGAGATT
>Location:NODE_369549_length_1565_cov_30.364218	Coordinate:802	Reads:3	Hits:1	Allocated_reads:3	Strand:-
TCCGTCGTTACTGATCCGGGTGGGAGATT
>Location:NODE_369549_length_1565_cov_30.364218	Coordinate:802	Reads:2	Hits:1	Allocated_reads:2	Strand:-
TCGTTACTGATCCGGGTGGGAGATT
>Location:NODE_369549_length_1565_cov_30.364218	Coordinate:802	Reads:1	Hits:1	Allocated_reads:1	Strand:-
TTTGGATCCGTCGTTACTGATCCGGGTGGGAGATT
>Location:NODE_369549_length_1565_cov_30.364218	Coordinate:803	Reads:1	Hits:1	Allocated_reads:1	Strand:-
TCGTTACTGATCCGGGTGGGAGAT
>Location:NODE_369549_length_1565_cov_30.364218	Coordinate:804	Reads:2	Hits:1	Allocated_reads:2	Strand:-
TCCGTCGTTACTGATCCGGGTGGGAGA
>Location:NODE_369549_length_1565_cov_30.364218	Coordinate:804	Reads:1	Hits:1	Allocated_reads:1	Strand:+
TCTCCCACCCGGATCAGTAACGAC
>Location:NODE_369549_length_1565_cov_30.364218	Coordinate:804	Reads:3	Hits:1	Allocated_reads:3	Strand:+
TCTCCCACCCGGATCAGTAACGACGGATC
>Location:NODE_369549_length_1565_cov_30.364218	Coordinate:805	Reads:1	Hits:1	Allocated_reads:1	Strand:+
CTCCCACCCGGATCAGTAACGACGGAT
>Location:NODE_369549_length_1565_cov_30.364218	Coordinate:806	Reads:7	Hits:1	Allocated_reads:7	Strand:+
TCCCACCCGGATCAGTAACGACGGATC
>Location:NODE_369549_length_1565_cov_30.364218	Coordinate:806	Reads:1	Hits:1	Allocated_reads:1	Strand:-
TGGATCCGTCGTTACTGATCCGGGTGGGA
>Location:NODE_369549_length_1565_cov_30.364218	Coordinate:807	Reads:1	Hits:1	Allocated_reads:1	Strand:-
TTGGATCCGTCGTTACTGATCCGGGTGGG
>Location:NODE_369549_length_1565_cov_30.364218	Coordinate:808	Reads:1	Hits:2	Allocated_reads:0.5	Strand:+
CCACCCGGATCAGTAACGACGGATC
>Location:NODE_369549_length_1565_cov_30.364218	Coordinate:809	Reads:1	Hits:2	Allocated_reads:0.5	Strand:+
CACCCGGATCAGTAACGACGGATC
>Location:NODE_369549_length_1565_cov_30.364218	Coordinate:815	Reads:2	Hits:3	Allocated_reads:0.666666666666667	Strand:-
TATTTGGATCCGTCGTTACTGATC
>Location:NODE_369549_length_1565_cov_30.364218	Coordinate:816	Reads:1	Hits:3	Allocated_reads:0.333333333333333	Strand:+
ATCAGTAACGACGGATCCAAATATA
>Location:NODE_369549_length_1565_cov_30.364218	Coordinate:816	Reads:3	Hits:3	Allocated_reads:1	Strand:+
ATCAGTAACGACGGATCCAAATATAAA
>Location:NODE_369549_length_1565_cov_30.364218	Coordinate:816	Reads:17	Hits:3	Allocated_reads:5.66666666666667	Strand:+
ATCAGTAACGACGGATCCAAATATAAAT
>Location:NODE_369549_length_1565_cov_30.364218	Coordinate:816	Reads:1	Hits:3	Allocated_reads:0.333333333333333	Strand:+
ATCAGTAACGACGGATCCAAATATAAATGT
>Location:NODE_369549_length_1565_cov_30.364218	Coordinate:816	Reads:2	Hits:3	Allocated_reads:0.666666666666667	Strand:+
ATCAGTAACGACGGATCCAAATATAAATGGAGT
>Location:NODE_369549_length_1565_cov_30.364218	Coordinate:816	Reads:1	Hits:3	Allocated_reads:0.333333333333333	Strand:-
CATTTATATTTGGATCCGTCGTTACTGAT
>Location:NODE_369549_length_1565_cov_30.364218	Coordinate:817	Reads:1	Hits:3	Allocated_reads:0.333333333333333	Strand:-
ATTTATATTTGGATCCGTCGTTACTGA
>Location:NODE_369549_length_1565_cov_30.364218	Coordinate:817	Reads:1	Hits:3	Allocated_reads:0.333333333333333	Strand:-
CATTTATATTTGGATCCGTCGTTACTGA
>Location:NODE_369549_length_1565_cov_30.364218	Coordinate:817	Reads:2	Hits:3	Allocated_reads:0.666666666666667	Strand:-
TATATTTGGATCCGTCGTTACTGA
>Location:NODE_369549_length_1565_cov_30.364218	Coordinate:817	Reads:5	Hits:3	Allocated_reads:1.66666666666667	Strand:+
TCAGTAACGACGGATCCAAATATA
>Location:NODE_369549_length_1565_cov_30.364218	Coordinate:817	Reads:1	Hits:3	Allocated_reads:0.333333333333333	Strand:+
TCAGTAACGACGGATCCAAATAAAT
>Location:NODE_369549_length_1565_cov_30.364218	Coordinate:817	Reads:1	Hits:3	Allocated_reads:0.333333333333333	Strand:+
TCAGTAACGACGGATCCAAATATAT
>Location:NODE_369549_length_1565_cov_30.364218	Coordinate:817	Reads:1	Hits:3	Allocated_reads:0.333333333333333	Strand:+
TCAGTAACGACGGATCCAAATTTTT
>Location:NODE_369549_length_1565_cov_30.364218	Coordinate:817	Reads:5	Hits:3	Allocated_reads:1.66666666666667	Strand:+
TCAGTAACGACGGATCCAAATATAA
>Location:NODE_369549_length_1565_cov_30.364218	Coordinate:817	Reads:1	Hits:3	Allocated_reads:0.333333333333333	Strand:+
TCAGTAACGACGGATCCAAAAATAAA
>Location:NODE_369549_length_1565_cov_30.364218	Coordinate:817	Reads:1	Hits:3	Allocated_reads:0.333333333333333	Strand:+
TCAGTAACGACGGATCCAAATATATT
>Location:NODE_369549_length_1565_cov_30.364218	Coordinate:817	Reads:1	Hits:3	Allocated_reads:0.333333333333333	Strand:+
TCAGTAACGACGGATCCAAATATGAA
>Location:NODE_369549_length_1565_cov_30.364218	Coordinate:817	Reads:1	Hits:3	Allocated_reads:0.333333333333333	Strand:+
TCAGTAACGACGGATCCAAATATTTT
>Location:NODE_369549_length_1565_cov_30.364218	Coordinate:817	Reads:176	Hits:3	Allocated_reads:58.6666666666667	Strand:+
TCAGTAACGACGGATCCAAATATAAA
>Location:NODE_369549_length_1565_cov_30.364218	Coordinate:817	Reads:1	Hits:3	Allocated_reads:0.333333333333333	Strand:+
TCAGTAACGACGGATCCAAAAATAAAT
>Location:NODE_369549_length_1565_cov_30.364218	Coordinate:817	Reads:1	Hits:3	Allocated_reads:0.333333333333333	Strand:+
TCAGTAACGACGGATCCAAATATGAAT
>Location:NODE_369549_length_1565_cov_30.364218	Coordinate:817	Reads:3	Hits:3	Allocated_reads:1	Strand:+
TCAGTAACGACGGATCCAAATATAAAA
>Location:NODE_369549_length_1565_cov_30.364218	Coordinate:817	Reads:809	Hits:3	Allocated_reads:269.666666666667	Strand:+
TCAGTAACGACGGATCCAAATATAAAT
>Location:NODE_369549_length_1565_cov_30.364218	Coordinate:817	Reads:1	Hits:3	Allocated_reads:0.333333333333333	Strand:+
TCAGTAACGACGGATCCAAATATAATTT
>Location:NODE_369549_length_1565_cov_30.364218	Coordinate:817	Reads:2	Hits:3	Allocated_reads:0.666666666666667	Strand:+
TCAGTAACGACGGATCCAAATATAAATT
>Location:NODE_369549_length_1565_cov_30.364218	Coordinate:817	Reads:94	Hits:3	Allocated_reads:31.3333333333333	Strand:+
TCAGTAACGACGGATCCAAATATAAATG
>Location:NODE_369549_length_1565_cov_30.364218	Coordinate:817	Reads:10	Hits:3	Allocated_reads:3.33333333333333	Strand:+
TCAGTAACGACGGATCCAAATATAAATGT
>Location:NODE_369549_length_1565_cov_30.364218	Coordinate:817	Reads:1	Hits:3	Allocated_reads:0.333333333333333	Strand:+
TCAGTAACGACGGATCCAAATATAAATGTTT
>Location:NODE_369549_length_1565_cov_30.364218	Coordinate:817	Reads:1	Hits:3	Allocated_reads:0.333333333333333	Strand:+
TCAGTAACGACGGATCCAAATATAAACGGAGT
>Location:NODE_369549_length_1565_cov_30.364218	Coordinate:817	Reads:1	Hits:3	Allocated_reads:0.333333333333333	Strand:+
TCAGTAACGACGGATCCAAATATAAATAGAGT
>Location:NODE_369549_length_1565_cov_30.364218	Coordinate:817	Reads:1	Hits:3	Allocated_reads:0.333333333333333	Strand:+
TCAGTAACGACGGATCCAAATGTAAATGGAGT
>Location:NODE_369549_length_1565_cov_30.364218	Coordinate:817	Reads:418	Hits:3	Allocated_reads:139.333333333333	Strand:+
TCAGTAACGACGGATCCAAATATAAATGGAGT
>Location:NODE_369549_length_1565_cov_30.364218	Coordinate:817	Reads:1	Hits:3	Allocated_reads:0.333333333333333	Strand:+
TCAGTAACGACGGATCCAAATATAAATGGAGTT
>Location:NODE_369549_length_1565_cov_30.364218	Coordinate:817	Reads:2	Hits:3	Allocated_reads:0.666666666666667	Strand:+
TCAGTAACGACGGATCCAAATATAAATGGAGTGT
>Location:NODE_369549_length_1565_cov_30.364218	Coordinate:817	Reads:3	Hits:3	Allocated_reads:1	Strand:+
TCAGTAACGACGGATCCAAATATAAATGGAGTGGT
>Location:NODE_369549_length_1565_cov_30.364218	Coordinate:817	Reads:2	Hits:3	Allocated_reads:0.666666666666667	Strand:-
TTTATATTTGGATCCGTCGTTACTGA
>Location:NODE_369549_length_1565_cov_30.364218	Coordinate:818	Reads:5	Hits:3	Allocated_reads:1.66666666666667	Strand:+
CAGTAACGACGGATCCAAATATAAA
>Location:NODE_369549_length_1565_cov_30.364218	Coordinate:818	Reads:19	Hits:3	Allocated_reads:6.33333333333333	Strand:+
CAGTAACGACGGATCCAAATATAAAT
>Location:NODE_369549_length_1565_cov_30.364218	Coordinate:818	Reads:2	Hits:3	Allocated_reads:0.666666666666667	Strand:+
CAGTAACGACGGATCCAAATATAAATG
>Location:NODE_369549_length_1565_cov_30.364218	Coordinate:818	Reads:17	Hits:3	Allocated_reads:5.66666666666667	Strand:+
CAGTAACGACGGATCCAAATATAAATGGAGT
>Location:NODE_369549_length_1565_cov_30.364218	Coordinate:819	Reads:3	Hits:3	Allocated_reads:1	Strand:+
AGTAACGACGGATCCAAATATAAA
>Location:NODE_369549_length_1565_cov_30.364218	Coordinate:819	Reads:6	Hits:3	Allocated_reads:2	Strand:+
AGTAACGACGGATCCAAATATAAAT
>Location:NODE_369549_length_1565_cov_30.364218	Coordinate:819	Reads:2	Hits:3	Allocated_reads:0.666666666666667	Strand:+
AGTAACGACGGATCCAAATATAAATGGAGT
>Location:NODE_369549_length_1565_cov_30.364218	Coordinate:819	Reads:1	Hits:3	Allocated_reads:0.333333333333333	Strand:-
CATTTATATTTGGATCCGTCGTTACT
>Location:NODE_369549_length_1565_cov_30.364218	Coordinate:820	Reads:3	Hits:3	Allocated_reads:1	Strand:+
GTAACGACGGATCCAAATATAAAT
>Location:NODE_369549_length_1565_cov_30.364218	Coordinate:820	Reads:1	Hits:3	Allocated_reads:0.333333333333333	Strand:+
GTAACGACGGATCCAAATATAAATG
>Location:NODE_369549_length_1565_cov_30.364218	Coordinate:820	Reads:5	Hits:3	Allocated_reads:1.66666666666667	Strand:+
GTAACGACGGATCCAAATATAAATGGAGT
>Location:NODE_369549_length_1565_cov_30.364218	Coordinate:821	Reads:9	Hits:3	Allocated_reads:3	Strand:+
TAACGACGGATCCAAATATAAATG
>Location:NODE_369549_length_1565_cov_30.364218	Coordinate:821	Reads:2	Hits:3	Allocated_reads:0.666666666666667	Strand:+
TAACGACGGATCCAAATATAAATGGAG
>Location:NODE_369549_length_1565_cov_30.364218	Coordinate:821	Reads:1	Hits:3	Allocated_reads:0.333333333333333	Strand:+
TAACGACGGATCCAAATATAAATGTAGT
>Location:NODE_369549_length_1565_cov_30.364218	Coordinate:821	Reads:83	Hits:3	Allocated_reads:27.6666666666667	Strand:+
TAACGACGGATCCAAATATAAATGGAGT
>Location:NODE_369549_length_1565_cov_30.364218	Coordinate:821	Reads:1	Hits:3	Allocated_reads:0.333333333333333	Strand:+
TAACGACGGATCCAAATATAAATGGAGTG
>Location:NODE_369549_length_1565_cov_30.364218	Coordinate:821	Reads:2	Hits:3	Allocated_reads:0.666666666666667	Strand:+
TAACGACGGATCCAAATATAAATGGAGTGG
>Location:NODE_369549_length_1565_cov_30.364218	Coordinate:821	Reads:41	Hits:3	Allocated_reads:13.6666666666667	Strand:+
TAACGACGGATCCAAATATAAATGGAGTGGT
>Location:NODE_369549_length_1565_cov_30.364218	Coordinate:821	Reads:1	Hits:2	Allocated_reads:0.5	Strand:+
TAACGACGGATCCAAATATAAATGGAGTGGTT
>Location:NODE_369549_length_1565_cov_30.364218	Coordinate:822	Reads:1	Hits:3	Allocated_reads:0.333333333333333	Strand:+
AACGACGGATCCAAATATAAATGGAGT
>Location:NODE_369549_length_1565_cov_30.364218	Coordinate:822	Reads:1	Hits:3	Allocated_reads:0.333333333333333	Strand:+
AACGACGGATCCAAATATAAATGGAGTGG
>Location:NODE_369549_length_1565_cov_30.364218	Coordinate:822	Reads:2	Hits:3	Allocated_reads:0.666666666666667	Strand:+
AACGACGGATCCAAATATAAATGGAGTGGT
>Location:NODE_369549_length_1565_cov_30.364218	Coordinate:823	Reads:1	Hits:3	Allocated_reads:0.333333333333333	Strand:+
ACGACGGATCCAAATATAAATGGAGT
>Location:NODE_369549_length_1565_cov_30.364218	Coordinate:823	Reads:1	Hits:2	Allocated_reads:0.5	Strand:+
ACGACGGATCCAAATATAAATGGAGAGGTT
>Location:NODE_369549_length_1565_cov_30.364218	Coordinate:824	Reads:1	Hits:2	Allocated_reads:0.5	Strand:+
CGACGGATCCAAATATAAATGGAGTGGTT
>Location:NODE_369549_length_1565_cov_30.364218	Coordinate:825	Reads:1	Hits:2	Allocated_reads:0.5	Strand:-
AAAACCACTCCATTTATATTTGGATCCGTC
>Location:NODE_369549_length_1565_cov_30.364218	Coordinate:825	Reads:1	Hits:3	Allocated_reads:0.333333333333333	Strand:+
GACGGATCCAAATATAAATGGAGTGG
>Location:NODE_369549_length_1565_cov_30.364218	Coordinate:826	Reads:1	Hits:3	Allocated_reads:0.333333333333333	Strand:+
ACGGATCCAAATATAAATGGAGTGGT
>Location:NODE_369549_length_1565_cov_30.364218	Coordinate:826	Reads:1	Hits:2	Allocated_reads:0.5	Strand:+
ACGGATCCAAATATAAATGGAGTGGTTTT
>Location:NODE_369549_length_1565_cov_30.364218	Coordinate:828	Reads:1	Hits:3	Allocated_reads:0.333333333333333	Strand:-
ATACGGAAAACCACTCCATTTATATTTGGATCT
>Location:NODE_369549_length_1565_cov_30.364218	Coordinate:829	Reads:1	Hits:2	Allocated_reads:0.5	Strand:-
CATACGGAAAACCACTCCATTTATATTTGGATC
>Location:NODE_369549_length_1565_cov_30.364218	Coordinate:830	Reads:1	Hits:3	Allocated_reads:0.333333333333333	Strand:-
ACGGAAAACCACTCCATTTATATTTGGAT
>Location:NODE_369549_length_1565_cov_30.364218	Coordinate:830	Reads:1	Hits:2	Allocated_reads:0.5	Strand:-
CATACGGAAAACCACTCCATTTATATTTGGAT
>Location:NODE_369549_length_1565_cov_30.364218	Coordinate:830	Reads:1	Hits:2	Allocated_reads:0.5	Strand:-
TCATACGGAAAACCACTCCATTTATATTTGGAT
>Location:NODE_369549_length_1565_cov_30.364218	Coordinate:831	Reads:3	Hits:3	Allocated_reads:1	Strand:-
ACGGAAAACCACTCCATTTATATTTGGA
>Location:NODE_369549_length_1565_cov_30.364218	Coordinate:831	Reads:1	Hits:3	Allocated_reads:0.333333333333333	Strand:-
ATACGGAAAACCACTCCATTTATATTTGGA
>Location:NODE_369549_length_1565_cov_30.364218	Coordinate:831	Reads:6	Hits:2	Allocated_reads:3	Strand:-
CATACGGAAAACCACTCCATTTATATTTGGA
>Location:NODE_369549_length_1565_cov_30.364218	Coordinate:831	Reads:4	Hits:3	Allocated_reads:1.33333333333333	Strand:-
TACGGAAAACCACTCCATTTATATTTGGA
>Location:NODE_369549_length_1565_cov_30.364218	Coordinate:831	Reads:1	Hits:2	Allocated_reads:0.5	Strand:-
TCATACGGAAAACCACTCCATTTATATTTGGA
>Location:NODE_369549_length_1565_cov_30.364218	Coordinate:832	Reads:2	Hits:3	Allocated_reads:0.666666666666667	Strand:-
ACGGAAAACCACTCCATTTATATTTGG
>Location:NODE_369549_length_1565_cov_30.364218	Coordinate:832	Reads:1	Hits:2	Allocated_reads:0.5	Strand:-
CATACGGAAAACCACTCCATTTATATTTGG
>Location:NODE_369549_length_1565_cov_30.364218	Coordinate:832	Reads:1	Hits:3	Allocated_reads:0.333333333333333	Strand:-
TACGGAAAACCACTCCATTTATATTTGG
>Location:NODE_369549_length_1565_cov_30.364218	Coordinate:833	Reads:2	Hits:3	Allocated_reads:0.666666666666667	Strand:-
ACGGAAAACCACTCCATTTATATTTG
>Location:NODE_369549_length_1565_cov_30.364218	Coordinate:833	Reads:2	Hits:3	Allocated_reads:0.666666666666667	Strand:-
ATACGGAAAACCACTCCATTTATATTTG
>Location:NODE_369549_length_1565_cov_30.364218	Coordinate:833	Reads:1	Hits:2	Allocated_reads:0.5	Strand:-
TCATACGGAAAACCACTCCATTTATATTTG
>Location:NODE_369549_length_1565_cov_30.364218	Coordinate:835	Reads:2	Hits:2	Allocated_reads:1	Strand:-
TCATACGGAAAACCACTCCATTTATATT
>Location:NODE_369549_length_1565_cov_30.364218	Coordinate:837	Reads:1	Hits:2	Allocated_reads:0.5	Strand:-
TACTCATACGGAAAACCACTCCATTTATA
>Location:NODE_369549_length_1565_cov_30.364218	Coordinate:839	Reads:1	Hits:2	Allocated_reads:0.5	Strand:-
TATACTCATACGGAAAACCACTCCATTTA
>Location:NODE_369549_length_1565_cov_30.364218	Coordinate:840	Reads:2	Hits:2	Allocated_reads:1	Strand:-
TATACTCATACGGAAAACCACTCCATTT
>Location:NODE_369549_length_1565_cov_30.364218	Coordinate:841	Reads:3	Hits:2	Allocated_reads:1.5	Strand:-
GCTATACTCATACGGAAAACCACTCCATT
>Location:NODE_369549_length_1565_cov_30.364218	Coordinate:841	Reads:1	Hits:2	Allocated_reads:0.5	Strand:-
TACTCATACGGAAAACCACTCCATT
>Location:NODE_369549_length_1565_cov_30.364218	Coordinate:841	Reads:3	Hits:2	Allocated_reads:1.5	Strand:-
TATACTCATACGGAAAACCACTCCATT
>Location:NODE_369549_length_1565_cov_30.364218	Coordinate:841	Reads:3	Hits:2	Allocated_reads:1.5	Strand:-
TGCTATACTCATACGGAAAACCACTCCATT
>Location:NODE_369549_length_1565_cov_30.364218	Coordinate:842	Reads:1	Hits:2	Allocated_reads:0.5	Strand:-
TATACTCATACGGAAAACCACTCCAT
>Location:NODE_369549_length_1565_cov_30.364218	Coordinate:843	Reads:1	Hits:2	Allocated_reads:0.5	Strand:-
TATACTCATACGGAAAACCACTCCA
>Location:NODE_369549_length_1565_cov_30.364218	Coordinate:844	Reads:2	Hits:2	Allocated_reads:1	Strand:-
GCTATACTCATACGGAAAACCACTCC
>Location:NODE_369549_length_1565_cov_30.364218	Coordinate:844	Reads:5	Hits:2	Allocated_reads:2.5	Strand:-
TATACTCATACGGAAAACCACTCC
>Location:NODE_369549_length_1565_cov_30.364218	Coordinate:845	Reads:6	Hits:2	Allocated_reads:3	Strand:-
GCTATACTCATACGGAAAACCACTC
>Location:NODE_369549_length_1565_cov_30.364218	Coordinate:845	Reads:2	Hits:2	Allocated_reads:1	Strand:-
TGTTGCTATACTCATACGGAAAACCACTC
>Location:NODE_369549_length_1565_cov_30.364218	Coordinate:845	Reads:1	Hits:2	Allocated_reads:0.5	Strand:-
TTGCTATACTCATACGGAAAACCACTC
>Location:NODE_369549_length_1565_cov_30.364218	Coordinate:846	Reads:2	Hits:2	Allocated_reads:1	Strand:-
GCTATACTCATACGGAAAACCACT
>Location:NODE_369549_length_1565_cov_30.364218	Coordinate:846	Reads:1	Hits:2	Allocated_reads:0.5	Strand:-
TGTTGCTATACTCATACGGAAAACCACT
>Location:NODE_369549_length_1565_cov_30.364218	Coordinate:848	Reads:1	Hits:2	Allocated_reads:0.5	Strand:-
TGTTGCTATACTCATACGGAAAACCA
>Location:NODE_369549_length_1565_cov_30.364218	Coordinate:850	Reads:1	Hits:2	Allocated_reads:0.5	Strand:+
GTTTTCCGTATGAGTATAGCAACACC
>Location:NODE_369549_length_1565_cov_30.364218	Coordinate:850	Reads:1	Hits:2	Allocated_reads:0.5	Strand:+
GTTTTCCGTATGAGTATAGCAACACCT
>Location:NODE_369549_length_1565_cov_30.364218	Coordinate:850	Reads:1	Hits:2	Allocated_reads:0.5	Strand:+
GTTTTCCGTATGAGTATAGCAACACCTCT
>Location:NODE_369549_length_1565_cov_30.364218	Coordinate:850	Reads:1	Hits:2	Allocated_reads:0.5	Strand:+
GTTTTCCGTATGAGTATAGCAACACCTCTGG
>Location:NODE_369549_length_1565_cov_30.364218	Coordinate:851	Reads:1	Hits:2	Allocated_reads:0.5	Strand:+
TTTTCCGTATGAGTATAGCAACACCTC
>Location:NODE_369549_length_1565_cov_30.364218	Coordinate:851	Reads:1	Hits:2	Allocated_reads:0.5	Strand:+
TTTTCCGTATGAGTATAGCAACACCTCT
>Location:NODE_369549_length_1565_cov_30.364218	Coordinate:851	Reads:1	Hits:2	Allocated_reads:0.5	Strand:+
TTTTCCGTATGAGTATAGCAACACCTCTGGCC
>Location:NODE_369549_length_1565_cov_30.364218	Coordinate:851	Reads:11	Hits:2	Allocated_reads:5.5	Strand:+
TTTTCCGTATGAGTATAGCAACACCTCTGGCCT
>Location:NODE_369549_length_1565_cov_30.364218	Coordinate:852	Reads:1	Hits:2	Allocated_reads:0.5	Strand:+
TTTCCGTATGAGTATAGCAACACC
>Location:NODE_369549_length_1565_cov_30.364218	Coordinate:852	Reads:1	Hits:2	Allocated_reads:0.5	Strand:+
TTTCCGTATGAGTATAGCAACACCT
>Location:NODE_369549_length_1565_cov_30.364218	Coordinate:852	Reads:1	Hits:2	Allocated_reads:0.5	Strand:+
TTTCCGTATGAGTATAGCAACACATCT
>Location:NODE_369549_length_1565_cov_30.364218	Coordinate:852	Reads:4	Hits:2	Allocated_reads:2	Strand:+
TTTCCGTATGAGTATAGCAACACCTCT
>Location:NODE_369549_length_1565_cov_30.364218	Coordinate:852	Reads:7	Hits:2	Allocated_reads:3.5	Strand:+
TTTCCGTATGAGTATAGCAACACCTCTG
>Location:NODE_369549_length_1565_cov_30.364218	Coordinate:852	Reads:2	Hits:2	Allocated_reads:1	Strand:+
TTTCCGTATGAGTATAGCAACACCTCTGGC
>Location:NODE_369549_length_1565_cov_30.364218	Coordinate:852	Reads:5	Hits:2	Allocated_reads:2.5	Strand:+
TTTCCGTATGAGTATAGCAACACCTCTGGCC
>Location:NODE_369549_length_1565_cov_30.364218	Coordinate:852	Reads:1	Hits:2	Allocated_reads:0.5	Strand:+
TTTCCGTATGAGTATAGCAACACCTCTGGCCG
>Location:NODE_369549_length_1565_cov_30.364218	Coordinate:852	Reads:80	Hits:2	Allocated_reads:40	Strand:+
TTTCCGTATGAGTATAGCAACACCTCTGGCCT
>Location:NODE_369549_length_1565_cov_30.364218	Coordinate:853	Reads:1	Hits:2	Allocated_reads:0.5	Strand:+
TTCCGTATGAGTATAGCAACACCT
>Location:NODE_369549_length_1565_cov_30.364218	Coordinate:853	Reads:1	Hits:2	Allocated_reads:0.5	Strand:+
TTCCGTATGAGTATAGCAACACCTC
>Location:NODE_369549_length_1565_cov_30.364218	Coordinate:853	Reads:2	Hits:2	Allocated_reads:1	Strand:+
TTCCGTATGAGTATAGCAACACCTCT
>Location:NODE_369549_length_1565_cov_30.364218	Coordinate:853	Reads:7	Hits:2	Allocated_reads:3.5	Strand:+
TTCCGTATGAGTATAGCAACACCTCTG
>Location:NODE_369549_length_1565_cov_30.364218	Coordinate:853	Reads:2	Hits:2	Allocated_reads:1	Strand:+
TTCCGTATGAGTATAGCAACACCTCTGG
>Location:NODE_369549_length_1565_cov_30.364218	Coordinate:853	Reads:1	Hits:2	Allocated_reads:0.5	Strand:+
TTCCGTATGAGTATAGCAACACCTCTGGT
>Location:NODE_369549_length_1565_cov_30.364218	Coordinate:853	Reads:7	Hits:2	Allocated_reads:3.5	Strand:+
TTCCGTATGAGTATAGCAACACCTCTGGCC
>Location:NODE_369549_length_1565_cov_30.364218	Coordinate:853	Reads:1	Hits:2	Allocated_reads:0.5	Strand:+
TTCCGTATGAGTATAGCAACACTTCTGGCCT
>Location:NODE_369549_length_1565_cov_30.364218	Coordinate:853	Reads:4	Hits:2	Allocated_reads:2	Strand:+
TTCCGTATGAGTATAGCAACACCTCTGGCCG
>Location:NODE_369549_length_1565_cov_30.364218	Coordinate:853	Reads:89	Hits:2	Allocated_reads:44.5	Strand:+
TTCCGTATGAGTATAGCAACACCTCTGGCCT
>Location:NODE_369549_length_1565_cov_30.364218	Coordinate:853	Reads:1	Hits:2	Allocated_reads:0.5	Strand:+
TTCCGTATGAGTATAGCAACACCTCTGGCCTT
>Location:NODE_369549_length_1565_cov_30.364218	Coordinate:854	Reads:1	Hits:2	Allocated_reads:0.5	Strand:+
TCCGTATGAGTATAGCAACACCTCTG
>Location:NODE_369549_length_1565_cov_30.364218	Coordinate:854	Reads:3	Hits:2	Allocated_reads:1.5	Strand:+
TCCGTATGAGTATAGCAACACCTCTGG
>Location:NODE_369549_length_1565_cov_30.364218	Coordinate:854	Reads:1	Hits:2	Allocated_reads:0.5	Strand:+
TCCGTATGAGTATAGCAACACCTCTGGC
>Location:NODE_369549_length_1565_cov_30.364218	Coordinate:854	Reads:2	Hits:2	Allocated_reads:1	Strand:+
TCCGTATGAGTATAGCAACACCTCTGGCC
>Location:NODE_369549_length_1565_cov_30.364218	Coordinate:854	Reads:1	Hits:2	Allocated_reads:0.5	Strand:+
TCCGTATGAGTATAGCAACACCTCTGGCCA
>Location:NODE_369549_length_1565_cov_30.364218	Coordinate:854	Reads:1	Hits:2	Allocated_reads:0.5	Strand:+
TCCGTATGAGTATAGCAACACCTCTGGCCC
>Location:NODE_369549_length_1565_cov_30.364218	Coordinate:854	Reads:1	Hits:2	Allocated_reads:0.5	Strand:+
TCCGTATGAGTATAGCAACACCTCTGGCCG
>Location:NODE_369549_length_1565_cov_30.364218	Coordinate:854	Reads:77	Hits:2	Allocated_reads:38.5	Strand:+
TCCGTATGAGTATAGCAACACCTCTGGCCT
>Location:NODE_369549_length_1565_cov_30.364218	Coordinate:855	Reads:8	Hits:2	Allocated_reads:4	Strand:+
CCGTATGAGTATAGCAACACCTCTGGCCT
>Location:NODE_369549_length_1565_cov_30.364218	Coordinate:856	Reads:1	Hits:2	Allocated_reads:0.5	Strand:+
CGTATGAGTATAGCAACACCTCTGGCC
>Location:NODE_369549_length_1565_cov_30.364218	Coordinate:856	Reads:1	Hits:2	Allocated_reads:0.5	Strand:+
CGTATGAGTATAGCAACACCTCTGGCCA
>Location:NODE_369549_length_1565_cov_30.364218	Coordinate:856	Reads:18	Hits:2	Allocated_reads:9	Strand:+
CGTATGAGTATAGCAACACCTCTGGCCT
>Location:NODE_369549_length_1565_cov_30.364218	Coordinate:856	Reads:2	Hits:2	Allocated_reads:1	Strand:+
CGTATGAGTATAGCAACACCTCTGGCCTTAGA
>Location:NODE_369549_length_1565_cov_30.364218	Coordinate:857	Reads:5	Hits:2	Allocated_reads:2.5	Strand:+
GTATGAGTATAGCAACACCTCTGGCCT
>Location:NODE_369549_length_1565_cov_30.364218	Coordinate:857	Reads:1	Hits:2	Allocated_reads:0.5	Strand:+
GTATGAGTATAGCAACACCTCTGGCCTT
>Location:NODE_369549_length_1565_cov_30.364218	Coordinate:858	Reads:1	Hits:2	Allocated_reads:0.5	Strand:-
TAAGGCCAGAGGTGTTGCTATACTCATA
>Location:NODE_369549_length_1565_cov_30.364218	Coordinate:858	Reads:1	Hits:2	Allocated_reads:0.5	Strand:+
TATGAGTATAGCAACACCTCTTGC
>Location:NODE_369549_length_1565_cov_30.364218	Coordinate:858	Reads:9	Hits:2	Allocated_reads:4.5	Strand:+
TATGAGTATAGCAACACCTCTGGC
>Location:NODE_369549_length_1565_cov_30.364218	Coordinate:858	Reads:87	Hits:2	Allocated_reads:43.5	Strand:+
TATGAGTATAGCAACACCTCTGGCC
>Location:NODE_369549_length_1565_cov_30.364218	Coordinate:858	Reads:245	Hits:2	Allocated_reads:122.5	Strand:+
TATGAGTATAGCAACACCTCTGGCCT
>Location:NODE_369549_length_1565_cov_30.364218	Coordinate:858	Reads:6	Hits:2	Allocated_reads:3	Strand:+
TATGAGTATAGCAACACCTCTGGCCG
>Location:NODE_369549_length_1565_cov_30.364218	Coordinate:858	Reads:9	Hits:2	Allocated_reads:4.5	Strand:+
TATGAGTATAGCAACACCTCTGGCCTT
>Location:NODE_369549_length_1565_cov_30.364218	Coordinate:858	Reads:1	Hits:2	Allocated_reads:0.5	Strand:+
TATGAGTATAGCAACACCTCTGGCCTTT
>Location:NODE_369549_length_1565_cov_30.364218	Coordinate:858	Reads:6	Hits:2	Allocated_reads:3	Strand:+
TATGAGTATAGCAACACCTCTGGCCTTA
>Location:NODE_369549_length_1565_cov_30.364218	Coordinate:858	Reads:1	Hits:2	Allocated_reads:0.5	Strand:+
TATGAGTATAGCAACACCTCTGGCCTTAG
>Location:NODE_369549_length_1565_cov_30.364218	Coordinate:858	Reads:1	Hits:2	Allocated_reads:0.5	Strand:+
TATGAGTATAGCAACACCTCTGGCCTTAGT
>Location:NODE_369549_length_1565_cov_30.364218	Coordinate:858	Reads:125	Hits:2	Allocated_reads:62.5	Strand:+
TATGAGTATAGCAACACCTCTGGCCTTAGA
>Location:NODE_369549_length_1565_cov_30.364218	Coordinate:858	Reads:3	Hits:2	Allocated_reads:1.5	Strand:+
TATGAGTATAGCAACACCTCTGGCCTTAGATG
>Location:NODE_369549_length_1565_cov_30.364218	Coordinate:858	Reads:5	Hits:2	Allocated_reads:2.5	Strand:+
TATGAGTATAGCAACACCTCTGGCCTTAGATGT
>Location:NODE_369549_length_1565_cov_30.364218	Coordinate:859	Reads:1	Hits:2	Allocated_reads:0.5	Strand:+
ATGAGTATAGCAACACCTCTGGCCT
>Location:NODE_369549_length_1565_cov_30.364218	Coordinate:859	Reads:1	Hits:2	Allocated_reads:0.5	Strand:+
ATGAGTATAGCAACACCTCTGGCCTTAGA
>Location:NODE_369549_length_1565_cov_30.364218	Coordinate:860	Reads:1	Hits:2	Allocated_reads:0.5	Strand:+
TGAGTATAGCAACACCTCCGGCCT
>Location:NODE_369549_length_1565_cov_30.364218	Coordinate:860	Reads:5	Hits:2	Allocated_reads:2.5	Strand:+
TGAGTATAGCAACACCTCTGGCCA
>Location:NODE_369549_length_1565_cov_30.364218	Coordinate:860	Reads:548	Hits:2	Allocated_reads:274	Strand:+
TGAGTATAGCAACACCTCTGGCCT
>Location:NODE_369549_length_1565_cov_30.364218	Coordinate:860	Reads:9	Hits:2	Allocated_reads:4.5	Strand:+
TGAGTATAGCAACACCTCTGGCCG
>Location:NODE_369549_length_1565_cov_30.364218	Coordinate:860	Reads:14	Hits:2	Allocated_reads:7	Strand:+
TGAGTATAGCAACACCTCTGGCCTT
>Location:NODE_369549_length_1565_cov_30.364218	Coordinate:860	Reads:1	Hits:2	Allocated_reads:0.5	Strand:+
TGAGTATAGCAACACCTCTGGCCTTA
>Location:NODE_369549_length_1565_cov_30.364218	Coordinate:860	Reads:1	Hits:2	Allocated_reads:0.5	Strand:+
TGAGTATAGCAACACCTCTGGCCTTAG
>Location:NODE_369549_length_1565_cov_30.364218	Coordinate:860	Reads:143	Hits:2	Allocated_reads:71.5	Strand:+
TGAGTATAGCAACACCTCTGGCCTTAGA
>Location:NODE_369549_length_1565_cov_30.364218	Coordinate:860	Reads:2	Hits:2	Allocated_reads:1	Strand:+
TGAGTATAGCAACACCTCTGGCCTTAGAA
>Location:NODE_369549_length_1565_cov_30.364218	Coordinate:860	Reads:2	Hits:2	Allocated_reads:1	Strand:+
TGAGTATAGCAACACCTCTGGCCTTAGAT
>Location:NODE_369549_length_1565_cov_30.364218	Coordinate:860	Reads:16	Hits:2	Allocated_reads:8	Strand:+
TGAGTATAGCAACACCTCTGGCCTTAGATG
>Location:NODE_369549_length_1565_cov_30.364218	Coordinate:860	Reads:20	Hits:2	Allocated_reads:10	Strand:+
TGAGTATAGCAACACCTCTGGCCTTAGATGT
>Location:NODE_369549_length_1565_cov_30.364218	Coordinate:861	Reads:1	Hits:2	Allocated_reads:0.5	Strand:+
GAGTATAGCAACACCTCTGGCCTT
>Location:NODE_369549_length_1565_cov_30.364218	Coordinate:861	Reads:4	Hits:2	Allocated_reads:2	Strand:+
GAGTATAGCAACACCTCTGGCCTTAGA
>Location:NODE_369549_length_1565_cov_30.364218	Coordinate:861	Reads:2	Hits:2	Allocated_reads:1	Strand:+
GAGTATAGCAACACCTCTGGCCTTAGAT
>Location:NODE_369549_length_1565_cov_30.364218	Coordinate:861	Reads:2	Hits:2	Allocated_reads:1	Strand:+
GAGTATAGCAACACCTCTGGCCTTAGATG
>Location:NODE_369549_length_1565_cov_30.364218	Coordinate:861	Reads:1	Hits:2	Allocated_reads:0.5	Strand:+
GAGTATAGCAACACCTCTGGCCTTAGATGA
>Location:NODE_369549_length_1565_cov_30.364218	Coordinate:861	Reads:6	Hits:2	Allocated_reads:3	Strand:+
GAGTATAGCAACACCTCTGGCCTTAGATGT
>Location:NODE_369549_length_1565_cov_30.364218	Coordinate:861	Reads:1	Hits:2	Allocated_reads:0.5	Strand:-
TAAGGCCAGAGGTGTTGCTATACTC
>Location:NODE_369549_length_1565_cov_30.364218	Coordinate:862	Reads:2	Hits:3	Allocated_reads:0.666666666666667	Strand:+
AGTATAGCAACACCTCTGGCCTTAGATGT
>Location:NODE_369549_length_1565_cov_30.364218	Coordinate:862	Reads:1	Hits:3	Allocated_reads:0.333333333333333	Strand:-
TCACATCTAAGGCCAGAGGTGTTGCTATACT
>Location:NODE_369549_length_1565_cov_30.364218	Coordinate:864	Reads:1	Hits:3	Allocated_reads:0.333333333333333	Strand:+
TATAGCAACACCTCTGGCCTTAGA
>Location:NODE_369549_length_1565_cov_30.364218	Coordinate:864	Reads:4	Hits:3	Allocated_reads:1.33333333333333	Strand:+
TATAGCAACACCTCTGGCCTTAGATGT
>Location:NODE_369549_length_1565_cov_30.364218	Coordinate:865	Reads:1	Hits:3	Allocated_reads:0.333333333333333	Strand:+
ATAGCAACACCTCTGGCCTTAGATGTGAAAGT
>Location:NODE_369549_length_1565_cov_30.364218	Coordinate:866	Reads:2	Hits:3	Allocated_reads:0.666666666666667	Strand:+
TAGCAACACCTCTGGCCTTAGATGT
>Location:NODE_369549_length_1565_cov_30.364218	Coordinate:866	Reads:1	Hits:3	Allocated_reads:0.333333333333333	Strand:+
TAGCAACACCTCTGGCCTTAGATGTGT
>Location:NODE_369549_length_1565_cov_30.364218	Coordinate:874	Reads:1	Hits:2	Allocated_reads:0.5	Strand:-
AGTCCACTTTCACATCTAAGGCCAGAGG
>Location:NODE_369549_length_1565_cov_30.364218	Coordinate:874	Reads:1	Hits:3	Allocated_reads:0.333333333333333	Strand:-
CACTTTCACATCTAAGGCCAGAGG
>Location:NODE_369549_length_1565_cov_30.364218	Coordinate:874	Reads:1	Hits:1	Allocated_reads:1	Strand:-
CCAGTCCACTTTCACATCTAAGGCCAGAGG
>Location:NODE_369549_length_1565_cov_30.364218	Coordinate:874	Reads:2	Hits:3	Allocated_reads:0.666666666666667	Strand:-
GTCCACTTTCACATCTAAGGCCAGAGG
>Location:NODE_369549_length_1565_cov_30.364218	Coordinate:874	Reads:1	Hits:3	Allocated_reads:0.333333333333333	Strand:-
TCCACTTTCACATCTAAGGCCAGAGG
>Location:NODE_369549_length_1565_cov_30.364218	Coordinate:875	Reads:1	Hits:3	Allocated_reads:0.333333333333333	Strand:-
GTCCACTTTCACATCTAAGGCCAGAG
>Location:NODE_369549_length_1565_cov_30.364218	Coordinate:876	Reads:1	Hits:3	Allocated_reads:0.333333333333333	Strand:+
TCTGGCCTTAGATGTGAAAGTGGAC
>Location:NODE_369549_length_1565_cov_30.364218	Coordinate:878	Reads:1	Hits:1	Allocated_reads:1	Strand:+
TGGCCTTAGATGTGAAAGTGGACTGG
>Location:NODE_369549_length_1565_cov_30.364218	Coordinate:879	Reads:1	Hits:1	Allocated_reads:1	Strand:+
GGCCTTAGATGTGAAAGTGGACTGGTAAACC
>Location:NODE_369549_length_1565_cov_30.364218	Coordinate:879	Reads:2	Hits:1	Allocated_reads:2	Strand:-
TACCAGTCCACTTTCACATCTAAGGCC
>Location:NODE_369549_length_1565_cov_30.364218	Coordinate:880	Reads:1	Hits:1	Allocated_reads:1	Strand:+
GCCTTAGATGTGAAAGTGGACTGGTAAACC
>Location:NODE_369549_length_1565_cov_30.364218	Coordinate:880	Reads:1	Hits:1	Allocated_reads:1	Strand:+
GCCTTAGATGTGAAAGTGGACTGGTAAACCTGC
>Location:NODE_369549_length_1565_cov_30.364218	Coordinate:880	Reads:8	Hits:1	Allocated_reads:8	Strand:-
TACCAGTCCACTTTCACATCTAAGGC
>Location:NODE_369549_length_1565_cov_30.364218	Coordinate:880	Reads:1	Hits:1	Allocated_reads:1	Strand:-
TTACCAGTCCACTTTCACATCTAAGGC
>Location:NODE_369549_length_1565_cov_30.364218	Coordinate:880	Reads:1	Hits:1	Allocated_reads:1	Strand:-
TTTACCAGTCCACTTTCACATCTAAGGC
>Location:NODE_369549_length_1565_cov_30.364218	Coordinate:881	Reads:3	Hits:1	Allocated_reads:3	Strand:-
TACCAGTCCACTTTCACATCTAAGG
>Location:NODE_369549_length_1565_cov_30.364218	Coordinate:882	Reads:1	Hits:1	Allocated_reads:1	Strand:-
AGGTTTACCAGTCCACTTTCACATCTAAG
>Location:NODE_369549_length_1565_cov_30.364218	Coordinate:882	Reads:1	Hits:1	Allocated_reads:1	Strand:+
CTTAGATGTGAAAGTGGACTGGTAAACCT
>Location:NODE_369549_length_1565_cov_30.364218	Coordinate:882	Reads:1	Hits:1	Allocated_reads:1	Strand:+
CTTAGATGTGAAAGTGGACTGGTAAACCTGC
>Location:NODE_369549_length_1565_cov_30.364218	Coordinate:882	Reads:1	Hits:1	Allocated_reads:1	Strand:-
TACCAGTCCACTTTCACATCTAAG
>Location:NODE_369549_length_1565_cov_30.364218	Coordinate:882	Reads:1	Hits:1	Allocated_reads:1	Strand:-
TTACCAGTCCACTTTCACATCTAAG
>Location:NODE_369549_length_1565_cov_30.364218	Coordinate:882	Reads:2	Hits:1	Allocated_reads:2	Strand:-
TTTACCAGTCCACTTTCACATCTAAG
>Location:NODE_369549_length_1565_cov_30.364218	Coordinate:883	Reads:1	Hits:1	Allocated_reads:1	Strand:+
TTAGATGTGAAAGTGGACTGGTAAAC
>Location:NODE_369549_length_1565_cov_30.364218	Coordinate:883	Reads:5	Hits:1	Allocated_reads:5	Strand:+
TTAGATGTGAAAGTGGACTGGTAAACC
>Location:NODE_369549_length_1565_cov_30.364218	Coordinate:883	Reads:1	Hits:1	Allocated_reads:1	Strand:+
TTAGATGTGAAAGTGGACTGGTAAACCTGC
>Location:NODE_369549_length_1565_cov_30.364218	Coordinate:884	Reads:1	Hits:1	Allocated_reads:1	Strand:+
TAGATGTGAAAGTGGACTGGTAAACCT
>Location:NODE_369549_length_1565_cov_30.364218	Coordinate:884	Reads:2	Hits:1	Allocated_reads:2	Strand:+
TAGATGTGAAAGTGGACTGGTAAACCTG
>Location:NODE_369549_length_1565_cov_30.364218	Coordinate:884	Reads:3	Hits:1	Allocated_reads:3	Strand:+
TAGATGTGAAAGTGGACTGGTAAACCTGC
>Location:NODE_369549_length_1565_cov_30.364218	Coordinate:884	Reads:1	Hits:1	Allocated_reads:1	Strand:+
TAGATGTGAAAGTGGACTGGTAAACCTGCT
>Location:NODE_369549_length_1565_cov_30.364218	Coordinate:885	Reads:1	Hits:1	Allocated_reads:1	Strand:+
AGATGTGAAAGTGGACTGGTAAACCTG
>Location:NODE_369549_length_1565_cov_30.364218	Coordinate:885	Reads:1	Hits:1	Allocated_reads:1	Strand:+
AGATGTGAAAGTGGACTGGTAAACCTGC
>Location:NODE_369549_length_1565_cov_30.364218	Coordinate:885	Reads:1	Hits:1	Allocated_reads:1	Strand:+
AGATGTGAAAGTGGACTGGTAAACCTGT
>Location:NODE_369549_length_1565_cov_30.364218	Coordinate:885	Reads:1	Hits:1	Allocated_reads:1	Strand:-
CGCAGGTTTACCAGTCCACTTTCACATCT
>Location:NODE_369549_length_1565_cov_30.364218	Coordinate:886	Reads:1	Hits:1	Allocated_reads:1	Strand:+
GATGTGAAAGTGGACTGGTAAACC
>Location:NODE_369549_length_1565_cov_30.364218	Coordinate:886	Reads:3	Hits:1	Allocated_reads:3	Strand:+
GATGTGAAAGTGGACTGGTAAACCTGC
>Location:NODE_369549_length_1565_cov_30.364218	Coordinate:886	Reads:1	Hits:1	Allocated_reads:1	Strand:+
GATGTGAAAGTGGACTGGTAAACCTGCGA
>Location:NODE_369549_length_1565_cov_30.364218	Coordinate:886	Reads:1	Hits:1	Allocated_reads:1	Strand:+
GATGTGAAAGTGGACTGGTAAACCTGCGACAC
>Location:NODE_369549_length_1565_cov_30.364218	Coordinate:888	Reads:11	Hits:1	Allocated_reads:11	Strand:+
TGTGAAAGTGGACTGGTAAACCTGC
>Location:NODE_369549_length_1565_cov_30.364218	Coordinate:888	Reads:4	Hits:1	Allocated_reads:4	Strand:+
TGTGAAAGTGGACTGGTAAACCTGCG
>Location:NODE_369549_length_1565_cov_30.364218	Coordinate:888	Reads:1	Hits:1	Allocated_reads:1	Strand:+
TGTGAAAGTGGACTGGTAAACCTGCGA
>Location:NODE_369549_length_1565_cov_30.364218	Coordinate:888	Reads:10	Hits:1	Allocated_reads:10	Strand:+
TGTGAAAGTGGACTGGTAAACCTGCGAC
>Location:NODE_369549_length_1565_cov_30.364218	Coordinate:888	Reads:1	Hits:1	Allocated_reads:1	Strand:+
TGTGAAAGTGGACTGGTAAACCTGCGACT
>Location:NODE_369549_length_1565_cov_30.364218	Coordinate:888	Reads:19	Hits:1	Allocated_reads:19	Strand:+
TGTGAAAGTGGACTGGTAAACCTGCGACA
>Location:NODE_369549_length_1565_cov_30.364218	Coordinate:888	Reads:7	Hits:1	Allocated_reads:7	Strand:+
TGTGAAAGTGGACTGGTAAACCTGCGACAC
>Location:NODE_369549_length_1565_cov_30.364218	Coordinate:888	Reads:10	Hits:1	Allocated_reads:10	Strand:+
TGTGAAAGTGGACTGGTAAACCTGCGACACC
>Location:NODE_369549_length_1565_cov_30.364218	Coordinate:889	Reads:1	Hits:1	Allocated_reads:1	Strand:+
GTGAAAGTGGACTGGTAAACCTGCGACA
>Location:NODE_369549_length_1565_cov_30.364218	Coordinate:889	Reads:1	Hits:1	Allocated_reads:1	Strand:+
GTGAAAGTGGACTGGTAAACCTGCGACAC
>Location:NODE_369549_length_1565_cov_30.364218	Coordinate:890	Reads:1	Hits:1	Allocated_reads:1	Strand:+
TGAAAGTGGACTGGTAAACCTGCGA
>Location:NODE_369549_length_1565_cov_30.364218	Coordinate:890	Reads:4	Hits:1	Allocated_reads:4	Strand:+
TGAAAGTGGACTGGTAAACCTGCGAC
>Location:NODE_369549_length_1565_cov_30.364218	Coordinate:890	Reads:3	Hits:1	Allocated_reads:3	Strand:+
TGAAAGTGGACTGGTAAACCTGCGACA
>Location:NODE_369549_length_1565_cov_30.364218	Coordinate:890	Reads:2	Hits:1	Allocated_reads:2	Strand:+
TGAAAGTGGACTGGTAAACCTGCGACAC
>Location:NODE_369549_length_1565_cov_30.364218	Coordinate:890	Reads:9	Hits:1	Allocated_reads:9	Strand:+
TGAAAGTGGACTGGTAAACCTGCGACACC
>Location:NODE_369549_length_1565_cov_30.364218	Coordinate:890	Reads:1	Hits:1	Allocated_reads:1	Strand:+
TGAAAGTGGACTGGTAAACCTGCGACACCC
>Location:NODE_369549_length_1565_cov_30.364218	Coordinate:890	Reads:1	Hits:1	Allocated_reads:1	Strand:+
TGAAAGTGGACTGGTAAACCTGCGACACCCA
>Location:NODE_369549_length_1565_cov_30.364218	Coordinate:891	Reads:1	Hits:1	Allocated_reads:1	Strand:+
GAAAGTGGACTGGTAAACCTGCGA
>Location:NODE_369549_length_1565_cov_30.364218	Coordinate:891	Reads:1	Hits:1	Allocated_reads:1	Strand:+
GAAAGTGGACTGGTAAACCTGCGAC
>Location:NODE_369549_length_1565_cov_30.364218	Coordinate:891	Reads:1	Hits:1	Allocated_reads:1	Strand:+
GAAAGTGGACTGGTAAACCTGCGACA
>Location:NODE_369549_length_1565_cov_30.364218	Coordinate:891	Reads:1	Hits:1	Allocated_reads:1	Strand:+
GAAAGTGGACTGGTAAACCTGCGACACCC
>Location:NODE_369549_length_1565_cov_30.364218	Coordinate:893	Reads:1	Hits:1	Allocated_reads:1	Strand:+
AAGTGGACTGGTAAACCTGCGACA
>Location:NODE_369549_length_1565_cov_30.364218	Coordinate:895	Reads:1	Hits:1	Allocated_reads:1	Strand:+
GTGGACTGGTAAACCTGCGACACCCAAA
>Location:NODE_369549_length_1565_cov_30.364218	Coordinate:896	Reads:1	Hits:1	Allocated_reads:1	Strand:+
TGGACTGGTAAACCTGCGACACCT
>Location:NODE_369549_length_1565_cov_30.364218	Coordinate:896	Reads:6	Hits:1	Allocated_reads:6	Strand:+
TGGACTGGTAAACCTGCGACACCC
>Location:NODE_369549_length_1565_cov_30.364218	Coordinate:896	Reads:1	Hits:1	Allocated_reads:1	Strand:+
TGGACTGGTAAACCTGCGACACCCA
>Location:NODE_369549_length_1565_cov_30.364218	Coordinate:896	Reads:2	Hits:1	Allocated_reads:2	Strand:+
TGGACTGGTAAACCTGCGACACCCAAT
>Location:NODE_369549_length_1565_cov_30.364218	Coordinate:896	Reads:7	Hits:1	Allocated_reads:7	Strand:+
TGGACTGGTAAACCTGCGACACCCAATT
>Location:NODE_369549_length_1565_cov_30.364218	Coordinate:896	Reads:2	Hits:1	Allocated_reads:2	Strand:+
TGGACTGGTAAACCTGCGACACCCAATTT
>Location:NODE_369549_length_1565_cov_30.364218	Coordinate:896	Reads:2	Hits:1	Allocated_reads:2	Strand:+
TGGACTGGTAAACCTGCGACACCCAATTTGC
>Location:NODE_369549_length_1565_cov_30.364218	Coordinate:896	Reads:1	Hits:1	Allocated_reads:1	Strand:+
TGGACTGGTAAACCTGCGACACCCAATTTGCTC
>Location:NODE_369549_length_1565_cov_30.364218	Coordinate:898	Reads:1	Hits:1	Allocated_reads:1	Strand:+
GACTGGTAAACCTGCGACACCCAATT
>Location:NODE_369549_length_1565_cov_30.364218	Coordinate:899	Reads:1	Hits:1	Allocated_reads:1	Strand:+
ACTGGTAAACCTGCGACACCCAATTTGC
>Location:NODE_369549_length_1565_cov_30.364218	Coordinate:900	Reads:1	Hits:1	Allocated_reads:1	Strand:+
CTGGTAAACCTGCGACACCCAATTTGCTC
>Location:NODE_369549_length_1565_cov_30.364218	Coordinate:900	Reads:2	Hits:1	Allocated_reads:2	Strand:+
CTGGTAAACCTGCGACACCCAATTTGCTCT
>Location:NODE_369549_length_1565_cov_30.364218	Coordinate:901	Reads:3	Hits:1	Allocated_reads:3	Strand:+
TGGTAAACCTGCGACACCCAATTTGC
>Location:NODE_369549_length_1565_cov_30.364218	Coordinate:901	Reads:7	Hits:1	Allocated_reads:7	Strand:+
TGGTAAACCTGCGACACCCAATTTGCTC
>Location:NODE_369549_length_1565_cov_30.364218	Coordinate:901	Reads:32	Hits:1	Allocated_reads:32	Strand:+
TGGTAAACCTGCGACACCCAATTTGCTCT
>Location:NODE_369549_length_1565_cov_30.364218	Coordinate:901	Reads:2	Hits:1	Allocated_reads:2	Strand:+
TGGTAAACCTGCGACACCCAATTTGCTCTT
>Location:NODE_369549_length_1565_cov_30.364218	Coordinate:903	Reads:1	Hits:3	Allocated_reads:0.333333333333333	Strand:+
GTAAACCTGCGACACCCAATTTGCTCTT
>Location:NODE_369549_length_1565_cov_30.364218	Coordinate:904	Reads:3	Hits:3	Allocated_reads:1	Strand:+
TAAACCTGCGACACCCAATTTGCTCT
>Location:NODE_369549_length_1565_cov_30.364218	Coordinate:904	Reads:1	Hits:3	Allocated_reads:0.333333333333333	Strand:+
TAAACCTGCGACACCCAATTTGCTCTTA
>Location:NODE_369549_length_1565_cov_30.364218	Coordinate:904	Reads:1	Hits:3	Allocated_reads:0.333333333333333	Strand:+
TAAACCTGCGACACCCAATTTGCTCTTAA
>Location:NODE_369549_length_1565_cov_30.364218	Coordinate:904	Reads:1	Hits:3	Allocated_reads:0.333333333333333	Strand:+
TAAACCTGCGACACCCAATTTGCTCTTAAA
>Location:NODE_369549_length_1565_cov_30.364218	Coordinate:904	Reads:1	Hits:3	Allocated_reads:0.333333333333333	Strand:+
TAAACCTGCGACACCCAATTTGCTCTTAAT
>Location:NODE_369549_length_1565_cov_30.364218	Coordinate:904	Reads:2	Hits:3	Allocated_reads:0.666666666666667	Strand:+
TAAACCTGCGACACCCAATTTGCTCTTAAAC
>Location:NODE_369549_length_1565_cov_30.364218	Coordinate:904	Reads:1	Hits:3	Allocated_reads:0.333333333333333	Strand:-
TAAGAGCAAATTGGGTGTCGCAGGTTTA
>Location:NODE_369549_length_1565_cov_30.364218	Coordinate:905	Reads:1	Hits:3	Allocated_reads:0.333333333333333	Strand:+
AAACCTGCGACACCCAATTTGCTCTTAA
>Location:NODE_369549_length_1565_cov_30.364218	Coordinate:906	Reads:1	Hits:3	Allocated_reads:0.333333333333333	Strand:+
AACCTGCGACACCCAATTTGCTCTTA
>Location:NODE_369549_length_1565_cov_30.364218	Coordinate:906	Reads:1	Hits:3	Allocated_reads:0.333333333333333	Strand:+
AACCTGCGACACCCAATTTGCTCTTAA
>Location:NODE_369549_length_1565_cov_30.364218	Coordinate:906	Reads:1	Hits:3	Allocated_reads:0.333333333333333	Strand:+
AACCTGCGACACCCAATTTGCTCTTAAAC
>Location:NODE_369549_length_1565_cov_30.364218	Coordinate:906	Reads:1	Hits:3	Allocated_reads:0.333333333333333	Strand:+
AACCTGCGACACCCAATTTGCTCTTAAAT
>Location:NODE_369549_length_1565_cov_30.364218	Coordinate:906	Reads:1	Hits:1	Allocated_reads:1	Strand:+
AACCTGCGACACCCAATTTGCTCTTAAACG
>Location:NODE_369549_length_1565_cov_30.364218	Coordinate:906	Reads:1	Hits:3	Allocated_reads:0.333333333333333	Strand:-
TAAGAGCAAATTGGGTGTCGCAGGTT
>Location:NODE_369549_length_1565_cov_30.364218	Coordinate:907	Reads:3	Hits:4	Allocated_reads:0.75	Strand:+
ACCTGCGACACCCAATTTGCTCTTAAAC
>Location:NODE_369549_length_1565_cov_30.364218	Coordinate:907	Reads:1	Hits:1	Allocated_reads:1	Strand:+
ACCTGCGACACCCAATTTGCTCTTAAACG
>Location:NODE_369549_length_1565_cov_30.364218	Coordinate:907	Reads:3	Hits:4	Allocated_reads:0.75	Strand:-
TAAGAGCAAATTGGGTGTCGCAGGT
>Location:NODE_369549_length_1565_cov_30.364218	Coordinate:908	Reads:1	Hits:4	Allocated_reads:0.25	Strand:+
CCTGCGACACCCAATTTGCTCTTAAAC
>Location:NODE_369549_length_1565_cov_30.364218	Coordinate:908	Reads:1	Hits:4	Allocated_reads:0.25	Strand:-
TAAGAGCAAATTGGGTGTCGCAGG
>Location:NODE_369549_length_1565_cov_30.364218	Coordinate:910	Reads:1	Hits:1	Allocated_reads:1	Strand:+
TGCGACACCCAATTTGCTCTTAAACG
>Location:NODE_369549_length_1565_cov_30.364218	Coordinate:910	Reads:3	Hits:1	Allocated_reads:3	Strand:+
TGCGACACCCAATTTGCTCTTAAACGTC
>Location:NODE_369549_length_1565_cov_30.364218	Coordinate:913	Reads:1	Hits:1	Allocated_reads:1	Strand:+
GACACCCAATTTGCTCTTAAACGTCTCTGT
>Location:NODE_369549_length_1565_cov_30.364218	Coordinate:913	Reads:2	Hits:1	Allocated_reads:2	Strand:+
GACACCCAATTTGCTCTTAAACGTCTCTGTT
>Location:NODE_369549_length_1565_cov_30.364218	Coordinate:914	Reads:3	Hits:1	Allocated_reads:3	Strand:+
ACACCCAATTTGCTCTTAAACGTCTCTGT
>Location:NODE_369549_length_1565_cov_30.364218	Coordinate:914	Reads:1	Hits:1	Allocated_reads:1	Strand:+
ACACCCAATTTGCTCTTAAACGTCTCTGTTC
>Location:NODE_369549_length_1565_cov_30.364218	Coordinate:914	Reads:1	Hits:1	Allocated_reads:1	Strand:-
GAGACGTTTAAGAGCAAATTGGGTGT
>Location:NODE_369549_length_1565_cov_30.364218	Coordinate:915	Reads:1	Hits:1	Allocated_reads:1	Strand:+
CACCCAATTTGCTCTTAAACGTCTC
>Location:NODE_369549_length_1565_cov_30.364218	Coordinate:915	Reads:6	Hits:1	Allocated_reads:6	Strand:+
CACCCAATTTGCTCTTAAACGTCTCTGT
>Location:NODE_369549_length_1565_cov_30.364218	Coordinate:915	Reads:5	Hits:1	Allocated_reads:5	Strand:+
CACCCAATTTGCTCTTAAACGTCTCTGTT
>Location:NODE_369549_length_1565_cov_30.364218	Coordinate:916	Reads:1	Hits:1	Allocated_reads:1	Strand:+
ACCCAATTTGCTCTTAAACGTCTCTGT
>Location:NODE_369549_length_1565_cov_30.364218	Coordinate:916	Reads:2	Hits:1	Allocated_reads:2	Strand:+
ACCCAATTTGCTCTTAAACGTCTCTGTT
>Location:NODE_369549_length_1565_cov_30.364218	Coordinate:916	Reads:3	Hits:1	Allocated_reads:3	Strand:-
GAGACGTTTAAGAGCAAATTGGGT
>Location:NODE_369549_length_1565_cov_30.364218	Coordinate:917	Reads:2	Hits:1	Allocated_reads:2	Strand:+
CCCAATTTGCTCTTAAACGTCTCTGTTCATT
>Location:NODE_369549_length_1565_cov_30.364218	Coordinate:918	Reads:2	Hits:1	Allocated_reads:2	Strand:+
CCAATTTGCTCTTAAACGTCTCTGTTCATT
>Location:NODE_369549_length_1565_cov_30.364218	Coordinate:918	Reads:1	Hits:1	Allocated_reads:1	Strand:-
TGAACAGAGACGTTTAAGAGCAAATTGG
>Location:NODE_369549_length_1565_cov_30.364218	Coordinate:919	Reads:2	Hits:1	Allocated_reads:2	Strand:+
CAATTTGCTCTTAAACGTCTCTGTTCATT
>Location:NODE_369549_length_1565_cov_30.364218	Coordinate:921	Reads:2	Hits:1	Allocated_reads:2	Strand:+
ATTTGCTCTTAAACGTCTCTGTTC
>Location:NODE_369549_length_1565_cov_30.364218	Coordinate:922	Reads:1	Hits:1	Allocated_reads:1	Strand:+
TTTGCTCTTAAACGTCTCTGTTAA
>Location:NODE_369549_length_1565_cov_30.364218	Coordinate:922	Reads:5	Hits:1	Allocated_reads:5	Strand:+
TTTGCTCTTAAACGTCTCTGTTCA
>Location:NODE_369549_length_1565_cov_30.364218	Coordinate:922	Reads:18	Hits:1	Allocated_reads:18	Strand:+
TTTGCTCTTAAACGTCTCTGTTCAT
>Location:NODE_369549_length_1565_cov_30.364218	Coordinate:922	Reads:61	Hits:1	Allocated_reads:61	Strand:+
TTTGCTCTTAAACGTCTCTGTTCATT
>Location:NODE_369549_length_1565_cov_30.364218	Coordinate:922	Reads:1	Hits:1	Allocated_reads:1	Strand:+
TTTGCTCTTAAACGTCTCTGTTCATTT
>Location:NODE_369549_length_1565_cov_30.364218	Coordinate:922	Reads:18	Hits:1	Allocated_reads:18	Strand:+
TTTGCTCTTAAACGTCTCTGTTCATTG
>Location:NODE_369549_length_1565_cov_30.364218	Coordinate:922	Reads:1	Hits:1	Allocated_reads:1	Strand:+
TTTGCTCTTAAACGTCTCTGTTCATTGG
>Location:NODE_369549_length_1565_cov_30.364218	Coordinate:922	Reads:2	Hits:1	Allocated_reads:2	Strand:+
TTTGCTCTTAAACGTCTCTGTTCATTGT
>Location:NODE_369549_length_1565_cov_30.364218	Coordinate:922	Reads:5	Hits:1	Allocated_reads:5	Strand:+
TTTGCTCTTAAACGTCTCTGTTCATTGGA
>Location:NODE_369549_length_1565_cov_30.364218	Coordinate:922	Reads:1	Hits:1	Allocated_reads:1	Strand:+
TTTGCTCTTAAACGTCTCTGTTCATTGGAT
>Location:NODE_369549_length_1565_cov_30.364218	Coordinate:922	Reads:2	Hits:1	Allocated_reads:2	Strand:+
TTTGCTCTTAAACGTCTCTGTTCATTGGAG
>Location:NODE_369549_length_1565_cov_30.364218	Coordinate:922	Reads:9	Hits:1	Allocated_reads:9	Strand:+
TTTGCTCTTAAACGTCTCTGTTCATTGGAGT
>Location:NODE_369549_length_1565_cov_30.364218	Coordinate:923	Reads:1	Hits:1	Allocated_reads:1	Strand:+
TTGCTCTTAAACGTCTCTGTTCATT
>Location:NODE_369549_length_1565_cov_30.364218	Coordinate:923	Reads:1	Hits:1	Allocated_reads:1	Strand:+
TTGCTCTTAAACGTCTCTGTTCATTGG
>Location:NODE_369549_length_1565_cov_30.364218	Coordinate:923	Reads:1	Hits:1	Allocated_reads:1	Strand:+
TTGCTCTTAAACGTCTCTGTTCATTGT
>Location:NODE_369549_length_1565_cov_30.364218	Coordinate:924	Reads:4	Hits:1	Allocated_reads:4	Strand:+
TGCTCTTAAACGTCTCTGTTCATT
>Location:NODE_369549_length_1565_cov_30.364218	Coordinate:924	Reads:1	Hits:1	Allocated_reads:1	Strand:+
TGCTCTTAAACGTCTCTGTTCATTG
>Location:NODE_369549_length_1565_cov_30.364218	Coordinate:924	Reads:1	Hits:1	Allocated_reads:1	Strand:+
TGCTCTTAAACGTCTCTGTTCATTGGAGT
>Location:NODE_369549_length_1565_cov_30.364218	Coordinate:925	Reads:1	Hits:1	Allocated_reads:1	Strand:+
GCTCTTAAACGTCTCTGTTCATTGGA
>Location:NODE_369549_length_1565_cov_30.364218	Coordinate:927	Reads:2	Hits:1	Allocated_reads:2	Strand:+
TCTTAAACGTCTCTGTTCATTGGAGTGAATA
>Location:NODE_369549_length_1565_cov_30.364218	Coordinate:928	Reads:2	Hits:1	Allocated_reads:2	Strand:+
CTTAAACGTCTCTGTTCATTGGAGTGAATA
>Location:NODE_369549_length_1565_cov_30.364218	Coordinate:929	Reads:1	Hits:1	Allocated_reads:1	Strand:-
CACTCCAATGAACAGAGACGTTTAT
>Location:NODE_369549_length_1565_cov_30.364218	Coordinate:929	Reads:1	Hits:1	Allocated_reads:1	Strand:-
TTCACTCCAATGAACAGAGACGTTTTT
>Location:NODE_369549_length_1565_cov_30.364218	Coordinate:930	Reads:5	Hits:1	Allocated_reads:5	Strand:+
TAAACGTCTCTGTTCATTGGAGTGAATA
>Location:NODE_369549_length_1565_cov_30.364218	Coordinate:930	Reads:1	Hits:1	Allocated_reads:1	Strand:+
TAAACGTCTCTGTTCATTGGAGTGAATAT
>Location:NODE_369549_length_1565_cov_30.364218	Coordinate:930	Reads:1	Hits:1	Allocated_reads:1	Strand:-
TATTCACTCCAATGAACAGAGACGTTTT
>Location:NODE_369549_length_1565_cov_30.364218	Coordinate:930	Reads:1	Hits:1	Allocated_reads:1	Strand:-
TTCACTCCAATGAACAGAGACGTTTA
>Location:NODE_369549_length_1565_cov_30.364218	Coordinate:930	Reads:1	Hits:1	Allocated_reads:1	Strand:-
TTCACTCCAATGAACAGAGACGTTTT
>Location:NODE_369549_length_1565_cov_30.364218	Coordinate:938	Reads:4	Hits:3	Allocated_reads:1.33333333333333	Strand:-
AGGAAACTCATATTCACTCCAATGAACAGA
>Location:NODE_369549_length_1565_cov_30.364218	Coordinate:938	Reads:2	Hits:3	Allocated_reads:0.666666666666667	Strand:-
GAAACTCATATTCACTCCAATGAACAGA
>Location:NODE_369549_length_1565_cov_30.364218	Coordinate:938	Reads:1	Hits:3	Allocated_reads:0.333333333333333	Strand:+
TCTGTTCATTGGAGTGAATATGAGTTTCCT
>Location:NODE_369549_length_1565_cov_30.364218	Coordinate:938	Reads:1	Hits:3	Allocated_reads:0.333333333333333	Strand:+
TCTGTTCATTGGAGTGAATATGAGTTTCCTG
>Location:NODE_369549_length_1565_cov_30.364218	Coordinate:940	Reads:4	Hits:3	Allocated_reads:1.33333333333333	Strand:-
AGGAAACTCATATTCACTCCAATGAACA
>Location:NODE_369549_length_1565_cov_30.364218	Coordinate:940	Reads:1	Hits:3	Allocated_reads:0.333333333333333	Strand:-
GAAACTCATATTCACTCCAATGAACA
>Location:NODE_369549_length_1565_cov_30.364218	Coordinate:940	Reads:2	Hits:3	Allocated_reads:0.666666666666667	Strand:+
TGTTCATTGGAGTGAATATGAGTTTCCT
>Location:NODE_369549_length_1565_cov_30.364218	Coordinate:940	Reads:1	Hits:3	Allocated_reads:0.333333333333333	Strand:+
TGTTCATTGGAGTGAATATGAGTTTCCTGAA
>Location:NODE_369549_length_1565_cov_30.364218	Coordinate:942	Reads:1	Hits:3	Allocated_reads:0.333333333333333	Strand:+
TTCATTGGAGTGAATATGAGTTTCCTGAAGA
>Location:NODE_369549_length_1565_cov_30.364218	Coordinate:943	Reads:2	Hits:3	Allocated_reads:0.666666666666667	Strand:+
TCATTGGAGTGAATATGAGTTTCCT
>Location:NODE_369549_length_1565_cov_30.364218	Coordinate:943	Reads:1	Hits:3	Allocated_reads:0.333333333333333	Strand:+
TCATTGGAGTGAATATGAGTTTCCTGA
>Location:NODE_369549_length_1565_cov_30.364218	Coordinate:943	Reads:3	Hits:3	Allocated_reads:1	Strand:+
TCATTGGAGTGAATATGAGTTTCCTGAA
>Location:NODE_369549_length_1565_cov_30.364218	Coordinate:943	Reads:1	Hits:3	Allocated_reads:0.333333333333333	Strand:+
TCATTGGAGTGAATATGAGTTTCCTGAAG
>Location:NODE_369549_length_1565_cov_30.364218	Coordinate:943	Reads:1	Hits:3	Allocated_reads:0.333333333333333	Strand:+
TCATTGGAGTGAATATGAGTTTCCTGAAT
>Location:NODE_369549_length_1565_cov_30.364218	Coordinate:943	Reads:1	Hits:3	Allocated_reads:0.333333333333333	Strand:+
TCATTGGAGTGAATATGAGTTTCTTGAAGA
>Location:NODE_369549_length_1565_cov_30.364218	Coordinate:943	Reads:14	Hits:3	Allocated_reads:4.66666666666667	Strand:+
TCATTGGAGTGAATATGAGTTTCCTGAAGA
>Location:NODE_369549_length_1565_cov_30.364218	Coordinate:944	Reads:2	Hits:3	Allocated_reads:0.666666666666667	Strand:+
CATTGGAGTGAATATGAGTTTCCTGAAG
>Location:NODE_369549_length_1565_cov_30.364218	Coordinate:944	Reads:3	Hits:3	Allocated_reads:1	Strand:+
CATTGGAGTGAATATGAGTTTCCTGAAGA
>Location:NODE_369549_length_1565_cov_30.364218	Coordinate:945	Reads:1	Hits:4	Allocated_reads:0.25	Strand:+
ATTGGAGTGAATATGAGTTTCCTGAAG
>Location:NODE_369549_length_1565_cov_30.364218	Coordinate:945	Reads:1	Hits:4	Allocated_reads:0.25	Strand:+
ATTGGAGTGAATATGAGTTTCCTGAAGA
>Location:NODE_369549_length_1565_cov_30.364218	Coordinate:946	Reads:1	Hits:4	Allocated_reads:0.25	Strand:+
TTGGAGTGAATATGAGTTTCCTGA
>Location:NODE_369549_length_1565_cov_30.364218	Coordinate:946	Reads:1	Hits:4	Allocated_reads:0.25	Strand:+
TTGGAGTGAATATGAGTTTCCTGAA
>Location:NODE_369549_length_1565_cov_30.364218	Coordinate:946	Reads:1	Hits:4	Allocated_reads:0.25	Strand:+
TTGGAGTGAATATGAGTTTCCTGAAT
>Location:NODE_369549_length_1565_cov_30.364218	Coordinate:946	Reads:2	Hits:4	Allocated_reads:0.5	Strand:+
TTGGAGTGAATATGAGTTTCCTGAAG
>Location:NODE_369549_length_1565_cov_30.364218	Coordinate:946	Reads:3	Hits:4	Allocated_reads:0.75	Strand:+
TTGGAGTGAATATGAGTTTCCTGAAGA
>Location:NODE_369549_length_1565_cov_30.364218	Coordinate:946	Reads:1	Hits:4	Allocated_reads:0.25	Strand:+
TTGGAGTGAATATGAGTTTCCTGAAGAA
>Location:NODE_369549_length_1565_cov_30.364218	Coordinate:946	Reads:1	Hits:4	Allocated_reads:0.25	Strand:+
TTGGAGTGAATATGAGTTTCCTGAAGAAA
>Location:NODE_369549_length_1565_cov_30.364218	Coordinate:946	Reads:1	Hits:4	Allocated_reads:0.25	Strand:+
TTGGAGTGAATATGAGTTTCCTGAAGAAAA
>Location:NODE_369549_length_1565_cov_30.364218	Coordinate:946	Reads:1	Hits:4	Allocated_reads:0.25	Strand:+
TTGGAGTGAATATGAGTTTCCTGAAGAAAAAT
>Location:NODE_369549_length_1565_cov_30.364218	Coordinate:947	Reads:1	Hits:4	Allocated_reads:0.25	Strand:+
TGGAGTGAATATGAGTTTCCTGAAGAAA
>Location:NODE_369549_length_1565_cov_30.364218	Coordinate:949	Reads:1	Hits:4	Allocated_reads:0.25	Strand:+
GAGTGAATATGAGTTTCCTGAAGAA
>Location:NODE_369549_length_1565_cov_30.364218	Coordinate:950	Reads:1	Hits:4	Allocated_reads:0.25	Strand:-
TTTTCTTCAGGAAACTCATATTCACT
>Location:NODE_369549_length_1565_cov_30.364218	Coordinate:952	Reads:5	Hits:4	Allocated_reads:1.25	Strand:+
TGAATATGAGTTTCCTGAAGAAAAA
>Location:NODE_369549_length_1565_cov_30.364218	Coordinate:952	Reads:1	Hits:4	Allocated_reads:0.25	Strand:+
TGAATATGAGTTTCCTGAAGAAAAAT
>Location:NODE_369549_length_1565_cov_30.364218	Coordinate:952	Reads:1	Hits:1	Allocated_reads:1	Strand:+
TGAATATGAGTTTCCTGAAGAAAAATGG
>Location:NODE_369549_length_1565_cov_30.364218	Coordinate:952	Reads:1	Hits:1	Allocated_reads:1	Strand:+
TGAATATGAGTTTCCTGAAGAAAAATGAT
>Location:NODE_369549_length_1565_cov_30.364218	Coordinate:952	Reads:1	Hits:1	Allocated_reads:1	Strand:+
TGAATATGAGTTTCCTGAAGAAAAATGATA
>Location:NODE_369549_length_1565_cov_30.364218	Coordinate:953	Reads:2	Hits:4	Allocated_reads:0.5	Strand:+
GAATATGAGTTTCCTGAAGAAAAA
>Location:NODE_369549_length_1565_cov_30.364218	Coordinate:953	Reads:2	Hits:1	Allocated_reads:2	Strand:+
GAATATGAGTTTCCTGAAGAAAAATG
>Location:NODE_369549_length_1565_cov_30.364218	Coordinate:954	Reads:1	Hits:1	Allocated_reads:1	Strand:+
AATATGAGTTTCCTGAAGAAAAATGA
>Location:NODE_369549_length_1565_cov_30.364218	Coordinate:954	Reads:2	Hits:1	Allocated_reads:2	Strand:+
AATATGAGTTTCCTGAAGAAAAATGATA
>Location:NODE_369549_length_1565_cov_30.364218	Coordinate:955	Reads:1	Hits:1	Allocated_reads:1	Strand:+
ATATGAGTTTCCTGAAGAAAAATGA
>Location:NODE_369549_length_1565_cov_30.364218	Coordinate:955	Reads:1	Hits:1	Allocated_reads:1	Strand:+
ATATGAGTTTCCTGAAGAAAAATGATA
>Location:NODE_369549_length_1565_cov_30.364218	Coordinate:955	Reads:2	Hits:1	Allocated_reads:2	Strand:+
ATATGAGTTTCCTGAAGAAAAATGATATCA
>Location:NODE_369549_length_1565_cov_30.364218	Coordinate:956	Reads:1	Hits:1	Allocated_reads:1	Strand:+
TATGAGTTTCCTGAAGAAAAATGA
>Location:NODE_369549_length_1565_cov_30.364218	Coordinate:956	Reads:6	Hits:1	Allocated_reads:6	Strand:+
TATGAGTTTCCTGAAGAAAAATGAT
>Location:NODE_369549_length_1565_cov_30.364218	Coordinate:956	Reads:8	Hits:1	Allocated_reads:8	Strand:+
TATGAGTTTCCTGAAGAAAAATGATA
>Location:NODE_369549_length_1565_cov_30.364218	Coordinate:956	Reads:2	Hits:1	Allocated_reads:2	Strand:+
TATGAGTTTCCTGAAGAAAAATGATAT
>Location:NODE_369549_length_1565_cov_30.364218	Coordinate:956	Reads:1	Hits:1	Allocated_reads:1	Strand:+
TATGAGTTTCCTGAAGAAAAATGATATT
>Location:NODE_369549_length_1565_cov_30.364218	Coordinate:956	Reads:64	Hits:1	Allocated_reads:64	Strand:+
TATGAGTTTCCTGAAGAAAAATGATATC
>Location:NODE_369549_length_1565_cov_30.364218	Coordinate:956	Reads:1	Hits:1	Allocated_reads:1	Strand:+
TATGAGTTTCCTGAAGAAAAATGATGTCA
>Location:NODE_369549_length_1565_cov_30.364218	Coordinate:956	Reads:1	Hits:1	Allocated_reads:1	Strand:+
TATGAGTTTCCTGAAGAACAATGATATCA
>Location:NODE_369549_length_1565_cov_30.364218	Coordinate:956	Reads:128	Hits:1	Allocated_reads:128	Strand:+
TATGAGTTTCCTGAAGAAAAATGATATCA
>Location:NODE_369549_length_1565_cov_30.364218	Coordinate:956	Reads:1	Hits:1	Allocated_reads:1	Strand:+
TATGAGTTTCCTGAAGAAAAATGATATCAG
>Location:NODE_369549_length_1565_cov_30.364218	Coordinate:956	Reads:2	Hits:1	Allocated_reads:2	Strand:+
TATGAGTTTCCTGAAGAAAAATGATATCAGT
>Location:NODE_369549_length_1565_cov_30.364218	Coordinate:956	Reads:1	Hits:1	Allocated_reads:1	Strand:+
TATGAGTTTCCTGAAGAAAAATGATATCAGTTT
>Location:NODE_369549_length_1565_cov_30.364218	Coordinate:957	Reads:1	Hits:1	Allocated_reads:1	Strand:+
ATGAGTTTCCTGAAGAAAAATGATA
>Location:NODE_369549_length_1565_cov_30.364218	Coordinate:957	Reads:4	Hits:1	Allocated_reads:4	Strand:+
ATGAGTTTCCTGAAGAAAAATGATATC
>Location:NODE_369549_length_1565_cov_30.364218	Coordinate:958	Reads:2	Hits:1	Allocated_reads:2	Strand:+
TGAGTTTCCTGAAGAAAAATGATA
>Location:NODE_369549_length_1565_cov_30.364218	Coordinate:958	Reads:13	Hits:1	Allocated_reads:13	Strand:+
TGAGTTTCCTGAAGAAAAATGATATC
>Location:NODE_369549_length_1565_cov_30.364218	Coordinate:958	Reads:1	Hits:1	Allocated_reads:1	Strand:+
TGAGTTTCCTGAAGAAAAATGATATCG
>Location:NODE_369549_length_1565_cov_30.364218	Coordinate:958	Reads:2	Hits:1	Allocated_reads:2	Strand:+
TGAGTTTCCTGAAGAAAAATGATTTTT
>Location:NODE_369549_length_1565_cov_30.364218	Coordinate:958	Reads:20	Hits:1	Allocated_reads:20	Strand:+
TGAGTTTCCTGAAGAAAAATGATATCA
>Location:NODE_369549_length_1565_cov_30.364218	Coordinate:958	Reads:4	Hits:1	Allocated_reads:4	Strand:+
TGAGTTTCCTGAAGAAAAATGATATCAGT
>Location:NODE_369549_length_1565_cov_30.364218	Coordinate:958	Reads:1	Hits:1	Allocated_reads:1	Strand:+
TGAGTTTCCTGAAGAAAAATGATATCAGTTT
>Location:NODE_369549_length_1565_cov_30.364218	Coordinate:959	Reads:1	Hits:1	Allocated_reads:1	Strand:+
GAGTTTCCTGAAGAAAAATGATATC
>Location:NODE_369549_length_1565_cov_30.364218	Coordinate:959	Reads:1	Hits:1	Allocated_reads:1	Strand:+
GAGTTTCCTGAAGAAAAATGATATCA
>Location:NODE_369549_length_1565_cov_30.364218	Coordinate:960	Reads:1	Hits:1	Allocated_reads:1	Strand:-
ACTGATATCATTTTTCTTCAGGAAACT
>Location:NODE_369549_length_1565_cov_30.364218	Coordinate:961	Reads:1	Hits:1	Allocated_reads:1	Strand:+
GTTTCCTGAAGAAAAATGATATCAGTTTTGCT
>Location:NODE_369549_length_1565_cov_30.364218	Coordinate:963	Reads:6	Hits:1	Allocated_reads:6	Strand:+
TTCCTGAAGAAAAATGATATCAGTTTTGCT
>Location:NODE_369549_length_1565_cov_30.364218	Coordinate:964	Reads:4	Hits:1	Allocated_reads:4	Strand:+
TCCTGAAGAAAAATGATATCAGTTTTGCT
>Location:NODE_369549_length_1565_cov_30.364218	Coordinate:965	Reads:1	Hits:1	Allocated_reads:1	Strand:+
CCTGAAGAAAAATGATATCAGTTTTGCT
>Location:NODE_369549_length_1565_cov_30.364218	Coordinate:975	Reads:4	Hits:1	Allocated_reads:4	Strand:+
AATGATATCAGTTTTGCTTCAAATGTGA
>Location:NODE_369549_length_1565_cov_30.364218	Coordinate:975	Reads:1	Hits:1	Allocated_reads:1	Strand:+
AATGATATCAGTTTTGCTTCAAATGTGAC
>Location:NODE_369549_length_1565_cov_30.364218	Coordinate:975	Reads:1	Hits:1	Allocated_reads:1	Strand:+
AATGATATCAGTTTTGCTTCAAATGTGACA
>Location:NODE_369549_length_1565_cov_30.364218	Coordinate:976	Reads:2	Hits:1	Allocated_reads:2	Strand:+
ATGATATCAGTTTTGCTTCAAATGTGACA
>Location:NODE_369549_length_1565_cov_30.364218	Coordinate:977	Reads:2	Hits:1	Allocated_reads:2	Strand:+
TGATATCAGTTTTGCTTCAAATGTG
>Location:NODE_369549_length_1565_cov_30.364218	Coordinate:977	Reads:1	Hits:1	Allocated_reads:1	Strand:+
TGATATCAGTTTTGCTTCAAATGTGA
>Location:NODE_369549_length_1565_cov_30.364218	Coordinate:977	Reads:1	Hits:1	Allocated_reads:1	Strand:+
TGATATCAGTTTTGCTTCAAATGAGAC
>Location:NODE_369549_length_1565_cov_30.364218	Coordinate:977	Reads:28	Hits:1	Allocated_reads:28	Strand:+
TGATATCAGTTTTGCTTCAAATGTGAC
>Location:NODE_369549_length_1565_cov_30.364218	Coordinate:977	Reads:1	Hits:1	Allocated_reads:1	Strand:+
TGATATCAGTTTTGCTTCAAATGAGACA
>Location:NODE_369549_length_1565_cov_30.364218	Coordinate:977	Reads:15	Hits:1	Allocated_reads:15	Strand:+
TGATATCAGTTTTGCTTCAAATGTGACA
>Location:NODE_369549_length_1565_cov_30.364218	Coordinate:977	Reads:3	Hits:1	Allocated_reads:3	Strand:+
TGATATCAGTTTTGCTTCAAATGTGACATA
>Location:NODE_369549_length_1565_cov_30.364218	Coordinate:977	Reads:1	Hits:1	Allocated_reads:1	Strand:+
TGATATCAGTTTTGCTTCAAATGTGACATAAC
>Location:NODE_369549_length_1565_cov_30.364218	Coordinate:977	Reads:1	Hits:1	Allocated_reads:1	Strand:+
TGATATCAGTTTTGCTTCAAATGTGACATAACC
>Location:NODE_369549_length_1565_cov_30.364218	Coordinate:977	Reads:1	Hits:1	Allocated_reads:1	Strand:+
TGATATCAGTTTTGCTTCAAATGTGACATAACCT
>Location:NODE_369549_length_1565_cov_30.364218	Coordinate:978	Reads:1	Hits:1	Allocated_reads:1	Strand:-
TCACATTTGAAGCAAAACTGATATC
>Location:NODE_369549_length_1565_cov_30.364218	Coordinate:979	Reads:1	Hits:1	Allocated_reads:1	Strand:+
ATATCAGTTTTGCTTCAAATGTGACATAACCT
>Location:NODE_369549_length_1565_cov_30.364218	Coordinate:980	Reads:1	Hits:1	Allocated_reads:1	Strand:-
ATGTCACATTTGAAGCAAAACTGATA
>Location:NODE_369549_length_1565_cov_30.364218	Coordinate:980	Reads:1	Hits:1	Allocated_reads:1	Strand:+
TATCAGTTTTGCTTCAAATGTGACATA
>Location:NODE_369549_length_1565_cov_30.364218	Coordinate:980	Reads:2	Hits:1	Allocated_reads:2	Strand:+
TATCAGTTTTGCTTCAAATGTGACATAACC
>Location:NODE_369549_length_1565_cov_30.364218	Coordinate:980	Reads:6	Hits:1	Allocated_reads:6	Strand:-
TTATGTCACATTTGAAGCAAAACTGATA
>Location:NODE_369549_length_1565_cov_30.364218	Coordinate:982	Reads:1	Hits:1	Allocated_reads:1	Strand:-
TTATGTCACATTTGAAGCAAAACTGA
>Location:NODE_369549_length_1565_cov_30.364218	Coordinate:983	Reads:1	Hits:1	Allocated_reads:1	Strand:-
TTATGTCACATTTGAAGCAAAACTG
>Location:NODE_369549_length_1565_cov_30.364218	Coordinate:984	Reads:1	Hits:1	Allocated_reads:1	Strand:-
TTATGTCACATTTGAAGCAAAACT
>Location:NODE_369549_length_1565_cov_30.364218	Coordinate:986	Reads:1	Hits:1	Allocated_reads:1	Strand:-
TGGGAAGGTTATGTCACATTTGAAGCAAAA
>Location:NODE_369549_length_1565_cov_30.364218	Coordinate:987	Reads:2	Hits:1	Allocated_reads:2	Strand:-
GGGAAGGTTATGTCACATTTGAAGCAAA
>Location:NODE_369549_length_1565_cov_30.364218	Coordinate:987	Reads:2	Hits:1	Allocated_reads:2	Strand:+
TTTGCTTCAAATGTGACATAACCT
>Location:NODE_369549_length_1565_cov_30.364218	Coordinate:987	Reads:1	Hits:1	Allocated_reads:1	Strand:+
TTTGCTTCAAATGTGACATAACCTTCCCA
>Location:NODE_369549_length_1565_cov_30.364218	Coordinate:988	Reads:1	Hits:1	Allocated_reads:1	Strand:+
TTGCTTCAAATGTGACATAACCTTCCCA
>Location:NODE_369549_length_1565_cov_30.364218	Coordinate:989	Reads:1	Hits:3	Allocated_reads:0.333333333333333	Strand:-
GGGAAGGTTATGTCACATTTGAAGCA
>Location:NODE_369549_length_1565_cov_30.364218	Coordinate:989	Reads:1	Hits:3	Allocated_reads:0.333333333333333	Strand:+
TGCTTCAAATGTGACATAACCTTCC
>Location:NODE_369549_length_1565_cov_30.364218	Coordinate:989	Reads:4	Hits:3	Allocated_reads:1.33333333333333	Strand:+
TGCTTCAAATGTGACATAACCTTCCCACGTT
>Location:NODE_369549_length_1565_cov_30.364218	Coordinate:989	Reads:3	Hits:3	Allocated_reads:1	Strand:-
TGGGAAGGTTATGTCACATTTGAAGCA
>Location:NODE_369549_length_1565_cov_30.364218	Coordinate:990	Reads:2	Hits:3	Allocated_reads:0.666666666666667	Strand:-
GGGAAGGTTATGTCACATTTGAAGC
>Location:NODE_369549_length_1565_cov_30.364218	Coordinate:990	Reads:1	Hits:3	Allocated_reads:0.333333333333333	Strand:-
TGGGAAGGTTATGTCACATTTGAAGC
>Location:NODE_369549_length_1565_cov_30.364218	Coordinate:991	Reads:1	Hits:3	Allocated_reads:0.333333333333333	Strand:-
GGGAAGGTTATGTCACATTTGAAG
>Location:NODE_369549_length_1565_cov_30.364218	Coordinate:992	Reads:1	Hits:3	Allocated_reads:0.333333333333333	Strand:-
AAACGTGGGAAGGTTATGTCACATTTGAA
>Location:NODE_369549_length_1565_cov_30.364218	Coordinate:992	Reads:7	Hits:3	Allocated_reads:2.33333333333333	Strand:+
TTCAAATGTGACATAACCTTCCCACGTT
>Location:NODE_369549_length_1565_cov_30.364218	Coordinate:993	Reads:2	Hits:3	Allocated_reads:0.666666666666667	Strand:+
TCAAATGTGACATAACCTTCCCACGTT
>Location:NODE_369549_length_1565_cov_30.364218	Coordinate:998	Reads:1	Hits:3	Allocated_reads:0.333333333333333	Strand:-
CTTTGAAACGTGGGAAGGTTATGTCACA
>Location:NODE_369549_length_1565_cov_30.364218	Coordinate:998	Reads:1	Hits:3	Allocated_reads:0.333333333333333	Strand:+
TGTGACATAACCTTCCCACGTTTC
>Location:NODE_369549_length_1565_cov_30.364218	Coordinate:998	Reads:1	Hits:3	Allocated_reads:0.333333333333333	Strand:+
TGTGACATAACCTTCCCACGTTTCAA
>Location:NODE_369549_length_1565_cov_30.364218	Coordinate:998	Reads:1	Hits:3	Allocated_reads:0.333333333333333	Strand:+
TGTGACATAACCTTCCCACGTTTAAAA
>Location:NODE_369549_length_1565_cov_30.364218	Coordinate:998	Reads:8	Hits:3	Allocated_reads:2.66666666666667	Strand:+
TGTGACATAACCTTCCCACGTTTCAAA
>Location:NODE_369549_length_1565_cov_30.364218	Coordinate:998	Reads:2	Hits:3	Allocated_reads:0.666666666666667	Strand:+
TGTGACATAACCTTCCCACGTTTCAAAG
>Location:NODE_369549_length_1565_cov_30.364218	Coordinate:998	Reads:13	Hits:3	Allocated_reads:4.33333333333333	Strand:+
TGTGACATAACCTTCCCACGTTTCAAAGC
>Location:NODE_369549_length_1565_cov_30.364218	Coordinate:998	Reads:3	Hits:3	Allocated_reads:1	Strand:+
TGTGACATAACCTTCCCACGTTTCAAAGCT
>Location:NODE_369549_length_1565_cov_30.364218	Coordinate:1000	Reads:1	Hits:3	Allocated_reads:0.333333333333333	Strand:+
TGACATAACCTTCCCACGTTTCAAA
>Location:NODE_369549_length_1565_cov_30.364218	Coordinate:1000	Reads:3	Hits:3	Allocated_reads:1	Strand:+
TGACATAACCTTCCCACGTTTCAAAGC
>Location:NODE_369549_length_1565_cov_30.364218	Coordinate:1000	Reads:4	Hits:3	Allocated_reads:1.33333333333333	Strand:+
TGACATAACCTTCCCACGTTTCAAAGCT
>Location:NODE_369549_length_1565_cov_30.364218	Coordinate:1000	Reads:2	Hits:3	Allocated_reads:0.666666666666667	Strand:+
TGACATAACCTTCCCACGTTTCAAAGCTC
>Location:NODE_369549_length_1565_cov_30.364218	Coordinate:1000	Reads:3	Hits:3	Allocated_reads:1	Strand:+
TGACATAACCTTCCCACGTTTCAAAGCTCT
>Location:NODE_369549_length_1565_cov_30.364218	Coordinate:1002	Reads:1	Hits:3	Allocated_reads:0.333333333333333	Strand:+
ACATAACCTTCCCACGTTTCAAAGCTCT
>Location:NODE_369549_length_1565_cov_30.364218	Coordinate:1002	Reads:1	Hits:3	Allocated_reads:0.333333333333333	Strand:-
AGAGCTTTGAAACGTGGGAAGGTTATGT
>Location:NODE_369549_length_1565_cov_30.364218	Coordinate:1003	Reads:1	Hits:3	Allocated_reads:0.333333333333333	Strand:-
AGAGCTTTGAAACGTGGGAAGGTTATG
>Location:NODE_369549_length_1565_cov_30.364218	Coordinate:1003	Reads:3	Hits:3	Allocated_reads:1	Strand:+
CATAACCTTCCCACGTTTCAAAGCTCT
>Location:NODE_369549_length_1565_cov_30.364218	Coordinate:1003	Reads:1	Hits:3	Allocated_reads:0.333333333333333	Strand:-
GCAGAGCTTTGAAACGTGGGAAGGTTATG
>Location:NODE_369549_length_1565_cov_30.364218	Coordinate:1004	Reads:1	Hits:3	Allocated_reads:0.333333333333333	Strand:+
ATAACCTTCCCACGTTTCAAAGCTCT
>Location:NODE_369549_length_1565_cov_30.364218	Coordinate:1004	Reads:1	Hits:3	Allocated_reads:0.333333333333333	Strand:+
ATAACCTTCCCACGTTTCAAAGCTCTGCC
>Location:NODE_369549_length_1565_cov_30.364218	Coordinate:1004	Reads:1	Hits:3	Allocated_reads:0.333333333333333	Strand:+
ATAACCTTCCCACGTTTCAAAGCTCTGCCT
>Location:NODE_369549_length_1565_cov_30.364218	Coordinate:1004	Reads:1	Hits:3	Allocated_reads:0.333333333333333	Strand:+
ATAACCTTCCCACGTTTCAAAGCTCTGCCTA
>Location:NODE_369549_length_1565_cov_30.364218	Coordinate:1005	Reads:1	Hits:3	Allocated_reads:0.333333333333333	Strand:+
TAACCTTCCCACGTTTCAAAGCTCT
>Location:NODE_369549_length_1565_cov_30.364218	Coordinate:1005	Reads:8	Hits:3	Allocated_reads:2.66666666666667	Strand:+
TAACCTTCCCACGTTTCAAAGCTCTGC
>Location:NODE_369549_length_1565_cov_30.364218	Coordinate:1005	Reads:25	Hits:3	Allocated_reads:8.33333333333333	Strand:+
TAACCTTCCCACGTTTCAAAGCTCTGCC
>Location:NODE_369549_length_1565_cov_30.364218	Coordinate:1005	Reads:4	Hits:3	Allocated_reads:1.33333333333333	Strand:+
TAACCTTCCCACGTTTCAAAGCTCTGCCT
>Location:NODE_369549_length_1565_cov_30.364218	Coordinate:1005	Reads:2	Hits:3	Allocated_reads:0.666666666666667	Strand:+
TAACCTTCCCACGTTTCAAAGCTCTGCCTA
>Location:NODE_369549_length_1565_cov_30.364218	Coordinate:1005	Reads:2	Hits:3	Allocated_reads:0.666666666666667	Strand:+
TAACCTTCCCACGTTTCAAAGCTCTGCCTAAGC
>Location:NODE_369549_length_1565_cov_30.364218	Coordinate:1005	Reads:1	Hits:3	Allocated_reads:0.333333333333333	Strand:+
TAACCTTCCCACGTTTCAAAGCTCTGCCTAAGCC
>Location:NODE_369549_length_1565_cov_30.364218	Coordinate:1006	Reads:3	Hits:3	Allocated_reads:1	Strand:+
AACCTTCCCACGTTTCAAAGCTCTGC
>Location:NODE_369549_length_1565_cov_30.364218	Coordinate:1006	Reads:2	Hits:3	Allocated_reads:0.666666666666667	Strand:+
AACCTTCCCACGTTTCAAAGCTCTGCC
>Location:NODE_369549_length_1565_cov_30.364218	Coordinate:1006	Reads:1	Hits:3	Allocated_reads:0.333333333333333	Strand:+
AACCTTCCCACGTTTCAAAGCTCTGCCT
>Location:NODE_369549_length_1565_cov_30.364218	Coordinate:1006	Reads:1	Hits:3	Allocated_reads:0.333333333333333	Strand:-
AGAGCTTTGAAACGTGGGAAGGTT
>Location:NODE_369549_length_1565_cov_30.364218	Coordinate:1006	Reads:1	Hits:3	Allocated_reads:0.333333333333333	Strand:-
CAGAGCTTTGAAACGTGGGAAGGTT
>Location:NODE_369549_length_1565_cov_30.364218	Coordinate:1006	Reads:1	Hits:3	Allocated_reads:0.333333333333333	Strand:-
GCAGAGCTTTGAAACGTGGGAAGGTT
>Location:NODE_369549_length_1565_cov_30.364218	Coordinate:1007	Reads:1	Hits:3	Allocated_reads:0.333333333333333	Strand:+
ACCTTCCCACGTTTCAAAGCTCTGCC
>Location:NODE_369549_length_1565_cov_30.364218	Coordinate:1007	Reads:2	Hits:3	Allocated_reads:0.666666666666667	Strand:+
ACCTTCCCACGTTTCAAAGCTCTGCCT
>Location:NODE_369549_length_1565_cov_30.364218	Coordinate:1007	Reads:1	Hits:3	Allocated_reads:0.333333333333333	Strand:-
GCAGAGCTTTGAAACGTGGGAAGGT
>Location:NODE_369549_length_1565_cov_30.364218	Coordinate:1007	Reads:1	Hits:3	Allocated_reads:0.333333333333333	Strand:-
TAGGCAGAGCTTTGAAACGTGGGAAGGT
>Location:NODE_369549_length_1565_cov_30.364218	Coordinate:1008	Reads:1	Hits:3	Allocated_reads:0.333333333333333	Strand:+
CCTTCCCACGTTTCAAAGCTCTGCC
>Location:NODE_369549_length_1565_cov_30.364218	Coordinate:1008	Reads:3	Hits:3	Allocated_reads:1	Strand:+
CCTTCCCACGTTTCAAAGCTCTGCCTAAGC
>Location:NODE_369549_length_1565_cov_30.364218	Coordinate:1008	Reads:1	Hits:3	Allocated_reads:0.333333333333333	Strand:+
CCTTCCCACGTTTCAAAGCTCTGCCTAAGCC
>Location:NODE_369549_length_1565_cov_30.364218	Coordinate:1008	Reads:1	Hits:3	Allocated_reads:0.333333333333333	Strand:+
CCTTCCCACGTTTCAAAGCTCTGCCTAAGCCC
>Location:NODE_369549_length_1565_cov_30.364218	Coordinate:1008	Reads:1	Hits:2	Allocated_reads:0.5	Strand:+
CCTTCCCACGTTTCAAAGCTCTGCCTAAGCCCT
>Location:NODE_369549_length_1565_cov_30.364218	Coordinate:1008	Reads:1	Hits:3	Allocated_reads:0.333333333333333	Strand:-
GGCAGAGCTTTGAAACGTGGGAAGG
>Location:NODE_369549_length_1565_cov_30.364218	Coordinate:1009	Reads:1	Hits:3	Allocated_reads:0.333333333333333	Strand:+
CTTCCCACGTTTCAAAGCTCTGCCTAAGCC
>Location:NODE_369549_length_1565_cov_30.364218	Coordinate:1010	Reads:1	Hits:3	Allocated_reads:0.333333333333333	Strand:-
TAGGCAGAGCTTTGAAACGTGGGAA
>Location:NODE_369549_length_1565_cov_30.364218	Coordinate:1010	Reads:24	Hits:3	Allocated_reads:8	Strand:+
TTCCCACGTTTCAAAGCTCTGCCT
>Location:NODE_369549_length_1565_cov_30.364218	Coordinate:1010	Reads:2	Hits:3	Allocated_reads:0.666666666666667	Strand:+
TTCCCACGTTTCAAAGCTCTGCCTA
>Location:NODE_369549_length_1565_cov_30.364218	Coordinate:1010	Reads:2	Hits:3	Allocated_reads:0.666666666666667	Strand:+
TTCCCACGTTTCAAAGCTCTGCCTAA
>Location:NODE_369549_length_1565_cov_30.364218	Coordinate:1010	Reads:1	Hits:3	Allocated_reads:0.333333333333333	Strand:+
TTCCCACGTTTCAAAGCTCTGCCTAAG
>Location:NODE_369549_length_1565_cov_30.364218	Coordinate:1010	Reads:61	Hits:3	Allocated_reads:20.3333333333333	Strand:+
TTCCCACGTTTCAAAGCTCTGCCTAAGC
>Location:NODE_369549_length_1565_cov_30.364218	Coordinate:1010	Reads:1	Hits:3	Allocated_reads:0.333333333333333	Strand:+
TTCCCACGTTTCAAAGCTCTGCCTAAGTT
>Location:NODE_369549_length_1565_cov_30.364218	Coordinate:1010	Reads:8	Hits:3	Allocated_reads:2.66666666666667	Strand:+
TTCCCACGTTTCAAAGCTCTGCCTAAGCC
>Location:NODE_369549_length_1565_cov_30.364218	Coordinate:1010	Reads:1	Hits:3	Allocated_reads:0.333333333333333	Strand:+
TTCCCACGTTTCAAAGCTCTGCCTAAGCCT
>Location:NODE_369549_length_1565_cov_30.364218	Coordinate:1010	Reads:18	Hits:3	Allocated_reads:6	Strand:+
TTCCCACGTTTCAAAGCTCTGCCTAAGCCC
>Location:NODE_369549_length_1565_cov_30.364218	Coordinate:1010	Reads:1	Hits:2	Allocated_reads:0.5	Strand:+
TTCCCACGTTTCAAAGCTCTGCCCAAGCCCT
>Location:NODE_369549_length_1565_cov_30.364218	Coordinate:1010	Reads:14	Hits:2	Allocated_reads:7	Strand:+
TTCCCACGTTTCAAAGCTCTGCCTAAGCCCT
>Location:NODE_369549_length_1565_cov_30.364218	Coordinate:1011	Reads:1	Hits:3	Allocated_reads:0.333333333333333	Strand:-
CTTAGGCAGAGCTTTGAAACGTGGGA
>Location:NODE_369549_length_1565_cov_30.364218	Coordinate:1011	Reads:1	Hits:3	Allocated_reads:0.333333333333333	Strand:+
TCCCACGTTTCAAAGCTCTGCCTT
>Location:NODE_369549_length_1565_cov_30.364218	Coordinate:1011	Reads:2	Hits:3	Allocated_reads:0.666666666666667	Strand:+
TCCCACGTTTCAAAGCTCTGCCTA
>Location:NODE_369549_length_1565_cov_30.364218	Coordinate:1011	Reads:1	Hits:3	Allocated_reads:0.333333333333333	Strand:+
TCCCACGTTTCAAAGCTCTGCCTAA
>Location:NODE_369549_length_1565_cov_30.364218	Coordinate:1011	Reads:2	Hits:3	Allocated_reads:0.666666666666667	Strand:+
TCCCACGTTTCAAAGCTCTGCCTAAG
>Location:NODE_369549_length_1565_cov_30.364218	Coordinate:1011	Reads:1	Hits:3	Allocated_reads:0.333333333333333	Strand:+
TCCCACGTTTCAAAGCTCTGTCTAAGC
>Location:NODE_369549_length_1565_cov_30.364218	Coordinate:1011	Reads:49	Hits:3	Allocated_reads:16.3333333333333	Strand:+
TCCCACGTTTCAAAGCTCTGCCTAAGC
>Location:NODE_369549_length_1565_cov_30.364218	Coordinate:1011	Reads:1	Hits:3	Allocated_reads:0.333333333333333	Strand:+
TCCCACGTTTCAAAGCTCTGCCTGAGCC
>Location:NODE_369549_length_1565_cov_30.364218	Coordinate:1011	Reads:3	Hits:3	Allocated_reads:1	Strand:+
TCCCACGTTTCAAAGCTCTGCCTAAGCC
>Location:NODE_369549_length_1565_cov_30.364218	Coordinate:1011	Reads:8	Hits:3	Allocated_reads:2.66666666666667	Strand:+
TCCCACGTTTCAAAGCTCTGCCTAAGCCC
>Location:NODE_369549_length_1565_cov_30.364218	Coordinate:1011	Reads:12	Hits:2	Allocated_reads:6	Strand:+
TCCCACGTTTCAAAGCTCTGCCTAAGCCCT
>Location:NODE_369549_length_1565_cov_30.364218	Coordinate:1011	Reads:4	Hits:2	Allocated_reads:2	Strand:+
TCCCACGTTTCAAAGCTCTGCCTAAGCCCTT
>Location:NODE_369549_length_1565_cov_30.364218	Coordinate:1012	Reads:3	Hits:3	Allocated_reads:1	Strand:+
CCCACGTTTCAAAGCTCTGCCTAAGC
>Location:NODE_369549_length_1565_cov_30.364218	Coordinate:1012	Reads:1	Hits:3	Allocated_reads:0.333333333333333	Strand:+
CCCACGTTTCAAAGCTCTGCCTAAGCT
>Location:NODE_369549_length_1565_cov_30.364218	Coordinate:1012	Reads:2	Hits:2	Allocated_reads:1	Strand:+
CCCACGTTTCAAAGCTCTGCCTAAGCCCT
>Location:NODE_369549_length_1565_cov_30.364218	Coordinate:1012	Reads:2	Hits:2	Allocated_reads:1	Strand:+
CCCACGTTTCAAAGCTCTGCCTAAGCCCTT
>Location:NODE_369549_length_1565_cov_30.364218	Coordinate:1012	Reads:1	Hits:2	Allocated_reads:0.5	Strand:+
CCCACGTTTCAAAGCTCTGCCTAAGCCCTTT
>Location:NODE_369549_length_1565_cov_30.364218	Coordinate:1013	Reads:3	Hits:3	Allocated_reads:1	Strand:+
CCACGTTTCAAAGCTCTGCCTAAGCCC
>Location:NODE_369549_length_1565_cov_30.364218	Coordinate:1013	Reads:1	Hits:2	Allocated_reads:0.5	Strand:+
CCACGTTTCAAAGCTCTGCCTAAGCCCT
>Location:NODE_369549_length_1565_cov_30.364218	Coordinate:1013	Reads:1	Hits:3	Allocated_reads:0.333333333333333	Strand:-
GGCTTAGGCAGAGCTTTGAAACGTGG
>Location:NODE_369549_length_1565_cov_30.364218	Coordinate:1014	Reads:1	Hits:3	Allocated_reads:0.333333333333333	Strand:+
CACGTTTCAAAGCTCTGCCTAAGCCC
>Location:NODE_369549_length_1565_cov_30.364218	Coordinate:1014	Reads:1	Hits:2	Allocated_reads:0.5	Strand:+
CACGTTTCAAAGCTCTGCCTAAGCCCT
>Location:NODE_369549_length_1565_cov_30.364218	Coordinate:1015	Reads:1	Hits:3	Allocated_reads:0.333333333333333	Strand:+
ACGTTTCAAAGCTCTGCCTAAGCC
>Location:NODE_369549_length_1565_cov_30.364218	Coordinate:1015	Reads:1	Hits:1	Allocated_reads:1	Strand:+
ACGTTTCAAAGCTCTGCCTAAGCCCTTGC
>Location:NODE_369549_length_1565_cov_30.364218	Coordinate:1015	Reads:1	Hits:1	Allocated_reads:1	Strand:+
ACGTTTCAAAGCTCTGCCTAAGCCCTTGCAA
>Location:NODE_369549_length_1565_cov_30.364218	Coordinate:1016	Reads:1	Hits:3	Allocated_reads:0.333333333333333	Strand:+
CGTTTCAAAGCTCTGCCTAAGCCA
>Location:NODE_369549_length_1565_cov_30.364218	Coordinate:1016	Reads:1	Hits:2	Allocated_reads:0.5	Strand:+
CGTTTCAAAGCTCTGCCTAAGCCCTT
>Location:NODE_369549_length_1565_cov_30.364218	Coordinate:1016	Reads:1	Hits:1	Allocated_reads:1	Strand:+
CGTTTCAAAGCTCTGCCTAAGCCCTTGC
>Location:NODE_369549_length_1565_cov_30.364218	Coordinate:1016	Reads:1	Hits:1	Allocated_reads:1	Strand:+
CGTTTCAAAGCTCTGCCTAAGCCCTTGCAA
>Location:NODE_369549_length_1565_cov_30.364218	Coordinate:1018	Reads:9	Hits:1	Allocated_reads:9	Strand:+
TTTCAAAGCTCTGCCTAAGCCCTTGC
>Location:NODE_369549_length_1565_cov_30.364218	Coordinate:1018	Reads:5	Hits:1	Allocated_reads:5	Strand:+
TTTCAAAGCTCTGCCTAAGCCCTTGCA
>Location:NODE_369549_length_1565_cov_30.364218	Coordinate:1018	Reads:2	Hits:1	Allocated_reads:2	Strand:+
TTTCAAAGCTCTGCCTAAGCCCTTGCAA
>Location:NODE_369549_length_1565_cov_30.364218	Coordinate:1018	Reads:1	Hits:1	Allocated_reads:1	Strand:+
TTTCAAAGCTCTGCCTAAGCCCTTGCAAT
>Location:NODE_369549_length_1565_cov_30.364218	Coordinate:1018	Reads:1	Hits:1	Allocated_reads:1	Strand:+
TTTCAAAGCTCTGCCTAAGCCCTTGCAATT
>Location:NODE_369549_length_1565_cov_30.364218	Coordinate:1019	Reads:1	Hits:1	Allocated_reads:1	Strand:+
TTCAAAGCTCTGCCTAAGCCCTTGCAAT
>Location:NODE_369549_length_1565_cov_30.364218	Coordinate:1019	Reads:1	Hits:1	Allocated_reads:1	Strand:+
TTCAAAGCTCTGCCTAAGCCCTTGCAATT
>Location:NODE_369549_length_1565_cov_30.364218	Coordinate:1019	Reads:1	Hits:1	Allocated_reads:1	Strand:+
TTCAAAGCTCTGCCTAAGCCCTTGCAATTCCAGG
>Location:NODE_369549_length_1565_cov_30.364218	Coordinate:1020	Reads:3	Hits:1	Allocated_reads:3	Strand:+
TCAAAGCTCTGCCTAAGCCCTTGC
>Location:NODE_369549_length_1565_cov_30.364218	Coordinate:1020	Reads:1	Hits:1	Allocated_reads:1	Strand:+
TCAAAGCTCTGCCTAAGCCCTTGCA
>Location:NODE_369549_length_1565_cov_30.364218	Coordinate:1020	Reads:1	Hits:1	Allocated_reads:1	Strand:+
TCAAAGCTCTGCCTAAGCCCTTGCAATT
>Location:NODE_369549_length_1565_cov_30.364218	Coordinate:1020	Reads:3	Hits:1	Allocated_reads:3	Strand:+
TCAAAGCTCTGCCTAAGCCCTTGCAATTCC
>Location:NODE_369549_length_1565_cov_30.364218	Coordinate:1021	Reads:3	Hits:1	Allocated_reads:3	Strand:-
CATCCTGGAATTGCAAGGGCTTAGGCAGAGCTTTG
>Location:NODE_369549_length_1565_cov_30.364218	Coordinate:1022	Reads:2	Hits:1	Allocated_reads:2	Strand:-
AATTGCAAGGGCTTAGGCAGAGCTTT
>Location:NODE_369549_length_1565_cov_30.364218	Coordinate:1022	Reads:1	Hits:1	Allocated_reads:1	Strand:-
ATTGCAAGGGCTTAGGCAGAGCTTT
>Location:NODE_369549_length_1565_cov_30.364218	Coordinate:1022	Reads:1	Hits:1	Allocated_reads:1	Strand:-
CTGGAATTGCAAGGGCTTAGGCAGAGCTTT
>Location:NODE_369549_length_1565_cov_30.364218	Coordinate:1022	Reads:5	Hits:1	Allocated_reads:5	Strand:-
GAATTGCAAGGGCTTAGGCAGAGCTTT
>Location:NODE_369549_length_1565_cov_30.364218	Coordinate:1022	Reads:12	Hits:1	Allocated_reads:12	Strand:-
GGAATTGCAAGGGCTTAGGCAGAGCTTT
>Location:NODE_369549_length_1565_cov_30.364218	Coordinate:1022	Reads:3	Hits:1	Allocated_reads:3	Strand:-
TCCTGGAATTGCAAGGGCTTAGGCAGAGCTTT
>Location:NODE_369549_length_1565_cov_30.364218	Coordinate:1022	Reads:1	Hits:1	Allocated_reads:1	Strand:-
TGGAATTGCAAGGGCTTAGGCAGAGCCTT
>Location:NODE_369549_length_1565_cov_30.364218	Coordinate:1022	Reads:1	Hits:1	Allocated_reads:1	Strand:-
TGGAATTGCAAGGGCTTAGGCAGAGCTTG
>Location:NODE_369549_length_1565_cov_30.364218	Coordinate:1022	Reads:81	Hits:1	Allocated_reads:81	Strand:-
TGGAATTGCAAGGGCTTAGGCAGAGCTTT
>Location:NODE_369549_length_1565_cov_30.364218	Coordinate:1022	Reads:1	Hits:1	Allocated_reads:1	Strand:-
TTGCAAGGGCTTAGGCAGAGCTTT
>Location:NODE_369549_length_1565_cov_30.364218	Coordinate:1023	Reads:1	Hits:1	Allocated_reads:1	Strand:-
AATTGCAAGGGCTTAGGCAGAGCTT
>Location:NODE_369549_length_1565_cov_30.364218	Coordinate:1023	Reads:1	Hits:1	Allocated_reads:1	Strand:-
ATCCTGGAATTGCAAGGGCTTAGGCAGAGCTT
>Location:NODE_369549_length_1565_cov_30.364218	Coordinate:1023	Reads:1	Hits:1	Allocated_reads:1	Strand:-
CATCCTGGAATTGCAAGGGCTTAGGCAGAGCTT
>Location:NODE_369549_length_1565_cov_30.364218	Coordinate:1023	Reads:1	Hits:1	Allocated_reads:1	Strand:-
CCTGGAATTGCAAGGGCTTAGGCAGAGCTT
>Location:NODE_369549_length_1565_cov_30.364218	Coordinate:1023	Reads:1	Hits:1	Allocated_reads:1	Strand:-
CTGGAATTGCAAGGGCTTAGGCAGAGCTT
>Location:NODE_369549_length_1565_cov_30.364218	Coordinate:1023	Reads:5	Hits:1	Allocated_reads:5	Strand:-
GAATTGCAAGGGCTTAGGCAGAGCTT
>Location:NODE_369549_length_1565_cov_30.364218	Coordinate:1023	Reads:30	Hits:1	Allocated_reads:30	Strand:-
GGAATTGCAAGGGCTTAGGCAGAGCTT
>Location:NODE_369549_length_1565_cov_30.364218	Coordinate:1023	Reads:1	Hits:1	Allocated_reads:1	Strand:-
TCCTGGAATTGCAAGGGCTTAGGCAGAGCTG
>Location:NODE_369549_length_1565_cov_30.364218	Coordinate:1023	Reads:20	Hits:1	Allocated_reads:20	Strand:-
TCCTGGAATTGCAAGGGCTTAGGCAGAGCTT
>Location:NODE_369549_length_1565_cov_30.364218	Coordinate:1023	Reads:1	Hits:1	Allocated_reads:1	Strand:-
TGGAATTGCAAGGGCTTAGGCAGAGATC
>Location:NODE_369549_length_1565_cov_30.364218	Coordinate:1023	Reads:1	Hits:1	Allocated_reads:1	Strand:-
TGGAATTGCAAGGGCTTAGGCAGAGCCT
>Location:NODE_369549_length_1565_cov_30.364218	Coordinate:1023	Reads:191	Hits:1	Allocated_reads:191	Strand:-
TGGAATTGCAAGGGCTTAGGCAGAGCTT
>Location:NODE_369549_length_1565_cov_30.364218	Coordinate:1024	Reads:1	Hits:1	Allocated_reads:1	Strand:-
CATCCTGGAATTGCAAGGGCTTAGGCAGAGCT
>Location:NODE_369549_length_1565_cov_30.364218	Coordinate:1024	Reads:6	Hits:1	Allocated_reads:6	Strand:-
CCTGGAATTGCAAGGGCTTAGGCAGAGCT
>Location:NODE_369549_length_1565_cov_30.364218	Coordinate:1024	Reads:1	Hits:1	Allocated_reads:1	Strand:-
CTGGAATTGCAAGGGCTTAGGCAGAGCT
>Location:NODE_369549_length_1565_cov_30.364218	Coordinate:1024	Reads:1	Hits:1	Allocated_reads:1	Strand:-
GAATTGCAAGGGCTTAGGCAGAGCT
>Location:NODE_369549_length_1565_cov_30.364218	Coordinate:1024	Reads:1	Hits:1	Allocated_reads:1	Strand:-
GGAATTGCAAGGGCTTAGGCAGAGCA
>Location:NODE_369549_length_1565_cov_30.364218	Coordinate:1024	Reads:1	Hits:1	Allocated_reads:1	Strand:-
GGAATTGCAAGGGCTTAGGCAGAGCG
>Location:NODE_369549_length_1565_cov_30.364218	Coordinate:1024	Reads:13	Hits:1	Allocated_reads:13	Strand:-
GGAATTGCAAGGGCTTAGGCAGAGCT
>Location:NODE_369549_length_1565_cov_30.364218	Coordinate:1024	Reads:16	Hits:1	Allocated_reads:16	Strand:-
TCCTGGAATTGCAAGGGCTTAGGCAGAGCT
>Location:NODE_369549_length_1565_cov_30.364218	Coordinate:1024	Reads:1	Hits:1	Allocated_reads:1	Strand:-
TGGAATTGCAAGGGCTTAGGCAGAGCG
>Location:NODE_369549_length_1565_cov_30.364218	Coordinate:1024	Reads:105	Hits:1	Allocated_reads:105	Strand:-
TGGAATTGCAAGGGCTTAGGCAGAGCT
>Location:NODE_369549_length_1565_cov_30.364218	Coordinate:1025	Reads:2	Hits:1	Allocated_reads:2	Strand:-
GGAATTGCAAGGGCTTAGGCAGAGC
>Location:NODE_369549_length_1565_cov_30.364218	Coordinate:1025	Reads:1	Hits:1	Allocated_reads:1	Strand:-
TCCTGGAATTGCAAGGGCTTAGGCAGAGC
>Location:NODE_369549_length_1565_cov_30.364218	Coordinate:1025	Reads:5	Hits:1	Allocated_reads:5	Strand:-
TGGAATTGCAAGGGCTTAGGCAGAGC
>Location:NODE_369549_length_1565_cov_30.364218	Coordinate:1026	Reads:1	Hits:1	Allocated_reads:1	Strand:-
CATCCTGGAATTGCAAGGGCTTAGGCAGTT
>Location:NODE_369549_length_1565_cov_30.364218	Coordinate:1026	Reads:2	Hits:1	Allocated_reads:2	Strand:-
CATCCTGGAATTGCAAGGGCTTAGGCAGAG
>Location:NODE_369549_length_1565_cov_30.364218	Coordinate:1026	Reads:1	Hits:1	Allocated_reads:1	Strand:-
GGAATTGCAAGGGCTTAGGCAGAG
>Location:NODE_369549_length_1565_cov_30.364218	Coordinate:1026	Reads:4	Hits:1	Allocated_reads:4	Strand:-
TGGAATTGCAAGGGCTTAGGCAGAG
>Location:NODE_369549_length_1565_cov_30.364218	Coordinate:1027	Reads:1	Hits:1	Allocated_reads:1	Strand:-
ACATCCTGGAATTGCAAGGGCTTAGGCAGT
>Location:NODE_369549_length_1565_cov_30.364218	Coordinate:1027	Reads:2	Hits:1	Allocated_reads:2	Strand:-
CATCCTGGAATTGCAAGGGCTTAGGCAGT
>Location:NODE_369549_length_1565_cov_30.364218	Coordinate:1027	Reads:1	Hits:1	Allocated_reads:1	Strand:-
TACATCCTGGAATTGCAAGGGCTTAGGCAGA
>Location:NODE_369549_length_1565_cov_30.364218	Coordinate:1027	Reads:1	Hits:1	Allocated_reads:1	Strand:-
TCCTGGAATTGCAAGGGCTTAGGCATT
>Location:NODE_369549_length_1565_cov_30.364218	Coordinate:1027	Reads:2	Hits:2	Allocated_reads:1	Strand:-
TGGAATTGCAAGGGCTTAGGCAGT
>Location:NODE_369549_length_1565_cov_30.364218	Coordinate:1027	Reads:5	Hits:1	Allocated_reads:5	Strand:-
TGGAATTGCAAGGGCTTAGGCAGA
>Location:NODE_369549_length_1565_cov_30.364218	Coordinate:1028	Reads:1	Hits:1	Allocated_reads:1	Strand:-
CATCCTGGAATTGCAAGGGCTTAGGCAG
>Location:NODE_369549_length_1565_cov_30.364218	Coordinate:1028	Reads:1	Hits:1	Allocated_reads:1	Strand:-
CATCCTGGAATTGCAAGGGCTTAGGCAT
>Location:NODE_369549_length_1565_cov_30.364218	Coordinate:1028	Reads:1	Hits:1	Allocated_reads:1	Strand:+
CTGCCTAAGCCCTTGCAATTCCAGGATGT
>Location:NODE_369549_length_1565_cov_30.364218	Coordinate:1029	Reads:1	Hits:1	Allocated_reads:1	Strand:-
ACATCCTGGAATTGCAAGGGCTTAGGCA
>Location:NODE_369549_length_1565_cov_30.364218	Coordinate:1029	Reads:2	Hits:1	Allocated_reads:2	Strand:-
ACATCCTGGAATTGCAAGGGCTTAGGCT
>Location:NODE_369549_length_1565_cov_30.364218	Coordinate:1029	Reads:2	Hits:1	Allocated_reads:2	Strand:-
CATCCTGGAATTGCAAGGGCTTAGGCA
>Location:NODE_369549_length_1565_cov_30.364218	Coordinate:1029	Reads:1	Hits:1	Allocated_reads:1	Strand:-
TACATCCTGGAATTGCAAGGGCTTAGGCA
>Location:NODE_369549_length_1565_cov_30.364218	Coordinate:1029	Reads:1	Hits:1	Allocated_reads:1	Strand:-
TCCTGGAATTGCAAGGGCTTAGGCA
>Location:NODE_369549_length_1565_cov_30.364218	Coordinate:1029	Reads:1	Hits:1	Allocated_reads:1	Strand:-
TCCTGGAATTGCAAGGGCTTAGGCT
>Location:NODE_369549_length_1565_cov_30.364218	Coordinate:1029	Reads:1	Hits:1	Allocated_reads:1	Strand:+
TGCCTAAGCCCTTGCAATTCCAGGATG
>Location:NODE_369549_length_1565_cov_30.364218	Coordinate:1029	Reads:7	Hits:1	Allocated_reads:7	Strand:+
TGCCTAAGCCCTTGCAATTCCAGGATGT
>Location:NODE_369549_length_1565_cov_30.364218	Coordinate:1030	Reads:1	Hits:1	Allocated_reads:1	Strand:-
ACATCCTGGAATTGCAAGGGCTTAGGC
>Location:NODE_369549_length_1565_cov_30.364218	Coordinate:1030	Reads:1	Hits:1	Allocated_reads:1	Strand:+
GCCTAAGCCCTTGCAATTCCAGGATGTAAACG
>Location:NODE_369549_length_1565_cov_30.364218	Coordinate:1031	Reads:1	Hits:1	Allocated_reads:1	Strand:-
ATCCTGGAATTGCAAGGGCTTAGG
>Location:NODE_369549_length_1565_cov_30.364218	Coordinate:1031	Reads:1	Hits:1	Allocated_reads:1	Strand:-
CATCCTGGAATTGCAAGGGCTTAGG
>Location:NODE_369549_length_1565_cov_30.364218	Coordinate:1031	Reads:3	Hits:1	Allocated_reads:3	Strand:+
CCTAAGCCCTTGCAATTCCAGGATGTAAAC
>Location:NODE_369549_length_1565_cov_30.364218	Coordinate:1032	Reads:1	Hits:1	Allocated_reads:1	Strand:-
ACATCCTGGAATTGCAAGGGCTTAG
>Location:NODE_369549_length_1565_cov_30.364218	Coordinate:1032	Reads:1	Hits:1	Allocated_reads:1	Strand:+
CTAAGCCCTTGCAATTCCAGGATGTAAA
>Location:NODE_369549_length_1565_cov_30.364218	Coordinate:1032	Reads:2	Hits:1	Allocated_reads:2	Strand:+
CTAAGCCCTTGCAATTCCAGGATGTAAAC
>Location:NODE_369549_length_1565_cov_30.364218	Coordinate:1032	Reads:1	Hits:1	Allocated_reads:1	Strand:+
CTAAGCCCTTGCAATTCCAGGATGTAAACT
>Location:NODE_369549_length_1565_cov_30.364218	Coordinate:1033	Reads:3	Hits:1	Allocated_reads:3	Strand:+
TAAGCCCTTGCAATTCCAGGATGT
>Location:NODE_369549_length_1565_cov_30.364218	Coordinate:1033	Reads:1	Hits:1	Allocated_reads:1	Strand:+
TAAGCCCTTGCAATTCCAGGATGTAA
>Location:NODE_369549_length_1565_cov_30.364218	Coordinate:1033	Reads:37	Hits:1	Allocated_reads:37	Strand:+
TAAGCCCTTGCAATTCCAGGATGTAAAC
>Location:NODE_369549_length_1565_cov_30.364218	Coordinate:1033	Reads:1	Hits:1	Allocated_reads:1	Strand:+
TAAGCCCTTGCAATTCCAGGATGTAAACT
>Location:NODE_369549_length_1565_cov_30.364218	Coordinate:1033	Reads:36	Hits:1	Allocated_reads:36	Strand:+
TAAGCCCTTGCAATTCCAGGATGTAAACG
>Location:NODE_369549_length_1565_cov_30.364218	Coordinate:1033	Reads:5	Hits:1	Allocated_reads:5	Strand:+
TAAGCCCTTGCAATTCCAGGATGTAAACGT
>Location:NODE_369549_length_1565_cov_30.364218	Coordinate:1033	Reads:1	Hits:1	Allocated_reads:1	Strand:+
TAAGCCCTTGCAATTCCAGGATGTAAACGTT
>Location:NODE_369549_length_1565_cov_30.364218	Coordinate:1033	Reads:16	Hits:1	Allocated_reads:16	Strand:+
TAAGCCCTTGCAATTCCAGGATGTAAACGTC
>Location:NODE_369549_length_1565_cov_30.364218	Coordinate:1033	Reads:1	Hits:1	Allocated_reads:1	Strand:+
TAAGCCCTTGCAATTCCAGGATGTAAACGTCAA
>Location:NODE_369549_length_1565_cov_30.364218	Coordinate:1034	Reads:5	Hits:1	Allocated_reads:5	Strand:+
AAGCCCTTGCAATTCCAGGATGTAAAC
>Location:NODE_369549_length_1565_cov_30.364218	Coordinate:1034	Reads:4	Hits:1	Allocated_reads:4	Strand:+
AAGCCCTTGCAATTCCAGGATGTAAACG
>Location:NODE_369549_length_1565_cov_30.364218	Coordinate:1034	Reads:1	Hits:1	Allocated_reads:1	Strand:+
AAGCCCTTGCAATTCCAGGATGTAAACGT
>Location:NODE_369549_length_1565_cov_30.364218	Coordinate:1034	Reads:1	Hits:1	Allocated_reads:1	Strand:+
AAGCCCTTGCAATTCCAGGATGTAAACGTT
>Location:NODE_369549_length_1565_cov_30.364218	Coordinate:1034	Reads:3	Hits:1	Allocated_reads:3	Strand:+
AAGCCCTTGCAATTCCAGGATGTAAACGTC
>Location:NODE_369549_length_1565_cov_30.364218	Coordinate:1034	Reads:1	Hits:1	Allocated_reads:1	Strand:+
AAGCCCTTGCAATTCCAGGATGTAAACGTCA
>Location:NODE_369549_length_1565_cov_30.364218	Coordinate:1034	Reads:1	Hits:1	Allocated_reads:1	Strand:+
AAGCCCTTGCAATTCCAGGATGTAAACGTCT
>Location:NODE_369549_length_1565_cov_30.364218	Coordinate:1034	Reads:1	Hits:1	Allocated_reads:1	Strand:-
TTACATCCTGGAATTGCAAGGGCTT
>Location:NODE_369549_length_1565_cov_30.364218	Coordinate:1035	Reads:2	Hits:1	Allocated_reads:2	Strand:+
AGCCCTTGCAATTCCAGGATGTAAAC
>Location:NODE_369549_length_1565_cov_30.364218	Coordinate:1035	Reads:16	Hits:1	Allocated_reads:16	Strand:+
AGCCCTTGCAATTCCAGGATGTAAACG
>Location:NODE_369549_length_1565_cov_30.364218	Coordinate:1035	Reads:1	Hits:1	Allocated_reads:1	Strand:+
AGCCCTTGCAATTCCAGGATGTAAACGT
>Location:NODE_369549_length_1565_cov_30.364218	Coordinate:1035	Reads:22	Hits:1	Allocated_reads:22	Strand:+
AGCCCTTGCAATTCCAGGATGTAAACGTC
>Location:NODE_369549_length_1565_cov_30.364218	Coordinate:1035	Reads:2	Hits:1	Allocated_reads:2	Strand:+
AGCCCTTGCAATTCCAGGATGTAAACGTCA
>Location:NODE_369549_length_1565_cov_30.364218	Coordinate:1035	Reads:1	Hits:1	Allocated_reads:1	Strand:-
CGTTTACATCCTGGAATTGCAAGGGCT
>Location:NODE_369549_length_1565_cov_30.364218	Coordinate:1035	Reads:1	Hits:1	Allocated_reads:1	Strand:-
GTTTACATCCTGGAATTGCAAGGGCT
>Location:NODE_369549_length_1565_cov_30.364218	Coordinate:1035	Reads:1	Hits:1	Allocated_reads:1	Strand:-
TTTACATCCTGGAATTGCAAGGGCT
>Location:NODE_369549_length_1565_cov_30.364218	Coordinate:1036	Reads:2	Hits:1	Allocated_reads:2	Strand:-
GACGTTTACATCCTGGAATTGCAAGGGC
>Location:NODE_369549_length_1565_cov_30.364218	Coordinate:1036	Reads:6	Hits:1	Allocated_reads:6	Strand:+
GCCCTTGCAATTCCAGGATGTAAAC
>Location:NODE_369549_length_1565_cov_30.364218	Coordinate:1036	Reads:6	Hits:1	Allocated_reads:6	Strand:+
GCCCTTGCAATTCCAGGATGTAAACG
>Location:NODE_369549_length_1565_cov_30.364218	Coordinate:1036	Reads:3	Hits:1	Allocated_reads:3	Strand:+
GCCCTTGCAATTCCAGGATGTAAACGT
>Location:NODE_369549_length_1565_cov_30.364218	Coordinate:1036	Reads:36	Hits:1	Allocated_reads:36	Strand:+
GCCCTTGCAATTCCAGGATGTAAACGTC
>Location:NODE_369549_length_1565_cov_30.364218	Coordinate:1036	Reads:1	Hits:1	Allocated_reads:1	Strand:+
GCCCTTGCAATTCCAGGATGTAAACGTCT
>Location:NODE_369549_length_1565_cov_30.364218	Coordinate:1036	Reads:28	Hits:1	Allocated_reads:28	Strand:+
GCCCTTGCAATTCCAGGATGTAAACGTCA
>Location:NODE_369549_length_1565_cov_30.364218	Coordinate:1036	Reads:2	Hits:1	Allocated_reads:2	Strand:+
GCCCTTGCAATTCCAGGATGTAAACGTCAA
>Location:NODE_369549_length_1565_cov_30.364218	Coordinate:1036	Reads:2	Hits:1	Allocated_reads:2	Strand:+
GCCCTTGCAATTCCAGGATGTAAACGTCAAA
>Location:NODE_369549_length_1565_cov_30.364218	Coordinate:1037	Reads:4	Hits:1	Allocated_reads:4	Strand:+
CCCTTGCAATTCCAGGATGTAAACGTC
>Location:NODE_369549_length_1565_cov_30.364218	Coordinate:1037	Reads:4	Hits:1	Allocated_reads:4	Strand:+
CCCTTGCAATTCCAGGATGTAAACGTCA
>Location:NODE_369549_length_1565_cov_30.364218	Coordinate:1037	Reads:1	Hits:1	Allocated_reads:1	Strand:+
CCCTTGCAATTCCAGGATGTAAACGTCAAA
>Location:NODE_369549_length_1565_cov_30.364218	Coordinate:1037	Reads:1	Hits:1	Allocated_reads:1	Strand:+
CCCTTGCAATTCCAGGATGTAAACGTCAAAG
>Location:NODE_369549_length_1565_cov_30.364218	Coordinate:1038	Reads:3	Hits:1	Allocated_reads:3	Strand:+
CCTTGCAATTCCAGGATGTAAACGTC
>Location:NODE_369549_length_1565_cov_30.364218	Coordinate:1038	Reads:5	Hits:1	Allocated_reads:5	Strand:+
CCTTGCAATTCCAGGATGTAAACGTCA
>Location:NODE_369549_length_1565_cov_30.364218	Coordinate:1038	Reads:2	Hits:1	Allocated_reads:2	Strand:+
CCTTGCAATTCCAGGATGTAAACGTCAAA
>Location:NODE_369549_length_1565_cov_30.364218	Coordinate:1038	Reads:10	Hits:1	Allocated_reads:10	Strand:+
CCTTGCAATTCCAGGATGTAAACGTCAAAG
>Location:NODE_369549_length_1565_cov_30.364218	Coordinate:1039	Reads:11	Hits:1	Allocated_reads:11	Strand:+
CTTGCAATTCCAGGATGTAAACGTC
>Location:NODE_369549_length_1565_cov_30.364218	Coordinate:1039	Reads:1	Hits:1	Allocated_reads:1	Strand:+
CTTGCAATTCCAGGATGTAGACGTCA
>Location:NODE_369549_length_1565_cov_30.364218	Coordinate:1039	Reads:18	Hits:1	Allocated_reads:18	Strand:+
CTTGCAATTCCAGGATGTAAACGTCA
>Location:NODE_369549_length_1565_cov_30.364218	Coordinate:1039	Reads:2	Hits:1	Allocated_reads:2	Strand:+
CTTGCAATTCCAGGATGTAAACGTCAAA
>Location:NODE_369549_length_1565_cov_30.364218	Coordinate:1039	Reads:10	Hits:1	Allocated_reads:10	Strand:+
CTTGCAATTCCAGGATGTAAACGTCAAAG
>Location:NODE_369549_length_1565_cov_30.364218	Coordinate:1039	Reads:1	Hits:1	Allocated_reads:1	Strand:+
CTTGCAATTCCAGGATGTAAACGTCAAAGT
>Location:NODE_369549_length_1565_cov_30.364218	Coordinate:1039	Reads:3	Hits:1	Allocated_reads:3	Strand:+
CTTGCAATTCCAGGATGTAAACGTCAAAGG
>Location:NODE_369549_length_1565_cov_30.364218	Coordinate:1040	Reads:35	Hits:1	Allocated_reads:35	Strand:+
TTGCAATTCCAGGATGTAAACGTC
>Location:NODE_369549_length_1565_cov_30.364218	Coordinate:1040	Reads:31	Hits:1	Allocated_reads:31	Strand:+
TTGCAATTCCAGGATGTAAACGTCA
>Location:NODE_369549_length_1565_cov_30.364218	Coordinate:1040	Reads:1	Hits:1	Allocated_reads:1	Strand:+
TTGCAATTCCAGGATGTAAACGTCAA
>Location:NODE_369549_length_1565_cov_30.364218	Coordinate:1040	Reads:6	Hits:1	Allocated_reads:6	Strand:+
TTGCAATTCCAGGATGTAAACGTCAAA
>Location:NODE_369549_length_1565_cov_30.364218	Coordinate:1040	Reads:1	Hits:1	Allocated_reads:1	Strand:+
TTGCAATTCCAGGATGTAAACGTCATTA
>Location:NODE_369549_length_1565_cov_30.364218	Coordinate:1040	Reads:12	Hits:1	Allocated_reads:12	Strand:+
TTGCAATTCCAGGATGTAAACGTCAAAG
>Location:NODE_369549_length_1565_cov_30.364218	Coordinate:1040	Reads:4	Hits:1	Allocated_reads:4	Strand:+
TTGCAATTCCAGGATGTAAACGTCAAAGG
>Location:NODE_369549_length_1565_cov_30.364218	Coordinate:1040	Reads:7	Hits:1	Allocated_reads:7	Strand:+
TTGCAATTCCAGGATGTAAACGTCAAAGT
>Location:NODE_369549_length_1565_cov_30.364218	Coordinate:1040	Reads:1	Hits:1	Allocated_reads:1	Strand:+
TTGCAATTCCAGGATGTAAACGTCAAAGGA
>Location:NODE_369549_length_1565_cov_30.364218	Coordinate:1040	Reads:1	Hits:1	Allocated_reads:1	Strand:+
TTGCAATTCCAGGATGTAAACGTCAAAGGAT
>Location:NODE_369549_length_1565_cov_30.364218	Coordinate:1040	Reads:3	Hits:1	Allocated_reads:3	Strand:+
TTGCAATTCCAGGATGTAAACGTCAAAGGACATGT
>Location:NODE_369549_length_1565_cov_30.364218	Coordinate:1041	Reads:1	Hits:1	Allocated_reads:1	Strand:+
TGCAATTCCAGGATGTAAACGCCA
>Location:NODE_369549_length_1565_cov_30.364218	Coordinate:1041	Reads:1	Hits:1	Allocated_reads:1	Strand:+
TGCAATTCCAGGATGTAAACGTCT
>Location:NODE_369549_length_1565_cov_30.364218	Coordinate:1041	Reads:372	Hits:1	Allocated_reads:372	Strand:+
TGCAATTCCAGGATGTAAACGTCA
>Location:NODE_369549_length_1565_cov_30.364218	Coordinate:1041	Reads:45	Hits:1	Allocated_reads:45	Strand:+
TGCAATTCCAGGATGTAAACGTCAA
>Location:NODE_369549_length_1565_cov_30.364218	Coordinate:1041	Reads:14	Hits:1	Allocated_reads:14	Strand:+
TGCAATTCCAGGATGTAAACGTCAAA
>Location:NODE_369549_length_1565_cov_30.364218	Coordinate:1041	Reads:1	Hits:1	Allocated_reads:1	Strand:+
TGCAATTCCAGGATGTAAACGTCATGT
>Location:NODE_369549_length_1565_cov_30.364218	Coordinate:1041	Reads:69	Hits:1	Allocated_reads:69	Strand:+
TGCAATTCCAGGATGTAAACGTCAAAG
>Location:NODE_369549_length_1565_cov_30.364218	Coordinate:1041	Reads:1	Hits:1	Allocated_reads:1	Strand:+
TGCAATTCCAGGATGTAAACGTCAAACC
>Location:NODE_369549_length_1565_cov_30.364218	Coordinate:1041	Reads:1	Hits:1	Allocated_reads:1	Strand:+
TGCAATTCCAGGATGTAAACGTCAATGG
>Location:NODE_369549_length_1565_cov_30.364218	Coordinate:1041	Reads:13	Hits:1	Allocated_reads:13	Strand:+
TGCAATTCCAGGATGTAAACGTCAAAGT
>Location:NODE_369549_length_1565_cov_30.364218	Coordinate:1041	Reads:61	Hits:1	Allocated_reads:61	Strand:+
TGCAATTCCAGGATGTAAACGTCAAAGG
>Location:NODE_369549_length_1565_cov_30.364218	Coordinate:1041	Reads:2	Hits:1	Allocated_reads:2	Strand:+
TGCAATTCCAGGATGTAAACGTCAAAGTT
>Location:NODE_369549_length_1565_cov_30.364218	Coordinate:1041	Reads:31	Hits:1	Allocated_reads:31	Strand:+
TGCAATTCCAGGATGTAAACGTCAAAGGA
>Location:NODE_369549_length_1565_cov_30.364218	Coordinate:1041	Reads:7	Hits:1	Allocated_reads:7	Strand:+
TGCAATTCCAGGATGTAAACGTCAAAGGT
>Location:NODE_369549_length_1565_cov_30.364218	Coordinate:1041	Reads:1	Hits:1	Allocated_reads:1	Strand:+
TGCAATTCCAGGATGTAAACGTAAAAGGAC
>Location:NODE_369549_length_1565_cov_30.364218	Coordinate:1041	Reads:1	Hits:1	Allocated_reads:1	Strand:+
TGCAATTCCAGGATGTAAACGTCAAAGTAC
>Location:NODE_369549_length_1565_cov_30.364218	Coordinate:1041	Reads:2	Hits:1	Allocated_reads:2	Strand:+
TGCAATTCCAGGATGTAAACGTCAAAGGAT
>Location:NODE_369549_length_1565_cov_30.364218	Coordinate:1041	Reads:40	Hits:1	Allocated_reads:40	Strand:+
TGCAATTCCAGGATGTAAACGTCAAAGGAC
>Location:NODE_369549_length_1565_cov_30.364218	Coordinate:1041	Reads:1	Hits:1	Allocated_reads:1	Strand:+
TGCAATTCCAGGATGTAAACGTCAAAGGACT
>Location:NODE_369549_length_1565_cov_30.364218	Coordinate:1041	Reads:19	Hits:1	Allocated_reads:19	Strand:+
TGCAATTCCAGGATGTAAACGTCAAAGGACA
>Location:NODE_369549_length_1565_cov_30.364218	Coordinate:1041	Reads:4	Hits:1	Allocated_reads:4	Strand:+
TGCAATTCCAGGATGTAAACGTCAAAGGACAT
>Location:NODE_369549_length_1565_cov_30.364218	Coordinate:1041	Reads:1	Hits:1	Allocated_reads:1	Strand:+
TGCAATTCCAGGATGTAAACGTCAAAGGACACC
>Location:NODE_369549_length_1565_cov_30.364218	Coordinate:1041	Reads:1	Hits:1	Allocated_reads:1	Strand:+
TGCAATTCCAGGATGTAAACGTCAAAGGACATT
>Location:NODE_369549_length_1565_cov_30.364218	Coordinate:1041	Reads:6	Hits:1	Allocated_reads:6	Strand:+
TGCAATTCCAGGATGTAAACGTCAAAGGACATG
>Location:NODE_369549_length_1565_cov_30.364218	Coordinate:1041	Reads:1	Hits:1	Allocated_reads:1	Strand:+
TGCAATTCCAGGATGTAAACGTCAAAGAACATGT
>Location:NODE_369549_length_1565_cov_30.364218	Coordinate:1041	Reads:1	Hits:1	Allocated_reads:1	Strand:+
TGCAATTCCAGGATGTAAACGTCAAAGGACATTT
>Location:NODE_369549_length_1565_cov_30.364218	Coordinate:1041	Reads:1	Hits:1	Allocated_reads:1	Strand:+
TGCAATTCCAGGATGTAAACGTCAAAGTACATGT
>Location:NODE_369549_length_1565_cov_30.364218	Coordinate:1041	Reads:64	Hits:1	Allocated_reads:64	Strand:+
TGCAATTCCAGGATGTAAACGTCAAAGGACATGT
>Location:NODE_369549_length_1565_cov_30.364218	Coordinate:1041	Reads:8	Hits:1	Allocated_reads:8	Strand:+
TGCAATTCCAGGATGTAAACGTCAAAGGACATGTT
>Location:NODE_369549_length_1565_cov_30.364218	Coordinate:1042	Reads:1	Hits:1	Allocated_reads:1	Strand:+
GCAATTCCAGGATGTAAACGTCAA
>Location:NODE_369549_length_1565_cov_30.364218	Coordinate:1042	Reads:1	Hits:1	Allocated_reads:1	Strand:+
GCAATTCCAGGATGTAAACGTCAAAG
>Location:NODE_369549_length_1565_cov_30.364218	Coordinate:1042	Reads:1	Hits:1	Allocated_reads:1	Strand:+
GCAATTCCAGGATGTAAACGTCAAAGG
>Location:NODE_369549_length_1565_cov_30.364218	Coordinate:1042	Reads:1	Hits:1	Allocated_reads:1	Strand:+
GCAATTCCAGGATGTAAACGTCAAAGGACA
>Location:NODE_369549_length_1565_cov_30.364218	Coordinate:1043	Reads:2	Hits:1	Allocated_reads:2	Strand:+
CAATTCCAGGATGTAAACGTCAAAGGAC
>Location:NODE_369549_length_1565_cov_30.364218	Coordinate:1044	Reads:6	Hits:1	Allocated_reads:6	Strand:+
AATTCCAGGATGTAAACGTCAAAG
>Location:NODE_369549_length_1565_cov_30.364218	Coordinate:1044	Reads:1	Hits:1	Allocated_reads:1	Strand:+
AATTCCAGGATGTAAACGTCAAAGT
>Location:NODE_369549_length_1565_cov_30.364218	Coordinate:1044	Reads:2	Hits:1	Allocated_reads:2	Strand:+
AATTCCAGGATGTAAACGTCAAAGG
>Location:NODE_369549_length_1565_cov_30.364218	Coordinate:1044	Reads:1	Hits:1	Allocated_reads:1	Strand:+
AATTCCAGGATGTAAACGTCAAAGGT
>Location:NODE_369549_length_1565_cov_30.364218	Coordinate:1044	Reads:9	Hits:1	Allocated_reads:9	Strand:+
AATTCCAGGATGTAAACGTCAAAGGAC
>Location:NODE_369549_length_1565_cov_30.364218	Coordinate:1044	Reads:9	Hits:1	Allocated_reads:9	Strand:+
AATTCCAGGATGTAAACGTCAAAGGACA
>Location:NODE_369549_length_1565_cov_30.364218	Coordinate:1044	Reads:1	Hits:1	Allocated_reads:1	Strand:+
AATTCCAGGATGTAAACGCCAAAGGACAT
>Location:NODE_369549_length_1565_cov_30.364218	Coordinate:1044	Reads:10	Hits:1	Allocated_reads:10	Strand:+
AATTCCAGGATGTAAACGTCAAAGGACATG
>Location:NODE_369549_length_1565_cov_30.364218	Coordinate:1044	Reads:1	Hits:1	Allocated_reads:1	Strand:+
AATTCCAGGATGTAAACGTCAAAGGACATGC
>Location:NODE_369549_length_1565_cov_30.364218	Coordinate:1044	Reads:28	Hits:1	Allocated_reads:28	Strand:+
AATTCCAGGATGTAAACGTCAAAGGACATGT
>Location:NODE_369549_length_1565_cov_30.364218	Coordinate:1044	Reads:2	Hits:1	Allocated_reads:2	Strand:+
AATTCCAGGATGTAAACGTCAAAGGACATGTT
>Location:NODE_369549_length_1565_cov_30.364218	Coordinate:1044	Reads:3	Hits:1	Allocated_reads:3	Strand:+
AATTCCAGGATGTAAACGTCAAAGGACATGTTC
>Location:NODE_369549_length_1565_cov_30.364218	Coordinate:1044	Reads:2	Hits:1	Allocated_reads:2	Strand:+
AATTCCAGGATGTAAACGTCAAAGGACATGTTCC
>Location:NODE_369549_length_1565_cov_30.364218	Coordinate:1045	Reads:1	Hits:1	Allocated_reads:1	Strand:+
ATTCCAGGATGTAAACGTCAAAGT
>Location:NODE_369549_length_1565_cov_30.364218	Coordinate:1045	Reads:2	Hits:1	Allocated_reads:2	Strand:+
ATTCCAGGATGTAAACGTCAAAGG
>Location:NODE_369549_length_1565_cov_30.364218	Coordinate:1045	Reads:1	Hits:1	Allocated_reads:1	Strand:+
ATTCCAGGATGTAAACGTCAAAGGAC
>Location:NODE_369549_length_1565_cov_30.364218	Coordinate:1045	Reads:1	Hits:1	Allocated_reads:1	Strand:+
ATTCCAGGATGTAAACGTCAAAGGACT
>Location:NODE_369549_length_1565_cov_30.364218	Coordinate:1045	Reads:4	Hits:1	Allocated_reads:4	Strand:+
ATTCCAGGATGTAAACGTCAAAGGACA
>Location:NODE_369549_length_1565_cov_30.364218	Coordinate:1045	Reads:1	Hits:1	Allocated_reads:1	Strand:+
ATTCCAGGATGTAAACGTCAAAGGACTT
>Location:NODE_369549_length_1565_cov_30.364218	Coordinate:1045	Reads:1	Hits:1	Allocated_reads:1	Strand:+
ATTCCAGGATGTAAACGTCAAAGAACATT
>Location:NODE_369549_length_1565_cov_30.364218	Coordinate:1045	Reads:3	Hits:1	Allocated_reads:3	Strand:+
ATTCCAGGATGTAAACGTCAAAGGACATG
>Location:NODE_369549_length_1565_cov_30.364218	Coordinate:1045	Reads:25	Hits:1	Allocated_reads:25	Strand:+
ATTCCAGGATGTAAACGTCAAAGGACATGT
>Location:NODE_369549_length_1565_cov_30.364218	Coordinate:1045	Reads:3	Hits:1	Allocated_reads:3	Strand:+
ATTCCAGGATGTAAACGTCAAAGGACATGTT
>Location:NODE_369549_length_1565_cov_30.364218	Coordinate:1045	Reads:1	Hits:1	Allocated_reads:1	Strand:+
ATTCCAGGATGTAAACGTCAAAGGACATGTTC
>Location:NODE_369549_length_1565_cov_30.364218	Coordinate:1045	Reads:1	Hits:1	Allocated_reads:1	Strand:+
ATTCCAGGATGTAAACGTCAAAGGACATGTTCC
>Location:NODE_369549_length_1565_cov_30.364218	Coordinate:1046	Reads:1	Hits:1	Allocated_reads:1	Strand:+
TTCCAGGATGTAAACGTCAAAGTT
>Location:NODE_369549_length_1565_cov_30.364218	Coordinate:1046	Reads:1	Hits:1	Allocated_reads:1	Strand:+
TTCCAGGATGTAAACGTCAAAGGTT
>Location:NODE_369549_length_1565_cov_30.364218	Coordinate:1046	Reads:2	Hits:1	Allocated_reads:2	Strand:+
TTCCAGGATGTAAACGTCAAAGGAC
>Location:NODE_369549_length_1565_cov_30.364218	Coordinate:1046	Reads:1	Hits:1	Allocated_reads:1	Strand:+
TTCCAGGATGTAAACGTCAAAGGACG
>Location:NODE_369549_length_1565_cov_30.364218	Coordinate:1046	Reads:1	Hits:1	Allocated_reads:1	Strand:+
TTCCAGGATGTAAACGTCAAAGGACT
>Location:NODE_369549_length_1565_cov_30.364218	Coordinate:1046	Reads:6	Hits:1	Allocated_reads:6	Strand:+
TTCCAGGATGTAAACGTCAAAGGACA
>Location:NODE_369549_length_1565_cov_30.364218	Coordinate:1046	Reads:1	Hits:1	Allocated_reads:1	Strand:+
TTCCAGGATGTAAACGTCAAAGGACAT
>Location:NODE_369549_length_1565_cov_30.364218	Coordinate:1046	Reads:7	Hits:1	Allocated_reads:7	Strand:+
TTCCAGGATGTAAACGTCAAAGGACATG
>Location:NODE_369549_length_1565_cov_30.364218	Coordinate:1046	Reads:1	Hits:1	Allocated_reads:1	Strand:+
TTCCAGGATGTAAACGTCAAAGGACAGTT
>Location:NODE_369549_length_1565_cov_30.364218	Coordinate:1046	Reads:1	Hits:1	Allocated_reads:1	Strand:+
TTCCAGGATGTAAACGTCAAAGGACATTT
>Location:NODE_369549_length_1565_cov_30.364218	Coordinate:1046	Reads:124	Hits:1	Allocated_reads:124	Strand:+
TTCCAGGATGTAAACGTCAAAGGACATGT
>Location:NODE_369549_length_1565_cov_30.364218	Coordinate:1046	Reads:6	Hits:1	Allocated_reads:6	Strand:+
TTCCAGGATGTAAACGTCAAAGGACATGTT
>Location:NODE_369549_length_1565_cov_30.364218	Coordinate:1046	Reads:1	Hits:1	Allocated_reads:1	Strand:+
TTCCAGGATGTAAACGTCAAAGGGCATGTTC
>Location:NODE_369549_length_1565_cov_30.364218	Coordinate:1046	Reads:22	Hits:1	Allocated_reads:22	Strand:+
TTCCAGGATGTAAACGTCAAAGGACATGTTC
>Location:NODE_369549_length_1565_cov_30.364218	Coordinate:1046	Reads:44	Hits:1	Allocated_reads:44	Strand:+
TTCCAGGATGTAAACGTCAAAGGACATGTTCC
>Location:NODE_369549_length_1565_cov_30.364218	Coordinate:1046	Reads:1	Hits:1	Allocated_reads:1	Strand:+
TTCCAGGATGTAAACGTCAAAGGACATGTTCCT
>Location:NODE_369549_length_1565_cov_30.364218	Coordinate:1046	Reads:1	Hits:1	Allocated_reads:1	Strand:+
TTCCAGGATGTAAACGTCAAAGGACATGTTCCTT
>Location:NODE_369549_length_1565_cov_30.364218	Coordinate:1046	Reads:1	Hits:1	Allocated_reads:1	Strand:+
TTCCAGGATGTAAACGTCAAAGGACATGTTCCTAA
>Location:NODE_369549_length_1565_cov_30.364218	Coordinate:1047	Reads:4	Hits:1	Allocated_reads:4	Strand:+
TCCAGGATGTAAACGTCAAAGGACA
>Location:NODE_369549_length_1565_cov_30.364218	Coordinate:1047	Reads:1	Hits:1	Allocated_reads:1	Strand:+
TCCAGGATGTAAACGTCAAAGGACGT
>Location:NODE_369549_length_1565_cov_30.364218	Coordinate:1047	Reads:5	Hits:1	Allocated_reads:5	Strand:+
TCCAGGATGTAAACGTCAAAGGACAT
>Location:NODE_369549_length_1565_cov_30.364218	Coordinate:1047	Reads:1	Hits:1	Allocated_reads:1	Strand:+
TCCAGGATGTAAACGTCAAAGGACATG
>Location:NODE_369549_length_1565_cov_30.364218	Coordinate:1047	Reads:1	Hits:1	Allocated_reads:1	Strand:+
TCCAGGATGTAAACGTCAAAGGACATGG
>Location:NODE_369549_length_1565_cov_30.364218	Coordinate:1047	Reads:1	Hits:1	Allocated_reads:1	Strand:+
TCCAGGATGTAAACGTCAATGGACATGT
>Location:NODE_369549_length_1565_cov_30.364218	Coordinate:1047	Reads:123	Hits:1	Allocated_reads:123	Strand:+
TCCAGGATGTAAACGTCAAAGGACATGT
>Location:NODE_369549_length_1565_cov_30.364218	Coordinate:1047	Reads:1	Hits:1	Allocated_reads:1	Strand:+
TCCAGGATGTAAACGTCAAAGCACATGTT
>Location:NODE_369549_length_1565_cov_30.364218	Coordinate:1047	Reads:10	Hits:1	Allocated_reads:10	Strand:+
TCCAGGATGTAAACGTCAAAGGACATGTT
>Location:NODE_369549_length_1565_cov_30.364218	Coordinate:1047	Reads:1	Hits:1	Allocated_reads:1	Strand:+
TCCAGGATGTAAACGTCAAAGGAAATGTTC
>Location:NODE_369549_length_1565_cov_30.364218	Coordinate:1047	Reads:1	Hits:1	Allocated_reads:1	Strand:+
TCCAGGATGTAAACGTCAAAGGACATGTGG
>Location:NODE_369549_length_1565_cov_30.364218	Coordinate:1047	Reads:1	Hits:1	Allocated_reads:1	Strand:+
TCCAGGATGTAAACGTCAAAGGACATTTCC
>Location:NODE_369549_length_1565_cov_30.364218	Coordinate:1047	Reads:1	Hits:1	Allocated_reads:1	Strand:+
TCCAGGATGTAAACGTCAAATGACATGTTC
>Location:NODE_369549_length_1565_cov_30.364218	Coordinate:1047	Reads:52	Hits:1	Allocated_reads:52	Strand:+
TCCAGGATGTAAACGTCAAAGGACATGTTC
>Location:NODE_369549_length_1565_cov_30.364218	Coordinate:1047	Reads:1	Hits:1	Allocated_reads:1	Strand:+
TCCAGGATGTAAACGTCAAAGGACATGATCC
>Location:NODE_369549_length_1565_cov_30.364218	Coordinate:1047	Reads:1	Hits:1	Allocated_reads:1	Strand:+
TCCAGGATGTAAACGTCAAAGGACATGTTAC
>Location:NODE_369549_length_1565_cov_30.364218	Coordinate:1047	Reads:1	Hits:1	Allocated_reads:1	Strand:+
TCCAGGATGTAAACGTCAAAGGACCTGTTCC
>Location:NODE_369549_length_1565_cov_30.364218	Coordinate:1047	Reads:1	Hits:1	Allocated_reads:1	Strand:+
TCCAGGATGTAAACGTCAAAGTACATGTTCC
>Location:NODE_369549_length_1565_cov_30.364218	Coordinate:1047	Reads:1	Hits:1	Allocated_reads:1	Strand:+
TCCAGGATGTAAACGTCATAGGACATGTTCC
>Location:NODE_369549_length_1565_cov_30.364218	Coordinate:1047	Reads:397	Hits:1	Allocated_reads:397	Strand:+
TCCAGGATGTAAACGTCAAAGGACATGTTCC
>Location:NODE_369549_length_1565_cov_30.364218	Coordinate:1047	Reads:1	Hits:1	Allocated_reads:1	Strand:+
TCCAGGATGTAAACGTCAAAGGACATGTTCCT
>Location:NODE_369549_length_1565_cov_30.364218	Coordinate:1047	Reads:1	Hits:1	Allocated_reads:1	Strand:+
TCCAGGATGTAAACGTCAAAGGACATGTTCCTAAA
>Location:NODE_369549_length_1565_cov_30.364218	Coordinate:1048	Reads:1	Hits:1	Allocated_reads:1	Strand:+
CCAGGATGTAAACGTCAAAGGACAT
>Location:NODE_369549_length_1565_cov_30.364218	Coordinate:1048	Reads:1	Hits:1	Allocated_reads:1	Strand:+
CCAGGATGTAAACGTCAAAGGACATG
>Location:NODE_369549_length_1565_cov_30.364218	Coordinate:1048	Reads:14	Hits:1	Allocated_reads:14	Strand:+
CCAGGATGTAAACGTCAAAGGACATGT
>Location:NODE_369549_length_1565_cov_30.364218	Coordinate:1048	Reads:2	Hits:1	Allocated_reads:2	Strand:+
CCAGGATGTAAACGTCAAAGGACATGTT
>Location:NODE_369549_length_1565_cov_30.364218	Coordinate:1048	Reads:2	Hits:1	Allocated_reads:2	Strand:+
CCAGGATGTAAACGTCAAAGGACATGTTC
>Location:NODE_369549_length_1565_cov_30.364218	Coordinate:1048	Reads:67	Hits:1	Allocated_reads:67	Strand:+
CCAGGATGTAAACGTCAAAGGACATGTTCC
>Location:NODE_369549_length_1565_cov_30.364218	Coordinate:1048	Reads:1	Hits:1	Allocated_reads:1	Strand:+
CCAGGATGTAAACGTCAAAGGACATGTTCCTT
>Location:NODE_369549_length_1565_cov_30.364218	Coordinate:1049	Reads:3	Hits:1	Allocated_reads:3	Strand:+
CAGGATGTAAACGTCAAAGGACATGT
>Location:NODE_369549_length_1565_cov_30.364218	Coordinate:1049	Reads:1	Hits:1	Allocated_reads:1	Strand:+
CAGGATGTAAACGTCAAAGGACATGTTC
>Location:NODE_369549_length_1565_cov_30.364218	Coordinate:1049	Reads:15	Hits:1	Allocated_reads:15	Strand:+
CAGGATGTAAACGTCAAAGGACATGTTCC
>Location:NODE_369549_length_1565_cov_30.364218	Coordinate:1050	Reads:2	Hits:1	Allocated_reads:2	Strand:+
AGGATGTAAACGTCAAAGGACATGT
>Location:NODE_369549_length_1565_cov_30.364218	Coordinate:1050	Reads:5	Hits:1	Allocated_reads:5	Strand:+
AGGATGTAAACGTCAAAGGACATGTTCC
>Location:NODE_369549_length_1565_cov_30.364218	Coordinate:1050	Reads:1	Hits:1	Allocated_reads:1	Strand:+
AGGATGTAAACGTCAAAGGACATGTTCCTAAAC
>Location:NODE_369549_length_1565_cov_30.364218	Coordinate:1051	Reads:1	Hits:1	Allocated_reads:1	Strand:+
GGATGTAAACGTCAAAGGACATGA
>Location:NODE_369549_length_1565_cov_30.364218	Coordinate:1051	Reads:1	Hits:1	Allocated_reads:1	Strand:+
GGATGTAAACGTCAAAGGACATGTTCCTAAAA
>Location:NODE_369549_length_1565_cov_30.364218	Coordinate:1051	Reads:1	Hits:1	Allocated_reads:1	Strand:-
TGGTTTAGGAACATGTCCTTTGACGTTTACATCC
>Location:NODE_369549_length_1565_cov_30.364218	Coordinate:1051	Reads:1	Hits:1	Allocated_reads:1	Strand:-
TTTAGGAACATGTCCTTTGACGTTTACATCC
>Location:NODE_369549_length_1565_cov_30.364218	Coordinate:1053	Reads:2	Hits:1	Allocated_reads:2	Strand:+
ATGTAAACGTCAAAGGACATGTTCC
>Location:NODE_369549_length_1565_cov_30.364218	Coordinate:1053	Reads:2	Hits:1	Allocated_reads:2	Strand:+
ATGTAAACGTCAAAGGACATGTTCCT
>Location:NODE_369549_length_1565_cov_30.364218	Coordinate:1054	Reads:1	Hits:1	Allocated_reads:1	Strand:-
TGGTTTAGGAACATGTCCTTTGACGTTTACA
>Location:NODE_369549_length_1565_cov_30.364218	Coordinate:1054	Reads:3	Hits:1	Allocated_reads:3	Strand:+
TGTAAACGTCAAAGGACATGTTCC
>Location:NODE_369549_length_1565_cov_30.364218	Coordinate:1054	Reads:2	Hits:1	Allocated_reads:2	Strand:+
TGTAAACGTCAAAGGACATGTTCCT
>Location:NODE_369549_length_1565_cov_30.364218	Coordinate:1054	Reads:1	Hits:1	Allocated_reads:1	Strand:+
TGTAAACGTCAAAGGACATGTTCCTAAA
>Location:NODE_369549_length_1565_cov_30.364218	Coordinate:1054	Reads:2	Hits:1	Allocated_reads:2	Strand:+
TGTAAACGTCAAAGGACATGTTCCTAAAC
>Location:NODE_369549_length_1565_cov_30.364218	Coordinate:1054	Reads:1	Hits:1	Allocated_reads:1	Strand:+
TGTAAACGTCAAAGGACATGTTCCTAAACC
>Location:NODE_369549_length_1565_cov_30.364218	Coordinate:1054	Reads:1	Hits:1	Allocated_reads:1	Strand:+
TGTAAACGTCAAAGGACATGTTCCTAAACCAGT
>Location:NODE_369549_length_1565_cov_30.364218	Coordinate:1054	Reads:2	Hits:1	Allocated_reads:2	Strand:-
TTTAGGAACATGTCCTTTGACGTTTACA
>Location:NODE_369549_length_1565_cov_30.364218	Coordinate:1055	Reads:1	Hits:1	Allocated_reads:1	Strand:-
TAGGAACATGTCCTTTGACGTTTAC
>Location:NODE_369549_length_1565_cov_30.364218	Coordinate:1056	Reads:1	Hits:1	Allocated_reads:1	Strand:+
TAAACGTCAAAGGACATGTTCCTA
>Location:NODE_369549_length_1565_cov_30.364218	Coordinate:1056	Reads:1	Hits:1	Allocated_reads:1	Strand:-
TAGGAACATGTCCTTTGACGTAGA
>Location:NODE_369549_length_1565_cov_30.364218	Coordinate:1057	Reads:1	Hits:1	Allocated_reads:1	Strand:+
AAACGTCAAAGGACATGTTCCTAA
>Location:NODE_369549_length_1565_cov_30.364218	Coordinate:1057	Reads:1	Hits:1	Allocated_reads:1	Strand:+
AAACGTCAAAGGACATGTTCCTAAAC
>Location:NODE_369549_length_1565_cov_30.364218	Coordinate:1058	Reads:1	Hits:1	Allocated_reads:1	Strand:+
AACGTCAAAGGACATGTTCCTAAAC
>Location:NODE_369549_length_1565_cov_30.364218	Coordinate:1058	Reads:1	Hits:1	Allocated_reads:1	Strand:-
GGTTTAGGAACATGTCCTTTGACGTT
>Location:NODE_369549_length_1565_cov_30.364218	Coordinate:1058	Reads:8	Hits:1	Allocated_reads:8	Strand:-
TGGTTTAGGAACATGTCCTTTGACGTT
>Location:NODE_369549_length_1565_cov_30.364218	Coordinate:1059	Reads:1	Hits:1	Allocated_reads:1	Strand:-
GGTTTAGGAACATGTCCTTTGACGT
>Location:NODE_369549_length_1565_cov_30.364218	Coordinate:1059	Reads:3	Hits:1	Allocated_reads:3	Strand:-
TACTGGTTTAGGAACATGTCCTTTGACGT
>Location:NODE_369549_length_1565_cov_30.364218	Coordinate:1059	Reads:2	Hits:1	Allocated_reads:2	Strand:-
TGGTTTAGGAACATGTCCTTTGACGT
>Location:NODE_369549_length_1565_cov_30.364218	Coordinate:1060	Reads:1	Hits:1	Allocated_reads:1	Strand:-
GCTACTGGTTTAGGAACATGTCCTTTGACG
>Location:NODE_369549_length_1565_cov_30.364218	Coordinate:1060	Reads:2	Hits:1	Allocated_reads:2	Strand:-
TACTGGTTTAGGAACATGTCCTTTGACA
>Location:NODE_369549_length_1565_cov_30.364218	Coordinate:1060	Reads:7	Hits:1	Allocated_reads:7	Strand:-
TACTGGTTTAGGAACATGTCCTTTGACG
>Location:NODE_369549_length_1565_cov_30.364218	Coordinate:1060	Reads:24	Hits:1	Allocated_reads:24	Strand:-
TGGTTTAGGAACATGTCCTTTGACG
>Location:NODE_369549_length_1565_cov_30.364218	Coordinate:1061	Reads:1	Hits:1	Allocated_reads:1	Strand:-
ACTGGTTTAGGAACATGTCCTTTGAC
>Location:NODE_369549_length_1565_cov_30.364218	Coordinate:1061	Reads:4	Hits:1	Allocated_reads:4	Strand:-
TACTGGTTTAGGAACATGTCCTTTGAC
>Location:NODE_369549_length_1565_cov_30.364218	Coordinate:1061	Reads:13	Hits:2	Allocated_reads:6.5	Strand:-
TGGTTTAGGAACATGTCCTTTGAC
>Location:NODE_369549_length_1565_cov_30.364218	Coordinate:1062	Reads:1	Hits:1	Allocated_reads:1	Strand:-
TACTGGTTTAGGAACATGTCCTTTGA
>Location:NODE_369549_length_1565_cov_30.364218	Coordinate:1062	Reads:12	Hits:1	Allocated_reads:12	Strand:+
TCAAAGGACATGTTCCTAAACCAGTAGCA
>Location:NODE_369549_length_1565_cov_30.364218	Coordinate:1062	Reads:1	Hits:1	Allocated_reads:1	Strand:-
TGCTACTGGTTTAGGAACATGTCCTTTGA
>Location:NODE_369549_length_1565_cov_30.364218	Coordinate:1063	Reads:1	Hits:1	Allocated_reads:1	Strand:+
CAAAGGACATGTTCCTAAACCATTAGCA
>Location:NODE_369549_length_1565_cov_30.364218	Coordinate:1063	Reads:2	Hits:1	Allocated_reads:2	Strand:+
CAAAGGACATGTTCCTAAACCAGTAGCA
>Location:NODE_369549_length_1565_cov_30.364218	Coordinate:1063	Reads:1	Hits:1	Allocated_reads:1	Strand:-
TGCTACTGGTTTAGGAACATGTCCTTTT
>Location:NODE_369549_length_1565_cov_30.364218	Coordinate:1064	Reads:1	Hits:1	Allocated_reads:1	Strand:-
AATGCTACTGGTTTAGGAACATGTCCTTT
>Location:NODE_369549_length_1565_cov_30.364218	Coordinate:1064	Reads:1	Hits:1	Allocated_reads:1	Strand:-
GCTACTGGTTTAGGAACATGTCCTTT
>Location:NODE_369549_length_1565_cov_30.364218	Coordinate:1066	Reads:1	Hits:1	Allocated_reads:1	Strand:-
AATGCTACTGGTTTAGGAACATGTCCT
>Location:NODE_369549_length_1565_cov_30.364218	Coordinate:1066	Reads:2	Hits:1	Allocated_reads:2	Strand:-
ATGCTACTGGTTTAGGAACATGTCCT
>Location:NODE_369549_length_1565_cov_30.364218	Coordinate:1066	Reads:1	Hits:1	Allocated_reads:1	Strand:-
GCTACTGGTTTAGGAACATGTCCT
>Location:NODE_369549_length_1565_cov_30.364218	Coordinate:1066	Reads:5	Hits:1	Allocated_reads:5	Strand:-
TGCTACTGGTTTAGGAACATGTCCT
>Location:NODE_369549_length_1565_cov_30.364218	Coordinate:1067	Reads:1	Hits:1	Allocated_reads:1	Strand:-
AACAATGCTACTGGTTTAGGAACATGTCC
>Location:NODE_369549_length_1565_cov_30.364218	Coordinate:1067	Reads:1	Hits:1	Allocated_reads:1	Strand:-
TAACAATGCTACTGGTTTAGGAACATGTCC
>Location:NODE_369549_length_1565_cov_30.364218	Coordinate:1067	Reads:2	Hits:1	Allocated_reads:2	Strand:-
TGCTACTGGTTTAGGAACATGTCC
>Location:NODE_369549_length_1565_cov_30.364218	Coordinate:1068	Reads:1	Hits:1	Allocated_reads:1	Strand:-
ATGCTACTGGTTTAGGAACATGTC
>Location:NODE_369549_length_1565_cov_30.364218	Coordinate:1070	Reads:1	Hits:1	Allocated_reads:1	Strand:+
CATGTTCCTAAACCAGTAGCATTGTTAC
>Location:NODE_369549_length_1565_cov_30.364218	Coordinate:1071	Reads:13	Hits:1	Allocated_reads:13	Strand:-
AACAATGCTACTGGTTTAGGAACAT
>Location:NODE_369549_length_1565_cov_30.364218	Coordinate:1071	Reads:4	Hits:1	Allocated_reads:4	Strand:-
TAACAATGCTACTGGTTTAGGAACAT
>Location:NODE_369549_length_1565_cov_30.364218	Coordinate:1072	Reads:1	Hits:1	Allocated_reads:1	Strand:-
AACAATGCTACTGGTTTAGGAACA
>Location:NODE_369549_length_1565_cov_30.364218	Coordinate:1072	Reads:2	Hits:1	Allocated_reads:2	Strand:-
TAACAATGCTACTGGTTTAGGAACA
>Location:NODE_369549_length_1565_cov_30.364218	Coordinate:1072	Reads:6	Hits:1	Allocated_reads:6	Strand:+
TGTTCCTAAACCAGTAGCATTGTTAC
>Location:NODE_369549_length_1565_cov_30.364218	Coordinate:1073	Reads:2	Hits:1	Allocated_reads:2	Strand:-
TGTGGGGTAACAATGCTACTGGTTTAGGAAT
>Location:NODE_369549_length_1565_cov_30.364218	Coordinate:1074	Reads:2	Hits:1	Allocated_reads:2	Strand:+
TTCCTAAACCAGTAGCATTGTTAC
>Location:NODE_369549_length_1565_cov_30.364218	Coordinate:1074	Reads:1	Hits:1	Allocated_reads:1	Strand:+
TTCCTAAACCAGTAGCATTGTTACC
>Location:NODE_369549_length_1565_cov_30.364218	Coordinate:1074	Reads:1	Hits:1	Allocated_reads:1	Strand:+
TTCCTAAACCAGTAGCATTGTTACCC
>Location:NODE_369549_length_1565_cov_30.364218	Coordinate:1074	Reads:1	Hits:1	Allocated_reads:1	Strand:+
TTCCTAAACCAGTAGCATTGTTACCCCACA
>Location:NODE_369549_length_1565_cov_30.364218	Coordinate:1075	Reads:2	Hits:1	Allocated_reads:2	Strand:+
TCCTAAACCAGTAGCATTGTTACC
>Location:NODE_369549_length_1565_cov_30.364218	Coordinate:1075	Reads:4	Hits:1	Allocated_reads:4	Strand:+
TCCTAAACCAGTAGCATTGTTACCC
>Location:NODE_369549_length_1565_cov_30.364218	Coordinate:1075	Reads:5	Hits:1	Allocated_reads:5	Strand:+
TCCTAAACCAGTAGCATTGTTACCCC
>Location:NODE_369549_length_1565_cov_30.364218	Coordinate:1075	Reads:1	Hits:1	Allocated_reads:1	Strand:+
TCCTAAACCAGTAGCATTGTTACCTTT
>Location:NODE_369549_length_1565_cov_30.364218	Coordinate:1075	Reads:9	Hits:1	Allocated_reads:9	Strand:+
TCCTAAACCAGTAGCATTGTTACCCCAC
>Location:NODE_369549_length_1565_cov_30.364218	Coordinate:1075	Reads:9	Hits:1	Allocated_reads:9	Strand:+
TCCTAAACCAGTAGCATTGTTACCCCACA
>Location:NODE_369549_length_1565_cov_30.364218	Coordinate:1075	Reads:1	Hits:1	Allocated_reads:1	Strand:+
TCCTAAACCAGTAGCATTGTTACCCCACAT
>Location:NODE_369549_length_1565_cov_30.364218	Coordinate:1075	Reads:7	Hits:1	Allocated_reads:7	Strand:+
TCCTAAACCAGTAGCATTGTTACCCCACATC
>Location:NODE_369549_length_1565_cov_30.364218	Coordinate:1078	Reads:2	Hits:1	Allocated_reads:2	Strand:+
TAAACCAGTAGCATTGTTACCCCAC
>Location:NODE_369549_length_1565_cov_30.364218	Coordinate:1078	Reads:1	Hits:1	Allocated_reads:1	Strand:+
TAAACCAGTAGCATTGTTACCCCACA
>Location:NODE_369549_length_1565_cov_30.364218	Coordinate:1078	Reads:16	Hits:1	Allocated_reads:16	Strand:+
TAAACCAGTAGCATTGTTACCCCACATC
>Location:NODE_369549_length_1565_cov_30.364218	Coordinate:1078	Reads:3	Hits:1	Allocated_reads:3	Strand:+
TAAACCAGTAGCATTGTTACCCCACATCT
>Location:NODE_369549_length_1565_cov_30.364218	Coordinate:1078	Reads:1	Hits:1	Allocated_reads:1	Strand:+
TAAACCAGTAGCATTGTTACCCCACATCTA
>Location:NODE_369549_length_1565_cov_30.364218	Coordinate:1079	Reads:2	Hits:1	Allocated_reads:2	Strand:+
AAACCAGTAGCATTGTTACCCCACATC
>Location:NODE_369549_length_1565_cov_30.364218	Coordinate:1079	Reads:1	Hits:1	Allocated_reads:1	Strand:-
GTGGGGTAACAATGCTACTGGTTT
>Location:NODE_369549_length_1565_cov_30.364218	Coordinate:1080	Reads:4	Hits:1	Allocated_reads:4	Strand:+
AACCAGTAGCATTGTTACCCCACATC
>Location:NODE_369549_length_1565_cov_30.364218	Coordinate:1080	Reads:5	Hits:1	Allocated_reads:5	Strand:+
AACCAGTAGCATTGTTACCCCACATCT
>Location:NODE_369549_length_1565_cov_30.364218	Coordinate:1080	Reads:5	Hits:1	Allocated_reads:5	Strand:+
AACCAGTAGCATTGTTACCCCACATCTAA
>Location:NODE_369549_length_1565_cov_30.364218	Coordinate:1080	Reads:2	Hits:1	Allocated_reads:2	Strand:+
AACCAGTAGCATTGTTACCCCACATCTAAA
>Location:NODE_369549_length_1565_cov_30.364218	Coordinate:1080	Reads:1	Hits:1	Allocated_reads:1	Strand:+
AACCAGTAGCATTGTTACCCCACATCTAAAC
>Location:NODE_369549_length_1565_cov_30.364218	Coordinate:1081	Reads:1	Hits:1	Allocated_reads:1	Strand:+
ACCAGTAGCATTGTTACCCCACATCTAA
>Location:NODE_369549_length_1565_cov_30.364218	Coordinate:1081	Reads:2	Hits:1	Allocated_reads:2	Strand:+
ACCAGTAGCATTGTTACCCCACATCTAAA
>Location:NODE_369549_length_1565_cov_30.364218	Coordinate:1081	Reads:1	Hits:1	Allocated_reads:1	Strand:+
ACCAGTAGCATTGTTACCCCACATCTAAATGA
>Location:NODE_369549_length_1565_cov_30.364218	Coordinate:1083	Reads:1	Hits:1	Allocated_reads:1	Strand:+
CAGTAGCATTGTTACCCCACATCT
>Location:NODE_369549_length_1565_cov_30.364218	Coordinate:1083	Reads:1	Hits:1	Allocated_reads:1	Strand:+
CAGTAGCATTGTTACCCCACATCTAAATGA
>Location:NODE_369549_length_1565_cov_30.364218	Coordinate:1084	Reads:3	Hits:1	Allocated_reads:3	Strand:+
AGTAGCATTGTTACCCCACATCTAAATGAGA
>Location:NODE_369549_length_1565_cov_30.364218	Coordinate:1086	Reads:4	Hits:1	Allocated_reads:4	Strand:+
TAGCATTGTTACCCCACATCTAAATG
>Location:NODE_369549_length_1565_cov_30.364218	Coordinate:1086	Reads:21	Hits:1	Allocated_reads:21	Strand:+
TAGCATTGTTACCCCACATCTAAATGA
>Location:NODE_369549_length_1565_cov_30.364218	Coordinate:1086	Reads:2	Hits:1	Allocated_reads:2	Strand:+
TAGCATTGTTACCCCACATCTAAATGAG
>Location:NODE_369549_length_1565_cov_30.364218	Coordinate:1086	Reads:1	Hits:1	Allocated_reads:1	Strand:+
TAGCATTGTTACCCCACATCTAAATGAGC
>Location:NODE_369549_length_1565_cov_30.364218	Coordinate:1086	Reads:75	Hits:1	Allocated_reads:75	Strand:+
TAGCATTGTTACCCCACATCTAAATGAGA
>Location:NODE_369549_length_1565_cov_30.364218	Coordinate:1087	Reads:1	Hits:1	Allocated_reads:1	Strand:+
AGCATTGTTACCCCACATCTAAATGAG
>Location:NODE_369549_length_1565_cov_30.364218	Coordinate:1087	Reads:12	Hits:1	Allocated_reads:12	Strand:+
AGCATTGTTACCCCACATCTAAATGAGA
>Location:NODE_369549_length_1565_cov_30.364218	Coordinate:1088	Reads:1	Hits:1	Allocated_reads:1	Strand:+
GCATTGTTACCCCACATCTAAATGAGA
>Location:NODE_369549_length_1565_cov_30.364218	Coordinate:1088	Reads:1	Hits:1	Allocated_reads:1	Strand:+
GCATTGTTACCCCACATCTAAATGAGAGGTG
>Location:NODE_369549_length_1565_cov_30.364218	Coordinate:1091	Reads:3	Hits:1	Allocated_reads:3	Strand:+
TTGTTACCCCACATCTAAATGAGA
>Location:NODE_369549_length_1565_cov_30.364218	Coordinate:1091	Reads:2	Hits:1	Allocated_reads:2	Strand:+
TTGTTACCCCACATCTAAATGAGAGGTG
>Location:NODE_369549_length_1565_cov_30.364218	Coordinate:1096	Reads:2	Hits:1	Allocated_reads:2	Strand:-
ATGTCATACCACCTCTCATTTAGATGTGGGGT
>Location:NODE_369549_length_1565_cov_30.364218	Coordinate:1097	Reads:1	Hits:1	Allocated_reads:1	Strand:-
TGTCATACCACCTCTCATTTATATGTGGGG
>Location:NODE_369549_length_1565_cov_30.364218	Coordinate:1102	Reads:6	Hits:1	Allocated_reads:6	Strand:-
ATATGTCATACCACCTCTCATTTAGATG
>Location:NODE_369549_length_1565_cov_30.364218	Coordinate:1102	Reads:2	Hits:1	Allocated_reads:2	Strand:-
CCATATGTCATACCACCTCTCATTTAGATG
>Location:NODE_369549_length_1565_cov_30.364218	Coordinate:1104	Reads:1	Hits:1	Allocated_reads:1	Strand:-
ATATGTCATACCACCTCTCATTTAGA
>Location:NODE_369549_length_1565_cov_30.364218	Coordinate:1104	Reads:1	Hits:1	Allocated_reads:1	Strand:-
ATATGTCATACCACCTCTCATTTAGT
>Location:NODE_369549_length_1565_cov_30.364218	Coordinate:1104	Reads:2	Hits:1	Allocated_reads:2	Strand:+
TCTAAATGAGAGGTGGTATGACATA
>Location:NODE_369549_length_1565_cov_30.364218	Coordinate:1104	Reads:1	Hits:1	Allocated_reads:1	Strand:+
TCTAAATGAGAGGTGGTATGACATATGGACT
>Location:NODE_369549_length_1565_cov_30.364218	Coordinate:1105	Reads:1	Hits:1	Allocated_reads:1	Strand:-
CCATATGTCATACCACCTCTCATTTAG
>Location:NODE_369549_length_1565_cov_30.364218	Coordinate:1105	Reads:1	Hits:1	Allocated_reads:1	Strand:+
CTAAATGAGAGGTGGTATGACATATGGAC
>Location:NODE_369549_length_1565_cov_30.364218	Coordinate:1105	Reads:1	Hits:1	Allocated_reads:1	Strand:+
CTAAATGAGAGGTGGTATGACATATGGACT
>Location:NODE_369549_length_1565_cov_30.364218	Coordinate:1106	Reads:2	Hits:1	Allocated_reads:2	Strand:-
ATATGTCATACCACCTCTCATTTA
>Location:NODE_369549_length_1565_cov_30.364218	Coordinate:1106	Reads:7	Hits:1	Allocated_reads:7	Strand:+
TAAATGAGAGGTGGTATGACATATGGACT
>Location:NODE_369549_length_1565_cov_30.364218	Coordinate:1106	Reads:1	Hits:1	Allocated_reads:1	Strand:+
TAAATGAGAGGTGGTATGACATATGGACTGG
>Location:NODE_369549_length_1565_cov_30.364218	Coordinate:1106	Reads:2	Hits:1	Allocated_reads:2	Strand:+
TAAATGAGAGGTGGTATGACATATGGACTGGT
>Location:NODE_369549_length_1565_cov_30.364218	Coordinate:1107	Reads:10	Hits:1	Allocated_reads:10	Strand:-
CCATATGTCATACCACCTCTCATTT
>Location:NODE_369549_length_1565_cov_30.364218	Coordinate:1107	Reads:1	Hits:1	Allocated_reads:1	Strand:-
TCCATATGTCATACCACCTCTCATTT
>Location:NODE_369549_length_1565_cov_30.364218	Coordinate:1108	Reads:1	Hits:1	Allocated_reads:1	Strand:-
ACCAGTCCATATGTCATACCACCTCTCATT
>Location:NODE_369549_length_1565_cov_30.364218	Coordinate:1108	Reads:3	Hits:1	Allocated_reads:3	Strand:-
CACCAGTCCATATGTCATACCACCTCTCATT
>Location:NODE_369549_length_1565_cov_30.364218	Coordinate:1108	Reads:4	Hits:1	Allocated_reads:4	Strand:-
CCATATGTCATACCACCTCTCATT
>Location:NODE_369549_length_1565_cov_30.364218	Coordinate:1108	Reads:1	Hits:1	Allocated_reads:1	Strand:-
GTCCATATGTCATACCACCTCTCATT
>Location:NODE_369549_length_1565_cov_30.364218	Coordinate:1108	Reads:1	Hits:1	Allocated_reads:1	Strand:-
TCCATATGTCATACCACCTCTCATT
>Location:NODE_369549_length_1565_cov_30.364218	Coordinate:1110	Reads:1	Hits:1	Allocated_reads:1	Strand:+
TGAGAGGTGGTATGACATATGGACT
>Location:NODE_369549_length_1565_cov_30.364218	Coordinate:1110	Reads:3	Hits:1	Allocated_reads:3	Strand:+
TGAGAGGTGGTATGACATATGGACTGGT
>Location:NODE_369549_length_1565_cov_30.364218	Coordinate:1112	Reads:1	Hits:1	Allocated_reads:1	Strand:+
AGAGGTGGTATGACATATGGACTGT
>Location:NODE_369549_length_1565_cov_30.364218	Coordinate:1112	Reads:1	Hits:1	Allocated_reads:1	Strand:+
AGAGGTGGTATGACATATGGACTGGTGA
>Location:NODE_369549_length_1565_cov_30.364218	Coordinate:1112	Reads:6	Hits:1	Allocated_reads:6	Strand:-
CACCAGTCCATATGTCATACCACCTCT
>Location:NODE_369549_length_1565_cov_30.364218	Coordinate:1113	Reads:5	Hits:1	Allocated_reads:5	Strand:-
CACCAGTCCATATGTCATACCACCTC
>Location:NODE_369549_length_1565_cov_30.364218	Coordinate:1113	Reads:1	Hits:1	Allocated_reads:1	Strand:+
GAGGTGGTATGACATATGGACTGGT
>Location:NODE_369549_length_1565_cov_30.364218	Coordinate:1113	Reads:1	Hits:1	Allocated_reads:1	Strand:+
GAGGTGGTATGACATATGGACTGGTG
>Location:NODE_369549_length_1565_cov_30.364218	Coordinate:1113	Reads:1	Hits:1	Allocated_reads:1	Strand:+
GAGGTGGTATGACATATGGACTGGTGAA
>Location:NODE_369549_length_1565_cov_30.364218	Coordinate:1114	Reads:1	Hits:1	Allocated_reads:1	Strand:-
CACCAGTCCATATGTCATACCACCT
>Location:NODE_369549_length_1565_cov_30.364218	Coordinate:1115	Reads:1	Hits:1	Allocated_reads:1	Strand:+
GGTGGTATGACATATGGACTGGTGAAAA
>Location:NODE_369549_length_1565_cov_30.364218	Coordinate:1115	Reads:1	Hits:1	Allocated_reads:1	Strand:+
GGTGGTATGACATATGGACTGGTGAAAAA
>Location:NODE_369549_length_1565_cov_30.364218	Coordinate:1115	Reads:1	Hits:1	Allocated_reads:1	Strand:-
TCACCAGTCCATATGTCATACCACC
>Location:NODE_369549_length_1565_cov_30.364218	Coordinate:1117	Reads:1	Hits:1	Allocated_reads:1	Strand:+
TGGTATGACATATGGACTGGTGAA
>Location:NODE_369549_length_1565_cov_30.364218	Coordinate:1117	Reads:1	Hits:1	Allocated_reads:1	Strand:+
TGGTATGACATATGGACTGGTGAAA
>Location:NODE_369549_length_1565_cov_30.364218	Coordinate:1117	Reads:1	Hits:1	Allocated_reads:1	Strand:+
TGGTATGACATATGGACTGGTGAGAAA
>Location:NODE_369549_length_1565_cov_30.364218	Coordinate:1117	Reads:3	Hits:1	Allocated_reads:3	Strand:+
TGGTATGACATATGGACTGGTGAAAAA
>Location:NODE_369549_length_1565_cov_30.364218	Coordinate:1117	Reads:1	Hits:1	Allocated_reads:1	Strand:+
TGGTATGACATATGGACTGGTGAAAAAT
>Location:NODE_369549_length_1565_cov_30.364218	Coordinate:1117	Reads:1	Hits:1	Allocated_reads:1	Strand:+
TGGTATGACATATGGACTGGTGAAAAATT
>Location:NODE_369549_length_1565_cov_30.364218	Coordinate:1117	Reads:3	Hits:1	Allocated_reads:3	Strand:+
TGGTATGACATATGGACTGGTGAAAAATA
>Location:NODE_369549_length_1565_cov_30.364218	Coordinate:1118	Reads:1	Hits:1	Allocated_reads:1	Strand:+
GGTATGACATATGGACTGGTGAAAAATA
>Location:NODE_369549_length_1565_cov_30.364218	Coordinate:1120	Reads:1	Hits:1	Allocated_reads:1	Strand:+
TATGACATATGGACTGGTGAAAAA
>Location:NODE_369549_length_1565_cov_30.364218	Coordinate:1120	Reads:1	Hits:1	Allocated_reads:1	Strand:+
TATGACATATGGACTGGTGAAAAAT
>Location:NODE_369549_length_1565_cov_30.364218	Coordinate:1120	Reads:12	Hits:1	Allocated_reads:12	Strand:+
TATGACATATGGACTGGTGAAAAATA
>Location:NODE_369549_length_1565_cov_30.364218	Coordinate:1120	Reads:5	Hits:1	Allocated_reads:5	Strand:+
TATGACATATGGACTGGTGAAAAATAA
>Location:NODE_369549_length_1565_cov_30.364218	Coordinate:1120	Reads:2	Hits:1	Allocated_reads:2	Strand:+
TATGACATATGGACTGGTGAAAAATAAT
>Location:NODE_369549_length_1565_cov_30.364218	Coordinate:1120	Reads:37	Hits:1	Allocated_reads:37	Strand:+
TATGACATATGGACTGGTGAAAAATAATA
>Location:NODE_369549_length_1565_cov_30.364218	Coordinate:1120	Reads:2	Hits:1	Allocated_reads:2	Strand:+
TATGACATATGGACTGGTGAAAAATAATAC
>Location:NODE_369549_length_1565_cov_30.364218	Coordinate:1120	Reads:5	Hits:1	Allocated_reads:5	Strand:+
TATGACATATGGACTGGTGAAAAATAATACA
>Location:NODE_369549_length_1565_cov_30.364218	Coordinate:1120	Reads:1	Hits:1	Allocated_reads:1	Strand:+
TATGACATATGGACTGGTGAAAAATAATACAA
>Location:NODE_369549_length_1565_cov_30.364218	Coordinate:1120	Reads:1	Hits:1	Allocated_reads:1	Strand:+
TATGACATATGGACTGGTGAAAAATAATACAAAG
>Location:NODE_369549_length_1565_cov_30.364218	Coordinate:1122	Reads:6	Hits:1	Allocated_reads:6	Strand:+
TGACATATGGACTGGTGAAAAATA
>Location:NODE_369549_length_1565_cov_30.364218	Coordinate:1122	Reads:5	Hits:1	Allocated_reads:5	Strand:+
TGACATATGGACTGGTGAAAAATAAT
>Location:NODE_369549_length_1565_cov_30.364218	Coordinate:1122	Reads:42	Hits:1	Allocated_reads:42	Strand:+
TGACATATGGACTGGTGAAAAATAATA
>Location:NODE_369549_length_1565_cov_30.364218	Coordinate:1122	Reads:1	Hits:1	Allocated_reads:1	Strand:+
TGACATATGGACTGGTGAAAAATAATAT
>Location:NODE_369549_length_1565_cov_30.364218	Coordinate:1122	Reads:11	Hits:1	Allocated_reads:11	Strand:+
TGACATATGGACTGGTGAAAAATAATAC
>Location:NODE_369549_length_1565_cov_30.364218	Coordinate:1122	Reads:1	Hits:1	Allocated_reads:1	Strand:+
TGACATATGGACTGGTGAAAAATAATACT
>Location:NODE_369549_length_1565_cov_30.364218	Coordinate:1122	Reads:44	Hits:1	Allocated_reads:44	Strand:+
TGACATATGGACTGGTGAAAAATAATACA
>Location:NODE_369549_length_1565_cov_30.364218	Coordinate:1122	Reads:1	Hits:1	Allocated_reads:1	Strand:+
TGACATATGGACTGGTGAAAAATAATACAA
>Location:NODE_369549_length_1565_cov_30.364218	Coordinate:1122	Reads:1	Hits:1	Allocated_reads:1	Strand:+
TGACATATGGACTGGTGAAAAATAATACAAT
>Location:NODE_369549_length_1565_cov_30.364218	Coordinate:1122	Reads:5	Hits:1	Allocated_reads:5	Strand:+
TGACATATGGACTGGTGAAAAATAATACAAA
>Location:NODE_369549_length_1565_cov_30.364218	Coordinate:1122	Reads:1	Hits:1	Allocated_reads:1	Strand:+
TGACATATGGACTGGTGAAAAATAATACAATT
>Location:NODE_369549_length_1565_cov_30.364218	Coordinate:1122	Reads:3	Hits:1	Allocated_reads:3	Strand:+
TGACATATGGACTGGTGAAAAATAATACAAAG
>Location:NODE_369549_length_1565_cov_30.364218	Coordinate:1123	Reads:1	Hits:1	Allocated_reads:1	Strand:+
GACATATGGACTGGTGAAAAATAATA
>Location:NODE_369549_length_1565_cov_30.364218	Coordinate:1123	Reads:2	Hits:1	Allocated_reads:2	Strand:+
GACATATGGACTGGTGAAAAATAATACA
>Location:NODE_369549_length_1565_cov_30.364218	Coordinate:1123	Reads:1	Hits:1	Allocated_reads:1	Strand:+
GACATATGGACTGGTGAAAAATAATACAAA
>Location:NODE_369549_length_1565_cov_30.364218	Coordinate:1124	Reads:1	Hits:1	Allocated_reads:1	Strand:+
ACATATGGACTGGTGAAAAATAATACA
>Location:NODE_369549_length_1565_cov_30.364218	Coordinate:1124	Reads:1	Hits:1	Allocated_reads:1	Strand:+
ACATATGGACTGGTGAAAAATAATACAAAG
>Location:NODE_369549_length_1565_cov_30.364218	Coordinate:1125	Reads:1	Hits:1	Allocated_reads:1	Strand:+
CATATGGACTGGTGAAAAATAATAC
>Location:NODE_369549_length_1565_cov_30.364218	Coordinate:1125	Reads:1	Hits:1	Allocated_reads:1	Strand:+
CATATGGACTGGTGAAAAATAATACAAAG
>Location:NODE_369549_length_1565_cov_30.364218	Coordinate:1125	Reads:1	Hits:1	Allocated_reads:1	Strand:+
CATATGGACTGGTGAAAAATAATACAAAGGACT
>Location:NODE_369549_length_1565_cov_30.364218	Coordinate:1126	Reads:1	Hits:1	Allocated_reads:1	Strand:+
ATATGGACTGGTGAAAAATAATACAAAGGAC
>Location:NODE_369549_length_1565_cov_30.364218	Coordinate:1127	Reads:1	Hits:1	Allocated_reads:1	Strand:+
TATGGACTGGTGAAAAATAATACAA
>Location:NODE_369549_length_1565_cov_30.364218	Coordinate:1127	Reads:1	Hits:1	Allocated_reads:1	Strand:+
TATGGACTGGTGAAAAATAATACAAAGG
>Location:NODE_369549_length_1565_cov_30.364218	Coordinate:1127	Reads:1	Hits:1	Allocated_reads:1	Strand:+
TATGGACTGGTGAAAAATAATACAAAGTT
>Location:NODE_369549_length_1565_cov_30.364218	Coordinate:1127	Reads:3	Hits:1	Allocated_reads:3	Strand:+
TATGGACTGGTGAAAAATAATACAAAGGA
>Location:NODE_369549_length_1565_cov_30.364218	Coordinate:1127	Reads:2	Hits:1	Allocated_reads:2	Strand:+
TATGGACTGGTGAAAAATAATACAAAGGACT
>Location:NODE_369549_length_1565_cov_30.364218	Coordinate:1128	Reads:1	Hits:1	Allocated_reads:1	Strand:+
ATGGACTGGTGAAAAATAATACAAAGGA
>Location:NODE_369549_length_1565_cov_30.364218	Coordinate:1128	Reads:3	Hits:1	Allocated_reads:3	Strand:+
ATGGACTGGTGAAAAATAATACAAAGGACT
>Location:NODE_369549_length_1565_cov_30.364218	Coordinate:1129	Reads:2	Hits:1	Allocated_reads:2	Strand:+
TGGACTGGTGAAAAATAATACAAAG
>Location:NODE_369549_length_1565_cov_30.364218	Coordinate:1129	Reads:1	Hits:1	Allocated_reads:1	Strand:+
TGGACTGGTGAAAAATAATACAATTT
>Location:NODE_369549_length_1565_cov_30.364218	Coordinate:1129	Reads:2	Hits:1	Allocated_reads:2	Strand:+
TGGACTGGTGAAAAATAATACAAAGG
>Location:NODE_369549_length_1565_cov_30.364218	Coordinate:1129	Reads:1	Hits:1	Allocated_reads:1	Strand:+
TGGACTGGTGAAAAATAATACAAAGGA
>Location:NODE_369549_length_1565_cov_30.364218	Coordinate:1129	Reads:6	Hits:1	Allocated_reads:6	Strand:+
TGGACTGGTGAAAAATAATACAAAGGAC
>Location:NODE_369549_length_1565_cov_30.364218	Coordinate:1129	Reads:1	Hits:1	Allocated_reads:1	Strand:+
TGGACTGGTGAAAAATAATTCAAAGGACT
>Location:NODE_369549_length_1565_cov_30.364218	Coordinate:1129	Reads:126	Hits:1	Allocated_reads:126	Strand:+
TGGACTGGTGAAAAATAATACAAAGGACT
>Location:NODE_369549_length_1565_cov_30.364218	Coordinate:1129	Reads:2	Hits:1	Allocated_reads:2	Strand:+
TGGACTGGTGAAAAATAATACAAAGGACTG
>Location:NODE_369549_length_1565_cov_30.364218	Coordinate:1129	Reads:11	Hits:1	Allocated_reads:11	Strand:+
TGGACTGGTGAAAAATAATACAAAGGACTGG
>Location:NODE_369549_length_1565_cov_30.364218	Coordinate:1129	Reads:6	Hits:1	Allocated_reads:6	Strand:+
TGGACTGGTGAAAAATAATACAAAGGACTGGC
>Location:NODE_369549_length_1565_cov_30.364218	Coordinate:1129	Reads:3	Hits:1	Allocated_reads:3	Strand:+
TGGACTGGTGAAAAATAATACAAAGGACTGGCA
>Location:NODE_369549_length_1565_cov_30.364218	Coordinate:1129	Reads:2	Hits:1	Allocated_reads:2	Strand:+
TGGACTGGTGAAAAATAATACAAAGGACTGGCATA
>Location:NODE_369549_length_1565_cov_30.364218	Coordinate:1130	Reads:1	Hits:1	Allocated_reads:1	Strand:-
CAGTCCTTTGTATTATTTTTCACAAGTCT
>Location:NODE_369549_length_1565_cov_30.364218	Coordinate:1130	Reads:1	Hits:1	Allocated_reads:1	Strand:-
CAGTCCTTTGTATTATTTTTCACCAGTCC
>Location:NODE_369549_length_1565_cov_30.364218	Coordinate:1130	Reads:1	Hits:1	Allocated_reads:1	Strand:+
GGACTGGTGAAAAATAATACAAAGGACT
>Location:NODE_369549_length_1565_cov_30.364218	Coordinate:1131	Reads:2	Hits:1	Allocated_reads:2	Strand:-
ATGCCAGTCCTTTGTATTATTTTTCACCAGTC
>Location:NODE_369549_length_1565_cov_30.364218	Coordinate:1131	Reads:1	Hits:1	Allocated_reads:1	Strand:-
CAGTCCTTTGTATTATTTTTCACCAGTC
>Location:NODE_369549_length_1565_cov_30.364218	Coordinate:1131	Reads:1	Hits:1	Allocated_reads:1	Strand:+
GACTGGTGAAAAATAATACAAAGGACT
>Location:NODE_369549_length_1565_cov_30.364218	Coordinate:1132	Reads:1	Hits:1	Allocated_reads:1	Strand:-
ATGCCAGTCCTTTGTATTATTTTTCACCAGT
>Location:NODE_369549_length_1565_cov_30.364218	Coordinate:1134	Reads:1	Hits:1	Allocated_reads:1	Strand:+
TGGTGAAAAATAATACAAAGGACT
>Location:NODE_369549_length_1565_cov_30.364218	Coordinate:1134	Reads:1	Hits:1	Allocated_reads:1	Strand:+
TGGTGAAAAATAATACAAAGGACTGGC
>Location:NODE_369549_length_1565_cov_30.364218	Coordinate:1134	Reads:1	Hits:1	Allocated_reads:1	Strand:+
TGGTGAAAAATAATACAAAGGACTGGCATA
>Location:NODE_369549_length_1565_cov_30.364218	Coordinate:1134	Reads:1	Hits:1	Allocated_reads:1	Strand:+
TGGTGAAAAATAATACAAAGGACTGGCATAATT
>Location:NODE_369549_length_1565_cov_30.364218	Coordinate:1135	Reads:1	Hits:1	Allocated_reads:1	Strand:-
TATGCCAGTCCTTTGTATTATTTTTCACC
>Location:NODE_369549_length_1565_cov_30.364218	Coordinate:1136	Reads:1	Hits:1	Allocated_reads:1	Strand:+
GTGAAAAATAATACAAAGGACTGGCATA
>Location:NODE_369549_length_1565_cov_30.364218	Coordinate:1136	Reads:2	Hits:1	Allocated_reads:2	Strand:-
TATGCCAGTCCTTTGTATTATTTTTCAC
>Location:NODE_369549_length_1565_cov_30.364218	Coordinate:1137	Reads:1	Hits:1	Allocated_reads:1	Strand:-
GCCAGTCCTTTGTATTATTTTTCT
>Location:NODE_369549_length_1565_cov_30.364218	Coordinate:1137	Reads:1	Hits:1	Allocated_reads:1	Strand:+
TGAAAAATAATACAAAGGACTGGCATA
>Location:NODE_369549_length_1565_cov_30.364218	Coordinate:1144	Reads:7	Hits:1	Allocated_reads:7	Strand:+
TAATACAAAGGACTGGCATAAAAAAGGT
>Location:NODE_369549_length_1565_cov_30.364218	Coordinate:1144	Reads:1	Hits:1	Allocated_reads:1	Strand:+
TAATACAAAGGACTGGCATAAAAAAGGTT
>Location:NODE_369549_length_1565_cov_30.364218	Coordinate:1147	Reads:2	Hits:1	Allocated_reads:2	Strand:+
TACAAAGGACTGGCATAAAAAAGG
>Location:NODE_369549_length_1565_cov_30.364218	Coordinate:1147	Reads:1	Hits:1	Allocated_reads:1	Strand:+
TACAAAGGACTGGCATAAAAAAGGTT
>Location:NODE_369549_length_1565_cov_30.364218	Coordinate:1147	Reads:1	Hits:1	Allocated_reads:1	Strand:+
TACAAAGGACTGGCATAAAAGAGGTT
>Location:NODE_369549_length_1565_cov_30.364218	Coordinate:1147	Reads:1	Hits:1	Allocated_reads:1	Strand:+
TACAAAGGACTGGCATAAAAAAGGTTA
>Location:NODE_369549_length_1565_cov_30.364218	Coordinate:1147	Reads:2	Hits:1	Allocated_reads:2	Strand:+
TACAAAGGACTGGCATAAAAAAGGTTAAA
>Location:NODE_369549_length_1565_cov_30.364218	Coordinate:1147	Reads:1	Hits:1	Allocated_reads:1	Strand:+
TACAAAGGACTGGCATAAAAAAGGTTAAAA
>Location:NODE_369549_length_1565_cov_30.364218	Coordinate:1149	Reads:2	Hits:1	Allocated_reads:2	Strand:+
CAAAGGACTGGCATAAAAAAGGTTAAA
>Location:NODE_369549_length_1565_cov_30.364218	Coordinate:1149	Reads:1	Hits:1	Allocated_reads:1	Strand:+
CAAAGGACTGGCATAAAAAAGGTTAAAA
>Location:NODE_369549_length_1565_cov_30.364218	Coordinate:1149	Reads:2	Hits:1	Allocated_reads:2	Strand:+
CAAAGGACTGGCATAAAAAAGGTTAAAAC
>Location:NODE_369549_length_1565_cov_30.364218	Coordinate:1149	Reads:1	Hits:1	Allocated_reads:1	Strand:+
CAAAGGACTGGCATAAAAAAGGTTAAAACA
>Location:NODE_369549_length_1565_cov_30.364218	Coordinate:1149	Reads:1	Hits:1	Allocated_reads:1	Strand:+
CAAAGGACTGGCATAAAAAAGGTTAAAACT
>Location:NODE_369549_length_1565_cov_30.364218	Coordinate:1149	Reads:1	Hits:1	Allocated_reads:1	Strand:+
CAAAGGACTGGCATAAAAAAGGTTAAAACAAAAT
>Location:NODE_369549_length_1565_cov_30.364218	Coordinate:1151	Reads:1	Hits:1	Allocated_reads:1	Strand:+
AAGGACTGGCATAAAAAAGGTTAAAA
>Location:NODE_369549_length_1565_cov_30.364218	Coordinate:1151	Reads:1	Hits:1	Allocated_reads:1	Strand:+
AAGGACTGGCATAAAAAAGGTTAAAACA
>Location:NODE_369549_length_1565_cov_30.364218	Coordinate:1151	Reads:1	Hits:1	Allocated_reads:1	Strand:+
AAGGACTGGCATAAAAAAGGTTAAAACT
>Location:NODE_369549_length_1565_cov_30.364218	Coordinate:1151	Reads:1	Hits:1	Allocated_reads:1	Strand:+
AAGGACTGGCATAAAAAAGGTTAAAACAAA
>Location:NODE_369549_length_1565_cov_30.364218	Coordinate:1151	Reads:1	Hits:1	Allocated_reads:1	Strand:+
AAGGACTGGCATAAAAAAGGTTAAAACAAAAT
>Location:NODE_369549_length_1565_cov_30.364218	Coordinate:1152	Reads:1	Hits:1	Allocated_reads:1	Strand:+
AGGACTGGCATAAAAAAGGTTAAAACT
>Location:NODE_369549_length_1565_cov_30.364218	Coordinate:1152	Reads:1	Hits:1	Allocated_reads:1	Strand:+
AGGACTGGCATAAAAAAGGTTAAAACAAAA
>Location:NODE_369549_length_1565_cov_30.364218	Coordinate:1152	Reads:1	Hits:1	Allocated_reads:1	Strand:+
AGGACTGGCATAAAAAAGGTTAAAACAAAATTA
>Location:NODE_369549_length_1565_cov_30.364218	Coordinate:1152	Reads:1	Hits:1	Allocated_reads:1	Strand:-
TGTTTTAACCTTTTTTATGCCAGTCCT
>Location:NODE_369549_length_1565_cov_30.364218	Coordinate:1156	Reads:1	Hits:1	Allocated_reads:1	Strand:+
CTGGCATAAAAAAGGTTAAAACAAAAT
>Location:NODE_369549_length_1565_cov_30.364218	Coordinate:1156	Reads:1	Hits:1	Allocated_reads:1	Strand:+
CTGGCATAAAAAAGGTTAAAACAAAATT
>Location:NODE_369549_length_1565_cov_30.364218	Coordinate:1157	Reads:1	Hits:1	Allocated_reads:1	Strand:+
TGGCATAAAAAAGGTTAAAACAAAAT
>Location:NODE_369549_length_1565_cov_30.364218	Coordinate:1157	Reads:1	Hits:1	Allocated_reads:1	Strand:+
TGGCATAAAAAAGGTTAAAACGAAAT
>Location:NODE_369549_length_1565_cov_30.364218	Coordinate:1157	Reads:1	Hits:1	Allocated_reads:1	Strand:+
TGGCATAAAAAAGGTTAAAACAAAATTAAC
>Location:NODE_369549_length_1565_cov_30.364218	Coordinate:1165	Reads:1	Hits:1	Allocated_reads:1	Strand:-
CTTGTTGTTAATTTTGTTTTAACCTTTT
>Location:NODE_369549_length_1565_cov_30.364218	Coordinate:1169	Reads:1	Hits:1	Allocated_reads:1	Strand:-
AGTGTTCTTGTTGTTAATTTTGTTTTAACC
>Location:NODE_369549_length_1565_cov_30.364218	Coordinate:1169	Reads:1	Hits:1	Allocated_reads:1	Strand:-
GTTCTTGTTGTTAATTTTGTTTTAACC
>Location:NODE_369549_length_1565_cov_30.364218	Coordinate:1171	Reads:2	Hits:2	Allocated_reads:1	Strand:+
TTAAAACAAAATTAACAACAAGAACACT
>Location:NODE_369549_length_1565_cov_30.364218	Coordinate:1171	Reads:1	Hits:2	Allocated_reads:0.5	Strand:+
TTAAAACAAAATTAACAACAAGAACACTGT
>Location:NODE_369549_length_1565_cov_30.364218	Coordinate:1172	Reads:1	Hits:3	Allocated_reads:0.333333333333333	Strand:+
TAAAACAAAATTAACAACAAGAACACT
>Location:NODE_369549_length_1565_cov_30.364218	Coordinate:1172	Reads:1	Hits:3	Allocated_reads:0.333333333333333	Strand:+
TAAAACAAAATTAACAACAAGAACACTGT
>Location:NODE_369549_length_1565_cov_30.364218	Coordinate:1174	Reads:1	Hits:3	Allocated_reads:0.333333333333333	Strand:-
GTGTTCTTGTTGTTAATTTTGTTT
>Location:NODE_369549_length_1565_cov_30.364218	Coordinate:1174	Reads:1	Hits:3	Allocated_reads:0.333333333333333	Strand:-
TCAGTGTTCTTGTTGTTAATTTTGTTT
>Location:NODE_369549_length_1565_cov_30.364218	Coordinate:1175	Reads:1	Hits:3	Allocated_reads:0.333333333333333	Strand:+
AACAAAATTAACAACAAGAACACTGAACC
>Location:NODE_369549_length_1565_cov_30.364218	Coordinate:1177	Reads:1	Hits:3	Allocated_reads:0.333333333333333	Strand:+
CAAAATTAACAACAAGAACACTGAACCC
>Location:NODE_369549_length_1565_cov_30.364218	Coordinate:1177	Reads:1	Hits:3	Allocated_reads:0.333333333333333	Strand:+
CAAAATTAACAACAAGAACACTGAACCCC
>Location:NODE_369549_length_1565_cov_30.364218	Coordinate:1178	Reads:1	Hits:3	Allocated_reads:0.333333333333333	Strand:+
AAAATTAACAACAAGAACACTGAACCCCACC
>Location:NODE_369549_length_1565_cov_30.364218	Coordinate:1179	Reads:1	Hits:3	Allocated_reads:0.333333333333333	Strand:+
AAATTAACAACAAGAACACTGAACCCC
>Location:NODE_369549_length_1565_cov_30.364218	Coordinate:1179	Reads:1	Hits:3	Allocated_reads:0.333333333333333	Strand:+
AAATTAACAACAAGAACACTGAACCCCA
>Location:NODE_369549_length_1565_cov_30.364218	Coordinate:1181	Reads:1	Hits:2	Allocated_reads:0.5	Strand:+
ATTAACAACAAGAACACTGAACCCCACCCC
>Location:NODE_369549_length_1565_cov_30.364218	Coordinate:1182	Reads:1	Hits:3	Allocated_reads:0.333333333333333	Strand:+
TTAACAACAAGAACACTGAACCCC
>Location:NODE_369549_length_1565_cov_30.364218	Coordinate:1182	Reads:1	Hits:3	Allocated_reads:0.333333333333333	Strand:+
TTAACAACAAGAACACTGAACCCCA
>Location:NODE_369549_length_1565_cov_30.364218	Coordinate:1182	Reads:1	Hits:3	Allocated_reads:0.333333333333333	Strand:+
TTAACAACAAGAACACTGAACCCCACC
>Location:NODE_369549_length_1565_cov_30.364218	Coordinate:1182	Reads:6	Hits:2	Allocated_reads:3	Strand:+
TTAACAACAAGAACACTGAACCCCACCC
>Location:NODE_369549_length_1565_cov_30.364218	Coordinate:1182	Reads:6	Hits:2	Allocated_reads:3	Strand:+
TTAACAACAAGAACACTGAACCCCACCCC
>Location:NODE_369549_length_1565_cov_30.364218	Coordinate:1182	Reads:1	Hits:2	Allocated_reads:0.5	Strand:+
TTAACAACAAGAACACTGAACCCCACCCCA
>Location:NODE_369549_length_1565_cov_30.364218	Coordinate:1182	Reads:6	Hits:2	Allocated_reads:3	Strand:+
TTAACAACAAGAACACTGAACCCCACCCCC
>Location:NODE_369549_length_1565_cov_30.364218	Coordinate:1182	Reads:1	Hits:2	Allocated_reads:0.5	Strand:+
TTAACAACAAGAACACTGAACCCCACCCCCC
>Location:NODE_369549_length_1565_cov_30.364218	Coordinate:1183	Reads:1	Hits:3	Allocated_reads:0.333333333333333	Strand:+
TAACAACAAGAACACTGAACCCCCCC
>Location:NODE_369549_length_1565_cov_30.364218	Coordinate:1183	Reads:13	Hits:3	Allocated_reads:4.33333333333333	Strand:+
TAACAACAAGAACACTGAACCCCACC
>Location:NODE_369549_length_1565_cov_30.364218	Coordinate:1183	Reads:35	Hits:2	Allocated_reads:17.5	Strand:+
TAACAACAAGAACACTGAACCCCACCC
>Location:NODE_369549_length_1565_cov_30.364218	Coordinate:1183	Reads:1	Hits:2	Allocated_reads:0.5	Strand:+
TAACAACAAGAACACTGAACCCCACCCA
>Location:NODE_369549_length_1565_cov_30.364218	Coordinate:1183	Reads:1	Hits:2	Allocated_reads:0.5	Strand:+
TAACAACAAGAACACTGAACCCCACCCT
>Location:NODE_369549_length_1565_cov_30.364218	Coordinate:1183	Reads:1	Hits:2	Allocated_reads:0.5	Strand:+
TAACAACAAGAACACTGAACCCCCCCCC
>Location:NODE_369549_length_1565_cov_30.364218	Coordinate:1183	Reads:73	Hits:2	Allocated_reads:36.5	Strand:+
TAACAACAAGAACACTGAACCCCACCCC
>Location:NODE_369549_length_1565_cov_30.364218	Coordinate:1183	Reads:1	Hits:2	Allocated_reads:0.5	Strand:+
TAACAACAAGAACACTGAACCCCACACCC
>Location:NODE_369549_length_1565_cov_30.364218	Coordinate:1183	Reads:1	Hits:2	Allocated_reads:0.5	Strand:+
TAACAACAAGAACACTGAACCCCACCCCA
>Location:NODE_369549_length_1565_cov_30.364218	Coordinate:1183	Reads:69	Hits:2	Allocated_reads:34.5	Strand:+
TAACAACAAGAACACTGAACCCCACCCCC
>Location:NODE_369549_length_1565_cov_30.364218	Coordinate:1183	Reads:14	Hits:2	Allocated_reads:7	Strand:+
TAACAACAAGAACACTGAACCCCACCCCCC
>Location:NODE_369549_length_1565_cov_30.364218	Coordinate:1183	Reads:3	Hits:2	Allocated_reads:1.5	Strand:+
TAACAACAAGAACACTGAACCCCACCCCCT
>Location:NODE_369549_length_1565_cov_30.364218	Coordinate:1183	Reads:2	Hits:2	Allocated_reads:1	Strand:+
TAACAACAAGAACACTGAACCCCACCCCCCT
>Location:NODE_369549_length_1565_cov_30.364218	Coordinate:1183	Reads:3	Hits:2	Allocated_reads:1.5	Strand:+
TAACAACAAGAACACTGAACCCCACCCCCCA
>Location:NODE_369549_length_1565_cov_30.364218	Coordinate:1183	Reads:1	Hits:2	Allocated_reads:0.5	Strand:+
TAACAACAAGAACACTGAACCCCACCCCCCAA
>Location:NODE_369549_length_1565_cov_30.364218	Coordinate:1183	Reads:1	Hits:2	Allocated_reads:0.5	Strand:+
TAACAACAAGAACACTGAACCCCACCCCCCAAA
>Location:NODE_369549_length_1565_cov_30.364218	Coordinate:1184	Reads:1	Hits:2	Allocated_reads:0.5	Strand:+
AACAACAAGAACACTGAACCCCACCC
>Location:NODE_369549_length_1565_cov_30.364218	Coordinate:1184	Reads:2	Hits:2	Allocated_reads:1	Strand:+
AACAACAAGAACACTGAACCCCACCCCC
>Location:NODE_369549_length_1565_cov_30.364218	Coordinate:1185	Reads:1	Hits:2	Allocated_reads:0.5	Strand:+
ACAACAAGAACACTGAACCCCACCCCCCAA
>Location:NODE_369549_length_1565_cov_30.364218	Coordinate:1186	Reads:1	Hits:2	Allocated_reads:0.5	Strand:+
CAACAAGAACACTGAACCCCACCCC
>Location:NODE_369549_length_1565_cov_30.364218	Coordinate:1186	Reads:3	Hits:2	Allocated_reads:1.5	Strand:+
CAACAAGAACACTGAACCCCACCCCCCAA
>Location:NODE_369549_length_1565_cov_30.364218	Coordinate:1188	Reads:1	Hits:2	Allocated_reads:0.5	Strand:+
ACAAGAACACTGAACCCCACCCCC
>Location:NODE_369549_length_1565_cov_30.364218	Coordinate:1188	Reads:1	Hits:2	Allocated_reads:0.5	Strand:+
ACAAGAACACTGAACCCCACCCCCC
>Location:NODE_369549_length_1565_cov_30.364218	Coordinate:1188	Reads:2	Hits:2	Allocated_reads:1	Strand:+
ACAAGAACACTGAACCCCACCCCCCAA
>Location:NODE_369549_length_1565_cov_30.364218	Coordinate:1188	Reads:1	Hits:2	Allocated_reads:0.5	Strand:+
ACAAGAACACTGAACCCCACCCCCCAAAAAG
>Location:NODE_369549_length_1565_cov_30.364218	Coordinate:1189	Reads:1	Hits:2	Allocated_reads:0.5	Strand:+
CAAGAACACTGAACCCCACCCCCCAAAAAG
>Location:NODE_369549_length_1565_cov_30.364218	Coordinate:1190	Reads:1	Hits:2	Allocated_reads:0.5	Strand:+
AAGAACACTGAACCCCACCCCCCAAAAAG
>Location:NODE_369549_length_1565_cov_30.364218	Coordinate:1192	Reads:1	Hits:2	Allocated_reads:0.5	Strand:+
GAACACTGAACCCCACCCCCCAAAAA
>Location:NODE_369549_length_1565_cov_30.364218	Coordinate:1192	Reads:1	Hits:2	Allocated_reads:0.5	Strand:+
GAACACTGAACCCCACCCCCCAAAAAG
>Location:NODE_369549_length_1565_cov_30.364218	Coordinate:1194	Reads:1	Hits:2	Allocated_reads:0.5	Strand:+
ACACTGAACCCCACCCCCCAAAAAGAAAAA
>Location:NODE_369549_length_1565_cov_30.364218	Coordinate:1194	Reads:1	Hits:2	Allocated_reads:0.5	Strand:+
ACACTGAACCCCACCCCCCAAAAAGAACAAG
>Location:NODE_369549_length_1565_cov_30.364218	Coordinate:1195	Reads:1	Hits:2	Allocated_reads:0.5	Strand:+
CACTGAACCCCACCCCCCAAAAAG
>Location:NODE_369549_length_1565_cov_30.364218	Coordinate:1197	Reads:2	Hits:2	Allocated_reads:1	Strand:+
CTGAACCCCACCCCCCAAAAAGAAAAAGG
>Location:NODE_369549_length_1565_cov_30.364218	Coordinate:1198	Reads:1	Hits:2	Allocated_reads:0.5	Strand:+
TGAACCCCACCCCCCAAAAAGAAAAAGG
>Location:NODE_369549_length_1565_cov_30.364218	Coordinate:1211	Reads:1	Hits:1	Allocated_reads:1	Strand:+
CCAAAAAGAAAAAGGCCAAAAAAGAACAA
>Location:NODE_369549_length_1565_cov_30.364218	Coordinate:1211	Reads:1	Hits:1	Allocated_reads:1	Strand:+
CCAAAAAGAAAAAGGCCAAAAAAGAACAAG
>Location:NODE_369549_length_1565_cov_30.364218	Coordinate:1212	Reads:1	Hits:1	Allocated_reads:1	Strand:+
CAAAAAGAAAAAGGCCAAAAAAGAACAAG
>Location:NODE_369549_length_1565_cov_30.364218	Coordinate:1214	Reads:2	Hits:1	Allocated_reads:2	Strand:+
AAAAGAAAAAGGCCAAAAAAGAACAAGA
>Location:NODE_369549_length_1565_cov_30.364218	Coordinate:1214	Reads:2	Hits:1	Allocated_reads:2	Strand:+
AAAAGAAAAAGGCCAAAAAAGAACAAGAA
>Location:NODE_369549_length_1565_cov_30.364218	Coordinate:1215	Reads:1	Hits:1	Allocated_reads:1	Strand:+
AAAGAAAAAGGCCAAAAAAGAACAAGA
>Location:NODE_369549_length_1565_cov_30.364218	Coordinate:1215	Reads:1	Hits:1	Allocated_reads:1	Strand:+
AAAGAAAAAGGCCAAAAAAGAACAAGAA
>Location:NODE_369549_length_1565_cov_30.364218	Coordinate:1215	Reads:1	Hits:1	Allocated_reads:1	Strand:+
AAAGAAAAAGGCCAAAAAAGAACAAGAACC
>Location:NODE_369549_length_1565_cov_30.364218	Coordinate:1216	Reads:1	Hits:1	Allocated_reads:1	Strand:+
AAGAAAAAGGCCAAAAAAGAACAAGAA
>Location:NODE_369549_length_1565_cov_30.364218	Coordinate:1216	Reads:1	Hits:1	Allocated_reads:1	Strand:+
AAGAAAAAGGCCAAAAAAGAACAAGAAC
>Location:NODE_369549_length_1565_cov_30.364218	Coordinate:1216	Reads:1	Hits:1	Allocated_reads:1	Strand:+
AAGAAAAAGGCCAAAAAAGAACAAGAACCACT
>Location:NODE_369549_length_1565_cov_30.364218	Coordinate:1217	Reads:1	Hits:1	Allocated_reads:1	Strand:+
AGAAAAAGGCCAAAAAAGAACAAGAACCACT
>Location:NODE_369549_length_1565_cov_30.364218	Coordinate:1218	Reads:1	Hits:1	Allocated_reads:1	Strand:+
GAAAAAGGCCAAAAAAGAACAAGAACCAC
>Location:NODE_369549_length_1565_cov_30.364218	Coordinate:1218	Reads:18	Hits:1	Allocated_reads:18	Strand:+
GAAAAAGGCCAAAAAAGAACAAGAACCACT
>Location:NODE_369549_length_1565_cov_30.364218	Coordinate:1219	Reads:1	Hits:1	Allocated_reads:1	Strand:+
AAAAAGGCCAAAAAAGAACAAGAACCAC
>Location:NODE_369549_length_1565_cov_30.364218	Coordinate:1219	Reads:1	Hits:1	Allocated_reads:1	Strand:+
AAAAAGGCCAAAAAAGAACAAGAACCACG
>Location:NODE_369549_length_1565_cov_30.364218	Coordinate:1219	Reads:1	Hits:1	Allocated_reads:1	Strand:+
AAAAAGGCCAAAAAAGAACAATAACCACT
>Location:NODE_369549_length_1565_cov_30.364218	Coordinate:1219	Reads:25	Hits:1	Allocated_reads:25	Strand:+
AAAAAGGCCAAAAAAGAACAAGAACCACT
>Location:NODE_369549_length_1565_cov_30.364218	Coordinate:1220	Reads:1	Hits:1	Allocated_reads:1	Strand:+
AAAAGGCCAAAAAAGAACAAGAACCAC
>Location:NODE_369549_length_1565_cov_30.364218	Coordinate:1220	Reads:1	Hits:1	Allocated_reads:1	Strand:+
AAAAGGCCAAAAAAGAACAAGAACAACT
>Location:NODE_369549_length_1565_cov_30.364218	Coordinate:1220	Reads:1	Hits:1	Allocated_reads:1	Strand:+
AAAAGGCCAAAAAAGAACAAGAACCACA
>Location:NODE_369549_length_1565_cov_30.364218	Coordinate:1220	Reads:109	Hits:1	Allocated_reads:109	Strand:+
AAAAGGCCAAAAAAGAACAAGAACCACT
>Location:NODE_369549_length_1565_cov_30.364218	Coordinate:1220	Reads:1	Hits:1	Allocated_reads:1	Strand:+
AAAAGGCCAAAAAAGAACAAGAACCACTGT
>Location:NODE_369549_length_1565_cov_30.364218	Coordinate:1221	Reads:1	Hits:1	Allocated_reads:1	Strand:+
AAAGGCCAAAAAAGAACAAGAACAACT
>Location:NODE_369549_length_1565_cov_30.364218	Coordinate:1221	Reads:64	Hits:1	Allocated_reads:64	Strand:+
AAAGGCCAAAAAAGAACAAGAACCACT
>Location:NODE_369549_length_1565_cov_30.364218	Coordinate:1221	Reads:2	Hits:1	Allocated_reads:2	Strand:+
AAAGGCCAAAAAAGAACAAGAACCACTGC
>Location:NODE_369549_length_1565_cov_30.364218	Coordinate:1221	Reads:2	Hits:1	Allocated_reads:2	Strand:+
AAAGGCCAAAAAAGAACAAGAACCACTGCA
>Location:NODE_369549_length_1565_cov_30.364218	Coordinate:1222	Reads:16	Hits:1	Allocated_reads:16	Strand:+
AAGGCCAAAAAAGAACAAGAACCACT
>Location:NODE_369549_length_1565_cov_30.364218	Coordinate:1222	Reads:3	Hits:1	Allocated_reads:3	Strand:+
AAGGCCAAAAAAGAACAAGAACCACTGCA
>Location:NODE_369549_length_1565_cov_30.364218	Coordinate:1222	Reads:2	Hits:1	Allocated_reads:2	Strand:+
AAGGCCAAAAAAGAACAAGAACCACTGCAGC
>Location:NODE_369549_length_1565_cov_30.364218	Coordinate:1222	Reads:3	Hits:1	Allocated_reads:3	Strand:+
AAGGCCAAAAAAGAACAAGAACCACTGCAGCC
>Location:NODE_369549_length_1565_cov_30.364218	Coordinate:1223	Reads:3	Hits:1	Allocated_reads:3	Strand:+
AGGCCAAAAAAGAACAAGAACCACT
>Location:NODE_369549_length_1565_cov_30.364218	Coordinate:1223	Reads:1	Hits:1	Allocated_reads:1	Strand:+
AGGCCAAAAAAGAACAAGAACCACTGCA
>Location:NODE_369549_length_1565_cov_30.364218	Coordinate:1223	Reads:1	Hits:1	Allocated_reads:1	Strand:+
AGGCCAAAAAAGAACAAGAACCACTGCAGCC
>Location:NODE_369549_length_1565_cov_30.364218	Coordinate:1224	Reads:1	Hits:1	Allocated_reads:1	Strand:+
GGCCAAAAAAGAACAAGAACCACT
>Location:NODE_369549_length_1565_cov_30.364218	Coordinate:1224	Reads:1	Hits:1	Allocated_reads:1	Strand:+
GGCCAAAAAAGAACAAGAACCACTGCA
>Location:NODE_369549_length_1565_cov_30.364218	Coordinate:1224	Reads:1	Hits:1	Allocated_reads:1	Strand:+
GGCCAAAAAAGAACAAGAACCACTGCAGC
>Location:NODE_369549_length_1565_cov_30.364218	Coordinate:1224	Reads:1	Hits:1	Allocated_reads:1	Strand:+
GGCCAAAAAAGAACAAGAACCACTGCAGCCT
>Location:NODE_369549_length_1565_cov_30.364218	Coordinate:1225	Reads:1	Hits:1	Allocated_reads:1	Strand:-
GCAGTGGTTCTTGTTCTTTTTTGGC
>Location:NODE_369549_length_1565_cov_30.364218	Coordinate:1226	Reads:1	Hits:1	Allocated_reads:1	Strand:+
CCAAAAAAGAACAAGAACCACTGCAGCC
>Location:NODE_369549_length_1565_cov_30.364218	Coordinate:1226	Reads:2	Hits:1	Allocated_reads:2	Strand:+
CCAAAAAAGAACAAGAACCACTGCAGCCC
>Location:NODE_369549_length_1565_cov_30.364218	Coordinate:1227	Reads:1	Hits:1	Allocated_reads:1	Strand:+
CAAAAAAGAACAAGAACCACTGCAGCC
>Location:NODE_369549_length_1565_cov_30.364218	Coordinate:1227	Reads:1	Hits:1	Allocated_reads:1	Strand:+
CAAAAAAGAACAAGAACCACTGCAGCCCA
>Location:NODE_369549_length_1565_cov_30.364218	Coordinate:1227	Reads:2	Hits:1	Allocated_reads:2	Strand:+
CAAAAAAGAACAAGAACCACTGCAGCCCATC
>Location:NODE_369549_length_1565_cov_30.364218	Coordinate:1228	Reads:1	Hits:1	Allocated_reads:1	Strand:+
AAAAAAGAACAAGAACCACTGCAGCCCATC
>Location:NODE_369549_length_1565_cov_30.364218	Coordinate:1229	Reads:1	Hits:1	Allocated_reads:1	Strand:+
AAAAAGAACAAGAACCACTGCAGCCCATC
>Location:NODE_369549_length_1565_cov_30.364218	Coordinate:1229	Reads:1	Hits:1	Allocated_reads:1	Strand:+
AAAAAGAACAAGAACCACTGCAGCCCATCC
>Location:NODE_369549_length_1565_cov_30.364218	Coordinate:1229	Reads:1	Hits:1	Allocated_reads:1	Strand:+
AAAAAGAACAAGAACCACTGCAGCCCATCCC
>Location:NODE_369549_length_1565_cov_30.364218	Coordinate:1230	Reads:4	Hits:1	Allocated_reads:4	Strand:+
AAAAGAACAAGAACCACTGCAGCCCATC
>Location:NODE_369549_length_1565_cov_30.364218	Coordinate:1230	Reads:5	Hits:1	Allocated_reads:5	Strand:+
AAAAGAACAAGAACCACTGCAGCCCATCC
>Location:NODE_369549_length_1565_cov_30.364218	Coordinate:1230	Reads:6	Hits:1	Allocated_reads:6	Strand:+
AAAAGAACAAGAACCACTGCAGCCCATCCC
>Location:NODE_369549_length_1565_cov_30.364218	Coordinate:1230	Reads:1	Hits:1	Allocated_reads:1	Strand:+
AAAAGAACAAGAACCACTGCAGCCCATCCCT
>Location:NODE_369549_length_1565_cov_30.364218	Coordinate:1230	Reads:1	Hits:1	Allocated_reads:1	Strand:+
AAAAGAACAAGAACCACTGCAGCCCATCCCAG
>Location:NODE_369549_length_1565_cov_30.364218	Coordinate:1230	Reads:1	Hits:1	Allocated_reads:1	Strand:+
AAAAGAACAAGAACCACTGCAGCCCATCCCAGCG
>Location:NODE_369549_length_1565_cov_30.364218	Coordinate:1231	Reads:1	Hits:1	Allocated_reads:1	Strand:+
AAAGAACAAGAACCACTGCAGCCC
>Location:NODE_369549_length_1565_cov_30.364218	Coordinate:1231	Reads:1	Hits:1	Allocated_reads:1	Strand:+
AAAGAACAAGAACCACTGCAGCCCATC
>Location:NODE_369549_length_1565_cov_30.364218	Coordinate:1231	Reads:1	Hits:1	Allocated_reads:1	Strand:+
AAAGAACAAGAACCACTGCAGCCCATCT
>Location:NODE_369549_length_1565_cov_30.364218	Coordinate:1231	Reads:11	Hits:1	Allocated_reads:11	Strand:+
AAAGAACAAGAACCACTGCAGCCCATCC
>Location:NODE_369549_length_1565_cov_30.364218	Coordinate:1231	Reads:4	Hits:1	Allocated_reads:4	Strand:+
AAAGAACAAGAACCACTGCAGCCCATCCC
>Location:NODE_369549_length_1565_cov_30.364218	Coordinate:1231	Reads:4	Hits:1	Allocated_reads:4	Strand:+
AAAGAACAAGAACCACTGCAGCCCATCCCAG
>Location:NODE_369549_length_1565_cov_30.364218	Coordinate:1231	Reads:1	Hits:1	Allocated_reads:1	Strand:+
AAAGAACAAGAACCACTGCAGCCCATCCCAGC
>Location:NODE_369549_length_1565_cov_30.364218	Coordinate:1231	Reads:1	Hits:1	Allocated_reads:1	Strand:+
AAAGAACAAGAACCACTGCAGCCCATCCCAGCG
>Location:NODE_369549_length_1565_cov_30.364218	Coordinate:1232	Reads:3	Hits:1	Allocated_reads:3	Strand:+
AAGAACAAGAACCACTGCAGCCCATC
>Location:NODE_369549_length_1565_cov_30.364218	Coordinate:1232	Reads:5	Hits:1	Allocated_reads:5	Strand:+
AAGAACAAGAACCACTGCAGCCCATCC
>Location:NODE_369549_length_1565_cov_30.364218	Coordinate:1232	Reads:13	Hits:1	Allocated_reads:13	Strand:+
AAGAACAAGAACCACTGCAGCCCATCCC
>Location:NODE_369549_length_1565_cov_30.364218	Coordinate:1232	Reads:1	Hits:1	Allocated_reads:1	Strand:+
AAGAACAAGAACCACTGCAGCCCATCCCT
>Location:NODE_369549_length_1565_cov_30.364218	Coordinate:1232	Reads:7	Hits:1	Allocated_reads:7	Strand:+
AAGAACAAGAACCACTGCAGCCCATCCCA
[truncated: 104,068 more chars]
