# Supplementary material for: First characterization of PIWI-interacting RNA clusters in a cichlid fish with a B chromosome
Source: BMC Biol. 2022 Sep 21;20:204. doi: 10.1186/s12915-022-01403-2 (PMC9490952; doi:10.1186/s12915-022-01403-2)
Supplement: Supplementary file 1 — Additional file 1. Zipped folder with fasta and interactive html piRNA cluster information for the A. latifasciata genome. The nomenclature is as follows: number-pirna-cluster_sex_B-presence (f, female; m, male; 0b, without B chromosome; 1b, with B chromosome). [file 12915_2022_1403_MOESM1_ESM.zip › 143_m0b.fasta]

>Location:NODE_371225_length_8483_cov_20.365791	Coordinate:7	Reads:1	Hits:1	Allocated_reads:1	Strand:-
TCAAGAAGAAGTTGATGTCACTGAGTCCA
>Location:NODE_371225_length_8483_cov_20.365791	Coordinate:19	Reads:1	Hits:2	Allocated_reads:0.5	Strand:+
CATCAACTTCTTCTTGAACCTGAGGCATC
>Location:NODE_371225_length_8483_cov_20.365791	Coordinate:21	Reads:2	Hits:2	Allocated_reads:1	Strand:+
TCAACTTCTTCTTGAACCTGAGGCATC
>Location:NODE_371225_length_8483_cov_20.365791	Coordinate:22	Reads:1	Hits:2	Allocated_reads:0.5	Strand:+
CAACTTCTTCTTGAACCTGAGGCATC
>Location:NODE_371225_length_8483_cov_20.365791	Coordinate:23	Reads:6	Hits:2	Allocated_reads:3	Strand:+
AACTTCTTCTTGAACCTGAGGCATC
>Location:NODE_371225_length_8483_cov_20.365791	Coordinate:23	Reads:1	Hits:2	Allocated_reads:0.5	Strand:+
AACTTCTTCTTGAACCTGAGGCATCTCCTGA
>Location:NODE_371225_length_8483_cov_20.365791	Coordinate:24	Reads:1	Hits:2	Allocated_reads:0.5	Strand:+
ACTTCTTCTTGAACCTGAGGCATC
>Location:NODE_371225_length_8483_cov_20.365791	Coordinate:24	Reads:1	Hits:2	Allocated_reads:0.5	Strand:+
ACTTCTTCTTGAACCTGAGGCATCTCCTGA
>Location:NODE_371225_length_8483_cov_20.365791	Coordinate:25	Reads:1	Hits:2	Allocated_reads:0.5	Strand:+
CTTCTTCTTGAACCTGAGGCATCT
>Location:NODE_371225_length_8483_cov_20.365791	Coordinate:26	Reads:6	Hits:2	Allocated_reads:3	Strand:+
TTCTTCTTGAACCTGAGGCATCTC
>Location:NODE_371225_length_8483_cov_20.365791	Coordinate:26	Reads:1	Hits:2	Allocated_reads:0.5	Strand:+
TTCTTCTTGAACCTGAGGCATCTCT
>Location:NODE_371225_length_8483_cov_20.365791	Coordinate:26	Reads:11	Hits:2	Allocated_reads:5.5	Strand:+
TTCTTCTTGAACCTGAGGCATCTCC
>Location:NODE_371225_length_8483_cov_20.365791	Coordinate:26	Reads:1	Hits:2	Allocated_reads:0.5	Strand:+
TTCTTCTTGAACCTGAGGCATCTCCT
>Location:NODE_371225_length_8483_cov_20.365791	Coordinate:26	Reads:1	Hits:2	Allocated_reads:0.5	Strand:+
TTCTTCTTGAACCTGAGGCATCTCCTG
>Location:NODE_371225_length_8483_cov_20.365791	Coordinate:26	Reads:52	Hits:2	Allocated_reads:26	Strand:+
TTCTTCTTGAACCTGAGGCATCTCCTGA
>Location:NODE_371225_length_8483_cov_20.365791	Coordinate:26	Reads:4	Hits:2	Allocated_reads:2	Strand:+
TTCTTCTTGAACCTGAGGCATCTCCTGAT
>Location:NODE_371225_length_8483_cov_20.365791	Coordinate:26	Reads:3	Hits:2	Allocated_reads:1.5	Strand:+
TTCTTCTTGAACCTGAGGCATCTCCTGATC
>Location:NODE_371225_length_8483_cov_20.365791	Coordinate:26	Reads:1	Hits:2	Allocated_reads:0.5	Strand:+
TTCTTCTTGAACCTGAGGCATCTCCTGATCG
>Location:NODE_371225_length_8483_cov_20.365791	Coordinate:27	Reads:3	Hits:2	Allocated_reads:1.5	Strand:+
TCTTCTTGAACCTGAGGCATCTCCTGA
>Location:NODE_371225_length_8483_cov_20.365791	Coordinate:27	Reads:1	Hits:2	Allocated_reads:0.5	Strand:+
TCTTCTTGAACCTGAGGCATCTCCTGAT
>Location:NODE_371225_length_8483_cov_20.365791	Coordinate:28	Reads:1	Hits:2	Allocated_reads:0.5	Strand:+
CTTCTTGAACCTGAGGCATCTCCTGA
>Location:NODE_371225_length_8483_cov_20.365791	Coordinate:29	Reads:1	Hits:2	Allocated_reads:0.5	Strand:+
TTCTTGAACCTGAGGCATCTCCTG
>Location:NODE_371225_length_8483_cov_20.365791	Coordinate:29	Reads:7	Hits:2	Allocated_reads:3.5	Strand:+
TTCTTGAACCTGAGGCATCTCCTGA
>Location:NODE_371225_length_8483_cov_20.365791	Coordinate:29	Reads:2	Hits:2	Allocated_reads:1	Strand:+
TTCTTGAACCTGAGGCATCTCCTGAT
>Location:NODE_371225_length_8483_cov_20.365791	Coordinate:29	Reads:2	Hits:2	Allocated_reads:1	Strand:+
TTCTTGAACCTGAGGCATCTCCTGATC
>Location:NODE_371225_length_8483_cov_20.365791	Coordinate:29	Reads:1	Hits:2	Allocated_reads:0.5	Strand:+
TTCTTGAACCTGAGGCATCTCCTGATCG
>Location:NODE_371225_length_8483_cov_20.365791	Coordinate:29	Reads:1	Hits:2	Allocated_reads:0.5	Strand:+
TTCTTGAACCTGAGGCATCTCCTGATCGT
>Location:NODE_371225_length_8483_cov_20.365791	Coordinate:29	Reads:1	Hits:2	Allocated_reads:0.5	Strand:+
TTCTTGAACCTGAGGCATCTCCTGATCGTC
>Location:NODE_371225_length_8483_cov_20.365791	Coordinate:29	Reads:1	Hits:2	Allocated_reads:0.5	Strand:+
TTCTTGAACCTGAGGCATCTCCTGATCGTCACT
>Location:NODE_371225_length_8483_cov_20.365791	Coordinate:30	Reads:6	Hits:2	Allocated_reads:3	Strand:+
TCTTGAACCTGAGGCATCTCCTGA
>Location:NODE_371225_length_8483_cov_20.365791	Coordinate:30	Reads:2	Hits:2	Allocated_reads:1	Strand:+
TCTTGAACCTGAGGCATCTCCTGAT
>Location:NODE_371225_length_8483_cov_20.365791	Coordinate:30	Reads:4	Hits:2	Allocated_reads:2	Strand:+
TCTTGAACCTGAGGCATCTCCTGATC
>Location:NODE_371225_length_8483_cov_20.365791	Coordinate:30	Reads:2	Hits:2	Allocated_reads:1	Strand:+
TCTTGAACCTGAGGCATCTCCTGATCGT
>Location:NODE_371225_length_8483_cov_20.365791	Coordinate:31	Reads:1	Hits:2	Allocated_reads:0.5	Strand:+
CTTGAACCTGAGGCATCTCCTGATC
>Location:NODE_371225_length_8483_cov_20.365791	Coordinate:32	Reads:2	Hits:2	Allocated_reads:1	Strand:+
TTGAACCTGAGGCATCTCCTGATC
>Location:NODE_371225_length_8483_cov_20.365791	Coordinate:32	Reads:2	Hits:2	Allocated_reads:1	Strand:+
TTGAACCTGAGGCATCTCCTGATCG
>Location:NODE_371225_length_8483_cov_20.365791	Coordinate:32	Reads:1	Hits:2	Allocated_reads:0.5	Strand:+
TTGAACCTGAGGCATCTCCTGATCGTCAC
>Location:NODE_371225_length_8483_cov_20.365791	Coordinate:34	Reads:1	Hits:2	Allocated_reads:0.5	Strand:-
GACGATCAGGAGATGCCTCAGGTTC
>Location:NODE_371225_length_8483_cov_20.365791	Coordinate:36	Reads:1	Hits:2	Allocated_reads:0.5	Strand:+
ACCTGAGGCATCTCCTGATCGTCACT
>Location:NODE_371225_length_8483_cov_20.365791	Coordinate:36	Reads:2	Hits:2	Allocated_reads:1	Strand:-
TAAGTGACGATCAGGAGATGCCTCAGGT
>Location:NODE_371225_length_8483_cov_20.365791	Coordinate:38	Reads:1	Hits:1	Allocated_reads:1	Strand:+
CTGAGGCATCTCCTGATCGTCACTTAGCT
>Location:NODE_371225_length_8483_cov_20.365791	Coordinate:38	Reads:1	Hits:1	Allocated_reads:1	Strand:+
CTGAGGCATCTCCTGATCGTCACTTAGCTGA
>Location:NODE_371225_length_8483_cov_20.365791	Coordinate:39	Reads:1	Hits:2	Allocated_reads:0.5	Strand:-
TAAGTGACGATCAGGAGATGCCTCA
>Location:NODE_371225_length_8483_cov_20.365791	Coordinate:40	Reads:2	Hits:2	Allocated_reads:1	Strand:-
TAAGTGACGATCAGGAGATGCCTC
>Location:NODE_371225_length_8483_cov_20.365791	Coordinate:41	Reads:3	Hits:1	Allocated_reads:3	Strand:+
AGGCATCTCCTGATCGTCACTTAGTTGA
>Location:NODE_371225_length_8483_cov_20.365791	Coordinate:54	Reads:1	Hits:1	Allocated_reads:1	Strand:+
TCGTCACTTAGCTGAGGTAGGTCTGGGTCTCT
>Location:NODE_371225_length_8483_cov_20.365791	Coordinate:67	Reads:1	Hits:1	Allocated_reads:1	Strand:-
TGTTAAGAGACTCAGACCTACCTC
>Location:NODE_371225_length_8483_cov_20.365791	Coordinate:81	Reads:2	Hits:1	Allocated_reads:2	Strand:+
TCTCTTAACACGATTAGATCCTCTTCC
>Location:NODE_371225_length_8483_cov_20.365791	Coordinate:86	Reads:1	Hits:1	Allocated_reads:1	Strand:+
TAACACGATTAGATCCTCTTCCGGA
>Location:NODE_371225_length_8483_cov_20.365791	Coordinate:88	Reads:1	Hits:1	Allocated_reads:1	Strand:-
TTCCGGAAGAGGATCTAATCGTGT
>Location:NODE_371225_length_8483_cov_20.365791	Coordinate:92	Reads:1	Hits:1	Allocated_reads:1	Strand:+
GATTAGATCCTCTTCCGGAACCATGGCAC
>Location:NODE_371225_length_8483_cov_20.365791	Coordinate:104	Reads:1	Hits:1	Allocated_reads:1	Strand:-
AAAAAAAAGTGGCATGGTTCCGGAA
>Location:NODE_371225_length_8483_cov_20.365791	Coordinate:125	Reads:1	Hits:2	Allocated_reads:0.5	Strand:+
TTTTCCTAGGTTGGACACGAGCCC
>Location:NODE_371225_length_8483_cov_20.365791	Coordinate:126	Reads:1	Hits:2	Allocated_reads:0.5	Strand:+
TTTCCTAGGTTGGACACGAGCCCTT
>Location:NODE_371225_length_8483_cov_20.365791	Coordinate:127	Reads:1	Hits:2	Allocated_reads:0.5	Strand:-
TAAGGGCTCGTGTCCAACCTAGGAA
>Location:NODE_371225_length_8483_cov_20.365791	Coordinate:127	Reads:1	Hits:2	Allocated_reads:0.5	Strand:+
TTCCTAGGTTGGACACGAGCCCTCAAGACT
>Location:NODE_371225_length_8483_cov_20.365791	Coordinate:127	Reads:1	Hits:2	Allocated_reads:0.5	Strand:+
TTCCTAGGTTGGACACGAGCCCTTAAGACT
>Location:NODE_371225_length_8483_cov_20.365791	Coordinate:127	Reads:1	Hits:2	Allocated_reads:0.5	Strand:+
TTCCTAGGTTGGACACGAGCCCTTAAGACTTG
>Location:NODE_371225_length_8483_cov_20.365791	Coordinate:128	Reads:2	Hits:2	Allocated_reads:1	Strand:+
TCCTAGGTTGGACACGAGCCCTTAAG
>Location:NODE_371225_length_8483_cov_20.365791	Coordinate:128	Reads:4	Hits:2	Allocated_reads:2	Strand:+
TCCTAGGTTGGACACGAGCCCTTAAGACT
>Location:NODE_371225_length_8483_cov_20.365791	Coordinate:128	Reads:1	Hits:2	Allocated_reads:0.5	Strand:-
TTAAGGGCTCGTGTCCAACCTAGGA
>Location:NODE_371225_length_8483_cov_20.365791	Coordinate:130	Reads:1	Hits:4	Allocated_reads:0.25	Strand:+
CTAGGTTGGACACGAGCCCTTAAGACTTG
>Location:NODE_371225_length_8483_cov_20.365791	Coordinate:131	Reads:1	Hits:4	Allocated_reads:0.25	Strand:+
TAGGTTGGACACGAGCCCTTAAGAC
>Location:NODE_371225_length_8483_cov_20.365791	Coordinate:131	Reads:1	Hits:4	Allocated_reads:0.25	Strand:+
TAGGTTGGACACGAGCCCTTAAGACT
>Location:NODE_371225_length_8483_cov_20.365791	Coordinate:132	Reads:1	Hits:4	Allocated_reads:0.25	Strand:-
ACAAGTCTTAAGGGCTCGTGTCCAACCT
>Location:NODE_371225_length_8483_cov_20.365791	Coordinate:132	Reads:1	Hits:4	Allocated_reads:0.25	Strand:+
AGGTTGGACACGAGCCCTTAAGACTTG
>Location:NODE_371225_length_8483_cov_20.365791	Coordinate:133	Reads:1	Hits:4	Allocated_reads:0.25	Strand:-
CAAGTCTTAAGGGCTCGTGTCCAACC
>Location:NODE_371225_length_8483_cov_20.365791	Coordinate:158	Reads:1	Hits:1	Allocated_reads:1	Strand:-
GAGCTCCGGTCCAAGTGAACTAGGAC
>Location:NODE_371225_length_8483_cov_20.365791	Coordinate:164	Reads:1	Hits:1	Allocated_reads:1	Strand:-
CAACGGAGCTCCGGTCCAAGTGAAC
>Location:NODE_371225_length_8483_cov_20.365791	Coordinate:165	Reads:1	Hits:1	Allocated_reads:1	Strand:+
TTCACTTGGACCGGAGCTCCGTTG
>Location:NODE_371225_length_8483_cov_20.365791	Coordinate:165	Reads:1	Hits:1	Allocated_reads:1	Strand:+
TTCACTTGGACCGGAGCTCCGTTGCGCT
>Location:NODE_371225_length_8483_cov_20.365791	Coordinate:165	Reads:1	Hits:1	Allocated_reads:1	Strand:+
TTCACTTGGACCGGAGCTCCGTTGCGCTC
>Location:NODE_371225_length_8483_cov_20.365791	Coordinate:165	Reads:1	Hits:1	Allocated_reads:1	Strand:+
TTCACTTGGACCGGAGCTCCGTTGCGCTCTT
>Location:NODE_371225_length_8483_cov_20.365791	Coordinate:166	Reads:1	Hits:1	Allocated_reads:1	Strand:+
TCACTTGGACCGGAGCTCCGTTGT
>Location:NODE_371225_length_8483_cov_20.365791	Coordinate:166	Reads:5	Hits:1	Allocated_reads:5	Strand:+
TCACTTGGACCGGAGCTCCGTTGC
>Location:NODE_371225_length_8483_cov_20.365791	Coordinate:166	Reads:4	Hits:1	Allocated_reads:4	Strand:+
TCACTTGGACCGGAGCTCCGTTGCG
>Location:NODE_371225_length_8483_cov_20.365791	Coordinate:166	Reads:3	Hits:1	Allocated_reads:3	Strand:+
TCACTTGGACCGGAGCTCCGTTGCGT
>Location:NODE_371225_length_8483_cov_20.365791	Coordinate:166	Reads:6	Hits:1	Allocated_reads:6	Strand:+
TCACTTGGACCGGAGCTCCGTTGCGC
>Location:NODE_371225_length_8483_cov_20.365791	Coordinate:166	Reads:5	Hits:1	Allocated_reads:5	Strand:+
TCACTTGGACCGGAGCTCCGTTGCGCT
>Location:NODE_371225_length_8483_cov_20.365791	Coordinate:166	Reads:1	Hits:1	Allocated_reads:1	Strand:+
TCACTTGGACCGGAGCTCCGTTGCGAAA
>Location:NODE_371225_length_8483_cov_20.365791	Coordinate:166	Reads:6	Hits:1	Allocated_reads:6	Strand:+
TCACTTGGACCGGAGCTCCGTTGCGCTC
>Location:NODE_371225_length_8483_cov_20.365791	Coordinate:167	Reads:1	Hits:1	Allocated_reads:1	Strand:+
CACTTGGACCGGAGCTCCGTTGCGCT
>Location:NODE_371225_length_8483_cov_20.365791	Coordinate:167	Reads:2	Hits:1	Allocated_reads:2	Strand:+
CACTTGGACCGGAGCTCCGTTGCGCTC
>Location:NODE_371225_length_8483_cov_20.365791	Coordinate:175	Reads:1	Hits:1	Allocated_reads:1	Strand:-
GTTCCAAGTAGAGCGCAACGGAGCTCCGT
>Location:NODE_371225_length_8483_cov_20.365791	Coordinate:179	Reads:1	Hits:1	Allocated_reads:1	Strand:-
CACCAGTTCCAAGTAGAGCGCAACGGAGCT
>Location:NODE_371225_length_8483_cov_20.365791	Coordinate:179	Reads:1	Hits:1	Allocated_reads:1	Strand:-
CCAGTTCCAAGTAGAGCGCAACGGAGCT
>Location:NODE_371225_length_8483_cov_20.365791	Coordinate:180	Reads:2	Hits:1	Allocated_reads:2	Strand:-
ACCAGTTCCAAGTAGAGCGCAACGGAGC
>Location:NODE_371225_length_8483_cov_20.365791	Coordinate:180	Reads:2	Hits:1	Allocated_reads:2	Strand:-
CCAGTTCCAAGTAGAGCGCAACGGAGC
>Location:NODE_371225_length_8483_cov_20.365791	Coordinate:183	Reads:1	Hits:1	Allocated_reads:1	Strand:-
CACCAGTTCCAAGTAGAGCGCAACGG
>Location:NODE_371225_length_8483_cov_20.365791	Coordinate:190	Reads:2	Hits:1	Allocated_reads:2	Strand:-
TCCAGTCACACCAGTTCCAAGTAGAGC
>Location:NODE_371225_length_8483_cov_20.365791	Coordinate:194	Reads:1	Hits:1	Allocated_reads:1	Strand:+
TACTTGGAACTGGTGTGACTGGAGAATGCCCCCC
>Location:NODE_371225_length_8483_cov_20.365791	Coordinate:197	Reads:2	Hits:1	Allocated_reads:2	Strand:+
TTGGAACTGGTGTGACTGGAGAATGCC
>Location:NODE_371225_length_8483_cov_20.365791	Coordinate:197	Reads:1	Hits:1	Allocated_reads:1	Strand:+
TTGGAACTGGTGTGACTGGAGAATGCCC
>Location:NODE_371225_length_8483_cov_20.365791	Coordinate:197	Reads:3	Hits:1	Allocated_reads:3	Strand:+
TTGGAACTGGTGTGACTGGAGAATGCCCCCC
>Location:NODE_371225_length_8483_cov_20.365791	Coordinate:198	Reads:2	Hits:1	Allocated_reads:2	Strand:+
TGGAACTGGTGTGACTGGAGAATGCCC
>Location:NODE_371225_length_8483_cov_20.365791	Coordinate:207	Reads:1	Hits:1	Allocated_reads:1	Strand:+
TGTGACTGGAGAATGCCCCCCTCGAGG
>Location:NODE_371225_length_8483_cov_20.365791	Coordinate:207	Reads:2	Hits:1	Allocated_reads:2	Strand:+
TGTGACTGGAGAATGCCCCCCTCGAGGG
>Location:NODE_371225_length_8483_cov_20.365791	Coordinate:207	Reads:2	Hits:1	Allocated_reads:2	Strand:+
TGTGACTGGAGAATGCCCCCCTTGAGGA
>Location:NODE_371225_length_8483_cov_20.365791	Coordinate:209	Reads:1	Hits:1	Allocated_reads:1	Strand:+
TGACTGGAGAATGCCCCCCTTGAGGA
>Location:NODE_371225_length_8483_cov_20.365791	Coordinate:266	Reads:1	Hits:2	Allocated_reads:0.5	Strand:+
CACCCTCTTCCGAGTCAGTTGTGTCAGGG
>Location:NODE_371225_length_8483_cov_20.365791	Coordinate:279	Reads:1	Hits:2	Allocated_reads:0.5	Strand:+
GTCAGTTGTGTCAGGGTTCGGCTC
>Location:NODE_371225_length_8483_cov_20.365791	Coordinate:280	Reads:1	Hits:2	Allocated_reads:0.5	Strand:+
TCAGTTGTGTCAGGGTTCGGCTCT
>Location:NODE_371225_length_8483_cov_20.365791	Coordinate:289	Reads:1	Hits:2	Allocated_reads:0.5	Strand:-
ACCAATGACACCAGAGCCAAACCCTGA
>Location:NODE_371225_length_8483_cov_20.365791	Coordinate:289	Reads:1	Hits:2	Allocated_reads:0.5	Strand:-
ACCAATGACACCAGAGCCGAACCCTGT
>Location:NODE_371225_length_8483_cov_20.365791	Coordinate:290	Reads:1	Hits:2	Allocated_reads:0.5	Strand:-
ACCAATGACACCAGAGCCGAACCCTA
>Location:NODE_371225_length_8483_cov_20.365791	Coordinate:291	Reads:1	Hits:2	Allocated_reads:0.5	Strand:-
ACCAATGACACCAGAGCCAAACCCT
>Location:NODE_371225_length_8483_cov_20.365791	Coordinate:291	Reads:5	Hits:2	Allocated_reads:2.5	Strand:-
ACCAATGACACCAGAGCCGAACCCT
>Location:NODE_371225_length_8483_cov_20.365791	Coordinate:291	Reads:1	Hits:2	Allocated_reads:0.5	Strand:-
AGACCAATGACACCAGAGCCAAACCCT
>Location:NODE_371225_length_8483_cov_20.365791	Coordinate:291	Reads:1	Hits:2	Allocated_reads:0.5	Strand:-
GACCAATGACACCAGAGCCAAACCCT
>Location:NODE_371225_length_8483_cov_20.365791	Coordinate:291	Reads:2	Hits:2	Allocated_reads:1	Strand:-
GACCAATGACACCAGAGCCGAACCCT
>Location:NODE_371225_length_8483_cov_20.365791	Coordinate:292	Reads:1	Hits:2	Allocated_reads:0.5	Strand:-
ACCAATGACACCAGAGCCGAACCC
>Location:NODE_371225_length_8483_cov_20.365791	Coordinate:294	Reads:1	Hits:2	Allocated_reads:0.5	Strand:-
AGACCAATGACACCAGAGCCGAAC
>Location:NODE_371225_length_8483_cov_20.365791	Coordinate:294	Reads:1	Hits:2	Allocated_reads:0.5	Strand:-
GAAGACCAATGACACCAGAGCCGAAC
>Location:NODE_371225_length_8483_cov_20.365791	Coordinate:299	Reads:1	Hits:2	Allocated_reads:0.5	Strand:-
CACCGGAAGACCAATGACACCAGAGT
>Location:NODE_371225_length_8483_cov_20.365791	Coordinate:300	Reads:1	Hits:2	Allocated_reads:0.5	Strand:-
ACCGGAAGACCAATGACACCAGAG
>Location:NODE_371225_length_8483_cov_20.365791	Coordinate:300	Reads:1	Hits:2	Allocated_reads:0.5	Strand:-
CACCGGAAGACCAATGACACCAGAG
>Location:NODE_371225_length_8483_cov_20.365791	Coordinate:305	Reads:1	Hits:2	Allocated_reads:0.5	Strand:-
GAAGTCCACCGGAAGACCAATGACAC
>Location:NODE_371225_length_8483_cov_20.365791	Coordinate:316	Reads:1	Hits:2	Allocated_reads:0.5	Strand:-
AGACCACACAAGAGAAACAAGAAGTCCACCGGAAG
>Location:NODE_371225_length_8483_cov_20.365791	Coordinate:320	Reads:1	Hits:2	Allocated_reads:0.5	Strand:-
CACAAGAGAAACAAGAAGTCCACCG
>Location:NODE_371225_length_8483_cov_20.365791	Coordinate:320	Reads:1	Hits:2	Allocated_reads:0.5	Strand:-
CACAAGAGAAACAAGAAGTCCACCT
>Location:NODE_371225_length_8483_cov_20.365791	Coordinate:321	Reads:7	Hits:2	Allocated_reads:3.5	Strand:-
ACACAAGAGAAACAAGAAGTCCACC
>Location:NODE_371225_length_8483_cov_20.365791	Coordinate:321	Reads:4	Hits:2	Allocated_reads:2	Strand:-
CACAAGAGAAACAAGAAGTCCACC
>Location:NODE_371225_length_8483_cov_20.365791	Coordinate:335	Reads:1	Hits:2	Allocated_reads:0.5	Strand:+
TTCTCTTGTGTGGTCTTGTAGCCA
>Location:NODE_371225_length_8483_cov_20.365791	Coordinate:335	Reads:1	Hits:2	Allocated_reads:0.5	Strand:+
TTCTCTTGTGTGGTCTTGTAGCCG
>Location:NODE_371225_length_8483_cov_20.365791	Coordinate:335	Reads:23	Hits:2	Allocated_reads:11.5	Strand:+
TTCTCTTGTGTGGTCTTGTAGCCT
>Location:NODE_371225_length_8483_cov_20.365791	Coordinate:335	Reads:10	Hits:2	Allocated_reads:5	Strand:+
TTCTCTTGTGTGGTCTTGTAGCCTGACT
>Location:NODE_371225_length_8483_cov_20.365791	Coordinate:335	Reads:1	Hits:2	Allocated_reads:0.5	Strand:+
TTCTCTTGTGTGGTCTTGTAGCCTGACTTT
>Location:NODE_371225_length_8483_cov_20.365791	Coordinate:336	Reads:1	Hits:2	Allocated_reads:0.5	Strand:+
TCTCTTGTGTGGTCTTGTAGCCTGA
>Location:NODE_371225_length_8483_cov_20.365791	Coordinate:336	Reads:1	Hits:2	Allocated_reads:0.5	Strand:+
TCTCTTGTGTGGTCTTGTAGCCTGAC
>Location:NODE_371225_length_8483_cov_20.365791	Coordinate:336	Reads:5	Hits:2	Allocated_reads:2.5	Strand:+
TCTCTTGTGTGGTCTTGTAGCCTGACT
>Location:NODE_371225_length_8483_cov_20.365791	Coordinate:336	Reads:1	Hits:2	Allocated_reads:0.5	Strand:+
TCTCTTGTGTGGTCTTGTAGCCTGACTT
>Location:NODE_371225_length_8483_cov_20.365791	Coordinate:336	Reads:1	Hits:2	Allocated_reads:0.5	Strand:+
TCTCTTGTGTGGTCTTGTAGCCTGACTTT
>Location:NODE_371225_length_8483_cov_20.365791	Coordinate:346	Reads:2	Hits:2	Allocated_reads:1	Strand:-
ACATTATCCAAAGTCAGGCTACAAGACC
>Location:NODE_371225_length_8483_cov_20.365791	Coordinate:346	Reads:3	Hits:2	Allocated_reads:1.5	Strand:-
CATTATCCAAAGTCAGGCTACAAGACC
>Location:NODE_371225_length_8483_cov_20.365791	Coordinate:346	Reads:1	Hits:2	Allocated_reads:0.5	Strand:-
TATCCAAAGTCAGGCTACAAGACC
>Location:NODE_371225_length_8483_cov_20.365791	Coordinate:346	Reads:2	Hits:2	Allocated_reads:1	Strand:-
TTATCCAAAGTCAGGCTACAAGACC
>Location:NODE_371225_length_8483_cov_20.365791	Coordinate:348	Reads:1	Hits:2	Allocated_reads:0.5	Strand:+
TCTTGTAGCCTGACTTTGGATAATGTCCA
>Location:NODE_371225_length_8483_cov_20.365791	Coordinate:348	Reads:1	Hits:2	Allocated_reads:0.5	Strand:+
TCTTGTAGCCTGACTTTGGATAATGTCCACT
>Location:NODE_371225_length_8483_cov_20.365791	Coordinate:350	Reads:1	Hits:2	Allocated_reads:0.5	Strand:+
TTGTAGCCTGACTTTGGATAATGTCCAC
>Location:NODE_371225_length_8483_cov_20.365791	Coordinate:350	Reads:1	Hits:2	Allocated_reads:0.5	Strand:+
TTGTAGCCTGACTTTGGATAATGTCCACT
>Location:NODE_371225_length_8483_cov_20.365791	Coordinate:351	Reads:1	Hits:2	Allocated_reads:0.5	Strand:+
TGTAGCCTGACTTTGGATAATGTCCACT
>Location:NODE_371225_length_8483_cov_20.365791	Coordinate:354	Reads:1	Hits:2	Allocated_reads:0.5	Strand:+
AGCCTGACTTTGGATAATGTCCAC
>Location:NODE_371225_length_8483_cov_20.365791	Coordinate:424	Reads:1	Hits:4	Allocated_reads:0.25	Strand:+
GGCTCTGGATGGATGTCATCCCCT
>Location:NODE_371225_length_8483_cov_20.365791	Coordinate:427	Reads:1	Hits:4	Allocated_reads:0.25	Strand:+
TCTGGATGGATGTCATCCCCTGGCT
>Location:NODE_371225_length_8483_cov_20.365791	Coordinate:427	Reads:6	Hits:2	Allocated_reads:3	Strand:+
TCTGGATGGATGTCATCCCCTGGCTCC
>Location:NODE_371225_length_8483_cov_20.365791	Coordinate:435	Reads:1	Hits:2	Allocated_reads:0.5	Strand:-
CCAGGGTGGAGCCAGGGGATGACATC
>Location:NODE_371225_length_8483_cov_20.365791	Coordinate:446	Reads:1	Hits:2	Allocated_reads:0.5	Strand:+
CTGGCTCCACCCTGGGTTCCGGCTCTGGG
>Location:NODE_371225_length_8483_cov_20.365791	Coordinate:453	Reads:1	Hits:2	Allocated_reads:0.5	Strand:-
TGACCCAGAGCCGGAACCCAGGGTG
>Location:NODE_371225_length_8483_cov_20.365791	Coordinate:483	Reads:1	Hits:1	Allocated_reads:1	Strand:-
ACGACTTGCCAGTGGACATTATCCAAA
>Location:NODE_371225_length_8483_cov_20.365791	Coordinate:514	Reads:1	Hits:2	Allocated_reads:0.5	Strand:-
ACCTTGCACAGGAACTTGTTGTTACAA
>Location:NODE_371225_length_8483_cov_20.365791	Coordinate:515	Reads:1	Hits:2	Allocated_reads:0.5	Strand:-
ACCTTGCACAGGAACTTGTTGTTACA
>Location:NODE_371225_length_8483_cov_20.365791	Coordinate:515	Reads:1	Hits:2	Allocated_reads:0.5	Strand:-
CACCTTGCACAGGAACTTGTTGTTACA
>Location:NODE_371225_length_8483_cov_20.365791	Coordinate:516	Reads:1	Hits:2	Allocated_reads:0.5	Strand:-
ACCTTGCACAGGAACTTGTTGTTAC
>Location:NODE_371225_length_8483_cov_20.365791	Coordinate:516	Reads:4	Hits:2	Allocated_reads:2	Strand:-
GCACCTTGCACAGGAACTTGTTGTTAC
>Location:NODE_371225_length_8483_cov_20.365791	Coordinate:518	Reads:1	Hits:2	Allocated_reads:0.5	Strand:-
GCACCTTGCACAGGAACTTGTTGTT
>Location:NODE_371225_length_8483_cov_20.365791	Coordinate:519	Reads:1	Hits:2	Allocated_reads:0.5	Strand:-
TGTTCGCACCTTGCACAGGAACTTGTTGT
>Location:NODE_371225_length_8483_cov_20.365791	Coordinate:528	Reads:1	Hits:2	Allocated_reads:0.5	Strand:+
TCCTGTGCAAGGTGCGAACAGGACGGCCT
>Location:NODE_371225_length_8483_cov_20.365791	Coordinate:531	Reads:1	Hits:2	Allocated_reads:0.5	Strand:+
TGTGCAAGGTGCGAACAGGACGGCCT
>Location:NODE_371225_length_8483_cov_20.365791	Coordinate:532	Reads:1	Hits:2	Allocated_reads:0.5	Strand:-
GGCCGTCCTGTTCGCACCTTGCAC
>Location:NODE_371225_length_8483_cov_20.365791	Coordinate:533	Reads:1	Hits:2	Allocated_reads:0.5	Strand:+
TGCAAGGTGCGAACAGGACGGCCT
>Location:NODE_371225_length_8483_cov_20.365791	Coordinate:548	Reads:1	Hits:1	Allocated_reads:1	Strand:+
GGACGGCCTTGACACACTTTACTGGCCT
>Location:NODE_371225_length_8483_cov_20.365791	Coordinate:558	Reads:1	Hits:1	Allocated_reads:1	Strand:-
TCAGGGAGGCCAGTAAAGTGTGTC
>Location:NODE_371225_length_8483_cov_20.365791	Coordinate:579	Reads:1	Hits:2	Allocated_reads:0.5	Strand:+
TGAAGGGATACAGCCTATGTCTGTGCTGC
>Location:NODE_371225_length_8483_cov_20.365791	Coordinate:630	Reads:1	Hits:1	Allocated_reads:1	Strand:-
TCAGTTGAAAAGGTGCTAAGGGAA
>Location:NODE_371225_length_8483_cov_20.365791	Coordinate:646	Reads:1	Hits:1	Allocated_reads:1	Strand:+
TCAACTGACTCCTGTTGATCCGGACT
>Location:NODE_371225_length_8483_cov_20.365791	Coordinate:658	Reads:1	Hits:1	Allocated_reads:1	Strand:-
TAGCCACCTGAGTCCGGATCAACA
>Location:NODE_371225_length_8483_cov_20.365791	Coordinate:698	Reads:1	Hits:2	Allocated_reads:0.5	Strand:-
GTTTCTGAACTGTCCACTGAGTCATGGC
>Location:NODE_371225_length_8483_cov_20.365791	Coordinate:699	Reads:1	Hits:2	Allocated_reads:0.5	Strand:+
CCATGACTCAGTGGACAGTTCAGAAAC
>Location:NODE_371225_length_8483_cov_20.365791	Coordinate:699	Reads:1	Hits:2	Allocated_reads:0.5	Strand:-
TTCTGAACTGTCCACTGAGTCATGG
>Location:NODE_371225_length_8483_cov_20.365791	Coordinate:700	Reads:1	Hits:2	Allocated_reads:0.5	Strand:-
TGTTTCTGAACTGTCCACTGAGTCATA
>Location:NODE_371225_length_8483_cov_20.365791	Coordinate:702	Reads:2	Hits:2	Allocated_reads:1	Strand:+
TGACTCAGTGGACAGTTCAGAAAC
>Location:NODE_371225_length_8483_cov_20.365791	Coordinate:703	Reads:1	Hits:2	Allocated_reads:0.5	Strand:-
CTGTTTCTGAACTGTCCACTGAGTC
>Location:NODE_371225_length_8483_cov_20.365791	Coordinate:703	Reads:1	Hits:2	Allocated_reads:0.5	Strand:-
TGTTTCTGAACTGTCCACTGAGTC
>Location:NODE_371225_length_8483_cov_20.365791	Coordinate:704	Reads:3	Hits:2	Allocated_reads:1.5	Strand:-
CTGTTTCTGAACTGTCCACTGAGT
>Location:NODE_371225_length_8483_cov_20.365791	Coordinate:717	Reads:1	Hits:1	Allocated_reads:1	Strand:+
TTCAGAAACAGAGGTGGCTGCACT
>Location:NODE_371225_length_8483_cov_20.365791	Coordinate:717	Reads:1	Hits:1	Allocated_reads:1	Strand:+
TTCAGAAACAGAGGTGGCTGCACTTACC
>Location:NODE_371225_length_8483_cov_20.365791	Coordinate:718	Reads:1	Hits:1	Allocated_reads:1	Strand:+
TCAGAAACAGAGGTGGCTGCACTTAC
>Location:NODE_371225_length_8483_cov_20.365791	Coordinate:745	Reads:1	Hits:1	Allocated_reads:1	Strand:-
CACACAGAGCCCCATCACCACAGCTGA
>Location:NODE_371225_length_8483_cov_20.365791	Coordinate:756	Reads:1	Hits:2	Allocated_reads:0.5	Strand:-
GACTCAACCCACACAGAGCCCCATC
>Location:NODE_371225_length_8483_cov_20.365791	Coordinate:773	Reads:1	Hits:1	Allocated_reads:1	Strand:-
CCCACAAACACATCAGAGGTGACTCAAC
>Location:NODE_371225_length_8483_cov_20.365791	Coordinate:781	Reads:1	Hits:1	Allocated_reads:1	Strand:+
ACCTCTGATGTGTTTGTGGGTCGGTCT
>Location:NODE_371225_length_8483_cov_20.365791	Coordinate:801	Reads:1	Hits:1	Allocated_reads:1	Strand:+
TCGGTCTGTCTCAATAACTTTAGCGACATGT
>Location:NODE_371225_length_8483_cov_20.365791	Coordinate:817	Reads:1	Hits:2	Allocated_reads:0.5	Strand:+
ACTTTAGCGACATGTTGAATAGTACCCAGG
>Location:NODE_371225_length_8483_cov_20.365791	Coordinate:817	Reads:1	Hits:2	Allocated_reads:0.5	Strand:+
ACTTTAGCGACATGTTGAATAGTACCCAGGGCTGT
>Location:NODE_371225_length_8483_cov_20.365791	Coordinate:817	Reads:1	Hits:2	Allocated_reads:0.5	Strand:-
CTGGGTACTATTCAACATGTCGCTAAAGT
>Location:NODE_371225_length_8483_cov_20.365791	Coordinate:819	Reads:1	Hits:2	Allocated_reads:0.5	Strand:+
TTTAGCGACATGTTGAATAGTACCCAGGGC
>Location:NODE_371225_length_8483_cov_20.365791	Coordinate:820	Reads:3	Hits:2	Allocated_reads:1.5	Strand:+
TTAGCGACATGTTGAATAGTACCC
>Location:NODE_371225_length_8483_cov_20.365791	Coordinate:820	Reads:1	Hits:2	Allocated_reads:0.5	Strand:+
TTAGCGACATGTTGAATAGTACCCA
>Location:NODE_371225_length_8483_cov_20.365791	Coordinate:820	Reads:1	Hits:2	Allocated_reads:0.5	Strand:+
TTAGCGACATGTTGAATAGTACCCAGGG
>Location:NODE_371225_length_8483_cov_20.365791	Coordinate:820	Reads:1	Hits:2	Allocated_reads:0.5	Strand:+
TTAGCGACATGTTGAATAGTACCCAGGGC
>Location:NODE_371225_length_8483_cov_20.365791	Coordinate:820	Reads:1	Hits:2	Allocated_reads:0.5	Strand:+
TTAGCGACATGTTGAATAGTACCCAGGGCT
>Location:NODE_371225_length_8483_cov_20.365791	Coordinate:828	Reads:1	Hits:2	Allocated_reads:0.5	Strand:-
GAACAGCCCTGGGTACTATTCAACAT
>Location:NODE_371225_length_8483_cov_20.365791	Coordinate:831	Reads:1	Hits:2	Allocated_reads:0.5	Strand:+
TTGAATAGTACCCAGGGCTGTTCTCTTCGT
>Location:NODE_371225_length_8483_cov_20.365791	Coordinate:832	Reads:1	Hits:2	Allocated_reads:0.5	Strand:-
GAGAACAGCCCTGGGTACTATTCA
>Location:NODE_371225_length_8483_cov_20.365791	Coordinate:835	Reads:1	Hits:2	Allocated_reads:0.5	Strand:+
ATAGTACCCAGGGCTGTTCTCTTCGG
>Location:NODE_371225_length_8483_cov_20.365791	Coordinate:835	Reads:1	Hits:2	Allocated_reads:0.5	Strand:+
ATAGTACCCAGGGCTGTTCTCTTCGGTAC
>Location:NODE_371225_length_8483_cov_20.365791	Coordinate:835	Reads:1	Hits:2	Allocated_reads:0.5	Strand:+
ATAGTACCCAGGGCTGTTCTCTTCGGTAGAA
>Location:NODE_371225_length_8483_cov_20.365791	Coordinate:835	Reads:2	Hits:2	Allocated_reads:1	Strand:+
ATAGTACCCAGGGCTGTTCTCTTCGGTAGAAT
>Location:NODE_371225_length_8483_cov_20.365791	Coordinate:836	Reads:1	Hits:2	Allocated_reads:0.5	Strand:+
TAGTACCCAGGGCTGTTCTCTTCGG
>Location:NODE_371225_length_8483_cov_20.365791	Coordinate:838	Reads:1	Hits:2	Allocated_reads:0.5	Strand:-
TACCGAAGAGAACAGCCCTGGGTAC
>Location:NODE_371225_length_8483_cov_20.365791	Coordinate:838	Reads:1	Hits:2	Allocated_reads:0.5	Strand:-
TCTACCGAAGAGAACAGCCCTGGGTAC
>Location:NODE_371225_length_8483_cov_20.365791	Coordinate:839	Reads:1	Hits:2	Allocated_reads:0.5	Strand:+
TACCCAGGGCTGTTCTCTTCGGTAGAA
>Location:NODE_371225_length_8483_cov_20.365791	Coordinate:839	Reads:1	Hits:2	Allocated_reads:0.5	Strand:+
TACCCAGGGCTGTTCTCTTCGGTAGAAAT
>Location:NODE_371225_length_8483_cov_20.365791	Coordinate:841	Reads:1	Hits:2	Allocated_reads:0.5	Strand:-
TAATTCTACCGAAGAGAACAGCCCTGGG
>Location:NODE_371225_length_8483_cov_20.365791	Coordinate:850	Reads:1	Hits:2	Allocated_reads:0.5	Strand:-
ACACGAAATAATTCTACCGAAGAGAAC
>Location:NODE_371225_length_8483_cov_20.365791	Coordinate:851	Reads:1	Hits:2	Allocated_reads:0.5	Strand:-
CAAACACGAAATAATTCTACCGAAGAGAA
>Location:NODE_371225_length_8483_cov_20.365791	Coordinate:851	Reads:1	Hits:2	Allocated_reads:0.5	Strand:+
TTCTCTTCGGTAGAATTATTTCGTGTTTGG
>Location:NODE_371225_length_8483_cov_20.365791	Coordinate:852	Reads:1	Hits:2	Allocated_reads:0.5	Strand:-
AAACACGAAATAATTCTACCGAAGAGA
>Location:NODE_371225_length_8483_cov_20.365791	Coordinate:853	Reads:1	Hits:2	Allocated_reads:0.5	Strand:-
ACACGAAATAATTCTACCGAAGAG
>Location:NODE_371225_length_8483_cov_20.365791	Coordinate:853	Reads:2	Hits:2	Allocated_reads:1	Strand:-
CAAACACGAAATAATTCTACCGAAGAG
>Location:NODE_371225_length_8483_cov_20.365791	Coordinate:854	Reads:1	Hits:2	Allocated_reads:0.5	Strand:-
CAAACACGAAATAATTCTACCGAAGA
>Location:NODE_371225_length_8483_cov_20.365791	Coordinate:855	Reads:1	Hits:2	Allocated_reads:0.5	Strand:-
AAACACGAAATAATTCTACCGAAG
>Location:NODE_371225_length_8483_cov_20.365791	Coordinate:866	Reads:1	Hits:2	Allocated_reads:0.5	Strand:+
TTATTTCGTGTTTGGAGTGGTTAGA
>Location:NODE_371225_length_8483_cov_20.365791	Coordinate:867	Reads:2	Hits:2	Allocated_reads:1	Strand:+
TATTTCGTGTTTGGAGTGGTTAGA
>Location:NODE_371225_length_8483_cov_20.365791	Coordinate:867	Reads:3	Hits:2	Allocated_reads:1.5	Strand:+
TATTTCGTGTTTGGAGTGGTTAGAGA
>Location:NODE_371225_length_8483_cov_20.365791	Coordinate:867	Reads:2	Hits:2	Allocated_reads:1	Strand:+
TATTTCGTGTTTGGAGTGGTTAGAGATGG
>Location:NODE_371225_length_8483_cov_20.365791	Coordinate:867	Reads:2	Hits:2	Allocated_reads:1	Strand:+
TATTTCGTGTTTGGAGTGGTTAGAGATGGG
>Location:NODE_371225_length_8483_cov_20.365791	Coordinate:870	Reads:1	Hits:2	Allocated_reads:0.5	Strand:+
TTCGTGTTTGGAGTGGTTAGAGATGG
>Location:NODE_371225_length_8483_cov_20.365791	Coordinate:870	Reads:1	Hits:2	Allocated_reads:0.5	Strand:+
TTCGTGTTTGGAGTGGTTAGAGATGT
>Location:NODE_371225_length_8483_cov_20.365791	Coordinate:870	Reads:1	Hits:2	Allocated_reads:0.5	Strand:+
TTCGTGTTTGGAGTGGTTAGAGATGGGGACCT
>Location:NODE_371225_length_8483_cov_20.365791	Coordinate:877	Reads:1	Hits:2	Allocated_reads:0.5	Strand:+
TTGGAGTGGTTAGAGATGGGGACCTT
>Location:NODE_371225_length_8483_cov_20.365791	Coordinate:916	Reads:1	Hits:1	Allocated_reads:1	Strand:+
TGATGGTTGTTGATCTCAAGGAGCCCT
>Location:NODE_371225_length_8483_cov_20.365791	Coordinate:928	Reads:1	Hits:2	Allocated_reads:0.5	Strand:-
TGTTGGGGAAGGGCTCCTTGAGAT
>Location:NODE_371225_length_8483_cov_20.365791	Coordinate:931	Reads:1	Hits:2	Allocated_reads:0.5	Strand:+
TCAAGGAGCCCTTCCCCAACACTC
>Location:NODE_371225_length_8483_cov_20.365791	Coordinate:933	Reads:1	Hits:2	Allocated_reads:0.5	Strand:-
CACCTGAGTGTTGGGGAAGGGCTCCTT
>Location:NODE_371225_length_8483_cov_20.365791	Coordinate:948	Reads:1	Hits:2	Allocated_reads:0.5	Strand:-
CACTGCCTTGAGACACCTGAGTGTT
>Location:NODE_371225_length_8483_cov_20.365791	Coordinate:951	Reads:1	Hits:2	Allocated_reads:0.5	Strand:-
AGAACACTGCCTTGAGACACCTGAGT
>Location:NODE_371225_length_8483_cov_20.365791	Coordinate:952	Reads:1	Hits:2	Allocated_reads:0.5	Strand:-
AGAACACTGCCTTGAGACACCTGAG
>Location:NODE_371225_length_8483_cov_20.365791	Coordinate:952	Reads:2	Hits:2	Allocated_reads:1	Strand:-
GAGAACACTGCCTTGAGACACCTGAG
>Location:NODE_371225_length_8483_cov_20.365791	Coordinate:952	Reads:2	Hits:1	Allocated_reads:2	Strand:-
TGAGAACACTGCCTTGAGACACCTGAG
>Location:NODE_371225_length_8483_cov_20.365791	Coordinate:953	Reads:1	Hits:1	Allocated_reads:1	Strand:-
GATGAGAACACTGCCTTGAGACACCTGA
>Location:NODE_371225_length_8483_cov_20.365791	Coordinate:954	Reads:1	Hits:1	Allocated_reads:1	Strand:-
TGAGAACACTGCCTTGAGACACCTG
>Location:NODE_371225_length_8483_cov_20.365791	Coordinate:956	Reads:1	Hits:1	Allocated_reads:1	Strand:-
AACCCGATGAGAACACTGCCTTGAGACACC
>Location:NODE_371225_length_8483_cov_20.365791	Coordinate:956	Reads:1	Hits:1	Allocated_reads:1	Strand:-
CGATGAGAACACTGCCTTGAGACACC
>Location:NODE_371225_length_8483_cov_20.365791	Coordinate:956	Reads:3	Hits:1	Allocated_reads:3	Strand:-
GATGAGAACACTGCCTTGAGACACC
>Location:NODE_371225_length_8483_cov_20.365791	Coordinate:957	Reads:1	Hits:1	Allocated_reads:1	Strand:-
GAACCCGATGAGAACACTGCCTTGAGACAC
>Location:NODE_371225_length_8483_cov_20.365791	Coordinate:957	Reads:1	Hits:1	Allocated_reads:1	Strand:-
GATGAGAACACTGCCTTGAGACAC
>Location:NODE_371225_length_8483_cov_20.365791	Coordinate:960	Reads:2	Hits:1	Allocated_reads:2	Strand:-
AACCCGATGAGAACACTGCCTTGAGA
>Location:NODE_371225_length_8483_cov_20.365791	Coordinate:961	Reads:1	Hits:1	Allocated_reads:1	Strand:-
GAACCCGATGAGAACACTGCCTTGAG
>Location:NODE_371225_length_8483_cov_20.365791	Coordinate:963	Reads:1	Hits:1	Allocated_reads:1	Strand:-
TACGAACCCGATGAGAACACTGCCTTG
>Location:NODE_371225_length_8483_cov_20.365791	Coordinate:965	Reads:1	Hits:1	Allocated_reads:1	Strand:-
CTGTACGAACCCGATGAGAACACTGCCT
>Location:NODE_371225_length_8483_cov_20.365791	Coordinate:965	Reads:2	Hits:1	Allocated_reads:2	Strand:-
TACGAACCCGATGAGAACACTGCCT
>Location:NODE_371225_length_8483_cov_20.365791	Coordinate:965	Reads:1	Hits:1	Allocated_reads:1	Strand:-
TGTACGAACCCGATGAGAACACTGCCT
>Location:NODE_371225_length_8483_cov_20.365791	Coordinate:991	Reads:1	Hits:2	Allocated_reads:0.5	Strand:-
AGTTTTGACATTTGTGACCCCCTGGTGCT
>Location:NODE_371225_length_8483_cov_20.365791	Coordinate:992	Reads:2	Hits:2	Allocated_reads:1	Strand:-
AGTTTTGACATTTGTGACCCCCTGGTGC
>Location:NODE_371225_length_8483_cov_20.365791	Coordinate:994	Reads:1	Hits:2	Allocated_reads:0.5	Strand:-
AGTTTTGACATTTGTGACCCCCTGGT
>Location:NODE_371225_length_8483_cov_20.365791	Coordinate:995	Reads:1	Hits:2	Allocated_reads:0.5	Strand:-
AGTTTTGACATTTGTGACCCCCTGG
>Location:NODE_371225_length_8483_cov_20.365791	Coordinate:1006	Reads:1	Hits:2	Allocated_reads:0.5	Strand:-
GAGTACCCCAAAGTTTTGACATTTG
>Location:NODE_371225_length_8483_cov_20.365791	Coordinate:1010	Reads:1	Hits:2	Allocated_reads:0.5	Strand:+
TGTCAAAACTTTGGGGTACTCTGA
>Location:NODE_371225_length_8483_cov_20.365791	Coordinate:1010	Reads:2	Hits:2	Allocated_reads:1	Strand:+
TGTCAAAACTTTGGGGTACTCTGT
>Location:NODE_371225_length_8483_cov_20.365791	Coordinate:1010	Reads:8	Hits:2	Allocated_reads:4	Strand:+
TGTCAAAACTTTGGGGTACTCTGC
>Location:NODE_371225_length_8483_cov_20.365791	Coordinate:1010	Reads:2	Hits:2	Allocated_reads:1	Strand:+
TGTCAAAACTTTGGGGTACTCTGCA
>Location:NODE_371225_length_8483_cov_20.365791	Coordinate:1010	Reads:1	Hits:2	Allocated_reads:0.5	Strand:+
TGTCAAAACTTTGGGGTACTCTGCAC
>Location:NODE_371225_length_8483_cov_20.365791	Coordinate:1010	Reads:5	Hits:2	Allocated_reads:2.5	Strand:+
TGTCAAAACTTTGGGGTACTCTGCACCA
>Location:NODE_371225_length_8483_cov_20.365791	Coordinate:1010	Reads:1	Hits:2	Allocated_reads:0.5	Strand:+
TGTCAAAACTTTGGGGTACTCTGCACCAC
>Location:NODE_371225_length_8483_cov_20.365791	Coordinate:1010	Reads:1	Hits:2	Allocated_reads:0.5	Strand:+
TGTCAAAACTTTGGGGTACTCTGCACCACACT
>Location:NODE_371225_length_8483_cov_20.365791	Coordinate:1021	Reads:1	Hits:2	Allocated_reads:0.5	Strand:+
TGGGGTACTCTGCACCACACTTGGACTGC
>Location:NODE_371225_length_8483_cov_20.365791	Coordinate:1022	Reads:1	Hits:2	Allocated_reads:0.5	Strand:+
GGGGTACTCTGCACCACACTTGGACTGCTT
>Location:NODE_371225_length_8483_cov_20.365791	Coordinate:1038	Reads:1	Hits:2	Allocated_reads:0.5	Strand:+
CACTTGGACTGCTTTTCCAGCAGGAATGG
>Location:NODE_371225_length_8483_cov_20.365791	Coordinate:1049	Reads:1	Hits:2	Allocated_reads:0.5	Strand:-
AATGTGACCATTCCTGCTGGAAAAG
>Location:NODE_371225_length_8483_cov_20.365791	Coordinate:1051	Reads:1	Hits:2	Allocated_reads:0.5	Strand:-
CAATGTGACCATTCCTGCTGGAAA
>Location:NODE_371225_length_8483_cov_20.365791	Coordinate:1051	Reads:1	Hits:2	Allocated_reads:0.5	Strand:-
GCAATGTGACCATTCCTGCTGGAAA
>Location:NODE_371225_length_8483_cov_20.365791	Coordinate:1051	Reads:1	Hits:2	Allocated_reads:0.5	Strand:+
TTTCCAGCAGGAATGGTCACATTGCTC
>Location:NODE_371225_length_8483_cov_20.365791	Coordinate:1052	Reads:1	Hits:2	Allocated_reads:0.5	Strand:-
AGCAATGTGACCATTCCTGCTGGAA
>Location:NODE_371225_length_8483_cov_20.365791	Coordinate:1063	Reads:1	Hits:2	Allocated_reads:0.5	Strand:-
TGAGAATTGGGAAGAGCAATGTGACCAT
>Location:NODE_371225_length_8483_cov_20.365791	Coordinate:1065	Reads:1	Hits:2	Allocated_reads:0.5	Strand:-
GAGAATTGGGAAGAGCAATGTGACC
>Location:NODE_371225_length_8483_cov_20.365791	Coordinate:1065	Reads:1	Hits:2	Allocated_reads:0.5	Strand:-
TGAGAATTGGGAAGAGCAATGTGACC
>Location:NODE_371225_length_8483_cov_20.365791	Coordinate:1067	Reads:1	Hits:2	Allocated_reads:0.5	Strand:+
TCACATTGCTCTTCCCAATTCTCACTGT
>Location:NODE_371225_length_8483_cov_20.365791	Coordinate:1067	Reads:1	Hits:2	Allocated_reads:0.5	Strand:+
TCACATTGCTCTTCCCAATTCTCACTGTGGCT
>Location:NODE_371225_length_8483_cov_20.365791	Coordinate:1081	Reads:1	Hits:2	Allocated_reads:0.5	Strand:+
CCAATTCTCACTGTGGCTGGGTCACATCC
>Location:NODE_371225_length_8483_cov_20.365791	Coordinate:1082	Reads:2	Hits:2	Allocated_reads:1	Strand:-
ATGTGACCCAGCCACAGTGAGAATTG
>Location:NODE_371225_length_8483_cov_20.365791	Coordinate:1082	Reads:1	Hits:2	Allocated_reads:0.5	Strand:+
CAATTCTCACTGTGGCTGGGTCACATCC
>Location:NODE_371225_length_8483_cov_20.365791	Coordinate:1082	Reads:1	Hits:2	Allocated_reads:0.5	Strand:-
TGTGACCCAGCCACAGTGAGAATTG
>Location:NODE_371225_length_8483_cov_20.365791	Coordinate:1101	Reads:1	Hits:2	Allocated_reads:0.5	Strand:-
TACAAGTACCACAAAGAGCAGAATGTGAC
>Location:NODE_371225_length_8483_cov_20.365791	Coordinate:1128	Reads:1	Hits:4	Allocated_reads:0.25	Strand:+
TATGAAGTTTACCATAGCCATCACTTGCTCT
>Location:NODE_371225_length_8483_cov_20.365791	Coordinate:1144	Reads:1	Hits:4	Allocated_reads:0.25	Strand:-
AGCTTTTGGTACAGACGAAGAGCAAGTGATGGC
>Location:NODE_371225_length_8483_cov_20.365791	Coordinate:1144	Reads:1	Hits:4	Allocated_reads:0.25	Strand:-
TTTGGTACAGACGAAGAGCAAGTGATGGC
>Location:NODE_371225_length_8483_cov_20.365791	Coordinate:1144	Reads:1	Hits:4	Allocated_reads:0.25	Strand:-
TTTTGGTACAGACGAAGAGCAAGTGATGGC
>Location:NODE_371225_length_8483_cov_20.365791	Coordinate:1147	Reads:1	Hits:4	Allocated_reads:0.25	Strand:-
TGGTACAGACGAAGAGCAAGTGAT
>Location:NODE_371225_length_8483_cov_20.365791	Coordinate:1147	Reads:1	Hits:4	Allocated_reads:0.25	Strand:-
TTGGTACAGACGAAGAGCAAGTGAT
>Location:NODE_371225_length_8483_cov_20.365791	Coordinate:1149	Reads:1	Hits:4	Allocated_reads:0.25	Strand:-
TTTGGTACAGACGAAGAGCAAGTG
>Location:NODE_371225_length_8483_cov_20.365791	Coordinate:1158	Reads:1	Hits:2	Allocated_reads:0.5	Strand:+
TTCGTCTGTACCAAAAGCTTTGCGTAGGA
>Location:NODE_371225_length_8483_cov_20.365791	Coordinate:1176	Reads:3	Hits:2	Allocated_reads:1.5	Strand:+
TTTGCGTAGGAGACTATACAATAGAGCACT
>Location:NODE_371225_length_8483_cov_20.365791	Coordinate:1178	Reads:5	Hits:2	Allocated_reads:2.5	Strand:+
TGCGTAGGAGACTATACAATAGAGCACT
>Location:NODE_371225_length_8483_cov_20.365791	Coordinate:1178	Reads:1	Hits:2	Allocated_reads:0.5	Strand:+
TGCGTAGGAGACTATACAATAGAGCACTGT
>Location:NODE_371225_length_8483_cov_20.365791	Coordinate:1182	Reads:1	Hits:2	Allocated_reads:0.5	Strand:+
TAGGAGACTATACAATAAAGCACTGGCCT
>Location:NODE_371225_length_8483_cov_20.365791	Coordinate:1187	Reads:1	Hits:2	Allocated_reads:0.5	Strand:-
CCGAGAGGCCAGTGCTTTATTGTATAGTC
>Location:NODE_371225_length_8483_cov_20.365791	Coordinate:1218	Reads:1	Hits:1	Allocated_reads:1	Strand:+
TGACTCTTGTGCTTGGATAATGGCGCC
>Location:NODE_371225_length_8483_cov_20.365791	Coordinate:1270	Reads:1	Hits:2	Allocated_reads:0.5	Strand:+
TGAGGGAGTGACAGCTTACTGACAAGAAGA
>Location:NODE_371225_length_8483_cov_20.365791	Coordinate:1271	Reads:1	Hits:2	Allocated_reads:0.5	Strand:-
TTCCTTGTCAGTAAGCTGTCACTCCCTC
>Location:NODE_371225_length_8483_cov_20.365791	Coordinate:1285	Reads:1	Hits:2	Allocated_reads:0.5	Strand:+
TTACTGACAAGGAAAGGGGCTTGCACAGT
>Location:NODE_371225_length_8483_cov_20.365791	Coordinate:1290	Reads:1	Hits:2	Allocated_reads:0.5	Strand:+
GACAAGGAAAGGGGCTTGCACAGTAAGA
>Location:NODE_371225_length_8483_cov_20.365791	Coordinate:1292	Reads:1	Hits:2	Allocated_reads:0.5	Strand:-
TCTTACTGTGCAAGCCCCTTTCCTTG
>Location:NODE_371225_length_8483_cov_20.365791	Coordinate:1295	Reads:1	Hits:2	Allocated_reads:0.5	Strand:-
CAATCTTACTGTGCAAGCCCCTTTCC
>Location:NODE_371225_length_8483_cov_20.365791	Coordinate:1299	Reads:1	Hits:2	Allocated_reads:0.5	Strand:+
AGGGGCTTGCACAGTAAGATTAGGATCTTC
>Location:NODE_371225_length_8483_cov_20.365791	Coordinate:1299	Reads:1	Hits:2	Allocated_reads:0.5	Strand:-
GATCCCAATCTTACTGTGCAAGCCCCT
>Location:NODE_371225_length_8483_cov_20.365791	Coordinate:1301	Reads:1	Hits:2	Allocated_reads:0.5	Strand:-
GATCCCAATCTTACTGTGCAAGCCC
>Location:NODE_371225_length_8483_cov_20.365791	Coordinate:1306	Reads:1	Hits:2	Allocated_reads:0.5	Strand:+
TGCACAGTAAGATTGGGATCTTCGTGACCAGT
>Location:NODE_371225_length_8483_cov_20.365791	Coordinate:1309	Reads:1	Hits:2	Allocated_reads:0.5	Strand:-
TGGTCACGAAGATCCCAATCTTACTGT
>Location:NODE_371225_length_8483_cov_20.365791	Coordinate:1311	Reads:1	Hits:2	Allocated_reads:0.5	Strand:+
AGTAAGATTGGGATCTTCGTGACC
>Location:NODE_371225_length_8483_cov_20.365791	Coordinate:1312	Reads:1	Hits:2	Allocated_reads:0.5	Strand:-
CTTGCTGGTCACGAAGATCCCAATCTTAC
>Location:NODE_371225_length_8483_cov_20.365791	Coordinate:1324	Reads:1	Hits:2	Allocated_reads:0.5	Strand:+
TCTTCGTGACCAGCAAGAGTGACTGTAAGT
>Location:NODE_371225_length_8483_cov_20.365791	Coordinate:1326	Reads:1	Hits:2	Allocated_reads:0.5	Strand:-
TACAGTCACTCTTGCTGGTCACGAA
>Location:NODE_371225_length_8483_cov_20.365791	Coordinate:1332	Reads:1	Hits:1	Allocated_reads:1	Strand:-
GGGTCGAACTTACAGTCACTCTCGCTGGT
>Location:NODE_371225_length_8483_cov_20.365791	Coordinate:1341	Reads:1	Hits:1	Allocated_reads:1	Strand:+
AGTGACTGTAAGTTCGACCCACCC
>Location:NODE_371225_length_8483_cov_20.365791	Coordinate:1345	Reads:1	Hits:1	Allocated_reads:1	Strand:+
ACTGTAAGTTCGACCCACCCATCAT
>Location:NODE_371225_length_8483_cov_20.365791	Coordinate:1345	Reads:1	Hits:1	Allocated_reads:1	Strand:-
TGATGGGTGGGTCGAACTTACAGT
>Location:NODE_371225_length_8483_cov_20.365791	Coordinate:1388	Reads:5	Hits:2	Allocated_reads:2.5	Strand:+
TAACCGCATAAACTTCAAGTCCATC
>Location:NODE_371225_length_8483_cov_20.365791	Coordinate:1388	Reads:1	Hits:2	Allocated_reads:0.5	Strand:+
TAACCGCATAAACTTCAAGTCCATCATTTAACA
>Location:NODE_371225_length_8483_cov_20.365791	Coordinate:1398	Reads:1	Hits:2	Allocated_reads:0.5	Strand:-
GAGCTGTTAAATGATGGACTTGAAGTT
>Location:NODE_371225_length_8483_cov_20.365791	Coordinate:1399	Reads:1	Hits:2	Allocated_reads:0.5	Strand:-
AGCTGTTAAATGATGGACTTGAAGT
>Location:NODE_371225_length_8483_cov_20.365791	Coordinate:1399	Reads:1	Hits:2	Allocated_reads:0.5	Strand:-
GCTGTTAAATGATGGACTTGAAGT
>Location:NODE_371225_length_8483_cov_20.365791	Coordinate:1405	Reads:1	Hits:2	Allocated_reads:0.5	Strand:-
CCAAGAGCTGTTAAATGATGGACT
>Location:NODE_371225_length_8483_cov_20.365791	Coordinate:1405	Reads:2	Hits:2	Allocated_reads:1	Strand:-
CCTCCAAGAGCTGTTAAATGATGGACT
>Location:NODE_371225_length_8483_cov_20.365791	Coordinate:1405	Reads:1	Hits:2	Allocated_reads:0.5	Strand:-
CTCCAAGAGCTGTTAAATGATGGACT
>Location:NODE_371225_length_8483_cov_20.365791	Coordinate:1405	Reads:3	Hits:2	Allocated_reads:1.5	Strand:-
TCCAAGAGCTGTTAAATGATGGACT
>Location:NODE_371225_length_8483_cov_20.365791	Coordinate:1418	Reads:1	Hits:2	Allocated_reads:0.5	Strand:+
ACAGCTCTTGGAGGGGTCGCACCTGATA
>Location:NODE_371225_length_8483_cov_20.365791	Coordinate:1460	Reads:1	Hits:2	Allocated_reads:0.5	Strand:-
TTAGTGGACAGACAGTGGGTTCAGC
>Location:NODE_371225_length_8483_cov_20.365791	Coordinate:1463	Reads:1	Hits:2	Allocated_reads:0.5	Strand:-
AGTGAGTTTAGTGGACAGACAGTGGGTTC
>Location:NODE_371225_length_8483_cov_20.365791	Coordinate:1463	Reads:1	Hits:2	Allocated_reads:0.5	Strand:+
GAACCCACTGTCTGTCCACTAAACTCACTTG
>Location:NODE_371225_length_8483_cov_20.365791	Coordinate:1465	Reads:1	Hits:2	Allocated_reads:0.5	Strand:-
TGAGTTTAGTGGACAGACAGTGGGT
>Location:NODE_371225_length_8483_cov_20.365791	Coordinate:1469	Reads:2	Hits:2	Allocated_reads:1	Strand:+
ACTGTCTGTCCACTAAACTCACTTGTGAGCC
>Location:NODE_371225_length_8483_cov_20.365791	Coordinate:1470	Reads:1	Hits:2	Allocated_reads:0.5	Strand:+
CTGTCTGTCCACTAAACTCACTTGTGAGCCT
>Location:NODE_371225_length_8483_cov_20.365791	Coordinate:1475	Reads:1	Hits:2	Allocated_reads:0.5	Strand:+
TGTCCACTAAACTCACTTGTGAGCCAGAA
>Location:NODE_371225_length_8483_cov_20.365791	Coordinate:1507	Reads:1	Hits:2	Allocated_reads:0.5	Strand:-
GTGGCTATCCAGTGACAGTGTTATT
>Location:NODE_371225_length_8483_cov_20.365791	Coordinate:1509	Reads:2	Hits:2	Allocated_reads:1	Strand:+
TAACACTGTCACTGGATAGCCACC
>Location:NODE_371225_length_8483_cov_20.365791	Coordinate:1509	Reads:1	Hits:2	Allocated_reads:0.5	Strand:+
TAACACTGTCACTGGATAGCCACCAATCAAG
>Location:NODE_371225_length_8483_cov_20.365791	Coordinate:1519	Reads:1	Hits:2	Allocated_reads:0.5	Strand:-
TCAAGTGTTTGATTGGTGGCTATCCAGT
>Location:NODE_371225_length_8483_cov_20.365791	Coordinate:1522	Reads:1	Hits:2	Allocated_reads:0.5	Strand:-
TCAAGTGTTTGATTGGTGGCTATCC
>Location:NODE_371225_length_8483_cov_20.365791	Coordinate:1559	Reads:2	Hits:1	Allocated_reads:2	Strand:+
TTCCAACTAGGTGGACTTTACAGCTGTT
>Location:NODE_371225_length_8483_cov_20.365791	Coordinate:1563	Reads:1	Hits:1	Allocated_reads:1	Strand:-
AAACAGCTGTAAAGTCCACCTAGTT
>Location:NODE_371225_length_8483_cov_20.365791	Coordinate:1572	Reads:1	Hits:2	Allocated_reads:0.5	Strand:-
TTAACACCAAACAGCTGTAAAGTC
>Location:NODE_371225_length_8483_cov_20.365791	Coordinate:1574	Reads:1	Hits:2	Allocated_reads:0.5	Strand:+
CTTTACAGCTGTTTGGTGTTAAACTTTGGC
>Location:NODE_371225_length_8483_cov_20.365791	Coordinate:1577	Reads:2	Hits:2	Allocated_reads:1	Strand:+
TACAGCTGTTTGGTGTTAAACTTTGGC
>Location:NODE_371225_length_8483_cov_20.365791	Coordinate:1579	Reads:1	Hits:2	Allocated_reads:0.5	Strand:+
CAGCTGTTTGGTGTTAAACTTTGG
>Location:NODE_371225_length_8483_cov_20.365791	Coordinate:1585	Reads:1	Hits:2	Allocated_reads:0.5	Strand:+
TTTGGTGTTAAACTTTGGCAAGAGT
>Location:NODE_371225_length_8483_cov_20.365791	Coordinate:1585	Reads:2	Hits:2	Allocated_reads:1	Strand:+
TTTGGTGTTAAACTTTGGCAAGAGGT
>Location:NODE_371225_length_8483_cov_20.365791	Coordinate:1586	Reads:9	Hits:2	Allocated_reads:4.5	Strand:+
TTGGTGTTAAACTTTGGCAAGAGGT
>Location:NODE_371225_length_8483_cov_20.365791	Coordinate:1586	Reads:5	Hits:2	Allocated_reads:2.5	Strand:+
TTGGTGTTAAACTTTGGCAAGAGGTT
>Location:NODE_371225_length_8483_cov_20.365791	Coordinate:1587	Reads:1	Hits:2	Allocated_reads:0.5	Strand:+
TGGTGTTAAACTTTGGCAAGAGGTTAC
>Location:NODE_371225_length_8483_cov_20.365791	Coordinate:1587	Reads:1	Hits:2	Allocated_reads:0.5	Strand:+
TGGTGTTAAACTTTGGCAAGAGGTTACC
>Location:NODE_371225_length_8483_cov_20.365791	Coordinate:1606	Reads:1	Hits:2	Allocated_reads:0.5	Strand:-
AGACCAGAGAAAGCAACAGGTAACCTC
>Location:NODE_371225_length_8483_cov_20.365791	Coordinate:1608	Reads:1	Hits:2	Allocated_reads:0.5	Strand:-
AGCGAGACCAGAGAAAGCAACAGGTAACC
>Location:NODE_371225_length_8483_cov_20.365791	Coordinate:1608	Reads:1	Hits:2	Allocated_reads:0.5	Strand:-
GCGAGACCAGAGAAAGCAACAGGTAACC
>Location:NODE_371225_length_8483_cov_20.365791	Coordinate:1609	Reads:1	Hits:2	Allocated_reads:0.5	Strand:-
AGCGAGACCAGAGAAAGCAACAGGTAAC
>Location:NODE_371225_length_8483_cov_20.365791	Coordinate:1609	Reads:1	Hits:2	Allocated_reads:0.5	Strand:-
CGAGACCAGAGAAAGCAACAGGTAAC
>Location:NODE_371225_length_8483_cov_20.365791	Coordinate:1611	Reads:1	Hits:2	Allocated_reads:0.5	Strand:-
AGCGAGACCAGAGAAAGCAACAGGTA
>Location:NODE_371225_length_8483_cov_20.365791	Coordinate:1615	Reads:1	Hits:2	Allocated_reads:0.5	Strand:+
TGTTGCTTTCTCTGGTCTCGCTTTGGC
>Location:NODE_371225_length_8483_cov_20.365791	Coordinate:1616	Reads:1	Hits:2	Allocated_reads:0.5	Strand:-
CCAAAGCGAGACCAGAGAAAGCAAC
>Location:NODE_371225_length_8483_cov_20.365791	Coordinate:1618	Reads:1	Hits:2	Allocated_reads:0.5	Strand:+
TGCTTTCTCTGGTCTCGCTTTGGCTGC
>Location:NODE_371225_length_8483_cov_20.365791	Coordinate:1618	Reads:1	Hits:1	Allocated_reads:1	Strand:+
TGCTTTCTCTGGTCTCGCTTTGGCTGCTT
>Location:NODE_371225_length_8483_cov_20.365791	Coordinate:1619	Reads:1	Hits:2	Allocated_reads:0.5	Strand:-
AGCCAAAGCGAGACCAGAGAAAGC
>Location:NODE_371225_length_8483_cov_20.365791	Coordinate:1650	Reads:1	Hits:1	Allocated_reads:1	Strand:+
TTTTAGCTTACTGCAACGCCTTGCAC
>Location:NODE_371225_length_8483_cov_20.365791	Coordinate:1683	Reads:1	Hits:1	Allocated_reads:1	Strand:-
GTAAGGTCCTCCTCTGCACAGCTCACC
>Location:NODE_371225_length_8483_cov_20.365791	Coordinate:1707	Reads:1	Hits:2	Allocated_reads:0.5	Strand:+
TACTGGCTGGGACTGTGACTCTGCGC
>Location:NODE_371225_length_8483_cov_20.365791	Coordinate:1707	Reads:1	Hits:2	Allocated_reads:0.5	Strand:+
TACTGGCTGGGACTGTGACTCTGCGCCGGC
>Location:NODE_371225_length_8483_cov_20.365791	Coordinate:1720	Reads:1	Hits:2	Allocated_reads:0.5	Strand:+
TGTGACTCTGCGCCGGCCTCTGGCTGTCC
>Location:NODE_371225_length_8483_cov_20.365791	Coordinate:1763	Reads:1	Hits:1	Allocated_reads:1	Strand:-
AGCGGACCAAAACTCAGGGAAACTGGGAT
>Location:NODE_371225_length_8483_cov_20.365791	Coordinate:1768	Reads:1	Hits:2	Allocated_reads:0.5	Strand:-
AAGCGGACCAAAACTCAGGGAAACT
>Location:NODE_371225_length_8483_cov_20.365791	Coordinate:1768	Reads:1	Hits:2	Allocated_reads:0.5	Strand:-
TAAAGCGGACCAAAACTCAGGGAAACG
>Location:NODE_371225_length_8483_cov_20.365791	Coordinate:1770	Reads:1	Hits:2	Allocated_reads:0.5	Strand:+
TTTCCCTGAGTTTTGGTCCGCTTTAAA
>Location:NODE_371225_length_8483_cov_20.365791	Coordinate:1783	Reads:1	Hits:1	Allocated_reads:1	Strand:-
ACCGAGCAGTGGGATCTTTAAAGCGGACCA
>Location:NODE_371225_length_8483_cov_20.365791	Coordinate:1789	Reads:3	Hits:1	Allocated_reads:3	Strand:-
ACACCGAGCAGTGGGATCTTTAAAGC
>Location:NODE_371225_length_8483_cov_20.365791	Coordinate:1789	Reads:2	Hits:1	Allocated_reads:2	Strand:-
AGGACACCGAGCAGTGGGATCTTTAAAGC
>Location:NODE_371225_length_8483_cov_20.365791	Coordinate:1812	Reads:1	Hits:2	Allocated_reads:0.5	Strand:+
TGTCCTGACTCGCAGCATACAAAGCAATGAC
>Location:NODE_371225_length_8483_cov_20.365791	Coordinate:1812	Reads:1	Hits:2	Allocated_reads:0.5	Strand:-
TTGCTTTGTATGCTGCGAGTCAGGACT
>Location:NODE_371225_length_8483_cov_20.365791	Coordinate:1814	Reads:1	Hits:2	Allocated_reads:0.5	Strand:+
TCCTGACTCGCAGCATACAAAGCAATGAC
>Location:NODE_371225_length_8483_cov_20.365791	Coordinate:1823	Reads:1	Hits:2	Allocated_reads:0.5	Strand:-
GGACTGTAGTCATTGCTTTGTATGCTGC
>Location:NODE_371225_length_8483_cov_20.365791	Coordinate:1825	Reads:1	Hits:2	Allocated_reads:0.5	Strand:-
TGCAGGACTGTAGTCATTGCTTTGTATGCT
>Location:NODE_371225_length_8483_cov_20.365791	Coordinate:1834	Reads:1	Hits:2	Allocated_reads:0.5	Strand:-
GAACTTGCAGGACTGTAGTCATTGCT
>Location:NODE_371225_length_8483_cov_20.365791	Coordinate:1835	Reads:1	Hits:2	Allocated_reads:0.5	Strand:-
CAGAACTTGCAGGACTGTAGTCATTGC
>Location:NODE_371225_length_8483_cov_20.365791	Coordinate:1835	Reads:3	Hits:2	Allocated_reads:1.5	Strand:-
GAACTTGCAGGACTGTAGTCATTGC
>Location:NODE_371225_length_8483_cov_20.365791	Coordinate:1837	Reads:1	Hits:1	Allocated_reads:1	Strand:+
AATGACTACAGTCCTGCAAGTTCTGCT
>Location:NODE_371225_length_8483_cov_20.365791	Coordinate:1846	Reads:1	Hits:1	Allocated_reads:1	Strand:-
AGTGTACTGAGCAGAACTTGCAGGACT
>Location:NODE_371225_length_8483_cov_20.365791	Coordinate:1849	Reads:2	Hits:1	Allocated_reads:2	Strand:-
AGTGTACTGAGCAGAACTTGCAGG
>Location:NODE_371225_length_8483_cov_20.365791	Coordinate:1854	Reads:3	Hits:1	Allocated_reads:3	Strand:-
GTCCAAAGTGTACTGAGCAGAACTT
>Location:NODE_371225_length_8483_cov_20.365791	Coordinate:1854	Reads:1	Hits:1	Allocated_reads:1	Strand:-
TCCAAAGTGTACTGAGCAGAACTT
>Location:NODE_371225_length_8483_cov_20.365791	Coordinate:1854	Reads:1	Hits:1	Allocated_reads:1	Strand:-
TCCTTTGTCCAAAGTGTACTGAGCAGAACTT
>Location:NODE_371225_length_8483_cov_20.365791	Coordinate:1854	Reads:4	Hits:1	Allocated_reads:4	Strand:-
TGTCCAAAGTGTACTGAGCAGAACTT
>Location:NODE_371225_length_8483_cov_20.365791	Coordinate:1854	Reads:2	Hits:1	Allocated_reads:2	Strand:-
TTGTCCAAAGTGTACTGAGCAGAACTT
>Location:NODE_371225_length_8483_cov_20.365791	Coordinate:1854	Reads:2	Hits:1	Allocated_reads:2	Strand:-
TTTGTCCAAAGTGTACTGAGCAGAACTT
>Location:NODE_371225_length_8483_cov_20.365791	Coordinate:1855	Reads:1	Hits:1	Allocated_reads:1	Strand:-
CCTTTGTCCAAAGTGTACTGAGCAGAACT
>Location:NODE_371225_length_8483_cov_20.365791	Coordinate:1855	Reads:1	Hits:1	Allocated_reads:1	Strand:-
TCCTTTGTCCAAAGTGTACTGAGCAGAACT
>Location:NODE_371225_length_8483_cov_20.365791	Coordinate:1855	Reads:1	Hits:1	Allocated_reads:1	Strand:-
TGTCCAAAGTGTACTGAGCAGAACT
>Location:NODE_371225_length_8483_cov_20.365791	Coordinate:1855	Reads:1	Hits:1	Allocated_reads:1	Strand:-
TTTGTCCAAAGTGTACTGAGCAGAACT
>Location:NODE_371225_length_8483_cov_20.365791	Coordinate:1861	Reads:1	Hits:1	Allocated_reads:1	Strand:-
TTCCTTTGTCCAAAGTGTACTGAGC
>Location:NODE_371225_length_8483_cov_20.365791	Coordinate:1863	Reads:7	Hits:3	Allocated_reads:2.33333333333333	Strand:+
TCAGTACACTTTGGACAAAGGAAC
>Location:NODE_371225_length_8483_cov_20.365791	Coordinate:1863	Reads:1	Hits:3	Allocated_reads:0.333333333333333	Strand:+
TCAGTACACTTTGGACAAAGGAATGC
>Location:NODE_371225_length_8483_cov_20.365791	Coordinate:1863	Reads:1	Hits:3	Allocated_reads:0.333333333333333	Strand:+
TCAGTACACTTTGGACAAAGGAACGCTTTCT
>Location:NODE_371225_length_8483_cov_20.365791	Coordinate:1864	Reads:1	Hits:3	Allocated_reads:0.333333333333333	Strand:+
CAGTACACTTTGGACAAAGGAATGC
>Location:NODE_371225_length_8483_cov_20.365791	Coordinate:1867	Reads:1	Hits:3	Allocated_reads:0.333333333333333	Strand:+
TACACTTTGGACAAAGGAACGCTTTCTT
>Location:NODE_371225_length_8483_cov_20.365791	Coordinate:1868	Reads:1	Hits:3	Allocated_reads:0.333333333333333	Strand:+
ACACTTTGGACAAAGGAACGCTTTCTTT
>Location:NODE_371225_length_8483_cov_20.365791	Coordinate:1868	Reads:1	Hits:3	Allocated_reads:0.333333333333333	Strand:+
ACACTTTGGACAAAGGAATGCTTTCTTT
>Location:NODE_371225_length_8483_cov_20.365791	Coordinate:1869	Reads:2	Hits:3	Allocated_reads:0.666666666666667	Strand:+
CACTTTGGACAAAGGAACGCTTTCTTT
>Location:NODE_371225_length_8483_cov_20.365791	Coordinate:1869	Reads:1	Hits:3	Allocated_reads:0.333333333333333	Strand:+
CACTTTGGACAAAGGAACGCTTTCTTTT
>Location:NODE_371225_length_8483_cov_20.365791	Coordinate:1872	Reads:1	Hits:3	Allocated_reads:0.333333333333333	Strand:+
TTTGGACAAAGGAACGCTTTCTTT
>Location:NODE_371225_length_8483_cov_20.365791	Coordinate:1873	Reads:2	Hits:3	Allocated_reads:0.666666666666667	Strand:+
TTGGACAAAGGAACGCTTTCTTTTG
>Location:NODE_371225_length_8483_cov_20.365791	Coordinate:1873	Reads:2	Hits:1	Allocated_reads:2	Strand:+
TTGGACAAAGGAACGCTTTCTTTTGGAGG
>Location:NODE_371225_length_8483_cov_20.365791	Coordinate:1884	Reads:1	Hits:1	Allocated_reads:1	Strand:-
TGATCTGGTTCTCCACCTCCAAAAGAAAGCGTT
>Location:NODE_371225_length_8483_cov_20.365791	Coordinate:1890	Reads:4	Hits:1	Allocated_reads:4	Strand:-
TTGATCTGGTTCTCCACCTCCAAAAGAA
>Location:NODE_371225_length_8483_cov_20.365791	Coordinate:1892	Reads:1	Hits:1	Allocated_reads:1	Strand:-
CTTGATCTGGTTCTCCACCTCCAAAAG
>Location:NODE_371225_length_8483_cov_20.365791	Coordinate:1896	Reads:1	Hits:1	Allocated_reads:1	Strand:-
CCTTGATCTGGTTCTCCACCTCCA
>Location:NODE_371225_length_8483_cov_20.365791	Coordinate:1897	Reads:1	Hits:4	Allocated_reads:0.25	Strand:+
GGAGGTGGAGAACCAGATCAAGGTC
>Location:NODE_371225_length_8483_cov_20.365791	Coordinate:1903	Reads:1	Hits:4	Allocated_reads:0.25	Strand:+
GGAGAACCAGATCAAGGTCCTGCAGGAGC
>Location:NODE_371225_length_8483_cov_20.365791	Coordinate:1904	Reads:1	Hits:4	Allocated_reads:0.25	Strand:+
GAGAACCAGATCAAGGTCCTGCAGGAGC
>Location:NODE_371225_length_8483_cov_20.365791	Coordinate:1906	Reads:1	Hits:4	Allocated_reads:0.25	Strand:+
GAACCAGATCAAGGTCCTGCAGGAGCAGTT
>Location:NODE_371225_length_8483_cov_20.365791	Coordinate:1907	Reads:1	Hits:4	Allocated_reads:0.25	Strand:+
AACCAGATCAAGGTCCTGCAGGAG
>Location:NODE_371225_length_8483_cov_20.365791	Coordinate:1907	Reads:1	Hits:4	Allocated_reads:0.25	Strand:+
AACCAGATCAAGGTCCTGCAGGAGT
>Location:NODE_371225_length_8483_cov_20.365791	Coordinate:1907	Reads:3	Hits:4	Allocated_reads:0.75	Strand:+
AACCAGATCAAGGTCCTGCAGGAGC
>Location:NODE_371225_length_8483_cov_20.365791	Coordinate:1907	Reads:1	Hits:4	Allocated_reads:0.25	Strand:+
AACCAGATCAAGGTCCTGCAGGAGCA
>Location:NODE_371225_length_8483_cov_20.365791	Coordinate:1908	Reads:3	Hits:4	Allocated_reads:0.75	Strand:+
ACCAGATCAAGGTCCTGCAGGAGT
>Location:NODE_371225_length_8483_cov_20.365791	Coordinate:1908	Reads:47	Hits:4	Allocated_reads:11.75	Strand:+
ACCAGATCAAGGTCCTGCAGGAGC
>Location:NODE_371225_length_8483_cov_20.365791	Coordinate:1908	Reads:4	Hits:4	Allocated_reads:1	Strand:+
ACCAGATCAAGGTCCTGCAGGAGCA
>Location:NODE_371225_length_8483_cov_20.365791	Coordinate:1908	Reads:9	Hits:4	Allocated_reads:2.25	Strand:+
ACCAGATCAAGGTCCTGCAGGAGCAGTT
>Location:NODE_371225_length_8483_cov_20.365791	Coordinate:1908	Reads:1	Hits:4	Allocated_reads:0.25	Strand:+
ACCAGATCAAGGTCCTGCAGGAGCAGTTT
>Location:NODE_371225_length_8483_cov_20.365791	Coordinate:1911	Reads:1	Hits:4	Allocated_reads:0.25	Strand:-
ATCAAACTGCTCCTGCAGGACCTTGATCT
>Location:NODE_371225_length_8483_cov_20.365791	Coordinate:1917	Reads:3	Hits:4	Allocated_reads:0.75	Strand:-
TGCTATCAAACTGCTCCTGCAGGACCT
>Location:NODE_371225_length_8483_cov_20.365791	Coordinate:1924	Reads:1	Hits:2	Allocated_reads:0.5	Strand:-
TCATGCTGCTATCAAACTGCTCCTGC
>Location:NODE_371225_length_8483_cov_20.365791	Coordinate:1924	Reads:1	Hits:2	Allocated_reads:0.5	Strand:-
TCATGCTGCTATCAAACTGCTCCTGT
>Location:NODE_371225_length_8483_cov_20.365791	Coordinate:1924	Reads:1	Hits:2	Allocated_reads:0.5	Strand:-
TTCATGCTGCTATCAAACTGCTCCTGC
>Location:NODE_371225_length_8483_cov_20.365791	Coordinate:1925	Reads:1	Hits:2	Allocated_reads:0.5	Strand:-
TCATTCATGCTGCTATCAAACTGCTCCTG
>Location:NODE_371225_length_8483_cov_20.365791	Coordinate:1927	Reads:1	Hits:2	Allocated_reads:0.5	Strand:-
TTTCTCATTCATGCTGCTATCAAACTGCTCC
>Location:NODE_371225_length_8483_cov_20.365791	Coordinate:1929	Reads:2	Hits:2	Allocated_reads:1	Strand:-
TTTCTCATTCATGCTGCTATCAAACTGCT
>Location:NODE_371225_length_8483_cov_20.365791	Coordinate:1930	Reads:1	Hits:2	Allocated_reads:0.5	Strand:-
TTTCTCATTCATGCTGCTATCAAACTGT
>Location:NODE_371225_length_8483_cov_20.365791	Coordinate:1930	Reads:20	Hits:2	Allocated_reads:10	Strand:-
TTTCTCATTCATGCTGCTATCAAACTGC
>Location:NODE_371225_length_8483_cov_20.365791	Coordinate:1932	Reads:6	Hits:2	Allocated_reads:3	Strand:-
TTTCTCATTCATGCTGCTATCAAACT
>Location:NODE_371225_length_8483_cov_20.365791	Coordinate:1933	Reads:2	Hits:2	Allocated_reads:1	Strand:-
TTTCTCATTCATGCTGCTATCAAAC
>Location:NODE_371225_length_8483_cov_20.365791	Coordinate:1939	Reads:1	Hits:1	Allocated_reads:1	Strand:+
TAGCAGCATGAATGAGAAAGAATATTT
>Location:NODE_371225_length_8483_cov_20.365791	Coordinate:1941	Reads:1	Hits:1	Allocated_reads:1	Strand:+
GCAGCATGAATGAGAAAGAATATT
>Location:NODE_371225_length_8483_cov_20.365791	Coordinate:1948	Reads:2	Hits:1	Allocated_reads:2	Strand:+
GAATGAGAAAGAATATTTGGTTAATA
>Location:NODE_371225_length_8483_cov_20.365791	Coordinate:1950	Reads:2	Hits:1	Allocated_reads:2	Strand:-
TCGTATTAACCAAATATTCTTTCTCAT
>Location:NODE_371225_length_8483_cov_20.365791	Coordinate:1956	Reads:1	Hits:1	Allocated_reads:1	Strand:-
GAGCCATCGTATTAACCAAATATTCTT
>Location:NODE_371225_length_8483_cov_20.365791	Coordinate:1956	Reads:11	Hits:1	Allocated_reads:11	Strand:-
TCAGAGCCATCGTATTAACCAAATATTCTT
>Location:NODE_371225_length_8483_cov_20.365791	Coordinate:1957	Reads:1	Hits:1	Allocated_reads:1	Strand:-
AGAGCCATCGTATTAACCAAATATTCT
>Location:NODE_371225_length_8483_cov_20.365791	Coordinate:1957	Reads:4	Hits:1	Allocated_reads:4	Strand:-
TCAGAGCCATCGTATTAACCAAATATTCT
>Location:NODE_371225_length_8483_cov_20.365791	Coordinate:1958	Reads:1	Hits:1	Allocated_reads:1	Strand:-
GTCAGAGCCATCGTATTAACCAAATATTC
>Location:NODE_371225_length_8483_cov_20.365791	Coordinate:1958	Reads:19	Hits:1	Allocated_reads:19	Strand:-
TCAGAGCCATCGTATTAACCAAATATTC
>Location:NODE_371225_length_8483_cov_20.365791	Coordinate:1958	Reads:1	Hits:1	Allocated_reads:1	Strand:-
TGTCAGAGCCATCGTATTAACCAAATATTC
>Location:NODE_371225_length_8483_cov_20.365791	Coordinate:1958	Reads:2	Hits:1	Allocated_reads:2	Strand:-
TTGTCAGAGCCATCGTATTAACCAAATATTC
>Location:NODE_371225_length_8483_cov_20.365791	Coordinate:1958	Reads:1	Hits:1	Allocated_reads:1	Strand:-
TTTGTCAGAGCCATCGTATTAACCAAATATTC
>Location:NODE_371225_length_8483_cov_20.365791	Coordinate:1959	Reads:1	Hits:1	Allocated_reads:1	Strand:-
GTCAGAGCCATCGTATTAACCAAATATT
>Location:NODE_371225_length_8483_cov_20.365791	Coordinate:1959	Reads:25	Hits:1	Allocated_reads:25	Strand:-
TCAGAGCCATCGTATTAACCAAATATT
>Location:NODE_371225_length_8483_cov_20.365791	Coordinate:1959	Reads:4	Hits:1	Allocated_reads:4	Strand:-
TGTCAGAGCCATCGTATTAACCAAATATT
>Location:NODE_371225_length_8483_cov_20.365791	Coordinate:1959	Reads:1	Hits:1	Allocated_reads:1	Strand:-
TTGTCAGAGCCATCGTATTAACCAAATATT
>Location:NODE_371225_length_8483_cov_20.365791	Coordinate:1961	Reads:2	Hits:1	Allocated_reads:2	Strand:-
TCAGAGCCATCGTATTAACCAAATA
>Location:NODE_371225_length_8483_cov_20.365791	Coordinate:1961	Reads:6	Hits:1	Allocated_reads:6	Strand:-
TGTCAGAGCCATCGTATTAACCAAATA
>Location:NODE_371225_length_8483_cov_20.365791	Coordinate:1961	Reads:2	Hits:1	Allocated_reads:2	Strand:-
TTGTCAGAGCCATCGTATTAACCAAATA
>Location:NODE_371225_length_8483_cov_20.365791	Coordinate:1961	Reads:4	Hits:1	Allocated_reads:4	Strand:-
TTTGTCAGAGCCATCGTATTAACCAAATA
>Location:NODE_371225_length_8483_cov_20.365791	Coordinate:1973	Reads:1	Hits:1	Allocated_reads:1	Strand:-
CCTGATCAGACGGGCCTTTGTCAGAGCCATCGT
>Location:NODE_371225_length_8483_cov_20.365791	Coordinate:1975	Reads:1	Hits:1	Allocated_reads:1	Strand:-
CAGACGGGCCTTTGTCAGAGCCATC
>Location:NODE_371225_length_8483_cov_20.365791	Coordinate:1975	Reads:1	Hits:1	Allocated_reads:1	Strand:-
CTGATCAGACGGGCCTTTGTCAGAGCCATC
>Location:NODE_371225_length_8483_cov_20.365791	Coordinate:1975	Reads:2	Hits:1	Allocated_reads:2	Strand:-
GATCAGACGGGCCTTTGTCAGAGCCATC
>Location:NODE_371225_length_8483_cov_20.365791	Coordinate:1975	Reads:1	Hits:1	Allocated_reads:1	Strand:-
GCCCTGATCAGACGGGCCTTTGTCAGAGCCATC
>Location:NODE_371225_length_8483_cov_20.365791	Coordinate:1975	Reads:2	Hits:1	Allocated_reads:2	Strand:-
TCAGACGGGCCTTTGTCAGAGCCATC
>Location:NODE_371225_length_8483_cov_20.365791	Coordinate:1975	Reads:63	Hits:1	Allocated_reads:63	Strand:-
TGATCAGACGGGCCTTTGTCAGAGCCATC
>Location:NODE_371225_length_8483_cov_20.365791	Coordinate:1977	Reads:2	Hits:1	Allocated_reads:2	Strand:-
CCCTGATCAGACGGGCCTTTGTCAGAGCCA
>Location:NODE_371225_length_8483_cov_20.365791	Coordinate:1977	Reads:1	Hits:1	Allocated_reads:1	Strand:-
CCTGATCAGACGGGCCTTTGTCAGAGCCA
>Location:NODE_371225_length_8483_cov_20.365791	Coordinate:1977	Reads:1	Hits:1	Allocated_reads:1	Strand:-
CCTGATCAGACGGGCCTTTGTCAGAGCCT
>Location:NODE_371225_length_8483_cov_20.365791	Coordinate:1977	Reads:3	Hits:1	Allocated_reads:3	Strand:-
GCCCTGATCAGACGGGCCTTTGTCAGAGCCA
>Location:NODE_371225_length_8483_cov_20.365791	Coordinate:1977	Reads:6	Hits:1	Allocated_reads:6	Strand:-
TGATCAGACGGGCCTTTGTCAGAGCCA
>Location:NODE_371225_length_8483_cov_20.365791	Coordinate:1977	Reads:1	Hits:1	Allocated_reads:1	Strand:-
TGCCCTGATCAGACGGGCCTTTGTCAGAGCCG
>Location:NODE_371225_length_8483_cov_20.365791	Coordinate:1977	Reads:2	Hits:1	Allocated_reads:2	Strand:-
TGCCCTGATCAGACGGGCCTTTGTCAGAGCCT
>Location:NODE_371225_length_8483_cov_20.365791	Coordinate:1977	Reads:6	Hits:1	Allocated_reads:6	Strand:-
TGCCCTGATCAGACGGGCCTTTGTCAGAGCCA
>Location:NODE_371225_length_8483_cov_20.365791	Coordinate:1978	Reads:6	Hits:1	Allocated_reads:6	Strand:-
CCCTGATCAGACGGGCCTTTGTCAGAGCC
>Location:NODE_371225_length_8483_cov_20.365791	Coordinate:1978	Reads:5	Hits:1	Allocated_reads:5	Strand:-
CCTGATCAGACGGGCCTTTGTCAGAGCC
>Location:NODE_371225_length_8483_cov_20.365791	Coordinate:1978	Reads:2	Hits:1	Allocated_reads:2	Strand:-
GATCAGACGGGCCTTTGTCAGAGCC
>Location:NODE_371225_length_8483_cov_20.365791	Coordinate:1978	Reads:6	Hits:1	Allocated_reads:6	Strand:-
GCCCTGATCAGACGGGCCTTTGTCAGAGCC
>Location:NODE_371225_length_8483_cov_20.365791	Coordinate:1978	Reads:56	Hits:1	Allocated_reads:56	Strand:-
TGATCAGACGGGCCTTTGTCAGAGCC
>Location:NODE_371225_length_8483_cov_20.365791	Coordinate:1978	Reads:5	Hits:1	Allocated_reads:5	Strand:-
TGCCCTGATCAGACGGGCCTTTGTCAGAGCC
>Location:NODE_371225_length_8483_cov_20.365791	Coordinate:1979	Reads:1	Hits:1	Allocated_reads:1	Strand:-
CTGATCAGACGGGCCTTTGTCAGAGC
>Location:NODE_371225_length_8483_cov_20.365791	Coordinate:1979	Reads:3	Hits:1	Allocated_reads:3	Strand:-
TGCCCTGATCAGACGGGCCTTTGTCAGAGC
>Location:NODE_371225_length_8483_cov_20.365791	Coordinate:1981	Reads:1	Hits:1	Allocated_reads:1	Strand:-
CCTGCCCTGATCAGACGGGCCTTTGTCAGA
>Location:NODE_371225_length_8483_cov_20.365791	Coordinate:1981	Reads:1	Hits:1	Allocated_reads:1	Strand:-
CTGATCAGACGGGCCTTTGTCAGA
>Location:NODE_371225_length_8483_cov_20.365791	Coordinate:1994	Reads:2	Hits:2	Allocated_reads:1	Strand:+
CGTCTGATCAGGGCAGGGAAGCTAAC
>Location:NODE_371225_length_8483_cov_20.365791	Coordinate:1998	Reads:1	Hits:2	Allocated_reads:0.5	Strand:+
TGATCAGGGCAGGGAAGCTAACGTCC
>Location:NODE_371225_length_8483_cov_20.365791	Coordinate:2000	Reads:1	Hits:2	Allocated_reads:0.5	Strand:+
ATCAGGGCAGGGAAGCTAACGTCC
>Location:NODE_371225_length_8483_cov_20.365791	Coordinate:2000	Reads:1	Hits:2	Allocated_reads:0.5	Strand:+
ATCAGGGCAGGGAAGCTAACGTCCGCT
>Location:NODE_371225_length_8483_cov_20.365791	Coordinate:2001	Reads:1	Hits:2	Allocated_reads:0.5	Strand:+
TCAGGGCAGGGAAGCTAACGTCCGCT
>Location:NODE_371225_length_8483_cov_20.365791	Coordinate:2003	Reads:1	Hits:2	Allocated_reads:0.5	Strand:-
GAGCGGACGTTAGCTTCCCTGCCCT
>Location:NODE_371225_length_8483_cov_20.365791	Coordinate:2004	Reads:1	Hits:2	Allocated_reads:0.5	Strand:-
ACCAAGAGCGGACGTTAGCTTCCCTGCCC
>Location:NODE_371225_length_8483_cov_20.365791	Coordinate:2004	Reads:2	Hits:2	Allocated_reads:1	Strand:-
CACCAAGAGCGGACGTTAGCTTCCCTGCCC
>Location:NODE_371225_length_8483_cov_20.365791	Coordinate:2006	Reads:1	Hits:2	Allocated_reads:0.5	Strand:-
CCAAGAGCGGACGTTAGCTTCCCTGT
>Location:NODE_371225_length_8483_cov_20.365791	Coordinate:2008	Reads:1	Hits:2	Allocated_reads:0.5	Strand:-
CACCAAGAGCGGACGTTAGCTTCCCT
>Location:NODE_371225_length_8483_cov_20.365791	Coordinate:2008	Reads:2	Hits:2	Allocated_reads:1	Strand:-
GTCACCAAGAGCGGACGTTAGCTTCCCT
>Location:NODE_371225_length_8483_cov_20.365791	Coordinate:2008	Reads:2	Hits:2	Allocated_reads:1	Strand:-
TCACCAAGAGCGGACGTTAGCTTCCCT
>Location:NODE_371225_length_8483_cov_20.365791	Coordinate:2008	Reads:2	Hits:2	Allocated_reads:1	Strand:-
TTCGTCACCAAGAGCGGACGTTAGCTTCCCT
>Location:NODE_371225_length_8483_cov_20.365791	Coordinate:2008	Reads:2	Hits:2	Allocated_reads:1	Strand:-
TTGTTCGTCACCAAGAGCGGACGTTAGCTTCCCT
>Location:NODE_371225_length_8483_cov_20.365791	Coordinate:2009	Reads:1	Hits:2	Allocated_reads:0.5	Strand:-
TTGTTCGTCACCAAGAGCGGACGTTAGCTTCCC
>Location:NODE_371225_length_8483_cov_20.365791	Coordinate:2010	Reads:1	Hits:2	Allocated_reads:0.5	Strand:-
TCGTCACCAAGAGCGGACGTTAGCTTCC
>Location:NODE_371225_length_8483_cov_20.365791	Coordinate:2010	Reads:1	Hits:2	Allocated_reads:0.5	Strand:-
TTGTTCGTCACCAAGAGCGGACGTTAGCTTCC
>Location:NODE_371225_length_8483_cov_20.365791	Coordinate:2011	Reads:12	Hits:2	Allocated_reads:6	Strand:-
TTGTTCGTCACCAAGAGCGGACGTTAGCTTT
>Location:NODE_371225_length_8483_cov_20.365791	Coordinate:2011	Reads:2	Hits:2	Allocated_reads:1	Strand:-
TTGTTCGTCACCAAGAGCGGACGTTAGCTCT
>Location:NODE_371225_length_8483_cov_20.365791	Coordinate:2011	Reads:4	Hits:2	Allocated_reads:2	Strand:-
TTGTTCGTCACCAAGAGCGGACGTTAGCTTC
>Location:NODE_371225_length_8483_cov_20.365791	Coordinate:2012	Reads:7	Hits:2	Allocated_reads:3.5	Strand:-
TTGTTCGTCACCAAGAGCGGACGTTAGCTT
>Location:NODE_371225_length_8483_cov_20.365791	Coordinate:2013	Reads:1	Hits:3	Allocated_reads:0.333333333333333	Strand:-
TTGTTCGTCACCAAGAGCGGACGGTAGCT
>Location:NODE_371225_length_8483_cov_20.365791	Coordinate:2013	Reads:1	Hits:2	Allocated_reads:0.5	Strand:-
TTGTTCGTCACCAAGAGCGGACGTTAGCC
>Location:NODE_371225_length_8483_cov_20.365791	Coordinate:2013	Reads:1	Hits:2	Allocated_reads:0.5	Strand:-
TTGTTCGTCACCAAGAGCGGCCGTTAGCT
>Location:NODE_371225_length_8483_cov_20.365791	Coordinate:2013	Reads:3	Hits:2	Allocated_reads:1.5	Strand:-
TTGTTCGTCACCAAGAGCGGACGTTAGCG
>Location:NODE_371225_length_8483_cov_20.365791	Coordinate:2013	Reads:90	Hits:2	Allocated_reads:45	Strand:-
TTGTTCGTCACCAAGAGCGGACGTTAGCT
>Location:NODE_371225_length_8483_cov_20.365791	Coordinate:2021	Reads:1	Hits:4	Allocated_reads:0.25	Strand:-
TACTTGTTCGTCACCAAGAGCGGA
>Location:NODE_371225_length_8483_cov_20.365791	Coordinate:2024	Reads:1	Hits:3	Allocated_reads:0.333333333333333	Strand:-
CCCAGCATACTTGTTCGTCACCAAGAGC
>Location:NODE_371225_length_8483_cov_20.365791	Coordinate:2024	Reads:1	Hits:3	Allocated_reads:0.333333333333333	Strand:-
CTTCCCAGCATACTTGTTCGTCACCAAGAGC
>Location:NODE_371225_length_8483_cov_20.365791	Coordinate:2024	Reads:1	Hits:3	Allocated_reads:0.333333333333333	Strand:-
CTTCCCAGCATACTTGTTCGTCACCAATAGC
>Location:NODE_371225_length_8483_cov_20.365791	Coordinate:2024	Reads:5	Hits:3	Allocated_reads:1.66666666666667	Strand:-
TCCCAGCATACTTGTTCGTCACCAAGAGC
>Location:NODE_371225_length_8483_cov_20.365791	Coordinate:2030	Reads:1	Hits:3	Allocated_reads:0.333333333333333	Strand:-
TCTTCCCAGCATACTTGTTCGTCACC
>Location:NODE_371225_length_8483_cov_20.365791	Coordinate:2032	Reads:3	Hits:3	Allocated_reads:1	Strand:+
TGACGAACAAGTATGCTGGGAAGA
>Location:NODE_371225_length_8483_cov_20.365791	Coordinate:2032	Reads:1	Hits:3	Allocated_reads:0.333333333333333	Strand:+
TGACGAACAAGTATGCTGGGAAGAA
>Location:NODE_371225_length_8483_cov_20.365791	Coordinate:2032	Reads:1	Hits:3	Allocated_reads:0.333333333333333	Strand:+
TGACGAACAAGTATGCTGGGAAGAAA
>Location:NODE_371225_length_8483_cov_20.365791	Coordinate:2032	Reads:1	Hits:3	Allocated_reads:0.333333333333333	Strand:+
TGACGAACAAGTATGCTGGGAAGAAAG
>Location:NODE_371225_length_8483_cov_20.365791	Coordinate:2032	Reads:2	Hits:3	Allocated_reads:0.666666666666667	Strand:+
TGACGAACAAGTATGCTGGGAAGAAAGT
>Location:NODE_371225_length_8483_cov_20.365791	Coordinate:2032	Reads:1	Hits:3	Allocated_reads:0.333333333333333	Strand:+
TGACGAACAAGTATGCTGGGAAGAAAGTG
>Location:NODE_371225_length_8483_cov_20.365791	Coordinate:2032	Reads:1	Hits:3	Allocated_reads:0.333333333333333	Strand:+
TGACGAACAAGTATGCTGGGAAGAAAGTGTAGCCC
>Location:NODE_371225_length_8483_cov_20.365791	Coordinate:2051	Reads:1	Hits:3	Allocated_reads:0.333333333333333	Strand:+
GAAGAAAGTGTAGCCCTGTTTGAGC
>Location:NODE_371225_length_8483_cov_20.365791	Coordinate:2053	Reads:1	Hits:3	Allocated_reads:0.333333333333333	Strand:-
TCTTGCTCAAACAGGGCTACACTTTCT
>Location:NODE_371225_length_8483_cov_20.365791	Coordinate:2057	Reads:6	Hits:3	Allocated_reads:2	Strand:-
TGATCTCTTGCTCAAACAGGGCTACACT
>Location:NODE_371225_length_8483_cov_20.365791	Coordinate:2059	Reads:1	Hits:3	Allocated_reads:0.333333333333333	Strand:-
TTGATGATCTCTTGCTCAAACAGGGCTATT
>Location:NODE_371225_length_8483_cov_20.365791	Coordinate:2060	Reads:2	Hits:3	Allocated_reads:0.666666666666667	Strand:-
TGATCTCTTGCTCAAACAGGGCTAC
>Location:NODE_371225_length_8483_cov_20.365791	Coordinate:2061	Reads:1	Hits:3	Allocated_reads:0.333333333333333	Strand:-
TGATCTCTTGCTCAAACAGGGCTA
>Location:NODE_371225_length_8483_cov_20.365791	Coordinate:2061	Reads:1	Hits:3	Allocated_reads:0.333333333333333	Strand:-
TTGATGATCTCTTGCTCAAACAGGGCTA
>Location:NODE_371225_length_8483_cov_20.365791	Coordinate:2062	Reads:1	Hits:3	Allocated_reads:0.333333333333333	Strand:-
GATGATCTCTTGCTCAAACAGGGCT
>Location:NODE_371225_length_8483_cov_20.365791	Coordinate:2062	Reads:5	Hits:3	Allocated_reads:1.66666666666667	Strand:-
TTGATGATCTCTTGCTCAAACAGGGCT
>Location:NODE_371225_length_8483_cov_20.365791	Coordinate:2063	Reads:1	Hits:3	Allocated_reads:0.333333333333333	Strand:-
AACATTGATGATCTCTTGCTCAAACAGGGC
>Location:NODE_371225_length_8483_cov_20.365791	Coordinate:2063	Reads:1	Hits:3	Allocated_reads:0.333333333333333	Strand:-
CATTGATGATCTCTTGCTCAAACAGGGC
>Location:NODE_371225_length_8483_cov_20.365791	Coordinate:2063	Reads:4	Hits:3	Allocated_reads:1.33333333333333	Strand:-
TTGATGATCTCTTGCTCAAACAGGGC
>Location:NODE_371225_length_8483_cov_20.365791	Coordinate:2065	Reads:1	Hits:3	Allocated_reads:0.333333333333333	Strand:-
TTGATGATCTCTTGCTCAAACAGG
>Location:NODE_371225_length_8483_cov_20.365791	Coordinate:2073	Reads:1	Hits:4	Allocated_reads:0.25	Strand:-
TTTCCCACAACATTGATGATCTCTTGCT
>Location:NODE_371225_length_8483_cov_20.365791	Coordinate:2075	Reads:1	Hits:4	Allocated_reads:0.25	Strand:+
CAAGAGATCATCAATGTTGTGGGT
>Location:NODE_371225_length_8483_cov_20.365791	Coordinate:2075	Reads:100	Hits:4	Allocated_reads:25	Strand:+
CAAGAGATCATCAATGTTGTGGGA
>Location:NODE_371225_length_8483_cov_20.365791	Coordinate:2075	Reads:3	Hits:4	Allocated_reads:0.75	Strand:+
CAAGAGATCATCAATGTTGTGGGG
>Location:NODE_371225_length_8483_cov_20.365791	Coordinate:2075	Reads:4	Hits:4	Allocated_reads:1	Strand:+
CAAGAGATCATCAATGTTGTGGGAA
>Location:NODE_371225_length_8483_cov_20.365791	Coordinate:2075	Reads:4	Hits:4	Allocated_reads:1	Strand:+
CAAGAGATCATCAATGTTGTGGGAAT
>Location:NODE_371225_length_8483_cov_20.365791	Coordinate:2075	Reads:7	Hits:4	Allocated_reads:1.75	Strand:+
CAAGAGATCATCAATGTTGTGGGAAA
>Location:NODE_371225_length_8483_cov_20.365791	Coordinate:2075	Reads:111	Hits:4	Allocated_reads:27.75	Strand:+
CAAGAGATCATCAATGTTGTGGGAAAT
>Location:NODE_371225_length_8483_cov_20.365791	Coordinate:2075	Reads:4	Hits:4	Allocated_reads:1	Strand:+
CAAGAGATCATCAATGTTGTGGGAATT
>Location:NODE_371225_length_8483_cov_20.365791	Coordinate:2075	Reads:6	Hits:4	Allocated_reads:1.5	Strand:+
CAAGAGATCATCAATGTTGTGGGAAATT
>Location:NODE_371225_length_8483_cov_20.365791	Coordinate:2075	Reads:8	Hits:4	Allocated_reads:2	Strand:+
CAAGAGATCATCAATGTTGTGGGAAATG
>Location:NODE_371225_length_8483_cov_20.365791	Coordinate:2075	Reads:1	Hits:4	Allocated_reads:0.25	Strand:+
CAAGAGATCATCAATGTTCTGGGAAATGT
>Location:NODE_371225_length_8483_cov_20.365791	Coordinate:2075	Reads:11	Hits:4	Allocated_reads:2.75	Strand:+
CAAGAGATCATCAATGTTGTGGGAAATGT
>Location:NODE_371225_length_8483_cov_20.365791	Coordinate:2075	Reads:2	Hits:3	Allocated_reads:0.666666666666667	Strand:+
CAAGAGATCATCAATGTTGTGGGAAATGTCT
>Location:NODE_371225_length_8483_cov_20.365791	Coordinate:2075	Reads:1	Hits:3	Allocated_reads:0.333333333333333	Strand:+
CAAGAGATCATCAATGTTGTGGGAAATGTCTTC
>Location:NODE_371225_length_8483_cov_20.365791	Coordinate:2075	Reads:2	Hits:3	Allocated_reads:0.666666666666667	Strand:+
CAAGAGATCATCAATGTTGTGGGAAATGTCTTCAT
>Location:NODE_371225_length_8483_cov_20.365791	Coordinate:2076	Reads:1	Hits:4	Allocated_reads:0.25	Strand:+
AAGAGATCATCAATGTTGTGGGAA
>Location:NODE_371225_length_8483_cov_20.365791	Coordinate:2076	Reads:2	Hits:4	Allocated_reads:0.5	Strand:+
AAGAGATCATCAATGTTGTGGGAAAT
>Location:NODE_371225_length_8483_cov_20.365791	Coordinate:2076	Reads:1	Hits:4	Allocated_reads:0.25	Strand:+
AAGAGATCATCAATGTTGTGGGAAATGT
>Location:NODE_371225_length_8483_cov_20.365791	Coordinate:2077	Reads:2	Hits:4	Allocated_reads:0.5	Strand:+
AGAGATCATCAATGTTGTGGGAAAT
>Location:NODE_371225_length_8483_cov_20.365791	Coordinate:2077	Reads:3	Hits:4	Allocated_reads:0.75	Strand:+
AGAGATCATCAATGTTGTGGGAAATGT
>Location:NODE_371225_length_8483_cov_20.365791	Coordinate:2079	Reads:1	Hits:3	Allocated_reads:0.333333333333333	Strand:+
AGATCATCAATGTTGTGGGAAATGTCTT
>Location:NODE_371225_length_8483_cov_20.365791	Coordinate:2085	Reads:2	Hits:3	Allocated_reads:0.666666666666667	Strand:+
TCAATGTTGTGGGAAATGTCTTCAT
>Location:NODE_371225_length_8483_cov_20.365791	Coordinate:2087	Reads:1	Hits:3	Allocated_reads:0.333333333333333	Strand:-
AGCAGCTGCAATGAAGACATTTCCCACAACACT
>Location:NODE_371225_length_8483_cov_20.365791	Coordinate:2089	Reads:1	Hits:3	Allocated_reads:0.333333333333333	Strand:-
CAAGCAGCTGCAATGAAGACATTTCCCACAACA
>Location:NODE_371225_length_8483_cov_20.365791	Coordinate:2089	Reads:1	Hits:3	Allocated_reads:0.333333333333333	Strand:-
CACAAGCAGCTGCAATGAAGACATTTCCCACAACA
>Location:NODE_371225_length_8483_cov_20.365791	Coordinate:2089	Reads:1	Hits:3	Allocated_reads:0.333333333333333	Strand:-
GCTGCAATGAAGACATTTCCCACAACA
>Location:NODE_371225_length_8483_cov_20.365791	Coordinate:2092	Reads:1	Hits:3	Allocated_reads:0.333333333333333	Strand:-
CAAGCAGCTGCAATGAAGACATTTCCCACA
>Location:NODE_371225_length_8483_cov_20.365791	Coordinate:2092	Reads:1	Hits:3	Allocated_reads:0.333333333333333	Strand:-
CACAAGCAGCTGCAATGAAGACATTTCCCACA
>Location:NODE_371225_length_8483_cov_20.365791	Coordinate:2092	Reads:2	Hits:3	Allocated_reads:0.666666666666667	Strand:-
CACAAGCAGCTGCAATGAAGACATTTCCCACT
>Location:NODE_371225_length_8483_cov_20.365791	Coordinate:2094	Reads:3	Hits:3	Allocated_reads:1	Strand:-
CACAAGCAGCTGCAATGAAGACATTTCCCA
>Location:NODE_371225_length_8483_cov_20.365791	Coordinate:2095	Reads:3	Hits:3	Allocated_reads:1	Strand:-
CACAAGCAGCTGCAATGAAGACATTTCCC
>Location:NODE_371225_length_8483_cov_20.365791	Coordinate:2096	Reads:1	Hits:3	Allocated_reads:0.333333333333333	Strand:-
CAAGCAGCTGCAATGAAGACATTTCC
>Location:NODE_371225_length_8483_cov_20.365791	Coordinate:2096	Reads:5	Hits:3	Allocated_reads:1.66666666666667	Strand:-
CACAAGCAGCTGCAATGAAGACATTTCC
>Location:NODE_371225_length_8483_cov_20.365791	Coordinate:2097	Reads:1	Hits:3	Allocated_reads:0.333333333333333	Strand:-
ACAAGCAGCTGCAATGAAGACATTTC
>Location:NODE_371225_length_8483_cov_20.365791	Coordinate:2097	Reads:3	Hits:3	Allocated_reads:1	Strand:-
CACAAGCAGCTGCAATGAAGACATTTC
>Location:NODE_371225_length_8483_cov_20.365791	Coordinate:2099	Reads:1	Hits:3	Allocated_reads:0.333333333333333	Strand:-
ACACAAGCAGCTGCAATGAAGACATT
>Location:NODE_371225_length_8483_cov_20.365791	Coordinate:2099	Reads:1	Hits:3	Allocated_reads:0.333333333333333	Strand:-
TATGCCACACAAGCAGCTGCAATGAAGACATT
>Location:NODE_371225_length_8483_cov_20.365791	Coordinate:2107	Reads:1	Hits:4	Allocated_reads:0.25	Strand:-
TAATATGCCACACAAGCAGCTGCAATG
>Location:NODE_371225_length_8483_cov_20.365791	Coordinate:2115	Reads:1	Hits:1	Allocated_reads:1	Strand:-
TTGCGCCATAATATGCCACACAAGCAG
>Location:NODE_371225_length_8483_cov_20.365791	Coordinate:2124	Reads:1	Hits:1	Allocated_reads:1	Strand:-
GGGAAGTAATTGCGCCATAATATGCCA
>Location:NODE_371225_length_8483_cov_20.365791	Coordinate:2124	Reads:1	Hits:1	Allocated_reads:1	Strand:-
TAGTGGGAAGTAATTGCGCCATAATATGCCT
>Location:NODE_371225_length_8483_cov_20.365791	Coordinate:2130	Reads:1	Hits:1	Allocated_reads:1	Strand:-
TGTCTATAGTGGGAAGTAATTGCGCCATAAT
>Location:NODE_371225_length_8483_cov_20.365791	Coordinate:2132	Reads:8	Hits:1	Allocated_reads:8	Strand:-
TGTCTATAGTGGGAAGTAATTGCGCCATA
>Location:NODE_371225_length_8483_cov_20.365791	Coordinate:2135	Reads:7	Hits:1	Allocated_reads:7	Strand:-
TGTCTATAGTGGGAAGTAATTGCGCC
>Location:NODE_371225_length_8483_cov_20.365791	Coordinate:2136	Reads:1	Hits:1	Allocated_reads:1	Strand:-
TGTCTATAGTGGGAAGTAATTGCGC
>Location:NODE_371225_length_8483_cov_20.365791	Coordinate:2137	Reads:1	Hits:4	Allocated_reads:0.25	Strand:-
TGTCTATAGTGGGAAGTAATTGCA
>Location:NODE_371225_length_8483_cov_20.365791	Coordinate:2137	Reads:1	Hits:1	Allocated_reads:1	Strand:-
TGTCTATAGTGGGAAGTAATTGCG
>Location:NODE_371225_length_8483_cov_20.365791	Coordinate:2142	Reads:1	Hits:1	Allocated_reads:1	Strand:+
TTACTTCCCACTATAGACAGCTGC
>Location:NODE_371225_length_8483_cov_20.365791	Coordinate:2146	Reads:1	Hits:1	Allocated_reads:1	Strand:+
TTCCCACTATAGACAGCTGCTAATTG
>Location:NODE_371225_length_8483_cov_20.365791	Coordinate:2147	Reads:1	Hits:1	Allocated_reads:1	Strand:+
TCCCACTATAGACAGCTGCTAATTGACC
>Location:NODE_371225_length_8483_cov_20.365791	Coordinate:2148	Reads:1	Hits:1	Allocated_reads:1	Strand:-
TCAATTAGCAGCTGTCTATAGTGGG
>Location:NODE_371225_length_8483_cov_20.365791	Coordinate:2151	Reads:10	Hits:1	Allocated_reads:10	Strand:+
ACTATAGACAGCTGCTAATTGACC
>Location:NODE_371225_length_8483_cov_20.365791	Coordinate:2151	Reads:1	Hits:1	Allocated_reads:1	Strand:+
ACTATAGACAGCTGCTAATTGACCT
>Location:NODE_371225_length_8483_cov_20.365791	Coordinate:2151	Reads:3	Hits:1	Allocated_reads:3	Strand:+
ACTATAGACAGCTGCTAATTGACCA
>Location:NODE_371225_length_8483_cov_20.365791	Coordinate:2151	Reads:11	Hits:1	Allocated_reads:11	Strand:+
ACTATAGACAGCTGCTAATTGACCAGT
>Location:NODE_371225_length_8483_cov_20.365791	Coordinate:2151	Reads:1	Hits:1	Allocated_reads:1	Strand:+
ACTATAGACAGCTGCTAATTGACCAGTA
>Location:NODE_371225_length_8483_cov_20.365791	Coordinate:2151	Reads:1	Hits:1	Allocated_reads:1	Strand:+
ACTATAGACAGCTGCTAATTGACCAGTG
>Location:NODE_371225_length_8483_cov_20.365791	Coordinate:2153	Reads:1	Hits:1	Allocated_reads:1	Strand:+
TATAGACAGCTGCTAATTGACCAGTGGAT
>Location:NODE_371225_length_8483_cov_20.365791	Coordinate:2153	Reads:1	Hits:1	Allocated_reads:1	Strand:-
TCCACTGGTCAATTAGCAGCTGTCTATT
>Location:NODE_371225_length_8483_cov_20.365791	Coordinate:2153	Reads:3	Hits:1	Allocated_reads:3	Strand:-
TCCACTGGTCAATTAGCAGCTGTCTATA
>Location:NODE_371225_length_8483_cov_20.365791	Coordinate:2154	Reads:1	Hits:1	Allocated_reads:1	Strand:-
TATCCACTGGTCAATTAGCAGCTGTCTAT
>Location:NODE_371225_length_8483_cov_20.365791	Coordinate:2154	Reads:6	Hits:1	Allocated_reads:6	Strand:-
TCCACTGGTCAATTAGCAGCTGTCTAT
>Location:NODE_371225_length_8483_cov_20.365791	Coordinate:2155	Reads:2	Hits:1	Allocated_reads:2	Strand:-
TATCCACTGGTCAATTAGCAGCTGTCTA
>Location:NODE_371225_length_8483_cov_20.365791	Coordinate:2155	Reads:1	Hits:1	Allocated_reads:1	Strand:-
TCCACTGGTCAATTAGCAGCTGTCTA
>Location:NODE_371225_length_8483_cov_20.365791	Coordinate:2156	Reads:3	Hits:1	Allocated_reads:3	Strand:-
TCCACTGGTCAATTAGCAGCTGTCT
>Location:NODE_371225_length_8483_cov_20.365791	Coordinate:2157	Reads:1	Hits:1	Allocated_reads:1	Strand:-
TCCACTGGTCAATTAGCAGCTGTC
>Location:NODE_371225_length_8483_cov_20.365791	Coordinate:2163	Reads:1	Hits:1	Allocated_reads:1	Strand:+
TGCTAATTGACCAGTGGATAACGC
>Location:NODE_371225_length_8483_cov_20.365791	Coordinate:2164	Reads:2	Hits:4	Allocated_reads:0.5	Strand:-
TGGCACTGCGTTATCCACTGGTCAATTAGC
>Location:NODE_371225_length_8483_cov_20.365791	Coordinate:2165	Reads:1	Hits:4	Allocated_reads:0.25	Strand:+
CTAATTGACCAGTGGATAACGCAGTGC
>Location:NODE_371225_length_8483_cov_20.365791	Coordinate:2165	Reads:1	Hits:4	Allocated_reads:0.25	Strand:+
CTAATTGACCAGTGGATAACGCAGTGCCA
>Location:NODE_371225_length_8483_cov_20.365791	Coordinate:2165	Reads:1	Hits:4	Allocated_reads:0.25	Strand:-
CTGGCACTGCGTTATCCACTGGTCAATTAG
>Location:NODE_371225_length_8483_cov_20.365791	Coordinate:2165	Reads:1	Hits:4	Allocated_reads:0.25	Strand:-
TGGCACTGCGTTATCCACTGGTCAATTAG
>Location:NODE_371225_length_8483_cov_20.365791	Coordinate:2166	Reads:1	Hits:4	Allocated_reads:0.25	Strand:-
GTTCTGGCACTGCGTTATCCACTGGTCAATTT
>Location:NODE_371225_length_8483_cov_20.365791	Coordinate:2167	Reads:1	Hits:4	Allocated_reads:0.25	Strand:-
CTGGCACTGCGTTATCCACTGGTCAATT
>Location:NODE_371225_length_8483_cov_20.365791	Coordinate:2167	Reads:1	Hits:4	Allocated_reads:0.25	Strand:-
GGCACTGCGTTATCCACTGGTCAATT
>Location:NODE_371225_length_8483_cov_20.365791	Coordinate:2167	Reads:8	Hits:4	Allocated_reads:2	Strand:-
TCTGGCACTGCGTTATCCACTGGTCAATT
>Location:NODE_371225_length_8483_cov_20.365791	Coordinate:2167	Reads:3	Hits:4	Allocated_reads:0.75	Strand:-
TGGCACTGCGTTATCCACTGGTCAATT
>Location:NODE_371225_length_8483_cov_20.365791	Coordinate:2167	Reads:4	Hits:4	Allocated_reads:1	Strand:-
TTCTGGCACTGCGTTATCCACTGGTCAATT
>Location:NODE_371225_length_8483_cov_20.365791	Coordinate:2168	Reads:2	Hits:4	Allocated_reads:0.5	Strand:-
CTGGCACTGCGTTATCCACTGGTCAAT
>Location:NODE_371225_length_8483_cov_20.365791	Coordinate:2168	Reads:1	Hits:4	Allocated_reads:0.25	Strand:-
TCTGGCACTGCGTTATCCACTGGTCAAA
>Location:NODE_371225_length_8483_cov_20.365791	Coordinate:2168	Reads:1	Hits:4	Allocated_reads:0.25	Strand:-
TCTGGCACTGCGTTATCCACTGGTCAAT
>Location:NODE_371225_length_8483_cov_20.365791	Coordinate:2168	Reads:1	Hits:4	Allocated_reads:0.25	Strand:-
TGGCACTGCGTTATCCACTGGTCAAT
>Location:NODE_371225_length_8483_cov_20.365791	Coordinate:2168	Reads:1	Hits:4	Allocated_reads:0.25	Strand:-
TTCTGGCACTGCGTTATCCACTGGTCAAT
>Location:NODE_371225_length_8483_cov_20.365791	Coordinate:2169	Reads:1	Hits:4	Allocated_reads:0.25	Strand:-
TCTGGCACTGCGTTATCCACTGGTCAA
>Location:NODE_371225_length_8483_cov_20.365791	Coordinate:2169	Reads:1	Hits:4	Allocated_reads:0.25	Strand:-
TTCTGGCACTGCGTTATCCACTGGTCAA
>Location:NODE_371225_length_8483_cov_20.365791	Coordinate:2171	Reads:1	Hits:4	Allocated_reads:0.25	Strand:+
GACCAGTGGATAACGCAGTGCCAGA
>Location:NODE_371225_length_8483_cov_20.365791	Coordinate:2171	Reads:14	Hits:4	Allocated_reads:3.5	Strand:+
GACCAGTGGATAACGCAGTGCCAGAAC
>Location:NODE_371225_length_8483_cov_20.365791	Coordinate:2171	Reads:1	Hits:4	Allocated_reads:0.25	Strand:+
GACCAGTGGATAACGCAGTGCCAGAACC
>Location:NODE_371225_length_8483_cov_20.365791	Coordinate:2171	Reads:2	Hits:4	Allocated_reads:0.5	Strand:+
GACCAGTGGATAACGCAGTGCCAGAACCT
>Location:NODE_371225_length_8483_cov_20.365791	Coordinate:2171	Reads:1	Hits:4	Allocated_reads:0.25	Strand:+
GACCAGTGGATAACGCAGTGCCAGAACCTG
>Location:NODE_371225_length_8483_cov_20.365791	Coordinate:2172	Reads:1	Hits:4	Allocated_reads:0.25	Strand:+
ACCAGTGGATAACGCAGTGCCAGAAC
>Location:NODE_371225_length_8483_cov_20.365791	Coordinate:2172	Reads:1	Hits:4	Allocated_reads:0.25	Strand:-
GGTTCTGGCACTGCGTTATCCACTGGT
>Location:NODE_371225_length_8483_cov_20.365791	Coordinate:2173	Reads:4	Hits:4	Allocated_reads:1	Strand:+
CCAGTGGATAACGCAGTGCCAGAAC
>Location:NODE_371225_length_8483_cov_20.365791	Coordinate:2173	Reads:1	Hits:4	Allocated_reads:0.25	Strand:+
CCAGTGGATAACGCAGTGCCAGAACCT
>Location:NODE_371225_length_8483_cov_20.365791	Coordinate:2174	Reads:1	Hits:4	Allocated_reads:0.25	Strand:-
AGGTTCTGGCACTGCGTTATCCACCA
>Location:NODE_371225_length_8483_cov_20.365791	Coordinate:2174	Reads:1	Hits:4	Allocated_reads:0.25	Strand:+
CAGTGGATAACGCAGTGCCAGAACCTG
>Location:NODE_371225_length_8483_cov_20.365791	Coordinate:2174	Reads:1	Hits:4	Allocated_reads:0.25	Strand:-
TCAGGTTCTGGCACTGCGTTATCCATTT
>Location:NODE_371225_length_8483_cov_20.365791	Coordinate:2174	Reads:1	Hits:4	Allocated_reads:0.25	Strand:-
TTCAGGTTCTGGCACTGCGTTATCCACTG
>Location:NODE_371225_length_8483_cov_20.365791	Coordinate:2175	Reads:1	Hits:4	Allocated_reads:0.25	Strand:+
AGTGGATAACGCAGTGCCAGAACCT
>Location:NODE_371225_length_8483_cov_20.365791	Coordinate:2175	Reads:3	Hits:4	Allocated_reads:0.75	Strand:-
TGTTCAGGTTCTGGCACTGCGTTATCCACT
>Location:NODE_371225_length_8483_cov_20.365791	Coordinate:2175	Reads:1	Hits:4	Allocated_reads:0.25	Strand:-
TTCAGGTTCTGGCACTGCGTTATCCATT
>Location:NODE_371225_length_8483_cov_20.365791	Coordinate:2177	Reads:1	Hits:4	Allocated_reads:0.25	Strand:-
TGTTCAGGTTCTGGCACTGCGTTATCCA
>Location:NODE_371225_length_8483_cov_20.365791	Coordinate:2178	Reads:2	Hits:4	Allocated_reads:0.5	Strand:-
TCAGGTTCTGGCACTGCGTTATCC
>Location:NODE_371225_length_8483_cov_20.365791	Coordinate:2178	Reads:8	Hits:4	Allocated_reads:2	Strand:-
TGTTCAGGTTCTGGCACTGCGTTATCC
>Location:NODE_371225_length_8483_cov_20.365791	Coordinate:2178	Reads:1	Hits:4	Allocated_reads:0.25	Strand:-
TTCAGGTTCTGGCACTGCGTTATCC
>Location:NODE_371225_length_8483_cov_20.365791	Coordinate:2179	Reads:1	Hits:4	Allocated_reads:0.25	Strand:-
TGGGATGTTCAGGTTCTGGCACTGCGTTATT
>Location:NODE_371225_length_8483_cov_20.365791	Coordinate:2179	Reads:1	Hits:4	Allocated_reads:0.25	Strand:-
TGGGATGTTCAGGTTCTGGCACTGCGTTTTC
>Location:NODE_371225_length_8483_cov_20.365791	Coordinate:2179	Reads:2	Hits:4	Allocated_reads:0.5	Strand:-
TGTTCAGGTTCTGGCACTGCGTTATC
>Location:NODE_371225_length_8483_cov_20.365791	Coordinate:2179	Reads:3	Hits:4	Allocated_reads:0.75	Strand:-
TTCAGGTTCTGGCACTGCGTTATC
>Location:NODE_371225_length_8483_cov_20.365791	Coordinate:2180	Reads:1	Hits:4	Allocated_reads:0.25	Strand:+
ATAACGCAGTGCCAGAACCTGAAC
>Location:NODE_371225_length_8483_cov_20.365791	Coordinate:2180	Reads:2	Hits:4	Allocated_reads:0.5	Strand:-
TGTTCAGGTTCTGGCACTGCGTTAT
>Location:NODE_371225_length_8483_cov_20.365791	Coordinate:2180	Reads:1	Hits:4	Allocated_reads:0.25	Strand:-
TTGGGATGTTCAGGTTCTGGCACTGCGTTAT
>Location:NODE_371225_length_8483_cov_20.365791	Coordinate:2181	Reads:2	Hits:4	Allocated_reads:0.5	Strand:+
TAACGCAGTGCCAGAACCTGAACATC
>Location:NODE_371225_length_8483_cov_20.365791	Coordinate:2181	Reads:1	Hits:4	Allocated_reads:0.25	Strand:-
TGGGATGTTCAGGTTCTGGCACTGCGTTA
>Location:NODE_371225_length_8483_cov_20.365791	Coordinate:2181	Reads:1	Hits:4	Allocated_reads:0.25	Strand:-
TGTTCAGGTTCTGGCACTGCGTTA
>Location:NODE_371225_length_8483_cov_20.365791	Coordinate:2181	Reads:1	Hits:4	Allocated_reads:0.25	Strand:-
TTGGGATGTTCAGGTTCTGGCACTGCGTTA
>Location:NODE_371225_length_8483_cov_20.365791	Coordinate:2182	Reads:1	Hits:4	Allocated_reads:0.25	Strand:+
AACGCAGTGCCAGAACCTGAACATC
>Location:NODE_371225_length_8483_cov_20.365791	Coordinate:2182	Reads:6	Hits:4	Allocated_reads:1.5	Strand:-
TGGGATGTTCAGGTTCTGGCACTGCGTT
>Location:NODE_371225_length_8483_cov_20.365791	Coordinate:2183	Reads:2	Hits:4	Allocated_reads:0.5	Strand:+
ACGCAGTGCCAGAACCTGAACATC
>Location:NODE_371225_length_8483_cov_20.365791	Coordinate:2183	Reads:1	Hits:4	Allocated_reads:0.25	Strand:-
TGGGATGTTCAGGTTCTGGCACTGCGA
>Location:NODE_371225_length_8483_cov_20.365791	Coordinate:2183	Reads:4	Hits:4	Allocated_reads:1	Strand:-
TGGGATGTTCAGGTTCTGGCACTGCGT
>Location:NODE_371225_length_8483_cov_20.365791	Coordinate:2184	Reads:1	Hits:4	Allocated_reads:0.25	Strand:+
CGCAGTGCCAGAACCTGAACATCCCAAT
>Location:NODE_371225_length_8483_cov_20.365791	Coordinate:2184	Reads:1	Hits:4	Allocated_reads:0.25	Strand:-
TGGGATGTTCAGGTTCTGGCACTGTT
>Location:NODE_371225_length_8483_cov_20.365791	Coordinate:2184	Reads:4	Hits:4	Allocated_reads:1	Strand:-
TGGGATGTTCAGGTTCTGGCACTGCG
>Location:NODE_371225_length_8483_cov_20.365791	Coordinate:2184	Reads:1	Hits:4	Allocated_reads:0.25	Strand:-
TTGGGATGTTCAGGTTCTGGCACTGCG
>Location:NODE_371225_length_8483_cov_20.365791	Coordinate:2185	Reads:3	Hits:4	Allocated_reads:0.75	Strand:-
TGGGATGTTCAGGTTCTGGCACTGC
>Location:NODE_371225_length_8483_cov_20.365791	Coordinate:2185	Reads:2	Hits:4	Allocated_reads:0.5	Strand:-
TTGGGATGTTCAGGTTCTGGCACTGC
>Location:NODE_371225_length_8483_cov_20.365791	Coordinate:2186	Reads:1	Hits:4	Allocated_reads:0.25	Strand:-
TGGGATGTTCAGGTTCTGGCACGG
>Location:NODE_371225_length_8483_cov_20.365791	Coordinate:2186	Reads:27	Hits:4	Allocated_reads:6.75	Strand:-
TGGGATGTTCAGGTTCTGGCACTG
>Location:NODE_371225_length_8483_cov_20.365791	Coordinate:2186	Reads:4	Hits:4	Allocated_reads:1	Strand:-
TTGGGATGTTCAGGTTCTGGCACTG
>Location:NODE_371225_length_8483_cov_20.365791	Coordinate:2187	Reads:1	Hits:4	Allocated_reads:0.25	Strand:-
CTGATTGGGATGTTCAGGTTCTGGCACT
>Location:NODE_371225_length_8483_cov_20.365791	Coordinate:2187	Reads:1	Hits:4	Allocated_reads:0.25	Strand:-
GAACTGATTGGGATGTTCAGGTTCTGGCACT
>Location:NODE_371225_length_8483_cov_20.365791	Coordinate:2187	Reads:13	Hits:4	Allocated_reads:3.25	Strand:-
TTGGGATGTTCAGGTTCTGGCACT
>Location:NODE_371225_length_8483_cov_20.365791	Coordinate:2188	Reads:1	Hits:4	Allocated_reads:0.25	Strand:-
ACTGATTGGGATGTTCAGGTTCTGGCAC
>Location:NODE_371225_length_8483_cov_20.365791	Coordinate:2188	Reads:1	Hits:4	Allocated_reads:0.25	Strand:-
ATTGGGATGTTCAGGTTCTGGCAC
>Location:NODE_371225_length_8483_cov_20.365791	Coordinate:2188	Reads:1	Hits:4	Allocated_reads:0.25	Strand:-
CTGATTGGGATGTTCAGGTTCTGGCAC
>Location:NODE_371225_length_8483_cov_20.365791	Coordinate:2188	Reads:1	Hits:4	Allocated_reads:0.25	Strand:-
GATTGGGATGTTCAGGTTCTGGCAC
>Location:NODE_371225_length_8483_cov_20.365791	Coordinate:2189	Reads:1	Hits:4	Allocated_reads:0.25	Strand:+
TGCCAGAACCTGAACATCCCAATC
>Location:NODE_371225_length_8483_cov_20.365791	Coordinate:2189	Reads:3	Hits:4	Allocated_reads:0.75	Strand:+
TGCCAGAACCTGAACATCCCAATCAGTTC
>Location:NODE_371225_length_8483_cov_20.365791	Coordinate:2190	Reads:1	Hits:4	Allocated_reads:0.25	Strand:+
GCCAGAACCTGAACATCCCAATCAGT
>Location:NODE_371225_length_8483_cov_20.365791	Coordinate:2191	Reads:1	Hits:4	Allocated_reads:0.25	Strand:+
CCAGAACCTGAACATCCCAATCAGTT
>Location:NODE_371225_length_8483_cov_20.365791	Coordinate:2191	Reads:2	Hits:4	Allocated_reads:0.5	Strand:+
CCAGAACCTGAACATCCCAATCAGTTC
>Location:NODE_371225_length_8483_cov_20.365791	Coordinate:2191	Reads:1	Hits:4	Allocated_reads:0.25	Strand:-
GAACTGATTGGGATGTTCAGGTTCTGG
>Location:NODE_371225_length_8483_cov_20.365791	Coordinate:2192	Reads:1	Hits:4	Allocated_reads:0.25	Strand:+
CAGAACCTGAACATCCCAATCAGTTC
>Location:NODE_371225_length_8483_cov_20.365791	Coordinate:2195	Reads:4	Hits:4	Allocated_reads:1	Strand:+
AACCTGAACATCCCAATCAGTTCCACT
>Location:NODE_371225_length_8483_cov_20.365791	Coordinate:2195	Reads:1	Hits:4	Allocated_reads:0.25	Strand:+
AACCTGAACATCCCAATCAGTTCCACTTT
>Location:NODE_371225_length_8483_cov_20.365791	Coordinate:2195	Reads:1	Hits:4	Allocated_reads:0.25	Strand:+
AACCTGAACATCCCAATCAGTTCCACTTTTAGC
>Location:NODE_371225_length_8483_cov_20.365791	Coordinate:2199	Reads:1	Hits:4	Allocated_reads:0.25	Strand:+
TGAACATCCCAATCAGTTCCACTTTT
>Location:NODE_371225_length_8483_cov_20.365791	Coordinate:2200	Reads:1	Hits:4	Allocated_reads:0.25	Strand:+
GAACATCCCAATCAGTTCCACTTTTAGC
>Location:NODE_371225_length_8483_cov_20.365791	Coordinate:2200	Reads:1	Hits:4	Allocated_reads:0.25	Strand:+
GAACATCCCAATCAGTTCCACTTTTAGCCT
>Location:NODE_371225_length_8483_cov_20.365791	Coordinate:2201	Reads:1	Hits:4	Allocated_reads:0.25	Strand:+
AACATCCCAATCAGTTCCACTTTT
>Location:NODE_371225_length_8483_cov_20.365791	Coordinate:2201	Reads:1	Hits:4	Allocated_reads:0.25	Strand:+
AACATCCCAATCAGTTCCACTTTTAGCCG
>Location:NODE_371225_length_8483_cov_20.365791	Coordinate:2203	Reads:1	Hits:4	Allocated_reads:0.25	Strand:+
CATCCCAATCAGTTCCACTTTTAGCCTG
>Location:NODE_371225_length_8483_cov_20.365791	Coordinate:2203	Reads:1	Hits:4	Allocated_reads:0.25	Strand:-
TGTTAATCAGGCTAAAAGTGGAACTGATTGGGATG
>Location:NODE_371225_length_8483_cov_20.365791	Coordinate:2204	Reads:2	Hits:4	Allocated_reads:0.5	Strand:+
ATCCCAATCAGTTCCACTTTTAGCCTG
>Location:NODE_371225_length_8483_cov_20.365791	Coordinate:2204	Reads:1	Hits:4	Allocated_reads:0.25	Strand:+
ATCCCAATCAGTTCCACTTTTAGCCTGATT
>Location:NODE_371225_length_8483_cov_20.365791	Coordinate:2205	Reads:1	Hits:4	Allocated_reads:0.25	Strand:-
ATCAGGCTAAAAGTGGAACTGATTGGGA
>Location:NODE_371225_length_8483_cov_20.365791	Coordinate:2205	Reads:3	Hits:4	Allocated_reads:0.75	Strand:-
TGTTAATCAGGCTAAAAGTGGAACTGATTGGGA
>Location:NODE_371225_length_8483_cov_20.365791	Coordinate:2205	Reads:1	Hits:4	Allocated_reads:0.25	Strand:-
TTAATCAGGCTAAAAGTGGAACTGATTGGGA
>Location:NODE_371225_length_8483_cov_20.365791	Coordinate:2206	Reads:1	Hits:4	Allocated_reads:0.25	Strand:-
GAATGTTAATCAGGCTAAAAGTGGAACTGATTGGG
>Location:NODE_371225_length_8483_cov_20.365791	Coordinate:2209	Reads:3	Hits:4	Allocated_reads:0.75	Strand:-
TGTTAATCAGGCTAAAAGTGGAACTGATT
>Location:NODE_371225_length_8483_cov_20.365791	Coordinate:2210	Reads:2	Hits:4	Allocated_reads:0.5	Strand:-
AAGAATGTTAATCAGGCTAAAAGTGGAACTGAT
>Location:NODE_371225_length_8483_cov_20.365791	Coordinate:2210	Reads:2	Hits:4	Allocated_reads:0.5	Strand:-
AGAATGTTAATCAGGCTAAAAGTGGAACTGAT
>Location:NODE_371225_length_8483_cov_20.365791	Coordinate:2210	Reads:20	Hits:4	Allocated_reads:5	Strand:-
GAATGTTAATCAGGCTAAAAGTGGAACTGAT
>Location:NODE_371225_length_8483_cov_20.365791	Coordinate:2210	Reads:1	Hits:4	Allocated_reads:0.25	Strand:-
TTAATCAGGCTAAAAGTGGAACTGAT
>Location:NODE_371225_length_8483_cov_20.365791	Coordinate:2211	Reads:1	Hits:4	Allocated_reads:0.25	Strand:-
ATGTTAATCAGGCTAAAAGTGGAACTGA
>Location:NODE_371225_length_8483_cov_20.365791	Coordinate:2211	Reads:14	Hits:4	Allocated_reads:3.5	Strand:-
GAATGTTAATCAGGCTAAAAGTGGAACTGA
>Location:NODE_371225_length_8483_cov_20.365791	Coordinate:2211	Reads:1	Hits:4	Allocated_reads:0.25	Strand:-
TGTTAATCAGGCTAAAAGTGGAACTGA
>Location:NODE_371225_length_8483_cov_20.365791	Coordinate:2211	Reads:1	Hits:4	Allocated_reads:0.25	Strand:-
TGTTAATCAGGCTAAAAGTGGAACTTT
>Location:NODE_371225_length_8483_cov_20.365791	Coordinate:2212	Reads:1	Hits:4	Allocated_reads:0.25	Strand:-
GAATGTTAATCAGGCTAAAAGTGGAACTT
>Location:NODE_371225_length_8483_cov_20.365791	Coordinate:2212	Reads:2	Hits:4	Allocated_reads:0.5	Strand:-
TTAATCAGGCTAAAAGTGGAACTG
>Location:NODE_371225_length_8483_cov_20.365791	Coordinate:2213	Reads:7	Hits:4	Allocated_reads:1.75	Strand:-
AAGAATGTTAATCAGGCTAAAAGTGGAACT
>Location:NODE_371225_length_8483_cov_20.365791	Coordinate:2213	Reads:3	Hits:4	Allocated_reads:0.75	Strand:-
AGAATGTTAATCAGGCTAAAAGTGGAACT
>Location:NODE_371225_length_8483_cov_20.365791	Coordinate:2213	Reads:1	Hits:4	Allocated_reads:0.25	Strand:+
AGTTCCACTTTTAGCCTGATTAACATT
>Location:NODE_371225_length_8483_cov_20.365791	Coordinate:2213	Reads:1	Hits:4	Allocated_reads:0.25	Strand:-
GAATGTTAATCAGGCTAAAAGTGGAACG
>Location:NODE_371225_length_8483_cov_20.365791	Coordinate:2213	Reads:33	Hits:4	Allocated_reads:8.25	Strand:-
GAATGTTAATCAGGCTAAAAGTGGAACT
>Location:NODE_371225_length_8483_cov_20.365791	Coordinate:2213	Reads:9	Hits:4	Allocated_reads:2.25	Strand:-
TGTTAATCAGGCTAAAAGTGGAACT
>Location:NODE_371225_length_8483_cov_20.365791	Coordinate:2214	Reads:1	Hits:4	Allocated_reads:0.25	Strand:-
AAGAATGTTAATCAGGCTAAAAGTGGAAC
>Location:NODE_371225_length_8483_cov_20.365791	Coordinate:2214	Reads:4	Hits:4	Allocated_reads:1	Strand:-
GAATGTTAATCAGGCTAAAAGTGGAAC
>Location:NODE_371225_length_8483_cov_20.365791	Coordinate:2214	Reads:1	Hits:4	Allocated_reads:0.25	Strand:-
TCACCAAGAATGTTAATCAGGCTAAAAGTGGAAC
>Location:NODE_371225_length_8483_cov_20.365791	Coordinate:2214	Reads:4	Hits:4	Allocated_reads:1	Strand:-
TGTTAATCAGGCTAAAAGTGGAAC
>Location:NODE_371225_length_8483_cov_20.365791	Coordinate:2216	Reads:6	Hits:4	Allocated_reads:1.5	Strand:-
GAATGTTAATCAGGCTAAAAGTGGA
>Location:NODE_371225_length_8483_cov_20.365791	Coordinate:2216	Reads:2	Hits:4	Allocated_reads:0.5	Strand:+
TCCACTTTTAGCCTGATTAACATTCT
>Location:NODE_371225_length_8483_cov_20.365791	Coordinate:2217	Reads:3	Hits:4	Allocated_reads:0.75	Strand:-
GAATGTTAATCAGGCTAAAAGTGG
>Location:NODE_371225_length_8483_cov_20.365791	Coordinate:2218	Reads:1	Hits:4	Allocated_reads:0.25	Strand:+
CACTTTTAGCCTGATTAACATTCTT
>Location:NODE_371225_length_8483_cov_20.365791	Coordinate:2219	Reads:1	Hits:4	Allocated_reads:0.25	Strand:-
TCACCAAGAATGTTAATCAGGCTAAAAGT
>Location:NODE_371225_length_8483_cov_20.365791	Coordinate:2225	Reads:1	Hits:6	Allocated_reads:0.166666666666667	Strand:-
ATATTGATCACCAAGAATGTTAATCAGGCT
>Location:NODE_371225_length_8483_cov_20.365791	Coordinate:2225	Reads:2	Hits:6	Allocated_reads:0.333333333333333	Strand:-
ATTGATCACCAAGAATGTTAATCAGGCT
>Location:NODE_371225_length_8483_cov_20.365791	Coordinate:2225	Reads:34	Hits:6	Allocated_reads:5.66666666666667	Strand:-
TATTGATCACCAAGAATGTTAATCAGGCT
>Location:NODE_371225_length_8483_cov_20.365791	Coordinate:2226	Reads:7	Hits:6	Allocated_reads:1.16666666666667	Strand:-
TATTGATCACCAAGAATGTTAATCAGGC
>Location:NODE_371225_length_8483_cov_20.365791	Coordinate:2226	Reads:1	Hits:6	Allocated_reads:0.166666666666667	Strand:-
TGATCACCAAGAATGTTAATCAGGC
>Location:NODE_371225_length_8483_cov_20.365791	Coordinate:2229	Reads:1	Hits:6	Allocated_reads:0.166666666666667	Strand:-
TATTGATCACCAAGAATGTTAATCT
>Location:NODE_371225_length_8483_cov_20.365791	Coordinate:2230	Reads:4	Hits:6	Allocated_reads:0.666666666666667	Strand:-
TATTGATCACCAAGAATGTTAATC
>Location:NODE_371225_length_8483_cov_20.365791	Coordinate:2233	Reads:1	Hits:6	Allocated_reads:0.166666666666667	Strand:+
TAACATTCTTGGTGATCAATATGTCATC
>Location:NODE_371225_length_8483_cov_20.365791	Coordinate:2312	Reads:1	Hits:4	Allocated_reads:0.25	Strand:-
TTAAACAACAGGAGGCAAAGCCTTG
>Location:NODE_371225_length_8483_cov_20.365791	Coordinate:2315	Reads:1	Hits:4	Allocated_reads:0.25	Strand:-
CTAATTAAACAACAGGAGGCAAAGCC
>Location:NODE_371225_length_8483_cov_20.365791	Coordinate:2347	Reads:1	Hits:2	Allocated_reads:0.5	Strand:-
CAAGTAGAGACTCTAACTAACATGGTC
>Location:NODE_371225_length_8483_cov_20.365791	Coordinate:2348	Reads:3	Hits:2	Allocated_reads:1.5	Strand:-
CAAGTAGAGACTCTAACTAACATGGT
>Location:NODE_371225_length_8483_cov_20.365791	Coordinate:2348	Reads:1	Hits:2	Allocated_reads:0.5	Strand:-
CCCAAGTAGAGACTCTAACTAACATGGT
>Location:NODE_371225_length_8483_cov_20.365791	Coordinate:2348	Reads:1	Hits:2	Allocated_reads:0.5	Strand:-
CGCCCAAGTAGAGACTCTAACTAACATGGT
>Location:NODE_371225_length_8483_cov_20.365791	Coordinate:2350	Reads:1	Hits:2	Allocated_reads:0.5	Strand:-
CGCCCAAGTAGAGACTCTAACTAACATG
>Location:NODE_371225_length_8483_cov_20.365791	Coordinate:2351	Reads:1	Hits:2	Allocated_reads:0.5	Strand:-
GCCCAAGTAGAGACTCTAACTAACAT
>Location:NODE_371225_length_8483_cov_20.365791	Coordinate:2355	Reads:1	Hits:2	Allocated_reads:0.5	Strand:+
TAGTTAGAGTCTCTACTTGGGCGG
>Location:NODE_371225_length_8483_cov_20.365791	Coordinate:2359	Reads:1	Hits:2	Allocated_reads:0.5	Strand:+
TAGAGTCTCTACTTGGGCGGCAAGT
>Location:NODE_371225_length_8483_cov_20.365791	Coordinate:2384	Reads:1	Hits:4	Allocated_reads:0.25	Strand:+
TGTTTGATTGTTGGTGAGGATTGT
>Location:NODE_371225_length_8483_cov_20.365791	Coordinate:2384	Reads:2	Hits:4	Allocated_reads:0.5	Strand:+
TGTTTGATTGTTGGTGAGGATTGTTCTTT
>Location:NODE_371225_length_8483_cov_20.365791	Coordinate:2388	Reads:1	Hits:4	Allocated_reads:0.25	Strand:+
TGATTGTTGGTGAGGATTGTTCTTT
>Location:NODE_371225_length_8483_cov_20.365791	Coordinate:2391	Reads:1	Hits:4	Allocated_reads:0.25	Strand:+
TTGTTGGTGAGGATTGTTCTTTGGCT
>Location:NODE_371225_length_8483_cov_20.365791	Coordinate:2420	Reads:1	Hits:2	Allocated_reads:0.5	Strand:+
TTGTCGTTTGCTTCGATCCCAGCACT
>Location:NODE_371225_length_8483_cov_20.365791	Coordinate:2420	Reads:1	Hits:2	Allocated_reads:0.5	Strand:+
TTGTCGTTTGCTTCGATCCCAGCACTTTGT
>Location:NODE_371225_length_8483_cov_20.365791	Coordinate:2421	Reads:1	Hits:2	Allocated_reads:0.5	Strand:+
TGTCGTTTGCTTCGATCCCAGCACTTTGGGCT
>Location:NODE_371225_length_8483_cov_20.365791	Coordinate:2428	Reads:1	Hits:2	Allocated_reads:0.5	Strand:+
TGCTTCGATCCCAGCACTTTGGGCT
>Location:NODE_371225_length_8483_cov_20.365791	Coordinate:2480	Reads:2	Hits:2	Allocated_reads:1	Strand:-
AAATGAACACCAGCGAAGGTTAGG
>Location:NODE_371225_length_8483_cov_20.365791	Coordinate:2484	Reads:1	Hits:2	Allocated_reads:0.5	Strand:-
GATGAAAATGAACACCAGCGAAGGT
>Location:NODE_371225_length_8483_cov_20.365791	Coordinate:2484	Reads:1	Hits:2	Allocated_reads:0.5	Strand:-
TGATGAAAATGAACACCAGCGAAGGT
>Location:NODE_371225_length_8483_cov_20.365791	Coordinate:2485	Reads:2	Hits:2	Allocated_reads:1	Strand:-
GTGATGAAAATGAACACCAGCGAAGG
>Location:NODE_371225_length_8483_cov_20.365791	Coordinate:2493	Reads:1	Hits:2	Allocated_reads:0.5	Strand:-
GATTATCAGTGATGAAAATGAACACC
>Location:NODE_371225_length_8483_cov_20.365791	Coordinate:2531	Reads:1	Hits:1	Allocated_reads:1	Strand:-
TGTCACTGACGAAGAGATTCTTAG
>Location:NODE_371225_length_8483_cov_20.365791	Coordinate:2536	Reads:1	Hits:2	Allocated_reads:0.5	Strand:-
AACAATGTCACTGACGAAGAGATT
>Location:NODE_371225_length_8483_cov_20.365791	Coordinate:2536	Reads:1	Hits:2	Allocated_reads:0.5	Strand:-
CAACAATGTCACTGACGAAGAGATT
>Location:NODE_371225_length_8483_cov_20.365791	Coordinate:2537	Reads:1	Hits:2	Allocated_reads:0.5	Strand:-
CAAACAACAATGTCACTGACGAAGAGAT
>Location:NODE_371225_length_8483_cov_20.365791	Coordinate:2538	Reads:1	Hits:2	Allocated_reads:0.5	Strand:+
TCTCTTCGTCAGTGACATTGTTGTT
>Location:NODE_371225_length_8483_cov_20.365791	Coordinate:2538	Reads:1	Hits:2	Allocated_reads:0.5	Strand:+
TCTCTTCGTCAGTGACATTGTTGTTT
>Location:NODE_371225_length_8483_cov_20.365791	Coordinate:2572	Reads:1	Hits:2	Allocated_reads:0.5	Strand:-
CGCAGACTTGCGACAAAGACTAAGACCT
>Location:NODE_371225_length_8483_cov_20.365791	Coordinate:2573	Reads:1	Hits:2	Allocated_reads:0.5	Strand:+
GGTCTTAGTCTTTGTCGCAAGTCTGC
>Location:NODE_371225_length_8483_cov_20.365791	Coordinate:2573	Reads:1	Hits:2	Allocated_reads:0.5	Strand:+
GGTCTTAGTCTTTGTCGCAAGTCTGCGT
>Location:NODE_371225_length_8483_cov_20.365791	Coordinate:2574	Reads:1	Hits:2	Allocated_reads:0.5	Strand:+
GTCTTAGTCTTTGTCGCAAGTCTGCG
>Location:NODE_371225_length_8483_cov_20.365791	Coordinate:2577	Reads:1	Hits:2	Allocated_reads:0.5	Strand:+
TTAGTCTTTGTCGCAAGTCTGCGTACT
>Location:NODE_371225_length_8483_cov_20.365791	Coordinate:2657	Reads:1	Hits:2	Allocated_reads:0.5	Strand:-
CAACACTGAGATCTCCTATGACCC
>Location:NODE_371225_length_8483_cov_20.365791	Coordinate:2659	Reads:1	Hits:2	Allocated_reads:0.5	Strand:+
GTCATAGGAGATCTCAGTGTTGGCCTGCT
>Location:NODE_371225_length_8483_cov_20.365791	Coordinate:2660	Reads:1	Hits:2	Allocated_reads:0.5	Strand:+
TCATAGGAGATCTCAGTGTTGGCC
>Location:NODE_371225_length_8483_cov_20.365791	Coordinate:2663	Reads:2	Hits:2	Allocated_reads:1	Strand:+
TAGGAGATCTCAGTGTTGGCCTGC
>Location:NODE_371225_length_8483_cov_20.365791	Coordinate:2663	Reads:1	Hits:2	Allocated_reads:0.5	Strand:+
TAGGAGATCTCAGTGTTGGCCTGCTT
>Location:NODE_371225_length_8483_cov_20.365791	Coordinate:2702	Reads:1	Hits:2	Allocated_reads:0.5	Strand:-
TATCGCATGATTGGACTTAAACAGAAGCT
>Location:NODE_371225_length_8483_cov_20.365791	Coordinate:2702	Reads:1	Hits:2	Allocated_reads:0.5	Strand:-
TCGCATGATTGGACTTAAACAGAAGCT
>Location:NODE_371225_length_8483_cov_20.365791	Coordinate:2778	Reads:1	Hits:2	Allocated_reads:0.5	Strand:-
AAAGCGACAACTGAAATGCTCCAGGAGT
>Location:NODE_371225_length_8483_cov_20.365791	Coordinate:2778	Reads:1	Hits:2	Allocated_reads:0.5	Strand:-
CGACAACTGAAATGCTCCAGGAGT
>Location:NODE_371225_length_8483_cov_20.365791	Coordinate:2812	Reads:1	Hits:2	Allocated_reads:0.5	Strand:+
GAGATGAGACCTCAGAAAGCCCTGAAGT
>Location:NODE_371225_length_8483_cov_20.365791	Coordinate:2812	Reads:1	Hits:2	Allocated_reads:0.5	Strand:+
GAGATGAGACCTCAGAAAGCCCTGAAGTT
>Location:NODE_371225_length_8483_cov_20.365791	Coordinate:2816	Reads:1	Hits:2	Allocated_reads:0.5	Strand:+
TGAGACCTCAGAAAGCCCTGAAGT
>Location:NODE_371225_length_8483_cov_20.365791	Coordinate:2823	Reads:1	Hits:4	Allocated_reads:0.25	Strand:+
TCAGAAAGCCCTGAAGTTCATGGAGAGACA
>Location:NODE_371225_length_8483_cov_20.365791	Coordinate:2829	Reads:1	Hits:4	Allocated_reads:0.25	Strand:-
ACCTGTCTCTCCATGAACTTCAGGGCT
>Location:NODE_371225_length_8483_cov_20.365791	Coordinate:2829	Reads:1	Hits:4	Allocated_reads:0.25	Strand:-
TGTCTCTCCATGAACTTCAGGGCT
>Location:NODE_371225_length_8483_cov_20.365791	Coordinate:2837	Reads:1	Hits:4	Allocated_reads:0.25	Strand:-
AGATGACCTGTCTCTCCATGAACT
>Location:NODE_371225_length_8483_cov_20.365791	Coordinate:2841	Reads:1	Hits:4	Allocated_reads:0.25	Strand:+
CATGGAGAGACAGGTCATCTTTGAGCA
>Location:NODE_371225_length_8483_cov_20.365791	Coordinate:2845	Reads:1	Hits:4	Allocated_reads:0.25	Strand:+
GAGAGACAGGTCATCTTTGAGCATT
>Location:NODE_371225_length_8483_cov_20.365791	Coordinate:2845	Reads:1	Hits:4	Allocated_reads:0.25	Strand:+
GAGAGACAGGTCATCTTTGAGCATTAAC
>Location:NODE_371225_length_8483_cov_20.365791	Coordinate:2846	Reads:2	Hits:4	Allocated_reads:0.5	Strand:-
TAATGCTCAAAGATGACCTGTCTCT
>Location:NODE_371225_length_8483_cov_20.365791	Coordinate:2851	Reads:1	Hits:4	Allocated_reads:0.25	Strand:+
CAGGTCATCTTTGAGCATTAACATGTCC
>Location:NODE_371225_length_8483_cov_20.365791	Coordinate:2852	Reads:1	Hits:4	Allocated_reads:0.25	Strand:-
TCCGGGACATGTTAATGCTCAAAGATGACCT
>Location:NODE_371225_length_8483_cov_20.365791	Coordinate:2853	Reads:2	Hits:4	Allocated_reads:0.5	Strand:-
TCCGGGACATGTTAATGCTCAAAGATGACC
>Location:NODE_371225_length_8483_cov_20.365791	Coordinate:2855	Reads:1	Hits:4	Allocated_reads:0.25	Strand:+
TCATCTTTGAGCATTAACATGTCCCGGA
>Location:NODE_371225_length_8483_cov_20.365791	Coordinate:2856	Reads:1	Hits:4	Allocated_reads:0.25	Strand:-
CCGGGACATGTTAATGCTCAAAGATG
>Location:NODE_371225_length_8483_cov_20.365791	Coordinate:2856	Reads:1	Hits:4	Allocated_reads:0.25	Strand:-
TCCGGGACATGTTAATGCTCAAAGATG
>Location:NODE_371225_length_8483_cov_20.365791	Coordinate:2857	Reads:1	Hits:2	Allocated_reads:0.5	Strand:-
TTTCCGGGACATGTTAATGCTCAAAGAT
>Location:NODE_371225_length_8483_cov_20.365791	Coordinate:2863	Reads:1	Hits:2	Allocated_reads:0.5	Strand:-
CTGGCACTTTCCGGGACATGTTAATGCTC
>Location:NODE_371225_length_8483_cov_20.365791	Coordinate:2863	Reads:1	Hits:2	Allocated_reads:0.5	Strand:-
GCACTTTCCGGGACATGTTAATGCTC
>Location:NODE_371225_length_8483_cov_20.365791	Coordinate:2865	Reads:1	Hits:2	Allocated_reads:0.5	Strand:-
TGGCACTTTCCGGGACATGTTAATGC
>Location:NODE_371225_length_8483_cov_20.365791	Coordinate:2875	Reads:1	Hits:2	Allocated_reads:0.5	Strand:+
GTCCCGGAAAGTGCCAGGCTTCACAATTC
>Location:NODE_371225_length_8483_cov_20.365791	Coordinate:2876	Reads:1	Hits:2	Allocated_reads:0.5	Strand:+
TCCCGGAAAGTGCCAGGCTTCACAATTC
>Location:NODE_371225_length_8483_cov_20.365791	Coordinate:2876	Reads:1	Hits:2	Allocated_reads:0.5	Strand:+
TCCCGGAAAGTGCCAGGCTTCACAATTCT
>Location:NODE_371225_length_8483_cov_20.365791	Coordinate:2876	Reads:1	Hits:2	Allocated_reads:0.5	Strand:-
TTGTGAAGCCTGGCACTTTCCGGGA
>Location:NODE_371225_length_8483_cov_20.365791	Coordinate:2879	Reads:1	Hits:2	Allocated_reads:0.5	Strand:-
AGAATTGTGAAGCCTGGCACTTTCCG
>Location:NODE_371225_length_8483_cov_20.365791	Coordinate:2883	Reads:4	Hits:2	Allocated_reads:2	Strand:-
GTGTTGAGAATTGTGAAGCCTGGCACTT
>Location:NODE_371225_length_8483_cov_20.365791	Coordinate:2883	Reads:1	Hits:2	Allocated_reads:0.5	Strand:-
TGAGAATTGTGAAGCCTGGCACTT
>Location:NODE_371225_length_8483_cov_20.365791	Coordinate:2884	Reads:1	Hits:2	Allocated_reads:0.5	Strand:-
TTGAGAATTGTGAAGCCTGGCACT
>Location:NODE_371225_length_8483_cov_20.365791	Coordinate:2885	Reads:1	Hits:2	Allocated_reads:0.5	Strand:-
GTGTTGAGAATTGTGAAGCCTGGCAC
>Location:NODE_371225_length_8483_cov_20.365791	Coordinate:2885	Reads:1	Hits:2	Allocated_reads:0.5	Strand:-
TGTTGAGAATTGTGAAGCCTGGCAC
>Location:NODE_371225_length_8483_cov_20.365791	Coordinate:2886	Reads:1	Hits:2	Allocated_reads:0.5	Strand:-
TGTGTTGAGAATTGTGAAGCCTGGCA
>Location:NODE_371225_length_8483_cov_20.365791	Coordinate:2894	Reads:1	Hits:2	Allocated_reads:0.5	Strand:+
TTCACAATTCTCAACACACCTCGAACAAT
>Location:NODE_371225_length_8483_cov_20.365791	Coordinate:2896	Reads:1	Hits:2	Allocated_reads:0.5	Strand:+
CACAATTCTCAACACACCTCGAACAATT
>Location:NODE_371225_length_8483_cov_20.365791	Coordinate:2901	Reads:1	Hits:2	Allocated_reads:0.5	Strand:+
TTCTCAACACACCTCGAACAATTTC
>Location:NODE_371225_length_8483_cov_20.365791	Coordinate:2901	Reads:1	Hits:2	Allocated_reads:0.5	Strand:+
TTCTCAACACACCTCGAACAATTCCAGCC
>Location:NODE_371225_length_8483_cov_20.365791	Coordinate:2908	Reads:1	Hits:2	Allocated_reads:0.5	Strand:+
CACACCTCGAACAATTTCAGCTTCCAC
>Location:NODE_371225_length_8483_cov_20.365791	Coordinate:2909	Reads:1	Hits:2	Allocated_reads:0.5	Strand:+
ACACCTCGAACAATTTCAGCTTCC
>Location:NODE_371225_length_8483_cov_20.365791	Coordinate:2911	Reads:1	Hits:2	Allocated_reads:0.5	Strand:+
ACCTCGAACAATTTCAGCTTCCACAAAT
>Location:NODE_371225_length_8483_cov_20.365791	Coordinate:2930	Reads:2	Hits:4	Allocated_reads:0.5	Strand:+
TCCACAAATCCTTCTTTAACTCCTTCA
>Location:NODE_371225_length_8483_cov_20.365791	Coordinate:2931	Reads:1	Hits:4	Allocated_reads:0.25	Strand:+
CCACAAATCCTTCTTTAACTCCTTCAT
>Location:NODE_371225_length_8483_cov_20.365791	Coordinate:2933	Reads:1	Hits:4	Allocated_reads:0.25	Strand:+
ACAAATCCTTCTTTAACTCCTTCATT
>Location:NODE_371225_length_8483_cov_20.365791	Coordinate:2936	Reads:1	Hits:4	Allocated_reads:0.25	Strand:-
GATTAATGAAGGAGTTAAAGAAGGATT
>Location:NODE_371225_length_8483_cov_20.365791	Coordinate:2956	Reads:1	Hits:2	Allocated_reads:0.5	Strand:+
ATTAATCTGCTTGGTGAGACTGTTG
>Location:NODE_371225_length_8483_cov_20.365791	Coordinate:2956	Reads:1	Hits:2	Allocated_reads:0.5	Strand:+
ATTAATCTGCTTGGTGAGACTGTTGT
>Location:NODE_371225_length_8483_cov_20.365791	Coordinate:2957	Reads:3	Hits:2	Allocated_reads:1.5	Strand:+
TTAATCTGCTTGGTGAGACTGTTGT
>Location:NODE_371225_length_8483_cov_20.365791	Coordinate:2957	Reads:1	Hits:2	Allocated_reads:0.5	Strand:+
TTAATCTGCTTGGTGAGACTGTTGTAGC
>Location:NODE_371225_length_8483_cov_20.365791	Coordinate:2957	Reads:2	Hits:2	Allocated_reads:1	Strand:+
TTAATCTGCTTGGTGAGACTGTTGTAGCT
>Location:NODE_371225_length_8483_cov_20.365791	Coordinate:2968	Reads:1	Hits:2	Allocated_reads:0.5	Strand:-
TCCGAAATCAGCTACAACAGTCTCACC
>Location:NODE_371225_length_8483_cov_20.365791	Coordinate:2971	Reads:1	Hits:2	Allocated_reads:0.5	Strand:-
GTTCCGAAATCAGCTACAACAGTCTC
>Location:NODE_371225_length_8483_cov_20.365791	Coordinate:2976	Reads:1	Hits:2	Allocated_reads:0.5	Strand:+
TGTTGTAGCTGATTTCGGAACTGTT
>Location:NODE_371225_length_8483_cov_20.365791	Coordinate:2979	Reads:1	Hits:2	Allocated_reads:0.5	Strand:+
TGTAGCTGATTTCGGAACTGTTGT
>Location:NODE_371225_length_8483_cov_20.365791	Coordinate:3016	Reads:1	Hits:2	Allocated_reads:0.5	Strand:-
CACGCAGAGAATTCAAAGTGTTTGGT
>Location:NODE_371225_length_8483_cov_20.365791	Coordinate:3032	Reads:1	Hits:1	Allocated_reads:1	Strand:+
TCTCTGCGTGGCAAGTACGAAAGGTCT
>Location:NODE_371225_length_8483_cov_20.365791	Coordinate:3032	Reads:1	Hits:1	Allocated_reads:1	Strand:+
TCTCTGCGTGGCAAGTACGAAAGGTCTC
>Location:NODE_371225_length_8483_cov_20.365791	Coordinate:3055	Reads:1	Hits:2	Allocated_reads:0.5	Strand:-
TAAGCAGCCAGTCACTGTAAGAGAC
>Location:NODE_371225_length_8483_cov_20.365791	Coordinate:3056	Reads:1	Hits:2	Allocated_reads:0.5	Strand:+
TCTCTTACAGTGACTGGCTGCTTAGGGCT
>Location:NODE_371225_length_8483_cov_20.365791	Coordinate:3058	Reads:1	Hits:2	Allocated_reads:0.5	Strand:-
GCCCTAAGCAGCCAGTCACTGTAAGA
>Location:NODE_371225_length_8483_cov_20.365791	Coordinate:3130	Reads:1	Hits:2	Allocated_reads:0.5	Strand:+
TACAGCAGGTGACTGGGCCCTTAC
>Location:NODE_371225_length_8483_cov_20.365791	Coordinate:3167	Reads:3	Hits:2	Allocated_reads:1.5	Strand:-
TGAGACACTGGGTGAGAGGCTAAG
>Location:NODE_371225_length_8483_cov_20.365791	Coordinate:3171	Reads:1	Hits:2	Allocated_reads:0.5	Strand:-
AAAGCGTATGAGACACTGGGTGAGAGGC
>Location:NODE_371225_length_8483_cov_20.365791	Coordinate:3172	Reads:1	Hits:2	Allocated_reads:0.5	Strand:-
AAGCGTATGAGACACTGGGTGAGAGG
>Location:NODE_371225_length_8483_cov_20.365791	Coordinate:3173	Reads:2	Hits:2	Allocated_reads:1	Strand:-
AAGCGTATGAGACACTGGGTGAGAG
>Location:NODE_371225_length_8483_cov_20.365791	Coordinate:3191	Reads:1	Hits:2	Allocated_reads:0.5	Strand:+
TACGCTTTCCTCAACTCCTCTAAC
>Location:NODE_371225_length_8483_cov_20.365791	Coordinate:3194	Reads:1	Hits:2	Allocated_reads:0.5	Strand:-
ACAGTTAGAGGAGTTGAGGAAAGC
>Location:NODE_371225_length_8483_cov_20.365791	Coordinate:3202	Reads:1	Hits:2	Allocated_reads:0.5	Strand:-
CAGAAACACAACAGTTAGAGGAGTTG
>Location:NODE_371225_length_8483_cov_20.365791	Coordinate:3210	Reads:1	Hits:2	Allocated_reads:0.5	Strand:+
CTAACTGTTGTGTTTCTGCGTTTG
>Location:NODE_371225_length_8483_cov_20.365791	Coordinate:3268	Reads:1	Hits:1	Allocated_reads:1	Strand:-
CACTGAGAAGTTGGTCTTCTAAGCCAGATT
>Location:NODE_371225_length_8483_cov_20.365791	Coordinate:3268	Reads:10	Hits:1	Allocated_reads:10	Strand:-
TCACTGAGAAGTTGGTCTTCTAAGCCAGATT
>Location:NODE_371225_length_8483_cov_20.365791	Coordinate:3268	Reads:10	Hits:1	Allocated_reads:10	Strand:-
TCACTGAGAAGTTGGTCTTCTACGCCAGATT
>Location:NODE_371225_length_8483_cov_20.365791	Coordinate:3268	Reads:2	Hits:2	Allocated_reads:1	Strand:-
TGAGAAGTTGGTCTTCTACGCCAGATT
>Location:NODE_371225_length_8483_cov_20.365791	Coordinate:3268	Reads:4	Hits:2	Allocated_reads:2	Strand:-
TGAGAAGTTGGTCTTCTAAGCCAGATT
>Location:NODE_371225_length_8483_cov_20.365791	Coordinate:3269	Reads:1	Hits:2	Allocated_reads:0.5	Strand:-
CTGAGAAGTTGGTCTTCTACGCCAGAT
>Location:NODE_371225_length_8483_cov_20.365791	Coordinate:3269	Reads:1	Hits:1	Allocated_reads:1	Strand:-
TCACTGAGAAGTTGGTCTTCTAAGCCAGAT
>Location:NODE_371225_length_8483_cov_20.365791	Coordinate:3269	Reads:1	Hits:2	Allocated_reads:0.5	Strand:-
TGAGAAGTTGGTCTTCTACGCCAGAT
>Location:NODE_371225_length_8483_cov_20.365791	Coordinate:3270	Reads:1	Hits:1	Allocated_reads:1	Strand:-
TCACTGAGAAGTTGGTCTTCTAAGCCAGA
>Location:NODE_371225_length_8483_cov_20.365791	Coordinate:3270	Reads:1	Hits:1	Allocated_reads:1	Strand:-
TCACTGAGAAGTTGGTCTTCTACGCCAGA
>Location:NODE_371225_length_8483_cov_20.365791	Coordinate:3270	Reads:1	Hits:1	Allocated_reads:1	Strand:-
TCACTGAGAAGTTGGTCTTCTACGCCAGC
>Location:NODE_371225_length_8483_cov_20.365791	Coordinate:3271	Reads:1	Hits:1	Allocated_reads:1	Strand:-
TCACTGAGAAGTTGGTCTTCTACGCCAA
>Location:NODE_371225_length_8483_cov_20.365791	Coordinate:3272	Reads:1	Hits:1	Allocated_reads:1	Strand:-
ACATCACTGAGAAGTTGGTCTTCTACGCCA
>Location:NODE_371225_length_8483_cov_20.365791	Coordinate:3272	Reads:1	Hits:1	Allocated_reads:1	Strand:-
TCACTGAGAAGTTGGTCTTCTAAGCCT
>Location:NODE_371225_length_8483_cov_20.365791	Coordinate:3272	Reads:14	Hits:1	Allocated_reads:14	Strand:-
TCACTGAGAAGTTGGTCTTCTAAGCCA
>Location:NODE_371225_length_8483_cov_20.365791	Coordinate:3272	Reads:34	Hits:1	Allocated_reads:34	Strand:-
TCACTGAGAAGTTGGTCTTCTACGCCA
>Location:NODE_371225_length_8483_cov_20.365791	Coordinate:3273	Reads:1	Hits:1	Allocated_reads:1	Strand:-
ATCACTGAGAAGTTGGTCTTCTAAGCC
>Location:NODE_371225_length_8483_cov_20.365791	Coordinate:3273	Reads:1	Hits:1	Allocated_reads:1	Strand:-
ATCACTGAGAAGTTGGTCTTCTACGCC
>Location:NODE_371225_length_8483_cov_20.365791	Coordinate:3273	Reads:1	Hits:1	Allocated_reads:1	Strand:-
CACTGAGAAGTTGGTCTTCTACGCC
>Location:NODE_371225_length_8483_cov_20.365791	Coordinate:3273	Reads:16	Hits:1	Allocated_reads:16	Strand:-
TCACTGAGAAGTTGGTCTTCTAAGCC
>Location:NODE_371225_length_8483_cov_20.365791	Coordinate:3273	Reads:20	Hits:1	Allocated_reads:20	Strand:-
TCACTGAGAAGTTGGTCTTCTACGCC
>Location:NODE_371225_length_8483_cov_20.365791	Coordinate:3275	Reads:2	Hits:1	Allocated_reads:2	Strand:-
TCACTGAGAAGTTGGTCTTCTAAG
>Location:NODE_371225_length_8483_cov_20.365791	Coordinate:3276	Reads:3	Hits:1	Allocated_reads:3	Strand:+
TTAGAAGACCAACTTCTCAGTGATGT
>Location:NODE_371225_length_8483_cov_20.365791	Coordinate:3277	Reads:6	Hits:1	Allocated_reads:6	Strand:+
TAGAAGACCAACTTCTCAGTGATGT
>Location:NODE_371225_length_8483_cov_20.365791	Coordinate:3277	Reads:1	Hits:1	Allocated_reads:1	Strand:+
TAGAAGACCAACTTCTCAGTGATGTGGT
>Location:NODE_371225_length_8483_cov_20.365791	Coordinate:3278	Reads:1	Hits:1	Allocated_reads:1	Strand:+
AGAAGACCAACTTCTCAGTGATGT
>Location:NODE_371225_length_8483_cov_20.365791	Coordinate:3284	Reads:1	Hits:1	Allocated_reads:1	Strand:-
CAAGACGCACCACATCACTGAGAAGTTGG
>Location:NODE_371225_length_8483_cov_20.365791	Coordinate:3285	Reads:3	Hits:1	Allocated_reads:3	Strand:+
CAACTTCTCAGTGATGTGGTGCGTC
>Location:NODE_371225_length_8483_cov_20.365791	Coordinate:3285	Reads:19	Hits:1	Allocated_reads:19	Strand:+
CAACTTCTCAGTGATGTGGTGCGTCT
>Location:NODE_371225_length_8483_cov_20.365791	Coordinate:3286	Reads:2	Hits:1	Allocated_reads:2	Strand:-
TCAAGACGCACCACATCACTGAGAAGTT
>Location:NODE_371225_length_8483_cov_20.365791	Coordinate:3288	Reads:2	Hits:1	Allocated_reads:2	Strand:-
TCAAGACGCACCACATCACTGAGAAG
>Location:NODE_371225_length_8483_cov_20.365791	Coordinate:3289	Reads:3	Hits:1	Allocated_reads:3	Strand:+
TTCTCAGTGATGTGGTGCGTCTTG
>Location:NODE_371225_length_8483_cov_20.365791	Coordinate:3289	Reads:1	Hits:1	Allocated_reads:1	Strand:+
TTCTCAGTGATGTGGTGCGTCTTGA
>Location:NODE_371225_length_8483_cov_20.365791	Coordinate:3290	Reads:1	Hits:1	Allocated_reads:1	Strand:-
TCAAGACGCACCACATCACTGAGA
>Location:NODE_371225_length_8483_cov_20.365791	Coordinate:3292	Reads:2	Hits:1	Allocated_reads:2	Strand:-
CTCTCAAGACGCACCACATCACTGA
>Location:NODE_371225_length_8483_cov_20.365791	Coordinate:3292	Reads:1	Hits:1	Allocated_reads:1	Strand:-
GACTCTCAAGACGCACCACATCACTGA
>Location:NODE_371225_length_8483_cov_20.365791	Coordinate:3292	Reads:1	Hits:1	Allocated_reads:1	Strand:-
TCTCAAGACGCACCACATCACTGA
>Location:NODE_371225_length_8483_cov_20.365791	Coordinate:3294	Reads:1	Hits:2	Allocated_reads:0.5	Strand:-
GCGGACTCTCAAGACGCACCACATCACT
>Location:NODE_371225_length_8483_cov_20.365791	Coordinate:3299	Reads:1	Hits:2	Allocated_reads:0.5	Strand:-
CCTCAAGATGCGGACTCTCAAGACGCACCACA
>Location:NODE_371225_length_8483_cov_20.365791	Coordinate:3302	Reads:1	Hits:2	Allocated_reads:0.5	Strand:-
TCCTCAAGATGCGGACTCTCAAGACGCACC
>Location:NODE_371225_length_8483_cov_20.365791	Coordinate:3306	Reads:1	Hits:2	Allocated_reads:0.5	Strand:-
CCTCAAGATGCGGACTCTCAAGACG
>Location:NODE_371225_length_8483_cov_20.365791	Coordinate:3306	Reads:2	Hits:2	Allocated_reads:1	Strand:-
TTCCTCAAGATGCGGACTCTCAAGACG
>Location:NODE_371225_length_8483_cov_20.365791	Coordinate:3307	Reads:1	Hits:2	Allocated_reads:0.5	Strand:+
GTCTTGAGAGTCCGCATCTTGAGGAACT
>Location:NODE_371225_length_8483_cov_20.365791	Coordinate:3310	Reads:2	Hits:2	Allocated_reads:1	Strand:+
TTGAGAGTCCGCATCTTGAGGAACAGA
>Location:NODE_371225_length_8483_cov_20.365791	Coordinate:3310	Reads:4	Hits:2	Allocated_reads:2	Strand:+
TTGAGAGTCCGCATCTTGAGGAACAGAG
>Location:NODE_371225_length_8483_cov_20.365791	Coordinate:3310	Reads:1	Hits:2	Allocated_reads:0.5	Strand:+
TTGAGAGTCCGCATCTTGAGGAACAGAGG
>Location:NODE_371225_length_8483_cov_20.365791	Coordinate:3311	Reads:4	Hits:3	Allocated_reads:1.33333333333333	Strand:+
TGAGAGTCCGCATCTTGAGGAACAGAG
>Location:NODE_371225_length_8483_cov_20.365791	Coordinate:3311	Reads:1	Hits:3	Allocated_reads:0.333333333333333	Strand:+
TGAGAGTCCGCATCTTGAGGAACAGAGG
>Location:NODE_371225_length_8483_cov_20.365791	Coordinate:3313	Reads:1	Hits:3	Allocated_reads:0.333333333333333	Strand:+
AGAGTCCGCATCTTGAGGAACAGAG
>Location:NODE_371225_length_8483_cov_20.365791	Coordinate:3314	Reads:1	Hits:3	Allocated_reads:0.333333333333333	Strand:-
TCGTTCCTCTGTTCCTCAAGATGCGGACTC
>Location:NODE_371225_length_8483_cov_20.365791	Coordinate:3317	Reads:1	Hits:3	Allocated_reads:0.333333333333333	Strand:-
CGTTCCTCTGTTCCTCAAGATGCGGA
>Location:NODE_371225_length_8483_cov_20.365791	Coordinate:3317	Reads:2	Hits:3	Allocated_reads:0.666666666666667	Strand:-
CTCGTTCCTCTGTTCCTCAAGATGCGGA
>Location:NODE_371225_length_8483_cov_20.365791	Coordinate:3317	Reads:4	Hits:3	Allocated_reads:1.33333333333333	Strand:-
TCAGCTCGTTCCTCTGTTCCTCAAGATGCGGA
>Location:NODE_371225_length_8483_cov_20.365791	Coordinate:3317	Reads:2	Hits:3	Allocated_reads:0.666666666666667	Strand:+
TCCGCATCTTGAGGAACAGAGGAACGAGC
>Location:NODE_371225_length_8483_cov_20.365791	Coordinate:3318	Reads:2	Hits:3	Allocated_reads:0.666666666666667	Strand:-
TCAGCTCGTTCCTCTGTTCCTCAAGATGCGT
>Location:NODE_371225_length_8483_cov_20.365791	Coordinate:3319	Reads:9	Hits:3	Allocated_reads:3	Strand:+
CGCATCTTGAGGAACAGAGGAACGAGC
>Location:NODE_371225_length_8483_cov_20.365791	Coordinate:3319	Reads:1	Hits:3	Allocated_reads:0.333333333333333	Strand:+
CGCATCTTGAGGAACAGAGGAACGAGCT
>Location:NODE_371225_length_8483_cov_20.365791	Coordinate:3319	Reads:1	Hits:3	Allocated_reads:0.333333333333333	Strand:-
TCAGCTCGTTCCTCTGTTCCTCAAGATGCG
>Location:NODE_371225_length_8483_cov_20.365791	Coordinate:3319	Reads:1	Hits:3	Allocated_reads:0.333333333333333	Strand:-
TCAGCTCGTTCCTCTGTTCCTCAAGATGCT
>Location:NODE_371225_length_8483_cov_20.365791	Coordinate:3320	Reads:2	Hits:3	Allocated_reads:0.666666666666667	Strand:+
GCATCTTGAGGAACAGAGGAACGAGC
>Location:NODE_371225_length_8483_cov_20.365791	Coordinate:3320	Reads:36	Hits:3	Allocated_reads:12	Strand:-
TCAGCTCGTTCCTCTGTTCCTCAAGATGC
>Location:NODE_371225_length_8483_cov_20.365791	Coordinate:3321	Reads:1	Hits:3	Allocated_reads:0.333333333333333	Strand:+
CATCTTGAGGAACAGAGGAACGAGC
>Location:NODE_371225_length_8483_cov_20.365791	Coordinate:3321	Reads:7	Hits:3	Allocated_reads:2.33333333333333	Strand:-
TCAGCTCGTTCCTCTGTTCCTCAAGATG
>Location:NODE_371225_length_8483_cov_20.365791	Coordinate:3322	Reads:15	Hits:3	Allocated_reads:5	Strand:-
TCAGCTCGTTCCTCTGTTCCTCAAGAT
>Location:NODE_371225_length_8483_cov_20.365791	Coordinate:3323	Reads:1	Hits:3	Allocated_reads:0.333333333333333	Strand:-
TCAGCTCGTTCCTCTGTTCCTCAAGT
>Location:NODE_371225_length_8483_cov_20.365791	Coordinate:3323	Reads:25	Hits:3	Allocated_reads:8.33333333333333	Strand:-
TCAGCTCGTTCCTCTGTTCCTCAAGA
>Location:NODE_371225_length_8483_cov_20.365791	Coordinate:3323	Reads:1	Hits:3	Allocated_reads:0.333333333333333	Strand:+
TCTTGAGGAACAGAGGAACGAGCT
>Location:NODE_371225_length_8483_cov_20.365791	Coordinate:3324	Reads:1	Hits:3	Allocated_reads:0.333333333333333	Strand:-
TCAGCTCGTTCCTCTGTTCCTCAAA
>Location:NODE_371225_length_8483_cov_20.365791	Coordinate:3324	Reads:1	Hits:3	Allocated_reads:0.333333333333333	Strand:-
TCAGCTCGTTCCTCTGTTCCTCAAT
>Location:NODE_371225_length_8483_cov_20.365791	Coordinate:3324	Reads:16	Hits:3	Allocated_reads:5.33333333333333	Strand:-
TCAGCTCGTTCCTCTGTTCCTCAAG
>Location:NODE_371225_length_8483_cov_20.365791	Coordinate:3325	Reads:11	Hits:3	Allocated_reads:3.66666666666667	Strand:-
TCAGCTCGTTCCTCTGTTCCTCAA
>Location:NODE_371225_length_8483_cov_20.365791	Coordinate:3325	Reads:1	Hits:3	Allocated_reads:0.333333333333333	Strand:+
TTGAGGAACAGAGGAACGAGCTGATT
>Location:NODE_371225_length_8483_cov_20.365791	Coordinate:3326	Reads:1	Hits:3	Allocated_reads:0.333333333333333	Strand:+
TGAGGAACAGAGGAACGAGCTGAT
>Location:NODE_371225_length_8483_cov_20.365791	Coordinate:3328	Reads:1	Hits:3	Allocated_reads:0.333333333333333	Strand:+
AGGAACAGAGGAACGAGCTGATTGTGCGCATC
>Location:NODE_371225_length_8483_cov_20.365791	Coordinate:3330	Reads:1	Hits:3	Allocated_reads:0.333333333333333	Strand:+
GAACAGAGGAACGAGCTGATTGTGCGC
>Location:NODE_371225_length_8483_cov_20.365791	Coordinate:3331	Reads:1	Hits:3	Allocated_reads:0.333333333333333	Strand:+
AACAGAGGAACGAGCTGATTGTGCGCA
>Location:NODE_371225_length_8483_cov_20.365791	Coordinate:3331	Reads:3	Hits:3	Allocated_reads:1	Strand:-
TGCGCACAATCAGCTCGTTCCTCTGTT
>Location:NODE_371225_length_8483_cov_20.365791	Coordinate:3331	Reads:2	Hits:3	Allocated_reads:0.666666666666667	Strand:-
TTGATGCGCACAATCAGCTCGTTCCTCTGTT
>Location:NODE_371225_length_8483_cov_20.365791	Coordinate:3332	Reads:2	Hits:3	Allocated_reads:0.666666666666667	Strand:-
TTGATGCGCACAATCAGCTCGTTCCTCTGT
>Location:NODE_371225_length_8483_cov_20.365791	Coordinate:3333	Reads:1	Hits:3	Allocated_reads:0.333333333333333	Strand:-
TTGATGCGCACAATCAGCTCGTTCCTCTG
>Location:NODE_371225_length_8483_cov_20.365791	Coordinate:3335	Reads:1	Hits:3	Allocated_reads:0.333333333333333	Strand:-
TTGATGCGCACAATCAGCTCGTTCCTC
>Location:NODE_371225_length_8483_cov_20.365791	Coordinate:3338	Reads:1	Hits:3	Allocated_reads:0.333333333333333	Strand:+
GAACGAGCTGATTGTGCGCATCAAC
>Location:NODE_371225_length_8483_cov_20.365791	Coordinate:3339	Reads:1	Hits:3	Allocated_reads:0.333333333333333	Strand:+
AACGAGCTGATTGTGCGCATCAAT
>Location:NODE_371225_length_8483_cov_20.365791	Coordinate:3339	Reads:16	Hits:3	Allocated_reads:5.33333333333333	Strand:+
AACGAGCTGATTGTGCGCATCAAC
>Location:NODE_371225_length_8483_cov_20.365791	Coordinate:3339	Reads:4	Hits:3	Allocated_reads:1.33333333333333	Strand:+
AACGAGCTGATTGTGCGCATCAACG
>Location:NODE_371225_length_8483_cov_20.365791	Coordinate:3339	Reads:6	Hits:3	Allocated_reads:2	Strand:+
AACGAGCTGATTGTGCGCATCAACGC
>Location:NODE_371225_length_8483_cov_20.365791	Coordinate:3339	Reads:1	Hits:3	Allocated_reads:0.333333333333333	Strand:+
AACGAGCTGATTGTGCGCATCAACGTT
>Location:NODE_371225_length_8483_cov_20.365791	Coordinate:3339	Reads:2	Hits:3	Allocated_reads:0.666666666666667	Strand:+
AACGAGCTGATTGTGCGCATCAACGCG
>Location:NODE_371225_length_8483_cov_20.365791	Coordinate:3339	Reads:35	Hits:3	Allocated_reads:11.6666666666667	Strand:+
AACGAGCTGATTGTGCGCATCAACGCT
>Location:NODE_371225_length_8483_cov_20.365791	Coordinate:3339	Reads:1	Hits:3	Allocated_reads:0.333333333333333	Strand:+
AACGAGCTGATTGTGCGCATCAACGCTG
>Location:NODE_371225_length_8483_cov_20.365791	Coordinate:3339	Reads:1	Hits:3	Allocated_reads:0.333333333333333	Strand:+
AACGAGCTGATTGTGCGCATCAACGCTGA
>Location:NODE_371225_length_8483_cov_20.365791	Coordinate:3339	Reads:3	Hits:3	Allocated_reads:1	Strand:+
AACGAGCTGATTGTGCGCATCAACGCTGAC
>Location:NODE_371225_length_8483_cov_20.365791	Coordinate:3340	Reads:2	Hits:3	Allocated_reads:0.666666666666667	Strand:+
ACGAGCTGATTGTGCGCATCAACGCT
>Location:NODE_371225_length_8483_cov_20.365791	Coordinate:3341	Reads:1	Hits:3	Allocated_reads:0.333333333333333	Strand:+
CGAGCTGATTGTGCGCATCAACGCT
>Location:NODE_371225_length_8483_cov_20.365791	Coordinate:3352	Reads:1	Hits:2	Allocated_reads:0.5	Strand:+
TGCGCATCAACGCTGACCGCAGCCAGCT
>Location:NODE_371225_length_8483_cov_20.365791	Coordinate:3365	Reads:1	Hits:2	Allocated_reads:0.5	Strand:-
TTCAATATCTTTCAGCTGGCTGCGGTCG
>Location:NODE_371225_length_8483_cov_20.365791	Coordinate:3365	Reads:2	Hits:2	Allocated_reads:1	Strand:-
TTCAATATCTTTCAGCTGGCTGCGGTCA
>Location:NODE_371225_length_8483_cov_20.365791	Coordinate:3366	Reads:1	Hits:2	Allocated_reads:0.5	Strand:-
TTCAATATCTTTCAGCTGGCTGCGGTT
>Location:NODE_371225_length_8483_cov_20.365791	Coordinate:3366	Reads:24	Hits:2	Allocated_reads:12	Strand:-
TTCAATATCTTTCAGCTGGCTGCGGTC
>Location:NODE_371225_length_8483_cov_20.365791	Coordinate:3367	Reads:2	Hits:2	Allocated_reads:1	Strand:-
CTTCAATATCTTTCAGCTGGCTGCGGT
>Location:NODE_371225_length_8483_cov_20.365791	Coordinate:3367	Reads:1	Hits:2	Allocated_reads:0.5	Strand:-
TTCAATATCTTTCAGCTGGCTGCAGT
>Location:NODE_371225_length_8483_cov_20.365791	Coordinate:3367	Reads:1	Hits:2	Allocated_reads:0.5	Strand:-
TTCAATATCTTTCAGCTGGCTGCGGA
>Location:NODE_371225_length_8483_cov_20.365791	Coordinate:3367	Reads:6	Hits:2	Allocated_reads:3	Strand:-
TTCAATATCTTTCAGCTGGCTGCGGT
>Location:NODE_371225_length_8483_cov_20.365791	Coordinate:3368	Reads:5	Hits:2	Allocated_reads:2.5	Strand:-
TTCAATATCTTTCAGCTGGCTGCGG
>Location:NODE_371225_length_8483_cov_20.365791	Coordinate:3369	Reads:6	Hits:2	Allocated_reads:3	Strand:-
TTCAATATCTTTCAGCTGGCTGCG
>Location:NODE_371225_length_8483_cov_20.365791	Coordinate:3370	Reads:1	Hits:2	Allocated_reads:0.5	Strand:+
GCAGCCAGCTGAAAGATATTGAAGAC
>Location:NODE_371225_length_8483_cov_20.365791	Coordinate:3371	Reads:1	Hits:3	Allocated_reads:0.333333333333333	Strand:+
CAGCCAGCTGAAAGATATTGAAGAC
>Location:NODE_371225_length_8483_cov_20.365791	Coordinate:3371	Reads:3	Hits:3	Allocated_reads:1	Strand:+
CAGCCAGCTGAAAGATATTGAAGACC
>Location:NODE_371225_length_8483_cov_20.365791	Coordinate:3372	Reads:1	Hits:3	Allocated_reads:0.333333333333333	Strand:+
AGCCAGCTGAAAGATATTGAAGAC
>Location:NODE_371225_length_8483_cov_20.365791	Coordinate:3372	Reads:1	Hits:3	Allocated_reads:0.333333333333333	Strand:+
AGCCAGCTGAAAGATATTGAAGACC
>Location:NODE_371225_length_8483_cov_20.365791	Coordinate:3372	Reads:2	Hits:3	Allocated_reads:0.666666666666667	Strand:+
AGCCAGCTGAAAGATATTGAAGACCGC
>Location:NODE_371225_length_8483_cov_20.365791	Coordinate:3373	Reads:2	Hits:3	Allocated_reads:0.666666666666667	Strand:+
GCCAGCTGAAAGATATTGAAGACCGC
>Location:NODE_371225_length_8483_cov_20.365791	Coordinate:3380	Reads:1	Hits:3	Allocated_reads:0.333333333333333	Strand:+
GAAAGATATTGAAGACCGCATTCTTA
>Location:NODE_371225_length_8483_cov_20.365791	Coordinate:3380	Reads:1	Hits:3	Allocated_reads:0.333333333333333	Strand:+
GAAAGATATTGAAGACCGCATTCTTAA
>Location:NODE_371225_length_8483_cov_20.365791	Coordinate:3382	Reads:1	Hits:3	Allocated_reads:0.333333333333333	Strand:+
AAGATATTGAAGACCGCATTCTTAAGCT
>Location:NODE_371225_length_8483_cov_20.365791	Coordinate:3383	Reads:5	Hits:3	Allocated_reads:1.66666666666667	Strand:+
AGATATTGAAGACCGCATTCTTAAG
>Location:NODE_371225_length_8483_cov_20.365791	Coordinate:3383	Reads:25	Hits:3	Allocated_reads:8.33333333333333	Strand:+
AGATATTGAAGACCGCATTCTTAAGC
>Location:NODE_371225_length_8483_cov_20.365791	Coordinate:3383	Reads:2	Hits:3	Allocated_reads:0.666666666666667	Strand:+
AGATATTGAAGACCGCATTCTTAAGCT
>Location:NODE_371225_length_8483_cov_20.365791	Coordinate:3393	Reads:1	Hits:3	Allocated_reads:0.333333333333333	Strand:-
TAAAGAGAAGCTTAAGAATGCAGTC
>Location:NODE_371225_length_8483_cov_20.365791	Coordinate:3394	Reads:1	Hits:2	Allocated_reads:0.5	Strand:-
CTTAGAGGTAAAGAGAAGCTTAAGAATGCAGT
>Location:NODE_371225_length_8483_cov_20.365791	Coordinate:3396	Reads:1	Hits:3	Allocated_reads:0.333333333333333	Strand:+
CGCATTCTTAAGCTTCTCTTTACCTC
>Location:NODE_371225_length_8483_cov_20.365791	Coordinate:3416	Reads:1	Hits:2	Allocated_reads:0.5	Strand:+
TACCTCTAAGGGGAATATACTTGAC
>Location:NODE_371225_length_8483_cov_20.365791	Coordinate:3416	Reads:1	Hits:2	Allocated_reads:0.5	Strand:+
TACCTCTAAGGGGAATATACTTGACAACG
>Location:NODE_371225_length_8483_cov_20.365791	Coordinate:3416	Reads:2	Hits:2	Allocated_reads:1	Strand:-
TTGTCAAGTATATTCCCCTTAGAGGTA
>Location:NODE_371225_length_8483_cov_20.365791	Coordinate:3418	Reads:3	Hits:2	Allocated_reads:1.5	Strand:-
TTGTCAAGTATATTCCCCTTAGAGG
>Location:NODE_371225_length_8483_cov_20.365791	Coordinate:3419	Reads:5	Hits:2	Allocated_reads:2.5	Strand:-
TTGTCAAGTATATTCCCCTTAGAG
>Location:NODE_371225_length_8483_cov_20.365791	Coordinate:3420	Reads:1	Hits:2	Allocated_reads:0.5	Strand:-
CCTCGTTGTCAAGTATATTCCCCTTAGA
>Location:NODE_371225_length_8483_cov_20.365791	Coordinate:3420	Reads:1	Hits:2	Allocated_reads:0.5	Strand:-
TCCTCGTTGTCAAGTATATTCCCCTTAGA
>Location:NODE_371225_length_8483_cov_20.365791	Coordinate:3426	Reads:1	Hits:2	Allocated_reads:0.5	Strand:-
TGAACTAGCTCCTCGTTGTCAAGTATATTCCC
>Location:NODE_371225_length_8483_cov_20.365791	Coordinate:3427	Reads:1	Hits:2	Allocated_reads:0.5	Strand:+
GGAATATACTTGACAACGAGGAGC
>Location:NODE_371225_length_8483_cov_20.365791	Coordinate:3428	Reads:1	Hits:2	Allocated_reads:0.5	Strand:+
GAATATACTTGACAACGAGGAGCTAGT
>Location:NODE_371225_length_8483_cov_20.365791	Coordinate:3431	Reads:1	Hits:2	Allocated_reads:0.5	Strand:+
TATACTTGACAACGAGGAGCTAGTTCA
>Location:NODE_371225_length_8483_cov_20.365791	Coordinate:3431	Reads:1	Hits:2	Allocated_reads:0.5	Strand:+
TATACTTGACAACGAGGAGCTAGTTCAGA
>Location:NODE_371225_length_8483_cov_20.365791	Coordinate:3432	Reads:4	Hits:2	Allocated_reads:2	Strand:+
ATACTTGACAACGAGGAGCTAGTTC
>Location:NODE_371225_length_8483_cov_20.365791	Coordinate:3432	Reads:1	Hits:2	Allocated_reads:0.5	Strand:+
ATACTTGACAACGAGGAGCTAGTTCAGA
>Location:NODE_371225_length_8483_cov_20.365791	Coordinate:3433	Reads:1	Hits:2	Allocated_reads:0.5	Strand:+
TACTTGACAACGAGGAGCTAGTTT
>Location:NODE_371225_length_8483_cov_20.365791	Coordinate:3433	Reads:19	Hits:2	Allocated_reads:9.5	Strand:+
TACTTGACAACGAGGAGCTAGTTC
>Location:NODE_371225_length_8483_cov_20.365791	Coordinate:3433	Reads:37	Hits:2	Allocated_reads:18.5	Strand:+
TACTTGACAACGAGGAGCTAGTTCA
>Location:NODE_371225_length_8483_cov_20.365791	Coordinate:3433	Reads:14	Hits:2	Allocated_reads:7	Strand:+
TACTTGACAACGAGGAGCTAGTTCAG
>Location:NODE_371225_length_8483_cov_20.365791	Coordinate:3433	Reads:1	Hits:2	Allocated_reads:0.5	Strand:+
TACTTGACAACGAGGAGCTAGTTCAGT
>Location:NODE_371225_length_8483_cov_20.365791	Coordinate:3433	Reads:105	Hits:2	Allocated_reads:52.5	Strand:+
TACTTGACAACGAGGAGCTAGTTCAGA
>Location:NODE_371225_length_8483_cov_20.365791	Coordinate:3433	Reads:64	Hits:2	Allocated_reads:32	Strand:+
TACTTGACAACGAGGAGCTAGTTCAGAC
>Location:NODE_371225_length_8483_cov_20.365791	Coordinate:3433	Reads:2	Hits:2	Allocated_reads:1	Strand:+
TACTTGACAACGAGGAGCTAGTTCAGACA
>Location:NODE_371225_length_8483_cov_20.365791	Coordinate:3433	Reads:29	Hits:2	Allocated_reads:14.5	Strand:+
TACTTGACAACGAGGAGCTAGTTCAGACT
>Location:NODE_371225_length_8483_cov_20.365791	Coordinate:3433	Reads:1	Hits:2	Allocated_reads:0.5	Strand:+
TACTTGACAACGAGGAGCTAGTTCAGACTA
>Location:NODE_371225_length_8483_cov_20.365791	Coordinate:3433	Reads:1	Hits:2	Allocated_reads:0.5	Strand:+
TACTTGACAACGAGGAGCTAGTTCAGACTT
>Location:NODE_371225_length_8483_cov_20.365791	Coordinate:3433	Reads:41	Hits:2	Allocated_reads:20.5	Strand:+
TACTTGACAACGAGGAGCTAGTTCAGACTC
>Location:NODE_371225_length_8483_cov_20.365791	Coordinate:3433	Reads:10	Hits:2	Allocated_reads:5	Strand:+
TACTTGACAACGAGGAGCTAGTTCAGACTCT
>Location:NODE_371225_length_8483_cov_20.365791	Coordinate:3433	Reads:4	Hits:2	Allocated_reads:2	Strand:+
TACTTGACAACGAGGAGCTAGTTCAGACTCTC
>Location:NODE_371225_length_8483_cov_20.365791	Coordinate:3433	Reads:1	Hits:2	Allocated_reads:0.5	Strand:+
TACTTGACAACGAGGAGCTAGTTCAGACTCTCC
>Location:NODE_371225_length_8483_cov_20.365791	Coordinate:3434	Reads:1	Hits:2	Allocated_reads:0.5	Strand:+
ACTTGACAACGAGGAGCTAGTTCA
>Location:NODE_371225_length_8483_cov_20.365791	Coordinate:3434	Reads:2	Hits:2	Allocated_reads:1	Strand:+
ACTTGACAACGAGGAGCTAGTTCAGA
>Location:NODE_371225_length_8483_cov_20.365791	Coordinate:3434	Reads:2	Hits:2	Allocated_reads:1	Strand:+
ACTTGACAACGAGGAGCTAGTTCAGAC
>Location:NODE_371225_length_8483_cov_20.365791	Coordinate:3434	Reads:1	Hits:2	Allocated_reads:0.5	Strand:+
ACTTGACAACGAGGAGCTAGTTCAGACTC
>Location:NODE_371225_length_8483_cov_20.365791	Coordinate:3435	Reads:1	Hits:2	Allocated_reads:0.5	Strand:+
CTTGACAACGAGGAGCTAGTTCAGAC
>Location:NODE_371225_length_8483_cov_20.365791	Coordinate:3435	Reads:1	Hits:2	Allocated_reads:0.5	Strand:+
CTTGACAACGAGGAGCTAGTTCAGACT
>Location:NODE_371225_length_8483_cov_20.365791	Coordinate:3436	Reads:2	Hits:2	Allocated_reads:1	Strand:+
TTGACAACGAGGAGCTAGTTCAGAC
>Location:NODE_371225_length_8483_cov_20.365791	Coordinate:3436	Reads:1	Hits:2	Allocated_reads:0.5	Strand:+
TTGACAACGAGGAGCTAGTTCAGACTCT
>Location:NODE_371225_length_8483_cov_20.365791	Coordinate:3437	Reads:3	Hits:2	Allocated_reads:1.5	Strand:+
TGACAACGAGGAGCTAGTTCAGACT
>Location:NODE_371225_length_8483_cov_20.365791	Coordinate:3437	Reads:1	Hits:2	Allocated_reads:0.5	Strand:+
TGACAACGAGGAGCTAGTTCAGACTC
>Location:NODE_371225_length_8483_cov_20.365791	Coordinate:3437	Reads:2	Hits:2	Allocated_reads:1	Strand:+
TGACAACGAGGAGCTAGTTCAGACTCT
>Location:NODE_371225_length_8483_cov_20.365791	Coordinate:3438	Reads:1	Hits:2	Allocated_reads:0.5	Strand:+
GACAACGAGGAGCTAGTTCAGACT
>Location:NODE_371225_length_8483_cov_20.365791	Coordinate:3438	Reads:1	Hits:2	Allocated_reads:0.5	Strand:+
GACAACGAGGAGCTAGTTCAGACTC
>Location:NODE_371225_length_8483_cov_20.365791	Coordinate:3438	Reads:1	Hits:2	Allocated_reads:0.5	Strand:+
GACAACGAGGAGCTAGTTCAGACTCT
>Location:NODE_371225_length_8483_cov_20.365791	Coordinate:3440	Reads:1	Hits:2	Allocated_reads:0.5	Strand:+
CAACGAGGAGCTAGTTCAGACTCT
>Location:NODE_371225_length_8483_cov_20.365791	Coordinate:3444	Reads:3	Hits:2	Allocated_reads:1.5	Strand:-
TCCTGGAGAGTCTGAACTAGCTCCTC
>Location:NODE_371225_length_8483_cov_20.365791	Coordinate:3446	Reads:3	Hits:2	Allocated_reads:1.5	Strand:-
GACTCCTGGAGAGTCTGAACTAGCTCC
>Location:NODE_371225_length_8483_cov_20.365791	Coordinate:3446	Reads:2	Hits:2	Allocated_reads:1	Strand:-
TCCTGGAGAGTCTGAACTAGCTCC
>Location:NODE_371225_length_8483_cov_20.365791	Coordinate:3446	Reads:3	Hits:2	Allocated_reads:1.5	Strand:-
TTGACTCCTGGAGAGTCTGAACTAGCTCC
>Location:NODE_371225_length_8483_cov_20.365791	Coordinate:3447	Reads:1	Hits:2	Allocated_reads:0.5	Strand:+
GAGCTAGTTCAGACTCTCCAGGAGTC
>Location:NODE_371225_length_8483_cov_20.365791	Coordinate:3455	Reads:1	Hits:1	Allocated_reads:1	Strand:-
TGAAGTCACCGTTGACTCCTGGAGAGTCTGA
>Location:NODE_371225_length_8483_cov_20.365791	Coordinate:3455	Reads:1	Hits:1	Allocated_reads:1	Strand:-
TGAAGTCACCGTTGACTCCTGGAGAGTCTGT
>Location:NODE_371225_length_8483_cov_20.365791	Coordinate:3456	Reads:2	Hits:1	Allocated_reads:2	Strand:-
AAGTCACCGTTGACTCCTGGAGAGTCTG
>Location:NODE_371225_length_8483_cov_20.365791	Coordinate:3456	Reads:1	Hits:1	Allocated_reads:1	Strand:+
CAGACTCTCCAGGAGTCAAAGGTGACT
>Location:NODE_371225_length_8483_cov_20.365791	Coordinate:3456	Reads:1	Hits:1	Allocated_reads:1	Strand:+
CAGACTCTCCAGGAGTCAAAGGTGACTTC
>Location:NODE_371225_length_8483_cov_20.365791	Coordinate:3456	Reads:1	Hits:1	Allocated_reads:1	Strand:-
CTGAAGTCACCGTTGACTCCTGGAGAGTCTG
>Location:NODE_371225_length_8483_cov_20.365791	Coordinate:3456	Reads:1	Hits:1	Allocated_reads:1	Strand:-
GTCACCGTTGACTCCTGGAGAGTCTG
>Location:NODE_371225_length_8483_cov_20.365791	Coordinate:3456	Reads:2	Hits:1	Allocated_reads:2	Strand:-
TCTGAAGTCACCGTTGACTCCTGGAGAGTCTG
>Location:NODE_371225_length_8483_cov_20.365791	Coordinate:3456	Reads:4	Hits:1	Allocated_reads:4	Strand:-
TGAAGTCACCGTTGACTCCTGGAGAGTCTG
>Location:NODE_371225_length_8483_cov_20.365791	Coordinate:3456	Reads:7	Hits:1	Allocated_reads:7	Strand:-
TGAAGTCACCGTTGACTCCTGGAGAGTCTT
>Location:NODE_371225_length_8483_cov_20.365791	Coordinate:3457	Reads:1	Hits:1	Allocated_reads:1	Strand:-
CTGAAGTCACCGTTGACTCCTGGAGAGTCT
>Location:NODE_371225_length_8483_cov_20.365791	Coordinate:3457	Reads:5	Hits:1	Allocated_reads:5	Strand:-
TCTGAAGTCACCGTTGACTCCTGGAGAGTCT
>Location:NODE_371225_length_8483_cov_20.365791	Coordinate:3457	Reads:12	Hits:1	Allocated_reads:12	Strand:-
TGAAGTCACCGTTGACTCCTGGAGAGTCT
>Location:NODE_371225_length_8483_cov_20.365791	Coordinate:3458	Reads:1	Hits:1	Allocated_reads:1	Strand:-
CTGAAGTCACCGTTGACTCCTGGAGAGTC
>Location:NODE_371225_length_8483_cov_20.365791	Coordinate:3458	Reads:1	Hits:1	Allocated_reads:1	Strand:-
TCTGAAGTCACCGTTGACTCCTGAAGAGTC
>Location:NODE_371225_length_8483_cov_20.365791	Coordinate:3458	Reads:12	Hits:1	Allocated_reads:12	Strand:-
TCTGAAGTCACCGTTGACTCCTGGAGAGTC
>Location:NODE_371225_length_8483_cov_20.365791	Coordinate:3458	Reads:7	Hits:1	Allocated_reads:7	Strand:-
TGAAGTCACCGTTGACTCCTGGAGAGTC
>Location:NODE_371225_length_8483_cov_20.365791	Coordinate:3459	Reads:2	Hits:1	Allocated_reads:2	Strand:-
TCTGAAGTCACCGTTGACTCCTGGAGAGT
>Location:NODE_371225_length_8483_cov_20.365791	Coordinate:3459	Reads:21	Hits:1	Allocated_reads:21	Strand:-
TGAAGTCACCGTTGACTCCTGGAGAGT
>Location:NODE_371225_length_8483_cov_20.365791	Coordinate:3461	Reads:1	Hits:1	Allocated_reads:1	Strand:-
TGAAGTCACCGTTGACTCCTGGAGA
>Location:NODE_371225_length_8483_cov_20.365791	Coordinate:3462	Reads:1	Hits:1	Allocated_reads:1	Strand:-
TGAAGTCACCGTTGACTCCTGGAG
>Location:NODE_371225_length_8483_cov_20.365791	Coordinate:3464	Reads:1	Hits:1	Allocated_reads:1	Strand:-
TTATGGCCTCTGAAGTCACCGTTGACTCCTGG
>Location:NODE_371225_length_8483_cov_20.365791	Coordinate:3465	Reads:1	Hits:1	Allocated_reads:1	Strand:-
GCCTCTGAAGTCACCGTTGACTCCTG
>Location:NODE_371225_length_8483_cov_20.365791	Coordinate:3465	Reads:1	Hits:1	Allocated_reads:1	Strand:-
TATGGCCTCTGAAGTCACCGTTGACTCCTT
>Location:NODE_371225_length_8483_cov_20.365791	Coordinate:3466	Reads:1	Hits:1	Allocated_reads:1	Strand:-
ATGGCCTCTGAAGTCACCGTTGACTCCT
>Location:NODE_371225_length_8483_cov_20.365791	Coordinate:3466	Reads:5	Hits:1	Allocated_reads:5	Strand:-
TTATGGCCTCTGAAGTCACCGTTGACTCCT
>Location:NODE_371225_length_8483_cov_20.365791	Coordinate:3467	Reads:1	Hits:1	Allocated_reads:1	Strand:-
TTATGGCCTCTGAAGTCACCGTTGACTCC
>Location:NODE_371225_length_8483_cov_20.365791	Coordinate:3468	Reads:1	Hits:1	Allocated_reads:1	Strand:-
GGCCTCTGAAGTCACCGTTGACTC
>Location:NODE_371225_length_8483_cov_20.365791	Coordinate:3468	Reads:1	Hits:1	Allocated_reads:1	Strand:-
TTATGGCCTCTGAAGTCACCGTTGACTC
>Location:NODE_371225_length_8483_cov_20.365791	Coordinate:3468	Reads:1	Hits:1	Allocated_reads:1	Strand:-
TTATGGCCTCTGAAGTCACCGTTGACTT
>Location:NODE_371225_length_8483_cov_20.365791	Coordinate:3469	Reads:3	Hits:1	Allocated_reads:3	Strand:-
TATGGCCTCTGAAGTCACCGTTGACT
>Location:NODE_371225_length_8483_cov_20.365791	Coordinate:3469	Reads:1	Hits:1	Allocated_reads:1	Strand:-
TGCTTTATGGCCTCTGAAGTCACCGTTGACA
>Location:NODE_371225_length_8483_cov_20.365791	Coordinate:3469	Reads:8	Hits:1	Allocated_reads:8	Strand:-
TTATGGCCTCTGAAGTCACCGTTGACT
>Location:NODE_371225_length_8483_cov_20.365791	Coordinate:3470	Reads:1	Hits:1	Allocated_reads:1	Strand:-
CTTTATGGCCTCTGAAGTCACCGTTTAC
>Location:NODE_371225_length_8483_cov_20.365791	Coordinate:3470	Reads:3	Hits:1	Allocated_reads:3	Strand:-
TGCTTTATGGCCTCTGAAGTCACCGTTGAC
>Location:NODE_371225_length_8483_cov_20.365791	Coordinate:3470	Reads:2	Hits:1	Allocated_reads:2	Strand:-
TTATGGCCTCTGAAGTCACCGTTGAC
>Location:NODE_371225_length_8483_cov_20.365791	Coordinate:3473	Reads:3	Hits:1	Allocated_reads:3	Strand:-
TGCTTTATGGCCTCTGAAGTCACCGTT
>Location:NODE_371225_length_8483_cov_20.365791	Coordinate:3473	Reads:1	Hits:1	Allocated_reads:1	Strand:-
TTGCTTTATGGCCTCTGAAGTCACCATT
>Location:NODE_371225_length_8483_cov_20.365791	Coordinate:3474	Reads:1	Hits:1	Allocated_reads:1	Strand:-
TGCTTTATGGCCTCTGAAGTCACCGT
>Location:NODE_371225_length_8483_cov_20.365791	Coordinate:3476	Reads:1	Hits:3	Allocated_reads:0.333333333333333	Strand:+
GGTGACTTCAGAGGCCATAAAGCA
>Location:NODE_371225_length_8483_cov_20.365791	Coordinate:3482	Reads:1	Hits:1	Allocated_reads:1	Strand:-
TGCCTCTTCCAGACGTTGCTTTATGGCCTCTGAA
>Location:NODE_371225_length_8483_cov_20.365791	Coordinate:3484	Reads:1	Hits:1	Allocated_reads:1	Strand:-
TCTTCCAGACGTTGCTTTATGGCCTCTA
>Location:NODE_371225_length_8483_cov_20.365791	Coordinate:3485	Reads:1	Hits:1	Allocated_reads:1	Strand:-
CTCTTCCAGACGTTGCTTTATGGCCTCT
>Location:NODE_371225_length_8483_cov_20.365791	Coordinate:3485	Reads:1	Hits:1	Allocated_reads:1	Strand:-
TCCAGACGTTGCTTTATGGCCTCT
>Location:NODE_371225_length_8483_cov_20.365791	Coordinate:3485	Reads:3	Hits:1	Allocated_reads:3	Strand:-
TCTTCCAGACGTTGCTTTATGGCCTCT
>Location:NODE_371225_length_8483_cov_20.365791	Coordinate:3485	Reads:1	Hits:1	Allocated_reads:1	Strand:-
TTCCAGACGTTGCTTTATGGCCTCT
>Location:NODE_371225_length_8483_cov_20.365791	Coordinate:3486	Reads:1	Hits:1	Allocated_reads:1	Strand:-
CCTCTTCCAGACGTTGCTTTATGGCCTC
>Location:NODE_371225_length_8483_cov_20.365791	Coordinate:3486	Reads:7	Hits:1	Allocated_reads:7	Strand:-
CTCTTCCAGACGTTGCTTTATGGCCTC
>Location:NODE_371225_length_8483_cov_20.365791	Coordinate:3486	Reads:1	Hits:1	Allocated_reads:1	Strand:-
CTGCCTCTTCCAGACGTTGCTTTATGGCCTC
>Location:NODE_371225_length_8483_cov_20.365791	Coordinate:3486	Reads:5	Hits:1	Allocated_reads:5	Strand:-
CTTCCAGACGTTGCTTTATGGCCTC
>Location:NODE_371225_length_8483_cov_20.365791	Coordinate:3486	Reads:5	Hits:1	Allocated_reads:5	Strand:-
GCCTCTTCCAGACGTTGCTTTATGGCCTC
>Location:NODE_371225_length_8483_cov_20.365791	Coordinate:3486	Reads:135	Hits:1	Allocated_reads:135	Strand:-
TCTTCCAGACGTTGCTTTATGGCCTC
>Location:NODE_371225_length_8483_cov_20.365791	Coordinate:3486	Reads:1	Hits:1	Allocated_reads:1	Strand:-
TGCCTCTTCCAGACGTTGCTTTATGGCCTA
>Location:NODE_371225_length_8483_cov_20.365791	Coordinate:3486	Reads:1	Hits:1	Allocated_reads:1	Strand:-
TGCCTCTTCCAGACGTTGCTTTATGGCGTC
>Location:NODE_371225_length_8483_cov_20.365791	Coordinate:3486	Reads:11	Hits:1	Allocated_reads:11	Strand:-
TGCCTCTTCCAGACGTTGCTTTATGGCCTC
>Location:NODE_371225_length_8483_cov_20.365791	Coordinate:3486	Reads:39	Hits:1	Allocated_reads:39	Strand:-
TTCCAGACGTTGCTTTATGGCCTC
>Location:NODE_371225_length_8483_cov_20.365791	Coordinate:3487	Reads:1	Hits:1	Allocated_reads:1	Strand:-
TCTTCCAGACGTTGCTTTATGGCCA
>Location:NODE_371225_length_8483_cov_20.365791	Coordinate:3487	Reads:3	Hits:1	Allocated_reads:3	Strand:-
TCTTCCAGACGTTGCTTTATGGCCT
>Location:NODE_371225_length_8483_cov_20.365791	Coordinate:3488	Reads:8	Hits:1	Allocated_reads:8	Strand:-
TCTTCCAGACGTTGCTTTATGGCC
>Location:NODE_371225_length_8483_cov_20.365791	Coordinate:3488	Reads:2	Hits:1	Allocated_reads:2	Strand:-
TGCCTCTTCCAGACGTTGCTTTATGGCC
>Location:NODE_371225_length_8483_cov_20.365791	Coordinate:3499	Reads:1	Hits:1	Allocated_reads:1	Strand:-
CTCAGTTGCGTCTGCCTCTTCCAGACGTT
>Location:NODE_371225_length_8483_cov_20.365791	Coordinate:3503	Reads:1	Hits:1	Allocated_reads:1	Strand:-
CAGCTCAGTTGCGTCTGCCTCTTCCAGA
>Location:NODE_371225_length_8483_cov_20.365791	Coordinate:3503	Reads:1	Hits:1	Allocated_reads:1	Strand:-
GCTCAGTTGCGTCTGCCTCTTCCAGA
>Location:NODE_371225_length_8483_cov_20.365791	Coordinate:3503	Reads:1	Hits:1	Allocated_reads:1	Strand:-
GCTCAGTTGCGTCTGCCTCTTCCAGT
>Location:NODE_371225_length_8483_cov_20.365791	Coordinate:3505	Reads:1	Hits:1	Allocated_reads:1	Strand:-
CAGCTCAGTTGCGTCTGCCTCTTCTT
>Location:NODE_371225_length_8483_cov_20.365791	Coordinate:3506	Reads:1	Hits:1	Allocated_reads:1	Strand:-
ACAGCTCAGTTGCGTCTGCCTCTTTT
>Location:NODE_371225_length_8483_cov_20.365791	Coordinate:3506	Reads:2	Hits:1	Allocated_reads:2	Strand:-
CAGCTCAGTTGCGTCTGCCTCTTCC
>Location:NODE_371225_length_8483_cov_20.365791	Coordinate:3507	Reads:1	Hits:1	Allocated_reads:1	Strand:-
CAGCTCAGTTGCGTCTGCCTCTTC
>Location:NODE_371225_length_8483_cov_20.365791	Coordinate:3513	Reads:1	Hits:1	Allocated_reads:1	Strand:-
AGAGTTTATCAACAGCTCAGTTGCGTCTGT
>Location:NODE_371225_length_8483_cov_20.365791	Coordinate:3515	Reads:1	Hits:1	Allocated_reads:1	Strand:-
AGAGTTTATCAACAGCTCAGTTGCGTCT
>Location:NODE_371225_length_8483_cov_20.365791	Coordinate:3515	Reads:1	Hits:1	Allocated_reads:1	Strand:-
CAGAGTTTATCAACAGCTCAGTTGCGTCT
>Location:NODE_371225_length_8483_cov_20.365791	Coordinate:3516	Reads:11	Hits:1	Allocated_reads:11	Strand:-
AGAGTTTATCAACAGCTCAGTTGCGTC
>Location:NODE_371225_length_8483_cov_20.365791	Coordinate:3516	Reads:3	Hits:1	Allocated_reads:3	Strand:-
CAGAGTTTATCAACAGCTCAGTTGCGTC
>Location:NODE_371225_length_8483_cov_20.365791	Coordinate:3525	Reads:1	Hits:1	Allocated_reads:1	Strand:-
CTCCCTTGCAGAGTTTATCAATAGCTC
>Location:NODE_371225_length_8483_cov_20.365791	Coordinate:3537	Reads:1	Hits:1	Allocated_reads:1	Strand:-
CACAGGCCTGTAGCGCTCCCTTGCAGAGTT
>Location:NODE_371225_length_8483_cov_20.365791	Coordinate:3546	Reads:1	Hits:4	Allocated_reads:0.25	Strand:+
AGGGAGCGCTACAGGCCTGTGGCCACTC
>Location:NODE_371225_length_8483_cov_20.365791	Coordinate:3546	Reads:1	Hits:4	Allocated_reads:0.25	Strand:-
GAGTGGCCACAGGCCTGTAGCGCTCCCT
>Location:NODE_371225_length_8483_cov_20.365791	Coordinate:3547	Reads:1	Hits:4	Allocated_reads:0.25	Strand:-
TCGAGTGGCCACAGGCCTGTAGCGCTAAG
>Location:NODE_371225_length_8483_cov_20.365791	Coordinate:3549	Reads:1	Hits:4	Allocated_reads:0.25	Strand:-
TCGAGTGGCCACAGGCCTGTAGCGCTC
>Location:NODE_371225_length_8483_cov_20.365791	Coordinate:3550	Reads:1	Hits:4	Allocated_reads:0.25	Strand:+
AGCGCTACAGGCCTGTGGCCACTCGAG
>Location:NODE_371225_length_8483_cov_20.365791	Coordinate:3550	Reads:5	Hits:4	Allocated_reads:1.25	Strand:-
TCCTCGAGTGGCCACAGGCCTGTAGCGCT
>Location:NODE_371225_length_8483_cov_20.365791	Coordinate:3552	Reads:1	Hits:4	Allocated_reads:0.25	Strand:+
CGCTACAGGCCTGTGGCCACTCGAGA
>Location:NODE_371225_length_8483_cov_20.365791	Coordinate:3552	Reads:2	Hits:4	Allocated_reads:0.5	Strand:+
CGCTACAGGCCTGTGGCCACTCGAGG
>Location:NODE_371225_length_8483_cov_20.365791	Coordinate:3553	Reads:1	Hits:4	Allocated_reads:0.25	Strand:-
AACAGATCCTCGAGTGGCCACAGGCCTGTAGG
>Location:NODE_371225_length_8483_cov_20.365791	Coordinate:3553	Reads:7	Hits:4	Allocated_reads:1.75	Strand:-
AACAGATCCTCGAGTGGCCACAGGCCTGTAGC
>Location:NODE_371225_length_8483_cov_20.365791	Coordinate:3553	Reads:1	Hits:4	Allocated_reads:0.25	Strand:+
GCTACAGGCCTGTGGCCACTCGAG
>Location:NODE_371225_length_8483_cov_20.365791	Coordinate:3553	Reads:1	Hits:4	Allocated_reads:0.25	Strand:+
GCTACAGGCCTGTGGCCACTCGAGG
>Location:NODE_371225_length_8483_cov_20.365791	Coordinate:3553	Reads:2	Hits:4	Allocated_reads:0.5	Strand:+
GCTACAGGCCTGTGGCCACTCGAGGA
>Location:NODE_371225_length_8483_cov_20.365791	Coordinate:3554	Reads:1	Hits:4	Allocated_reads:0.25	Strand:-
AACAGATCCTCGAGTGGCCACAGGCCTGTAT
>Location:NODE_371225_length_8483_cov_20.365791	Coordinate:3554	Reads:3	Hits:4	Allocated_reads:0.75	Strand:-
AACAGATCCTCGAGTGGCCACAGGCCTGTAG
>Location:NODE_371225_length_8483_cov_20.365791	Coordinate:3554	Reads:1	Hits:4	Allocated_reads:0.25	Strand:-
AGATCCTCGAGTGGCCACAGGCCTGTAG
>Location:NODE_371225_length_8483_cov_20.365791	Coordinate:3554	Reads:1	Hits:4	Allocated_reads:0.25	Strand:-
CAGATCCTCGAGTGGCCACAGGCCTGTAG
>Location:NODE_371225_length_8483_cov_20.365791	Coordinate:3554	Reads:1	Hits:4	Allocated_reads:0.25	Strand:+
CTACAGGCCTGTGGCCACTCGAGA
>Location:NODE_371225_length_8483_cov_20.365791	Coordinate:3554	Reads:1	Hits:4	Allocated_reads:0.25	Strand:+
CTACAGGCCTGTGGCCACTCGAGGAT
>Location:NODE_371225_length_8483_cov_20.365791	Coordinate:3555	Reads:3	Hits:4	Allocated_reads:0.75	Strand:-
AACAGATCCTCGAGTGGCCACAGGCCTGTA
>Location:NODE_371225_length_8483_cov_20.365791	Coordinate:3555	Reads:3	Hits:4	Allocated_reads:0.75	Strand:+
TACAGGCCTGTGGCCACTCGAGGA
>Location:NODE_371225_length_8483_cov_20.365791	Coordinate:3555	Reads:4	Hits:4	Allocated_reads:1	Strand:+
TACAGGCCTGTGGCCACTCGAGGAT
>Location:NODE_371225_length_8483_cov_20.365791	Coordinate:3555	Reads:1	Hits:4	Allocated_reads:0.25	Strand:+
TACAGGCCTGTGGCCACTCGAGGATC
>Location:NODE_371225_length_8483_cov_20.365791	Coordinate:3555	Reads:1	Hits:4	Allocated_reads:0.25	Strand:+
TACAGGCCTGTGGCCACTCGAGGATCT
>Location:NODE_371225_length_8483_cov_20.365791	Coordinate:3555	Reads:1	Hits:4	Allocated_reads:0.25	Strand:+
TACAGGCCTGTGGCCACTCGAGGATCTGT
>Location:NODE_371225_length_8483_cov_20.365791	Coordinate:3556	Reads:2	Hits:4	Allocated_reads:0.5	Strand:-
AAACAGATCCTCGAGTGGCCACAGGCCTTT
>Location:NODE_371225_length_8483_cov_20.365791	Coordinate:3556	Reads:3	Hits:4	Allocated_reads:0.75	Strand:-
AAACAGATCCTCGAGTGGCCACAGGCCTGT
>Location:NODE_371225_length_8483_cov_20.365791	Coordinate:3556	Reads:1	Hits:4	Allocated_reads:0.25	Strand:-
AACAGATCCTCGAGTGGCCACAGGCCTCT
>Location:NODE_371225_length_8483_cov_20.365791	Coordinate:3556	Reads:1	Hits:4	Allocated_reads:0.25	Strand:-
AACAGATCCTCGAGTGGCCACAGGCCTGA
>Location:NODE_371225_length_8483_cov_20.365791	Coordinate:3556	Reads:17	Hits:4	Allocated_reads:4.25	Strand:-
AACAGATCCTCGAGTGGCCACAGGCCTGT
>Location:NODE_371225_length_8483_cov_20.365791	Coordinate:3556	Reads:4	Hits:4	Allocated_reads:1	Strand:-
AACAGATCCTCGAGTGGCCACAGGCCTTT
>Location:NODE_371225_length_8483_cov_20.365791	Coordinate:3556	Reads:1	Hits:4	Allocated_reads:0.25	Strand:-
CAAAACAGATCCTCGAGTGGCCACAGGCCTGT
>Location:NODE_371225_length_8483_cov_20.365791	Coordinate:3557	Reads:1	Hits:4	Allocated_reads:0.25	Strand:-
AAAACAGATCCTCGAGTGGCCACAGGCCGG
>Location:NODE_371225_length_8483_cov_20.365791	Coordinate:3557	Reads:1	Hits:4	Allocated_reads:0.25	Strand:-
AAACAGATCCTCGAGTGGCCACAGGCCGG
>Location:NODE_371225_length_8483_cov_20.365791	Coordinate:3557	Reads:15	Hits:4	Allocated_reads:3.75	Strand:-
AAACAGATCCTCGAGTGGCCACAGGCCTG
>Location:NODE_371225_length_8483_cov_20.365791	Coordinate:3557	Reads:1	Hits:4	Allocated_reads:0.25	Strand:-
AACAGATCCTCGAGTGGCCACAGGCCTA
>Location:NODE_371225_length_8483_cov_20.365791	Coordinate:3557	Reads:13	Hits:4	Allocated_reads:3.25	Strand:-
AACAGATCCTCGAGTGGCCACAGGCCTT
>Location:NODE_371225_length_8483_cov_20.365791	Coordinate:3557	Reads:2	Hits:4	Allocated_reads:0.5	Strand:-
AACAGATCCTCGAGTGGCCACAGGCCGG
>Location:NODE_371225_length_8483_cov_20.365791	Coordinate:3557	Reads:61	Hits:4	Allocated_reads:15.25	Strand:-
AACAGATCCTCGAGTGGCCACAGGCCTG
>Location:NODE_371225_length_8483_cov_20.365791	Coordinate:3557	Reads:3	Hits:4	Allocated_reads:0.75	Strand:-
ACAGATCCTCGAGTGGCCACAGGCCTG
>Location:NODE_371225_length_8483_cov_20.365791	Coordinate:3558	Reads:1	Hits:4	Allocated_reads:0.25	Strand:-
AAACAGATCCTCGAGTGGCCACAGGCTT
>Location:NODE_371225_length_8483_cov_20.365791	Coordinate:3558	Reads:4	Hits:4	Allocated_reads:1	Strand:-
AAACAGATCCTCGAGTGGCCACAGGCCT
>Location:NODE_371225_length_8483_cov_20.365791	Coordinate:3558	Reads:1	Hits:4	Allocated_reads:0.25	Strand:-
AACAGATCCTCGAGTGGCCACAGGCCA
>Location:NODE_371225_length_8483_cov_20.365791	Coordinate:3558	Reads:10	Hits:4	Allocated_reads:2.5	Strand:-
AACAGATCCTCGAGTGGCCACAGGCCT
>Location:NODE_371225_length_8483_cov_20.365791	Coordinate:3558	Reads:1	Hits:4	Allocated_reads:0.25	Strand:-
ACAGATCCTCGAGTGGCCACAGGCCT
>Location:NODE_371225_length_8483_cov_20.365791	Coordinate:3558	Reads:1	Hits:4	Allocated_reads:0.25	Strand:-
CAGATCCTCGAGTGGCCACAGGCCT
>Location:NODE_371225_length_8483_cov_20.365791	Coordinate:3559	Reads:3	Hits:4	Allocated_reads:0.75	Strand:-
AAACAGATCCTCGAGTGGCCACAGGCC
>Location:NODE_371225_length_8483_cov_20.365791	Coordinate:3559	Reads:18	Hits:4	Allocated_reads:4.5	Strand:-
AACAGATCCTCGAGTGGCCACAGGCC
>Location:NODE_371225_length_8483_cov_20.365791	Coordinate:3559	Reads:1	Hits:4	Allocated_reads:0.25	Strand:-
ACAGATCCTCGAGTGGCCACAGGCC
>Location:NODE_371225_length_8483_cov_20.365791	Coordinate:3559	Reads:3	Hits:4	Allocated_reads:0.75	Strand:-
CAGATCCTCGAGTGGCCACAGGCC
>Location:NODE_371225_length_8483_cov_20.365791	Coordinate:3560	Reads:1	Hits:4	Allocated_reads:0.25	Strand:-
AAAACAGATCCTCGAGTGGCCACAGGC
>Location:NODE_371225_length_8483_cov_20.365791	Coordinate:3560	Reads:8	Hits:4	Allocated_reads:2	Strand:-
AAACAGATCCTCGAGTGGCCACAGGC
>Location:NODE_371225_length_8483_cov_20.365791	Coordinate:3560	Reads:9	Hits:4	Allocated_reads:2.25	Strand:-
AACAGATCCTCGAGTGGCCACAGGC
>Location:NODE_371225_length_8483_cov_20.365791	Coordinate:3560	Reads:1	Hits:4	Allocated_reads:0.25	Strand:-
CAAAACAGATCCTCGAGTGGCCACAGGC
>Location:NODE_371225_length_8483_cov_20.365791	Coordinate:3561	Reads:2	Hits:4	Allocated_reads:0.5	Strand:-
AAACAGATCCTCGAGTGGCCACAGG
>Location:NODE_371225_length_8483_cov_20.365791	Coordinate:3561	Reads:1	Hits:4	Allocated_reads:0.25	Strand:-
AACAGATCCTCGAGTGGCCACATT
>Location:NODE_371225_length_8483_cov_20.365791	Coordinate:3561	Reads:1	Hits:4	Allocated_reads:0.25	Strand:-
AACAGATCCTCGAGTGGCCACTTT
>Location:NODE_371225_length_8483_cov_20.365791	Coordinate:3561	Reads:4	Hits:4	Allocated_reads:1	Strand:-
AACAGATCCTCGAGTGGCCACAGG
>Location:NODE_371225_length_8483_cov_20.365791	Coordinate:3561	Reads:4	Hits:4	Allocated_reads:1	Strand:-
AACAGATCCTCGAGTGGCCACAGT
>Location:NODE_371225_length_8483_cov_20.365791	Coordinate:3561	Reads:2	Hits:4	Allocated_reads:0.5	Strand:+
CCTGTGGCCACTCGAGGATCTGTTTT
>Location:NODE_371225_length_8483_cov_20.365791	Coordinate:3562	Reads:2	Hits:4	Allocated_reads:0.5	Strand:-
AAACAGATCCTCGAGTGGCCACAG
>Location:NODE_371225_length_8483_cov_20.365791	Coordinate:3562	Reads:1	Hits:4	Allocated_reads:0.25	Strand:+
CTGTGGCCACTCGAGGATCTGTTT
>Location:NODE_371225_length_8483_cov_20.365791	Coordinate:3562	Reads:1	Hits:4	Allocated_reads:0.25	Strand:+
CTGTGGCCACTCGAGGATCTGTTTT
>Location:NODE_371225_length_8483_cov_20.365791	Coordinate:3562	Reads:1	Hits:4	Allocated_reads:0.25	Strand:+
CTGTGGCCACTCGAGGATCTGTTTTGT
>Location:NODE_371225_length_8483_cov_20.365791	Coordinate:3563	Reads:4	Hits:4	Allocated_reads:1	Strand:+
TGTGGCCACTCGAGGATCTGTTTT
>Location:NODE_371225_length_8483_cov_20.365791	Coordinate:3563	Reads:1	Hits:4	Allocated_reads:0.25	Strand:+
TGTGGCCACTCGAGGATCTGTTTTG
>Location:NODE_371225_length_8483_cov_20.365791	Coordinate:3563	Reads:1	Hits:4	Allocated_reads:0.25	Strand:+
TGTGGCCACTCGAGGATCTGTTTTGA
>Location:NODE_371225_length_8483_cov_20.365791	Coordinate:3563	Reads:1	Hits:4	Allocated_reads:0.25	Strand:+
TGTGGCCACTCGAGGATCTGTTTTTT
>Location:NODE_371225_length_8483_cov_20.365791	Coordinate:3564	Reads:1	Hits:4	Allocated_reads:0.25	Strand:+
GTGGCCACTCGAGGATCTGTTTTG
>Location:NODE_371225_length_8483_cov_20.365791	Coordinate:3564	Reads:1	Hits:4	Allocated_reads:0.25	Strand:+
GTGGCCACTCGAGGATCTGTTTTGTA
>Location:NODE_371225_length_8483_cov_20.365791	Coordinate:3565	Reads:4	Hits:2	Allocated_reads:2	Strand:-
AAGTACAAAACAGATCCTCGAGTGGCCT
>Location:NODE_371225_length_8483_cov_20.365791	Coordinate:3565	Reads:1	Hits:2	Allocated_reads:0.5	Strand:-
CAAAGTACAAAACAGATCCTCGAGTGGCCA
>Location:NODE_371225_length_8483_cov_20.365791	Coordinate:3565	Reads:1	Hits:4	Allocated_reads:0.25	Strand:+
TGGCCACTCGAGGATCTGTTTTGTTT
>Location:NODE_371225_length_8483_cov_20.365791	Coordinate:3565	Reads:3	Hits:2	Allocated_reads:1.5	Strand:+
TGGCCACTCGAGGATCTGTTTTGTAC
>Location:NODE_371225_length_8483_cov_20.365791	Coordinate:3565	Reads:2	Hits:2	Allocated_reads:1	Strand:+
TGGCCACTCGAGGATCTGTTTTGTACTT
>Location:NODE_371225_length_8483_cov_20.365791	Coordinate:3566	Reads:1	Hits:2	Allocated_reads:0.5	Strand:-
AAAGTACAAAACAGATCCTCGAGTGGCC
>Location:NODE_371225_length_8483_cov_20.365791	Coordinate:3566	Reads:12	Hits:2	Allocated_reads:6	Strand:-
AAGTACAAAACAGATCCTCGAGTGGCC
>Location:NODE_371225_length_8483_cov_20.365791	Coordinate:3566	Reads:2	Hits:2	Allocated_reads:1	Strand:-
CAAAGTACAAAACAGATCCTCGAGTGGCC
>Location:NODE_371225_length_8483_cov_20.365791	Coordinate:3566	Reads:1	Hits:2	Allocated_reads:0.5	Strand:+
GGCCACTCGAGGATCTGTTTTGTAC
>Location:NODE_371225_length_8483_cov_20.365791	Coordinate:3566	Reads:7	Hits:2	Allocated_reads:3.5	Strand:+
GGCCACTCGAGGATCTGTTTTGTACT
>Location:NODE_371225_length_8483_cov_20.365791	Coordinate:3566	Reads:13	Hits:2	Allocated_reads:6.5	Strand:+
GGCCACTCGAGGATCTGTTTTGTACTT
>Location:NODE_371225_length_8483_cov_20.365791	Coordinate:3566	Reads:1	Hits:2	Allocated_reads:0.5	Strand:-
GTACAAAACAGATCCTCGAGTGGCC
>Location:NODE_371225_length_8483_cov_20.365791	Coordinate:3566	Reads:1	Hits:2	Allocated_reads:0.5	Strand:-
TGACAAAGTACAAAACAGATCCTCGAGTGGCC
>Location:NODE_371225_length_8483_cov_20.365791	Coordinate:3567	Reads:1	Hits:2	Allocated_reads:0.5	Strand:-
AAGTACAAAACAGATCCTCGAGTCGC
>Location:NODE_371225_length_8483_cov_20.365791	Coordinate:3567	Reads:2	Hits:2	Allocated_reads:1	Strand:-
AAGTACAAAACAGATCCTCGAGTGGC
>Location:NODE_371225_length_8483_cov_20.365791	Coordinate:3567	Reads:1	Hits:2	Allocated_reads:0.5	Strand:-
CAAAGTACAAAACAGATCCTCGAGTGGC
>Location:NODE_371225_length_8483_cov_20.365791	Coordinate:3568	Reads:2	Hits:2	Allocated_reads:1	Strand:-
AAGTACAAAACAGATCCTCGAGTGG
>Location:NODE_371225_length_8483_cov_20.365791	Coordinate:3568	Reads:1	Hits:2	Allocated_reads:0.5	Strand:-
TGACAAAGTACAAAACAGATCCTCGAGAGT
>Location:NODE_371225_length_8483_cov_20.365791	Coordinate:3568	Reads:1	Hits:2	Allocated_reads:0.5	Strand:-
TGACAAAGTACAAAACAGATCCTCGAGTGA
>Location:NODE_371225_length_8483_cov_20.365791	Coordinate:3569	Reads:3	Hits:2	Allocated_reads:1.5	Strand:-
AAGTACAAAACAGATCCTCGAGTG
>Location:NODE_371225_length_8483_cov_20.365791	Coordinate:3569	Reads:1	Hits:2	Allocated_reads:0.5	Strand:-
ACAAAGTACAAAACAGATCCTCGAGTG
>Location:NODE_371225_length_8483_cov_20.365791	Coordinate:3569	Reads:1	Hits:2	Allocated_reads:0.5	Strand:+
CACTCGAGGATCTGTTTTGTACTT
>Location:NODE_371225_length_8483_cov_20.365791	Coordinate:3569	Reads:1	Hits:2	Allocated_reads:0.5	Strand:+
CACTCGAGGATCTGTTTTGTACTTT
>Location:NODE_371225_length_8483_cov_20.365791	Coordinate:3569	Reads:2	Hits:2	Allocated_reads:1	Strand:+
CACTCGAGGATCTGTTTTGTACTTTG
>Location:NODE_371225_length_8483_cov_20.365791	Coordinate:3569	Reads:3	Hits:2	Allocated_reads:1.5	Strand:+
CACTCGAGGATCTGTTTTGTACTTTGT
>Location:NODE_371225_length_8483_cov_20.365791	Coordinate:3569	Reads:1	Hits:2	Allocated_reads:0.5	Strand:+
CACTCGAGGATCTGTTTTGTACTTTGTCA
>Location:NODE_371225_length_8483_cov_20.365791	Coordinate:3570	Reads:5	Hits:2	Allocated_reads:2.5	Strand:-
CAAAGTACAAAACAGATCCTCGAGT
>Location:NODE_371225_length_8483_cov_20.365791	Coordinate:3570	Reads:16	Hits:2	Allocated_reads:8	Strand:-
TGACAAAGTACAAAACAGATCCTCGAGT
>Location:NODE_371225_length_8483_cov_20.365791	Coordinate:3571	Reads:1	Hits:2	Allocated_reads:0.5	Strand:+
CTCGAGGATCTGTTTTGTACTTTGTCAT
>Location:NODE_371225_length_8483_cov_20.365791	Coordinate:3571	Reads:1	Hits:2	Allocated_reads:0.5	Strand:+
CTCGAGGATCTGTTTTGTACTTTGTCGT
>Location:NODE_371225_length_8483_cov_20.365791	Coordinate:3572	Reads:1	Hits:2	Allocated_reads:0.5	Strand:-
TGACAAAGTACAAAACAGATCCTCGA
>Location:NODE_371225_length_8483_cov_20.365791	Coordinate:3573	Reads:2	Hits:2	Allocated_reads:1	Strand:+
CGAGGATCTGTTTTGTACTTTGTCGT
>Location:NODE_371225_length_8483_cov_20.365791	Coordinate:3573	Reads:1	Hits:2	Allocated_reads:0.5	Strand:+
CGAGGATCTGTTTTGTACTTTGTCATTGCCT
>Location:NODE_371225_length_8483_cov_20.365791	Coordinate:3574	Reads:3	Hits:2	Allocated_reads:1.5	Strand:+
GAGGATCTGTTTTGTACTTTGTCATT
>Location:NODE_371225_length_8483_cov_20.365791	Coordinate:3574	Reads:1	Hits:2	Allocated_reads:0.5	Strand:-
TGACAAAGTACAAAACAGATCCTC
>Location:NODE_371225_length_8483_cov_20.365791	Coordinate:3575	Reads:1	Hits:2	Allocated_reads:0.5	Strand:+
AGGATCTGTTTTGTACTTTGTCAT
>Location:NODE_371225_length_8483_cov_20.365791	Coordinate:3575	Reads:1	Hits:2	Allocated_reads:0.5	Strand:+
AGGATCTGTTTTGTACTTTGTCGT
>Location:NODE_371225_length_8483_cov_20.365791	Coordinate:3575	Reads:6	Hits:2	Allocated_reads:3	Strand:+
AGGATCTGTTTTGTACTTTGTCGTT
>Location:NODE_371225_length_8483_cov_20.365791	Coordinate:3575	Reads:9	Hits:2	Allocated_reads:4.5	Strand:+
AGGATCTGTTTTGTACTTTGTCATT
>Location:NODE_371225_length_8483_cov_20.365791	Coordinate:3575	Reads:2	Hits:2	Allocated_reads:1	Strand:+
AGGATCTGTTTTGTACTTTGTCATTG
>Location:NODE_371225_length_8483_cov_20.365791	Coordinate:3575	Reads:8	Hits:2	Allocated_reads:4	Strand:+
AGGATCTGTTTTGTACTTTGTCGTTG
>Location:NODE_371225_length_8483_cov_20.365791	Coordinate:3575	Reads:1	Hits:2	Allocated_reads:0.5	Strand:+
AGGATCTGTTTTGTACTTTGTCATTGT
>Location:NODE_371225_length_8483_cov_20.365791	Coordinate:3575	Reads:2	Hits:2	Allocated_reads:1	Strand:+
AGGATCTGTTTTGTACTTTGTCATTGC
>Location:NODE_371225_length_8483_cov_20.365791	Coordinate:3575	Reads:7	Hits:2	Allocated_reads:3.5	Strand:+
AGGATCTGTTTTGTACTTTGTCGTTGC
>Location:NODE_371225_length_8483_cov_20.365791	Coordinate:3575	Reads:2	Hits:2	Allocated_reads:1	Strand:+
AGGATCTGTTTTGTACTTTGTCGTTGCC
>Location:NODE_371225_length_8483_cov_20.365791	Coordinate:3575	Reads:4	Hits:2	Allocated_reads:2	Strand:+
AGGATCTGTTTTGTACTTTGTCATTGCC
>Location:NODE_371225_length_8483_cov_20.365791	Coordinate:3575	Reads:1	Hits:2	Allocated_reads:0.5	Strand:+
AGGATCTGTTTTGTACTTTGTCATTGCCA
>Location:NODE_371225_length_8483_cov_20.365791	Coordinate:3575	Reads:1	Hits:2	Allocated_reads:0.5	Strand:+
AGGATCTGTTTTGTACTTTGTCATTGCCT
>Location:NODE_371225_length_8483_cov_20.365791	Coordinate:3575	Reads:2	Hits:2	Allocated_reads:1	Strand:+
AGGATCTGTTTTGTACTTTGTCGTTGCCA
>Location:NODE_371225_length_8483_cov_20.365791	Coordinate:3576	Reads:1	Hits:2	Allocated_reads:0.5	Strand:+
GGATCTGTTTTGTACTTTGTCATTGC
>Location:NODE_371225_length_8483_cov_20.365791	Coordinate:3576	Reads:1	Hits:2	Allocated_reads:0.5	Strand:+
GGATCTGTTTTGTACTTTGTCGTTGC
>Location:NODE_371225_length_8483_cov_20.365791	Coordinate:3576	Reads:1	Hits:2	Allocated_reads:0.5	Strand:+
GGATCTGTTTTGTACTTTGTCGTTGCCA
>Location:NODE_371225_length_8483_cov_20.365791	Coordinate:3586	Reads:2	Hits:1	Allocated_reads:2	Strand:-
TCTCTGACAGATTGGCAATGACAAAGTACA
>Location:NODE_371225_length_8483_cov_20.365791	Coordinate:3588	Reads:1	Hits:1	Allocated_reads:1	Strand:-
TCTCTGACAGATTGGCAATGACAAAGTA
>Location:NODE_371225_length_8483_cov_20.365791	Coordinate:3589	Reads:2	Hits:1	Allocated_reads:2	Strand:-
ATCTCTGACAGATTGGCAATGACAAAGT
>Location:NODE_371225_length_8483_cov_20.365791	Coordinate:3589	Reads:2	Hits:1	Allocated_reads:2	Strand:-
TCTCTGACAGATTGGCAATGACAAAGT
>Location:NODE_371225_length_8483_cov_20.365791	Coordinate:3589	Reads:1	Hits:1	Allocated_reads:1	Strand:-
TCTGACAGATTGGCAATGACAAAGT
>Location:NODE_371225_length_8483_cov_20.365791	Coordinate:3590	Reads:1	Hits:1	Allocated_reads:1	Strand:-
ATCTCTGACAGATTGGCAATGACAAAG
>Location:NODE_371225_length_8483_cov_20.365791	Coordinate:3593	Reads:1	Hits:1	Allocated_reads:1	Strand:-
TCGATCTCTGACAGATTGGCAATGACA
>Location:NODE_371225_length_8483_cov_20.365791	Coordinate:3594	Reads:1	Hits:1	Allocated_reads:1	Strand:-
GGATCGATCTCTGACAGACTGGCAATGAC
>Location:NODE_371225_length_8483_cov_20.365791	Coordinate:3603	Reads:1	Hits:1	Allocated_reads:1	Strand:-
ACATAGGATCGATCTCTGACAGACT
>Location:NODE_371225_length_8483_cov_20.365791	Coordinate:3603	Reads:1	Hits:2	Allocated_reads:0.5	Strand:-
CTGGTACATAGGATCGATCTCTGACAGACT
>Location:NODE_371225_length_8483_cov_20.365791	Coordinate:3603	Reads:1	Hits:1	Allocated_reads:1	Strand:-
CTGGTACATAGGATCGATCTCTGACAGATT
>Location:NODE_371225_length_8483_cov_20.365791	Coordinate:3603	Reads:1	Hits:1	Allocated_reads:1	Strand:-
GGTACATAGGATCGATCTCTGACAGATT
>Location:NODE_371225_length_8483_cov_20.365791	Coordinate:3603	Reads:1	Hits:2	Allocated_reads:0.5	Strand:-
GTACATAGGATCGATCTCTGACAGACT
>Location:NODE_371225_length_8483_cov_20.365791	Coordinate:3603	Reads:3	Hits:1	Allocated_reads:3	Strand:-
TGGTACATAGGATCGATCTCTGACAGATT
>Location:NODE_371225_length_8483_cov_20.365791	Coordinate:3604	Reads:2	Hits:1	Allocated_reads:2	Strand:-
CTGGTACATAGGATCGATCTCTGACAGAT
>Location:NODE_371225_length_8483_cov_20.365791	Coordinate:3604	Reads:1	Hits:2	Allocated_reads:0.5	Strand:-
TGAGAACTGGTACATAGGATCGATCTCTGACAGAC
>Location:NODE_371225_length_8483_cov_20.365791	Coordinate:3604	Reads:3	Hits:1	Allocated_reads:3	Strand:-
TGGTACATAGGATCGATCTCTGACAGAT
>Location:NODE_371225_length_8483_cov_20.365791	Coordinate:3605	Reads:1	Hits:1	Allocated_reads:1	Strand:-
AACTGGTACATAGGATCGATCTCTGACAGA
>Location:NODE_371225_length_8483_cov_20.365791	Coordinate:3605	Reads:1	Hits:1	Allocated_reads:1	Strand:-
CTGGTACATAGGATCGATATCTGACAGA
>Location:NODE_371225_length_8483_cov_20.365791	Coordinate:3605	Reads:1	Hits:1	Allocated_reads:1	Strand:-
GGTACATAGGATCGATCTCTGACAGA
>Location:NODE_371225_length_8483_cov_20.365791	Coordinate:3605	Reads:2	Hits:1	Allocated_reads:2	Strand:-
TGGTACATAGGATCGATCTCTGACAGA
>Location:NODE_371225_length_8483_cov_20.365791	Coordinate:3607	Reads:1	Hits:1	Allocated_reads:1	Strand:-
TGAGAACTGGTACATAGGATCGATCTCTGACA
>Location:NODE_371225_length_8483_cov_20.365791	Coordinate:3608	Reads:1	Hits:1	Allocated_reads:1	Strand:-
CTGGTACATAGGATCGATCTCTGAC
>Location:NODE_371225_length_8483_cov_20.365791	Coordinate:3608	Reads:1	Hits:1	Allocated_reads:1	Strand:-
GAACTGGTACATAGGATCGATCTCTGAT
>Location:NODE_371225_length_8483_cov_20.365791	Coordinate:3608	Reads:1	Hits:1	Allocated_reads:1	Strand:-
GAGAACTGGTACATAGGATCGATCTCTGAC
>Location:NODE_371225_length_8483_cov_20.365791	Coordinate:3608	Reads:2	Hits:1	Allocated_reads:2	Strand:-
TGAGAACTGGTACATAGGATCGATCTCTGAC
>Location:NODE_371225_length_8483_cov_20.365791	Coordinate:3609	Reads:1	Hits:1	Allocated_reads:1	Strand:-
AGAACTGGTACATAGGATCGATCTCTGA
>Location:NODE_371225_length_8483_cov_20.365791	Coordinate:3609	Reads:1	Hits:1	Allocated_reads:1	Strand:-
CTGGTACATAGGATCGATCTCTGA
>Location:NODE_371225_length_8483_cov_20.365791	Coordinate:3609	Reads:1	Hits:1	Allocated_reads:1	Strand:-
GTGAGAACTGGTACATAGGATCGATCTCTGA
>Location:NODE_371225_length_8483_cov_20.365791	Coordinate:3614	Reads:1	Hits:2	Allocated_reads:0.5	Strand:+
GATCGATCCTATGTACCAGTTCTCACT
>Location:NODE_371225_length_8483_cov_20.365791	Coordinate:3614	Reads:2	Hits:2	Allocated_reads:1	Strand:-
TGAGAACTGGTACATAGGATCGATC
>Location:NODE_371225_length_8483_cov_20.365791	Coordinate:3614	Reads:1	Hits:2	Allocated_reads:0.5	Strand:-
TGAGTGAGAACTGGTACATAGTATCGATC
>Location:NODE_371225_length_8483_cov_20.365791	Coordinate:3614	Reads:3	Hits:2	Allocated_reads:1.5	Strand:-
TGAGTGAGAACTGGTACATAGGATCGATT
>Location:NODE_371225_length_8483_cov_20.365791	Coordinate:3614	Reads:65	Hits:2	Allocated_reads:32.5	Strand:-
TGAGTGAGAACTGGTACATAGGATCGATC
>Location:NODE_371225_length_8483_cov_20.365791	Coordinate:3615	Reads:1	Hits:2	Allocated_reads:0.5	Strand:+
ATCGATCCTATGTACCAGTTCTCACT
>Location:NODE_371225_length_8483_cov_20.365791	Coordinate:3615	Reads:1	Hits:2	Allocated_reads:0.5	Strand:+
ATCGATCCTATGTACCAGTTCTCACTC
>Location:NODE_371225_length_8483_cov_20.365791	Coordinate:3615	Reads:8	Hits:2	Allocated_reads:4	Strand:-
TGAGTGAGAACTGGTACATAGGATCGAT
>Location:NODE_371225_length_8483_cov_20.365791	Coordinate:3616	Reads:1	Hits:2	Allocated_reads:0.5	Strand:+
TCGATCCTATGTACCAGTTCTCACTCA
>Location:NODE_371225_length_8483_cov_20.365791	Coordinate:3616	Reads:6	Hits:2	Allocated_reads:3	Strand:-
TGAGTGAGAACTGGTACATAGGATCGA
>Location:NODE_371225_length_8483_cov_20.365791	Coordinate:3617	Reads:2	Hits:2	Allocated_reads:1	Strand:-
TGAGTGAGAACTGGTACATAGGATCG
>Location:NODE_371225_length_8483_cov_20.365791	Coordinate:3618	Reads:1	Hits:2	Allocated_reads:0.5	Strand:-
GAGTGAGAACTGGTACATAGGATC
>Location:NODE_371225_length_8483_cov_20.365791	Coordinate:3618	Reads:6	Hits:2	Allocated_reads:3	Strand:-
TACTTGAGTGAGAACTGGTACATAGGATC
>Location:NODE_371225_length_8483_cov_20.365791	Coordinate:3618	Reads:1	Hits:2	Allocated_reads:0.5	Strand:-
TGAGTGAGAACTGGTACATAGGATA
>Location:NODE_371225_length_8483_cov_20.365791	Coordinate:3618	Reads:33	Hits:2	Allocated_reads:16.5	Strand:-
TGAGTGAGAACTGGTACATAGGATC
>Location:NODE_371225_length_8483_cov_20.365791	Coordinate:3619	Reads:4	Hits:2	Allocated_reads:2	Strand:-
TGAGTGAGAACTGGTACATAGGAT
>Location:NODE_371225_length_8483_cov_20.365791	Coordinate:3620	Reads:1	Hits:2	Allocated_reads:0.5	Strand:-
TACTTGAGTGAGAACTGGTACATAGGA
>Location:NODE_371225_length_8483_cov_20.365791	Coordinate:3620	Reads:1	Hits:2	Allocated_reads:0.5	Strand:+
TCCTATGTACCAGTTCTCACTCAAG
>Location:NODE_371225_length_8483_cov_20.365791	Coordinate:3621	Reads:1	Hits:2	Allocated_reads:0.5	Strand:-
TACTTGAGTGAGAACTGGTACATAGG
>Location:NODE_371225_length_8483_cov_20.365791	Coordinate:3621	Reads:3	Hits:2	Allocated_reads:1.5	Strand:-
TACTTGAGTGAGAACTGGTACATAGT
>Location:NODE_371225_length_8483_cov_20.365791	Coordinate:3622	Reads:1	Hits:2	Allocated_reads:0.5	Strand:-
TACTTGAGTGAGAACTGGTACATAG
>Location:NODE_371225_length_8483_cov_20.365791	Coordinate:3623	Reads:1	Hits:3	Allocated_reads:0.333333333333333	Strand:+
TATGTACCAGTTCTCACTCAAGTA
>Location:NODE_371225_length_8483_cov_20.365791	Coordinate:3628	Reads:4	Hits:2	Allocated_reads:2	Strand:-
TAAAGTACTTGAGTGAGAACTGGT
>Location:NODE_371225_length_8483_cov_20.365791	Coordinate:3629	Reads:1	Hits:2	Allocated_reads:0.5	Strand:+
CCAGTTCTCACTCAAGTACTTTAAAC
>Location:NODE_371225_length_8483_cov_20.365791	Coordinate:3629	Reads:1	Hits:2	Allocated_reads:0.5	Strand:+
CCAGTTCTCACTCAAGTACTTTAAACA
>Location:NODE_371225_length_8483_cov_20.365791	Coordinate:3629	Reads:4	Hits:2	Allocated_reads:2	Strand:+
CCAGTTCTCACTCAAGTACTTTAAACACC
>Location:NODE_371225_length_8483_cov_20.365791	Coordinate:3629	Reads:2	Hits:2	Allocated_reads:1	Strand:+
CCAGTTCTCACTCAAGTACTCTAAACAGCT
>Location:NODE_371225_length_8483_cov_20.365791	Coordinate:3631	Reads:1	Hits:2	Allocated_reads:0.5	Strand:+
AGTTCTCACTCAAGTACTTTAAACACCT
>Location:NODE_371225_length_8483_cov_20.365791	Coordinate:3633	Reads:19	Hits:2	Allocated_reads:9.5	Strand:+
TTCTCACTCAAGTACTTTAAACACC
>Location:NODE_371225_length_8483_cov_20.365791	Coordinate:3633	Reads:1	Hits:2	Allocated_reads:0.5	Strand:+
TTCTCACTCAAGTACTTTAAACACCA
>Location:NODE_371225_length_8483_cov_20.365791	Coordinate:3633	Reads:2	Hits:2	Allocated_reads:1	Strand:+
TTCTCACTCAAGTACTTTAAACACCC
>Location:NODE_371225_length_8483_cov_20.365791	Coordinate:3633	Reads:2	Hits:1	Allocated_reads:2	Strand:+
TTCTCACTCAAGTACTTTAAACAGCT
>Location:NODE_371225_length_8483_cov_20.365791	Coordinate:3633	Reads:73	Hits:2	Allocated_reads:36.5	Strand:+
TTCTCACTCAAGTACTTTAAACACCT
>Location:NODE_371225_length_8483_cov_20.365791	Coordinate:3633	Reads:6	Hits:1	Allocated_reads:6	Strand:+
TTCTCACTCAAGTACTTTAAACACCTC
>Location:NODE_371225_length_8483_cov_20.365791	Coordinate:3633	Reads:6	Hits:1	Allocated_reads:6	Strand:+
TTCTCACTCAAGTACTTTAAACACCTCT
>Location:NODE_371225_length_8483_cov_20.365791	Coordinate:3633	Reads:8	Hits:1	Allocated_reads:8	Strand:+
TTCTCACTCAAGTACTTTAAACACCTCTT
>Location:NODE_371225_length_8483_cov_20.365791	Coordinate:3633	Reads:1	Hits:1	Allocated_reads:1	Strand:+
TTCTCACTCAAGTACTTTAAACACCTCTTTAAT
>Location:NODE_371225_length_8483_cov_20.365791	Coordinate:3634	Reads:2	Hits:2	Allocated_reads:1	Strand:+
TCTCACTCAAGTACTTTAAACACCT
>Location:NODE_371225_length_8483_cov_20.365791	Coordinate:3634	Reads:1	Hits:1	Allocated_reads:1	Strand:+
TCTCACTCAAGTACTTTAAACACCTCTT
>Location:NODE_371225_length_8483_cov_20.365791	Coordinate:3637	Reads:3	Hits:1	Allocated_reads:3	Strand:+
CACTCAAGTACTTTAAACACCTCTT
>Location:NODE_371225_length_8483_cov_20.365791	Coordinate:3637	Reads:4	Hits:1	Allocated_reads:4	Strand:+
CACTCAAGTACTTTAAACACCTCTTT
>Location:NODE_371225_length_8483_cov_20.365791	Coordinate:3637	Reads:1	Hits:1	Allocated_reads:1	Strand:+
CACTCAAGTACTTTAAACACCTCTTTA
>Location:NODE_371225_length_8483_cov_20.365791	Coordinate:3637	Reads:3	Hits:1	Allocated_reads:3	Strand:+
CACTCAAGTACTTTAAACACCTCTTTAA
>Location:NODE_371225_length_8483_cov_20.365791	Coordinate:3637	Reads:1	Hits:1	Allocated_reads:1	Strand:+
CACTCAAGTACTTTAAACACCTCTTTAAT
>Location:NODE_371225_length_8483_cov_20.365791	Coordinate:3637	Reads:1	Hits:1	Allocated_reads:1	Strand:+
CACTCAAGTACTTTAAACACCTCTTTAATT
>Location:NODE_371225_length_8483_cov_20.365791	Coordinate:3638	Reads:1	Hits:1	Allocated_reads:1	Strand:-
TAAAGAGCTGTTTAAAGTACTTGAGT
>Location:NODE_371225_length_8483_cov_20.365791	Coordinate:3643	Reads:1	Hits:1	Allocated_reads:1	Strand:-
TCGATGGTGCAATTAAAGAGCTGTTTAAAGTACT
>Location:NODE_371225_length_8483_cov_20.365791	Coordinate:3646	Reads:1	Hits:1	Allocated_reads:1	Strand:-
GATGGTGCAATTAAAGAGCTGTTTAAAGT
>Location:NODE_371225_length_8483_cov_20.365791	Coordinate:3647	Reads:1	Hits:1	Allocated_reads:1	Strand:-
GGTGCAATTAAAGAGCTGTTTAAAG
>Location:NODE_371225_length_8483_cov_20.365791	Coordinate:3651	Reads:3	Hits:1	Allocated_reads:3	Strand:-
TCTCGATGGTGCAATTAAAGAGCTGTTT
>Location:NODE_371225_length_8483_cov_20.365791	Coordinate:3652	Reads:1	Hits:1	Allocated_reads:1	Strand:-
TCTCGATGGTGCAATTAAAGAGTTGTT
>Location:NODE_371225_length_8483_cov_20.365791	Coordinate:3652	Reads:10	Hits:1	Allocated_reads:10	Strand:-
TCTCGATGGTGCAATTAAAGAGCTGTT
>Location:NODE_371225_length_8483_cov_20.365791	Coordinate:3653	Reads:1	Hits:1	Allocated_reads:1	Strand:-
CTCGATGGTGCAATTAAAGAGCTGT
>Location:NODE_371225_length_8483_cov_20.365791	Coordinate:3653	Reads:1	Hits:1	Allocated_reads:1	Strand:-
TCTCGATGGTGCAATTAAAGAGCTGT
>Location:NODE_371225_length_8483_cov_20.365791	Coordinate:3655	Reads:5	Hits:1	Allocated_reads:5	Strand:-
TCTCGATGGTGCAATTAAAGAGCT
>Location:NODE_371225_length_8483_cov_20.365791	Coordinate:3669	Reads:1	Hits:1	Allocated_reads:1	Strand:+
ACCATCGAGACATCAGAGCACTGT
>Location:NODE_371225_length_8483_cov_20.365791	Coordinate:3669	Reads:1	Hits:1	Allocated_reads:1	Strand:+
ACCATCGAGACATCAGAGCACTGTG
>Location:NODE_371225_length_8483_cov_20.365791	Coordinate:3669	Reads:1	Hits:1	Allocated_reads:1	Strand:+
ACCATCGAGACATCAGAGCACTGTGCT
>Location:NODE_371225_length_8483_cov_20.365791	Coordinate:3669	Reads:1	Hits:1	Allocated_reads:1	Strand:+
ACCATCGAGACATCAGAGCACTGTGCTA
>Location:NODE_371225_length_8483_cov_20.365791	Coordinate:3669	Reads:1	Hits:1	Allocated_reads:1	Strand:+
ACCATCGAGACATCAGAGCACTGTGCTAGA
>Location:NODE_371225_length_8483_cov_20.365791	Coordinate:3676	Reads:1	Hits:1	Allocated_reads:1	Strand:-
GCTCTTCTAGCACAGTGCTCTGATGTCT
>Location:NODE_371225_length_8483_cov_20.365791	Coordinate:3676	Reads:2	Hits:1	Allocated_reads:2	Strand:-
GGCGCTCTTCTAGCACAGTGCTCTGATGTCT
>Location:NODE_371225_length_8483_cov_20.365791	Coordinate:3677	Reads:1	Hits:1	Allocated_reads:1	Strand:-
AGGCGCTCTTCTAGCACAGTGCTCTGATGTC
>Location:NODE_371225_length_8483_cov_20.365791	Coordinate:3677	Reads:1	Hits:1	Allocated_reads:1	Strand:-
GGCGCTCTTCTAGCACAGTGCTCTGATGTC
>Location:NODE_371225_length_8483_cov_20.365791	Coordinate:3678	Reads:1	Hits:1	Allocated_reads:1	Strand:-
TCTTCTAGCACAGTGCTCTGATGT
>Location:NODE_371225_length_8483_cov_20.365791	Coordinate:3679	Reads:1	Hits:1	Allocated_reads:1	Strand:-
CGCTCTTCTAGCACAGTGCTCTGATG
>Location:NODE_371225_length_8483_cov_20.365791	Coordinate:3696	Reads:1	Hits:1	Allocated_reads:1	Strand:+
AGAAGAGCGCCTTCAGATTCTCCTGAA
>Location:NODE_371225_length_8483_cov_20.365791	Coordinate:3697	Reads:1	Hits:1	Allocated_reads:1	Strand:-
GATTCAGGAGGATCTGAAGGCGCTCTTC
>Location:NODE_371225_length_8483_cov_20.365791	Coordinate:3699	Reads:1	Hits:1	Allocated_reads:1	Strand:-
TTCAGGAGGATCTGAAGGCGCTCT
>Location:NODE_371225_length_8483_cov_20.365791	Coordinate:3706	Reads:1	Hits:1	Allocated_reads:1	Strand:-
TAGCAAGATTTGATTCAGGAGGATCTGAAA
>Location:NODE_371225_length_8483_cov_20.365791	Coordinate:3706	Reads:4	Hits:1	Allocated_reads:4	Strand:-
TAGCAAGATTTGATTCAGGAGGATCTGAAT
>Location:NODE_371225_length_8483_cov_20.365791	Coordinate:3707	Reads:6	Hits:1	Allocated_reads:6	Strand:-
TAGCAAGATTTGATTCAGGAGGATCTGAA
>Location:NODE_371225_length_8483_cov_20.365791	Coordinate:3708	Reads:1	Hits:1	Allocated_reads:1	Strand:-
TAGCAAGATTTGATTCAGGAGGATCTGA
>Location:NODE_371225_length_8483_cov_20.365791	Coordinate:3709	Reads:1	Hits:1	Allocated_reads:1	Strand:-
TAGCAAGATTTGATTCAGGAGGATCTG
>Location:NODE_371225_length_8483_cov_20.365791	Coordinate:3710	Reads:117	Hits:1	Allocated_reads:117	Strand:-
TAGCAAGATTTGATTCAGGAGGATCT
>Location:NODE_371225_length_8483_cov_20.365791	Coordinate:3710	Reads:1	Hits:1	Allocated_reads:1	Strand:-
TTAGCAAGATTTGATTCAGGAGGATCT
>Location:NODE_371225_length_8483_cov_20.365791	Coordinate:3711	Reads:13	Hits:1	Allocated_reads:13	Strand:-
TAGCAAGATTTGATTCAGGAGGATC
>Location:NODE_371225_length_8483_cov_20.365791	Coordinate:3711	Reads:1	Hits:1	Allocated_reads:1	Strand:-
TTAGCAAGATTTGATTCAGGAGGATC
>Location:NODE_371225_length_8483_cov_20.365791	Coordinate:3712	Reads:2	Hits:1	Allocated_reads:2	Strand:-
TAGCAAGATTTGATTCAGGAGGAT
>Location:NODE_371225_length_8483_cov_20.365791	Coordinate:3726	Reads:3	Hits:3	Allocated_reads:1	Strand:+
AATCTTGCTAAACTCCTACATTAAT
>Location:NODE_371225_length_8483_cov_20.365791	Coordinate:3726	Reads:2	Hits:1	Allocated_reads:2	Strand:+
AATCTTGCTAAACTCCTACATTAATATGT
>Location:NODE_371225_length_8483_cov_20.365791	Coordinate:3736	Reads:1	Hits:1	Allocated_reads:1	Strand:-
AGAGTCCACTTGACATATTAATGTAGGAGTT
>Location:NODE_371225_length_8483_cov_20.365791	Coordinate:3737	Reads:1	Hits:1	Allocated_reads:1	Strand:-
AAGAGTCCACTTGACATATTAATGTAGGAGT
>Location:NODE_371225_length_8483_cov_20.365791	Coordinate:3737	Reads:1	Hits:1	Allocated_reads:1	Strand:-
GTCCACTTGACATATTAATGTAGGAGT
>Location:NODE_371225_length_8483_cov_20.365791	Coordinate:3738	Reads:1	Hits:1	Allocated_reads:1	Strand:-
AAGAGTCCACTTGACATATTAATGTAGTTT
>Location:NODE_371225_length_8483_cov_20.365791	Coordinate:3739	Reads:3	Hits:1	Allocated_reads:3	Strand:-
AAAGAGTCCACTTGACATATTAATGTAGGA
>Location:NODE_371225_length_8483_cov_20.365791	Coordinate:3739	Reads:5	Hits:1	Allocated_reads:5	Strand:-
AAGAGTCCACTTGACATATTAATGTAGGA
>Location:NODE_371225_length_8483_cov_20.365791	Coordinate:3739	Reads:3	Hits:1	Allocated_reads:3	Strand:-
AGAGTCCACTTGACATATTAATGTAGGA
>Location:NODE_371225_length_8483_cov_20.365791	Coordinate:3739	Reads:3	Hits:1	Allocated_reads:3	Strand:-
CAAAGAGTCCACTTGACATATTAATGTAGGA
>Location:NODE_371225_length_8483_cov_20.365791	Coordinate:3739	Reads:2	Hits:1	Allocated_reads:2	Strand:-
TCAAAGAGTCCACTTGACATATTAATGTAGGA
>Location:NODE_371225_length_8483_cov_20.365791	Coordinate:3739	Reads:1	Hits:1	Allocated_reads:1	Strand:-
TGCTCAAAGAGTCCACTTGACATATTAATGTAGGA
>Location:NODE_371225_length_8483_cov_20.365791	Coordinate:3740	Reads:1	Hits:1	Allocated_reads:1	Strand:-
AAAGAGTCCACTTGACATATTAATGTAGG
>Location:NODE_371225_length_8483_cov_20.365791	Coordinate:3740	Reads:2	Hits:1	Allocated_reads:2	Strand:-
AAGAGTCCACTTGACATATTAATGTAGG
>Location:NODE_371225_length_8483_cov_20.365791	Coordinate:3740	Reads:2	Hits:1	Allocated_reads:2	Strand:-
AAGAGTCCACTTGACATATTAATGTAGT
>Location:NODE_371225_length_8483_cov_20.365791	Coordinate:3740	Reads:2	Hits:1	Allocated_reads:2	Strand:-
AGAGTCCACTTGACATATTAATGTAGG
>Location:NODE_371225_length_8483_cov_20.365791	Coordinate:3740	Reads:1	Hits:1	Allocated_reads:1	Strand:-
AGTCCACTTGACATATTAATGTAGG
>Location:NODE_371225_length_8483_cov_20.365791	Coordinate:3740	Reads:1	Hits:1	Allocated_reads:1	Strand:-
CAAAGAGTCCACTTGACATATTAATGTAGG
>Location:NODE_371225_length_8483_cov_20.365791	Coordinate:3741	Reads:4	Hits:1	Allocated_reads:4	Strand:-
AAAGAGTCCACTTGACATATTAATGTAG
>Location:NODE_371225_length_8483_cov_20.365791	Coordinate:3741	Reads:6	Hits:1	Allocated_reads:6	Strand:-
AAGAGTCCACTTGACATATTAATGTAG
>Location:NODE_371225_length_8483_cov_20.365791	Coordinate:3741	Reads:9	Hits:1	Allocated_reads:9	Strand:-
AGAGTCCACTTGACATATTAATGTAG
>Location:NODE_371225_length_8483_cov_20.365791	Coordinate:3741	Reads:2	Hits:1	Allocated_reads:2	Strand:-
AGTCCACTTGACATATTAATGTAG
>Location:NODE_371225_length_8483_cov_20.365791	Coordinate:3741	Reads:1	Hits:1	Allocated_reads:1	Strand:-
CAAAGAGTCCACTTGACATATTAATGTAG
>Location:NODE_371225_length_8483_cov_20.365791	Coordinate:3741	Reads:6	Hits:1	Allocated_reads:6	Strand:-
GAGTCCACTTGACATATTAATGTAG
>Location:NODE_371225_length_8483_cov_20.365791	Coordinate:3741	Reads:3	Hits:1	Allocated_reads:3	Strand:-
TCAAAGAGTCCACTTGACATATTAATGTAG
>Location:NODE_371225_length_8483_cov_20.365791	Coordinate:3758	Reads:1	Hits:1	Allocated_reads:1	Strand:-
TAGATAAGCTTGTGTTGCTCAAAGAGTCCAC
>Location:NODE_371225_length_8483_cov_20.365791	Coordinate:3766	Reads:1	Hits:1	Allocated_reads:1	Strand:-
AAAGCTGTAGATAAGCTTGTGTTGCTCAAA
>Location:NODE_371225_length_8483_cov_20.365791	Coordinate:3766	Reads:1	Hits:1	Allocated_reads:1	Strand:-
GCTGTAGATAAGCTTGTGTTGCTCAAT
>Location:NODE_371225_length_8483_cov_20.365791	Coordinate:3766	Reads:1	Hits:1	Allocated_reads:1	Strand:-
TAAAGCTGTAGATAAGCTTGTGTTGCTCAAT
>Location:NODE_371225_length_8483_cov_20.365791	Coordinate:3766	Reads:3	Hits:1	Allocated_reads:3	Strand:-
TAAAGCTGTAGATAAGCTTGTGTTGCTCAAA
>Location:NODE_371225_length_8483_cov_20.365791	Coordinate:3767	Reads:6	Hits:1	Allocated_reads:6	Strand:-
TAAAGCTGTAGATAAGCTTGTGTTGCTCAA
>Location:NODE_371225_length_8483_cov_20.365791	Coordinate:3768	Reads:3	Hits:1	Allocated_reads:3	Strand:-
AAAGCTGTAGATAAGCTTGTGTTGCTCA
>Location:NODE_371225_length_8483_cov_20.365791	Coordinate:3768	Reads:1	Hits:1	Allocated_reads:1	Strand:-
AAGCTGTAGATAAGCTTGTGTTGCTCA
>Location:NODE_371225_length_8483_cov_20.365791	Coordinate:3768	Reads:1	Hits:1	Allocated_reads:1	Strand:-
TAAAGCTGTAGATAAGCTTGTGTAGCTCA
>Location:NODE_371225_length_8483_cov_20.365791	Coordinate:3768	Reads:1	Hits:4	Allocated_reads:0.25	Strand:-
TAAAGCTGTAGATAAGCTTGTGTTGCTTT
>Location:NODE_371225_length_8483_cov_20.365791	Coordinate:3768	Reads:38	Hits:1	Allocated_reads:38	Strand:-
TAAAGCTGTAGATAAGCTTGTGTTGCTCA
>Location:NODE_371225_length_8483_cov_20.365791	Coordinate:3768	Reads:6	Hits:4	Allocated_reads:1.5	Strand:-
TAAAGCTGTAGATAAGCTTGTGTTGCTCT
>Location:NODE_371225_length_8483_cov_20.365791	Coordinate:3769	Reads:5	Hits:4	Allocated_reads:1.25	Strand:-
AAAGCTGTAGATAAGCTTGTGTTGCTC
>Location:NODE_371225_length_8483_cov_20.365791	Coordinate:3769	Reads:1	Hits:4	Allocated_reads:0.25	Strand:-
AAGCTGTAGATAAGCTTGTGTTGCTC
>Location:NODE_371225_length_8483_cov_20.365791	Coordinate:3769	Reads:2	Hits:4	Allocated_reads:0.5	Strand:-
CATAAAGCTGTAGATAAGCTTGTGTTGCTC
>Location:NODE_371225_length_8483_cov_20.365791	Coordinate:3769	Reads:1	Hits:4	Allocated_reads:0.25	Strand:+
GAGCAACACAAGCTTATCTACAGCTT
>Location:NODE_371225_length_8483_cov_20.365791	Coordinate:3769	Reads:1	Hits:4	Allocated_reads:0.25	Strand:-
TAAAGCTGTAGATAAGCTTGTGTGGCTC
>Location:NODE_371225_length_8483_cov_20.365791	Coordinate:3769	Reads:15	Hits:4	Allocated_reads:3.75	Strand:-
TAAAGCTGTAGATAAGCTTGTGTTGCTT
>Location:NODE_371225_length_8483_cov_20.365791	Coordinate:3769	Reads:44	Hits:4	Allocated_reads:11	Strand:-
TAAAGCTGTAGATAAGCTTGTGTTGCTC
>Location:NODE_371225_length_8483_cov_20.365791	Coordinate:3770	Reads:2	Hits:4	Allocated_reads:0.5	Strand:-
AAAGCTGTAGATAAGCTTGTGTTGCT
>Location:NODE_371225_length_8483_cov_20.365791	Coordinate:3770	Reads:1	Hits:4	Allocated_reads:0.25	Strand:-
AAGCTGTAGATAAGCTTGTGTTGCT
>Location:NODE_371225_length_8483_cov_20.365791	Coordinate:3770	Reads:4	Hits:4	Allocated_reads:1	Strand:-
CATAAAGCTGTAGATAAGCTTGTGTTGCT
>Location:NODE_371225_length_8483_cov_20.365791	Coordinate:3770	Reads:118	Hits:4	Allocated_reads:29.5	Strand:-
TAAAGCTGTAGATAAGCTTGTGTTGCT
>Location:NODE_371225_length_8483_cov_20.365791	Coordinate:3770	Reads:2	Hits:4	Allocated_reads:0.5	Strand:-
TAAAGCTGTAGATAAGCTTGTGTTGCG
>Location:NODE_371225_length_8483_cov_20.365791	Coordinate:3771	Reads:10	Hits:4	Allocated_reads:2.5	Strand:-
TAAAGCTGTAGATAAGCTTGTGTTGC
>Location:NODE_371225_length_8483_cov_20.365791	Coordinate:3776	Reads:1	Hits:4	Allocated_reads:0.25	Strand:-
CAACATAAAGCTGTAGATAAGCTTGT
>Location:NODE_371225_length_8483_cov_20.365791	Coordinate:3776	Reads:1	Hits:4	Allocated_reads:0.25	Strand:-
CACAACATAAAGCTGTAGATAAGCTTGT
>Location:NODE_371225_length_8483_cov_20.365791	Coordinate:3776	Reads:1	Hits:4	Allocated_reads:0.25	Strand:-
GCACAACATAAAGCTGTAGATAAGCTTGT
>Location:NODE_371225_length_8483_cov_20.365791	Coordinate:3777	Reads:1	Hits:1	Allocated_reads:1	Strand:-
ATGCACAACATAAAGCTGTAGATAAGCTTG
>Location:NODE_371225_length_8483_cov_20.365791	Coordinate:3777	Reads:1	Hits:1	Allocated_reads:1	Strand:-
CTATGCACAACATAAAGCTGTAGATAAGCTTA
>Location:NODE_371225_length_8483_cov_20.365791	Coordinate:3777	Reads:1	Hits:1	Allocated_reads:1	Strand:-
CTATGCACAACATAAAGCTGTAGATAAGCTTG
>Location:NODE_371225_length_8483_cov_20.365791	Coordinate:3777	Reads:2	Hits:4	Allocated_reads:0.5	Strand:-
GCACAACATAAAGCTGTAGATAAGCTTG
>Location:NODE_371225_length_8483_cov_20.365791	Coordinate:3777	Reads:3	Hits:1	Allocated_reads:3	Strand:-
TATGCACAACATAAAGCTGTAGATAAGCTTG
>Location:NODE_371225_length_8483_cov_20.365791	Coordinate:3777	Reads:9	Hits:1	Allocated_reads:9	Strand:-
TGCACAACATAAAGCTGTAGATAAGCTTG
>Location:NODE_371225_length_8483_cov_20.365791	Coordinate:3778	Reads:2	Hits:1	Allocated_reads:2	Strand:-
TGCACAACATAAAGCTGTAGATAAGCTT
>Location:NODE_371225_length_8483_cov_20.365791	Coordinate:3779	Reads:2	Hits:1	Allocated_reads:2	Strand:-
ATGCACAACATAAAGCTGTAGATAAGCT
>Location:NODE_371225_length_8483_cov_20.365791	Coordinate:3779	Reads:4	Hits:4	Allocated_reads:1	Strand:-
GCACAACATAAAGCTGTAGATAAGCT
>Location:NODE_371225_length_8483_cov_20.365791	Coordinate:3779	Reads:1	Hits:1	Allocated_reads:1	Strand:-
TATGCACAACATAAAGCTGTAGATAAGCT
>Location:NODE_371225_length_8483_cov_20.365791	Coordinate:3779	Reads:2	Hits:1	Allocated_reads:2	Strand:-
TCTATGCACAACATAAAGCTGTAGATAAGCT
>Location:NODE_371225_length_8483_cov_20.365791	Coordinate:3779	Reads:11	Hits:1	Allocated_reads:11	Strand:-
TGCACAACATAAAGCTGTAGATAAGCT
>Location:NODE_371225_length_8483_cov_20.365791	Coordinate:3779	Reads:1	Hits:1	Allocated_reads:1	Strand:-
TTTCTATGCACAACATAAAGCTGTAGATAAGCT
>Location:NODE_371225_length_8483_cov_20.365791	Coordinate:3780	Reads:1	Hits:1	Allocated_reads:1	Strand:-
ATGCACAACATAAAGCTGTAGATAAGC
>Location:NODE_371225_length_8483_cov_20.365791	Coordinate:3780	Reads:2	Hits:4	Allocated_reads:0.5	Strand:-
GCACAACATAAAGCTGTAGATAAGC
>Location:NODE_371225_length_8483_cov_20.365791	Coordinate:3780	Reads:2	Hits:1	Allocated_reads:2	Strand:-
TATGCACAACATAAAGCTGTAGATAAGC
>Location:NODE_371225_length_8483_cov_20.365791	Coordinate:3780	Reads:2	Hits:1	Allocated_reads:2	Strand:-
TGCACAACATAAAGCTGTAGATAAGC
>Location:NODE_371225_length_8483_cov_20.365791	Coordinate:3787	Reads:2	Hits:1	Allocated_reads:2	Strand:-
ATGATTTCTATGCACAACATAAAGCTGTA
>Location:NODE_371225_length_8483_cov_20.365791	Coordinate:3787	Reads:6	Hits:1	Allocated_reads:6	Strand:-
TCATGATTTCTATGCACAACATAAAGCTGTA
>Location:NODE_371225_length_8483_cov_20.365791	Coordinate:3787	Reads:1	Hits:1	Allocated_reads:1	Strand:-
TGATTTCTATGCACAACATAAAGCTGTA
>Location:NODE_371225_length_8483_cov_20.365791	Coordinate:3787	Reads:1	Hits:1	Allocated_reads:1	Strand:-
TTTCTATGCACAACATAAAGCTGTA
>Location:NODE_371225_length_8483_cov_20.365791	Coordinate:3790	Reads:1	Hits:1	Allocated_reads:1	Strand:-
TCATGATTTCTATGCACAACATAAAGCT
>Location:NODE_371225_length_8483_cov_20.365791	Coordinate:3797	Reads:1	Hits:1	Allocated_reads:1	Strand:-
ACGCTGCCTCATGATTTCTATGCACAACA
>Location:NODE_371225_length_8483_cov_20.365791	Coordinate:3797	Reads:1	Hits:1	Allocated_reads:1	Strand:-
CGCTGCCTCATGATTTCTATGCACAACA
>Location:NODE_371225_length_8483_cov_20.365791	Coordinate:3797	Reads:1	Hits:1	Allocated_reads:1	Strand:-
CTGCCTCATGATTTCTATGCACAACA
>Location:NODE_371225_length_8483_cov_20.365791	Coordinate:3797	Reads:1	Hits:1	Allocated_reads:1	Strand:-
TGCCTCATGATTTCTATGCACAACA
>Location:NODE_371225_length_8483_cov_20.365791	Coordinate:3800	Reads:1	Hits:1	Allocated_reads:1	Strand:-
TTGCCACGCTGCCTCATGATTTCTATGCACT
>Location:NODE_371225_length_8483_cov_20.365791	Coordinate:3807	Reads:1	Hits:1	Allocated_reads:1	Strand:-
TCAGAGATCTTGCCACGCTGCCTCATGATTTCT
>Location:NODE_371225_length_8483_cov_20.365791	Coordinate:3810	Reads:1	Hits:1	Allocated_reads:1	Strand:-
TCAGAGATCTTGCCACGCTGCCTCATGATA
>Location:NODE_371225_length_8483_cov_20.365791	Coordinate:3810	Reads:1	Hits:1	Allocated_reads:1	Strand:-
TCAGAGATCTTGCCACGCTGCCTCATGATT
>Location:NODE_371225_length_8483_cov_20.365791	Coordinate:3812	Reads:3	Hits:1	Allocated_reads:3	Strand:-
TCAGAGATCTTGCCACGCTGCCTCATGA
>Location:NODE_371225_length_8483_cov_20.365791	Coordinate:3813	Reads:2	Hits:1	Allocated_reads:2	Strand:-
ATCAGAGATCTTGCCACGCTGCCTCATG
>Location:NODE_371225_length_8483_cov_20.365791	Coordinate:3813	Reads:1	Hits:1	Allocated_reads:1	Strand:-
TCAGAGATCTTGCCACGCTGCCTCATT
>Location:NODE_371225_length_8483_cov_20.365791	Coordinate:3813	Reads:3	Hits:1	Allocated_reads:3	Strand:-
TCAGAGATCTTGCCACGCTGCCTCATG
>Location:NODE_371225_length_8483_cov_20.365791	Coordinate:3814	Reads:1	Hits:1	Allocated_reads:1	Strand:-
ATCAGAGATCTTGCCACGCTGCCTCAT
>Location:NODE_371225_length_8483_cov_20.365791	Coordinate:3814	Reads:1	Hits:1	Allocated_reads:1	Strand:-
TCAGAGATCTTGCCACGCTGCCTCAT
>Location:NODE_371225_length_8483_cov_20.365791	Coordinate:3816	Reads:1	Hits:1	Allocated_reads:1	Strand:-
TCAGAGATCTTGCCACGCTGCCTA
>Location:NODE_371225_length_8483_cov_20.365791	Coordinate:3816	Reads:16	Hits:1	Allocated_reads:16	Strand:-
TCAGAGATCTTGCCACGCTGCCTC
>Location:NODE_371225_length_8483_cov_20.365791	Coordinate:3817	Reads:9	Hits:1	Allocated_reads:9	Strand:-
ATCAGAGATCTTGCCACGCTGCCT
>Location:NODE_371225_length_8483_cov_20.365791	Coordinate:3817	Reads:1	Hits:1	Allocated_reads:1	Strand:-
CATCAGAGATCTTGCCACGCTGCCT
>Location:NODE_371225_length_8483_cov_20.365791	Coordinate:3817	Reads:1	Hits:1	Allocated_reads:1	Strand:-
TTCCCCATCAGAGATCTTGCCACGCTGCCT
>Location:NODE_371225_length_8483_cov_20.365791	Coordinate:3818	Reads:1	Hits:1	Allocated_reads:1	Strand:-
CCCCATCAGAGATCTTGCCACGCTGCT
>Location:NODE_371225_length_8483_cov_20.365791	Coordinate:3818	Reads:1	Hits:1	Allocated_reads:1	Strand:-
TTCCCCATCAGAGATCTTGCCACGCTGCC
>Location:NODE_371225_length_8483_cov_20.365791	Coordinate:3819	Reads:2	Hits:1	Allocated_reads:2	Strand:-
TTCCCCATCAGAGATCTTGCCACGCTGC
>Location:NODE_371225_length_8483_cov_20.365791	Coordinate:3821	Reads:1	Hits:1	Allocated_reads:1	Strand:-
ATTCCCCATCAGAGATCTTGCCACGCT
>Location:NODE_371225_length_8483_cov_20.365791	Coordinate:3830	Reads:1	Hits:4	Allocated_reads:0.25	Strand:+
AGATCTCTGATGGGGAATTGTGGC
>Location:NODE_371225_length_8483_cov_20.365791	Coordinate:3830	Reads:31	Hits:4	Allocated_reads:7.75	Strand:+
AGATCTCTGATGGGGAATGGTGGC
>Location:NODE_371225_length_8483_cov_20.365791	Coordinate:3852	Reads:13	Hits:1	Allocated_reads:13	Strand:-
TCAGTGAAGAAGCTCCTCTTAGGAAGTGC
>Location:NODE_371225_length_8483_cov_20.365791	Coordinate:3854	Reads:1	Hits:1	Allocated_reads:1	Strand:-
TCAGTGAAGAAGCTCCTCTTAGGAAGT
>Location:NODE_371225_length_8483_cov_20.365791	Coordinate:3854	Reads:1	Hits:1	Allocated_reads:1	Strand:-
TTTTCAGTGAAGAAGCTCCTCTTAGGAAGT
>Location:NODE_371225_length_8483_cov_20.365791	Coordinate:3856	Reads:2	Hits:1	Allocated_reads:2	Strand:-
TTTCAGTGAAGAAGCTCCTCTTAGGAA
>Location:NODE_371225_length_8483_cov_20.365791	Coordinate:3862	Reads:1	Hits:1	Allocated_reads:1	Strand:-
ACTCCTTTTTCAGTGAAGAAGCTCCTCT
>Location:NODE_371225_length_8483_cov_20.365791	Coordinate:3871	Reads:1	Hits:1	Allocated_reads:1	Strand:+
TCTTCACTGAAAAAGGAGTATCCAGAGC
>Location:NODE_371225_length_8483_cov_20.365791	Coordinate:3872	Reads:7	Hits:1	Allocated_reads:7	Strand:+
CTTCACTGAAAAAGGAGTATCCAGAGC
>Location:NODE_371225_length_8483_cov_20.365791	Coordinate:3873	Reads:1	Hits:1	Allocated_reads:1	Strand:+
TTCACTGAAAAAGGAGTTTCCAGAGCAAC
>Location:NODE_371225_length_8483_cov_20.365791	Coordinate:3876	Reads:1	Hits:1	Allocated_reads:1	Strand:-
GGTTGCTCTGGAAACTCCTTTTTCAGT
>Location:NODE_371225_length_8483_cov_20.365791	Coordinate:3881	Reads:1	Hits:1	Allocated_reads:1	Strand:-
TCTGGTTGCTCTGGAAACTCCTTTT
>Location:NODE_371225_length_8483_cov_20.365791	Coordinate:3881	Reads:1	Hits:1	Allocated_reads:1	Strand:-
TGGCACATCTGGTTGCTCTGGAAACTCCTTTT
>Location:NODE_371225_length_8483_cov_20.365791	Coordinate:3882	Reads:1	Hits:1	Allocated_reads:1	Strand:-
CATCTGGTTGCTCTGGAAACTCCTTT
>Location:NODE_371225_length_8483_cov_20.365791	Coordinate:3883	Reads:1	Hits:1	Allocated_reads:1	Strand:-
GGCACATCTGGTTGCTCTGGAAACTCCTT
>Location:NODE_371225_length_8483_cov_20.365791	Coordinate:3883	Reads:1	Hits:1	Allocated_reads:1	Strand:-
TGGCACATCTGGTTGCTCTGGAAACTCCTT
>Location:NODE_371225_length_8483_cov_20.365791	Coordinate:3884	Reads:1	Hits:1	Allocated_reads:1	Strand:-
ATGGCACATCTGGTTGCTCTGGAAACTCCT
>Location:NODE_371225_length_8483_cov_20.365791	Coordinate:3884	Reads:1	Hits:1	Allocated_reads:1	Strand:-
GGCACATCTGGTTGCTCTGGAAACTCCT
>Location:NODE_371225_length_8483_cov_20.365791	Coordinate:3884	Reads:3	Hits:1	Allocated_reads:3	Strand:-
TGGCACATCTGGTTGCTCTGGAAACTCCT
>Location:NODE_371225_length_8483_cov_20.365791	Coordinate:3885	Reads:2	Hits:1	Allocated_reads:2	Strand:-
GGCACATCTGGTTGCTCTGGAAACTCC
>Location:NODE_371225_length_8483_cov_20.365791	Coordinate:3885	Reads:1	Hits:1	Allocated_reads:1	Strand:-
TAGCCATGGCACATCTGGTTGCTCTGGAAACTCT
>Location:NODE_371225_length_8483_cov_20.365791	Coordinate:3885	Reads:1	Hits:1	Allocated_reads:1	Strand:-
TGGCACATCTGGTTGCTCTGGAAACTCC
>Location:NODE_371225_length_8483_cov_20.365791	Coordinate:3885	Reads:1	Hits:1	Allocated_reads:1	Strand:-
TGGCACATCTGGTTGCTCTGGAAACTCT
>Location:NODE_371225_length_8483_cov_20.365791	Coordinate:3886	Reads:1	Hits:1	Allocated_reads:1	Strand:-
ATGGCACATCTGGTTGCTCTGGAAACTC
>Location:NODE_371225_length_8483_cov_20.365791	Coordinate:3886	Reads:2	Hits:1	Allocated_reads:2	Strand:-
TGGCACATCTGGTTGCTCTGGAAACTC
>Location:NODE_371225_length_8483_cov_20.365791	Coordinate:3887	Reads:4	Hits:1	Allocated_reads:4	Strand:-
ATGGCACATCTGGTTGCTCTGGAAACT
>Location:NODE_371225_length_8483_cov_20.365791	Coordinate:3887	Reads:8	Hits:1	Allocated_reads:8	Strand:-
TGGCACATCTGGTTGCTCTGGAAACT
>Location:NODE_371225_length_8483_cov_20.365791	Coordinate:3888	Reads:1	Hits:1	Allocated_reads:1	Strand:-
TGGCACATCTGGTTGCTCTGGAAAC
>Location:NODE_371225_length_8483_cov_20.365791	Coordinate:3892	Reads:1	Hits:1	Allocated_reads:1	Strand:-
AGCCATGGCACATCTGGTTGCTCTGA
>Location:NODE_371225_length_8483_cov_20.365791	Coordinate:3892	Reads:1	Hits:1	Allocated_reads:1	Strand:-
TAGCCATGGCACATCTGGTTGCTCTGT
>Location:NODE_371225_length_8483_cov_20.365791	Coordinate:3892	Reads:4	Hits:1	Allocated_reads:4	Strand:-
TAGCCATGGCACATCTGGTTGCTCTGA
>Location:NODE_371225_length_8483_cov_20.365791	Coordinate:3892	Reads:3	Hits:1	Allocated_reads:3	Strand:-
TTAGCCATGGCACATCTGGTTGCTCTGA
>Location:NODE_371225_length_8483_cov_20.365791	Coordinate:3893	Reads:1	Hits:1	Allocated_reads:1	Strand:-
ACACTTAGCCATGGCACATCTGGTTGCTCTG
>Location:NODE_371225_length_8483_cov_20.365791	Coordinate:3893	Reads:2	Hits:1	Allocated_reads:2	Strand:-
TAGCCATGGCACATCTGGTTGCTCTG
>Location:NODE_371225_length_8483_cov_20.365791	Coordinate:3893	Reads:1	Hits:1	Allocated_reads:1	Strand:-
TTAGCCATGGCACATCTGGTTGCTCTG
>Location:NODE_371225_length_8483_cov_20.365791	Coordinate:3894	Reads:4	Hits:1	Allocated_reads:4	Strand:-
ACACTTAGCCATGGCACATCTGGTTGCTCT
>Location:NODE_371225_length_8483_cov_20.365791	Coordinate:3894	Reads:1	Hits:1	Allocated_reads:1	Strand:-
TTAGCCATGGCACATCTGGTTGCTCT
>Location:NODE_371225_length_8483_cov_20.365791	Coordinate:3895	Reads:1	Hits:1	Allocated_reads:1	Strand:-
AACACTTAGCCATGGCACATCTGGTTGCTC
>Location:NODE_371225_length_8483_cov_20.365791	Coordinate:3895	Reads:27	Hits:1	Allocated_reads:27	Strand:-
ACACTTAGCCATGGCACATCTGGTTGCTC
>Location:NODE_371225_length_8483_cov_20.365791	Coordinate:3895	Reads:1	Hits:1	Allocated_reads:1	Strand:-
CACTTAGCCATGGCACATCTGGTTGCTC
>Location:NODE_371225_length_8483_cov_20.365791	Coordinate:3895	Reads:2	Hits:1	Allocated_reads:2	Strand:-
TAGCCATGGCACATCTGGTTGCTC
>Location:NODE_371225_length_8483_cov_20.365791	Coordinate:3895	Reads:1	Hits:1	Allocated_reads:1	Strand:-
TTAGCCATGGCACATCTGGTTGCTC
>Location:NODE_371225_length_8483_cov_20.365791	Coordinate:3896	Reads:1	Hits:1	Allocated_reads:1	Strand:-
ACACTTAGCCATGGCACATCTGGTTGCG
>Location:NODE_371225_length_8483_cov_20.365791	Coordinate:3896	Reads:6	Hits:1	Allocated_reads:6	Strand:-
ACACTTAGCCATGGCACATCTGGTTGCT
>Location:NODE_371225_length_8483_cov_20.365791	Coordinate:3897	Reads:1	Hits:1	Allocated_reads:1	Strand:-
CACTTAGCCATGGCACATCTGGTTGC
>Location:NODE_371225_length_8483_cov_20.365791	Coordinate:3899	Reads:5	Hits:1	Allocated_reads:5	Strand:-
ACACTTAGCCATGGCACATCTGGTT
>Location:NODE_371225_length_8483_cov_20.365791	Coordinate:3900	Reads:2	Hits:1	Allocated_reads:2	Strand:-
ACACTTAGCCATGGCACATCTGGT
>Location:NODE_371225_length_8483_cov_20.365791	Coordinate:3912	Reads:1	Hits:1	Allocated_reads:1	Strand:-
CATGTCTGCCAGTAAAAAACACTTAGCCAT
>Location:NODE_371225_length_8483_cov_20.365791	Coordinate:3915	Reads:1	Hits:1	Allocated_reads:1	Strand:-
ACATGTCTGCCAGTAAAAAACACTTAGC
>Location:NODE_371225_length_8483_cov_20.365791	Coordinate:3915	Reads:2	Hits:1	Allocated_reads:2	Strand:-
CAACATGTCTGCCAGTAAAAAACACTTAGC
>Location:NODE_371225_length_8483_cov_20.365791	Coordinate:3915	Reads:2	Hits:1	Allocated_reads:2	Strand:-
CATGTCTGCCAGTAAAAAACACTTAGC
>Location:NODE_371225_length_8483_cov_20.365791	Coordinate:3917	Reads:1	Hits:1	Allocated_reads:1	Strand:-
CAACATGTCTGCCAGTAAAAAACACTTA
>Location:NODE_371225_length_8483_cov_20.365791	Coordinate:3919	Reads:1	Hits:1	Allocated_reads:1	Strand:-
CTCACAACATGTCTGCCAGTAAAAAACACT
>Location:NODE_371225_length_8483_cov_20.365791	Coordinate:3919	Reads:6	Hits:1	Allocated_reads:6	Strand:-
TCACAACATGTCTGCCAGTAAAAAACACT
>Location:NODE_371225_length_8483_cov_20.365791	Coordinate:3920	Reads:1	Hits:1	Allocated_reads:1	Strand:-
CAACATGTCTGCCAGTAAAAAACAC
>Location:NODE_371225_length_8483_cov_20.365791	Coordinate:3920	Reads:16	Hits:1	Allocated_reads:16	Strand:-
TCACAACATGTCTGCCAGTAAAAAACAC
>Location:NODE_371225_length_8483_cov_20.365791	Coordinate:3921	Reads:1	Hits:1	Allocated_reads:1	Strand:-
CACAACATGTCTGCCAGTAAAAAACA
>Location:NODE_371225_length_8483_cov_20.365791	Coordinate:3921	Reads:4	Hits:1	Allocated_reads:4	Strand:-
TCACAACATGTCTGCCAGTAAAAAACA
>Location:NODE_371225_length_8483_cov_20.365791	Coordinate:3922	Reads:5	Hits:1	Allocated_reads:5	Strand:-
TCACAACATGTCTGCCAGTAAAAAAC
>Location:NODE_371225_length_8483_cov_20.365791	Coordinate:3924	Reads:1	Hits:2	Allocated_reads:0.5	Strand:-
TCACAACATGTCTGCCAGTAAAAA
>Location:NODE_371225_length_8483_cov_20.365791	Coordinate:3925	Reads:1	Hits:2	Allocated_reads:0.5	Strand:+
TTTTACTGGCAGACATGTTGTGAG
>Location:NODE_371225_length_8483_cov_20.365791	Coordinate:3926	Reads:1	Hits:2	Allocated_reads:0.5	Strand:+
TTTACTGGCAGACATGTTGTGAGCT
>Location:NODE_371225_length_8483_cov_20.365791	Coordinate:3927	Reads:1	Hits:2	Allocated_reads:0.5	Strand:-
CTCCAGCTCACAACATGTCTGCCAGTAT
>Location:NODE_371225_length_8483_cov_20.365791	Coordinate:3928	Reads:1	Hits:2	Allocated_reads:0.5	Strand:+
TACTGGCAGACATGTTGTGAGCTG
>Location:NODE_371225_length_8483_cov_20.365791	Coordinate:3930	Reads:1	Hits:2	Allocated_reads:0.5	Strand:+
CTGGCAGACATGTTGTGAGCTGGAGG
>Location:NODE_371225_length_8483_cov_20.365791	Coordinate:3931	Reads:1	Hits:2	Allocated_reads:0.5	Strand:+
TGGCAGACATGTTGTGAGCTGGAGGA
>Location:NODE_371225_length_8483_cov_20.365791	Coordinate:3932	Reads:1	Hits:2	Allocated_reads:0.5	Strand:+
GGCAGACATGTTGTGAGCTGGAGGA
>Location:NODE_371225_length_8483_cov_20.365791	Coordinate:3933	Reads:1	Hits:2	Allocated_reads:0.5	Strand:-
CAGTGTGTCCTCCAGCTCACAACATGTCTGC
>Location:NODE_371225_length_8483_cov_20.365791	Coordinate:3933	Reads:1	Hits:2	Allocated_reads:0.5	Strand:-
TGTCCTCCAGCTCACAACATGTCTGC
>Location:NODE_371225_length_8483_cov_20.365791	Coordinate:3933	Reads:2	Hits:2	Allocated_reads:1	Strand:-
TGTGTCCTCCAGCTCACAACATGTCTGC
>Location:NODE_371225_length_8483_cov_20.365791	Coordinate:3935	Reads:1	Hits:2	Allocated_reads:0.5	Strand:+
AGACATGTTGTGAGCTGGAGGACACA
>Location:NODE_371225_length_8483_cov_20.365791	Coordinate:3935	Reads:1	Hits:2	Allocated_reads:0.5	Strand:+
AGACATGTTGTGAGCTGGAGGACACAC
>Location:NODE_371225_length_8483_cov_20.365791	Coordinate:3935	Reads:1	Hits:2	Allocated_reads:0.5	Strand:+
AGACATGTTGTGAGCTGGAGGACACACT
>Location:NODE_371225_length_8483_cov_20.365791	Coordinate:3936	Reads:6	Hits:2	Allocated_reads:3	Strand:+
GACATGTTGTGAGCTGGAGGACACACT
>Location:NODE_371225_length_8483_cov_20.365791	Coordinate:3937	Reads:1	Hits:2	Allocated_reads:0.5	Strand:+
ACATGTTGTGAGCTGGAGGACACACT
>Location:NODE_371225_length_8483_cov_20.365791	Coordinate:3938	Reads:2	Hits:2	Allocated_reads:1	Strand:+
CATGTTGTGAGCTGGAGGACACAC
>Location:NODE_371225_length_8483_cov_20.365791	Coordinate:3938	Reads:36	Hits:2	Allocated_reads:18	Strand:+
CATGTTGTGAGCTGGAGGACACACT
>Location:NODE_371225_length_8483_cov_20.365791	Coordinate:3938	Reads:1	Hits:2	Allocated_reads:0.5	Strand:+
CATGTTGTGAGCTGGAGGACACACTG
>Location:NODE_371225_length_8483_cov_20.365791	Coordinate:3938	Reads:1	Hits:2	Allocated_reads:0.5	Strand:+
CATGTTGTGAGCTGGAGGACACACTGC
>Location:NODE_371225_length_8483_cov_20.365791	Coordinate:3938	Reads:1	Hits:2	Allocated_reads:0.5	Strand:+
CATGTTGTGAGCTGGAGGACACACTGCC
>Location:NODE_371225_length_8483_cov_20.365791	Coordinate:3938	Reads:12	Hits:2	Allocated_reads:6	Strand:+
CATGTTGTGAGCTGGAGGACACACTGCCT
>Location:NODE_371225_length_8483_cov_20.365791	Coordinate:3938	Reads:1	Hits:2	Allocated_reads:0.5	Strand:+
CATGTTGTGAGCTGGAGGACACACTGCCTTGC
>Location:NODE_371225_length_8483_cov_20.365791	Coordinate:3939	Reads:1	Hits:2	Allocated_reads:0.5	Strand:+
ATGTTGTGAGCTGGAGGACACACT
>Location:NODE_371225_length_8483_cov_20.365791	Coordinate:3939	Reads:3	Hits:2	Allocated_reads:1.5	Strand:+
ATGTTGTGAGCTGGAGGACACACTGCCT
>Location:NODE_371225_length_8483_cov_20.365791	Coordinate:3940	Reads:2	Hits:2	Allocated_reads:1	Strand:+
TGTTGTGAGCTGGAGGACACACTGC
>Location:NODE_371225_length_8483_cov_20.365791	Coordinate:3940	Reads:1	Hits:2	Allocated_reads:0.5	Strand:+
TGTTGTGAGCTGGAGGACACACTGCC
>Location:NODE_371225_length_8483_cov_20.365791	Coordinate:3940	Reads:1	Hits:2	Allocated_reads:0.5	Strand:+
TGTTGTGAGCTGGAGGACACACTGCCA
>Location:NODE_371225_length_8483_cov_20.365791	Coordinate:3940	Reads:9	Hits:2	Allocated_reads:4.5	Strand:+
TGTTGTGAGCTGGAGGACACACTGCCT
>Location:NODE_371225_length_8483_cov_20.365791	Coordinate:3940	Reads:1	Hits:2	Allocated_reads:0.5	Strand:+
TGTTGTGAGCTGGAGGACACACTGCCTTT
>Location:NODE_371225_length_8483_cov_20.365791	Coordinate:3941	Reads:2	Hits:2	Allocated_reads:1	Strand:+
GTTGTGAGCTGGAGGACACACTGCCT
>Location:NODE_371225_length_8483_cov_20.365791	Coordinate:3942	Reads:1	Hits:2	Allocated_reads:0.5	Strand:+
TTGTGAGCTGGAGGACACACTGCCT
>Location:NODE_371225_length_8483_cov_20.365791	Coordinate:3942	Reads:1	Hits:2	Allocated_reads:0.5	Strand:+
TTGTGAGCTGGAGGACACACTGCCTT
>Location:NODE_371225_length_8483_cov_20.365791	Coordinate:3943	Reads:11	Hits:2	Allocated_reads:5.5	Strand:+
TGTGAGCTGGAGGACACACTGCCT
>Location:NODE_371225_length_8483_cov_20.365791	Coordinate:3943	Reads:5	Hits:2	Allocated_reads:2.5	Strand:+
TGTGAGCTGGAGGACACACTGCCTT
>Location:NODE_371225_length_8483_cov_20.365791	Coordinate:3943	Reads:2	Hits:2	Allocated_reads:1	Strand:+
TGTGAGCTGGAGGACACACTGCCTTGC
>Location:NODE_371225_length_8483_cov_20.365791	Coordinate:3944	Reads:1	Hits:2	Allocated_reads:0.5	Strand:+
GTGAGCTGGAGGACACACTGCCTT
>Location:NODE_371225_length_8483_cov_20.365791	Coordinate:3944	Reads:1	Hits:2	Allocated_reads:0.5	Strand:+
GTGAGCTGGAGGACACACTGCCTTGCT
>Location:NODE_371225_length_8483_cov_20.365791	Coordinate:3947	Reads:1	Hits:2	Allocated_reads:0.5	Strand:+
AGCTGGAGGACACACTGCCTTGCTTCAAGGG
>Location:NODE_371225_length_8483_cov_20.365791	Coordinate:3948	Reads:4	Hits:2	Allocated_reads:2	Strand:-
CCTTGAAGCAAGGCAGTGTGTCCTCCAGC
>Location:NODE_371225_length_8483_cov_20.365791	Coordinate:3948	Reads:5	Hits:2	Allocated_reads:2.5	Strand:-
TGAAGCAAGGCAGTGTGTCCTCCAGC
>Location:NODE_371225_length_8483_cov_20.365791	Coordinate:3948	Reads:3	Hits:2	Allocated_reads:1.5	Strand:-
TTGAAGCAAGGCAGTGTGTCCTCCAGC
>Location:NODE_371225_length_8483_cov_20.365791	Coordinate:3951	Reads:1	Hits:2	Allocated_reads:0.5	Strand:-
ATGCCCTTGAAGCAAGGCAGTGTGTCCTCT
>Location:NODE_371225_length_8483_cov_20.365791	Coordinate:3951	Reads:1	Hits:2	Allocated_reads:0.5	Strand:+
GGAGGACACACTGCCTTGCTTCAAGGG
>Location:NODE_371225_length_8483_cov_20.365791	Coordinate:3952	Reads:1	Hits:2	Allocated_reads:0.5	Strand:-
TGCCCTTGAAGCAAGGCAGTGTGTCCTC
>Location:NODE_371225_length_8483_cov_20.365791	Coordinate:3953	Reads:1	Hits:2	Allocated_reads:0.5	Strand:-
GATGCCCTTGAAGCAAGGCAGTGTGTCCT
>Location:NODE_371225_length_8483_cov_20.365791	Coordinate:3954	Reads:1	Hits:2	Allocated_reads:0.5	Strand:-
GATGCCCTTGAAGCAAGGCAGTGTGTCC
>Location:NODE_371225_length_8483_cov_20.365791	Coordinate:3954	Reads:1	Hits:2	Allocated_reads:0.5	Strand:-
TGCCCTTGAAGCAAGGCAGTGTGTCC
>Location:NODE_371225_length_8483_cov_20.365791	Coordinate:3955	Reads:1	Hits:2	Allocated_reads:0.5	Strand:-
TGCCCTTGAAGCAAGGCAGTGTGTC
>Location:NODE_371225_length_8483_cov_20.365791	Coordinate:3963	Reads:1	Hits:1	Allocated_reads:1	Strand:-
CTTTGGAGATGCCCTTGAAGCAAGGC
>Location:NODE_371225_length_8483_cov_20.365791	Coordinate:3963	Reads:1	Hits:1	Allocated_reads:1	Strand:-
TTGGAGATGCCCTTGAAGCAAGGC
>Location:NODE_371225_length_8483_cov_20.365791	Coordinate:3971	Reads:1	Hits:1	Allocated_reads:1	Strand:-
TAGTGATTTCTTTGGAGATGCCCTTGA
>Location:NODE_371225_length_8483_cov_20.365791	Coordinate:3976	Reads:1	Hits:1	Allocated_reads:1	Strand:-
TGGGTTCTAGTGATTTCTTTGGAGATGCT
>Location:NODE_371225_length_8483_cov_20.365791	Coordinate:3976	Reads:7	Hits:1	Allocated_reads:7	Strand:-
TGGGTTCTAGTGATTTCTTTGGAGATGCC
>Location:NODE_371225_length_8483_cov_20.365791	Coordinate:3976	Reads:2	Hits:1	Allocated_reads:2	Strand:-
TTCTAGTGATTTCTTTGGAGATGCC
>Location:NODE_371225_length_8483_cov_20.365791	Coordinate:3977	Reads:1	Hits:1	Allocated_reads:1	Strand:-
GATATGGGTTCTAGTGATTTCTTTGGAGATGC
>Location:NODE_371225_length_8483_cov_20.365791	Coordinate:3977	Reads:1	Hits:1	Allocated_reads:1	Strand:-
GGTTCTAGTGATTTCTTTGGAGATGC
>Location:NODE_371225_length_8483_cov_20.365791	Coordinate:3977	Reads:10	Hits:1	Allocated_reads:10	Strand:-
TATGGGTTCTAGTGATTTCTTTGGAGATGC
>Location:NODE_371225_length_8483_cov_20.365791	Coordinate:3977	Reads:40	Hits:1	Allocated_reads:40	Strand:-
TGGGTTCTAGTGATTTCTTTGGAGATGC
>Location:NODE_371225_length_8483_cov_20.365791	Coordinate:3979	Reads:1	Hits:1	Allocated_reads:1	Strand:-
TATGGATATGGGTTCTAGTGATTTCTTTGGAGAT
>Location:NODE_371225_length_8483_cov_20.365791	Coordinate:3979	Reads:1	Hits:1	Allocated_reads:1	Strand:-
TATGGGTTCTAGTGATTTCTTTGGAGAT
>Location:NODE_371225_length_8483_cov_20.365791	Coordinate:3980	Reads:1	Hits:1	Allocated_reads:1	Strand:-
ATATGGATATGGGTTCTAGTGATTTCTTTGGAGA
>Location:NODE_371225_length_8483_cov_20.365791	Coordinate:3980	Reads:2	Hits:1	Allocated_reads:2	Strand:-
TATGGATATGGGTTCTAGTGATTTCTTTGGAGA
>Location:NODE_371225_length_8483_cov_20.365791	Coordinate:3980	Reads:2	Hits:1	Allocated_reads:2	Strand:-
TATGGATATGGGTTCTAGTGATTTCTTTGGAGT
>Location:NODE_371225_length_8483_cov_20.365791	Coordinate:3980	Reads:1	Hits:1	Allocated_reads:1	Strand:-
TATGGGTTCTAGTGATTTCTTTGGAGA
>Location:NODE_371225_length_8483_cov_20.365791	Coordinate:3980	Reads:3	Hits:1	Allocated_reads:3	Strand:-
TGGATATGGGTTCTAGTGATTTCTTTGGAGA
>Location:NODE_371225_length_8483_cov_20.365791	Coordinate:3980	Reads:1	Hits:1	Allocated_reads:1	Strand:-
TGGGTTCTAGTGATTTCTTTGGAGA
>Location:NODE_371225_length_8483_cov_20.365791	Coordinate:3981	Reads:2	Hits:1	Allocated_reads:2	Strand:-
TATGGATATGGGTTCTAGTGATTTCTTTGGAG
>Location:NODE_371225_length_8483_cov_20.365791	Coordinate:3982	Reads:1	Hits:1	Allocated_reads:1	Strand:-
TATGGATATGGGTTCTAGTGATTTCTTTGGT
>Location:NODE_371225_length_8483_cov_20.365791	Coordinate:3982	Reads:4	Hits:1	Allocated_reads:4	Strand:-
TATGGATATGGGTTCTAGTGATTTCTTTGGA
>Location:NODE_371225_length_8483_cov_20.365791	Coordinate:3983	Reads:3	Hits:1	Allocated_reads:3	Strand:-
TATGGATATGGGTTCTAGTGATTTCTTTGG
>Location:NODE_371225_length_8483_cov_20.365791	Coordinate:3983	Reads:6	Hits:1	Allocated_reads:6	Strand:-
TATGGATATGGGTTCTAGTGATTTCTTTGT
>Location:NODE_371225_length_8483_cov_20.365791	Coordinate:3984	Reads:3	Hits:1	Allocated_reads:3	Strand:-
TATGGATATGGGTTCTAGTGATTTCTTTG
>Location:NODE_371225_length_8483_cov_20.365791	Coordinate:3985	Reads:8	Hits:1	Allocated_reads:8	Strand:-
TATGGATATGGGTTCTAGTGATTTCTTT
>Location:NODE_371225_length_8483_cov_20.365791	Coordinate:3986	Reads:1	Hits:1	Allocated_reads:1	Strand:-
TATGGATATGGGTTCTAGTTATTTCTT
>Location:NODE_371225_length_8483_cov_20.365791	Coordinate:3986	Reads:3	Hits:1	Allocated_reads:3	Strand:-
TATGGATATGGGTTCTAGTGATTTCTT
>Location:NODE_371225_length_8483_cov_20.365791	Coordinate:3987	Reads:1	Hits:2	Allocated_reads:0.5	Strand:-
TAATATGGATATGGGTTCTAGTGATTTCT
>Location:NODE_371225_length_8483_cov_20.365791	Coordinate:3987	Reads:1	Hits:2	Allocated_reads:0.5	Strand:-
TATGGATATGGGTTCTAGTGATTTCT
>Location:NODE_371225_length_8483_cov_20.365791	Coordinate:3988	Reads:3	Hits:2	Allocated_reads:1.5	Strand:+
GAAATCACTAGAACCCATATCCATA
>Location:NODE_371225_length_8483_cov_20.365791	Coordinate:3988	Reads:2	Hits:2	Allocated_reads:1	Strand:+
GAAATCACTAGAACCCATATCCATAT
>Location:NODE_371225_length_8483_cov_20.365791	Coordinate:3988	Reads:1	Hits:2	Allocated_reads:0.5	Strand:-
TATGGATATGGGTTCTAGTGATTTC
>Location:NODE_371225_length_8483_cov_20.365791	Coordinate:3989	Reads:1	Hits:2	Allocated_reads:0.5	Strand:+
AAATCACTAGAACCCATATCCATATTA
>Location:NODE_371225_length_8483_cov_20.365791	Coordinate:3989	Reads:1	Hits:2	Allocated_reads:0.5	Strand:-
TAATATGGATATGGGTTCTAGTGATTT
>Location:NODE_371225_length_8483_cov_20.365791	Coordinate:3989	Reads:1	Hits:2	Allocated_reads:0.5	Strand:-
TATGGATATGGGTTCTAGTGATTT
>Location:NODE_371225_length_8483_cov_20.365791	Coordinate:3990	Reads:3	Hits:2	Allocated_reads:1.5	Strand:+
AATCACTAGAACCCATATCCATATT
>Location:NODE_371225_length_8483_cov_20.365791	Coordinate:3990	Reads:5	Hits:2	Allocated_reads:2.5	Strand:+
AATCACTAGAACCCATATCCATATTA
>Location:NODE_371225_length_8483_cov_20.365791	Coordinate:3990	Reads:1	Hits:2	Allocated_reads:0.5	Strand:+
AATCACTAGAACCCATATCCATATTAA
>Location:NODE_371225_length_8483_cov_20.365791	Coordinate:3990	Reads:2	Hits:2	Allocated_reads:1	Strand:+
AATCACTAGAACCCATATCCATATTAAG
>Location:NODE_371225_length_8483_cov_20.365791	Coordinate:3990	Reads:2	Hits:2	Allocated_reads:1	Strand:+
AATCACTAGAACCCATATCCATATTAAGC
>Location:NODE_371225_length_8483_cov_20.365791	Coordinate:3990	Reads:1	Hits:2	Allocated_reads:0.5	Strand:-
TAATATGGATATGGGTTCTAGTGATT
>Location:NODE_371225_length_8483_cov_20.365791	Coordinate:3991	Reads:1	Hits:2	Allocated_reads:0.5	Strand:+
ATCACTAGAACCCATATCCATATTA
>Location:NODE_371225_length_8483_cov_20.365791	Coordinate:3991	Reads:1	Hits:2	Allocated_reads:0.5	Strand:+
ATCACTAGAACCCATATCCATATTAA
>Location:NODE_371225_length_8483_cov_20.365791	Coordinate:3991	Reads:1	Hits:2	Allocated_reads:0.5	Strand:+
ATCACTAGAACCCATATCCATATTAAG
>Location:NODE_371225_length_8483_cov_20.365791	Coordinate:3991	Reads:6	Hits:2	Allocated_reads:3	Strand:+
ATCACTAGAACCCATATCCATATTAAGC
>Location:NODE_371225_length_8483_cov_20.365791	Coordinate:3991	Reads:1	Hits:2	Allocated_reads:0.5	Strand:+
ATCACTAGAACCCATATCCATATTAAGCTA
>Location:NODE_371225_length_8483_cov_20.365791	Coordinate:3991	Reads:1	Hits:2	Allocated_reads:0.5	Strand:-
TAATATGGATATGGGTTCTAGTGAT
>Location:NODE_371225_length_8483_cov_20.365791	Coordinate:3992	Reads:1	Hits:2	Allocated_reads:0.5	Strand:+
TCACTAGAACCCATATCCATATTAAG
>Location:NODE_371225_length_8483_cov_20.365791	Coordinate:3992	Reads:2	Hits:2	Allocated_reads:1	Strand:+
TCACTAGAACCCATATCCATATTAAGC
>Location:NODE_371225_length_8483_cov_20.365791	Coordinate:3992	Reads:1	Hits:2	Allocated_reads:0.5	Strand:+
TCACTAGAACCCATATCCATATTAAGCTA
>Location:NODE_371225_length_8483_cov_20.365791	Coordinate:3993	Reads:1	Hits:2	Allocated_reads:0.5	Strand:+
CACTAGAACCCATATCCATATTAAGCTA
>Location:NODE_371225_length_8483_cov_20.365791	Coordinate:3994	Reads:2	Hits:2	Allocated_reads:1	Strand:+
ACTAGAACCCATATCCATATTAAGCTA
>Location:NODE_371225_length_8483_cov_20.365791	Coordinate:3995	Reads:1	Hits:2	Allocated_reads:0.5	Strand:+
CTAGAACCCATATCCATATTAAGC
>Location:NODE_371225_length_8483_cov_20.365791	Coordinate:3995	Reads:1	Hits:2	Allocated_reads:0.5	Strand:+
CTAGAACCCATATCCATATTAAGCT
>Location:NODE_371225_length_8483_cov_20.365791	Coordinate:3995	Reads:20	Hits:2	Allocated_reads:10	Strand:+
CTAGAACCCATATCCATATTAAGCTA
>Location:NODE_371225_length_8483_cov_20.365791	Coordinate:3995	Reads:1	Hits:2	Allocated_reads:0.5	Strand:+
CTAGAACCCATATCCATATTAAGCTAG
>Location:NODE_371225_length_8483_cov_20.365791	Coordinate:3996	Reads:1	Hits:2	Allocated_reads:0.5	Strand:+
TAGAACCCATATCCATATTAAGCTAGG
>Location:NODE_371225_length_8483_cov_20.365791	Coordinate:3997	Reads:1	Hits:2	Allocated_reads:0.5	Strand:-
TAGCTTAATATGGATATGGGTTCT
>Location:NODE_371225_length_8483_cov_20.365791	Coordinate:4003	Reads:2	Hits:1	Allocated_reads:2	Strand:+
CATATCCATATTAAGCTAGGGCATT
>Location:NODE_371225_length_8483_cov_20.365791	Coordinate:4003	Reads:1	Hits:1	Allocated_reads:1	Strand:+
CATATCCATATTAAGCTAGGGCATTTA
>Location:NODE_371225_length_8483_cov_20.365791	Coordinate:4006	Reads:1	Hits:1	Allocated_reads:1	Strand:+
ATCCATATTAAGCTAGGGCATTTTGA
>Location:NODE_371225_length_8483_cov_20.365791	Coordinate:4011	Reads:1	Hits:1	Allocated_reads:1	Strand:+
TATTAAGCTAGGGCATTTTGAAGCATC
>Location:NODE_371225_length_8483_cov_20.365791	Coordinate:4011	Reads:1	Hits:1	Allocated_reads:1	Strand:+
TATTAAGCTAGGGCATTTTGAAGCATCT
>Location:NODE_371225_length_8483_cov_20.365791	Coordinate:4011	Reads:1	Hits:1	Allocated_reads:1	Strand:+
TATTAAGCTAGGGCATTTTGAAGCATCTT
>Location:NODE_371225_length_8483_cov_20.365791	Coordinate:4014	Reads:1	Hits:1	Allocated_reads:1	Strand:-
TGGATTTAAAGATGCTTCAAAATGCCCTAGCTTT
>Location:NODE_371225_length_8483_cov_20.365791	Coordinate:4016	Reads:3	Hits:1	Allocated_reads:3	Strand:-
TAAAGATGCTTCAAAATGCCCTAGCT
>Location:NODE_371225_length_8483_cov_20.365791	Coordinate:4016	Reads:1	Hits:1	Allocated_reads:1	Strand:-
TCTGGATTTAAAGATGCTTCAAAATGCCCTAGCT
>Location:NODE_371225_length_8483_cov_20.365791	Coordinate:4016	Reads:1	Hits:1	Allocated_reads:1	Strand:-
TTAAAGATGCTTCAAAATGCCCTAGCT
>Location:NODE_371225_length_8483_cov_20.365791	Coordinate:4016	Reads:1	Hits:1	Allocated_reads:1	Strand:-
TTCTGGATTTAAAGATGCTTCAAAATGCCCTAGCT
>Location:NODE_371225_length_8483_cov_20.365791	Coordinate:4017	Reads:1	Hits:1	Allocated_reads:1	Strand:-
TTAAAGATGCTTCAAAATGCCCTAGC
>Location:NODE_371225_length_8483_cov_20.365791	Coordinate:4019	Reads:1	Hits:2	Allocated_reads:0.5	Strand:-
TGGATTTAAAGATGCTTCAAAATGCCCTA
>Location:NODE_371225_length_8483_cov_20.365791	Coordinate:4020	Reads:9	Hits:2	Allocated_reads:4.5	Strand:-
TCTGGATTTAAAGATGCTTCAAAATGCCCT
>Location:NODE_371225_length_8483_cov_20.365791	Coordinate:4020	Reads:3	Hits:2	Allocated_reads:1.5	Strand:-
TGGATTTAAAGATGCTTCAAAATGCCCT
>Location:NODE_371225_length_8483_cov_20.365791	Coordinate:4020	Reads:4	Hits:2	Allocated_reads:2	Strand:-
TTCTGGATTTAAAGATGCTTCAAAATGCCCT
>Location:NODE_371225_length_8483_cov_20.365791	Coordinate:4021	Reads:1	Hits:2	Allocated_reads:0.5	Strand:-
TCTGGATTTAAAGATGCTTCAAAATGCCT
>Location:NODE_371225_length_8483_cov_20.365791	Coordinate:4021	Reads:5	Hits:2	Allocated_reads:2.5	Strand:-
TCTGGATTTAAAGATGCTTCAAAATGCCC
>Location:NODE_371225_length_8483_cov_20.365791	Coordinate:4021	Reads:5	Hits:2	Allocated_reads:2.5	Strand:-
TTCTGGATTTAAAGATGCTTCAAAATGCCC
>Location:NODE_371225_length_8483_cov_20.365791	Coordinate:4022	Reads:1	Hits:2	Allocated_reads:0.5	Strand:-
TCTGGATTTAAAGATGCTTCAAAATGCC
>Location:NODE_371225_length_8483_cov_20.365791	Coordinate:4022	Reads:1	Hits:2	Allocated_reads:0.5	Strand:-
TGGATTTAAAGATGCTTCAAAATGCC
>Location:NODE_371225_length_8483_cov_20.365791	Coordinate:4022	Reads:1	Hits:2	Allocated_reads:0.5	Strand:-
TTCTGGATTTAAAGATGCTTCAAAATGCT
>Location:NODE_371225_length_8483_cov_20.365791	Coordinate:4022	Reads:3	Hits:2	Allocated_reads:1.5	Strand:-
TTCTGGATTTAAAGATGCTTCAAAATGCC
>Location:NODE_371225_length_8483_cov_20.365791	Coordinate:4022	Reads:1	Hits:2	Allocated_reads:0.5	Strand:-
TTTCTGGATTTAAAGATGCTTCAAAATGCC
>Location:NODE_371225_length_8483_cov_20.365791	Coordinate:4024	Reads:1	Hits:2	Allocated_reads:0.5	Strand:-
TTCTGGATTTAAAGATGCTTCAAAATG
>Location:NODE_371225_length_8483_cov_20.365791	Coordinate:4025	Reads:1	Hits:2	Allocated_reads:0.5	Strand:-
TCTGGATTTAAAGATGCTTCAAAAT
>Location:NODE_371225_length_8483_cov_20.365791	Coordinate:4026	Reads:1	Hits:2	Allocated_reads:0.5	Strand:+
TTTTGAAGCATCTTTAAATCCAGAAA
>Location:NODE_371225_length_8483_cov_20.365791	Coordinate:4027	Reads:2	Hits:2	Allocated_reads:1	Strand:-
TTCTGGATTTAAAGATGCTTCAAA
>Location:NODE_371225_length_8483_cov_20.365791	Coordinate:4028	Reads:1	Hits:2	Allocated_reads:0.5	Strand:-
TTTTTCTGGATTTAAAGATGCTTCAA
>Location:NODE_371225_length_8483_cov_20.365791	Coordinate:4031	Reads:1	Hits:2	Allocated_reads:0.5	Strand:+
AAGCATCTTTAAATCCAGAAAAATGGA
>Location:NODE_371225_length_8483_cov_20.365791	Coordinate:4032	Reads:1	Hits:2	Allocated_reads:0.5	Strand:+
AGCATCTTTAAATCCAGAAAAATGGA
>Location:NODE_371225_length_8483_cov_20.365791	Coordinate:4036	Reads:1	Hits:1	Allocated_reads:1	Strand:-
TAGCCATTCCATTTTTCTGGATTTAAAGA
>Location:NODE_371225_length_8483_cov_20.365791	Coordinate:4042	Reads:3	Hits:1	Allocated_reads:3	Strand:-
AACTCTGACACATAGCCATTCCATTTTTCTGGATT
>Location:NODE_371225_length_8483_cov_20.365791	Coordinate:4042	Reads:1	Hits:1	Allocated_reads:1	Strand:-
ACACATAGCCATTCCATTTTTCTGGATT
>Location:NODE_371225_length_8483_cov_20.365791	Coordinate:4042	Reads:1	Hits:1	Allocated_reads:1	Strand:-
CACATAGCCATTCCATTTTTCTGGATT
>Location:NODE_371225_length_8483_cov_20.365791	Coordinate:4042	Reads:7	Hits:1	Allocated_reads:7	Strand:-
CTCTGACACATAGCCATTCCATTTTTCTGGATT
>Location:NODE_371225_length_8483_cov_20.365791	Coordinate:4042	Reads:26	Hits:1	Allocated_reads:26	Strand:-
CTGACACATAGCCATTCCATTTTTCTGGATT
>Location:NODE_371225_length_8483_cov_20.365791	Coordinate:4042	Reads:34	Hits:1	Allocated_reads:34	Strand:-
TCTGACACATAGCCATTCCATTTTTCTGGATT
>Location:NODE_371225_length_8483_cov_20.365791	Coordinate:4042	Reads:8	Hits:1	Allocated_reads:8	Strand:-
TGACACATAGCCATTCCATTTTTCTGGATT
>Location:NODE_371225_length_8483_cov_20.365791	Coordinate:4043	Reads:4	Hits:1	Allocated_reads:4	Strand:-
AACTCTGACACATAGCCATTCCATTTTTCTGGAT
>Location:NODE_371225_length_8483_cov_20.365791	Coordinate:4043	Reads:2	Hits:1	Allocated_reads:2	Strand:-
CTCTGACACATAGCCATTCCATTTTTCTGGAT
>Location:NODE_371225_length_8483_cov_20.365791	Coordinate:4043	Reads:11	Hits:1	Allocated_reads:11	Strand:-
CTGACACATAGCCATTCCATTTTTCTGGAT
>Location:NODE_371225_length_8483_cov_20.365791	Coordinate:4043	Reads:7	Hits:1	Allocated_reads:7	Strand:-
TCTGACACATAGCCATTCCATTTTTCTGGAT
>Location:NODE_371225_length_8483_cov_20.365791	Coordinate:4043	Reads:6	Hits:1	Allocated_reads:6	Strand:-
TGACACATAGCCATTCCATTTTTCTGGAT
>Location:NODE_371225_length_8483_cov_20.365791	Coordinate:4044	Reads:1	Hits:1	Allocated_reads:1	Strand:-
ACTCTGACACATAGCCATTCCATTTTTCTGGA
>Location:NODE_371225_length_8483_cov_20.365791	Coordinate:4044	Reads:3	Hits:1	Allocated_reads:3	Strand:-
CTCTGACACATAGCCATTCCATTTTTCTGGA
>Location:NODE_371225_length_8483_cov_20.365791	Coordinate:4044	Reads:3	Hits:1	Allocated_reads:3	Strand:-
CTGACACATAGCCATTCCATTTTTCTGGA
>Location:NODE_371225_length_8483_cov_20.365791	Coordinate:4044	Reads:13	Hits:1	Allocated_reads:13	Strand:-
TCTGACACATAGCCATTCCATTTTTCTGGA
>Location:NODE_371225_length_8483_cov_20.365791	Coordinate:4044	Reads:5	Hits:1	Allocated_reads:5	Strand:-
TGACACATAGCCATTCCATTTTTCTGGA
>Location:NODE_371225_length_8483_cov_20.365791	Coordinate:4045	Reads:3	Hits:1	Allocated_reads:3	Strand:-
TGACACATAGCCATTCCATTTTTCTGG
>Location:NODE_371225_length_8483_cov_20.365791	Coordinate:4046	Reads:1	Hits:1	Allocated_reads:1	Strand:-
CTGACACATAGCCATTCCATTTTTCTG
>Location:NODE_371225_length_8483_cov_20.365791	Coordinate:4046	Reads:1	Hits:1	Allocated_reads:1	Strand:-
TGACACATAGCCATTCCATTTTTCTG
>Location:NODE_371225_length_8483_cov_20.365791	Coordinate:4047	Reads:2	Hits:1	Allocated_reads:2	Strand:-
AACTCTGACACATAGCCATTCCATTTTTCT
>Location:NODE_371225_length_8483_cov_20.365791	Coordinate:4047	Reads:3	Hits:1	Allocated_reads:3	Strand:-
CAACTCTGACACATAGCCATTCCATTTTTCT
>Location:NODE_371225_length_8483_cov_20.365791	Coordinate:4047	Reads:1	Hits:1	Allocated_reads:1	Strand:-
TCTGACACATAGCCATTCCATTTTTCT
>Location:NODE_371225_length_8483_cov_20.365791	Coordinate:4047	Reads:1	Hits:1	Allocated_reads:1	Strand:-
TGACACATAGCCATTCCATTTTTCT
>Location:NODE_371225_length_8483_cov_20.365791	Coordinate:4048	Reads:1	Hits:1	Allocated_reads:1	Strand:-
AACTCTGACACATAGCCATTCCATTTTTC
>Location:NODE_371225_length_8483_cov_20.365791	Coordinate:4048	Reads:3	Hits:1	Allocated_reads:3	Strand:-
CAACTCTGACACATAGCCATTCCATTTTTC
>Location:NODE_371225_length_8483_cov_20.365791	Coordinate:4048	Reads:1	Hits:1	Allocated_reads:1	Strand:-
CTCTGACACATAGCCATTCCATTTTTC
>Location:NODE_371225_length_8483_cov_20.365791	Coordinate:4048	Reads:1	Hits:1	Allocated_reads:1	Strand:-
CTGACACATAGCCATTCCATTTTTC
>Location:NODE_371225_length_8483_cov_20.365791	Coordinate:4048	Reads:1	Hits:1	Allocated_reads:1	Strand:-
TCTGACACATAGCCATTCCATTTTTT
>Location:NODE_371225_length_8483_cov_20.365791	Coordinate:4048	Reads:2	Hits:1	Allocated_reads:2	Strand:-
TCTGACACATAGCCATTCCATTTTTC
>Location:NODE_371225_length_8483_cov_20.365791	Coordinate:4048	Reads:2	Hits:1	Allocated_reads:2	Strand:-
TGACACATAGCCATTCCATTTTTC
>Location:NODE_371225_length_8483_cov_20.365791	Coordinate:4049	Reads:1	Hits:1	Allocated_reads:1	Strand:-
AACTCTGACACATAGCCATTCCATTTTT
>Location:NODE_371225_length_8483_cov_20.365791	Coordinate:4049	Reads:3	Hits:1	Allocated_reads:3	Strand:-
CAACTCTGACACATAGCCATTCCATTTTT
>Location:NODE_371225_length_8483_cov_20.365791	Coordinate:4050	Reads:4	Hits:1	Allocated_reads:4	Strand:-
CAACTCTGACACATAGCCATTCCATTTT
>Location:NODE_371225_length_8483_cov_20.365791	Coordinate:4050	Reads:1	Hits:1	Allocated_reads:1	Strand:-
GGCAACTCTGACACATAGCCATTCCATTTT
>Location:NODE_371225_length_8483_cov_20.365791	Coordinate:4051	Reads:7	Hits:1	Allocated_reads:7	Strand:-
CAACTCTGACACATAGCCATTCCATTT
>Location:NODE_371225_length_8483_cov_20.365791	Coordinate:4051	Reads:2	Hits:1	Allocated_reads:2	Strand:-
GCAACTCTGACACATAGCCATTCCATTT
>Location:NODE_371225_length_8483_cov_20.365791	Coordinate:4052	Reads:1	Hits:1	Allocated_reads:1	Strand:-
AACTCTGACACATAGCCATTCCATT
>Location:NODE_371225_length_8483_cov_20.365791	Coordinate:4052	Reads:4	Hits:1	Allocated_reads:4	Strand:-
CAACTCTGACACATAGCCATTCCATT
>Location:NODE_371225_length_8483_cov_20.365791	Coordinate:4052	Reads:1	Hits:1	Allocated_reads:1	Strand:-
GCAACTCTGACACATAGCCATTCCATT
>Location:NODE_371225_length_8483_cov_20.365791	Coordinate:4052	Reads:2	Hits:1	Allocated_reads:2	Strand:-
GGCAACTCTGACACATAGCCATTCCATT
>Location:NODE_371225_length_8483_cov_20.365791	Coordinate:4053	Reads:1	Hits:1	Allocated_reads:1	Strand:-
CAACTCTGACACATAGCCATTCCAT
>Location:NODE_371225_length_8483_cov_20.365791	Coordinate:4055	Reads:1	Hits:1	Allocated_reads:1	Strand:-
AAGGCAACTCTGACACATAGCCATTCC
>Location:NODE_371225_length_8483_cov_20.365791	Coordinate:4056	Reads:1	Hits:1	Allocated_reads:1	Strand:-
AGGCAACTCTGACACATAGCCATTC
>Location:NODE_371225_length_8483_cov_20.365791	Coordinate:4058	Reads:1	Hits:1	Allocated_reads:1	Strand:-
GAGAGAAGGCAACTCTGACACATAGCCAT
>Location:NODE_371225_length_8483_cov_20.365791	Coordinate:4060	Reads:1	Hits:2	Allocated_reads:0.5	Strand:-
AGAGAAGGCAACTCTGACACATAGCC
>Location:NODE_371225_length_8483_cov_20.365791	Coordinate:4060	Reads:2	Hits:2	Allocated_reads:1	Strand:-
CTCGAGAGAAGGCAACTCTGACACATAGCC
>Location:NODE_371225_length_8483_cov_20.365791	Coordinate:4060	Reads:11	Hits:2	Allocated_reads:5.5	Strand:-
TCGAGAGAAGGCAACTCTGACACATAGCC
>Location:NODE_371225_length_8483_cov_20.365791	Coordinate:4061	Reads:1	Hits:2	Allocated_reads:0.5	Strand:-
AGAGAAGGCAACTCTGACACATAGC
>Location:NODE_371225_length_8483_cov_20.365791	Coordinate:4061	Reads:12	Hits:2	Allocated_reads:6	Strand:-
CTCGAGAGAAGGCAACTCTGACACATAGC
>Location:NODE_371225_length_8483_cov_20.365791	Coordinate:4061	Reads:2	Hits:2	Allocated_reads:1	Strand:-
TCGAGAGAAGGCAACTCTGACACATAGT
>Location:NODE_371225_length_8483_cov_20.365791	Coordinate:4061	Reads:4	Hits:2	Allocated_reads:2	Strand:-
TCGAGAGAAGGCAACTCTGACACATAGC
>Location:NODE_371225_length_8483_cov_20.365791	Coordinate:4062	Reads:2	Hits:2	Allocated_reads:1	Strand:+
CTATGTGTCAGAGTTGCCTTCTCTC
>Location:NODE_371225_length_8483_cov_20.365791	Coordinate:4062	Reads:1	Hits:2	Allocated_reads:0.5	Strand:-
TCGAGAGAAGGCAACTCTGACACATAG
>Location:NODE_371225_length_8483_cov_20.365791	Coordinate:4063	Reads:1	Hits:2	Allocated_reads:0.5	Strand:-
CTCGAGAGAAGGCAACTCTGACACATA
>Location:NODE_371225_length_8483_cov_20.365791	Coordinate:4063	Reads:1	Hits:2	Allocated_reads:0.5	Strand:+
TATGTGTCAGAGTTGCCTTCTCTCGAG
>Location:NODE_371225_length_8483_cov_20.365791	Coordinate:4063	Reads:1	Hits:2	Allocated_reads:0.5	Strand:+
TATGTGTCAGAGTTGCCTTCTCTCGAGT
>Location:NODE_371225_length_8483_cov_20.365791	Coordinate:4063	Reads:1	Hits:2	Allocated_reads:0.5	Strand:+
TATGTGTCAGAGTTGCCTTCTCTCGAGGA
>Location:NODE_371225_length_8483_cov_20.365791	Coordinate:4064	Reads:1	Hits:2	Allocated_reads:0.5	Strand:+
ATGTGTCAGAGTTGCCTTCTCTCGAG
>Location:NODE_371225_length_8483_cov_20.365791	Coordinate:4064	Reads:1	Hits:2	Allocated_reads:0.5	Strand:+
ATGTGTCAGAGTTGCCTTCTCTCGAGA
>Location:NODE_371225_length_8483_cov_20.365791	Coordinate:4064	Reads:1	Hits:2	Allocated_reads:0.5	Strand:+
ATGTGTCAGAGTTGCCTTCTCTCGAGG
>Location:NODE_371225_length_8483_cov_20.365791	Coordinate:4064	Reads:1	Hits:2	Allocated_reads:0.5	Strand:+
ATGTGTCAGAGTTGCCTTCTCTCGAGGA
>Location:NODE_371225_length_8483_cov_20.365791	Coordinate:4064	Reads:1	Hits:2	Allocated_reads:0.5	Strand:+
ATGTGTCAGAGTTGCCTTCTCTCGAGGAA
>Location:NODE_371225_length_8483_cov_20.365791	Coordinate:4064	Reads:1	Hits:2	Allocated_reads:0.5	Strand:+
ATGTGTCAGAGTTGCCTTCTCTCGAGGAT
>Location:NODE_371225_length_8483_cov_20.365791	Coordinate:4065	Reads:1	Hits:2	Allocated_reads:0.5	Strand:+
TGTGTCAGAGTTGCCTTCTCTCGAGA
>Location:NODE_371225_length_8483_cov_20.365791	Coordinate:4065	Reads:1	Hits:2	Allocated_reads:0.5	Strand:+
TGTGTCAGAGTTGCCTTCTCTCGAGG
>Location:NODE_371225_length_8483_cov_20.365791	Coordinate:4067	Reads:1	Hits:2	Allocated_reads:0.5	Strand:+
TGTCAGAGTTGCCTTCTCTCGAGG
>Location:NODE_371225_length_8483_cov_20.365791	Coordinate:4067	Reads:1	Hits:2	Allocated_reads:0.5	Strand:+
TGTCAGAGTTGCCTTCTCTCGAGGA
>Location:NODE_371225_length_8483_cov_20.365791	Coordinate:4067	Reads:2	Hits:2	Allocated_reads:1	Strand:+
TGTCAGAGTTGCCTTCTCTCGAGGT
>Location:NODE_371225_length_8483_cov_20.365791	Coordinate:4067	Reads:1	Hits:2	Allocated_reads:0.5	Strand:+
TGTCAGAGTTGCCTTCTCTCGAGGAGTCC
>Location:NODE_371225_length_8483_cov_20.365791	Coordinate:4068	Reads:2	Hits:2	Allocated_reads:1	Strand:+
GTCAGAGTTGCCTTCTCTCGAGGA
>Location:NODE_371225_length_8483_cov_20.365791	Coordinate:4068	Reads:1	Hits:2	Allocated_reads:0.5	Strand:+
GTCAGAGTTGCCTTCTCTCGAGGAG
>Location:NODE_371225_length_8483_cov_20.365791	Coordinate:4068	Reads:2	Hits:2	Allocated_reads:1	Strand:+
GTCAGAGTTGCCTTCTCTCGAGGAGT
>Location:NODE_371225_length_8483_cov_20.365791	Coordinate:4068	Reads:2	Hits:2	Allocated_reads:1	Strand:+
GTCAGAGTTGCCTTCTCTCGAGGAGTC
>Location:NODE_371225_length_8483_cov_20.365791	Coordinate:4068	Reads:1	Hits:2	Allocated_reads:0.5	Strand:-
TGGACTCCTCGAGAGAAGGCAACTCTGAC
>Location:NODE_371225_length_8483_cov_20.365791	Coordinate:4069	Reads:1	Hits:2	Allocated_reads:0.5	Strand:+
TCAGAGTTGCCTTCTCTCGAGGAG
>Location:NODE_371225_length_8483_cov_20.365791	Coordinate:4069	Reads:1	Hits:2	Allocated_reads:0.5	Strand:+
TCAGAGTTGCCTTCTCTCGAGGAGTC
>Location:NODE_371225_length_8483_cov_20.365791	Coordinate:4069	Reads:1	Hits:2	Allocated_reads:0.5	Strand:-
TGGACTCCTCGAGAGAAGGCAACTCTGA
>Location:NODE_371225_length_8483_cov_20.365791	Coordinate:4071	Reads:1	Hits:1	Allocated_reads:1	Strand:-
TTGGACTCCTCGAGAGAAGGCAACTCT
>Location:NODE_371225_length_8483_cov_20.365791	Coordinate:4071	Reads:1	Hits:1	Allocated_reads:1	Strand:-
TTTTGGACTCCTCGAGAGAAGGCAACTCT
>Location:NODE_371225_length_8483_cov_20.365791	Coordinate:4072	Reads:2	Hits:1	Allocated_reads:2	Strand:-
TTGGACTCCTCGAGAGAAGGCAACTC
>Location:NODE_371225_length_8483_cov_20.365791	Coordinate:4072	Reads:1	Hits:1	Allocated_reads:1	Strand:-
TTTGGACTCCTCGAGAGAAGGCAACTC
>Location:NODE_371225_length_8483_cov_20.365791	Coordinate:4072	Reads:2	Hits:1	Allocated_reads:2	Strand:-
TTTTGGACTCCTCGAGAGAAGGCAACTC
>Location:NODE_371225_length_8483_cov_20.365791	Coordinate:4072	Reads:2	Hits:1	Allocated_reads:2	Strand:-
TTTTTGGACTCCTCGAGAGAAGGCAACTC
>Location:NODE_371225_length_8483_cov_20.365791	Coordinate:4073	Reads:1	Hits:1	Allocated_reads:1	Strand:-
TTTGGACTCCTCGAGAGAAGGCAACT
>Location:NODE_371225_length_8483_cov_20.365791	Coordinate:4073	Reads:1	Hits:1	Allocated_reads:1	Strand:-
TTTTGGACTCCTCGAGAGAAGGCAACT
>Location:NODE_371225_length_8483_cov_20.365791	Coordinate:4074	Reads:1	Hits:1	Allocated_reads:1	Strand:-
TTTGGACTCCTCGAGAGAAGGCAAC
>Location:NODE_371225_length_8483_cov_20.365791	Coordinate:4074	Reads:1	Hits:1	Allocated_reads:1	Strand:-
TTTTGGACTCCTCGAGAGAAGGCAAC
>Location:NODE_371225_length_8483_cov_20.365791	Coordinate:4077	Reads:1	Hits:1	Allocated_reads:1	Strand:-
TTCTCCTTTTTGGACTCCTCGAGAGAAGGC
>Location:NODE_371225_length_8483_cov_20.365791	Coordinate:4079	Reads:1	Hits:1	Allocated_reads:1	Strand:-
TCCTTTTTGGACTCCTCGAGAGAAG
>Location:NODE_371225_length_8483_cov_20.365791	Coordinate:4083	Reads:1	Hits:1	Allocated_reads:1	Strand:-
CTGTTTCTCCTTTTTGGACTCCTCGAGA
>Location:NODE_371225_length_8483_cov_20.365791	Coordinate:4083	Reads:1	Hits:1	Allocated_reads:1	Strand:-
TGTTTCTCCTTTTTGGACTCCTCGAGA
>Location:NODE_371225_length_8483_cov_20.365791	Coordinate:4083	Reads:6	Hits:1	Allocated_reads:6	Strand:-
TTCTCCTTTTTGGACTCCTCGAGA
>Location:NODE_371225_length_8483_cov_20.365791	Coordinate:4083	Reads:1	Hits:1	Allocated_reads:1	Strand:-
TTTCTCCTTTTTGGACTCCTCGAGA
>Location:NODE_371225_length_8483_cov_20.365791	Coordinate:4085	Reads:1	Hits:1	Allocated_reads:1	Strand:-
CTGTTTCTCCTTTTTGGACTCCTCGA
>Location:NODE_371225_length_8483_cov_20.365791	Coordinate:4088	Reads:1	Hits:1	Allocated_reads:1	Strand:-
TTATCTCCTGTTTCTCCTTTTTGGACTCCT
>Location:NODE_371225_length_8483_cov_20.365791	Coordinate:4089	Reads:1	Hits:1	Allocated_reads:1	Strand:-
TCTCCTGTTTCTCCTTTTTGGACTCC
>Location:NODE_371225_length_8483_cov_20.365791	Coordinate:4091	Reads:1	Hits:1	Allocated_reads:1	Strand:-
TATCTCCTGTTTCTCCTTTTTGGACT
>Location:NODE_371225_length_8483_cov_20.365791	Coordinate:4091	Reads:2	Hits:1	Allocated_reads:2	Strand:-
TTTTATCTCCTGTTTCTCCTTTTTGGACT
>Location:NODE_371225_length_8483_cov_20.365791	Coordinate:4095	Reads:2	Hits:1	Allocated_reads:2	Strand:-
GCCTTTTATCTCCTGTTTCTCCTTTTTG
>Location:NODE_371225_length_8483_cov_20.365791	Coordinate:4098	Reads:1	Hits:1	Allocated_reads:1	Strand:+
AAAGGAGAAACAGGAGATAAAAGGCT
>Location:NODE_371225_length_8483_cov_20.365791	Coordinate:4104	Reads:2	Hits:1	Allocated_reads:2	Strand:-
CATTCCAGTAGCCTTTTATCTCCTGTTTC
>Location:NODE_371225_length_8483_cov_20.365791	Coordinate:4104	Reads:2	Hits:1	Allocated_reads:2	Strand:-
TCATTCCAGTAGCCTTTTATCTCCTGTTTC
>Location:NODE_371225_length_8483_cov_20.365791	Coordinate:4106	Reads:5	Hits:1	Allocated_reads:5	Strand:-
TCATTCCAGTAGCCTTTTATCTCCTGTT
>Location:NODE_371225_length_8483_cov_20.365791	Coordinate:4107	Reads:10	Hits:1	Allocated_reads:10	Strand:-
TCATTCCAGTAGCCTTTTATCTCCTGT
>Location:NODE_371225_length_8483_cov_20.365791	Coordinate:4108	Reads:2	Hits:1	Allocated_reads:2	Strand:-
TCATTCCAGTAGCCTTTTATCTCCTG
>Location:NODE_371225_length_8483_cov_20.365791	Coordinate:4109	Reads:1	Hits:1	Allocated_reads:1	Strand:-
TCATTCCAGTAGCCTTTTATCTCCT
>Location:NODE_371225_length_8483_cov_20.365791	Coordinate:4110	Reads:3	Hits:1	Allocated_reads:3	Strand:-
TAGCTCATTCCAGTAGCCTTTTATCTCC
>Location:NODE_371225_length_8483_cov_20.365791	Coordinate:4110	Reads:12	Hits:1	Allocated_reads:12	Strand:-
TCATTCCAGTAGCCTTTTATCTCC
>Location:NODE_371225_length_8483_cov_20.365791	Coordinate:4118	Reads:1	Hits:1	Allocated_reads:1	Strand:-
AAAGATCCCAATAGCTCATTCCAGTAGCCTT
>Location:NODE_371225_length_8483_cov_20.365791	Coordinate:4134	Reads:14	Hits:1	Allocated_reads:14	Strand:-
TAAGAACTAGTTTCTGGAAAGATCCCAATAGC
>Location:NODE_371225_length_8483_cov_20.365791	Coordinate:4136	Reads:2	Hits:1	Allocated_reads:2	Strand:-
TAAGAACTAGTTTCTGGAAAGATCCCAATA
>Location:NODE_371225_length_8483_cov_20.365791	Coordinate:4137	Reads:2	Hits:2	Allocated_reads:1	Strand:+
ATTGGGATCTTTCCAGAAACTAGTTC
>Location:NODE_371225_length_8483_cov_20.365791	Coordinate:4138	Reads:2	Hits:2	Allocated_reads:1	Strand:-
TAAGAACTAGTTTCTGGAAAGATCCCAA
>Location:NODE_371225_length_8483_cov_20.365791	Coordinate:4138	Reads:1	Hits:2	Allocated_reads:0.5	Strand:+
TTGGGATCTTTCCAGAAACTAGTTC
>Location:NODE_371225_length_8483_cov_20.365791	Coordinate:4140	Reads:1	Hits:2	Allocated_reads:0.5	Strand:-
ATAAGAACTAGTTTCTGGAAAGATCCC
>Location:NODE_371225_length_8483_cov_20.365791	Coordinate:4140	Reads:1	Hits:2	Allocated_reads:0.5	Strand:-
TAAGAACTAGTTTCTGGAAAGATCCC
>Location:NODE_371225_length_8483_cov_20.365791	Coordinate:4141	Reads:3	Hits:2	Allocated_reads:1.5	Strand:-
TAAGAACTAGTTTCTGGAAAGATCC
>Location:NODE_371225_length_8483_cov_20.365791	Coordinate:4142	Reads:1	Hits:2	Allocated_reads:0.5	Strand:-
ATAAGAACTAGTTTCTGGAAAGATC
>Location:NODE_371225_length_8483_cov_20.365791	Coordinate:4142	Reads:1	Hits:2	Allocated_reads:0.5	Strand:+
GATCTTTCCAGAAACTAGTTCTTATC
>Location:NODE_371225_length_8483_cov_20.365791	Coordinate:4142	Reads:4	Hits:2	Allocated_reads:2	Strand:-
TAAGAACTAGTTTCTGGAAAGATC
>Location:NODE_371225_length_8483_cov_20.365791	Coordinate:4145	Reads:1	Hits:2	Allocated_reads:0.5	Strand:+
CTTTCCAGAAACTAGTTCTTATCAAGAGC
>Location:NODE_371225_length_8483_cov_20.365791	Coordinate:4146	Reads:3	Hits:2	Allocated_reads:1.5	Strand:+
TTTCCAGAAACTAGTTCTTATCAAGAGC
>Location:NODE_371225_length_8483_cov_20.365791	Coordinate:4147	Reads:1	Hits:2	Allocated_reads:0.5	Strand:+
TTCCAGAAACTAGTTCTTATCAAGAGC
>Location:NODE_371225_length_8483_cov_20.365791	Coordinate:4148	Reads:2	Hits:2	Allocated_reads:1	Strand:+
TCCAGAAACTAGTTCTTATCAAGAGCT
>Location:NODE_371225_length_8483_cov_20.365791	Coordinate:4155	Reads:1	Hits:2	Allocated_reads:0.5	Strand:-
TCCATGAAGCTCTTGATAAGAACTAGT
>Location:NODE_371225_length_8483_cov_20.365791	Coordinate:4155	Reads:3	Hits:2	Allocated_reads:1.5	Strand:-
TCTTCCATGAAGCTCTTGATAAGAACTAGT
>Location:NODE_371225_length_8483_cov_20.365791	Coordinate:4155	Reads:1	Hits:2	Allocated_reads:0.5	Strand:-
TTCCATGAAGCTCTTGATAAGAACTAGT
>Location:NODE_371225_length_8483_cov_20.365791	Coordinate:4155	Reads:1	Hits:2	Allocated_reads:0.5	Strand:-
TTCTCTTCCATGAAGCTCTTGATAAGAACTAGT
>Location:NODE_371225_length_8483_cov_20.365791	Coordinate:4156	Reads:1	Hits:2	Allocated_reads:0.5	Strand:+
CTAGTTCTTATCAAGAGCTTCATGGA
>Location:NODE_371225_length_8483_cov_20.365791	Coordinate:4157	Reads:1	Hits:2	Allocated_reads:0.5	Strand:+
TAGTTCTTATCAAGAGCTTCATGGA
>Location:NODE_371225_length_8483_cov_20.365791	Coordinate:4158	Reads:2	Hits:2	Allocated_reads:1	Strand:-
TTCTCTTCCATGAAGCTCTTGATAAGAACT
>Location:NODE_371225_length_8483_cov_20.365791	Coordinate:4159	Reads:2	Hits:2	Allocated_reads:1	Strand:-
TTCTCTTCCATGAAGCTCTTGATAAGAAC
>Location:NODE_371225_length_8483_cov_20.365791	Coordinate:4164	Reads:1	Hits:2	Allocated_reads:0.5	Strand:-
TTCTCTTCCATGAAGCTCTTGATA
>Location:NODE_371225_length_8483_cov_20.365791	Coordinate:4168	Reads:1	Hits:1	Allocated_reads:1	Strand:+
AAGAGCTTCATGGAAGAGAAGGTGGT
>Location:NODE_371225_length_8483_cov_20.365791	Coordinate:4169	Reads:1	Hits:1	Allocated_reads:1	Strand:-
AAACCACCTTCTCTTCCATGAAGCTCT
>Location:NODE_371225_length_8483_cov_20.365791	Coordinate:4172	Reads:1	Hits:1	Allocated_reads:1	Strand:-
GCAAAAACCACCTTCTCTTCCATGAAGC
>Location:NODE_371225_length_8483_cov_20.365791	Coordinate:4172	Reads:1	Hits:1	Allocated_reads:1	Strand:-
TGCAAAAACCACCTTCTCTTCCATGAAGC
>Location:NODE_371225_length_8483_cov_20.365791	Coordinate:4178	Reads:2	Hits:1	Allocated_reads:2	Strand:+
TGGAAGAGAAGGTGGTTTTTGCAGC
>Location:NODE_371225_length_8483_cov_20.365791	Coordinate:4178	Reads:1	Hits:1	Allocated_reads:1	Strand:+
TGGAAGAGAAGGTGGTTTTTGCAGCAAC
>Location:NODE_371225_length_8483_cov_20.365791	Coordinate:4183	Reads:1	Hits:1	Allocated_reads:1	Strand:-
TCACAAACTCAGTTGCTGCAAAAACCACCTTCTC
>Location:NODE_371225_length_8483_cov_20.365791	Coordinate:4185	Reads:1	Hits:1	Allocated_reads:1	Strand:-
ACTCAGTTGCTGCAAAAACCACCTTC
>Location:NODE_371225_length_8483_cov_20.365791	Coordinate:4185	Reads:1	Hits:1	Allocated_reads:1	Strand:-
TCACAAACTCAGTTGCTGCAAAAACCACCTTC
>Location:NODE_371225_length_8483_cov_20.365791	Coordinate:4187	Reads:8	Hits:2	Allocated_reads:4	Strand:-
TCACAAACTCAGTTGCTGCAAAAACCACCT
>Location:NODE_371225_length_8483_cov_20.365791	Coordinate:4188	Reads:1	Hits:2	Allocated_reads:0.5	Strand:-
ACAAACTCAGTTGCTGCAAAAACCACC
>Location:NODE_371225_length_8483_cov_20.365791	Coordinate:4188	Reads:1	Hits:2	Allocated_reads:0.5	Strand:-
CACAAACTCAGTTGCTGCAAAAACCACC
>Location:NODE_371225_length_8483_cov_20.365791	Coordinate:4188	Reads:28	Hits:2	Allocated_reads:14	Strand:-
TCACAAACTCAGTTGCTGCAAAAACCACC
>Location:NODE_371225_length_8483_cov_20.365791	Coordinate:4188	Reads:1	Hits:2	Allocated_reads:0.5	Strand:-
TGACAATCACAAACTCAGTTGCTGCAAAAACCACC
>Location:NODE_371225_length_8483_cov_20.365791	Coordinate:4189	Reads:2	Hits:2	Allocated_reads:1	Strand:-
TCACAAACTCAGTTGCTGCAAAAACCAC
>Location:NODE_371225_length_8483_cov_20.365791	Coordinate:4190	Reads:1	Hits:2	Allocated_reads:0.5	Strand:-
TCACAAACTCAGTTGCTGCAAAAACCT
>Location:NODE_371225_length_8483_cov_20.365791	Coordinate:4190	Reads:5	Hits:2	Allocated_reads:2.5	Strand:-
TCACAAACTCAGTTGCTGCAAAAACCA
>Location:NODE_371225_length_8483_cov_20.365791	Coordinate:4191	Reads:13	Hits:2	Allocated_reads:6.5	Strand:-
TCACAAACTCAGTTGCTGCAAAAACC
>Location:NODE_371225_length_8483_cov_20.365791	Coordinate:4192	Reads:10	Hits:2	Allocated_reads:5	Strand:-
TCACAAACTCAGTTGCTGCAAAAAC
>Location:NODE_371225_length_8483_cov_20.365791	Coordinate:4197	Reads:1	Hits:2	Allocated_reads:0.5	Strand:+
TGCAGCAACTGAGTTTGTGATTGTCAACCT
>Location:NODE_371225_length_8483_cov_20.365791	Coordinate:4199	Reads:1	Hits:2	Allocated_reads:0.5	Strand:+
CAGCAACTGAGTTTGTGATTGTCAACC
>Location:NODE_371225_length_8483_cov_20.365791	Coordinate:4199	Reads:4	Hits:2	Allocated_reads:2	Strand:+
CAGCAACTGAGTTTGTGATTGTCAACCT
>Location:NODE_371225_length_8483_cov_20.365791	Coordinate:4200	Reads:1	Hits:2	Allocated_reads:0.5	Strand:-
CAGGTTGACAATCACAAACTCAGTTGCT
>Location:NODE_371225_length_8483_cov_20.365791	Coordinate:4200	Reads:1	Hits:2	Allocated_reads:0.5	Strand:-
CCCAGGTTGACAATCACAAACTCAGTTGCT
>Location:NODE_371225_length_8483_cov_20.365791	Coordinate:4201	Reads:3	Hits:2	Allocated_reads:1.5	Strand:+
GCAACTGAGTTTGTGATTGTCAACC
>Location:NODE_371225_length_8483_cov_20.365791	Coordinate:4201	Reads:12	Hits:2	Allocated_reads:6	Strand:+
GCAACTGAGTTTGTGATTGTCAACCT
>Location:NODE_371225_length_8483_cov_20.365791	Coordinate:4203	Reads:1	Hits:2	Allocated_reads:0.5	Strand:-
CCCAGGTTGACAATCACAAACTCAGTT
>Location:NODE_371225_length_8483_cov_20.365791	Coordinate:4204	Reads:2	Hits:2	Allocated_reads:1	Strand:-
CCCCAGGTTGACAATCACAAACTCAGT
>Location:NODE_371225_length_8483_cov_20.365791	Coordinate:4204	Reads:3	Hits:2	Allocated_reads:1.5	Strand:-
TCCCCAGGTTGACAATCACAAACTCAGT
>Location:NODE_371225_length_8483_cov_20.365791	Coordinate:4204	Reads:1	Hits:2	Allocated_reads:0.5	Strand:-
TCCTTCCCCAGGTTGACAATCACAAACTCAGT
>Location:NODE_371225_length_8483_cov_20.365791	Coordinate:4204	Reads:2	Hits:2	Allocated_reads:1	Strand:-
TTCCCCAGGTTGACAATCACAAACTCAGT
>Location:NODE_371225_length_8483_cov_20.365791	Coordinate:4207	Reads:1	Hits:2	Allocated_reads:0.5	Strand:+
GAGTTTGTGATTGTCAACCTGTGG
>Location:NODE_371225_length_8483_cov_20.365791	Coordinate:4207	Reads:21	Hits:2	Allocated_reads:10.5	Strand:+
GAGTTTGTGATTGTCAACCTGGGG
>Location:NODE_371225_length_8483_cov_20.365791	Coordinate:4207	Reads:32	Hits:2	Allocated_reads:16	Strand:+
GAGTTTGTGATTGTCAACCTGGGGA
>Location:NODE_371225_length_8483_cov_20.365791	Coordinate:4207	Reads:19	Hits:2	Allocated_reads:9.5	Strand:+
GAGTTTGTGATTGTCAACCTGGGGAA
>Location:NODE_371225_length_8483_cov_20.365791	Coordinate:4207	Reads:1	Hits:2	Allocated_reads:0.5	Strand:+
GAGTTTGTGATTGTCAACCTGGGGAAT
>Location:NODE_371225_length_8483_cov_20.365791	Coordinate:4207	Reads:4	Hits:2	Allocated_reads:2	Strand:+
GAGTTTGTGATTGTCAACCTGGGGAAG
>Location:NODE_371225_length_8483_cov_20.365791	Coordinate:4207	Reads:1	Hits:2	Allocated_reads:0.5	Strand:+
GAGTTTGTGATTGTCAACCTGGGGAAGG
>Location:NODE_371225_length_8483_cov_20.365791	Coordinate:4207	Reads:1	Hits:2	Allocated_reads:0.5	Strand:+
GAGTTTGTGATTGTCAACCTGGGGAAGGGT
>Location:NODE_371225_length_8483_cov_20.365791	Coordinate:4207	Reads:1	Hits:2	Allocated_reads:0.5	Strand:+
GAGTTTGTGATTGTCAACCTGGGGAAGGAGT
>Location:NODE_371225_length_8483_cov_20.365791	Coordinate:4208	Reads:1	Hits:2	Allocated_reads:0.5	Strand:+
AGTTTGTGATTGTCAACCTGGGGAAGGT
>Location:NODE_371225_length_8483_cov_20.365791	Coordinate:4209	Reads:1	Hits:2	Allocated_reads:0.5	Strand:-
TCCTTCCCCAGGTTGACAATCACAAAC
>Location:NODE_371225_length_8483_cov_20.365791	Coordinate:4210	Reads:1	Hits:2	Allocated_reads:0.5	Strand:+
TTTGTGATTGTCAACCTGGGGAAGGAT
>Location:NODE_371225_length_8483_cov_20.365791	Coordinate:4212	Reads:1	Hits:2	Allocated_reads:0.5	Strand:+
TGTGATTGTCAACCTGGGGAAGGAGTT
>Location:NODE_371225_length_8483_cov_20.365791	Coordinate:4213	Reads:2	Hits:2	Allocated_reads:1	Strand:+
GTGATTGTCAACCTGGGGAAGGAGTT
>Location:NODE_371225_length_8483_cov_20.365791	Coordinate:4214	Reads:1	Hits:2	Allocated_reads:0.5	Strand:+
TGATTGTCAACCTGGGGAAGGAGTTTGT
>Location:NODE_371225_length_8483_cov_20.365791	Coordinate:4216	Reads:1	Hits:2	Allocated_reads:0.5	Strand:+
ATTGTCAACCTGGGGAAGGAGTTTGT
>Location:NODE_371225_length_8483_cov_20.365791	Coordinate:4218	Reads:1	Hits:2	Allocated_reads:0.5	Strand:+
TGTCAACCTGGGGAAGGAGTTTGTG
>Location:NODE_371225_length_8483_cov_20.365791	Coordinate:4221	Reads:1	Hits:2	Allocated_reads:0.5	Strand:-
TTTCCACAAACTCCTTCCCCAGGTTG
>Location:NODE_371225_length_8483_cov_20.365791	Coordinate:4224	Reads:1	Hits:2	Allocated_reads:0.5	Strand:+
CCTGGGGAAGGAGTTTGTGGAAAAC
>Location:NODE_371225_length_8483_cov_20.365791	Coordinate:4225	Reads:1	Hits:2	Allocated_reads:0.5	Strand:+
CTGGGGAAGGAGTTTGTGGAAAAC
>Location:NODE_371225_length_8483_cov_20.365791	Coordinate:4225	Reads:1	Hits:2	Allocated_reads:0.5	Strand:+
CTGGGGAAGGAGTTTGTGGAAAACCCTCC
>Location:NODE_371225_length_8483_cov_20.365791	Coordinate:4242	Reads:1	Hits:1	Allocated_reads:1	Strand:-
TAGAGATTAGCCAGGTCAACTTGAGGGTTTTCC
>Location:NODE_371225_length_8483_cov_20.365791	Coordinate:4246	Reads:2	Hits:1	Allocated_reads:2	Strand:-
TAGAGATTAGCCAGGTCAACTGGAGGGTT
>Location:NODE_371225_length_8483_cov_20.365791	Coordinate:4247	Reads:7	Hits:1	Allocated_reads:7	Strand:-
TAGAGATTAGCCAGGTCAACTGGAGGGT
>Location:NODE_371225_length_8483_cov_20.365791	Coordinate:4248	Reads:5	Hits:1	Allocated_reads:5	Strand:-
TAGAGATTAGCCAGGTCAACTGGAGGG
>Location:NODE_371225_length_8483_cov_20.365791	Coordinate:4249	Reads:2	Hits:1	Allocated_reads:2	Strand:-
TAGAGATTAGCCAGGTCAACTGGAGG
>Location:NODE_371225_length_8483_cov_20.365791	Coordinate:4250	Reads:4	Hits:1	Allocated_reads:4	Strand:-
TAGAGATTAGCCAGGTCAACTGGAG
>Location:NODE_371225_length_8483_cov_20.365791	Coordinate:4250	Reads:1	Hits:1	Allocated_reads:1	Strand:-
TATAGAGATTAGCCAGGTCAACTGGAG
>Location:NODE_371225_length_8483_cov_20.365791	Coordinate:4251	Reads:1	Hits:1	Allocated_reads:1	Strand:-
ATAGAGATTAGCCAGGTCAACTGGA
>Location:NODE_371225_length_8483_cov_20.365791	Coordinate:4251	Reads:1	Hits:1	Allocated_reads:1	Strand:-
CATTATAGAGATTAGCCAGGTCAACTGGA
>Location:NODE_371225_length_8483_cov_20.365791	Coordinate:4251	Reads:1	Hits:1	Allocated_reads:1	Strand:-
TAGAGATTAGCCAGGTCAACTTGA
>Location:NODE_371225_length_8483_cov_20.365791	Coordinate:4251	Reads:65	Hits:1	Allocated_reads:65	Strand:-
TAGAGATTAGCCAGGTCAACTGGA
>Location:NODE_371225_length_8483_cov_20.365791	Coordinate:4251	Reads:2	Hits:1	Allocated_reads:2	Strand:-
TATAGAGATTAGCCAGGTCAACTGGA
>Location:NODE_371225_length_8483_cov_20.365791	Coordinate:4251	Reads:2	Hits:1	Allocated_reads:2	Strand:-
TTATAGAGATTAGCCAGGTCAACTGGA
>Location:NODE_371225_length_8483_cov_20.365791	Coordinate:4252	Reads:2	Hits:1	Allocated_reads:2	Strand:-
ATAGAGATTAGCCAGGTCAACTGG
>Location:NODE_371225_length_8483_cov_20.365791	Coordinate:4253	Reads:2	Hits:1	Allocated_reads:2	Strand:-
TATAGAGATTAGCCAGGTCAACTG
>Location:NODE_371225_length_8483_cov_20.365791	Coordinate:4253	Reads:1	Hits:1	Allocated_reads:1	Strand:-
TCATTATAGAGATTAGCCAGGTCAACTG
>Location:NODE_371225_length_8483_cov_20.365791	Coordinate:4254	Reads:2	Hits:1	Allocated_reads:2	Strand:-
TCATTATAGAGATTAGCCAGGTCAACT
>Location:NODE_371225_length_8483_cov_20.365791	Coordinate:4254	Reads:2	Hits:1	Allocated_reads:2	Strand:-
TTATAGAGATTAGCCAGGTCAACT
>Location:NODE_371225_length_8483_cov_20.365791	Coordinate:4255	Reads:1	Hits:2	Allocated_reads:0.5	Strand:-
CATTATAGAGATTAGCCAGGTCAAC
>Location:NODE_371225_length_8483_cov_20.365791	Coordinate:4255	Reads:1	Hits:2	Allocated_reads:0.5	Strand:-
GTCATTATAGAGATTAGCCAGGTCAAC
>Location:NODE_371225_length_8483_cov_20.365791	Coordinate:4255	Reads:1	Hits:1	Allocated_reads:1	Strand:-
TATGTCATTATAGAGATTAGCCAGGTCAAC
>Location:NODE_371225_length_8483_cov_20.365791	Coordinate:4255	Reads:1	Hits:2	Allocated_reads:0.5	Strand:-
TCATTATAGAGATTAGCCAGGTCAAC
>Location:NODE_371225_length_8483_cov_20.365791	Coordinate:4255	Reads:2	Hits:2	Allocated_reads:1	Strand:-
TGTCATTATAGAGATTAGCCAGGTCAAC
>Location:NODE_371225_length_8483_cov_20.365791	Coordinate:4257	Reads:1	Hits:2	Allocated_reads:0.5	Strand:+
TGACCTGGCTAATCTCTATAATGACAT
>Location:NODE_371225_length_8483_cov_20.365791	Coordinate:4275	Reads:3	Hits:1	Allocated_reads:3	Strand:-
TGAAGATCAATGGGGTGGTAGGGGATATGTCATTA
>Location:NODE_371225_length_8483_cov_20.365791	Coordinate:4280	Reads:2	Hits:1	Allocated_reads:2	Strand:-
TGAAGATCAATGGGGTGGTAGGGGATATGT
>Location:NODE_371225_length_8483_cov_20.365791	Coordinate:4281	Reads:1	Hits:1	Allocated_reads:1	Strand:-
TGAAGATCAATGGGGTGGTAGGGGATATG
>Location:NODE_371225_length_8483_cov_20.365791	Coordinate:4283	Reads:1	Hits:1	Allocated_reads:1	Strand:-
ATGAAGATCAATGGGGTGGTAGGGGATA
>Location:NODE_371225_length_8483_cov_20.365791	Coordinate:4283	Reads:1	Hits:1	Allocated_reads:1	Strand:-
GATGAAGATCAATGGGGTGGTAGGGGATA
>Location:NODE_371225_length_8483_cov_20.365791	Coordinate:4283	Reads:8	Hits:1	Allocated_reads:8	Strand:-
TGAAGATCAATGGGGTGGTAGGGGATA
>Location:NODE_371225_length_8483_cov_20.365791	Coordinate:4284	Reads:1	Hits:1	Allocated_reads:1	Strand:-
TGAAGATCAATGGGGTGGTAGGGGAT
>Location:NODE_371225_length_8483_cov_20.365791	Coordinate:4285	Reads:2	Hits:2	Allocated_reads:1	Strand:-
GATGAAGATCAATGGGGTGGTAGGGGA
>Location:NODE_371225_length_8483_cov_20.365791	Coordinate:4286	Reads:1	Hits:2	Allocated_reads:0.5	Strand:-
GATGAAGATCAATGGGGTGGTAGGGT
>Location:NODE_371225_length_8483_cov_20.365791	Coordinate:4286	Reads:1	Hits:2	Allocated_reads:0.5	Strand:-
TGAAGATCAATGGGGTGGTAGGGG
>Location:NODE_371225_length_8483_cov_20.365791	Coordinate:4288	Reads:1	Hits:2	Allocated_reads:0.5	Strand:+
CCTACCACCCCATTGATCTTCATCCT
>Location:NODE_371225_length_8483_cov_20.365791	Coordinate:4288	Reads:1	Hits:2	Allocated_reads:0.5	Strand:-
GAGGATGAAGATCAATGGGGTGGTAGG
>Location:NODE_371225_length_8483_cov_20.365791	Coordinate:4288	Reads:1	Hits:2	Allocated_reads:0.5	Strand:-
GATGAAGATCAATGGGGTGGTAGA
>Location:NODE_371225_length_8483_cov_20.365791	Coordinate:4288	Reads:1	Hits:2	Allocated_reads:0.5	Strand:-
GATGAAGATCAATGGGGTGGTAGT
>Location:NODE_371225_length_8483_cov_20.365791	Coordinate:4288	Reads:4	Hits:2	Allocated_reads:2	Strand:-
GATGAAGATCAATGGGGTGGTAGG
>Location:NODE_371225_length_8483_cov_20.365791	Coordinate:4288	Reads:1	Hits:2	Allocated_reads:0.5	Strand:-
TGAGGATGAAGATCAATGGGGTGGTAGG
>Location:NODE_371225_length_8483_cov_20.365791	Coordinate:4289	Reads:1	Hits:2	Allocated_reads:0.5	Strand:-
TGCTGAGGATGAAGATCAATGGGGTGGTAT
>Location:NODE_371225_length_8483_cov_20.365791	Coordinate:4290	Reads:1	Hits:2	Allocated_reads:0.5	Strand:-
TGAGGATGAAGATCAATGGGGTGGTA
>Location:NODE_371225_length_8483_cov_20.365791	Coordinate:4290	Reads:2	Hits:2	Allocated_reads:1	Strand:-
TGCTGAGGATGAAGATCAATGGGGTGGTA
>Location:NODE_371225_length_8483_cov_20.365791	Coordinate:4291	Reads:1	Hits:2	Allocated_reads:0.5	Strand:-
GAGGATGAAGATCAATGGGGTGGT
>Location:NODE_371225_length_8483_cov_20.365791	Coordinate:4291	Reads:3	Hits:2	Allocated_reads:1.5	Strand:-
TGAGGATGAAGATCAATGGGGTGGT
>Location:NODE_371225_length_8483_cov_20.365791	Coordinate:4291	Reads:6	Hits:2	Allocated_reads:3	Strand:-
TGCTGAGGATGAAGATCAATGGGGTGGT
>Location:NODE_371225_length_8483_cov_20.365791	Coordinate:4291	Reads:2	Hits:2	Allocated_reads:1	Strand:-
TGTGCTGAGGATGAAGATCAATGGGGTGGT
>Location:NODE_371225_length_8483_cov_20.365791	Coordinate:4292	Reads:1	Hits:2	Allocated_reads:0.5	Strand:+
CCACCCCATTGATCTTCATCCTCAGC
>Location:NODE_371225_length_8483_cov_20.365791	Coordinate:4292	Reads:2	Hits:2	Allocated_reads:1	Strand:-
TGAGGATGAAGATCAATGGGGTGG
>Location:NODE_371225_length_8483_cov_20.365791	Coordinate:4292	Reads:1	Hits:2	Allocated_reads:0.5	Strand:-
TGCTGAGGATGAAGATCAATGGGGTGG
>Location:NODE_371225_length_8483_cov_20.365791	Coordinate:4292	Reads:1	Hits:2	Allocated_reads:0.5	Strand:-
TGCTGAGGATGAAGATCAATGGGGTGT
>Location:NODE_371225_length_8483_cov_20.365791	Coordinate:4294	Reads:1	Hits:2	Allocated_reads:0.5	Strand:-
CCTGTGCTGAGGATGAAGATCAATGGGGT
>Location:NODE_371225_length_8483_cov_20.365791	Coordinate:4294	Reads:1	Hits:2	Allocated_reads:0.5	Strand:-
GCTGAGGATGAAGATCAATGGGGT
>Location:NODE_371225_length_8483_cov_20.365791	Coordinate:4294	Reads:1	Hits:2	Allocated_reads:0.5	Strand:-
GTGCTGAGGATGAAGATCAATGGGGT
>Location:NODE_371225_length_8483_cov_20.365791	Coordinate:4294	Reads:6	Hits:2	Allocated_reads:3	Strand:-
TGCTGAGGATGAAGATCAATGGGGT
>Location:NODE_371225_length_8483_cov_20.365791	Coordinate:4294	Reads:2	Hits:2	Allocated_reads:1	Strand:-
TGTGCTGAGGATGAAGATCAATGGGGT
>Location:NODE_371225_length_8483_cov_20.365791	Coordinate:4296	Reads:1	Hits:2	Allocated_reads:0.5	Strand:-
CCTGTGCTGAGGATGAAGATCAATGGG
>Location:NODE_371225_length_8483_cov_20.365791	Coordinate:4296	Reads:1	Hits:2	Allocated_reads:0.5	Strand:-
GAACCTGTGCTGAGGATGAAGATCAATGTT
>Location:NODE_371225_length_8483_cov_20.365791	Coordinate:4297	Reads:1	Hits:2	Allocated_reads:0.5	Strand:-
ACCTGTGCTGAGGATGAAGATCAATGT
>Location:NODE_371225_length_8483_cov_20.365791	Coordinate:4297	Reads:1	Hits:2	Allocated_reads:0.5	Strand:-
GAACCTGTGCTGAGGATGAAGATCAATGG
>Location:NODE_371225_length_8483_cov_20.365791	Coordinate:4297	Reads:1	Hits:2	Allocated_reads:0.5	Strand:-
GAACCTGTGCTGAGGATGAAGATCAATGT
>Location:NODE_371225_length_8483_cov_20.365791	Coordinate:4297	Reads:1	Hits:2	Allocated_reads:0.5	Strand:-
TGTGCTGAGGATGAAGATCAATGG
>Location:NODE_371225_length_8483_cov_20.365791	Coordinate:4298	Reads:1	Hits:2	Allocated_reads:0.5	Strand:+
CATTGATCTTCATCCTCAGCACAGGTT
>Location:NODE_371225_length_8483_cov_20.365791	Coordinate:4298	Reads:1	Hits:2	Allocated_reads:0.5	Strand:-
CCTGTGCTGAGGATGAAGATCAATG
>Location:NODE_371225_length_8483_cov_20.365791	Coordinate:4300	Reads:1	Hits:2	Allocated_reads:0.5	Strand:+
TTGATCTTCATCCTCAGCACAGGTT
>Location:NODE_371225_length_8483_cov_20.365791	Coordinate:4300	Reads:4	Hits:2	Allocated_reads:2	Strand:+
TTGATCTTCATCCTCAGCACAGGTTC
>Location:NODE_371225_length_8483_cov_20.365791	Coordinate:4300	Reads:3	Hits:2	Allocated_reads:1.5	Strand:+
TTGATCTTCATCCTCAGCACAGGTTCT
>Location:NODE_371225_length_8483_cov_20.365791	Coordinate:4300	Reads:2	Hits:2	Allocated_reads:1	Strand:+
TTGATCTTCATCCTCAGCACAGGTTCTGACC
>Location:NODE_371225_length_8483_cov_20.365791	Coordinate:4301	Reads:1	Hits:2	Allocated_reads:0.5	Strand:+
TGATCTTCATCCTCAGCACAGGTTCTGACC
>Location:NODE_371225_length_8483_cov_20.365791	Coordinate:4302	Reads:4	Hits:2	Allocated_reads:2	Strand:+
GATCTTCATCCTCAGCACAGGTTCTGAC
>Location:NODE_371225_length_8483_cov_20.365791	Coordinate:4302	Reads:2	Hits:2	Allocated_reads:1	Strand:+
GATCTTCATCCTCAGCACAGGTTCTGACA
>Location:NODE_371225_length_8483_cov_20.365791	Coordinate:4302	Reads:6	Hits:2	Allocated_reads:3	Strand:+
GATCTTCATCCTCAGCACAGGTTCTGACC
>Location:NODE_371225_length_8483_cov_20.365791	Coordinate:4303	Reads:4	Hits:2	Allocated_reads:2	Strand:+
ATCTTCATCCTCAGCACAGGTTCTGACC
>Location:NODE_371225_length_8483_cov_20.365791	Coordinate:4303	Reads:1	Hits:2	Allocated_reads:0.5	Strand:+
ATCTTCATCCTCAGCACAGGTTCTGACCC
>Location:NODE_371225_length_8483_cov_20.365791	Coordinate:4304	Reads:2	Hits:2	Allocated_reads:1	Strand:+
TCTTCATCCTCAGCACAGGTTCTGAC
>Location:NODE_371225_length_8483_cov_20.365791	Coordinate:4304	Reads:27	Hits:2	Allocated_reads:13.5	Strand:+
TCTTCATCCTCAGCACAGGTTCTGACC
>Location:NODE_371225_length_8483_cov_20.365791	Coordinate:4304	Reads:1	Hits:2	Allocated_reads:0.5	Strand:+
TCTTCATCCTCAGCACAGGTTCTGACCC
>Location:NODE_371225_length_8483_cov_20.365791	Coordinate:4305	Reads:3	Hits:2	Allocated_reads:1.5	Strand:+
CTTCATCCTCAGCACAGGTTCTGACC
>Location:NODE_371225_length_8483_cov_20.365791	Coordinate:4306	Reads:2	Hits:2	Allocated_reads:1	Strand:+
TTCATCCTCAGCACAGGTTCTGACC
>Location:NODE_371225_length_8483_cov_20.365791	Coordinate:4306	Reads:1	Hits:2	Allocated_reads:0.5	Strand:+
TTCATCCTCAGCACAGGTTCTGACCC
>Location:NODE_371225_length_8483_cov_20.365791	Coordinate:4306	Reads:2	Hits:2	Allocated_reads:1	Strand:+
TTCATCCTCAGCACAGGTTCTGACCCAAT
>Location:NODE_371225_length_8483_cov_20.365791	Coordinate:4307	Reads:1	Hits:2	Allocated_reads:0.5	Strand:+
TCATCCTCAGCACAGGTTCTGACC
>Location:NODE_371225_length_8483_cov_20.365791	Coordinate:4310	Reads:1	Hits:2	Allocated_reads:0.5	Strand:-
TTGGGTCAGAACCTGTGCTGAGGA
>Location:NODE_371225_length_8483_cov_20.365791	Coordinate:4311	Reads:1	Hits:2	Allocated_reads:0.5	Strand:+
CCTCAGCACAGGTTCTGACCCAATGGGTA
>Location:NODE_371225_length_8483_cov_20.365791	Coordinate:4311	Reads:1	Hits:2	Allocated_reads:0.5	Strand:+
CCTCAGCACAGGTTCTGACCCAATGGGTGCC
>Location:NODE_371225_length_8483_cov_20.365791	Coordinate:4313	Reads:1	Hits:2	Allocated_reads:0.5	Strand:-
GGAAGGCACCCATTGGGTCAGAACCTGTGCTGA
>Location:NODE_371225_length_8483_cov_20.365791	Coordinate:4313	Reads:1	Hits:2	Allocated_reads:0.5	Strand:+
TCAGCACAGGTTCTGACCCAATGGGT
>Location:NODE_371225_length_8483_cov_20.365791	Coordinate:4313	Reads:1	Hits:2	Allocated_reads:0.5	Strand:+
TCAGCACAGGTTCTGACCCAATGGGTGC
>Location:NODE_371225_length_8483_cov_20.365791	Coordinate:4314	Reads:1	Hits:2	Allocated_reads:0.5	Strand:+
CAGCACAGGTTCTGACCCAATGGGTA
>Location:NODE_371225_length_8483_cov_20.365791	Coordinate:4314	Reads:1	Hits:2	Allocated_reads:0.5	Strand:+
CAGCACAGGTTCTGACCCAATGGGTGC
>Location:NODE_371225_length_8483_cov_20.365791	Coordinate:4314	Reads:3	Hits:2	Allocated_reads:1.5	Strand:+
CAGCACAGGTTCTGACCCAATGGGTACC
>Location:NODE_371225_length_8483_cov_20.365791	Coordinate:4316	Reads:1	Hits:2	Allocated_reads:0.5	Strand:+
GCACAGGTTCTGACCCAATGGGTGCC
>Location:NODE_371225_length_8483_cov_20.365791	Coordinate:4316	Reads:1	Hits:2	Allocated_reads:0.5	Strand:+
GCACAGGTTCTGACCCAATGGGTGCCT
>Location:NODE_371225_length_8483_cov_20.365791	Coordinate:4317	Reads:1	Hits:2	Allocated_reads:0.5	Strand:+
CACAGGTTCTGACCCAATGGGTGC
>Location:NODE_371225_length_8483_cov_20.365791	Coordinate:4317	Reads:1	Hits:2	Allocated_reads:0.5	Strand:+
CACAGGTTCTGACCCAATGGGTGCCT
>Location:NODE_371225_length_8483_cov_20.365791	Coordinate:4318	Reads:1	Hits:2	Allocated_reads:0.5	Strand:-
AAGGCACCCATTGGGTCAGAACCTGT
>Location:NODE_371225_length_8483_cov_20.365791	Coordinate:4319	Reads:2	Hits:2	Allocated_reads:1	Strand:-
AAGGCACCCATTGGGTCAGAACCTG
>Location:NODE_371225_length_8483_cov_20.365791	Coordinate:4319	Reads:1	Hits:2	Allocated_reads:0.5	Strand:-
CGCTGGAAGGCACCCATTGGGTCAGAACCGG
>Location:NODE_371225_length_8483_cov_20.365791	Coordinate:4319	Reads:1	Hits:2	Allocated_reads:0.5	Strand:-
CGCTGGAAGGCACCCATTGGGTCAGAACCTG
>Location:NODE_371225_length_8483_cov_20.365791	Coordinate:4319	Reads:1	Hits:2	Allocated_reads:0.5	Strand:-
CTGGAAGGCACCCATTGGGTCAGAACCTG
>Location:NODE_371225_length_8483_cov_20.365791	Coordinate:4320	Reads:1	Hits:2	Allocated_reads:0.5	Strand:-
CTGGAAGGCACCCATTGGGTCAGAACCT
>Location:NODE_371225_length_8483_cov_20.365791	Coordinate:4321	Reads:1	Hits:2	Allocated_reads:0.5	Strand:-
AAGCGCTGGAAGGCACCCATTGGGTCAGAACC
>Location:NODE_371225_length_8483_cov_20.365791	Coordinate:4321	Reads:2	Hits:2	Allocated_reads:1	Strand:-
AGCGCTGGAAGGCACCCATTGGGTCAGAACC
>Location:NODE_371225_length_8483_cov_20.365791	Coordinate:4321	Reads:1	Hits:2	Allocated_reads:0.5	Strand:-
CGCTGGAAGGCACCCATTGGGTCAGAACC
>Location:NODE_371225_length_8483_cov_20.365791	Coordinate:4321	Reads:7	Hits:2	Allocated_reads:3.5	Strand:-
CTGGAAGGCACCCATTGGGTCAGAACC
>Location:NODE_371225_length_8483_cov_20.365791	Coordinate:4321	Reads:1	Hits:2	Allocated_reads:0.5	Strand:-
GCTGGAAGGCACCCATTGGGTCAGAACC
>Location:NODE_371225_length_8483_cov_20.365791	Coordinate:4323	Reads:1	Hits:2	Allocated_reads:0.5	Strand:+
TTCTGACCCAATGGGTGCCTTCCAGC
>Location:NODE_371225_length_8483_cov_20.365791	Coordinate:4328	Reads:1	Hits:2	Allocated_reads:0.5	Strand:-
TGCAAAGCGCTGGAAGGCACCCATTGGGT
>Location:NODE_371225_length_8483_cov_20.365791	Coordinate:4329	Reads:1	Hits:2	Allocated_reads:0.5	Strand:-
CAAAGCGCTGGAAGGCACCCATTGGG
>Location:NODE_371225_length_8483_cov_20.365791	Coordinate:4329	Reads:12	Hits:2	Allocated_reads:6	Strand:-
TGCAAAGCGCTGGAAGGCACCCATTGGG
>Location:NODE_371225_length_8483_cov_20.365791	Coordinate:4329	Reads:11	Hits:2	Allocated_reads:5.5	Strand:-
TTGCAAAGCGCTGGAAGGCACCCATTGGG
>Location:NODE_371225_length_8483_cov_20.365791	Coordinate:4330	Reads:1	Hits:2	Allocated_reads:0.5	Strand:-
TGCAAAGCGCTGGAAGGCACCCATTGG
>Location:NODE_371225_length_8483_cov_20.365791	Coordinate:4330	Reads:1	Hits:2	Allocated_reads:0.5	Strand:-
TTGCAAAGCGCTGGAAGGCACCCATTGG
>Location:NODE_371225_length_8483_cov_20.365791	Coordinate:4331	Reads:1	Hits:2	Allocated_reads:0.5	Strand:-
TGCAAAGCGCTGGAAGGCACCCATTG
>Location:NODE_371225_length_8483_cov_20.365791	Coordinate:4331	Reads:1	Hits:2	Allocated_reads:0.5	Strand:-
TGCAAAGCGCTGGAAGGCACCCATTT
>Location:NODE_371225_length_8483_cov_20.365791	Coordinate:4332	Reads:1	Hits:2	Allocated_reads:0.5	Strand:-
TGCAAAGCGCTGGAAGGCACCCAAA
>Location:NODE_371225_length_8483_cov_20.365791	Coordinate:4332	Reads:4	Hits:2	Allocated_reads:2	Strand:-
TGCAAAGCGCTGGAAGGCACCCATT
>Location:NODE_371225_length_8483_cov_20.365791	Coordinate:4332	Reads:2	Hits:2	Allocated_reads:1	Strand:-
TTGCAAAGCGCTGGAAGGCACCCATT
>Location:NODE_371225_length_8483_cov_20.365791	Coordinate:4332	Reads:1	Hits:1	Allocated_reads:1	Strand:-
TTTTGCAAAGCGCTGGAAGGCACCCATT
>Location:NODE_371225_length_8483_cov_20.365791	Coordinate:4333	Reads:6	Hits:2	Allocated_reads:3	Strand:-
TGCAAAGCGCTGGAAGGCACCCAT
>Location:NODE_371225_length_8483_cov_20.365791	Coordinate:4333	Reads:3	Hits:2	Allocated_reads:1.5	Strand:-
TTGCAAAGCGCTGGAAGGCACCCAT
>Location:NODE_371225_length_8483_cov_20.365791	Coordinate:4334	Reads:1	Hits:1	Allocated_reads:1	Strand:-
TCTTTTTTGCAAAGCGCTGGAAGGCACCCA
>Location:NODE_371225_length_8483_cov_20.365791	Coordinate:4334	Reads:1	Hits:2	Allocated_reads:0.5	Strand:-
TTGCAAAGCGCTGGAAGGCACCCA
>Location:NODE_371225_length_8483_cov_20.365791	Coordinate:4334	Reads:1	Hits:2	Allocated_reads:0.5	Strand:-
TTGCAAAGCGCTGGAAGGCACCCT
>Location:NODE_371225_length_8483_cov_20.365791	Coordinate:4334	Reads:1	Hits:2	Allocated_reads:0.5	Strand:-
TTTGCAAAGCGCTGGAAGGCACCCA
>Location:NODE_371225_length_8483_cov_20.365791	Coordinate:4335	Reads:2	Hits:1	Allocated_reads:2	Strand:-
TCTTTTTTGCAAAGCGCTGGAAGGCACCC
>Location:NODE_371225_length_8483_cov_20.365791	Coordinate:4335	Reads:2	Hits:2	Allocated_reads:1	Strand:-
TTTGCAAAGCGCTGGAAGGCACCC
>Location:NODE_371225_length_8483_cov_20.365791	Coordinate:4335	Reads:1	Hits:1	Allocated_reads:1	Strand:-
TTTTGCAAAGCGCTGGAAGGCACCC
>Location:NODE_371225_length_8483_cov_20.365791	Coordinate:4335	Reads:1	Hits:1	Allocated_reads:1	Strand:-
TTTTTGCAAAGCGCTGGAAGGCACCC
>Location:NODE_371225_length_8483_cov_20.365791	Coordinate:4336	Reads:1	Hits:1	Allocated_reads:1	Strand:-
CTCTCTTTTTTGCAAAGCGCTGGAAGGCACC
>Location:NODE_371225_length_8483_cov_20.365791	Coordinate:4336	Reads:1	Hits:1	Allocated_reads:1	Strand:-
CTCTTTTTTGCAAAGCGCTGGAAGGCACC
>Location:NODE_371225_length_8483_cov_20.365791	Coordinate:4336	Reads:1	Hits:1	Allocated_reads:1	Strand:-
TCTCTTTTTTGCAAAGCGCTGGAAGGCACC
>Location:NODE_371225_length_8483_cov_20.365791	Coordinate:4336	Reads:1	Hits:1	Allocated_reads:1	Strand:-
TCTTTTTTGCAAAGCGCTGGAAGGCACC
>Location:NODE_371225_length_8483_cov_20.365791	Coordinate:4369	Reads:1	Hits:1	Allocated_reads:1	Strand:-
TGAGATAGCCTCGACCCTGTCGAGACA
>Location:NODE_371225_length_8483_cov_20.365791	Coordinate:4370	Reads:10	Hits:1	Allocated_reads:10	Strand:-
TGAGATAGCCTCGACCCTGTCGAGAC
>Location:NODE_371225_length_8483_cov_20.365791	Coordinate:4371	Reads:2	Hits:1	Allocated_reads:2	Strand:-
CAGTGAGATAGCCTCGACCCTGTCGAGA
>Location:NODE_371225_length_8483_cov_20.365791	Coordinate:4371	Reads:6	Hits:1	Allocated_reads:6	Strand:-
TGAGATAGCCTCGACCCTGTCGAGA
>Location:NODE_371225_length_8483_cov_20.365791	Coordinate:4372	Reads:1	Hits:1	Allocated_reads:1	Strand:-
CAGTGAGATAGCCTCGACCCTGTCGAG
>Location:NODE_371225_length_8483_cov_20.365791	Coordinate:4373	Reads:4	Hits:1	Allocated_reads:4	Strand:-
CAGTGAGATAGCCTCGACCCTGTCGA
>Location:NODE_371225_length_8483_cov_20.365791	Coordinate:4373	Reads:2	Hits:1	Allocated_reads:2	Strand:-
CCCAGTGAGATAGCCTCGACCCTGTCGA
>Location:NODE_371225_length_8483_cov_20.365791	Coordinate:4373	Reads:1	Hits:1	Allocated_reads:1	Strand:+
TCGACAGGGTCGAGGCTATCTCACT
>Location:NODE_371225_length_8483_cov_20.365791	Coordinate:4373	Reads:1	Hits:1	Allocated_reads:1	Strand:+
TCGACAGGGTCGAGGCTATCTCACTGGT
>Location:NODE_371225_length_8483_cov_20.365791	Coordinate:4373	Reads:1	Hits:1	Allocated_reads:1	Strand:-
TTGCCCCAGTGAGATAGCCTCGACCCTGTCGA
>Location:NODE_371225_length_8483_cov_20.365791	Coordinate:4374	Reads:1	Hits:1	Allocated_reads:1	Strand:+
CGACAGGGTCGAGGCTATCTCACT
>Location:NODE_371225_length_8483_cov_20.365791	Coordinate:4374	Reads:1	Hits:1	Allocated_reads:1	Strand:-
GCCCCAGTGAGATAGCCTCGACCCTGTCG
>Location:NODE_371225_length_8483_cov_20.365791	Coordinate:4376	Reads:1	Hits:1	Allocated_reads:1	Strand:-
TTGCCCCAGTGAGATAGCCTCGACCCTGT
>Location:NODE_371225_length_8483_cov_20.365791	Coordinate:4382	Reads:4	Hits:2	Allocated_reads:2	Strand:+
TCGAGGCTATCTCACTGGGGCAAGG
>Location:NODE_371225_length_8483_cov_20.365791	Coordinate:4382	Reads:2	Hits:2	Allocated_reads:1	Strand:+
TCGAGGCTATCTCACTGGGGCAAGGC
>Location:NODE_371225_length_8483_cov_20.365791	Coordinate:4399	Reads:1	Hits:1	Allocated_reads:1	Strand:-
TTCTCCGCTATAGGTCCAGCGGCCTTGCCC
>Location:NODE_371225_length_8483_cov_20.365791	Coordinate:4405	Reads:1	Hits:1	Allocated_reads:1	Strand:-
CATCTTCTCCGCTATAGGTCCAGCGGCC
>Location:NODE_371225_length_8483_cov_20.365791	Coordinate:4405	Reads:1	Hits:1	Allocated_reads:1	Strand:-
TGGATCATCTTCTCCGCTATAGGTCCAGCGGCC
>Location:NODE_371225_length_8483_cov_20.365791	Coordinate:4408	Reads:1	Hits:1	Allocated_reads:1	Strand:-
TGGATCATCTTCTCCGCTATAGGTCCAGCG
>Location:NODE_371225_length_8483_cov_20.365791	Coordinate:4409	Reads:2	Hits:1	Allocated_reads:2	Strand:-
ATGGATCATCTTCTCCGCTATAGGTCCAGC
>Location:NODE_371225_length_8483_cov_20.365791	Coordinate:4409	Reads:7	Hits:1	Allocated_reads:7	Strand:-
TGGATCATCTTCTCCGCTATAGGTCCAGC
>Location:NODE_371225_length_8483_cov_20.365791	Coordinate:4413	Reads:1	Hits:2	Allocated_reads:0.5	Strand:-
ATGGATCATCTTCTCCGCTATAGGTC
>Location:NODE_371225_length_8483_cov_20.365791	Coordinate:4414	Reads:1	Hits:2	Allocated_reads:0.5	Strand:-
ATGGATCATCTTCTCCGCTATAGGT
>Location:NODE_371225_length_8483_cov_20.365791	Coordinate:4414	Reads:1	Hits:2	Allocated_reads:0.5	Strand:-
TGAATGGATCATCTTCTCTGCTATAGGT
>Location:NODE_371225_length_8483_cov_20.365791	Coordinate:4414	Reads:1	Hits:2	Allocated_reads:0.5	Strand:-
TGGATCATCTTCTCCGCTATAGGT
>Location:NODE_371225_length_8483_cov_20.365791	Coordinate:4417	Reads:2	Hits:2	Allocated_reads:1	Strand:+
TATAGCGGAGAAGATGATCCATTCA
>Location:NODE_371225_length_8483_cov_20.365791	Coordinate:4417	Reads:1	Hits:2	Allocated_reads:0.5	Strand:+
TATAGCGGAGAAGATGATCCATTCAGC
>Location:NODE_371225_length_8483_cov_20.365791	Coordinate:4419	Reads:1	Hits:2	Allocated_reads:0.5	Strand:+
TAGCGGAGAAGATGATCCATTCAGCGC
>Location:NODE_371225_length_8483_cov_20.365791	Coordinate:4421	Reads:1	Hits:1	Allocated_reads:1	Strand:-
TGTCAGCGCTGAATGGATCATCTTCTCCGC
>Location:NODE_371225_length_8483_cov_20.365791	Coordinate:4422	Reads:1	Hits:2	Allocated_reads:0.5	Strand:+
CGGAGAAGATGATCCATTCAGCGCT
>Location:NODE_371225_length_8483_cov_20.365791	Coordinate:4439	Reads:1	Hits:1	Allocated_reads:1	Strand:-
AGACGACCCAGTTGCCACTTGTCAGCGCTTT
>Location:NODE_371225_length_8483_cov_20.365791	Coordinate:4442	Reads:1	Hits:1	Allocated_reads:1	Strand:-
ACGACCCAGTTGCCACTTGTCAGCGC
>Location:NODE_371225_length_8483_cov_20.365791	Coordinate:4444	Reads:1	Hits:1	Allocated_reads:1	Strand:-
AAGACGACCCAGTTGCCACTTGTCAGC
>Location:NODE_371225_length_8483_cov_20.365791	Coordinate:4444	Reads:1	Hits:1	Allocated_reads:1	Strand:-
AGACGACCCAGTTGCCACTTGTCAGC
>Location:NODE_371225_length_8483_cov_20.365791	Coordinate:4444	Reads:1	Hits:1	Allocated_reads:1	Strand:-
TTGCAAGACGACCCAGTTGCCACTTGTCAGC
>Location:NODE_371225_length_8483_cov_20.365791	Coordinate:4450	Reads:1	Hits:1	Allocated_reads:1	Strand:-
TTTGCAAGACGACCCAGTTGCCACTT
>Location:NODE_371225_length_8483_cov_20.365791	Coordinate:4466	Reads:1	Hits:1	Allocated_reads:1	Strand:-
CACAGCCAGATGGCAGTTTTGCAAGAC
>Location:NODE_371225_length_8483_cov_20.365791	Coordinate:4474	Reads:1	Hits:1	Allocated_reads:1	Strand:-
AACATCCAAGACACAGCCAGATGGCAGTTT
>Location:NODE_371225_length_8483_cov_20.365791	Coordinate:4474	Reads:1	Hits:1	Allocated_reads:1	Strand:-
ACATCCAAGACACAGCCAGATGGCAGTTT
>Location:NODE_371225_length_8483_cov_20.365791	Coordinate:4474	Reads:1	Hits:1	Allocated_reads:1	Strand:-
ATCCAAGACACAGCCAGATGGCAGACC
>Location:NODE_371225_length_8483_cov_20.365791	Coordinate:4474	Reads:1	Hits:1	Allocated_reads:1	Strand:-
TAACATCCAAGACACAGCCAGATGGAAGTTT
>Location:NODE_371225_length_8483_cov_20.365791	Coordinate:4474	Reads:6	Hits:1	Allocated_reads:6	Strand:-
TAACATCCAAGACACAGCCAGATGGCAGTTT
>Location:NODE_371225_length_8483_cov_20.365791	Coordinate:4474	Reads:7	Hits:1	Allocated_reads:7	Strand:-
TAACATCCAAGACACAGCCAGATGGCAGACC
>Location:NODE_371225_length_8483_cov_20.365791	Coordinate:4475	Reads:1	Hits:1	Allocated_reads:1	Strand:-
CATCCAAGACACAGCCAGATGGCAGTT
>Location:NODE_371225_length_8483_cov_20.365791	Coordinate:4475	Reads:1	Hits:1	Allocated_reads:1	Strand:-
TAACATCCAAGACACAGCCAGATGGCAGTT
>Location:NODE_371225_length_8483_cov_20.365791	Coordinate:4475	Reads:2	Hits:1	Allocated_reads:2	Strand:-
TAACATCCAAGACACAGCCAGATGGCAGAC
>Location:NODE_371225_length_8483_cov_20.365791	Coordinate:4476	Reads:1	Hits:1	Allocated_reads:1	Strand:-
AACATCCAAGACACAGCCAGATGGCAGA
>Location:NODE_371225_length_8483_cov_20.365791	Coordinate:4476	Reads:1	Hits:1	Allocated_reads:1	Strand:-
ATGACTAACATCCAAGACACAGCCAGATGGCAGT
>Location:NODE_371225_length_8483_cov_20.365791	Coordinate:4476	Reads:1	Hits:1	Allocated_reads:1	Strand:-
TAACATCCAAGACACAGCCAGATGGCAGT
>Location:NODE_371225_length_8483_cov_20.365791	Coordinate:4476	Reads:8	Hits:1	Allocated_reads:8	Strand:-
TAACATCCAAGACACAGCCAGATGGCAGA
>Location:NODE_371225_length_8483_cov_20.365791	Coordinate:4477	Reads:4	Hits:1	Allocated_reads:4	Strand:-
TAACATCCAAGACACAGCCAGATGGCAG
>Location:NODE_371225_length_8483_cov_20.365791	Coordinate:4478	Reads:1	Hits:1	Allocated_reads:1	Strand:-
TAACATCCAAGACACAGCCAGATGGCT
>Location:NODE_371225_length_8483_cov_20.365791	Coordinate:4478	Reads:7	Hits:1	Allocated_reads:7	Strand:-
TAACATCCAAGACACAGCCAGATGGCA
>Location:NODE_371225_length_8483_cov_20.365791	Coordinate:4479	Reads:2	Hits:1	Allocated_reads:2	Strand:-
AACATCCAAGACACAGCCAGATGGC
>Location:NODE_371225_length_8483_cov_20.365791	Coordinate:4479	Reads:25	Hits:1	Allocated_reads:25	Strand:-
TAACATCCAAGACACAGCCAGATGGC
>Location:NODE_371225_length_8483_cov_20.365791	Coordinate:4481	Reads:4	Hits:1	Allocated_reads:4	Strand:-
TAACATCCAAGACACAGCCAGATG
>Location:NODE_371225_length_8483_cov_20.365791	Coordinate:4490	Reads:1	Hits:1	Allocated_reads:1	Strand:-
TGAGCTCCTCCATGACTAACATCCAAGACAC
>Location:NODE_371225_length_8483_cov_20.365791	Coordinate:4491	Reads:1	Hits:1	Allocated_reads:1	Strand:-
TGAGCTCCTCCATGACTAACATCCAAGACA
>Location:NODE_371225_length_8483_cov_20.365791	Coordinate:4492	Reads:2	Hits:1	Allocated_reads:2	Strand:-
TGAGCTCCTCCATGACTAACATCCAAGAC
>Location:NODE_371225_length_8483_cov_20.365791	Coordinate:4493	Reads:1	Hits:1	Allocated_reads:1	Strand:-
TGAGCTCCTCCATGACTAACATCCAAGA
>Location:NODE_371225_length_8483_cov_20.365791	Coordinate:4494	Reads:2	Hits:1	Allocated_reads:2	Strand:-
TGAGCTCCTCCATGACTAACATCCAAG
>Location:NODE_371225_length_8483_cov_20.365791	Coordinate:4496	Reads:2	Hits:1	Allocated_reads:2	Strand:-
TAATGAGCTCCTCCATGACTAACATCCA
>Location:NODE_371225_length_8483_cov_20.365791	Coordinate:4496	Reads:1	Hits:1	Allocated_reads:1	Strand:-
TTAATGAGCTCCTCCATGACTAACATCCA
>Location:NODE_371225_length_8483_cov_20.365791	Coordinate:4498	Reads:1	Hits:1	Allocated_reads:1	Strand:-
TAATGAGCTCCTCCATGACTAACATC
>Location:NODE_371225_length_8483_cov_20.365791	Coordinate:4500	Reads:2	Hits:1	Allocated_reads:2	Strand:-
AAGGTCTTAATGAGCTCCTCCATGACTAACA
>Location:NODE_371225_length_8483_cov_20.365791	Coordinate:4505	Reads:1	Hits:1	Allocated_reads:1	Strand:-
GAAGGTCTTAATGAGCTCCTCCATGGC
>Location:NODE_371225_length_8483_cov_20.365791	Coordinate:4505	Reads:1	Hits:1	Allocated_reads:1	Strand:-
TGAAGGTCTTAATGAGCTCCTCCATGAC
>Location:NODE_371225_length_8483_cov_20.365791	Coordinate:4509	Reads:1	Hits:1	Allocated_reads:1	Strand:-
TGAAGGTCTTAATGAGCTCCTCCA
>Location:NODE_371225_length_8483_cov_20.365791	Coordinate:4510	Reads:1	Hits:1	Allocated_reads:1	Strand:-
TCAGTGAAGGTCTTAATGAGCTCCTCC
>Location:NODE_371225_length_8483_cov_20.365791	Coordinate:4511	Reads:1	Hits:1	Allocated_reads:1	Strand:-
GGGTCAGTGAAGGTCTTAATGAGCTCCTC
>Location:NODE_371225_length_8483_cov_20.365791	Coordinate:4512	Reads:1	Hits:1	Allocated_reads:1	Strand:-
GGTCAGTGAAGGTCTTAATGAGCTCCT
>Location:NODE_371225_length_8483_cov_20.365791	Coordinate:4513	Reads:3	Hits:1	Allocated_reads:3	Strand:-
TCAGTGAAGGTCTTAATGAGCTCC
>Location:NODE_371225_length_8483_cov_20.365791	Coordinate:4524	Reads:19	Hits:1	Allocated_reads:19	Strand:-
TGGACTGATGTGTCAGGGTCAGTGAAGGTCT
>Location:NODE_371225_length_8483_cov_20.365791	Coordinate:4525	Reads:6	Hits:1	Allocated_reads:6	Strand:-
TGGACTGATGTGTCAGGGTCAGTGAAGGTC
>Location:NODE_371225_length_8483_cov_20.365791	Coordinate:4526	Reads:6	Hits:1	Allocated_reads:6	Strand:-
TGGACTGATGTGTCAGGGTCAGTGAAGGT
>Location:NODE_371225_length_8483_cov_20.365791	Coordinate:4527	Reads:1	Hits:1	Allocated_reads:1	Strand:-
GACTGATGTGTCAGGGTCAGTGAAGG
>Location:NODE_371225_length_8483_cov_20.365791	Coordinate:4527	Reads:1	Hits:1	Allocated_reads:1	Strand:-
TGGACTGATGTGTCAGGGTCAGTGAAGT
>Location:NODE_371225_length_8483_cov_20.365791	Coordinate:4527	Reads:15	Hits:1	Allocated_reads:15	Strand:-
TGGACTGATGTGTCAGGGTCAGTGAAGG
>Location:NODE_371225_length_8483_cov_20.365791	Coordinate:4528	Reads:1	Hits:1	Allocated_reads:1	Strand:-
TGGACTGATGTGTCAGGGTCAGTGAAT
>Location:NODE_371225_length_8483_cov_20.365791	Coordinate:4528	Reads:4	Hits:1	Allocated_reads:4	Strand:-
TGGACTGATGTGTCAGGGTCAGTGAAG
>Location:NODE_371225_length_8483_cov_20.365791	Coordinate:4529	Reads:4	Hits:1	Allocated_reads:4	Strand:-
TGGACTGATGTGTCAGGGTCAGTGAA
>Location:NODE_371225_length_8483_cov_20.365791	Coordinate:4530	Reads:1	Hits:1	Allocated_reads:1	Strand:-
CATGGACTGATGTGTCAGGGTCAGTGA
>Location:NODE_371225_length_8483_cov_20.365791	Coordinate:4530	Reads:1	Hits:1	Allocated_reads:1	Strand:-
GTTCTCATGGACTGATGTGTCAGGGTCCGTGG
>Location:NODE_371225_length_8483_cov_20.365791	Coordinate:4530	Reads:1	Hits:1	Allocated_reads:1	Strand:+
TCACTGACCCTGACACATCAGTCCATGAGA
>Location:NODE_371225_length_8483_cov_20.365791	Coordinate:4530	Reads:1	Hits:1	Allocated_reads:1	Strand:-
TGGACTGATGTGTCAGGGTCAGTGG
>Location:NODE_371225_length_8483_cov_20.365791	Coordinate:4530	Reads:6	Hits:1	Allocated_reads:6	Strand:-
TGGACTGATGTGTCAGGGTCAGTGA
>Location:NODE_371225_length_8483_cov_20.365791	Coordinate:4531	Reads:1	Hits:1	Allocated_reads:1	Strand:+
CACTGACCCTGACACATCAGTCCATGA
>Location:NODE_371225_length_8483_cov_20.365791	Coordinate:4531	Reads:5	Hits:1	Allocated_reads:5	Strand:-
TGGACTGATGTGTCAGGGTCAGTG
>Location:NODE_371225_length_8483_cov_20.365791	Coordinate:4534	Reads:1	Hits:1	Allocated_reads:1	Strand:-
AGTTCTCATGGACTGATGTGTCAGGGTCA
>Location:NODE_371225_length_8483_cov_20.365791	Coordinate:4534	Reads:2	Hits:1	Allocated_reads:2	Strand:-
GAAGTTCTCATGGACTGATGTGTCAGGGTCA
>Location:NODE_371225_length_8483_cov_20.365791	Coordinate:4534	Reads:1	Hits:1	Allocated_reads:1	Strand:-
TCATGGACTGATGTGTCAGGGTCA
>Location:NODE_371225_length_8483_cov_20.365791	Coordinate:4534	Reads:1	Hits:1	Allocated_reads:1	Strand:-
TCTCATGGACTGATGTGTCAGGGTCA
>Location:NODE_371225_length_8483_cov_20.365791	Coordinate:4534	Reads:7	Hits:1	Allocated_reads:7	Strand:-
TTCTCATGGACTGATGTGTCAGGGTCA
>Location:NODE_371225_length_8483_cov_20.365791	Coordinate:4535	Reads:1	Hits:1	Allocated_reads:1	Strand:-
GAAGTTCTCATGGACTGATGTGTCAGGGTC
>Location:NODE_371225_length_8483_cov_20.365791	Coordinate:4535	Reads:2	Hits:1	Allocated_reads:2	Strand:-
TCTCATGGACTGATGTGTCAGGGTC
>Location:NODE_371225_length_8483_cov_20.365791	Coordinate:4536	Reads:1	Hits:1	Allocated_reads:1	Strand:-
CGGAAGTTCTCATGGACTGATGTGTCAGGGT
>Location:NODE_371225_length_8483_cov_20.365791	Coordinate:4536	Reads:5	Hits:1	Allocated_reads:5	Strand:-
GAAGTTCTCATGGACTGATGTGTCAGGGT
>Location:NODE_371225_length_8483_cov_20.365791	Coordinate:4537	Reads:2	Hits:1	Allocated_reads:2	Strand:-
ACGGAAGTTCTCATGGACTGATGTGTCAGGG
>Location:NODE_371225_length_8483_cov_20.365791	Coordinate:4537	Reads:4	Hits:1	Allocated_reads:4	Strand:-
CGGAAGTTCTCATGGACTGATGTGTCAGGG
>Location:NODE_371225_length_8483_cov_20.365791	Coordinate:4537	Reads:4	Hits:1	Allocated_reads:4	Strand:-
GAAGTTCTCATGGACTGATGTGTCAGGG
>Location:NODE_371225_length_8483_cov_20.365791	Coordinate:4537	Reads:1	Hits:1	Allocated_reads:1	Strand:-
GACGGAAGTTCTCATGGACTGATGTGTCAGGG
>Location:NODE_371225_length_8483_cov_20.365791	Coordinate:4537	Reads:1	Hits:1	Allocated_reads:1	Strand:-
GGAAGTTCTCATGGACTGATGTGTCAGGG
>Location:NODE_371225_length_8483_cov_20.365791	Coordinate:4537	Reads:1	Hits:1	Allocated_reads:1	Strand:-
TTCTCATGGACTGATGTGTCAGGG
>Location:NODE_371225_length_8483_cov_20.365791	Coordinate:4540	Reads:4	Hits:1	Allocated_reads:4	Strand:-
CGGAAGTTCTCATGGACTGATGTGTCA
>Location:NODE_371225_length_8483_cov_20.365791	Coordinate:4540	Reads:1	Hits:1	Allocated_reads:1	Strand:-
GAAGTTCTCATGGACTGATGTGTCA
>Location:NODE_371225_length_8483_cov_20.365791	Coordinate:4540	Reads:3	Hits:1	Allocated_reads:3	Strand:-
GACGGAAGTTCTCATGGACTGATGTGTCA
>Location:NODE_371225_length_8483_cov_20.365791	Coordinate:4540	Reads:1	Hits:1	Allocated_reads:1	Strand:-
GGAAGTTCTCATGGACTGATGTGTCA
>Location:NODE_371225_length_8483_cov_20.365791	Coordinate:4540	Reads:1	Hits:1	Allocated_reads:1	Strand:+
TGACACATCAGTCCATGAGAACTTC
>Location:NODE_371225_length_8483_cov_20.365791	Coordinate:4540	Reads:2	Hits:1	Allocated_reads:2	Strand:+
TGACACATCAGTCCATGAGAACTTCC
>Location:NODE_371225_length_8483_cov_20.365791	Coordinate:4545	Reads:1	Hits:1	Allocated_reads:1	Strand:-
TGAGAAATAGACGGAAGTTCTCATGGACTGATG
>Location:NODE_371225_length_8483_cov_20.365791	Coordinate:4549	Reads:1	Hits:1	Allocated_reads:1	Strand:-
GAGAAATAGACGGAAGTTCTCATGGACT
>Location:NODE_371225_length_8483_cov_20.365791	Coordinate:4549	Reads:1	Hits:1	Allocated_reads:1	Strand:-
TGAGAAATAGACGGAAGTTCTCATGGACT
>Location:NODE_371225_length_8483_cov_20.365791	Coordinate:4556	Reads:1	Hits:1	Allocated_reads:1	Strand:-
AACTGAGAAATAGACGGAAGTTCTC
>Location:NODE_371225_length_8483_cov_20.365791	Coordinate:4556	Reads:1	Hits:1	Allocated_reads:1	Strand:-
ATGGAACTGAGAAATAGACGGAAGTTCTC
>Location:NODE_371225_length_8483_cov_20.365791	Coordinate:4557	Reads:1	Hits:1	Allocated_reads:1	Strand:-
ATGGAACTGAGAAATAGACGGAAGTTCT
>Location:NODE_371225_length_8483_cov_20.365791	Coordinate:4558	Reads:1	Hits:1	Allocated_reads:1	Strand:-
ATGGAACTGAGAAATAGACGGAAGTTC
>Location:NODE_371225_length_8483_cov_20.365791	Coordinate:4558	Reads:3	Hits:1	Allocated_reads:3	Strand:-
CATGGAACTGAGAAATAGACGGAAGTTC
>Location:NODE_371225_length_8483_cov_20.365791	Coordinate:4560	Reads:1	Hits:1	Allocated_reads:1	Strand:-
GGCATGGAACTGAGAAATAGACGGAAGT
>Location:NODE_371225_length_8483_cov_20.365791	Coordinate:4560	Reads:1	Hits:1	Allocated_reads:1	Strand:-
TCGGCATGGAACTGAGAAAGAGACGGAAGT
>Location:NODE_371225_length_8483_cov_20.365791	Coordinate:4560	Reads:2	Hits:1	Allocated_reads:2	Strand:-
TCGGCATGGAACTGAGAAATAGACGGAAGT
>Location:NODE_371225_length_8483_cov_20.365791	Coordinate:4560	Reads:1	Hits:1	Allocated_reads:1	Strand:-
TGGTCGGCATGGAACTGAGAAATAGACGGAAGT
>Location:NODE_371225_length_8483_cov_20.365791	Coordinate:4564	Reads:1	Hits:1	Allocated_reads:1	Strand:-
TACTTTGGTCGGCATGGAACTGAGAAATAGACGT
>Location:NODE_371225_length_8483_cov_20.365791	Coordinate:4565	Reads:2	Hits:1	Allocated_reads:2	Strand:-
TCGGCATGGAACTGAGAAATAGACG
>Location:NODE_371225_length_8483_cov_20.365791	Coordinate:4568	Reads:1	Hits:1	Allocated_reads:1	Strand:-
TACTTTGGTCGGCATGGAACTGAGAAAGAG
>Location:NODE_371225_length_8483_cov_20.365791	Coordinate:4569	Reads:2	Hits:1	Allocated_reads:2	Strand:-
TACTTTGGTCGGCATGGAACTGAGAAATA
>Location:NODE_371225_length_8483_cov_20.365791	Coordinate:4569	Reads:5	Hits:2	Allocated_reads:2.5	Strand:-
TACTTTGGTCGGCATGGAACTGAGAAAGA
>Location:NODE_371225_length_8483_cov_20.365791	Coordinate:4570	Reads:1	Hits:1	Allocated_reads:1	Strand:-
TACTTTGGTCGGCATGGAACTGAGAATT
>Location:NODE_371225_length_8483_cov_20.365791	Coordinate:4570	Reads:2	Hits:2	Allocated_reads:1	Strand:-
TACTTTGGTCGGCATGGAACTGAGAAAG
>Location:NODE_371225_length_8483_cov_20.365791	Coordinate:4571	Reads:1	Hits:2	Allocated_reads:0.5	Strand:-
ACTTTGGTCGGCATGGAACTGAGAAA
>Location:NODE_371225_length_8483_cov_20.365791	Coordinate:4571	Reads:3	Hits:2	Allocated_reads:1.5	Strand:-
TACTTTGGTCGGCATGGAACTGAGAAA
>Location:NODE_371225_length_8483_cov_20.365791	Coordinate:4572	Reads:30	Hits:2	Allocated_reads:15	Strand:-
TACTTTGGTCGGCATGGAACTGAGAA
>Location:NODE_371225_length_8483_cov_20.365791	Coordinate:4573	Reads:5	Hits:2	Allocated_reads:2.5	Strand:-
TACTTTGGTCGGCATGGAACTGAGA
>Location:NODE_371225_length_8483_cov_20.365791	Coordinate:4574	Reads:5	Hits:2	Allocated_reads:2.5	Strand:-
TACTTTGGTCGGCATGGAACTGAG
>Location:NODE_371225_length_8483_cov_20.365791	Coordinate:4577	Reads:1	Hits:2	Allocated_reads:0.5	Strand:-
ACAGGAAATACTTTGGTCGGCATGGAACT
>Location:NODE_371225_length_8483_cov_20.365791	Coordinate:4577	Reads:2	Hits:2	Allocated_reads:1	Strand:-
TAACAGGAAATACTTTGGTCGGCATGGAACT
>Location:NODE_371225_length_8483_cov_20.365791	Coordinate:4578	Reads:2	Hits:2	Allocated_reads:1	Strand:-
CAGGAAATACTTTGGTCGGCATGGAAC
>Location:NODE_371225_length_8483_cov_20.365791	Coordinate:4578	Reads:2	Hits:2	Allocated_reads:1	Strand:-
TAACAGGAAATACTTTGGTCGGCATGGAAC
>Location:NODE_371225_length_8483_cov_20.365791	Coordinate:4580	Reads:3	Hits:2	Allocated_reads:1.5	Strand:+
TCCATGCCGACCAAAGTATTTCCTGTT
>Location:NODE_371225_length_8483_cov_20.365791	Coordinate:4581	Reads:1	Hits:2	Allocated_reads:0.5	Strand:-
TAACAGGAAATACTTTGGTCGGCATGG
>Location:NODE_371225_length_8483_cov_20.365791	Coordinate:4582	Reads:4	Hits:2	Allocated_reads:2	Strand:-
TAACAGGAAATACTTTGGTCGGCATG
>Location:NODE_371225_length_8483_cov_20.365791	Coordinate:4583	Reads:1	Hits:2	Allocated_reads:0.5	Strand:+
ATGCCGACCAAAGTATTTCCTGTT
>Location:NODE_371225_length_8483_cov_20.365791	Coordinate:4583	Reads:1	Hits:2	Allocated_reads:0.5	Strand:+
ATGCCGACCAAAGTATTTCCTGTTA
>Location:NODE_371225_length_8483_cov_20.365791	Coordinate:4583	Reads:1	Hits:2	Allocated_reads:0.5	Strand:+
ATGCCGACCAAAGTATTTCCTGTTACAGT
>Location:NODE_371225_length_8483_cov_20.365791	Coordinate:4583	Reads:1	Hits:2	Allocated_reads:0.5	Strand:-
TAACAGGAAATACTTTGGTCGGCAT
>Location:NODE_371225_length_8483_cov_20.365791	Coordinate:4584	Reads:2	Hits:2	Allocated_reads:1	Strand:-
TAACAGGAAATACTTTGGTCGGCA
>Location:NODE_371225_length_8483_cov_20.365791	Coordinate:4584	Reads:1	Hits:2	Allocated_reads:0.5	Strand:+
TGCCGACCAAAGTATTTCCTGTTA
>Location:NODE_371225_length_8483_cov_20.365791	Coordinate:4584	Reads:1	Hits:2	Allocated_reads:0.5	Strand:+
TGCCGACCAAAGTATTTCCTGTTAC
>Location:NODE_371225_length_8483_cov_20.365791	Coordinate:4584	Reads:1	Hits:2	Allocated_reads:0.5	Strand:+
TGCCGACCAAAGTATTTCCTGTTACAGG
>Location:NODE_371225_length_8483_cov_20.365791	Coordinate:4584	Reads:1	Hits:2	Allocated_reads:0.5	Strand:+
TGCCGACCAAAGTATTTCCTGTTACAGT
>Location:NODE_371225_length_8483_cov_20.365791	Coordinate:4585	Reads:1	Hits:2	Allocated_reads:0.5	Strand:-
CACTGTAACAGGAAATACTTTGGTCGGC
>Location:NODE_371225_length_8483_cov_20.365791	Coordinate:4586	Reads:1	Hits:2	Allocated_reads:0.5	Strand:-
TGTAACAGGAAATACTTTGGTCGG
>Location:NODE_371225_length_8483_cov_20.365791	Coordinate:4587	Reads:1	Hits:2	Allocated_reads:0.5	Strand:+
CGACCAAAGTATTTCCTGTTACAGTGC
>Location:NODE_371225_length_8483_cov_20.365791	Coordinate:4587	Reads:4	Hits:2	Allocated_reads:2	Strand:+
CGACCAAAGTATTTCCTGTTACAGTGCT
>Location:NODE_371225_length_8483_cov_20.365791	Coordinate:4588	Reads:7	Hits:2	Allocated_reads:3.5	Strand:+
GACCAAAGTATTTCCTGTTACAGTGC
>Location:NODE_371225_length_8483_cov_20.365791	Coordinate:4588	Reads:26	Hits:2	Allocated_reads:13	Strand:+
GACCAAAGTATTTCCTGTTACAGTGCT
>Location:NODE_371225_length_8483_cov_20.365791	Coordinate:4588	Reads:4	Hits:2	Allocated_reads:2	Strand:+
GACCAAAGTATTTCCTGTTACAGTGCTC
>Location:NODE_371225_length_8483_cov_20.365791	Coordinate:4596	Reads:1	Hits:2	Allocated_reads:0.5	Strand:+
TATTTCCTGTTACAGTGCTCCAGAACT
>Location:NODE_371225_length_8483_cov_20.365791	Coordinate:4598	Reads:2	Hits:2	Allocated_reads:1	Strand:+
TTTCCTGTTACAGTGCTCCAGAAC
>Location:NODE_371225_length_8483_cov_20.365791	Coordinate:4598	Reads:3	Hits:2	Allocated_reads:1.5	Strand:+
TTTCCTGTTACAGTGCTCCAGAACT
>Location:NODE_371225_length_8483_cov_20.365791	Coordinate:4598	Reads:5	Hits:2	Allocated_reads:2.5	Strand:+
TTTCCTGTTACAGTGCTCCAGAACTC
>Location:NODE_371225_length_8483_cov_20.365791	Coordinate:4598	Reads:4	Hits:2	Allocated_reads:2	Strand:+
TTTCCTGTTACAGTGCTCCAGAACTCC
>Location:NODE_371225_length_8483_cov_20.365791	Coordinate:4600	Reads:1	Hits:2	Allocated_reads:0.5	Strand:+
TCCTGTTACAGTGCTCCAGAACTC
>Location:NODE_371225_length_8483_cov_20.365791	Coordinate:4601	Reads:2	Hits:1	Allocated_reads:2	Strand:-
AACGGAGTTCTGGAGCACTGTAACAGG
>Location:NODE_371225_length_8483_cov_20.365791	Coordinate:4601	Reads:3	Hits:1	Allocated_reads:3	Strand:-
TAACGGAGTTCTGGAGCACTGTAACAGG
>Location:NODE_371225_length_8483_cov_20.365791	Coordinate:4601	Reads:2	Hits:1	Allocated_reads:2	Strand:-
TTAACGGAGTTCTGGAGCACTGTAACAGG
>Location:NODE_371225_length_8483_cov_20.365791	Coordinate:4602	Reads:1	Hits:1	Allocated_reads:1	Strand:-
ACGGAGTTCTGGAGCACTGTAACAG
>Location:NODE_371225_length_8483_cov_20.365791	Coordinate:4602	Reads:1	Hits:1	Allocated_reads:1	Strand:-
TCACCTTAACGGAGTTCTGGAGCACTGTAACAG
>Location:NODE_371225_length_8483_cov_20.365791	Coordinate:4603	Reads:1	Hits:1	Allocated_reads:1	Strand:-
TAGTCACCTTAACGGAGTTCTGGAGCACTGTAACA
>Location:NODE_371225_length_8483_cov_20.365791	Coordinate:4603	Reads:1	Hits:1	Allocated_reads:1	Strand:-
TAGTCACCTTAACGGAGTTCTGGAGCACTGTAACT
>Location:NODE_371225_length_8483_cov_20.365791	Coordinate:4605	Reads:1	Hits:1	Allocated_reads:1	Strand:+
TTACAGTGCTCCAGAACTCCATTAAGGTGAC
>Location:NODE_371225_length_8483_cov_20.365791	Coordinate:4606	Reads:1	Hits:1	Allocated_reads:1	Strand:-
TAGTCACCTTAACGGAGTTCTGGAGCACTGTA
>Location:NODE_371225_length_8483_cov_20.365791	Coordinate:4607	Reads:1	Hits:1	Allocated_reads:1	Strand:-
GTCACCTTAACGGAGTTCTGGAGCACTGG
>Location:NODE_371225_length_8483_cov_20.365791	Coordinate:4607	Reads:2	Hits:1	Allocated_reads:2	Strand:-
TAGTCACCTTAACGGAGTTCTGGAGCACTGT
>Location:NODE_371225_length_8483_cov_20.365791	Coordinate:4608	Reads:2	Hits:1	Allocated_reads:2	Strand:-
TAGTCACCTTAACGGAGTTCTGGAGCACTG
>Location:NODE_371225_length_8483_cov_20.365791	Coordinate:4609	Reads:17	Hits:1	Allocated_reads:17	Strand:-
TAGTCACCTTAACGGAGTTCTGGAGCACT
>Location:NODE_371225_length_8483_cov_20.365791	Coordinate:4609	Reads:1	Hits:1	Allocated_reads:1	Strand:-
TTAGTCACCTTAACGGAGTTCTGGAGCACT
>Location:NODE_371225_length_8483_cov_20.365791	Coordinate:4610	Reads:13	Hits:1	Allocated_reads:13	Strand:-
TAGTCACCTTAACGGAGTTCTGGAGCAC
>Location:NODE_371225_length_8483_cov_20.365791	Coordinate:4611	Reads:11	Hits:1	Allocated_reads:11	Strand:-
TAGTCACCTTAACGGAGTTCTGGAGCA
>Location:NODE_371225_length_8483_cov_20.365791	Coordinate:4611	Reads:1	Hits:1	Allocated_reads:1	Strand:-
TTAGTCACCTTAACGGAGTTCTGGAGCA
>Location:NODE_371225_length_8483_cov_20.365791	Coordinate:4612	Reads:1	Hits:1	Allocated_reads:1	Strand:-
TAGTCACCTTAACGGAGTTCTGGAGA
>Location:NODE_371225_length_8483_cov_20.365791	Coordinate:4612	Reads:1	Hits:1	Allocated_reads:1	Strand:-
TAGTCACCTTAACGGAGTTCTGGAGT
>Location:NODE_371225_length_8483_cov_20.365791	Coordinate:4612	Reads:1	Hits:1	Allocated_reads:1	Strand:-
TAGTCACCTTAACGGAGTTCTTGAGC
>Location:NODE_371225_length_8483_cov_20.365791	Coordinate:4612	Reads:67	Hits:1	Allocated_reads:67	Strand:-
TAGTCACCTTAACGGAGTTCTGGAGC
>Location:NODE_371225_length_8483_cov_20.365791	Coordinate:4612	Reads:1	Hits:1	Allocated_reads:1	Strand:-
TTAGTCACCTTAACGGAGTTCTGGAGC
>Location:NODE_371225_length_8483_cov_20.365791	Coordinate:4612	Reads:1	Hits:1	Allocated_reads:1	Strand:-
TTAGTCACCTTAACGGAGTTCTGGAGT
>Location:NODE_371225_length_8483_cov_20.365791	Coordinate:4613	Reads:1	Hits:1	Allocated_reads:1	Strand:-
AGTCACCTTAACGGAGTTCTGGAG
>Location:NODE_371225_length_8483_cov_20.365791	Coordinate:4613	Reads:1	Hits:1	Allocated_reads:1	Strand:-
TAGTCACCTTAACGGAGTTCTGATT
>Location:NODE_371225_length_8483_cov_20.365791	Coordinate:4613	Reads:12	Hits:1	Allocated_reads:12	Strand:-
TAGTCACCTTAACGGAGTTCTGGAG
>Location:NODE_371225_length_8483_cov_20.365791	Coordinate:4613	Reads:1	Hits:1	Allocated_reads:1	Strand:-
TTAGTCACCTTAACGGAGTTCTGGAG
>Location:NODE_371225_length_8483_cov_20.365791	Coordinate:4614	Reads:4	Hits:1	Allocated_reads:4	Strand:-
TAGTCACCTTAACGGAGTTCTGGA
>Location:NODE_371225_length_8483_cov_20.365791	Coordinate:4614	Reads:1	Hits:1	Allocated_reads:1	Strand:-
TTAGTCACCTTAACGGAGTTCTGGA
>Location:NODE_371225_length_8483_cov_20.365791	Coordinate:4615	Reads:1	Hits:1	Allocated_reads:1	Strand:-
GTTAGTCACCTTAACGGAGTTCTGG
>Location:NODE_371225_length_8483_cov_20.365791	Coordinate:4627	Reads:1	Hits:1	Allocated_reads:1	Strand:+
TAAGGTGACTAACGAGCCTCCTAAAGGCCT
>Location:NODE_371225_length_8483_cov_20.365791	Coordinate:4628	Reads:1	Hits:1	Allocated_reads:1	Strand:+
AAGGTGACTAACGAGCCTCCCAAA
>Location:NODE_371225_length_8483_cov_20.365791	Coordinate:4628	Reads:1	Hits:1	Allocated_reads:1	Strand:+
AAGGTGACTAACGAGCCTCCTAAA
>Location:NODE_371225_length_8483_cov_20.365791	Coordinate:4628	Reads:2	Hits:1	Allocated_reads:2	Strand:+
AAGGTGACTAACGAGCCTCCTAAAG
>Location:NODE_371225_length_8483_cov_20.365791	Coordinate:4628	Reads:2	Hits:1	Allocated_reads:2	Strand:+
AAGGTGACTAACGAGCCTCCTAAAGG
>Location:NODE_371225_length_8483_cov_20.365791	Coordinate:4628	Reads:10	Hits:1	Allocated_reads:10	Strand:+
AAGGTGACTAACGAGCCTCCTAAAGGC
>Location:NODE_371225_length_8483_cov_20.365791	Coordinate:4628	Reads:74	Hits:1	Allocated_reads:74	Strand:+
AAGGTGACTAACGAGCCTCCTAAAGGCC
>Location:NODE_371225_length_8483_cov_20.365791	Coordinate:4628	Reads:1	Hits:1	Allocated_reads:1	Strand:+
AAGGTGACTAACGAGCCTCCTAAAGGCAT
>Location:NODE_371225_length_8483_cov_20.365791	Coordinate:4628	Reads:1	Hits:1	Allocated_reads:1	Strand:+
AAGGTGACTAACGAGCCTCCTAAAGGCCG
>Location:NODE_371225_length_8483_cov_20.365791	Coordinate:4628	Reads:2	Hits:1	Allocated_reads:2	Strand:+
AAGGTGACTAACGAGCCTCCTAAAGGCCA
>Location:NODE_371225_length_8483_cov_20.365791	Coordinate:4628	Reads:60	Hits:1	Allocated_reads:60	Strand:+
AAGGTGACTAACGAGCCTCCTAAAGGCCT
>Location:NODE_371225_length_8483_cov_20.365791	Coordinate:4629	Reads:1	Hits:2	Allocated_reads:0.5	Strand:+
AGGTGACTAACGAGCCTCCTAAAGGCA
>Location:NODE_371225_length_8483_cov_20.365791	Coordinate:4629	Reads:9	Hits:2	Allocated_reads:4.5	Strand:+
AGGTGACTAACGAGCCTCCTAAAGGCC
>Location:NODE_371225_length_8483_cov_20.365791	Coordinate:4629	Reads:5	Hits:2	Allocated_reads:2.5	Strand:+
AGGTGACTAACGAGCCTCCTAAAGGCCT
>Location:NODE_371225_length_8483_cov_20.365791	Coordinate:4630	Reads:1	Hits:2	Allocated_reads:0.5	Strand:+
GGTGACTAACGAGCCTCCTAAAGGC
>Location:NODE_371225_length_8483_cov_20.365791	Coordinate:4630	Reads:1	Hits:2	Allocated_reads:0.5	Strand:+
GGTGACTAACGAGCCTCCCAAAGGCC
>Location:NODE_371225_length_8483_cov_20.365791	Coordinate:4630	Reads:2	Hits:2	Allocated_reads:1	Strand:+
GGTGACTAACGAGCCTCCTAAAGGCC
>Location:NODE_371225_length_8483_cov_20.365791	Coordinate:4630	Reads:1	Hits:2	Allocated_reads:0.5	Strand:+
GGTGACTAACGAGCCTCCTAAGGGCCT
>Location:NODE_371225_length_8483_cov_20.365791	Coordinate:4630	Reads:2	Hits:2	Allocated_reads:1	Strand:+
GGTGACTAACGAGCCTCCTAAAGGCCT
>Location:NODE_371225_length_8483_cov_20.365791	Coordinate:4631	Reads:1	Hits:2	Allocated_reads:0.5	Strand:+
GTGACTAACGAGCCTCCTAAAGGCCT
>Location:NODE_371225_length_8483_cov_20.365791	Coordinate:4632	Reads:2	Hits:2	Allocated_reads:1	Strand:-
CAGGCCTTTAGGAGGCTCGTTAGTCT
>Location:NODE_371225_length_8483_cov_20.365791	Coordinate:4632	Reads:1	Hits:2	Allocated_reads:0.5	Strand:+
TGACTAACGAGCCTCCTAAAGGCC
>Location:NODE_371225_length_8483_cov_20.365791	Coordinate:4653	Reads:1	Hits:1	Allocated_reads:1	Strand:-
TGTGAAGGCTCGTTGCATGTTGCAGGC
>Location:NODE_371225_length_8483_cov_20.365791	Coordinate:4654	Reads:1	Hits:1	Allocated_reads:1	Strand:-
CTGTGAAGGCTCGTTGCATGTTGCAGT
>Location:NODE_371225_length_8483_cov_20.365791	Coordinate:4655	Reads:5	Hits:1	Allocated_reads:5	Strand:-
TCTCTGTGAAGGCTCGTTGCATGTTGGCT
>Location:NODE_371225_length_8483_cov_20.365791	Coordinate:4656	Reads:1	Hits:1	Allocated_reads:1	Strand:-
CTGTGAAGGCTCGTTGCATGTTGGC
>Location:NODE_371225_length_8483_cov_20.365791	Coordinate:4656	Reads:1	Hits:1	Allocated_reads:1	Strand:-
TCTCTGTGAAGGCTCGTTGCATGTTGCA
>Location:NODE_371225_length_8483_cov_20.365791	Coordinate:4656	Reads:3	Hits:1	Allocated_reads:3	Strand:-
TCTCTGTGAAGGCTCGTTGCATGTTGGC
>Location:NODE_371225_length_8483_cov_20.365791	Coordinate:4657	Reads:1	Hits:1	Allocated_reads:1	Strand:-
GATCTCTGTGAAGGCTCGTTGCATGTTGC
>Location:NODE_371225_length_8483_cov_20.365791	Coordinate:4657	Reads:1	Hits:1	Allocated_reads:1	Strand:-
TCTCTGTGAAGGCTCGTTGCATGTTGG
>Location:NODE_371225_length_8483_cov_20.365791	Coordinate:4658	Reads:1	Hits:1	Allocated_reads:1	Strand:-
TCTCTGTGAAGGCTCGTTGCATGTTG
>Location:NODE_371225_length_8483_cov_20.365791	Coordinate:4659	Reads:2	Hits:1	Allocated_reads:2	Strand:-
TCTCTGTGAAGGCTCGTTGCATGTT
>Location:NODE_371225_length_8483_cov_20.365791	Coordinate:4659	Reads:1	Hits:1	Allocated_reads:1	Strand:-
TGATCTCTGTGAAGGCTCGTTGCATGTT
>Location:NODE_371225_length_8483_cov_20.365791	Coordinate:4660	Reads:1	Hits:1	Allocated_reads:1	Strand:-
GTGATCTCTGTGAAGGCTCGTTGCATGT
>Location:NODE_371225_length_8483_cov_20.365791	Coordinate:4660	Reads:2	Hits:1	Allocated_reads:2	Strand:-
TCTCTGTGAAGGCTCGTTGCATGT
>Location:NODE_371225_length_8483_cov_20.365791	Coordinate:4663	Reads:1	Hits:1	Allocated_reads:1	Strand:-
TGGTGATCTCTGTGAAGGCTCGTTGCA
>Location:NODE_371225_length_8483_cov_20.365791	Coordinate:4664	Reads:1	Hits:1	Allocated_reads:1	Strand:-
AAACTGCTGGTGATCTCTGTGAAGGCTCGTTGC
>Location:NODE_371225_length_8483_cov_20.365791	Coordinate:4664	Reads:1	Hits:1	Allocated_reads:1	Strand:-
GGTGATCTCTGTGAAGGCTCGTTGC
>Location:NODE_371225_length_8483_cov_20.365791	Coordinate:4666	Reads:1	Hits:1	Allocated_reads:1	Strand:-
ACTGCTGGTGATCTCTGTGAAGGCTCGTT
>Location:NODE_371225_length_8483_cov_20.365791	Coordinate:4666	Reads:1	Hits:1	Allocated_reads:1	Strand:-
CTGCTGGTGATCTCTGTGAAGGCTCGTT
>Location:NODE_371225_length_8483_cov_20.365791	Coordinate:4666	Reads:1	Hits:1	Allocated_reads:1	Strand:-
TGCTGGTGATCTCTGTGAAGGCTCGTT
>Location:NODE_371225_length_8483_cov_20.365791	Coordinate:4667	Reads:1	Hits:3	Allocated_reads:0.333333333333333	Strand:-
AAGAAACTGCTGGTGATCTCTGTGAAGGCTCGT
>Location:NODE_371225_length_8483_cov_20.365791	Coordinate:4667	Reads:1	Hits:3	Allocated_reads:0.333333333333333	Strand:-
TGCTGGTGATCTCTGTGAAGGCTCGT
>Location:NODE_371225_length_8483_cov_20.365791	Coordinate:4668	Reads:1	Hits:3	Allocated_reads:0.333333333333333	Strand:-
TGCTGGTGATCTCTGTGAAGGCTCG
>Location:NODE_371225_length_8483_cov_20.365791	Coordinate:4669	Reads:1	Hits:3	Allocated_reads:0.333333333333333	Strand:-
ACTGCTGGTGATCTCTGTGAAGGCTC
>Location:NODE_371225_length_8483_cov_20.365791	Coordinate:4670	Reads:5	Hits:3	Allocated_reads:1.66666666666667	Strand:-
AAAGAAACTGCTGGTGATCTCTGTGAAGGCT
>Location:NODE_371225_length_8483_cov_20.365791	Coordinate:4670	Reads:2	Hits:3	Allocated_reads:0.666666666666667	Strand:-
AAGAAACTGCTGGTGATCTCTGTGAAGGCT
>Location:NODE_371225_length_8483_cov_20.365791	Coordinate:4671	Reads:14	Hits:3	Allocated_reads:4.66666666666667	Strand:-
AAAGAAACTGCTGGTGATCTCTGTGAAGGC
>Location:NODE_371225_length_8483_cov_20.365791	Coordinate:4671	Reads:6	Hits:3	Allocated_reads:2	Strand:-
AAGAAACTGCTGGTGATCTCTGTGAAGGC
>Location:NODE_371225_length_8483_cov_20.365791	Coordinate:4671	Reads:2	Hits:3	Allocated_reads:0.666666666666667	Strand:-
AGAAACTGCTGGTGATCTCTGTGAAGGC
>Location:NODE_371225_length_8483_cov_20.365791	Coordinate:4671	Reads:2	Hits:3	Allocated_reads:0.666666666666667	Strand:-
CAAAGAAACTGCTGGTGATCTCTGTGAAGGC
>Location:NODE_371225_length_8483_cov_20.365791	Coordinate:4672	Reads:3	Hits:3	Allocated_reads:1	Strand:-
AAAGAAACTGCTGGTGATCTCTGTGAAGG
>Location:NODE_371225_length_8483_cov_20.365791	Coordinate:4672	Reads:1	Hits:3	Allocated_reads:0.333333333333333	Strand:-
AGAAACTGCTGGTGATCTCTGTGAAGG
>Location:NODE_371225_length_8483_cov_20.365791	Coordinate:4672	Reads:1	Hits:3	Allocated_reads:0.333333333333333	Strand:+
CCTTCACAGAGATCACCAGCAGTTTC
>Location:NODE_371225_length_8483_cov_20.365791	Coordinate:4674	Reads:1	Hits:3	Allocated_reads:0.333333333333333	Strand:-
AAAGAAACTGCTGGTGATCTCTGTGAA
>Location:NODE_371225_length_8483_cov_20.365791	Coordinate:4674	Reads:1	Hits:3	Allocated_reads:0.333333333333333	Strand:-
AAGAAACTGCTGGTGATCTCTGTGAA
>Location:NODE_371225_length_8483_cov_20.365791	Coordinate:4674	Reads:1	Hits:3	Allocated_reads:0.333333333333333	Strand:+
TTCACAGAGATCACCAGCAGTTTCTTT
>Location:NODE_371225_length_8483_cov_20.365791	Coordinate:4674	Reads:1	Hits:3	Allocated_reads:0.333333333333333	Strand:+
TTCACAGAGATCACCAGCAGTTTCTTTGA
>Location:NODE_371225_length_8483_cov_20.365791	Coordinate:4675	Reads:1	Hits:3	Allocated_reads:0.333333333333333	Strand:-
AAAGAAACTGCTGGTGATCTCTGTGG
>Location:NODE_371225_length_8483_cov_20.365791	Coordinate:4676	Reads:3	Hits:3	Allocated_reads:1	Strand:-
AAAGAAACTGCTGGTGATCTCTGTG
>Location:NODE_371225_length_8483_cov_20.365791	Coordinate:4676	Reads:1	Hits:3	Allocated_reads:0.333333333333333	Strand:-
AAGAAACTGCTGGTGATCTCTGTG
>Location:NODE_371225_length_8483_cov_20.365791	Coordinate:4676	Reads:1	Hits:3	Allocated_reads:0.333333333333333	Strand:-
CAAAGAAACTGCTGGTGATCTCTGTG
>Location:NODE_371225_length_8483_cov_20.365791	Coordinate:4677	Reads:5	Hits:3	Allocated_reads:1.66666666666667	Strand:-
AAAGAAACTGCTGGTGATCTCTGT
>Location:NODE_371225_length_8483_cov_20.365791	Coordinate:4677	Reads:2	Hits:3	Allocated_reads:0.666666666666667	Strand:-
TTCAAAGAAACTGCTGGTGATCTCTGT
>Location:NODE_371225_length_8483_cov_20.365791	Coordinate:4678	Reads:2	Hits:3	Allocated_reads:0.666666666666667	Strand:-
CAAAGAAACTGCTGGTGATCTCTG
>Location:NODE_371225_length_8483_cov_20.365791	Coordinate:4678	Reads:2	Hits:3	Allocated_reads:0.666666666666667	Strand:+
CAGAGATCACCAGCAGTTTCTTTGAAC
>Location:NODE_371225_length_8483_cov_20.365791	Coordinate:4679	Reads:5	Hits:3	Allocated_reads:1.66666666666667	Strand:+
AGAGATCACCAGCAGTTTCTTTGAAC
>Location:NODE_371225_length_8483_cov_20.365791	Coordinate:4679	Reads:1	Hits:2	Allocated_reads:0.5	Strand:+
AGAGATCACCAGCAGTTTCTTTGAACAC
>Location:NODE_371225_length_8483_cov_20.365791	Coordinate:4679	Reads:1	Hits:2	Allocated_reads:0.5	Strand:+
AGAGATCACCAGCAGTTTCTTTGAACACC
>Location:NODE_371225_length_8483_cov_20.365791	Coordinate:4679	Reads:1	Hits:2	Allocated_reads:0.5	Strand:-
TGTTCAAAGAAACTGCTGGTGATCTCT
>Location:NODE_371225_length_8483_cov_20.365791	Coordinate:4679	Reads:1	Hits:3	Allocated_reads:0.333333333333333	Strand:-
TTCAAAGAAACTGCTGGTGATCTCT
>Location:NODE_371225_length_8483_cov_20.365791	Coordinate:4680	Reads:9	Hits:3	Allocated_reads:3	Strand:+
GAGATCACCAGCAGTTTCTTTGAAC
>Location:NODE_371225_length_8483_cov_20.365791	Coordinate:4680	Reads:1	Hits:2	Allocated_reads:0.5	Strand:+
GAGATCACCAGCAGTTTCTTTGAACAC
>Location:NODE_371225_length_8483_cov_20.365791	Coordinate:4683	Reads:1	Hits:2	Allocated_reads:0.5	Strand:+
ATCACCAGCAGTTTCTTTGAACAC
>Location:NODE_371225_length_8483_cov_20.365791	Coordinate:4683	Reads:2	Hits:2	Allocated_reads:1	Strand:+
ATCACCAGCAGTTTCTTTGAACACC
>Location:NODE_371225_length_8483_cov_20.365791	Coordinate:4684	Reads:1	Hits:1	Allocated_reads:1	Strand:-
TGGTGTTCAAAGAAACTGCTGGTGA
>Location:NODE_371225_length_8483_cov_20.365791	Coordinate:4687	Reads:2	Hits:1	Allocated_reads:2	Strand:-
TATGGTGTTCAAAGAAACTGCTGG
>Location:NODE_371225_length_8483_cov_20.365791	Coordinate:4691	Reads:1	Hits:1	Allocated_reads:1	Strand:+
CAGTTTCTTTGAACACCACATTTTGG
>Location:NODE_371225_length_8483_cov_20.365791	Coordinate:4691	Reads:1	Hits:1	Allocated_reads:1	Strand:+
CAGTTTCTTTGAACACCACATTTTGGG
>Location:NODE_371225_length_8483_cov_20.365791	Coordinate:4714	Reads:1	Hits:1	Allocated_reads:1	Strand:-
AAAGACAATCTTCCTCCACCGGTGTCCCA
>Location:NODE_371225_length_8483_cov_20.365791	Coordinate:4714	Reads:1	Hits:1	Allocated_reads:1	Strand:-
AAAGACAATCTTCCTCCACTGGTGTCCCA
>Location:NODE_371225_length_8483_cov_20.365791	Coordinate:4715	Reads:1	Hits:1	Allocated_reads:1	Strand:-
AAAGACAATCTTCCTCCACTGGTGTCCC
>Location:NODE_371225_length_8483_cov_20.365791	Coordinate:4716	Reads:2	Hits:1	Allocated_reads:2	Strand:-
AAAGACAATCTTCCTCCACCGGTGTCC
>Location:NODE_371225_length_8483_cov_20.365791	Coordinate:4716	Reads:2	Hits:1	Allocated_reads:2	Strand:-
AAAGACAATCTTCCTCCACTGGTGTCC
>Location:NODE_371225_length_8483_cov_20.365791	Coordinate:4716	Reads:1	Hits:1	Allocated_reads:1	Strand:-
GACAATCTTCCTCCACTGGTGTCC
>Location:NODE_371225_length_8483_cov_20.365791	Coordinate:4717	Reads:1	Hits:1	Allocated_reads:1	Strand:-
AAAGACAATCTTCCTCCACTGGTGTC
>Location:NODE_371225_length_8483_cov_20.365791	Coordinate:4717	Reads:1	Hits:1	Allocated_reads:1	Strand:-
CCAAAGACAATCTTCCTCCACTGGTGTC
>Location:NODE_371225_length_8483_cov_20.365791	Coordinate:4718	Reads:1	Hits:1	Allocated_reads:1	Strand:-
AAAGACAATCTTCCTCCACCGGTGT
>Location:NODE_371225_length_8483_cov_20.365791	Coordinate:4718	Reads:1	Hits:1	Allocated_reads:1	Strand:+
ACACCAGTGGAGGAAGATTGTCTTTGG
>Location:NODE_371225_length_8483_cov_20.365791	Coordinate:4719	Reads:3	Hits:1	Allocated_reads:3	Strand:-
TTCCAAAGACAATCTTCCTCCACTGGTG
>Location:NODE_371225_length_8483_cov_20.365791	Coordinate:4720	Reads:1	Hits:1	Allocated_reads:1	Strand:-
TTCCAAAGACAATCTTCCTCCACTGGT
>Location:NODE_371225_length_8483_cov_20.365791	Coordinate:4720	Reads:2	Hits:1	Allocated_reads:2	Strand:-
TTCCAAAGACAATCTTCCTCCACCGGT
>Location:NODE_371225_length_8483_cov_20.365791	Coordinate:4722	Reads:1	Hits:4	Allocated_reads:0.25	Strand:+
CAGTGGAGGAAGATTGTCTTTGGAAT
>Location:NODE_371225_length_8483_cov_20.365791	Coordinate:4722	Reads:1	Hits:4	Allocated_reads:0.25	Strand:+
CAGTGGAGGAAGATTGTCTTTGGAATC
>Location:NODE_371225_length_8483_cov_20.365791	Coordinate:4723	Reads:1	Hits:4	Allocated_reads:0.25	Strand:+
AGTGGAGGAAGATTGTCTTTGGAATC
>Location:NODE_371225_length_8483_cov_20.365791	Coordinate:4725	Reads:2	Hits:4	Allocated_reads:0.5	Strand:+
TGGAGGAAGATTGTCTTTGGAATC
>Location:NODE_371225_length_8483_cov_20.365791	Coordinate:4725	Reads:3	Hits:4	Allocated_reads:0.75	Strand:+
TGGAGGAAGATTGTCTTTGGAATCT
>Location:NODE_371225_length_8483_cov_20.365791	Coordinate:4726	Reads:1	Hits:4	Allocated_reads:0.25	Strand:-
AAAAGCAGATTCCAAAGACAATCTTCCTCT
>Location:NODE_371225_length_8483_cov_20.365791	Coordinate:4726	Reads:1	Hits:4	Allocated_reads:0.25	Strand:+
GGAGGAAGATTGTCTTTGGAATCTGC
>Location:NODE_371225_length_8483_cov_20.365791	Coordinate:4726	Reads:3	Hits:4	Allocated_reads:0.75	Strand:+
GGAGGAAGATTGTCTTTGGAATCTGCT
>Location:NODE_371225_length_8483_cov_20.365791	Coordinate:4727	Reads:5	Hits:4	Allocated_reads:1.25	Strand:-
AAAAGCAGATTCCAAAGACAATCTTCCTC
>Location:NODE_371225_length_8483_cov_20.365791	Coordinate:4732	Reads:1	Hits:4	Allocated_reads:0.25	Strand:-
AAAAGCAGATTCCAAAGACAATCT
>Location:NODE_371225_length_8483_cov_20.365791	Coordinate:4733	Reads:4	Hits:4	Allocated_reads:1	Strand:+
GATTGTCTTTGGAATCTGCTTTTTC
>Location:NODE_371225_length_8483_cov_20.365791	Coordinate:4733	Reads:2	Hits:4	Allocated_reads:0.5	Strand:+
GATTGTCTTTGGAATCTGCTTTTTCC
>Location:NODE_371225_length_8483_cov_20.365791	Coordinate:4733	Reads:1	Hits:4	Allocated_reads:0.25	Strand:+
GATTGTCTTTGGAATCTGCTTTTTCCA
>Location:NODE_371225_length_8483_cov_20.365791	Coordinate:4733	Reads:1	Hits:4	Allocated_reads:0.25	Strand:+
GATTGTCTTTGGAATCTGCTTTTTCCAT
>Location:NODE_371225_length_8483_cov_20.365791	Coordinate:4733	Reads:1	Hits:4	Allocated_reads:0.25	Strand:-
GCATGGAAAAAGCAGATTCCAAAGACAATC
>Location:NODE_371225_length_8483_cov_20.365791	Coordinate:4742	Reads:3	Hits:4	Allocated_reads:0.75	Strand:-
GATGATTGCATGGAAAAAGCAGATTCCA
>Location:NODE_371225_length_8483_cov_20.365791	Coordinate:4742	Reads:2	Hits:4	Allocated_reads:0.5	Strand:-
TGATTGCATGGAAAAAGCAGATTCCA
>Location:NODE_371225_length_8483_cov_20.365791	Coordinate:4745	Reads:1	Hits:4	Allocated_reads:0.25	Strand:+
AATCTGCTTTTTCCATGCAATCATCC
>Location:NODE_371225_length_8483_cov_20.365791	Coordinate:4749	Reads:1	Hits:1	Allocated_reads:1	Strand:-
CGCTCCTGGATGATTGCATGGAAAAAGCA
>Location:NODE_371225_length_8483_cov_20.365791	Coordinate:4750	Reads:2	Hits:4	Allocated_reads:0.5	Strand:-
CCTGGATGATTGCATGGAAAAAGC
>Location:NODE_371225_length_8483_cov_20.365791	Coordinate:4750	Reads:1	Hits:1	Allocated_reads:1	Strand:-
CGCTCCTGGATGATTGCATGGAAAAAGC
>Location:NODE_371225_length_8483_cov_20.365791	Coordinate:4750	Reads:3	Hits:1	Allocated_reads:3	Strand:-
TCCTGGATGATTGCATGGAAAAAGC
>Location:NODE_371225_length_8483_cov_20.365791	Coordinate:4758	Reads:1	Hits:1	Allocated_reads:1	Strand:+
CATGCAATCATCCAGGAGCGGAAG
>Location:NODE_371225_length_8483_cov_20.365791	Coordinate:4758	Reads:1	Hits:1	Allocated_reads:1	Strand:+
CATGCAATCATCCAGGAGCGGAAGAA
>Location:NODE_371225_length_8483_cov_20.365791	Coordinate:4760	Reads:1	Hits:1	Allocated_reads:1	Strand:+
TGCAATCATCCAGGAGCGGAAGAAGTT
>Location:NODE_371225_length_8483_cov_20.365791	Coordinate:4763	Reads:1	Hits:1	Allocated_reads:1	Strand:-
CCAAACTTCTTCCGCTCCTGGATGATT
>Location:NODE_371225_length_8483_cov_20.365791	Coordinate:4763	Reads:1	Hits:1	Allocated_reads:1	Strand:-
GACCAAACTTCTTCCGCTCCTGGATGATT
>Location:NODE_371225_length_8483_cov_20.365791	Coordinate:4764	Reads:2	Hits:1	Allocated_reads:2	Strand:+
ATCATCCAGGAGCGGAAGAAGTTTGGTCC
>Location:NODE_371225_length_8483_cov_20.365791	Coordinate:4764	Reads:1	Hits:1	Allocated_reads:1	Strand:-
GGGGACCAAACTTCTTCCGCTCCTGGATGAT
>Location:NODE_371225_length_8483_cov_20.365791	Coordinate:4765	Reads:1	Hits:1	Allocated_reads:1	Strand:-
GGGACCAAACTTCTTCCGCTCCTGGATGA
>Location:NODE_371225_length_8483_cov_20.365791	Coordinate:4765	Reads:2	Hits:1	Allocated_reads:2	Strand:+
TCATCCAGGAGCGGAAGAAGTTTGGTCC
>Location:NODE_371225_length_8483_cov_20.365791	Coordinate:4767	Reads:2	Hits:1	Allocated_reads:2	Strand:+
ATCCAGGAGCGGAAGAAGTTTGGTCC
>Location:NODE_371225_length_8483_cov_20.365791	Coordinate:4767	Reads:4	Hits:1	Allocated_reads:4	Strand:+
ATCCAGGAGCGGAAGAAGTTTGGTCCCC
>Location:NODE_371225_length_8483_cov_20.365791	Coordinate:4767	Reads:1	Hits:1	Allocated_reads:1	Strand:-
GGGACCAAACTTCTTCCGCTCCTGGAT
>Location:NODE_371225_length_8483_cov_20.365791	Coordinate:4768	Reads:1	Hits:1	Allocated_reads:1	Strand:-
CAGGGGACCAAACTTCTTCCGCTCCTGGA
>Location:NODE_371225_length_8483_cov_20.365791	Coordinate:4768	Reads:8	Hits:1	Allocated_reads:8	Strand:+
TCCAGGAGCGGAAGAAGTTTGGTCC
>Location:NODE_371225_length_8483_cov_20.365791	Coordinate:4768	Reads:2	Hits:1	Allocated_reads:2	Strand:+
TCCAGGAGCGGAAGAAGTTTGGTCCC
>Location:NODE_371225_length_8483_cov_20.365791	Coordinate:4768	Reads:3	Hits:1	Allocated_reads:3	Strand:+
TCCAGGAGCGGAAGAAGTTTGGTCCCC
>Location:NODE_371225_length_8483_cov_20.365791	Coordinate:4769	Reads:6	Hits:1	Allocated_reads:6	Strand:+
CCAGGAGCGGAAGAAGTTTGGTCC
>Location:NODE_371225_length_8483_cov_20.365791	Coordinate:4770	Reads:2	Hits:1	Allocated_reads:2	Strand:+
CAGGAGCGGAAGAAGTTTGGTCCCC
>Location:NODE_371225_length_8483_cov_20.365791	Coordinate:4771	Reads:1	Hits:4	Allocated_reads:0.25	Strand:-
CAGGGGACCAAACTTCTTCCGCTCCT
>Location:NODE_371225_length_8483_cov_20.365791	Coordinate:4772	Reads:1	Hits:4	Allocated_reads:0.25	Strand:-
CAGGGGACCAAACTTCTTCCGCTCC
>Location:NODE_371225_length_8483_cov_20.365791	Coordinate:4772	Reads:1	Hits:4	Allocated_reads:0.25	Strand:-
GCCCAGGGGACCAAACTTCTTCCGCTCC
>Location:NODE_371225_length_8483_cov_20.365791	Coordinate:4774	Reads:2	Hits:4	Allocated_reads:0.5	Strand:+
AGCGGAAGAAGTTTGGTCCCCTGGG
>Location:NODE_371225_length_8483_cov_20.365791	Coordinate:4774	Reads:1	Hits:4	Allocated_reads:0.25	Strand:+
AGCGGAAGAAGTTTGGTCCCCTGGGA
>Location:NODE_371225_length_8483_cov_20.365791	Coordinate:4774	Reads:1	Hits:4	Allocated_reads:0.25	Strand:+
AGCGGAAGAAGTTTGGTCCCCTGGGC
>Location:NODE_371225_length_8483_cov_20.365791	Coordinate:4774	Reads:2	Hits:4	Allocated_reads:0.5	Strand:+
AGCGGAAGAAGTTTGGTCCCCTGGGCT
>Location:NODE_371225_length_8483_cov_20.365791	Coordinate:4774	Reads:1	Hits:4	Allocated_reads:0.25	Strand:+
AGCGGAAGAAGTTTGGTCCCCTGGGCTGGAACATC
>Location:NODE_371225_length_8483_cov_20.365791	Coordinate:4778	Reads:1	Hits:4	Allocated_reads:0.25	Strand:+
GAAGAAGTTTGGTCCCCTGGGCTGGA
>Location:NODE_371225_length_8483_cov_20.365791	Coordinate:4781	Reads:1	Hits:4	Allocated_reads:0.25	Strand:+
GAAGTTTGGTCCCCTGGGCTGGAA
>Location:NODE_371225_length_8483_cov_20.365791	Coordinate:4782	Reads:5	Hits:4	Allocated_reads:1.25	Strand:+
AAGTTTGGTCCCCTGGGCTGGAAC
>Location:NODE_371225_length_8483_cov_20.365791	Coordinate:4782	Reads:1	Hits:4	Allocated_reads:0.25	Strand:+
AAGTTTGGTCCCCTGGGCTGGAACATCCGCTT
>Location:NODE_371225_length_8483_cov_20.365791	Coordinate:4785	Reads:1	Hits:4	Allocated_reads:0.25	Strand:+
TTTGGTCCCCTGGGCTGGAACATCC
>Location:NODE_371225_length_8483_cov_20.365791	Coordinate:4785	Reads:1	Hits:4	Allocated_reads:0.25	Strand:+
TTTGGTCCCCTGGGCTGGAACATCCGCTA
>Location:NODE_371225_length_8483_cov_20.365791	Coordinate:4788	Reads:1	Hits:4	Allocated_reads:0.25	Strand:-
TCGTAGCGGATGTTCCAGCCCAGGGGACC
>Location:NODE_371225_length_8483_cov_20.365791	Coordinate:4792	Reads:1	Hits:4	Allocated_reads:0.25	Strand:-
TTCGTAGCGGATGTTCCAGCCCAGGG
>Location:NODE_371225_length_8483_cov_20.365791	Coordinate:4793	Reads:2	Hits:4	Allocated_reads:0.5	Strand:-
TCATTGAATTCGTAGCGGATGTTCCAGCCCAGG
>Location:NODE_371225_length_8483_cov_20.365791	Coordinate:4793	Reads:1	Hits:4	Allocated_reads:0.25	Strand:-
TGAATTCGTAGCGGATGTTCCAGCCCAGG
>Location:NODE_371225_length_8483_cov_20.365791	Coordinate:4793	Reads:1	Hits:4	Allocated_reads:0.25	Strand:-
TTGAATTCGTAGCGGATGTTCCAGCCCAGG
>Location:NODE_371225_length_8483_cov_20.365791	Coordinate:4794	Reads:1	Hits:4	Allocated_reads:0.25	Strand:-
TTGAATTCGTAGCGGATGTTCCAGCCCAG
>Location:NODE_371225_length_8483_cov_20.365791	Coordinate:4795	Reads:2	Hits:4	Allocated_reads:0.5	Strand:-
TCATTGAATTCGTAGCGGATGTTCCAGCCCA
>Location:NODE_371225_length_8483_cov_20.365791	Coordinate:4795	Reads:3	Hits:4	Allocated_reads:0.75	Strand:-
TGAATTCGTAGCGGATGTTCCAGCCCA
>Location:NODE_371225_length_8483_cov_20.365791	Coordinate:4796	Reads:1	Hits:4	Allocated_reads:0.25	Strand:-
TCATTGAATTCGTAGCGGATGTTCCAGCCG
>Location:NODE_371225_length_8483_cov_20.365791	Coordinate:4796	Reads:3	Hits:4	Allocated_reads:0.75	Strand:-
TCATTGAATTCGTAGCGGATGTTCCAGCCC
>Location:NODE_371225_length_8483_cov_20.365791	Coordinate:4796	Reads:3	Hits:4	Allocated_reads:0.75	Strand:-
TCATTGAATTCGTAGCGGATGTTCCAGCCT
>Location:NODE_371225_length_8483_cov_20.365791	Coordinate:4796	Reads:2	Hits:4	Allocated_reads:0.5	Strand:-
TGTCATTGAATTCGTAGCGGATGTTCCAGCCT
>Location:NODE_371225_length_8483_cov_20.365791	Coordinate:4796	Reads:4	Hits:4	Allocated_reads:1	Strand:-
TGTCATTGAATTCGTAGCGGATGTTCCAGCCC
>Location:NODE_371225_length_8483_cov_20.365791	Coordinate:4797	Reads:1	Hits:4	Allocated_reads:0.25	Strand:-
CATTGAATTCGTAGCGGATGTTCCAGCC
>Location:NODE_371225_length_8483_cov_20.365791	Coordinate:4797	Reads:1	Hits:4	Allocated_reads:0.25	Strand:-
CTGTCATTGAATTCGTAGCGGATGTTCCAGCC
>Location:NODE_371225_length_8483_cov_20.365791	Coordinate:4797	Reads:1	Hits:4	Allocated_reads:0.25	Strand:-
GTCATTGAATTCGTAGCGGATGTTCCAGCC
>Location:NODE_371225_length_8483_cov_20.365791	Coordinate:4797	Reads:10	Hits:4	Allocated_reads:2.5	Strand:-
TCATTGAATTCGTAGCGGATGTTCCAGCC
>Location:NODE_371225_length_8483_cov_20.365791	Coordinate:4797	Reads:12	Hits:4	Allocated_reads:3	Strand:-
TGTCATTGAATTCGTAGCGGATGTTCCAGCC
>Location:NODE_371225_length_8483_cov_20.365791	Coordinate:4798	Reads:2	Hits:4	Allocated_reads:0.5	Strand:-
ATTGAATTCGTAGCGGATGTTCCAGC
>Location:NODE_371225_length_8483_cov_20.365791	Coordinate:4798	Reads:4	Hits:4	Allocated_reads:1	Strand:-
CATTGAATTCGTAGCGGATGTTCCAGC
>Location:NODE_371225_length_8483_cov_20.365791	Coordinate:4798	Reads:3	Hits:4	Allocated_reads:0.75	Strand:-
GTCATTGAATTCGTAGCGGATGTTCCAGC
>Location:NODE_371225_length_8483_cov_20.365791	Coordinate:4798	Reads:2	Hits:4	Allocated_reads:0.5	Strand:-
TCATTGAATTCGTAGCGGATGTTCAAGC
>Location:NODE_371225_length_8483_cov_20.365791	Coordinate:4798	Reads:211	Hits:4	Allocated_reads:52.75	Strand:-
TCATTGAATTCGTAGCGGATGTTCCAGC
>Location:NODE_371225_length_8483_cov_20.365791	Coordinate:4798	Reads:3	Hits:4	Allocated_reads:0.75	Strand:-
TGAATTCGTAGCGGATGTTCCAGC
>Location:NODE_371225_length_8483_cov_20.365791	Coordinate:4798	Reads:1	Hits:4	Allocated_reads:0.25	Strand:-
TGTCATTGAATTCGTAGCGGATGGTCCAGC
>Location:NODE_371225_length_8483_cov_20.365791	Coordinate:4798	Reads:1	Hits:4	Allocated_reads:0.25	Strand:-
TGTCATTGAATTCGTAGCGGATGTTCCAGT
>Location:NODE_371225_length_8483_cov_20.365791	Coordinate:4798	Reads:1	Hits:4	Allocated_reads:0.25	Strand:-
TGTCATTGAATTCGTAGCGGATGTTCCATT
>Location:NODE_371225_length_8483_cov_20.365791	Coordinate:4798	Reads:185	Hits:4	Allocated_reads:46.25	Strand:-
TGTCATTGAATTCGTAGCGGATGTTCCAGC
>Location:NODE_371225_length_8483_cov_20.365791	Coordinate:4799	Reads:4	Hits:4	Allocated_reads:1	Strand:-
TCATTGAATTCGTAGCGGATGTTCCAG
>Location:NODE_371225_length_8483_cov_20.365791	Coordinate:4799	Reads:1	Hits:4	Allocated_reads:0.25	Strand:-
TGTCATTGAATTCGTAGCGGATGTTCCTT
>Location:NODE_371225_length_8483_cov_20.365791	Coordinate:4800	Reads:1	Hits:4	Allocated_reads:0.25	Strand:-
CATTGAATTCGTAGCGGATGTTCCA
>Location:NODE_371225_length_8483_cov_20.365791	Coordinate:4800	Reads:1	Hits:4	Allocated_reads:0.25	Strand:-
TCATTGAATTCGTAGCGGATGTTCTT
>Location:NODE_371225_length_8483_cov_20.365791	Coordinate:4800	Reads:2	Hits:4	Allocated_reads:0.5	Strand:-
TCATTGAATTCGTAGCGGATGTTCCA
>Location:NODE_371225_length_8483_cov_20.365791	Coordinate:4800	Reads:1	Hits:4	Allocated_reads:0.25	Strand:+
TGGAACATCCGCTACGAATTCAATGACAGT
>Location:NODE_371225_length_8483_cov_20.365791	Coordinate:4800	Reads:1	Hits:4	Allocated_reads:0.25	Strand:-
TGTCATTGAATTCGTAGCGGATGTTACT
>Location:NODE_371225_length_8483_cov_20.365791	Coordinate:4800	Reads:1	Hits:4	Allocated_reads:0.25	Strand:-
TGTCATTGAATTCGTAGCGGATGTTCTA
>Location:NODE_371225_length_8483_cov_20.365791	Coordinate:4800	Reads:19	Hits:4	Allocated_reads:4.75	Strand:-
TGTCATTGAATTCGTAGCGGATGTTCCA
>Location:NODE_371225_length_8483_cov_20.365791	Coordinate:4800	Reads:3	Hits:4	Allocated_reads:0.75	Strand:-
TGTCATTGAATTCGTAGCGGATGTTCCT
>Location:NODE_371225_length_8483_cov_20.365791	Coordinate:4801	Reads:3	Hits:4	Allocated_reads:0.75	Strand:-
TCATTGAATTCGTAGCGGATGTTCC
>Location:NODE_371225_length_8483_cov_20.365791	Coordinate:4801	Reads:16	Hits:4	Allocated_reads:4	Strand:-
TGTCATTGAATTCGTAGCGGATGTTCC
>Location:NODE_371225_length_8483_cov_20.365791	Coordinate:4802	Reads:3	Hits:4	Allocated_reads:0.75	Strand:+
GAACATCCGCTACGAATTCAATGACAG
>Location:NODE_371225_length_8483_cov_20.365791	Coordinate:4802	Reads:3	Hits:4	Allocated_reads:0.75	Strand:+
GAACATCCGCTACGAATTCAATGACAGT
>Location:NODE_371225_length_8483_cov_20.365791	Coordinate:4802	Reads:1	Hits:4	Allocated_reads:0.25	Strand:-
TCATTGAATTCGTAGCGGATGTTC
>Location:NODE_371225_length_8483_cov_20.365791	Coordinate:4802	Reads:2	Hits:4	Allocated_reads:0.5	Strand:-
TGTCATTGAATTCGTAGCGGATGTTC
>Location:NODE_371225_length_8483_cov_20.365791	Coordinate:4803	Reads:4	Hits:4	Allocated_reads:1	Strand:+
AACATCCGCTACGAATTCAATGACAGT
>Location:NODE_371225_length_8483_cov_20.365791	Coordinate:4803	Reads:1	Hits:4	Allocated_reads:0.25	Strand:-
CTGTCATTGAATTCGTAGCGGATGTT
>Location:NODE_371225_length_8483_cov_20.365791	Coordinate:4803	Reads:9	Hits:4	Allocated_reads:2.25	Strand:-
TGTCATTGAATTCGTAGCGGATGTT
>Location:NODE_371225_length_8483_cov_20.365791	Coordinate:4804	Reads:1	Hits:4	Allocated_reads:0.25	Strand:+
ACATCCGCTACGAATTCAATGACAGT
>Location:NODE_371225_length_8483_cov_20.365791	Coordinate:4804	Reads:3	Hits:4	Allocated_reads:0.75	Strand:-
TGTCATTGAATTCGTAGCGGATGT
>Location:NODE_371225_length_8483_cov_20.365791	Coordinate:4805	Reads:2	Hits:4	Allocated_reads:0.5	Strand:+
CATCCGCTACGAATTCAATGACAGT
>Location:NODE_371225_length_8483_cov_20.365791	Coordinate:4805	Reads:1	Hits:4	Allocated_reads:0.25	Strand:+
CATCCGCTACGAATTCAATGACAGTGACA
>Location:NODE_371225_length_8483_cov_20.365791	Coordinate:4807	Reads:2	Hits:4	Allocated_reads:0.5	Strand:+
TCCGCTACGAATTCAATGACAGTGACA
>Location:NODE_371225_length_8483_cov_20.365791	Coordinate:4808	Reads:1	Hits:4	Allocated_reads:0.25	Strand:+
CCGCTACGAATTCAATGACAGTGACA
>Location:NODE_371225_length_8483_cov_20.365791	Coordinate:4810	Reads:1	Hits:4	Allocated_reads:0.25	Strand:+
GCTACGAATTCAATGACAGTGACAG
>Location:NODE_371225_length_8483_cov_20.365791	Coordinate:4811	Reads:1	Hits:4	Allocated_reads:0.25	Strand:+
CTACGAATTCAATGACAGTGACAGAGT
>Location:NODE_371225_length_8483_cov_20.365791	Coordinate:4816	Reads:28	Hits:4	Allocated_reads:7	Strand:+
AATTCAATGACAGTGACAGAGAATGTGC
>Location:NODE_371225_length_8483_cov_20.365791	Coordinate:4816	Reads:6	Hits:4	Allocated_reads:1.5	Strand:+
AATTCAATGACAGTGACAGAGAATGTGCTC
>Location:NODE_371225_length_8483_cov_20.365791	Coordinate:4816	Reads:1	Hits:4	Allocated_reads:0.25	Strand:+
AATTCAATGACAGTGACAGAGAATGTGCTCT
>Location:NODE_371225_length_8483_cov_20.365791	Coordinate:4818	Reads:1	Hits:4	Allocated_reads:0.25	Strand:+
TTCAATGACAGTGACAGAGAATGT
>Location:NODE_371225_length_8483_cov_20.365791	Coordinate:4818	Reads:2	Hits:4	Allocated_reads:0.5	Strand:+
TTCAATGACAGTGACAGAGAATGTG
>Location:NODE_371225_length_8483_cov_20.365791	Coordinate:4818	Reads:1	Hits:4	Allocated_reads:0.25	Strand:+
TTCAATGACAGTGACAGAGAATGAGC
>Location:NODE_371225_length_8483_cov_20.365791	Coordinate:4818	Reads:1	Hits:4	Allocated_reads:0.25	Strand:+
TTCAATGACAGTGACAGAGAATGTGG
>Location:NODE_371225_length_8483_cov_20.365791	Coordinate:4818	Reads:1	Hits:4	Allocated_reads:0.25	Strand:+
TTCAATGACAGTGACAGAGAATGTGT
>Location:NODE_371225_length_8483_cov_20.365791	Coordinate:4818	Reads:1	Hits:4	Allocated_reads:0.25	Strand:+
TTCAATGACAGTGACAGAGAGTGTGC
>Location:NODE_371225_length_8483_cov_20.365791	Coordinate:4818	Reads:347	Hits:4	Allocated_reads:86.75	Strand:+
TTCAATGACAGTGACAGAGAATGTGC
>Location:NODE_371225_length_8483_cov_20.365791	Coordinate:4818	Reads:22	Hits:4	Allocated_reads:5.5	Strand:+
TTCAATGACAGTGACAGAGAATGTGCT
>Location:NODE_371225_length_8483_cov_20.365791	Coordinate:4818	Reads:1	Hits:4	Allocated_reads:0.25	Strand:+
TTCAATGACAGTGACAGAGAATGAGCTC
>Location:NODE_371225_length_8483_cov_20.365791	Coordinate:4818	Reads:1	Hits:4	Allocated_reads:0.25	Strand:+
TTCAATGACAGTGACAGAGAATGCGCTC
>Location:NODE_371225_length_8483_cov_20.365791	Coordinate:4818	Reads:1	Hits:4	Allocated_reads:0.25	Strand:+
TTCAATGACAGTGACAGAGAATGTGCTA
>Location:NODE_371225_length_8483_cov_20.365791	Coordinate:4818	Reads:1	Hits:4	Allocated_reads:0.25	Strand:+
TTCAATGACAGTGACAGAGAATGTGCTT
>Location:NODE_371225_length_8483_cov_20.365791	Coordinate:4818	Reads:592	Hits:4	Allocated_reads:148	Strand:+
TTCAATGACAGTGACAGAGAATGTGCTC
>Location:NODE_371225_length_8483_cov_20.365791	Coordinate:4818	Reads:3	Hits:4	Allocated_reads:0.75	Strand:+
TTCAATGACAGTGACAGAGAATGTGCTCT
>Location:NODE_371225_length_8483_cov_20.365791	Coordinate:4819	Reads:6	Hits:4	Allocated_reads:1.5	Strand:+
TCAATGACAGTGACAGAGAATGTGC
>Location:NODE_371225_length_8483_cov_20.365791	Coordinate:4819	Reads:1	Hits:4	Allocated_reads:0.25	Strand:+
TCAATGACAGTGACAGAGAATGTGCT
>Location:NODE_371225_length_8483_cov_20.365791	Coordinate:4819	Reads:9	Hits:4	Allocated_reads:2.25	Strand:+
TCAATGACAGTGACAGAGAATGTGCTC
>Location:NODE_371225_length_8483_cov_20.365791	Coordinate:4820	Reads:1	Hits:4	Allocated_reads:0.25	Strand:+
CAATGACAGTGACAGAGAATGTGC
>Location:NODE_371225_length_8483_cov_20.365791	Coordinate:4820	Reads:3	Hits:4	Allocated_reads:0.75	Strand:+
CAATGACAGTGACAGAGAATGTGCTC
>Location:NODE_371225_length_8483_cov_20.365791	Coordinate:4822	Reads:1	Hits:4	Allocated_reads:0.25	Strand:+
ATGACAGTGACAGAGAATGTGCTC
>Location:NODE_371225_length_8483_cov_20.365791	Coordinate:4827	Reads:1	Hits:4	Allocated_reads:0.25	Strand:-
GTTGAGCAGAGCACATTCTCTGTCACT
>Location:NODE_371225_length_8483_cov_20.365791	Coordinate:4830	Reads:1	Hits:4	Allocated_reads:0.25	Strand:-
GTTGAGGTTGAGCAGAGCACATTCTCTGTT
>Location:NODE_371225_length_8483_cov_20.365791	Coordinate:4830	Reads:1	Hits:4	Allocated_reads:0.25	Strand:-
TTGAGGTTGAGCAGAGCACATTCTCTGTC
>Location:NODE_371225_length_8483_cov_20.365791	Coordinate:4831	Reads:2	Hits:4	Allocated_reads:0.5	Strand:-
GTTGAGGTTGAGCAGAGCACATTCTCTGT
>Location:NODE_371225_length_8483_cov_20.365791	Coordinate:4831	Reads:2	Hits:4	Allocated_reads:0.5	Strand:-
TTGAGGTTGAGCAGAGCACATTCTCTGT
>Location:NODE_371225_length_8483_cov_20.365791	Coordinate:4836	Reads:1	Hits:4	Allocated_reads:0.25	Strand:-
TACAGGTTGAGGTTGAGCAGAGCACATTC
>Location:NODE_371225_length_8483_cov_20.365791	Coordinate:4840	Reads:1	Hits:4	Allocated_reads:0.25	Strand:-
TTTGCAGTACAGGTTGAGGTTGAGCAGAGCAC
>Location:NODE_371225_length_8483_cov_20.365791	Coordinate:4842	Reads:1	Hits:4	Allocated_reads:0.25	Strand:-
TGCAGTACAGGTTGAGGTTGAGCAGAGC
>Location:NODE_371225_length_8483_cov_20.365791	Coordinate:4842	Reads:2	Hits:4	Allocated_reads:0.5	Strand:-
TTTGCAGTACAGGTTGAGGTTGAGCAGAGC
>Location:NODE_371225_length_8483_cov_20.365791	Coordinate:4844	Reads:1	Hits:4	Allocated_reads:0.25	Strand:-
TTGCAGTACAGGTTGAGGTTGAGCAGA
>Location:NODE_371225_length_8483_cov_20.365791	Coordinate:4844	Reads:1	Hits:4	Allocated_reads:0.25	Strand:-
TTTGCAGTACAGGTTGAGGTTGAGCAGT
>Location:NODE_371225_length_8483_cov_20.365791	Coordinate:4845	Reads:1	Hits:4	Allocated_reads:0.25	Strand:-
TTTGCAGTACAGGTTGAGGTTGAGCAG
>Location:NODE_371225_length_8483_cov_20.365791	Coordinate:4846	Reads:1	Hits:4	Allocated_reads:0.25	Strand:-
ATCTTTGCAGTACAGGTTGAGGTTGAGCA
>Location:NODE_371225_length_8483_cov_20.365791	Coordinate:4846	Reads:6	Hits:4	Allocated_reads:1.5	Strand:-
TTTGCAGTACAGGTTGAGGTTGAGCA
>Location:NODE_371225_length_8483_cov_20.365791	Coordinate:4847	Reads:1	Hits:4	Allocated_reads:0.25	Strand:-
CTTTGCAGTACAGGTTGAGGTTGAGC
>Location:NODE_371225_length_8483_cov_20.365791	Coordinate:4847	Reads:1	Hits:4	Allocated_reads:0.25	Strand:-
TCTTTGCAGTACAGGTTGAGGTTGAGC
>Location:NODE_371225_length_8483_cov_20.365791	Coordinate:4847	Reads:2	Hits:4	Allocated_reads:0.5	Strand:-
TTGCAGTACAGGTTGAGGTTGAGC
>Location:NODE_371225_length_8483_cov_20.365791	Coordinate:4847	Reads:1	Hits:4	Allocated_reads:0.25	Strand:-
TTTGCAGTACAGGTTGAGGTTGACC
>Location:NODE_371225_length_8483_cov_20.365791	Coordinate:4847	Reads:1	Hits:4	Allocated_reads:0.25	Strand:-
TTTGCAGTACAGGTTGAGGTTTAGC
>Location:NODE_371225_length_8483_cov_20.365791	Coordinate:4847	Reads:58	Hits:4	Allocated_reads:14.5	Strand:-
TTTGCAGTACAGGTTGAGGTTGAGC
>Location:NODE_371225_length_8483_cov_20.365791	Coordinate:4848	Reads:2	Hits:4	Allocated_reads:0.5	Strand:-
TTTGCAGTACAGGTTGAGGTTGAG
>Location:NODE_371225_length_8483_cov_20.365791	Coordinate:4851	Reads:1	Hits:4	Allocated_reads:0.25	Strand:+
AACCTCAACCTGTACTGCAAAGATG
>Location:NODE_371225_length_8483_cov_20.365791	Coordinate:4860	Reads:1	Hits:4	Allocated_reads:0.25	Strand:+
CTGTACTGCAAAGATGGCACCATC
>Location:NODE_371225_length_8483_cov_20.365791	Coordinate:4860	Reads:1	Hits:4	Allocated_reads:0.25	Strand:+
CTGTACTGCAAAGATGGCACCATCCC
>Location:NODE_371225_length_8483_cov_20.365791	Coordinate:4860	Reads:1	Hits:4	Allocated_reads:0.25	Strand:+
CTGTACTGCAAAGATGGCACCATCCCT
>Location:NODE_371225_length_8483_cov_20.365791	Coordinate:4862	Reads:2	Hits:4	Allocated_reads:0.5	Strand:+
GTACTGCAAAGATGGCACCATCCC
>Location:NODE_371225_length_8483_cov_20.365791	Coordinate:4862	Reads:9	Hits:4	Allocated_reads:2.25	Strand:+
GTACTGCAAAGATGGCACCATCCCT
>Location:NODE_371225_length_8483_cov_20.365791	Coordinate:4862	Reads:5	Hits:4	Allocated_reads:1.25	Strand:+
GTACTGCAAAGATGGCACCATCCCTT
>Location:NODE_371225_length_8483_cov_20.365791	Coordinate:4862	Reads:1	Hits:4	Allocated_reads:0.25	Strand:+
GTACTGCAAAGATGGCACCATCCCTTGG
>Location:NODE_371225_length_8483_cov_20.365791	Coordinate:4862	Reads:1	Hits:4	Allocated_reads:0.25	Strand:+
GTACTGCAAAGATGGCACCATCCCTTGGG
>Location:NODE_371225_length_8483_cov_20.365791	Coordinate:4862	Reads:5	Hits:4	Allocated_reads:1.25	Strand:+
GTACTGCAAAGATGGCACCATCCCTTGGGA
>Location:NODE_371225_length_8483_cov_20.365791	Coordinate:4862	Reads:2	Hits:4	Allocated_reads:0.5	Strand:+
GTACTGCAAAGATGGCACCATCCCTTGGGATGCT
>Location:NODE_371225_length_8483_cov_20.365791	Coordinate:4866	Reads:1	Hits:4	Allocated_reads:0.25	Strand:-
TCCCAAGGGATGGTGCCATCTTTGCA
>Location:NODE_371225_length_8483_cov_20.365791	Coordinate:4870	Reads:1	Hits:4	Allocated_reads:0.25	Strand:+
AAGATGGCACCATCCCTTGGGATGCTC
>Location:NODE_371225_length_8483_cov_20.365791	Coordinate:4871	Reads:1	Hits:4	Allocated_reads:0.25	Strand:-
TGTAGACCAGAGCATCCCAAGGGATGGTGCCATCT
>Location:NODE_371225_length_8483_cov_20.365791	Coordinate:4872	Reads:2	Hits:4	Allocated_reads:0.5	Strand:-
ATGTAGACCAGAGCATCCCAAGGGATGGTGCCATC
>Location:NODE_371225_length_8483_cov_20.365791	Coordinate:4872	Reads:1	Hits:4	Allocated_reads:0.25	Strand:-
GTAGACCAGAGCATCCCAAGGGATGGTGCCATC
>Location:NODE_371225_length_8483_cov_20.365791	Coordinate:4872	Reads:4	Hits:4	Allocated_reads:1	Strand:-
TGTAGACCAGAGCATCCCAAGGGATGGTGCCATC
>Location:NODE_371225_length_8483_cov_20.365791	Coordinate:4874	Reads:1	Hits:4	Allocated_reads:0.25	Strand:-
TGATGTAGACCAGAGCATCCCAAGGGATGGTGCCA
>Location:NODE_371225_length_8483_cov_20.365791	Coordinate:4875	Reads:1	Hits:4	Allocated_reads:0.25	Strand:-
TGATGTAGACCAGAGCATCCCAAGGGATGGTGCC
>Location:NODE_371225_length_8483_cov_20.365791	Coordinate:4875	Reads:1	Hits:4	Allocated_reads:0.25	Strand:-
TGTAGACCAGAGCATCCCAAGGGATGGTACC
>Location:NODE_371225_length_8483_cov_20.365791	Coordinate:4875	Reads:4	Hits:4	Allocated_reads:1	Strand:-
TGTAGACCAGAGCATCCCAAGGGATGGTGCC
>Location:NODE_371225_length_8483_cov_20.365791	Coordinate:4876	Reads:1	Hits:4	Allocated_reads:0.25	Strand:-
AGTGATGTAGACCAGAGCATCCCAAGGGATGGTGC
>Location:NODE_371225_length_8483_cov_20.365791	Coordinate:4876	Reads:1	Hits:4	Allocated_reads:0.25	Strand:-
ATGTAGACCAGAGCATCCCAAGGGATGGTTT
>Location:NODE_371225_length_8483_cov_20.365791	Coordinate:4876	Reads:3	Hits:4	Allocated_reads:0.75	Strand:-
TGATGTAGACCAGAGCATCCCAAGGGATGGTGC
>Location:NODE_371225_length_8483_cov_20.365791	Coordinate:4876	Reads:1	Hits:4	Allocated_reads:0.25	Strand:-
TGTAGACCAGAGCATCCCAAGGGATGGTGT
>Location:NODE_371225_length_8483_cov_20.365791	Coordinate:4876	Reads:2	Hits:4	Allocated_reads:0.5	Strand:-
TGTAGACCAGAGCATCCCAAGGGATGGTTT
>Location:NODE_371225_length_8483_cov_20.365791	Coordinate:4876	Reads:7	Hits:4	Allocated_reads:1.75	Strand:-
TGTAGACCAGAGCATCCCAAGGGATGGTGC
>Location:NODE_371225_length_8483_cov_20.365791	Coordinate:4877	Reads:1	Hits:4	Allocated_reads:0.25	Strand:-
TAGACCAGAGCATCCCAAGGGATGGTG
>Location:NODE_371225_length_8483_cov_20.365791	Coordinate:4877	Reads:13	Hits:4	Allocated_reads:3.25	Strand:-
TGTAGACCAGAGCATCCCAAGGGATGGTA
>Location:NODE_371225_length_8483_cov_20.365791	Coordinate:4877	Reads:3	Hits:4	Allocated_reads:0.75	Strand:-
TGTAGACCAGAGCATCCCAAGGGATGGTT
>Location:NODE_371225_length_8483_cov_20.365791	Coordinate:4877	Reads:5	Hits:4	Allocated_reads:1.25	Strand:-
TGTAGACCAGAGCATCCCAAGGGATGGTG
>Location:NODE_371225_length_8483_cov_20.365791	Coordinate:4878	Reads:1	Hits:4	Allocated_reads:0.25	Strand:-
CAGTGATGTAGACCAGAGCATCCCAAGGGATGGT
>Location:NODE_371225_length_8483_cov_20.365791	Coordinate:4878	Reads:4	Hits:4	Allocated_reads:1	Strand:-
TGATGTAGACCAGAGCATCCCAAGGGATGGT
>Location:NODE_371225_length_8483_cov_20.365791	Coordinate:4878	Reads:14	Hits:4	Allocated_reads:3.5	Strand:-
TGTAGACCAGAGCATCCCAAGGGATGGT
>Location:NODE_371225_length_8483_cov_20.365791	Coordinate:4879	Reads:1	Hits:4	Allocated_reads:0.25	Strand:-
GTGATGTAGACCAGAGCATCCCAAGGGATGG
>Location:NODE_371225_length_8483_cov_20.365791	Coordinate:4879	Reads:1	Hits:4	Allocated_reads:0.25	Strand:-
TGATGTAGACCAGAGCATCCCAAGGGATGG
>Location:NODE_371225_length_8483_cov_20.365791	Coordinate:4879	Reads:1	Hits:4	Allocated_reads:0.25	Strand:-
TGATGTAGACCAGAGCATCCCAAGGGATGT
>Location:NODE_371225_length_8483_cov_20.365791	Coordinate:4879	Reads:1	Hits:4	Allocated_reads:0.25	Strand:-
TGATGTAGACCAGAGCATCCCAAGGGATTT
>Location:NODE_371225_length_8483_cov_20.365791	Coordinate:4879	Reads:5	Hits:4	Allocated_reads:1.25	Strand:-
TGTAGACCAGAGCATCCCAAGGGATGG
>Location:NODE_371225_length_8483_cov_20.365791	Coordinate:4880	Reads:1	Hits:4	Allocated_reads:0.25	Strand:-
TAGACCAGAGCATCCCAAGGGATG
>Location:NODE_371225_length_8483_cov_20.365791	Coordinate:4880	Reads:1	Hits:4	Allocated_reads:0.25	Strand:-
TGATGTAGACCAGAGCATCCCAAGGGATG
>Location:NODE_371225_length_8483_cov_20.365791	Coordinate:4880	Reads:3	Hits:4	Allocated_reads:0.75	Strand:-
TGATGTAGACCAGAGCATCCCAAGGGATT
>Location:NODE_371225_length_8483_cov_20.365791	Coordinate:4880	Reads:1	Hits:4	Allocated_reads:0.25	Strand:-
TGTAGACCAGAGCATCCCAAGGGATA
>Location:NODE_371225_length_8483_cov_20.365791	Coordinate:4881	Reads:1	Hits:4	Allocated_reads:0.25	Strand:-
AGTGATGTAGACCAGAGCATCCCAAGGGAT
>Location:NODE_371225_length_8483_cov_20.365791	Coordinate:4881	Reads:1	Hits:4	Allocated_reads:0.25	Strand:-
ATGTAGACCAGAGCATCCCAAGGGAT
>Location:NODE_371225_length_8483_cov_20.365791	Coordinate:4881	Reads:1	Hits:4	Allocated_reads:0.25	Strand:-
TGATGTAGACCAGAGCATCCCAAGGGAT
>Location:NODE_371225_length_8483_cov_20.365791	Coordinate:4881	Reads:1	Hits:4	Allocated_reads:0.25	Strand:-
TGTAGACCAGAGCATCCCAAGGGAT
>Location:NODE_371225_length_8483_cov_20.365791	Coordinate:4882	Reads:1	Hits:4	Allocated_reads:0.25	Strand:-
AGTGATGTAGACCAGAGCATACCAAGGGA
>Location:NODE_371225_length_8483_cov_20.365791	Coordinate:4882	Reads:1	Hits:4	Allocated_reads:0.25	Strand:-
AGTGATGTAGACCAGAGCATCCCAAGGGA
>Location:NODE_371225_length_8483_cov_20.365791	Coordinate:4882	Reads:2	Hits:4	Allocated_reads:0.5	Strand:-
ATGTAGACCAGAGCATCCCAAGGGA
>Location:NODE_371225_length_8483_cov_20.365791	Coordinate:4882	Reads:1	Hits:4	Allocated_reads:0.25	Strand:-
CAGTGATGTAGACCAGAGCATCCCAAGGGA
>Location:NODE_371225_length_8483_cov_20.365791	Coordinate:4882	Reads:4	Hits:4	Allocated_reads:1	Strand:-
GTGATGTAGACCAGAGCATCCCAAGGGA
>Location:NODE_371225_length_8483_cov_20.365791	Coordinate:4882	Reads:1	Hits:1	Allocated_reads:1	Strand:-
TCACCAGTGATGTAGACCAGAGCATCCCAAGGGA
>Location:NODE_371225_length_8483_cov_20.365791	Coordinate:4882	Reads:1	Hits:4	Allocated_reads:0.25	Strand:-
TGATGTAGACCAGAGCATCCCAAGGGT
>Location:NODE_371225_length_8483_cov_20.365791	Coordinate:4882	Reads:1	Hits:4	Allocated_reads:0.25	Strand:-
TGATGTAGACCAGAGCATCCCAATGGA
>Location:NODE_371225_length_8483_cov_20.365791	Coordinate:4882	Reads:67	Hits:4	Allocated_reads:16.75	Strand:-
TGATGTAGACCAGAGCATCCCAAGGGA
>Location:NODE_371225_length_8483_cov_20.365791	Coordinate:4882	Reads:33	Hits:4	Allocated_reads:8.25	Strand:-
TGTAGACCAGAGCATCCCAAGGGA
>Location:NODE_371225_length_8483_cov_20.365791	Coordinate:4883	Reads:1	Hits:1	Allocated_reads:1	Strand:-
CACCAGTGATGTAGACCAGAGCATCCCAAGGG
>Location:NODE_371225_length_8483_cov_20.365791	Coordinate:4883	Reads:2	Hits:4	Allocated_reads:0.5	Strand:-
TGATGTAGACCAGAGCATCCCAAGGG
>Location:NODE_371225_length_8483_cov_20.365791	Coordinate:4884	Reads:3	Hits:1	Allocated_reads:3	Strand:-
CACCAGTGATGTAGACCAGAGCATCCCAAGG
>Location:NODE_371225_length_8483_cov_20.365791	Coordinate:4884	Reads:2	Hits:4	Allocated_reads:0.5	Strand:-
CAGTGATGTAGACCAGAGCATCCCAAGG
>Location:NODE_371225_length_8483_cov_20.365791	Coordinate:4885	Reads:2	Hits:1	Allocated_reads:2	Strand:-
CACCAGTGATGTAGACCAGAGCATCCCAAG
>Location:NODE_371225_length_8483_cov_20.365791	Coordinate:4885	Reads:1	Hits:4	Allocated_reads:0.25	Strand:-
CAGTGATGTAGACCAGAGCATCCCAAG
>Location:NODE_371225_length_8483_cov_20.365791	Coordinate:4885	Reads:1	Hits:4	Allocated_reads:0.25	Strand:+
CTTGGGATGCTCTGGTCTACATCACT
>Location:NODE_371225_length_8483_cov_20.365791	Coordinate:4887	Reads:1	Hits:1	Allocated_reads:1	Strand:-
TCACCAGTGATGTAGACCAGAGCATCCCA
>Location:NODE_371225_length_8483_cov_20.365791	Coordinate:4887	Reads:1	Hits:4	Allocated_reads:0.25	Strand:+
TGGGATGCTCTGGTCTACATCACT
>Location:NODE_371225_length_8483_cov_20.365791	Coordinate:4888	Reads:1	Hits:4	Allocated_reads:0.25	Strand:-
ACCAGTGATGTAGACCAGAGCATGCC
>Location:NODE_371225_length_8483_cov_20.365791	Coordinate:4888	Reads:10	Hits:4	Allocated_reads:2.5	Strand:-
ACCAGTGATGTAGACCAGAGCATCCC
>Location:NODE_371225_length_8483_cov_20.365791	Coordinate:4888	Reads:41	Hits:1	Allocated_reads:41	Strand:-
CACCAGTGATGTAGACCAGAGCATCCC
>Location:NODE_371225_length_8483_cov_20.365791	Coordinate:4888	Reads:2	Hits:4	Allocated_reads:0.5	Strand:-
CAGTGATGTAGACCAGAGCATCCC
>Location:NODE_371225_length_8483_cov_20.365791	Coordinate:4888	Reads:1	Hits:4	Allocated_reads:0.25	Strand:-
CCAGTGATGTAGACCAGAGCATCCC
>Location:NODE_371225_length_8483_cov_20.365791	Coordinate:4888	Reads:2	Hits:1	Allocated_reads:2	Strand:-
CTCACCAGTGATGTAGACCAGAGCATCCC
>Location:NODE_371225_length_8483_cov_20.365791	Coordinate:4888	Reads:1	Hits:1	Allocated_reads:1	Strand:-
TCACCAGTGATGTAGACCAGAGCATCTC
>Location:NODE_371225_length_8483_cov_20.365791	Coordinate:4888	Reads:239	Hits:1	Allocated_reads:239	Strand:-
TCACCAGTGATGTAGACCAGAGCATCCC
>Location:NODE_371225_length_8483_cov_20.365791	Coordinate:4888	Reads:7	Hits:1	Allocated_reads:7	Strand:-
TCTCACCAGTGATGTAGACCAGAGCATCCC
>Location:NODE_371225_length_8483_cov_20.365791	Coordinate:4889	Reads:16	Hits:4	Allocated_reads:4	Strand:-
ACCAGTGATGTAGACCAGAGCATCC
>Location:NODE_371225_length_8483_cov_20.365791	Coordinate:4889	Reads:11	Hits:1	Allocated_reads:11	Strand:-
ATCTCACCAGTGATGTAGACCAGAGCATCC
>Location:NODE_371225_length_8483_cov_20.365791	Coordinate:4889	Reads:75	Hits:1	Allocated_reads:75	Strand:-
CACCAGTGATGTAGACCAGAGCATCC
>Location:NODE_371225_length_8483_cov_20.365791	Coordinate:4889	Reads:3	Hits:4	Allocated_reads:0.75	Strand:-
CCAGTGATGTAGACCAGAGCATCC
>Location:NODE_371225_length_8483_cov_20.365791	Coordinate:4889	Reads:37	Hits:1	Allocated_reads:37	Strand:-
CTCACCAGTGATGTAGACCAGAGCATCC
>Location:NODE_371225_length_8483_cov_20.365791	Coordinate:4889	Reads:1	Hits:1	Allocated_reads:1	Strand:+
GGATGCTCTGGTCTACATCACTGGTG
>Location:NODE_371225_length_8483_cov_20.365791	Coordinate:4889	Reads:1	Hits:1	Allocated_reads:1	Strand:-
TCACCAGTGATGTAGACCAGAGCATTT
>Location:NODE_371225_length_8483_cov_20.365791	Coordinate:4889	Reads:1	Hits:1	Allocated_reads:1	Strand:-
TCACCAGTGATGTAGACCATAGCATCC
>Location:NODE_371225_length_8483_cov_20.365791	Coordinate:4889	Reads:1568	Hits:1	Allocated_reads:1568	Strand:-
TCACCAGTGATGTAGACCAGAGCATCC
>Location:NODE_371225_length_8483_cov_20.365791	Coordinate:4889	Reads:48	Hits:1	Allocated_reads:48	Strand:-
TCTCACCAGTGATGTAGACCAGAGCATCC
>Location:NODE_371225_length_8483_cov_20.365791	Coordinate:4890	Reads:3	Hits:1	Allocated_reads:3	Strand:-
CACCAGTGATGTAGACCAGAGCATC
>Location:NODE_371225_length_8483_cov_20.365791	Coordinate:4890	Reads:1	Hits:1	Allocated_reads:1	Strand:-
CTCACCAGTGATGTAGACCAGAGCATC
>Location:NODE_371225_length_8483_cov_20.365791	Coordinate:4890	Reads:5	Hits:1	Allocated_reads:5	Strand:-
TCACCAGTGATGTAGACCAGAGCATC
>Location:NODE_371225_length_8483_cov_20.365791	Coordinate:4891	Reads:3	Hits:1	Allocated_reads:3	Strand:-
CACCAGTGATGTAGACCAGAGCAT
>Location:NODE_371225_length_8483_cov_20.365791	Coordinate:4891	Reads:6	Hits:1	Allocated_reads:6	Strand:-
TCACCAGTGATGTAGACCAGAGCAT
>Location:NODE_371225_length_8483_cov_20.365791	Coordinate:4892	Reads:5	Hits:1	Allocated_reads:5	Strand:-
TCACCAGTGATGTAGACCAGAGCA
>Location:NODE_371225_length_8483_cov_20.365791	Coordinate:4892	Reads:1	Hits:1	Allocated_reads:1	Strand:+
TGCTCTGGTCTACATCACTGGTGAGATC
>Location:NODE_371225_length_8483_cov_20.365791	Coordinate:4893	Reads:1	Hits:1	Allocated_reads:1	Strand:-
CTCACCAGTGATGTAGACCAGAGC
>Location:NODE_371225_length_8483_cov_20.365791	Coordinate:4893	Reads:1	Hits:1	Allocated_reads:1	Strand:-
TCTCACCAGTGATGTAGACCAGAGC
>Location:NODE_371225_length_8483_cov_20.365791	Coordinate:4898	Reads:1	Hits:1	Allocated_reads:1	Strand:-
ATGTGATCTCACCAGTGATGTAGACC
>Location:NODE_371225_length_8483_cov_20.365791	Coordinate:4901	Reads:1	Hits:1	Allocated_reads:1	Strand:+
CTACATCACTGGTGAGATCACGTATG
>Location:NODE_371225_length_8483_cov_20.365791	Coordinate:4902	Reads:1	Hits:1	Allocated_reads:1	Strand:-
ATATGTGATCTCACCAGTGATGCA
>Location:NODE_371225_length_8483_cov_20.365791	Coordinate:4902	Reads:1	Hits:1	Allocated_reads:1	Strand:-
CCCTCCATATGTGATCTCACCAGTGATGTA
>Location:NODE_371225_length_8483_cov_20.365791	Coordinate:4903	Reads:2	Hits:1	Allocated_reads:2	Strand:+
ACATCACTGGTGAGATCACGTATGGA
>Location:NODE_371225_length_8483_cov_20.365791	Coordinate:4903	Reads:1	Hits:1	Allocated_reads:1	Strand:+
ACATCACTGGTGAGATCACGTATGGAGG
>Location:NODE_371225_length_8483_cov_20.365791	Coordinate:4915	Reads:1	Hits:1	Allocated_reads:1	Strand:-
CATCCGTCACTCTCCCTCCATATGTGATCT
>Location:NODE_371225_length_8483_cov_20.365791	Coordinate:4916	Reads:1	Hits:1	Allocated_reads:1	Strand:-
CATCCGTCACTCTCCCTCCATATGTGATC
>Location:NODE_371225_length_8483_cov_20.365791	Coordinate:4916	Reads:1	Hits:1	Allocated_reads:1	Strand:-
GCATCCGTCACTCTCCCTCCATATGTGATC
>Location:NODE_371225_length_8483_cov_20.365791	Coordinate:4916	Reads:1	Hits:1	Allocated_reads:1	Strand:-
GGCATCCGTCACTCTCCCTCCATATGTGAAA
>Location:NODE_371225_length_8483_cov_20.365791	Coordinate:4916	Reads:1	Hits:1	Allocated_reads:1	Strand:-
GGCATCCGTCACTCTCCCTCCATATGTGATC
>Location:NODE_371225_length_8483_cov_20.365791	Coordinate:4916	Reads:1	Hits:1	Allocated_reads:1	Strand:-
GGCATCCGTCACTCTCCCTCCATATGTGTTT
>Location:NODE_371225_length_8483_cov_20.365791	Coordinate:4916	Reads:2	Hits:1	Allocated_reads:2	Strand:-
TCCGTCACTCTCCCTCCATATGTGATC
>Location:NODE_371225_length_8483_cov_20.365791	Coordinate:4918	Reads:1	Hits:1	Allocated_reads:1	Strand:-
GCATCCGTCACTCTCCCTCCATATGTGA
>Location:NODE_371225_length_8483_cov_20.365791	Coordinate:4918	Reads:4	Hits:1	Allocated_reads:4	Strand:-
GGCATCCGTCACTCTCCCTCCATATGTGA
>Location:NODE_371225_length_8483_cov_20.365791	Coordinate:4919	Reads:1	Hits:1	Allocated_reads:1	Strand:-
CAGGCATCCGTCACTCTCCCTCCATATGTG
>Location:NODE_371225_length_8483_cov_20.365791	Coordinate:4919	Reads:1	Hits:1	Allocated_reads:1	Strand:-
GGCATCCGTCACTCTCCCTCCATATGTG
>Location:NODE_371225_length_8483_cov_20.365791	Coordinate:4920	Reads:3	Hits:1	Allocated_reads:3	Strand:-
GGCATCCGTCACTCTCCCTCCATATGT
>Location:NODE_371225_length_8483_cov_20.365791	Coordinate:4921	Reads:1	Hits:1	Allocated_reads:1	Strand:-
AGGCATCCGTCACTCTCCCTCCATATG
>Location:NODE_371225_length_8483_cov_20.365791	Coordinate:4921	Reads:1	Hits:1	Allocated_reads:1	Strand:-
GGCATCCGTCACTCTCCCTCCATATG
>Location:NODE_371225_length_8483_cov_20.365791	Coordinate:4923	Reads:2	Hits:2	Allocated_reads:1	Strand:-
GGCATCCGTCACTCTCCCTCCATA
>Location:NODE_371225_length_8483_cov_20.365791	Coordinate:4923	Reads:1	Hits:2	Allocated_reads:0.5	Strand:+
TATGGAGGGAGAGTGACGGATGCCT
>Location:NODE_371225_length_8483_cov_20.365791	Coordinate:4925	Reads:1	Hits:2	Allocated_reads:0.5	Strand:-
CAGGCATCCGTCACTCTCCCTCCA
>Location:NODE_371225_length_8483_cov_20.365791	Coordinate:4926	Reads:1	Hits:1	Allocated_reads:1	Strand:-
GGCCCCAGGCATCCGTCACTCTCCCTCC
>Location:NODE_371225_length_8483_cov_20.365791	Coordinate:4928	Reads:1	Hits:1	Allocated_reads:1	Strand:-
TTGGCCCCAGGCATCCGTCACTCTCCCT
>Location:NODE_371225_length_8483_cov_20.365791	Coordinate:4932	Reads:1	Hits:1	Allocated_reads:1	Strand:-
TACCGTTGGCCCCAGGCATCCGTCACTCT
>Location:NODE_371225_length_8483_cov_20.365791	Coordinate:4933	Reads:2	Hits:1	Allocated_reads:2	Strand:-
GTACCGTTGGCCCCAGGCATCCGTCACTC
>Location:NODE_371225_length_8483_cov_20.365791	Coordinate:4933	Reads:1	Hits:1	Allocated_reads:1	Strand:-
TACCGTTGGCCCCAGGCATCCTTCACTC
>Location:NODE_371225_length_8483_cov_20.365791	Coordinate:4933	Reads:5	Hits:1	Allocated_reads:5	Strand:-
TACCGTTGGCCCCAGGCATCCGTCACTC
>Location:NODE_371225_length_8483_cov_20.365791	Coordinate:4934	Reads:1	Hits:1	Allocated_reads:1	Strand:-
GTACCGTTGGCCCCAGGCATCCGTCACT
>Location:NODE_371225_length_8483_cov_20.365791	Coordinate:4934	Reads:5	Hits:1	Allocated_reads:5	Strand:-
TACCGTTGGCCCCAGGCATCCGTCACT
>Location:NODE_371225_length_8483_cov_20.365791	Coordinate:4935	Reads:3	Hits:1	Allocated_reads:3	Strand:-
TACCGTTGGCCCCAGGCATCCGTCAC
>Location:NODE_371225_length_8483_cov_20.365791	Coordinate:4936	Reads:1	Hits:1	Allocated_reads:1	Strand:-
TAGGTACCGTTGGCCCCAGGCATCCGTCA
>Location:NODE_371225_length_8483_cov_20.365791	Coordinate:4936	Reads:1	Hits:1	Allocated_reads:1	Strand:-
TTAGGTACCGTTGGCCCCAGGCATCCGTCA
>Location:NODE_371225_length_8483_cov_20.365791	Coordinate:4937	Reads:1	Hits:1	Allocated_reads:1	Strand:+
GACGGATGCCTGGGGCCAACGGTGCCT
>Location:NODE_371225_length_8483_cov_20.365791	Coordinate:4937	Reads:4	Hits:1	Allocated_reads:4	Strand:-
TACCGTTGGCCCCAGGCATCCGTC
>Location:NODE_371225_length_8483_cov_20.365791	Coordinate:4937	Reads:4	Hits:1	Allocated_reads:4	Strand:-
TAGGTACCGTTGGCCCCAGGCATCCGTC
>Location:NODE_371225_length_8483_cov_20.365791	Coordinate:4937	Reads:2	Hits:1	Allocated_reads:2	Strand:-
TTAGGTACCGTTGGCCCCAGGCATCCGTC
>Location:NODE_371225_length_8483_cov_20.365791	Coordinate:4938	Reads:1	Hits:1	Allocated_reads:1	Strand:-
CCTTAGGTACCGTTGGCCCCAGGCATCCGT
>Location:NODE_371225_length_8483_cov_20.365791	Coordinate:4938	Reads:3	Hits:1	Allocated_reads:3	Strand:-
TAGGTACCGTTGGCCCCAGGCATCCGA
>Location:NODE_371225_length_8483_cov_20.365791	Coordinate:4938	Reads:6	Hits:1	Allocated_reads:6	Strand:-
TAGGTACCGTTGGCCCCAGGCATCCGT
>Location:NODE_371225_length_8483_cov_20.365791	Coordinate:4938	Reads:1	Hits:1	Allocated_reads:1	Strand:-
TCCTTAGGTACCGTTGGCCCCAGGCATCCGT
>Location:NODE_371225_length_8483_cov_20.365791	Coordinate:4938	Reads:4	Hits:1	Allocated_reads:4	Strand:-
TTAGGTACCGTTGGCCCCAGGCATCCGT
>Location:NODE_371225_length_8483_cov_20.365791	Coordinate:4939	Reads:1	Hits:1	Allocated_reads:1	Strand:-
CCTTAGGTACCGTTGGCCCCAGGCATCCG
>Location:NODE_371225_length_8483_cov_20.365791	Coordinate:4939	Reads:2	Hits:1	Allocated_reads:2	Strand:-
TAGGTACCGTTGGCCCCAGGCATCCG
>Location:NODE_371225_length_8483_cov_20.365791	Coordinate:4939	Reads:3	Hits:1	Allocated_reads:3	Strand:-
TCCTTAGGTACCGTTGGCCCCAGGCATCCG
>Location:NODE_371225_length_8483_cov_20.365791	Coordinate:4940	Reads:4	Hits:1	Allocated_reads:4	Strand:-
TAGGTACCGTTGGCCCCAGGCATCC
>Location:NODE_371225_length_8483_cov_20.365791	Coordinate:4940	Reads:4	Hits:1	Allocated_reads:4	Strand:-
TCCTTAGGTACCGTTGGCCCCAGGCATCC
>Location:NODE_371225_length_8483_cov_20.365791	Coordinate:4940	Reads:2	Hits:1	Allocated_reads:2	Strand:-
TTAGGTACCGTTGGCCCCAGGCATCC
>Location:NODE_371225_length_8483_cov_20.365791	Coordinate:4941	Reads:2	Hits:1	Allocated_reads:2	Strand:-
TAGGTACCGTTGGCCCCAGGCATC
>Location:NODE_371225_length_8483_cov_20.365791	Coordinate:4941	Reads:8	Hits:1	Allocated_reads:8	Strand:-
TCCTTAGGTACCGTTGGCCCCAGGCATC
>Location:NODE_371225_length_8483_cov_20.365791	Coordinate:4941	Reads:1	Hits:1	Allocated_reads:1	Strand:-
TGTCCTTAGGTACCGTTGGCCCCAGGCATC
>Location:NODE_371225_length_8483_cov_20.365791	Coordinate:4941	Reads:2	Hits:1	Allocated_reads:2	Strand:-
TTAGGTACCGTTGGCCCCAGGCATC
>Location:NODE_371225_length_8483_cov_20.365791	Coordinate:4942	Reads:1	Hits:1	Allocated_reads:1	Strand:-
TCCTTAGGTACCGTTGGCCCCAGGCAT
>Location:NODE_371225_length_8483_cov_20.365791	Coordinate:4944	Reads:1	Hits:1	Allocated_reads:1	Strand:-
TCCTTAGGTACCGTTGGCCCCAGGC
>Location:NODE_371225_length_8483_cov_20.365791	Coordinate:4944	Reads:1	Hits:1	Allocated_reads:1	Strand:-
TTGAGGATTGTCCTTAGGTACCGTTGGCCCCAGGT
>Location:NODE_371225_length_8483_cov_20.365791	Coordinate:4945	Reads:1	Hits:1	Allocated_reads:1	Strand:-
TGAGGATTGTCCTTAGGTACCGTTGGCCCTATT
>Location:NODE_371225_length_8483_cov_20.365791	Coordinate:4945	Reads:2	Hits:1	Allocated_reads:2	Strand:-
TTGAGGATTGTCCTTAGGTACCGTTGGCCCCAGG
>Location:NODE_371225_length_8483_cov_20.365791	Coordinate:4945	Reads:1	Hits:1	Allocated_reads:1	Strand:-
TTGTCCTTAGGTACCGTTGGCCCCAGT
>Location:NODE_371225_length_8483_cov_20.365791	Coordinate:4946	Reads:1	Hits:1	Allocated_reads:1	Strand:-
AGGATTGTCCTTAGGTACCGTTGGCCCCAG
>Location:NODE_371225_length_8483_cov_20.365791	Coordinate:4946	Reads:1	Hits:1	Allocated_reads:1	Strand:-
GTCCTTAGGTACCGTTGGCCCCAG
>Location:NODE_371225_length_8483_cov_20.365791	Coordinate:4946	Reads:1	Hits:1	Allocated_reads:1	Strand:-
TGAGGATTGTCCTTAGGTACCGTTGGCCCCAG
>Location:NODE_371225_length_8483_cov_20.365791	Coordinate:4946	Reads:1	Hits:1	Allocated_reads:1	Strand:-
TGAGGATTGTCCTTAGGTACCGTTGGCCCCAT
>Location:NODE_371225_length_8483_cov_20.365791	Coordinate:4946	Reads:1	Hits:1	Allocated_reads:1	Strand:-
TGAGGATTGTCCTTAGGTACCGTTGGCCCCGC
>Location:NODE_371225_length_8483_cov_20.365791	Coordinate:4946	Reads:1	Hits:1	Allocated_reads:1	Strand:-
TTGAGGATTGTCCTTAGGTACCGTTGGCCCCAG
>Location:NODE_371225_length_8483_cov_20.365791	Coordinate:4946	Reads:1	Hits:1	Allocated_reads:1	Strand:-
TTGAGGATTGTCCTTAGGTACCGTTGGCCCCAT
>Location:NODE_371225_length_8483_cov_20.365791	Coordinate:4947	Reads:3	Hits:1	Allocated_reads:3	Strand:-
AGGATTGTCCTTAGGTACCGTTGGCCCCA
>Location:NODE_371225_length_8483_cov_20.365791	Coordinate:4947	Reads:1	Hits:1	Allocated_reads:1	Strand:-
ATTGTCCTTAGGTACCGTTGGCCCCA
>Location:NODE_371225_length_8483_cov_20.365791	Coordinate:4947	Reads:15	Hits:1	Allocated_reads:15	Strand:-
TGAGGATTGTCCTTAGGTACCGTTGGCCCCA
>Location:NODE_371225_length_8483_cov_20.365791	Coordinate:4947	Reads:1	Hits:1	Allocated_reads:1	Strand:-
TGTCCTTAGGTACCGTTGGCCCCA
>Location:NODE_371225_length_8483_cov_20.365791	Coordinate:4947	Reads:1	Hits:1	Allocated_reads:1	Strand:-
TTGAGGATTGTCCTTAGGTACCGTTGGCCACA
>Location:NODE_371225_length_8483_cov_20.365791	Coordinate:4947	Reads:1	Hits:1	Allocated_reads:1	Strand:-
TTGAGGATTGTCCTTAGGTACCGTTGGCCCCC
>Location:NODE_371225_length_8483_cov_20.365791	Coordinate:4947	Reads:9	Hits:1	Allocated_reads:9	Strand:-
TTGAGGATTGTCCTTAGGTACCGTTGGCCCCA
>Location:NODE_371225_length_8483_cov_20.365791	Coordinate:4947	Reads:1	Hits:1	Allocated_reads:1	Strand:-
TTGTCCTTAGGTACCGTTGGCCCCA
>Location:NODE_371225_length_8483_cov_20.365791	Coordinate:4947	Reads:1	Hits:1	Allocated_reads:1	Strand:-
TTTGAGGATTGTCCTTAGGTACCGTTGGCCCCA
>Location:NODE_371225_length_8483_cov_20.365791	Coordinate:4948	Reads:1	Hits:1	Allocated_reads:1	Strand:-
AGGATTGTCCTTAGGTACCGTTGGCCCC
>Location:NODE_371225_length_8483_cov_20.365791	Coordinate:4948	Reads:1	Hits:1	Allocated_reads:1	Strand:-
ATTGTCCTTAGGTACCGTTGGCCCC
>Location:NODE_371225_length_8483_cov_20.365791	Coordinate:4948	Reads:3	Hits:1	Allocated_reads:3	Strand:-
GAGGATTGTCCTTAGGTACCGTTGGCCCC
>Location:NODE_371225_length_8483_cov_20.365791	Coordinate:4948	Reads:2	Hits:1	Allocated_reads:2	Strand:-
GATTGTCCTTAGGTACCGTTGGCCCC
>Location:NODE_371225_length_8483_cov_20.365791	Coordinate:4948	Reads:20	Hits:1	Allocated_reads:20	Strand:-
TGAGGATTGTCCTTAGGTACCGTTGGCCCC
>Location:NODE_371225_length_8483_cov_20.365791	Coordinate:4948	Reads:17	Hits:1	Allocated_reads:17	Strand:-
TTGAGGATTGTCCTTAGGTACCGTTGGCCCC
>Location:NODE_371225_length_8483_cov_20.365791	Coordinate:4948	Reads:1	Hits:1	Allocated_reads:1	Strand:-
TTGTCCTTAGGTACCGTTGGCCCC
>Location:NODE_371225_length_8483_cov_20.365791	Coordinate:4949	Reads:3	Hits:1	Allocated_reads:3	Strand:-
AGGATTGTCCTTAGGTACCGTTGGCCC
>Location:NODE_371225_length_8483_cov_20.365791	Coordinate:4949	Reads:1	Hits:1	Allocated_reads:1	Strand:-
CCTTTGAGGATTGTCCTTAGGTACCGTTGGCCC
>Location:NODE_371225_length_8483_cov_20.365791	Coordinate:4949	Reads:16	Hits:1	Allocated_reads:16	Strand:-
GAGGATTGTCCTTAGGTACCGTTGGCCC
>Location:NODE_371225_length_8483_cov_20.365791	Coordinate:4949	Reads:38	Hits:1	Allocated_reads:38	Strand:-
TGAGGATTGTCCTTAGGTACCGTTGGCCC
>Location:NODE_371225_length_8483_cov_20.365791	Coordinate:4949	Reads:83	Hits:1	Allocated_reads:83	Strand:-
TTGAGGATTGTCCTTAGGTACCGTTGGCCC
>Location:NODE_371225_length_8483_cov_20.365791	Coordinate:4949	Reads:6	Hits:1	Allocated_reads:6	Strand:-
TTTGAGGATTGTCCTTAGGTACCGTTGGCCC
>Location:NODE_371225_length_8483_cov_20.365791	Coordinate:4950	Reads:3	Hits:1	Allocated_reads:3	Strand:-
GAGGATTGTCCTTAGGTACCGTTGGCC
>Location:NODE_371225_length_8483_cov_20.365791	Coordinate:4950	Reads:4	Hits:1	Allocated_reads:4	Strand:-
TTGAGGATTGTCCTTAGGTACCGTTGGCC
>Location:NODE_371225_length_8483_cov_20.365791	Coordinate:4950	Reads:1	Hits:1	Allocated_reads:1	Strand:-
TTTGAGGATTGTCCTTAGGTACCGTTGGCC
>Location:NODE_371225_length_8483_cov_20.365791	Coordinate:4951	Reads:1	Hits:1	Allocated_reads:1	Strand:-
AGGATTGTCCTTAGGTACCGTTGGC
>Location:NODE_371225_length_8483_cov_20.365791	Coordinate:4951	Reads:2	Hits:1	Allocated_reads:2	Strand:-
GAGGATTGTCCTTAGGTACCGTTGGC
>Location:NODE_371225_length_8483_cov_20.365791	Coordinate:4951	Reads:7	Hits:1	Allocated_reads:7	Strand:-
TGAGGATTGTCCTTAGGTACCGTTGGC
>Location:NODE_371225_length_8483_cov_20.365791	Coordinate:4951	Reads:3	Hits:1	Allocated_reads:3	Strand:-
TTGAGGATTGTCCTTAGGTACCGTTGGC
>Location:NODE_371225_length_8483_cov_20.365791	Coordinate:4952	Reads:1	Hits:1	Allocated_reads:1	Strand:-
GAGGATTGTCCTTAGGTACCGTTGG
>Location:NODE_371225_length_8483_cov_20.365791	Coordinate:4952	Reads:1	Hits:1	Allocated_reads:1	Strand:-
TGAGGATTGTCCTTAGGTACCGTTGT
>Location:NODE_371225_length_8483_cov_20.365791	Coordinate:4952	Reads:4	Hits:1	Allocated_reads:4	Strand:-
TGAGGATTGTCCTTAGGTACCGTTGG
>Location:NODE_371225_length_8483_cov_20.365791	Coordinate:4952	Reads:2	Hits:1	Allocated_reads:2	Strand:-
TTGAGGATTGTCCTTAGGTACCGTTGG
>Location:NODE_371225_length_8483_cov_20.365791	Coordinate:4952	Reads:1	Hits:1	Allocated_reads:1	Strand:-
TTTGAGGATTGTCCTTAGGTACCGTTGG
>Location:NODE_371225_length_8483_cov_20.365791	Coordinate:4954	Reads:2	Hits:1	Allocated_reads:2	Strand:-
CTTTGAGGATTGTCCTTAGGTACCGTT
>Location:NODE_371225_length_8483_cov_20.365791	Coordinate:4954	Reads:2	Hits:1	Allocated_reads:2	Strand:-
TGAGGATTGTCCTTAGGTACCGTT
>Location:NODE_371225_length_8483_cov_20.365791	Coordinate:4954	Reads:1	Hits:1	Allocated_reads:1	Strand:-
TTGAGGATTGTCCTTAGGTACCGTT
>Location:NODE_371225_length_8483_cov_20.365791	Coordinate:4957	Reads:1	Hits:1	Allocated_reads:1	Strand:-
CTTTGAGGATTGTCCTTAGGTACC
>Location:NODE_371225_length_8483_cov_20.365791	Coordinate:4964	Reads:1	Hits:1	Allocated_reads:1	Strand:-
TTCTGGAGAAAAAAGGCCTTTGAGGATTGTCCTT
>Location:NODE_371225_length_8483_cov_20.365791	Coordinate:4965	Reads:1	Hits:1	Allocated_reads:1	Strand:-
GAGAAAAAAGGCCTTTGAGGATTGTCCT
>Location:NODE_371225_length_8483_cov_20.365791	Coordinate:4965	Reads:1	Hits:1	Allocated_reads:1	Strand:-
TGGAGAAAAAAGGCCTTTGAGGATTGTCCT
>Location:NODE_371225_length_8483_cov_20.365791	Coordinate:4965	Reads:4	Hits:1	Allocated_reads:4	Strand:-
TTCTGGAGAAAAAAGGCCTTTGAGGATTGTCCT
>Location:NODE_371225_length_8483_cov_20.365791	Coordinate:4966	Reads:1	Hits:1	Allocated_reads:1	Strand:-
TCTGGAGAAAAAAGGCCTTTGAGGATTGTCC
>Location:NODE_371225_length_8483_cov_20.365791	Coordinate:4966	Reads:5	Hits:1	Allocated_reads:5	Strand:-
TGGAGAAAAAAGGCCTTTGAGGATTGTCC
>Location:NODE_371225_length_8483_cov_20.365791	Coordinate:4966	Reads:2	Hits:1	Allocated_reads:2	Strand:-
TTCTGGAGAAAAAAGGCCTTTGAGGATTGTCC
>Location:NODE_371225_length_8483_cov_20.365791	Coordinate:4966	Reads:1	Hits:1	Allocated_reads:1	Strand:-
TTTCTGGAGAAAAAAGGCCTTTGAGGATTGTCC
>Location:NODE_371225_length_8483_cov_20.365791	Coordinate:4967	Reads:1	Hits:1	Allocated_reads:1	Strand:-
TTCTGGAGAAAAAAGGCCTTTGAGGATTGTC
>Location:NODE_371225_length_8483_cov_20.365791	Coordinate:4968	Reads:2	Hits:1	Allocated_reads:2	Strand:-
TTCTGGAGAAAAAAGGCCTTTGAGGATTGT
>Location:NODE_371225_length_8483_cov_20.365791	Coordinate:4969	Reads:2	Hits:1	Allocated_reads:2	Strand:-
TTCTGGAGAAAAAAGGCCTTTGAGGATTG
>Location:NODE_371225_length_8483_cov_20.365791	Coordinate:4969	Reads:1	Hits:1	Allocated_reads:1	Strand:-
TTTCTGGAGAAAAAAGGCCTTTGAGGATTG
>Location:NODE_371225_length_8483_cov_20.365791	Coordinate:4970	Reads:1	Hits:1	Allocated_reads:1	Strand:-
TCTGGAGAAAAAAGGCCTTTGAGGATT
>Location:NODE_371225_length_8483_cov_20.365791	Coordinate:4970	Reads:1	Hits:1	Allocated_reads:1	Strand:-
TGGAGAAAAAAGGCCTTTGAGGATT
>Location:NODE_371225_length_8483_cov_20.365791	Coordinate:4970	Reads:17	Hits:1	Allocated_reads:17	Strand:-
TTCTGGAGAAAAAAGGCCTTTGAGGATT
>Location:NODE_371225_length_8483_cov_20.365791	Coordinate:4970	Reads:5	Hits:1	Allocated_reads:5	Strand:-
TTTCTGGAGAAAAAAGGCCTTTGAGGATT
>Location:NODE_371225_length_8483_cov_20.365791	Coordinate:4971	Reads:13	Hits:1	Allocated_reads:13	Strand:-
TTCTGGAGAAAAAAGGCCTTTGAGGAT
>Location:NODE_371225_length_8483_cov_20.365791	Coordinate:4971	Reads:8	Hits:1	Allocated_reads:8	Strand:-
TTTCTGGAGAAAAAAGGCCTTTGAGGAT
>Location:NODE_371225_length_8483_cov_20.365791	Coordinate:4972	Reads:1	Hits:1	Allocated_reads:1	Strand:-
TTCTGGAGAAAAAAGGCCTTTGAGTT
>Location:NODE_371225_length_8483_cov_20.365791	Coordinate:4972	Reads:5	Hits:1	Allocated_reads:5	Strand:-
TTCTGGAGAAAAAAGGCCTTTGAGGA
>Location:NODE_371225_length_8483_cov_20.365791	Coordinate:4972	Reads:2	Hits:1	Allocated_reads:2	Strand:-
TTTCTGGAGAAAAAAGGCCTTTGAGTT
>Location:NODE_371225_length_8483_cov_20.365791	Coordinate:4972	Reads:4	Hits:1	Allocated_reads:4	Strand:-
TTTCTGGAGAAAAAAGGCCTTTGAGGA
>Location:NODE_371225_length_8483_cov_20.365791	Coordinate:4973	Reads:1	Hits:1	Allocated_reads:1	Strand:-
TTCTGGAGAAAAAAGGCCTTTGAGG
>Location:NODE_371225_length_8483_cov_20.365791	Coordinate:4973	Reads:1	Hits:1	Allocated_reads:1	Strand:-
TTCTGGAGAAAAAAGGCCTTTGAGT
>Location:NODE_371225_length_8483_cov_20.365791	Coordinate:4973	Reads:1	Hits:1	Allocated_reads:1	Strand:-
TTTCTGGAGAAAAAAGGCCTTTGAGG
>Location:NODE_371225_length_8483_cov_20.365791	Coordinate:4974	Reads:1	Hits:1	Allocated_reads:1	Strand:-
TTCTGGAGAAAAAAGGCCTTTGTA
>Location:NODE_371225_length_8483_cov_20.365791	Coordinate:4974	Reads:3	Hits:1	Allocated_reads:3	Strand:-
TTCTGGAGAAAAAAGGCCTTTGAG
>Location:NODE_371225_length_8483_cov_20.365791	Coordinate:4975	Reads:1	Hits:1	Allocated_reads:1	Strand:-
TTTCTGGAGAAAAAAGGCCTTTGA
>Location:NODE_371225_length_8483_cov_20.365791	Coordinate:4977	Reads:2	Hits:1	Allocated_reads:2	Strand:-
TGCAGAGTTTCTGGAGAAAAAAGGCCTTT
>Location:NODE_371225_length_8483_cov_20.365791	Coordinate:4978	Reads:6	Hits:1	Allocated_reads:6	Strand:-
TGCAGAGTTTCTGGAGAAAAAAGGCCTT
>Location:NODE_371225_length_8483_cov_20.365791	Coordinate:4979	Reads:1	Hits:1	Allocated_reads:1	Strand:-
CTGCAGAGTTTCTGGAGAAAAAAGGCCT
>Location:NODE_371225_length_8483_cov_20.365791	Coordinate:4979	Reads:1	Hits:1	Allocated_reads:1	Strand:-
GCAGAGTTTCTGGAGAAAAAAGGCCT
>Location:NODE_371225_length_8483_cov_20.365791	Coordinate:4979	Reads:17	Hits:1	Allocated_reads:17	Strand:-
TGCAGAGTTTCTGGAGAAAAAAGGCCT
>Location:NODE_371225_length_8483_cov_20.365791	Coordinate:4980	Reads:1	Hits:1	Allocated_reads:1	Strand:-
GCAGAGTTTCTGGAGAAAAAAGGCC
>Location:NODE_371225_length_8483_cov_20.365791	Coordinate:4980	Reads:1	Hits:1	Allocated_reads:1	Strand:-
TGCAGAGTTTCTGGAGAAAAAAGTCC
>Location:NODE_371225_length_8483_cov_20.365791	Coordinate:4980	Reads:19	Hits:1	Allocated_reads:19	Strand:-
TGCAGAGTTTCTGGAGAAAAAAGGCC
>Location:NODE_371225_length_8483_cov_20.365791	Coordinate:4981	Reads:1	Hits:1	Allocated_reads:1	Strand:-
AGGCTGCAGAGTTTCTGGAGAAAAAAGGC
>Location:NODE_371225_length_8483_cov_20.365791	Coordinate:4982	Reads:1	Hits:1	Allocated_reads:1	Strand:-
TGCAGAGTTTCTGGAGAAAAAAGG
>Location:NODE_371225_length_8483_cov_20.365791	Coordinate:4983	Reads:1	Hits:1	Allocated_reads:1	Strand:-
AGGCTGCAGAGTTTCTGGAGAAAAAAG
>Location:NODE_371225_length_8483_cov_20.365791	Coordinate:4984	Reads:3	Hits:2	Allocated_reads:1.5	Strand:+
TTTTTTCTCCAGAAACTCTGCAGCCT
>Location:NODE_371225_length_8483_cov_20.365791	Coordinate:4985	Reads:2	Hits:2	Allocated_reads:1	Strand:+
TTTTTCTCCAGAAACTCTGCAGCCT
>Location:NODE_371225_length_8483_cov_20.365791	Coordinate:4986	Reads:1	Hits:2	Allocated_reads:0.5	Strand:-
AGCCAGGCTGCAGAGTTTCTGAAGAAAA
>Location:NODE_371225_length_8483_cov_20.365791	Coordinate:4986	Reads:1	Hits:2	Allocated_reads:0.5	Strand:-
GTAGCCAGGCTGCAGAGTTTCTGAAGAAAT
>Location:NODE_371225_length_8483_cov_20.365791	Coordinate:4986	Reads:1	Hits:2	Allocated_reads:0.5	Strand:+
TTTTCTCCAGAAACTCTGCAGCCT
>Location:NODE_371225_length_8483_cov_20.365791	Coordinate:4988	Reads:4	Hits:2	Allocated_reads:2	Strand:+
TTCTCCAGAAACTCTGCAGCCTGGC
>Location:NODE_371225_length_8483_cov_20.365791	Coordinate:4988	Reads:2	Hits:2	Allocated_reads:1	Strand:+
TTCTCCAGAAACTCTGCAGCCTGGCG
>Location:NODE_371225_length_8483_cov_20.365791	Coordinate:4988	Reads:25	Hits:2	Allocated_reads:12.5	Strand:+
TTCTCCAGAAACTCTGCAGCCTGGCT
>Location:NODE_371225_length_8483_cov_20.365791	Coordinate:4988	Reads:2	Hits:2	Allocated_reads:1	Strand:+
TTCTCCAGAAACTCTGCAGCCTGGCTA
>Location:NODE_371225_length_8483_cov_20.365791	Coordinate:4988	Reads:2	Hits:2	Allocated_reads:1	Strand:+
TTCTCCAGAAACTCTGCAGCCTGGCTAC
>Location:NODE_371225_length_8483_cov_20.365791	Coordinate:4989	Reads:1	Hits:2	Allocated_reads:0.5	Strand:-
AGCCAGGCTGCAGAGTTTCTGGAGT
>Location:NODE_371225_length_8483_cov_20.365791	Coordinate:4989	Reads:1	Hits:2	Allocated_reads:0.5	Strand:+
TCTCCAGAAACTCTGCAGCCTGGC
>Location:NODE_371225_length_8483_cov_20.365791	Coordinate:4989	Reads:11	Hits:2	Allocated_reads:5.5	Strand:+
TCTCCAGAAACTCTGCAGCCTGGCT
>Location:NODE_371225_length_8483_cov_20.365791	Coordinate:4989	Reads:1	Hits:2	Allocated_reads:0.5	Strand:+
TCTCCAGAAACTCTGCAGCCTGGCTAC
>Location:NODE_371225_length_8483_cov_20.365791	Coordinate:4989	Reads:1	Hits:2	Allocated_reads:0.5	Strand:+
TCTCCAGAAACTCTGCAGCCTGGCTACA
>Location:NODE_371225_length_8483_cov_20.365791	Coordinate:4990	Reads:1	Hits:2	Allocated_reads:0.5	Strand:-
GTAGCCAGGCTGCAGAGTTTCTGAAA
>Location:NODE_371225_length_8483_cov_20.365791	Coordinate:4990	Reads:2	Hits:2	Allocated_reads:1	Strand:-
TAGCCAGGCTGCAGAGTTTCTGAAG
>Location:NODE_371225_length_8483_cov_20.365791	Coordinate:4991	Reads:1	Hits:2	Allocated_reads:0.5	Strand:-
GTAGCCAGGCTGCAGAGTTTCTGAA
>Location:NODE_371225_length_8483_cov_20.365791	Coordinate:4992	Reads:1	Hits:2	Allocated_reads:0.5	Strand:+
CCAGAAACTCTGCAGCCTGGCTAC
>Location:NODE_371225_length_8483_cov_20.365791	Coordinate:4993	Reads:1	Hits:2	Allocated_reads:0.5	Strand:+
CAGAAACTCTGCAGCCTGGCTACAC
>Location:NODE_371225_length_8483_cov_20.365791	Coordinate:4994	Reads:1	Hits:1	Allocated_reads:1	Strand:-
CGTGTAGCCAGGCTGCAGAGTTTCT
>Location:NODE_371225_length_8483_cov_20.365791	Coordinate:4997	Reads:1	Hits:1	Allocated_reads:1	Strand:-
GAGTACGTGTAGCCAGGCTGCAGAGTT
>Location:NODE_371225_length_8483_cov_20.365791	Coordinate:4997	Reads:1	Hits:1	Allocated_reads:1	Strand:-
GGAGTACGTGTAGCCAGGCTGCAGAGTT
>Location:NODE_371225_length_8483_cov_20.365791	Coordinate:4998	Reads:3	Hits:1	Allocated_reads:3	Strand:-
AGGGGGAGTACGTGTAGCCAGGCTGCAGAGT
>Location:NODE_371225_length_8483_cov_20.365791	Coordinate:4998	Reads:1	Hits:1	Allocated_reads:1	Strand:-
TGAGGGGGAGTACGTGTAGCCAGGCTGCAGAGT
>Location:NODE_371225_length_8483_cov_20.365791	Coordinate:5001	Reads:1	Hits:1	Allocated_reads:1	Strand:-
TGAGGGGGAGTACGTGTAGCCAGGCTGCAA
>Location:NODE_371225_length_8483_cov_20.365791	Coordinate:5002	Reads:2	Hits:1	Allocated_reads:2	Strand:-
AGGGGGAGTACGTGTAGCCAGGCTGCA
>Location:NODE_371225_length_8483_cov_20.365791	Coordinate:5002	Reads:1	Hits:1	Allocated_reads:1	Strand:-
GGGAGTACGTGTAGCCAGGCTGCA
>Location:NODE_371225_length_8483_cov_20.365791	Coordinate:5002	Reads:1	Hits:1	Allocated_reads:1	Strand:-
GGGGAGTACGTGTAGCCAGGCTGCA
>Location:NODE_371225_length_8483_cov_20.365791	Coordinate:5002	Reads:1	Hits:1	Allocated_reads:1	Strand:-
GGGGGAGTACGTGTAGCCAGGCTGCA
>Location:NODE_371225_length_8483_cov_20.365791	Coordinate:5002	Reads:1	Hits:1	Allocated_reads:1	Strand:-
TGAGGGGGAGTACGTGTAGCCAGGCTGTT
>Location:NODE_371225_length_8483_cov_20.365791	Coordinate:5002	Reads:2	Hits:1	Allocated_reads:2	Strand:-
TGAGGGGGAGTACGTGTAGCCAGGCTGCA
>Location:NODE_371225_length_8483_cov_20.365791	Coordinate:5003	Reads:1	Hits:1	Allocated_reads:1	Strand:-
GGGGGAGTACGTGTAGCCAGGCTGC
>Location:NODE_371225_length_8483_cov_20.365791	Coordinate:5006	Reads:1	Hits:1	Allocated_reads:1	Strand:-
ACACCTGAGGGGGAGTACGTGTAGCCAGGC
>Location:NODE_371225_length_8483_cov_20.365791	Coordinate:5006	Reads:1	Hits:1	Allocated_reads:1	Strand:-
ACCTGAGGGGGAGTACGTGTAGCCAGGC
>Location:NODE_371225_length_8483_cov_20.365791	Coordinate:5006	Reads:2	Hits:1	Allocated_reads:2	Strand:-
TGAGGGGGAGTACGTGTAGCCAGGC
>Location:NODE_371225_length_8483_cov_20.365791	Coordinate:5009	Reads:1	Hits:1	Allocated_reads:1	Strand:-
AAACACCTGAGGGGGAGTACGTGTAGCCA
>Location:NODE_371225_length_8483_cov_20.365791	Coordinate:5009	Reads:1	Hits:1	Allocated_reads:1	Strand:-
ACACCTGAGGGGGAGTACGTGTAGCCA
>Location:NODE_371225_length_8483_cov_20.365791	Coordinate:5009	Reads:1	Hits:1	Allocated_reads:1	Strand:-
CACCTGAGGGGGAGTACGTGTAGCCA
>Location:NODE_371225_length_8483_cov_20.365791	Coordinate:5010	Reads:2	Hits:1	Allocated_reads:2	Strand:-
AACACCTGAGGGGGAGTACGTGTAGCC
>Location:NODE_371225_length_8483_cov_20.365791	Coordinate:5010	Reads:3	Hits:1	Allocated_reads:3	Strand:-
TAAACACCTGAGGGGGAGTACGTGTAGCC
>Location:NODE_371225_length_8483_cov_20.365791	Coordinate:5022	Reads:1	Hits:1	Allocated_reads:1	Strand:-
CTGGGGCGTAGTAAACACCTGAGGGGGA
>Location:NODE_371225_length_8483_cov_20.365791	Coordinate:5030	Reads:1	Hits:1	Allocated_reads:1	Strand:-
CATCTGACTCTGGGGCGTAGTAAACACCT
>Location:NODE_371225_length_8483_cov_20.365791	Coordinate:5030	Reads:4	Hits:1	Allocated_reads:4	Strand:-
TCATCTGACTCTGGGGCGTAGTAAACACCT
>Location:NODE_371225_length_8483_cov_20.365791	Coordinate:5030	Reads:1	Hits:1	Allocated_reads:1	Strand:-
TCTGACTCTGGGGCGTAGTAAACACCT
>Location:NODE_371225_length_8483_cov_20.365791	Coordinate:5030	Reads:2	Hits:1	Allocated_reads:2	Strand:-
TTCATCTGACTCTGGGGCGTAGTAAACACCT
>Location:NODE_371225_length_8483_cov_20.365791	Coordinate:5031	Reads:7	Hits:1	Allocated_reads:7	Strand:-
TCATCTGACTCTGGGGCGTAGTAAACACC
>Location:NODE_371225_length_8483_cov_20.365791	Coordinate:5031	Reads:1	Hits:1	Allocated_reads:1	Strand:-
TGACTCTGGGGCGTAGTAAACACC
>Location:NODE_371225_length_8483_cov_20.365791	Coordinate:5031	Reads:22	Hits:1	Allocated_reads:22	Strand:-
TTCATCTGACTCTGGGGCGTAGTAAACACC
>Location:NODE_371225_length_8483_cov_20.365791	Coordinate:5033	Reads:1	Hits:1	Allocated_reads:1	Strand:-
TTCATCTGACTCTGGGGCGTAGTAAACA
>Location:NODE_371225_length_8483_cov_20.365791	Coordinate:5034	Reads:1	Hits:1	Allocated_reads:1	Strand:-
TCATCTGACTCTGGGGCGTAGTAAAC
>Location:NODE_371225_length_8483_cov_20.365791	Coordinate:5036	Reads:1	Hits:1	Allocated_reads:1	Strand:-
TTCATCTGACTCTGGGGCGTAGTAA
>Location:NODE_371225_length_8483_cov_20.365791	Coordinate:5037	Reads:1	Hits:1	Allocated_reads:1	Strand:-
TTCATCTGACTCTGGGGCGTAGTA
>Location:NODE_371225_length_8483_cov_20.365791	Coordinate:5050	Reads:1	Hits:2	Allocated_reads:0.5	Strand:+
AGTCAGATGAACTCGAACAATATAAGAAT
>Location:NODE_371225_length_8483_cov_20.365791	Coordinate:5050	Reads:1	Hits:1	Allocated_reads:1	Strand:-
TATACTTATATTGTTCGAGTTCATCTGACT
>Location:NODE_371225_length_8483_cov_20.365791	Coordinate:5051	Reads:2	Hits:2	Allocated_reads:1	Strand:+
GTCAGATGAACTCGAACAATATAAGAAT
>Location:NODE_371225_length_8483_cov_20.365791	Coordinate:5065	Reads:1	Hits:1	Allocated_reads:1	Strand:-
TAAGATTCTCAATATACTTATATTGTT
>Location:NODE_371225_length_8483_cov_20.365791	Coordinate:5065	Reads:5	Hits:1	Allocated_reads:5	Strand:-
TGTAAGATTCTCAATATACTTATATTGTT
>Location:NODE_371225_length_8483_cov_20.365791	Coordinate:5065	Reads:5	Hits:1	Allocated_reads:5	Strand:-
TTGTAAGATTCTCAATATACTTATATTGTT
>Location:NODE_371225_length_8483_cov_20.365791	Coordinate:5067	Reads:3	Hits:1	Allocated_reads:3	Strand:-
TTGTAAGATTCTCAATATACTTATATTG
>Location:NODE_371225_length_8483_cov_20.365791	Coordinate:5068	Reads:1	Hits:1	Allocated_reads:1	Strand:-
TGATTGTAAGATTCTCAATATACTTATATT
>Location:NODE_371225_length_8483_cov_20.365791	Coordinate:5068	Reads:2	Hits:1	Allocated_reads:2	Strand:-
TTGTAAGATTCTCAATATACTTATATT
>Location:NODE_371225_length_8483_cov_20.365791	Coordinate:5069	Reads:1	Hits:1	Allocated_reads:1	Strand:-
ATTGTAAGATTCTCAATATACTTATAT
>Location:NODE_371225_length_8483_cov_20.365791	Coordinate:5069	Reads:5	Hits:1	Allocated_reads:5	Strand:-
TGATTGTAAGATTCTCAATATACTTATAT
>Location:NODE_371225_length_8483_cov_20.365791	Coordinate:5069	Reads:1	Hits:1	Allocated_reads:1	Strand:-
TGTAAGATTCTCAATATACTTATAT
>Location:NODE_371225_length_8483_cov_20.365791	Coordinate:5069	Reads:1	Hits:1	Allocated_reads:1	Strand:-
TTGTAAGATTCTCAATATACTTATAT
>Location:NODE_371225_length_8483_cov_20.365791	Coordinate:5070	Reads:1	Hits:1	Allocated_reads:1	Strand:-
AATGATTGTAAGATTCTCAATATACTTATA
>Location:NODE_371225_length_8483_cov_20.365791	Coordinate:5070	Reads:10	Hits:1	Allocated_reads:10	Strand:-
TGATTGTAAGATTCTCAATATACTTATA
>Location:NODE_371225_length_8483_cov_20.365791	Coordinate:5070	Reads:1	Hits:1	Allocated_reads:1	Strand:-
TTGTAAGATTCTCAATATACTTATA
>Location:NODE_371225_length_8483_cov_20.365791	Coordinate:5092	Reads:1	Hits:2	Allocated_reads:0.5	Strand:-
TACCAAAGATCTCAGGATCATCAATGATTG
>Location:NODE_371225_length_8483_cov_20.365791	Coordinate:5092	Reads:5	Hits:2	Allocated_reads:2.5	Strand:-
TGCATACCAAAGATCTCAGGATCATCAATGATTG
>Location:NODE_371225_length_8483_cov_20.365791	Coordinate:5093	Reads:2	Hits:2	Allocated_reads:1	Strand:-
ACCAAAGATCTCAGGATCATCAATGATT
>Location:NODE_371225_length_8483_cov_20.365791	Coordinate:5093	Reads:1	Hits:2	Allocated_reads:0.5	Strand:-
ATACCAAAGATCTCAGGATCATCAATGATT
>Location:NODE_371225_length_8483_cov_20.365791	Coordinate:5093	Reads:6	Hits:2	Allocated_reads:3	Strand:-
TACCAAAGATCTCAGGATCATCAATGATT
>Location:NODE_371225_length_8483_cov_20.365791	Coordinate:5093	Reads:2	Hits:2	Allocated_reads:1	Strand:-
TGCATACCAAAGATCTCAGGATCATCAATGATT
>Location:NODE_371225_length_8483_cov_20.365791	Coordinate:5094	Reads:1	Hits:2	Allocated_reads:0.5	Strand:-
TACCAAAGATCTCAGGATCATCAATGAT
>Location:NODE_371225_length_8483_cov_20.365791	Coordinate:5094	Reads:3	Hits:2	Allocated_reads:1.5	Strand:-
TGCATACCAAAGATCTCAGGATCATCAATGAT
>Location:NODE_371225_length_8483_cov_20.365791	Coordinate:5095	Reads:1	Hits:2	Allocated_reads:0.5	Strand:-
ATACCAAAGATCTCAGGATCATCAATGA
>Location:NODE_371225_length_8483_cov_20.365791	Coordinate:5095	Reads:1	Hits:2	Allocated_reads:0.5	Strand:-
TGCATACCAAAGATCTCAGGATCATCAATGA
>Location:NODE_371225_length_8483_cov_20.365791	Coordinate:5097	Reads:1	Hits:2	Allocated_reads:0.5	Strand:-
TACCAAAGATCTCAGGATCATCAAT
>Location:NODE_371225_length_8483_cov_20.365791	Coordinate:5097	Reads:14	Hits:2	Allocated_reads:7	Strand:-
TGCATACCAAAGATCTCAGGATCATCAAT
>Location:NODE_371225_length_8483_cov_20.365791	Coordinate:5100	Reads:1	Hits:2	Allocated_reads:0.5	Strand:-
TGCATACCAAAGATCTCAGGATCATT
>Location:NODE_371225_length_8483_cov_20.365791	Coordinate:5100	Reads:3	Hits:2	Allocated_reads:1.5	Strand:-
TGCATACCAAAGATCTCAGGATCATC
>Location:NODE_371225_length_8483_cov_20.365791	Coordinate:5101	Reads:1	Hits:2	Allocated_reads:0.5	Strand:-
TCATGCATACCAAAGATCTCAGGATCAT
>Location:NODE_371225_length_8483_cov_20.365791	Coordinate:5101	Reads:20	Hits:2	Allocated_reads:10	Strand:-
TGCATACCAAAGATCTCAGGATCAT
>Location:NODE_371225_length_8483_cov_20.365791	Coordinate:5102	Reads:1	Hits:2	Allocated_reads:0.5	Strand:-
TCATGCATACCAAAGATCTCAGGATTT
>Location:NODE_371225_length_8483_cov_20.365791	Coordinate:5102	Reads:5	Hits:2	Allocated_reads:2.5	Strand:-
TGCATACCAAAGATCTCAGGATCA
>Location:NODE_371225_length_8483_cov_20.365791	Coordinate:5103	Reads:4	Hits:2	Allocated_reads:2	Strand:-
TCATGCATACCAAAGATCTCAGGATC
>Location:NODE_371225_length_8483_cov_20.365791	Coordinate:5104	Reads:3	Hits:2	Allocated_reads:1.5	Strand:-
TCATGCATACCAAAGATCTCAGGAT
>Location:NODE_371225_length_8483_cov_20.365791	Coordinate:5105	Reads:1	Hits:2	Allocated_reads:0.5	Strand:-
TCATGCATACCAAAGATCTCAGGA
>Location:NODE_371225_length_8483_cov_20.365791	Coordinate:5108	Reads:1	Hits:2	Allocated_reads:0.5	Strand:+
TGAGATCTTTGGTATGCATGAGAATGC
>Location:NODE_371225_length_8483_cov_20.365791	Coordinate:5116	Reads:2	Hits:3	Allocated_reads:0.666666666666667	Strand:+
TTGGTATGCATGAGAATGCCAACT
>Location:NODE_371225_length_8483_cov_20.365791	Coordinate:5116	Reads:2	Hits:3	Allocated_reads:0.666666666666667	Strand:+
TTGGTATGCATGAGAATGCCAACTTGGC
>Location:NODE_371225_length_8483_cov_20.365791	Coordinate:5116	Reads:1	Hits:3	Allocated_reads:0.333333333333333	Strand:+
TTGGTATGCATGAGAATGCCAACTTGGCT
>Location:NODE_371225_length_8483_cov_20.365791	Coordinate:5116	Reads:1	Hits:3	Allocated_reads:0.333333333333333	Strand:+
TTGGTATGCATGAGAATGTCAACTTGGCTT
>Location:NODE_371225_length_8483_cov_20.365791	Coordinate:5116	Reads:12	Hits:3	Allocated_reads:4	Strand:+
TTGGTATGCATGAGAATGCCAACTTGGCTT
>Location:NODE_371225_length_8483_cov_20.365791	Coordinate:5116	Reads:1	Hits:3	Allocated_reads:0.333333333333333	Strand:+
TTGGTATGCATGAGAATGCCAACTTGGCTTT
>Location:NODE_371225_length_8483_cov_20.365791	Coordinate:5119	Reads:9	Hits:3	Allocated_reads:3	Strand:+
GTATGCATGAGAATGCCAACTTGGCTT
>Location:NODE_371225_length_8483_cov_20.365791	Coordinate:5119	Reads:1	Hits:3	Allocated_reads:0.333333333333333	Strand:+
GTATGCATGAGAATGCCAACTTGACTTT
>Location:NODE_371225_length_8483_cov_20.365791	Coordinate:5119	Reads:5	Hits:3	Allocated_reads:1.66666666666667	Strand:+
GTATGCATGAGAATGCCAACTTGGCTTT
>Location:NODE_371225_length_8483_cov_20.365791	Coordinate:5119	Reads:1	Hits:3	Allocated_reads:0.333333333333333	Strand:+
GTATGCATGAGAATGCCAACTTGGCTTTT
>Location:NODE_371225_length_8483_cov_20.365791	Coordinate:5120	Reads:1	Hits:3	Allocated_reads:0.333333333333333	Strand:+
TATGCATGAGAATGCCAACTTGGCTTT
>Location:NODE_371225_length_8483_cov_20.365791	Coordinate:5128	Reads:1	Hits:1	Allocated_reads:1	Strand:-
TGACGCTGAAAAGCCAAGTTGGCATTCT
>Location:NODE_371225_length_8483_cov_20.365791	Coordinate:5129	Reads:1	Hits:1	Allocated_reads:1	Strand:-
CTTGACGCTGAAAAGCCAAGTTGGCATTC
>Location:NODE_371225_length_8483_cov_20.365791	Coordinate:5130	Reads:1	Hits:1	Allocated_reads:1	Strand:-
TGACGCTGAAAAGCCAAGTTGGCATT
>Location:NODE_371225_length_8483_cov_20.365791	Coordinate:5131	Reads:1	Hits:1	Allocated_reads:1	Strand:-
CTTGACGCTGAAAAGCCAAGTTGGCAT
>Location:NODE_371225_length_8483_cov_20.365791	Coordinate:5149	Reads:1	Hits:1	Allocated_reads:1	Strand:-
TGGTATTGATCAGGGTTATAGTTTCTTGACGCT
>Location:NODE_371225_length_8483_cov_20.365791	Coordinate:5151	Reads:1	Hits:1	Allocated_reads:1	Strand:-
TGGTATTGATCAGGGTTATAGTTTCTTGACT
>Location:NODE_371225_length_8483_cov_20.365791	Coordinate:5153	Reads:1	Hits:1	Allocated_reads:1	Strand:-
TGGTATTGATCAGGGTTATAGTTTCTTGT
>Location:NODE_371225_length_8483_cov_20.365791	Coordinate:5153	Reads:17	Hits:1	Allocated_reads:17	Strand:-
TGGTATTGATCAGGGTTATAGTTTCTTGA
>Location:NODE_371225_length_8483_cov_20.365791	Coordinate:5154	Reads:1	Hits:1	Allocated_reads:1	Strand:-
TGGTATTGATCAGGGTTATAGTTTCTTG
>Location:NODE_371225_length_8483_cov_20.365791	Coordinate:5154	Reads:1	Hits:1	Allocated_reads:1	Strand:-
TGGTATTGATCAGGGTTATAGTTTCTTT
>Location:NODE_371225_length_8483_cov_20.365791	Coordinate:5155	Reads:1	Hits:1	Allocated_reads:1	Strand:-
TGGTATTGATCAGGGTTATAGTTACTT
>Location:NODE_371225_length_8483_cov_20.365791	Coordinate:5155	Reads:30	Hits:1	Allocated_reads:30	Strand:-
TGGTATTGATCAGGGTTATAGTTTCTT
>Location:NODE_371225_length_8483_cov_20.365791	Coordinate:5156	Reads:2	Hits:1	Allocated_reads:2	Strand:-
TATGGTATTGATCAGGGTTATAGTTTCT
>Location:NODE_371225_length_8483_cov_20.365791	Coordinate:5156	Reads:62	Hits:1	Allocated_reads:62	Strand:-
TGGTATTGATCAGGGTTATAGTTTCT
>Location:NODE_371225_length_8483_cov_20.365791	Coordinate:5157	Reads:1	Hits:1	Allocated_reads:1	Strand:-
TATGGTATTGATCAGGGTTATAGTTTC
>Location:NODE_371225_length_8483_cov_20.365791	Coordinate:5157	Reads:11	Hits:1	Allocated_reads:11	Strand:-
TGGTATTGATCAGGGTTATAGTTTC
>Location:NODE_371225_length_8483_cov_20.365791	Coordinate:5158	Reads:1	Hits:1	Allocated_reads:1	Strand:-
TGGTATTGATCAGGGTTATAGTTT
>Location:NODE_371225_length_8483_cov_20.365791	Coordinate:5159	Reads:1	Hits:1	Allocated_reads:1	Strand:-
TATGGTATTGATCAGGGTTATAGTT
>Location:NODE_371225_length_8483_cov_20.365791	Coordinate:5172	Reads:1	Hits:2	Allocated_reads:0.5	Strand:+
ATCAATACCATACTGGATGTTAATCC
>Location:NODE_371225_length_8483_cov_20.365791	Coordinate:5176	Reads:1	Hits:1	Allocated_reads:1	Strand:-
TGAAGAACAAGGATTAACATCCAGTATGGTAT
>Location:NODE_371225_length_8483_cov_20.365791	Coordinate:5204	Reads:2	Hits:1	Allocated_reads:2	Strand:-
TCGTTACTCTTAGCTCCCTGTTGTGCTGAA
>Location:NODE_371225_length_8483_cov_20.365791	Coordinate:5205	Reads:2	Hits:1	Allocated_reads:2	Strand:-
TCGTTACTCTTAGCTCCCTGTTGTGCTGA
>Location:NODE_371225_length_8483_cov_20.365791	Coordinate:5206	Reads:1	Hits:1	Allocated_reads:1	Strand:-
TCGTTACTCTTAGCTCCCTGTTGTGCTT
>Location:NODE_371225_length_8483_cov_20.365791	Coordinate:5207	Reads:2	Hits:1	Allocated_reads:2	Strand:-
ATCGTTACTCTTAGCTCCCTGTTGTGCT
>Location:NODE_371225_length_8483_cov_20.365791	Coordinate:5207	Reads:4	Hits:1	Allocated_reads:4	Strand:-
CATCGTTACTCTTAGCTCCCTGTTGTGCT
>Location:NODE_371225_length_8483_cov_20.365791	Coordinate:5207	Reads:3	Hits:1	Allocated_reads:3	Strand:-
TCATCGTTACTCTTAGCTCCCTGTTGTGCT
>Location:NODE_371225_length_8483_cov_20.365791	Coordinate:5207	Reads:26	Hits:1	Allocated_reads:26	Strand:-
TCGTTACTCTTAGCTCCCTGTTGTGCT
>Location:NODE_371225_length_8483_cov_20.365791	Coordinate:5208	Reads:2	Hits:1	Allocated_reads:2	Strand:-
ATCGTTACTCTTAGCTCCCTGTTGTGC
>Location:NODE_371225_length_8483_cov_20.365791	Coordinate:5208	Reads:1	Hits:1	Allocated_reads:1	Strand:-
CATCGTTACTCTTAGCTCCCTGTTGTGT
>Location:NODE_371225_length_8483_cov_20.365791	Coordinate:5208	Reads:3	Hits:1	Allocated_reads:3	Strand:-
CATCGTTACTCTTAGCTCCCTGTTGTGC
>Location:NODE_371225_length_8483_cov_20.365791	Coordinate:5208	Reads:29	Hits:1	Allocated_reads:29	Strand:-
TCGTTACTCTTAGCTCCCTGTTGTGC
>Location:NODE_371225_length_8483_cov_20.365791	Coordinate:5209	Reads:3	Hits:1	Allocated_reads:3	Strand:-
TCGTTACTCTTAGCTCCCTGTTGTG
>Location:NODE_371225_length_8483_cov_20.365791	Coordinate:5210	Reads:1	Hits:1	Allocated_reads:1	Strand:-
TCATCGTTACTCTTAGCTCCCTGTTGT
>Location:NODE_371225_length_8483_cov_20.365791	Coordinate:5210	Reads:10	Hits:1	Allocated_reads:10	Strand:-
TCGTTACTCTTAGCTCCCTGTTGT
>Location:NODE_371225_length_8483_cov_20.365791	Coordinate:5212	Reads:1	Hits:1	Allocated_reads:1	Strand:-
TCATCGTTACTCTTAGCTCCCTGTT
>Location:NODE_371225_length_8483_cov_20.365791	Coordinate:5213	Reads:1	Hits:1	Allocated_reads:1	Strand:-
ATGTCATCGTTACTCTTAGCTCCCTGT
>Location:NODE_371225_length_8483_cov_20.365791	Coordinate:5213	Reads:1	Hits:1	Allocated_reads:1	Strand:-
TATGTCATCGTTACTCTTAGCTCCCTGT
>Location:NODE_371225_length_8483_cov_20.365791	Coordinate:5213	Reads:2	Hits:1	Allocated_reads:2	Strand:-
TCATCGTTACTCTTAGCTCCCTGT
>Location:NODE_371225_length_8483_cov_20.365791	Coordinate:5216	Reads:1	Hits:1	Allocated_reads:1	Strand:-
GACTATGTCATCGTTACTCTTAGCTCCC
>Location:NODE_371225_length_8483_cov_20.365791	Coordinate:5218	Reads:1	Hits:2	Allocated_reads:0.5	Strand:+
GAGCTAAGAGTAACGATGACATAGTCT
>Location:NODE_371225_length_8483_cov_20.365791	Coordinate:5219	Reads:1	Hits:2	Allocated_reads:0.5	Strand:+
AGCTAAGAGTAACGATGACATAGTCTGT
>Location:NODE_371225_length_8483_cov_20.365791	Coordinate:5220	Reads:1	Hits:2	Allocated_reads:0.5	Strand:-
CTCGCAGACTATGTCATCGTTACTCTTAGC
>Location:NODE_371225_length_8483_cov_20.365791	Coordinate:5222	Reads:1	Hits:2	Allocated_reads:0.5	Strand:+
TAAGAGTAACGATGACATAGTCTGCGAG
>Location:NODE_371225_length_8483_cov_20.365791	Coordinate:5224	Reads:11	Hits:2	Allocated_reads:5.5	Strand:+
AGAGTAACGATGACATAGTCTGCG
>Location:NODE_371225_length_8483_cov_20.365791	Coordinate:5224	Reads:2	Hits:2	Allocated_reads:1	Strand:+
AGAGTAACGATGACATAGTCTGCGA
>Location:NODE_371225_length_8483_cov_20.365791	Coordinate:5224	Reads:7	Hits:2	Allocated_reads:3.5	Strand:+
AGAGTAACGATGACATAGTCTGCGAG
>Location:NODE_371225_length_8483_cov_20.365791	Coordinate:5224	Reads:10	Hits:2	Allocated_reads:5	Strand:+
AGAGTAACGATGACATAGTCTGCGAGC
>Location:NODE_371225_length_8483_cov_20.365791	Coordinate:5224	Reads:3	Hits:2	Allocated_reads:1.5	Strand:+
AGAGTAACGATGACATAGTCTGCGAGT
>Location:NODE_371225_length_8483_cov_20.365791	Coordinate:5224	Reads:23	Hits:2	Allocated_reads:11.5	Strand:+
AGAGTAACGATGACATAGTCTGCGAGCT
>Location:NODE_371225_length_8483_cov_20.365791	Coordinate:5224	Reads:1	Hits:2	Allocated_reads:0.5	Strand:+
AGAGTAACGATGACATAGTCTGCGAGCTC
>Location:NODE_371225_length_8483_cov_20.365791	Coordinate:5225	Reads:1	Hits:2	Allocated_reads:0.5	Strand:+
GAGTAACGATGACATAGTCTGCGAGCT
>Location:NODE_371225_length_8483_cov_20.365791	Coordinate:5226	Reads:2	Hits:2	Allocated_reads:1	Strand:+
AGTAACGATGACATAGTCTGCGAGCT
>Location:NODE_371225_length_8483_cov_20.365791	Coordinate:5226	Reads:2	Hits:2	Allocated_reads:1	Strand:+
AGTAACGATGACATAGTCTGCGAGCTC
>Location:NODE_371225_length_8483_cov_20.365791	Coordinate:5227	Reads:1	Hits:2	Allocated_reads:0.5	Strand:+
GTAACGATGACATAGTCTGCGAGCG
>Location:NODE_371225_length_8483_cov_20.365791	Coordinate:5227	Reads:14	Hits:2	Allocated_reads:7	Strand:+
GTAACGATGACATAGTCTGCGAGCT
>Location:NODE_371225_length_8483_cov_20.365791	Coordinate:5227	Reads:2	Hits:2	Allocated_reads:1	Strand:+
GTAACGATGACATAGTCTGCGAGCTC
>Location:NODE_371225_length_8483_cov_20.365791	Coordinate:5227	Reads:1	Hits:2	Allocated_reads:0.5	Strand:+
GTAACGATGACATAGTCTGCGAGCTCG
>Location:NODE_371225_length_8483_cov_20.365791	Coordinate:5227	Reads:1	Hits:2	Allocated_reads:0.5	Strand:+
GTAACGATGACATAGTCTGCGAGCTCGC
>Location:NODE_371225_length_8483_cov_20.365791	Coordinate:5227	Reads:1	Hits:2	Allocated_reads:0.5	Strand:+
GTAACGATGACATAGTCTGCGAGCTCGCC
>Location:NODE_371225_length_8483_cov_20.365791	Coordinate:5227	Reads:1	Hits:2	Allocated_reads:0.5	Strand:+
GTAACGATGACATAGTCTGCGAGCTCCCCT
>Location:NODE_371225_length_8483_cov_20.365791	Coordinate:5227	Reads:1	Hits:2	Allocated_reads:0.5	Strand:+
GTAACGATGACATAGTCTGCGAGCTCGCCT
>Location:NODE_371225_length_8483_cov_20.365791	Coordinate:5229	Reads:1	Hits:2	Allocated_reads:0.5	Strand:+
AACGATGACATAGTCTGCGAGCTC
>Location:NODE_371225_length_8483_cov_20.365791	Coordinate:5229	Reads:1	Hits:2	Allocated_reads:0.5	Strand:+
AACGATGACATAGTCTGCGAGCTCGCCG
>Location:NODE_371225_length_8483_cov_20.365791	Coordinate:5229	Reads:1	Hits:2	Allocated_reads:0.5	Strand:+
AACGATGACATAGTCTGCGAGCTCGCCT
>Location:NODE_371225_length_8483_cov_20.365791	Coordinate:5230	Reads:1	Hits:2	Allocated_reads:0.5	Strand:+
ACGATGACATAGTCTGCGAGCTCGCCG
>Location:NODE_371225_length_8483_cov_20.365791	Coordinate:5234	Reads:1	Hits:2	Allocated_reads:0.5	Strand:+
TGACATAGTCTGCGAGCTCGCCGA
>Location:NODE_371225_length_8483_cov_20.365791	Coordinate:5235	Reads:1	Hits:1	Allocated_reads:1	Strand:-
TTCGGCGAGCTCGCAGACTATGTC
>Location:NODE_371225_length_8483_cov_20.365791	Coordinate:5236	Reads:1	Hits:1	Allocated_reads:1	Strand:-
GGCTAAAATCAGTTCGGCGAGCTCGCAGACTATGT
>Location:NODE_371225_length_8483_cov_20.365791	Coordinate:5241	Reads:1	Hits:1	Allocated_reads:1	Strand:-
AAAATCAGTTCGGCGAGCTCGCAGAC
>Location:NODE_371225_length_8483_cov_20.365791	Coordinate:5241	Reads:1	Hits:1	Allocated_reads:1	Strand:-
AAATCAGTTCGGCGAGCTCGCAGAC
>Location:NODE_371225_length_8483_cov_20.365791	Coordinate:5241	Reads:1	Hits:1	Allocated_reads:1	Strand:-
GCTAAAATCAGTTCGGCGAGCTCGCAGAC
>Location:NODE_371225_length_8483_cov_20.365791	Coordinate:5241	Reads:1	Hits:1	Allocated_reads:1	Strand:-
GGCTAAAATCAGTTCGGCGAGCTCGCAGAC
>Location:NODE_371225_length_8483_cov_20.365791	Coordinate:5241	Reads:6	Hits:1	Allocated_reads:6	Strand:-
TAAAATCAGTTCGGCGAGCTCGCAGAC
>Location:NODE_371225_length_8483_cov_20.365791	Coordinate:5241	Reads:1	Hits:1	Allocated_reads:1	Strand:-
TGGCTAAAATCAGTTCGGCGAGCTCGCAGAC
>Location:NODE_371225_length_8483_cov_20.365791	Coordinate:5241	Reads:1	Hits:1	Allocated_reads:1	Strand:-
TTGGCTAAAATCAGTTCGGCGAGCTCGCAGAC
>Location:NODE_371225_length_8483_cov_20.365791	Coordinate:5242	Reads:1	Hits:1	Allocated_reads:1	Strand:-
TTGGCTAAAATCAGTTCGGCGAGCTCGCAGA
>Location:NODE_371225_length_8483_cov_20.365791	Coordinate:5244	Reads:2	Hits:1	Allocated_reads:2	Strand:-
TGGCTAAAATCAGTTCGGCGAGCTCGCA
>Location:NODE_371225_length_8483_cov_20.365791	Coordinate:5244	Reads:2	Hits:1	Allocated_reads:2	Strand:-
TTGGCTAAAATCAGTTCGGCGAGCTCGCA
>Location:NODE_371225_length_8483_cov_20.365791	Coordinate:5244	Reads:1	Hits:1	Allocated_reads:1	Strand:-
TTTGGCTAAAATCAGTTCGGCGAGCTCGCA
>Location:NODE_371225_length_8483_cov_20.365791	Coordinate:5245	Reads:1	Hits:1	Allocated_reads:1	Strand:-
TTGGCTAAAATCAGTTCGGCGAGCTCGC
>Location:NODE_371225_length_8483_cov_20.365791	Coordinate:5245	Reads:1	Hits:1	Allocated_reads:1	Strand:-
TTTGGCTAAAATCAGTTCGGCGAGCTCGC
>Location:NODE_371225_length_8483_cov_20.365791	Coordinate:5248	Reads:1	Hits:1	Allocated_reads:1	Strand:-
TTTGGCTAAAATCAGTTCGGCGAGCT
>Location:NODE_371225_length_8483_cov_20.365791	Coordinate:5249	Reads:1	Hits:1	Allocated_reads:1	Strand:-
AGTTTGGCTAAAATCAGTTAGGCGAGC
>Location:NODE_371225_length_8483_cov_20.365791	Coordinate:5249	Reads:14	Hits:1	Allocated_reads:14	Strand:-
CAGTTTGGCTAAAATCAGTTCGGCGAGC
>Location:NODE_371225_length_8483_cov_20.365791	Coordinate:5253	Reads:1	Hits:1	Allocated_reads:1	Strand:-
CAGTTTGGCTAAAATCAGTTCGGC
>Location:NODE_371225_length_8483_cov_20.365791	Coordinate:5254	Reads:1	Hits:1	Allocated_reads:1	Strand:-
GCTCGGGCAGTTTGGCTAAAATCAGTTCGC
>Location:NODE_371225_length_8483_cov_20.365791	Coordinate:5256	Reads:2	Hits:1	Allocated_reads:2	Strand:-
CGCTCGGGCAGTTTGGCTAAAATCAGTTC
>Location:NODE_371225_length_8483_cov_20.365791	Coordinate:5256	Reads:1	Hits:1	Allocated_reads:1	Strand:-
GCTCGGGCAGTTTGGCTAAAATCAGTTC
>Location:NODE_371225_length_8483_cov_20.365791	Coordinate:5256	Reads:1	Hits:1	Allocated_reads:1	Strand:-
TCGCTCGGGCAGTTTGGCTAAAATCAGTTC
>Location:NODE_371225_length_8483_cov_20.365791	Coordinate:5257	Reads:1	Hits:1	Allocated_reads:1	Strand:-
GCTCGGGCAGTTTGGCTAAAATCAGTT
>Location:NODE_371225_length_8483_cov_20.365791	Coordinate:5258	Reads:1	Hits:1	Allocated_reads:1	Strand:-
CAGTCGCTCGGGCAGTTTGGCTAAAATCAGT
>Location:NODE_371225_length_8483_cov_20.365791	Coordinate:5258	Reads:1	Hits:1	Allocated_reads:1	Strand:-
CGCTCGGGCAGTTTGGCTAAAATCAGT
>Location:NODE_371225_length_8483_cov_20.365791	Coordinate:5259	Reads:1	Hits:1	Allocated_reads:1	Strand:-
CGCTCGGGCAGTTTGGCTAAAATCAG
>Location:NODE_371225_length_8483_cov_20.365791	Coordinate:5260	Reads:1	Hits:1	Allocated_reads:1	Strand:-
TCCAGTCGCTCGGGCAGTTTGGCTAAAATCT
>Location:NODE_371225_length_8483_cov_20.365791	Coordinate:5261	Reads:1	Hits:1	Allocated_reads:1	Strand:-
TCCAGTCGCTCGGGCAGTTTGGCTAAAATT
>Location:NODE_371225_length_8483_cov_20.365791	Coordinate:5261	Reads:2	Hits:1	Allocated_reads:2	Strand:-
TCCAGTCGCTCGGGCAGTTTGGCTAAAATC
>Location:NODE_371225_length_8483_cov_20.365791	Coordinate:5262	Reads:1	Hits:1	Allocated_reads:1	Strand:-
TCGCTCGGGCAGTTTGGCTAAAAT
>Location:NODE_371225_length_8483_cov_20.365791	Coordinate:5266	Reads:3	Hits:1	Allocated_reads:3	Strand:+
TAGCCAAACTGCCCGAGCGACTGGAC
>Location:NODE_371225_length_8483_cov_20.365791	Coordinate:5266	Reads:1	Hits:1	Allocated_reads:1	Strand:+
TAGCCAAACTGCCCGAGCGACTGGACA
>Location:NODE_371225_length_8483_cov_20.365791	Coordinate:5267	Reads:7	Hits:1	Allocated_reads:7	Strand:+
AGCCAAACTGCCCGAGCGACTGGAC
>Location:NODE_371225_length_8483_cov_20.365791	Coordinate:5267	Reads:2	Hits:1	Allocated_reads:2	Strand:+
AGCCAAACTGCCCGAGCGACTGGACA
>Location:NODE_371225_length_8483_cov_20.365791	Coordinate:5267	Reads:2	Hits:1	Allocated_reads:2	Strand:+
AGCCAAACTGCCCGAGCGACTGGACAT
>Location:NODE_371225_length_8483_cov_20.365791	Coordinate:5267	Reads:1	Hits:1	Allocated_reads:1	Strand:-
TGTCCAGTCGCTCGGGCAGTTTGGCT
>Location:NODE_371225_length_8483_cov_20.365791	Coordinate:5268	Reads:1	Hits:1	Allocated_reads:1	Strand:+
GCCAAACTGCCCGAGCGACTGGAC
>Location:NODE_371225_length_8483_cov_20.365791	Coordinate:5268	Reads:1	Hits:1	Allocated_reads:1	Strand:+
GCCAAACTGCCCGAGCGACTGGACAT
>Location:NODE_371225_length_8483_cov_20.365791	Coordinate:5269	Reads:1	Hits:1	Allocated_reads:1	Strand:+
CCAAACTGCCCGAGCGACTGGACA
>Location:NODE_371225_length_8483_cov_20.365791	Coordinate:5269	Reads:1	Hits:1	Allocated_reads:1	Strand:+
CCAAACTGCCCGAGCGACTGGACG
>Location:NODE_371225_length_8483_cov_20.365791	Coordinate:5269	Reads:1	Hits:1	Allocated_reads:1	Strand:+
CCAAACTGCCCGAGCGACTGGACATGT
>Location:NODE_371225_length_8483_cov_20.365791	Coordinate:5270	Reads:3	Hits:1	Allocated_reads:3	Strand:+
CAAACTGCCCGAGCGACTGGACATG
>Location:NODE_371225_length_8483_cov_20.365791	Coordinate:5272	Reads:1	Hits:1	Allocated_reads:1	Strand:+
AACTGCCCGAGCGACTGGACATGG
>Location:NODE_371225_length_8483_cov_20.365791	Coordinate:5272	Reads:1	Hits:1	Allocated_reads:1	Strand:+
AACTGCCCGAGCGACTGGACATGGT
>Location:NODE_371225_length_8483_cov_20.365791	Coordinate:5272	Reads:1	Hits:1	Allocated_reads:1	Strand:+
AACTGCCCGAGCGACTGGACATGGAT
>Location:NODE_371225_length_8483_cov_20.365791	Coordinate:5272	Reads:2	Hits:1	Allocated_reads:2	Strand:+
AACTGCCCGAGCGACTGGACATGGATGA
>Location:NODE_371225_length_8483_cov_20.365791	Coordinate:5273	Reads:1	Hits:1	Allocated_reads:1	Strand:+
ACTGCCCGAGCGACTGGACATGGAT
>Location:NODE_371225_length_8483_cov_20.365791	Coordinate:5275	Reads:5	Hits:1	Allocated_reads:5	Strand:+
TGCCCGAGCGACTGGACATGGATGAAG
>Location:NODE_371225_length_8483_cov_20.365791	Coordinate:5275	Reads:2	Hits:1	Allocated_reads:2	Strand:+
TGCCCGAGCGACTGGACATGGATGAAGC
>Location:NODE_371225_length_8483_cov_20.365791	Coordinate:5275	Reads:1	Hits:1	Allocated_reads:1	Strand:+
TGCCCGAGCGACTGGACATGGATGAAGCA
>Location:NODE_371225_length_8483_cov_20.365791	Coordinate:5276	Reads:1	Hits:1	Allocated_reads:1	Strand:-
CTTCATCCATGTCCAGTCGCTCGGGC
>Location:NODE_371225_length_8483_cov_20.365791	Coordinate:5276	Reads:1	Hits:1	Allocated_reads:1	Strand:+
GCCCGAGCGACTGGACATGGATGAAGC
>Location:NODE_371225_length_8483_cov_20.365791	Coordinate:5276	Reads:2	Hits:1	Allocated_reads:2	Strand:-
TCATCCATGTCCAGTCGCTCGGGC
>Location:NODE_371225_length_8483_cov_20.365791	Coordinate:5277	Reads:1	Hits:1	Allocated_reads:1	Strand:+
CCCGAGCGACTGGACATGGAAGAAG
>Location:NODE_371225_length_8483_cov_20.365791	Coordinate:5277	Reads:2	Hits:1	Allocated_reads:2	Strand:+
CCCGAGCGACTGGACATGGATGAAG
>Location:NODE_371225_length_8483_cov_20.365791	Coordinate:5277	Reads:1	Hits:1	Allocated_reads:1	Strand:+
CCCGAGCGACTGGACATGGATGAAAA
>Location:NODE_371225_length_8483_cov_20.365791	Coordinate:5277	Reads:3	Hits:1	Allocated_reads:3	Strand:+
CCCGAGCGACTGGACATGGATGAAGC
>Location:NODE_371225_length_8483_cov_20.365791	Coordinate:5277	Reads:1	Hits:1	Allocated_reads:1	Strand:+
CCCGAGCGACTGGACATGGAAGAAGCA
>Location:NODE_371225_length_8483_cov_20.365791	Coordinate:5277	Reads:5	Hits:1	Allocated_reads:5	Strand:+
CCCGAGCGACTGGACATGGATGAAGCA
>Location:NODE_371225_length_8483_cov_20.365791	Coordinate:5277	Reads:1	Hits:1	Allocated_reads:1	Strand:+
CCCGAGCGACTGGACATGGATGAAGCAATTGAC
>Location:NODE_371225_length_8483_cov_20.365791	Coordinate:5278	Reads:2	Hits:1	Allocated_reads:2	Strand:+
CCGAGCGACTGGACATGGATGAAGCA
>Location:NODE_371225_length_8483_cov_20.365791	Coordinate:5279	Reads:1	Hits:1	Allocated_reads:1	Strand:+
CGAGCGACTGGACATGGATGAAGC
>Location:NODE_371225_length_8483_cov_20.365791	Coordinate:5279	Reads:1	Hits:1	Allocated_reads:1	Strand:+
CGAGCGACTGGACATGGATGAAGCA
>Location:NODE_371225_length_8483_cov_20.365791	Coordinate:5279	Reads:1	Hits:1	Allocated_reads:1	Strand:+
CGAGCGACTGGACATGGATGAAGCAAT
>Location:NODE_371225_length_8483_cov_20.365791	Coordinate:5279	Reads:1	Hits:1	Allocated_reads:1	Strand:+
CGAGCGACTGGACATGGATGAAGCAATTGACA
>Location:NODE_371225_length_8483_cov_20.365791	Coordinate:5280	Reads:1	Hits:2	Allocated_reads:0.5	Strand:+
GAGCGACTGGACATGGATGAAGCA
>Location:NODE_371225_length_8483_cov_20.365791	Coordinate:5280	Reads:1	Hits:2	Allocated_reads:0.5	Strand:+
GAGCGACTGGACATGGATGAAGCAATTGAC
>Location:NODE_371225_length_8483_cov_20.365791	Coordinate:5281	Reads:1	Hits:2	Allocated_reads:0.5	Strand:+
AGCGACTGGACATGGATGAAGCAATT
>Location:NODE_371225_length_8483_cov_20.365791	Coordinate:5281	Reads:1	Hits:2	Allocated_reads:0.5	Strand:+
AGCGACTGGACATGGATGAAGCAATTGACA
>Location:NODE_371225_length_8483_cov_20.365791	Coordinate:5283	Reads:1	Hits:2	Allocated_reads:0.5	Strand:+
CGACTGGACATGGATGAAGCAATTGACACA
>Location:NODE_371225_length_8483_cov_20.365791	Coordinate:5287	Reads:1	Hits:2	Allocated_reads:0.5	Strand:+
TGGACATGGATGAAGCAATTGACACA
>Location:NODE_371225_length_8483_cov_20.365791	Coordinate:5288	Reads:1	Hits:2	Allocated_reads:0.5	Strand:-
TAAACAGTGTGTCAATTGCTTCATCCATGTCC
>Location:NODE_371225_length_8483_cov_20.365791	Coordinate:5288	Reads:1	Hits:2	Allocated_reads:0.5	Strand:-
TGTGTCAATTGCTTCATCCATGTCC
>Location:NODE_371225_length_8483_cov_20.365791	Coordinate:5289	Reads:1	Hits:2	Allocated_reads:0.5	Strand:+
GACATGGATGAAGCAATTGACACACTGT
>Location:NODE_371225_length_8483_cov_20.365791	Coordinate:5289	Reads:2	Hits:2	Allocated_reads:1	Strand:-
TAAACAGTGTGTCAATTGCTTCATCCATGTC
>Location:NODE_371225_length_8483_cov_20.365791	Coordinate:5289	Reads:1	Hits:2	Allocated_reads:0.5	Strand:-
TGTGTCAATTGCTTCATCCATGTC
>Location:NODE_371225_length_8483_cov_20.365791	Coordinate:5290	Reads:2	Hits:2	Allocated_reads:1	Strand:-
TAAACAGTGTGTCAATTGCTTCATCCATGT
>Location:NODE_371225_length_8483_cov_20.365791	Coordinate:5291	Reads:1	Hits:2	Allocated_reads:0.5	Strand:-
ACAGTGTGTCAATTGCTTCATCCATT
>Location:NODE_371225_length_8483_cov_20.365791	Coordinate:5291	Reads:9	Hits:2	Allocated_reads:4.5	Strand:-
TAAACAGTGTGTCAATTGCTTCATCCATG
>Location:NODE_371225_length_8483_cov_20.365791	Coordinate:5292	Reads:1	Hits:2	Allocated_reads:0.5	Strand:+
ATGGATGAAGCAATTGACACACTGTTTAT
>Location:NODE_371225_length_8483_cov_20.365791	Coordinate:5292	Reads:8	Hits:2	Allocated_reads:4	Strand:-
TAAACAGTGTGTCAATTGCTTCATCCAT
>Location:NODE_371225_length_8483_cov_20.365791	Coordinate:5293	Reads:1	Hits:2	Allocated_reads:0.5	Strand:-
ACAGTGTGTCAATTGCTTCATCCA
>Location:NODE_371225_length_8483_cov_20.365791	Coordinate:5293	Reads:3	Hits:2	Allocated_reads:1.5	Strand:-
TAAACAGTGTGTCAATTGCTTCATCCA
>Location:NODE_371225_length_8483_cov_20.365791	Coordinate:5293	Reads:1	Hits:2	Allocated_reads:0.5	Strand:+
TGGATGAAGCAATTGACACACTGTTT
>Location:NODE_371225_length_8483_cov_20.365791	Coordinate:5294	Reads:14	Hits:2	Allocated_reads:7	Strand:-
TAAACAGTGTGTCAATTGCTTCATCC
>Location:NODE_371225_length_8483_cov_20.365791	Coordinate:5295	Reads:1	Hits:2	Allocated_reads:0.5	Strand:-
TAAACAGTGTGTCAATTGCTTCAGC
>Location:NODE_371225_length_8483_cov_20.365791	Coordinate:5295	Reads:59	Hits:2	Allocated_reads:29.5	Strand:-
TAAACAGTGTGTCAATTGCTTCATC
>Location:NODE_371225_length_8483_cov_20.365791	Coordinate:5296	Reads:1	Hits:2	Allocated_reads:0.5	Strand:-
ATAAACAGTGTGTCAATTGCTTCAT
>Location:NODE_371225_length_8483_cov_20.365791	Coordinate:5296	Reads:2	Hits:2	Allocated_reads:1	Strand:-
TAAACAGTGTGTCAATTGCTTCAT
>Location:NODE_371225_length_8483_cov_20.365791	Coordinate:5301	Reads:1	Hits:2	Allocated_reads:0.5	Strand:+
GCAATTGACACACTGTTTATCAAAGAC
>Location:NODE_371225_length_8483_cov_20.365791	Coordinate:5303	Reads:2	Hits:2	Allocated_reads:1	Strand:+
AATTGACACACTGTTTATCAAAGACA
>Location:NODE_371225_length_8483_cov_20.365791	Coordinate:5303	Reads:1	Hits:2	Allocated_reads:0.5	Strand:+
AATTGACACACTGTTTATCAAAGACAC
>Location:NODE_371225_length_8483_cov_20.365791	Coordinate:5304	Reads:1	Hits:2	Allocated_reads:0.5	Strand:+
ATTGACACACTGTTTATCAAAGACACC
>Location:NODE_371225_length_8483_cov_20.365791	Coordinate:5306	Reads:1	Hits:3	Allocated_reads:0.333333333333333	Strand:+
TGACACACTGTTTATCAAAGACACCAATG
>Location:NODE_371225_length_8483_cov_20.365791	Coordinate:5310	Reads:1	Hits:3	Allocated_reads:0.333333333333333	Strand:+
ACACTGTTTATCAAAGACACCAATGG
>Location:NODE_371225_length_8483_cov_20.365791	Coordinate:5310	Reads:5	Hits:3	Allocated_reads:1.66666666666667	Strand:+
ACACTGTTTATCAAAGACACCAATGGG
>Location:NODE_371225_length_8483_cov_20.365791	Coordinate:5310	Reads:11	Hits:3	Allocated_reads:3.66666666666667	Strand:+
ACACTGTTTATCAAAGACACCAATGGGC
>Location:NODE_371225_length_8483_cov_20.365791	Coordinate:5310	Reads:1	Hits:3	Allocated_reads:0.333333333333333	Strand:+
ACACTGTTTATCAAAGACACCAATGGGCT
>Location:NODE_371225_length_8483_cov_20.365791	Coordinate:5310	Reads:1	Hits:1	Allocated_reads:1	Strand:+
ACACTGTTTATCAAAGACACCAATGGGCGTGG
>Location:NODE_371225_length_8483_cov_20.365791	Coordinate:5311	Reads:1	Hits:3	Allocated_reads:0.333333333333333	Strand:+
CACTGTTTATCAAAGACACCAATGGG
>Location:NODE_371225_length_8483_cov_20.365791	Coordinate:5325	Reads:1	Hits:1	Allocated_reads:1	Strand:-
GAGGGAGTTAATGCGCCCATTGGTGTC
>Location:NODE_371225_length_8483_cov_20.365791	Coordinate:5326	Reads:2	Hits:1	Allocated_reads:2	Strand:-
TGAGGGAGTTAATGCGCCCATTGGTGT
>Location:NODE_371225_length_8483_cov_20.365791	Coordinate:5327	Reads:1	Hits:1	Allocated_reads:1	Strand:-
GAGGGAGTTAATGCGCCCATTGGTG
>Location:NODE_371225_length_8483_cov_20.365791	Coordinate:5328	Reads:1	Hits:1	Allocated_reads:1	Strand:-
TGTGAGGGAGTTAATGCGCCCATTGGT
>Location:NODE_371225_length_8483_cov_20.365791	Coordinate:5331	Reads:2	Hits:1	Allocated_reads:2	Strand:-
ACAGTTGTGAGGGAGTTAATGCGCCCATT
>Location:NODE_371225_length_8483_cov_20.365791	Coordinate:5335	Reads:1	Hits:1	Allocated_reads:1	Strand:-
AAACAGTTGTGAGGGAGTTAATGCGCC
>Location:NODE_371225_length_8483_cov_20.365791	Coordinate:5335	Reads:1	Hits:1	Allocated_reads:1	Strand:-
ACAGTTGTGAGGGAGTTAATGCGCC
>Location:NODE_371225_length_8483_cov_20.365791	Coordinate:5344	Reads:1	Hits:2	Allocated_reads:0.5	Strand:+
ACTCCCTCACAACTGTTTTGGCCCAAG
>Location:NODE_371225_length_8483_cov_20.365791	Coordinate:5346	Reads:1	Hits:2	Allocated_reads:0.5	Strand:+
TCCCTCACAACTGTTTTGGCCCAAGAA
>Location:NODE_371225_length_8483_cov_20.365791	Coordinate:5346	Reads:1	Hits:2	Allocated_reads:0.5	Strand:+
TCCCTCACAACTGTTTTGGCCCAAGAAT
>Location:NODE_371225_length_8483_cov_20.365791	Coordinate:5347	Reads:1	Hits:2	Allocated_reads:0.5	Strand:+
CCCTCACAACTGTTTTGGCCCAAGAA
>Location:NODE_371225_length_8483_cov_20.365791	Coordinate:5349	Reads:1	Hits:2	Allocated_reads:0.5	Strand:+
CTCACAACTGTTTTGGCCCAAGAA
>Location:NODE_371225_length_8483_cov_20.365791	Coordinate:5350	Reads:4	Hits:2	Allocated_reads:2	Strand:+
TCACAACTGTTTTGGCCCAAGAAG
>Location:NODE_371225_length_8483_cov_20.365791	Coordinate:5350	Reads:2	Hits:2	Allocated_reads:1	Strand:+
TCACAACTGTTTTGGCCCAAGAAGC
>Location:NODE_371225_length_8483_cov_20.365791	Coordinate:5351	Reads:1	Hits:2	Allocated_reads:0.5	Strand:+
CACAACTGTTTTGGCCCAAGAAGCA
>Location:NODE_371225_length_8483_cov_20.365791	Coordinate:5359	Reads:2	Hits:1	Allocated_reads:2	Strand:-
TTGTTGAATCAGTCTGCTTCTTGGGCCAAAA
>Location:NODE_371225_length_8483_cov_20.365791	Coordinate:5360	Reads:1	Hits:1	Allocated_reads:1	Strand:-
TTGTTGAATCAGTCTGCTTCTTGGGCCAAA
>Location:NODE_371225_length_8483_cov_20.365791	Coordinate:5362	Reads:1	Hits:1	Allocated_reads:1	Strand:-
TGTTGAATCAGTCTGCTTCTTGGGCCA
>Location:NODE_371225_length_8483_cov_20.365791	Coordinate:5362	Reads:1	Hits:1	Allocated_reads:1	Strand:-
TTGTTGAATCAGTCTGCTTCTTGAGCCT
>Location:NODE_371225_length_8483_cov_20.365791	Coordinate:5362	Reads:1	Hits:1	Allocated_reads:1	Strand:-
TTGTTGAATCAGTCTGCTTCTTGGGCCG
>Location:NODE_371225_length_8483_cov_20.365791	Coordinate:5362	Reads:1	Hits:1	Allocated_reads:1	Strand:-
TTGTTGAATCAGTCTGCTTCTTTGGCCA
>Location:NODE_371225_length_8483_cov_20.365791	Coordinate:5362	Reads:12	Hits:1	Allocated_reads:12	Strand:-
TTGTTGAATCAGTCTGCTTCTTGGGCCA
>Location:NODE_371225_length_8483_cov_20.365791	Coordinate:5362	Reads:6	Hits:1	Allocated_reads:6	Strand:-
TTGTTGAATCAGTCTGCTTCTTGGGCCT
>Location:NODE_371225_length_8483_cov_20.365791	Coordinate:5363	Reads:2	Hits:1	Allocated_reads:2	Strand:-
AGTTGTTGAATCAGTCTGCTTCTTGGGCC
>Location:NODE_371225_length_8483_cov_20.365791	Coordinate:5363	Reads:2	Hits:1	Allocated_reads:2	Strand:-
TGTTGAATCAGTCTGCTTCTTGGGCC
>Location:NODE_371225_length_8483_cov_20.365791	Coordinate:5363	Reads:44	Hits:1	Allocated_reads:44	Strand:-
TTGTTGAATCAGTCTGCTTCTTGGGCC
>Location:NODE_371225_length_8483_cov_20.365791	Coordinate:5364	Reads:1	Hits:1	Allocated_reads:1	Strand:-
TTGTTGAATCAGTCTGCTTCTTGCGC
>Location:NODE_371225_length_8483_cov_20.365791	Coordinate:5364	Reads:46	Hits:1	Allocated_reads:46	Strand:-
TTGTTGAATCAGTCTGCTTCTTGGGC
>Location:NODE_371225_length_8483_cov_20.365791	Coordinate:5365	Reads:2	Hits:1	Allocated_reads:2	Strand:-
TTGTTGAATCAGTCTGCTTCTTGGG
>Location:NODE_371225_length_8483_cov_20.365791	Coordinate:5366	Reads:4	Hits:1	Allocated_reads:4	Strand:-
TTGTTGAATCAGTCTGCTTCTTGG
>Location:NODE_371225_length_8483_cov_20.365791	Coordinate:5372	Reads:1	Hits:1	Allocated_reads:1	Strand:-
TGAGAACTTTAAGCAAGTTGTTGAATCAGTCTGCT
>Location:NODE_371225_length_8483_cov_20.365791	Coordinate:5380	Reads:3	Hits:3	Allocated_reads:1	Strand:+
GATTCAACAACTTGCTTAAAGTTCTCA
>Location:NODE_371225_length_8483_cov_20.365791	Coordinate:5382	Reads:1	Hits:1	Allocated_reads:1	Strand:-
TCCTGAGAACTTTAAGCAAGTTGTTGAA
>Location:NODE_371225_length_8483_cov_20.365791	Coordinate:5384	Reads:1	Hits:1	Allocated_reads:1	Strand:-
ATCCTGAGAACTTTAAGCAAGTTGTTG
>Location:NODE_371225_length_8483_cov_20.365791	Coordinate:5384	Reads:1	Hits:1	Allocated_reads:1	Strand:-
CATCCTGAGAACTTTAAGCAAGTTGTTG
>Location:NODE_371225_length_8483_cov_20.365791	Coordinate:5385	Reads:7	Hits:1	Allocated_reads:7	Strand:-
ACATCCTGAGAACTTTAAGCAAGTTGTT
>Location:NODE_371225_length_8483_cov_20.365791	Coordinate:5385	Reads:3	Hits:1	Allocated_reads:3	Strand:-
ATCCTGAGAACTTTAAGCAAGTTGTT
>Location:NODE_371225_length_8483_cov_20.365791	Coordinate:5385	Reads:12	Hits:1	Allocated_reads:12	Strand:-
CATCCTGAGAACTTTAAGCAAGTTGTT
>Location:NODE_371225_length_8483_cov_20.365791	Coordinate:5385	Reads:15	Hits:1	Allocated_reads:15	Strand:-
GACATCCTGAGAACTTTAAGCAAGTTGTT
>Location:NODE_371225_length_8483_cov_20.365791	Coordinate:5385	Reads:12	Hits:1	Allocated_reads:12	Strand:-
TCCTGAGAACTTTAAGCAAGTTGTT
>Location:NODE_371225_length_8483_cov_20.365791	Coordinate:5386	Reads:1	Hits:1	Allocated_reads:1	Strand:-
ACATCCTGAGAACTTTAAGCAAGTTGT
>Location:NODE_371225_length_8483_cov_20.365791	Coordinate:5386	Reads:1	Hits:1	Allocated_reads:1	Strand:-
CATCCTGAGAACTTTAAGCAATTTTC
>Location:NODE_371225_length_8483_cov_20.365791	Coordinate:5386	Reads:1	Hits:1	Allocated_reads:1	Strand:-
GACATCCTGAGAACTTTAAGCAAGTTGT
>Location:NODE_371225_length_8483_cov_20.365791	Coordinate:5386	Reads:1	Hits:1	Allocated_reads:1	Strand:-
GACATCCTGAGAACTTTAAGCAAGTTTT
>Location:NODE_371225_length_8483_cov_20.365791	Coordinate:5386	Reads:1	Hits:1	Allocated_reads:1	Strand:-
GAGACATCCTGAGAACTTTAAGCAAGTTGT
>Location:NODE_371225_length_8483_cov_20.365791	Coordinate:5386	Reads:1	Hits:1	Allocated_reads:1	Strand:-
TAAGAGACATCCTGAGAACTTTAAGCAAGTTGT
>Location:NODE_371225_length_8483_cov_20.365791	Coordinate:5386	Reads:1	Hits:1	Allocated_reads:1	Strand:-
TCCTGAGAACTTTAAGCAAGTTTT
>Location:NODE_371225_length_8483_cov_20.365791	Coordinate:5387	Reads:1	Hits:1	Allocated_reads:1	Strand:-
ACATCCTGAGAACTTTAAGCAATTTT
>Location:NODE_371225_length_8483_cov_20.365791	Coordinate:5388	Reads:1	Hits:1	Allocated_reads:1	Strand:+
AACTTGCTTAAAGTTCTCAGGATGTCTC
>Location:NODE_371225_length_8483_cov_20.365791	Coordinate:5388	Reads:1	Hits:1	Allocated_reads:1	Strand:-
TAAGAGACATCCTGAGAACTTTAAGCAAGTT
>Location:NODE_371225_length_8483_cov_20.365791	Coordinate:5389	Reads:2	Hits:1	Allocated_reads:2	Strand:-
ACATCCTGAGAACTTTAAGCAAGT
>Location:NODE_371225_length_8483_cov_20.365791	Coordinate:5389	Reads:1	Hits:1	Allocated_reads:1	Strand:-
AGAGACATCCTGAGAACTTTAAGCAAGT
>Location:NODE_371225_length_8483_cov_20.365791	Coordinate:5389	Reads:1	Hits:1	Allocated_reads:1	Strand:-
ATAAGAGACATCCTGAGAACTTTAAGCAAGT
>Location:NODE_371225_length_8483_cov_20.365791	Coordinate:5389	Reads:8	Hits:1	Allocated_reads:8	Strand:-
GACATCCTGAGAACTTTAAGCAAGT
>Location:NODE_371225_length_8483_cov_20.365791	Coordinate:5389	Reads:1	Hits:1	Allocated_reads:1	Strand:-
GATAAGAGACATCCTGAGAACTTTAAGCAAGT
>Location:NODE_371225_length_8483_cov_20.365791	Coordinate:5389	Reads:8	Hits:1	Allocated_reads:8	Strand:-
TAAGAGACATCCTGAGAACTTTAAGCAAGT
>Location:NODE_371225_length_8483_cov_20.365791	Coordinate:5390	Reads:1	Hits:1	Allocated_reads:1	Strand:-
AAGAGACATCCTGAGAACTTTAAGCAAG
>Location:NODE_371225_length_8483_cov_20.365791	Coordinate:5390	Reads:1	Hits:1	Allocated_reads:1	Strand:-
AGACATCCTGAGAACTTTAAGCAAG
>Location:NODE_371225_length_8483_cov_20.365791	Coordinate:5390	Reads:4	Hits:1	Allocated_reads:4	Strand:-
AGAGACATCCTGAGAACTTTAAGCAAG
>Location:NODE_371225_length_8483_cov_20.365791	Coordinate:5390	Reads:1	Hits:1	Allocated_reads:1	Strand:-
ATAAGAGACATCCTGAGAACTTTAAGCAAG
>Location:NODE_371225_length_8483_cov_20.365791	Coordinate:5390	Reads:59	Hits:1	Allocated_reads:59	Strand:-
GACATCCTGAGAACTTTAAGCAAG
>Location:NODE_371225_length_8483_cov_20.365791	Coordinate:5390	Reads:1	Hits:1	Allocated_reads:1	Strand:-
GAGACATCCTGAGAACTTTAAGCAAG
>Location:NODE_371225_length_8483_cov_20.365791	Coordinate:5390	Reads:1	Hits:1	Allocated_reads:1	Strand:-
GAGTGATAAGAGACATCCTGAGAACTTTAAGCAAG
>Location:NODE_371225_length_8483_cov_20.365791	Coordinate:5390	Reads:1	Hits:1	Allocated_reads:1	Strand:-
TAAGAGACATCCTGAGAACTTTAAGCTAT
>Location:NODE_371225_length_8483_cov_20.365791	Coordinate:5390	Reads:3	Hits:1	Allocated_reads:3	Strand:-
TAAGAGACATCCTGAGAACTTTAAGCAAG
>Location:NODE_371225_length_8483_cov_20.365791	Coordinate:5390	Reads:2	Hits:1	Allocated_reads:2	Strand:-
TGATAAGAGACATCCTGAGAACTTTAAGCAAG
>Location:NODE_371225_length_8483_cov_20.365791	Coordinate:5392	Reads:1	Hits:1	Allocated_reads:1	Strand:-
AGAGACATCCTGAGAACTTTAAGCA
>Location:NODE_371225_length_8483_cov_20.365791	Coordinate:5392	Reads:2	Hits:1	Allocated_reads:2	Strand:-
TAAGAGACATCCTGAGAACTTTAAGCA
>Location:NODE_371225_length_8483_cov_20.365791	Coordinate:5393	Reads:2	Hits:1	Allocated_reads:2	Strand:-
TGATAAGAGACATCCTGAGAACTTTAAGC
>Location:NODE_371225_length_8483_cov_20.365791	Coordinate:5395	Reads:2	Hits:1	Allocated_reads:2	Strand:-
TAAGAGACATCCTGAGAACTTTAA
>Location:NODE_371225_length_8483_cov_20.365791	Coordinate:5395	Reads:1	Hits:1	Allocated_reads:1	Strand:+
TTAAAGTTCTCAGGATGTCTCTTATC
>Location:NODE_371225_length_8483_cov_20.365791	Coordinate:5396	Reads:1	Hits:1	Allocated_reads:1	Strand:+
TAAAGTTCTCAGGATGTCTCTTATC
>Location:NODE_371225_length_8483_cov_20.365791	Coordinate:5396	Reads:1	Hits:1	Allocated_reads:1	Strand:-
TGATAAGAGACATCCTGAGAACTTTA
[truncated: 87,698 more chars]
