# Supplementary material for: First characterization of PIWI-interacting RNA clusters in a cichlid fish with a B chromosome
Source: BMC Biol. 2022 Sep 21;20:204. doi: 10.1186/s12915-022-01403-2 (PMC9490952; doi:10.1186/s12915-022-01403-2)
Supplement: Supplementary file 1 — Additional file 1. Zipped folder with fasta and interactive html piRNA cluster information for the A. latifasciata genome. The nomenclature is as follows: number-pirna-cluster_sex_B-presence (f, female; m, male; 0b, without B chromosome; 1b, with B chromosome). [file 12915_2022_1403_MOESM1_ESM.zip › 143_m1b.fasta]

>Location:NODE_371225_length_8483_cov_20.365791	Coordinate:21	Reads:1	Hits:2	Allocated_reads:0.5	Strand:+
TCAACTTCTTCTTGAACCTGAGGCATC
>Location:NODE_371225_length_8483_cov_20.365791	Coordinate:22	Reads:1	Hits:2	Allocated_reads:0.5	Strand:+
CAACTTCTTCTTGAACCTGAGGCATCTCC
>Location:NODE_371225_length_8483_cov_20.365791	Coordinate:23	Reads:7	Hits:2	Allocated_reads:3.5	Strand:+
AACTTCTTCTTGAACCTGAGGCATC
>Location:NODE_371225_length_8483_cov_20.365791	Coordinate:23	Reads:1	Hits:2	Allocated_reads:0.5	Strand:+
AACTTCTTCTTGAACCTGAGGCATCTCC
>Location:NODE_371225_length_8483_cov_20.365791	Coordinate:23	Reads:1	Hits:2	Allocated_reads:0.5	Strand:+
AACTTCTTCTTGAACCTGAGGCATCTCCT
>Location:NODE_371225_length_8483_cov_20.365791	Coordinate:24	Reads:1	Hits:2	Allocated_reads:0.5	Strand:+
ACTTCTTCTTGAACCTGAGGCATCTCCTGA
>Location:NODE_371225_length_8483_cov_20.365791	Coordinate:26	Reads:5	Hits:2	Allocated_reads:2.5	Strand:+
TTCTTCTTGAACCTGAGGCATCTC
>Location:NODE_371225_length_8483_cov_20.365791	Coordinate:26	Reads:7	Hits:2	Allocated_reads:3.5	Strand:+
TTCTTCTTGAACCTGAGGCATCTCC
>Location:NODE_371225_length_8483_cov_20.365791	Coordinate:26	Reads:1	Hits:2	Allocated_reads:0.5	Strand:+
TTCTTCTTGAACCTGAGGCATCTCCT
>Location:NODE_371225_length_8483_cov_20.365791	Coordinate:26	Reads:1	Hits:2	Allocated_reads:0.5	Strand:+
TTCTTCTTGAACCTGAGGCATCTCCTTT
>Location:NODE_371225_length_8483_cov_20.365791	Coordinate:26	Reads:25	Hits:2	Allocated_reads:12.5	Strand:+
TTCTTCTTGAACCTGAGGCATCTCCTGA
>Location:NODE_371225_length_8483_cov_20.365791	Coordinate:26	Reads:2	Hits:2	Allocated_reads:1	Strand:+
TTCTTCTTGAACCTGAGGCATCTCCTGAT
>Location:NODE_371225_length_8483_cov_20.365791	Coordinate:26	Reads:4	Hits:2	Allocated_reads:2	Strand:+
TTCTTCTTGAACCTGAGGCATCTCCTGATC
>Location:NODE_371225_length_8483_cov_20.365791	Coordinate:27	Reads:2	Hits:2	Allocated_reads:1	Strand:+
TCTTCTTGAACCTGAGGCATCTCCTGA
>Location:NODE_371225_length_8483_cov_20.365791	Coordinate:28	Reads:1	Hits:2	Allocated_reads:0.5	Strand:+
CTTCTTGAACCTGAGGCATCTCCTGAT
>Location:NODE_371225_length_8483_cov_20.365791	Coordinate:29	Reads:1	Hits:2	Allocated_reads:0.5	Strand:+
TTCTTGAACCTGAGGCATCTCCTT
>Location:NODE_371225_length_8483_cov_20.365791	Coordinate:29	Reads:3	Hits:2	Allocated_reads:1.5	Strand:+
TTCTTGAACCTGAGGCATCTCCTG
>Location:NODE_371225_length_8483_cov_20.365791	Coordinate:29	Reads:7	Hits:2	Allocated_reads:3.5	Strand:+
TTCTTGAACCTGAGGCATCTCCTGA
>Location:NODE_371225_length_8483_cov_20.365791	Coordinate:29	Reads:1	Hits:2	Allocated_reads:0.5	Strand:+
TTCTTGAACCTGAGGCATCTCCTGAT
>Location:NODE_371225_length_8483_cov_20.365791	Coordinate:29	Reads:1	Hits:2	Allocated_reads:0.5	Strand:+
TTCTTGAACCTGAGGCATCTCCTGATC
>Location:NODE_371225_length_8483_cov_20.365791	Coordinate:29	Reads:1	Hits:2	Allocated_reads:0.5	Strand:+
TTCTTGAACCTGAGGCATCTCCTGATCG
>Location:NODE_371225_length_8483_cov_20.365791	Coordinate:29	Reads:1	Hits:2	Allocated_reads:0.5	Strand:+
TTCTTGAACCTGAGGCATCTCCTGATCGTC
>Location:NODE_371225_length_8483_cov_20.365791	Coordinate:29	Reads:1	Hits:2	Allocated_reads:0.5	Strand:+
TTCTTGAACCTGAGGCATCTCCTGATCGTCAC
>Location:NODE_371225_length_8483_cov_20.365791	Coordinate:30	Reads:4	Hits:2	Allocated_reads:2	Strand:+
TCTTGAACCTGAGGCATCTCCTGA
>Location:NODE_371225_length_8483_cov_20.365791	Coordinate:30	Reads:5	Hits:2	Allocated_reads:2.5	Strand:+
TCTTGAACCTGAGGCATCTCCTGAT
>Location:NODE_371225_length_8483_cov_20.365791	Coordinate:30	Reads:4	Hits:2	Allocated_reads:2	Strand:+
TCTTGAACCTGAGGCATCTCCTGATC
>Location:NODE_371225_length_8483_cov_20.365791	Coordinate:30	Reads:1	Hits:2	Allocated_reads:0.5	Strand:+
TCTTGAACCTGAGGCATCTCCTGATCG
>Location:NODE_371225_length_8483_cov_20.365791	Coordinate:30	Reads:1	Hits:2	Allocated_reads:0.5	Strand:+
TCTTGAACCTGAGGCATCTCCTGATCGTC
>Location:NODE_371225_length_8483_cov_20.365791	Coordinate:30	Reads:1	Hits:2	Allocated_reads:0.5	Strand:+
TCTTGAACCTGAGGCATCTCCTGATCGTCACT
>Location:NODE_371225_length_8483_cov_20.365791	Coordinate:32	Reads:3	Hits:2	Allocated_reads:1.5	Strand:+
TTGAACCTGAGGCATCTCCTGATC
>Location:NODE_371225_length_8483_cov_20.365791	Coordinate:34	Reads:1	Hits:2	Allocated_reads:0.5	Strand:-
GACGATCAGGAGATGCCTCAGGTTC
>Location:NODE_371225_length_8483_cov_20.365791	Coordinate:35	Reads:1	Hits:2	Allocated_reads:0.5	Strand:-
GACGATCAGGAGATGCCTCAGGTT
>Location:NODE_371225_length_8483_cov_20.365791	Coordinate:35	Reads:1	Hits:2	Allocated_reads:0.5	Strand:-
GTGACGATCAGGAGATGCCTCAGGTT
>Location:NODE_371225_length_8483_cov_20.365791	Coordinate:38	Reads:2	Hits:1	Allocated_reads:2	Strand:+
CTGAGGCATCTCCTGATCGTCACTTAGCT
>Location:NODE_371225_length_8483_cov_20.365791	Coordinate:41	Reads:1	Hits:1	Allocated_reads:1	Strand:+
AGGCATCTCCTGATCGTCACTTAGTTGA
>Location:NODE_371225_length_8483_cov_20.365791	Coordinate:42	Reads:1	Hits:1	Allocated_reads:1	Strand:+
GGCATCTCCTGATCGTCACTTAGTTGAG
>Location:NODE_371225_length_8483_cov_20.365791	Coordinate:63	Reads:1	Hits:1	Allocated_reads:1	Strand:-
TAAGAGACTCAGACCTACCTCAGCT
>Location:NODE_371225_length_8483_cov_20.365791	Coordinate:72	Reads:1	Hits:1	Allocated_reads:1	Strand:-
AATCGTGTTAAGAGACTCAGACCT
>Location:NODE_371225_length_8483_cov_20.365791	Coordinate:81	Reads:1	Hits:1	Allocated_reads:1	Strand:-
GGAAGAGGATCTAATCGTGTTAAGAGA
>Location:NODE_371225_length_8483_cov_20.365791	Coordinate:81	Reads:1	Hits:1	Allocated_reads:1	Strand:+
TCTCTTAACACGATTAGATCCTCTTT
>Location:NODE_371225_length_8483_cov_20.365791	Coordinate:81	Reads:1	Hits:1	Allocated_reads:1	Strand:+
TCTCTTAACACGATTAGATCCTCTTCC
>Location:NODE_371225_length_8483_cov_20.365791	Coordinate:81	Reads:1	Hits:1	Allocated_reads:1	Strand:+
TCTCTTAACACGATTAGATCCTCTTCCG
>Location:NODE_371225_length_8483_cov_20.365791	Coordinate:94	Reads:1	Hits:1	Allocated_reads:1	Strand:+
TTAGATCCTCTTCCGGAACCATGCCT
>Location:NODE_371225_length_8483_cov_20.365791	Coordinate:123	Reads:1	Hits:2	Allocated_reads:0.5	Strand:+
TTTTTTCCTAGGTTGGACACGAGCC
>Location:NODE_371225_length_8483_cov_20.365791	Coordinate:126	Reads:5	Hits:2	Allocated_reads:2.5	Strand:+
TTTCCTAGGTTGGACACGAGCCCT
>Location:NODE_371225_length_8483_cov_20.365791	Coordinate:126	Reads:1	Hits:2	Allocated_reads:0.5	Strand:+
TTTCCTAGGTTGGACACGAGCCCTT
>Location:NODE_371225_length_8483_cov_20.365791	Coordinate:127	Reads:1	Hits:2	Allocated_reads:0.5	Strand:+
TTCCTAGGTTGGACACGAGCCCTT
>Location:NODE_371225_length_8483_cov_20.365791	Coordinate:127	Reads:1	Hits:2	Allocated_reads:0.5	Strand:+
TTCCTAGGTTGGACACGAGCCCTTAA
>Location:NODE_371225_length_8483_cov_20.365791	Coordinate:127	Reads:5	Hits:2	Allocated_reads:2.5	Strand:+
TTCCTAGGTTGGACACGAGCCCTTAAGACT
>Location:NODE_371225_length_8483_cov_20.365791	Coordinate:128	Reads:1	Hits:2	Allocated_reads:0.5	Strand:+
TCCTAGGTTGGACACGAGCCCTTAAGAC
>Location:NODE_371225_length_8483_cov_20.365791	Coordinate:128	Reads:6	Hits:2	Allocated_reads:3	Strand:+
TCCTAGGTTGGACACGAGCCCTTAAGACT
>Location:NODE_371225_length_8483_cov_20.365791	Coordinate:130	Reads:1	Hits:4	Allocated_reads:0.25	Strand:+
CTAGGTTGGACACGAGCCCTTAAGACT
>Location:NODE_371225_length_8483_cov_20.365791	Coordinate:131	Reads:1	Hits:4	Allocated_reads:0.25	Strand:+
TAGGTTGGACACGAGCCCTTAAGACT
>Location:NODE_371225_length_8483_cov_20.365791	Coordinate:131	Reads:1	Hits:4	Allocated_reads:0.25	Strand:+
TAGGTTGGACACGAGCCCTTAAGACTTG
>Location:NODE_371225_length_8483_cov_20.365791	Coordinate:132	Reads:1	Hits:4	Allocated_reads:0.25	Strand:+
AGGTTGGACACGAGCCCTTAAGACTTG
>Location:NODE_371225_length_8483_cov_20.365791	Coordinate:165	Reads:1	Hits:1	Allocated_reads:1	Strand:+
TTCACTTGGACCGGAGCTCCGTTGCGT
>Location:NODE_371225_length_8483_cov_20.365791	Coordinate:165	Reads:1	Hits:1	Allocated_reads:1	Strand:+
TTCACTTGGACCGGAGCTCCGTTGCGCT
>Location:NODE_371225_length_8483_cov_20.365791	Coordinate:166	Reads:4	Hits:1	Allocated_reads:4	Strand:+
TCACTTGGACCGGAGCTCCGTTGC
>Location:NODE_371225_length_8483_cov_20.365791	Coordinate:166	Reads:1	Hits:1	Allocated_reads:1	Strand:+
TCACTTGGACCGGAGCTCCGTTGCGC
>Location:NODE_371225_length_8483_cov_20.365791	Coordinate:166	Reads:1	Hits:1	Allocated_reads:1	Strand:+
TCACTTGGACCGGAGCTCCGTTGCGCA
>Location:NODE_371225_length_8483_cov_20.365791	Coordinate:166	Reads:1	Hits:1	Allocated_reads:1	Strand:+
TCACTTGGACCGGAGCTCCGTTGCGTTT
>Location:NODE_371225_length_8483_cov_20.365791	Coordinate:166	Reads:1	Hits:1	Allocated_reads:1	Strand:+
TCACTTGGACCGGAGCTCCGTTGCGCTCCACTT
>Location:NODE_371225_length_8483_cov_20.365791	Coordinate:170	Reads:1	Hits:1	Allocated_reads:1	Strand:+
TTGGACCGGAGCTCCGTTGCGCTC
>Location:NODE_371225_length_8483_cov_20.365791	Coordinate:180	Reads:1	Hits:1	Allocated_reads:1	Strand:-
ACACCAGTTCCAAGTAGAGCGCAACGGAGC
>Location:NODE_371225_length_8483_cov_20.365791	Coordinate:180	Reads:1	Hits:1	Allocated_reads:1	Strand:-
ACACCAGTTCCAAGTAGAGCGCAACGGATC
>Location:NODE_371225_length_8483_cov_20.365791	Coordinate:180	Reads:1	Hits:1	Allocated_reads:1	Strand:-
CCAGTTCCAAGTAGAGCGCAACGGAGC
>Location:NODE_371225_length_8483_cov_20.365791	Coordinate:185	Reads:1	Hits:1	Allocated_reads:1	Strand:-
AGTCACACCAGTTCCAAGTAGAGCGCAAC
>Location:NODE_371225_length_8483_cov_20.365791	Coordinate:192	Reads:1	Hits:1	Allocated_reads:1	Strand:-
CCAGTCACACCAGTTCCAAGTAGA
>Location:NODE_371225_length_8483_cov_20.365791	Coordinate:194	Reads:1	Hits:1	Allocated_reads:1	Strand:+
TACTTGGAACTGGTGTGACTGGAGAATGC
>Location:NODE_371225_length_8483_cov_20.365791	Coordinate:195	Reads:1	Hits:1	Allocated_reads:1	Strand:+
ACTTGGAACTGGTGTGACTGGAGAATGCC
>Location:NODE_371225_length_8483_cov_20.365791	Coordinate:198	Reads:1	Hits:1	Allocated_reads:1	Strand:+
TGGAACTGGTGTGACTGGAGAATGCC
>Location:NODE_371225_length_8483_cov_20.365791	Coordinate:202	Reads:1	Hits:1	Allocated_reads:1	Strand:+
ACTGGTGTGACTGGAGAATGCCCCCCTTGAGGA
>Location:NODE_371225_length_8483_cov_20.365791	Coordinate:203	Reads:1	Hits:1	Allocated_reads:1	Strand:+
CTGGTGTGACTGGAGAATGCCCCCCT
>Location:NODE_371225_length_8483_cov_20.365791	Coordinate:207	Reads:1	Hits:1	Allocated_reads:1	Strand:+
TGTGACTGGAGAATGCCCCCCTCGAGG
>Location:NODE_371225_length_8483_cov_20.365791	Coordinate:207	Reads:1	Hits:1	Allocated_reads:1	Strand:+
TGTGACTGGAGAATGCCCCCCTCGAGGT
>Location:NODE_371225_length_8483_cov_20.365791	Coordinate:207	Reads:2	Hits:1	Allocated_reads:2	Strand:+
TGTGACTGGAGAATGCCCCCCTTGAGGA
>Location:NODE_371225_length_8483_cov_20.365791	Coordinate:209	Reads:3	Hits:1	Allocated_reads:3	Strand:+
TGACTGGAGAATGCCCCCCTCGAGG
>Location:NODE_371225_length_8483_cov_20.365791	Coordinate:259	Reads:1	Hits:2	Allocated_reads:0.5	Strand:-
TGACTCGGAAGAGGGTGAGCCATT
>Location:NODE_371225_length_8483_cov_20.365791	Coordinate:261	Reads:1	Hits:2	Allocated_reads:0.5	Strand:+
TGGCTCACCCTCTTCCGAGTCAGTTGTGT
>Location:NODE_371225_length_8483_cov_20.365791	Coordinate:263	Reads:1	Hits:2	Allocated_reads:0.5	Strand:-
ACACAACTGACTCGGAAGAGGGTGAGC
>Location:NODE_371225_length_8483_cov_20.365791	Coordinate:263	Reads:1	Hits:2	Allocated_reads:0.5	Strand:-
GACACAACTGACTCGGAAGAGAGTGAGC
>Location:NODE_371225_length_8483_cov_20.365791	Coordinate:267	Reads:1	Hits:2	Allocated_reads:0.5	Strand:-
CTGACACAACTGACTCGGAAGAGGGT
>Location:NODE_371225_length_8483_cov_20.365791	Coordinate:267	Reads:1	Hits:2	Allocated_reads:0.5	Strand:-
TGACACAACTGACTCGGAAGAGGGT
>Location:NODE_371225_length_8483_cov_20.365791	Coordinate:271	Reads:1	Hits:2	Allocated_reads:0.5	Strand:+
TCTTCCGAGTCAGTTGTGTCAGGGTTC
>Location:NODE_371225_length_8483_cov_20.365791	Coordinate:272	Reads:1	Hits:2	Allocated_reads:0.5	Strand:+
CTTCCGAGTCAGTTGTGTCAGGGTTCGGC
>Location:NODE_371225_length_8483_cov_20.365791	Coordinate:274	Reads:1	Hits:2	Allocated_reads:0.5	Strand:+
TCCGAGTCAGTTGTGTCAGGGTTCGGCTCTGG
>Location:NODE_371225_length_8483_cov_20.365791	Coordinate:277	Reads:1	Hits:2	Allocated_reads:0.5	Strand:+
GAGTCAGTTGTGTCAGGGTTCGGC
>Location:NODE_371225_length_8483_cov_20.365791	Coordinate:280	Reads:1	Hits:2	Allocated_reads:0.5	Strand:+
TCAGTTGTGTCAGGGTTCGGCTCT
>Location:NODE_371225_length_8483_cov_20.365791	Coordinate:289	Reads:1	Hits:2	Allocated_reads:0.5	Strand:-
AGACCAATGACACCAGAGCCAAACCCTGA
>Location:NODE_371225_length_8483_cov_20.365791	Coordinate:291	Reads:1	Hits:2	Allocated_reads:0.5	Strand:-
ACCAATGACACCAGAGCCGAACCCT
>Location:NODE_371225_length_8483_cov_20.365791	Coordinate:291	Reads:1	Hits:2	Allocated_reads:0.5	Strand:-
GACCAATGACACCAGAGCCGAACCCT
>Location:NODE_371225_length_8483_cov_20.365791	Coordinate:292	Reads:1	Hits:2	Allocated_reads:0.5	Strand:-
AGACCAATGACACCAGAGCCGAACCC
>Location:NODE_371225_length_8483_cov_20.365791	Coordinate:293	Reads:1	Hits:2	Allocated_reads:0.5	Strand:-
AGACCAATGACACCAGAGCCGAACC
>Location:NODE_371225_length_8483_cov_20.365791	Coordinate:299	Reads:2	Hits:2	Allocated_reads:1	Strand:-
CACCGGAAGACCAATGACACCAGAGC
>Location:NODE_371225_length_8483_cov_20.365791	Coordinate:308	Reads:1	Hits:2	Allocated_reads:0.5	Strand:+
TCATTGGTCTTCCGGTGGACTTCTTGT
>Location:NODE_371225_length_8483_cov_20.365791	Coordinate:313	Reads:1	Hits:2	Allocated_reads:0.5	Strand:-
AGAGAAACAAGAAGTCCACCGGAAGACC
>Location:NODE_371225_length_8483_cov_20.365791	Coordinate:315	Reads:1	Hits:2	Allocated_reads:0.5	Strand:-
CACAAGAGAAACAAGAAGTCCACTGGAAGT
>Location:NODE_371225_length_8483_cov_20.365791	Coordinate:315	Reads:1	Hits:2	Allocated_reads:0.5	Strand:+
TCTTCCGGTGGACTTCTTGTTTCTCT
>Location:NODE_371225_length_8483_cov_20.365791	Coordinate:316	Reads:1	Hits:2	Allocated_reads:0.5	Strand:-
CACAAGAGAAACAAGAAGTCCACCGGAAA
>Location:NODE_371225_length_8483_cov_20.365791	Coordinate:316	Reads:1	Hits:2	Allocated_reads:0.5	Strand:-
CACAAGAGAAACAAGAAGTCCACCGGAAT
>Location:NODE_371225_length_8483_cov_20.365791	Coordinate:317	Reads:1	Hits:2	Allocated_reads:0.5	Strand:-
CACAAGAGAAACAAGAAGTCCACCGGAA
>Location:NODE_371225_length_8483_cov_20.365791	Coordinate:320	Reads:1	Hits:2	Allocated_reads:0.5	Strand:-
CACAAGAGAAACAAGAAGTCCACCG
>Location:NODE_371225_length_8483_cov_20.365791	Coordinate:321	Reads:4	Hits:2	Allocated_reads:2	Strand:-
ACACAAGAGAAACAAGAAGTCCACC
>Location:NODE_371225_length_8483_cov_20.365791	Coordinate:321	Reads:5	Hits:2	Allocated_reads:2.5	Strand:-
CACAAGAGAAACAAGAAGTCCACC
>Location:NODE_371225_length_8483_cov_20.365791	Coordinate:326	Reads:1	Hits:2	Allocated_reads:0.5	Strand:-
CAAGACCACACAAGAGAAACAAGAAGT
>Location:NODE_371225_length_8483_cov_20.365791	Coordinate:332	Reads:1	Hits:2	Allocated_reads:0.5	Strand:+
TGTTTCTCTTGTGTGGTCTTGTAGC
>Location:NODE_371225_length_8483_cov_20.365791	Coordinate:333	Reads:1	Hits:2	Allocated_reads:0.5	Strand:+
GTTTCTCTTGTGTGGTCTTGTAGCCTGACT
>Location:NODE_371225_length_8483_cov_20.365791	Coordinate:335	Reads:52	Hits:2	Allocated_reads:26	Strand:+
TTCTCTTGTGTGGTCTTGTAGCCT
>Location:NODE_371225_length_8483_cov_20.365791	Coordinate:335	Reads:1	Hits:2	Allocated_reads:0.5	Strand:+
TTCTCTTGTGTGGTCTTGTAGCCTGAC
>Location:NODE_371225_length_8483_cov_20.365791	Coordinate:335	Reads:1	Hits:2	Allocated_reads:0.5	Strand:+
TTCTCTTGTGTGGTCTTGTAGCCTGAAA
>Location:NODE_371225_length_8483_cov_20.365791	Coordinate:335	Reads:6	Hits:2	Allocated_reads:3	Strand:+
TTCTCTTGTGTGGTCTTGTAGCCTGACT
>Location:NODE_371225_length_8483_cov_20.365791	Coordinate:343	Reads:1	Hits:2	Allocated_reads:0.5	Strand:-
ATCCAAAGTCAGGCTACAAGACCTTT
>Location:NODE_371225_length_8483_cov_20.365791	Coordinate:345	Reads:2	Hits:2	Allocated_reads:1	Strand:+
TGGTCTTGTAGCCTGACTTTGGATAATGTCCACT
>Location:NODE_371225_length_8483_cov_20.365791	Coordinate:346	Reads:1	Hits:2	Allocated_reads:0.5	Strand:-
TATCCAAAGTCAGGCTACAAGACC
>Location:NODE_371225_length_8483_cov_20.365791	Coordinate:348	Reads:1	Hits:2	Allocated_reads:0.5	Strand:+
TCTTGTAGCCTGACTTTGGATAATGTCCACT
>Location:NODE_371225_length_8483_cov_20.365791	Coordinate:350	Reads:3	Hits:2	Allocated_reads:1.5	Strand:+
TTGTAGCCTGACTTTGGATAATGTCCACT
>Location:NODE_371225_length_8483_cov_20.365791	Coordinate:351	Reads:1	Hits:2	Allocated_reads:0.5	Strand:+
TGTAGCCTGACTTTGGATAATGTCCA
>Location:NODE_371225_length_8483_cov_20.365791	Coordinate:351	Reads:1	Hits:2	Allocated_reads:0.5	Strand:+
TGTAGCCTGACTTTGGATAATGTCCAC
>Location:NODE_371225_length_8483_cov_20.365791	Coordinate:353	Reads:1	Hits:2	Allocated_reads:0.5	Strand:+
TAGCCTGACTTTGGATAATGTCCA
>Location:NODE_371225_length_8483_cov_20.365791	Coordinate:410	Reads:1	Hits:1	Allocated_reads:1	Strand:+
TAAGATGAGGCGGTGGCTCTGGATT
>Location:NODE_371225_length_8483_cov_20.365791	Coordinate:412	Reads:1	Hits:1	Allocated_reads:1	Strand:-
TCCATCCAGAGCCACCGCCTCATCT
>Location:NODE_371225_length_8483_cov_20.365791	Coordinate:427	Reads:1	Hits:4	Allocated_reads:0.25	Strand:+
TCTGGATGGATGTCATCCCCTGGCTC
>Location:NODE_371225_length_8483_cov_20.365791	Coordinate:427	Reads:1	Hits:2	Allocated_reads:0.5	Strand:+
TCTGGATGGATGTCATCCCCTGGCTCT
>Location:NODE_371225_length_8483_cov_20.365791	Coordinate:448	Reads:1	Hits:2	Allocated_reads:0.5	Strand:-
CAGAGCCGGAACCCAGGGTGGAGCC
>Location:NODE_371225_length_8483_cov_20.365791	Coordinate:489	Reads:1	Hits:1	Allocated_reads:1	Strand:+
TAATGTCCACTGGCAAGTCGTTTACTT
>Location:NODE_371225_length_8483_cov_20.365791	Coordinate:499	Reads:1	Hits:1	Allocated_reads:1	Strand:+
TGGCAAGTCGTTTACTTGTAACAACAAGT
>Location:NODE_371225_length_8483_cov_20.365791	Coordinate:515	Reads:1	Hits:2	Allocated_reads:0.5	Strand:-
GCACCTTGCACAGGAACTTGTTGTTACA
>Location:NODE_371225_length_8483_cov_20.365791	Coordinate:516	Reads:1	Hits:2	Allocated_reads:0.5	Strand:-
GCACCTTGCACAGGAACTTGTTGTTAC
>Location:NODE_371225_length_8483_cov_20.365791	Coordinate:517	Reads:1	Hits:2	Allocated_reads:0.5	Strand:-
TTCGCACCTTGCACAGGAACTTGTTGTTA
>Location:NODE_371225_length_8483_cov_20.365791	Coordinate:520	Reads:1	Hits:2	Allocated_reads:0.5	Strand:-
TTCGCACCTTGCACAGGAACTTGTTG
>Location:NODE_371225_length_8483_cov_20.365791	Coordinate:522	Reads:1	Hits:2	Allocated_reads:0.5	Strand:-
CTGTTCGCACCTTGCACAGGAACTTGT
>Location:NODE_371225_length_8483_cov_20.365791	Coordinate:531	Reads:2	Hits:2	Allocated_reads:1	Strand:+
TGTGCAAGGTGCGAACAGGACGGCCT
>Location:NODE_371225_length_8483_cov_20.365791	Coordinate:532	Reads:1	Hits:2	Allocated_reads:0.5	Strand:-
GGCCGTCCTGTTCGCACCTTGCAC
>Location:NODE_371225_length_8483_cov_20.365791	Coordinate:533	Reads:1	Hits:2	Allocated_reads:0.5	Strand:+
TGCAAGGTGCGAACAGGACGGCCT
>Location:NODE_371225_length_8483_cov_20.365791	Coordinate:543	Reads:1	Hits:1	Allocated_reads:1	Strand:+
GAACAGGACGGCCTTGACACACTTTACC
>Location:NODE_371225_length_8483_cov_20.365791	Coordinate:544	Reads:1	Hits:1	Allocated_reads:1	Strand:+
AACAGGACGGCCTTGACACACTTTACT
>Location:NODE_371225_length_8483_cov_20.365791	Coordinate:579	Reads:1	Hits:2	Allocated_reads:0.5	Strand:+
TGAAGGGATACAGCCTATGTCTGTGC
>Location:NODE_371225_length_8483_cov_20.365791	Coordinate:652	Reads:1	Hits:1	Allocated_reads:1	Strand:-
CACCTGAGTCCGGATCAACAGGAGTC
>Location:NODE_371225_length_8483_cov_20.365791	Coordinate:656	Reads:1	Hits:1	Allocated_reads:1	Strand:-
TAGCCACCTGAGTCCGGATCAACAGG
>Location:NODE_371225_length_8483_cov_20.365791	Coordinate:664	Reads:1	Hits:1	Allocated_reads:1	Strand:+
TCCGGACTCAGGTGGCTAAGATCAACT
>Location:NODE_371225_length_8483_cov_20.365791	Coordinate:678	Reads:1	Hits:1	Allocated_reads:1	Strand:+
GCTAAGATCAACTGGGGGCAGCCATGACT
>Location:NODE_371225_length_8483_cov_20.365791	Coordinate:680	Reads:1	Hits:1	Allocated_reads:1	Strand:+
TAAGATCAACTGGGGGCAGCCATGT
>Location:NODE_371225_length_8483_cov_20.365791	Coordinate:688	Reads:1	Hits:1	Allocated_reads:1	Strand:-
CCACTGAGTCATGGCTGCCCCCAGT
>Location:NODE_371225_length_8483_cov_20.365791	Coordinate:699	Reads:1	Hits:2	Allocated_reads:0.5	Strand:-
TTCTGAACTGTCCACTGAGTCATGG
>Location:NODE_371225_length_8483_cov_20.365791	Coordinate:702	Reads:2	Hits:2	Allocated_reads:1	Strand:+
TGACTCAGTGGACAGTTCAGAAAC
>Location:NODE_371225_length_8483_cov_20.365791	Coordinate:702	Reads:1	Hits:1	Allocated_reads:1	Strand:+
TGACTCAGTGGACAGTTCAGAAACAGAG
>Location:NODE_371225_length_8483_cov_20.365791	Coordinate:712	Reads:1	Hits:1	Allocated_reads:1	Strand:-
TAAGTGCAGCCACCTCTGTTTCTGAACTGTC
>Location:NODE_371225_length_8483_cov_20.365791	Coordinate:717	Reads:1	Hits:1	Allocated_reads:1	Strand:+
TTCAGAAACAGAGGTGGCTGCACT
>Location:NODE_371225_length_8483_cov_20.365791	Coordinate:718	Reads:1	Hits:1	Allocated_reads:1	Strand:+
TCAGAAACAGAGGTGGCTGCACTTACCTC
>Location:NODE_371225_length_8483_cov_20.365791	Coordinate:782	Reads:1	Hits:1	Allocated_reads:1	Strand:-
GACCGACCCACAAACACATCAGAGG
>Location:NODE_371225_length_8483_cov_20.365791	Coordinate:784	Reads:1	Hits:2	Allocated_reads:0.5	Strand:+
TCTGATGTGTTTGTGGGTCGGTCT
>Location:NODE_371225_length_8483_cov_20.365791	Coordinate:816	Reads:1	Hits:2	Allocated_reads:0.5	Strand:+
AACTTTAGCGACATGTTGAATAGTACCCAG
>Location:NODE_371225_length_8483_cov_20.365791	Coordinate:817	Reads:1	Hits:2	Allocated_reads:0.5	Strand:-
TACTATTCAACATGTCGCTAAAGT
>Location:NODE_371225_length_8483_cov_20.365791	Coordinate:819	Reads:2	Hits:2	Allocated_reads:1	Strand:+
TTTAGCGACATGTTGAATAGTACCC
>Location:NODE_371225_length_8483_cov_20.365791	Coordinate:820	Reads:2	Hits:2	Allocated_reads:1	Strand:+
TTAGCGACATGTTGAATAGTACCC
>Location:NODE_371225_length_8483_cov_20.365791	Coordinate:820	Reads:2	Hits:2	Allocated_reads:1	Strand:+
TTAGCGACATGTTGAATAGTACCCA
>Location:NODE_371225_length_8483_cov_20.365791	Coordinate:820	Reads:1	Hits:2	Allocated_reads:0.5	Strand:+
TTAGCGACATGTTGAATAGTACCCAGG
>Location:NODE_371225_length_8483_cov_20.365791	Coordinate:820	Reads:1	Hits:2	Allocated_reads:0.5	Strand:+
TTAGCGACATGTTGAATAGTACCCAGGGC
>Location:NODE_371225_length_8483_cov_20.365791	Coordinate:821	Reads:1	Hits:2	Allocated_reads:0.5	Strand:+
TAGCGACATGTTGAATAGTACCCAGGGC
>Location:NODE_371225_length_8483_cov_20.365791	Coordinate:825	Reads:1	Hits:2	Allocated_reads:0.5	Strand:+
GACATGTTGAATAGTACCCAGGGC
>Location:NODE_371225_length_8483_cov_20.365791	Coordinate:825	Reads:1	Hits:2	Allocated_reads:0.5	Strand:+
GACATGTTGAATAGTACCCAGGGCTGTT
>Location:NODE_371225_length_8483_cov_20.365791	Coordinate:828	Reads:1	Hits:2	Allocated_reads:0.5	Strand:+
ATGTTGAATAGTACCCAGGGCTGTT
>Location:NODE_371225_length_8483_cov_20.365791	Coordinate:831	Reads:1	Hits:2	Allocated_reads:0.5	Strand:-
AAGAGAACAGCCCTGGGTACTATTCAT
>Location:NODE_371225_length_8483_cov_20.365791	Coordinate:835	Reads:1	Hits:2	Allocated_reads:0.5	Strand:+
ATAGTACCCAGGGCTGTTCTCTTC
>Location:NODE_371225_length_8483_cov_20.365791	Coordinate:835	Reads:1	Hits:2	Allocated_reads:0.5	Strand:+
ATAGTACCCAGGGCTGTTCTCTTCGAA
>Location:NODE_371225_length_8483_cov_20.365791	Coordinate:835	Reads:1	Hits:2	Allocated_reads:0.5	Strand:+
ATAGTACCCAGGGCTGTTCTCTTCGGTAGAA
>Location:NODE_371225_length_8483_cov_20.365791	Coordinate:835	Reads:1	Hits:2	Allocated_reads:0.5	Strand:+
ATAGTACCCAGGGCTGTTCTCTTCGGTAGAAT
>Location:NODE_371225_length_8483_cov_20.365791	Coordinate:835	Reads:1	Hits:2	Allocated_reads:0.5	Strand:+
ATAGTACCCAGGGCTGTTCTCTTCGGTAGAATT
>Location:NODE_371225_length_8483_cov_20.365791	Coordinate:836	Reads:1	Hits:2	Allocated_reads:0.5	Strand:+
TAGTACCCAGGGCTGTTCTCTTCGGTAGAAT
>Location:NODE_371225_length_8483_cov_20.365791	Coordinate:838	Reads:1	Hits:2	Allocated_reads:0.5	Strand:+
GTACCCAGGGCTGTTCTCTTCGGTAGAA
>Location:NODE_371225_length_8483_cov_20.365791	Coordinate:838	Reads:1	Hits:2	Allocated_reads:0.5	Strand:+
GTACCCAGGGCTGTTCTCTTCGGTAGAATT
>Location:NODE_371225_length_8483_cov_20.365791	Coordinate:838	Reads:2	Hits:2	Allocated_reads:1	Strand:-
TACCGAAGAGAACAGCCCTGGGTAC
>Location:NODE_371225_length_8483_cov_20.365791	Coordinate:839	Reads:1	Hits:2	Allocated_reads:0.5	Strand:+
TACCCAGGGCTGTTCTCTTCGGTAGAA
>Location:NODE_371225_length_8483_cov_20.365791	Coordinate:839	Reads:1	Hits:2	Allocated_reads:0.5	Strand:+
TACCCAGGGCTGTTCTCTTCGGTAGAATT
>Location:NODE_371225_length_8483_cov_20.365791	Coordinate:841	Reads:1	Hits:2	Allocated_reads:0.5	Strand:-
TTCTACCGAAGAGAACAGCCCTGGG
>Location:NODE_371225_length_8483_cov_20.365791	Coordinate:847	Reads:1	Hits:2	Allocated_reads:0.5	Strand:-
ACACGAAATAATTCTACCGAAGAGAAAAGC
>Location:NODE_371225_length_8483_cov_20.365791	Coordinate:848	Reads:1	Hits:2	Allocated_reads:0.5	Strand:-
ACACGAAATAATTCTACCGAAGAGAACAG
>Location:NODE_371225_length_8483_cov_20.365791	Coordinate:850	Reads:1	Hits:2	Allocated_reads:0.5	Strand:-
CACGAAATAATTCTACCGAAGAGAAC
>Location:NODE_371225_length_8483_cov_20.365791	Coordinate:852	Reads:1	Hits:2	Allocated_reads:0.5	Strand:-
ACACGAAATAATTCTACCGAAGAGT
>Location:NODE_371225_length_8483_cov_20.365791	Coordinate:866	Reads:1	Hits:2	Allocated_reads:0.5	Strand:+
TTATTTCGTGTTTGGAGTGGTTAGAGA
>Location:NODE_371225_length_8483_cov_20.365791	Coordinate:866	Reads:1	Hits:2	Allocated_reads:0.5	Strand:+
TTATTTCGTGTTTGGAGTGGTTAGAGATGGG
>Location:NODE_371225_length_8483_cov_20.365791	Coordinate:867	Reads:1	Hits:2	Allocated_reads:0.5	Strand:+
TATTTCGTGTTTGGAGTGGTTAGA
>Location:NODE_371225_length_8483_cov_20.365791	Coordinate:867	Reads:1	Hits:2	Allocated_reads:0.5	Strand:+
TATTTCGTGTTTGGAGTGGTTAGAG
>Location:NODE_371225_length_8483_cov_20.365791	Coordinate:867	Reads:1	Hits:2	Allocated_reads:0.5	Strand:+
TATTTCGTGTTTGGAGTGGTTAGAGA
>Location:NODE_371225_length_8483_cov_20.365791	Coordinate:867	Reads:2	Hits:2	Allocated_reads:1	Strand:+
TATTTCGTGTTTGGAGTGGTTAGAGATGG
>Location:NODE_371225_length_8483_cov_20.365791	Coordinate:867	Reads:2	Hits:2	Allocated_reads:1	Strand:+
TATTTCGTGTTTGGAGTGGTTAGAGATGGG
>Location:NODE_371225_length_8483_cov_20.365791	Coordinate:868	Reads:1	Hits:2	Allocated_reads:0.5	Strand:+
ATTTCGTGTTTGGAGTGGTTAGAGATGG
>Location:NODE_371225_length_8483_cov_20.365791	Coordinate:883	Reads:1	Hits:2	Allocated_reads:0.5	Strand:+
TGGTTAGAGATGGGGACCTTAACGAATGGCC
>Location:NODE_371225_length_8483_cov_20.365791	Coordinate:907	Reads:1	Hits:1	Allocated_reads:1	Strand:-
GAGATCAACAACCATCAAAGGCCATT
>Location:NODE_371225_length_8483_cov_20.365791	Coordinate:914	Reads:1	Hits:1	Allocated_reads:1	Strand:+
TTTGATGGTTGTTGATCTCAAGGAGCCCT
>Location:NODE_371225_length_8483_cov_20.365791	Coordinate:920	Reads:1	Hits:2	Allocated_reads:0.5	Strand:-
AAGGGCTCCTTGAGATCAACAACC
>Location:NODE_371225_length_8483_cov_20.365791	Coordinate:928	Reads:1	Hits:2	Allocated_reads:0.5	Strand:-
TGTTGGGGAAGGGCTCCTTGAGAT
>Location:NODE_371225_length_8483_cov_20.365791	Coordinate:934	Reads:1	Hits:2	Allocated_reads:0.5	Strand:-
CACCTGAGTGTTGGGGAAGGGCTCCT
>Location:NODE_371225_length_8483_cov_20.365791	Coordinate:948	Reads:1	Hits:2	Allocated_reads:0.5	Strand:-
ACACTGCCTTGAGACACCTGAGTGTT
>Location:NODE_371225_length_8483_cov_20.365791	Coordinate:948	Reads:1	Hits:2	Allocated_reads:0.5	Strand:-
CACTGCCTTGAGACACCTGAGTGTT
>Location:NODE_371225_length_8483_cov_20.365791	Coordinate:949	Reads:1	Hits:2	Allocated_reads:0.5	Strand:-
GAACACTGCCTTGAGACACCTGAGTGT
>Location:NODE_371225_length_8483_cov_20.365791	Coordinate:949	Reads:1	Hits:2	Allocated_reads:0.5	Strand:-
GAGAACACTGCCTTGAGACACCTGAGTGT
>Location:NODE_371225_length_8483_cov_20.365791	Coordinate:953	Reads:1	Hits:2	Allocated_reads:0.5	Strand:-
AGAACACTGCCTTGAGACACCTGA
>Location:NODE_371225_length_8483_cov_20.365791	Coordinate:959	Reads:1	Hits:1	Allocated_reads:1	Strand:-
AACCCGATGAGAACACTGCCTTGAGAC
>Location:NODE_371225_length_8483_cov_20.365791	Coordinate:959	Reads:1	Hits:1	Allocated_reads:1	Strand:-
ACCCGATGAGAACACTGCCTTGAGAC
>Location:NODE_371225_length_8483_cov_20.365791	Coordinate:960	Reads:1	Hits:1	Allocated_reads:1	Strand:-
CGAACCCGATGAGAACACTGCCTTGAGA
>Location:NODE_371225_length_8483_cov_20.365791	Coordinate:963	Reads:1	Hits:1	Allocated_reads:1	Strand:-
TACGAACCCGATGAGAACACTGCCTTG
>Location:NODE_371225_length_8483_cov_20.365791	Coordinate:965	Reads:3	Hits:1	Allocated_reads:3	Strand:-
TACGAACCCGATGAGAACACTGCCT
>Location:NODE_371225_length_8483_cov_20.365791	Coordinate:965	Reads:1	Hits:1	Allocated_reads:1	Strand:-
TGCTGTACGAACCCGATGAGAACACTGCCT
>Location:NODE_371225_length_8483_cov_20.365791	Coordinate:965	Reads:1	Hits:1	Allocated_reads:1	Strand:-
TGTACGAACCCGATGAGAACACTGCCT
>Location:NODE_371225_length_8483_cov_20.365791	Coordinate:972	Reads:1	Hits:1	Allocated_reads:1	Strand:-
TGGTGCTGTACGAACCCGATGAGAAC
>Location:NODE_371225_length_8483_cov_20.365791	Coordinate:982	Reads:1	Hits:2	Allocated_reads:0.5	Strand:-
TTTGTGACCCCCTGGTGCTGTACGAACC
>Location:NODE_371225_length_8483_cov_20.365791	Coordinate:994	Reads:1	Hits:2	Allocated_reads:0.5	Strand:-
AGTTTTGACATTTGTGACCCCCTGGT
>Location:NODE_371225_length_8483_cov_20.365791	Coordinate:995	Reads:1	Hits:2	Allocated_reads:0.5	Strand:-
AGTTTTGACATTTGTGACCCCCTGG
>Location:NODE_371225_length_8483_cov_20.365791	Coordinate:995	Reads:1	Hits:2	Allocated_reads:0.5	Strand:-
AGTTTTGACATTTGTGACCCCCTGT
>Location:NODE_371225_length_8483_cov_20.365791	Coordinate:996	Reads:1	Hits:2	Allocated_reads:0.5	Strand:-
AGTTTTGACATTTGTGACCCCCTG
>Location:NODE_371225_length_8483_cov_20.365791	Coordinate:1010	Reads:1	Hits:2	Allocated_reads:0.5	Strand:+
TGTCAAAACTTTGGGGTACTCTGT
>Location:NODE_371225_length_8483_cov_20.365791	Coordinate:1010	Reads:2	Hits:2	Allocated_reads:1	Strand:+
TGTCAAAACTTTGGGGTACTCTGC
>Location:NODE_371225_length_8483_cov_20.365791	Coordinate:1010	Reads:1	Hits:2	Allocated_reads:0.5	Strand:+
TGTCAAAACTTTGGGGTACTCTGCA
>Location:NODE_371225_length_8483_cov_20.365791	Coordinate:1010	Reads:1	Hits:2	Allocated_reads:0.5	Strand:+
TGTCAAAACTTTGGGGTACTCTGTT
>Location:NODE_371225_length_8483_cov_20.365791	Coordinate:1010	Reads:4	Hits:2	Allocated_reads:2	Strand:+
TGTCAAAACTTTGGGGTACTCTGCACC
>Location:NODE_371225_length_8483_cov_20.365791	Coordinate:1010	Reads:3	Hits:2	Allocated_reads:1.5	Strand:+
TGTCAAAACTTTGGGGTACTCTGCACCA
>Location:NODE_371225_length_8483_cov_20.365791	Coordinate:1010	Reads:1	Hits:2	Allocated_reads:0.5	Strand:+
TGTCAAAACTTTGGGGTACTCTGCACCACA
>Location:NODE_371225_length_8483_cov_20.365791	Coordinate:1012	Reads:1	Hits:2	Allocated_reads:0.5	Strand:+
TCAAAACTTTGGGGTACTCTGCACCACA
>Location:NODE_371225_length_8483_cov_20.365791	Coordinate:1012	Reads:1	Hits:2	Allocated_reads:0.5	Strand:+
TCAAAACTTTGGGGTACTCTGCACCACACT
>Location:NODE_371225_length_8483_cov_20.365791	Coordinate:1018	Reads:1	Hits:2	Allocated_reads:0.5	Strand:+
CTTTGGGGTACTCTGCACCACACTTGGA
>Location:NODE_371225_length_8483_cov_20.365791	Coordinate:1021	Reads:1	Hits:2	Allocated_reads:0.5	Strand:+
TGGGGTACTCTGCACCACACTTGGAC
>Location:NODE_371225_length_8483_cov_20.365791	Coordinate:1032	Reads:1	Hits:2	Allocated_reads:0.5	Strand:+
GCACCACACTTGGACTGCTTTTCCAG
>Location:NODE_371225_length_8483_cov_20.365791	Coordinate:1033	Reads:1	Hits:2	Allocated_reads:0.5	Strand:+
CACCACACTTGGACTGCTTTTCCAGCAGGAAT
>Location:NODE_371225_length_8483_cov_20.365791	Coordinate:1038	Reads:1	Hits:2	Allocated_reads:0.5	Strand:+
CACTTGGACTGCTTTTCCAGCAGGAATGG
>Location:NODE_371225_length_8483_cov_20.365791	Coordinate:1040	Reads:1	Hits:2	Allocated_reads:0.5	Strand:+
CTTGGACTGCTTTTCCAGCAGGAATGG
>Location:NODE_371225_length_8483_cov_20.365791	Coordinate:1048	Reads:2	Hits:2	Allocated_reads:1	Strand:-
AATGTGACCATTCCTGCTGGAAAAGC
>Location:NODE_371225_length_8483_cov_20.365791	Coordinate:1050	Reads:2	Hits:2	Allocated_reads:1	Strand:+
TTTTCCAGCAGGAATGGTCACATTGCTC
>Location:NODE_371225_length_8483_cov_20.365791	Coordinate:1051	Reads:1	Hits:2	Allocated_reads:0.5	Strand:-
CAATGTGACCATTCCTGCTGGAAA
>Location:NODE_371225_length_8483_cov_20.365791	Coordinate:1051	Reads:1	Hits:2	Allocated_reads:0.5	Strand:-
GCAATGTGACCATTCCTGCTGGAAA
>Location:NODE_371225_length_8483_cov_20.365791	Coordinate:1052	Reads:1	Hits:2	Allocated_reads:0.5	Strand:-
AGCAATGTGACCATTCCTGCTGGAA
>Location:NODE_371225_length_8483_cov_20.365791	Coordinate:1052	Reads:1	Hits:2	Allocated_reads:0.5	Strand:-
ATTGGGAAGAGCAATGTGACCATTCCTGCTGGAA
>Location:NODE_371225_length_8483_cov_20.365791	Coordinate:1052	Reads:1	Hits:2	Allocated_reads:0.5	Strand:+
TTCCAGCAGGAATGGTCACATTGC
>Location:NODE_371225_length_8483_cov_20.365791	Coordinate:1053	Reads:1	Hits:2	Allocated_reads:0.5	Strand:-
AGCAATGTGACCATTCCTGCTGGA
>Location:NODE_371225_length_8483_cov_20.365791	Coordinate:1062	Reads:1	Hits:2	Allocated_reads:0.5	Strand:+
AATGGTCACATTGCTCTTCCCAATT
>Location:NODE_371225_length_8483_cov_20.365791	Coordinate:1067	Reads:1	Hits:2	Allocated_reads:0.5	Strand:-
GTGAGAATTGGGAAGAGCAATGTGA
>Location:NODE_371225_length_8483_cov_20.365791	Coordinate:1067	Reads:1	Hits:2	Allocated_reads:0.5	Strand:+
TCACATTGCTCTTCCCAATTCTCACT
>Location:NODE_371225_length_8483_cov_20.365791	Coordinate:1067	Reads:1	Hits:2	Allocated_reads:0.5	Strand:+
TCACATTGCTCTTCCCAATTCTCACTGTGT
>Location:NODE_371225_length_8483_cov_20.365791	Coordinate:1073	Reads:1	Hits:2	Allocated_reads:0.5	Strand:+
TGCTCTTCCCAATTCTCACTGTGGCTGGG
>Location:NODE_371225_length_8483_cov_20.365791	Coordinate:1078	Reads:1	Hits:2	Allocated_reads:0.5	Strand:+
TTCCCAATTCTCACTGTGGCTGGGTCACA
>Location:NODE_371225_length_8483_cov_20.365791	Coordinate:1082	Reads:1	Hits:2	Allocated_reads:0.5	Strand:-
CAGAATGTGACCCAGCCACAGTGAGAATTG
>Location:NODE_371225_length_8483_cov_20.365791	Coordinate:1084	Reads:1	Hits:2	Allocated_reads:0.5	Strand:+
ATTCTCACTGTGGCTGGGTCACATTCTGC
>Location:NODE_371225_length_8483_cov_20.365791	Coordinate:1086	Reads:1	Hits:2	Allocated_reads:0.5	Strand:-
GCAGAATGTGACCCAGCCACAGTGAGA
>Location:NODE_371225_length_8483_cov_20.365791	Coordinate:1123	Reads:1	Hits:4	Allocated_reads:0.25	Strand:-
GATGGCTATGGTAAACTTCATACAAGT
>Location:NODE_371225_length_8483_cov_20.365791	Coordinate:1130	Reads:1	Hits:4	Allocated_reads:0.25	Strand:+
TGAAGTTTACCATAGCCATCACTTGCTCT
>Location:NODE_371225_length_8483_cov_20.365791	Coordinate:1136	Reads:1	Hits:4	Allocated_reads:0.25	Strand:+
TTACCATAGCCATCACTTGCTCTTCGTCTGTACC
>Location:NODE_371225_length_8483_cov_20.365791	Coordinate:1137	Reads:1	Hits:4	Allocated_reads:0.25	Strand:+
TACCATAGCCATCACTTGCTCTTCG
>Location:NODE_371225_length_8483_cov_20.365791	Coordinate:1140	Reads:1	Hits:4	Allocated_reads:0.25	Strand:-
TTTGGTACAGACGAAGAGCAAGTGATGGCTATT
>Location:NODE_371225_length_8483_cov_20.365791	Coordinate:1141	Reads:1	Hits:4	Allocated_reads:0.25	Strand:+
ATAGCCATCACTTGCTCTTCGTCTGTA
>Location:NODE_371225_length_8483_cov_20.365791	Coordinate:1143	Reads:1	Hits:4	Allocated_reads:0.25	Strand:-
TGGTACAGACGAAGAGCAAGTGATGGCT
>Location:NODE_371225_length_8483_cov_20.365791	Coordinate:1144	Reads:1	Hits:4	Allocated_reads:0.25	Strand:-
CTTTTGGTACAGACGAAGAGCAAGTGATGGC
>Location:NODE_371225_length_8483_cov_20.365791	Coordinate:1144	Reads:1	Hits:4	Allocated_reads:0.25	Strand:-
TTGGTACAGACGAAGAGCAAGTGATGGC
>Location:NODE_371225_length_8483_cov_20.365791	Coordinate:1144	Reads:1	Hits:4	Allocated_reads:0.25	Strand:-
TTTGGTACAGACGAAGAGCAAGTGATGGC
>Location:NODE_371225_length_8483_cov_20.365791	Coordinate:1147	Reads:2	Hits:4	Allocated_reads:0.5	Strand:-
TTGGTACAGACGAAGAGCAAGTGAT
>Location:NODE_371225_length_8483_cov_20.365791	Coordinate:1148	Reads:1	Hits:4	Allocated_reads:0.25	Strand:+
TCACTTGCTCTTCGTCTGTACCAAAAGCT
>Location:NODE_371225_length_8483_cov_20.365791	Coordinate:1148	Reads:1	Hits:4	Allocated_reads:0.25	Strand:-
TTTTGGTACAGACGAAGAGCAAGTGA
>Location:NODE_371225_length_8483_cov_20.365791	Coordinate:1153	Reads:1	Hits:4	Allocated_reads:0.25	Strand:-
CAAAGCTTTTGGTACAGACGAAGAGCA
>Location:NODE_371225_length_8483_cov_20.365791	Coordinate:1156	Reads:1	Hits:4	Allocated_reads:0.25	Strand:-
CAAAGCTTTTGGTACAGACGAAGA
>Location:NODE_371225_length_8483_cov_20.365791	Coordinate:1156	Reads:1	Hits:2	Allocated_reads:0.5	Strand:+
TCTTCGTCTGTACCAAAAGCTTTGCGTA
>Location:NODE_371225_length_8483_cov_20.365791	Coordinate:1156	Reads:1	Hits:2	Allocated_reads:0.5	Strand:+
TCTTCGTCTGTACCAAAAGCTTTGCGTAGGA
>Location:NODE_371225_length_8483_cov_20.365791	Coordinate:1158	Reads:1	Hits:2	Allocated_reads:0.5	Strand:+
TTCGTCTGTACCAAAAGCTTTGCGTAGGA
>Location:NODE_371225_length_8483_cov_20.365791	Coordinate:1176	Reads:1	Hits:2	Allocated_reads:0.5	Strand:+
TTTGCGTAGGAGACTATACAATAGAGCACT
>Location:NODE_371225_length_8483_cov_20.365791	Coordinate:1178	Reads:1	Hits:2	Allocated_reads:0.5	Strand:+
TGCGTAGGAGACTATACAATAAAGCACT
>Location:NODE_371225_length_8483_cov_20.365791	Coordinate:1178	Reads:1	Hits:2	Allocated_reads:0.5	Strand:+
TGCGTAGGAGACTATACAATAGAGCACG
>Location:NODE_371225_length_8483_cov_20.365791	Coordinate:1178	Reads:1	Hits:2	Allocated_reads:0.5	Strand:+
TGCGTAGGAGACTATACAATAGAGCACT
>Location:NODE_371225_length_8483_cov_20.365791	Coordinate:1178	Reads:1	Hits:2	Allocated_reads:0.5	Strand:+
TGCGTAGGAGACTATACAATAGAGCACTGG
>Location:NODE_371225_length_8483_cov_20.365791	Coordinate:1182	Reads:2	Hits:2	Allocated_reads:1	Strand:+
TAGGAGACTATACAATAAAGCACTGGCCT
>Location:NODE_371225_length_8483_cov_20.365791	Coordinate:1208	Reads:1	Hits:1	Allocated_reads:1	Strand:-
CAAGCACAAGAGTCAAACCGAGAGG
>Location:NODE_371225_length_8483_cov_20.365791	Coordinate:1213	Reads:1	Hits:2	Allocated_reads:0.5	Strand:-
CATTATCCAAGCACAAGAGTCAGACCG
>Location:NODE_371225_length_8483_cov_20.365791	Coordinate:1230	Reads:1	Hits:1	Allocated_reads:1	Strand:+
TTGGATAATGGCGCCAAGCACGTTTGTT
>Location:NODE_371225_length_8483_cov_20.365791	Coordinate:1282	Reads:1	Hits:2	Allocated_reads:0.5	Strand:-
TGCAAGCCCCTTTCCTTGTCAGTAAGCT
>Location:NODE_371225_length_8483_cov_20.365791	Coordinate:1289	Reads:2	Hits:2	Allocated_reads:1	Strand:+
TGACAAGGAAAGGGGCTTGCACAGTA
>Location:NODE_371225_length_8483_cov_20.365791	Coordinate:1294	Reads:1	Hits:2	Allocated_reads:0.5	Strand:-
CCAATCTTACTGTGCAAGCCCCTTTCCT
>Location:NODE_371225_length_8483_cov_20.365791	Coordinate:1302	Reads:1	Hits:2	Allocated_reads:0.5	Strand:-
GAAGATCCCAATCTTACTGTGCAAGCC
>Location:NODE_371225_length_8483_cov_20.365791	Coordinate:1309	Reads:1	Hits:2	Allocated_reads:0.5	Strand:+
ACAGTAAGATTGGGATCTTCGTGACC
>Location:NODE_371225_length_8483_cov_20.365791	Coordinate:1309	Reads:1	Hits:2	Allocated_reads:0.5	Strand:-
TGGTCACGAAGATCCCAATCTTACTGT
>Location:NODE_371225_length_8483_cov_20.365791	Coordinate:1311	Reads:1	Hits:2	Allocated_reads:0.5	Strand:-
TGCTGGTCACGAAGATCCCAATCTTACT
>Location:NODE_371225_length_8483_cov_20.365791	Coordinate:1319	Reads:1	Hits:2	Allocated_reads:0.5	Strand:+
TGGGATCTTCGTGACCAGCGAGAGTGAC
>Location:NODE_371225_length_8483_cov_20.365791	Coordinate:1341	Reads:1	Hits:1	Allocated_reads:1	Strand:+
AGTGACTGTAAGTTCGACCCACCC
>Location:NODE_371225_length_8483_cov_20.365791	Coordinate:1341	Reads:1	Hits:1	Allocated_reads:1	Strand:-
TGATGGGTGGGTCGAACTTACAGTCACT
>Location:NODE_371225_length_8483_cov_20.365791	Coordinate:1345	Reads:1	Hits:1	Allocated_reads:1	Strand:+
ACTGTAAGTTCGACCCACCCATCATAAGG
>Location:NODE_371225_length_8483_cov_20.365791	Coordinate:1366	Reads:1	Hits:1	Allocated_reads:1	Strand:+
TCATAAGGAACTGCTTGTCTGTTAACC
>Location:NODE_371225_length_8483_cov_20.365791	Coordinate:1388	Reads:1	Hits:2	Allocated_reads:0.5	Strand:+
TAACCGCATAAACTTCAAGTCCATC
>Location:NODE_371225_length_8483_cov_20.365791	Coordinate:1388	Reads:1	Hits:2	Allocated_reads:0.5	Strand:+
TAACCGCATAAACTTCAAGTCCATCATT
>Location:NODE_371225_length_8483_cov_20.365791	Coordinate:1397	Reads:1	Hits:2	Allocated_reads:0.5	Strand:+
AAACTTCAAGTCCATCATTTAACAGC
>Location:NODE_371225_length_8483_cov_20.365791	Coordinate:1398	Reads:1	Hits:2	Allocated_reads:0.5	Strand:-
AGAGCTGTTAAATGATGGACTTGAAGTT
>Location:NODE_371225_length_8483_cov_20.365791	Coordinate:1405	Reads:2	Hits:2	Allocated_reads:1	Strand:-
CCAAGAGCTGTTAAATGATGGACT
>Location:NODE_371225_length_8483_cov_20.365791	Coordinate:1405	Reads:1	Hits:2	Allocated_reads:0.5	Strand:-
CCCTCCAAGAGCTGTTAAATGATGGACT
>Location:NODE_371225_length_8483_cov_20.365791	Coordinate:1405	Reads:1	Hits:2	Allocated_reads:0.5	Strand:-
CCTCCAAGAGCTGTTAAATGATGGACT
>Location:NODE_371225_length_8483_cov_20.365791	Coordinate:1408	Reads:1	Hits:2	Allocated_reads:0.5	Strand:+
CCATCATTTAACAGCTCTTGGAGGGGTC
>Location:NODE_371225_length_8483_cov_20.365791	Coordinate:1417	Reads:1	Hits:2	Allocated_reads:0.5	Strand:-
TCAGGTGCGACCCCTCCAAGAGCTGTT
>Location:NODE_371225_length_8483_cov_20.365791	Coordinate:1418	Reads:1	Hits:2	Allocated_reads:0.5	Strand:+
ACAGCTCTTGGAGGGGTCGCACCT
>Location:NODE_371225_length_8483_cov_20.365791	Coordinate:1420	Reads:1	Hits:2	Allocated_reads:0.5	Strand:-
TCAGGTGCGACCCCTCCAAGAGCT
>Location:NODE_371225_length_8483_cov_20.365791	Coordinate:1455	Reads:1	Hits:2	Allocated_reads:0.5	Strand:+
AAACCGCTGAACCCACTGTCTGTCCACTAAG
>Location:NODE_371225_length_8483_cov_20.365791	Coordinate:1457	Reads:1	Hits:2	Allocated_reads:0.5	Strand:-
TTAGTGGACAGACAGTGGGTTCAGCGGT
>Location:NODE_371225_length_8483_cov_20.365791	Coordinate:1495	Reads:1	Hits:1	Allocated_reads:1	Strand:-
TATCCAGTGACAGTGTTATTTTATTCTGGCTC
>Location:NODE_371225_length_8483_cov_20.365791	Coordinate:1509	Reads:3	Hits:2	Allocated_reads:1.5	Strand:+
TAACACTGTCACTGGATAGCCACC
>Location:NODE_371225_length_8483_cov_20.365791	Coordinate:1515	Reads:1	Hits:2	Allocated_reads:0.5	Strand:+
TGTCACTGGATAGCCACCAATCAAACACT
>Location:NODE_371225_length_8483_cov_20.365791	Coordinate:1516	Reads:1	Hits:2	Allocated_reads:0.5	Strand:-
TTTGATTGGTGGCTATCCAGTGAC
>Location:NODE_371225_length_8483_cov_20.365791	Coordinate:1519	Reads:1	Hits:2	Allocated_reads:0.5	Strand:-
AAGTGTTTGATTGGTGGCTATCCAGT
>Location:NODE_371225_length_8483_cov_20.365791	Coordinate:1553	Reads:1	Hits:1	Allocated_reads:1	Strand:+
TTTTCTTTCCAACTAGGTGGACTTT
>Location:NODE_371225_length_8483_cov_20.365791	Coordinate:1558	Reads:1	Hits:1	Allocated_reads:1	Strand:+
TTTCCAACTAGGTGGACTTTACAGCTGTTT
>Location:NODE_371225_length_8483_cov_20.365791	Coordinate:1563	Reads:1	Hits:1	Allocated_reads:1	Strand:-
CACCAAACAGCTGTAAAGTCCACCTAGTT
>Location:NODE_371225_length_8483_cov_20.365791	Coordinate:1568	Reads:1	Hits:1	Allocated_reads:1	Strand:-
TTAACACCAAACAGCTGTAAAGTCCACC
>Location:NODE_371225_length_8483_cov_20.365791	Coordinate:1571	Reads:1	Hits:2	Allocated_reads:0.5	Strand:-
TTAACACCAAACAGCTGTAAAGTCC
>Location:NODE_371225_length_8483_cov_20.365791	Coordinate:1573	Reads:1	Hits:2	Allocated_reads:0.5	Strand:-
CCAAAGTTTAACACCAAACAGCTGTAAAGT
>Location:NODE_371225_length_8483_cov_20.365791	Coordinate:1577	Reads:1	Hits:2	Allocated_reads:0.5	Strand:+
TACAGCTGTTTGGTGTTAAACTTTGGCAAGAGGT
>Location:NODE_371225_length_8483_cov_20.365791	Coordinate:1578	Reads:1	Hits:2	Allocated_reads:0.5	Strand:+
ACAGCTGTTTGGTGTTAAACTTTGGC
>Location:NODE_371225_length_8483_cov_20.365791	Coordinate:1579	Reads:3	Hits:2	Allocated_reads:1.5	Strand:+
CAGCTGTTTGGTGTTAAACTTTGGC
>Location:NODE_371225_length_8483_cov_20.365791	Coordinate:1582	Reads:1	Hits:2	Allocated_reads:0.5	Strand:+
CTGTTTGGTGTTAAACTTTGGCAAGAGGTTACC
>Location:NODE_371225_length_8483_cov_20.365791	Coordinate:1583	Reads:1	Hits:2	Allocated_reads:0.5	Strand:+
TGTTTGGTGTTAAACTTTGGCAAGAGGT
>Location:NODE_371225_length_8483_cov_20.365791	Coordinate:1585	Reads:1	Hits:2	Allocated_reads:0.5	Strand:+
TTTGGTGTTAAACTTTGGCAAGAGGT
>Location:NODE_371225_length_8483_cov_20.365791	Coordinate:1586	Reads:1	Hits:2	Allocated_reads:0.5	Strand:+
TTGGTGTTAAACTTTGGCAAGAGT
>Location:NODE_371225_length_8483_cov_20.365791	Coordinate:1586	Reads:3	Hits:2	Allocated_reads:1.5	Strand:+
TTGGTGTTAAACTTTGGCAAGAGG
>Location:NODE_371225_length_8483_cov_20.365791	Coordinate:1586	Reads:6	Hits:2	Allocated_reads:3	Strand:+
TTGGTGTTAAACTTTGGCAAGAGGT
>Location:NODE_371225_length_8483_cov_20.365791	Coordinate:1586	Reads:2	Hits:2	Allocated_reads:1	Strand:+
TTGGTGTTAAACTTTGGCAAGAGGTT
>Location:NODE_371225_length_8483_cov_20.365791	Coordinate:1586	Reads:1	Hits:2	Allocated_reads:0.5	Strand:+
TTGGTGTTAAACTTTGGCAAGAGGTTT
>Location:NODE_371225_length_8483_cov_20.365791	Coordinate:1586	Reads:1	Hits:2	Allocated_reads:0.5	Strand:+
TTGGTGTTAAACTTTGGCAAGAGGTTACC
>Location:NODE_371225_length_8483_cov_20.365791	Coordinate:1587	Reads:2	Hits:2	Allocated_reads:1	Strand:+
TGGTGTTAAACTTTGGCAAGAGGT
>Location:NODE_371225_length_8483_cov_20.365791	Coordinate:1590	Reads:1	Hits:2	Allocated_reads:0.5	Strand:+
TGTTAAACTTTGGCAAGAGGTTACCTGT
>Location:NODE_371225_length_8483_cov_20.365791	Coordinate:1601	Reads:1	Hits:2	Allocated_reads:0.5	Strand:-
GAGAAAGCAACAGGTAACCTCTTGCC
>Location:NODE_371225_length_8483_cov_20.365791	Coordinate:1603	Reads:1	Hits:2	Allocated_reads:0.5	Strand:+
CAAGAGGTTACCTGTTGCTTTCTCT
>Location:NODE_371225_length_8483_cov_20.365791	Coordinate:1603	Reads:1	Hits:2	Allocated_reads:0.5	Strand:-
GAGAAAGCAACAGGTAACCTCTTG
>Location:NODE_371225_length_8483_cov_20.365791	Coordinate:1605	Reads:1	Hits:2	Allocated_reads:0.5	Strand:-
CGAGACCAGAGAAAGCAACAGGTAACCTCT
>Location:NODE_371225_length_8483_cov_20.365791	Coordinate:1608	Reads:1	Hits:2	Allocated_reads:0.5	Strand:-
GAGACCAGAGAAAGCAACAGGTAACC
>Location:NODE_371225_length_8483_cov_20.365791	Coordinate:1615	Reads:1	Hits:2	Allocated_reads:0.5	Strand:+
TGTTGCTTTCTCTGGTCTCGCTTTGG
>Location:NODE_371225_length_8483_cov_20.365791	Coordinate:1618	Reads:2	Hits:2	Allocated_reads:1	Strand:+
TGCTTTCTCTGGTCTCGCTTTGGC
>Location:NODE_371225_length_8483_cov_20.365791	Coordinate:1618	Reads:1	Hits:2	Allocated_reads:0.5	Strand:+
TGCTTTCTCTGGTCTCGCTTTGGCT
>Location:NODE_371225_length_8483_cov_20.365791	Coordinate:1619	Reads:1	Hits:2	Allocated_reads:0.5	Strand:-
CAGCCAAAGCGAGACCAGAGAAAGC
>Location:NODE_371225_length_8483_cov_20.365791	Coordinate:1649	Reads:1	Hits:1	Allocated_reads:1	Strand:+
TTTTTAGCTTACTGCAACGCCTTGCACA
>Location:NODE_371225_length_8483_cov_20.365791	Coordinate:1650	Reads:1	Hits:1	Allocated_reads:1	Strand:+
TTTTAGCTTACTGCAACGCCTTGCACA
>Location:NODE_371225_length_8483_cov_20.365791	Coordinate:1652	Reads:1	Hits:1	Allocated_reads:1	Strand:+
TTAGCTTACTGCAACGCCTTGCAC
>Location:NODE_371225_length_8483_cov_20.365791	Coordinate:1653	Reads:1	Hits:1	Allocated_reads:1	Strand:+
TAGCTTACTGCAACGCCTTGCACA
>Location:NODE_371225_length_8483_cov_20.365791	Coordinate:1702	Reads:1	Hits:2	Allocated_reads:0.5	Strand:+
GACCTTACTGGCTGGGACTGTGACT
>Location:NODE_371225_length_8483_cov_20.365791	Coordinate:1710	Reads:1	Hits:2	Allocated_reads:0.5	Strand:+
TGGCTGGGACTGTGACTCTGCGCCGGC
>Location:NODE_371225_length_8483_cov_20.365791	Coordinate:1767	Reads:1	Hits:2	Allocated_reads:0.5	Strand:-
GCGGACCAAAACTCAGGGAAACTG
>Location:NODE_371225_length_8483_cov_20.365791	Coordinate:1768	Reads:1	Hits:2	Allocated_reads:0.5	Strand:-
TTAAAGCGGACCAAAACTCAGGGAAACT
>Location:NODE_371225_length_8483_cov_20.365791	Coordinate:1772	Reads:1	Hits:2	Allocated_reads:0.5	Strand:-
TTAAAGCGGACCAAAACTCAGGGA
>Location:NODE_371225_length_8483_cov_20.365791	Coordinate:1785	Reads:1	Hits:1	Allocated_reads:1	Strand:-
CACCGAGCAGTGGGATCTTTAAAGCGGAC
>Location:NODE_371225_length_8483_cov_20.365791	Coordinate:1786	Reads:1	Hits:1	Allocated_reads:1	Strand:-
ACACCGAGCAGTGGGATCTTTAAAGCGGA
>Location:NODE_371225_length_8483_cov_20.365791	Coordinate:1789	Reads:1	Hits:1	Allocated_reads:1	Strand:-
CACCGAGCAGTGGGATCTTTAAAGC
>Location:NODE_371225_length_8483_cov_20.365791	Coordinate:1806	Reads:1	Hits:2	Allocated_reads:0.5	Strand:-
TGTATGCTGCGAGTCAGGACACCGAGC
>Location:NODE_371225_length_8483_cov_20.365791	Coordinate:1807	Reads:1	Hits:2	Allocated_reads:0.5	Strand:+
CTCGGTGTCCTGACTCGCAGCATACAAAGC
>Location:NODE_371225_length_8483_cov_20.365791	Coordinate:1812	Reads:1	Hits:2	Allocated_reads:0.5	Strand:+
TGTCCTGACTCGCAGCATACAAAGC
>Location:NODE_371225_length_8483_cov_20.365791	Coordinate:1812	Reads:1	Hits:2	Allocated_reads:0.5	Strand:-
TTGCTTTGTATGCTGCGAGTCAGGACT
>Location:NODE_371225_length_8483_cov_20.365791	Coordinate:1814	Reads:1	Hits:2	Allocated_reads:0.5	Strand:+
TCCTGACTCGCAGCATACAAAGCAATGAC
>Location:NODE_371225_length_8483_cov_20.365791	Coordinate:1829	Reads:1	Hits:2	Allocated_reads:0.5	Strand:+
TACAAAGCAATGACTACAGTCCTG
>Location:NODE_371225_length_8483_cov_20.365791	Coordinate:1829	Reads:1	Hits:2	Allocated_reads:0.5	Strand:+
TACAAAGCAATGACTACAGTCCTGC
>Location:NODE_371225_length_8483_cov_20.365791	Coordinate:1833	Reads:1	Hits:2	Allocated_reads:0.5	Strand:+
AAGCAATGACTACAGTCCTGCAAGTTCT
>Location:NODE_371225_length_8483_cov_20.365791	Coordinate:1845	Reads:1	Hits:1	Allocated_reads:1	Strand:-
AGTGTACTGAGCAGAACTTGCAGGACTG
>Location:NODE_371225_length_8483_cov_20.365791	Coordinate:1849	Reads:2	Hits:1	Allocated_reads:2	Strand:-
AGTGTACTGAGCAGAACTTGCAGG
>Location:NODE_371225_length_8483_cov_20.365791	Coordinate:1849	Reads:2	Hits:1	Allocated_reads:2	Strand:-
CCAAAGTGTACTGAGCAGAACTTGCAGG
>Location:NODE_371225_length_8483_cov_20.365791	Coordinate:1854	Reads:2	Hits:1	Allocated_reads:2	Strand:-
GTCCAAAGTGTACTGAGCAGAACTT
>Location:NODE_371225_length_8483_cov_20.365791	Coordinate:1854	Reads:3	Hits:1	Allocated_reads:3	Strand:-
TGTCCAAAGTGTACTGAGCAGAACTT
>Location:NODE_371225_length_8483_cov_20.365791	Coordinate:1854	Reads:1	Hits:1	Allocated_reads:1	Strand:-
TTGTCCAAAGTGTACTGAGCAGAACTT
>Location:NODE_371225_length_8483_cov_20.365791	Coordinate:1854	Reads:4	Hits:1	Allocated_reads:4	Strand:-
TTTGTCCAAAGTGTACTGAGCAGAACTT
>Location:NODE_371225_length_8483_cov_20.365791	Coordinate:1855	Reads:1	Hits:1	Allocated_reads:1	Strand:-
TTCCTTTGTCCAAAGTGTACTGAGCAGAACT
>Location:NODE_371225_length_8483_cov_20.365791	Coordinate:1863	Reads:21	Hits:3	Allocated_reads:7	Strand:+
TCAGTACACTTTGGACAAAGGAAC
>Location:NODE_371225_length_8483_cov_20.365791	Coordinate:1863	Reads:2	Hits:3	Allocated_reads:0.666666666666667	Strand:+
TCAGTACACTTTGGACAAAGGAATGC
>Location:NODE_371225_length_8483_cov_20.365791	Coordinate:1863	Reads:1	Hits:3	Allocated_reads:0.333333333333333	Strand:+
TCAGTACACTTTGGACAAAGGAACGCT
>Location:NODE_371225_length_8483_cov_20.365791	Coordinate:1864	Reads:1	Hits:3	Allocated_reads:0.333333333333333	Strand:+
CAGTACACTTTGGACAAAGGAACG
>Location:NODE_371225_length_8483_cov_20.365791	Coordinate:1867	Reads:2	Hits:3	Allocated_reads:0.666666666666667	Strand:+
TACACTTTGGACAAAGGAACGCTT
>Location:NODE_371225_length_8483_cov_20.365791	Coordinate:1867	Reads:2	Hits:3	Allocated_reads:0.666666666666667	Strand:+
TACACTTTGGACAAAGGAACGCTTTCTTT
>Location:NODE_371225_length_8483_cov_20.365791	Coordinate:1867	Reads:2	Hits:3	Allocated_reads:0.666666666666667	Strand:+
TACACTTTGGACAAAGGAATGCTTTCTTT
>Location:NODE_371225_length_8483_cov_20.365791	Coordinate:1868	Reads:1	Hits:3	Allocated_reads:0.333333333333333	Strand:+
ACACTTTGGACAAAGGAACGCTTTCTTT
>Location:NODE_371225_length_8483_cov_20.365791	Coordinate:1868	Reads:1	Hits:3	Allocated_reads:0.333333333333333	Strand:+
ACACTTTGGACAAAGGAATGCTTTCTTT
>Location:NODE_371225_length_8483_cov_20.365791	Coordinate:1869	Reads:1	Hits:3	Allocated_reads:0.333333333333333	Strand:+
CACTTTGGACAAAGGAACGCTTTCT
>Location:NODE_371225_length_8483_cov_20.365791	Coordinate:1869	Reads:3	Hits:3	Allocated_reads:1	Strand:+
CACTTTGGACAAAGGAACGCTTTCTTT
>Location:NODE_371225_length_8483_cov_20.365791	Coordinate:1872	Reads:2	Hits:3	Allocated_reads:0.666666666666667	Strand:+
TTTGGACAAAGGAACGCTTTCTTT
>Location:NODE_371225_length_8483_cov_20.365791	Coordinate:1884	Reads:1	Hits:1	Allocated_reads:1	Strand:-
TCTGGTTCTCCACCTCCAAAAGAAAGCGTT
>Location:NODE_371225_length_8483_cov_20.365791	Coordinate:1885	Reads:1	Hits:1	Allocated_reads:1	Strand:-
TTGATCTGGTTCTCCACCTCCAAAAGAAAGCGT
>Location:NODE_371225_length_8483_cov_20.365791	Coordinate:1887	Reads:1	Hits:1	Allocated_reads:1	Strand:-
TGATCTGGTTCTCCACCTCCAAAAGAAAGC
>Location:NODE_371225_length_8483_cov_20.365791	Coordinate:1887	Reads:1	Hits:1	Allocated_reads:1	Strand:-
TTGATCTGGTTCTCCACCTCCAAAAGAAAGC
>Location:NODE_371225_length_8483_cov_20.365791	Coordinate:1890	Reads:2	Hits:1	Allocated_reads:2	Strand:-
TTGATCTGGTTCTCCACCTCCAAAAGAA
>Location:NODE_371225_length_8483_cov_20.365791	Coordinate:1891	Reads:1	Hits:1	Allocated_reads:1	Strand:-
TTGATCTGGTTCTCCACCTCCAAAAGT
>Location:NODE_371225_length_8483_cov_20.365791	Coordinate:1892	Reads:1	Hits:1	Allocated_reads:1	Strand:-
TTGATCTGGTTCTCCACCTCCAAAAG
>Location:NODE_371225_length_8483_cov_20.365791	Coordinate:1900	Reads:1	Hits:4	Allocated_reads:0.25	Strand:-
TGCAGGACCTTGATCTGGTTCTCCACC
>Location:NODE_371225_length_8483_cov_20.365791	Coordinate:1904	Reads:1	Hits:4	Allocated_reads:0.25	Strand:+
GAGAACCAGATCAAGGTCCTGCAGGAGC
>Location:NODE_371225_length_8483_cov_20.365791	Coordinate:1906	Reads:1	Hits:4	Allocated_reads:0.25	Strand:+
GAACCAGATCAAGGTCCTGCAGGAGC
>Location:NODE_371225_length_8483_cov_20.365791	Coordinate:1907	Reads:2	Hits:4	Allocated_reads:0.5	Strand:+
AACCAGATCAAGGTCCTGCAGGAGC
>Location:NODE_371225_length_8483_cov_20.365791	Coordinate:1908	Reads:12	Hits:4	Allocated_reads:3	Strand:+
ACCAGATCAAGGTCCTGCAGGAGC
>Location:NODE_371225_length_8483_cov_20.365791	Coordinate:1908	Reads:3	Hits:4	Allocated_reads:0.75	Strand:+
ACCAGATCAAGGTCCTGCAGGAGT
>Location:NODE_371225_length_8483_cov_20.365791	Coordinate:1908	Reads:1	Hits:4	Allocated_reads:0.25	Strand:+
ACCAGATCAAGGTCCTGCAGGAGCA
>Location:NODE_371225_length_8483_cov_20.365791	Coordinate:1908	Reads:1	Hits:4	Allocated_reads:0.25	Strand:+
ACCAGATCAAGGTCCTGCAGGAGCAGT
>Location:NODE_371225_length_8483_cov_20.365791	Coordinate:1908	Reads:7	Hits:4	Allocated_reads:1.75	Strand:+
ACCAGATCAAGGTCCTGCAGGAGCAGTT
>Location:NODE_371225_length_8483_cov_20.365791	Coordinate:1908	Reads:3	Hits:4	Allocated_reads:0.75	Strand:+
ACCAGATCAAGGTCCTGCAGGAGCAGTTT
>Location:NODE_371225_length_8483_cov_20.365791	Coordinate:1908	Reads:1	Hits:4	Allocated_reads:0.25	Strand:+
ACCAGATCAAGGTCCTGCAGGAGCAGTTTGATAGC
>Location:NODE_371225_length_8483_cov_20.365791	Coordinate:1910	Reads:1	Hits:4	Allocated_reads:0.25	Strand:+
CAGATCAAGGTCCTGCAGGAGCAGT
>Location:NODE_371225_length_8483_cov_20.365791	Coordinate:1914	Reads:1	Hits:4	Allocated_reads:0.25	Strand:+
TCAAGGTCCTGCAGGAGCAGTTTGTTTT
>Location:NODE_371225_length_8483_cov_20.365791	Coordinate:1917	Reads:1	Hits:4	Allocated_reads:0.25	Strand:-
TATCAAACTGCTCCTGCAGGACCT
>Location:NODE_371225_length_8483_cov_20.365791	Coordinate:1923	Reads:1	Hits:2	Allocated_reads:0.5	Strand:-
TTCATGCTGCTATCAAACTGCTCCTGCA
>Location:NODE_371225_length_8483_cov_20.365791	Coordinate:1924	Reads:1	Hits:2	Allocated_reads:0.5	Strand:-
TTCATGCTGCTATCAAACTGCTCCTGC
>Location:NODE_371225_length_8483_cov_20.365791	Coordinate:1924	Reads:2	Hits:2	Allocated_reads:1	Strand:-
TTTCTCATTCATGCTGCTATCAAACTGCTCCTGC
>Location:NODE_371225_length_8483_cov_20.365791	Coordinate:1926	Reads:2	Hits:2	Allocated_reads:1	Strand:-
TTCATGCTGCTATCAAACTGCTCCT
>Location:NODE_371225_length_8483_cov_20.365791	Coordinate:1927	Reads:1	Hits:2	Allocated_reads:0.5	Strand:-
TCTCATTCATGCTGCTATCAAACTGCTCC
>Location:NODE_371225_length_8483_cov_20.365791	Coordinate:1929	Reads:2	Hits:2	Allocated_reads:1	Strand:-
TTTCTCATTCATGCTGCTATCAAACTGCT
>Location:NODE_371225_length_8483_cov_20.365791	Coordinate:1930	Reads:23	Hits:2	Allocated_reads:11.5	Strand:-
TTTCTCATTCATGCTGCTATCAAACTGC
>Location:NODE_371225_length_8483_cov_20.365791	Coordinate:1931	Reads:2	Hits:2	Allocated_reads:1	Strand:-
TTTCTCATTCATGCTGCTATCAAACTG
>Location:NODE_371225_length_8483_cov_20.365791	Coordinate:1932	Reads:1	Hits:2	Allocated_reads:0.5	Strand:-
TCTTTCTCATTCATGCTGCTATCAAACT
>Location:NODE_371225_length_8483_cov_20.365791	Coordinate:1932	Reads:1	Hits:2	Allocated_reads:0.5	Strand:-
TTCTCATTCATGCTGCTATCAAACT
>Location:NODE_371225_length_8483_cov_20.365791	Coordinate:1932	Reads:12	Hits:2	Allocated_reads:6	Strand:-
TTTCTCATTCATGCTGCTATCAAACT
>Location:NODE_371225_length_8483_cov_20.365791	Coordinate:1933	Reads:3	Hits:2	Allocated_reads:1.5	Strand:-
TTTCTCATTCATGCTGCTATCAAAC
>Location:NODE_371225_length_8483_cov_20.365791	Coordinate:1934	Reads:1	Hits:2	Allocated_reads:0.5	Strand:-
TTTCTCATTCATGCTGCTATCAAA
>Location:NODE_371225_length_8483_cov_20.365791	Coordinate:1949	Reads:1	Hits:1	Allocated_reads:1	Strand:-
TCGTATTAACCAAATATTCTTTCTCATT
>Location:NODE_371225_length_8483_cov_20.365791	Coordinate:1951	Reads:1	Hits:1	Allocated_reads:1	Strand:+
TGAGAAAGAATATTTGGTTAATACGA
>Location:NODE_371225_length_8483_cov_20.365791	Coordinate:1952	Reads:1	Hits:1	Allocated_reads:1	Strand:-
CATCGTATTAACCAAATATTCTTTCTC
>Location:NODE_371225_length_8483_cov_20.365791	Coordinate:1954	Reads:1	Hits:1	Allocated_reads:1	Strand:-
TCAGAGCCATCGTATTAACCAAATATTCTTTC
>Location:NODE_371225_length_8483_cov_20.365791	Coordinate:1956	Reads:1	Hits:1	Allocated_reads:1	Strand:-
CAGAGCCATCGTATTAACCAAATATTCTT
>Location:NODE_371225_length_8483_cov_20.365791	Coordinate:1956	Reads:3	Hits:1	Allocated_reads:3	Strand:-
TCAGAGCCATCGTATTAACCAAATATTCTT
>Location:NODE_371225_length_8483_cov_20.365791	Coordinate:1957	Reads:1	Hits:1	Allocated_reads:1	Strand:-
TCAGAGCCATCGTATTAACCAAATATTCA
>Location:NODE_371225_length_8483_cov_20.365791	Coordinate:1957	Reads:5	Hits:1	Allocated_reads:5	Strand:-
TCAGAGCCATCGTATTAACCAAATATTCT
>Location:NODE_371225_length_8483_cov_20.365791	Coordinate:1958	Reads:1	Hits:1	Allocated_reads:1	Strand:-
CAGAGCCATCGTATTAACCAAATATTC
>Location:NODE_371225_length_8483_cov_20.365791	Coordinate:1958	Reads:1	Hits:1	Allocated_reads:1	Strand:-
TCAGAGCCATCGTATTAACCAAAGATTC
>Location:NODE_371225_length_8483_cov_20.365791	Coordinate:1958	Reads:15	Hits:1	Allocated_reads:15	Strand:-
TCAGAGCCATCGTATTAACCAAATATTC
>Location:NODE_371225_length_8483_cov_20.365791	Coordinate:1958	Reads:2	Hits:1	Allocated_reads:2	Strand:-
TCAGAGCCATCGTATTAACCAAATATTT
>Location:NODE_371225_length_8483_cov_20.365791	Coordinate:1959	Reads:1	Hits:1	Allocated_reads:1	Strand:-
AGAGCCATCGTATTAACCAAATATT
>Location:NODE_371225_length_8483_cov_20.365791	Coordinate:1959	Reads:1	Hits:1	Allocated_reads:1	Strand:-
CAGAGCCATCGTATTAACCAAATATT
>Location:NODE_371225_length_8483_cov_20.365791	Coordinate:1959	Reads:1	Hits:1	Allocated_reads:1	Strand:-
TCAGAGCCATCGTATTAACCAAAAATT
>Location:NODE_371225_length_8483_cov_20.365791	Coordinate:1959	Reads:1	Hits:1	Allocated_reads:1	Strand:-
TCAGAGCCATCGTATTAACCAAAGATT
>Location:NODE_371225_length_8483_cov_20.365791	Coordinate:1959	Reads:26	Hits:1	Allocated_reads:26	Strand:-
TCAGAGCCATCGTATTAACCAAATATT
>Location:NODE_371225_length_8483_cov_20.365791	Coordinate:1959	Reads:6	Hits:1	Allocated_reads:6	Strand:-
TGTCAGAGCCATCGTATTAACCAAATATT
>Location:NODE_371225_length_8483_cov_20.365791	Coordinate:1959	Reads:1	Hits:1	Allocated_reads:1	Strand:-
TTGTCAGAGCCATCGTATTAACCAAATATT
>Location:NODE_371225_length_8483_cov_20.365791	Coordinate:1961	Reads:1	Hits:1	Allocated_reads:1	Strand:-
GTCAGAGCCATCGTATTAACCAAATA
>Location:NODE_371225_length_8483_cov_20.365791	Coordinate:1961	Reads:6	Hits:1	Allocated_reads:6	Strand:-
TCAGAGCCATCGTATTAACCAAATA
>Location:NODE_371225_length_8483_cov_20.365791	Coordinate:1961	Reads:10	Hits:1	Allocated_reads:10	Strand:-
TGTCAGAGCCATCGTATTAACCAAATA
>Location:NODE_371225_length_8483_cov_20.365791	Coordinate:1961	Reads:1	Hits:1	Allocated_reads:1	Strand:-
TTGTCAGAGCCATCGTATTAACCAAATA
>Location:NODE_371225_length_8483_cov_20.365791	Coordinate:1961	Reads:7	Hits:1	Allocated_reads:7	Strand:-
TTTGTCAGAGCCATCGTATTAACCAAATA
>Location:NODE_371225_length_8483_cov_20.365791	Coordinate:1973	Reads:1	Hits:1	Allocated_reads:1	Strand:-
TGATCAGACGGGCCTTTGTCAGAGCCATCGT
>Location:NODE_371225_length_8483_cov_20.365791	Coordinate:1974	Reads:1	Hits:1	Allocated_reads:1	Strand:-
TGATCAGACGGGCCTTTGTCAGAGCCATCG
>Location:NODE_371225_length_8483_cov_20.365791	Coordinate:1975	Reads:9	Hits:1	Allocated_reads:9	Strand:-
GATCAGACGGGCCTTTGTCAGAGCCATC
>Location:NODE_371225_length_8483_cov_20.365791	Coordinate:1975	Reads:2	Hits:1	Allocated_reads:2	Strand:-
GCCCTGATCAGACGGGCCTTTGTCAGAGCCATC
>Location:NODE_371225_length_8483_cov_20.365791	Coordinate:1975	Reads:5	Hits:1	Allocated_reads:5	Strand:-
TCAGACGGGCCTTTGTCAGAGCCATC
>Location:NODE_371225_length_8483_cov_20.365791	Coordinate:1975	Reads:52	Hits:1	Allocated_reads:52	Strand:-
TGATCAGACGGGCCTTTGTCAGAGCCATC
>Location:NODE_371225_length_8483_cov_20.365791	Coordinate:1975	Reads:1	Hits:1	Allocated_reads:1	Strand:-
TGCCCTGATCAGACGGGCCTTTGTCAGAGCCATC
>Location:NODE_371225_length_8483_cov_20.365791	Coordinate:1976	Reads:2	Hits:1	Allocated_reads:2	Strand:-
TGCCCTGATCAGACGGGCCTTTGTCAGAGCCTT
>Location:NODE_371225_length_8483_cov_20.365791	Coordinate:1977	Reads:1	Hits:1	Allocated_reads:1	Strand:-
CTGATCAGACGGGCCTTTGTCAGAGCCA
>Location:NODE_371225_length_8483_cov_20.365791	Coordinate:1977	Reads:1	Hits:1	Allocated_reads:1	Strand:-
GCCCTGATCAGACGGGCCTTTGTCAGAGCCA
>Location:NODE_371225_length_8483_cov_20.365791	Coordinate:1977	Reads:1	Hits:1	Allocated_reads:1	Strand:-
GCCCTGATCAGACGGGCCTTTGTCAGAGCCG
>Location:NODE_371225_length_8483_cov_20.365791	Coordinate:1977	Reads:3	Hits:1	Allocated_reads:3	Strand:-
GCCCTGATCAGACGGGCCTTTGTCAGAGCCT
>Location:NODE_371225_length_8483_cov_20.365791	Coordinate:1977	Reads:4	Hits:1	Allocated_reads:4	Strand:-
TGATCAGACGGGCCTTTGTCAGAGCCA
>Location:NODE_371225_length_8483_cov_20.365791	Coordinate:1977	Reads:5	Hits:1	Allocated_reads:5	Strand:-
TGCCCTGATCAGACGGGCCTTTGTCAGAGCCT
>Location:NODE_371225_length_8483_cov_20.365791	Coordinate:1977	Reads:6	Hits:1	Allocated_reads:6	Strand:-
TGCCCTGATCAGACGGGCCTTTGTCAGAGCCA
>Location:NODE_371225_length_8483_cov_20.365791	Coordinate:1978	Reads:1	Hits:1	Allocated_reads:1	Strand:-
CCCTGATCAGACGGGCCTTTGTCAGAGCC
>Location:NODE_371225_length_8483_cov_20.365791	Coordinate:1978	Reads:8	Hits:1	Allocated_reads:8	Strand:-
CCTGATCAGACGGGCCTTTGTCAGAGCC
>Location:NODE_371225_length_8483_cov_20.365791	Coordinate:1978	Reads:1	Hits:1	Allocated_reads:1	Strand:-
CTGATCAGACGGGCCTTTGTCAGAGCC
>Location:NODE_371225_length_8483_cov_20.365791	Coordinate:1978	Reads:2	Hits:1	Allocated_reads:2	Strand:-
GATCAGACGGGCCTTTGTCAGAGCC
>Location:NODE_371225_length_8483_cov_20.365791	Coordinate:1978	Reads:2	Hits:1	Allocated_reads:2	Strand:-
GCCCTGATCAGACGGGCCTTTGTCAGAGCC
>Location:NODE_371225_length_8483_cov_20.365791	Coordinate:1978	Reads:24	Hits:1	Allocated_reads:24	Strand:-
TGATCAGACGGGCCTTTGTCAGAGCC
>Location:NODE_371225_length_8483_cov_20.365791	Coordinate:1978	Reads:9	Hits:1	Allocated_reads:9	Strand:-
TGCCCTGATCAGACGGGCCTTTGTCAGAGCC
>Location:NODE_371225_length_8483_cov_20.365791	Coordinate:1979	Reads:2	Hits:1	Allocated_reads:2	Strand:-
TGCCCTGATCAGACGGGCCTTTGTCAGAGC
>Location:NODE_371225_length_8483_cov_20.365791	Coordinate:1981	Reads:1	Hits:1	Allocated_reads:1	Strand:-
TGCCCTGATCAGACGGGCCTTTGTCAGA
>Location:NODE_371225_length_8483_cov_20.365791	Coordinate:1989	Reads:1	Hits:4	Allocated_reads:0.25	Strand:-
GCTTCCCTGCCCTGATCAGACGGGCCT
>Location:NODE_371225_length_8483_cov_20.365791	Coordinate:2001	Reads:2	Hits:2	Allocated_reads:1	Strand:+
TCAGGGCAGGGAAGCTAACGTCCGT
>Location:NODE_371225_length_8483_cov_20.365791	Coordinate:2003	Reads:1	Hits:2	Allocated_reads:0.5	Strand:-
GAGCGGACGTTAGCTTCCCTGCCCT
>Location:NODE_371225_length_8483_cov_20.365791	Coordinate:2005	Reads:1	Hits:2	Allocated_reads:0.5	Strand:-
AGAGCGGACGTTAGCTTCCCTGCC
>Location:NODE_371225_length_8483_cov_20.365791	Coordinate:2008	Reads:2	Hits:2	Allocated_reads:1	Strand:-
ACCAAGAGCGGACGTTAGCTTCCCT
>Location:NODE_371225_length_8483_cov_20.365791	Coordinate:2008	Reads:1	Hits:2	Allocated_reads:0.5	Strand:+
AGGGAAGCTAACGTCCGCTCTTGGTGAC
>Location:NODE_371225_length_8483_cov_20.365791	Coordinate:2008	Reads:1	Hits:2	Allocated_reads:0.5	Strand:-
CGTCACCAAGAGCGGACGTTAGCTTCCCG
>Location:NODE_371225_length_8483_cov_20.365791	Coordinate:2008	Reads:2	Hits:2	Allocated_reads:1	Strand:-
GTCACCAAGAGCGGACGTTAGCTTCCCT
>Location:NODE_371225_length_8483_cov_20.365791	Coordinate:2008	Reads:1	Hits:2	Allocated_reads:0.5	Strand:-
TGTTCGTCACCAAGAGCGGACGTTAGCTTCCCT
>Location:NODE_371225_length_8483_cov_20.365791	Coordinate:2008	Reads:2	Hits:2	Allocated_reads:1	Strand:-
TTGTTCGTCACCAAGAGCGGACGTTAGCTTCCCT
>Location:NODE_371225_length_8483_cov_20.365791	Coordinate:2009	Reads:3	Hits:2	Allocated_reads:1.5	Strand:-
TTGTTCGTCACCAAGAGCGGACGTTAGCTTCCC
>Location:NODE_371225_length_8483_cov_20.365791	Coordinate:2010	Reads:1	Hits:2	Allocated_reads:0.5	Strand:-
TTGTTCGTCACCAAGAGCGGACGTTAGCTTCC
>Location:NODE_371225_length_8483_cov_20.365791	Coordinate:2011	Reads:3	Hits:2	Allocated_reads:1.5	Strand:-
TTGTTCGTCACCAAGAGCGGACGTTAGCTTC
>Location:NODE_371225_length_8483_cov_20.365791	Coordinate:2011	Reads:6	Hits:2	Allocated_reads:3	Strand:-
TTGTTCGTCACCAAGAGCGGACGTTAGCTTT
>Location:NODE_371225_length_8483_cov_20.365791	Coordinate:2012	Reads:1	Hits:2	Allocated_reads:0.5	Strand:-
TTCGTCACCAAGAGCGGACGTTAGCTT
>Location:NODE_371225_length_8483_cov_20.365791	Coordinate:2012	Reads:12	Hits:2	Allocated_reads:6	Strand:-
TTGTTCGTCACCAAGAGCGGACGTTAGCTT
>Location:NODE_371225_length_8483_cov_20.365791	Coordinate:2013	Reads:1	Hits:2	Allocated_reads:0.5	Strand:-
CTTGTTCGTCACCAAGAGCGGACGTTAGCT
>Location:NODE_371225_length_8483_cov_20.365791	Coordinate:2013	Reads:1	Hits:2	Allocated_reads:0.5	Strand:-
TGTTCGTCACCAAGAGCGGACGTTAGCT
>Location:NODE_371225_length_8483_cov_20.365791	Coordinate:2013	Reads:1	Hits:2	Allocated_reads:0.5	Strand:-
TTGTTCGTCACCAAGAGCGGACGTTAGCG
>Location:NODE_371225_length_8483_cov_20.365791	Coordinate:2013	Reads:88	Hits:2	Allocated_reads:44	Strand:-
TTGTTCGTCACCAAGAGCGGACGTTAGCT
>Location:NODE_371225_length_8483_cov_20.365791	Coordinate:2020	Reads:1	Hits:4	Allocated_reads:0.25	Strand:+
GTCCGCTCTTGGTGACGAACAAGTA
>Location:NODE_371225_length_8483_cov_20.365791	Coordinate:2024	Reads:1	Hits:3	Allocated_reads:0.333333333333333	Strand:-
CAGCATACTTGTTCGTCACCAAGAGC
>Location:NODE_371225_length_8483_cov_20.365791	Coordinate:2024	Reads:5	Hits:3	Allocated_reads:1.66666666666667	Strand:-
TCCCAGCATACTTGTTCGTCACCAAGAGC
>Location:NODE_371225_length_8483_cov_20.365791	Coordinate:2024	Reads:2	Hits:3	Allocated_reads:0.666666666666667	Strand:-
TTCCCAGCATACTTGTTCGTCACCAAGAGC
>Location:NODE_371225_length_8483_cov_20.365791	Coordinate:2026	Reads:1	Hits:3	Allocated_reads:0.333333333333333	Strand:-
TTCCCAGCATACTTGTTCGTCACCAAGA
>Location:NODE_371225_length_8483_cov_20.365791	Coordinate:2032	Reads:1	Hits:3	Allocated_reads:0.333333333333333	Strand:+
TGACGAACAAGTATGCTGGGAAGAAA
>Location:NODE_371225_length_8483_cov_20.365791	Coordinate:2032	Reads:1	Hits:3	Allocated_reads:0.333333333333333	Strand:+
TGACGAACAAGTATGCTGGGAAGAAAT
>Location:NODE_371225_length_8483_cov_20.365791	Coordinate:2032	Reads:2	Hits:3	Allocated_reads:0.666666666666667	Strand:+
TGACGAACAAGTATGCTGGGAAGAAAG
>Location:NODE_371225_length_8483_cov_20.365791	Coordinate:2032	Reads:4	Hits:3	Allocated_reads:1.33333333333333	Strand:+
TGACGAACAAGTATGCTGGGAAGAAAGT
>Location:NODE_371225_length_8483_cov_20.365791	Coordinate:2033	Reads:1	Hits:3	Allocated_reads:0.333333333333333	Strand:+
GACGAACAAGTATGCTGGGAAGAAAG
>Location:NODE_371225_length_8483_cov_20.365791	Coordinate:2033	Reads:1	Hits:3	Allocated_reads:0.333333333333333	Strand:+
GACGAACAAGTATGCTGGGAAGAAAGTG
>Location:NODE_371225_length_8483_cov_20.365791	Coordinate:2033	Reads:1	Hits:3	Allocated_reads:0.333333333333333	Strand:-
TACACTTTCTTCCCAGCATACTTGTTCGTC
>Location:NODE_371225_length_8483_cov_20.365791	Coordinate:2036	Reads:1	Hits:3	Allocated_reads:0.333333333333333	Strand:+
GAACAAGTATGCTGGGAAGAAAGT
>Location:NODE_371225_length_8483_cov_20.365791	Coordinate:2056	Reads:1	Hits:3	Allocated_reads:0.333333333333333	Strand:-
TGATCTCTTGCTCAAACAGGGCTACACTT
>Location:NODE_371225_length_8483_cov_20.365791	Coordinate:2057	Reads:7	Hits:3	Allocated_reads:2.33333333333333	Strand:-
TGATCTCTTGCTCAAACAGGGCTACACT
>Location:NODE_371225_length_8483_cov_20.365791	Coordinate:2057	Reads:1	Hits:3	Allocated_reads:0.333333333333333	Strand:-
TTGATGATCTCTTGCTCAAACAGGGCTACACT
>Location:NODE_371225_length_8483_cov_20.365791	Coordinate:2061	Reads:2	Hits:3	Allocated_reads:0.666666666666667	Strand:-
TTGATGATCTCTTGCTCAAACAGGGCTA
>Location:NODE_371225_length_8483_cov_20.365791	Coordinate:2062	Reads:5	Hits:3	Allocated_reads:1.66666666666667	Strand:-
TTGATGATCTCTTGCTCAAACAGGGCT
>Location:NODE_371225_length_8483_cov_20.365791	Coordinate:2063	Reads:1	Hits:3	Allocated_reads:0.333333333333333	Strand:-
ACATTGATGATCTCTTGCTCAAACAGGGC
>Location:NODE_371225_length_8483_cov_20.365791	Coordinate:2063	Reads:1	Hits:3	Allocated_reads:0.333333333333333	Strand:-
ATTGATGATCTCTTGCTCAAACAGGGC
>Location:NODE_371225_length_8483_cov_20.365791	Coordinate:2063	Reads:4	Hits:3	Allocated_reads:1.33333333333333	Strand:-
TGATGATCTCTTGCTCAAACAGGGC
>Location:NODE_371225_length_8483_cov_20.365791	Coordinate:2063	Reads:4	Hits:3	Allocated_reads:1.33333333333333	Strand:-
TTGATGATCTCTTGCTCAAACAGGGC
>Location:NODE_371225_length_8483_cov_20.365791	Coordinate:2064	Reads:1	Hits:3	Allocated_reads:0.333333333333333	Strand:-
TTGATGATCTCTTGCTCAAACAGGG
>Location:NODE_371225_length_8483_cov_20.365791	Coordinate:2065	Reads:1	Hits:3	Allocated_reads:0.333333333333333	Strand:-
TTGATGATCTCTTGCTCAAACAGG
>Location:NODE_371225_length_8483_cov_20.365791	Coordinate:2066	Reads:1	Hits:3	Allocated_reads:0.333333333333333	Strand:-
CAACATTGATGATCTCTTGCTCAAACAG
>Location:NODE_371225_length_8483_cov_20.365791	Coordinate:2067	Reads:1	Hits:4	Allocated_reads:0.25	Strand:-
AACATTGATGATCTCTTGCTCAAACA
>Location:NODE_371225_length_8483_cov_20.365791	Coordinate:2069	Reads:1	Hits:4	Allocated_reads:0.25	Strand:-
CCCACAACATTGATGATCTCTTGCTCAAA
>Location:NODE_371225_length_8483_cov_20.365791	Coordinate:2071	Reads:1	Hits:4	Allocated_reads:0.25	Strand:+
TGAGCAAGAGATCATCAATGTTGTGGGA
>Location:NODE_371225_length_8483_cov_20.365791	Coordinate:2074	Reads:1	Hits:4	Allocated_reads:0.25	Strand:-
TTTCCCACAACATTGATGATCTCTTGC
>Location:NODE_371225_length_8483_cov_20.365791	Coordinate:2075	Reads:1	Hits:4	Allocated_reads:0.25	Strand:+
CAAGAGATCATCAATGTTGTGGGT
>Location:NODE_371225_length_8483_cov_20.365791	Coordinate:2075	Reads:52	Hits:4	Allocated_reads:13	Strand:+
CAAGAGATCATCAATGTTGTGGGA
>Location:NODE_371225_length_8483_cov_20.365791	Coordinate:2075	Reads:2	Hits:4	Allocated_reads:0.5	Strand:+
CAAGAGATCATCAATGTTGTGGGAA
>Location:NODE_371225_length_8483_cov_20.365791	Coordinate:2075	Reads:1	Hits:4	Allocated_reads:0.25	Strand:+
CAAGAGATCATCAATGTTGTGGGAAT
>Location:NODE_371225_length_8483_cov_20.365791	Coordinate:2075	Reads:5	Hits:4	Allocated_reads:1.25	Strand:+
CAAGAGATCATCAATGTTGTGGGAAA
>Location:NODE_371225_length_8483_cov_20.365791	Coordinate:2075	Reads:72	Hits:4	Allocated_reads:18	Strand:+
CAAGAGATCATCAATGTTGTGGGAAAT
>Location:NODE_371225_length_8483_cov_20.365791	Coordinate:2075	Reads:1	Hits:4	Allocated_reads:0.25	Strand:+
CAAGAGATCATCAATGTTGCGGGAAATG
>Location:NODE_371225_length_8483_cov_20.365791	Coordinate:2075	Reads:1	Hits:4	Allocated_reads:0.25	Strand:+
CAAGAGATCATCAATGTTGTGGGAAATA
>Location:NODE_371225_length_8483_cov_20.365791	Coordinate:2075	Reads:3	Hits:4	Allocated_reads:0.75	Strand:+
CAAGAGATCATCAATGTTGTGGGAAATT
>Location:NODE_371225_length_8483_cov_20.365791	Coordinate:2075	Reads:9	Hits:4	Allocated_reads:2.25	Strand:+
CAAGAGATCATCAATGTTGTGGGAAATG
>Location:NODE_371225_length_8483_cov_20.365791	Coordinate:2075	Reads:5	Hits:4	Allocated_reads:1.25	Strand:+
CAAGAGATCATCAATGTTGTGGGAAATGT
>Location:NODE_371225_length_8483_cov_20.365791	Coordinate:2075	Reads:1	Hits:3	Allocated_reads:0.333333333333333	Strand:+
CAAGAGATCATCAATGTTGTGGGAAATGTCT
>Location:NODE_371225_length_8483_cov_20.365791	Coordinate:2076	Reads:1	Hits:4	Allocated_reads:0.25	Strand:+
AAGAGATCATCAATGTTGTGGGAAAT
>Location:NODE_371225_length_8483_cov_20.365791	Coordinate:2077	Reads:1	Hits:4	Allocated_reads:0.25	Strand:+
AGAGATCATCAATGTTGTGGGAAATGT
>Location:NODE_371225_length_8483_cov_20.365791	Coordinate:2078	Reads:1	Hits:4	Allocated_reads:0.25	Strand:+
GAGATCATCAATGTTGTGGGAAAT
>Location:NODE_371225_length_8483_cov_20.365791	Coordinate:2091	Reads:1	Hits:3	Allocated_reads:0.333333333333333	Strand:-
CACAAGCAGCTGCAATGAAGACATTTCCCACAA
>Location:NODE_371225_length_8483_cov_20.365791	Coordinate:2091	Reads:1	Hits:3	Allocated_reads:0.333333333333333	Strand:-
CACAAGCAGCTGCAATGAAGACATTTCCCACTT
>Location:NODE_371225_length_8483_cov_20.365791	Coordinate:2092	Reads:1	Hits:3	Allocated_reads:0.333333333333333	Strand:-
AAGCAGCTGCAATGAAGACATTTCCCACA
>Location:NODE_371225_length_8483_cov_20.365791	Coordinate:2092	Reads:3	Hits:3	Allocated_reads:1	Strand:-
CACAAGCAGCTGCAATGAAGACATTTCCCACA
>Location:NODE_371225_length_8483_cov_20.365791	Coordinate:2093	Reads:1	Hits:3	Allocated_reads:0.333333333333333	Strand:-
CACAAGCAGCTGCAATGAAGACATTTCCCAC
>Location:NODE_371225_length_8483_cov_20.365791	Coordinate:2094	Reads:1	Hits:3	Allocated_reads:0.333333333333333	Strand:-
CAAGCAGCTGCAATGAAGACATTTCCCA
>Location:NODE_371225_length_8483_cov_20.365791	Coordinate:2094	Reads:3	Hits:3	Allocated_reads:1	Strand:-
CACAAGCAGCTGCAATGAAGACATTTCCCA
>Location:NODE_371225_length_8483_cov_20.365791	Coordinate:2095	Reads:1	Hits:3	Allocated_reads:0.333333333333333	Strand:-
CACAAGCAGCTGCAATGAAGACATTTCCC
>Location:NODE_371225_length_8483_cov_20.365791	Coordinate:2096	Reads:4	Hits:3	Allocated_reads:1.33333333333333	Strand:-
CACAAGCAGCTGCAATGAAGACATTTCC
>Location:NODE_371225_length_8483_cov_20.365791	Coordinate:2098	Reads:2	Hits:3	Allocated_reads:0.666666666666667	Strand:-
CACAAGCAGCTGCAATGAAGACATTT
>Location:NODE_371225_length_8483_cov_20.365791	Coordinate:2099	Reads:1	Hits:3	Allocated_reads:0.333333333333333	Strand:-
CACAAGCAGCTGCAATGAAGACATT
>Location:NODE_371225_length_8483_cov_20.365791	Coordinate:2099	Reads:1	Hits:3	Allocated_reads:0.333333333333333	Strand:-
CACACAAGCAGCTGCAATGAAGACATT
>Location:NODE_371225_length_8483_cov_20.365791	Coordinate:2100	Reads:1	Hits:3	Allocated_reads:0.333333333333333	Strand:-
CACAAGCAGCTGCAATGAAGACAT
>Location:NODE_371225_length_8483_cov_20.365791	Coordinate:2132	Reads:9	Hits:1	Allocated_reads:9	Strand:-
TGTCTATAGTGGGAAGTAATTGCGCCATA
>Location:NODE_371225_length_8483_cov_20.365791	Coordinate:2133	Reads:2	Hits:1	Allocated_reads:2	Strand:-
TGTCTATAGTGGGAAGTAATTGCGCCAT
>Location:NODE_371225_length_8483_cov_20.365791	Coordinate:2134	Reads:1	Hits:1	Allocated_reads:1	Strand:-
TGTCTATAGTGGGAAGTAATTGCGCCA
>Location:NODE_371225_length_8483_cov_20.365791	Coordinate:2134	Reads:1	Hits:1	Allocated_reads:1	Strand:-
TGTCTATAGTGGGAAGTAATTGCGCCT
>Location:NODE_371225_length_8483_cov_20.365791	Coordinate:2135	Reads:11	Hits:1	Allocated_reads:11	Strand:-
TGTCTATAGTGGGAAGTAATTGCGCC
>Location:NODE_371225_length_8483_cov_20.365791	Coordinate:2137	Reads:2	Hits:1	Allocated_reads:2	Strand:-
TGTCTATAGTGGGAAGTAATTGCG
>Location:NODE_371225_length_8483_cov_20.365791	Coordinate:2141	Reads:1	Hits:1	Allocated_reads:1	Strand:-
AATTAGCAGCTGTCTATAGTGGGAAGTAAT
>Location:NODE_371225_length_8483_cov_20.365791	Coordinate:2141	Reads:1	Hits:1	Allocated_reads:1	Strand:-
TTAGCAGCTGTCTATAGTGGGAAGTAAT
>Location:NODE_371225_length_8483_cov_20.365791	Coordinate:2147	Reads:1	Hits:1	Allocated_reads:1	Strand:+
TCCCACTATAGACAGCTGCTAATTGAC
>Location:NODE_371225_length_8483_cov_20.365791	Coordinate:2150	Reads:1	Hits:1	Allocated_reads:1	Strand:+
CACTATAGACAGCTGCTAATTGACCAGT
>Location:NODE_371225_length_8483_cov_20.365791	Coordinate:2151	Reads:1	Hits:1	Allocated_reads:1	Strand:+
ACTATAGACAGCTGCTAATTGACT
>Location:NODE_371225_length_8483_cov_20.365791	Coordinate:2151	Reads:13	Hits:1	Allocated_reads:13	Strand:+
ACTATAGACAGCTGCTAATTGACC
>Location:NODE_371225_length_8483_cov_20.365791	Coordinate:2151	Reads:3	Hits:1	Allocated_reads:3	Strand:+
ACTATAGACAGCTGCTAATTGACCA
>Location:NODE_371225_length_8483_cov_20.365791	Coordinate:2151	Reads:2	Hits:1	Allocated_reads:2	Strand:+
ACTATAGACAGCTGCTAATTGACCAG
>Location:NODE_371225_length_8483_cov_20.365791	Coordinate:2151	Reads:8	Hits:1	Allocated_reads:8	Strand:+
ACTATAGACAGCTGCTAATTGACCAGT
>Location:NODE_371225_length_8483_cov_20.365791	Coordinate:2151	Reads:1	Hits:1	Allocated_reads:1	Strand:+
ACTATAGACAGCTGCTAATTGACCAGTG
>Location:NODE_371225_length_8483_cov_20.365791	Coordinate:2151	Reads:1	Hits:1	Allocated_reads:1	Strand:+
ACTATAGACAGCTGCTAATTGACCAGTGT
>Location:NODE_371225_length_8483_cov_20.365791	Coordinate:2151	Reads:1	Hits:1	Allocated_reads:1	Strand:-
TCCACTGGTCAATTAGCAGCTGTCTATAGT
>Location:NODE_371225_length_8483_cov_20.365791	Coordinate:2154	Reads:1	Hits:1	Allocated_reads:1	Strand:-
TATCCACTGGTCAATTAGCAGCTGTCTAT
>Location:NODE_371225_length_8483_cov_20.365791	Coordinate:2154	Reads:1	Hits:1	Allocated_reads:1	Strand:-
TATCCACTGGTCAATTAGCAGCTGTCTTT
>Location:NODE_371225_length_8483_cov_20.365791	Coordinate:2154	Reads:1	Hits:1	Allocated_reads:1	Strand:-
TTATCCACTGGTCAATTAGCAGCTGTCTAT
>Location:NODE_371225_length_8483_cov_20.365791	Coordinate:2155	Reads:1	Hits:1	Allocated_reads:1	Strand:-
TATCCACTGGTCAATTAGCAGCTGTCTA
>Location:NODE_371225_length_8483_cov_20.365791	Coordinate:2156	Reads:1	Hits:1	Allocated_reads:1	Strand:-
TCCACTGGTCAATTAGCAGCTGTCT
>Location:NODE_371225_length_8483_cov_20.365791	Coordinate:2163	Reads:1	Hits:1	Allocated_reads:1	Strand:+
TGCTAATTGACCAGTGGATAACGCAGT
>Location:NODE_371225_length_8483_cov_20.365791	Coordinate:2164	Reads:1	Hits:4	Allocated_reads:0.25	Strand:-
CTGGCACTGCGTTATCCACTGGTCAATTAGC
>Location:NODE_371225_length_8483_cov_20.365791	Coordinate:2164	Reads:2	Hits:4	Allocated_reads:0.5	Strand:-
GGCACTGCGTTATCCACTGGTCAATTAGC
>Location:NODE_371225_length_8483_cov_20.365791	Coordinate:2164	Reads:1	Hits:4	Allocated_reads:0.25	Strand:-
TGGCACTGCGTTATCCACTGGTCAATTAGC
>Location:NODE_371225_length_8483_cov_20.365791	Coordinate:2165	Reads:1	Hits:4	Allocated_reads:0.25	Strand:-
CACTGCGTTATCCACTGGTCAATTAG
>Location:NODE_371225_length_8483_cov_20.365791	Coordinate:2165	Reads:1	Hits:4	Allocated_reads:0.25	Strand:-
TGGCACTGCGTTATCCACTGGTCAATTAG
>Location:NODE_371225_length_8483_cov_20.365791	Coordinate:2165	Reads:1	Hits:4	Allocated_reads:0.25	Strand:-
TTCTGGCACTGCGTTATCCACTGGTCAATTAG
>Location:NODE_371225_length_8483_cov_20.365791	Coordinate:2166	Reads:1	Hits:4	Allocated_reads:0.25	Strand:-
TCTGGCACTGCGTTATCCACTGGTCAATTT
>Location:NODE_371225_length_8483_cov_20.365791	Coordinate:2167	Reads:1	Hits:4	Allocated_reads:0.25	Strand:-
CTGGCACTGCGTTATCCACTGGTCAATT
>Location:NODE_371225_length_8483_cov_20.365791	Coordinate:2167	Reads:1	Hits:4	Allocated_reads:0.25	Strand:-
GTTCTGGCACTGCGTTATCCACTGGTCAATT
>Location:NODE_371225_length_8483_cov_20.365791	Coordinate:2167	Reads:4	Hits:4	Allocated_reads:1	Strand:-
TCTGGCACTGCGTTATCCACTGGTCAATT
>Location:NODE_371225_length_8483_cov_20.365791	Coordinate:2167	Reads:4	Hits:4	Allocated_reads:1	Strand:-
TGGCACTGCGTTATCCACTGGTCAATT
>Location:NODE_371225_length_8483_cov_20.365791	Coordinate:2167	Reads:1	Hits:4	Allocated_reads:0.25	Strand:-
TTCTGGCACTGCGTTATCCACTGGTCAATT
>Location:NODE_371225_length_8483_cov_20.365791	Coordinate:2168	Reads:1	Hits:4	Allocated_reads:0.25	Strand:+
ATTGACCAGTGGATAACGCAGTGCC
>Location:NODE_371225_length_8483_cov_20.365791	Coordinate:2168	Reads:2	Hits:4	Allocated_reads:0.5	Strand:-
TCTGGCACTGCGTTATCCACTGGTCAAT
>Location:NODE_371225_length_8483_cov_20.365791	Coordinate:2168	Reads:1	Hits:4	Allocated_reads:0.25	Strand:-
TGGCACTGCGTTATCCACTGGTCAAT
>Location:NODE_371225_length_8483_cov_20.365791	Coordinate:2168	Reads:1	Hits:4	Allocated_reads:0.25	Strand:-
TTCTGGCACTGCGTTATCCACTGGTCAAT
>Location:NODE_371225_length_8483_cov_20.365791	Coordinate:2171	Reads:1	Hits:4	Allocated_reads:0.25	Strand:-
CTGGCACTGCGTTATCCACTGGTC
>Location:NODE_371225_length_8483_cov_20.365791	Coordinate:2171	Reads:1	Hits:4	Allocated_reads:0.25	Strand:+
GACCAGTGGATAACGCAGTGCCAG
>Location:NODE_371225_length_8483_cov_20.365791	Coordinate:2171	Reads:1	Hits:4	Allocated_reads:0.25	Strand:+
GACCAGTGGATAACGCAGTGCCAGC
>Location:NODE_371225_length_8483_cov_20.365791	Coordinate:2171	Reads:5	Hits:4	Allocated_reads:1.25	Strand:+
GACCAGTGGATAACGCAGTGCCAGAAC
>Location:NODE_371225_length_8483_cov_20.365791	Coordinate:2171	Reads:4	Hits:4	Allocated_reads:1	Strand:+
GACCAGTGGATAACGCAGTGCCAGAACC
>Location:NODE_371225_length_8483_cov_20.365791	Coordinate:2171	Reads:2	Hits:4	Allocated_reads:0.5	Strand:+
GACCAGTGGATAACGCAGTGCCAGAACCT
>Location:NODE_371225_length_8483_cov_20.365791	Coordinate:2171	Reads:1	Hits:4	Allocated_reads:0.25	Strand:-
TGTTCAGGTTCTGGCACTGCGTTATCCACTGGTC
>Location:NODE_371225_length_8483_cov_20.365791	Coordinate:2172	Reads:1	Hits:4	Allocated_reads:0.25	Strand:-
GGTTCTGGCACTGCGTTATCCACTGGT
>Location:NODE_371225_length_8483_cov_20.365791	Coordinate:2172	Reads:1	Hits:4	Allocated_reads:0.25	Strand:-
TGTTCAGGTTCTGGCACTGCGTTATCCACTGGT
>Location:NODE_371225_length_8483_cov_20.365791	Coordinate:2173	Reads:1	Hits:4	Allocated_reads:0.25	Strand:+
CCAGTGGATAACGCAGTGCCAGAAC
>Location:NODE_371225_length_8483_cov_20.365791	Coordinate:2173	Reads:1	Hits:4	Allocated_reads:0.25	Strand:-
TTCAGGTTCTGGCACTGCGTTATCCACTGT
>Location:NODE_371225_length_8483_cov_20.365791	Coordinate:2174	Reads:1	Hits:4	Allocated_reads:0.25	Strand:+
CAGTGGATAACGCAGTGCCAGAACCT
>Location:NODE_371225_length_8483_cov_20.365791	Coordinate:2174	Reads:1	Hits:4	Allocated_reads:0.25	Strand:+
CAGTGGATAACGCAGTGCCAGAACCTGAG
>Location:NODE_371225_length_8483_cov_20.365791	Coordinate:2174	Reads:1	Hits:4	Allocated_reads:0.25	Strand:-
TGTTCAGGTTCTGGCACTGCGTTATCCACTT
>Location:NODE_371225_length_8483_cov_20.365791	Coordinate:2175	Reads:1	Hits:4	Allocated_reads:0.25	Strand:-
TCAGGTTCTGGCACTGCGTTATCCACT
>Location:NODE_371225_length_8483_cov_20.365791	Coordinate:2175	Reads:1	Hits:4	Allocated_reads:0.25	Strand:-
TGTTCAGGTTCTGGCACTGCGTTATCCATT
>Location:NODE_371225_length_8483_cov_20.365791	Coordinate:2175	Reads:11	Hits:4	Allocated_reads:2.75	Strand:-
TGTTCAGGTTCTGGCACTGCGTTATCCACT
>Location:NODE_371225_length_8483_cov_20.365791	Coordinate:2176	Reads:1	Hits:4	Allocated_reads:0.25	Strand:-
TGTTCAGGTTCTGGCACTGCGTTATCCAC
>Location:NODE_371225_length_8483_cov_20.365791	Coordinate:2178	Reads:1	Hits:4	Allocated_reads:0.25	Strand:-
GTTCAGGTTCTGGCACTGCGTTATCC
>Location:NODE_371225_length_8483_cov_20.365791	Coordinate:2178	Reads:18	Hits:4	Allocated_reads:4.5	Strand:-
TGTTCAGGTTCTGGCACTGCGTTATCC
>Location:NODE_371225_length_8483_cov_20.365791	Coordinate:2178	Reads:3	Hits:4	Allocated_reads:0.75	Strand:-
TTCAGGTTCTGGCACTGCGTTATCC
>Location:NODE_371225_length_8483_cov_20.365791	Coordinate:2179	Reads:1	Hits:4	Allocated_reads:0.25	Strand:+
GATAACGCAGTGCCAGAACCTGAAC
>Location:NODE_371225_length_8483_cov_20.365791	Coordinate:2179	Reads:1	Hits:4	Allocated_reads:0.25	Strand:+
GATAACGCAGTGCCAGAACCTGAACA
>Location:NODE_371225_length_8483_cov_20.365791	Coordinate:2179	Reads:17	Hits:4	Allocated_reads:4.25	Strand:-
TGTTCAGGTTCTGGCACTGCGTTATC
>Location:NODE_371225_length_8483_cov_20.365791	Coordinate:2179	Reads:2	Hits:4	Allocated_reads:0.5	Strand:-
TTCAGGTTCTGGCACTGCGTTATC
>Location:NODE_371225_length_8483_cov_20.365791	Coordinate:2180	Reads:8	Hits:4	Allocated_reads:2	Strand:-
TGTTCAGGTTCTGGCACTGCGTTAT
>Location:NODE_371225_length_8483_cov_20.365791	Coordinate:2183	Reads:1	Hits:4	Allocated_reads:0.25	Strand:+
ACGCAGTGCCAGAACCTGAACATC
>Location:NODE_371225_length_8483_cov_20.365791	Coordinate:2183	Reads:2	Hits:4	Allocated_reads:0.5	Strand:-
TGGGATGTTCAGGTTCTGGCACTGCGT
>Location:NODE_371225_length_8483_cov_20.365791	Coordinate:2184	Reads:1	Hits:4	Allocated_reads:0.25	Strand:-
TTGGGATGTTCAGGTTCTGGCACTGCG
>Location:NODE_371225_length_8483_cov_20.365791	Coordinate:2185	Reads:2	Hits:4	Allocated_reads:0.5	Strand:-
TGGGATGTTCAGGTTCTGGCACTGC
>Location:NODE_371225_length_8483_cov_20.365791	Coordinate:2186	Reads:1	Hits:4	Allocated_reads:0.25	Strand:-
ACTGATTGGGATGTTCAGGTTCTGGCACTG
>Location:NODE_371225_length_8483_cov_20.365791	Coordinate:2186	Reads:1	Hits:4	Allocated_reads:0.25	Strand:+
CAGTGCCAGAACCTGAACATCCCAAT
>Location:NODE_371225_length_8483_cov_20.365791	Coordinate:2186	Reads:8	Hits:4	Allocated_reads:2	Strand:-
TGGGATGTTCAGGTTCTGGCACTG
>Location:NODE_371225_length_8483_cov_20.365791	Coordinate:2186	Reads:1	Hits:4	Allocated_reads:0.25	Strand:-
TTGGGATGTTCAGGTTCTGGCACTA
>Location:NODE_371225_length_8483_cov_20.365791	Coordinate:2186	Reads:1	Hits:4	Allocated_reads:0.25	Strand:-
TTGGGATGTTCAGGTTCTGGCACTG
>Location:NODE_371225_length_8483_cov_20.365791	Coordinate:2187	Reads:1	Hits:4	Allocated_reads:0.25	Strand:+
AGTGCCAGAACCTGAACATCCCAATCAGTTC
>Location:NODE_371225_length_8483_cov_20.365791	Coordinate:2187	Reads:1	Hits:4	Allocated_reads:0.25	Strand:-
TTGGGATGTTCAGGTTCTGGCACT
>Location:NODE_371225_length_8483_cov_20.365791	Coordinate:2189	Reads:5	Hits:4	Allocated_reads:1.25	Strand:+
TGCCAGAACCTGAACATCCCAATCAGTTC
>Location:NODE_371225_length_8483_cov_20.365791	Coordinate:2192	Reads:3	Hits:4	Allocated_reads:0.75	Strand:+
CAGAACCTGAACATCCCAATCAGTTC
>Location:NODE_371225_length_8483_cov_20.365791	Coordinate:2192	Reads:1	Hits:4	Allocated_reads:0.25	Strand:+
CAGAACCTGAACATCCCAATCAGTTCA
>Location:NODE_371225_length_8483_cov_20.365791	Coordinate:2193	Reads:1	Hits:4	Allocated_reads:0.25	Strand:+
AGAACCTGAACATCCCAATCAGTTC
>Location:NODE_371225_length_8483_cov_20.365791	Coordinate:2195	Reads:3	Hits:4	Allocated_reads:0.75	Strand:+
AACCTGAACATCCCAATCAGTTCCACTT
>Location:NODE_371225_length_8483_cov_20.365791	Coordinate:2195	Reads:4	Hits:4	Allocated_reads:1	Strand:+
AACCTGAACATCCCAATCAGTTCCACTTT
>Location:NODE_371225_length_8483_cov_20.365791	Coordinate:2195	Reads:5	Hits:4	Allocated_reads:1.25	Strand:+
AACCTGAACATCCCAATCAGTTCCACTTTT
>Location:NODE_371225_length_8483_cov_20.365791	Coordinate:2195	Reads:7	Hits:4	Allocated_reads:1.75	Strand:+
AACCTGAACATCCCAATCAGTTCCACTTTTAGC
>Location:NODE_371225_length_8483_cov_20.365791	Coordinate:2195	Reads:1	Hits:4	Allocated_reads:0.25	Strand:-
AGTGGAACTGATTGGGATGTTCAGGTT
>Location:NODE_371225_length_8483_cov_20.365791	Coordinate:2197	Reads:1	Hits:4	Allocated_reads:0.25	Strand:+
CCTGAACATCCCAATCAGTTCCACTTTT
>Location:NODE_371225_length_8483_cov_20.365791	Coordinate:2198	Reads:1	Hits:4	Allocated_reads:0.25	Strand:+
CTGAACATCCCAATCAGTTCCACTTTTAGCCT
>Location:NODE_371225_length_8483_cov_20.365791	Coordinate:2205	Reads:2	Hits:4	Allocated_reads:0.5	Strand:-
AATCAGGCTAAAAGTGGAACTGATTGGGA
>Location:NODE_371225_length_8483_cov_20.365791	Coordinate:2205	Reads:3	Hits:4	Allocated_reads:0.75	Strand:-
TGTTAATCAGGCTAAAAGTGGAACTGATTGGGA
>Location:NODE_371225_length_8483_cov_20.365791	Coordinate:2207	Reads:1	Hits:4	Allocated_reads:0.25	Strand:-
TGTTAATCAGGCTAAAAGTGGAACTGATTGG
>Location:NODE_371225_length_8483_cov_20.365791	Coordinate:2209	Reads:3	Hits:4	Allocated_reads:0.75	Strand:-
TGTTAATCAGGCTAAAAGTGGAACTGATT
>Location:NODE_371225_length_8483_cov_20.365791	Coordinate:2210	Reads:1	Hits:4	Allocated_reads:0.25	Strand:-
AAGAATGTTAATCAGGCTAAAAGTGGAACTGAT
>Location:NODE_371225_length_8483_cov_20.365791	Coordinate:2210	Reads:3	Hits:4	Allocated_reads:0.75	Strand:-
GAATGTTAATCAGGCTAAAAGTGGAACTGAT
>Location:NODE_371225_length_8483_cov_20.365791	Coordinate:2210	Reads:11	Hits:4	Allocated_reads:2.75	Strand:-
TGTTAATCAGGCTAAAAGTGGAACTGAT
>Location:NODE_371225_length_8483_cov_20.365791	Coordinate:2210	Reads:1	Hits:4	Allocated_reads:0.25	Strand:-
TTAATCAGGCTAAAAGTGGAACTGAT
>Location:NODE_371225_length_8483_cov_20.365791	Coordinate:2211	Reads:1	Hits:4	Allocated_reads:0.25	Strand:-
AAGAATGTTAATCAGGCTAAAAGTGGAACTGA
>Location:NODE_371225_length_8483_cov_20.365791	Coordinate:2211	Reads:1	Hits:4	Allocated_reads:0.25	Strand:-
AATGTTAATCAGGCTAAAAGTGGAACTGA
>Location:NODE_371225_length_8483_cov_20.365791	Coordinate:2211	Reads:1	Hits:4	Allocated_reads:0.25	Strand:-
AGAATGTTAATCAGGCTAAAAGTGAAACTGA
>Location:NODE_371225_length_8483_cov_20.365791	Coordinate:2211	Reads:1	Hits:4	Allocated_reads:0.25	Strand:-
TGTTAATCAGGCTAAAAGTGGAACTGT
>Location:NODE_371225_length_8483_cov_20.365791	Coordinate:2211	Reads:2	Hits:4	Allocated_reads:0.5	Strand:-
TGTTAATCAGGCTAAAAGTGGAACTGA
>Location:NODE_371225_length_8483_cov_20.365791	Coordinate:2212	Reads:1	Hits:4	Allocated_reads:0.25	Strand:-
TGTTAATCAGGCTAAAAGTGGAACTG
>Location:NODE_371225_length_8483_cov_20.365791	Coordinate:2213	Reads:1	Hits:4	Allocated_reads:0.25	Strand:-
AATGTTAATCAGGCTAAAAGTGGAACT
>Location:NODE_371225_length_8483_cov_20.365791	Coordinate:2213	Reads:2	Hits:4	Allocated_reads:0.5	Strand:-
GAATGTTAATCAGGCTAAAAGTGGAACT
>Location:NODE_371225_length_8483_cov_20.365791	Coordinate:2213	Reads:24	Hits:4	Allocated_reads:6	Strand:-
TGTTAATCAGGCTAAAAGTGGAACT
>Location:NODE_371225_length_8483_cov_20.365791	Coordinate:2214	Reads:1	Hits:4	Allocated_reads:0.25	Strand:-
CAAGAATGTTAATCAGGCTAAAAGTGGAAC
>Location:NODE_371225_length_8483_cov_20.365791	Coordinate:2214	Reads:11	Hits:4	Allocated_reads:2.75	Strand:-
TGTTAATCAGGCTAAAAGTGGAAC
>Location:NODE_371225_length_8483_cov_20.365791	Coordinate:2215	Reads:1	Hits:4	Allocated_reads:0.25	Strand:-
GAATGTTAATCAGGCTAAAAGTGGAA
>Location:NODE_371225_length_8483_cov_20.365791	Coordinate:2216	Reads:1	Hits:4	Allocated_reads:0.25	Strand:-
AGAATGTTAATCAGGCTAAAAGTGGA
>Location:NODE_371225_length_8483_cov_20.365791	Coordinate:2225	Reads:2	Hits:6	Allocated_reads:0.333333333333333	Strand:-
ATCACCAAGAATGTTAATCAGGCT
>Location:NODE_371225_length_8483_cov_20.365791	Coordinate:2225	Reads:1	Hits:6	Allocated_reads:0.166666666666667	Strand:-
ATTGATCACCAAGAATGTTAATCAGGCT
>Location:NODE_371225_length_8483_cov_20.365791	Coordinate:2225	Reads:1	Hits:6	Allocated_reads:0.166666666666667	Strand:-
TATTGATCACCAAGAATGTTAATCAGGCG
>Location:NODE_371225_length_8483_cov_20.365791	Coordinate:2225	Reads:2	Hits:6	Allocated_reads:0.333333333333333	Strand:-
TATTGATCACCAAGAATGTTAATCAGGCT
>Location:NODE_371225_length_8483_cov_20.365791	Coordinate:2226	Reads:1	Hits:6	Allocated_reads:0.166666666666667	Strand:-
TATTGATCACCAAGAATGTTAATCAGGC
>Location:NODE_371225_length_8483_cov_20.365791	Coordinate:2235	Reads:1	Hits:6	Allocated_reads:0.166666666666667	Strand:+
ACATTCTTGGTGATCAATATGTCATC
>Location:NODE_371225_length_8483_cov_20.365791	Coordinate:2236	Reads:1	Hits:6	Allocated_reads:0.166666666666667	Strand:+
CATTCTTGGTGATCAATATGTCATC
>Location:NODE_371225_length_8483_cov_20.365791	Coordinate:2309	Reads:1	Hits:4	Allocated_reads:0.25	Strand:+
TGGCAAGGCTTTGCCTCCTGTTGTTTAA
>Location:NODE_371225_length_8483_cov_20.365791	Coordinate:2310	Reads:1	Hits:4	Allocated_reads:0.25	Strand:-
AACAACAGGAGGCAAAGCCTTGCC
>Location:NODE_371225_length_8483_cov_20.365791	Coordinate:2348	Reads:6	Hits:2	Allocated_reads:3	Strand:-
CAAGTAGAGACTCTAACTAACATGGT
>Location:NODE_371225_length_8483_cov_20.365791	Coordinate:2351	Reads:1	Hits:2	Allocated_reads:0.5	Strand:+
ATGTTAGTTAGAGTCTCTACTTGGGC
>Location:NODE_371225_length_8483_cov_20.365791	Coordinate:2355	Reads:1	Hits:2	Allocated_reads:0.5	Strand:+
TAGTTAGAGTCTCTACTTGGGCGGT
>Location:NODE_371225_length_8483_cov_20.365791	Coordinate:2356	Reads:1	Hits:2	Allocated_reads:0.5	Strand:+
AGTTAGAGTCTCTACTTGGGCGGC
>Location:NODE_371225_length_8483_cov_20.365791	Coordinate:2384	Reads:2	Hits:4	Allocated_reads:0.5	Strand:+
TGTTTGATTGTTGGTGAGGATTGTTCTTT
>Location:NODE_371225_length_8483_cov_20.365791	Coordinate:2385	Reads:1	Hits:4	Allocated_reads:0.25	Strand:+
GTTTGATTGTTGGTGAGGATTGTTCTTT
>Location:NODE_371225_length_8483_cov_20.365791	Coordinate:2386	Reads:1	Hits:4	Allocated_reads:0.25	Strand:+
TTTGATTGTTGGTGAGGATTGTTC
>Location:NODE_371225_length_8483_cov_20.365791	Coordinate:2387	Reads:1	Hits:4	Allocated_reads:0.25	Strand:-
CCAAAGAACAATCCTCACCAACAATCAA
>Location:NODE_371225_length_8483_cov_20.365791	Coordinate:2387	Reads:1	Hits:4	Allocated_reads:0.25	Strand:+
TTGATTGTTGGTGAGGATTGTTCTT
>Location:NODE_371225_length_8483_cov_20.365791	Coordinate:2387	Reads:1	Hits:4	Allocated_reads:0.25	Strand:+
TTGATTGTTGGTGAGGATTGTTCTTTG
>Location:NODE_371225_length_8483_cov_20.365791	Coordinate:2388	Reads:5	Hits:4	Allocated_reads:1.25	Strand:+
TGATTGTTGGTGAGGATTGTTCTTT
>Location:NODE_371225_length_8483_cov_20.365791	Coordinate:2388	Reads:2	Hits:4	Allocated_reads:0.5	Strand:+
TGATTGTTGGTGAGGATTGTTCTTTGGC
>Location:NODE_371225_length_8483_cov_20.365791	Coordinate:2423	Reads:1	Hits:2	Allocated_reads:0.5	Strand:+
TCGTTTGCTTCGATCCCAGCACTTTGGGCT
>Location:NODE_371225_length_8483_cov_20.365791	Coordinate:2425	Reads:1	Hits:2	Allocated_reads:0.5	Strand:+
GTTTGCTTCGATCCCAGCACTTTGGGCT
>Location:NODE_371225_length_8483_cov_20.365791	Coordinate:2434	Reads:1	Hits:2	Allocated_reads:0.5	Strand:+
GATCCCAGCACTTTGGGCTTGTGCACTC
>Location:NODE_371225_length_8483_cov_20.365791	Coordinate:2482	Reads:1	Hits:2	Allocated_reads:0.5	Strand:-
TGATGAAAATGAACACCAGCGAAGGTTA
>Location:NODE_371225_length_8483_cov_20.365791	Coordinate:2485	Reads:1	Hits:2	Allocated_reads:0.5	Strand:-
CAGTGATGAAAATGAACACCAGCGAAGT
>Location:NODE_371225_length_8483_cov_20.365791	Coordinate:2492	Reads:1	Hits:2	Allocated_reads:0.5	Strand:-
GATTATCAGTGATGAAAATGAACACCT
>Location:NODE_371225_length_8483_cov_20.365791	Coordinate:2493	Reads:1	Hits:2	Allocated_reads:0.5	Strand:-
GATTATCAGTGATGAAAATGAACACC
>Location:NODE_371225_length_8483_cov_20.365791	Coordinate:2500	Reads:2	Hits:2	Allocated_reads:1	Strand:+
ATTTTCATCACTGATAATCTTTGTGACCT
>Location:NODE_371225_length_8483_cov_20.365791	Coordinate:2503	Reads:1	Hits:2	Allocated_reads:0.5	Strand:+
TTCATCACTGATAATCTTTGTGACC
>Location:NODE_371225_length_8483_cov_20.365791	Coordinate:2503	Reads:1	Hits:2	Allocated_reads:0.5	Strand:+
TTCATCACTGATAATCTTTGTGACCT
>Location:NODE_371225_length_8483_cov_20.365791	Coordinate:2503	Reads:1	Hits:2	Allocated_reads:0.5	Strand:+
TTCATCACTGATAATCTTTGTGACCTCAC
>Location:NODE_371225_length_8483_cov_20.365791	Coordinate:2509	Reads:1	Hits:2	Allocated_reads:0.5	Strand:+
ACTGATAATCTTTGTGACCTCACT
>Location:NODE_371225_length_8483_cov_20.365791	Coordinate:2533	Reads:1	Hits:1	Allocated_reads:1	Strand:-
ACAATGTCACTGACGAAGAGATTCTT
>Location:NODE_371225_length_8483_cov_20.365791	Coordinate:2535	Reads:1	Hits:2	Allocated_reads:0.5	Strand:+
GAATCTCTTCGTCAGTGACATTGTTGTT
>Location:NODE_371225_length_8483_cov_20.365791	Coordinate:2536	Reads:1	Hits:2	Allocated_reads:0.5	Strand:-
AACAACAATGTCACTGACGAAGAGATT
>Location:NODE_371225_length_8483_cov_20.365791	Coordinate:2536	Reads:1	Hits:2	Allocated_reads:0.5	Strand:-
CAACAATGTCACTGACGAAGAGATT
>Location:NODE_371225_length_8483_cov_20.365791	Coordinate:2537	Reads:2	Hits:2	Allocated_reads:1	Strand:-
AACAACAATGTCACTGACGAAGAGAT
>Location:NODE_371225_length_8483_cov_20.365791	Coordinate:2537	Reads:1	Hits:2	Allocated_reads:0.5	Strand:-
ACAACAATGTCACTGACGAAGAGAT
>Location:NODE_371225_length_8483_cov_20.365791	Coordinate:2538	Reads:1	Hits:2	Allocated_reads:0.5	Strand:+
TCTCTTCGTCAGTGACATTGTTGTTTGAGT
>Location:NODE_371225_length_8483_cov_20.365791	Coordinate:2543	Reads:1	Hits:2	Allocated_reads:0.5	Strand:+
TCGTCAGTGACATTGTTGTTTGAGG
>Location:NODE_371225_length_8483_cov_20.365791	Coordinate:2546	Reads:1	Hits:2	Allocated_reads:0.5	Strand:+
TCAGTGACATTGTTGTTTGAGGTGA
>Location:NODE_371225_length_8483_cov_20.365791	Coordinate:2575	Reads:1	Hits:2	Allocated_reads:0.5	Strand:+
TCTTAGTCTTTGTCGCAAGTCTGCGTACTT
>Location:NODE_371225_length_8483_cov_20.365791	Coordinate:2660	Reads:1	Hits:2	Allocated_reads:0.5	Strand:+
TCATAGGAGATCTCAGTGTTGGCCTGCT
>Location:NODE_371225_length_8483_cov_20.365791	Coordinate:2663	Reads:1	Hits:2	Allocated_reads:0.5	Strand:+
TAGGAGATCTCAGTGTTGGCCTGC
>Location:NODE_371225_length_8483_cov_20.365791	Coordinate:2663	Reads:2	Hits:2	Allocated_reads:1	Strand:+
TAGGAGATCTCAGTGTTGGCCTGCTT
>Location:NODE_371225_length_8483_cov_20.365791	Coordinate:2701	Reads:1	Hits:2	Allocated_reads:0.5	Strand:+
AAGCTTCTGTTTAAGTCCAATCATGC
>Location:NODE_371225_length_8483_cov_20.365791	Coordinate:2705	Reads:1	Hits:2	Allocated_reads:0.5	Strand:+
TTCTGTTTAAGTCCAATCATGCGAT
>Location:NODE_371225_length_8483_cov_20.365791	Coordinate:2778	Reads:1	Hits:2	Allocated_reads:0.5	Strand:-
AAAGCGACAACTGAAATGCTCCAGGAGT
>Location:NODE_371225_length_8483_cov_20.365791	Coordinate:2778	Reads:1	Hits:2	Allocated_reads:0.5	Strand:-
AAGCGACAACTGAAATGCTCCAGGAGT
>Location:NODE_371225_length_8483_cov_20.365791	Coordinate:2778	Reads:1	Hits:2	Allocated_reads:0.5	Strand:-
CGACAACTGAAATGCTCCAGGAGT
>Location:NODE_371225_length_8483_cov_20.365791	Coordinate:2780	Reads:1	Hits:2	Allocated_reads:0.5	Strand:-
AAGCGACAACTGAAATGCTCCAGGA
>Location:NODE_371225_length_8483_cov_20.365791	Coordinate:2812	Reads:1	Hits:2	Allocated_reads:0.5	Strand:+
GAGATGAGACCTCAGAAAGCCCTGAAGT
>Location:NODE_371225_length_8483_cov_20.365791	Coordinate:2823	Reads:1	Hits:4	Allocated_reads:0.25	Strand:+
TCAGAAAGCCCTGAAGTTCATGGAGAGACA
>Location:NODE_371225_length_8483_cov_20.365791	Coordinate:2827	Reads:1	Hits:4	Allocated_reads:0.25	Strand:-
TGTCTCTCCATGAACTTCAGGGCTTT
>Location:NODE_371225_length_8483_cov_20.365791	Coordinate:2839	Reads:1	Hits:4	Allocated_reads:0.25	Strand:+
TTCATGGAGAGACAGGTCATCTTTGATT
>Location:NODE_371225_length_8483_cov_20.365791	Coordinate:2839	Reads:2	Hits:4	Allocated_reads:0.5	Strand:+
TTCATGGAGAGACAGGTCATCTTTGAGC
>Location:NODE_371225_length_8483_cov_20.365791	Coordinate:2839	Reads:1	Hits:4	Allocated_reads:0.25	Strand:+
TTCATGGAGAGACAGGTCATCTTTGAGCA
>Location:NODE_371225_length_8483_cov_20.365791	Coordinate:2842	Reads:2	Hits:4	Allocated_reads:0.5	Strand:+
ATGGAGAGACAGGTCATCTTTGAGC
>Location:NODE_371225_length_8483_cov_20.365791	Coordinate:2848	Reads:1	Hits:4	Allocated_reads:0.25	Strand:-
CATGTTAATGCTCAAAGATGACCTGTCT
>Location:NODE_371225_length_8483_cov_20.365791	Coordinate:2853	Reads:2	Hits:4	Allocated_reads:0.5	Strand:-
TCCGGGACATGTTAATGCTCAAAGATGACC
>Location:NODE_371225_length_8483_cov_20.365791	Coordinate:2853	Reads:1	Hits:4	Allocated_reads:0.25	Strand:-
TTCCGGGACATGTTAATGCTCAAAGATGACC
>Location:NODE_371225_length_8483_cov_20.365791	Coordinate:2854	Reads:1	Hits:4	Allocated_reads:0.25	Strand:-
TCCGGGACATGTTAATGCTCAAAGATGAC
>Location:NODE_371225_length_8483_cov_20.365791	Coordinate:2856	Reads:1	Hits:4	Allocated_reads:0.25	Strand:-
TCCGGGACATGTTAATGCTCAAAGATG
>Location:NODE_371225_length_8483_cov_20.365791	Coordinate:2863	Reads:2	Hits:2	Allocated_reads:1	Strand:-
TGGCACTTTCCGGGACATGTTAATGCTC
>Location:NODE_371225_length_8483_cov_20.365791	Coordinate:2864	Reads:1	Hits:2	Allocated_reads:0.5	Strand:-
GGCACTTTCCGGGACATGTTAATGCT
>Location:NODE_371225_length_8483_cov_20.365791	Coordinate:2866	Reads:1	Hits:2	Allocated_reads:0.5	Strand:+
CATTAACATGTCCCGGAAAGTGCCAGGCT
>Location:NODE_371225_length_8483_cov_20.365791	Coordinate:2867	Reads:1	Hits:2	Allocated_reads:0.5	Strand:-
TGGCACTTTCCGGGACATGTTAAT
>Location:NODE_371225_length_8483_cov_20.365791	Coordinate:2870	Reads:1	Hits:2	Allocated_reads:0.5	Strand:+
AACATGTCCCGGAAAGTGCCAGGCTTCA
>Location:NODE_371225_length_8483_cov_20.365791	Coordinate:2873	Reads:1	Hits:2	Allocated_reads:0.5	Strand:+
ATGTCCCGGAAAGTGCCAGGCTTCAC
>Location:NODE_371225_length_8483_cov_20.365791	Coordinate:2873	Reads:1	Hits:2	Allocated_reads:0.5	Strand:+
ATGTCCCGGAAAGTGCCAGGCTTCACA
>Location:NODE_371225_length_8483_cov_20.365791	Coordinate:2873	Reads:1	Hits:2	Allocated_reads:0.5	Strand:+
ATGTCCCGGAAAGTGCCAGGCTTCACAATT
>Location:NODE_371225_length_8483_cov_20.365791	Coordinate:2874	Reads:1	Hits:2	Allocated_reads:0.5	Strand:+
TGTCCCGGAAAGTGCCAGGCTTCACAATTC
>Location:NODE_371225_length_8483_cov_20.365791	Coordinate:2878	Reads:1	Hits:2	Allocated_reads:0.5	Strand:-
TTGAGAATTGTGAAGCCTGGCACTTTCCGG
>Location:NODE_371225_length_8483_cov_20.365791	Coordinate:2880	Reads:1	Hits:2	Allocated_reads:0.5	Strand:-
GAGAATTGTGAAGCCTGGCACTTTCC
>Location:NODE_371225_length_8483_cov_20.365791	Coordinate:2881	Reads:1	Hits:2	Allocated_reads:0.5	Strand:-
GTGTTGAGAATTGTGAAGCCTGGCACTTTC
>Location:NODE_371225_length_8483_cov_20.365791	Coordinate:2881	Reads:1	Hits:2	Allocated_reads:0.5	Strand:-
TGTGTTGAGAATTGTGAAGCCTGGCACTTTT
>Location:NODE_371225_length_8483_cov_20.365791	Coordinate:2883	Reads:1	Hits:2	Allocated_reads:0.5	Strand:-
TGTTGAGAATTGTGAAGCCTGGCACTT
>Location:NODE_371225_length_8483_cov_20.365791	Coordinate:2884	Reads:1	Hits:2	Allocated_reads:0.5	Strand:-
GTGTTGAGAATTGTGAAGCCTGGCACT
>Location:NODE_371225_length_8483_cov_20.365791	Coordinate:2884	Reads:1	Hits:2	Allocated_reads:0.5	Strand:-
TGTTGAGAATTGTGAAGCCTGGCACT
>Location:NODE_371225_length_8483_cov_20.365791	Coordinate:2885	Reads:6	Hits:2	Allocated_reads:3	Strand:-
GTGTTGAGAATTGTGAAGCCTGGCAC
>Location:NODE_371225_length_8483_cov_20.365791	Coordinate:2885	Reads:2	Hits:2	Allocated_reads:1	Strand:-
TGTGTTGAGAATTGTGAAGCCTGGCAC
>Location:NODE_371225_length_8483_cov_20.365791	Coordinate:2887	Reads:2	Hits:2	Allocated_reads:1	Strand:-
GTGTTGAGAATTGTGAAGCCTGGC
>Location:NODE_371225_length_8483_cov_20.365791	Coordinate:2887	Reads:1	Hits:2	Allocated_reads:0.5	Strand:-
TGTGTTGAGAATTGTGAAGCCTGGC
>Location:NODE_371225_length_8483_cov_20.365791	Coordinate:2888	Reads:1	Hits:2	Allocated_reads:0.5	Strand:-
TGTGTTGAGAATTGTGAAGCCTGG
>Location:NODE_371225_length_8483_cov_20.365791	Coordinate:2890	Reads:1	Hits:2	Allocated_reads:0.5	Strand:-
TCGAGGTGTGTTGAGAATTGTGAAGCCT
>Location:NODE_371225_length_8483_cov_20.365791	Coordinate:2891	Reads:1	Hits:2	Allocated_reads:0.5	Strand:-
TTCGAGGTGTGTTGAGAATTGTGAAGCC
>Location:NODE_371225_length_8483_cov_20.365791	Coordinate:2901	Reads:1	Hits:2	Allocated_reads:0.5	Strand:+
TTCTCAACACACCTCGAACAATTTCAGCT
>Location:NODE_371225_length_8483_cov_20.365791	Coordinate:2901	Reads:1	Hits:2	Allocated_reads:0.5	Strand:+
TTCTCAACACACCTCGAACAATTTCAGCTT
>Location:NODE_371225_length_8483_cov_20.365791	Coordinate:2902	Reads:1	Hits:2	Allocated_reads:0.5	Strand:+
TCTCAACACACCTCGAACAATTTCAGCTTC
>Location:NODE_371225_length_8483_cov_20.365791	Coordinate:2931	Reads:1	Hits:4	Allocated_reads:0.25	Strand:+
CCACAAATCCTTCTTTAACTCCTTCAT
>Location:NODE_371225_length_8483_cov_20.365791	Coordinate:2957	Reads:1	Hits:2	Allocated_reads:0.5	Strand:+
TTAATCTGCTTGGTGAGACTGTTG
>Location:NODE_371225_length_8483_cov_20.365791	Coordinate:2957	Reads:1	Hits:2	Allocated_reads:0.5	Strand:+
TTAATCTGCTTGGTGAGACTGTTGT
>Location:NODE_371225_length_8483_cov_20.365791	Coordinate:2957	Reads:1	Hits:2	Allocated_reads:0.5	Strand:+
TTAATCTGCTTGGTGAGACTGTTGTAGC
>Location:NODE_371225_length_8483_cov_20.365791	Coordinate:2958	Reads:1	Hits:2	Allocated_reads:0.5	Strand:+
TAATCTGCTTGGTGAGACTGTTGTAGCTGAT
>Location:NODE_371225_length_8483_cov_20.365791	Coordinate:2961	Reads:1	Hits:2	Allocated_reads:0.5	Strand:+
TCTGCTTGGTGAGACTGTTGTAGC
>Location:NODE_371225_length_8483_cov_20.365791	Coordinate:2964	Reads:1	Hits:2	Allocated_reads:0.5	Strand:-
AAATCAGCTACAACAGTCTCACCAAGC
>Location:NODE_371225_length_8483_cov_20.365791	Coordinate:2970	Reads:1	Hits:2	Allocated_reads:0.5	Strand:+
TGAGACTGTTGTAGCTGATTTCGGAACTGT
>Location:NODE_371225_length_8483_cov_20.365791	Coordinate:2971	Reads:1	Hits:2	Allocated_reads:0.5	Strand:-
CAGTTCCGAAATCAGCTACAACAGTCTC
>Location:NODE_371225_length_8483_cov_20.365791	Coordinate:2974	Reads:1	Hits:2	Allocated_reads:0.5	Strand:-
CAGTTCCGAAATCAGCTACAACAGT
>Location:NODE_371225_length_8483_cov_20.365791	Coordinate:2975	Reads:1	Hits:2	Allocated_reads:0.5	Strand:+
CTGTTGTAGCTGATTTCGGAACTGTTGTC
>Location:NODE_371225_length_8483_cov_20.365791	Coordinate:2976	Reads:1	Hits:2	Allocated_reads:0.5	Strand:+
TGTTGTAGCTGATTTCGGAACTGT
>Location:NODE_371225_length_8483_cov_20.365791	Coordinate:2976	Reads:1	Hits:2	Allocated_reads:0.5	Strand:+
TGTTGTAGCTGATTTCGGAACTGTTGTCT
>Location:NODE_371225_length_8483_cov_20.365791	Coordinate:2981	Reads:1	Hits:2	Allocated_reads:0.5	Strand:+
TAGCTGATTTCGGAACTGTTGTCT
>Location:NODE_371225_length_8483_cov_20.365791	Coordinate:2981	Reads:1	Hits:2	Allocated_reads:0.5	Strand:+
TAGCTGATTTCGGAACTGTTGTCTCCAAT
>Location:NODE_371225_length_8483_cov_20.365791	Coordinate:2989	Reads:1	Hits:2	Allocated_reads:0.5	Strand:+
TTCGGAACTGTTGTCTCCAATCTGT
>Location:NODE_371225_length_8483_cov_20.365791	Coordinate:3017	Reads:1	Hits:2	Allocated_reads:0.5	Strand:-
ACGCAGAGAATTCAAAGTGTTTGG
>Location:NODE_371225_length_8483_cov_20.365791	Coordinate:3019	Reads:1	Hits:2	Allocated_reads:0.5	Strand:+
AAACACTTTGAATTCTCTGCGTGG
>Location:NODE_371225_length_8483_cov_20.365791	Coordinate:3055	Reads:1	Hits:2	Allocated_reads:0.5	Strand:-
CCTAAGCAGCCAGTCACTGTAAGAGAC
>Location:NODE_371225_length_8483_cov_20.365791	Coordinate:3058	Reads:1	Hits:2	Allocated_reads:0.5	Strand:+
TCTTACAGTGACTGGCTGCTTAGGGCG
>Location:NODE_371225_length_8483_cov_20.365791	Coordinate:3058	Reads:2	Hits:2	Allocated_reads:1	Strand:+
TCTTACAGTGACTGGCTGCTTAGGGCT
>Location:NODE_371225_length_8483_cov_20.365791	Coordinate:3061	Reads:2	Hits:2	Allocated_reads:1	Strand:+
TACAGTGACTGGCTGCTTAGGGCTA
>Location:NODE_371225_length_8483_cov_20.365791	Coordinate:3074	Reads:1	Hits:2	Allocated_reads:0.5	Strand:+
TGCTTAGGGCTAATCTGTATGATTGT
>Location:NODE_371225_length_8483_cov_20.365791	Coordinate:3075	Reads:1	Hits:2	Allocated_reads:0.5	Strand:-
ACCAATCATACAGATTAGCCCTAAGC
>Location:NODE_371225_length_8483_cov_20.365791	Coordinate:3127	Reads:1	Hits:2	Allocated_reads:0.5	Strand:+
TGCTACAGCAGGTGACTGGGCCCT
>Location:NODE_371225_length_8483_cov_20.365791	Coordinate:3128	Reads:1	Hits:2	Allocated_reads:0.5	Strand:-
TAAGGGCCCAGTCACCTGCTGTAGC
>Location:NODE_371225_length_8483_cov_20.365791	Coordinate:3167	Reads:1	Hits:2	Allocated_reads:0.5	Strand:-
ATGAGACACTGGGTGAGAGGCTAAG
>Location:NODE_371225_length_8483_cov_20.365791	Coordinate:3167	Reads:1	Hits:2	Allocated_reads:0.5	Strand:-
TATGAGACACTGGGTGAGAGGCTAAG
>Location:NODE_371225_length_8483_cov_20.365791	Coordinate:3173	Reads:2	Hits:2	Allocated_reads:1	Strand:-
AAGCGTATGAGACACTGGGTGAGAG
>Location:NODE_371225_length_8483_cov_20.365791	Coordinate:3173	Reads:1	Hits:2	Allocated_reads:0.5	Strand:-
GAAAGCGTATGAGACACTGGGTGAGAG
>Location:NODE_371225_length_8483_cov_20.365791	Coordinate:3174	Reads:1	Hits:2	Allocated_reads:0.5	Strand:-
GGAAAGCGTATGAGACACTGGGTGAGA
>Location:NODE_371225_length_8483_cov_20.365791	Coordinate:3191	Reads:1	Hits:2	Allocated_reads:0.5	Strand:+
TACGCTTTCCTCAACTCCTCTAAC
>Location:NODE_371225_length_8483_cov_20.365791	Coordinate:3194	Reads:1	Hits:2	Allocated_reads:0.5	Strand:-
CAACAGTTAGAGGAGTTGAGGAAAGC
>Location:NODE_371225_length_8483_cov_20.365791	Coordinate:3202	Reads:1	Hits:2	Allocated_reads:0.5	Strand:+
CAACTCCTCTAACTGTTGTGTTTCTGT
>Location:NODE_371225_length_8483_cov_20.365791	Coordinate:3205	Reads:1	Hits:2	Allocated_reads:0.5	Strand:-
AACGCAGAAACACAACAGTTAGAGGAG
>Location:NODE_371225_length_8483_cov_20.365791	Coordinate:3223	Reads:1	Hits:2	Allocated_reads:0.5	Strand:+
TTCTGCGTTTGCATAGGGATTTGGTTTT
>Location:NODE_371225_length_8483_cov_20.365791	Coordinate:3232	Reads:2	Hits:2	Allocated_reads:1	Strand:+
TGCATAGGGATTTGGTGATATATCT
>Location:NODE_371225_length_8483_cov_20.365791	Coordinate:3268	Reads:1	Hits:2	Allocated_reads:0.5	Strand:+
AATCTGGCTTAGAAGACCAACTTCT
>Location:NODE_371225_length_8483_cov_20.365791	Coordinate:3268	Reads:1	Hits:1	Allocated_reads:1	Strand:-
CACTGAGAAGTTGGTCTTCTACGCCAGATT
>Location:NODE_371225_length_8483_cov_20.365791	Coordinate:3268	Reads:17	Hits:1	Allocated_reads:17	Strand:-
TCACTGAGAAGTTGGTCTTCTACGCCAGATT
>Location:NODE_371225_length_8483_cov_20.365791	Coordinate:3268	Reads:20	Hits:1	Allocated_reads:20	Strand:-
TCACTGAGAAGTTGGTCTTCTAAGCCAGATT
>Location:NODE_371225_length_8483_cov_20.365791	Coordinate:3268	Reads:3	Hits:2	Allocated_reads:1.5	Strand:-
TGAGAAGTTGGTCTTCTAAGCCAGATT
>Location:NODE_371225_length_8483_cov_20.365791	Coordinate:3269	Reads:1	Hits:2	Allocated_reads:0.5	Strand:+
ATCTGGCTTAGAAGACCAACTTCTC
>Location:NODE_371225_length_8483_cov_20.365791	Coordinate:3269	Reads:3	Hits:1	Allocated_reads:3	Strand:-
TCACTGAGAAGTTGGTCTTCTAAGCCAGAT
>Location:NODE_371225_length_8483_cov_20.365791	Coordinate:3269	Reads:4	Hits:1	Allocated_reads:4	Strand:-
TCACTGAGAAGTTGGTCTTCTACGCCAGAT
>Location:NODE_371225_length_8483_cov_20.365791	Coordinate:3270	Reads:1	Hits:1	Allocated_reads:1	Strand:-
CACTGAGAAGTTGGTCTTCTACGCCAGA
>Location:NODE_371225_length_8483_cov_20.365791	Coordinate:3270	Reads:1	Hits:1	Allocated_reads:1	Strand:-
TCACTGAGAAGTTGGTCTTCTACGCCAGA
>Location:NODE_371225_length_8483_cov_20.365791	Coordinate:3270	Reads:1	Hits:1	Allocated_reads:1	Strand:-
TCACTGAGAAGTTGGTCTTCTACGCCATT
>Location:NODE_371225_length_8483_cov_20.365791	Coordinate:3271	Reads:1	Hits:1	Allocated_reads:1	Strand:-
TCACTGAGAAGTTGGTCTTCTAAGCCAG
>Location:NODE_371225_length_8483_cov_20.365791	Coordinate:3271	Reads:1	Hits:1	Allocated_reads:1	Strand:-
TCACTGAGAAGTTGGTCTTCTACGCCAA
>Location:NODE_371225_length_8483_cov_20.365791	Coordinate:3271	Reads:2	Hits:1	Allocated_reads:2	Strand:-
TCACTGAGAAGTTGGTCTTCTACGCCAG
>Location:NODE_371225_length_8483_cov_20.365791	Coordinate:3272	Reads:2	Hits:1	Allocated_reads:2	Strand:-
ATCACTGAGAAGTTGGTCTTCTAAGCCA
>Location:NODE_371225_length_8483_cov_20.365791	Coordinate:3272	Reads:1	Hits:2	Allocated_reads:0.5	Strand:-
CTGAGAAGTTGGTCTTCTAAGCCA
>Location:NODE_371225_length_8483_cov_20.365791	Coordinate:3272	Reads:1	Hits:1	Allocated_reads:1	Strand:-
TCACTGAGAAGTTGGTCTTCTACGCCT
>Location:NODE_371225_length_8483_cov_20.365791	Coordinate:3272	Reads:14	Hits:1	Allocated_reads:14	Strand:-
TCACTGAGAAGTTGGTCTTCTAAGCCA
>Location:NODE_371225_length_8483_cov_20.365791	Coordinate:3272	Reads:37	Hits:1	Allocated_reads:37	Strand:-
TCACTGAGAAGTTGGTCTTCTACGCCA
>Location:NODE_371225_length_8483_cov_20.365791	Coordinate:3273	Reads:1	Hits:1	Allocated_reads:1	Strand:-
ATCACTGAGAAGTTGGTCTTCTAAGCC
>Location:NODE_371225_length_8483_cov_20.365791	Coordinate:3273	Reads:2	Hits:1	Allocated_reads:2	Strand:-
ATCACTGAGAAGTTGGTCTTCTACGCC
>Location:NODE_371225_length_8483_cov_20.365791	Coordinate:3273	Reads:1	Hits:1	Allocated_reads:1	Strand:-
CACATCACTGAGAAGTTGGTCTTCTACGCC
>Location:NODE_371225_length_8483_cov_20.365791	Coordinate:3273	Reads:22	Hits:1	Allocated_reads:22	Strand:-
TCACTGAGAAGTTGGTCTTCTAAGCC
>Location:NODE_371225_length_8483_cov_20.365791	Coordinate:3273	Reads:42	Hits:1	Allocated_reads:42	Strand:-
TCACTGAGAAGTTGGTCTTCTACGCC
>Location:NODE_371225_length_8483_cov_20.365791	Coordinate:3274	Reads:1	Hits:1	Allocated_reads:1	Strand:-
TCACTGAGAAGTTGGTCTTCTAAGC
>Location:NODE_371225_length_8483_cov_20.365791	Coordinate:3274	Reads:1	Hits:1	Allocated_reads:1	Strand:-
TCACTGAGAAGTTGGTCTTCTACGC
>Location:NODE_371225_length_8483_cov_20.365791	Coordinate:3275	Reads:1	Hits:1	Allocated_reads:1	Strand:-
TCACTGAGAAGTTGGTCTTCTACG
>Location:NODE_371225_length_8483_cov_20.365791	Coordinate:3276	Reads:1	Hits:1	Allocated_reads:1	Strand:+
TTAGAAGACCAACTTCTCAGTGATGT
>Location:NODE_371225_length_8483_cov_20.365791	Coordinate:3277	Reads:3	Hits:1	Allocated_reads:3	Strand:+
TAGAAGACCAACTTCTCAGTGATGT
>Location:NODE_371225_length_8483_cov_20.365791	Coordinate:3285	Reads:1	Hits:1	Allocated_reads:1	Strand:+
CAACTTCTCAGTGATGTGGTGCGT
>Location:NODE_371225_length_8483_cov_20.365791	Coordinate:3285	Reads:5	Hits:1	Allocated_reads:5	Strand:+
CAACTTCTCAGTGATGTGGTGCGTCT
>Location:NODE_371225_length_8483_cov_20.365791	Coordinate:3286	Reads:1	Hits:1	Allocated_reads:1	Strand:-
CAAGACGCACCACATCACTGAGAAGTT
>Location:NODE_371225_length_8483_cov_20.365791	Coordinate:3286	Reads:2	Hits:1	Allocated_reads:2	Strand:-
TCAAGACGCACCACATCACTGAGAAGTT
>Location:NODE_371225_length_8483_cov_20.365791	Coordinate:3289	Reads:2	Hits:1	Allocated_reads:2	Strand:+
TTCTCAGTGATGTGGTGCGTCTTGA
>Location:NODE_371225_length_8483_cov_20.365791	Coordinate:3290	Reads:1	Hits:1	Allocated_reads:1	Strand:-
TCAAGACGCACCACATCACTGAGA
>Location:NODE_371225_length_8483_cov_20.365791	Coordinate:3292	Reads:5	Hits:1	Allocated_reads:5	Strand:-
TCTCAAGACGCACCACATCACTGA
>Location:NODE_371225_length_8483_cov_20.365791	Coordinate:3293	Reads:1	Hits:1	Allocated_reads:1	Strand:+
CAGTGATGTGGTGCGTCTTGAGAG
>Location:NODE_371225_length_8483_cov_20.365791	Coordinate:3293	Reads:1	Hits:1	Allocated_reads:1	Strand:-
CTCTCAAGACGCACCACATCACTG
>Location:NODE_371225_length_8483_cov_20.365791	Coordinate:3302	Reads:1	Hits:2	Allocated_reads:0.5	Strand:-
TTCCTCAAGATGCGGACTCTCAAGACGCACC
>Location:NODE_371225_length_8483_cov_20.365791	Coordinate:3304	Reads:1	Hits:2	Allocated_reads:0.5	Strand:+
TGCGTCTTGAGAGTCCGCATCTTGAG
>Location:NODE_371225_length_8483_cov_20.365791	Coordinate:3306	Reads:1	Hits:2	Allocated_reads:0.5	Strand:-
TTCCTCAAGATGCGGACTCTCAAGACG
>Location:NODE_371225_length_8483_cov_20.365791	Coordinate:3307	Reads:1	Hits:2	Allocated_reads:0.5	Strand:+
GTCTTGAGAGTCCGCATCTTGAGGAACAGAGG
>Location:NODE_371225_length_8483_cov_20.365791	Coordinate:3311	Reads:2	Hits:3	Allocated_reads:0.666666666666667	Strand:+
TGAGAGTCCGCATCTTGAGGAACAGA
>Location:NODE_371225_length_8483_cov_20.365791	Coordinate:3312	Reads:1	Hits:3	Allocated_reads:0.333333333333333	Strand:+
GAGAGTCCGCATCTTGAGGAACAGA
>Location:NODE_371225_length_8483_cov_20.365791	Coordinate:3314	Reads:2	Hits:3	Allocated_reads:0.666666666666667	Strand:-
TTCCTCTGTTCCTCAAGATGCGGACTC
>Location:NODE_371225_length_8483_cov_20.365791	Coordinate:3315	Reads:1	Hits:3	Allocated_reads:0.333333333333333	Strand:-
CTCGTTCCTCTGTTCCTCAAGATGCGGACT
>Location:NODE_371225_length_8483_cov_20.365791	Coordinate:3315	Reads:1	Hits:3	Allocated_reads:0.333333333333333	Strand:-
TTCCTCTGTTCCTCAAGATGCGGACT
>Location:NODE_371225_length_8483_cov_20.365791	Coordinate:3317	Reads:1	Hits:3	Allocated_reads:0.333333333333333	Strand:-
AGCTCGTTCCTCTGTTCCTCAAGATGCGGC
>Location:NODE_371225_length_8483_cov_20.365791	Coordinate:3317	Reads:2	Hits:3	Allocated_reads:0.666666666666667	Strand:-
AGCTCGTTCCTCTGTTCCTCAAGATGCGGA
>Location:NODE_371225_length_8483_cov_20.365791	Coordinate:3317	Reads:5	Hits:3	Allocated_reads:1.66666666666667	Strand:-
TCAGCTCGTTCCTCTGTTCCTCAAGATGCGGA
>Location:NODE_371225_length_8483_cov_20.365791	Coordinate:3317	Reads:1	Hits:3	Allocated_reads:0.333333333333333	Strand:+
TCCGCATCTTGAGGAACAGAGGAAC
>Location:NODE_371225_length_8483_cov_20.365791	Coordinate:3317	Reads:1	Hits:3	Allocated_reads:0.333333333333333	Strand:-
TCGTTCCTCTGTTCCTCAAGATGCGGA
>Location:NODE_371225_length_8483_cov_20.365791	Coordinate:3318	Reads:1	Hits:3	Allocated_reads:0.333333333333333	Strand:-
TCAGCTCGTTCCTCTGTTCCTCAAGATGCGT
>Location:NODE_371225_length_8483_cov_20.365791	Coordinate:3319	Reads:3	Hits:3	Allocated_reads:1	Strand:+
CGCATCTTGAGGAACAGAGGAACGAGC
>Location:NODE_371225_length_8483_cov_20.365791	Coordinate:3319	Reads:1	Hits:3	Allocated_reads:0.333333333333333	Strand:-
TCAGCTCGTTCCTCTGTTCCTCAAGATGCG
>Location:NODE_371225_length_8483_cov_20.365791	Coordinate:3319	Reads:1	Hits:3	Allocated_reads:0.333333333333333	Strand:-
TCGTTCCTCTGTTCCTCAAGATGCG
>Location:NODE_371225_length_8483_cov_20.365791	Coordinate:3320	Reads:2	Hits:3	Allocated_reads:0.666666666666667	Strand:-
CAGCTCGTTCCTCTGTTCCTCAAGATGC
>Location:NODE_371225_length_8483_cov_20.365791	Coordinate:3320	Reads:1	Hits:3	Allocated_reads:0.333333333333333	Strand:+
GCATCTTGAGGAACAGAGGAACGAGC
>Location:NODE_371225_length_8483_cov_20.365791	Coordinate:3320	Reads:2	Hits:3	Allocated_reads:0.666666666666667	Strand:+
GCATCTTGAGGAACAGAGGAACGAGCT
>Location:NODE_371225_length_8483_cov_20.365791	Coordinate:3320	Reads:1	Hits:3	Allocated_reads:0.333333333333333	Strand:-
TCAGCTCGTTCCTCTGTTCCTCAAGATGT
>Location:NODE_371225_length_8483_cov_20.365791	Coordinate:3320	Reads:15	Hits:3	Allocated_reads:5	Strand:-
TCAGCTCGTTCCTCTGTTCCTCAAGATGC
>Location:NODE_371225_length_8483_cov_20.365791	Coordinate:3321	Reads:3	Hits:3	Allocated_reads:1	Strand:-
TCAGCTCGTTCCTCTGTTCCTCAAGATG
>Location:NODE_371225_length_8483_cov_20.365791	Coordinate:3322	Reads:4	Hits:3	Allocated_reads:1.33333333333333	Strand:-
TCAGCTCGTTCCTCTGTTCCTCAAGAT
>Location:NODE_371225_length_8483_cov_20.365791	Coordinate:3323	Reads:1	Hits:3	Allocated_reads:0.333333333333333	Strand:-
TCAGCTCGTTCCTCTGTTCCTCAAGT
>Location:NODE_371225_length_8483_cov_20.365791	Coordinate:3323	Reads:14	Hits:3	Allocated_reads:4.66666666666667	Strand:-
TCAGCTCGTTCCTCTGTTCCTCAAGA
>Location:NODE_371225_length_8483_cov_20.365791	Coordinate:3323	Reads:3	Hits:3	Allocated_reads:1	Strand:+
TCTTGAGGAACAGAGGAACGAGCT
>Location:NODE_371225_length_8483_cov_20.365791	Coordinate:3323	Reads:1	Hits:3	Allocated_reads:0.333333333333333	Strand:+
TCTTGAGGAACAGAGGAACGAGCTG
>Location:NODE_371225_length_8483_cov_20.365791	Coordinate:3324	Reads:19	Hits:3	Allocated_reads:6.33333333333333	Strand:-
TCAGCTCGTTCCTCTGTTCCTCAAG
>Location:NODE_371225_length_8483_cov_20.365791	Coordinate:3324	Reads:2	Hits:3	Allocated_reads:0.666666666666667	Strand:-
TCAGCTCGTTCCTCTGTTCCTCAAA
>Location:NODE_371225_length_8483_cov_20.365791	Coordinate:3325	Reads:10	Hits:3	Allocated_reads:3.33333333333333	Strand:-
TCAGCTCGTTCCTCTGTTCCTCAA
>Location:NODE_371225_length_8483_cov_20.365791	Coordinate:3326	Reads:1	Hits:3	Allocated_reads:0.333333333333333	Strand:+
TGAGGAACAGAGGAACGAGCTGAT
>Location:NODE_371225_length_8483_cov_20.365791	Coordinate:3326	Reads:1	Hits:3	Allocated_reads:0.333333333333333	Strand:+
TGAGGAACAGAGGAACGAGCTGATTGTT
>Location:NODE_371225_length_8483_cov_20.365791	Coordinate:3329	Reads:1	Hits:3	Allocated_reads:0.333333333333333	Strand:-
TGATGCGCACAATCAGCTCGTTCCTCTGTTCC
>Location:NODE_371225_length_8483_cov_20.365791	Coordinate:3332	Reads:1	Hits:3	Allocated_reads:0.333333333333333	Strand:-
GATGCGCACAATCAGCTCGTTCCTCTGT
>Location:NODE_371225_length_8483_cov_20.365791	Coordinate:3332	Reads:1	Hits:3	Allocated_reads:0.333333333333333	Strand:-
TTGATGCGCACAATCAGCTCGTTCCTCTGT
>Location:NODE_371225_length_8483_cov_20.365791	Coordinate:3337	Reads:1	Hits:3	Allocated_reads:0.333333333333333	Strand:+
GGAACGAGCTGATTGTGCGCATCAAC
>Location:NODE_371225_length_8483_cov_20.365791	Coordinate:3337	Reads:1	Hits:3	Allocated_reads:0.333333333333333	Strand:+
GGAACGAGCTGATTGTGCGCATCAACG
>Location:NODE_371225_length_8483_cov_20.365791	Coordinate:3339	Reads:10	Hits:3	Allocated_reads:3.33333333333333	Strand:+
AACGAGCTGATTGTGCGCATCAAC
>Location:NODE_371225_length_8483_cov_20.365791	Coordinate:3339	Reads:1	Hits:3	Allocated_reads:0.333333333333333	Strand:+
AACGAGCTGATTGTGCGCATCAACG
>Location:NODE_371225_length_8483_cov_20.365791	Coordinate:3339	Reads:1	Hits:3	Allocated_reads:0.333333333333333	Strand:+
AACGAGCTGATTGTGCGCATCAACT
>Location:NODE_371225_length_8483_cov_20.365791	Coordinate:3339	Reads:7	Hits:3	Allocated_reads:2.33333333333333	Strand:+
AACGAGCTGATTGTGCGCATCAACGC
>Location:NODE_371225_length_8483_cov_20.365791	Coordinate:3339	Reads:1	Hits:3	Allocated_reads:0.333333333333333	Strand:+
AACGAGCTGATTGTGCGCATCAACGCA
>Location:NODE_371225_length_8483_cov_20.365791	Coordinate:3339	Reads:28	Hits:3	Allocated_reads:9.33333333333333	Strand:+
AACGAGCTGATTGTGCGCATCAACGCT
>Location:NODE_371225_length_8483_cov_20.365791	Coordinate:3339	Reads:2	Hits:3	Allocated_reads:0.666666666666667	Strand:+
AACGAGCTGATTGTGCGCATCAACGCTG
>Location:NODE_371225_length_8483_cov_20.365791	Coordinate:3339	Reads:1	Hits:3	Allocated_reads:0.333333333333333	Strand:+
AACGAGCTGATTGTGCGCATCAACGCTGC
>Location:NODE_371225_length_8483_cov_20.365791	Coordinate:3339	Reads:5	Hits:3	Allocated_reads:1.66666666666667	Strand:+
AACGAGCTGATTGTGCGCATCAACGCTGA
>Location:NODE_371225_length_8483_cov_20.365791	Coordinate:3339	Reads:4	Hits:3	Allocated_reads:1.33333333333333	Strand:+
AACGAGCTGATTGTGCGCATCAACGCTGAC
>Location:NODE_371225_length_8483_cov_20.365791	Coordinate:3339	Reads:1	Hits:3	Allocated_reads:0.333333333333333	Strand:+
AACGAGCTGATTGTGCGCATCAACGCTGACC
>Location:NODE_371225_length_8483_cov_20.365791	Coordinate:3339	Reads:1	Hits:3	Allocated_reads:0.333333333333333	Strand:+
AACGAGCTGATTGTGCGCATCAACGCTGACCT
>Location:NODE_371225_length_8483_cov_20.365791	Coordinate:3340	Reads:1	Hits:3	Allocated_reads:0.333333333333333	Strand:+
ACGAGCTGATTGTGCGCATCAACGCT
>Location:NODE_371225_length_8483_cov_20.365791	Coordinate:3349	Reads:1	Hits:2	Allocated_reads:0.5	Strand:+
TTGTGCGCATCAACGCTGACCGCAGCCA
>Location:NODE_371225_length_8483_cov_20.365791	Coordinate:3350	Reads:1	Hits:2	Allocated_reads:0.5	Strand:+
TGTGCGCATCAACGCTGACCGCAGCC
>Location:NODE_371225_length_8483_cov_20.365791	Coordinate:3350	Reads:1	Hits:2	Allocated_reads:0.5	Strand:+
TGTGCGCATCAACGCTGACCGCAGCCAGCT
>Location:NODE_371225_length_8483_cov_20.365791	Coordinate:3352	Reads:1	Hits:2	Allocated_reads:0.5	Strand:+
TGCGCATCAACGCTGACCGCAGCCAGCT
>Location:NODE_371225_length_8483_cov_20.365791	Coordinate:3363	Reads:1	Hits:2	Allocated_reads:0.5	Strand:-
TCAATATCTTTCAGCTGGCTGCGGTCAGC
>Location:NODE_371225_length_8483_cov_20.365791	Coordinate:3363	Reads:2	Hits:2	Allocated_reads:1	Strand:-
TTCAATATCTTTCAGCTGGCTGCGGTCATT
>Location:NODE_371225_length_8483_cov_20.365791	Coordinate:3363	Reads:4	Hits:2	Allocated_reads:2	Strand:-
TTCAATATCTTTCAGCTGGCTGCGGTCAGC
>Location:NODE_371225_length_8483_cov_20.365791	Coordinate:3365	Reads:1	Hits:2	Allocated_reads:0.5	Strand:-
CTTCAATATCTTTCAGCTGGCTGCGGTCA
>Location:NODE_371225_length_8483_cov_20.365791	Coordinate:3365	Reads:1	Hits:2	Allocated_reads:0.5	Strand:-
TTCAATATCTTTCAGCTGGCTGCGGTCA
>Location:NODE_371225_length_8483_cov_20.365791	Coordinate:3365	Reads:2	Hits:2	Allocated_reads:1	Strand:-
TTCAATATCTTTCAGCTGGCTGCGGTCT
>Location:NODE_371225_length_8483_cov_20.365791	Coordinate:3366	Reads:23	Hits:2	Allocated_reads:11.5	Strand:-
TTCAATATCTTTCAGCTGGCTGCGGTC
>Location:NODE_371225_length_8483_cov_20.365791	Coordinate:3367	Reads:1	Hits:2	Allocated_reads:0.5	Strand:-
GTCTTCAATATCTTTCAGCTGGCTGCGGT
>Location:NODE_371225_length_8483_cov_20.365791	Coordinate:3367	Reads:5	Hits:2	Allocated_reads:2.5	Strand:-
TTCAATATCTTTCAGCTGGCTGCGGT
>Location:NODE_371225_length_8483_cov_20.365791	Coordinate:3368	Reads:5	Hits:2	Allocated_reads:2.5	Strand:-
TTCAATATCTTTCAGCTGGCTGCGG
>Location:NODE_371225_length_8483_cov_20.365791	Coordinate:3369	Reads:7	Hits:2	Allocated_reads:3.5	Strand:-
TTCAATATCTTTCAGCTGGCTGCG
>Location:NODE_371225_length_8483_cov_20.365791	Coordinate:3370	Reads:1	Hits:2	Allocated_reads:0.5	Strand:+
GCAGCCAGCTGAAAGATATTGAAGA
>Location:NODE_371225_length_8483_cov_20.365791	Coordinate:3371	Reads:1	Hits:3	Allocated_reads:0.333333333333333	Strand:+
CAGCCAGCTGAAAGATATTGAAGACC
>Location:NODE_371225_length_8483_cov_20.365791	Coordinate:3372	Reads:2	Hits:3	Allocated_reads:0.666666666666667	Strand:+
AGCCAGCTGAAAGATATTGAAGACCGC
>Location:NODE_371225_length_8483_cov_20.365791	Coordinate:3383	Reads:3	Hits:3	Allocated_reads:1	Strand:+
AGATATTGAAGACCGCATTCTTAAG
>Location:NODE_371225_length_8483_cov_20.365791	Coordinate:3383	Reads:14	Hits:3	Allocated_reads:4.66666666666667	Strand:+
AGATATTGAAGACCGCATTCTTAAGC
>Location:NODE_371225_length_8483_cov_20.365791	Coordinate:3383	Reads:2	Hits:3	Allocated_reads:0.666666666666667	Strand:+
AGATATTGAAGACCGCATTCTTAAGCT
>Location:NODE_371225_length_8483_cov_20.365791	Coordinate:3384	Reads:2	Hits:3	Allocated_reads:0.666666666666667	Strand:+
GATATTGAAGACCGCATTCTTAAGCT
>Location:NODE_371225_length_8483_cov_20.365791	Coordinate:3393	Reads:3	Hits:3	Allocated_reads:1	Strand:-
GAGGTAAAGAGAAGCTTAAGAATGCAGTC
>Location:NODE_371225_length_8483_cov_20.365791	Coordinate:3393	Reads:1	Hits:2	Allocated_reads:0.5	Strand:-
TAGAGGTAAAGAGAAGCTTAAGAATGCAGTC
>Location:NODE_371225_length_8483_cov_20.365791	Coordinate:3397	Reads:2	Hits:2	Allocated_reads:1	Strand:-
TAGAGGTAAAGAGAAGCTTAAGAATGC
>Location:NODE_371225_length_8483_cov_20.365791	Coordinate:3412	Reads:2	Hits:2	Allocated_reads:1	Strand:-
TTGTCAAGTATATTCCCCTTAGAGGTAAAGA
>Location:NODE_371225_length_8483_cov_20.365791	Coordinate:3414	Reads:1	Hits:2	Allocated_reads:0.5	Strand:-
TTGTCAAGTATATTCCCCTTAGAGGTAAA
>Location:NODE_371225_length_8483_cov_20.365791	Coordinate:3417	Reads:3	Hits:2	Allocated_reads:1.5	Strand:-
TTGTCAAGTATATTCCCCTTAGAGGT
>Location:NODE_371225_length_8483_cov_20.365791	Coordinate:3418	Reads:1	Hits:2	Allocated_reads:0.5	Strand:-
TTGTCAAGTATATTCCCCTTAGAGG
>Location:NODE_371225_length_8483_cov_20.365791	Coordinate:3419	Reads:1	Hits:2	Allocated_reads:0.5	Strand:+
CTCTAAGGGGAATATACTTGACAACGAG
>Location:NODE_371225_length_8483_cov_20.365791	Coordinate:3419	Reads:2	Hits:2	Allocated_reads:1	Strand:-
TTGTCAAGTATATTCCCCTTAGAG
>Location:NODE_371225_length_8483_cov_20.365791	Coordinate:3423	Reads:2	Hits:2	Allocated_reads:1	Strand:+
AAGGGGAATATACTTGACAACGAGGAGC
>Location:NODE_371225_length_8483_cov_20.365791	Coordinate:3424	Reads:1	Hits:2	Allocated_reads:0.5	Strand:+
AGGGGAATATACTTGACAACGAGGAG
>Location:NODE_371225_length_8483_cov_20.365791	Coordinate:3425	Reads:1	Hits:2	Allocated_reads:0.5	Strand:+
GGGGAATATACTTGACAACGAGGAGCT
>Location:NODE_371225_length_8483_cov_20.365791	Coordinate:3426	Reads:1	Hits:2	Allocated_reads:0.5	Strand:+
GGGAATATACTTGACAACGAGGAGCT
>Location:NODE_371225_length_8483_cov_20.365791	Coordinate:3430	Reads:1	Hits:2	Allocated_reads:0.5	Strand:-
AACTAGCTCCTCGTTGTCAAGTATAT
>Location:NODE_371225_length_8483_cov_20.365791	Coordinate:3431	Reads:1	Hits:2	Allocated_reads:0.5	Strand:-
CTGAACTAGCTCCTCGTTGTCAAGTATA
>Location:NODE_371225_length_8483_cov_20.365791	Coordinate:3431	Reads:1	Hits:2	Allocated_reads:0.5	Strand:+
TATACTTGACAACGAGGAGCTAGTTCA
>Location:NODE_371225_length_8483_cov_20.365791	Coordinate:3431	Reads:1	Hits:2	Allocated_reads:0.5	Strand:+
TATACTTGACAACGAGGAGCTAGTTCAGACTC
>Location:NODE_371225_length_8483_cov_20.365791	Coordinate:3432	Reads:4	Hits:2	Allocated_reads:2	Strand:+
ATACTTGACAACGAGGAGCTAGTTC
>Location:NODE_371225_length_8483_cov_20.365791	Coordinate:3432	Reads:1	Hits:2	Allocated_reads:0.5	Strand:+
ATACTTGACAACGAGGAGCTAGTTCA
>Location:NODE_371225_length_8483_cov_20.365791	Coordinate:3432	Reads:1	Hits:2	Allocated_reads:0.5	Strand:+
ATACTTGACAACGAGGAGCTAGTTCAGAC
>Location:NODE_371225_length_8483_cov_20.365791	Coordinate:3432	Reads:2	Hits:2	Allocated_reads:1	Strand:+
ATACTTGACAACGAGGAGCTAGTTCAGACT
>Location:NODE_371225_length_8483_cov_20.365791	Coordinate:3433	Reads:13	Hits:2	Allocated_reads:6.5	Strand:+
TACTTGACAACGAGGAGCTAGTTC
>Location:NODE_371225_length_8483_cov_20.365791	Coordinate:3433	Reads:29	Hits:2	Allocated_reads:14.5	Strand:+
TACTTGACAACGAGGAGCTAGTTCA
>Location:NODE_371225_length_8483_cov_20.365791	Coordinate:3433	Reads:9	Hits:2	Allocated_reads:4.5	Strand:+
TACTTGACAACGAGGAGCTAGTTCAG
>Location:NODE_371225_length_8483_cov_20.365791	Coordinate:3433	Reads:2	Hits:2	Allocated_reads:1	Strand:+
TACTTGACAACGAGGAGCTAGTTCAGT
>Location:NODE_371225_length_8483_cov_20.365791	Coordinate:3433	Reads:67	Hits:2	Allocated_reads:33.5	Strand:+
TACTTGACAACGAGGAGCTAGTTCAGA
>Location:NODE_371225_length_8483_cov_20.365791	Coordinate:3433	Reads:1	Hits:2	Allocated_reads:0.5	Strand:+
TACTTGACAACGAGGAGCTAGTTCAGAT
>Location:NODE_371225_length_8483_cov_20.365791	Coordinate:3433	Reads:56	Hits:2	Allocated_reads:28	Strand:+
TACTTGACAACGAGGAGCTAGTTCAGAC
>Location:NODE_371225_length_8483_cov_20.365791	Coordinate:3433	Reads:17	Hits:2	Allocated_reads:8.5	Strand:+
TACTTGACAACGAGGAGCTAGTTCAGACT
>Location:NODE_371225_length_8483_cov_20.365791	Coordinate:3433	Reads:35	Hits:2	Allocated_reads:17.5	Strand:+
TACTTGACAACGAGGAGCTAGTTCAGACTC
>Location:NODE_371225_length_8483_cov_20.365791	Coordinate:3433	Reads:6	Hits:2	Allocated_reads:3	Strand:+
TACTTGACAACGAGGAGCTAGTTCAGACTCT
>Location:NODE_371225_length_8483_cov_20.365791	Coordinate:3433	Reads:2	Hits:2	Allocated_reads:1	Strand:+
TACTTGACAACGAGGAGCTAGTTCAGACTCTC
>Location:NODE_371225_length_8483_cov_20.365791	Coordinate:3434	Reads:2	Hits:2	Allocated_reads:1	Strand:+
ACTTGACAACGAGGAGCTAGTTCA
>Location:NODE_371225_length_8483_cov_20.365791	Coordinate:3434	Reads:1	Hits:2	Allocated_reads:0.5	Strand:+
ACTTGACAACGAGGAGCTAGTTCAG
>Location:NODE_371225_length_8483_cov_20.365791	Coordinate:3434	Reads:1	Hits:2	Allocated_reads:0.5	Strand:+
ACTTGACAACGAGGAGCTAGTTCAGACTCTC
>Location:NODE_371225_length_8483_cov_20.365791	Coordinate:3436	Reads:1	Hits:2	Allocated_reads:0.5	Strand:+
TTGACAACGAGGAGCTAGTTCAGTC
>Location:NODE_371225_length_8483_cov_20.365791	Coordinate:3436	Reads:3	Hits:2	Allocated_reads:1.5	Strand:+
TTGACAACGAGGAGCTAGTTCAGAC
>Location:NODE_371225_length_8483_cov_20.365791	Coordinate:3436	Reads:2	Hits:2	Allocated_reads:1	Strand:+
TTGACAACGAGGAGCTAGTTCAGACT
>Location:NODE_371225_length_8483_cov_20.365791	Coordinate:3436	Reads:8	Hits:2	Allocated_reads:4	Strand:+
TTGACAACGAGGAGCTAGTTCAGACTC
>Location:NODE_371225_length_8483_cov_20.365791	Coordinate:3437	Reads:1	Hits:2	Allocated_reads:0.5	Strand:+
TGACAACGAGGAGCTAGTTCAGAC
>Location:NODE_371225_length_8483_cov_20.365791	Coordinate:3437	Reads:1	Hits:2	Allocated_reads:0.5	Strand:+
TGACAACGAGGAGCTAGTTCAGACT
>Location:NODE_371225_length_8483_cov_20.365791	Coordinate:3437	Reads:2	Hits:2	Allocated_reads:1	Strand:+
TGACAACGAGGAGCTAGTTCAGACTC
>Location:NODE_371225_length_8483_cov_20.365791	Coordinate:3437	Reads:2	Hits:2	Allocated_reads:1	Strand:+
TGACAACGAGGAGCTAGTTCAGACTCT
>Location:NODE_371225_length_8483_cov_20.365791	Coordinate:3444	Reads:1	Hits:2	Allocated_reads:0.5	Strand:-
TGACTCCTGGAGAGTCTGAACTAGCTCCTC
>Location:NODE_371225_length_8483_cov_20.365791	Coordinate:3446	Reads:1	Hits:2	Allocated_reads:0.5	Strand:-
ACTCCTGGAGAGTCTGAACTAGCTCC
>Location:NODE_371225_length_8483_cov_20.365791	Coordinate:3446	Reads:1	Hits:2	Allocated_reads:0.5	Strand:-
CTCCTGGAGAGTCTGAACTAGCTCC
>Location:NODE_371225_length_8483_cov_20.365791	Coordinate:3446	Reads:1	Hits:2	Allocated_reads:0.5	Strand:-
TGACTCCTGGAGAGTCTGAACTAGCTCC
>Location:NODE_371225_length_8483_cov_20.365791	Coordinate:3448	Reads:1	Hits:2	Allocated_reads:0.5	Strand:-
ACTCCTGGAGAGTCTGAACTAGCT
>Location:NODE_371225_length_8483_cov_20.365791	Coordinate:3448	Reads:1	Hits:2	Allocated_reads:0.5	Strand:+
AGCTAGTTCAGACTCTCCAGGAGT
>Location:NODE_371225_length_8483_cov_20.365791	Coordinate:3449	Reads:1	Hits:4	Allocated_reads:0.25	Strand:+
GCTAGTTCAGACTCTCCAGGAGTCA
>Location:NODE_371225_length_8483_cov_20.365791	Coordinate:3449	Reads:1	Hits:4	Allocated_reads:0.25	Strand:-
TTGACTCCTGGAGAGTCTGAACTAGC
>Location:NODE_371225_length_8483_cov_20.365791	Coordinate:3453	Reads:1	Hits:1	Allocated_reads:1	Strand:-
TCTGAAGTCACCGTTGACTCCTGGAGAGTCTGAAC
>Location:NODE_371225_length_8483_cov_20.365791	Coordinate:3453	Reads:1	Hits:1	Allocated_reads:1	Strand:-
TGAAGTCACCGTTGACTCCTGGAGAGTCTGAAA
>Location:NODE_371225_length_8483_cov_20.365791	Coordinate:3454	Reads:1	Hits:1	Allocated_reads:1	Strand:-
TGAAGTCACCGTTGACTCCTGGAGAGTCTATT
>Location:NODE_371225_length_8483_cov_20.365791	Coordinate:3455	Reads:1	Hits:1	Allocated_reads:1	Strand:-
TGAAGTCACCGTTGACTCCTGGAAAGTCTGA
>Location:NODE_371225_length_8483_cov_20.365791	Coordinate:3455	Reads:1	Hits:1	Allocated_reads:1	Strand:-
TGAAGTCACCGTTGACTCCTGGAGAGTCTGA
>Location:NODE_371225_length_8483_cov_20.365791	Coordinate:3455	Reads:1	Hits:1	Allocated_reads:1	Strand:-
TGAAGTCACCGTTGACTCCTGGAGAGTCTTA
>Location:NODE_371225_length_8483_cov_20.365791	Coordinate:3456	Reads:2	Hits:1	Allocated_reads:2	Strand:-
CTGAAGTCACCGTTGACTCCTGGAGAGTCTT
>Location:NODE_371225_length_8483_cov_20.365791	Coordinate:3456	Reads:1	Hits:1	Allocated_reads:1	Strand:-
TCTGAAGTCACCGTTGACTCTTGGAGAGTCTT
>Location:NODE_371225_length_8483_cov_20.365791	Coordinate:3456	Reads:3	Hits:1	Allocated_reads:3	Strand:-
TCTGAAGTCACCGTTGACTCCTGGAGAGTCTT
>Location:NODE_371225_length_8483_cov_20.365791	Coordinate:3456	Reads:5	Hits:1	Allocated_reads:5	Strand:-
TCTGAAGTCACCGTTGACTCCTGGAGAGTCTG
>Location:NODE_371225_length_8483_cov_20.365791	Coordinate:3456	Reads:1	Hits:1	Allocated_reads:1	Strand:-
TGAAGTCACCGTTGACTCCTGGAGAGTCTA
>Location:NODE_371225_length_8483_cov_20.365791	Coordinate:3456	Reads:5	Hits:1	Allocated_reads:5	Strand:-
TGAAGTCACCGTTGACTCCTGGAGAGTCTG
>Location:NODE_371225_length_8483_cov_20.365791	Coordinate:3456	Reads:8	Hits:1	Allocated_reads:8	Strand:-
TGAAGTCACCGTTGACTCCTGGAGAGTCTT
>Location:NODE_371225_length_8483_cov_20.365791	Coordinate:3457	Reads:2	Hits:1	Allocated_reads:2	Strand:-
AAGTCACCGTTGACTCCTGGAGAGTCT
>Location:NODE_371225_length_8483_cov_20.365791	Coordinate:3457	Reads:2	Hits:1	Allocated_reads:2	Strand:-
CTGAAGTCACCGTTGACTCCTGGAGAGTCT
>Location:NODE_371225_length_8483_cov_20.365791	Coordinate:3457	Reads:1	Hits:1	Allocated_reads:1	Strand:-
GAAGTCACCGTTGACTCCTGGAGAGTCT
>Location:NODE_371225_length_8483_cov_20.365791	Coordinate:3457	Reads:6	Hits:1	Allocated_reads:6	Strand:-
TCTGAAGTCACCGTTGACTCCTGGAGAGTCT
>Location:NODE_371225_length_8483_cov_20.365791	Coordinate:3457	Reads:15	Hits:1	Allocated_reads:15	Strand:-
TGAAGTCACCGTTGACTCCTGGAGAGTCT
>Location:NODE_371225_length_8483_cov_20.365791	Coordinate:3458	Reads:2	Hits:1	Allocated_reads:2	Strand:-
CTGAAGTCACCGTTGACTCCTGGAGAGTC
>Location:NODE_371225_length_8483_cov_20.365791	Coordinate:3458	Reads:15	Hits:1	Allocated_reads:15	Strand:-
TCTGAAGTCACCGTTGACTCCTGGAGAGTC
>Location:NODE_371225_length_8483_cov_20.365791	Coordinate:3458	Reads:9	Hits:1	Allocated_reads:9	Strand:-
TGAAGTCACCGTTGACTCCTGGAGAGTC
>Location:NODE_371225_length_8483_cov_20.365791	Coordinate:3459	Reads:3	Hits:1	Allocated_reads:3	Strand:-
TCTGAAGTCACCGTTGACTCCTGGAGAGT
>Location:NODE_371225_length_8483_cov_20.365791	Coordinate:3459	Reads:27	Hits:1	Allocated_reads:27	Strand:-
TGAAGTCACCGTTGACTCCTGGAGAGT
>Location:NODE_371225_length_8483_cov_20.365791	Coordinate:3460	Reads:5	Hits:1	Allocated_reads:5	Strand:-
TGAAGTCACCGTTGACTCCTGGAGAG
>Location:NODE_371225_length_8483_cov_20.365791	Coordinate:3461	Reads:5	Hits:1	Allocated_reads:5	Strand:-
TGAAGTCACCGTTGACTCCTGGAGA
>Location:NODE_371225_length_8483_cov_20.365791	Coordinate:3462	Reads:1	Hits:1	Allocated_reads:1	Strand:-
TCTGAAGTCACCGTTGACTCCTGGAG
>Location:NODE_371225_length_8483_cov_20.365791	Coordinate:3462	Reads:6	Hits:1	Allocated_reads:6	Strand:-
TGAAGTCACCGTTGACTCCTGGAG
>Location:NODE_371225_length_8483_cov_20.365791	Coordinate:3464	Reads:1	Hits:1	Allocated_reads:1	Strand:-
GGCCTCTGAAGTCACCGTTGACTCCTGG
>Location:NODE_371225_length_8483_cov_20.365791	Coordinate:3464	Reads:2	Hits:1	Allocated_reads:2	Strand:-
TGGCCTCTGAAGTCACCGTTGACTCCTGG
>Location:NODE_371225_length_8483_cov_20.365791	Coordinate:3466	Reads:1	Hits:1	Allocated_reads:1	Strand:-
TATGGCCTCTGAAGTCACCGTTGACTCCT
>Location:NODE_371225_length_8483_cov_20.365791	Coordinate:3466	Reads:1	Hits:1	Allocated_reads:1	Strand:-
TGGCCTCTGAAGTCACCGTTGACTCCT
>Location:NODE_371225_length_8483_cov_20.365791	Coordinate:3466	Reads:1	Hits:1	Allocated_reads:1	Strand:-
TTATGGCCTCTGAAGTCACCGTTGACTCCT
>Location:NODE_371225_length_8483_cov_20.365791	Coordinate:3467	Reads:1	Hits:1	Allocated_reads:1	Strand:-
TTATGGCCTCTGAAGTCACCGTTGACTCC
>Location:NODE_371225_length_8483_cov_20.365791	Coordinate:3467	Reads:1	Hits:1	Allocated_reads:1	Strand:-
TTATGGCCTCTGAAGTCACCGTTGACTCT
>Location:NODE_371225_length_8483_cov_20.365791	Coordinate:3467	Reads:1	Hits:1	Allocated_reads:1	Strand:-
TTTATGGCCTCTGAAGTCACCGTTGACTCC
>Location:NODE_371225_length_8483_cov_20.365791	Coordinate:3468	Reads:1	Hits:1	Allocated_reads:1	Strand:-
ATGGCCTCTGAAGTCACCGTTGACTC
>Location:NODE_371225_length_8483_cov_20.365791	Coordinate:3469	Reads:3	Hits:1	Allocated_reads:3	Strand:-
TATGGCCTCTGAAGTCACCGTTGACT
>Location:NODE_371225_length_8483_cov_20.365791	Coordinate:3469	Reads:5	Hits:1	Allocated_reads:5	Strand:-
TTATGGCCTCTGAAGTCACCGTTGACT
>Location:NODE_371225_length_8483_cov_20.365791	Coordinate:3470	Reads:1	Hits:1	Allocated_reads:1	Strand:-
GCTTTATGGCCTCTGAAGTCACCGTTGAC
>Location:NODE_371225_length_8483_cov_20.365791	Coordinate:3470	Reads:2	Hits:1	Allocated_reads:2	Strand:-
TGCTTTATGGCCTCTGAAGTCACCGTTGAC
>Location:NODE_371225_length_8483_cov_20.365791	Coordinate:3470	Reads:1	Hits:1	Allocated_reads:1	Strand:-
TTATGGCCTCTGAAGTCACCGTTGAC
>Location:NODE_371225_length_8483_cov_20.365791	Coordinate:3470	Reads:1	Hits:1	Allocated_reads:1	Strand:-
TTTATGGCCTCTGAAGTCACCGTTGAC
>Location:NODE_371225_length_8483_cov_20.365791	Coordinate:3473	Reads:4	Hits:1	Allocated_reads:4	Strand:-
TGCTTTATGGCCTCTGAAGTCACCGTT
>Location:NODE_371225_length_8483_cov_20.365791	Coordinate:3483	Reads:1	Hits:1	Allocated_reads:1	Strand:-
TCTTCCAGACGTTGCTTTATGGCCTCTTT
>Location:NODE_371225_length_8483_cov_20.365791	Coordinate:3483	Reads:1	Hits:1	Allocated_reads:1	Strand:-
TTCCAGACGTTGCTTTATGGCCTCTTT
>Location:NODE_371225_length_8483_cov_20.365791	Coordinate:3485	Reads:1	Hits:1	Allocated_reads:1	Strand:-
TCTTCCAGACGTTGCTTTATGGCCTCT
>Location:NODE_371225_length_8483_cov_20.365791	Coordinate:3485	Reads:1	Hits:1	Allocated_reads:1	Strand:-
TTCCAGACGTTGCTTTATGGCCTCT
>Location:NODE_371225_length_8483_cov_20.365791	Coordinate:3486	Reads:1	Hits:1	Allocated_reads:1	Strand:-
CCTCTTCCAGACGTTGCTTTATGGCCTC
>Location:NODE_371225_length_8483_cov_20.365791	Coordinate:3486	Reads:5	Hits:1	Allocated_reads:5	Strand:-
CTCTTCCAGACGTTGCTTTATGGCCTC
>Location:NODE_371225_length_8483_cov_20.365791	Coordinate:3486	Reads:3	Hits:1	Allocated_reads:3	Strand:-
GCCTCTTCCAGACGTTGCTTTATGGCCTC
>Location:NODE_371225_length_8483_cov_20.365791	Coordinate:3486	Reads:1	Hits:1	Allocated_reads:1	Strand:-
TCTGCCTCTTCCAGACGTTGCTTTATGGCCTC
>Location:NODE_371225_length_8483_cov_20.365791	Coordinate:3486	Reads:67	Hits:1	Allocated_reads:67	Strand:-
TCTTCCAGACGTTGCTTTATGGCCTC
>Location:NODE_371225_length_8483_cov_20.365791	Coordinate:3486	Reads:10	Hits:1	Allocated_reads:10	Strand:-
TGCCTCTTCCAGACGTTGCTTTATGGCCTC
>Location:NODE_371225_length_8483_cov_20.365791	Coordinate:3486	Reads:32	Hits:1	Allocated_reads:32	Strand:-
TTCCAGACGTTGCTTTATGGCCTC
>Location:NODE_371225_length_8483_cov_20.365791	Coordinate:3487	Reads:1	Hits:1	Allocated_reads:1	Strand:-
CTGCCTCTTCCAGACGTTGCTTTATGGCCT
>Location:NODE_371225_length_8483_cov_20.365791	Coordinate:3487	Reads:6	Hits:1	Allocated_reads:6	Strand:-
TCTTCCAGACGTTGCTTTATGGCCT
>Location:NODE_371225_length_8483_cov_20.365791	Coordinate:3488	Reads:5	Hits:1	Allocated_reads:5	Strand:-
TCTTCCAGACGTTGCTTTATGGCC
>Location:NODE_371225_length_8483_cov_20.365791	Coordinate:3491	Reads:1	Hits:1	Allocated_reads:1	Strand:-
TGCCTCTTCCAGACGTTGCTTTATG
>Location:NODE_371225_length_8483_cov_20.365791	Coordinate:3501	Reads:1	Hits:1	Allocated_reads:1	Strand:-
CTCAGTTGCGTCTGCCTCTTCCAGACT
>Location:NODE_371225_length_8483_cov_20.365791	Coordinate:3503	Reads:2	Hits:1	Allocated_reads:2	Strand:-
CAGCTCAGTTGCGTCTGCCTCTTCCAGA
>Location:NODE_371225_length_8483_cov_20.365791	Coordinate:3506	Reads:2	Hits:1	Allocated_reads:2	Strand:-
CAGCTCAGTTGCGTCTGCCTCTTCC
>Location:NODE_371225_length_8483_cov_20.365791	Coordinate:3507	Reads:1	Hits:1	Allocated_reads:1	Strand:-
CAGCTCAGTTGCGTCTGCCTCTTC
>Location:NODE_371225_length_8483_cov_20.365791	Coordinate:3508	Reads:1	Hits:1	Allocated_reads:1	Strand:-
ACAGCTCAGTTGCGTCTGCCTCTT
>Location:NODE_371225_length_8483_cov_20.365791	Coordinate:3512	Reads:1	Hits:1	Allocated_reads:1	Strand:-
AGAGTTTATCAACAGCTCAGTTGCGTCTGCC
>Location:NODE_371225_length_8483_cov_20.365791	Coordinate:3513	Reads:2	Hits:1	Allocated_reads:2	Strand:-
AGAGTTTATCAACAGCTCAGTTGCGTCTGT
>Location:NODE_371225_length_8483_cov_20.365791	Coordinate:3516	Reads:2	Hits:1	Allocated_reads:2	Strand:-
AGAGTTTATCAACAGCTCAGTTGCGTC
>Location:NODE_371225_length_8483_cov_20.365791	Coordinate:3516	Reads:1	Hits:1	Allocated_reads:1	Strand:-
CAGAGTTTATCAACAGCTCAGTTGCGTC
>Location:NODE_371225_length_8483_cov_20.365791	Coordinate:3517	Reads:1	Hits:1	Allocated_reads:1	Strand:-
AGAGTTTATCAACAGCTCAGTTGCGT
>Location:NODE_371225_length_8483_cov_20.365791	Coordinate:3533	Reads:1	Hits:1	Allocated_reads:1	Strand:-
GCCTGTAGCGCTCCCTTGCAGAGTTTATC
>Location:NODE_371225_length_8483_cov_20.365791	Coordinate:3536	Reads:1	Hits:1	Allocated_reads:1	Strand:-
GCCTGTAGCGCTCCCTTGCAGAGTTT
>Location:NODE_371225_length_8483_cov_20.365791	Coordinate:3541	Reads:1	Hits:1	Allocated_reads:1	Strand:-
CAGGCCTGTAGCGCTCCCTTGCAG
>Location:NODE_371225_length_8483_cov_20.365791	Coordinate:3547	Reads:1	Hits:4	Allocated_reads:0.25	Strand:+
GGGAGCGCTACAGGCCTGTGGCCACTC
>Location:NODE_371225_length_8483_cov_20.365791	Coordinate:3549	Reads:1	Hits:4	Allocated_reads:0.25	Strand:+
GAGCGCTACAGGCCTGTGGCCACTC
>Location:NODE_371225_length_8483_cov_20.365791	Coordinate:3550	Reads:1	Hits:4	Allocated_reads:0.25	Strand:-
TCCTCGAGTGGCCACAGGCCTGTAGCGCT
>Location:NODE_371225_length_8483_cov_20.365791	Coordinate:3551	Reads:1	Hits:4	Allocated_reads:0.25	Strand:+
GCGCTACAGGCCTGTGGCCACTCGAGG
>Location:NODE_371225_length_8483_cov_20.365791	Coordinate:3551	Reads:1	Hits:4	Allocated_reads:0.25	Strand:+
GCGCTACAGGCCTGTGGCCACTCAAGGA
>Location:NODE_371225_length_8483_cov_20.365791	Coordinate:3552	Reads:1	Hits:4	Allocated_reads:0.25	Strand:-
AAACAGATCCTCGAGTGGCCACAGGCCTGTAGCG
>Location:NODE_371225_length_8483_cov_20.365791	Coordinate:3552	Reads:1	Hits:4	Allocated_reads:0.25	Strand:-
CAGATCCTCGAGTGGCCACAGGCCTGTAGCG
>Location:NODE_371225_length_8483_cov_20.365791	Coordinate:3552	Reads:1	Hits:4	Allocated_reads:0.25	Strand:+
CGCTACAGGCCTGTGGCCACTCGAGA
>Location:NODE_371225_length_8483_cov_20.365791	Coordinate:3552	Reads:1	Hits:4	Allocated_reads:0.25	Strand:+
CGCTACAGGCCTGTGGCCACTCGAGGATT
>Location:NODE_371225_length_8483_cov_20.365791	Coordinate:3552	Reads:1	Hits:4	Allocated_reads:0.25	Strand:-
GATCCTCGAGTGGCCACAGGCCTGTAGCG
>Location:NODE_371225_length_8483_cov_20.365791	Coordinate:3553	Reads:1	Hits:4	Allocated_reads:0.25	Strand:-
AAACAGATCCTCGAGTGGCCACAGGCCTGTAGC
>Location:NODE_371225_length_8483_cov_20.365791	Coordinate:3553	Reads:1	Hits:4	Allocated_reads:0.25	Strand:-
AACAGATCCTCGAGTGGCCACAGGCCTGTAGC
>Location:NODE_371225_length_8483_cov_20.365791	Coordinate:3553	Reads:1	Hits:4	Allocated_reads:0.25	Strand:-
AGATCCTCGAGTGGCCACAGGCCTGTAGC
>Location:NODE_371225_length_8483_cov_20.365791	Coordinate:3553	Reads:1	Hits:4	Allocated_reads:0.25	Strand:-
CAGATCCTCGAGTGGCCACAGGCCTGTAGA
>Location:NODE_371225_length_8483_cov_20.365791	Coordinate:3553	Reads:1	Hits:4	Allocated_reads:0.25	Strand:+
GCTACAGGCCTGTGGCCACTCGAGA
>Location:NODE_371225_length_8483_cov_20.365791	Coordinate:3553	Reads:1	Hits:4	Allocated_reads:0.25	Strand:+
GCTACAGGCCTGTGGCCACTCGAGG
>Location:NODE_371225_length_8483_cov_20.365791	Coordinate:3553	Reads:1	Hits:4	Allocated_reads:0.25	Strand:+
GCTACAGGCCTGTGGCCACTCGAGGA
>Location:NODE_371225_length_8483_cov_20.365791	Coordinate:3553	Reads:1	Hits:4	Allocated_reads:0.25	Strand:+
GCTACAGGCCTGTGGCCACTCGAGGAT
>Location:NODE_371225_length_8483_cov_20.365791	Coordinate:3554	Reads:1	Hits:4	Allocated_reads:0.25	Strand:-
AAACAGATCCTCGAGTGGCCACAGGCCTGTAG
>Location:NODE_371225_length_8483_cov_20.365791	Coordinate:3554	Reads:1	Hits:4	Allocated_reads:0.25	Strand:-
AACAGATCCTCGAGTGGCCACAGGCCTGAGA
>Location:NODE_371225_length_8483_cov_20.365791	Coordinate:3554	Reads:1	Hits:4	Allocated_reads:0.25	Strand:-
AACAGATCCTCGAGTGGCCACAGGCCTGTAG
>Location:NODE_371225_length_8483_cov_20.365791	Coordinate:3554	Reads:1	Hits:4	Allocated_reads:0.25	Strand:-
AACAGATCCTCGAGTGGCCACAGGCCTGTAT
>Location:NODE_371225_length_8483_cov_20.365791	Coordinate:3554	Reads:1	Hits:4	Allocated_reads:0.25	Strand:+
CTACAGGCCTGTGGCCACTCGAGA
>Location:NODE_371225_length_8483_cov_20.365791	Coordinate:3554	Reads:1	Hits:4	Allocated_reads:0.25	Strand:+
CTACAGGCCTGTGGCCACTCGAGG
>Location:NODE_371225_length_8483_cov_20.365791	Coordinate:3554	Reads:1	Hits:4	Allocated_reads:0.25	Strand:+
CTACAGGCCTGTGGCCACTCGAGGA
>Location:NODE_371225_length_8483_cov_20.365791	Coordinate:3554	Reads:1	Hits:4	Allocated_reads:0.25	Strand:+
CTACAGGCCTGTGGCCACTCGAGGATCT
>Location:NODE_371225_length_8483_cov_20.365791	Coordinate:3555	Reads:1	Hits:4	Allocated_reads:0.25	Strand:-
AAACAGATCCTCGAGTGGCCACAGGCCTATT
>Location:NODE_371225_length_8483_cov_20.365791	Coordinate:3555	Reads:1	Hits:4	Allocated_reads:0.25	Strand:-
AAACAGATCCTCGAGTGGCCACAGGCCTGTA
>Location:NODE_371225_length_8483_cov_20.365791	Coordinate:3555	Reads:1	Hits:4	Allocated_reads:0.25	Strand:-
AACAGATCCTCGAGTGGCCACAGGCCTGTA
>Location:NODE_371225_length_8483_cov_20.365791	Coordinate:3555	Reads:2	Hits:4	Allocated_reads:0.5	Strand:+
TACAGGCCTGTGGCCACTCGAGGA
>Location:NODE_371225_length_8483_cov_20.365791	Coordinate:3555	Reads:5	Hits:4	Allocated_reads:1.25	Strand:+
TACAGGCCTGTGGCCACTCGAGGAT
>Location:NODE_371225_length_8483_cov_20.365791	Coordinate:3555	Reads:1	Hits:4	Allocated_reads:0.25	Strand:+
TACAGGCCTGTGGCCACTCGAGGATT
>Location:NODE_371225_length_8483_cov_20.365791	Coordinate:3555	Reads:1	Hits:4	Allocated_reads:0.25	Strand:+
TACAGGCCTGTGGCCACTCGAGGATCT
>Location:NODE_371225_length_8483_cov_20.365791	Coordinate:3556	Reads:2	Hits:4	Allocated_reads:0.5	Strand:-
AAACAGATCCTCGAGTGGCCACAGGCCTTT
>Location:NODE_371225_length_8483_cov_20.365791	Coordinate:3556	Reads:5	Hits:4	Allocated_reads:1.25	Strand:-
AAACAGATCCTCGAGTGGCCACAGGCCTGT
>Location:NODE_371225_length_8483_cov_20.365791	Coordinate:3556	Reads:2	Hits:4	Allocated_reads:0.5	Strand:-
AACAGATCCTCGAGTGGCCACAGGCCTGT
>Location:NODE_371225_length_8483_cov_20.365791	Coordinate:3556	Reads:1	Hits:4	Allocated_reads:0.25	Strand:+
ACAGGCCTGTGGCCACTCGAGGATC
>Location:NODE_371225_length_8483_cov_20.365791	Coordinate:3557	Reads:1	Hits:4	Allocated_reads:0.25	Strand:-
AAACAGATCCTCGAGTGGCCATAGGCCTG
>Location:NODE_371225_length_8483_cov_20.365791	Coordinate:3557	Reads:4	Hits:4	Allocated_reads:1	Strand:-
AAACAGATCCTCGAGTGGCCACAGGCCTT
>Location:NODE_371225_length_8483_cov_20.365791	Coordinate:3557	Reads:40	Hits:4	Allocated_reads:10	Strand:-
AAACAGATCCTCGAGTGGCCACAGGCCTG
>Location:NODE_371225_length_8483_cov_20.365791	Coordinate:3557	Reads:1	Hits:4	Allocated_reads:0.25	Strand:-
AACAGATCCTCGAGTGGCCACAGGCCTT
>Location:NODE_371225_length_8483_cov_20.365791	Coordinate:3557	Reads:3	Hits:4	Allocated_reads:0.75	Strand:-
AACAGATCCTCGAGTGGCCACAGGCCTG
>Location:NODE_371225_length_8483_cov_20.365791	Coordinate:3557	Reads:2	Hits:4	Allocated_reads:0.5	Strand:-
ACAGATCCTCGAGTGGCCACAGGCCTG
>Location:NODE_371225_length_8483_cov_20.365791	Coordinate:3558	Reads:1	Hits:4	Allocated_reads:0.25	Strand:-
AAAACAGATCCTCGAGTGGCCACAGGCCT
>Location:NODE_371225_length_8483_cov_20.365791	Coordinate:3558	Reads:3	Hits:4	Allocated_reads:0.75	Strand:-
AAACAGATCCTCGAGTGGCCACAGGCCT
>Location:NODE_371225_length_8483_cov_20.365791	Coordinate:3558	Reads:2	Hits:4	Allocated_reads:0.5	Strand:-
AACAGATCCTCGAGTGGCCACAGGCCT
>Location:NODE_371225_length_8483_cov_20.365791	Coordinate:3558	Reads:1	Hits:4	Allocated_reads:0.25	Strand:-
ACAGATCCTCGAGTGGCCACAGGCCT
>Location:NODE_371225_length_8483_cov_20.365791	Coordinate:3559	Reads:13	Hits:4	Allocated_reads:3.25	Strand:-
AAACAGATCCTCGAGTGGCCACAGGCC
>Location:NODE_371225_length_8483_cov_20.365791	Coordinate:3559	Reads:2	Hits:4	Allocated_reads:0.5	Strand:-
CAGATCCTCGAGTGGCCACAGGCC
>Location:NODE_371225_length_8483_cov_20.365791	Coordinate:3560	Reads:1	Hits:4	Allocated_reads:0.25	Strand:-
AAACAGATCCTCGAGTGGCCACAGAA
>Location:NODE_371225_length_8483_cov_20.365791	Coordinate:3560	Reads:1	Hits:4	Allocated_reads:0.25	Strand:-
AAACAGATCCTCGAGTGGCCACATGC
>Location:NODE_371225_length_8483_cov_20.365791	Coordinate:3560	Reads:6	Hits:4	Allocated_reads:1.5	Strand:-
AAACAGATCCTCGAGTGGCCACAGGC
>Location:NODE_371225_length_8483_cov_20.365791	Coordinate:3560	Reads:1	Hits:4	Allocated_reads:0.25	Strand:-
ACAGATCCTCGAGTGGCCACAGGC
>Location:NODE_371225_length_8483_cov_20.365791	Coordinate:3561	Reads:1	Hits:4	Allocated_reads:0.25	Strand:-
AAACAGATCCTCGAGTGGCCACAGA
>Location:NODE_371225_length_8483_cov_20.365791	Coordinate:3561	Reads:2	Hits:4	Allocated_reads:0.5	Strand:-
AAACAGATCCTCGAGTGGCCACAGG
>Location:NODE_371225_length_8483_cov_20.365791	Coordinate:3561	Reads:3	Hits:4	Allocated_reads:0.75	Strand:-
AAACAGATCCTCGAGTGGCCACAGT
>Location:NODE_371225_length_8483_cov_20.365791	Coordinate:3561	Reads:1	Hits:4	Allocated_reads:0.25	Strand:-
AACAGATCCTCGAGTGGCCACAGG
>Location:NODE_371225_length_8483_cov_20.365791	Coordinate:3561	Reads:1	Hits:4	Allocated_reads:0.25	Strand:+
CCTGTGGCCACTCGAGGATCTGTTTT
>Location:NODE_371225_length_8483_cov_20.365791	Coordinate:3562	Reads:12	Hits:4	Allocated_reads:3	Strand:-
AAACAGATCCTCGAGTGGCCACAG
>Location:NODE_371225_length_8483_cov_20.365791	Coordinate:3562	Reads:1	Hits:4	Allocated_reads:0.25	Strand:+
CTGTGGCCACTCGAGGATCTGTTTT
>Location:NODE_371225_length_8483_cov_20.365791	Coordinate:3562	Reads:1	Hits:4	Allocated_reads:0.25	Strand:+
CTGTGGCCACTCGAGGATCTGTTTTG
>Location:NODE_371225_length_8483_cov_20.365791	Coordinate:3562	Reads:1	Hits:4	Allocated_reads:0.25	Strand:+
CTGTGGCCACTCGAGGATCTGTTTTGTA
>Location:NODE_371225_length_8483_cov_20.365791	Coordinate:3563	Reads:2	Hits:2	Allocated_reads:1	Strand:-
AAGTACAAAACAGATCCTCGAGTGGCCACA
>Location:NODE_371225_length_8483_cov_20.365791	Coordinate:3563	Reads:1	Hits:2	Allocated_reads:0.5	Strand:-
GTACAAAACAGATCCTCGAGTGGCCACA
>Location:NODE_371225_length_8483_cov_20.365791	Coordinate:3563	Reads:2	Hits:4	Allocated_reads:0.5	Strand:+
TGTGGCCACTCGAGGATCTGTTTT
>Location:NODE_371225_length_8483_cov_20.365791	Coordinate:3563	Reads:1	Hits:4	Allocated_reads:0.25	Strand:+
TGTGGCCACTCGAGGATCTGTTTAT
>Location:NODE_371225_length_8483_cov_20.365791	Coordinate:3563	Reads:1	Hits:4	Allocated_reads:0.25	Strand:+
TGTGGCCACTCGAGGATCTGTTTTA
>Location:NODE_371225_length_8483_cov_20.365791	Coordinate:3563	Reads:1	Hits:2	Allocated_reads:0.5	Strand:+
TGTGGCCACTCGAGGATCTGTTTTGTAC
>Location:NODE_371225_length_8483_cov_20.365791	Coordinate:3563	Reads:1	Hits:2	Allocated_reads:0.5	Strand:+
TGTGGCCACTCGAGGATCTGTTTTGTACT
>Location:NODE_371225_length_8483_cov_20.365791	Coordinate:3564	Reads:1	Hits:4	Allocated_reads:0.25	Strand:+
GTGGCCACTCGAGGATCTGTTTTG
>Location:NODE_371225_length_8483_cov_20.365791	Coordinate:3565	Reads:1	Hits:2	Allocated_reads:0.5	Strand:-
AAGTACAAAACAGATCCTCGAGTGGCCT
>Location:NODE_371225_length_8483_cov_20.365791	Coordinate:3565	Reads:2	Hits:2	Allocated_reads:1	Strand:-
AAGTACAAAACAGATCCTCGAGTGGCCA
>Location:NODE_371225_length_8483_cov_20.365791	Coordinate:3565	Reads:1	Hits:2	Allocated_reads:0.5	Strand:-
CAAAGTACAAAACAGATCCTCGAGTGGCCA
>Location:NODE_371225_length_8483_cov_20.365791	Coordinate:3565	Reads:2	Hits:2	Allocated_reads:1	Strand:-
CAAAGTACAAAACAGATCCTCGAGTGGCCT
>Location:NODE_371225_length_8483_cov_20.365791	Coordinate:3565	Reads:1	Hits:2	Allocated_reads:0.5	Strand:-
TGACAAAGTACAAAACAGATCCTCGAGTGGCCT
>Location:NODE_371225_length_8483_cov_20.365791	Coordinate:3565	Reads:1	Hits:4	Allocated_reads:0.25	Strand:+
TGGCCACTCGAGGATCTGTTTTGTA
>Location:NODE_371225_length_8483_cov_20.365791	Coordinate:3565	Reads:2	Hits:2	Allocated_reads:1	Strand:+
TGGCCACTCGAGGATCTGTTTTGTAC
>Location:NODE_371225_length_8483_cov_20.365791	Coordinate:3565	Reads:1	Hits:2	Allocated_reads:0.5	Strand:+
TGGCCACTCGAGGATCTGTTTTGTACTT
>Location:NODE_371225_length_8483_cov_20.365791	Coordinate:3566	Reads:34	Hits:2	Allocated_reads:17	Strand:-
AAGTACAAAACAGATCCTCGAGTGGCC
>Location:NODE_371225_length_8483_cov_20.365791	Coordinate:3566	Reads:4	Hits:2	Allocated_reads:2	Strand:-
CAAAGTACAAAACAGATCCTCGAGTGGCC
>Location:NODE_371225_length_8483_cov_20.365791	Coordinate:3566	Reads:2	Hits:2	Allocated_reads:1	Strand:+
GGCCACTCGAGGATCTGTTTTGTAC
>Location:NODE_371225_length_8483_cov_20.365791	Coordinate:3566	Reads:2	Hits:2	Allocated_reads:1	Strand:+
GGCCACTCGAGGATCTGTTTTGTACT
>Location:NODE_371225_length_8483_cov_20.365791	Coordinate:3566	Reads:4	Hits:2	Allocated_reads:2	Strand:+
GGCCACTCGAGGATCTGTTTTGTACTT
>Location:NODE_371225_length_8483_cov_20.365791	Coordinate:3566	Reads:3	Hits:4	Allocated_reads:0.75	Strand:-
TACAAAACAGATCCTCGAGTGGCC
>Location:NODE_371225_length_8483_cov_20.365791	Coordinate:3566	Reads:1	Hits:2	Allocated_reads:0.5	Strand:-
TGACAAAGTACAAAACAGATCCTCGAGTGGCC
>Location:NODE_371225_length_8483_cov_20.365791	Coordinate:3567	Reads:4	Hits:2	Allocated_reads:2	Strand:-
AAGTACAAAACAGATCCTCGAGTGGC
>Location:NODE_371225_length_8483_cov_20.365791	Coordinate:3567	Reads:1	Hits:2	Allocated_reads:0.5	Strand:-
CAAAGTACAAAACAGATCCTCGAGTGGC
>Location:NODE_371225_length_8483_cov_20.365791	Coordinate:3567	Reads:2	Hits:2	Allocated_reads:1	Strand:-
TGACAAAGTACAAAACAGATCCTCGAGTGGC
>Location:NODE_371225_length_8483_cov_20.365791	Coordinate:3568	Reads:2	Hits:2	Allocated_reads:1	Strand:-
AAGTACAAAACAGATCCTCGAGTGG
>Location:NODE_371225_length_8483_cov_20.365791	Coordinate:3568	Reads:1	Hits:2	Allocated_reads:0.5	Strand:+
CCACTCGAGGATCTGTTTTGTACTTTGTC
>Location:NODE_371225_length_8483_cov_20.365791	Coordinate:3568	Reads:1	Hits:2	Allocated_reads:0.5	Strand:-
TGACAAAGTACAAAACAGATCCTCGAGTAA
>Location:NODE_371225_length_8483_cov_20.365791	Coordinate:3569	Reads:1	Hits:2	Allocated_reads:0.5	Strand:-
AAAGTACAAAACAGATCCTCGAGTG
>Location:NODE_371225_length_8483_cov_20.365791	Coordinate:3569	Reads:1	Hits:2	Allocated_reads:0.5	Strand:-
AAGTACAAAACAGATCCTCCAGTG
>Location:NODE_371225_length_8483_cov_20.365791	Coordinate:3569	Reads:2	Hits:2	Allocated_reads:1	Strand:-
AAGTACAAAACAGATCCTCGAGTG
>Location:NODE_371225_length_8483_cov_20.365791	Coordinate:3569	Reads:1	Hits:2	Allocated_reads:0.5	Strand:-
CAAAGTACAAAACAGATCCTCGAGTG
>Location:NODE_371225_length_8483_cov_20.365791	Coordinate:3569	Reads:1	Hits:2	Allocated_reads:0.5	Strand:+
CACTCGAGGATCTGTTTTGTACTT
>Location:NODE_371225_length_8483_cov_20.365791	Coordinate:3569	Reads:5	Hits:2	Allocated_reads:2.5	Strand:+
CACTCGAGGATCTGTTTTGTACTTTGT
>Location:NODE_371225_length_8483_cov_20.365791	Coordinate:3569	Reads:1	Hits:2	Allocated_reads:0.5	Strand:+
CACTCGAGGATCTGTTTTGTACTTTGTTT
>Location:NODE_371225_length_8483_cov_20.365791	Coordinate:3570	Reads:3	Hits:2	Allocated_reads:1.5	Strand:-
CAAAGTACAAAACAGATCCTCGAGT
>Location:NODE_371225_length_8483_cov_20.365791	Coordinate:3570	Reads:1	Hits:2	Allocated_reads:0.5	Strand:-
TGACAAAGTACAAAACAGATCCCCGAGT
>Location:NODE_371225_length_8483_cov_20.365791	Coordinate:3570	Reads:21	Hits:2	Allocated_reads:10.5	Strand:-
TGACAAAGTACAAAACAGATCCTCGAGT
>Location:NODE_371225_length_8483_cov_20.365791	Coordinate:3571	Reads:2	Hits:2	Allocated_reads:1	Strand:-
CAAAGTACAAAACAGATCCTCGAG
>Location:NODE_371225_length_8483_cov_20.365791	Coordinate:3571	Reads:1	Hits:2	Allocated_reads:0.5	Strand:+
CTCGAGGATCTGTTTTGTACTTTGTCA
>Location:NODE_371225_length_8483_cov_20.365791	Coordinate:3571	Reads:4	Hits:2	Allocated_reads:2	Strand:-
TGACAAAGTACAAAACAGATCCTCGAG
>Location:NODE_371225_length_8483_cov_20.365791	Coordinate:3572	Reads:1	Hits:2	Allocated_reads:0.5	Strand:+
TCGAGGATCTGTTTTGTACTTTGTCATT
>Location:NODE_371225_length_8483_cov_20.365791	Coordinate:3575	Reads:1	Hits:2	Allocated_reads:0.5	Strand:+
AGGATCTGTTTTGTACTTTGTCATT
>Location:NODE_371225_length_8483_cov_20.365791	Coordinate:3575	Reads:1	Hits:2	Allocated_reads:0.5	Strand:+
AGGATCTGTTTTGTACTTTGTCGTTG
>Location:NODE_371225_length_8483_cov_20.365791	Coordinate:3575	Reads:1	Hits:2	Allocated_reads:0.5	Strand:+
AGGATCTGTTTTGTACTTTGTCGTTGC
>Location:NODE_371225_length_8483_cov_20.365791	Coordinate:3575	Reads:1	Hits:2	Allocated_reads:0.5	Strand:+
AGGATCTGTTTTGTACTTTGTCATTGCC
>Location:NODE_371225_length_8483_cov_20.365791	Coordinate:3576	Reads:1	Hits:2	Allocated_reads:0.5	Strand:+
GGATCTGTTTTGTACTTTGTCGTTGC
>Location:NODE_371225_length_8483_cov_20.365791	Coordinate:3576	Reads:2	Hits:2	Allocated_reads:1	Strand:+
GGATCTGTTTTGTACTTTGTCATTGCC
>Location:NODE_371225_length_8483_cov_20.365791	Coordinate:3578	Reads:1	Hits:1	Allocated_reads:1	Strand:-
TTGGCAATGACAAAGTACAAAACAGAT
>Location:NODE_371225_length_8483_cov_20.365791	Coordinate:3586	Reads:1	Hits:1	Allocated_reads:1	Strand:-
CTCTGACAGATTGGCAATGACAAAGTACA
>Location:NODE_371225_length_8483_cov_20.365791	Coordinate:3586	Reads:1	Hits:1	Allocated_reads:1	Strand:-
TCTGACAGATTGGCAATGACAAAGTACA
>Location:NODE_371225_length_8483_cov_20.365791	Coordinate:3586	Reads:1	Hits:1	Allocated_reads:1	Strand:-
TGACAGATTGGCAATGACAAAGTACA
>Location:NODE_371225_length_8483_cov_20.365791	Coordinate:3588	Reads:1	Hits:1	Allocated_reads:1	Strand:-
TGACAGATTGGCAATGACAAAGTA
>Location:NODE_371225_length_8483_cov_20.365791	Coordinate:3591	Reads:1	Hits:1	Allocated_reads:1	Strand:-
TCTCTGACAGATTGGCAATGACAAT
>Location:NODE_371225_length_8483_cov_20.365791	Coordinate:3594	Reads:1	Hits:1	Allocated_reads:1	Strand:-
GGATCGATCTCTGACAGACTGGCAATGAC
>Location:NODE_371225_length_8483_cov_20.365791	Coordinate:3599	Reads:1	Hits:1	Allocated_reads:1	Strand:-
TAGGATCGATCTCTGACAGATTGGCA
>Location:NODE_371225_length_8483_cov_20.365791	Coordinate:3601	Reads:1	Hits:1	Allocated_reads:1	Strand:-
TACATAGGATCGATCTCTGACAGACTGG
>Location:NODE_371225_length_8483_cov_20.365791	Coordinate:3601	Reads:1	Hits:1	Allocated_reads:1	Strand:-
TACATAGGATCGATCTCTGACAGACTGT
>Location:NODE_371225_length_8483_cov_20.365791	Coordinate:3603	Reads:1	Hits:1	Allocated_reads:1	Strand:-
AACTGGTACATAGGATCGATCTCTGACAGATT
>Location:NODE_371225_length_8483_cov_20.365791	Coordinate:3603	Reads:1	Hits:1	Allocated_reads:1	Strand:-
CTGGTACATAGGATCGATCTCTGACAGATT
>Location:NODE_371225_length_8483_cov_20.365791	Coordinate:3603	Reads:1	Hits:2	Allocated_reads:0.5	Strand:-
GGTACATAGGATCGATCTCTGACAGACT
>Location:NODE_371225_length_8483_cov_20.365791	Coordinate:3603	Reads:1	Hits:1	Allocated_reads:1	Strand:-
GGTACATAGGATCGATCTCTGACAGATT
>Location:NODE_371225_length_8483_cov_20.365791	Coordinate:3603	Reads:1	Hits:1	Allocated_reads:1	Strand:-
TACATAGGATCGATCTCTGACAGATT
>Location:NODE_371225_length_8483_cov_20.365791	Coordinate:3603	Reads:1	Hits:1	Allocated_reads:1	Strand:-
TGGTACATAGGATCGATCTCTGACAGCTT
>Location:NODE_371225_length_8483_cov_20.365791	Coordinate:3603	Reads:2	Hits:1	Allocated_reads:2	Strand:-
TGGTACATAGGATCGATCTCTGACAGATT
>Location:NODE_371225_length_8483_cov_20.365791	Coordinate:3604	Reads:1	Hits:1	Allocated_reads:1	Strand:-
ACTGGTACATAGGATCGATCTCTGACAGAT
>Location:NODE_371225_length_8483_cov_20.365791	Coordinate:3604	Reads:1	Hits:1	Allocated_reads:1	Strand:-
AGAACTGGTACATAGGATCGATCTCTGACAGAT
>Location:NODE_371225_length_8483_cov_20.365791	Coordinate:3604	Reads:2	Hits:1	Allocated_reads:2	Strand:-
CTGGTACATAGGATCGATCTCTGACAGAT
>Location:NODE_371225_length_8483_cov_20.365791	Coordinate:3604	Reads:1	Hits:1	Allocated_reads:1	Strand:-
GTACATAGGATCGATCTCTGACAGAT
>Location:NODE_371225_length_8483_cov_20.365791	Coordinate:3604	Reads:2	Hits:1	Allocated_reads:2	Strand:-
TGGTACATAGGATCGATCTCTGACAGAT
>Location:NODE_371225_length_8483_cov_20.365791	Coordinate:3605	Reads:1	Hits:1	Allocated_reads:1	Strand:-
AACTGGTACATAGGATCGATCTCTGACAGA
>Location:NODE_371225_length_8483_cov_20.365791	Coordinate:3605	Reads:1	Hits:1	Allocated_reads:1	Strand:-
CTGGTACATAGGATCGATCTCTGACAGA
>Location:NODE_371225_length_8483_cov_20.365791	Coordinate:3605	Reads:1	Hits:1	Allocated_reads:1	Strand:-
TGGTACATAGGATCGATCTCTGACAGA
>Location:NODE_371225_length_8483_cov_20.365791	Coordinate:3606	Reads:1	Hits:1	Allocated_reads:1	Strand:-
CTGGTACATAGGATCGATCTCTGACAG
>Location:NODE_371225_length_8483_cov_20.365791	Coordinate:3607	Reads:1	Hits:1	Allocated_reads:1	Strand:-
AGAACTGGTACATAGGATCGATCTCTGACA
>Location:NODE_371225_length_8483_cov_20.365791	Coordinate:3607	Reads:1	Hits:1	Allocated_reads:1	Strand:-
GAACTGGTACATAGGATCGATCTCTGACA
>Location:NODE_371225_length_8483_cov_20.365791	Coordinate:3608	Reads:1	Hits:1	Allocated_reads:1	Strand:-
GAGAACTGGTACATAGGATCGATCTCTGAC
>Location:NODE_371225_length_8483_cov_20.365791	Coordinate:3610	Reads:1	Hits:1	Allocated_reads:1	Strand:-
AACTGGTACATAGGATCGATCTCTG
>Location:NODE_371225_length_8483_cov_20.365791	Coordinate:3611	Reads:1	Hits:1	Allocated_reads:1	Strand:-
AACTGGTACATAGGATCGATCTCT
>Location:NODE_371225_length_8483_cov_20.365791	Coordinate:3612	Reads:1	Hits:2	Allocated_reads:0.5	Strand:-
TGAGAACTGGTACATAGGATCGATCTC
>Location:NODE_371225_length_8483_cov_20.365791	Coordinate:3613	Reads:1	Hits:2	Allocated_reads:0.5	Strand:-
TGAGTGAGAACTGGTACATAGGATCGATCT
>Location:NODE_371225_length_8483_cov_20.365791	Coordinate:3614	Reads:1	Hits:2	Allocated_reads:0.5	Strand:-
AGTGAGAACTGGTACATAGGATCGAAC
>Location:NODE_371225_length_8483_cov_20.365791	Coordinate:3614	Reads:2	Hits:2	Allocated_reads:1	Strand:-
GAGTGAGAACTGGTACATAGGATCGATC
>Location:NODE_371225_length_8483_cov_20.365791	Coordinate:3614	Reads:1	Hits:2	Allocated_reads:0.5	Strand:-
TGAGAACTGGTACATAGGATCGATC
>Location:NODE_371225_length_8483_cov_20.365791	Coordinate:3614	Reads:1	Hits:2	Allocated_reads:0.5	Strand:-
TGAGTGAGAACTGGTACATAGGATCCATC
>Location:NODE_371225_length_8483_cov_20.365791	Coordinate:3614	Reads:45	Hits:2	Allocated_reads:22.5	Strand:-
TGAGTGAGAACTGGTACATAGGATCGATC
>Location:NODE_371225_length_8483_cov_20.365791	Coordinate:3615	Reads:4	Hits:2	Allocated_reads:2	Strand:-
TGAGTGAGAACTGGTACATAGGATCGAT
>Location:NODE_371225_length_8483_cov_20.365791	Coordinate:3615	Reads:1	Hits:2	Allocated_reads:0.5	Strand:-
TTGAGTGAGAACTGGTACATAGGATCGAT
>Location:NODE_371225_length_8483_cov_20.365791	Coordinate:3616	Reads:3	Hits:2	Allocated_reads:1.5	Strand:-
TGAGTGAGAACTGGTACATAGGATCGA
>Location:NODE_371225_length_8483_cov_20.365791	Coordinate:3617	Reads:3	Hits:2	Allocated_reads:1.5	Strand:-
TGAGTGAGAACTGGTACATAGGATCG
>Location:NODE_371225_length_8483_cov_20.365791	Coordinate:3618	Reads:1	Hits:2	Allocated_reads:0.5	Strand:-
ACTTGAGTGAGAACTGGTACATAGGATC
>Location:NODE_371225_length_8483_cov_20.365791	Coordinate:3618	Reads:1	Hits:2	Allocated_reads:0.5	Strand:-
GAGTGAGAACTGGTACATAGGATC
>Location:NODE_371225_length_8483_cov_20.365791	Coordinate:3618	Reads:1	Hits:2	Allocated_reads:0.5	Strand:-
TACTTGAGTGAGAACTGGTATATAGGATC
>Location:NODE_371225_length_8483_cov_20.365791	Coordinate:3618	Reads:8	Hits:2	Allocated_reads:4	Strand:-
TACTTGAGTGAGAACTGGTACATAGGATC
>Location:NODE_371225_length_8483_cov_20.365791	Coordinate:3618	Reads:32	Hits:2	Allocated_reads:16	Strand:-
TGAGTGAGAACTGGTACATAGGATC
>Location:NODE_371225_length_8483_cov_20.365791	Coordinate:3619	Reads:1	Hits:2	Allocated_reads:0.5	Strand:-
TACTTGAGTGAGAACTGGTACATAGGAT
>Location:NODE_371225_length_8483_cov_20.365791	Coordinate:3619	Reads:2	Hits:2	Allocated_reads:1	Strand:-
TGAGTGAGAACTGGTACATAGGAT
>Location:NODE_371225_length_8483_cov_20.365791	Coordinate:3621	Reads:1	Hits:2	Allocated_reads:0.5	Strand:-
TACTTGAGTGAGAACTGGTACATAGG
>Location:NODE_371225_length_8483_cov_20.365791	Coordinate:3621	Reads:1	Hits:2	Allocated_reads:0.5	Strand:-
TACTTGAGTGAGAACTGGTACATAGT
>Location:NODE_371225_length_8483_cov_20.365791	Coordinate:3628	Reads:1	Hits:2	Allocated_reads:0.5	Strand:-
TAAAGTACTTGAGTGAGAACTGGT
>Location:NODE_371225_length_8483_cov_20.365791	Coordinate:3629	Reads:1	Hits:2	Allocated_reads:0.5	Strand:+
CCAGTTCTCACTCAAGTACTTTAAAC
>Location:NODE_371225_length_8483_cov_20.365791	Coordinate:3629	Reads:6	Hits:2	Allocated_reads:3	Strand:+
CCAGTTCTCACTCAAGTACTTTAAACACC
>Location:NODE_371225_length_8483_cov_20.365791	Coordinate:3631	Reads:1	Hits:2	Allocated_reads:0.5	Strand:+
AGTTCTCACTCAAGTACTTTAAACACCT
>Location:NODE_371225_length_8483_cov_20.365791	Coordinate:3633	Reads:14	Hits:2	Allocated_reads:7	Strand:+
TTCTCACTCAAGTACTTTAAACACC
>Location:NODE_371225_length_8483_cov_20.365791	Coordinate:3633	Reads:1	Hits:2	Allocated_reads:0.5	Strand:+
TTCTCACTCAAGTACTTTAAACACCG
>Location:NODE_371225_length_8483_cov_20.365791	Coordinate:3633	Reads:70	Hits:2	Allocated_reads:35	Strand:+
TTCTCACTCAAGTACTTTAAACACCT
>Location:NODE_371225_length_8483_cov_20.365791	Coordinate:3633	Reads:4	Hits:1	Allocated_reads:4	Strand:+
TTCTCACTCAAGTACTTTAAACACCTC
>Location:NODE_371225_length_8483_cov_20.365791	Coordinate:3633	Reads:3	Hits:1	Allocated_reads:3	Strand:+
TTCTCACTCAAGTACTTTAAACACCTCT
>Location:NODE_371225_length_8483_cov_20.365791	Coordinate:3633	Reads:4	Hits:1	Allocated_reads:4	Strand:+
TTCTCACTCAAGTACTTTAAACACCTCTT
>Location:NODE_371225_length_8483_cov_20.365791	Coordinate:3633	Reads:1	Hits:1	Allocated_reads:1	Strand:+
TTCTCACTCAAGTACTTTAAACACCTCTTTAATT
>Location:NODE_371225_length_8483_cov_20.365791	Coordinate:3634	Reads:1	Hits:2	Allocated_reads:0.5	Strand:+
TCTCACTCAAGTACTTTAAACACCT
>Location:NODE_371225_length_8483_cov_20.365791	Coordinate:3634	Reads:1	Hits:1	Allocated_reads:1	Strand:+
TCTCACTCAAGTACTTTAAACACCTCT
>Location:NODE_371225_length_8483_cov_20.365791	Coordinate:3634	Reads:1	Hits:1	Allocated_reads:1	Strand:+
TCTCACTCAAGTACTTTAAACACCTCTT
>Location:NODE_371225_length_8483_cov_20.365791	Coordinate:3636	Reads:1	Hits:1	Allocated_reads:1	Strand:+
TCACTCAAGTACTTTAAACACCTCT
>Location:NODE_371225_length_8483_cov_20.365791	Coordinate:3637	Reads:1	Hits:1	Allocated_reads:1	Strand:+
CACTCAAGTACTTTAAACACCTCTT
>Location:NODE_371225_length_8483_cov_20.365791	Coordinate:3637	Reads:2	Hits:1	Allocated_reads:2	Strand:+
CACTCAAGTACTTTAAACACCTCTTT
>Location:NODE_371225_length_8483_cov_20.365791	Coordinate:3637	Reads:1	Hits:1	Allocated_reads:1	Strand:+
CACTCAAGTACTTTAAACACCTCTTTA
>Location:NODE_371225_length_8483_cov_20.365791	Coordinate:3637	Reads:2	Hits:1	Allocated_reads:2	Strand:+
CACTCAAGTACTTTAAACACCTCTTTAA
>Location:NODE_371225_length_8483_cov_20.365791	Coordinate:3637	Reads:1	Hits:1	Allocated_reads:1	Strand:+
CACTCAAGTACTTTAAACACCTCTTTAAT
>Location:NODE_371225_length_8483_cov_20.365791	Coordinate:3638	Reads:1	Hits:1	Allocated_reads:1	Strand:+
ACTCAAGTACTTTAAACACCTCTTT
>Location:NODE_371225_length_8483_cov_20.365791	Coordinate:3643	Reads:1	Hits:1	Allocated_reads:1	Strand:-
AATTAAAGAGCTGTTTAAAGTACT
>Location:NODE_371225_length_8483_cov_20.365791	Coordinate:3643	Reads:1	Hits:1	Allocated_reads:1	Strand:-
GGTGCAATTAAAGAGCTGTTTAAAGTACT
>Location:NODE_371225_length_8483_cov_20.365791	Coordinate:3646	Reads:1	Hits:1	Allocated_reads:1	Strand:-
TCGATGGTGCAATTAAAGAGTTGTTTAAAGT
>Location:NODE_371225_length_8483_cov_20.365791	Coordinate:3646	Reads:2	Hits:1	Allocated_reads:2	Strand:-
TCGATGGTGCAATTAAAGAGCTGTTTAAAGT
>Location:NODE_371225_length_8483_cov_20.365791	Coordinate:3647	Reads:1	Hits:1	Allocated_reads:1	Strand:-
CTCGATGGTGCAATTAAAGAGTTGTTTAAAG
>Location:NODE_371225_length_8483_cov_20.365791	Coordinate:3652	Reads:11	Hits:1	Allocated_reads:11	Strand:-
TCTCGATGGTGCAATTAAAGAGCTGTT
>Location:NODE_371225_length_8483_cov_20.365791	Coordinate:3652	Reads:2	Hits:1	Allocated_reads:2	Strand:-
TCTCGATGGTGCAATTAAAGAGTTGTT
>Location:NODE_371225_length_8483_cov_20.365791	Coordinate:3652	Reads:1	Hits:1	Allocated_reads:1	Strand:-
TGTCTCGATGGTGCAATTAAAGAGCTGTT
>Location:NODE_371225_length_8483_cov_20.365791	Coordinate:3653	Reads:1	Hits:1	Allocated_reads:1	Strand:-
TCGATGGTGCAATTAAAGAGCTGT
>Location:NODE_371225_length_8483_cov_20.365791	Coordinate:3655	Reads:3	Hits:1	Allocated_reads:3	Strand:-
TCTCGATGGTGCAATTAAAGAGCT
>Location:NODE_371225_length_8483_cov_20.365791	Coordinate:3669	Reads:1	Hits:1	Allocated_reads:1	Strand:+
ACCATCGAGACATCAGAGCACTGT
>Location:NODE_371225_length_8483_cov_20.365791	Coordinate:3669	Reads:1	Hits:1	Allocated_reads:1	Strand:+
ACCATCGAGACATCAGAGCACTGTGC
>Location:NODE_371225_length_8483_cov_20.365791	Coordinate:3669	Reads:2	Hits:1	Allocated_reads:2	Strand:+
ACCATCGAGACATCAGAGCACTGTGCT
>Location:NODE_371225_length_8483_cov_20.365791	Coordinate:3673	Reads:1	Hits:1	Allocated_reads:1	Strand:+
TCGAGACATCAGAGCACTGTGCTAGA
>Location:NODE_371225_length_8483_cov_20.365791	Coordinate:3675	Reads:2	Hits:1	Allocated_reads:2	Strand:-
TCTAGCACAGTGCTCTGATGTCTC
>Location:NODE_371225_length_8483_cov_20.365791	Coordinate:3676	Reads:1	Hits:1	Allocated_reads:1	Strand:-
GGCGCTCTTCTAGCACAGTGCTCTGATGTCT
>Location:NODE_371225_length_8483_cov_20.365791	Coordinate:3676	Reads:3	Hits:1	Allocated_reads:3	Strand:-
TTCTAGCACAGTGCTCTGATGTCT
>Location:NODE_371225_length_8483_cov_20.365791	Coordinate:3678	Reads:1	Hits:1	Allocated_reads:1	Strand:-
GGCGCTCTTCTAGCACAGTGCTCTGATGT
>Location:NODE_371225_length_8483_cov_20.365791	Coordinate:3680	Reads:1	Hits:1	Allocated_reads:1	Strand:-
GGCGCTCTTCTAGCACAGTGCTCTGAT
>Location:NODE_371225_length_8483_cov_20.365791	Coordinate:3683	Reads:1	Hits:1	Allocated_reads:1	Strand:-
TGAAGGCGCTCTTCTAGCACAGTGCTCT
>Location:NODE_371225_length_8483_cov_20.365791	Coordinate:3692	Reads:2	Hits:1	Allocated_reads:2	Strand:+
TGCTAGAAGAGCGCCTTCAGATTCTCCT
>Location:NODE_371225_length_8483_cov_20.365791	Coordinate:3701	Reads:1	Hits:1	Allocated_reads:1	Strand:-
ATTTGATTCAGGAGGATCTGAAGGCGCT
>Location:NODE_371225_length_8483_cov_20.365791	Coordinate:3702	Reads:1	Hits:1	Allocated_reads:1	Strand:-
ATTTGATTCAGGAGGATCTGAAGGCGC
>Location:NODE_371225_length_8483_cov_20.365791	Coordinate:3704	Reads:1	Hits:1	Allocated_reads:1	Strand:-
TAGCAAGATTTGATTCAGGAGGATCTGAAGGC
>Location:NODE_371225_length_8483_cov_20.365791	Coordinate:3706	Reads:1	Hits:1	Allocated_reads:1	Strand:-
TAGCAAGATTTGATTCAGGAGGATCTGAAG
>Location:NODE_371225_length_8483_cov_20.365791	Coordinate:3706	Reads:2	Hits:1	Allocated_reads:2	Strand:-
TAGCAAGATTTGATTCAGGAGGATCTGAAT
>Location:NODE_371225_length_8483_cov_20.365791	Coordinate:3707	Reads:7	Hits:1	Allocated_reads:7	Strand:-
TAGCAAGATTTGATTCAGGAGGATCTGAA
>Location:NODE_371225_length_8483_cov_20.365791	Coordinate:3708	Reads:1	Hits:1	Allocated_reads:1	Strand:-
TAGCAAGATTTGATTCAGGAGGATCTGA
>Location:NODE_371225_length_8483_cov_20.365791	Coordinate:3708	Reads:1	Hits:1	Allocated_reads:1	Strand:-
TTAGCAAGATTTGATTCAGGAGGATCTGA
>Location:NODE_371225_length_8483_cov_20.365791	Coordinate:3710	Reads:1	Hits:1	Allocated_reads:1	Strand:-
TAGCAAGATTTGATTCAGGAGAATCT
>Location:NODE_371225_length_8483_cov_20.365791	Coordinate:3710	Reads:105	Hits:1	Allocated_reads:105	Strand:-
TAGCAAGATTTGATTCAGGAGGATCT
>Location:NODE_371225_length_8483_cov_20.365791	Coordinate:3710	Reads:1	Hits:1	Allocated_reads:1	Strand:-
TTAGCAAGATTTGATTCAGGAGGATCT
>Location:NODE_371225_length_8483_cov_20.365791	Coordinate:3711	Reads:7	Hits:1	Allocated_reads:7	Strand:-
TAGCAAGATTTGATTCAGGAGGATC
>Location:NODE_371225_length_8483_cov_20.365791	Coordinate:3712	Reads:1	Hits:1	Allocated_reads:1	Strand:-
TAGCAAGATTTGATTCAGGAGAAT
>Location:NODE_371225_length_8483_cov_20.365791	Coordinate:3712	Reads:2	Hits:1	Allocated_reads:2	Strand:-
TAGCAAGATTTGATTCAGGAGGAT
>Location:NODE_371225_length_8483_cov_20.365791	Coordinate:3716	Reads:1	Hits:3	Allocated_reads:0.333333333333333	Strand:-
TGTAGGAGTTTAGCAAGATTTGATTCAGGA
>Location:NODE_371225_length_8483_cov_20.365791	Coordinate:3719	Reads:1	Hits:3	Allocated_reads:0.333333333333333	Strand:+
TGAATCAAATCTTGCTAAACTCCTACAT
>Location:NODE_371225_length_8483_cov_20.365791	Coordinate:3726	Reads:2	Hits:3	Allocated_reads:0.666666666666667	Strand:+
AATCTTGCTAAACTCCTACATTAAT
>Location:NODE_371225_length_8483_cov_20.365791	Coordinate:3726	Reads:1	Hits:1	Allocated_reads:1	Strand:+
AATCTTGCTAAACTCCTACATTAATATGTC
>Location:NODE_371225_length_8483_cov_20.365791	Coordinate:3737	Reads:1	Hits:1	Allocated_reads:1	Strand:-
AAAGAGTCCACTTGACATATTAATGTAGGAGT
>Location:NODE_371225_length_8483_cov_20.365791	Coordinate:3739	Reads:3	Hits:1	Allocated_reads:3	Strand:-
AAGAGTCCACTTGACATATTAATGTAGGA
>Location:NODE_371225_length_8483_cov_20.365791	Coordinate:3739	Reads:1	Hits:1	Allocated_reads:1	Strand:-
AGAGTCCACTTGACATATTAATGTAGGA
>Location:NODE_371225_length_8483_cov_20.365791	Coordinate:3740	Reads:2	Hits:1	Allocated_reads:2	Strand:-
AAAGAGTCCACTTGACATATTAATGTAGG
>Location:NODE_371225_length_8483_cov_20.365791	Coordinate:3740	Reads:1	Hits:1	Allocated_reads:1	Strand:-
AAGAGTCCACTTGACATATTAATGTAGG
>Location:NODE_371225_length_8483_cov_20.365791	Coordinate:3740	Reads:3	Hits:1	Allocated_reads:3	Strand:-
AGAGTCCACTTGACATATTAATGTAGG
>Location:NODE_371225_length_8483_cov_20.365791	Coordinate:3740	Reads:1	Hits:1	Allocated_reads:1	Strand:-
CAAAGAGTCCACTTGACATATTGATGTAGG
>Location:NODE_371225_length_8483_cov_20.365791	Coordinate:3740	Reads:1	Hits:1	Allocated_reads:1	Strand:-
GAGTCCACTTGACATATTAATGTAGG
>Location:NODE_371225_length_8483_cov_20.365791	Coordinate:3740	Reads:1	Hits:1	Allocated_reads:1	Strand:-
TCAAAGAGTCCACTTGACATATTAATGTAGG
>Location:NODE_371225_length_8483_cov_20.365791	Coordinate:3741	Reads:4	Hits:1	Allocated_reads:4	Strand:-
AAAGAGTCCACTTGACATATTAATGTAG
>Location:NODE_371225_length_8483_cov_20.365791	Coordinate:3741	Reads:2	Hits:1	Allocated_reads:2	Strand:-
AAGAGTCCACTTGACATATTAATGTAG
>Location:NODE_371225_length_8483_cov_20.365791	Coordinate:3741	Reads:10	Hits:1	Allocated_reads:10	Strand:-
AGAGTCCACTTGACATATTAATGTAG
>Location:NODE_371225_length_8483_cov_20.365791	Coordinate:3741	Reads:3	Hits:1	Allocated_reads:3	Strand:-
CAAAGAGTCCACTTGACATATTAATGTAG
>Location:NODE_371225_length_8483_cov_20.365791	Coordinate:3741	Reads:6	Hits:1	Allocated_reads:6	Strand:-
GAGTCCACTTGACATATTAATGTAG
>Location:NODE_371225_length_8483_cov_20.365791	Coordinate:3741	Reads:1	Hits:1	Allocated_reads:1	Strand:-
TCAAAGAGTCCACTTGACATATTAATGTAG
>Location:NODE_371225_length_8483_cov_20.365791	Coordinate:3744	Reads:1	Hits:1	Allocated_reads:1	Strand:-
AAGAGTCCACTTGACATATTAATG
>Location:NODE_371225_length_8483_cov_20.365791	Coordinate:3744	Reads:1	Hits:1	Allocated_reads:1	Strand:-
CAAAGAGTCCACTTGACATATTAATG
>Location:NODE_371225_length_8483_cov_20.365791	Coordinate:3752	Reads:1	Hits:1	Allocated_reads:1	Strand:-
TGTGTTGCTCAAAGAGTCCACTTGACA
>Location:NODE_371225_length_8483_cov_20.365791	Coordinate:3764	Reads:1	Hits:1	Allocated_reads:1	Strand:-
TAAAGCTGTAGATAAGCTTGTGTTGCTCAAAGA
>Location:NODE_371225_length_8483_cov_20.365791	Coordinate:3766	Reads:1	Hits:1	Allocated_reads:1	Strand:-
TAAAGCTGTAGATAAGCTTGTGTTGCTCATT
>Location:NODE_371225_length_8483_cov_20.365791	Coordinate:3766	Reads:2	Hits:1	Allocated_reads:2	Strand:-
TAAAGCTGTAGATAAGCTTGTGTTGCTCAAT
>Location:NODE_371225_length_8483_cov_20.365791	Coordinate:3766	Reads:6	Hits:1	Allocated_reads:6	Strand:-
TAAAGCTGTAGATAAGCTTGTGTTGCTCAAA
>Location:NODE_371225_length_8483_cov_20.365791	Coordinate:3767	Reads:1	Hits:1	Allocated_reads:1	Strand:-
AAGCTGTAGATAAGCTTGTGTTGCTCAA
>Location:NODE_371225_length_8483_cov_20.365791	Coordinate:3767	Reads:1	Hits:1	Allocated_reads:1	Strand:-
TAAAGCTGTAGATAAGCTTGTGTTGCTCAT
>Location:NODE_371225_length_8483_cov_20.365791	Coordinate:3767	Reads:1	Hits:4	Allocated_reads:0.25	Strand:-
TAAAGCTGTAGATAAGCTTGTGTTGCTTTT
>Location:NODE_371225_length_8483_cov_20.365791	Coordinate:3767	Reads:7	Hits:1	Allocated_reads:7	Strand:-
TAAAGCTGTAGATAAGCTTGTGTTGCTCAA
>Location:NODE_371225_length_8483_cov_20.365791	Coordinate:3768	Reads:2	Hits:1	Allocated_reads:2	Strand:-
AAGCTGTAGATAAGCTTGTGTTGCTCA
>Location:NODE_371225_length_8483_cov_20.365791	Coordinate:3768	Reads:2	Hits:4	Allocated_reads:0.5	Strand:-
TAAAGCTGTAGATAAGCTTGTGTTGCTTT
>Location:NODE_371225_length_8483_cov_20.365791	Coordinate:3768	Reads:4	Hits:4	Allocated_reads:1	Strand:-
TAAAGCTGTAGATAAGCTTGTGTTGCTCT
>Location:NODE_371225_length_8483_cov_20.365791	Coordinate:3768	Reads:42	Hits:1	Allocated_reads:42	Strand:-
TAAAGCTGTAGATAAGCTTGTGTTGCTCA
>Location:NODE_371225_length_8483_cov_20.365791	Coordinate:3769	Reads:1	Hits:4	Allocated_reads:0.25	Strand:-
AAGCTGTAGATAAGCTTGTGTTGCTC
>Location:NODE_371225_length_8483_cov_20.365791	Coordinate:3769	Reads:1	Hits:4	Allocated_reads:0.25	Strand:+
GAGCAACACAAGCTTATCTACAGCTT
>Location:NODE_371225_length_8483_cov_20.365791	Coordinate:3769	Reads:1	Hits:4	Allocated_reads:0.25	Strand:-
TAAAGCTGTAGATAAGCTTGGGTTGCTA
>Location:NODE_371225_length_8483_cov_20.365791	Coordinate:3769	Reads:47	Hits:4	Allocated_reads:11.75	Strand:-
TAAAGCTGTAGATAAGCTTGTGTTGCTC
>Location:NODE_371225_length_8483_cov_20.365791	Coordinate:3769	Reads:5	Hits:4	Allocated_reads:1.25	Strand:-
TAAAGCTGTAGATAAGCTTGTGTTGCTT
>Location:NODE_371225_length_8483_cov_20.365791	Coordinate:3770	Reads:2	Hits:4	Allocated_reads:0.5	Strand:-
AAAGCTGTAGATAAGCTTGTGTTGCT
>Location:NODE_371225_length_8483_cov_20.365791	Coordinate:3770	Reads:2	Hits:4	Allocated_reads:0.5	Strand:-
CATAAAGCTGTAGATAAGCTTGTGTTGCT
>Location:NODE_371225_length_8483_cov_20.365791	Coordinate:3770	Reads:1	Hits:4	Allocated_reads:0.25	Strand:-
TAAAGCTGTAGATAAGCTTGTGTTGAT
>Location:NODE_371225_length_8483_cov_20.365791	Coordinate:3770	Reads:84	Hits:4	Allocated_reads:21	Strand:-
TAAAGCTGTAGATAAGCTTGTGTTGCT
>Location:NODE_371225_length_8483_cov_20.365791	Coordinate:3771	Reads:6	Hits:4	Allocated_reads:1.5	Strand:-
TAAAGCTGTAGATAAGCTTGTGTTGC
>Location:NODE_371225_length_8483_cov_20.365791	Coordinate:3773	Reads:1	Hits:4	Allocated_reads:0.25	Strand:-
TAAAGCTGTAGATAAGCTTGTGTT
>Location:NODE_371225_length_8483_cov_20.365791	Coordinate:3774	Reads:2	Hits:4	Allocated_reads:0.5	Strand:-
CACAACATAAAGCTGTAGATAAGCTTGTGT
>Location:NODE_371225_length_8483_cov_20.365791	Coordinate:3774	Reads:1	Hits:1	Allocated_reads:1	Strand:-
TGCACAACATAAAGCTGTAGATAAGCTTGTGT
>Location:NODE_371225_length_8483_cov_20.365791	Coordinate:3775	Reads:1	Hits:1	Allocated_reads:1	Strand:-
TCTATGCACAACATAAAGCTGTAGATAAGCTTGTG
>Location:NODE_371225_length_8483_cov_20.365791	Coordinate:3776	Reads:1	Hits:1	Allocated_reads:1	Strand:-
ATGCACAACATAAAGCTGTAGATAAGCTTGT
>Location:NODE_371225_length_8483_cov_20.365791	Coordinate:3776	Reads:1	Hits:4	Allocated_reads:0.25	Strand:-
CACAACATAAAGCTGTAGATAAGCTTGT
>Location:NODE_371225_length_8483_cov_20.365791	Coordinate:3777	Reads:2	Hits:4	Allocated_reads:0.5	Strand:-
GCACAACATAAAGCTGTAGATAAGCTTG
>Location:NODE_371225_length_8483_cov_20.365791	Coordinate:3777	Reads:3	Hits:1	Allocated_reads:3	Strand:-
TATGCACAACATAAAGCTGTAGATAAGCTTG
>Location:NODE_371225_length_8483_cov_20.365791	Coordinate:3777	Reads:10	Hits:1	Allocated_reads:10	Strand:-
TGCACAACATAAAGCTGTAGATAAGCTTG
>Location:NODE_371225_length_8483_cov_20.365791	Coordinate:3778	Reads:1	Hits:1	Allocated_reads:1	Strand:-
ATGCACAACATAAAGCTGTAGATAAGCTT
>Location:NODE_371225_length_8483_cov_20.365791	Coordinate:3779	Reads:4	Hits:1	Allocated_reads:4	Strand:-
ATGCACAACATAAAGCTGTAGATAAGCT
>Location:NODE_371225_length_8483_cov_20.365791	Coordinate:3779	Reads:2	Hits:1	Allocated_reads:2	Strand:-
TATGCACAACATAAAGCTGTAGATAAGCT
>Location:NODE_371225_length_8483_cov_20.365791	Coordinate:3779	Reads:1	Hits:1	Allocated_reads:1	Strand:-
TCTATGCACAACATAAAGCTGTAGATAAGCT
>Location:NODE_371225_length_8483_cov_20.365791	Coordinate:3779	Reads:6	Hits:1	Allocated_reads:6	Strand:-
TGCACAACATAAAGCTGTAGATAAGCT
>Location:NODE_371225_length_8483_cov_20.365791	Coordinate:3780	Reads:4	Hits:1	Allocated_reads:4	Strand:-
ATGCACAACATAAAGCTGTAGATAAGC
>Location:NODE_371225_length_8483_cov_20.365791	Coordinate:3780	Reads:1	Hits:1	Allocated_reads:1	Strand:-
TATGCACAACATAAAGCTGTAGATAAGC
>Location:NODE_371225_length_8483_cov_20.365791	Coordinate:3780	Reads:2	Hits:1	Allocated_reads:2	Strand:-
TGCACAACATAAAGCTGTAGATAAGC
>Location:NODE_371225_length_8483_cov_20.365791	Coordinate:3783	Reads:1	Hits:1	Allocated_reads:1	Strand:-
TATGCACAACATAAAGCTGTAGATA
>Location:NODE_371225_length_8483_cov_20.365791	Coordinate:3787	Reads:1	Hits:1	Allocated_reads:1	Strand:-
ATGATTTCTATGCACAACATAAAGCTGTA
>Location:NODE_371225_length_8483_cov_20.365791	Coordinate:3787	Reads:1	Hits:1	Allocated_reads:1	Strand:-
TCATGATTTCTATGCACAACATAAAGCTGTA
>Location:NODE_371225_length_8483_cov_20.365791	Coordinate:3787	Reads:2	Hits:1	Allocated_reads:2	Strand:-
TGATTTCTATGCACAACATAAAGCTGTA
>Location:NODE_371225_length_8483_cov_20.365791	Coordinate:3787	Reads:1	Hits:1	Allocated_reads:1	Strand:-
TTCTATGCACAACATAAAGCTGTA
>Location:NODE_371225_length_8483_cov_20.365791	Coordinate:3787	Reads:2	Hits:1	Allocated_reads:2	Strand:-
TTTCTATGCACAACATAAAGCTGTA
>Location:NODE_371225_length_8483_cov_20.365791	Coordinate:3797	Reads:1	Hits:1	Allocated_reads:1	Strand:-
CGCTGCCTCATGATTTCTATGCACAACA
>Location:NODE_371225_length_8483_cov_20.365791	Coordinate:3797	Reads:1	Hits:1	Allocated_reads:1	Strand:-
TGCCTCATGATTTCTATGCACAACA
>Location:NODE_371225_length_8483_cov_20.365791	Coordinate:3799	Reads:1	Hits:1	Allocated_reads:1	Strand:-
TTGCCACGCTGCCTCATGATTTCTATGCACAA
>Location:NODE_371225_length_8483_cov_20.365791	Coordinate:3802	Reads:1	Hits:1	Allocated_reads:1	Strand:-
TTGCCACGCTGCCTCATGATTTCTATGCA
>Location:NODE_371225_length_8483_cov_20.365791	Coordinate:3810	Reads:2	Hits:1	Allocated_reads:2	Strand:-
TCAGAGATCTTGCCACGCTGCCTCATGATT
>Location:NODE_371225_length_8483_cov_20.365791	Coordinate:3811	Reads:1	Hits:1	Allocated_reads:1	Strand:-
TCAGAGATCTTGCCACGCTGCCTCATGAT
>Location:NODE_371225_length_8483_cov_20.365791	Coordinate:3812	Reads:1	Hits:1	Allocated_reads:1	Strand:-
TCAGAGATCTTGCCACGCTGCCTCATGA
>Location:NODE_371225_length_8483_cov_20.365791	Coordinate:3813	Reads:3	Hits:1	Allocated_reads:3	Strand:-
TCAGAGATCTTGCCACGCTGCCTCATG
>Location:NODE_371225_length_8483_cov_20.365791	Coordinate:3814	Reads:1	Hits:1	Allocated_reads:1	Strand:-
TCAGAGATCTTGCCACGCTGCCTCAG
>Location:NODE_371225_length_8483_cov_20.365791	Coordinate:3814	Reads:2	Hits:1	Allocated_reads:2	Strand:-
TCAGAGATCTTGCCACGCTGCCTCAT
>Location:NODE_371225_length_8483_cov_20.365791	Coordinate:3815	Reads:1	Hits:1	Allocated_reads:1	Strand:-
TCAGAGATCTTGCCACGCTGCCTAG
>Location:NODE_371225_length_8483_cov_20.365791	Coordinate:3815	Reads:2	Hits:1	Allocated_reads:2	Strand:-
TCAGAGATCTTGCCACGCTGCCTCA
>Location:NODE_371225_length_8483_cov_20.365791	Coordinate:3816	Reads:2	Hits:1	Allocated_reads:2	Strand:-
ATCAGAGATCTTGCCACGCTGCCTC
>Location:NODE_371225_length_8483_cov_20.365791	Coordinate:3816	Reads:16	Hits:1	Allocated_reads:16	Strand:-
TCAGAGATCTTGCCACGCTGCCTC
>Location:NODE_371225_length_8483_cov_20.365791	Coordinate:3817	Reads:3	Hits:1	Allocated_reads:3	Strand:-
ATCAGAGATCTTGCCACGCTGCCT
>Location:NODE_371225_length_8483_cov_20.365791	Coordinate:3817	Reads:1	Hits:1	Allocated_reads:1	Strand:-
TTCCCCATCAGAGATCTTGCCACGCTGCCT
>Location:NODE_371225_length_8483_cov_20.365791	Coordinate:3818	Reads:1	Hits:1	Allocated_reads:1	Strand:-
CATCAGAGATCTTGCCACGCTGCC
>Location:NODE_371225_length_8483_cov_20.365791	Coordinate:3818	Reads:1	Hits:1	Allocated_reads:1	Strand:-
CCCCATCAGAGATCTTGCCACGCTGCC
>Location:NODE_371225_length_8483_cov_20.365791	Coordinate:3830	Reads:35	Hits:4	Allocated_reads:8.75	Strand:+
AGATCTCTGATGGGGAATGGTGGC
>Location:NODE_371225_length_8483_cov_20.365791	Coordinate:3842	Reads:1	Hits:1	Allocated_reads:1	Strand:-
AGCTCCTCTTAGGAAGTGCCACCATTCCC
>Location:NODE_371225_length_8483_cov_20.365791	Coordinate:3852	Reads:11	Hits:1	Allocated_reads:11	Strand:-
TCAGTGAAGAAGCTCCTCTTAGGAAGTGC
>Location:NODE_371225_length_8483_cov_20.365791	Coordinate:3852	Reads:1	Hits:1	Allocated_reads:1	Strand:-
TTCAGTGAAGAAGCTCCTCTTAGGAAGTGC
>Location:NODE_371225_length_8483_cov_20.365791	Coordinate:3853	Reads:1	Hits:1	Allocated_reads:1	Strand:-
TCAGTGAAGAAGCTCCTCTTAGGAAGTG
>Location:NODE_371225_length_8483_cov_20.365791	Coordinate:3853	Reads:1	Hits:1	Allocated_reads:1	Strand:-
TTCAGTGAAGAAGCTCCTCTTAGGAAGTG
>Location:NODE_371225_length_8483_cov_20.365791	Coordinate:3854	Reads:1	Hits:1	Allocated_reads:1	Strand:-
TCAGTGAAGAAGCTCCTCTTAGGAAGT
>Location:NODE_371225_length_8483_cov_20.365791	Coordinate:3854	Reads:3	Hits:1	Allocated_reads:3	Strand:-
TTCAGTGAAGAAGCTCCTCTTAGGAAGT
>Location:NODE_371225_length_8483_cov_20.365791	Coordinate:3855	Reads:2	Hits:1	Allocated_reads:2	Strand:-
TCAGTGAAGAAGCTCCTCTTAGGAAG
>Location:NODE_371225_length_8483_cov_20.365791	Coordinate:3858	Reads:1	Hits:1	Allocated_reads:1	Strand:-
TTCAGTGAAGAAGCTCCTCTTAGG
>Location:NODE_371225_length_8483_cov_20.365791	Coordinate:3858	Reads:1	Hits:1	Allocated_reads:1	Strand:-
TTTCAGTGAAGAAGCTCCTCTTAGT
>Location:NODE_371225_length_8483_cov_20.365791	Coordinate:3860	Reads:1	Hits:1	Allocated_reads:1	Strand:-
TTTTTCAGTGAAGAAGCTCCTCTTA
>Location:NODE_371225_length_8483_cov_20.365791	Coordinate:3868	Reads:1	Hits:1	Allocated_reads:1	Strand:-
TGGAAACTCCTTTTTCAGTGAAGAAGC
>Location:NODE_371225_length_8483_cov_20.365791	Coordinate:3870	Reads:1	Hits:1	Allocated_reads:1	Strand:+
TTCTTCACTGAAAAAGGAGTATCCAGAGC
>Location:NODE_371225_length_8483_cov_20.365791	Coordinate:3871	Reads:2	Hits:1	Allocated_reads:2	Strand:+
TCTTCACTGAAAAAGGAGTATCCAGAGC
>Location:NODE_371225_length_8483_cov_20.365791	Coordinate:3872	Reads:1	Hits:1	Allocated_reads:1	Strand:+
CTTCACTGAAAAAGGAGTATCCAGAG
>Location:NODE_371225_length_8483_cov_20.365791	Coordinate:3872	Reads:4	Hits:1	Allocated_reads:4	Strand:+
CTTCACTGAAAAAGGAGTATCCAGAGC
>Location:NODE_371225_length_8483_cov_20.365791	Coordinate:3875	Reads:1	Hits:1	Allocated_reads:1	Strand:-
ACATCTGGTTGCTCTGGAAACTCCTTTTTCAGTG
>Location:NODE_371225_length_8483_cov_20.365791	Coordinate:3882	Reads:2	Hits:1	Allocated_reads:2	Strand:-
TGGCACATCTGGTTGCTCTGGAAACTCCTTT
>Location:NODE_371225_length_8483_cov_20.365791	Coordinate:3883	Reads:1	Hits:1	Allocated_reads:1	Strand:-
ACATCTGGTTGCTCTGGAAACTCCTT
>Location:NODE_371225_length_8483_cov_20.365791	Coordinate:3883	Reads:1	Hits:1	Allocated_reads:1	Strand:-
ATGGCACATCTGGTTGCTCTGGAAACTCCTT
>Location:NODE_371225_length_8483_cov_20.365791	Coordinate:3883	Reads:2	Hits:1	Allocated_reads:2	Strand:-
TGGCACATCTGGTTGCTCTGGAAACTCCTT
>Location:NODE_371225_length_8483_cov_20.365791	Coordinate:3884	Reads:1	Hits:1	Allocated_reads:1	Strand:-
ATGGCACATCTGGTTGCTCTGGAAACTCCT
>Location:NODE_371225_length_8483_cov_20.365791	Coordinate:3884	Reads:1	Hits:1	Allocated_reads:1	Strand:-
CATCTGGTTGCTCTGGAAACTCCT
>Location:NODE_371225_length_8483_cov_20.365791	Coordinate:3884	Reads:1	Hits:1	Allocated_reads:1	Strand:-
GGCACATCTGGTTGCTCTGGAAACTCCT
>Location:NODE_371225_length_8483_cov_20.365791	Coordinate:3884	Reads:2	Hits:1	Allocated_reads:2	Strand:-
TGGCACATCTGGTTGCTCTGGAAACTCCT
>Location:NODE_371225_length_8483_cov_20.365791	Coordinate:3885	Reads:1	Hits:1	Allocated_reads:1	Strand:-
TGGCACATCTGGTTGCTCTGGAAACTCC
>Location:NODE_371225_length_8483_cov_20.365791	Coordinate:3886	Reads:1	Hits:1	Allocated_reads:1	Strand:-
TGGCACATCTGGTTGCTCTGGAAACTC
>Location:NODE_371225_length_8483_cov_20.365791	Coordinate:3887	Reads:5	Hits:1	Allocated_reads:5	Strand:-
ATGGCACATCTGGTTGCTCTGGAAACT
>Location:NODE_371225_length_8483_cov_20.365791	Coordinate:3887	Reads:2	Hits:1	Allocated_reads:2	Strand:-
GGCACATCTGGTTGCTCTGGAAACT
>Location:NODE_371225_length_8483_cov_20.365791	Coordinate:3887	Reads:3	Hits:1	Allocated_reads:3	Strand:-
TGGCACATCTGGTTGCTCTGGAAACT
>Location:NODE_371225_length_8483_cov_20.365791	Coordinate:3888	Reads:3	Hits:1	Allocated_reads:3	Strand:-
ATGGCACATCTGGTTGCTCTGGAAAC
>Location:NODE_371225_length_8483_cov_20.365791	Coordinate:3888	Reads:4	Hits:1	Allocated_reads:4	Strand:-
TGGCACATCTGGTTGCTCTGGAAAC
>Location:NODE_371225_length_8483_cov_20.365791	Coordinate:3891	Reads:1	Hits:1	Allocated_reads:1	Strand:-
TAGCCATGGCACATCTGGTTGCTCTGGA
>Location:NODE_371225_length_8483_cov_20.365791	Coordinate:3891	Reads:1	Hits:1	Allocated_reads:1	Strand:-
TTAGCCATGGCACATCTGGTTGCTCTGGA
>Location:NODE_371225_length_8483_cov_20.365791	Coordinate:3892	Reads:1	Hits:1	Allocated_reads:1	Strand:-
TAGCCATGGCACATCTGGTTGCTCTGA
>Location:NODE_371225_length_8483_cov_20.365791	Coordinate:3892	Reads:1	Hits:1	Allocated_reads:1	Strand:-
TTAGCCATGGCACATCTGGTTGCTCTGT
>Location:NODE_371225_length_8483_cov_20.365791	Coordinate:3892	Reads:3	Hits:1	Allocated_reads:3	Strand:-
TTAGCCATGGCACATCTGGTTGCTCTGA
>Location:NODE_371225_length_8483_cov_20.365791	Coordinate:3893	Reads:1	Hits:1	Allocated_reads:1	Strand:-
ACACTTAGCCATGGCACATCTGGTTGCTCTT
>Location:NODE_371225_length_8483_cov_20.365791	Coordinate:3893	Reads:1	Hits:1	Allocated_reads:1	Strand:-
TTAGCCATGGCACATCTGGTTGCTCTG
>Location:NODE_371225_length_8483_cov_20.365791	Coordinate:3894	Reads:3	Hits:1	Allocated_reads:3	Strand:-
ACACTTAGCCATGGCACATCTGGTTGCTCT
>Location:NODE_371225_length_8483_cov_20.365791	Coordinate:3894	Reads:1	Hits:1	Allocated_reads:1	Strand:-
CACTTAGCCATGGCACATCTGGTTGCTCT
>Location:NODE_371225_length_8483_cov_20.365791	Coordinate:3894	Reads:2	Hits:1	Allocated_reads:2	Strand:-
TAGCCATGGCACATCTGGTTGCTCT
>Location:NODE_371225_length_8483_cov_20.365791	Coordinate:3894	Reads:1	Hits:1	Allocated_reads:1	Strand:-
TTAGCCATGGCACATCTGGTTGCTCT
>Location:NODE_371225_length_8483_cov_20.365791	Coordinate:3895	Reads:1	Hits:1	Allocated_reads:1	Strand:-
AACACTTAGCCATGGCACATCTGGTTGCTC
>Location:NODE_371225_length_8483_cov_20.365791	Coordinate:3895	Reads:1	Hits:1	Allocated_reads:1	Strand:-
ACACTTAGCCATGGCACATCTGGTTGCTT
>Location:NODE_371225_length_8483_cov_20.365791	Coordinate:3895	Reads:10	Hits:1	Allocated_reads:10	Strand:-
ACACTTAGCCATGGCACATCTGGTTGCTC
>Location:NODE_371225_length_8483_cov_20.365791	Coordinate:3895	Reads:1	Hits:1	Allocated_reads:1	Strand:-
ACTTAGCCATGGCACATCTGGTTGCTC
>Location:NODE_371225_length_8483_cov_20.365791	Coordinate:3895	Reads:4	Hits:1	Allocated_reads:4	Strand:-
CACTTAGCCATGGCACATCTGGTTGCTC
>Location:NODE_371225_length_8483_cov_20.365791	Coordinate:3895	Reads:6	Hits:1	Allocated_reads:6	Strand:-
TAGCCATGGCACATCTGGTTGCTC
>Location:NODE_371225_length_8483_cov_20.365791	Coordinate:3895	Reads:3	Hits:1	Allocated_reads:3	Strand:-
TTAGCCATGGCACATCTGGTTGCTC
>Location:NODE_371225_length_8483_cov_20.365791	Coordinate:3896	Reads:2	Hits:1	Allocated_reads:2	Strand:-
ACACTTAGCCATGGCACATCTGGTTGCT
>Location:NODE_371225_length_8483_cov_20.365791	Coordinate:3896	Reads:1	Hits:1	Allocated_reads:1	Strand:-
CACTTAGCCATGGCACATCTGGTTGCT
>Location:NODE_371225_length_8483_cov_20.365791	Coordinate:3897	Reads:4	Hits:1	Allocated_reads:4	Strand:-
ACACTTAGCCATGGCACATCTGGTTGC
>Location:NODE_371225_length_8483_cov_20.365791	Coordinate:3898	Reads:1	Hits:1	Allocated_reads:1	Strand:-
ACACTTAGCCATGGCACATCTGGTTG
>Location:NODE_371225_length_8483_cov_20.365791	Coordinate:3899	Reads:4	Hits:1	Allocated_reads:4	Strand:-
ACACTTAGCCATGGCACATCTGGTT
>Location:NODE_371225_length_8483_cov_20.365791	Coordinate:3900	Reads:2	Hits:1	Allocated_reads:2	Strand:-
ACACTTAGCCATGGCACATCTGGT
>Location:NODE_371225_length_8483_cov_20.365791	Coordinate:3909	Reads:1	Hits:1	Allocated_reads:1	Strand:-
TGTCTGCCAGTAAAAAACACTTAGCCATGGC
>Location:NODE_371225_length_8483_cov_20.365791	Coordinate:3910	Reads:1	Hits:1	Allocated_reads:1	Strand:-
TGTCTGCCAGTAAAAAACACTTAGCCATGG
>Location:NODE_371225_length_8483_cov_20.365791	Coordinate:3911	Reads:1	Hits:1	Allocated_reads:1	Strand:-
CATGTCTGCCAGTAAAAAACACTTAGCCATA
>Location:NODE_371225_length_8483_cov_20.365791	Coordinate:3915	Reads:1	Hits:1	Allocated_reads:1	Strand:-
AACATGTCTGCCAGTAAAAAACACTTAGC
>Location:NODE_371225_length_8483_cov_20.365791	Coordinate:3915	Reads:4	Hits:1	Allocated_reads:4	Strand:-
ACATGTCTGCCAGTAAAAAACACTTAGC
>Location:NODE_371225_length_8483_cov_20.365791	Coordinate:3915	Reads:1	Hits:1	Allocated_reads:1	Strand:-
CAACATGTCTGCCAGTAAAAAACACTTAGC
>Location:NODE_371225_length_8483_cov_20.365791	Coordinate:3915	Reads:2	Hits:1	Allocated_reads:2	Strand:-
CATGTCTGCCAGTAAAAAACACTTAGC
>Location:NODE_371225_length_8483_cov_20.365791	Coordinate:3919	Reads:1	Hits:1	Allocated_reads:1	Strand:-
CAACATGTCTGCCAGTAAAAAACACT
>Location:NODE_371225_length_8483_cov_20.365791	Coordinate:3919	Reads:1	Hits:1	Allocated_reads:1	Strand:-
CACAACATGTCTGCCAGTAAAAAACACT
>Location:NODE_371225_length_8483_cov_20.365791	Coordinate:3919	Reads:1	Hits:1	Allocated_reads:1	Strand:-
CTCACAACATGTCTGCCAGTAAAAAACACT
>Location:NODE_371225_length_8483_cov_20.365791	Coordinate:3919	Reads:15	Hits:1	Allocated_reads:15	Strand:-
TCACAACATGTCTGCCAGTAAAAAACACT
>Location:NODE_371225_length_8483_cov_20.365791	Coordinate:3920	Reads:2	Hits:1	Allocated_reads:2	Strand:-
CACAACATGTCTGCCAGTAAAAAACAC
>Location:NODE_371225_length_8483_cov_20.365791	Coordinate:3920	Reads:1	Hits:1	Allocated_reads:1	Strand:-
CTCACAACATGTCTGCCAGTAAAAAACAC
>Location:NODE_371225_length_8483_cov_20.365791	Coordinate:3920	Reads:1	Hits:1	Allocated_reads:1	Strand:-
GCTCACAACATGTCTGCCAGTAAAAAACAC
>Location:NODE_371225_length_8483_cov_20.365791	Coordinate:3920	Reads:1	Hits:1	Allocated_reads:1	Strand:-
TCACAACATGTCTGCCAGTAAAAAAAAC
>Location:NODE_371225_length_8483_cov_20.365791	Coordinate:3920	Reads:30	Hits:1	Allocated_reads:30	Strand:-
TCACAACATGTCTGCCAGTAAAAAACAC
>Location:NODE_371225_length_8483_cov_20.365791	Coordinate:3921	Reads:3	Hits:1	Allocated_reads:3	Strand:-
TCACAACATGTCTGCCAGTAAAAAACA
>Location:NODE_371225_length_8483_cov_20.365791	Coordinate:3922	Reads:1	Hits:1	Allocated_reads:1	Strand:-
GCTCACAACATGTCTGCCAGTAAAAAAC
>Location:NODE_371225_length_8483_cov_20.365791	Coordinate:3922	Reads:8	Hits:1	Allocated_reads:8	Strand:-
TCACAACATGTCTGCCAGTAAAAAAC
>Location:NODE_371225_length_8483_cov_20.365791	Coordinate:3926	Reads:1	Hits:2	Allocated_reads:0.5	Strand:+
TTTACTGGCAGACATGTTGTGAGC
>Location:NODE_371225_length_8483_cov_20.365791	Coordinate:3929	Reads:1	Hits:2	Allocated_reads:0.5	Strand:-
TCCTCCAGCTCACAACATGTCTGCCAGT
>Location:NODE_371225_length_8483_cov_20.365791	Coordinate:3931	Reads:1	Hits:2	Allocated_reads:0.5	Strand:+
TGGCAGACATGTTGTGAGCTGGAGGACACA
>Location:NODE_371225_length_8483_cov_20.365791	Coordinate:3933	Reads:1	Hits:2	Allocated_reads:0.5	Strand:-
TGTCCTCCAGCTCACAACATGTCTGC
>Location:NODE_371225_length_8483_cov_20.365791	Coordinate:3935	Reads:1	Hits:2	Allocated_reads:0.5	Strand:+
AGACATGTTGTGAGCTGGAGGACACAC
>Location:NODE_371225_length_8483_cov_20.365791	Coordinate:3936	Reads:1	Hits:2	Allocated_reads:0.5	Strand:+
GACATGTTGTGAGCTGGAGGACACACT
>Location:NODE_371225_length_8483_cov_20.365791	Coordinate:3938	Reads:1	Hits:2	Allocated_reads:0.5	Strand:+
CATGTTGTGAGCTGGAGGACACAC
>Location:NODE_371225_length_8483_cov_20.365791	Coordinate:3938	Reads:1	Hits:2	Allocated_reads:0.5	Strand:+
CATGTTGTGAGCTGGAGGACACACA
>Location:NODE_371225_length_8483_cov_20.365791	Coordinate:3938	Reads:48	Hits:2	Allocated_reads:24	Strand:+
CATGTTGTGAGCTGGAGGACACACT
>Location:NODE_371225_length_8483_cov_20.365791	Coordinate:3938	Reads:15	Hits:2	Allocated_reads:7.5	Strand:+
CATGTTGTGAGCTGGAGGACACACTGCCT
>Location:NODE_371225_length_8483_cov_20.365791	Coordinate:3940	Reads:6	Hits:2	Allocated_reads:3	Strand:+
TGTTGTGAGCTGGAGGACACACTGCCT
>Location:NODE_371225_length_8483_cov_20.365791	Coordinate:3941	Reads:1	Hits:2	Allocated_reads:0.5	Strand:-
AAGGCAGTGTGTCCTCCAGCTCACAAC
>Location:NODE_371225_length_8483_cov_20.365791	Coordinate:3943	Reads:10	Hits:2	Allocated_reads:5	Strand:+
TGTGAGCTGGAGGACACACTGCCT
>Location:NODE_371225_length_8483_cov_20.365791	Coordinate:3943	Reads:1	Hits:2	Allocated_reads:0.5	Strand:+
TGTGAGCTGGAGGACACACTGCCTT
>Location:NODE_371225_length_8483_cov_20.365791	Coordinate:3944	Reads:1	Hits:2	Allocated_reads:0.5	Strand:+
GTGAGCTGGAGGACACACTGCCTTT
>Location:NODE_371225_length_8483_cov_20.365791	Coordinate:3947	Reads:1	Hits:2	Allocated_reads:0.5	Strand:-
CTTGAAGCAAGGCAGTGTGTCCTCCAGCT
>Location:NODE_371225_length_8483_cov_20.365791	Coordinate:3948	Reads:2	Hits:2	Allocated_reads:1	Strand:-
ATGCCCTTGAAGCAAGGCAGTGTGTCCTCCAGC
>Location:NODE_371225_length_8483_cov_20.365791	Coordinate:3948	Reads:1	Hits:2	Allocated_reads:0.5	Strand:-
CCTTGAAGCAAGGCAGTGTGTCCTCCAGC
>Location:NODE_371225_length_8483_cov_20.365791	Coordinate:3948	Reads:1	Hits:2	Allocated_reads:0.5	Strand:-
CTTGAAGCAAGGCAGTGTGTCCTCCAGC
>Location:NODE_371225_length_8483_cov_20.365791	Coordinate:3948	Reads:2	Hits:2	Allocated_reads:1	Strand:-
GATGCCCTTGAAGCAAGGCAGTGTGTCCTCCAGC
>Location:NODE_371225_length_8483_cov_20.365791	Coordinate:3948	Reads:1	Hits:2	Allocated_reads:0.5	Strand:-
TGAAGCAAGGCAGTGTGTCCTCCAGC
>Location:NODE_371225_length_8483_cov_20.365791	Coordinate:3948	Reads:1	Hits:2	Allocated_reads:0.5	Strand:-
TTGAAGCAAGGCAGTGTGTCCTCCAGC
>Location:NODE_371225_length_8483_cov_20.365791	Coordinate:3951	Reads:1	Hits:2	Allocated_reads:0.5	Strand:+
GGAGGACACACTGCCTTGCTTCAAGG
>Location:NODE_371225_length_8483_cov_20.365791	Coordinate:3951	Reads:1	Hits:2	Allocated_reads:0.5	Strand:+
GGAGGACACACTGCCTTGCTTCAAGGGC
>Location:NODE_371225_length_8483_cov_20.365791	Coordinate:3951	Reads:1	Hits:2	Allocated_reads:0.5	Strand:-
TGCCCTTGAAGCAAGGCAGTGTGTCCTCT
>Location:NODE_371225_length_8483_cov_20.365791	Coordinate:3951	Reads:2	Hits:2	Allocated_reads:1	Strand:-
TGCCCTTGAAGCAAGGCAGTGTGTCCTCC
>Location:NODE_371225_length_8483_cov_20.365791	Coordinate:3954	Reads:1	Hits:2	Allocated_reads:0.5	Strand:-
GATGCCCTTGAAGCAAGGCAGTGTGTCC
>Location:NODE_371225_length_8483_cov_20.365791	Coordinate:3964	Reads:1	Hits:1	Allocated_reads:1	Strand:-
TTTGGAGATGCCCTTGAAGCAAGG
>Location:NODE_371225_length_8483_cov_20.365791	Coordinate:3974	Reads:1	Hits:1	Allocated_reads:1	Strand:-
TAGTGATTTCTTTGGAGATGCCCT
>Location:NODE_371225_length_8483_cov_20.365791	Coordinate:3974	Reads:1	Hits:1	Allocated_reads:1	Strand:-
TCTAGTGATTTCTTTGGAGATGCCCT
>Location:NODE_371225_length_8483_cov_20.365791	Coordinate:3974	Reads:1	Hits:1	Allocated_reads:1	Strand:-
TTCTAGTGATTTCTTTGGAGATGCCCT
>Location:NODE_371225_length_8483_cov_20.365791	Coordinate:3975	Reads:1	Hits:1	Allocated_reads:1	Strand:-
TCTAGTGATTTCTTTGGAGATGCCC
>Location:NODE_371225_length_8483_cov_20.365791	Coordinate:3975	Reads:1	Hits:1	Allocated_reads:1	Strand:-
TTCTAGTGATTTCTTTGGAGATGCCC
>Location:NODE_371225_length_8483_cov_20.365791	Coordinate:3976	Reads:5	Hits:1	Allocated_reads:5	Strand:-
TGGGTTCTAGTGATTTCTTTGGAGATGCC
>Location:NODE_371225_length_8483_cov_20.365791	Coordinate:3976	Reads:1	Hits:1	Allocated_reads:1	Strand:-
TTCTAGTGATTTCTTTGGAGATGCC
>Location:NODE_371225_length_8483_cov_20.365791	Coordinate:3977	Reads:2	Hits:1	Allocated_reads:2	Strand:-
ATGGGTTCTAGTGATTTCTTTGGAGATGC
>Location:NODE_371225_length_8483_cov_20.365791	Coordinate:3977	Reads:1	Hits:1	Allocated_reads:1	Strand:-
GATATGGGTTCTAGTGATTTCTTTGGAGATGC
>Location:NODE_371225_length_8483_cov_20.365791	Coordinate:3977	Reads:1	Hits:1	Allocated_reads:1	Strand:-
GGGTTCTAGTGATTTCTTTGGAGATGC
>Location:NODE_371225_length_8483_cov_20.365791	Coordinate:3977	Reads:1	Hits:1	Allocated_reads:1	Strand:-
GTTCTAGTGATTTCTTTGGAGATGC
>Location:NODE_371225_length_8483_cov_20.365791	Coordinate:3977	Reads:5	Hits:1	Allocated_reads:5	Strand:-
TATGGGTTCTAGTGATTTCTTTGGAGATGC
>Location:NODE_371225_length_8483_cov_20.365791	Coordinate:3977	Reads:1	Hits:1	Allocated_reads:1	Strand:-
TGGGTTCTAGTGATTTCTTTGGAGATGG
>Location:NODE_371225_length_8483_cov_20.365791	Coordinate:3977	Reads:26	Hits:1	Allocated_reads:26	Strand:-
TGGGTTCTAGTGATTTCTTTGGAGATGC
>Location:NODE_371225_length_8483_cov_20.365791	Coordinate:3979	Reads:1	Hits:1	Allocated_reads:1	Strand:-
TGGGTTCTAGTGATTTCTTTGGAGAC
>Location:NODE_371225_length_8483_cov_20.365791	Coordinate:3979	Reads:1	Hits:1	Allocated_reads:1	Strand:-
TGGGTTCTAGTGATTTCTTTGGAGTT
>Location:NODE_371225_length_8483_cov_20.365791	Coordinate:3980	Reads:1	Hits:1	Allocated_reads:1	Strand:-
TATGGATATGGGTTCTAGTGATTTCTTTGGAGT
>Location:NODE_371225_length_8483_cov_20.365791	Coordinate:3980	Reads:3	Hits:1	Allocated_reads:3	Strand:-
TATGGATATGGGTTCTAGTGATTTCTTTGGAGA
>Location:NODE_371225_length_8483_cov_20.365791	Coordinate:3980	Reads:1	Hits:1	Allocated_reads:1	Strand:-
TATGGGTTCTAGTGATTTCTTTGGAGA
>Location:NODE_371225_length_8483_cov_20.365791	Coordinate:3980	Reads:1	Hits:1	Allocated_reads:1	Strand:-
TGGATATGGGTTCTAGTGATTTCTTTGGAGA
>Location:NODE_371225_length_8483_cov_20.365791	Coordinate:3980	Reads:1	Hits:1	Allocated_reads:1	Strand:-
TGGGTTCTAGTGATTTCTTTGGAGA
>Location:NODE_371225_length_8483_cov_20.365791	Coordinate:3982	Reads:10	Hits:1	Allocated_reads:10	Strand:-
TATGGATATGGGTTCTAGTGATTTCTTTGGA
>Location:NODE_371225_length_8483_cov_20.365791	Coordinate:3983	Reads:1	Hits:1	Allocated_reads:1	Strand:-
TATGGATATGGGTTCTAGTGATTTCTTTGT
>Location:NODE_371225_length_8483_cov_20.365791	Coordinate:3983	Reads:3	Hits:1	Allocated_reads:3	Strand:-
TATGGATATGGGTTCTAGTGATTTCTTTGG
>Location:NODE_371225_length_8483_cov_20.365791	Coordinate:3984	Reads:3	Hits:1	Allocated_reads:3	Strand:-
TATGGATATGGGTTCTAGTGATTTCTTTG
>Location:NODE_371225_length_8483_cov_20.365791	Coordinate:3985	Reads:1	Hits:1	Allocated_reads:1	Strand:-
ATATGGATATGGGTTCTAGTGATTTCTTT
>Location:NODE_371225_length_8483_cov_20.365791	Coordinate:3985	Reads:10	Hits:1	Allocated_reads:10	Strand:-
TATGGATATGGGTTCTAGTGATTTCTTT
>Location:NODE_371225_length_8483_cov_20.365791	Coordinate:3985	Reads:1	Hits:1	Allocated_reads:1	Strand:-
TGGATATGGGTTCTAGTGATTTCTTT
>Location:NODE_371225_length_8483_cov_20.365791	Coordinate:3986	Reads:6	Hits:1	Allocated_reads:6	Strand:-
TATGGATATGGGTTCTAGTGATTTCTT
>Location:NODE_371225_length_8483_cov_20.365791	Coordinate:3987	Reads:1	Hits:2	Allocated_reads:0.5	Strand:-
TAATATGGATATGGGTTCTAGTGATTTCT
>Location:NODE_371225_length_8483_cov_20.365791	Coordinate:3987	Reads:5	Hits:2	Allocated_reads:2.5	Strand:-
TATGGATATGGGTTCTAGTGATTTCT
>Location:NODE_371225_length_8483_cov_20.365791	Coordinate:3988	Reads:1	Hits:2	Allocated_reads:0.5	Strand:+
GAAATCACTAGAACCCATATCCATA
>Location:NODE_371225_length_8483_cov_20.365791	Coordinate:3988	Reads:3	Hits:2	Allocated_reads:1.5	Strand:+
GAAATCACTAGAACCCATATCCATATT
>Location:NODE_371225_length_8483_cov_20.365791	Coordinate:3988	Reads:4	Hits:2	Allocated_reads:2	Strand:+
GAAATCACTAGAACCCATATCCATATTA
>Location:NODE_371225_length_8483_cov_20.365791	Coordinate:3988	Reads:1	Hits:2	Allocated_reads:0.5	Strand:+
GAAATCACTAGAACCCATATCCATATTAAGCTA
>Location:NODE_371225_length_8483_cov_20.365791	Coordinate:3988	Reads:2	Hits:2	Allocated_reads:1	Strand:-
TATGGATATGGGTTCTAGTGATTTC
>Location:NODE_371225_length_8483_cov_20.365791	Coordinate:3989	Reads:1	Hits:2	Allocated_reads:0.5	Strand:-
ATATGGATATGGGTTCTAGTGATTT
>Location:NODE_371225_length_8483_cov_20.365791	Coordinate:3989	Reads:2	Hits:2	Allocated_reads:1	Strand:-
TATGGATATGGGTTCTAGTGATTT
>Location:NODE_371225_length_8483_cov_20.365791	Coordinate:3990	Reads:2	Hits:2	Allocated_reads:1	Strand:+
AATCACTAGAACCCATATCCATATT
>Location:NODE_371225_length_8483_cov_20.365791	Coordinate:3990	Reads:5	Hits:2	Allocated_reads:2.5	Strand:+
AATCACTAGAACCCATATCCATATTA
>Location:NODE_371225_length_8483_cov_20.365791	Coordinate:3990	Reads:3	Hits:2	Allocated_reads:1.5	Strand:+
AATCACTAGAACCCATATCCATATTAA
>Location:NODE_371225_length_8483_cov_20.365791	Coordinate:3990	Reads:2	Hits:2	Allocated_reads:1	Strand:+
AATCACTAGAACCCATATCCATATTAAGC
>Location:NODE_371225_length_8483_cov_20.365791	Coordinate:3990	Reads:1	Hits:2	Allocated_reads:0.5	Strand:+
AATCACTAGAACCCATATCCATATTAAGCTA
>Location:NODE_371225_length_8483_cov_20.365791	Coordinate:3990	Reads:1	Hits:2	Allocated_reads:0.5	Strand:-
TAATATGGATATGGGTTCTAGTGATT
>Location:NODE_371225_length_8483_cov_20.365791	Coordinate:3990	Reads:1	Hits:2	Allocated_reads:0.5	Strand:-
TTAATATGGATATGGGTTCTAGTGATT
>Location:NODE_371225_length_8483_cov_20.365791	Coordinate:3991	Reads:1	Hits:2	Allocated_reads:0.5	Strand:+
ATCACTAGAACCCATATCCATATTA
>Location:NODE_371225_length_8483_cov_20.365791	Coordinate:3991	Reads:4	Hits:2	Allocated_reads:2	Strand:+
ATCACTAGAACCCATATCCATATTAAGC
>Location:NODE_371225_length_8483_cov_20.365791	Coordinate:3991	Reads:2	Hits:2	Allocated_reads:1	Strand:+
ATCACTAGAACCCATATCCATATTAAGCT
>Location:NODE_371225_length_8483_cov_20.365791	Coordinate:3991	Reads:1	Hits:2	Allocated_reads:0.5	Strand:-
TAATATGGATATGGGTTCTAGTGAT
>Location:NODE_371225_length_8483_cov_20.365791	Coordinate:3992	Reads:1	Hits:2	Allocated_reads:0.5	Strand:+
TCACTAGAACCCATATCCATATTAAG
>Location:NODE_371225_length_8483_cov_20.365791	Coordinate:3993	Reads:1	Hits:2	Allocated_reads:0.5	Strand:+
CACTAGAACCCATATCCATATTAAGC
>Location:NODE_371225_length_8483_cov_20.365791	Coordinate:3993	Reads:1	Hits:2	Allocated_reads:0.5	Strand:+
CACTAGAACCCATATCCATATTAAGCT
>Location:NODE_371225_length_8483_cov_20.365791	Coordinate:3994	Reads:1	Hits:2	Allocated_reads:0.5	Strand:+
ACTAGAACCCATATCCATATTAAGCT
>Location:NODE_371225_length_8483_cov_20.365791	Coordinate:3994	Reads:5	Hits:2	Allocated_reads:2.5	Strand:+
ACTAGAACCCATATCCATATTAAGCTA
>Location:NODE_371225_length_8483_cov_20.365791	Coordinate:3994	Reads:1	Hits:2	Allocated_reads:0.5	Strand:-
AGCTTAATATGGATATGGGTTCTAGT
>Location:NODE_371225_length_8483_cov_20.365791	Coordinate:3994	Reads:2	Hits:2	Allocated_reads:1	Strand:-
TAGCTTAATATGGATATGGGTTCTAGT
>Location:NODE_371225_length_8483_cov_20.365791	Coordinate:3995	Reads:1	Hits:2	Allocated_reads:0.5	Strand:+
CTAGAACCCATATCCATATTAAGC
>Location:NODE_371225_length_8483_cov_20.365791	Coordinate:3995	Reads:14	Hits:2	Allocated_reads:7	Strand:+
CTAGAACCCATATCCATATTAAGCTA
>Location:NODE_371225_length_8483_cov_20.365791	Coordinate:4003	Reads:1	Hits:1	Allocated_reads:1	Strand:+
CATATCCATATTAAGCTAGGGCATT
>Location:NODE_371225_length_8483_cov_20.365791	Coordinate:4003	Reads:2	Hits:1	Allocated_reads:2	Strand:+
CATATCCATATTAAGCTAGGGCATTT
>Location:NODE_371225_length_8483_cov_20.365791	Coordinate:4003	Reads:1	Hits:1	Allocated_reads:1	Strand:+
CATATCCATATTAAGCTAGGGCATTTT
>Location:NODE_371225_length_8483_cov_20.365791	Coordinate:4003	Reads:1	Hits:1	Allocated_reads:1	Strand:+
CATATCCATATTAAGCTAGGGCATTTTG
>Location:NODE_371225_length_8483_cov_20.365791	Coordinate:4006	Reads:1	Hits:1	Allocated_reads:1	Strand:+
ATCCATATTAAGCTAGGGCATTTTGAAGCAT
>Location:NODE_371225_length_8483_cov_20.365791	Coordinate:4012	Reads:1	Hits:1	Allocated_reads:1	Strand:-
AAGATGCTTCAAAATGCCCTAGCTTAAT
>Location:NODE_371225_length_8483_cov_20.365791	Coordinate:4016	Reads:1	Hits:1	Allocated_reads:1	Strand:-
TCTGGATTTAAAGATGCTTCAAAATGCCCTAGCT
>Location:NODE_371225_length_8483_cov_20.365791	Coordinate:4016	Reads:1	Hits:1	Allocated_reads:1	Strand:-
TTAAAGATGCTTCAAAATGCCCTAGCT
>Location:NODE_371225_length_8483_cov_20.365791	Coordinate:4017	Reads:1	Hits:1	Allocated_reads:1	Strand:-
TAAAGATGCTTCAAAATGCCCTAGC
>Location:NODE_371225_length_8483_cov_20.365791	Coordinate:4019	Reads:2	Hits:2	Allocated_reads:1	Strand:-
TCTGGATTTAAAGATGCTTCAAAATGCCCTA
>Location:NODE_371225_length_8483_cov_20.365791	Coordinate:4020	Reads:2	Hits:2	Allocated_reads:1	Strand:-
CTGGATTTAAAGATGCTTCAAAATGCCCT
>Location:NODE_371225_length_8483_cov_20.365791	Coordinate:4020	Reads:8	Hits:2	Allocated_reads:4	Strand:-
TCTGGATTTAAAGATGCTTCAAAATGCCCT
>Location:NODE_371225_length_8483_cov_20.365791	Coordinate:4020	Reads:2	Hits:2	Allocated_reads:1	Strand:-
TGGATTTAAAGATGCTTCAAAATGCCCT
>Location:NODE_371225_length_8483_cov_20.365791	Coordinate:4020	Reads:6	Hits:2	Allocated_reads:3	Strand:-
TTCTGGATTTAAAGATGCTTCAAAATGCCCT
>Location:NODE_371225_length_8483_cov_20.365791	Coordinate:4021	Reads:1	Hits:2	Allocated_reads:0.5	Strand:-
GATTTAAAGATGCTTCAAAATGCCC
>Location:NODE_371225_length_8483_cov_20.365791	Coordinate:4021	Reads:4	Hits:2	Allocated_reads:2	Strand:-
TCTGGATTTAAAGATGCTTCAAAATGCCC
>Location:NODE_371225_length_8483_cov_20.365791	Coordinate:4021	Reads:1	Hits:2	Allocated_reads:0.5	Strand:-
TGGATTTAAAGATGCTTCAAAATGCCC
>Location:NODE_371225_length_8483_cov_20.365791	Coordinate:4021	Reads:2	Hits:2	Allocated_reads:1	Strand:-
TTCTGGATTTAAAGATGCTTCAAAATGCCC
>Location:NODE_371225_length_8483_cov_20.365791	Coordinate:4022	Reads:1	Hits:2	Allocated_reads:0.5	Strand:-
CTGGATTTAAAGATGCTTCAAAATGCC
>Location:NODE_371225_length_8483_cov_20.365791	Coordinate:4022	Reads:1	Hits:2	Allocated_reads:0.5	Strand:-
GATTTAAAGATGCTTCAAAATGCC
>Location:NODE_371225_length_8483_cov_20.365791	Coordinate:4022	Reads:1	Hits:2	Allocated_reads:0.5	Strand:-
TCTGGATTTAAAGATGCTTCAAAATGAC
>Location:NODE_371225_length_8483_cov_20.365791	Coordinate:4022	Reads:4	Hits:2	Allocated_reads:2	Strand:-
TCTGGATTTAAAGATGCTTCAAAATGCC
>Location:NODE_371225_length_8483_cov_20.365791	Coordinate:4022	Reads:2	Hits:2	Allocated_reads:1	Strand:-
TGGATTTAAAGATGCTTCAAAATGCC
>Location:NODE_371225_length_8483_cov_20.365791	Coordinate:4022	Reads:3	Hits:2	Allocated_reads:1.5	Strand:-
TTCTGGATTTAAAGATGCTTCAAAATGCC
>Location:NODE_371225_length_8483_cov_20.365791	Coordinate:4022	Reads:1	Hits:2	Allocated_reads:0.5	Strand:-
TTTCTGGATTTAAAGATGCTTCAAAATGCC
>Location:NODE_371225_length_8483_cov_20.365791	Coordinate:4023	Reads:2	Hits:2	Allocated_reads:1	Strand:-
TCTGGATTTAAAGATGCTTCAAAATGC
>Location:NODE_371225_length_8483_cov_20.365791	Coordinate:4024	Reads:2	Hits:2	Allocated_reads:1	Strand:-
TCTGGATTTAAAGATGCTTCAAAATG
>Location:NODE_371225_length_8483_cov_20.365791	Coordinate:4024	Reads:1	Hits:2	Allocated_reads:0.5	Strand:-
TTTTCTGGATTTAAAGATGCTTCAAAATG
>Location:NODE_371225_length_8483_cov_20.365791	Coordinate:4026	Reads:1	Hits:2	Allocated_reads:0.5	Strand:-
TCTGGATTTAAAGATGCTTCAAAA
>Location:NODE_371225_length_8483_cov_20.365791	Coordinate:4027	Reads:1	Hits:2	Allocated_reads:0.5	Strand:-
TTTCTGGATTTAAAGATGCTTCAAA
>Location:NODE_371225_length_8483_cov_20.365791	Coordinate:4031	Reads:1	Hits:2	Allocated_reads:0.5	Strand:+
AAGCATCTTTAAATCCAGAAAAATGG
>Location:NODE_371225_length_8483_cov_20.365791	Coordinate:4038	Reads:1	Hits:1	Allocated_reads:1	Strand:-
CTGACACATAGCCATTCCATTTTTCTGGATTTAAA
>Location:NODE_371225_length_8483_cov_20.365791	Coordinate:4041	Reads:1	Hits:1	Allocated_reads:1	Strand:-
ACACATAGCCATTCCATTTTTCTGGATTT
>Location:NODE_371225_length_8483_cov_20.365791	Coordinate:4042	Reads:1	Hits:1	Allocated_reads:1	Strand:-
AACTCTGACACATAGCCATTCCATTTTTCTGGATT
>Location:NODE_371225_length_8483_cov_20.365791	Coordinate:4042	Reads:5	Hits:1	Allocated_reads:5	Strand:-
CTCTGACACATAGCCATTCCATTTTTCTGGATT
>Location:NODE_371225_length_8483_cov_20.365791	Coordinate:4042	Reads:18	Hits:1	Allocated_reads:18	Strand:-
CTGACACATAGCCATTCCATTTTTCTGGATT
>Location:NODE_371225_length_8483_cov_20.365791	Coordinate:4042	Reads:27	Hits:1	Allocated_reads:27	Strand:-
TCTGACACATAGCCATTCCATTTTTCTGGATT
>Location:NODE_371225_length_8483_cov_20.365791	Coordinate:4042	Reads:14	Hits:1	Allocated_reads:14	Strand:-
TGACACATAGCCATTCCATTTTTCTGGATT
>Location:NODE_371225_length_8483_cov_20.365791	Coordinate:4043	Reads:2	Hits:1	Allocated_reads:2	Strand:-
AACTCTGACACATAGCCATTCCATTTTTCTGGAT
>Location:NODE_371225_length_8483_cov_20.365791	Coordinate:4043	Reads:1	Hits:1	Allocated_reads:1	Strand:-
CAACTCTGACACATAGCCATTCCATTTTTCTGGAT
>Location:NODE_371225_length_8483_cov_20.365791	Coordinate:4043	Reads:3	Hits:1	Allocated_reads:3	Strand:-
CTCTGACACATAGCCATTCCATTTTTCTGGAT
>Location:NODE_371225_length_8483_cov_20.365791	Coordinate:4043	Reads:4	Hits:1	Allocated_reads:4	Strand:-
CTGACACATAGCCATTCCATTTTTCTGGAT
>Location:NODE_371225_length_8483_cov_20.365791	Coordinate:4043	Reads:1	Hits:1	Allocated_reads:1	Strand:-
GACACATAGCCATTCCATTTTTCTGGAT
>Location:NODE_371225_length_8483_cov_20.365791	Coordinate:4043	Reads:3	Hits:1	Allocated_reads:3	Strand:-
TCTGACACATAGCCATTCCATTTTTCTGGAA
>Location:NODE_371225_length_8483_cov_20.365791	Coordinate:4043	Reads:3	Hits:1	Allocated_reads:3	Strand:-
TCTGACACATAGCCATTCCATTTTTCTGGAT
>Location:NODE_371225_length_8483_cov_20.365791	Coordinate:4043	Reads:5	Hits:1	Allocated_reads:5	Strand:-
TGACACATAGCCATTCCATTTTTCTGGAT
>Location:NODE_371225_length_8483_cov_20.365791	Coordinate:4044	Reads:1	Hits:1	Allocated_reads:1	Strand:-
CAACTCTGACACATAGCCATTCCATTTTTCTGGA
>Location:NODE_371225_length_8483_cov_20.365791	Coordinate:4044	Reads:1	Hits:1	Allocated_reads:1	Strand:-
CTCTGACACATAGCCATTCCATTTTTCTGGA
>Location:NODE_371225_length_8483_cov_20.365791	Coordinate:4044	Reads:1	Hits:1	Allocated_reads:1	Strand:-
CTGACACATAGCCATTCCATTTTTCTGGA
>Location:NODE_371225_length_8483_cov_20.365791	Coordinate:4044	Reads:1	Hits:1	Allocated_reads:1	Strand:-
GACACATAGCCATTCCATTTTTCTGGA
>Location:NODE_371225_length_8483_cov_20.365791	Coordinate:4044	Reads:6	Hits:1	Allocated_reads:6	Strand:-
TCTGACACATAGCCATTCCATTTTTCTGGA
>Location:NODE_371225_length_8483_cov_20.365791	Coordinate:4044	Reads:5	Hits:1	Allocated_reads:5	Strand:-
TGACACATAGCCATTCCATTTTTCTGGA
>Location:NODE_371225_length_8483_cov_20.365791	Coordinate:4045	Reads:1	Hits:1	Allocated_reads:1	Strand:-
CTGACACATAGCCATTCCATTTTTCTGG
>Location:NODE_371225_length_8483_cov_20.365791	Coordinate:4046	Reads:1	Hits:1	Allocated_reads:1	Strand:-
AACTCTGACACATAGCCATTCCATTTTTCTG
>Location:NODE_371225_length_8483_cov_20.365791	Coordinate:4046	Reads:1	Hits:1	Allocated_reads:1	Strand:-
ACACATAGCCATTCCATTTTTCTG
>Location:NODE_371225_length_8483_cov_20.365791	Coordinate:4046	Reads:1	Hits:1	Allocated_reads:1	Strand:-
CTCTGACACATAGCCATTCCATTTTTCTG
>Location:NODE_371225_length_8483_cov_20.365791	Coordinate:4046	Reads:2	Hits:1	Allocated_reads:2	Strand:-
TCTGACACATAGCCATTCCATTTTTCTG
>Location:NODE_371225_length_8483_cov_20.365791	Coordinate:4046	Reads:1	Hits:1	Allocated_reads:1	Strand:-
TGACACATAGCCATTCCATTTTTCTG
>Location:NODE_371225_length_8483_cov_20.365791	Coordinate:4047	Reads:2	Hits:1	Allocated_reads:2	Strand:-
AACTCTGACACATAGCCATTCCATTTTTCT
>Location:NODE_371225_length_8483_cov_20.365791	Coordinate:4047	Reads:1	Hits:1	Allocated_reads:1	Strand:-
CAACTCTGACACATAGCCATTCCATTTTTCT
>Location:NODE_371225_length_8483_cov_20.365791	Coordinate:4047	Reads:1	Hits:1	Allocated_reads:1	Strand:-
CTCTGACACATAGCCATTCCATTTTTCT
>Location:NODE_371225_length_8483_cov_20.365791	Coordinate:4047	Reads:2	Hits:1	Allocated_reads:2	Strand:-
TCTGACACATAGCCATTCCATTTTTCT
>Location:NODE_371225_length_8483_cov_20.365791	Coordinate:4048	Reads:1	Hits:1	Allocated_reads:1	Strand:-
ACTCTGACACATAGCCATTCCATTTTTC
>Location:NODE_371225_length_8483_cov_20.365791	Coordinate:4048	Reads:1	Hits:1	Allocated_reads:1	Strand:-
CAACTCTGACACATAGCCATTCCATTTTTT
>Location:NODE_371225_length_8483_cov_20.365791	Coordinate:4048	Reads:2	Hits:1	Allocated_reads:2	Strand:-
CTCTGACACATAGCCATTCCATTTTTC
>Location:NODE_371225_length_8483_cov_20.365791	Coordinate:4048	Reads:1	Hits:1	Allocated_reads:1	Strand:-
CTGACACATAGCCATTCCATTTTTC
>Location:NODE_371225_length_8483_cov_20.365791	Coordinate:4048	Reads:5	Hits:1	Allocated_reads:5	Strand:-
TCTGACACATAGCCATTCCATTTTTC
>Location:NODE_371225_length_8483_cov_20.365791	Coordinate:4048	Reads:1	Hits:1	Allocated_reads:1	Strand:-
TGACACATAGCCATTCCATTTTTC
>Location:NODE_371225_length_8483_cov_20.365791	Coordinate:4049	Reads:1	Hits:1	Allocated_reads:1	Strand:-
AACTCTGACACATAGCCATTCCATTTTT
>Location:NODE_371225_length_8483_cov_20.365791	Coordinate:4049	Reads:12	Hits:1	Allocated_reads:12	Strand:-
CAACTCTGACACATAGCCATTCCATTTTT
>Location:NODE_371225_length_8483_cov_20.365791	Coordinate:4049	Reads:1	Hits:1	Allocated_reads:1	Strand:-
CTCTGACACATAGCCATTCCATTTTT
>Location:NODE_371225_length_8483_cov_20.365791	Coordinate:4049	Reads:1	Hits:1	Allocated_reads:1	Strand:-
TCTGACACATAGCCATTCCATTTTT
>Location:NODE_371225_length_8483_cov_20.365791	Coordinate:4050	Reads:4	Hits:1	Allocated_reads:4	Strand:-
CAACTCTGACACATAGCCATTCCATTTT
>Location:NODE_371225_length_8483_cov_20.365791	Coordinate:4051	Reads:1	Hits:1	Allocated_reads:1	Strand:-
AACTCTGACACATAGCCATTCCATTT
>Location:NODE_371225_length_8483_cov_20.365791	Coordinate:4051	Reads:4	Hits:1	Allocated_reads:4	Strand:-
CAACTCTGACACATAGCCATTCCATTT
>Location:NODE_371225_length_8483_cov_20.365791	Coordinate:4051	Reads:3	Hits:1	Allocated_reads:3	Strand:-
GCAACTCTGACACATAGCCATTCCATTT
>Location:NODE_371225_length_8483_cov_20.365791	Coordinate:4052	Reads:1	Hits:1	Allocated_reads:1	Strand:-
AACTCTGACACATAGCCATTCCATT
>Location:NODE_371225_length_8483_cov_20.365791	Coordinate:4052	Reads:5	Hits:1	Allocated_reads:5	Strand:-
CAACTCTGACACATAGCCATTCCATT
>Location:NODE_371225_length_8483_cov_20.365791	Coordinate:4053	Reads:1	Hits:1	Allocated_reads:1	Strand:-
CAACTCTGACACATAGCCATTCCAT
>Location:NODE_371225_length_8483_cov_20.365791	Coordinate:4060	Reads:1	Hits:2	Allocated_reads:0.5	Strand:-
CCTCGAGAGAAGGCAACTCTGACACATAGCC
>Location:NODE_371225_length_8483_cov_20.365791	Coordinate:4060	Reads:1	Hits:2	Allocated_reads:0.5	Strand:-
CGAGAGAAGGCAACTCTGACACATAGCC
>Location:NODE_371225_length_8483_cov_20.365791	Coordinate:4060	Reads:7	Hits:2	Allocated_reads:3.5	Strand:-
CTCGAGAGAAGGCAACTCTGACACATAGCC
>Location:NODE_371225_length_8483_cov_20.365791	Coordinate:4060	Reads:1	Hits:2	Allocated_reads:0.5	Strand:-
GAGAGAAGGCAACTCTGACACATAGCC
>Location:NODE_371225_length_8483_cov_20.365791	Coordinate:4060	Reads:1	Hits:2	Allocated_reads:0.5	Strand:-
TCGAGAGAAGGCAACTCTGACACATAGCC
>Location:NODE_371225_length_8483_cov_20.365791	Coordinate:4061	Reads:3	Hits:2	Allocated_reads:1.5	Strand:-
CTCGAGAGAAGGCAACTCTGACACATAGC
>Location:NODE_371225_length_8483_cov_20.365791	Coordinate:4061	Reads:2	Hits:2	Allocated_reads:1	Strand:-
TCCTCGAGAGAAGGCAACTCTGACACATAGC
>Location:NODE_371225_length_8483_cov_20.365791	Coordinate:4061	Reads:1	Hits:2	Allocated_reads:0.5	Strand:-
TCGAGAGAAGGCAACTCTGACACATAGT
>Location:NODE_371225_length_8483_cov_20.365791	Coordinate:4063	Reads:1	Hits:2	Allocated_reads:0.5	Strand:+
TATGTGTCAGAGTTGCCTTCTCTC
>Location:NODE_371225_length_8483_cov_20.365791	Coordinate:4063	Reads:1	Hits:2	Allocated_reads:0.5	Strand:+
TATGTGTCAGAGTTGCCTTCTCTCG
>Location:NODE_371225_length_8483_cov_20.365791	Coordinate:4064	Reads:1	Hits:2	Allocated_reads:0.5	Strand:+
ATGTGTCAGAGTTGCCTTCTCTCGAG
>Location:NODE_371225_length_8483_cov_20.365791	Coordinate:4064	Reads:1	Hits:2	Allocated_reads:0.5	Strand:+
ATGTGTCAGAGTTGCCTTCTCTCGAGGAG
>Location:NODE_371225_length_8483_cov_20.365791	Coordinate:4065	Reads:2	Hits:2	Allocated_reads:1	Strand:+
TGTGTCAGAGTTGCCTTCTCTCGAGGA
>Location:NODE_371225_length_8483_cov_20.365791	Coordinate:4067	Reads:1	Hits:2	Allocated_reads:0.5	Strand:-
GACTCCTCGAGAGAAGGCAACTCTGACA
>Location:NODE_371225_length_8483_cov_20.365791	Coordinate:4067	Reads:3	Hits:2	Allocated_reads:1.5	Strand:+
TGTCAGAGTTGCCTTCTCTCGAGGA
>Location:NODE_371225_length_8483_cov_20.365791	Coordinate:4067	Reads:2	Hits:2	Allocated_reads:1	Strand:+
TGTCAGAGTTGCCTTCTCTCGAGGAGT
>Location:NODE_371225_length_8483_cov_20.365791	Coordinate:4068	Reads:1	Hits:2	Allocated_reads:0.5	Strand:+
GTCAGAGTTGCCTTCTCTCGAGGA
>Location:NODE_371225_length_8483_cov_20.365791	Coordinate:4068	Reads:1	Hits:2	Allocated_reads:0.5	Strand:+
GTCAGAGTTGCCTTCTCTCGAGGAGT
>Location:NODE_371225_length_8483_cov_20.365791	Coordinate:4069	Reads:1	Hits:2	Allocated_reads:0.5	Strand:-
TGGACTCCTCGAGAGAAGGCAACTCTTT
>Location:NODE_371225_length_8483_cov_20.365791	Coordinate:4069	Reads:1	Hits:1	Allocated_reads:1	Strand:-
TTTGGACTCCTCGAGAGAAGGCAACTCTGT
>Location:NODE_371225_length_8483_cov_20.365791	Coordinate:4069	Reads:1	Hits:1	Allocated_reads:1	Strand:-
TTTTGGACTCCTCGAGAGAAGGCAACTCTGA
>Location:NODE_371225_length_8483_cov_20.365791	Coordinate:4070	Reads:2	Hits:2	Allocated_reads:1	Strand:+
CAGAGTTGCCTTCTCTCGAGGAGTC
>Location:NODE_371225_length_8483_cov_20.365791	Coordinate:4070	Reads:2	Hits:2	Allocated_reads:1	Strand:-
GACTCCTCGAGAGAAGGCAACTCTG
>Location:NODE_371225_length_8483_cov_20.365791	Coordinate:4071	Reads:1	Hits:2	Allocated_reads:0.5	Strand:-
TGGACTCCTCGAGAGAAGGCAACTCT
>Location:NODE_371225_length_8483_cov_20.365791	Coordinate:4071	Reads:1	Hits:1	Allocated_reads:1	Strand:-
TTTTGGACTCCTCGAGAGAAGGCAACTCT
>Location:NODE_371225_length_8483_cov_20.365791	Coordinate:4072	Reads:1	Hits:1	Allocated_reads:1	Strand:-
TTCTCCTTTTTGGACTCCTCGAGAGAAGGCAACTC
>Location:NODE_371225_length_8483_cov_20.365791	Coordinate:4072	Reads:1	Hits:1	Allocated_reads:1	Strand:-
TTGGACTCCTCGAGAGAAGGCAACTC
>Location:NODE_371225_length_8483_cov_20.365791	Coordinate:4072	Reads:1	Hits:1	Allocated_reads:1	Strand:-
TTTGGACTCCTCGAGAGAAGGCAACTC
>Location:NODE_371225_length_8483_cov_20.365791	Coordinate:4073	Reads:2	Hits:1	Allocated_reads:2	Strand:-
TTTGGACTCCTCGAGAGAAGGCAACT
>Location:NODE_371225_length_8483_cov_20.365791	Coordinate:4073	Reads:1	Hits:1	Allocated_reads:1	Strand:-
TTTTTGGACTCCTCGAGAGAAGGCAACT
>Location:NODE_371225_length_8483_cov_20.365791	Coordinate:4074	Reads:1	Hits:1	Allocated_reads:1	Strand:-
TCCTTTTTGGACTCCTCGAGAGAAGGCAAC
>Location:NODE_371225_length_8483_cov_20.365791	Coordinate:4077	Reads:1	Hits:1	Allocated_reads:1	Strand:-
TCCTTTTTGGACTCCTCGAGAGAAGGC
>Location:NODE_371225_length_8483_cov_20.365791	Coordinate:4083	Reads:1	Hits:1	Allocated_reads:1	Strand:-
CCTGTTTCTCCTTTTTGGACTCCTTGAGA
>Location:NODE_371225_length_8483_cov_20.365791	Coordinate:4083	Reads:3	Hits:1	Allocated_reads:3	Strand:-
TTCTCCTTTTTGGACTCCTCGAGA
>Location:NODE_371225_length_8483_cov_20.365791	Coordinate:4088	Reads:2	Hits:1	Allocated_reads:2	Strand:-
TATCTCCTGTTTCTCCTTTTTGGACTCCT
>Location:NODE_371225_length_8483_cov_20.365791	Coordinate:4089	Reads:1	Hits:1	Allocated_reads:1	Strand:-
TATCTCCTGTTTCTCCTTTTTGGACTCC
>Location:NODE_371225_length_8483_cov_20.365791	Coordinate:4091	Reads:1	Hits:1	Allocated_reads:1	Strand:-
TATCTCCTGTTTCTCCTTTTTGGACT
>Location:NODE_371225_length_8483_cov_20.365791	Coordinate:4100	Reads:1	Hits:1	Allocated_reads:1	Strand:-
CAGTAGCCTTTTATCTCCTGTTTCTCCT
>Location:NODE_371225_length_8483_cov_20.365791	Coordinate:4103	Reads:1	Hits:1	Allocated_reads:1	Strand:-
TCATTCCAGTAGCCTTTTATCTCCTGTTTCT
>Location:NODE_371225_length_8483_cov_20.365791	Coordinate:4104	Reads:1	Hits:1	Allocated_reads:1	Strand:-
TCATTCCAGTAGCCTTTTATCTCCTGTTTC
>Location:NODE_371225_length_8483_cov_20.365791	Coordinate:4106	Reads:6	Hits:1	Allocated_reads:6	Strand:-
TCATTCCAGTAGCCTTTTATCTCCTGTT
>Location:NODE_371225_length_8483_cov_20.365791	Coordinate:4107	Reads:1	Hits:1	Allocated_reads:1	Strand:-
TAGCTCATTCCAGTAGCCTTTTATCTCCTGT
>Location:NODE_371225_length_8483_cov_20.365791	Coordinate:4107	Reads:1	Hits:1	Allocated_reads:1	Strand:-
TCATTCCAGTAGCCTTTTATCTCGTGT
>Location:NODE_371225_length_8483_cov_20.365791	Coordinate:4107	Reads:3	Hits:1	Allocated_reads:3	Strand:-
TCATTCCAGTAGCCTTTTATCTCCTGT
>Location:NODE_371225_length_8483_cov_20.365791	Coordinate:4109	Reads:1	Hits:1	Allocated_reads:1	Strand:-
GCTCATTCCAGTAGCCTTTTATCTCCT
>Location:NODE_371225_length_8483_cov_20.365791	Coordinate:4110	Reads:2	Hits:1	Allocated_reads:2	Strand:-
TCATTCCAGTAGCCTTTTATCTCC
>Location:NODE_371225_length_8483_cov_20.365791	Coordinate:4117	Reads:1	Hits:1	Allocated_reads:1	Strand:-
AAAGATCCCAATAGCTCATTCCAGTAGCCTTT
>Location:NODE_371225_length_8483_cov_20.365791	Coordinate:4117	Reads:1	Hits:1	Allocated_reads:1	Strand:-
GATCCCAATAGCTCATTCCAGTAGCCTTT
>Location:NODE_371225_length_8483_cov_20.365791	Coordinate:4118	Reads:1	Hits:1	Allocated_reads:1	Strand:-
GATCCCAATAGCTCATTCCAGTAGCCTT
>Location:NODE_371225_length_8483_cov_20.365791	Coordinate:4133	Reads:2	Hits:1	Allocated_reads:2	Strand:-
TAAGAACTAGTTTCTGGAAAGATCCCAATAGCT
>Location:NODE_371225_length_8483_cov_20.365791	Coordinate:4134	Reads:12	Hits:1	Allocated_reads:12	Strand:-
TAAGAACTAGTTTCTGGAAAGATCCCAATAGC
>Location:NODE_371225_length_8483_cov_20.365791	Coordinate:4138	Reads:1	Hits:2	Allocated_reads:0.5	Strand:+
TTGGGATCTTTCCAGAAACTAGTTC
>Location:NODE_371225_length_8483_cov_20.365791	Coordinate:4140	Reads:2	Hits:2	Allocated_reads:1	Strand:-
TAAGAACTAGTTTCTGGAAAGATCCC
>Location:NODE_371225_length_8483_cov_20.365791	Coordinate:4141	Reads:5	Hits:2	Allocated_reads:2.5	Strand:-
TAAGAACTAGTTTCTGGAAAGATCC
>Location:NODE_371225_length_8483_cov_20.365791	Coordinate:4142	Reads:1	Hits:2	Allocated_reads:0.5	Strand:-
ATAAGAACTAGTTTCTGGAAAGATC
>Location:NODE_371225_length_8483_cov_20.365791	Coordinate:4142	Reads:5	Hits:2	Allocated_reads:2.5	Strand:-
TAAGAACTAGTTTCTGGAAAGATC
>Location:NODE_371225_length_8483_cov_20.365791	Coordinate:4146	Reads:1	Hits:2	Allocated_reads:0.5	Strand:+
TTTCCAGAAACTAGTTCTTATCAAGAGC
>Location:NODE_371225_length_8483_cov_20.365791	Coordinate:4147	Reads:4	Hits:2	Allocated_reads:2	Strand:+
TTCCAGAAACTAGTTCTTATCAAGAGC
>Location:NODE_371225_length_8483_cov_20.365791	Coordinate:4148	Reads:1	Hits:2	Allocated_reads:0.5	Strand:+
TCCAGAAACTAGTTCTTATCAAGAGC
>Location:NODE_371225_length_8483_cov_20.365791	Coordinate:4149	Reads:1	Hits:2	Allocated_reads:0.5	Strand:+
CCAGAAACTAGTTCTTATCAAGAGCT
>Location:NODE_371225_length_8483_cov_20.365791	Coordinate:4154	Reads:1	Hits:2	Allocated_reads:0.5	Strand:-
TTCCATGAAGCTCTTGATAAGAACTAGTT
>Location:NODE_371225_length_8483_cov_20.365791	Coordinate:4155	Reads:1	Hits:2	Allocated_reads:0.5	Strand:-
TCCATGAAGCTCTTGATAAGAACTAGT
>Location:NODE_371225_length_8483_cov_20.365791	Coordinate:4155	Reads:3	Hits:2	Allocated_reads:1.5	Strand:-
TCTTCCATGAAGCTCTTGATAAGAACTAGT
>Location:NODE_371225_length_8483_cov_20.365791	Coordinate:4155	Reads:1	Hits:2	Allocated_reads:0.5	Strand:-
TTCCATGAAGCTCTTGATAAGAACTAGT
>Location:NODE_371225_length_8483_cov_20.365791	Coordinate:4155	Reads:1	Hits:2	Allocated_reads:0.5	Strand:-
TTCTCTTCCATGAAGCTCTTGATAAGAACTAGT
>Location:NODE_371225_length_8483_cov_20.365791	Coordinate:4156	Reads:2	Hits:2	Allocated_reads:1	Strand:+
CTAGTTCTTATCAAGAGCTTCATGGA
>Location:NODE_371225_length_8483_cov_20.365791	Coordinate:4156	Reads:1	Hits:2	Allocated_reads:0.5	Strand:-
TCTTCCATGAAGCTCTTGATAAGAACTAG
>Location:NODE_371225_length_8483_cov_20.365791	Coordinate:4157	Reads:1	Hits:2	Allocated_reads:0.5	Strand:-
TTCCATGAAGCTCTTGATAAGAACTA
>Location:NODE_371225_length_8483_cov_20.365791	Coordinate:4158	Reads:1	Hits:2	Allocated_reads:0.5	Strand:-
TTCTCTTCCATGAAGCTCTTGATAAGAACT
>Location:NODE_371225_length_8483_cov_20.365791	Coordinate:4162	Reads:1	Hits:2	Allocated_reads:0.5	Strand:-
TTCTCTTCCATGAAGCTCTTGATTTT
>Location:NODE_371225_length_8483_cov_20.365791	Coordinate:4164	Reads:1	Hits:2	Allocated_reads:0.5	Strand:+
TATCAAGAGCTTCATGGAAGAGAAGGT
>Location:NODE_371225_length_8483_cov_20.365791	Coordinate:4164	Reads:1	Hits:2	Allocated_reads:0.5	Strand:-
TTCTCTTCCATGAAGCTCTTGATA
>Location:NODE_371225_length_8483_cov_20.365791	Coordinate:4168	Reads:1	Hits:1	Allocated_reads:1	Strand:-
AAACCACCTTCTCTTCCATGAAGCTCTT
>Location:NODE_371225_length_8483_cov_20.365791	Coordinate:4172	Reads:1	Hits:1	Allocated_reads:1	Strand:-
TGCAAAAACCACCTTCTCTTCCATGAAGC
>Location:NODE_371225_length_8483_cov_20.365791	Coordinate:4175	Reads:1	Hits:1	Allocated_reads:1	Strand:+
TCATGGAAGAGAAGGTGGTTTTTG
>Location:NODE_371225_length_8483_cov_20.365791	Coordinate:4178	Reads:1	Hits:1	Allocated_reads:1	Strand:+
TGGAAGAGAAGGTGGTTTTTGCAGCAACT
>Location:NODE_371225_length_8483_cov_20.365791	Coordinate:4187	Reads:1	Hits:2	Allocated_reads:0.5	Strand:-
CACAAACTCAGTTGCTGCAAAAACCACCT
>Location:NODE_371225_length_8483_cov_20.365791	Coordinate:4187	Reads:12	Hits:2	Allocated_reads:6	Strand:-
TCACAAACTCAGTTGCTGCAAAAACCACCT
>Location:NODE_371225_length_8483_cov_20.365791	Coordinate:4188	Reads:1	Hits:2	Allocated_reads:0.5	Strand:-
ATCACAAACTCAGTTGCTGCAAAAACCACC
>Location:NODE_371225_length_8483_cov_20.365791	Coordinate:4188	Reads:1	Hits:2	Allocated_reads:0.5	Strand:-
TCACAAACTCAGTTGCTGTAAAAACCACC
>Location:NODE_371225_length_8483_cov_20.365791	Coordinate:4188	Reads:15	Hits:2	Allocated_reads:7.5	Strand:-
TCACAAACTCAGTTGCTGCAAAAACCACC
>Location:NODE_371225_length_8483_cov_20.365791	Coordinate:4190	Reads:1	Hits:2	Allocated_reads:0.5	Strand:-
TCACAAACTCAGTTGCTGCAAAAACCA
>Location:NODE_371225_length_8483_cov_20.365791	Coordinate:4191	Reads:11	Hits:2	Allocated_reads:5.5	Strand:-
TCACAAACTCAGTTGCTGCAAAAACC
>Location:NODE_371225_length_8483_cov_20.365791	Coordinate:4192	Reads:10	Hits:2	Allocated_reads:5	Strand:-
TCACAAACTCAGTTGCTGCAAAAAC
>Location:NODE_371225_length_8483_cov_20.365791	Coordinate:4199	Reads:1	Hits:2	Allocated_reads:0.5	Strand:+
CAGCAACTGAGTTTGTGATTGTCAACCT
>Location:NODE_371225_length_8483_cov_20.365791	Coordinate:4201	Reads:1	Hits:2	Allocated_reads:0.5	Strand:-
CCCAGGTTGACAATCACAAACTCAGTTGC
>Location:NODE_371225_length_8483_cov_20.365791	Coordinate:4201	Reads:1	Hits:2	Allocated_reads:0.5	Strand:+
GCAACTGAGTTTGTGATTGTCAAACT
>Location:NODE_371225_length_8483_cov_20.365791	Coordinate:4201	Reads:4	Hits:2	Allocated_reads:2	Strand:+
GCAACTGAGTTTGTGATTGTCAACCT
>Location:NODE_371225_length_8483_cov_20.365791	Coordinate:4202	Reads:1	Hits:2	Allocated_reads:0.5	Strand:+
CAACTGAGTTTGTGATTGTCAACCTGT
>Location:NODE_371225_length_8483_cov_20.365791	Coordinate:4203	Reads:1	Hits:2	Allocated_reads:0.5	Strand:+
AACTGAGTTTGTGATTGTCAACCT
>Location:NODE_371225_length_8483_cov_20.365791	Coordinate:4204	Reads:1	Hits:2	Allocated_reads:0.5	Strand:-
CCCAGGTTGACAATCACAAACTCAGT
>Location:NODE_371225_length_8483_cov_20.365791	Coordinate:4204	Reads:1	Hits:2	Allocated_reads:0.5	Strand:-
CTTCCCCAGGTTGACAATCACAAACTCAGT
>Location:NODE_371225_length_8483_cov_20.365791	Coordinate:4204	Reads:1	Hits:2	Allocated_reads:0.5	Strand:-
TCCCCAGGTTGACAATCACAAACTCAGT
>Location:NODE_371225_length_8483_cov_20.365791	Coordinate:4204	Reads:2	Hits:2	Allocated_reads:1	Strand:-
TTCCCCAGGTTGACAATCACAAACTCAGT
>Location:NODE_371225_length_8483_cov_20.365791	Coordinate:4207	Reads:24	Hits:2	Allocated_reads:12	Strand:+
GAGTTTGTGATTGTCAACCTGGGG
>Location:NODE_371225_length_8483_cov_20.365791	Coordinate:4207	Reads:2	Hits:2	Allocated_reads:1	Strand:+
GAGTTTGTGATTGTCAACCTGGGGT
>Location:NODE_371225_length_8483_cov_20.365791	Coordinate:4207	Reads:22	Hits:2	Allocated_reads:11	Strand:+
GAGTTTGTGATTGTCAACCTGGGGA
>Location:NODE_371225_length_8483_cov_20.365791	Coordinate:4207	Reads:1	Hits:2	Allocated_reads:0.5	Strand:+
GAGTTTGTGATTGTCAACCTGGGAAA
>Location:NODE_371225_length_8483_cov_20.365791	Coordinate:4207	Reads:10	Hits:2	Allocated_reads:5	Strand:+
GAGTTTGTGATTGTCAACCTGGGGAA
>Location:NODE_371225_length_8483_cov_20.365791	Coordinate:4207	Reads:14	Hits:2	Allocated_reads:7	Strand:+
GAGTTTGTGATTGTCAACCTGGGGAAG
>Location:NODE_371225_length_8483_cov_20.365791	Coordinate:4207	Reads:4	Hits:2	Allocated_reads:2	Strand:+
GAGTTTGTGATTGTCAACCTGGGGAAGT
>Location:NODE_371225_length_8483_cov_20.365791	Coordinate:4207	Reads:5	Hits:2	Allocated_reads:2.5	Strand:+
GAGTTTGTGATTGTCAACCTGGGGAAGG
>Location:NODE_371225_length_8483_cov_20.365791	Coordinate:4207	Reads:3	Hits:2	Allocated_reads:1.5	Strand:+
GAGTTTGTGATTGTCAACCTGGGGAAGGA
>Location:NODE_371225_length_8483_cov_20.365791	Coordinate:4207	Reads:1	Hits:2	Allocated_reads:0.5	Strand:+
GAGTTTGTGATTGTCAACCTGGGGAAGGATT
>Location:NODE_371225_length_8483_cov_20.365791	Coordinate:4207	Reads:3	Hits:2	Allocated_reads:1.5	Strand:+
GAGTTTGTGATTGTCAACCTGGGGAAGGAGT
>Location:NODE_371225_length_8483_cov_20.365791	Coordinate:4208	Reads:1	Hits:2	Allocated_reads:0.5	Strand:+
AGTTTGTGATTGTCAACCTGGGGAAGGA
>Location:NODE_371225_length_8483_cov_20.365791	Coordinate:4209	Reads:1	Hits:2	Allocated_reads:0.5	Strand:+
GTTTGTGATTGTCAACCTGGGGAAGGG
>Location:NODE_371225_length_8483_cov_20.365791	Coordinate:4212	Reads:1	Hits:2	Allocated_reads:0.5	Strand:+
TGTGATTGTCAACCTGGGGAAGGAG
>Location:NODE_371225_length_8483_cov_20.365791	Coordinate:4212	Reads:1	Hits:2	Allocated_reads:0.5	Strand:+
TGTGATTGTCAACCTGGGGAAGGAGTT
>Location:NODE_371225_length_8483_cov_20.365791	Coordinate:4218	Reads:1	Hits:2	Allocated_reads:0.5	Strand:-
TCCACAAACTCCTTCCCCAGGTTGACA
>Location:NODE_371225_length_8483_cov_20.365791	Coordinate:4222	Reads:2	Hits:2	Allocated_reads:1	Strand:-
TTCCACAAACTCCTTCCCCAGGTT
>Location:NODE_371225_length_8483_cov_20.365791	Coordinate:4223	Reads:1	Hits:2	Allocated_reads:0.5	Strand:-
TTTCCACAAACTCCTTCCCCAGGT
>Location:NODE_371225_length_8483_cov_20.365791	Coordinate:4246	Reads:1	Hits:1	Allocated_reads:1	Strand:-
TAGAGATTAGCCAGGTCAACTGGAGGGTT
>Location:NODE_371225_length_8483_cov_20.365791	Coordinate:4247	Reads:1	Hits:1	Allocated_reads:1	Strand:-
ATAGAGATTAGCCAGGTCAACTGGAGGGT
>Location:NODE_371225_length_8483_cov_20.365791	Coordinate:4248	Reads:1	Hits:1	Allocated_reads:1	Strand:-
ATAGAGATTAGCCAGGTCAACTGGAGGG
>Location:NODE_371225_length_8483_cov_20.365791	Coordinate:4250	Reads:1	Hits:1	Allocated_reads:1	Strand:-
TAGAGATTAGCCAGGTCAACTGGAG
>Location:NODE_371225_length_8483_cov_20.365791	Coordinate:4250	Reads:1	Hits:1	Allocated_reads:1	Strand:-
TATAGAGATTAGCCAGGTCAACTGGAG
>Location:NODE_371225_length_8483_cov_20.365791	Coordinate:4251	Reads:3	Hits:1	Allocated_reads:3	Strand:-
ATAGAGATTAGCCAGGTCAACTGGA
>Location:NODE_371225_length_8483_cov_20.365791	Coordinate:4251	Reads:1	Hits:1	Allocated_reads:1	Strand:-
CATTATAGAGATTAGCCAGGTCAACTGGA
>Location:NODE_371225_length_8483_cov_20.365791	Coordinate:4251	Reads:10	Hits:1	Allocated_reads:10	Strand:-
TAGAGATTAGCCAGGTCAACTGGA
>Location:NODE_371225_length_8483_cov_20.365791	Coordinate:4251	Reads:1	Hits:1	Allocated_reads:1	Strand:-
TATAGAGATTAGCCAGGTCAACTGTT
>Location:NODE_371225_length_8483_cov_20.365791	Coordinate:4251	Reads:21	Hits:1	Allocated_reads:21	Strand:-
TATAGAGATTAGCCAGGTCAACTGGA
>Location:NODE_371225_length_8483_cov_20.365791	Coordinate:4251	Reads:11	Hits:1	Allocated_reads:11	Strand:-
TTATAGAGATTAGCCAGGTCAACTGGA
>Location:NODE_371225_length_8483_cov_20.365791	Coordinate:4252	Reads:1	Hits:1	Allocated_reads:1	Strand:-
ATAGAGATTAGCCAGGTCAACTGA
>Location:NODE_371225_length_8483_cov_20.365791	Coordinate:4252	Reads:8	Hits:1	Allocated_reads:8	Strand:-
ATAGAGATTAGCCAGGTCAACTGG
>Location:NODE_371225_length_8483_cov_20.365791	Coordinate:4252	Reads:1	Hits:1	Allocated_reads:1	Strand:-
TATAGAGATTAGCCAGGTCAACTGA
>Location:NODE_371225_length_8483_cov_20.365791	Coordinate:4252	Reads:1	Hits:1	Allocated_reads:1	Strand:-
TATAGAGATTAGCCAGGTCAACTGT
>Location:NODE_371225_length_8483_cov_20.365791	Coordinate:4252	Reads:1	Hits:1	Allocated_reads:1	Strand:-
TATAGAGATTAGCCAGGTCAACTTG
>Location:NODE_371225_length_8483_cov_20.365791	Coordinate:4252	Reads:40	Hits:1	Allocated_reads:40	Strand:-
TATAGAGATTAGCCAGGTCAACTGG
>Location:NODE_371225_length_8483_cov_20.365791	Coordinate:4252	Reads:7	Hits:1	Allocated_reads:7	Strand:-
TTATAGAGATTAGCCAGGTCAACTGG
>Location:NODE_371225_length_8483_cov_20.365791	Coordinate:4253	Reads:1	Hits:1	Allocated_reads:1	Strand:-
TATAGAGATTAGCCAGGTCAGCTG
>Location:NODE_371225_length_8483_cov_20.365791	Coordinate:4253	Reads:81	Hits:1	Allocated_reads:81	Strand:-
TATAGAGATTAGCCAGGTCAACTG
>Location:NODE_371225_length_8483_cov_20.365791	Coordinate:4253	Reads:1	Hits:1	Allocated_reads:1	Strand:-
TCATTATAGAGATTAGCCAGGTCAACTG
>Location:NODE_371225_length_8483_cov_20.365791	Coordinate:4253	Reads:3	Hits:1	Allocated_reads:3	Strand:-
TGTCATTATAGAGATTAGCCAGGTCAACTG
>Location:NODE_371225_length_8483_cov_20.365791	Coordinate:4253	Reads:22	Hits:1	Allocated_reads:22	Strand:-
TTATAGAGATTAGCCAGGTCAACTG
>Location:NODE_371225_length_8483_cov_20.365791	Coordinate:4254	Reads:1	Hits:1	Allocated_reads:1	Strand:-
CATTATAGAGATTAGCCAGGTCAACT
>Location:NODE_371225_length_8483_cov_20.365791	Coordinate:4254	Reads:1	Hits:1	Allocated_reads:1	Strand:-
TCATTATAGAGATTAGCCAGGTCAACT
>Location:NODE_371225_length_8483_cov_20.365791	Coordinate:4254	Reads:6	Hits:1	Allocated_reads:6	Strand:-
TGTCATTATAGAGATTAGCCAGGTCAACT
>Location:NODE_371225_length_8483_cov_20.365791	Coordinate:4254	Reads:5	Hits:1	Allocated_reads:5	Strand:-
TTATAGAGATTAGCCAGGTCAACT
>Location:NODE_371225_length_8483_cov_20.365791	Coordinate:4255	Reads:2	Hits:2	Allocated_reads:1	Strand:-
TCATTATAGAGATTAGCCAGGTCAAC
>Location:NODE_371225_length_8483_cov_20.365791	Coordinate:4255	Reads:8	Hits:2	Allocated_reads:4	Strand:-
TGTCATTATAGAGATTAGCCAGGTCAAC
>Location:NODE_371225_length_8483_cov_20.365791	Coordinate:4275	Reads:2	Hits:1	Allocated_reads:2	Strand:-
TGAAGATCAATGGGGTGGTAGGGGATATGTCATTA
>Location:NODE_371225_length_8483_cov_20.365791	Coordinate:4277	Reads:1	Hits:1	Allocated_reads:1	Strand:-
GATGAAGATCAATGGGGTGGTAGGGGATATGTCAT
>Location:NODE_371225_length_8483_cov_20.365791	Coordinate:4280	Reads:1	Hits:1	Allocated_reads:1	Strand:-
TGAAGATCAATGGGGTGGTAGGGGATATGT
>Location:NODE_371225_length_8483_cov_20.365791	Coordinate:4281	Reads:1	Hits:1	Allocated_reads:1	Strand:-
TGAAGATCAATGGGGTGGTAGGGGATATT
>Location:NODE_371225_length_8483_cov_20.365791	Coordinate:4281	Reads:3	Hits:1	Allocated_reads:3	Strand:-
TGAAGATCAATGGGGTGGTAGGGGATATG
>Location:NODE_371225_length_8483_cov_20.365791	Coordinate:4283	Reads:1	Hits:1	Allocated_reads:1	Strand:-
ATGAAGATCAATGGGGTGGTAGGGGATA
>Location:NODE_371225_length_8483_cov_20.365791	Coordinate:4283	Reads:1	Hits:1	Allocated_reads:1	Strand:-
GATGAAGATCAATGGGGTGGTAGGGGATA
>Location:NODE_371225_length_8483_cov_20.365791	Coordinate:4283	Reads:1	Hits:1	Allocated_reads:1	Strand:+
TATCCCCTACCACCCCATTGATCTTCATC
>Location:NODE_371225_length_8483_cov_20.365791	Coordinate:4283	Reads:1	Hits:1	Allocated_reads:1	Strand:-
TGAAGATCAATGGGGTGGTAGGGGATT
>Location:NODE_371225_length_8483_cov_20.365791	Coordinate:4283	Reads:4	Hits:1	Allocated_reads:4	Strand:-
TGAAGATCAATGGGGTGGTAGGGGATA
>Location:NODE_371225_length_8483_cov_20.365791	Coordinate:4284	Reads:1	Hits:1	Allocated_reads:1	Strand:-
TGAAGATCAATGGGGTGGTAGGGGAT
>Location:NODE_371225_length_8483_cov_20.365791	Coordinate:4285	Reads:2	Hits:2	Allocated_reads:1	Strand:-
GATGAAGATCAATGGGGTGGTAGGGGA
>Location:NODE_371225_length_8483_cov_20.365791	Coordinate:4286	Reads:1	Hits:2	Allocated_reads:0.5	Strand:-
ATGAAGATCAATGGGGTGGTAGGGG
>Location:NODE_371225_length_8483_cov_20.365791	Coordinate:4286	Reads:2	Hits:2	Allocated_reads:1	Strand:-
GATGAAGATCAATGGGGTGGTAGGGG
>Location:NODE_371225_length_8483_cov_20.365791	Coordinate:4287	Reads:1	Hits:2	Allocated_reads:0.5	Strand:-
AGGATGAAGATCAATGGGGTGGTAGGG
>Location:NODE_371225_length_8483_cov_20.365791	Coordinate:4287	Reads:1	Hits:2	Allocated_reads:0.5	Strand:-
ATGAAGATCAATGGGGTGGTAGGG
>Location:NODE_371225_length_8483_cov_20.365791	Coordinate:4287	Reads:1	Hits:2	Allocated_reads:0.5	Strand:-
GATGAAGATCAATGGGGTGGTAGGG
>Location:NODE_371225_length_8483_cov_20.365791	Coordinate:4287	Reads:1	Hits:2	Allocated_reads:0.5	Strand:-
TGAGGATGAAGATCAATGGGGTGGTAGGT
>Location:NODE_371225_length_8483_cov_20.365791	Coordinate:4288	Reads:1	Hits:2	Allocated_reads:0.5	Strand:-
CTGAGGATGAAGATCAATGGGGTGGTAGT
>Location:NODE_371225_length_8483_cov_20.365791	Coordinate:4288	Reads:4	Hits:2	Allocated_reads:2	Strand:-
GATGAAGATCAATGGGGTGGTAGG
>Location:NODE_371225_length_8483_cov_20.365791	Coordinate:4288	Reads:1	Hits:2	Allocated_reads:0.5	Strand:-
TGAGGATGAAGATCAATGGGGTGGTAGT
>Location:NODE_371225_length_8483_cov_20.365791	Coordinate:4288	Reads:4	Hits:2	Allocated_reads:2	Strand:-
TGAGGATGAAGATCAATGGGGTGGTAGG
>Location:NODE_371225_length_8483_cov_20.365791	Coordinate:4288	Reads:1	Hits:2	Allocated_reads:0.5	Strand:-
TGCTGAGGATGAAGATCAATGGGGTGGTAGT
>Location:NODE_371225_length_8483_cov_20.365791	Coordinate:4289	Reads:1	Hits:2	Allocated_reads:0.5	Strand:-
CTGAGGATGAAGATCAATGGGGTGGTAG
>Location:NODE_371225_length_8483_cov_20.365791	Coordinate:4290	Reads:1	Hits:2	Allocated_reads:0.5	Strand:-
AGGATGAAGATCAATGGGGTGGTA
>Location:NODE_371225_length_8483_cov_20.365791	Coordinate:4290	Reads:1	Hits:2	Allocated_reads:0.5	Strand:-
TGAGGATGAAGATCAATGGGGTGGTA
>Location:NODE_371225_length_8483_cov_20.365791	Coordinate:4290	Reads:3	Hits:2	Allocated_reads:1.5	Strand:-
TGCTGAGGATGAAGATCAATGGGGTGGTA
>Location:NODE_371225_length_8483_cov_20.365791	Coordinate:4291	Reads:1	Hits:2	Allocated_reads:0.5	Strand:-
GAGGATGAAGATCAATGGGGTGGT
>Location:NODE_371225_length_8483_cov_20.365791	Coordinate:4291	Reads:2	Hits:2	Allocated_reads:1	Strand:-
GTGCTGAGGATGAAGATCAATGGGGTGGT
>Location:NODE_371225_length_8483_cov_20.365791	Coordinate:4291	Reads:8	Hits:2	Allocated_reads:4	Strand:-
TGAGGATGAAGATCAATGGGGTGGT
>Location:NODE_371225_length_8483_cov_20.365791	Coordinate:4291	Reads:1	Hits:2	Allocated_reads:0.5	Strand:-
TGCTGAGGATGAAGATCAATGGGGTGGT
>Location:NODE_371225_length_8483_cov_20.365791	Coordinate:4291	Reads:1	Hits:2	Allocated_reads:0.5	Strand:-
TGTGCTGAGGATGAAGATCAATGGGGTGGT
>Location:NODE_371225_length_8483_cov_20.365791	Coordinate:4292	Reads:1	Hits:2	Allocated_reads:0.5	Strand:-
GTGCTGAGGATGAAGATCAATGGGGTGG
>Location:NODE_371225_length_8483_cov_20.365791	Coordinate:4293	Reads:1	Hits:2	Allocated_reads:0.5	Strand:-
GTGCTGAGGATGAAGATCAATGGGGAA
>Location:NODE_371225_length_8483_cov_20.365791	Coordinate:4294	Reads:2	Hits:2	Allocated_reads:1	Strand:-
CCTGTGCTGAGGATGAAGATCAATGGGGT
>Location:NODE_371225_length_8483_cov_20.365791	Coordinate:4294	Reads:2	Hits:2	Allocated_reads:1	Strand:-
GCTGAGGATGAAGATCAATGGGGT
>Location:NODE_371225_length_8483_cov_20.365791	Coordinate:4294	Reads:2	Hits:2	Allocated_reads:1	Strand:-
GTGCTGAGGATGAAGATCAATGGGGT
>Location:NODE_371225_length_8483_cov_20.365791	Coordinate:4294	Reads:6	Hits:2	Allocated_reads:3	Strand:-
TGCTGAGGATGAAGATCAATGGGGT
>Location:NODE_371225_length_8483_cov_20.365791	Coordinate:4294	Reads:3	Hits:2	Allocated_reads:1.5	Strand:-
TGTGCTGAGGATGAAGATCAATGGGGT
>Location:NODE_371225_length_8483_cov_20.365791	Coordinate:4295	Reads:1	Hits:2	Allocated_reads:0.5	Strand:-
GAACCTGTGCTGAGGATGAAGATCAATGGGG
>Location:NODE_371225_length_8483_cov_20.365791	Coordinate:4295	Reads:2	Hits:2	Allocated_reads:1	Strand:-
TGCTGAGGATGAAGATCAATGGGG
>Location:NODE_371225_length_8483_cov_20.365791	Coordinate:4296	Reads:1	Hits:2	Allocated_reads:0.5	Strand:-
GAACCTGTGCTGAGGATGAAGATCAATGTT
>Location:NODE_371225_length_8483_cov_20.365791	Coordinate:4297	Reads:1	Hits:2	Allocated_reads:0.5	Strand:-
ACCTGTGCTGAGGATGAAGATCAATGT
>Location:NODE_371225_length_8483_cov_20.365791	Coordinate:4297	Reads:1	Hits:2	Allocated_reads:0.5	Strand:-
GAACCTGTGCTGAGGATGAAGATCAATGT
>Location:NODE_371225_length_8483_cov_20.365791	Coordinate:4297	Reads:1	Hits:2	Allocated_reads:0.5	Strand:-
TGTGCTGAGGATGAAGATCAATGG
>Location:NODE_371225_length_8483_cov_20.365791	Coordinate:4298	Reads:1	Hits:2	Allocated_reads:0.5	Strand:+
CATTGATCTTCATCCTCAGCACAGGT
>Location:NODE_371225_length_8483_cov_20.365791	Coordinate:4298	Reads:1	Hits:2	Allocated_reads:0.5	Strand:-
GAACCTGTGCTGAGGATGAAGATCATAT
>Location:NODE_371225_length_8483_cov_20.365791	Coordinate:4298	Reads:2	Hits:2	Allocated_reads:1	Strand:-
GAACCTGTGCTGAGGATGAAGATCAATG
>Location:NODE_371225_length_8483_cov_20.365791	Coordinate:4300	Reads:1	Hits:2	Allocated_reads:0.5	Strand:+
TTGATCTTCATCCTCAGCACAGGTT
>Location:NODE_371225_length_8483_cov_20.365791	Coordinate:4300	Reads:1	Hits:2	Allocated_reads:0.5	Strand:+
TTGATCTTCATCCTCAGCACAGGTTC
>Location:NODE_371225_length_8483_cov_20.365791	Coordinate:4300	Reads:1	Hits:2	Allocated_reads:0.5	Strand:+
TTGATCTTCATCCTCAGCACAGGTTCTGAC
>Location:NODE_371225_length_8483_cov_20.365791	Coordinate:4300	Reads:2	Hits:2	Allocated_reads:1	Strand:+
TTGATCTTCATCCTCAGCACAGGTTCTGACC
>Location:NODE_371225_length_8483_cov_20.365791	Coordinate:4302	Reads:1	Hits:2	Allocated_reads:0.5	Strand:-
AGAACCTGTGCTGAGGATGAAGATC
>Location:NODE_371225_length_8483_cov_20.365791	Coordinate:4302	Reads:1	Hits:2	Allocated_reads:0.5	Strand:-
CAGAACCTGTGCTGAGGATGAAGATC
>Location:NODE_371225_length_8483_cov_20.365791	Coordinate:4302	Reads:5	Hits:2	Allocated_reads:2.5	Strand:+
GATCTTCATCCTCAGCACAGGTTCTGACC
>Location:NODE_371225_length_8483_cov_20.365791	Coordinate:4303	Reads:2	Hits:2	Allocated_reads:1	Strand:+
ATCTTCATCCTCAGCACAGGTTCTGACC
>Location:NODE_371225_length_8483_cov_20.365791	Coordinate:4304	Reads:1	Hits:2	Allocated_reads:0.5	Strand:-
TCAGAACCTGTGCTGAGGATGAAGA
>Location:NODE_371225_length_8483_cov_20.365791	Coordinate:4304	Reads:1	Hits:2	Allocated_reads:0.5	Strand:+
TCTTCATCCTCAGCACAGGTTCTGAC
>Location:NODE_371225_length_8483_cov_20.365791	Coordinate:4304	Reads:16	Hits:2	Allocated_reads:8	Strand:+
TCTTCATCCTCAGCACAGGTTCTGACC
>Location:NODE_371225_length_8483_cov_20.365791	Coordinate:4304	Reads:1	Hits:2	Allocated_reads:0.5	Strand:+
TCTTCATCCTCAGCACAGGTTCTGACCC
>Location:NODE_371225_length_8483_cov_20.365791	Coordinate:4305	Reads:3	Hits:2	Allocated_reads:1.5	Strand:+
CTTCATCCTCAGCACAGGTTCTGACC
>Location:NODE_371225_length_8483_cov_20.365791	Coordinate:4305	Reads:1	Hits:2	Allocated_reads:0.5	Strand:+
CTTCATCCTCAGCACAGGTTCTGACCC
>Location:NODE_371225_length_8483_cov_20.365791	Coordinate:4306	Reads:9	Hits:2	Allocated_reads:4.5	Strand:+
TTCATCCTCAGCACAGGTTCTGACC
>Location:NODE_371225_length_8483_cov_20.365791	Coordinate:4306	Reads:3	Hits:2	Allocated_reads:1.5	Strand:+
TTCATCCTCAGCACAGGTTCTGACCC
>Location:NODE_371225_length_8483_cov_20.365791	Coordinate:4307	Reads:2	Hits:2	Allocated_reads:1	Strand:+
TCATCCTCAGCACAGGTTCTGACC
>Location:NODE_371225_length_8483_cov_20.365791	Coordinate:4310	Reads:1	Hits:2	Allocated_reads:0.5	Strand:-
GCACCCATTGGGTCAGAACCTGTGCTGAGGA
>Location:NODE_371225_length_8483_cov_20.365791	Coordinate:4313	Reads:1	Hits:2	Allocated_reads:0.5	Strand:+
TCAGCACAGGTTCTGACCCAATGGGTGC
>Location:NODE_371225_length_8483_cov_20.365791	Coordinate:4314	Reads:1	Hits:2	Allocated_reads:0.5	Strand:+
CAGCACAGGTTCTGACCCAATGGGTACC
>Location:NODE_371225_length_8483_cov_20.365791	Coordinate:4316	Reads:1	Hits:2	Allocated_reads:0.5	Strand:-
AGGCACCCATTGGGTCAGAACCTGTGC
>Location:NODE_371225_length_8483_cov_20.365791	Coordinate:4316	Reads:1	Hits:2	Allocated_reads:0.5	Strand:-
GAAGGCACCCATTGGGTCAGAACCTGTGT
>Location:NODE_371225_length_8483_cov_20.365791	Coordinate:4316	Reads:1	Hits:2	Allocated_reads:0.5	Strand:+
GCACAGGTTCTGACCCAATGGGTACC
>Location:NODE_371225_length_8483_cov_20.365791	Coordinate:4316	Reads:1	Hits:2	Allocated_reads:0.5	Strand:+
GCACAGGTTCTGACCCAATGGGTGCCT
>Location:NODE_371225_length_8483_cov_20.365791	Coordinate:4317	Reads:2	Hits:2	Allocated_reads:1	Strand:+
CACAGGTTCTGACCCAATGGGTGCCT
>Location:NODE_371225_length_8483_cov_20.365791	Coordinate:4318	Reads:1	Hits:2	Allocated_reads:0.5	Strand:-
TGGAAGGCACCCATTGGGTCAGAACCTGA
>Location:NODE_371225_length_8483_cov_20.365791	Coordinate:4318	Reads:1	Hits:2	Allocated_reads:0.5	Strand:-
TGGAAGGCACCCATTGGGTCAGAACCTGT
>Location:NODE_371225_length_8483_cov_20.365791	Coordinate:4319	Reads:2	Hits:2	Allocated_reads:1	Strand:-
CTGGAAGGCACCCATTGGGTCAGAACCTG
>Location:NODE_371225_length_8483_cov_20.365791	Coordinate:4319	Reads:1	Hits:2	Allocated_reads:0.5	Strand:-
TGGAAGGCACCCATTGGGTCAGAACCTG
>Location:NODE_371225_length_8483_cov_20.365791	Coordinate:4320	Reads:1	Hits:2	Allocated_reads:0.5	Strand:-
CAAAGCGCTGGAAGGCACCCATTGGGTCAGAACCT
>Location:NODE_371225_length_8483_cov_20.365791	Coordinate:4321	Reads:1	Hits:2	Allocated_reads:0.5	Strand:-
AAAGCGCTGGAAGGCACCCATTGGGTCGGAACC
>Location:NODE_371225_length_8483_cov_20.365791	Coordinate:4321	Reads:4	Hits:2	Allocated_reads:2	Strand:-
AGCGCTGGAAGGCACCCATTGGGTCAGAACC
>Location:NODE_371225_length_8483_cov_20.365791	Coordinate:4321	Reads:1	Hits:2	Allocated_reads:0.5	Strand:-
CGCTGGAAGGCACCCATTGGGTCAGAACC
>Location:NODE_371225_length_8483_cov_20.365791	Coordinate:4321	Reads:5	Hits:2	Allocated_reads:2.5	Strand:-
CTGGAAGGCACCCATTGGGTCAGAACC
>Location:NODE_371225_length_8483_cov_20.365791	Coordinate:4326	Reads:2	Hits:2	Allocated_reads:1	Strand:-
TGCAAAGCGCTGGAAGGCACCCATTGGGTCA
>Location:NODE_371225_length_8483_cov_20.365791	Coordinate:4327	Reads:1	Hits:2	Allocated_reads:0.5	Strand:-
TGCAAAGCGCTGGAAGGCACCCATTGGGTC
>Location:NODE_371225_length_8483_cov_20.365791	Coordinate:4328	Reads:2	Hits:2	Allocated_reads:1	Strand:-
TGCAAAGCGCTGGAAGGCACCCATTGGGT
>Location:NODE_371225_length_8483_cov_20.365791	Coordinate:4329	Reads:12	Hits:2	Allocated_reads:6	Strand:-
TGCAAAGCGCTGGAAGGCACCCATTGGG
>Location:NODE_371225_length_8483_cov_20.365791	Coordinate:4329	Reads:6	Hits:2	Allocated_reads:3	Strand:-
TTGCAAAGCGCTGGAAGGCACCCATTGGG
>Location:NODE_371225_length_8483_cov_20.365791	Coordinate:4330	Reads:1	Hits:2	Allocated_reads:0.5	Strand:-
TGCAAAGCGCTGGAAGGCACCCATTGA
>Location:NODE_371225_length_8483_cov_20.365791	Coordinate:4330	Reads:2	Hits:2	Allocated_reads:1	Strand:-
TGCAAAGCGCTGGAAGGCACCCATTGG
>Location:NODE_371225_length_8483_cov_20.365791	Coordinate:4332	Reads:4	Hits:2	Allocated_reads:2	Strand:-
TGCAAAGCGCTGGAAGGCACCCATT
>Location:NODE_371225_length_8483_cov_20.365791	Coordinate:4332	Reads:2	Hits:2	Allocated_reads:1	Strand:-
TTGCAAAGCGCTGGAAGGCACCCATT
>Location:NODE_371225_length_8483_cov_20.365791	Coordinate:4332	Reads:1	Hits:1	Allocated_reads:1	Strand:-
TTTTTTGCAAAGCGCTGGAAGGCACCCATT
>Location:NODE_371225_length_8483_cov_20.365791	Coordinate:4333	Reads:5	Hits:2	Allocated_reads:2.5	Strand:-
TGCAAAGCGCTGGAAGGCACCCAT
>Location:NODE_371225_length_8483_cov_20.365791	Coordinate:4333	Reads:1	Hits:2	Allocated_reads:0.5	Strand:-
TTGCAAAGCGCTGGAAGGCACCCTT
>Location:NODE_371225_length_8483_cov_20.365791	Coordinate:4333	Reads:3	Hits:2	Allocated_reads:1.5	Strand:-
TTGCAAAGCGCTGGAAGGCACCCAT
>Location:NODE_371225_length_8483_cov_20.365791	Coordinate:4333	Reads:1	Hits:1	Allocated_reads:1	Strand:-
TTTTGCAAAGCGCTGGAAGGCACCCAT
>Location:NODE_371225_length_8483_cov_20.365791	Coordinate:4333	Reads:1	Hits:1	Allocated_reads:1	Strand:-
TTTTTGCAAAGCGCTGGAAGGCACCCAT
>Location:NODE_371225_length_8483_cov_20.365791	Coordinate:4334	Reads:1	Hits:2	Allocated_reads:0.5	Strand:-
TTGCAAAGCGCTGGAAGGCAACCA
>Location:NODE_371225_length_8483_cov_20.365791	Coordinate:4334	Reads:2	Hits:2	Allocated_reads:1	Strand:-
TTGCAAAGCGCTGGAAGGCACCCT
>Location:NODE_371225_length_8483_cov_20.365791	Coordinate:4334	Reads:4	Hits:2	Allocated_reads:2	Strand:-
TTGCAAAGCGCTGGAAGGCACCCA
>Location:NODE_371225_length_8483_cov_20.365791	Coordinate:4335	Reads:1	Hits:1	Allocated_reads:1	Strand:-
CTTTTTTGCAAAGCGCTGGAAGGCACCC
>Location:NODE_371225_length_8483_cov_20.365791	Coordinate:4335	Reads:1	Hits:1	Allocated_reads:1	Strand:-
TCTTTTTTGCAAAGCGCTGGAAGGCACCC
>Location:NODE_371225_length_8483_cov_20.365791	Coordinate:4335	Reads:2	Hits:2	Allocated_reads:1	Strand:-
TTTGCAAAGCGCTGGAAGGCACCC
>Location:NODE_371225_length_8483_cov_20.365791	Coordinate:4335	Reads:1	Hits:1	Allocated_reads:1	Strand:-
TTTTGCAAAGCGCTGGAAGGCACCC
>Location:NODE_371225_length_8483_cov_20.365791	Coordinate:4335	Reads:1	Hits:1	Allocated_reads:1	Strand:-
TTTTTGCAAAGCGCTGGAAGGCACCC
>Location:NODE_371225_length_8483_cov_20.365791	Coordinate:4335	Reads:1	Hits:1	Allocated_reads:1	Strand:-
TTTTTTGCAAAGCGCTGGAAGGCACCC
>Location:NODE_371225_length_8483_cov_20.365791	Coordinate:4336	Reads:1	Hits:1	Allocated_reads:1	Strand:-
CTCTTTTTTGCAAAGCGCTGGAAGGCACC
>Location:NODE_371225_length_8483_cov_20.365791	Coordinate:4336	Reads:1	Hits:1	Allocated_reads:1	Strand:-
TCTCTTTTTTGCAAAGCGCTGGAAGGCACC
>Location:NODE_371225_length_8483_cov_20.365791	Coordinate:4336	Reads:1	Hits:1	Allocated_reads:1	Strand:-
TCTTTTTTGCAAAGCGCTGGAAGGCACC
>Location:NODE_371225_length_8483_cov_20.365791	Coordinate:4350	Reads:1	Hits:1	Allocated_reads:1	Strand:-
TGTCGAGACACTCTCTCTTTTTTGCAAAG
>Location:NODE_371225_length_8483_cov_20.365791	Coordinate:4357	Reads:1	Hits:1	Allocated_reads:1	Strand:-
CGACCCTGTCGAGACACTCTCTCTTTTT
>Location:NODE_371225_length_8483_cov_20.365791	Coordinate:4358	Reads:1	Hits:1	Allocated_reads:1	Strand:-
CGACCCTGTCGAGACACTCTCTCTTTT
>Location:NODE_371225_length_8483_cov_20.365791	Coordinate:4358	Reads:1	Hits:1	Allocated_reads:1	Strand:-
CTCGACCCTGTCGAGACACTCTCTCTTTT
>Location:NODE_371225_length_8483_cov_20.365791	Coordinate:4369	Reads:1	Hits:1	Allocated_reads:1	Strand:-
TGAGATAGCCTCGACCCTGTCGAGATT
>Location:NODE_371225_length_8483_cov_20.365791	Coordinate:4370	Reads:1	Hits:1	Allocated_reads:1	Strand:-
CAGTGAGATAGCCTCGACCCTGTCGAGAC
>Location:NODE_371225_length_8483_cov_20.365791	Coordinate:4370	Reads:4	Hits:1	Allocated_reads:4	Strand:-
TGAGATAGCCTCGACCCTGTCGAGAC
>Location:NODE_371225_length_8483_cov_20.365791	Coordinate:4371	Reads:1	Hits:1	Allocated_reads:1	Strand:-
CAGTGAGATAGCCTCGACCCTGTCGAGA
>Location:NODE_371225_length_8483_cov_20.365791	Coordinate:4371	Reads:5	Hits:1	Allocated_reads:5	Strand:-
TGAGATAGCCTCGACCCTGTCGAGA
>Location:NODE_371225_length_8483_cov_20.365791	Coordinate:4373	Reads:2	Hits:1	Allocated_reads:2	Strand:-
CAGTGAGATAGCCTCGACCCTGTCGA
>Location:NODE_371225_length_8483_cov_20.365791	Coordinate:4373	Reads:2	Hits:1	Allocated_reads:2	Strand:-
CCCAGTGAGATAGCCTCGACCCTGTCGA
>Location:NODE_371225_length_8483_cov_20.365791	Coordinate:4373	Reads:1	Hits:1	Allocated_reads:1	Strand:-
CCCCAGTGAGATAGCCTCGACCCTGTCGA
>Location:NODE_371225_length_8483_cov_20.365791	Coordinate:4373	Reads:1	Hits:1	Allocated_reads:1	Strand:-
TGCCCCAGTGAGATAGCCTCGACCCTGTCGA
>Location:NODE_371225_length_8483_cov_20.365791	Coordinate:4375	Reads:1	Hits:1	Allocated_reads:1	Strand:+
GACAGGGTCGAGGCTATCTCACTG
>Location:NODE_371225_length_8483_cov_20.365791	Coordinate:4376	Reads:1	Hits:1	Allocated_reads:1	Strand:+
ACAGGGTCGAGGCTATCTCACTGGGG
>Location:NODE_371225_length_8483_cov_20.365791	Coordinate:4380	Reads:1	Hits:2	Allocated_reads:0.5	Strand:-
GCCTTGCCCCAGTGAGATAGCCTCGACC
>Location:NODE_371225_length_8483_cov_20.365791	Coordinate:4382	Reads:3	Hits:2	Allocated_reads:1.5	Strand:+
TCGAGGCTATCTCACTGGGGCAAGG
>Location:NODE_371225_length_8483_cov_20.365791	Coordinate:4398	Reads:1	Hits:1	Allocated_reads:1	Strand:-
CGCTATAGGTCCAGCGGCCTTGCCCC
>Location:NODE_371225_length_8483_cov_20.365791	Coordinate:4401	Reads:1	Hits:1	Allocated_reads:1	Strand:-
TCATCTTCTCCGCTATAGGTCCAGCGGCCTTTT
>Location:NODE_371225_length_8483_cov_20.365791	Coordinate:4404	Reads:1	Hits:1	Allocated_reads:1	Strand:-
TCATCTTCTCCGCTATAGGTCCAGCGGCCT
>Location:NODE_371225_length_8483_cov_20.365791	Coordinate:4409	Reads:2	Hits:1	Allocated_reads:2	Strand:-
ATGGATCATCTTCTCCGCTATAGGTCCAGC
>Location:NODE_371225_length_8483_cov_20.365791	Coordinate:4409	Reads:9	Hits:1	Allocated_reads:9	Strand:-
TGGATCATCTTCTCCGCTATAGGTCCAGC
>Location:NODE_371225_length_8483_cov_20.365791	Coordinate:4411	Reads:1	Hits:2	Allocated_reads:0.5	Strand:-
ATGGATCATCTTCTCCGCTATAGGTCCT
>Location:NODE_371225_length_8483_cov_20.365791	Coordinate:4412	Reads:2	Hits:2	Allocated_reads:1	Strand:-
ATGGATCATCTTCTCCGCTATAGGTCC
>Location:NODE_371225_length_8483_cov_20.365791	Coordinate:4413	Reads:1	Hits:2	Allocated_reads:0.5	Strand:-
ATGGATCATCTTCTCCGCTATAGGTC
>Location:NODE_371225_length_8483_cov_20.365791	Coordinate:4413	Reads:1	Hits:2	Allocated_reads:0.5	Strand:+
GACCTATAGCGGAGAAGATGATCCATT
>Location:NODE_371225_length_8483_cov_20.365791	Coordinate:4417	Reads:1	Hits:2	Allocated_reads:0.5	Strand:+
TATAGCGGAGAAGATGATCCATTCAGC
>Location:NODE_371225_length_8483_cov_20.365791	Coordinate:4421	Reads:1	Hits:1	Allocated_reads:1	Strand:-
TCAGCGCTGAATGGATCATCTTCTCCGA
>Location:NODE_371225_length_8483_cov_20.365791	Coordinate:4421	Reads:1	Hits:1	Allocated_reads:1	Strand:-
TTGTCAGCGCTGAATGGATCATCTTCTCCGT
>Location:NODE_371225_length_8483_cov_20.365791	Coordinate:4442	Reads:1	Hits:1	Allocated_reads:1	Strand:-
GACCCAGTTGCCACTTGTCAGCGC
>Location:NODE_371225_length_8483_cov_20.365791	Coordinate:4444	Reads:1	Hits:1	Allocated_reads:1	Strand:-
GACGACCCAGTTGCCACTTGTCAGC
>Location:NODE_371225_length_8483_cov_20.365791	Coordinate:4444	Reads:2	Hits:1	Allocated_reads:2	Strand:-
TGCAAGACGACCCAGTTGCCACTTGTCAGC
>Location:NODE_371225_length_8483_cov_20.365791	Coordinate:4444	Reads:1	Hits:1	Allocated_reads:1	Strand:-
TTGCAAGACGACCCAGTTGCCACTTGTCAGC
>Location:NODE_371225_length_8483_cov_20.365791	Coordinate:4446	Reads:1	Hits:1	Allocated_reads:1	Strand:-
TGCAAGACGACCCAGTTGCCACTTGTCT
>Location:NODE_371225_length_8483_cov_20.365791	Coordinate:4449	Reads:1	Hits:1	Allocated_reads:1	Strand:-
TTTGCAAGACGACCCAGTTGCCACTTG
>Location:NODE_371225_length_8483_cov_20.365791	Coordinate:4474	Reads:1	Hits:1	Allocated_reads:1	Strand:-
AACATCCAAGACACAGCCAGATGGCAGACC
>Location:NODE_371225_length_8483_cov_20.365791	Coordinate:4474	Reads:12	Hits:1	Allocated_reads:12	Strand:-
TAACATCCAAGACACAGCCAGATGGCAGACC
>Location:NODE_371225_length_8483_cov_20.365791	Coordinate:4474	Reads:2	Hits:1	Allocated_reads:2	Strand:-
TAACATCCAAGACACAGCCAGATGGCAGACT
>Location:NODE_371225_length_8483_cov_20.365791	Coordinate:4474	Reads:20	Hits:1	Allocated_reads:20	Strand:-
TAACATCCAAGACACAGCCAGATGGCAGTTT
>Location:NODE_371225_length_8483_cov_20.365791	Coordinate:4475	Reads:1	Hits:1	Allocated_reads:1	Strand:-
TAACATCCAAGACACAGCCAGATGGCAGAC
>Location:NODE_371225_length_8483_cov_20.365791	Coordinate:4475	Reads:1	Hits:1	Allocated_reads:1	Strand:-
TAACATCCAAGACACAGCCAGATGGCAGTT
>Location:NODE_371225_length_8483_cov_20.365791	Coordinate:4476	Reads:5	Hits:1	Allocated_reads:5	Strand:-
TAACATCCAAGACACAGCCAGATGGCAGA
>Location:NODE_371225_length_8483_cov_20.365791	Coordinate:4476	Reads:5	Hits:1	Allocated_reads:5	Strand:-
TAACATCCAAGACACAGCCAGATGGCAGT
>Location:NODE_371225_length_8483_cov_20.365791	Coordinate:4477	Reads:4	Hits:1	Allocated_reads:4	Strand:-
TAACATCCAAGACACAGCCAGATGGCAG
>Location:NODE_371225_length_8483_cov_20.365791	Coordinate:4478	Reads:2	Hits:1	Allocated_reads:2	Strand:-
TAACATCCAAGACACAGCCAGATGGCA
>Location:NODE_371225_length_8483_cov_20.365791	Coordinate:4479	Reads:3	Hits:1	Allocated_reads:3	Strand:-
AACATCCAAGACACAGCCAGATGGC
>Location:NODE_371225_length_8483_cov_20.365791	Coordinate:4479	Reads:1	Hits:1	Allocated_reads:1	Strand:-
ATGACTAACATCCAAGACACAGCAAGATGGC
>Location:NODE_371225_length_8483_cov_20.365791	Coordinate:4479	Reads:37	Hits:1	Allocated_reads:37	Strand:-
TAACATCCAAGACACAGCCAGATGGC
>Location:NODE_371225_length_8483_cov_20.365791	Coordinate:4480	Reads:1	Hits:1	Allocated_reads:1	Strand:-
TAACATCCAAGACACAGCCAGATGG
>Location:NODE_371225_length_8483_cov_20.365791	Coordinate:4481	Reads:9	Hits:1	Allocated_reads:9	Strand:-
TAACATCCAAGACACAGCCAGATG
>Location:NODE_371225_length_8483_cov_20.365791	Coordinate:4492	Reads:1	Hits:1	Allocated_reads:1	Strand:-
TGAGCTCCTCCATGACTAACATCCAAGAC
>Location:NODE_371225_length_8483_cov_20.365791	Coordinate:4495	Reads:1	Hits:1	Allocated_reads:1	Strand:+
TTGGATGTTAGTCATGGAGGAGCTCAT
>Location:NODE_371225_length_8483_cov_20.365791	Coordinate:4500	Reads:1	Hits:1	Allocated_reads:1	Strand:-
TCTTAATGAGCTCCTCCATGACTAACA
>Location:NODE_371225_length_8483_cov_20.365791	Coordinate:4508	Reads:1	Hits:1	Allocated_reads:1	Strand:-
TCAGTGAAGGTCTTAATGAGCTCCTCCAT
>Location:NODE_371225_length_8483_cov_20.365791	Coordinate:4510	Reads:1	Hits:1	Allocated_reads:1	Strand:-
GTCAGTGAAGGTCTTAATGAGCTCCTCC
>Location:NODE_371225_length_8483_cov_20.365791	Coordinate:4510	Reads:1	Hits:1	Allocated_reads:1	Strand:-
TCAGTGAAGGTCTTAATGAGCTCCTCC
>Location:NODE_371225_length_8483_cov_20.365791	Coordinate:4516	Reads:2	Hits:1	Allocated_reads:2	Strand:-
TGTCAGGGTCAGTGAAGGTCTTAATGAGC
>Location:NODE_371225_length_8483_cov_20.365791	Coordinate:4520	Reads:1	Hits:1	Allocated_reads:1	Strand:-
ATGTGTCAGGGTCAGTGAAGGTCTTAGA
>Location:NODE_371225_length_8483_cov_20.365791	Coordinate:4523	Reads:1	Hits:1	Allocated_reads:1	Strand:-
TGGACTGATGTGTCAGGGTCAGTGAAGGTCTT
>Location:NODE_371225_length_8483_cov_20.365791	Coordinate:4524	Reads:2	Hits:1	Allocated_reads:2	Strand:-
GACTGATGTGTCAGGGTCAGTGAAGGTCT
>Location:NODE_371225_length_8483_cov_20.365791	Coordinate:4524	Reads:43	Hits:1	Allocated_reads:43	Strand:-
TGGACTGATGTGTCAGGGTCAGTGAAGGTCT
>Location:NODE_371225_length_8483_cov_20.365791	Coordinate:4525	Reads:1	Hits:1	Allocated_reads:1	Strand:-
TGGACTGATGTGTCAGGGTCAGTGAAGGCC
>Location:NODE_371225_length_8483_cov_20.365791	Coordinate:4525	Reads:7	Hits:1	Allocated_reads:7	Strand:-
TGGACTGATGTGTCAGGGTCAGTGAAGGTC
>Location:NODE_371225_length_8483_cov_20.365791	Coordinate:4526	Reads:16	Hits:1	Allocated_reads:16	Strand:-
TGGACTGATGTGTCAGGGTCAGTGAAGGT
>Location:NODE_371225_length_8483_cov_20.365791	Coordinate:4527	Reads:1	Hits:1	Allocated_reads:1	Strand:-
TCATGGACTGATGTGTCAGGGTCAGTGAAGG
>Location:NODE_371225_length_8483_cov_20.365791	Coordinate:4527	Reads:12	Hits:1	Allocated_reads:12	Strand:-
TGGACTGATGTGTCAGGGTCAGTGAAGG
>Location:NODE_371225_length_8483_cov_20.365791	Coordinate:4528	Reads:5	Hits:1	Allocated_reads:5	Strand:-
TGGACTGATGTGTCAGGGTCAGTGAAG
>Location:NODE_371225_length_8483_cov_20.365791	Coordinate:4529	Reads:2	Hits:1	Allocated_reads:2	Strand:-
TGGACTGATGTGTCAGGGTCAGTGAA
>Location:NODE_371225_length_8483_cov_20.365791	Coordinate:4530	Reads:1	Hits:1	Allocated_reads:1	Strand:-
TCATGGACTGATGTGTCAGGGTCAGTAT
>Location:NODE_371225_length_8483_cov_20.365791	Coordinate:4530	Reads:2	Hits:1	Allocated_reads:2	Strand:-
TGGACTGATGTGTCAGGGTCAGTGA
>Location:NODE_371225_length_8483_cov_20.365791	Coordinate:4531	Reads:5	Hits:1	Allocated_reads:5	Strand:-
TGGACTGATGTGTCAGGGTCAGTG
>Location:NODE_371225_length_8483_cov_20.365791	Coordinate:4532	Reads:1	Hits:1	Allocated_reads:1	Strand:-
TCTCATGGACTGATGTGTCAGGGTCAGT
>Location:NODE_371225_length_8483_cov_20.365791	Coordinate:4534	Reads:1	Hits:1	Allocated_reads:1	Strand:-
GTTCTCATGGACTGATGTGTCAGGGTCA
>Location:NODE_371225_length_8483_cov_20.365791	Coordinate:4534	Reads:2	Hits:1	Allocated_reads:2	Strand:-
TCTCATGGACTGATGTGTCAGGGTCA
>Location:NODE_371225_length_8483_cov_20.365791	Coordinate:4534	Reads:6	Hits:1	Allocated_reads:6	Strand:-
TTCTCATGGACTGATGTGTCAGGGTCA
>Location:NODE_371225_length_8483_cov_20.365791	Coordinate:4536	Reads:1	Hits:1	Allocated_reads:1	Strand:-
AAGTTCTCATGGACTGATGTGTCAGGGT
>Location:NODE_371225_length_8483_cov_20.365791	Coordinate:4536	Reads:3	Hits:1	Allocated_reads:3	Strand:-
GAAGTTCTCATGGACTGATGTGTCAGGGT
>Location:NODE_371225_length_8483_cov_20.365791	Coordinate:4536	Reads:1	Hits:1	Allocated_reads:1	Strand:-
TCTCATGGACTGATGTGTCAGGGT
>Location:NODE_371225_length_8483_cov_20.365791	Coordinate:4537	Reads:1	Hits:1	Allocated_reads:1	Strand:-
AAGTTCTCATGGACTGATGTGTCAGGG
>Location:NODE_371225_length_8483_cov_20.365791	Coordinate:4537	Reads:2	Hits:1	Allocated_reads:2	Strand:-
ACGGAAGTTCTCATGGACTGATGTGTCAGGG
>Location:NODE_371225_length_8483_cov_20.365791	Coordinate:4537	Reads:2	Hits:1	Allocated_reads:2	Strand:-
CGGAAGTTCTCATGGACTGATGTGTCAGGG
>Location:NODE_371225_length_8483_cov_20.365791	Coordinate:4537	Reads:2	Hits:1	Allocated_reads:2	Strand:-
GAAGTTCTCATGGACTGATGTGTCAGGG
>Location:NODE_371225_length_8483_cov_20.365791	Coordinate:4537	Reads:2	Hits:1	Allocated_reads:2	Strand:-
GACGGAAGTTCTCATGGACTGATGTGTCAGGG
>Location:NODE_371225_length_8483_cov_20.365791	Coordinate:4538	Reads:1	Hits:1	Allocated_reads:1	Strand:-
CGGAAGTTCTCATGGACTGATGTGTCAGG
>Location:NODE_371225_length_8483_cov_20.365791	Coordinate:4540	Reads:1	Hits:1	Allocated_reads:1	Strand:-
GAAGTTCTCATGGACTGATGTGTCA
>Location:NODE_371225_length_8483_cov_20.365791	Coordinate:4540	Reads:1	Hits:1	Allocated_reads:1	Strand:+
TGACACATCAGTCCATGAGAACTTCC
>Location:NODE_371225_length_8483_cov_20.365791	Coordinate:4540	Reads:1	Hits:1	Allocated_reads:1	Strand:+
TGACACATCAGTCCATGAGAACTTCCGTT
>Location:NODE_371225_length_8483_cov_20.365791	Coordinate:4545	Reads:2	Hits:1	Allocated_reads:2	Strand:+
CATCAGTCCATGAGAACTTCCGTCTCTT
>Location:NODE_371225_length_8483_cov_20.365791	Coordinate:4545	Reads:1	Hits:1	Allocated_reads:1	Strand:-
GACGGAAGTTCTCATGGACTGATG
>Location:NODE_371225_length_8483_cov_20.365791	Coordinate:4549	Reads:3	Hits:1	Allocated_reads:3	Strand:-
TGAGAAATAGACGGAAGTTCTCATGGACT
>Location:NODE_371225_length_8483_cov_20.365791	Coordinate:4558	Reads:1	Hits:1	Allocated_reads:1	Strand:-
ATGGAACTGAGAAATAGACGGAAGTTC
>Location:NODE_371225_length_8483_cov_20.365791	Coordinate:4558	Reads:1	Hits:1	Allocated_reads:1	Strand:-
GGCATGGAACTGAGAAATAGACGGAAGTTC
>Location:NODE_371225_length_8483_cov_20.365791	Coordinate:4559	Reads:1	Hits:1	Allocated_reads:1	Strand:-
TCGGCATGGAACTGAGAAAGAGACGGAAGTT
>Location:NODE_371225_length_8483_cov_20.365791	Coordinate:4560	Reads:1	Hits:1	Allocated_reads:1	Strand:-
CGGCATGGAACTGAGAAATAGACGGAAGT
>Location:NODE_371225_length_8483_cov_20.365791	Coordinate:4560	Reads:1	Hits:1	Allocated_reads:1	Strand:-
GGCATGGAACTGAGAAATAGACGGAAGT
>Location:NODE_371225_length_8483_cov_20.365791	Coordinate:4560	Reads:2	Hits:1	Allocated_reads:2	Strand:-
TCGGCATGGAACTGAGAAATAGACGGAAGT
>Location:NODE_371225_length_8483_cov_20.365791	Coordinate:4560	Reads:3	Hits:1	Allocated_reads:3	Strand:-
TCGGCATGGAACTGAGAAAGAGACGGAAGT
>Location:NODE_371225_length_8483_cov_20.365791	Coordinate:4565	Reads:1	Hits:1	Allocated_reads:1	Strand:-
TACTTTGGTCGGCATGGAACTGAGAAAGAGACG
>Location:NODE_371225_length_8483_cov_20.365791	Coordinate:4565	Reads:1	Hits:1	Allocated_reads:1	Strand:-
TCGGCATGGAACTGAGAAAGAGACG
>Location:NODE_371225_length_8483_cov_20.365791	Coordinate:4566	Reads:1	Hits:1	Allocated_reads:1	Strand:-
TACTTTGGTCGGCATGGAACTGAGAAAGAGAC
>Location:NODE_371225_length_8483_cov_20.365791	Coordinate:4566	Reads:1	Hits:1	Allocated_reads:1	Strand:-
TACTTTGGTCGGCATGGAACTGAGAAATAGAC
>Location:NODE_371225_length_8483_cov_20.365791	Coordinate:4567	Reads:1	Hits:1	Allocated_reads:1	Strand:-
TACTTTGGTCGGCATGGAACTGAGAAAGAGA
>Location:NODE_371225_length_8483_cov_20.365791	Coordinate:4569	Reads:2	Hits:2	Allocated_reads:1	Strand:-
TACTTTGGTCGGCATGGAACTGAGAAAGA
>Location:NODE_371225_length_8483_cov_20.365791	Coordinate:4569	Reads:2	Hits:1	Allocated_reads:2	Strand:-
TACTTTGGTCGGCATGGAACTGAGAAATA
>Location:NODE_371225_length_8483_cov_20.365791	Coordinate:4570	Reads:1	Hits:1	Allocated_reads:1	Strand:-
TACTTTGGTCGGCATGGAACTGAGAAAT
>Location:NODE_371225_length_8483_cov_20.365791	Coordinate:4570	Reads:2	Hits:2	Allocated_reads:1	Strand:-
TACTTTGGTCGGCATGGAACTGAGAAAG
>Location:NODE_371225_length_8483_cov_20.365791	Coordinate:4571	Reads:3	Hits:2	Allocated_reads:1.5	Strand:-
TACTTTGGTCGGCATGGAACTGAGAAA
>Location:NODE_371225_length_8483_cov_20.365791	Coordinate:4572	Reads:1	Hits:2	Allocated_reads:0.5	Strand:-
ACTTTGGTCGGCATGGAACTGAGAA
>Location:NODE_371225_length_8483_cov_20.365791	Coordinate:4572	Reads:1	Hits:2	Allocated_reads:0.5	Strand:-
ATACTTTGGTCGGCATGGAACTGAGAA
>Location:NODE_371225_length_8483_cov_20.365791	Coordinate:4572	Reads:9	Hits:2	Allocated_reads:4.5	Strand:-
TACTTTGGTCGGCATGGAACTGAGAA
>Location:NODE_371225_length_8483_cov_20.365791	Coordinate:4573	Reads:2	Hits:2	Allocated_reads:1	Strand:-
TACTTTGGTCGGCATGGAACTGAGA
>Location:NODE_371225_length_8483_cov_20.365791	Coordinate:4573	Reads:1	Hits:2	Allocated_reads:0.5	Strand:+
TCTCAGTTCCATGCCGACCAAAGTATTT
>Location:NODE_371225_length_8483_cov_20.365791	Coordinate:4574	Reads:2	Hits:2	Allocated_reads:1	Strand:-
CAGGAAATACTTTGGTCGGCATGGAACTGAG
>Location:NODE_371225_length_8483_cov_20.365791	Coordinate:4574	Reads:5	Hits:2	Allocated_reads:2.5	Strand:-
TACTTTGGTCGGCATGGAACTGAG
>Location:NODE_371225_length_8483_cov_20.365791	Coordinate:4575	Reads:1	Hits:2	Allocated_reads:0.5	Strand:+
TCAGTTCCATGCCGACCAAAGTATT
>Location:NODE_371225_length_8483_cov_20.365791	Coordinate:4575	Reads:1	Hits:2	Allocated_reads:0.5	Strand:+
TCAGTTCCATGCCGACCAAAGTATTT
>Location:NODE_371225_length_8483_cov_20.365791	Coordinate:4577	Reads:1	Hits:2	Allocated_reads:0.5	Strand:-
CAGGAAATACTTTGGTCGGCATGGAACT
>Location:NODE_371225_length_8483_cov_20.365791	Coordinate:4577	Reads:5	Hits:2	Allocated_reads:2.5	Strand:-
TAACAGGAAATACTTTGGTCGGCATGGAACT
>Location:NODE_371225_length_8483_cov_20.365791	Coordinate:4578	Reads:8	Hits:2	Allocated_reads:4	Strand:-
TAACAGGAAATACTTTGGTCGGCATGGAAC
>Location:NODE_371225_length_8483_cov_20.365791	Coordinate:4579	Reads:1	Hits:2	Allocated_reads:0.5	Strand:-
TAACAGGAAATACTTTGGTCGGCATGGAA
>Location:NODE_371225_length_8483_cov_20.365791	Coordinate:4580	Reads:3	Hits:2	Allocated_reads:1.5	Strand:-
TAACAGGAAATACTTTGGTCGGCATGGA
>Location:NODE_371225_length_8483_cov_20.365791	Coordinate:4580	Reads:1	Hits:2	Allocated_reads:0.5	Strand:+
TCCATGCCGACCAAAGTATTTCCTGTTA
>Location:NODE_371225_length_8483_cov_20.365791	Coordinate:4580	Reads:1	Hits:2	Allocated_reads:0.5	Strand:+
TCCATGCCGACCAAAGTATTTCCTGTTACAG
>Location:NODE_371225_length_8483_cov_20.365791	Coordinate:4581	Reads:1	Hits:2	Allocated_reads:0.5	Strand:+
CCATGCCGACCAAAGTATTTCCTGTT
>Location:NODE_371225_length_8483_cov_20.365791	Coordinate:4581	Reads:5	Hits:2	Allocated_reads:2.5	Strand:-
TAACAGGAAATACTTTGGTCGGCATGG
>Location:NODE_371225_length_8483_cov_20.365791	Coordinate:4582	Reads:1	Hits:2	Allocated_reads:0.5	Strand:-
AACAGGAAATACTTTGGTCGGCATG
>Location:NODE_371225_length_8483_cov_20.365791	Coordinate:4582	Reads:1	Hits:2	Allocated_reads:0.5	Strand:-
TAACAGGAAATACTTTGGTCGGCATC
>Location:NODE_371225_length_8483_cov_20.365791	Coordinate:4582	Reads:5	Hits:2	Allocated_reads:2.5	Strand:-
TAACAGGAAATACTTTGGTCGGCATG
>Location:NODE_371225_length_8483_cov_20.365791	Coordinate:4583	Reads:1	Hits:2	Allocated_reads:0.5	Strand:+
ATGCCGACCAAAGTATTTCCTGTTA
>Location:NODE_371225_length_8483_cov_20.365791	Coordinate:4583	Reads:1	Hits:2	Allocated_reads:0.5	Strand:+
ATGCCGACCAAAGTATTTCCTGTTAC
>Location:NODE_371225_length_8483_cov_20.365791	Coordinate:4583	Reads:1	Hits:2	Allocated_reads:0.5	Strand:-
TAACAGGAAATACTTTGGTCGGCAC
>Location:NODE_371225_length_8483_cov_20.365791	Coordinate:4583	Reads:7	Hits:2	Allocated_reads:3.5	Strand:-
TAACAGGAAATACTTTGGTCGGCAT
>Location:NODE_371225_length_8483_cov_20.365791	Coordinate:4584	Reads:9	Hits:2	Allocated_reads:4.5	Strand:-
TAACAGGAAATACTTTGGTCGGCA
>Location:NODE_371225_length_8483_cov_20.365791	Coordinate:4584	Reads:3	Hits:2	Allocated_reads:1.5	Strand:+
TGCCGACCAAAGTATTTCCTGTTACAG
>Location:NODE_371225_length_8483_cov_20.365791	Coordinate:4584	Reads:4	Hits:2	Allocated_reads:2	Strand:+
TGCCGACCAAAGTATTTCCTGTTACAGT
>Location:NODE_371225_length_8483_cov_20.365791	Coordinate:4585	Reads:1	Hits:2	Allocated_reads:0.5	Strand:-
TGTAACAGGAAATACTTTGGTCGGC
>Location:NODE_371225_length_8483_cov_20.365791	Coordinate:4586	Reads:1	Hits:2	Allocated_reads:0.5	Strand:+
CCGACCAAAGTATTTCCTGTTACAGTGC
>Location:NODE_371225_length_8483_cov_20.365791	Coordinate:4588	Reads:1	Hits:2	Allocated_reads:0.5	Strand:+
GACCAAAGTATTTCCTGTTACAGT
>Location:NODE_371225_length_8483_cov_20.365791	Coordinate:4588	Reads:1	Hits:2	Allocated_reads:0.5	Strand:+
GACCAAAGTATTTCCTGTTACAGTG
>Location:NODE_371225_length_8483_cov_20.365791	Coordinate:4588	Reads:1	Hits:2	Allocated_reads:0.5	Strand:+
GACCAAAGTATTTCCTGTTACTGCT
>Location:NODE_371225_length_8483_cov_20.365791	Coordinate:4588	Reads:5	Hits:2	Allocated_reads:2.5	Strand:+
GACCAAAGTATTTCCTGTTACAGTGC
>Location:NODE_371225_length_8483_cov_20.365791	Coordinate:4588	Reads:20	Hits:2	Allocated_reads:10	Strand:+
GACCAAAGTATTTCCTGTTACAGTGCT
>Location:NODE_371225_length_8483_cov_20.365791	Coordinate:4588	Reads:3	Hits:2	Allocated_reads:1.5	Strand:+
GACCAAAGTATTTCCTGTTACAGTGCTC
>Location:NODE_371225_length_8483_cov_20.365791	Coordinate:4592	Reads:1	Hits:3	Allocated_reads:0.333333333333333	Strand:+
AAAGTATTTCCTGTTACAGTGCTC
>Location:NODE_371225_length_8483_cov_20.365791	Coordinate:4596	Reads:1	Hits:3	Allocated_reads:0.333333333333333	Strand:+
TATTTCCTGTTACAGTGCTCCAGA
>Location:NODE_371225_length_8483_cov_20.365791	Coordinate:4596	Reads:1	Hits:2	Allocated_reads:0.5	Strand:+
TATTTCCTGTTACAGTGCTCCAGAAC
>Location:NODE_371225_length_8483_cov_20.365791	Coordinate:4597	Reads:1	Hits:2	Allocated_reads:0.5	Strand:+
ATTTCCTGTTACAGTGCTCCAGAAC
>Location:NODE_371225_length_8483_cov_20.365791	Coordinate:4598	Reads:1	Hits:1	Allocated_reads:1	Strand:-
TAACGGAGTTCTGGAGCACTGTAACAGGAAA
>Location:NODE_371225_length_8483_cov_20.365791	Coordinate:4598	Reads:3	Hits:2	Allocated_reads:1.5	Strand:+
TTTCCTGTTACAGTGCTCCAGAAC
>Location:NODE_371225_length_8483_cov_20.365791	Coordinate:4598	Reads:5	Hits:2	Allocated_reads:2.5	Strand:+
TTTCCTGTTACAGTGCTCCAGAACT
>Location:NODE_371225_length_8483_cov_20.365791	Coordinate:4598	Reads:3	Hits:2	Allocated_reads:1.5	Strand:+
TTTCCTGTTACAGTGCTCCAGAACTC
>Location:NODE_371225_length_8483_cov_20.365791	Coordinate:4598	Reads:3	Hits:2	Allocated_reads:1.5	Strand:+
TTTCCTGTTACAGTGCTCCAGAACTCC
>Location:NODE_371225_length_8483_cov_20.365791	Coordinate:4600	Reads:1	Hits:1	Allocated_reads:1	Strand:-
AACGGAGTTCTGGAGCACTGTAACAGGA
>Location:NODE_371225_length_8483_cov_20.365791	Coordinate:4601	Reads:1	Hits:1	Allocated_reads:1	Strand:-
CTTAACGGAGTTCTGGAGCACTGTAACAGG
>Location:NODE_371225_length_8483_cov_20.365791	Coordinate:4602	Reads:1	Hits:1	Allocated_reads:1	Strand:-
AACGGAGTTCTGGAGCACTGTAACAG
>Location:NODE_371225_length_8483_cov_20.365791	Coordinate:4603	Reads:1	Hits:1	Allocated_reads:1	Strand:-
TAACGGAGTTCTGGAGCACTGTAACA
>Location:NODE_371225_length_8483_cov_20.365791	Coordinate:4604	Reads:1	Hits:1	Allocated_reads:1	Strand:-
TAGTCACCTTAACGGAGTTCTGGAGCACTGTTGT
>Location:NODE_371225_length_8483_cov_20.365791	Coordinate:4605	Reads:1	Hits:1	Allocated_reads:1	Strand:+
TTACAGTGCTCCAGAACTCCATTAAGGTGA
>Location:NODE_371225_length_8483_cov_20.365791	Coordinate:4607	Reads:1	Hits:1	Allocated_reads:1	Strand:-
TAGTCACCTTAACGGAGTTCTGGAGCACTGT
>Location:NODE_371225_length_8483_cov_20.365791	Coordinate:4608	Reads:3	Hits:1	Allocated_reads:3	Strand:-
TAGTCACCTTAACGGAGTTCTGGAGCACTG
>Location:NODE_371225_length_8483_cov_20.365791	Coordinate:4609	Reads:1	Hits:1	Allocated_reads:1	Strand:-
GTTAGTCACCTTAACGGAGTTCTGGAGCACT
>Location:NODE_371225_length_8483_cov_20.365791	Coordinate:4609	Reads:1	Hits:1	Allocated_reads:1	Strand:-
TAGTCACCTTAACGGAGTTTTGGAGCACT
>Location:NODE_371225_length_8483_cov_20.365791	Coordinate:4609	Reads:22	Hits:1	Allocated_reads:22	Strand:-
TAGTCACCTTAACGGAGTTCTGGAGCACT
>Location:NODE_371225_length_8483_cov_20.365791	Coordinate:4610	Reads:13	Hits:1	Allocated_reads:13	Strand:-
TAGTCACCTTAACGGAGTTCTGGAGCAC
>Location:NODE_371225_length_8483_cov_20.365791	Coordinate:4611	Reads:19	Hits:1	Allocated_reads:19	Strand:-
TAGTCACCTTAACGGAGTTCTGGAGCA
>Location:NODE_371225_length_8483_cov_20.365791	Coordinate:4612	Reads:3	Hits:1	Allocated_reads:3	Strand:-
AGTCACCTTAACGGAGTTCTGGAGC
>Location:NODE_371225_length_8483_cov_20.365791	Coordinate:4612	Reads:1	Hits:1	Allocated_reads:1	Strand:-
GTTAGTCACCTTAACGGAGTTCTGGAAA
>Location:NODE_371225_length_8483_cov_20.365791	Coordinate:4612	Reads:2	Hits:1	Allocated_reads:2	Strand:-
GTTAGTCACCTTAACGGAGTTCTGGAGC
>Location:NODE_371225_length_8483_cov_20.365791	Coordinate:4612	Reads:1	Hits:1	Allocated_reads:1	Strand:-
TAGTCACCTTAACGGAGTTCTGGAGT
>Location:NODE_371225_length_8483_cov_20.365791	Coordinate:4612	Reads:35	Hits:1	Allocated_reads:35	Strand:-
TAGTCACCTTAACGGAGTTCTGGAGC
>Location:NODE_371225_length_8483_cov_20.365791	Coordinate:4612	Reads:3	Hits:1	Allocated_reads:3	Strand:-
TTAGTCACCTTAACGGAGTTCTGGAGC
>Location:NODE_371225_length_8483_cov_20.365791	Coordinate:4613	Reads:1	Hits:1	Allocated_reads:1	Strand:-
AGTCACCTTAACGGAGTTCTGGAG
>Location:NODE_371225_length_8483_cov_20.365791	Coordinate:4613	Reads:10	Hits:1	Allocated_reads:10	Strand:-
TAGTCACCTTAACGGAGTTCTGGAG
>Location:NODE_371225_length_8483_cov_20.365791	Coordinate:4614	Reads:6	Hits:1	Allocated_reads:6	Strand:-
TAGTCACCTTAACGGAGTTCTGGA
>Location:NODE_371225_length_8483_cov_20.365791	Coordinate:4614	Reads:1	Hits:1	Allocated_reads:1	Strand:-
TTAGTCACCTTAACGGAGTTCTGGA
>Location:NODE_371225_length_8483_cov_20.365791	Coordinate:4627	Reads:3	Hits:1	Allocated_reads:3	Strand:+
TAAGGTGACTAACGAGCCTCCTAAAGGCC
>Location:NODE_371225_length_8483_cov_20.365791	Coordinate:4628	Reads:1	Hits:1	Allocated_reads:1	Strand:+
AAGGTGACTAACGAGCCTCCTAAA
>Location:NODE_371225_length_8483_cov_20.365791	Coordinate:4628	Reads:2	Hits:1	Allocated_reads:2	Strand:+
AAGGTGACTAACGAGCCTCCTAAAG
>Location:NODE_371225_length_8483_cov_20.365791	Coordinate:4628	Reads:3	Hits:1	Allocated_reads:3	Strand:+
AAGGTGACTAACGAGCCTCCTAAAGG
>Location:NODE_371225_length_8483_cov_20.365791	Coordinate:4628	Reads:4	Hits:1	Allocated_reads:4	Strand:+
AAGGTGACTAACGAGCCTCCTAAAGGC
>Location:NODE_371225_length_8483_cov_20.365791	Coordinate:4628	Reads:1	Hits:1	Allocated_reads:1	Strand:+
AAGGTGACTAACGAGCCTCATAAAGGCC
>Location:NODE_371225_length_8483_cov_20.365791	Coordinate:4628	Reads:1	Hits:1	Allocated_reads:1	Strand:+
AAGGTGACTAACGAGCCTCCTAACGGCC
>Location:NODE_371225_length_8483_cov_20.365791	Coordinate:4628	Reads:101	Hits:1	Allocated_reads:101	Strand:+
AAGGTGACTAACGAGCCTCCTAAAGGCC
>Location:NODE_371225_length_8483_cov_20.365791	Coordinate:4628	Reads:1	Hits:1	Allocated_reads:1	Strand:+
AAGGTGACTAACGAGCCTCCTAAAGGCCC
>Location:NODE_371225_length_8483_cov_20.365791	Coordinate:4628	Reads:1	Hits:1	Allocated_reads:1	Strand:+
AAGGTGACTAACGAGCCTCCTAACGGCCT
>Location:NODE_371225_length_8483_cov_20.365791	Coordinate:4628	Reads:1	Hits:1	Allocated_reads:1	Strand:+
AAGGTGACTAACGAGCCTCCTAGAGGCCT
>Location:NODE_371225_length_8483_cov_20.365791	Coordinate:4628	Reads:3	Hits:1	Allocated_reads:3	Strand:+
AAGGTGACTAACGAGCCTCCTAAAGGCCG
>Location:NODE_371225_length_8483_cov_20.365791	Coordinate:4628	Reads:60	Hits:1	Allocated_reads:60	Strand:+
AAGGTGACTAACGAGCCTCCTAAAGGCCT
>Location:NODE_371225_length_8483_cov_20.365791	Coordinate:4629	Reads:6	Hits:2	Allocated_reads:3	Strand:+
AGGTGACTAACGAGCCTCCTAAAGGCC
>Location:NODE_371225_length_8483_cov_20.365791	Coordinate:4629	Reads:5	Hits:2	Allocated_reads:2.5	Strand:+
AGGTGACTAACGAGCCTCCTAAAGGCCT
>Location:NODE_371225_length_8483_cov_20.365791	Coordinate:4630	Reads:6	Hits:2	Allocated_reads:3	Strand:+
GGTGACTAACGAGCCTCCTAAAGGCC
>Location:NODE_371225_length_8483_cov_20.365791	Coordinate:4630	Reads:1	Hits:2	Allocated_reads:0.5	Strand:+
GGTGACTAACGAGCCTCCTAAAGGCCT
>Location:NODE_371225_length_8483_cov_20.365791	Coordinate:4630	Reads:1	Hits:2	Allocated_reads:0.5	Strand:+
GGTGACTAACGAGCCTCCTAAAGGCCTG
>Location:NODE_371225_length_8483_cov_20.365791	Coordinate:4632	Reads:1	Hits:2	Allocated_reads:0.5	Strand:+
TGACTAACGAGCCTCCTAAAGGCCT
>Location:NODE_371225_length_8483_cov_20.365791	Coordinate:4632	Reads:1	Hits:2	Allocated_reads:0.5	Strand:+
TGACTAACGAGCCTCCTAAAGGCCTGC
>Location:NODE_371225_length_8483_cov_20.365791	Coordinate:4653	Reads:1	Hits:1	Allocated_reads:1	Strand:-
TCTCTGTGAAGGCTCGTTGCATGTTGCAGGC
>Location:NODE_371225_length_8483_cov_20.365791	Coordinate:4653	Reads:1	Hits:1	Allocated_reads:1	Strand:-
TGTGAAGGCTCGTTGCATGTTGCAGGC
>Location:NODE_371225_length_8483_cov_20.365791	Coordinate:4655	Reads:13	Hits:1	Allocated_reads:13	Strand:-
TCTCTGTGAAGGCTCGTTGCATGTTGGCT
>Location:NODE_371225_length_8483_cov_20.365791	Coordinate:4655	Reads:1	Hits:1	Allocated_reads:1	Strand:-
TCTGTGAAGGCTCGTTGCATGTTGGCT
>Location:NODE_371225_length_8483_cov_20.365791	Coordinate:4656	Reads:2	Hits:1	Allocated_reads:2	Strand:-
TCTCTGTGAAGGCTCGTTGCATGTTGGC
>Location:NODE_371225_length_8483_cov_20.365791	Coordinate:4656	Reads:3	Hits:1	Allocated_reads:3	Strand:-
TCTCTGTGAAGGCTCGTTGCATGTTGCA
>Location:NODE_371225_length_8483_cov_20.365791	Coordinate:4657	Reads:1	Hits:1	Allocated_reads:1	Strand:-
TCTCTGTGAAGGCTCGTTGCACGTTGC
>Location:NODE_371225_length_8483_cov_20.365791	Coordinate:4657	Reads:3	Hits:1	Allocated_reads:3	Strand:-
TCTCTGTGAAGGCTCGTTGCATGTTGC
>Location:NODE_371225_length_8483_cov_20.365791	Coordinate:4659	Reads:6	Hits:1	Allocated_reads:6	Strand:-
TCTCTGTGAAGGCTCGTTGCATGTT
>Location:NODE_371225_length_8483_cov_20.365791	Coordinate:4660	Reads:1	Hits:1	Allocated_reads:1	Strand:-
TCTCTGTGAAGGCTCGTTGCATGT
>Location:NODE_371225_length_8483_cov_20.365791	Coordinate:4663	Reads:2	Hits:1	Allocated_reads:2	Strand:-
TGCTGGTGATCTCTGTGAAGGCTCGTTTTT
>Location:NODE_371225_length_8483_cov_20.365791	Coordinate:4664	Reads:1	Hits:1	Allocated_reads:1	Strand:-
ACTGCTGGTGATCTCTGTGAAGGCTCGTTGC
>Location:NODE_371225_length_8483_cov_20.365791	Coordinate:4664	Reads:1	Hits:1	Allocated_reads:1	Strand:-
TGCTGGTGATCTCTGTGAAGGCTCGTTGC
>Location:NODE_371225_length_8483_cov_20.365791	Coordinate:4666	Reads:1	Hits:1	Allocated_reads:1	Strand:-
ACTGCTGGTGATCTCTGTGAAGGCTCGTT
>Location:NODE_371225_length_8483_cov_20.365791	Coordinate:4666	Reads:1	Hits:1	Allocated_reads:1	Strand:-
CTGCTGGTGATCTCTGTGAAGGCTCGTT
>Location:NODE_371225_length_8483_cov_20.365791	Coordinate:4666	Reads:4	Hits:1	Allocated_reads:4	Strand:-
TGCTGGTGATCTCTGTGAAGGCTCGTT
>Location:NODE_371225_length_8483_cov_20.365791	Coordinate:4667	Reads:1	Hits:3	Allocated_reads:0.333333333333333	Strand:-
TGCTGGTGATCTCTGTGAAGGCTCGT
>Location:NODE_371225_length_8483_cov_20.365791	Coordinate:4669	Reads:1	Hits:3	Allocated_reads:0.333333333333333	Strand:-
ACTGCTGGTGATCTCTGTGAAGGCTT
>Location:NODE_371225_length_8483_cov_20.365791	Coordinate:4670	Reads:2	Hits:3	Allocated_reads:0.666666666666667	Strand:-
AAGAAACTGCTGGTGATCTCTGTGAAGGCT
>Location:NODE_371225_length_8483_cov_20.365791	Coordinate:4670	Reads:1	Hits:3	Allocated_reads:0.333333333333333	Strand:-
AGAAACTGCTGGTGATCTCTGTGAAGGCT
>Location:NODE_371225_length_8483_cov_20.365791	Coordinate:4670	Reads:1	Hits:3	Allocated_reads:0.333333333333333	Strand:-
GAAACTGCTGGTGATCTCTGTGAAGGCT
>Location:NODE_371225_length_8483_cov_20.365791	Coordinate:4671	Reads:4	Hits:3	Allocated_reads:1.33333333333333	Strand:-
AAAGAAACTGCTGGTGATCTCTGTGAAGGC
>Location:NODE_371225_length_8483_cov_20.365791	Coordinate:4671	Reads:3	Hits:3	Allocated_reads:1	Strand:-
AAGAAACTGCTGGTGATCTCTGTGAAGGC
>Location:NODE_371225_length_8483_cov_20.365791	Coordinate:4671	Reads:1	Hits:3	Allocated_reads:0.333333333333333	Strand:-
ACTGCTGGTGATCTCTGTGAAGGC
>Location:NODE_371225_length_8483_cov_20.365791	Coordinate:4671	Reads:1	Hits:3	Allocated_reads:0.333333333333333	Strand:-
AGAAACTGCTGGTGATCTCTGTGAAGGC
>Location:NODE_371225_length_8483_cov_20.365791	Coordinate:4671	Reads:2	Hits:3	Allocated_reads:0.666666666666667	Strand:-
CAAAGAAACTGCTGGTGATCTCTGTGAAGGC
>Location:NODE_371225_length_8483_cov_20.365791	Coordinate:4671	Reads:1	Hits:3	Allocated_reads:0.333333333333333	Strand:-
TTCAAAGAAACTGCTGGTGATCTCTGTGAAGGC
>Location:NODE_371225_length_8483_cov_20.365791	Coordinate:4672	Reads:1	Hits:3	Allocated_reads:0.333333333333333	Strand:-
AAACTGCTGGTGATCTCTGTGAAGT
>Location:NODE_371225_length_8483_cov_20.365791	Coordinate:4672	Reads:1	Hits:3	Allocated_reads:0.333333333333333	Strand:-
AAAGAAACTGCTGGTGATCTCTGTGAAGG
>Location:NODE_371225_length_8483_cov_20.365791	Coordinate:4672	Reads:2	Hits:3	Allocated_reads:0.666666666666667	Strand:-
AAGAAACTGCTGGTGATCTCTGTGAAGG
>Location:NODE_371225_length_8483_cov_20.365791	Coordinate:4673	Reads:1	Hits:3	Allocated_reads:0.333333333333333	Strand:-
AAACTGCTGGTGATCTCTGTGAAG
>Location:NODE_371225_length_8483_cov_20.365791	Coordinate:4673	Reads:1	Hits:3	Allocated_reads:0.333333333333333	Strand:-
AAAGAAACTGCTGGTGATCTCTGTGAAG
>Location:NODE_371225_length_8483_cov_20.365791	Coordinate:4673	Reads:3	Hits:3	Allocated_reads:1	Strand:-
AAGAAACTGCTGGTGATCTCTGTGAAG
>Location:NODE_371225_length_8483_cov_20.365791	Coordinate:4673	Reads:1	Hits:3	Allocated_reads:0.333333333333333	Strand:+
CTTCACAGAGATCACCAGCAGTTTC
>Location:NODE_371225_length_8483_cov_20.365791	Coordinate:4674	Reads:1	Hits:3	Allocated_reads:0.333333333333333	Strand:-
CAAAGAAACTGCTGGTGATCTCTGTGAA
>Location:NODE_371225_length_8483_cov_20.365791	Coordinate:4674	Reads:1	Hits:3	Allocated_reads:0.333333333333333	Strand:-
TTCAAAGAAACTGCTGGTGATCTCTGTGAA
>Location:NODE_371225_length_8483_cov_20.365791	Coordinate:4674	Reads:1	Hits:3	Allocated_reads:0.333333333333333	Strand:+
TTCACAGAGATCACCAGCAGTTTCTTT
>Location:NODE_371225_length_8483_cov_20.365791	Coordinate:4675	Reads:1	Hits:3	Allocated_reads:0.333333333333333	Strand:-
AAAGAAACTGCTGGTGATCTCTGTGT
>Location:NODE_371225_length_8483_cov_20.365791	Coordinate:4675	Reads:1	Hits:3	Allocated_reads:0.333333333333333	Strand:-
AGAAACTGCTGGTGATCTCTGTGA
>Location:NODE_371225_length_8483_cov_20.365791	Coordinate:4676	Reads:2	Hits:3	Allocated_reads:0.666666666666667	Strand:-
AAAGAAACTGCTGGTGATCTCTGTG
>Location:NODE_371225_length_8483_cov_20.365791	Coordinate:4676	Reads:1	Hits:3	Allocated_reads:0.333333333333333	Strand:-
AAGAAACTGCTGGTGATCTCTGTG
>Location:NODE_371225_length_8483_cov_20.365791	Coordinate:4677	Reads:1	Hits:3	Allocated_reads:0.333333333333333	Strand:-
AAAGAAACTGCTGGTGATCTCTGT
>Location:NODE_371225_length_8483_cov_20.365791	Coordinate:4677	Reads:5	Hits:3	Allocated_reads:1.66666666666667	Strand:+
ACAGAGATCACCAGCAGTTTCTTTGAAC
>Location:NODE_371225_length_8483_cov_20.365791	Coordinate:4678	Reads:3	Hits:3	Allocated_reads:1	Strand:+
CAGAGATCACCAGCAGTTTCTTTGAAC
>Location:NODE_371225_length_8483_cov_20.365791	Coordinate:4679	Reads:4	Hits:3	Allocated_reads:1.33333333333333	Strand:+
AGAGATCACCAGCAGTTTCTTTGAAC
>Location:NODE_371225_length_8483_cov_20.365791	Coordinate:4680	Reads:9	Hits:3	Allocated_reads:3	Strand:+
GAGATCACCAGCAGTTTCTTTGAAC
>Location:NODE_371225_length_8483_cov_20.365791	Coordinate:4680	Reads:1	Hits:2	Allocated_reads:0.5	Strand:+
GAGATCACCAGCAGTTTCTTTGAACACC
>Location:NODE_371225_length_8483_cov_20.365791	Coordinate:4681	Reads:1	Hits:2	Allocated_reads:0.5	Strand:-
TGTTCAAAGAAACTGCTGGTGATCT
>Location:NODE_371225_length_8483_cov_20.365791	Coordinate:4683	Reads:1	Hits:2	Allocated_reads:0.5	Strand:+
ATCACCAGCAGTTTCTTTGAACAC
>Location:NODE_371225_length_8483_cov_20.365791	Coordinate:4683	Reads:2	Hits:2	Allocated_reads:1	Strand:+
ATCACCAGCAGTTTCTTTGAACACC
>Location:NODE_371225_length_8483_cov_20.365791	Coordinate:4684	Reads:1	Hits:1	Allocated_reads:1	Strand:-
TATGGTGTTCAAAGAAACTGCTGGTGA
>Location:NODE_371225_length_8483_cov_20.365791	Coordinate:4686	Reads:1	Hits:3	Allocated_reads:0.333333333333333	Strand:+
ACCAGCAGTTTCTTTGAACACCACA
>Location:NODE_371225_length_8483_cov_20.365791	Coordinate:4686	Reads:1	Hits:1	Allocated_reads:1	Strand:-
TATGGTGTTCAAAGAAACTGCTGGT
>Location:NODE_371225_length_8483_cov_20.365791	Coordinate:4687	Reads:1	Hits:1	Allocated_reads:1	Strand:-
TATGGTGTTCAAAGAAACTGCTGG
>Location:NODE_371225_length_8483_cov_20.365791	Coordinate:4712	Reads:1	Hits:1	Allocated_reads:1	Strand:-
AAAGACAATCTTCCTCCACTGGTGTCCCAAA
>Location:NODE_371225_length_8483_cov_20.365791	Coordinate:4713	Reads:1	Hits:1	Allocated_reads:1	Strand:-
AAAGACAATCTTCCTCCACCGGTGTCCCAA
>Location:NODE_371225_length_8483_cov_20.365791	Coordinate:4713	Reads:1	Hits:1	Allocated_reads:1	Strand:-
AAAGACAATCTTCCTCCACTGGTGTCCCAA
>Location:NODE_371225_length_8483_cov_20.365791	Coordinate:4715	Reads:1	Hits:1	Allocated_reads:1	Strand:-
AAAGACAATCTTCCTCCACCGGTGTCCC
>Location:NODE_371225_length_8483_cov_20.365791	Coordinate:4715	Reads:1	Hits:1	Allocated_reads:1	Strand:-
AAAGACAATCTTCCTCCACCGGTGTCCT
>Location:NODE_371225_length_8483_cov_20.365791	Coordinate:4715	Reads:2	Hits:1	Allocated_reads:2	Strand:-
AAAGACAATCTTCCTCCACTGGTGTCCC
>Location:NODE_371225_length_8483_cov_20.365791	Coordinate:4716	Reads:3	Hits:1	Allocated_reads:3	Strand:-
AAAGACAATCTTCCTCCACTGGTGTCC
>Location:NODE_371225_length_8483_cov_20.365791	Coordinate:4716	Reads:1	Hits:1	Allocated_reads:1	Strand:-
CAAAGACAATCTTCCTCCACCGGTGTCC
>Location:NODE_371225_length_8483_cov_20.365791	Coordinate:4717	Reads:2	Hits:1	Allocated_reads:2	Strand:-
AAAGACAATCTTCCTCCACCGGTGTC
>Location:NODE_371225_length_8483_cov_20.365791	Coordinate:4717	Reads:8	Hits:1	Allocated_reads:8	Strand:-
AAAGACAATCTTCCTCCACTGGTGTC
>Location:NODE_371225_length_8483_cov_20.365791	Coordinate:4719	Reads:1	Hits:1	Allocated_reads:1	Strand:-
AAAGACAATCTTCCTCCACTGGTG
>Location:NODE_371225_length_8483_cov_20.365791	Coordinate:4721	Reads:1	Hits:4	Allocated_reads:0.25	Strand:+
CCAGTGGAGGAAGATTGTCTTTGGA
>Location:NODE_371225_length_8483_cov_20.365791	Coordinate:4721	Reads:1	Hits:4	Allocated_reads:0.25	Strand:-
TTCCAAAGACAATCTTCCTCCACTGG
>Location:NODE_371225_length_8483_cov_20.365791	Coordinate:4722	Reads:1	Hits:4	Allocated_reads:0.25	Strand:+
CAGTGGAGGAAGATTGTCTTTGGAAT
>Location:NODE_371225_length_8483_cov_20.365791	Coordinate:4724	Reads:1	Hits:4	Allocated_reads:0.25	Strand:+
GTGGAGGAAGATTGTCTTTGGAATCT
>Location:NODE_371225_length_8483_cov_20.365791	Coordinate:4725	Reads:1	Hits:4	Allocated_reads:0.25	Strand:+
TGGAGGAAGATTGTCTTTGGAATC
>Location:NODE_371225_length_8483_cov_20.365791	Coordinate:4725	Reads:1	Hits:4	Allocated_reads:0.25	Strand:+
TGGAGGAAGATTGTCTTTGGAATCTGCT
>Location:NODE_371225_length_8483_cov_20.365791	Coordinate:4726	Reads:1	Hits:4	Allocated_reads:0.25	Strand:+
GGAGGAAGATTGTCTTTGGAATCTG
>Location:NODE_371225_length_8483_cov_20.365791	Coordinate:4726	Reads:1	Hits:4	Allocated_reads:0.25	Strand:+
GGAGGAAGATTGTCTTTGGAATCTGC
>Location:NODE_371225_length_8483_cov_20.365791	Coordinate:4726	Reads:1	Hits:4	Allocated_reads:0.25	Strand:+
GGAGGAAGATTGTCTTTGGAATCTGCT
>Location:NODE_371225_length_8483_cov_20.365791	Coordinate:4727	Reads:1	Hits:4	Allocated_reads:0.25	Strand:-
AAAAGCAGATTCCAAAGACAATCTTCCTC
>Location:NODE_371225_length_8483_cov_20.365791	Coordinate:4728	Reads:1	Hits:4	Allocated_reads:0.25	Strand:+
AGGAAGATTGTCTTTGGAATCTGCTT
>Location:NODE_371225_length_8483_cov_20.365791	Coordinate:4730	Reads:2	Hits:4	Allocated_reads:0.5	Strand:+
GAAGATTGTCTTTGGAATCTGCTT
>Location:NODE_371225_length_8483_cov_20.365791	Coordinate:4733	Reads:2	Hits:4	Allocated_reads:0.5	Strand:+
GATTGTCTTTGGAATCTGCTTTTT
>Location:NODE_371225_length_8483_cov_20.365791	Coordinate:4733	Reads:4	Hits:4	Allocated_reads:1	Strand:+
GATTGTCTTTGGAATCTGCTTTTTC
>Location:NODE_371225_length_8483_cov_20.365791	Coordinate:4733	Reads:3	Hits:4	Allocated_reads:0.75	Strand:+
GATTGTCTTTGGAATCTGCTTTTTCC
>Location:NODE_371225_length_8483_cov_20.365791	Coordinate:4733	Reads:1	Hits:4	Allocated_reads:0.25	Strand:+
GATTGTCTTTGGAATCTGCTTTTTCCAT
>Location:NODE_371225_length_8483_cov_20.365791	Coordinate:4742	Reads:1	Hits:4	Allocated_reads:0.25	Strand:-
GATGATTGCATGGAAAAAGCAGATTCCA
>Location:NODE_371225_length_8483_cov_20.365791	Coordinate:4745	Reads:1	Hits:4	Allocated_reads:0.25	Strand:-
GATGATTGCATGGAAAAAGCAGATT
>Location:NODE_371225_length_8483_cov_20.365791	Coordinate:4746	Reads:1	Hits:1	Allocated_reads:1	Strand:-
TCCTGGATGATTGCATGGAAAAAGCAGAT
>Location:NODE_371225_length_8483_cov_20.365791	Coordinate:4749	Reads:1	Hits:1	Allocated_reads:1	Strand:-
CGCTCCTGGATGATTGCATGGAAAAAGCA
>Location:NODE_371225_length_8483_cov_20.365791	Coordinate:4749	Reads:1	Hits:1	Allocated_reads:1	Strand:-
GCTCCTGGATGATTGCATGGAAAAAGCA
>Location:NODE_371225_length_8483_cov_20.365791	Coordinate:4750	Reads:1	Hits:1	Allocated_reads:1	Strand:-
CCGCTCCTGGATGATTGCATGGAAAAAGC
>Location:NODE_371225_length_8483_cov_20.365791	Coordinate:4750	Reads:1	Hits:4	Allocated_reads:0.25	Strand:-
CCTGGATGATTGCATGGAAAAAGC
>Location:NODE_371225_length_8483_cov_20.365791	Coordinate:4750	Reads:1	Hits:1	Allocated_reads:1	Strand:-
CTCCTGGATGATTGCATGGAAAAAGC
>Location:NODE_371225_length_8483_cov_20.365791	Coordinate:4750	Reads:1	Hits:1	Allocated_reads:1	Strand:-
CTTCCGCTCCTGGATGATTGCATGGAAAAAGC
>Location:NODE_371225_length_8483_cov_20.365791	Coordinate:4750	Reads:1	Hits:1	Allocated_reads:1	Strand:-
TCCGCTCCTGGATGATTGCATGGAAAAAGC
>Location:NODE_371225_length_8483_cov_20.365791	Coordinate:4750	Reads:1	Hits:1	Allocated_reads:1	Strand:-
TCCTGGATGATTGCATGGAAAAAGC
>Location:NODE_371225_length_8483_cov_20.365791	Coordinate:4758	Reads:1	Hits:1	Allocated_reads:1	Strand:+
CATGCAATCATCCAGGAGCGGAAGAAGTT
>Location:NODE_371225_length_8483_cov_20.365791	Coordinate:4763	Reads:1	Hits:1	Allocated_reads:1	Strand:-
ACCAAACTTCTTCCGCTCCTGGATGATT
>Location:NODE_371225_length_8483_cov_20.365791	Coordinate:4763	Reads:1	Hits:1	Allocated_reads:1	Strand:-
CCAAACTTCTTCCGCTCCTGGATGATT
>Location:NODE_371225_length_8483_cov_20.365791	Coordinate:4763	Reads:1	Hits:1	Allocated_reads:1	Strand:-
GACCAAACTTCTTCCGCTCCTGGATGATT
>Location:NODE_371225_length_8483_cov_20.365791	Coordinate:4763	Reads:2	Hits:1	Allocated_reads:2	Strand:-
GGGACCAAACTTCTTCCGCTCCTGGATGATT
>Location:NODE_371225_length_8483_cov_20.365791	Coordinate:4763	Reads:1	Hits:1	Allocated_reads:1	Strand:-
GGGGACCAAACTTCTTCCGCTCCTGGATGATT
>Location:NODE_371225_length_8483_cov_20.365791	Coordinate:4764	Reads:1	Hits:1	Allocated_reads:1	Strand:+
ATCATCCAGGAGCGGAAGAAGTTTGG
>Location:NODE_371225_length_8483_cov_20.365791	Coordinate:4765	Reads:1	Hits:1	Allocated_reads:1	Strand:-
GGGGACCAAACTTCTTCCGCTCCTGGATGA
>Location:NODE_371225_length_8483_cov_20.365791	Coordinate:4765	Reads:1	Hits:1	Allocated_reads:1	Strand:+
TCATCCAGGAGCGGAAGAAGTTTGGTCC
>Location:NODE_371225_length_8483_cov_20.365791	Coordinate:4766	Reads:1	Hits:1	Allocated_reads:1	Strand:+
CATCCAGGAGCGGAAGAAGTTTGGT
>Location:NODE_371225_length_8483_cov_20.365791	Coordinate:4766	Reads:1	Hits:1	Allocated_reads:1	Strand:+
CATCCAGGAGCGGAAGAAGTTTGGTC
>Location:NODE_371225_length_8483_cov_20.365791	Coordinate:4766	Reads:2	Hits:1	Allocated_reads:2	Strand:+
CATCCAGGAGCGGAAGAAGTTTGGTCC
>Location:NODE_371225_length_8483_cov_20.365791	Coordinate:4767	Reads:1	Hits:1	Allocated_reads:1	Strand:+
ATCCAGGAGCGGAAGAAGTTTGGTC
>Location:NODE_371225_length_8483_cov_20.365791	Coordinate:4767	Reads:1	Hits:1	Allocated_reads:1	Strand:+
ATCCAGGAGCGGAAGAAGTTTGGTCC
>Location:NODE_371225_length_8483_cov_20.365791	Coordinate:4767	Reads:1	Hits:1	Allocated_reads:1	Strand:+
ATCCAGGAGCGGAAGAAGTTTGGTCCC
>Location:NODE_371225_length_8483_cov_20.365791	Coordinate:4767	Reads:1	Hits:1	Allocated_reads:1	Strand:+
ATCCAGGAGCGGAAGAAGTTTGGTCCCC
>Location:NODE_371225_length_8483_cov_20.365791	Coordinate:4767	Reads:1	Hits:1	Allocated_reads:1	Strand:-
GACCAAACTTCTTCCGCTCCTGGAT
>Location:NODE_371225_length_8483_cov_20.365791	Coordinate:4768	Reads:1	Hits:1	Allocated_reads:1	Strand:-
GGGGACCAAACTTCTTCCGCTCCTGGA
>Location:NODE_371225_length_8483_cov_20.365791	Coordinate:4768	Reads:11	Hits:1	Allocated_reads:11	Strand:+
TCCAGGAGCGGAAGAAGTTTGGTCC
>Location:NODE_371225_length_8483_cov_20.365791	Coordinate:4768	Reads:4	Hits:1	Allocated_reads:4	Strand:+
TCCAGGAGCGGAAGAAGTTTGGTCCC
>Location:NODE_371225_length_8483_cov_20.365791	Coordinate:4768	Reads:7	Hits:1	Allocated_reads:7	Strand:+
TCCAGGAGCGGAAGAAGTTTGGTCCCC
>Location:NODE_371225_length_8483_cov_20.365791	Coordinate:4768	Reads:1	Hits:1	Allocated_reads:1	Strand:+
TCCAGGAGCGGAAGAAGTTTGGTCCCCT
>Location:NODE_371225_length_8483_cov_20.365791	Coordinate:4769	Reads:5	Hits:1	Allocated_reads:5	Strand:+
CCAGGAGCGGAAGAAGTTTGGTCC
>Location:NODE_371225_length_8483_cov_20.365791	Coordinate:4769	Reads:1	Hits:1	Allocated_reads:1	Strand:+
CCAGGAGCGGAAGAAGTTTGGTCCC
>Location:NODE_371225_length_8483_cov_20.365791	Coordinate:4769	Reads:1	Hits:1	Allocated_reads:1	Strand:+
CCAGGAGCGGAAGAAGTTTGGTCCCC
>Location:NODE_371225_length_8483_cov_20.365791	Coordinate:4771	Reads:1	Hits:4	Allocated_reads:0.25	Strand:-
CAGGGGACCAAACTTCTTCCGCTCCT
>Location:NODE_371225_length_8483_cov_20.365791	Coordinate:4772	Reads:1	Hits:4	Allocated_reads:0.25	Strand:+
GGAGCGGAAGAAGTTTGGTCCCCTGG
>Location:NODE_371225_length_8483_cov_20.365791	Coordinate:4774	Reads:1	Hits:4	Allocated_reads:0.25	Strand:+
AGCGGAAGAAGTTTGGTCCCCTGG
>Location:NODE_371225_length_8483_cov_20.365791	Coordinate:4774	Reads:2	Hits:4	Allocated_reads:0.5	Strand:+
AGCGGAAGAAGTTTGGTCCCCTGGGC
>Location:NODE_371225_length_8483_cov_20.365791	Coordinate:4774	Reads:3	Hits:4	Allocated_reads:0.75	Strand:+
AGCGGAAGAAGTTTGGTCCCCTGGGCT
>Location:NODE_371225_length_8483_cov_20.365791	Coordinate:4774	Reads:1	Hits:4	Allocated_reads:0.25	Strand:+
AGCGGAAGAAGTTTGGTCCCCTGGGCTGG
>Location:NODE_371225_length_8483_cov_20.365791	Coordinate:4774	Reads:1	Hits:4	Allocated_reads:0.25	Strand:+
AGCGGAAGAAGTTTGGTCCCCTGGGCTGGA
>Location:NODE_371225_length_8483_cov_20.365791	Coordinate:4774	Reads:1	Hits:4	Allocated_reads:0.25	Strand:-
GCCCAGGGGACCAAACTTCTTCCGCT
>Location:NODE_371225_length_8483_cov_20.365791	Coordinate:4775	Reads:1	Hits:4	Allocated_reads:0.25	Strand:-
CCAGCCCAGGGGACCAAACTTCTTCCGC
>Location:NODE_371225_length_8483_cov_20.365791	Coordinate:4775	Reads:1	Hits:4	Allocated_reads:0.25	Strand:+
GCGGAAGAAGTTTGGTCCCCTGGGC
>Location:NODE_371225_length_8483_cov_20.365791	Coordinate:4777	Reads:2	Hits:4	Allocated_reads:0.5	Strand:+
GGAAGAAGTTTGGTCCCCTGGGCTGGA
>Location:NODE_371225_length_8483_cov_20.365791	Coordinate:4777	Reads:1	Hits:4	Allocated_reads:0.25	Strand:+
GGAAGAAGTTTGGTCCCCTGGGCTGGAA
>Location:NODE_371225_length_8483_cov_20.365791	Coordinate:4777	Reads:1	Hits:4	Allocated_reads:0.25	Strand:+
GGAAGAAGTTTGGTCCCCTGGGCTGGAAA
>Location:NODE_371225_length_8483_cov_20.365791	Coordinate:4778	Reads:1	Hits:4	Allocated_reads:0.25	Strand:+
GAAGAAGTTTGGTCCCCTGGGCTGGA
>Location:NODE_371225_length_8483_cov_20.365791	Coordinate:4778	Reads:1	Hits:4	Allocated_reads:0.25	Strand:+
GAAGAAGTTTGGTCCCCTGGGCTGGAAC
>Location:NODE_371225_length_8483_cov_20.365791	Coordinate:4779	Reads:1	Hits:4	Allocated_reads:0.25	Strand:-
TCCAGCCCAGGGGACCAAACTTCTT
>Location:NODE_371225_length_8483_cov_20.365791	Coordinate:4782	Reads:1	Hits:4	Allocated_reads:0.25	Strand:+
AAGTTTGGTCCCCTGGGCTGGAAC
>Location:NODE_371225_length_8483_cov_20.365791	Coordinate:4782	Reads:1	Hits:4	Allocated_reads:0.25	Strand:+
AAGTTTGGTCCCCTGGGCTGGAACATCCGCTA
>Location:NODE_371225_length_8483_cov_20.365791	Coordinate:4786	Reads:1	Hits:4	Allocated_reads:0.25	Strand:+
TTGGTCCCCTGGGCTGGAACATCCGC
>Location:NODE_371225_length_8483_cov_20.365791	Coordinate:4786	Reads:1	Hits:4	Allocated_reads:0.25	Strand:+
TTGGTCCCCTGGGCTGGAACATCCGCT
>Location:NODE_371225_length_8483_cov_20.365791	Coordinate:4793	Reads:1	Hits:4	Allocated_reads:0.25	Strand:+
CCTGGGCTGGAACATCCGCTACGAATT
>Location:NODE_371225_length_8483_cov_20.365791	Coordinate:4793	Reads:2	Hits:4	Allocated_reads:0.5	Strand:+
CCTGGGCTGGAACATCCGCTACGAATTC
>Location:NODE_371225_length_8483_cov_20.365791	Coordinate:4793	Reads:1	Hits:4	Allocated_reads:0.25	Strand:-
TCATTGAATTCGTAGCGGATGTTCCAGCCCAGG
>Location:NODE_371225_length_8483_cov_20.365791	Coordinate:4793	Reads:1	Hits:4	Allocated_reads:0.25	Strand:-
TGTCATTGAATTCGTAGCGGATGTTCCAGCCCAGG
>Location:NODE_371225_length_8483_cov_20.365791	Coordinate:4795	Reads:1	Hits:4	Allocated_reads:0.25	Strand:-
TGAATTCGTAGCGGATGTTCCAGCCCA
>Location:NODE_371225_length_8483_cov_20.365791	Coordinate:4795	Reads:1	Hits:4	Allocated_reads:0.25	Strand:-
TGTCATTGAATTCGTAGCGGATGTTCCAGCCCT
>Location:NODE_371225_length_8483_cov_20.365791	Coordinate:4795	Reads:1	Hits:4	Allocated_reads:0.25	Strand:-
TGTCATTGAATTCGTAGCGGATGTTCCAGCCTA
>Location:NODE_371225_length_8483_cov_20.365791	Coordinate:4795	Reads:2	Hits:4	Allocated_reads:0.5	Strand:-
TGTCATTGAATTCGTAGCGGATGTTCCAGCCCA
>Location:NODE_371225_length_8483_cov_20.365791	Coordinate:4796	Reads:1	Hits:4	Allocated_reads:0.25	Strand:-
CTGTCATTGAATTCGTAGCGGATGTTCCAGCCT
>Location:NODE_371225_length_8483_cov_20.365791	Coordinate:4796	Reads:3	Hits:4	Allocated_reads:0.75	Strand:-
TGAATTCGTAGCGGATGTTCCAGCCC
>Location:NODE_371225_length_8483_cov_20.365791	Coordinate:4796	Reads:2	Hits:4	Allocated_reads:0.5	Strand:-
TGTCATTGAATTCGTAGCGGATGTTCCAGCCT
>Location:NODE_371225_length_8483_cov_20.365791	Coordinate:4796	Reads:3	Hits:4	Allocated_reads:0.75	Strand:-
TGTCATTGAATTCGTAGCGGATGTTCCAGCCC
>Location:NODE_371225_length_8483_cov_20.365791	Coordinate:4797	Reads:1	Hits:4	Allocated_reads:0.25	Strand:-
CATTGAATTCGTAGCGGATGTTCCAGCC
>Location:NODE_371225_length_8483_cov_20.365791	Coordinate:4797	Reads:2	Hits:4	Allocated_reads:0.5	Strand:-
TGAATTCGTAGCGGATGTTCCAGCC
>Location:NODE_371225_length_8483_cov_20.365791	Coordinate:4797	Reads:7	Hits:4	Allocated_reads:1.75	Strand:-
TGTCATTGAATTCGTAGCGGATGTTCCAGCC
>Location:NODE_371225_length_8483_cov_20.365791	Coordinate:4798	Reads:1	Hits:4	Allocated_reads:0.25	Strand:-
CATTGAATTCGTAGCGGATGTTCCAGC
>Location:NODE_371225_length_8483_cov_20.365791	Coordinate:4798	Reads:2	Hits:4	Allocated_reads:0.5	Strand:-
CTGTCATTGAATTCGTAGCGGATGTTCCAGC
>Location:NODE_371225_length_8483_cov_20.365791	Coordinate:4798	Reads:3	Hits:4	Allocated_reads:0.75	Strand:-
GTCATTGAATTCGTAGCGGATGTTCCAGC
>Location:NODE_371225_length_8483_cov_20.365791	Coordinate:4798	Reads:12	Hits:4	Allocated_reads:3	Strand:-
TCATTGAATTCGTAGCGGATGTTCCAGC
>Location:NODE_371225_length_8483_cov_20.365791	Coordinate:4798	Reads:13	Hits:4	Allocated_reads:3.25	Strand:-
TGAATTCGTAGCGGATGTTCCAGC
>Location:NODE_371225_length_8483_cov_20.365791	Coordinate:4798	Reads:1	Hits:4	Allocated_reads:0.25	Strand:-
TGTCATTGAATTCGTAGCGGATGTTCAAGC
>Location:NODE_371225_length_8483_cov_20.365791	Coordinate:4798	Reads:142	Hits:4	Allocated_reads:35.5	Strand:-
TGTCATTGAATTCGTAGCGGATGTTCCAGC
>Location:NODE_371225_length_8483_cov_20.365791	Coordinate:4798	Reads:1	Hits:4	Allocated_reads:0.25	Strand:-
TTGAATTCGTAGCGGATGTTCCAGC
>Location:NODE_371225_length_8483_cov_20.365791	Coordinate:4800	Reads:1	Hits:4	Allocated_reads:0.25	Strand:+
TGGAACATCCGCTACGAATTCAATGA
>Location:NODE_371225_length_8483_cov_20.365791	Coordinate:4800	Reads:1	Hits:4	Allocated_reads:0.25	Strand:-
TGTCATTGAATTCGTAGCGGATGTTCAA
>Location:NODE_371225_length_8483_cov_20.365791	Coordinate:4800	Reads:19	Hits:4	Allocated_reads:4.75	Strand:-
TGTCATTGAATTCGTAGCGGATGTTCCA
>Location:NODE_371225_length_8483_cov_20.365791	Coordinate:4801	Reads:1	Hits:4	Allocated_reads:0.25	Strand:-
TGTCATTGAATTCGTAGCGGATGTTCT
>Location:NODE_371225_length_8483_cov_20.365791	Coordinate:4801	Reads:5	Hits:4	Allocated_reads:1.25	Strand:-
TGTCATTGAATTCGTAGCGGATGTTCC
>Location:NODE_371225_length_8483_cov_20.365791	Coordinate:4802	Reads:1	Hits:4	Allocated_reads:0.25	Strand:+
GAACATCCGCTACGAATTCAATGACAG
>Location:NODE_371225_length_8483_cov_20.365791	Coordinate:4802	Reads:2	Hits:4	Allocated_reads:0.5	Strand:+
GAACATCCGCTACGAATTCAATGACAGT
>Location:NODE_371225_length_8483_cov_20.365791	Coordinate:4802	Reads:1	Hits:4	Allocated_reads:0.25	Strand:-
TGTCATTGAATTCGTAGCGGATGTTA
>Location:NODE_371225_length_8483_cov_20.365791	Coordinate:4802	Reads:5	Hits:4	Allocated_reads:1.25	Strand:-
TGTCATTGAATTCGTAGCGGATGTTC
>Location:NODE_371225_length_8483_cov_20.365791	Coordinate:4803	Reads:1	Hits:4	Allocated_reads:0.25	Strand:+
AACATCCGCTACGAATTCAATGACAGT
>Location:NODE_371225_length_8483_cov_20.365791	Coordinate:4803	Reads:1	Hits:4	Allocated_reads:0.25	Strand:+
AACATCCGCTACGAATTCAATGACAGTGACA
>Location:NODE_371225_length_8483_cov_20.365791	Coordinate:4803	Reads:18	Hits:4	Allocated_reads:4.5	Strand:-
TGTCATTGAATTCGTAGCGGATGTT
>Location:NODE_371225_length_8483_cov_20.365791	Coordinate:4804	Reads:1	Hits:4	Allocated_reads:0.25	Strand:+
ACATCCGCTACGAATTCAATGACAGT
>Location:NODE_371225_length_8483_cov_20.365791	Coordinate:4804	Reads:2	Hits:4	Allocated_reads:0.5	Strand:-
TGTCATTGAATTCGTAGCGGATGT
>Location:NODE_371225_length_8483_cov_20.365791	Coordinate:4805	Reads:2	Hits:4	Allocated_reads:0.5	Strand:+
CATCCGCTACGAATTCAATGACAGT
>Location:NODE_371225_length_8483_cov_20.365791	Coordinate:4805	Reads:1	Hits:4	Allocated_reads:0.25	Strand:+
CATCCGCTACGAATTCAATGACAGTG
>Location:NODE_371225_length_8483_cov_20.365791	Coordinate:4806	Reads:1	Hits:4	Allocated_reads:0.25	Strand:+
ATCCGCTACGAATTCAATGACAGT
>Location:NODE_371225_length_8483_cov_20.365791	Coordinate:4807	Reads:1	Hits:4	Allocated_reads:0.25	Strand:-
TCACTGTCATTGAATTCGTAGCGGA
>Location:NODE_371225_length_8483_cov_20.365791	Coordinate:4807	Reads:1	Hits:4	Allocated_reads:0.25	Strand:+
TCCGCTACGAATTCAATGACAGTGACA
>Location:NODE_371225_length_8483_cov_20.365791	Coordinate:4807	Reads:1	Hits:4	Allocated_reads:0.25	Strand:-
TGTCACTGTCATTGAATTCGTAGCGGA
>Location:NODE_371225_length_8483_cov_20.365791	Coordinate:4808	Reads:1	Hits:4	Allocated_reads:0.25	Strand:-
TCACTGTCATTGAATTCGTAGCGG
>Location:NODE_371225_length_8483_cov_20.365791	Coordinate:4816	Reads:2	Hits:4	Allocated_reads:0.5	Strand:+
AATTCAATGACAGTGACAGAGAATGTGC
>Location:NODE_371225_length_8483_cov_20.365791	Coordinate:4816	Reads:1	Hits:4	Allocated_reads:0.25	Strand:+
AATTCAATGACAGTGACAGAGAATGTGCTC
>Location:NODE_371225_length_8483_cov_20.365791	Coordinate:4818	Reads:1	Hits:4	Allocated_reads:0.25	Strand:+
TTCAATGACAGTGACAGAGAATGT
>Location:NODE_371225_length_8483_cov_20.365791	Coordinate:4818	Reads:1	Hits:4	Allocated_reads:0.25	Strand:+
TTCAATGACAGTGACAGAGAATGTGA
>Location:NODE_371225_length_8483_cov_20.365791	Coordinate:4818	Reads:1	Hits:4	Allocated_reads:0.25	Strand:+
TTCAATGACAGTGACAGAGAATGTGT
>Location:NODE_371225_length_8483_cov_20.365791	Coordinate:4818	Reads:250	Hits:4	Allocated_reads:62.5	Strand:+
TTCAATGACAGTGACAGAGAATGTGC
>Location:NODE_371225_length_8483_cov_20.365791	Coordinate:4818	Reads:18	Hits:4	Allocated_reads:4.5	Strand:+
TTCAATGACAGTGACAGAGAATGTGCT
>Location:NODE_371225_length_8483_cov_20.365791	Coordinate:4818	Reads:1	Hits:4	Allocated_reads:0.25	Strand:+
TTCAATGACAGTGACAGAGAATGCGCTC
>Location:NODE_371225_length_8483_cov_20.365791	Coordinate:4818	Reads:1	Hits:4	Allocated_reads:0.25	Strand:+
TTCAATGACAGTGACAGAGAATGTGCAC
>Location:NODE_371225_length_8483_cov_20.365791	Coordinate:4818	Reads:419	Hits:4	Allocated_reads:104.75	Strand:+
TTCAATGACAGTGACAGAGAATGTGCTC
>Location:NODE_371225_length_8483_cov_20.365791	Coordinate:4818	Reads:5	Hits:4	Allocated_reads:1.25	Strand:+
TTCAATGACAGTGACAGAGAATGTGCTCT
>Location:NODE_371225_length_8483_cov_20.365791	Coordinate:4818	Reads:1	Hits:4	Allocated_reads:0.25	Strand:+
TTCAATGACAGTGACAGAGAATGTGCTCTGC
>Location:NODE_371225_length_8483_cov_20.365791	Coordinate:4818	Reads:3	Hits:4	Allocated_reads:0.75	Strand:+
TTCAATGACAGTGACAGAGAATGTGCTCTGCT
>Location:NODE_371225_length_8483_cov_20.365791	Coordinate:4818	Reads:1	Hits:4	Allocated_reads:0.25	Strand:+
TTCAATGACAGTGACAGAGAATGTGCTCTGCTT
>Location:NODE_371225_length_8483_cov_20.365791	Coordinate:4819	Reads:2	Hits:4	Allocated_reads:0.5	Strand:+
TCAATGACAGTGACAGAGAATGTGC
>Location:NODE_371225_length_8483_cov_20.365791	Coordinate:4819	Reads:3	Hits:4	Allocated_reads:0.75	Strand:+
TCAATGACAGTGACAGAGAATGTGCTC
>Location:NODE_371225_length_8483_cov_20.365791	Coordinate:4819	Reads:1	Hits:4	Allocated_reads:0.25	Strand:+
TCAATGACAGTGACAGAGAATGTGCTCT
>Location:NODE_371225_length_8483_cov_20.365791	Coordinate:4820	Reads:1	Hits:4	Allocated_reads:0.25	Strand:+
CAATGACAGTGACAGAGAATGTGCTC
>Location:NODE_371225_length_8483_cov_20.365791	Coordinate:4824	Reads:1	Hits:4	Allocated_reads:0.25	Strand:+
GACAGTGACAGAGAATGTGCTCTGCT
>Location:NODE_371225_length_8483_cov_20.365791	Coordinate:4824	Reads:1	Hits:4	Allocated_reads:0.25	Strand:+
GACAGTGACAGAGAATGTGCTCTGCTC
>Location:NODE_371225_length_8483_cov_20.365791	Coordinate:4830	Reads:1	Hits:4	Allocated_reads:0.25	Strand:-
TACAGGTTGAGGTTGAGCAGAGCACATTCTCTGTC
>Location:NODE_371225_length_8483_cov_20.365791	Coordinate:4832	Reads:1	Hits:4	Allocated_reads:0.25	Strand:-
GTTGAGGTTGAGCAGAGCACATTCTCTG
>Location:NODE_371225_length_8483_cov_20.365791	Coordinate:4838	Reads:1	Hits:4	Allocated_reads:0.25	Strand:-
TTTGCAGTACAGGTTGAGGTTGAGCAGAGCACAT
>Location:NODE_371225_length_8483_cov_20.365791	Coordinate:4839	Reads:1	Hits:4	Allocated_reads:0.25	Strand:-
TTTGCAGTACAGGTTGAGGTTGAGCAGAGCACA
>Location:NODE_371225_length_8483_cov_20.365791	Coordinate:4841	Reads:1	Hits:4	Allocated_reads:0.25	Strand:-
TTTGCAGTACAGGTTGAGGTTGAGCAGAGCA
>Location:NODE_371225_length_8483_cov_20.365791	Coordinate:4842	Reads:1	Hits:4	Allocated_reads:0.25	Strand:-
TGCAGTACAGGTTGAGGTTGAGCAGAGC
>Location:NODE_371225_length_8483_cov_20.365791	Coordinate:4842	Reads:5	Hits:4	Allocated_reads:1.25	Strand:-
TTTGCAGTACAGGTTGAGGTTGAGCAGAGC
>Location:NODE_371225_length_8483_cov_20.365791	Coordinate:4843	Reads:1	Hits:4	Allocated_reads:0.25	Strand:-
TTTGCAGTACAGGTTGAGGTTGAGCAGTT
>Location:NODE_371225_length_8483_cov_20.365791	Coordinate:4843	Reads:2	Hits:4	Allocated_reads:0.5	Strand:-
TTTGCAGTACAGGTTGAGGTTGAGCAGAG
>Location:NODE_371225_length_8483_cov_20.365791	Coordinate:4844	Reads:1	Hits:4	Allocated_reads:0.25	Strand:-
GCAGTACAGGTTGAGGTTGAGCAGA
>Location:NODE_371225_length_8483_cov_20.365791	Coordinate:4844	Reads:1	Hits:4	Allocated_reads:0.25	Strand:-
TGCAGTACAGGTTGAGGTTGAGCAGA
>Location:NODE_371225_length_8483_cov_20.365791	Coordinate:4844	Reads:1	Hits:4	Allocated_reads:0.25	Strand:-
TTTGCAGTACAGGTTGAGGTTGAGCAGA
>Location:NODE_371225_length_8483_cov_20.365791	Coordinate:4846	Reads:7	Hits:4	Allocated_reads:1.75	Strand:-
TTTGCAGTACAGGTTGAGGTTGAGCA
>Location:NODE_371225_length_8483_cov_20.365791	Coordinate:4847	Reads:94	Hits:4	Allocated_reads:23.5	Strand:-
TTTGCAGTACAGGTTGAGGTTGAGC
>Location:NODE_371225_length_8483_cov_20.365791	Coordinate:4848	Reads:5	Hits:4	Allocated_reads:1.25	Strand:-
TTTGCAGTACAGGTTGAGGTTGAG
>Location:NODE_371225_length_8483_cov_20.365791	Coordinate:4849	Reads:1	Hits:4	Allocated_reads:0.25	Strand:-
TCTTTGCAGTACAGGTTGAGGTTGA
>Location:NODE_371225_length_8483_cov_20.365791	Coordinate:4854	Reads:1	Hits:4	Allocated_reads:0.25	Strand:+
CTCAACCTGTACTGCAAAGATGGCACC
>Location:NODE_371225_length_8483_cov_20.365791	Coordinate:4855	Reads:1	Hits:4	Allocated_reads:0.25	Strand:+
TCAACCTGTACTGCAAAGATGGCACC
>Location:NODE_371225_length_8483_cov_20.365791	Coordinate:4855	Reads:1	Hits:4	Allocated_reads:0.25	Strand:-
TGGTGCCATCTTTGCAGTACAGGTTGA
>Location:NODE_371225_length_8483_cov_20.365791	Coordinate:4862	Reads:2	Hits:4	Allocated_reads:0.5	Strand:+
GTACTGCAAAGATGGCACCATCCC
>Location:NODE_371225_length_8483_cov_20.365791	Coordinate:4862	Reads:5	Hits:4	Allocated_reads:1.25	Strand:+
GTACTGCAAAGATGGCACCATCCCT
>Location:NODE_371225_length_8483_cov_20.365791	Coordinate:4862	Reads:6	Hits:4	Allocated_reads:1.5	Strand:+
GTACTGCAAAGATGGCACCATCCCTT
>Location:NODE_371225_length_8483_cov_20.365791	Coordinate:4862	Reads:2	Hits:4	Allocated_reads:0.5	Strand:+
GTACTGCAAAGATGGCACCATCCCTTG
>Location:NODE_371225_length_8483_cov_20.365791	Coordinate:4862	Reads:2	Hits:4	Allocated_reads:0.5	Strand:+
GTACTGCAAAGATGGCACCATCCCTTGGGA
>Location:NODE_371225_length_8483_cov_20.365791	Coordinate:4863	Reads:1	Hits:4	Allocated_reads:0.25	Strand:+
TACTGCAAAGATGGCACCATCCCTTGGGAT
>Location:NODE_371225_length_8483_cov_20.365791	Coordinate:4864	Reads:2	Hits:4	Allocated_reads:0.5	Strand:+
ACTGCAAAGATGGCACCATCCCTTGGGA
>Location:NODE_371225_length_8483_cov_20.365791	Coordinate:4872	Reads:1	Hits:4	Allocated_reads:0.25	Strand:-
ATGTAGACCAGAGCATCCCAAGGGATGGTGCCATC
>Location:NODE_371225_length_8483_cov_20.365791	Coordinate:4872	Reads:1	Hits:4	Allocated_reads:0.25	Strand:-
GTAGACCAGAGCATCCCAAGGGATGGTGCCATC
>Location:NODE_371225_length_8483_cov_20.365791	Coordinate:4872	Reads:1	Hits:4	Allocated_reads:0.25	Strand:-
TGTAGACCAGAGCATCCCAAGGGATGGTGCCATC
>Location:NODE_371225_length_8483_cov_20.365791	Coordinate:4872	Reads:2	Hits:4	Allocated_reads:0.5	Strand:-
TGTAGACCAGAGCATCCCAAGGGATGGTACCATC
>Location:NODE_371225_length_8483_cov_20.365791	Coordinate:4875	Reads:3	Hits:4	Allocated_reads:0.75	Strand:-
TGTAGACCAGAGCATCCCAAGGGATGGTACC
>Location:NODE_371225_length_8483_cov_20.365791	Coordinate:4875	Reads:6	Hits:4	Allocated_reads:1.5	Strand:-
TGTAGACCAGAGCATCCCAAGGGATGGTGCC
>Location:NODE_371225_length_8483_cov_20.365791	Coordinate:4876	Reads:1	Hits:4	Allocated_reads:0.25	Strand:-
AGTGATGTAGACCAGAGCATCCCAAGGGATGGTGC
>Location:NODE_371225_length_8483_cov_20.365791	Coordinate:4876	Reads:1	Hits:4	Allocated_reads:0.25	Strand:-
GTAGACCAGAGCATCCCAAGGGATGGTGC
>Location:NODE_371225_length_8483_cov_20.365791	Coordinate:4876	Reads:1	Hits:4	Allocated_reads:0.25	Strand:-
GTGATGTAGACCAGAGCATCCCAAGGGATGGTGC
>Location:NODE_371225_length_8483_cov_20.365791	Coordinate:4876	Reads:1	Hits:4	Allocated_reads:0.25	Strand:-
TGTAGACCAGAGCATCCCAAGGGATGGTTT
>Location:NODE_371225_length_8483_cov_20.365791	Coordinate:4876	Reads:12	Hits:4	Allocated_reads:3	Strand:-
TGTAGACCAGAGCATCCCAAGGGATGGTGC
>Location:NODE_371225_length_8483_cov_20.365791	Coordinate:4876	Reads:3	Hits:4	Allocated_reads:0.75	Strand:-
TGTAGACCAGAGCATCCCAAGGGATGGTAC
>Location:NODE_371225_length_8483_cov_20.365791	Coordinate:4877	Reads:1	Hits:4	Allocated_reads:0.25	Strand:-
ATGTAGACCAGAGCATCCCAAGGGATGGTA
>Location:NODE_371225_length_8483_cov_20.365791	Coordinate:4877	Reads:1	Hits:4	Allocated_reads:0.25	Strand:-
ATGTAGACCAGAGCATCCCAAGGGATGGTG
>Location:NODE_371225_length_8483_cov_20.365791	Coordinate:4877	Reads:1	Hits:4	Allocated_reads:0.25	Strand:-
CAGTGATGTAGACCAGAGCATCCCAAGGGATGGTA
>Location:NODE_371225_length_8483_cov_20.365791	Coordinate:4877	Reads:1	Hits:4	Allocated_reads:0.25	Strand:-
GATGTAGACCAGAGCATCCCAAGGGATGGTA
>Location:NODE_371225_length_8483_cov_20.365791	Coordinate:4877	Reads:2	Hits:4	Allocated_reads:0.5	Strand:-
GTAGACCAGAGCATCCCAAGGGATGGTG
>Location:NODE_371225_length_8483_cov_20.365791	Coordinate:4877	Reads:1	Hits:4	Allocated_reads:0.25	Strand:-
TAGACCAGAGCATCCCAAGGGATGGTA
>Location:NODE_371225_length_8483_cov_20.365791	Coordinate:4877	Reads:1	Hits:4	Allocated_reads:0.25	Strand:-
TGATGTAGACCAGAGCATCCCAAGGGATGGTA
>Location:NODE_371225_length_8483_cov_20.365791	Coordinate:4877	Reads:1	Hits:4	Allocated_reads:0.25	Strand:-
TGTAGACCAGAGCATCCCAAGGGATGGTT
>Location:NODE_371225_length_8483_cov_20.365791	Coordinate:4877	Reads:16	Hits:4	Allocated_reads:4	Strand:-
TGTAGACCAGAGCATCCCAAGGGATGGTA
>Location:NODE_371225_length_8483_cov_20.365791	Coordinate:4877	Reads:6	Hits:4	Allocated_reads:1.5	Strand:-
TGTAGACCAGAGCATCCCAAGGGATGGTG
>Location:NODE_371225_length_8483_cov_20.365791	Coordinate:4878	Reads:1	Hits:4	Allocated_reads:0.25	Strand:-
ATGTAGACCAGAGCATCCCAAGGGATGTT
>Location:NODE_371225_length_8483_cov_20.365791	Coordinate:4878	Reads:1	Hits:4	Allocated_reads:0.25	Strand:-
TGATGTAGACCAGAGCATCCCAAGGGATGGT
>Location:NODE_371225_length_8483_cov_20.365791	Coordinate:4878	Reads:1	Hits:4	Allocated_reads:0.25	Strand:-
TGTAGACCAGAGCATCCCAAGTGATGGT
>Location:NODE_371225_length_8483_cov_20.365791	Coordinate:4878	Reads:6	Hits:4	Allocated_reads:1.5	Strand:-
TGTAGACCAGAGCATCCCAAGGGATGGT
>Location:NODE_371225_length_8483_cov_20.365791	Coordinate:4879	Reads:1	Hits:4	Allocated_reads:0.25	Strand:-
TAGACCAGAGCATCCCAAGGGATGG
>Location:NODE_371225_length_8483_cov_20.365791	Coordinate:4879	Reads:4	Hits:4	Allocated_reads:1	Strand:-
TGATGTAGACCAGAGCATCCCAAGGGATGG
>Location:NODE_371225_length_8483_cov_20.365791	Coordinate:4879	Reads:5	Hits:4	Allocated_reads:1.25	Strand:-
TGTAGACCAGAGCATCCCAAGGGATGG
>Location:NODE_371225_length_8483_cov_20.365791	Coordinate:4880	Reads:1	Hits:4	Allocated_reads:0.25	Strand:-
ATGTAGACCAGAGCATCCCAAGGGATG
>Location:NODE_371225_length_8483_cov_20.365791	Coordinate:4880	Reads:1	Hits:4	Allocated_reads:0.25	Strand:-
GATGTAGACCAGAGCATCCCAAGGGATG
>Location:NODE_371225_length_8483_cov_20.365791	Coordinate:4880	Reads:1	Hits:4	Allocated_reads:0.25	Strand:-
TGATGTAGACCAGAGCATCCCAAGGGATG
>Location:NODE_371225_length_8483_cov_20.365791	Coordinate:4880	Reads:1	Hits:4	Allocated_reads:0.25	Strand:-
TGTAGACCAGAGCATCCCAAGGGATG
>Location:NODE_371225_length_8483_cov_20.365791	Coordinate:4881	Reads:1	Hits:4	Allocated_reads:0.25	Strand:-
TGATGTAGACCAGAGCATCCCAAGGGAT
>Location:NODE_371225_length_8483_cov_20.365791	Coordinate:4881	Reads:2	Hits:4	Allocated_reads:0.5	Strand:-
TGTAGACCAGAGCATCCCAAGGGAT
>Location:NODE_371225_length_8483_cov_20.365791	Coordinate:4882	Reads:4	Hits:4	Allocated_reads:1	Strand:-
AGTGATGTAGACCAGAGCATCCCAAGGGA
>Location:NODE_371225_length_8483_cov_20.365791	Coordinate:4882	Reads:1	Hits:4	Allocated_reads:0.25	Strand:-
ATGTAGACCAGAGCATCCCAAGGGA
>Location:NODE_371225_length_8483_cov_20.365791	Coordinate:4882	Reads:2	Hits:4	Allocated_reads:0.5	Strand:-
CAGTGATGTAGACCAGAGCATCCCAAGGGA
>Location:NODE_371225_length_8483_cov_20.365791	Coordinate:4882	Reads:4	Hits:4	Allocated_reads:1	Strand:-
GTGATGTAGACCAGAGCATCCCAAGGGA
>Location:NODE_371225_length_8483_cov_20.365791	Coordinate:4882	Reads:15	Hits:4	Allocated_reads:3.75	Strand:-
TGATGTAGACCAGAGCATCCCAAGGGA
>Location:NODE_371225_length_8483_cov_20.365791	Coordinate:4882	Reads:35	Hits:4	Allocated_reads:8.75	Strand:-
TGTAGACCAGAGCATCCCAAGGGA
>Location:NODE_371225_length_8483_cov_20.365791	Coordinate:4884	Reads:1	Hits:4	Allocated_reads:0.25	Strand:-
AGTGATGTAGACCAGAGCATCCCAAGG
>Location:NODE_371225_length_8483_cov_20.365791	Coordinate:4884	Reads:7	Hits:1	Allocated_reads:7	Strand:-
CACCAGTGATGTAGACCAGAGCATCCCAAGG
>Location:NODE_371225_length_8483_cov_20.365791	Coordinate:4884	Reads:14	Hits:1	Allocated_reads:14	Strand:-
TCACCAGTGATGTAGACCAGAGCATCCCAAGG
>Location:NODE_371225_length_8483_cov_20.365791	Coordinate:4884	Reads:4	Hits:4	Allocated_reads:1	Strand:-
TGATGTAGACCAGAGCATCCCAAGG
>Location:NODE_371225_length_8483_cov_20.365791	Coordinate:4886	Reads:1	Hits:1	Allocated_reads:1	Strand:-
CACCAGTGATGTAGACCAGAGCATCCCAT
>Location:NODE_371225_length_8483_cov_20.365791	Coordinate:4886	Reads:1	Hits:1	Allocated_reads:1	Strand:-
TCACCAGTGATGTAGACCAGAGCATCCCAA
>Location:NODE_371225_length_8483_cov_20.365791	Coordinate:4887	Reads:1	Hits:1	Allocated_reads:1	Strand:-
TCACCAGTGATGTAGACCAGAGCATCCCA
>Location:NODE_371225_length_8483_cov_20.365791	Coordinate:4887	Reads:1	Hits:1	Allocated_reads:1	Strand:-
TCACCAGTGATGTAGACCAGAGCATCCCT
>Location:NODE_371225_length_8483_cov_20.365791	Coordinate:4888	Reads:7	Hits:4	Allocated_reads:1.75	Strand:-
ACCAGTGATGTAGACCAGAGCATCCC
>Location:NODE_371225_length_8483_cov_20.365791	Coordinate:4888	Reads:1	Hits:1	Allocated_reads:1	Strand:-
ATCTCACCAGTGATGTAGACCAGAGCATCCC
>Location:NODE_371225_length_8483_cov_20.365791	Coordinate:4888	Reads:1	Hits:1	Allocated_reads:1	Strand:-
CACCAGTGATGTAGACCAGAGCATCCT
>Location:NODE_371225_length_8483_cov_20.365791	Coordinate:4888	Reads:38	Hits:1	Allocated_reads:38	Strand:-
CACCAGTGATGTAGACCAGAGCATCCC
>Location:NODE_371225_length_8483_cov_20.365791	Coordinate:4888	Reads:1	Hits:4	Allocated_reads:0.25	Strand:-
CAGTGATGTAGACCAGAGCATCCC
>Location:NODE_371225_length_8483_cov_20.365791	Coordinate:4888	Reads:3	Hits:4	Allocated_reads:0.75	Strand:-
CCAGTGATGTAGACCAGAGCATCCC
>Location:NODE_371225_length_8483_cov_20.365791	Coordinate:4888	Reads:1	Hits:1	Allocated_reads:1	Strand:-
CTCACCAGTGATGTAGACCAGAGCATCCC
>Location:NODE_371225_length_8483_cov_20.365791	Coordinate:4888	Reads:1	Hits:1	Allocated_reads:1	Strand:-
TCACCAGTGATGTAGACCAGAGCATCCA
>Location:NODE_371225_length_8483_cov_20.365791	Coordinate:4888	Reads:1	Hits:1	Allocated_reads:1	Strand:-
TCACCAGTGATGTAGACCAGAGCGTCCC
>Location:NODE_371225_length_8483_cov_20.365791	Coordinate:4888	Reads:320	Hits:1	Allocated_reads:320	Strand:-
TCACCAGTGATGTAGACCAGAGCATCCC
>Location:NODE_371225_length_8483_cov_20.365791	Coordinate:4888	Reads:7	Hits:1	Allocated_reads:7	Strand:-
TCTCACCAGTGATGTAGACCAGAGCATCCC
>Location:NODE_371225_length_8483_cov_20.365791	Coordinate:4889	Reads:15	Hits:4	Allocated_reads:3.75	Strand:-
ACCAGTGATGTAGACCAGAGCATCC
>Location:NODE_371225_length_8483_cov_20.365791	Coordinate:4889	Reads:12	Hits:1	Allocated_reads:12	Strand:-
ATCTCACCAGTGATGTAGACCAGAGCATCC
>Location:NODE_371225_length_8483_cov_20.365791	Coordinate:4889	Reads:75	Hits:1	Allocated_reads:75	Strand:-
CACCAGTGATGTAGACCAGAGCATCC
>Location:NODE_371225_length_8483_cov_20.365791	Coordinate:4889	Reads:5	Hits:4	Allocated_reads:1.25	Strand:-
CCAGTGATGTAGACCAGAGCATCC
>Location:NODE_371225_length_8483_cov_20.365791	Coordinate:4889	Reads:1	Hits:1	Allocated_reads:1	Strand:-
CTCACCAGTGATGTAGACCAGAGAATCC
>Location:NODE_371225_length_8483_cov_20.365791	Coordinate:4889	Reads:24	Hits:1	Allocated_reads:24	Strand:-
CTCACCAGTGATGTAGACCAGAGCATCC
>Location:NODE_371225_length_8483_cov_20.365791	Coordinate:4889	Reads:1	Hits:1	Allocated_reads:1	Strand:-
GATCTCACCAGTGATGTAGACCAGAGCATCC
>Location:NODE_371225_length_8483_cov_20.365791	Coordinate:4889	Reads:1	Hits:1	Allocated_reads:1	Strand:-
TCACCAGTGATGTAGACCAGAGCATAC
>Location:NODE_371225_length_8483_cov_20.365791	Coordinate:4889	Reads:1	Hits:1	Allocated_reads:1	Strand:-
TCACCAGTGATGTAGACCAGAGCATTC
>Location:NODE_371225_length_8483_cov_20.365791	Coordinate:4889	Reads:1813	Hits:1	Allocated_reads:1813	Strand:-
TCACCAGTGATGTAGACCAGAGCATCC
>Location:NODE_371225_length_8483_cov_20.365791	Coordinate:4889	Reads:2	Hits:1	Allocated_reads:2	Strand:-
TCACCAGTGATGTAGACCAGAGAATCC
>Location:NODE_371225_length_8483_cov_20.365791	Coordinate:4889	Reads:2	Hits:1	Allocated_reads:2	Strand:-
TCACCAGTGATGTAGACCAGAGCATCT
>Location:NODE_371225_length_8483_cov_20.365791	Coordinate:4889	Reads:2	Hits:1	Allocated_reads:2	Strand:-
TCACCAGTGATGTAGACCAGAGCGTCC
>Location:NODE_371225_length_8483_cov_20.365791	Coordinate:4889	Reads:2	Hits:1	Allocated_reads:2	Strand:-
TCACCAGTGATGTAGACCAGAGCTTCC
>Location:NODE_371225_length_8483_cov_20.365791	Coordinate:4889	Reads:4	Hits:1	Allocated_reads:4	Strand:-
TCACCAGTGATGTAGACCATAGCATCC
>Location:NODE_371225_length_8483_cov_20.365791	Coordinate:4889	Reads:5	Hits:1	Allocated_reads:5	Strand:-
TCACCAGTGATGTAGACCAGAGCATCA
>Location:NODE_371225_length_8483_cov_20.365791	Coordinate:4889	Reads:1	Hits:1	Allocated_reads:1	Strand:-
TCTCACCAGTGATGTAGACCATAGCATCC
>Location:NODE_371225_length_8483_cov_20.365791	Coordinate:4889	Reads:25	Hits:1	Allocated_reads:25	Strand:-
TCTCACCAGTGATGTAGACCAGAGCATCC
>Location:NODE_371225_length_8483_cov_20.365791	Coordinate:4890	Reads:1	Hits:1	Allocated_reads:1	Strand:+
GATGCTCTGGTCTACATCACTGGTG
>Location:NODE_371225_length_8483_cov_20.365791	Coordinate:4890	Reads:14	Hits:1	Allocated_reads:14	Strand:-
TCACCAGTGATGTAGACCAGAGCATC
>Location:NODE_371225_length_8483_cov_20.365791	Coordinate:4891	Reads:13	Hits:1	Allocated_reads:13	Strand:-
TCACCAGTGATGTAGACCAGAGCAT
>Location:NODE_371225_length_8483_cov_20.365791	Coordinate:4892	Reads:5	Hits:1	Allocated_reads:5	Strand:-
TCACCAGTGATGTAGACCAGAGCA
>Location:NODE_371225_length_8483_cov_20.365791	Coordinate:4893	Reads:3	Hits:1	Allocated_reads:3	Strand:-
CTCACCAGTGATGTAGACCAGAGC
>Location:NODE_371225_length_8483_cov_20.365791	Coordinate:4893	Reads:2	Hits:1	Allocated_reads:2	Strand:-
TCTCACCAGTGATGTAGACCAGAGC
>Location:NODE_371225_length_8483_cov_20.365791	Coordinate:4893	Reads:1	Hits:1	Allocated_reads:1	Strand:-
TGTGATCTCACCAGTGATGTAGACCAGAGC
>Location:NODE_371225_length_8483_cov_20.365791	Coordinate:4895	Reads:1	Hits:1	Allocated_reads:1	Strand:-
TGATCTCACCAGTGATGTAGACCAGA
>Location:NODE_371225_length_8483_cov_20.365791	Coordinate:4899	Reads:1	Hits:1	Allocated_reads:1	Strand:-
TGTGATCTCACCAGTGATGTAGAC
>Location:NODE_371225_length_8483_cov_20.365791	Coordinate:4902	Reads:2	Hits:1	Allocated_reads:2	Strand:+
TACATCACTGGTGAGATCACGTATG
>Location:NODE_371225_length_8483_cov_20.365791	Coordinate:4902	Reads:1	Hits:1	Allocated_reads:1	Strand:-
TCCATATGTGATCTCACCAGTGATGTA
>Location:NODE_371225_length_8483_cov_20.365791	Coordinate:4902	Reads:1	Hits:1	Allocated_reads:1	Strand:-
TCCCTCCATATGTGATCTCACCAGTGATGTA
>Location:NODE_371225_length_8483_cov_20.365791	Coordinate:4910	Reads:1	Hits:1	Allocated_reads:1	Strand:-
TCACTCTCCCTCCATATGTGATCTCACCT
>Location:NODE_371225_length_8483_cov_20.365791	Coordinate:4916	Reads:2	Hits:1	Allocated_reads:2	Strand:-
CATCCGTCACTCTCCCTCCATATGTGATC
>Location:NODE_371225_length_8483_cov_20.365791	Coordinate:4916	Reads:1	Hits:1	Allocated_reads:1	Strand:-
GGCATCCGTCACTCTCCCTCCATATGTGATC
>Location:NODE_371225_length_8483_cov_20.365791	Coordinate:4917	Reads:1	Hits:1	Allocated_reads:1	Strand:-
GCATCCGTCACTCTCCCTCCATATGTGAT
>Location:NODE_371225_length_8483_cov_20.365791	Coordinate:4918	Reads:1	Hits:1	Allocated_reads:1	Strand:-
CATCCGTCACTCTCCCTCCATATGTGA
>Location:NODE_371225_length_8483_cov_20.365791	Coordinate:4918	Reads:1	Hits:1	Allocated_reads:1	Strand:-
GGCATCCGTCACTCTCCCTCCATATGTGA
>Location:NODE_371225_length_8483_cov_20.365791	Coordinate:4920	Reads:1	Hits:1	Allocated_reads:1	Strand:-
GCATCCGTCACTCTCCCTCCATATGT
>Location:NODE_371225_length_8483_cov_20.365791	Coordinate:4920	Reads:1	Hits:1	Allocated_reads:1	Strand:-
GGCATCCGTCACTCTCCCTCCATATGT
>Location:NODE_371225_length_8483_cov_20.365791	Coordinate:4921	Reads:2	Hits:1	Allocated_reads:2	Strand:-
GGCATCCGTCACTCTCCCTCCATATG
>Location:NODE_371225_length_8483_cov_20.365791	Coordinate:4930	Reads:1	Hits:1	Allocated_reads:1	Strand:-
TTGGCCCCAGGCATCCGTCACTCTCC
>Location:NODE_371225_length_8483_cov_20.365791	Coordinate:4932	Reads:1	Hits:1	Allocated_reads:1	Strand:-
ACCGTTGGCCCCAGGCATCCGTCACTCT
>Location:NODE_371225_length_8483_cov_20.365791	Coordinate:4932	Reads:1	Hits:1	Allocated_reads:1	Strand:-
GGTACCGTTGGCCCCAGGCATCCGTCACTCT
>Location:NODE_371225_length_8483_cov_20.365791	Coordinate:4932	Reads:3	Hits:1	Allocated_reads:3	Strand:-
TACCGTTGGCCCCAGGCATCCGTCACTCT
>Location:NODE_371225_length_8483_cov_20.365791	Coordinate:4933	Reads:1	Hits:1	Allocated_reads:1	Strand:-
GTACCGTTGGCCCCAGGCATCCGTCACTC
>Location:NODE_371225_length_8483_cov_20.365791	Coordinate:4933	Reads:7	Hits:1	Allocated_reads:7	Strand:-
TACCGTTGGCCCCAGGCATCCGTCACTC
>Location:NODE_371225_length_8483_cov_20.365791	Coordinate:4933	Reads:1	Hits:1	Allocated_reads:1	Strand:-
TAGGTACCGTTGGCCCCAGGCATCCGTCACTC
>Location:NODE_371225_length_8483_cov_20.365791	Coordinate:4934	Reads:5	Hits:1	Allocated_reads:5	Strand:-
TACCGTTGGCCCCAGGCATCCGTCACT
>Location:NODE_371225_length_8483_cov_20.365791	Coordinate:4935	Reads:4	Hits:1	Allocated_reads:4	Strand:-
TACCGTTGGCCCCAGGCATCCGTCAC
>Location:NODE_371225_length_8483_cov_20.365791	Coordinate:4935	Reads:1	Hits:1	Allocated_reads:1	Strand:-
TAGGTACCGTTGGCCCCAGGCATCCGTCAC
>Location:NODE_371225_length_8483_cov_20.365791	Coordinate:4936	Reads:3	Hits:1	Allocated_reads:3	Strand:-
TAGGTACCGTTGGCCCCAGGCATCCGTCA
>Location:NODE_371225_length_8483_cov_20.365791	Coordinate:4936	Reads:1	Hits:1	Allocated_reads:1	Strand:-
TTAGGTACCGTTGGCCCCAGGCATCCGTCA
>Location:NODE_371225_length_8483_cov_20.365791	Coordinate:4937	Reads:1	Hits:1	Allocated_reads:1	Strand:+
GACGGATGCCTGGGGCCAACGGTACC
>Location:NODE_371225_length_8483_cov_20.365791	Coordinate:4937	Reads:1	Hits:1	Allocated_reads:1	Strand:-
TAGGTACCGTTGGCCCCAGGCATCCGTT
>Location:NODE_371225_length_8483_cov_20.365791	Coordinate:4937	Reads:3	Hits:1	Allocated_reads:3	Strand:-
TAGGTACCGTTGGCCCCAGGCATCCGTC
>Location:NODE_371225_length_8483_cov_20.365791	Coordinate:4937	Reads:1	Hits:1	Allocated_reads:1	Strand:-
TTAGGTACCGTTGGCCCCAGGCATCCGTC
>Location:NODE_371225_length_8483_cov_20.365791	Coordinate:4938	Reads:1	Hits:1	Allocated_reads:1	Strand:-
CTTAGGTACCGTTGGCCCCAGGCATCCGT
>Location:NODE_371225_length_8483_cov_20.365791	Coordinate:4938	Reads:6	Hits:1	Allocated_reads:6	Strand:-
TAGGTACCGTTGGCCCCAGGCATCCGT
>Location:NODE_371225_length_8483_cov_20.365791	Coordinate:4938	Reads:1	Hits:1	Allocated_reads:1	Strand:-
TCCTTAGGTACCGTTGGCCCCAGGCATCCGT
>Location:NODE_371225_length_8483_cov_20.365791	Coordinate:4938	Reads:7	Hits:1	Allocated_reads:7	Strand:-
TTAGGTACCGTTGGCCCCAGGCATCCGT
>Location:NODE_371225_length_8483_cov_20.365791	Coordinate:4939	Reads:2	Hits:1	Allocated_reads:2	Strand:-
CCTTAGGTACCGTTGGCCCCAGGCATCCG
>Location:NODE_371225_length_8483_cov_20.365791	Coordinate:4939	Reads:1	Hits:1	Allocated_reads:1	Strand:-
CTTAGGTACCGTTGGCCCCAGGCATCCA
>Location:NODE_371225_length_8483_cov_20.365791	Coordinate:4939	Reads:1	Hits:1	Allocated_reads:1	Strand:-
TAGGTACCGTTGGCCCCAGGCATCCA
>Location:NODE_371225_length_8483_cov_20.365791	Coordinate:4939	Reads:5	Hits:1	Allocated_reads:5	Strand:-
TAGGTACCGTTGGCCCCAGGCATCCG
>Location:NODE_371225_length_8483_cov_20.365791	Coordinate:4939	Reads:1	Hits:1	Allocated_reads:1	Strand:-
TCCTTAGGTACCGTTGGCCCCAGGCATCCG
>Location:NODE_371225_length_8483_cov_20.365791	Coordinate:4939	Reads:1	Hits:1	Allocated_reads:1	Strand:-
TTAGGTACCGTTGGCCCCAGGCATCCG
>Location:NODE_371225_length_8483_cov_20.365791	Coordinate:4940	Reads:1	Hits:1	Allocated_reads:1	Strand:-
TAGGTACCGTTGGCCCCAGGCATCC
>Location:NODE_371225_length_8483_cov_20.365791	Coordinate:4940	Reads:1	Hits:1	Allocated_reads:1	Strand:-
TCCTTAGGTACCGTTGGCCCCAGGCATCC
>Location:NODE_371225_length_8483_cov_20.365791	Coordinate:4940	Reads:1	Hits:1	Allocated_reads:1	Strand:-
TTAGGTACCGTTGGCCCCAGGCATCC
>Location:NODE_371225_length_8483_cov_20.365791	Coordinate:4941	Reads:1	Hits:1	Allocated_reads:1	Strand:-
TAGGTACCGTTGGCCCCAGGCATC
>Location:NODE_371225_length_8483_cov_20.365791	Coordinate:4941	Reads:10	Hits:1	Allocated_reads:10	Strand:-
TCCTTAGGTACCGTTGGCCCCAGGCATC
>Location:NODE_371225_length_8483_cov_20.365791	Coordinate:4941	Reads:1	Hits:1	Allocated_reads:1	Strand:-
TTAGGTACCGTTGGCCCCAGGCATC
>Location:NODE_371225_length_8483_cov_20.365791	Coordinate:4942	Reads:1	Hits:1	Allocated_reads:1	Strand:-
TCCTTAGGTACCGTTGGCCCCAGGCAT
>Location:NODE_371225_length_8483_cov_20.365791	Coordinate:4943	Reads:2	Hits:1	Allocated_reads:2	Strand:-
TCCTTAGGTACCGTTGGCCCCAGGCA
>Location:NODE_371225_length_8483_cov_20.365791	Coordinate:4944	Reads:1	Hits:1	Allocated_reads:1	Strand:-
AGGATTGTCCTTAGGTACCGTTGGCCCCAGGA
>Location:NODE_371225_length_8483_cov_20.365791	Coordinate:4945	Reads:1	Hits:1	Allocated_reads:1	Strand:-
ATTGTCCTTAGGTACCGTTGGCCCCAGA
>Location:NODE_371225_length_8483_cov_20.365791	Coordinate:4945	Reads:2	Hits:1	Allocated_reads:2	Strand:-
GAGGATTGTCCTTAGGTACCGTTGGCCCCAGG
>Location:NODE_371225_length_8483_cov_20.365791	Coordinate:4945	Reads:2	Hits:1	Allocated_reads:2	Strand:-
TGAGGATTGTCCTTAGGTACCGTTGGCCCCAGT
>Location:NODE_371225_length_8483_cov_20.365791	Coordinate:4945	Reads:4	Hits:1	Allocated_reads:4	Strand:-
TGAGGATTGTCCTTAGGTACCGTTGGCCCCAGG
>Location:NODE_371225_length_8483_cov_20.365791	Coordinate:4945	Reads:2	Hits:1	Allocated_reads:2	Strand:-
TTGAGGATTGTCCTTAGGTACCGTTGGCCCCAGG
>Location:NODE_371225_length_8483_cov_20.365791	Coordinate:4946	Reads:1	Hits:1	Allocated_reads:1	Strand:-
AGGATTGTCCTTAGGTACCGTTGGCCCCAG
>Location:NODE_371225_length_8483_cov_20.365791	Coordinate:4946	Reads:1	Hits:1	Allocated_reads:1	Strand:-
GAGGATTGTCCTTAGGTACCGTTGGCCCCAG
>Location:NODE_371225_length_8483_cov_20.365791	Coordinate:4946	Reads:1	Hits:1	Allocated_reads:1	Strand:-
TGAGGATTGTCCTTAGGTACCGTTGGCCCCAA
>Location:NODE_371225_length_8483_cov_20.365791	Coordinate:4946	Reads:1	Hits:1	Allocated_reads:1	Strand:-
TGAGGATTGTCCTTAGGTATCGTTGGCCCCAG
>Location:NODE_371225_length_8483_cov_20.365791	Coordinate:4946	Reads:4	Hits:1	Allocated_reads:4	Strand:-
TGAGGATTGTCCTTAGGTACCGTTGGCCCCAG
>Location:NODE_371225_length_8483_cov_20.365791	Coordinate:4946	Reads:1	Hits:1	Allocated_reads:1	Strand:-
TGTCCTTAGGTACCGTTGGCCCCAG
>Location:NODE_371225_length_8483_cov_20.365791	Coordinate:4946	Reads:2	Hits:1	Allocated_reads:2	Strand:-
TTGAGGATTGTCCTTAGGTACCGTTGGCCCCAG
>Location:NODE_371225_length_8483_cov_20.365791	Coordinate:4946	Reads:1	Hits:1	Allocated_reads:1	Strand:-
TTGTCCTTAGGTACCGTTGGCCCCAG
>Location:NODE_371225_length_8483_cov_20.365791	Coordinate:4947	Reads:3	Hits:1	Allocated_reads:3	Strand:-
AGGATTGTCCTTAGGTACCGTTGGCCCCA
>Location:NODE_371225_length_8483_cov_20.365791	Coordinate:4947	Reads:1	Hits:1	Allocated_reads:1	Strand:-
GAGGATTGTCCTTAGGTACCGTTGGCCCCA
>Location:NODE_371225_length_8483_cov_20.365791	Coordinate:4947	Reads:1	Hits:1	Allocated_reads:1	Strand:-
TGAGGATTGTCCTTAGGTACCGTTGGCCCCG
>Location:NODE_371225_length_8483_cov_20.365791	Coordinate:4947	Reads:27	Hits:1	Allocated_reads:27	Strand:-
TGAGGATTGTCCTTAGGTACCGTTGGCCCCA
>Location:NODE_371225_length_8483_cov_20.365791	Coordinate:4947	Reads:2	Hits:1	Allocated_reads:2	Strand:-
TGTCCTTAGGTACCGTTGGCCCCA
>Location:NODE_371225_length_8483_cov_20.365791	Coordinate:4947	Reads:1	Hits:1	Allocated_reads:1	Strand:-
TTGAGGATTGTCCTTAGGTACCGTTGGCCCCT
>Location:NODE_371225_length_8483_cov_20.365791	Coordinate:4947	Reads:1	Hits:1	Allocated_reads:1	Strand:-
TTGAGGATTGTCCTTAGGTACCGTTGGCCCTT
>Location:NODE_371225_length_8483_cov_20.365791	Coordinate:4947	Reads:8	Hits:1	Allocated_reads:8	Strand:-
TTGAGGATTGTCCTTAGGTACCGTTGGCCCCA
>Location:NODE_371225_length_8483_cov_20.365791	Coordinate:4947	Reads:1	Hits:1	Allocated_reads:1	Strand:-
TTTGAGGATTGTCCTTAGGTACCGTTGGCCCCA
>Location:NODE_371225_length_8483_cov_20.365791	Coordinate:4948	Reads:1	Hits:1	Allocated_reads:1	Strand:-
AGGATTGTCCTTAGGTACCGTTGGCCCC
>Location:NODE_371225_length_8483_cov_20.365791	Coordinate:4948	Reads:4	Hits:1	Allocated_reads:4	Strand:-
GAGGATTGTCCTTAGGTACCGTTGGCCCC
>Location:NODE_371225_length_8483_cov_20.365791	Coordinate:4948	Reads:2	Hits:1	Allocated_reads:2	Strand:-
TGAGGATTGTCCTTAGGTACCGTTGGCCCT
>Location:NODE_371225_length_8483_cov_20.365791	Coordinate:4948	Reads:27	Hits:1	Allocated_reads:27	Strand:-
TGAGGATTGTCCTTAGGTACCGTTGGCCCC
>Location:NODE_371225_length_8483_cov_20.365791	Coordinate:4948	Reads:33	Hits:1	Allocated_reads:33	Strand:-
TTGAGGATTGTCCTTAGGTACCGTTGGCCCC
>Location:NODE_371225_length_8483_cov_20.365791	Coordinate:4948	Reads:2	Hits:1	Allocated_reads:2	Strand:-
TTTGAGGATTGTCCTTAGGTACCGTTGGCCCC
>Location:NODE_371225_length_8483_cov_20.365791	Coordinate:4949	Reads:1	Hits:1	Allocated_reads:1	Strand:-
AGGATTGTCCTTAGGTACCGTTGACCC
>Location:NODE_371225_length_8483_cov_20.365791	Coordinate:4949	Reads:4	Hits:1	Allocated_reads:4	Strand:-
AGGATTGTCCTTAGGTACCGTTGGCCC
>Location:NODE_371225_length_8483_cov_20.365791	Coordinate:4949	Reads:13	Hits:1	Allocated_reads:13	Strand:-
GAGGATTGTCCTTAGGTACCGTTGGCCC
>Location:NODE_371225_length_8483_cov_20.365791	Coordinate:4949	Reads:2	Hits:1	Allocated_reads:2	Strand:-
GATTGTCCTTAGGTACCGTTGGCCC
>Location:NODE_371225_length_8483_cov_20.365791	Coordinate:4949	Reads:1	Hits:1	Allocated_reads:1	Strand:-
GGATTGTCCTTAGGTACCGTTGGCCC
>Location:NODE_371225_length_8483_cov_20.365791	Coordinate:4949	Reads:49	Hits:1	Allocated_reads:49	Strand:-
TGAGGATTGTCCTTAGGTACCGTTGGCCC
>Location:NODE_371225_length_8483_cov_20.365791	Coordinate:4949	Reads:1	Hits:1	Allocated_reads:1	Strand:-
TTGAGGATTGTCCTTAGGTACCGTTTGCCC
>Location:NODE_371225_length_8483_cov_20.365791	Coordinate:4949	Reads:81	Hits:1	Allocated_reads:81	Strand:-
TTGAGGATTGTCCTTAGGTACCGTTGGCCC
>Location:NODE_371225_length_8483_cov_20.365791	Coordinate:4949	Reads:1	Hits:1	Allocated_reads:1	Strand:-
TTTGAGGATTGTCCTTAGGTACCGTTGGCCA
>Location:NODE_371225_length_8483_cov_20.365791	Coordinate:4949	Reads:6	Hits:1	Allocated_reads:6	Strand:-
TTTGAGGATTGTCCTTAGGTACCGTTGGCCC
>Location:NODE_371225_length_8483_cov_20.365791	Coordinate:4950	Reads:1	Hits:1	Allocated_reads:1	Strand:-
AGGATTGTCCTTAGGTACCGTTGGCC
>Location:NODE_371225_length_8483_cov_20.365791	Coordinate:4950	Reads:2	Hits:1	Allocated_reads:2	Strand:-
GAGGATTGTCCTTAGGTACCGTTGGCC
>Location:NODE_371225_length_8483_cov_20.365791	Coordinate:4950	Reads:1	Hits:1	Allocated_reads:1	Strand:-
TGAGGATTGTCCTTAGGTACCGTTGGCC
>Location:NODE_371225_length_8483_cov_20.365791	Coordinate:4950	Reads:1	Hits:1	Allocated_reads:1	Strand:-
TTGAGGATTGTCCTTAGGTACCGTTGGCC
>Location:NODE_371225_length_8483_cov_20.365791	Coordinate:4950	Reads:2	Hits:1	Allocated_reads:2	Strand:-
TTTGAGGATTGTCCTTAGGTACCGTTGGCC
>Location:NODE_371225_length_8483_cov_20.365791	Coordinate:4951	Reads:1	Hits:1	Allocated_reads:1	Strand:-
GAGGATTGTCCTTAGGTACCGTTGGC
>Location:NODE_371225_length_8483_cov_20.365791	Coordinate:4951	Reads:1	Hits:1	Allocated_reads:1	Strand:-
TGAGGATTGTCCTTAGGTACCGTTGTC
>Location:NODE_371225_length_8483_cov_20.365791	Coordinate:4951	Reads:9	Hits:1	Allocated_reads:9	Strand:-
TGAGGATTGTCCTTAGGTACCGTTGGC
>Location:NODE_371225_length_8483_cov_20.365791	Coordinate:4951	Reads:1	Hits:1	Allocated_reads:1	Strand:-
TTTGAGGATTGTCCTTAGGTACCGTTGGC
>Location:NODE_371225_length_8483_cov_20.365791	Coordinate:4952	Reads:1	Hits:1	Allocated_reads:1	Strand:-
TGAGGATTGTCCTTAGGTACCGTTGG
>Location:NODE_371225_length_8483_cov_20.365791	Coordinate:4952	Reads:1	Hits:1	Allocated_reads:1	Strand:-
TTGAGGATTGTCCTTAGGTACCGTTGT
>Location:NODE_371225_length_8483_cov_20.365791	Coordinate:4954	Reads:1	Hits:1	Allocated_reads:1	Strand:-
TGAGGATTGTCCTTAGGTACCGTT
>Location:NODE_371225_length_8483_cov_20.365791	Coordinate:4954	Reads:1	Hits:1	Allocated_reads:1	Strand:-
TTTGAGGATTGTCCTTAGGTACCGTT
>Location:NODE_371225_length_8483_cov_20.365791	Coordinate:4955	Reads:1	Hits:1	Allocated_reads:1	Strand:-
TTGAGGATTGTCCTTAGGTACCGT
>Location:NODE_371225_length_8483_cov_20.365791	Coordinate:4956	Reads:2	Hits:1	Allocated_reads:2	Strand:-
TTTGAGGATTGTCCTTAGGTACCG
>Location:NODE_371225_length_8483_cov_20.365791	Coordinate:4957	Reads:1	Hits:1	Allocated_reads:1	Strand:-
CCTTTGAGGATTGTCCTTAGGTACC
>Location:NODE_371225_length_8483_cov_20.365791	Coordinate:4963	Reads:1	Hits:1	Allocated_reads:1	Strand:-
TTCTGGAGAAAAAAGGCCTTTGAGGATTGTCCTTA
>Location:NODE_371225_length_8483_cov_20.365791	Coordinate:4964	Reads:1	Hits:1	Allocated_reads:1	Strand:-
TCTGGAGAAAAAAGGCCTTTGAGGATTGTCCTT
>Location:NODE_371225_length_8483_cov_20.365791	Coordinate:4965	Reads:1	Hits:1	Allocated_reads:1	Strand:-
CTGGAGAAAAAAGGCCTTTGAGGATTGTCCT
>Location:NODE_371225_length_8483_cov_20.365791	Coordinate:4965	Reads:1	Hits:1	Allocated_reads:1	Strand:-
GGAGAAAAAAGGCCTTTGAGGATTGTCCT
>Location:NODE_371225_length_8483_cov_20.365791	Coordinate:4965	Reads:1	Hits:1	Allocated_reads:1	Strand:-
TGGAGAAAAAAGGCCTTTGAGGATTGTCCT
>Location:NODE_371225_length_8483_cov_20.365791	Coordinate:4968	Reads:1	Hits:1	Allocated_reads:1	Strand:-
TTCTGGAGAAAAAAGGCCTTTGAGGATTGT
>Location:NODE_371225_length_8483_cov_20.365791	Coordinate:4968	Reads:1	Hits:1	Allocated_reads:1	Strand:-
TTTCTGGAGAAAAAAGGCCTTTGAGGATTGA
>Location:NODE_371225_length_8483_cov_20.365791	Coordinate:4968	Reads:1	Hits:1	Allocated_reads:1	Strand:-
TTTCTGGAGAAAAAAGGCCTTTGAGGATTTT
>Location:NODE_371225_length_8483_cov_20.365791	Coordinate:4969	Reads:1	Hits:1	Allocated_reads:1	Strand:-
TTCTGGAGAAAAAAGGCCTTTGAGGATTT
>Location:NODE_371225_length_8483_cov_20.365791	Coordinate:4969	Reads:1	Hits:1	Allocated_reads:1	Strand:-
TTTCTGGAGAAAAAAGGCCTTTGAGGATTG
>Location:NODE_371225_length_8483_cov_20.365791	Coordinate:4969	Reads:1	Hits:1	Allocated_reads:1	Strand:-
TTTCTGGAGAAAAAAGGCCTTTGAGGATTT
>Location:NODE_371225_length_8483_cov_20.365791	Coordinate:4970	Reads:1	Hits:1	Allocated_reads:1	Strand:-
TCTGGAGAAAAAAGGCCTTTGAGGATT
>Location:NODE_371225_length_8483_cov_20.365791	Coordinate:4970	Reads:2	Hits:1	Allocated_reads:2	Strand:-
TTCTGGAGAAAAAAGGCCTTTGAGGATT
>Location:NODE_371225_length_8483_cov_20.365791	Coordinate:4970	Reads:5	Hits:1	Allocated_reads:5	Strand:-
TTTCTGGAGAAAAAAGGCCTTTGAGGATT
>Location:NODE_371225_length_8483_cov_20.365791	Coordinate:4971	Reads:1	Hits:1	Allocated_reads:1	Strand:-
CTGGAGAAAAAAGGCCTTTGAGGAT
>Location:NODE_371225_length_8483_cov_20.365791	Coordinate:4971	Reads:2	Hits:1	Allocated_reads:2	Strand:-
TTCTGGAGAAAAAAGGCCTTTGAGGAT
>Location:NODE_371225_length_8483_cov_20.365791	Coordinate:4971	Reads:1	Hits:1	Allocated_reads:1	Strand:-
TTTCTGGAGAAAAAAGGCCTTTGAGGTC
>Location:NODE_371225_length_8483_cov_20.365791	Coordinate:4971	Reads:1	Hits:1	Allocated_reads:1	Strand:-
TTTCTGGAGAAAAAAGGCCTTTGAGGTT
>Location:NODE_371225_length_8483_cov_20.365791	Coordinate:4971	Reads:8	Hits:1	Allocated_reads:8	Strand:-
TTTCTGGAGAAAAAAGGCCTTTGAGGAT
>Location:NODE_371225_length_8483_cov_20.365791	Coordinate:4972	Reads:1	Hits:1	Allocated_reads:1	Strand:-
TCTGGAGAAAAAAGGCCTTTGAGGA
>Location:NODE_371225_length_8483_cov_20.365791	Coordinate:4972	Reads:5	Hits:1	Allocated_reads:5	Strand:-
TTCTGGAGAAAAAAGGCCTTTGAGGA
>Location:NODE_371225_length_8483_cov_20.365791	Coordinate:4972	Reads:2	Hits:1	Allocated_reads:2	Strand:-
TTTCTGGAGAAAAAAGGCCTTTGAGGA
>Location:NODE_371225_length_8483_cov_20.365791	Coordinate:4973	Reads:1	Hits:1	Allocated_reads:1	Strand:-
TTTCTGGAGAAAAAAGGCCTTTGAGT
>Location:NODE_371225_length_8483_cov_20.365791	Coordinate:4973	Reads:1	Hits:1	Allocated_reads:1	Strand:-
TTTCTGGAGAAAAAAGGCCTTTGATT
>Location:NODE_371225_length_8483_cov_20.365791	Coordinate:4973	Reads:5	Hits:1	Allocated_reads:5	Strand:-
TTTCTGGAGAAAAAAGGCCTTTGAGG
>Location:NODE_371225_length_8483_cov_20.365791	Coordinate:4974	Reads:3	Hits:1	Allocated_reads:3	Strand:-
TTTCTGGAGAAAAAAGGCCTTTGAG
>Location:NODE_371225_length_8483_cov_20.365791	Coordinate:4975	Reads:2	Hits:1	Allocated_reads:2	Strand:-
TTTCTGGAGAAAAAAGGCCTTTGA
>Location:NODE_371225_length_8483_cov_20.365791	Coordinate:4977	Reads:1	Hits:1	Allocated_reads:1	Strand:-
TGCAGAGTTTCTGGAGAAAAAAGGCCTTT
>Location:NODE_371225_length_8483_cov_20.365791	Coordinate:4978	Reads:4	Hits:1	Allocated_reads:4	Strand:-
TGCAGAGTTTCTGGAGAAAAAAGGCCTT
>Location:NODE_371225_length_8483_cov_20.365791	Coordinate:4979	Reads:13	Hits:1	Allocated_reads:13	Strand:-
TGCAGAGTTTCTGGAGAAAAAAGGCCT
>Location:NODE_371225_length_8483_cov_20.365791	Coordinate:4980	Reads:14	Hits:1	Allocated_reads:14	Strand:-
TGCAGAGTTTCTGGAGAAAAAAGGCC
>Location:NODE_371225_length_8483_cov_20.365791	Coordinate:4984	Reads:1	Hits:2	Allocated_reads:0.5	Strand:-
TAGCCAGGCTGCAGAGTTTCTGAAGAAAATT
>Location:NODE_371225_length_8483_cov_20.365791	Coordinate:4984	Reads:1	Hits:2	Allocated_reads:0.5	Strand:+
TTTTTTCTCCAGAAACTCTGCAGCCT
>Location:NODE_371225_length_8483_cov_20.365791	Coordinate:4985	Reads:4	Hits:2	Allocated_reads:2	Strand:+
TTTTTCTCCAGAAACTCTGCAGCCT
>Location:NODE_371225_length_8483_cov_20.365791	Coordinate:4986	Reads:1	Hits:2	Allocated_reads:0.5	Strand:-
GTAGCCAGGCTGCAGAGTTTCTGAAGAAAA
>Location:NODE_371225_length_8483_cov_20.365791	Coordinate:4986	Reads:1	Hits:2	Allocated_reads:0.5	Strand:-
TAGCCAGGCTGCAGAGTTTCTGAAGAAAA
>Location:NODE_371225_length_8483_cov_20.365791	Coordinate:4986	Reads:1	Hits:2	Allocated_reads:0.5	Strand:+
TTTTCTCCAGAAACTCTGCAGCCT
>Location:NODE_371225_length_8483_cov_20.365791	Coordinate:4987	Reads:1	Hits:2	Allocated_reads:0.5	Strand:+
TTTCTCCAGAAACTCTGCAGCCTGGCT
>Location:NODE_371225_length_8483_cov_20.365791	Coordinate:4988	Reads:1	Hits:2	Allocated_reads:0.5	Strand:-
TAGCCAGGCTGCAGAGTTTCTGAAGAA
>Location:NODE_371225_length_8483_cov_20.365791	Coordinate:4988	Reads:1	Hits:2	Allocated_reads:0.5	Strand:+
TTCTCCAGAAACTCTGCAGCCTGGC
>Location:NODE_371225_length_8483_cov_20.365791	Coordinate:4988	Reads:4	Hits:2	Allocated_reads:2	Strand:+
TTCTCCAGAAACTCTGCAGCCTGGCT
>Location:NODE_371225_length_8483_cov_20.365791	Coordinate:4988	Reads:2	Hits:2	Allocated_reads:1	Strand:+
TTCTCCAGAAACTCTGCAGCCTGGCTA
>Location:NODE_371225_length_8483_cov_20.365791	Coordinate:4988	Reads:1	Hits:2	Allocated_reads:0.5	Strand:+
TTCTCCAGAAACTCTGCAGCCTGGCTACA
>Location:NODE_371225_length_8483_cov_20.365791	Coordinate:4989	Reads:24	Hits:2	Allocated_reads:12	Strand:+
TCTCCAGAAACTCTGCAGCCTGGCT
>Location:NODE_371225_length_8483_cov_20.365791	Coordinate:4989	Reads:1	Hits:2	Allocated_reads:0.5	Strand:+
TCTCCAGAAACTCTGCAGCCTGGCTA
>Location:NODE_371225_length_8483_cov_20.365791	Coordinate:4989	Reads:1	Hits:2	Allocated_reads:0.5	Strand:+
TCTCCAGAAACTCTGCAGCCTGGCTG
>Location:NODE_371225_length_8483_cov_20.365791	Coordinate:4989	Reads:6	Hits:2	Allocated_reads:3	Strand:+
TCTCCAGAAACTCTGCAGCCTGGCTAC
>Location:NODE_371225_length_8483_cov_20.365791	Coordinate:4989	Reads:1	Hits:2	Allocated_reads:0.5	Strand:+
TCTCCAGAAACTCTGCAGCCTGGCTACA
>Location:NODE_371225_length_8483_cov_20.365791	Coordinate:4989	Reads:1	Hits:2	Allocated_reads:0.5	Strand:-
TGTAGCCAGGCTGCAGAGTTTCTGAAGA
>Location:NODE_371225_length_8483_cov_20.365791	Coordinate:4990	Reads:1	Hits:2	Allocated_reads:0.5	Strand:-
TAGCCAGGCTGCAGAGTTTCTGAAG
>Location:NODE_371225_length_8483_cov_20.365791	Coordinate:4991	Reads:1	Hits:1	Allocated_reads:1	Strand:-
TACGTGTAGCCAGGCTGCAGAGTTTCTGAA
>Location:NODE_371225_length_8483_cov_20.365791	Coordinate:4994	Reads:2	Hits:1	Allocated_reads:2	Strand:-
CGTGTAGCCAGGCTGCAGAGTTTCT
>Location:NODE_371225_length_8483_cov_20.365791	Coordinate:4997	Reads:2	Hits:1	Allocated_reads:2	Strand:-
GAGTACGTGTAGCCAGGCTGCAGAGTT
>Location:NODE_371225_length_8483_cov_20.365791	Coordinate:4997	Reads:3	Hits:1	Allocated_reads:3	Strand:-
GGAGTACGTGTAGCCAGGCTGCAGAGTT
>Location:NODE_371225_length_8483_cov_20.365791	Coordinate:4997	Reads:1	Hits:1	Allocated_reads:1	Strand:-
TACGTGTAGCCAGGCTGCAGAGTT
>Location:NODE_371225_length_8483_cov_20.365791	Coordinate:4998	Reads:1	Hits:1	Allocated_reads:1	Strand:-
GGGAGTACGTGTAGCCAGGCTGCAGAGT
>Location:NODE_371225_length_8483_cov_20.365791	Coordinate:5001	Reads:1	Hits:1	Allocated_reads:1	Strand:-
AGGGGGAGTACGTGTAGCCAGGCTGCAA
>Location:NODE_371225_length_8483_cov_20.365791	Coordinate:5001	Reads:1	Hits:1	Allocated_reads:1	Strand:-
GGGGAGTACGTGTAGCCAGGCTGCAA
>Location:NODE_371225_length_8483_cov_20.365791	Coordinate:5002	Reads:5	Hits:1	Allocated_reads:5	Strand:-
GGGGAGTACGTGTAGCCAGGCTGCA
>Location:NODE_371225_length_8483_cov_20.365791	Coordinate:5002	Reads:1	Hits:1	Allocated_reads:1	Strand:-
GGGGGAGTACGTGTAGCCAGGCTGCA
>Location:NODE_371225_length_8483_cov_20.365791	Coordinate:5005	Reads:2	Hits:1	Allocated_reads:2	Strand:-
TGAGGGGGAGTACGTGTAGCCAGGCT
>Location:NODE_371225_length_8483_cov_20.365791	Coordinate:5009	Reads:1	Hits:1	Allocated_reads:1	Strand:-
AGTAAACACCTGAGGGGGAGTACGTGTAGCCT
>Location:NODE_371225_length_8483_cov_20.365791	Coordinate:5010	Reads:1	Hits:1	Allocated_reads:1	Strand:-
AACACCTGAGGGGGAGTACGTGTAGCC
>Location:NODE_371225_length_8483_cov_20.365791	Coordinate:5010	Reads:1	Hits:1	Allocated_reads:1	Strand:-
TAAACACCTGAGGGGGAGTACGTGTAGCC
>Location:NODE_371225_length_8483_cov_20.365791	Coordinate:5011	Reads:1	Hits:1	Allocated_reads:1	Strand:+
GCTACACGTACTCCCCCTCAGGTG
>Location:NODE_371225_length_8483_cov_20.365791	Coordinate:5020	Reads:1	Hits:1	Allocated_reads:1	Strand:-
TCTGGGGCGTAGTAAACACCTGAGGGGGAGT
>Location:NODE_371225_length_8483_cov_20.365791	Coordinate:5022	Reads:1	Hits:1	Allocated_reads:1	Strand:-
TGGGGCGTAGTAAACACCTGAGGGGGA
>Location:NODE_371225_length_8483_cov_20.365791	Coordinate:5023	Reads:1	Hits:1	Allocated_reads:1	Strand:-
TGGGGCGTAGTAAACACCTGAGGGGG
>Location:NODE_371225_length_8483_cov_20.365791	Coordinate:5025	Reads:1	Hits:1	Allocated_reads:1	Strand:-
TCTGACTCTGGGGCGTAGTAAACACCTGAGGG
>Location:NODE_371225_length_8483_cov_20.365791	Coordinate:5029	Reads:1	Hits:1	Allocated_reads:1	Strand:-
TTCATCTGACTCTGGGGCGTAGTAAACACCTG
>Location:NODE_371225_length_8483_cov_20.365791	Coordinate:5030	Reads:3	Hits:1	Allocated_reads:3	Strand:-
TCATCTGACTCTGGGGCGTAGTAAACACCT
>Location:NODE_371225_length_8483_cov_20.365791	Coordinate:5030	Reads:1	Hits:1	Allocated_reads:1	Strand:-
TCTGACTCTGGGGCGTAGTAAACACCT
>Location:NODE_371225_length_8483_cov_20.365791	Coordinate:5030	Reads:2	Hits:1	Allocated_reads:2	Strand:-
TTCATCTGACTCTGGGGCGTAGTAAACACCT
>Location:NODE_371225_length_8483_cov_20.365791	Coordinate:5031	Reads:2	Hits:1	Allocated_reads:2	Strand:-
CATCTGACTCTGGGGCGTAGTAAACACC
>Location:NODE_371225_length_8483_cov_20.365791	Coordinate:5031	Reads:10	Hits:1	Allocated_reads:10	Strand:-
TCATCTGACTCTGGGGCGTAGTAAACACC
>Location:NODE_371225_length_8483_cov_20.365791	Coordinate:5031	Reads:1	Hits:1	Allocated_reads:1	Strand:-
TCTGACTCTGGGGCGTAGTAAACACC
>Location:NODE_371225_length_8483_cov_20.365791	Coordinate:5031	Reads:1	Hits:1	Allocated_reads:1	Strand:-
TGACTCTGGGGCGTAGTAAACACC
>Location:NODE_371225_length_8483_cov_20.365791	Coordinate:5031	Reads:7	Hits:1	Allocated_reads:7	Strand:-
TTCATCTGACTCTGGGGCGTAGTAAACACC
>Location:NODE_371225_length_8483_cov_20.365791	Coordinate:5033	Reads:1	Hits:1	Allocated_reads:1	Strand:-
AGTTCATCTGACTCTGGGGCGTAGTAAACA
>Location:NODE_371225_length_8483_cov_20.365791	Coordinate:5033	Reads:1	Hits:1	Allocated_reads:1	Strand:-
GTTCATCTGACTCTGGGGCGTAGTAAACT
>Location:NODE_371225_length_8483_cov_20.365791	Coordinate:5033	Reads:1	Hits:1	Allocated_reads:1	Strand:-
TCATCTGACTCTGGGGCGTAGTAAACT
>Location:NODE_371225_length_8483_cov_20.365791	Coordinate:5034	Reads:1	Hits:1	Allocated_reads:1	Strand:-
TTCATCTGACTCTGGGGCGTAGTAAAC
>Location:NODE_371225_length_8483_cov_20.365791	Coordinate:5035	Reads:1	Hits:1	Allocated_reads:1	Strand:-
TTCATCTGACTCTGGGGCGTAGTAAA
>Location:NODE_371225_length_8483_cov_20.365791	Coordinate:5043	Reads:1	Hits:1	Allocated_reads:1	Strand:-
TTCGAGTTCATCTGACTCTGGGGC
>Location:NODE_371225_length_8483_cov_20.365791	Coordinate:5044	Reads:1	Hits:1	Allocated_reads:1	Strand:-
TTGTTCGAGTTCATCTGACTCTGGGG
>Location:NODE_371225_length_8483_cov_20.365791	Coordinate:5050	Reads:1	Hits:1	Allocated_reads:1	Strand:-
AATATACTTATATTGTTCGAGTTCATCTGACT
>Location:NODE_371225_length_8483_cov_20.365791	Coordinate:5050	Reads:1	Hits:2	Allocated_reads:0.5	Strand:+
AGTCAGATGAACTCGAACAATATAAT
>Location:NODE_371225_length_8483_cov_20.365791	Coordinate:5050	Reads:3	Hits:2	Allocated_reads:1.5	Strand:+
AGTCAGATGAACTCGAACAATATAAGAAT
>Location:NODE_371225_length_8483_cov_20.365791	Coordinate:5052	Reads:1	Hits:2	Allocated_reads:0.5	Strand:+
TCAGATGAACTCGAACAATATAAGAAT
>Location:NODE_371225_length_8483_cov_20.365791	Coordinate:5054	Reads:1	Hits:1	Allocated_reads:1	Strand:-
ATATACTTATATTGTTCGAGTTCATCT
>Location:NODE_371225_length_8483_cov_20.365791	Coordinate:5065	Reads:1	Hits:1	Allocated_reads:1	Strand:-
TAAGATTCTCAATATACTTATATTGTT
>Location:NODE_371225_length_8483_cov_20.365791	Coordinate:5065	Reads:4	Hits:1	Allocated_reads:4	Strand:-
TGTAAGATTCTCAATATACTTATATTGTT
>Location:NODE_371225_length_8483_cov_20.365791	Coordinate:5065	Reads:4	Hits:1	Allocated_reads:4	Strand:-
TTGTAAGATTCTCAATATACTTATATTGTT
>Location:NODE_371225_length_8483_cov_20.365791	Coordinate:5067	Reads:1	Hits:1	Allocated_reads:1	Strand:-
GATTGTAAGATTCTCAATATACTTATATTG
>Location:NODE_371225_length_8483_cov_20.365791	Coordinate:5067	Reads:1	Hits:1	Allocated_reads:1	Strand:-
TGTAAGATTCTCAATATACTTATATTG
>Location:NODE_371225_length_8483_cov_20.365791	Coordinate:5067	Reads:2	Hits:1	Allocated_reads:2	Strand:-
TTGTAAGATTCTCAATATACTTATATTG
>Location:NODE_371225_length_8483_cov_20.365791	Coordinate:5068	Reads:1	Hits:1	Allocated_reads:1	Strand:-
TGATTGTAAGATTCTCAATATACTTATATT
>Location:NODE_371225_length_8483_cov_20.365791	Coordinate:5069	Reads:4	Hits:1	Allocated_reads:4	Strand:-
TGATTGTAAGATTCTCAATATACTTATAT
>Location:NODE_371225_length_8483_cov_20.365791	Coordinate:5070	Reads:2	Hits:1	Allocated_reads:2	Strand:-
GATTGTAAGATTCTCAATATACTTATA
>Location:NODE_371225_length_8483_cov_20.365791	Coordinate:5070	Reads:8	Hits:1	Allocated_reads:8	Strand:-
TGATTGTAAGATTCTCAATATACTTATA
>Location:NODE_371225_length_8483_cov_20.365791	Coordinate:5092	Reads:1	Hits:2	Allocated_reads:0.5	Strand:-
TGCATACCAAAGATCTCAGGATCATCAATGATTT
>Location:NODE_371225_length_8483_cov_20.365791	Coordinate:5092	Reads:7	Hits:2	Allocated_reads:3.5	Strand:-
TGCATACCAAAGATCTCAGGATCATCAATGATTG
>Location:NODE_371225_length_8483_cov_20.365791	Coordinate:5093	Reads:1	Hits:2	Allocated_reads:0.5	Strand:+
AATCATTGATGATCCTGAGATCTTTG
>Location:NODE_371225_length_8483_cov_20.365791	Coordinate:5093	Reads:1	Hits:2	Allocated_reads:0.5	Strand:-
TACCAAAGATCTCAGGATCATCAATGATT
>Location:NODE_371225_length_8483_cov_20.365791	Coordinate:5093	Reads:7	Hits:2	Allocated_reads:3.5	Strand:-
TGCATACCAAAGATCTCAGGATCATCAATGATT
>Location:NODE_371225_length_8483_cov_20.365791	Coordinate:5094	Reads:1	Hits:2	Allocated_reads:0.5	Strand:-
ACCAAAGATCTCAGGATCATCAATGAT
>Location:NODE_371225_length_8483_cov_20.365791	Coordinate:5094	Reads:1	Hits:2	Allocated_reads:0.5	Strand:-
TACCAAAGATCTCAGGATCATCAATGAT
>Location:NODE_371225_length_8483_cov_20.365791	Coordinate:5094	Reads:1	Hits:2	Allocated_reads:0.5	Strand:-
TGCATACCAAAGATCTCAGGATCATCAATGAT
>Location:NODE_371225_length_8483_cov_20.365791	Coordinate:5095	Reads:1	Hits:2	Allocated_reads:0.5	Strand:-
TGCATACCAAAGATCTCAGGATCATCAATGA
>Location:NODE_371225_length_8483_cov_20.365791	Coordinate:5097	Reads:7	Hits:2	Allocated_reads:3.5	Strand:-
TGCATACCAAAGATCTCAGGATCATCAAT
>Location:NODE_371225_length_8483_cov_20.365791	Coordinate:5098	Reads:1	Hits:2	Allocated_reads:0.5	Strand:-
TGCATACCAAAGATCTCAGGATCATCAA
>Location:NODE_371225_length_8483_cov_20.365791	Coordinate:5100	Reads:1	Hits:2	Allocated_reads:0.5	Strand:-
TGCATACCAAAGATCTCAGGATCATT
>Location:NODE_371225_length_8483_cov_20.365791	Coordinate:5100	Reads:9	Hits:2	Allocated_reads:4.5	Strand:-
TGCATACCAAAGATCTCAGGATCATC
>Location:NODE_371225_length_8483_cov_20.365791	Coordinate:5101	Reads:1	Hits:2	Allocated_reads:0.5	Strand:-
TGCATACCAAAGATCTCAGGAACAT
>Location:NODE_371225_length_8483_cov_20.365791	Coordinate:5101	Reads:20	Hits:2	Allocated_reads:10	Strand:-
TGCATACCAAAGATCTCAGGATCAT
>Location:NODE_371225_length_8483_cov_20.365791	Coordinate:5102	Reads:1	Hits:2	Allocated_reads:0.5	Strand:-
TGCATACCAAAGATCTCAGGATCG
>Location:NODE_371225_length_8483_cov_20.365791	Coordinate:5102	Reads:1	Hits:2	Allocated_reads:0.5	Strand:-
TGCATACCAAAGATCTCAGGATTT
>Location:NODE_371225_length_8483_cov_20.365791	Coordinate:5102	Reads:8	Hits:2	Allocated_reads:4	Strand:-
TGCATACCAAAGATCTCAGGATCA
>Location:NODE_371225_length_8483_cov_20.365791	Coordinate:5105	Reads:1	Hits:2	Allocated_reads:0.5	Strand:+
TCCTGAGATCTTTGGTATGCATGAGAATGC
>Location:NODE_371225_length_8483_cov_20.365791	Coordinate:5116	Reads:1	Hits:3	Allocated_reads:0.333333333333333	Strand:+
TTGGTATGCATGAGAATGCCAACT
>Location:NODE_371225_length_8483_cov_20.365791	Coordinate:5116	Reads:2	Hits:3	Allocated_reads:0.666666666666667	Strand:+
TTGGTATGCATGAGAATGCCAACTTGGC
>Location:NODE_371225_length_8483_cov_20.365791	Coordinate:5116	Reads:3	Hits:3	Allocated_reads:1	Strand:+
TTGGTATGCATGAGAATGCCAACTTGGCT
>Location:NODE_371225_length_8483_cov_20.365791	Coordinate:5116	Reads:1	Hits:3	Allocated_reads:0.333333333333333	Strand:+
TTGGTATGCATGAGAATGCCAACTTGGCAT
>Location:NODE_371225_length_8483_cov_20.365791	Coordinate:5116	Reads:24	Hits:3	Allocated_reads:8	Strand:+
TTGGTATGCATGAGAATGCCAACTTGGCTT
>Location:NODE_371225_length_8483_cov_20.365791	Coordinate:5116	Reads:1	Hits:3	Allocated_reads:0.333333333333333	Strand:+
TTGGTATGCATGAGAATGCCAACTTGGCTTT
>Location:NODE_371225_length_8483_cov_20.365791	Coordinate:5117	Reads:1	Hits:3	Allocated_reads:0.333333333333333	Strand:+
TGGTATGCATGAGAATGCCAACTTGGCTT
>Location:NODE_371225_length_8483_cov_20.365791	Coordinate:5117	Reads:1	Hits:3	Allocated_reads:0.333333333333333	Strand:+
TGGTATGCATGAGAATGCCAACTTGGCTTT
>Location:NODE_371225_length_8483_cov_20.365791	Coordinate:5119	Reads:1	Hits:3	Allocated_reads:0.333333333333333	Strand:+
GTATGCATGAGAATGCCAACTTGGC
>Location:NODE_371225_length_8483_cov_20.365791	Coordinate:5119	Reads:1	Hits:3	Allocated_reads:0.333333333333333	Strand:+
GTATGCATGAGAATGCCAACTTGGCTTT
>Location:NODE_371225_length_8483_cov_20.365791	Coordinate:5120	Reads:1	Hits:3	Allocated_reads:0.333333333333333	Strand:+
TATGCATGAGAATGCCAACTTGGCTT
>Location:NODE_371225_length_8483_cov_20.365791	Coordinate:5124	Reads:1	Hits:3	Allocated_reads:0.333333333333333	Strand:+
CATGAGAATGCCAACTTGGCTTTT
>Location:NODE_371225_length_8483_cov_20.365791	Coordinate:5129	Reads:1	Hits:1	Allocated_reads:1	Strand:-
TGACGCTGAAAAGCCAAGTTGGCATTC
>Location:NODE_371225_length_8483_cov_20.365791	Coordinate:5130	Reads:4	Hits:1	Allocated_reads:4	Strand:-
TTGACGCTGAAAAGCCAAGTTGGCATT
>Location:NODE_371225_length_8483_cov_20.365791	Coordinate:5132	Reads:1	Hits:1	Allocated_reads:1	Strand:-
TTGACGCTGAAAAGCCAAGTTGGCA
>Location:NODE_371225_length_8483_cov_20.365791	Coordinate:5149	Reads:1	Hits:1	Allocated_reads:1	Strand:-
TATTGATCAGGGTTATAGTTTCTTGACGCT
>Location:NODE_371225_length_8483_cov_20.365791	Coordinate:5150	Reads:1	Hits:1	Allocated_reads:1	Strand:-
TGGTATTGATCAGGGTTATAGTTTCTTGACGC
>Location:NODE_371225_length_8483_cov_20.365791	Coordinate:5152	Reads:1	Hits:1	Allocated_reads:1	Strand:-
TGGTATTGATCAGGGTTATAGTTTCTTGAT
>Location:NODE_371225_length_8483_cov_20.365791	Coordinate:5153	Reads:1	Hits:1	Allocated_reads:1	Strand:-
GGTATTGATCAGGGTTATAGTTTCTTGA
>Location:NODE_371225_length_8483_cov_20.365791	Coordinate:5153	Reads:12	Hits:1	Allocated_reads:12	Strand:-
TGGTATTGATCAGGGTTATAGTTTCTTGA
>Location:NODE_371225_length_8483_cov_20.365791	Coordinate:5154	Reads:1	Hits:1	Allocated_reads:1	Strand:-
TGGTATTGATCAGGGTTATAGTTTCTTT
>Location:NODE_371225_length_8483_cov_20.365791	Coordinate:5154	Reads:2	Hits:1	Allocated_reads:2	Strand:-
TGGTATTGATCAGGGTTATAGTTTCTTG
>Location:NODE_371225_length_8483_cov_20.365791	Coordinate:5155	Reads:1	Hits:1	Allocated_reads:1	Strand:-
ATGGTATTGATCAGGGTTATAGTTTCTT
>Location:NODE_371225_length_8483_cov_20.365791	Coordinate:5155	Reads:1	Hits:1	Allocated_reads:1	Strand:-
TATGGTATTGATCAGGGTTATAGTTTCTT
>Location:NODE_371225_length_8483_cov_20.365791	Coordinate:5155	Reads:27	Hits:1	Allocated_reads:27	Strand:-
TGGTATTGATCAGGGTTATAGTTTCTT
>Location:NODE_371225_length_8483_cov_20.365791	Coordinate:5156	Reads:1	Hits:1	Allocated_reads:1	Strand:-
AGTATGGTATTGATCAGGGTTATAGTTTCT
>Location:NODE_371225_length_8483_cov_20.365791	Coordinate:5156	Reads:6	Hits:1	Allocated_reads:6	Strand:-
TATGGTATTGATCAGGGTTATAGTTTCT
>Location:NODE_371225_length_8483_cov_20.365791	Coordinate:5156	Reads:56	Hits:1	Allocated_reads:56	Strand:-
TGGTATTGATCAGGGTTATAGTTTCT
>Location:NODE_371225_length_8483_cov_20.365791	Coordinate:5157	Reads:1	Hits:1	Allocated_reads:1	Strand:-
TATGGTATTGATCAGGGTTATAGTTTC
>Location:NODE_371225_length_8483_cov_20.365791	Coordinate:5157	Reads:9	Hits:1	Allocated_reads:9	Strand:-
TGGTATTGATCAGGGTTATAGTTTC
>Location:NODE_371225_length_8483_cov_20.365791	Coordinate:5158	Reads:1	Hits:1	Allocated_reads:1	Strand:-
TGGTATTGATCAGGGTTATAGTTT
>Location:NODE_371225_length_8483_cov_20.365791	Coordinate:5160	Reads:2	Hits:1	Allocated_reads:2	Strand:-
TATGGTATTGATCAGGGTTATAGT
>Location:NODE_371225_length_8483_cov_20.365791	Coordinate:5184	Reads:1	Hits:1	Allocated_reads:1	Strand:-
TGTGCTGAAGAACAAGGATTAACATCCAG
>Location:NODE_371225_length_8483_cov_20.365791	Coordinate:5185	Reads:4	Hits:1	Allocated_reads:4	Strand:-
TGCTGAAGAACAAGGATTAACATCCA
>Location:NODE_371225_length_8483_cov_20.365791	Coordinate:5186	Reads:9	Hits:1	Allocated_reads:9	Strand:-
TGCTGAAGAACAAGGATTAACATCC
>Location:NODE_371225_length_8483_cov_20.365791	Coordinate:5186	Reads:2	Hits:1	Allocated_reads:2	Strand:-
TGTGCTGAAGAACAAGGATTAACATCC
>Location:NODE_371225_length_8483_cov_20.365791	Coordinate:5187	Reads:1	Hits:1	Allocated_reads:1	Strand:-
GTGCTGAAGAACAAGGATTAACATC
>Location:NODE_371225_length_8483_cov_20.365791	Coordinate:5187	Reads:4	Hits:1	Allocated_reads:4	Strand:-
TGCTGAAGAACAAGGATTAACATC
>Location:NODE_371225_length_8483_cov_20.365791	Coordinate:5206	Reads:1	Hits:1	Allocated_reads:1	Strand:-
TCATCGTTACTCTTAGCTCCCTGTTGTGCTT
>Location:NODE_371225_length_8483_cov_20.365791	Coordinate:5207	Reads:1	Hits:1	Allocated_reads:1	Strand:-
CATCGTTACTCTTAGCTCCCTGTTGTGCT
>Location:NODE_371225_length_8483_cov_20.365791	Coordinate:5207	Reads:1	Hits:1	Allocated_reads:1	Strand:-
TCATCGTTACTCTTAGCTCCCTGTTGTGCT
>Location:NODE_371225_length_8483_cov_20.365791	Coordinate:5207	Reads:1	Hits:1	Allocated_reads:1	Strand:-
TGTCATCGTTACTCTTAGCTCCCTGTTGTGCG
>Location:NODE_371225_length_8483_cov_20.365791	Coordinate:5207	Reads:3	Hits:1	Allocated_reads:3	Strand:-
TGTCATCGTTACTCTTAGCTCCCTGTTGTGCT
>Location:NODE_371225_length_8483_cov_20.365791	Coordinate:5208	Reads:1	Hits:1	Allocated_reads:1	Strand:-
GTCATCGTTACTCTTAGCTCCCTGTTGTGC
>Location:NODE_371225_length_8483_cov_20.365791	Coordinate:5208	Reads:1	Hits:1	Allocated_reads:1	Strand:-
TCGTTACTCTTAGCTCCCTGTTGTGC
>Location:NODE_371225_length_8483_cov_20.365791	Coordinate:5208	Reads:11	Hits:1	Allocated_reads:11	Strand:-
TGTCATCGTTACTCTTAGCTCCCTGTTGTGC
>Location:NODE_371225_length_8483_cov_20.365791	Coordinate:5209	Reads:1	Hits:1	Allocated_reads:1	Strand:-
TCATCGTTACTCTTAGCTCCCTGTTGTG
>Location:NODE_371225_length_8483_cov_20.365791	Coordinate:5210	Reads:1	Hits:1	Allocated_reads:1	Strand:-
ATGTCATCGTTACTCTTAGCTCCCTGTTGT
>Location:NODE_371225_length_8483_cov_20.365791	Coordinate:5210	Reads:1	Hits:1	Allocated_reads:1	Strand:-
TCATCGTTACTCTTAGCTCCCTGTTGT
>Location:NODE_371225_length_8483_cov_20.365791	Coordinate:5210	Reads:1	Hits:2	Allocated_reads:0.5	Strand:-
TGTCATCGTTACTCTTAGCTCCCTGTTTC
>Location:NODE_371225_length_8483_cov_20.365791	Coordinate:5210	Reads:2	Hits:1	Allocated_reads:2	Strand:-
TGTCATCGTTACTCTTAGCTCCCTGTTTT
>Location:NODE_371225_length_8483_cov_20.365791	Coordinate:5210	Reads:5	Hits:1	Allocated_reads:5	Strand:-
TGTCATCGTTACTCTTAGCTCCCTGTTGT
>Location:NODE_371225_length_8483_cov_20.365791	Coordinate:5211	Reads:1	Hits:1	Allocated_reads:1	Strand:-
TGTCATCGTTACTCTTAGCTCCCTGAAA
>Location:NODE_371225_length_8483_cov_20.365791	Coordinate:5211	Reads:1	Hits:1	Allocated_reads:1	Strand:-
TGTCATCGTTACTCTTAGCTCCCTGTTT
>Location:NODE_371225_length_8483_cov_20.365791	Coordinate:5211	Reads:7	Hits:1	Allocated_reads:7	Strand:-
TGTCATCGTTACTCTTAGCTCCCTGTTG
>Location:NODE_371225_length_8483_cov_20.365791	Coordinate:5212	Reads:7	Hits:1	Allocated_reads:7	Strand:-
TGTCATCGTTACTCTTAGCTCCCTGTT
>Location:NODE_371225_length_8483_cov_20.365791	Coordinate:5213	Reads:1	Hits:1	Allocated_reads:1	Strand:-
TCATCGTTACTCTTAGCTCCCTGT
>Location:NODE_371225_length_8483_cov_20.365791	Coordinate:5213	Reads:51	Hits:1	Allocated_reads:51	Strand:-
TGTCATCGTTACTCTTAGCTCCCTGT
>Location:NODE_371225_length_8483_cov_20.365791	Coordinate:5214	Reads:6	Hits:1	Allocated_reads:6	Strand:-
TGTCATCGTTACTCTTAGCTCCCTG
>Location:NODE_371225_length_8483_cov_20.365791	Coordinate:5215	Reads:17	Hits:1	Allocated_reads:17	Strand:-
TGTCATCGTTACTCTTAGCTCCCT
>Location:NODE_371225_length_8483_cov_20.365791	Coordinate:5220	Reads:1	Hits:2	Allocated_reads:0.5	Strand:+
GCTAAGAGTAACGATGACATAGTCT
>Location:NODE_371225_length_8483_cov_20.365791	Coordinate:5221	Reads:1	Hits:2	Allocated_reads:0.5	Strand:+
CTAAGAGTAACGATGACATAGTCTGCGT
>Location:NODE_371225_length_8483_cov_20.365791	Coordinate:5224	Reads:1	Hits:2	Allocated_reads:0.5	Strand:+
AGAGTAACGATGACATAGTCTGCGAGCT
>Location:NODE_371225_length_8483_cov_20.365791	Coordinate:5225	Reads:1	Hits:2	Allocated_reads:0.5	Strand:+
GAGTAACGATGACATAGTCTGCGAGCT
>Location:NODE_371225_length_8483_cov_20.365791	Coordinate:5227	Reads:6	Hits:2	Allocated_reads:3	Strand:+
GTAACGATGACATAGTCTGCGAGCT
>Location:NODE_371225_length_8483_cov_20.365791	Coordinate:5227	Reads:1	Hits:2	Allocated_reads:0.5	Strand:+
GTAACGATGACATAGTCTGCGAGCTC
>Location:NODE_371225_length_8483_cov_20.365791	Coordinate:5227	Reads:1	Hits:2	Allocated_reads:0.5	Strand:+
GTAACGATGACATAGTCTGCGAGCTCGC
>Location:NODE_371225_length_8483_cov_20.365791	Coordinate:5229	Reads:10	Hits:2	Allocated_reads:5	Strand:+
AACGATGACATAGTCTGCGAGCTC
>Location:NODE_371225_length_8483_cov_20.365791	Coordinate:5229	Reads:5	Hits:2	Allocated_reads:2.5	Strand:+
AACGATGACATAGTCTGCGAGCTCGC
>Location:NODE_371225_length_8483_cov_20.365791	Coordinate:5229	Reads:1	Hits:2	Allocated_reads:0.5	Strand:+
AACGATGACATAGTCTGCGAGCTAGCC
>Location:NODE_371225_length_8483_cov_20.365791	Coordinate:5229	Reads:28	Hits:2	Allocated_reads:14	Strand:+
AACGATGACATAGTCTGCGAGCTCGCC
>Location:NODE_371225_length_8483_cov_20.365791	Coordinate:5229	Reads:1	Hits:2	Allocated_reads:0.5	Strand:+
AACGATGACATAGTCTGCGAGCTCGCCA
>Location:NODE_371225_length_8483_cov_20.365791	Coordinate:5229	Reads:13	Hits:2	Allocated_reads:6.5	Strand:+
AACGATGACATAGTCTGCGAGCTCGCCG
>Location:NODE_371225_length_8483_cov_20.365791	Coordinate:5229	Reads:8	Hits:2	Allocated_reads:4	Strand:+
AACGATGACATAGTCTGCGAGCTCGCCT
>Location:NODE_371225_length_8483_cov_20.365791	Coordinate:5229	Reads:10	Hits:2	Allocated_reads:5	Strand:+
AACGATGACATAGTCTGCGAGCTCGCCGA
>Location:NODE_371225_length_8483_cov_20.365791	Coordinate:5230	Reads:1	Hits:2	Allocated_reads:0.5	Strand:+
ACGATGACATAGTCTGCGAGCTCGCC
>Location:NODE_371225_length_8483_cov_20.365791	Coordinate:5230	Reads:1	Hits:2	Allocated_reads:0.5	Strand:+
ACGATGACATAGTCTGCGAGCTCGCCGA
>Location:NODE_371225_length_8483_cov_20.365791	Coordinate:5231	Reads:1	Hits:2	Allocated_reads:0.5	Strand:+
CGATGACATAGTCTGCGAGCTCGCC
>Location:NODE_371225_length_8483_cov_20.365791	Coordinate:5241	Reads:1	Hits:1	Allocated_reads:1	Strand:-
AATCAGTTCGGCGAGCTCGCAGAC
>Location:NODE_371225_length_8483_cov_20.365791	Coordinate:5242	Reads:1	Hits:1	Allocated_reads:1	Strand:-
TTGGCTAAAATCAGTTCGCCGAGCTCGCAGA
>Location:NODE_371225_length_8483_cov_20.365791	Coordinate:5244	Reads:1	Hits:1	Allocated_reads:1	Strand:-
GTTTGGCTAAAATCAGTTCGGCGAGCTCGCA
>Location:NODE_371225_length_8483_cov_20.365791	Coordinate:5244	Reads:1	Hits:1	Allocated_reads:1	Strand:-
TTGGCTAAAATCAGTTCGGCGAGCTCGCA
>Location:NODE_371225_length_8483_cov_20.365791	Coordinate:5245	Reads:1	Hits:1	Allocated_reads:1	Strand:-
TTGGCTAAAATCAGTTCGGCGAGCTCGC
>Location:NODE_371225_length_8483_cov_20.365791	Coordinate:5249	Reads:1	Hits:1	Allocated_reads:1	Strand:-
CAGTTTGGCTAAAATCAGTTCGCCGAGC
>Location:NODE_371225_length_8483_cov_20.365791	Coordinate:5254	Reads:1	Hits:1	Allocated_reads:1	Strand:-
CGCTCGGGCAGTTTGGCTAAAATCAGTTCGC
>Location:NODE_371225_length_8483_cov_20.365791	Coordinate:5256	Reads:1	Hits:1	Allocated_reads:1	Strand:-
CGCTCGGGCAGTTTGGCTAAAATCAGTTC
>Location:NODE_371225_length_8483_cov_20.365791	Coordinate:5256	Reads:1	Hits:1	Allocated_reads:1	Strand:-
GCTCGGGCAGTTTGGCTAAAATCAGTTC
>Location:NODE_371225_length_8483_cov_20.365791	Coordinate:5257	Reads:3	Hits:1	Allocated_reads:3	Strand:-
CGCTCGGGCAGTTTGGCTAAAATCAGTT
>Location:NODE_371225_length_8483_cov_20.365791	Coordinate:5263	Reads:1	Hits:1	Allocated_reads:1	Strand:-
TGTCCAGTCGCTCGGGCAGTTTGGCTAAAA
>Location:NODE_371225_length_8483_cov_20.365791	Coordinate:5264	Reads:1	Hits:1	Allocated_reads:1	Strand:-
TGTCCAGTCGCTCGGGCAGTTTGGCTAAT
>Location:NODE_371225_length_8483_cov_20.365791	Coordinate:5265	Reads:1	Hits:1	Allocated_reads:1	Strand:-
ATGTCCAGTCGCTCGGGCAGTTTGGCTAT
>Location:NODE_371225_length_8483_cov_20.365791	Coordinate:5266	Reads:1	Hits:1	Allocated_reads:1	Strand:+
TAGCCAAACTGCCCGAGCGACTGG
>Location:NODE_371225_length_8483_cov_20.365791	Coordinate:5266	Reads:1	Hits:1	Allocated_reads:1	Strand:+
TAGCCAAACTGCCCGAGCGACTGGA
>Location:NODE_371225_length_8483_cov_20.365791	Coordinate:5266	Reads:2	Hits:1	Allocated_reads:2	Strand:+
TAGCCAAACTGCCCGAGCGACTGGAC
>Location:NODE_371225_length_8483_cov_20.365791	Coordinate:5266	Reads:1	Hits:1	Allocated_reads:1	Strand:+
TAGCCAAACTGCCCGAGCGACTGGACA
>Location:NODE_371225_length_8483_cov_20.365791	Coordinate:5266	Reads:1	Hits:1	Allocated_reads:1	Strand:-
TGTCCAGTCGCTCGGGCAGTTTGGCTA
>Location:NODE_371225_length_8483_cov_20.365791	Coordinate:5267	Reads:1	Hits:1	Allocated_reads:1	Strand:+
AGCCAAACTGCCCGAGCGACTGGAC
>Location:NODE_371225_length_8483_cov_20.365791	Coordinate:5267	Reads:1	Hits:1	Allocated_reads:1	Strand:-
TCCAGTCGCTCGGGCAGTTTGGCT
>Location:NODE_371225_length_8483_cov_20.365791	Coordinate:5268	Reads:1	Hits:1	Allocated_reads:1	Strand:-
TGTCCAGTCGCTCGGGCAGTTTGGC
>Location:NODE_371225_length_8483_cov_20.365791	Coordinate:5271	Reads:1	Hits:1	Allocated_reads:1	Strand:+
AAACTGCCCGAGCGACTGGACATGG
>Location:NODE_371225_length_8483_cov_20.365791	Coordinate:5272	Reads:1	Hits:1	Allocated_reads:1	Strand:+
AACTGCCCGAGCGACTGGACATGT
>Location:NODE_371225_length_8483_cov_20.365791	Coordinate:5272	Reads:1	Hits:1	Allocated_reads:1	Strand:+
AACTGCCCGAGCGACTGGACATGGA
>Location:NODE_371225_length_8483_cov_20.365791	Coordinate:5274	Reads:1	Hits:1	Allocated_reads:1	Strand:+
CTGCCCGAGCGACTGGACATGGATGT
>Location:NODE_371225_length_8483_cov_20.365791	Coordinate:5274	Reads:1	Hits:1	Allocated_reads:1	Strand:+
CTGCCCGAGCGACTGGACATGGATGAAGC
>Location:NODE_371225_length_8483_cov_20.365791	Coordinate:5275	Reads:1	Hits:1	Allocated_reads:1	Strand:+
TGCCCGAGCGACTGGACATGGATG
>Location:NODE_371225_length_8483_cov_20.365791	Coordinate:5275	Reads:1	Hits:1	Allocated_reads:1	Strand:+
TGCCCGAGCGACTGGACATGGATGAA
>Location:NODE_371225_length_8483_cov_20.365791	Coordinate:5275	Reads:1	Hits:1	Allocated_reads:1	Strand:+
TGCCCGAGCGACTGGACATGGATGAAG
>Location:NODE_371225_length_8483_cov_20.365791	Coordinate:5275	Reads:1	Hits:1	Allocated_reads:1	Strand:+
TGCCCGAGCGACTGGACATGGAAGAAGCA
>Location:NODE_371225_length_8483_cov_20.365791	Coordinate:5275	Reads:4	Hits:1	Allocated_reads:4	Strand:+
TGCCCGAGCGACTGGACATGGATGAAGCA
>Location:NODE_371225_length_8483_cov_20.365791	Coordinate:5276	Reads:1	Hits:1	Allocated_reads:1	Strand:+
GCCCGAGCGACTGGACATGGATGAAG
>Location:NODE_371225_length_8483_cov_20.365791	Coordinate:5277	Reads:3	Hits:1	Allocated_reads:3	Strand:+
CCCGAGCGACTGGACATGGATGAAG
>Location:NODE_371225_length_8483_cov_20.365791	Coordinate:5277	Reads:2	Hits:1	Allocated_reads:2	Strand:+
CCCGAGCGACTGGACATGGATGAAGT
>Location:NODE_371225_length_8483_cov_20.365791	Coordinate:5277	Reads:3	Hits:1	Allocated_reads:3	Strand:+
CCCGAGCGACTGGACATGGATGAAGC
>Location:NODE_371225_length_8483_cov_20.365791	Coordinate:5277	Reads:1	Hits:1	Allocated_reads:1	Strand:+
CCCGAGCGACTGGACATGGATGAAGCT
>Location:NODE_371225_length_8483_cov_20.365791	Coordinate:5277	Reads:8	Hits:1	Allocated_reads:8	Strand:+
CCCGAGCGACTGGACATGGATGAAGCA
>Location:NODE_371225_length_8483_cov_20.365791	Coordinate:5277	Reads:1	Hits:1	Allocated_reads:1	Strand:+
CCCGAGCGACTGGACATGGATGAAGCAATTGAC
>Location:NODE_371225_length_8483_cov_20.365791	Coordinate:5279	Reads:1	Hits:1	Allocated_reads:1	Strand:+
CGAGCGACTGGACATGGATGAAGCA
>Location:NODE_371225_length_8483_cov_20.365791	Coordinate:5281	Reads:1	Hits:2	Allocated_reads:0.5	Strand:+
AGCGACTGGACATGGATGAAGCAATTG
>Location:NODE_371225_length_8483_cov_20.365791	Coordinate:5283	Reads:2	Hits:2	Allocated_reads:1	Strand:+
CGACTGGACATGGATGAAGCAATTGA
>Location:NODE_371225_length_8483_cov_20.365791	Coordinate:5283	Reads:2	Hits:2	Allocated_reads:1	Strand:+
CGACTGGACATGGATGAAGCAATTGACA
>Location:NODE_371225_length_8483_cov_20.365791	Coordinate:5283	Reads:1	Hits:2	Allocated_reads:0.5	Strand:+
CGACTGGACATGGATGAAGCAATTGACAC
>Location:NODE_371225_length_8483_cov_20.365791	Coordinate:5283	Reads:4	Hits:2	Allocated_reads:2	Strand:+
CGACTGGACATGGATGAAGCAATTGACACA
>Location:NODE_371225_length_8483_cov_20.365791	Coordinate:5284	Reads:1	Hits:2	Allocated_reads:0.5	Strand:+
GACTGGACATGGATGAAGCAATTGACA
>Location:NODE_371225_length_8483_cov_20.365791	Coordinate:5285	Reads:1	Hits:2	Allocated_reads:0.5	Strand:+
ACTGGACATGGATGAAGCAATTGACACA
>Location:NODE_371225_length_8483_cov_20.365791	Coordinate:5285	Reads:2	Hits:2	Allocated_reads:1	Strand:-
TGTCAATTGCTTCATCCATGTCCAGT
>Location:NODE_371225_length_8483_cov_20.365791	Coordinate:5287	Reads:1	Hits:2	Allocated_reads:0.5	Strand:+
TGGACATGGATGAAGCAATTGACACA
>Location:NODE_371225_length_8483_cov_20.365791	Coordinate:5288	Reads:1	Hits:2	Allocated_reads:0.5	Strand:+
GGACATGGATGAAGCAATTGACACACT
>Location:NODE_371225_length_8483_cov_20.365791	Coordinate:5288	Reads:1	Hits:2	Allocated_reads:0.5	Strand:-
TGTGTCAATTGCTTCATCCATGTCC
>Location:NODE_371225_length_8483_cov_20.365791	Coordinate:5289	Reads:1	Hits:2	Allocated_reads:0.5	Strand:-
AACAGTGTGTCAATTGCTTCATCCATGTC
>Location:NODE_371225_length_8483_cov_20.365791	Coordinate:5290	Reads:1	Hits:2	Allocated_reads:0.5	Strand:-
TAAACAGTGTGTCAATTGCTTCATCCATGT
>Location:NODE_371225_length_8483_cov_20.365791	Coordinate:5291	Reads:2	Hits:2	Allocated_reads:1	Strand:-
TAAACAGTGTGTCAATTGCTTCATCCATG
>Location:NODE_371225_length_8483_cov_20.365791	Coordinate:5291	Reads:2	Hits:2	Allocated_reads:1	Strand:-
TGATAAACAGTGTGTCAATTGCTTCATCCATG
>Location:NODE_371225_length_8483_cov_20.365791	Coordinate:5292	Reads:2	Hits:2	Allocated_reads:1	Strand:-
AACAGTGTGTCAATTGCTTCATCCAT
>Location:NODE_371225_length_8483_cov_20.365791	Coordinate:5292	Reads:3	Hits:2	Allocated_reads:1.5	Strand:-
TAAACAGTGTGTCAATTGCTTCATCCAT
>Location:NODE_371225_length_8483_cov_20.365791	Coordinate:5292	Reads:1	Hits:2	Allocated_reads:0.5	Strand:-
TGATAAACAGTGTGTCAATTGCTTCATCCAT
>Location:NODE_371225_length_8483_cov_20.365791	Coordinate:5293	Reads:1	Hits:2	Allocated_reads:0.5	Strand:-
AACAGTGTGTCAATTGCTTCATCCA
>Location:NODE_371225_length_8483_cov_20.365791	Coordinate:5293	Reads:3	Hits:2	Allocated_reads:1.5	Strand:-
TAAACAGTGTGTCAATTGCTTCATCCA
>Location:NODE_371225_length_8483_cov_20.365791	Coordinate:5293	Reads:1	Hits:2	Allocated_reads:0.5	Strand:-
TGATAAACAGTGTGTCAATTGCTTCATCCA
>Location:NODE_371225_length_8483_cov_20.365791	Coordinate:5294	Reads:4	Hits:2	Allocated_reads:2	Strand:-
TAAACAGTGTGTCAATTGCTTCATCC
>Location:NODE_371225_length_8483_cov_20.365791	Coordinate:5294	Reads:1	Hits:2	Allocated_reads:0.5	Strand:-
TGATAAACAGTGTGTCAATTGCTTCATCC
>Location:NODE_371225_length_8483_cov_20.365791	Coordinate:5295	Reads:2	Hits:2	Allocated_reads:1	Strand:-
AAACAGTGTGTCAATTGCTTCATC
>Location:NODE_371225_length_8483_cov_20.365791	Coordinate:5295	Reads:1	Hits:2	Allocated_reads:0.5	Strand:-
ATAAACAGTGTGTCAATTGCTTCATC
>Location:NODE_371225_length_8483_cov_20.365791	Coordinate:5295	Reads:14	Hits:2	Allocated_reads:7	Strand:-
TAAACAGTGTGTCAATTGCTTCATC
>Location:NODE_371225_length_8483_cov_20.365791	Coordinate:5295	Reads:5	Hits:2	Allocated_reads:2.5	Strand:-
TGATAAACAGTGTGTCAATTGCTTCATC
>Location:NODE_371225_length_8483_cov_20.365791	Coordinate:5296	Reads:1	Hits:2	Allocated_reads:0.5	Strand:-
TAAACAGTGTGTCAATTGCTTCAT
>Location:NODE_371225_length_8483_cov_20.365791	Coordinate:5296	Reads:1	Hits:2	Allocated_reads:0.5	Strand:-
TGATAAACAGTGTGTCAATTGCTTCAC
>Location:NODE_371225_length_8483_cov_20.365791	Coordinate:5297	Reads:2	Hits:2	Allocated_reads:1	Strand:-
TGATAAACAGTGTGTCAATTGCTTCA
>Location:NODE_371225_length_8483_cov_20.365791	Coordinate:5298	Reads:1	Hits:2	Allocated_reads:0.5	Strand:-
TGATAAACAGTGTGTCAATTGCTTC
>Location:NODE_371225_length_8483_cov_20.365791	Coordinate:5299	Reads:1	Hits:2	Allocated_reads:0.5	Strand:-
TGATAAACAGTGTGTCAATTGCTT
>Location:NODE_371225_length_8483_cov_20.365791	Coordinate:5303	Reads:1	Hits:2	Allocated_reads:0.5	Strand:+
AATTGACACACTGTTTATCAAAGACA
>Location:NODE_371225_length_8483_cov_20.365791	Coordinate:5304	Reads:1	Hits:2	Allocated_reads:0.5	Strand:+
ATTGACACACTGTTTATCAAAGACACC
>Location:NODE_371225_length_8483_cov_20.365791	Coordinate:5308	Reads:3	Hits:3	Allocated_reads:1	Strand:+
ACACACTGTTTATCAAAGACACCAATG
>Location:NODE_371225_length_8483_cov_20.365791	Coordinate:5309	Reads:1	Hits:3	Allocated_reads:0.333333333333333	Strand:+
CACACTGTTTATCAAAGACACCAATG
>Location:NODE_371225_length_8483_cov_20.365791	Coordinate:5309	Reads:1	Hits:3	Allocated_reads:0.333333333333333	Strand:+
CACACTGTTTATCAAAGACACCAATGG
>Location:NODE_371225_length_8483_cov_20.365791	Coordinate:5310	Reads:2	Hits:3	Allocated_reads:0.666666666666667	Strand:+
ACACTGTTTATCAAAGACACCAATGGGC
>Location:NODE_371225_length_8483_cov_20.365791	Coordinate:5310	Reads:4	Hits:3	Allocated_reads:1.33333333333333	Strand:+
ACACTGTTTATCAAAGACACCAATGGGCT
>Location:NODE_371225_length_8483_cov_20.365791	Coordinate:5313	Reads:3	Hits:3	Allocated_reads:1	Strand:+
CTGTTTATCAAAGACACCAATGGGC
>Location:NODE_371225_length_8483_cov_20.365791	Coordinate:5323	Reads:1	Hits:1	Allocated_reads:1	Strand:-
TGAGGGAGTTAATGCGCCCATTGGTGTCTT
>Location:NODE_371225_length_8483_cov_20.365791	Coordinate:5325	Reads:1	Hits:1	Allocated_reads:1	Strand:-
TGTGAGGGAGTTAATGCGCCCATTGGTGTC
>Location:NODE_371225_length_8483_cov_20.365791	Coordinate:5325	Reads:1	Hits:1	Allocated_reads:1	Strand:-
TGTGAGGGAGTTAATGCGCCCATTGGTGTT
>Location:NODE_371225_length_8483_cov_20.365791	Coordinate:5326	Reads:1	Hits:1	Allocated_reads:1	Strand:-
TGAGGGAGTTAATGCGCCCATTGGTGT
>Location:NODE_371225_length_8483_cov_20.365791	Coordinate:5327	Reads:2	Hits:1	Allocated_reads:2	Strand:-
TGTGAGGGAGTTAATGCGCCCATTGGTG
>Location:NODE_371225_length_8483_cov_20.365791	Coordinate:5328	Reads:1	Hits:1	Allocated_reads:1	Strand:-
TGTGAGGGAGTTAATGCGCCCATTGGT
>Location:NODE_371225_length_8483_cov_20.365791	Coordinate:5332	Reads:1	Hits:1	Allocated_reads:1	Strand:-
CAGTTGTGAGGGAGTTAATGCGCCCAT
>Location:NODE_371225_length_8483_cov_20.365791	Coordinate:5335	Reads:1	Hits:1	Allocated_reads:1	Strand:-
AACAGTTGTGAGGGAGTTAATGCGCC
>Location:NODE_371225_length_8483_cov_20.365791	Coordinate:5335	Reads:1	Hits:1	Allocated_reads:1	Strand:-
ACAGTTGTGAGGGAGTTAATGCGCC
>Location:NODE_371225_length_8483_cov_20.365791	Coordinate:5345	Reads:1	Hits:2	Allocated_reads:0.5	Strand:+
CTCCCTCACAACTGTTTTGGCCCAAGAA
>Location:NODE_371225_length_8483_cov_20.365791	Coordinate:5346	Reads:1	Hits:2	Allocated_reads:0.5	Strand:+
TCCCTCACAACTGTTTTGGCCCAAGAA
>Location:NODE_371225_length_8483_cov_20.365791	Coordinate:5347	Reads:1	Hits:2	Allocated_reads:0.5	Strand:+
CCCTCACAACTGTTTTGGCCCAAGAA
>Location:NODE_371225_length_8483_cov_20.365791	Coordinate:5349	Reads:1	Hits:2	Allocated_reads:0.5	Strand:+
CTCACAACTGTTTTGGCCCAAGAA
>Location:NODE_371225_length_8483_cov_20.365791	Coordinate:5350	Reads:1	Hits:2	Allocated_reads:0.5	Strand:+
TCACAACTGTTTTGGCCCAAGAAGT
>Location:NODE_371225_length_8483_cov_20.365791	Coordinate:5350	Reads:3	Hits:2	Allocated_reads:1.5	Strand:+
TCACAACTGTTTTGGCCCAAGAAGC
>Location:NODE_371225_length_8483_cov_20.365791	Coordinate:5350	Reads:1	Hits:2	Allocated_reads:0.5	Strand:+
TCACAACTGTTTTGGCCCAAGAAGCAG
>Location:NODE_371225_length_8483_cov_20.365791	Coordinate:5352	Reads:1	Hits:1	Allocated_reads:1	Strand:-
TCAGTCTGCTTCTTGGGCCAAAACAGTTGT
>Location:NODE_371225_length_8483_cov_20.365791	Coordinate:5361	Reads:1	Hits:1	Allocated_reads:1	Strand:-
TTGTTGAATCAGTCTGCTTCTTGGGCCAA
>Location:NODE_371225_length_8483_cov_20.365791	Coordinate:5361	Reads:1	Hits:1	Allocated_reads:1	Strand:-
TTGTTGAATCAGTCTGCTTCTTGGGCCTT
>Location:NODE_371225_length_8483_cov_20.365791	Coordinate:5362	Reads:1	Hits:1	Allocated_reads:1	Strand:-
AGTTGTTGAATCAGTCTGCTTCTTGGGCCA
>Location:NODE_371225_length_8483_cov_20.365791	Coordinate:5362	Reads:1	Hits:1	Allocated_reads:1	Strand:-
TTGTTGAATCAGTCTGCTTCTTGGGCCC
>Location:NODE_371225_length_8483_cov_20.365791	Coordinate:5362	Reads:1	Hits:1	Allocated_reads:1	Strand:-
TTGTTGAATCAGTCTGCTTCTTGGGCCG
>Location:NODE_371225_length_8483_cov_20.365791	Coordinate:5362	Reads:1	Hits:1	Allocated_reads:1	Strand:-
TTGTTGAATCAGTCTGCTTCTTGGGCCT
>Location:NODE_371225_length_8483_cov_20.365791	Coordinate:5362	Reads:4	Hits:1	Allocated_reads:4	Strand:-
TTGTTGAATCAGTCTGCTTCTTGGGCCA
>Location:NODE_371225_length_8483_cov_20.365791	Coordinate:5363	Reads:2	Hits:1	Allocated_reads:2	Strand:-
AAGTTGTTGAATCAGTCTGCTTCTTGGGCC
>Location:NODE_371225_length_8483_cov_20.365791	Coordinate:5363	Reads:1	Hits:1	Allocated_reads:1	Strand:-
TGTTGAATCAGTCTGCTTCTTGGGCC
>Location:NODE_371225_length_8483_cov_20.365791	Coordinate:5363	Reads:11	Hits:1	Allocated_reads:11	Strand:-
TTGTTGAATCAGTCTGCTTCTTGGGCC
>Location:NODE_371225_length_8483_cov_20.365791	Coordinate:5364	Reads:1	Hits:1	Allocated_reads:1	Strand:-
AAGTTGTTGAATCAGTCTGCTTCTTGGGC
>Location:NODE_371225_length_8483_cov_20.365791	Coordinate:5364	Reads:1	Hits:1	Allocated_reads:1	Strand:-
TGTTGAATCAGTCTGCTTCTTGGGC
>Location:NODE_371225_length_8483_cov_20.365791	Coordinate:5364	Reads:19	Hits:1	Allocated_reads:19	Strand:-
TTGTTGAATCAGTCTGCTTCTTGGGC
>Location:NODE_371225_length_8483_cov_20.365791	Coordinate:5365	Reads:2	Hits:1	Allocated_reads:2	Strand:-
TTGTTGAATCAGTCTGCTTCTTGGG
>Location:NODE_371225_length_8483_cov_20.365791	Coordinate:5380	Reads:3	Hits:3	Allocated_reads:1	Strand:+
GATTCAACAACTTGCTTAAAGTTCT
>Location:NODE_371225_length_8483_cov_20.365791	Coordinate:5380	Reads:3	Hits:3	Allocated_reads:1	Strand:+
GATTCAACAACTTGCTTAAAGTTCTCA
>Location:NODE_371225_length_8483_cov_20.365791	Coordinate:5380	Reads:1	Hits:1	Allocated_reads:1	Strand:-
TCCTGAGAACTTTAAGCAAGTTGTTGAATC
>Location:NODE_371225_length_8483_cov_20.365791	Coordinate:5381	Reads:1	Hits:1	Allocated_reads:1	Strand:-
ATCCTGAGAACTTTAAGCAAGTTGTTGAAT
>Location:NODE_371225_length_8483_cov_20.365791	Coordinate:5381	Reads:1	Hits:1	Allocated_reads:1	Strand:-
CATCCTGAGAACTTTAAGCAAGTTGTTGAAT
>Location:NODE_371225_length_8483_cov_20.365791	Coordinate:5382	Reads:1	Hits:1	Allocated_reads:1	Strand:-
CATCCTGAGAACTTTAAGCAAGTTGTTGAA
>Location:NODE_371225_length_8483_cov_20.365791	Coordinate:5382	Reads:2	Hits:1	Allocated_reads:2	Strand:-
TCCTGAGAACTTTAAGCAAGTTGTTGAA
>Location:NODE_371225_length_8483_cov_20.365791	Coordinate:5383	Reads:1	Hits:1	Allocated_reads:1	Strand:-
CATCCTGAGAACTTTAAGCAAGTTGTTGA
>Location:NODE_371225_length_8483_cov_20.365791	Coordinate:5384	Reads:1	Hits:1	Allocated_reads:1	Strand:-
GACATCCTGAGAACTTTAAGCAAGTTATTT
>Location:NODE_371225_length_8483_cov_20.365791	Coordinate:5384	Reads:2	Hits:1	Allocated_reads:2	Strand:-
TCCTGAGAACTTTAAGCAAGTTGTTG
>Location:NODE_371225_length_8483_cov_20.365791	Coordinate:5385	Reads:8	Hits:1	Allocated_reads:8	Strand:-
ACATCCTGAGAACTTTAAGCAAGTTGTT
>Location:NODE_371225_length_8483_cov_20.365791	Coordinate:5385	Reads:4	Hits:1	Allocated_reads:4	Strand:-
ATCCTGAGAACTTTAAGCAAGTTGTT
>Location:NODE_371225_length_8483_cov_20.365791	Coordinate:5385	Reads:1	Hits:1	Allocated_reads:1	Strand:-
CATCCTGAGAACTTTAAGCAAGTCGTT
>Location:NODE_371225_length_8483_cov_20.365791	Coordinate:5385	Reads:11	Hits:1	Allocated_reads:11	Strand:-
CATCCTGAGAACTTTAAGCAAGTTGTT
>Location:NODE_371225_length_8483_cov_20.365791	Coordinate:5385	Reads:12	Hits:1	Allocated_reads:12	Strand:-
GACATCCTGAGAACTTTAAGCAAGTTGTT
>Location:NODE_371225_length_8483_cov_20.365791	Coordinate:5385	Reads:1	Hits:1	Allocated_reads:1	Strand:-
GAGACATCCTGAGAACTTTAAGCAAGTTGTT
>Location:NODE_371225_length_8483_cov_20.365791	Coordinate:5385	Reads:30	Hits:1	Allocated_reads:30	Strand:-
TCCTGAGAACTTTAAGCAAGTTGTT
>Location:NODE_371225_length_8483_cov_20.365791	Coordinate:5386	Reads:1	Hits:1	Allocated_reads:1	Strand:-
AAGAGACATCCTGAGAACTTTAAGCAAGTTGT
>Location:NODE_371225_length_8483_cov_20.365791	Coordinate:5386	Reads:1	Hits:1	Allocated_reads:1	Strand:-
ACATCCTGAGAACTTTAAGCAAGTTGT
>Location:NODE_371225_length_8483_cov_20.365791	Coordinate:5386	Reads:2	Hits:1	Allocated_reads:2	Strand:-
AGAGACATCCTGAGAACTTTAAGCAAGTTGT
>Location:NODE_371225_length_8483_cov_20.365791	Coordinate:5386	Reads:1	Hits:1	Allocated_reads:1	Strand:-
ATCCTGAGAACTTTAAGCAAGTTGT
>Location:NODE_371225_length_8483_cov_20.365791	Coordinate:5386	Reads:1	Hits:1	Allocated_reads:1	Strand:-
CATCCTGAGAACTTTAAGCAAGTTGT
>Location:NODE_371225_length_8483_cov_20.365791	Coordinate:5386	Reads:1	Hits:1	Allocated_reads:1	Strand:-
GACATCCTGAGAACTTTAAGCAAGTTGT
>Location:NODE_371225_length_8483_cov_20.365791	Coordinate:5386	Reads:1	Hits:1	Allocated_reads:1	Strand:-
GAGACATCCTGAGAACTTTAAGCAAGTCTT
>Location:NODE_371225_length_8483_cov_20.365791	Coordinate:5386	Reads:1	Hits:1	Allocated_reads:1	Strand:-
TCCTGAGAACTTTAAGCAATTTTT
>Location:NODE_371225_length_8483_cov_20.365791	Coordinate:5386	Reads:2	Hits:1	Allocated_reads:2	Strand:-
TCCTGAGAACTTTAAGCAAGTTGT
>Location:NODE_371225_length_8483_cov_20.365791	Coordinate:5388	Reads:1	Hits:1	Allocated_reads:1	Strand:-
AAGAGACATCCTGAGAACTTTAAGCAAGTT
>Location:NODE_371225_length_8483_cov_20.365791	Coordinate:5388	Reads:1	Hits:1	Allocated_reads:1	Strand:-
CATCCTGAGAACTTTAAGCAAGTT
>Location:NODE_371225_length_8483_cov_20.365791	Coordinate:5388	Reads:1	Hits:1	Allocated_reads:1	Strand:-
CATCCTGAGAACTTTAAGCAATTT
>Location:NODE_371225_length_8483_cov_20.365791	Coordinate:5389	Reads:2	Hits:1	Allocated_reads:2	Strand:-
AAGAGACATCCTGAGAACTTTAAGCAAGT
>Location:NODE_371225_length_8483_cov_20.365791	Coordinate:5389	Reads:1	Hits:1	Allocated_reads:1	Strand:-
AGAGACATCCTGAGAACTTTAAGAAAGT
>Location:NODE_371225_length_8483_cov_20.365791	Coordinate:5389	Reads:2	Hits:1	Allocated_reads:2	Strand:-
ATAAGAGACATCCTGAGAACTTTAAGCAAGT
>Location:NODE_371225_length_8483_cov_20.365791	Coordinate:5389	Reads:7	Hits:1	Allocated_reads:7	Strand:-
GACATCCTGAGAACTTTAAGCAAGT
>Location:NODE_371225_length_8483_cov_20.365791	Coordinate:5389	Reads:12	Hits:1	Allocated_reads:12	Strand:-
TAAGAGACATCCTGAGAACTTTAAGCAAGT
>Location:NODE_371225_length_8483_cov_20.365791	Coordinate:5389	Reads:1	Hits:1	Allocated_reads:1	Strand:-
TGATAAGAGACATCCTGAGAACTTTAAGCAAGT
>Location:NODE_371225_length_8483_cov_20.365791	Coordinate:5390	Reads:3	Hits:1	Allocated_reads:3	Strand:-
AAGAGACATCCTGAGAACTTTAAGCAAG
>Location:NODE_371225_length_8483_cov_20.365791	Coordinate:5390	Reads:1	Hits:1	Allocated_reads:1	Strand:-
AGAGACATCCTGAGAACTTTAAGCAAG
>Location:NODE_371225_length_8483_cov_20.365791	Coordinate:5390	Reads:1	Hits:1	Allocated_reads:1	Strand:-
AGTGATAAGAGACATCCTGAGAACTTTAAGCAAG
>Location:NODE_371225_length_8483_cov_20.365791	Coordinate:5390	Reads:1	Hits:1	Allocated_reads:1	Strand:-
ATAAGAGACATCCTGAGAACTTTAAGCAAG
>Location:NODE_371225_length_8483_cov_20.365791	Coordinate:5390	Reads:35	Hits:1	Allocated_reads:35	Strand:-
GACATCCTGAGAACTTTAAGCAAG
>Location:NODE_371225_length_8483_cov_20.365791	Coordinate:5390	Reads:1	Hits:1	Allocated_reads:1	Strand:-
GAGACATCCTGAGAACTTTAAGCAAG
>Location:NODE_371225_length_8483_cov_20.365791	Coordinate:5390	Reads:1	Hits:1	Allocated_reads:1	Strand:-
GATAAGAGACATCCTGAGAACTTTAAGCAAG
>Location:NODE_371225_length_8483_cov_20.365791	Coordinate:5390	Reads:6	Hits:1	Allocated_reads:6	Strand:-
TAAGAGACATCCTGAGAACTTTAAGCAAG
>Location:NODE_371225_length_8483_cov_20.365791	Coordinate:5390	Reads:2	Hits:1	Allocated_reads:2	Strand:-
TGATAAGAGACATCCTGAGAACTTTAAGCAAG
>Location:NODE_371225_length_8483_cov_20.365791	Coordinate:5392	Reads:1	Hits:1	Allocated_reads:1	Strand:+
TGCTTAAAGTTCTCAGGATGTCTCT
>Location:NODE_371225_length_8483_cov_20.365791	Coordinate:5392	Reads:1	Hits:1	Allocated_reads:1	Strand:+
TGCTTAAAGTTCTCAGGATGTCTCTTAT
>Location:NODE_371225_length_8483_cov_20.365791	Coordinate:5393	Reads:1	Hits:1	Allocated_reads:1	Strand:-
AAGAGACATCCTGAGAACTTTAAGC
>Location:NODE_371225_length_8483_cov_20.365791	Coordinate:5393	Reads:1	Hits:1	Allocated_reads:1	Strand:-
AGAGACATCCTGAGAACTTTAAGC
>Location:NODE_371225_length_8483_cov_20.365791	Coordinate:5393	Reads:1	Hits:1	Allocated_reads:1	Strand:-
ATAAGAGACATCCTGAGAACTTTAAGC
>Location:NODE_371225_length_8483_cov_20.365791	Coordinate:5393	Reads:1	Hits:1	Allocated_reads:1	Strand:-
TAAGAGACATCCTGAGAACTTTAAGT
>Location:NODE_371225_length_8483_cov_20.365791	Coordinate:5393	Reads:2	Hits:1	Allocated_reads:2	Strand:-
TAAGAGACATCCTGAGAACTTTAAGC
>Location:NODE_371225_length_8483_cov_20.365791	Coordinate:5394	Reads:1	Hits:1	Allocated_reads:1	Strand:-
TAAGAGACATCCTGAGAACTTTAAG
>Location:NODE_371225_length_8483_cov_20.365791	Coordinate:5394	Reads:2	Hits:1	Allocated_reads:2	Strand:-
TGATAAGAGACATCCTGAGAACTTTAAT
>Location:NODE_371225_length_8483_cov_20.365791	Coordinate:5395	Reads:1	Hits:1	Allocated_reads:1	Strand:-
TAAGAGACATCCTGAGAACTTTAA
>Location:NODE_371225_length_8483_cov_20.365791	Coordinate:5395	Reads:1	Hits:1	Allocated_reads:1	Strand:+
TTAAAGTTCTCAGGATGTCTCTTATC
>Location:NODE_371225_length_8483_cov_20.365791	Coordinate:5397	Reads:1	Hits:1	Allocated_reads:1	Strand:+
AAAGTTCTCAGGATGTCTCTTATC
>Location:NODE_371225_length_8483_cov_20.365791	Coordinate:5397	Reads:1	Hits:1	Allocated_reads:1	Strand:-
GAGTGATAAGAGACATCCTGAGAACTTT
>Location:NODE_371225_length_8483_cov_20.365791	Coordinate:5398	Reads:1	Hits:1	Allocated_reads:1	Strand:-
GAGTGATAAGAGACATCCTGAGAACTT
>Location:NODE_371225_length_8483_cov_20.365791	Coordinate:5399	Reads:1	Hits:1	Allocated_reads:1	Strand:-
TGCAGAGTGATAAGAGACATCCTGAGAACT
>Location:NODE_371225_length_8483_cov_20.365791	Coordinate:5400	Reads:1	Hits:1	Allocated_reads:1	Strand:+
GTTCTCAGGATGTCTCTTATCACTC
>Location:NODE_371225_length_8483_cov_20.365791	Coordinate:5400	Reads:1	Hits:1	Allocated_reads:1	Strand:+
GTTCTCAGGATGTCTCTTATCACTCT
>Location:NODE_371225_length_8483_cov_20.365791	Coordinate:5404	Reads:1	Hits:1	Allocated_reads:1	Strand:+
TCAGGATGTCTCTTATCACTCTGCAAAAGG
>Location:NODE_371225_length_8483_cov_20.365791	Coordinate:5406	Reads:1	Hits:1	Allocated_reads:1	Strand:-
TGCCTTTTGCAGAGTGATAAGAGACATCCT
>Location:NODE_371225_length_8483_cov_20.365791	Coordinate:5406	Reads:1	Hits:1	Allocated_reads:1	Strand:-
TTGCAGAGTGATAAGAGACATCCT
>Location:NODE_371225_length_8483_cov_20.365791	Coordinate:5406	Reads:2	Hits:1	Allocated_reads:2	Strand:-
TTTTGCAGAGTGATAAGAGACATCCT
>Location:NODE_371225_length_8483_cov_20.365791	Coordinate:5409	Reads:1	Hits:3	Allocated_reads:0.333333333333333	Strand:+
ATGTCTCTTATCACTCTGCAAAAG
>Location:NODE_371225_length_8483_cov_20.365791	Coordinate:5417	Reads:1	Hits:3	Allocated_reads:0.333333333333333	Strand:-
TGCTATTGCCTTTTGCAGAGTGATA
>Location:NODE_371225_length_8483_cov_20.365791	Coordinate:5421	Reads:1	Hits:2	Allocated_reads:0.5	Strand:-
CAACGAGACCTGCTATTGCCTTTTGCAGAGT
>Location:NODE_371225_length_8483_cov_20.365791	Coordinate:5422	Reads:1	Hits:3	Allocated_reads:0.333333333333333	Strand:+
CTCTGCAAAAGGCAATAGCAGGTCT
>Location:NODE_371225_length_8483_cov_20.365791	Coordinate:5424	Reads:1	Hits:2	Allocated_reads:0.5	Strand:-
GAGACCTGCTATTGCCTTTTGCAG
>Location:NODE_371225_length_8483_cov_20.365791	Coordinate:5426	Reads:1	Hits:2	Allocated_reads:0.5	Strand:-
CATCACAACGAGACCTGCTATTGCCTTTTGC
>Location:NODE_371225_length_8483_cov_20.365791	Coordinate:5426	Reads:1	Hits:2	Allocated_reads:0.5	Strand:-
TCACAACGAGACCTGCTATTGCCTTTTGC
>Location:NODE_371225_length_8483_cov_20.365791	Coordinate:5428	Reads:1	Hits:2	Allocated_reads:0.5	Strand:-
ATCACAACGAGACCTGCTATTGCCTTTT
>Location:NODE_371225_length_8483_cov_20.365791	Coordinate:5432	Reads:1	Hits:2	Allocated_reads:0.5	Strand:+
GGCAATAGCAGGTCTCGTTGTGATGT
>Location:NODE_371225_length_8483_cov_20.365791	Coordinate:5432	Reads:1	Hits:2	Allocated_reads:0.5	Strand:+
GGCAATAGCAGGTCTCGTTGTGATGTC
>Location:NODE_371225_length_8483_cov_20.365791	Coordinate:5432	Reads:1	Hits:2	Allocated_reads:0.5	Strand:-
TCTGACATCACAACGAGACCTGCTATTGCC
>Location:NODE_371225_length_8483_cov_20.365791	Coordinate:5433	Reads:1	Hits:2	Allocated_reads:0.5	Strand:-
TCTGACATCACAACGAGACCTGCTATTGC
>Location:NODE_371225_length_8483_cov_20.365791	Coordinate:5435	Reads:1	Hits:2	Allocated_reads:0.5	Strand:-
TGACATCACAACGAGACCTGCTATT
>Location:NODE_371225_length_8483_cov_20.365791	Coordinate:5436	Reads:1	Hits:1	Allocated_reads:1	Strand:-
TCTCTGACATCACAACGAGACCTGCTAT
>Location:NODE_371225_length_8483_cov_20.365791	Coordinate:5436	Reads:1	Hits:2	Allocated_reads:0.5	Strand:-
TCTGACATCACAACGAGACCTGCTAT
>Location:NODE_371225_length_8483_cov_20.365791	Coordinate:5439	Reads:1	Hits:1	Allocated_reads:1	Strand:-
TCTCTGACATCACAACGAGACCTGC
>Location:NODE_371225_length_8483_cov_20.365791	Coordinate:5439	Reads:1	Hits:1	Allocated_reads:1	Strand:-
TTTTCTCTGACATCACAACGAGACCTGC
>Location:NODE_371225_length_8483_cov_20.365791	Coordinate:5442	Reads:1	Hits:1	Allocated_reads:1	Strand:-
CATTTTCTCTGACATCACAACGAGACC
>Location:NODE_371225_length_8483_cov_20.365791	Coordinate:5442	Reads:3	Hits:1	Allocated_reads:3	Strand:-
CCATTTTCTCTGACATCACAACGAGACC
>Location:NODE_371225_length_8483_cov_20.365791	Coordinate:5442	Reads:1	Hits:1	Allocated_reads:1	Strand:-
CGGTCCATTTTCTCTGACATCACAACGAGACC
>Location:NODE_371225_length_8483_cov_20.365791	Coordinate:5442	Reads:7	Hits:1	Allocated_reads:7	Strand:-
TTTTCTCTGACATCACAACGAGACC
>Location:NODE_371225_length_8483_cov_20.365791	Coordinate:5455	Reads:2	Hits:1	Allocated_reads:2	Strand:-
TGTGTAGATTCGGTCCATTTTCTCTGACA
>Location:NODE_371225_length_8483_cov_20.365791	Coordinate:5455	Reads:1	Hits:1	Allocated_reads:1	Strand:-
TTGTGTAGATTCGGTCCATTTTCTCTGACA
>Location:NODE_371225_length_8483_cov_20.365791	Coordinate:5456	Reads:1	Hits:1	Allocated_reads:1	Strand:-
TGTGTAGATTCGGTCCATTTTCTCTGAC
>Location:NODE_371225_length_8483_cov_20.365791	Coordinate:5457	Reads:1	Hits:1	Allocated_reads:1	Strand:-
CTTGTGTAGATTCGGTCCATTTTCTCTGA
>Location:NODE_371225_length_8483_cov_20.365791	Coordinate:5459	Reads:1	Hits:1	Allocated_reads:1	Strand:-
AGCTTGTGTAGATTCGGTCCATTTTCTCT
>Location:NODE_371225_length_8483_cov_20.365791	Coordinate:5461	Reads:1	Hits:1	Allocated_reads:1	Strand:-
CTTGTGTAGATTCGGTCCATTTTCT
>Location:NODE_371225_length_8483_cov_20.365791	Coordinate:5462	Reads:1	Hits:1	Allocated_reads:1	Strand:+
GAAAATGGACCGAATCTACACAAGCTT
>Location:NODE_371225_length_8483_cov_20.365791	Coordinate:5462	Reads:1	Hits:1	Allocated_reads:1	Strand:-
TCAGAAAGCTTGTGTAGATTCGGTCCATTTTC
>Location:NODE_371225_length_8483_cov_20.365791	Coordinate:5465	Reads:1	Hits:2	Allocated_reads:0.5	Strand:-
CAGAAAGCTTGTGTAGATTCGGTCCATT
>Location:NODE_371225_length_8483_cov_20.365791	Coordinate:5465	Reads:2	Hits:2	Allocated_reads:1	Strand:-
TCAGAAAGCTTGTGTAGATTCGGTCCATT
>Location:NODE_371225_length_8483_cov_20.365791	Coordinate:5465	Reads:6	Hits:2	Allocated_reads:3	Strand:-
TTCAGAAAGCTTGTGTAGATTCGGTCCATT
>Location:NODE_371225_length_8483_cov_20.365791	Coordinate:5466	Reads:1	Hits:2	Allocated_reads:0.5	Strand:+
ATGGACCGAATCTACACAAGCTTTCT
>Location:NODE_371225_length_8483_cov_20.365791	Coordinate:5466	Reads:1	Hits:2	Allocated_reads:0.5	Strand:-
TTCAGAAAGCTTGTGTAGATTCGGTCCAT
>Location:NODE_371225_length_8483_cov_20.365791	Coordinate:5467	Reads:1	Hits:2	Allocated_reads:0.5	Strand:-
TTCAGAAAGCTTGTGTAGATTCGGTCCA
>Location:NODE_371225_length_8483_cov_20.365791	Coordinate:5468	Reads:1	Hits:2	Allocated_reads:0.5	Strand:-
TCAGAAAGCTTGTGTAGATTCGGTCC
>Location:NODE_371225_length_8483_cov_20.365791	Coordinate:5468	Reads:3	Hits:2	Allocated_reads:1.5	Strand:-
TTCAGAAAGCTTGTGTAGATTCGGTCC
>Location:NODE_371225_length_8483_cov_20.365791	Coordinate:5469	Reads:8	Hits:2	Allocated_reads:4	Strand:-
TCAGAAAGCTTGTGTAGATTCGGTC
>Location:NODE_371225_length_8483_cov_20.365791	Coordinate:5469	Reads:7	Hits:2	Allocated_reads:3.5	Strand:-
TTCAGAAAGCTTGTGTAGATTCGGTC
>Location:NODE_371225_length_8483_cov_20.365791	Coordinate:5469	Reads:1	Hits:2	Allocated_reads:0.5	Strand:-
TTGTTCAGAAAGCTTGTGTAGATTCGGTC
>Location:NODE_371225_length_8483_cov_20.365791	Coordinate:5470	Reads:1	Hits:2	Allocated_reads:0.5	Strand:-
GTTGTTCAGAAAGCTTGTGTAGATTCGGT
>Location:NODE_371225_length_8483_cov_20.365791	Coordinate:5470	Reads:3	Hits:2	Allocated_reads:1.5	Strand:-
TCAGAAAGCTTGTGTAGATTCGGT
>Location:NODE_371225_length_8483_cov_20.365791	Coordinate:5470	Reads:2	Hits:2	Allocated_reads:1	Strand:-
TGTTCAGAAAGCTTGTGTAGATTCGGT
>Location:NODE_371225_length_8483_cov_20.365791	Coordinate:5470	Reads:8	Hits:2	Allocated_reads:4	Strand:-
TTCAGAAAGCTTGTGTAGATTCGGT
>Location:NODE_371225_length_8483_cov_20.365791	Coordinate:5470	Reads:3	Hits:2	Allocated_reads:1.5	Strand:-
TTGTTCAGAAAGCTTGTGTAGATTCGGT
>Location:NODE_371225_length_8483_cov_20.365791	Coordinate:5471	Reads:2	Hits:2	Allocated_reads:1	Strand:-
TTCAGAAAGCTTGTGTAGATTCGG
>Location:NODE_371225_length_8483_cov_20.365791	Coordinate:5471	Reads:2	Hits:2	Allocated_reads:1	Strand:-
TTGTTCAGAAAGCTTGTGTAGATTCGG
>Location:NODE_371225_length_8483_cov_20.365791	Coordinate:5472	Reads:1	Hits:2	Allocated_reads:0.5	Strand:-
TGGTTGTTCAGAAAGCTTGTGTAGATTCT
>Location:NODE_371225_length_8483_cov_20.365791	Coordinate:5473	Reads:1	Hits:2	Allocated_reads:0.5	Strand:-
GGTTGTTCAGAAAGCTTGTGTAGATTC
>Location:NODE_371225_length_8483_cov_20.365791	Coordinate:5473	Reads:1	Hits:2	Allocated_reads:0.5	Strand:-
GTTGTTCAGAAAGCTTGTGTAGATTC
>Location:NODE_371225_length_8483_cov_20.365791	Coordinate:5473	Reads:2	Hits:2	Allocated_reads:1	Strand:-
TGGTTGTTCAGAAAGCTTGTGTAGATTC
>Location:NODE_371225_length_8483_cov_20.365791	Coordinate:5473	Reads:11	Hits:2	Allocated_reads:5.5	Strand:-
TTGTTCAGAAAGCTTGTGTAGATTC
>Location:NODE_371225_length_8483_cov_20.365791	Coordinate:5474	Reads:2	Hits:2	Allocated_reads:1	Strand:-
TGGTTGTTCAGAAAGCTTGTGTAGATT
>Location:NODE_371225_length_8483_cov_20.365791	Coordinate:5475	Reads:1	Hits:2	Allocated_reads:0.5	Strand:-
TGGTTGTTCAGAAAGCTTGTGTAGAT
>Location:NODE_371225_length_8483_cov_20.365791	Coordinate:5477	Reads:2	Hits:2	Allocated_reads:1	Strand:-
TGGTTGTTCAGAAAGCTTGTGTAG
>Location:NODE_371225_length_8483_cov_20.365791	Coordinate:5482	Reads:1	Hits:2	Allocated_reads:0.5	Strand:+
CAAGCTTTCTGAACAACCAGGTCCCCACC
>Location:NODE_371225_length_8483_cov_20.365791	Coordinate:5484	Reads:39	Hits:2	Allocated_reads:19.5	Strand:+
AGCTTTCTGAACAACCAGGTCCCCACC
>Location:NODE_371225_length_8483_cov_20.365791	Coordinate:5484	Reads:1	Hits:2	Allocated_reads:0.5	Strand:+
AGCTTTCTGAACAACCAGGTCCCCACCC
>Location:NODE_371225_length_8483_cov_20.365791	Coordinate:5485	Reads:36	Hits:2	Allocated_reads:18	Strand:+
GCTTTCTGAACAACCAGGTCCCCACC
>Location:NODE_371225_length_8483_cov_20.365791	Coordinate:5485	Reads:3	Hits:2	Allocated_reads:1.5	Strand:+
GCTTTCTGAACAACCAGGTCCCCACCC
>Location:NODE_371225_length_8483_cov_20.365791	Coordinate:5485	Reads:1	Hits:2	Allocated_reads:0.5	Strand:+
GCTTTCTGAACAACCAGGTCCCCACCCACT
>Location:NODE_371225_length_8483_cov_20.365791	Coordinate:5488	Reads:12	Hits:2	Allocated_reads:6	Strand:+
TTCTGAACAACCAGGTCCCCACCC
>Location:NODE_371225_length_8483_cov_20.365791	Coordinate:5488	Reads:2	Hits:2	Allocated_reads:1	Strand:+
TTCTGAACAACCAGGTCCCCACCCA
>Location:NODE_371225_length_8483_cov_20.365791	Coordinate:5488	Reads:2	Hits:2	Allocated_reads:1	Strand:+
TTCTGAACAACCAGGTCCCCACCCAC
>Location:NODE_371225_length_8483_cov_20.365791	Coordinate:5488	Reads:6	Hits:2	Allocated_reads:3	Strand:+
TTCTGAACAACCAGGTCCCCACCCACT
>Location:NODE_371225_length_8483_cov_20.365791	Coordinate:5491	Reads:1	Hits:2	Allocated_reads:0.5	Strand:+
TGAACAACCAGGTCCCCACCCACT
>Location:NODE_371225_length_8483_cov_20.365791	Coordinate:5491	Reads:1	Hits:2	Allocated_reads:0.5	Strand:+
TGAACAACCAGGTCCCCACCCACTGG
>Location:NODE_371225_length_8483_cov_20.365791	Coordinate:5491	Reads:1	Hits:2	Allocated_reads:0.5	Strand:+
TGAACAACCAGGTCCCCACCCACTGGGC
>Location:NODE_371225_length_8483_cov_20.365791	Coordinate:5491	Reads:2	Hits:2	Allocated_reads:1	Strand:+
TGAACAACCAGGTCCCCACCCACTGGGCA
>Location:NODE_371225_length_8483_cov_20.365791	Coordinate:5496	Reads:1	Hits:2	Allocated_reads:0.5	Strand:-
TTTGCCCAGTGGGTGGGGACCTGTTT
>Location:NODE_371225_length_8483_cov_20.365791	Coordinate:5499	Reads:1	Hits:2	Allocated_reads:0.5	Strand:+
CAGGTCCCCACCCACTGGGCAAACTCTGCCTATT
>Location:NODE_371225_length_8483_cov_20.365791	Coordinate:5501	Reads:1	Hits:2	Allocated_reads:0.5	Strand:-
TAGGCAGAGTTTGCCCAGTGGGTGGGGACC
>Location:NODE_371225_length_8483_cov_20.365791	Coordinate:5502	Reads:1	Hits:2	Allocated_reads:0.5	Strand:+
GTCCCCACCCACTGGGCAAACTCTGCC
>Location:NODE_371225_length_8483_cov_20.365791	Coordinate:5504	Reads:1	Hits:2	Allocated_reads:0.5	Strand:+
CCCCACCCACTGGGCAAACTCTGCCT
>Location:NODE_371225_length_8483_cov_20.365791	Coordinate:5504	Reads:2	Hits:2	Allocated_reads:1	Strand:+
CCCCACCCACTGGGCAAACTCTGCCTA
>Location:NODE_371225_length_8483_cov_20.365791	Coordinate:5505	Reads:3	Hits:2	Allocated_reads:1.5	Strand:+
CCCACCCACTGGGCAAACTCTGCCTA
>Location:NODE_371225_length_8483_cov_20.365791	Coordinate:5512	Reads:1	Hits:2	Allocated_reads:0.5	Strand:+
ACTGGGCAAACTCTGCCTACCCTTCCC
>Location:NODE_371225_length_8483_cov_20.365791	Coordinate:5525	Reads:1	Hits:1	Allocated_reads:1	Strand:-
AAGACAGCGGTTTAAGGGAAGGGTAGGCA
>Location:NODE_371225_length_8483_cov_20.365791	Coordinate:5525	Reads:1	Hits:1	Allocated_reads:1	Strand:-
GACAGCGGTTTAAGGGAAGGGTAGGCA
>Location:NODE_371225_length_8483_cov_20.365791	Coordinate:5526	Reads:1	Hits:1	Allocated_reads:1	Strand:-
AAGACAGCGGTTTAAGGGAAGGGTAGGC
>Location:NODE_371225_length_8483_cov_20.365791	Coordinate:5526	Reads:1	Hits:1	Allocated_reads:1	Strand:-
ACAGCGGTTTAAGGGAAGGGTAGGC
>Location:NODE_371225_length_8483_cov_20.365791	Coordinate:5526	Reads:2	Hits:1	Allocated_reads:2	Strand:-
AGACAGCGGTTTAAGGGAAGGGTAGGC
>Location:NODE_371225_length_8483_cov_20.365791	Coordinate:5526	Reads:1	Hits:1	Allocated_reads:1	Strand:-
GACAGCGGTTTAAGGGAAGGGTAGGC
>Location:NODE_371225_length_8483_cov_20.365791	Coordinate:5527	Reads:1	Hits:1	Allocated_reads:1	Strand:-
AGACAGCGGTTTAAGGGAAGGGTAGA
>Location:NODE_371225_length_8483_cov_20.365791	Coordinate:5527	Reads:1	Hits:1	Allocated_reads:1	Strand:-
AGACAGCGGTTTAAGGGAAGGGTAGG
>Location:NODE_371225_length_8483_cov_20.365791	Coordinate:5527	Reads:1	Hits:1	Allocated_reads:1	Strand:-
AGACAGCGGTTTAAGGGAAGGGTAGT
>Location:NODE_371225_length_8483_cov_20.365791	Coordinate:5541	Reads:1	Hits:3	Allocated_reads:0.333333333333333	Strand:+
AAACCGCTGTCTTCTTGGGTCAGAGA
>Location:NODE_371225_length_8483_cov_20.365791	Coordinate:5542	Reads:1	Hits:3	Allocated_reads:0.333333333333333	Strand:+
AACCGCTGTCTTCTTGGGTCAGAG
>Location:NODE_371225_length_8483_cov_20.365791	Coordinate:5542	Reads:1	Hits:3	Allocated_reads:0.333333333333333	Strand:+
AACCGCTGTCTTCTTGGGTCAGAGACT
>Location:NODE_371225_length_8483_cov_20.365791	Coordinate:5546	Reads:1	Hits:3	Allocated_reads:0.333333333333333	Strand:-
TGAGAGTCAAGTCTCTGACCAAAGAAGACAGC
>Location:NODE_371225_length_8483_cov_20.365791	Coordinate:5546	Reads:1	Hits:3	Allocated_reads:0.333333333333333	Strand:-
TGAGAGTCAAGTCTCTGACCCAAGAAGACAGT
>Location:NODE_371225_length_8483_cov_20.365791	Coordinate:5548	Reads:1	Hits:3	Allocated_reads:0.333333333333333	Strand:-
GAGAGTCAAGTCTCTGACCCAAGAAGACA
>Location:NODE_371225_length_8483_cov_20.365791	Coordinate:5548	Reads:4	Hits:3	Allocated_reads:1.33333333333333	Strand:-
TGAGAGTCAAGTCTCTGACCCAAGAAGACA
>Location:NODE_371225_length_8483_cov_20.365791	Coordinate:5548	Reads:1	Hits:3	Allocated_reads:0.333333333333333	Strand:+
TGTCTTCTTGGGTCAGAGACTTGACT
>Location:NODE_371225_length_8483_cov_20.365791	Coordinate:5549	Reads:1	Hits:3	Allocated_reads:0.333333333333333	Strand:+
GTCTTCTTGGGTCAGAGACTTGACTC
>Location:NODE_371225_length_8483_cov_20.365791	Coordinate:5549	Reads:2	Hits:2	Allocated_reads:1	Strand:-
TCTGAGAGTCAAGTCTCTGACCCAAGAAGAC
>Location:NODE_371225_length_8483_cov_20.365791	Coordinate:5549	Reads:15	Hits:3	Allocated_reads:5	Strand:-
TGAGAGTCAAGTCTCTGACCCAAGAAGAC
>Location:NODE_371225_length_8483_cov_20.365791	Coordinate:5552	Reads:3	Hits:3	Allocated_reads:1	Strand:-
CTGAGAGTCAAGTCTCTGACCCAAGAA
>Location:NODE_371225_length_8483_cov_20.365791	Coordinate:5552	Reads:1	Hits:2	Allocated_reads:0.5	Strand:-
TCTGAGAGTCAAGTCTCTGACCCAAGAG
>Location:NODE_371225_length_8483_cov_20.365791	Coordinate:5552	Reads:26	Hits:2	Allocated_reads:13	Strand:-
TCTGAGAGTCAAGTCTCTGACCCAAGAA
>Location:NODE_371225_length_8483_cov_20.365791	Coordinate:5552	Reads:1	Hits:3	Allocated_reads:0.333333333333333	Strand:-
TGAGAGTCAAGTCTCTGACTCAAGAA
>Location:NODE_371225_length_8483_cov_20.365791	Coordinate:5552	Reads:49	Hits:3	Allocated_reads:16.3333333333333	Strand:-
TGAGAGTCAAGTCTCTGACCCAAGAA
>Location:NODE_371225_length_8483_cov_20.365791	Coordinate:5553	Reads:1	Hits:2	Allocated_reads:0.5	Strand:-
TTCTGAGAGTCAAGTCTCTGACCCAAGA
>Location:NODE_371225_length_8483_cov_20.365791	Coordinate:5554	Reads:1	Hits:2	Allocated_reads:0.5	Strand:-
TCTGAGAGTCAAGTCTCTGACCCAAG
>Location:NODE_371225_length_8483_cov_20.365791	Coordinate:5556	Reads:1	Hits:2	Allocated_reads:0.5	Strand:-
GTTCTGAGAGTCAAGTCTCTGACCCT
>Location:NODE_371225_length_8483_cov_20.365791	Coordinate:5558	Reads:1	Hits:1	Allocated_reads:1	Strand:-
AAGTTCTGAGAGTCAAGTCTCTGACC
>Location:NODE_371225_length_8483_cov_20.365791	Coordinate:5560	Reads:1	Hits:1	Allocated_reads:1	Strand:-
TAAAGGAAGTTCTGAGAGTCAAGTCTCTGA
>Location:NODE_371225_length_8483_cov_20.365791	Coordinate:5562	Reads:1	Hits:1	Allocated_reads:1	Strand:-
ATAAAGGAAGTTCTGAGAGTCAAGTCTCT
>Location:NODE_371225_length_8483_cov_20.365791	Coordinate:5562	Reads:5	Hits:1	Allocated_reads:5	Strand:-
TAAAGGAAGTTCTGAGAGTCAAGTCTCT
>Location:NODE_371225_length_8483_cov_20.365791	Coordinate:5564	Reads:1	Hits:1	Allocated_reads:1	Strand:-
TAAAGGAAGTTCTGAGAGTCAAGTCT
>Location:NODE_371225_length_8483_cov_20.365791	Coordinate:5566	Reads:1	Hits:1	Allocated_reads:1	Strand:-
TCTGGATAAAGGAAGTTCTGAGAGTCAAGT
>Location:NODE_371225_length_8483_cov_20.365791	Coordinate:5569	Reads:1	Hits:1	Allocated_reads:1	Strand:-
TCTGGATAAAGGAAGTTCTGAGAGTCA
>Location:NODE_371225_length_8483_cov_20.365791	Coordinate:5570	Reads:1	Hits:1	Allocated_reads:1	Strand:-
TCTGGATAAAGGAAGTTCTGAGAGTC
>Location:NODE_371225_length_8483_cov_20.365791	Coordinate:5571	Reads:1	Hits:1	Allocated_reads:1	Strand:-
TCCAAGTCTGGATAAAGGAAGTTCTGAGAGT
>Location:NODE_371225_length_8483_cov_20.365791	Coordinate:5571	Reads:1	Hits:1	Allocated_reads:1	Strand:-
TCTGGATAAAGGAAGTTCTGAGAGT
>Location:NODE_371225_length_8483_cov_20.365791	Coordinate:5572	Reads:1	Hits:1	Allocated_reads:1	Strand:-
TCCAAGTCTGGATAAAGGAAGTTCTGAGAT
>Location:NODE_371225_length_8483_cov_20.365791	Coordinate:5575	Reads:1	Hits:1	Allocated_reads:1	Strand:-
GATCCAAGTCTGGATAAAGGAAGTTCTGA
>Location:NODE_371225_length_8483_cov_20.365791	Coordinate:5575	Reads:1	Hits:1	Allocated_reads:1	Strand:-
TGTGATCCAAGTCTGGATAAAGGAAGTTCTGT
>Location:NODE_371225_length_8483_cov_20.365791	Coordinate:5577	Reads:3	Hits:1	Allocated_reads:3	Strand:-
GATCCAAGTCTGGATAAAGGAAGTTCT
>Location:NODE_371225_length_8483_cov_20.365791	Coordinate:5577	Reads:2	Hits:1	Allocated_reads:2	Strand:-
GTGATCCAAGTCTGGATAAAGGAAGTTCT
>Location:NODE_371225_length_8483_cov_20.365791	Coordinate:5577	Reads:2	Hits:1	Allocated_reads:2	Strand:-
TGATCCAAGTCTGGATAAAGGAAGTTCT
>Location:NODE_371225_length_8483_cov_20.365791	Coordinate:5577	Reads:7	Hits:1	Allocated_reads:7	Strand:-
TGTGATCCAAGTCTGGATAAAGGAAGTTCT
>Location:NODE_371225_length_8483_cov_20.365791	Coordinate:5578	Reads:3	Hits:1	Allocated_reads:3	Strand:-
TGTGATCCAAGTCTGGATAAAGGAAGTTC
>Location:NODE_371225_length_8483_cov_20.365791	Coordinate:5579	Reads:1	Hits:1	Allocated_reads:1	Strand:-
GTGTGATCCAAGTCTGGATAAAGGAAGTT
>Location:NODE_371225_length_8483_cov_20.365791	Coordinate:5579	Reads:6	Hits:1	Allocated_reads:6	Strand:-
TGTGATCCAAGTCTGGATAAAGGAAGTT
>Location:NODE_371225_length_8483_cov_20.365791	Coordinate:5580	Reads:3	Hits:1	Allocated_reads:3	Strand:-
CGTGTGATCCAAGTCTGGATAAAGGAAGT
>Location:NODE_371225_length_8483_cov_20.365791	Coordinate:5580	Reads:4	Hits:1	Allocated_reads:4	Strand:-
TGTGATCCAAGTCTGGATAAAGGAAGT
>Location:NODE_371225_length_8483_cov_20.365791	Coordinate:5581	Reads:1	Hits:1	Allocated_reads:1	Strand:-
CGTGTGATCCAAGTCTGGATAAAGGAAG
>Location:NODE_371225_length_8483_cov_20.365791	Coordinate:5582	Reads:1	Hits:1	Allocated_reads:1	Strand:-
ACGTGTGATCCAAGTCTGGATAAAGGAA
>Location:NODE_371225_length_8483_cov_20.365791	Coordinate:5585	Reads:2	Hits:1	Allocated_reads:2	Strand:-
ACCACGTGTGATCCAAGTCTGGATAAAG
>Location:NODE_371225_length_8483_cov_20.365791	Coordinate:5585	Reads:1	Hits:1	Allocated_reads:1	Strand:-
GACCACGTGTGATCCAAGTCTGGATAAAG
>Location:NODE_371225_length_8483_cov_20.365791	Coordinate:5585	Reads:2	Hits:1	Allocated_reads:2	Strand:-
TGACCACGTGTGATCCAAGTCTGGATAAAG
>Location:NODE_371225_length_8483_cov_20.365791	Coordinate:5593	Reads:1	Hits:3	Allocated_reads:0.333333333333333	Strand:-
TTTGGGCTGACCACGTGTGATCCAAGTCT
>Location:NODE_371225_length_8483_cov_20.365791	Coordinate:5597	Reads:1	Hits:3	Allocated_reads:0.333333333333333	Strand:+
TTGGATCACACGTGGTCAGCCCAAAT
>Location:NODE_371225_length_8483_cov_20.365791	Coordinate:5605	Reads:1	Hits:3	Allocated_reads:0.333333333333333	Strand:+
CACGTGGTCAGCCCAAATCACTTTGGA
>Location:NODE_371225_length_8483_cov_20.365791	Coordinate:5606	Reads:1	Hits:3	Allocated_reads:0.333333333333333	Strand:-
ATCCAAAGTGATTTGGGCTGACCACTT
>Location:NODE_371225_length_8483_cov_20.365791	Coordinate:5606	Reads:1	Hits:3	Allocated_reads:0.333333333333333	Strand:-
GATCCAAAGTGATTTGGGCTGACCACTT
>Location:NODE_371225_length_8483_cov_20.365791	Coordinate:5607	Reads:1	Hits:3	Allocated_reads:0.333333333333333	Strand:+
CGTGGTCAGCCCAAATCACTTTGGATC
>Location:NODE_371225_length_8483_cov_20.365791	Coordinate:5607	Reads:1	Hits:3	Allocated_reads:0.333333333333333	Strand:-
TCCAAAGTGATTTGGGCTGACCACT
>Location:NODE_371225_length_8483_cov_20.365791	Coordinate:5614	Reads:1	Hits:2	Allocated_reads:0.5	Strand:-
AGAAGAACCCGGAGATCCAAAGTGATTTGGGCT
>Location:NODE_371225_length_8483_cov_20.365791	Coordinate:5618	Reads:1	Hits:2	Allocated_reads:0.5	Strand:-
AGAAGAACCCGGAGATCCAAAGTGATTTG
>Location:NODE_371225_length_8483_cov_20.365791	Coordinate:5618	Reads:1	Hits:2	Allocated_reads:0.5	Strand:-
GAAGAACCCGGAGATCCAACGTGATTGG
>Location:NODE_371225_length_8483_cov_20.365791	Coordinate:5619	Reads:1	Hits:2	Allocated_reads:0.5	Strand:-
AAGAAGAACCCGGAGATCCAAAGTGATTT
>Location:NODE_371225_length_8483_cov_20.365791	Coordinate:5620	Reads:1	Hits:2	Allocated_reads:0.5	Strand:-
AAGAAGAACCCGGAGATCCAAAGTGATT
>Location:NODE_371225_length_8483_cov_20.365791	Coordinate:5620	Reads:3	Hits:2	Allocated_reads:1.5	Strand:-
GAAGAAGAACCCGGAGATCCAAAGTGATT
>Location:NODE_371225_length_8483_cov_20.365791	Coordinate:5620	Reads:1	Hits:2	Allocated_reads:0.5	Strand:-
GGAAGAAGAACCCGGAGATCCAAAGTGATT
>Location:NODE_371225_length_8483_cov_20.365791	Coordinate:5621	Reads:1	Hits:2	Allocated_reads:0.5	Strand:-
AAGAAGAACCCGGAGATCCAAAGTGAT
>Location:NODE_371225_length_8483_cov_20.365791	Coordinate:5621	Reads:1	Hits:2	Allocated_reads:0.5	Strand:-
AGAAGAACCCGGAGATCCAAAGTGAT
>Location:NODE_371225_length_8483_cov_20.365791	Coordinate:5621	Reads:1	Hits:2	Allocated_reads:0.5	Strand:-
GAAGAAGAACCCGGAGATCCAAAGTGAT
>Location:NODE_371225_length_8483_cov_20.365791	Coordinate:5622	Reads:1	Hits:2	Allocated_reads:0.5	Strand:-
GGAAGAAGAACCCGGAGATCCAAAGTGA
>Location:NODE_371225_length_8483_cov_20.365791	Coordinate:5634	Reads:5	Hits:2	Allocated_reads:2.5	Strand:-
TAAGAAAGCCTTGAGGGAAGAAGAACCCGGA
>Location:NODE_371225_length_8483_cov_20.365791	Coordinate:5637	Reads:5	Hits:3	Allocated_reads:1.66666666666667	Strand:-
TAAGAAAGCCTTGAGGGAAGAAGAACCC
>Location:NODE_371225_length_8483_cov_20.365791	Coordinate:5638	Reads:1	Hits:3	Allocated_reads:0.333333333333333	Strand:-
TAAGAAAGCCTTGAGGGAAGAAGAACC
>Location:NODE_371225_length_8483_cov_20.365791	Coordinate:5639	Reads:1	Hits:1	Allocated_reads:1	Strand:-
CACTCCAGTAAGAAAGCCTTGAGGGAAGAAGAAC
>Location:NODE_371225_length_8483_cov_20.365791	Coordinate:5639	Reads:1	Hits:3	Allocated_reads:0.333333333333333	Strand:-
TAAGAAAGCCTTGAGGGAAGAAGAAC
>Location:NODE_371225_length_8483_cov_20.365791	Coordinate:5651	Reads:1	Hits:1	Allocated_reads:1	Strand:-
AACACTCCAGTAAGAAAGCCTTGA
>Location:NODE_371225_length_8483_cov_20.365791	Coordinate:5654	Reads:1	Hits:1	Allocated_reads:1	Strand:-
CATGATTCTGCAACACTCCAGTAAGAAAGCCT
>Location:NODE_371225_length_8483_cov_20.365791	Coordinate:5654	Reads:3	Hits:1	Allocated_reads:3	Strand:-
[truncated: 54,094 more chars]
