# Supplementary material for: First characterization of PIWI-interacting RNA clusters in a cichlid fish with a B chromosome
Source: BMC Biol. 2022 Sep 21;20:204. doi: 10.1186/s12915-022-01403-2 (PMC9490952; doi:10.1186/s12915-022-01403-2)
Supplement: Supplementary file 1 — Additional file 1. Zipped folder with fasta and interactive html piRNA cluster information for the A. latifasciata genome. The nomenclature is as follows: number-pirna-cluster_sex_B-presence (f, female; m, male; 0b, without B chromosome; 1b, with B chromosome). [file 12915_2022_1403_MOESM1_ESM.zip › 144_m0b.fasta]

>Location:NODE_372714_length_2623_cov_15.020205	Coordinate:3	Reads:1	Hits:1	Allocated_reads:1	Strand:-
AGAATTATTAACATGTTAGTGACTGTAGG
>Location:NODE_372714_length_2623_cov_15.020205	Coordinate:6	Reads:1	Hits:1	Allocated_reads:1	Strand:+
ACAGTCACTAACATGTTAATAATTCTGT
>Location:NODE_372714_length_2623_cov_15.020205	Coordinate:8	Reads:1	Hits:1	Allocated_reads:1	Strand:-
AACAGAATTATTAACATGTTAGTGACT
>Location:NODE_372714_length_2623_cov_15.020205	Coordinate:9	Reads:1	Hits:1	Allocated_reads:1	Strand:+
GTCACTAACATGTTAATAATTCTGTT
>Location:NODE_372714_length_2623_cov_15.020205	Coordinate:16	Reads:1	Hits:1	Allocated_reads:1	Strand:-
TTCCTGAAAAAACAGAATTATTAACATGT
>Location:NODE_372714_length_2623_cov_15.020205	Coordinate:29	Reads:1	Hits:1	Allocated_reads:1	Strand:-
CATCATCTGGTTTCCTGAAAAAACAGA
>Location:NODE_372714_length_2623_cov_15.020205	Coordinate:31	Reads:1	Hits:1	Allocated_reads:1	Strand:-
CATCATCATCTGGTTTCCTGAAAAAACA
>Location:NODE_372714_length_2623_cov_15.020205	Coordinate:36	Reads:1	Hits:1	Allocated_reads:1	Strand:+
TTTCAGGAAACCAGATGATGATGCCT
>Location:NODE_372714_length_2623_cov_15.020205	Coordinate:41	Reads:1	Hits:1	Allocated_reads:1	Strand:-
TTCTCAGGCATCATCATCTGGTTTCC
>Location:NODE_372714_length_2623_cov_15.020205	Coordinate:41	Reads:1	Hits:1	Allocated_reads:1	Strand:-
TTTCTCAGGCATCATCATCTGGTTTCC
>Location:NODE_372714_length_2623_cov_15.020205	Coordinate:44	Reads:1	Hits:1	Allocated_reads:1	Strand:+
AACCAGATGATGATGCCTGAGAAATC
>Location:NODE_372714_length_2623_cov_15.020205	Coordinate:44	Reads:1	Hits:1	Allocated_reads:1	Strand:+
AACCAGATGATGATGCCTGAGAAATCGG
>Location:NODE_372714_length_2623_cov_15.020205	Coordinate:45	Reads:1	Hits:1	Allocated_reads:1	Strand:+
ACCAGATGATGATGCCTGAGAAAGCGGCTC
>Location:NODE_372714_length_2623_cov_15.020205	Coordinate:49	Reads:1	Hits:1	Allocated_reads:1	Strand:-
GAGAGCCGATTTCTCAGGCATCATCATC
>Location:NODE_372714_length_2623_cov_15.020205	Coordinate:57	Reads:1	Hits:1	Allocated_reads:1	Strand:-
ATGGCGAACATGAGAGCCGATTTCTCAGGCA
>Location:NODE_372714_length_2623_cov_15.020205	Coordinate:57	Reads:1	Hits:1	Allocated_reads:1	Strand:-
CGAACATGAGAGCCGATTTCTCAGGCA
>Location:NODE_372714_length_2623_cov_15.020205	Coordinate:58	Reads:1	Hits:1	Allocated_reads:1	Strand:-
CGAACATGAGAGCCGATTTCTCAGGC
>Location:NODE_372714_length_2623_cov_15.020205	Coordinate:59	Reads:1	Hits:1	Allocated_reads:1	Strand:+
CCTGAGAAATCGGCTCTCATGTTCGCC
>Location:NODE_372714_length_2623_cov_15.020205	Coordinate:60	Reads:2	Hits:1	Allocated_reads:2	Strand:+
CTGAGAAATCGGCTCTCATGTTCGCC
>Location:NODE_372714_length_2623_cov_15.020205	Coordinate:60	Reads:1	Hits:1	Allocated_reads:1	Strand:+
CTGAGAAATCGGCTCTCATGTTCGCCA
>Location:NODE_372714_length_2623_cov_15.020205	Coordinate:61	Reads:1	Hits:1	Allocated_reads:1	Strand:-
ATGGCGAACATGAGAGCCGATTTCTCA
>Location:NODE_372714_length_2623_cov_15.020205	Coordinate:71	Reads:1	Hits:2	Allocated_reads:0.5	Strand:+
GCTCTCATGTTCGCCATCTCTGCT
>Location:NODE_372714_length_2623_cov_15.020205	Coordinate:73	Reads:1	Hits:2	Allocated_reads:0.5	Strand:-
TGGAGGAGAGATGGCGAACATGAGA
>Location:NODE_372714_length_2623_cov_15.020205	Coordinate:77	Reads:1	Hits:1	Allocated_reads:1	Strand:-
TAGTAAAATGGAGGAGAGATGGCGAACGT
>Location:NODE_372714_length_2623_cov_15.020205	Coordinate:78	Reads:4	Hits:1	Allocated_reads:4	Strand:-
TAGTAAAATGGAGGAGAGATGGCGAACA
>Location:NODE_372714_length_2623_cov_15.020205	Coordinate:82	Reads:1	Hits:1	Allocated_reads:1	Strand:-
TAGTAAAATGGAGGAGAGATGGCG
>Location:NODE_372714_length_2623_cov_15.020205	Coordinate:84	Reads:1	Hits:1	Allocated_reads:1	Strand:-
TGCTAGTAAAATGGAGGAGAGATGG
>Location:NODE_372714_length_2623_cov_15.020205	Coordinate:96	Reads:1	Hits:1	Allocated_reads:1	Strand:+
CATTTTACTAGCAGGATTGATGTC
>Location:NODE_372714_length_2623_cov_15.020205	Coordinate:96	Reads:1	Hits:1	Allocated_reads:1	Strand:+
CATTTTACTAGCAGGATTGATGTAC
>Location:NODE_372714_length_2623_cov_15.020205	Coordinate:96	Reads:12	Hits:1	Allocated_reads:12	Strand:+
CATTTTACTAGCAGGATTGATGTCC
>Location:NODE_372714_length_2623_cov_15.020205	Coordinate:104	Reads:1	Hits:2	Allocated_reads:0.5	Strand:+
TAGCAGGATTGATGTCCTGACATCGAT
>Location:NODE_372714_length_2623_cov_15.020205	Coordinate:104	Reads:1	Hits:2	Allocated_reads:0.5	Strand:-
TCATCGATGTCAGGACATCAATCCTGCTA
>Location:NODE_372714_length_2623_cov_15.020205	Coordinate:105	Reads:1	Hits:2	Allocated_reads:0.5	Strand:-
CCATCATCGATGTCAGGACATCAATCCTGCT
>Location:NODE_372714_length_2623_cov_15.020205	Coordinate:105	Reads:1	Hits:2	Allocated_reads:0.5	Strand:-
TCGATGTCAGGACATCAATCCTGCT
>Location:NODE_372714_length_2623_cov_15.020205	Coordinate:108	Reads:1	Hits:2	Allocated_reads:0.5	Strand:-
CATCATCGATGTCAGGACATCAATCCT
>Location:NODE_372714_length_2623_cov_15.020205	Coordinate:108	Reads:5	Hits:2	Allocated_reads:2.5	Strand:-
TCATCGATGTCAGGACATCAATCCT
>Location:NODE_372714_length_2623_cov_15.020205	Coordinate:109	Reads:2	Hits:2	Allocated_reads:1	Strand:-
AGCCATCATCGATGTCAGGACATCAATCC
>Location:NODE_372714_length_2623_cov_15.020205	Coordinate:109	Reads:4	Hits:2	Allocated_reads:2	Strand:-
ATCATCGATGTCAGGACATCAATCC
>Location:NODE_372714_length_2623_cov_15.020205	Coordinate:109	Reads:5	Hits:2	Allocated_reads:2.5	Strand:-
CCATCATCGATGTCAGGACATCAATCC
>Location:NODE_372714_length_2623_cov_15.020205	Coordinate:109	Reads:2	Hits:2	Allocated_reads:1	Strand:-
GAAGCCATCATCGATGTCAGGACATCAATCC
>Location:NODE_372714_length_2623_cov_15.020205	Coordinate:109	Reads:1	Hits:2	Allocated_reads:0.5	Strand:-
GCCATCATCGATGTCAGGACATCAATCC
>Location:NODE_372714_length_2623_cov_15.020205	Coordinate:109	Reads:6	Hits:2	Allocated_reads:3	Strand:-
TCATCGATGTCAGGACATCAATCC
>Location:NODE_372714_length_2623_cov_15.020205	Coordinate:111	Reads:1	Hits:2	Allocated_reads:0.5	Strand:-
TGAAGCCATCATCGATGTCAGGACATCAAA
>Location:NODE_372714_length_2623_cov_15.020205	Coordinate:111	Reads:1	Hits:2	Allocated_reads:0.5	Strand:-
TGAAGCCATCATCGATGTCAGGACATCAAT
>Location:NODE_372714_length_2623_cov_15.020205	Coordinate:112	Reads:1	Hits:2	Allocated_reads:0.5	Strand:-
GTGAAGCCATCATCGATGTCAGGACATCAA
>Location:NODE_372714_length_2623_cov_15.020205	Coordinate:112	Reads:1	Hits:2	Allocated_reads:0.5	Strand:-
TGAAGCCATCATCGATGTCGGGACATCAG
>Location:NODE_372714_length_2623_cov_15.020205	Coordinate:112	Reads:4	Hits:2	Allocated_reads:2	Strand:-
TGAAGCCATCATCGATGTCAGGACATCAA
>Location:NODE_372714_length_2623_cov_15.020205	Coordinate:114	Reads:1	Hits:2	Allocated_reads:0.5	Strand:-
GAAGCCATCATCGATGTCAGGACATC
>Location:NODE_372714_length_2623_cov_15.020205	Coordinate:114	Reads:2	Hits:2	Allocated_reads:1	Strand:-
TGAAGCCATCATCGATGTCAGGACATC
>Location:NODE_372714_length_2623_cov_15.020205	Coordinate:116	Reads:1	Hits:2	Allocated_reads:0.5	Strand:-
AGGTGAAGCCATCATCGATGTCAGGACA
>Location:NODE_372714_length_2623_cov_15.020205	Coordinate:116	Reads:1	Hits:2	Allocated_reads:0.5	Strand:-
TGAAGCCATCATCGATGTCAGGACA
>Location:NODE_372714_length_2623_cov_15.020205	Coordinate:116	Reads:1	Hits:2	Allocated_reads:0.5	Strand:-
TGAAGCCATCATCGATGTCAGGACT
>Location:NODE_372714_length_2623_cov_15.020205	Coordinate:118	Reads:1	Hits:2	Allocated_reads:0.5	Strand:-
AACCAGGTGAAGCCATCATCGATGTCAGGA
>Location:NODE_372714_length_2623_cov_15.020205	Coordinate:118	Reads:2	Hits:2	Allocated_reads:1	Strand:-
AGGTGAAGCCATCATCGATGTCAGGA
>Location:NODE_372714_length_2623_cov_15.020205	Coordinate:118	Reads:1	Hits:2	Allocated_reads:0.5	Strand:-
CCAGGTGAAGCCATCATCGATGTCAGGA
>Location:NODE_372714_length_2623_cov_15.020205	Coordinate:118	Reads:1	Hits:2	Allocated_reads:0.5	Strand:+
TCCTGACATCGATGATGGCTTCACCTGGT
>Location:NODE_372714_length_2623_cov_15.020205	Coordinate:120	Reads:1	Hits:2	Allocated_reads:0.5	Strand:+
CTGACATCGATGATGGCTTCACCTG
>Location:NODE_372714_length_2623_cov_15.020205	Coordinate:123	Reads:1	Hits:1	Allocated_reads:1	Strand:+
ACATCGATGATGGCTTCACCTGGTTCGGGACT
>Location:NODE_372714_length_2623_cov_15.020205	Coordinate:128	Reads:1	Hits:1	Allocated_reads:1	Strand:-
GAGTCCCGAACCAGGTGAAGCCATCATC
>Location:NODE_372714_length_2623_cov_15.020205	Coordinate:128	Reads:1	Hits:1	Allocated_reads:1	Strand:-
GTCCCGAACCAGGTGAAGCCATCATC
>Location:NODE_372714_length_2623_cov_15.020205	Coordinate:128	Reads:6	Hits:1	Allocated_reads:6	Strand:-
TGAGTCCCGAACCAGGTGAAGCCATCATC
>Location:NODE_372714_length_2623_cov_15.020205	Coordinate:131	Reads:1	Hits:1	Allocated_reads:1	Strand:-
TGGACAGTGAGTCCCGAACCAGGTGAAGCCATC
>Location:NODE_372714_length_2623_cov_15.020205	Coordinate:133	Reads:1	Hits:1	Allocated_reads:1	Strand:-
TGGACAGTGAGTCCCGAACCAGGTGAAGCCA
>Location:NODE_372714_length_2623_cov_15.020205	Coordinate:133	Reads:1	Hits:1	Allocated_reads:1	Strand:+
TGGCTTCACCTGGTTCGGGACTCACA
>Location:NODE_372714_length_2623_cov_15.020205	Coordinate:133	Reads:1	Hits:1	Allocated_reads:1	Strand:+
TGGCTTCACCTGGTTCGGGACTCACTG
>Location:NODE_372714_length_2623_cov_15.020205	Coordinate:134	Reads:17	Hits:1	Allocated_reads:17	Strand:-
TGGACAGTGAGTCCCGAACCAGGTGAAGCC
>Location:NODE_372714_length_2623_cov_15.020205	Coordinate:134	Reads:2	Hits:1	Allocated_reads:2	Strand:-
TTGGACAGTGAGTCCCGAACCAGGTGAAGCC
>Location:NODE_372714_length_2623_cov_15.020205	Coordinate:135	Reads:1	Hits:1	Allocated_reads:1	Strand:-
GACAGTGAGTCCCGAACCAGGTGAAGC
>Location:NODE_372714_length_2623_cov_15.020205	Coordinate:135	Reads:3	Hits:1	Allocated_reads:3	Strand:-
TGGACAGTGAGTCCCGAACCAGGTGAAGC
>Location:NODE_372714_length_2623_cov_15.020205	Coordinate:135	Reads:2	Hits:1	Allocated_reads:2	Strand:-
TTGGACAGTGAGTCCCGAACCAGGTGAAGC
>Location:NODE_372714_length_2623_cov_15.020205	Coordinate:136	Reads:1	Hits:1	Allocated_reads:1	Strand:-
TGGACAGTGAGTCCCGAACCAGGTGAAG
>Location:NODE_372714_length_2623_cov_15.020205	Coordinate:137	Reads:1	Hits:1	Allocated_reads:1	Strand:+
TTCACCTGGTTCGGGACTCACTGTC
>Location:NODE_372714_length_2623_cov_15.020205	Coordinate:137	Reads:3	Hits:1	Allocated_reads:3	Strand:+
TTCACCTGGTTCGGGACTCACTGTCC
>Location:NODE_372714_length_2623_cov_15.020205	Coordinate:137	Reads:1	Hits:1	Allocated_reads:1	Strand:+
TTCACCTGGTTCGGGACTCACTGTCCA
>Location:NODE_372714_length_2623_cov_15.020205	Coordinate:138	Reads:3	Hits:1	Allocated_reads:3	Strand:+
TCACCTGGTTCGGGACTCACTGTCC
>Location:NODE_372714_length_2623_cov_15.020205	Coordinate:138	Reads:1	Hits:1	Allocated_reads:1	Strand:+
TCACCTGGTTCGGGACTCACTGTCCA
>Location:NODE_372714_length_2623_cov_15.020205	Coordinate:138	Reads:1	Hits:1	Allocated_reads:1	Strand:+
TCACCTGGTTCGGGACTCACTGTCCAAC
>Location:NODE_372714_length_2623_cov_15.020205	Coordinate:138	Reads:1	Hits:1	Allocated_reads:1	Strand:-
TTGGACAGTGAGTCCCGAACCAGGTGA
>Location:NODE_372714_length_2623_cov_15.020205	Coordinate:139	Reads:5	Hits:1	Allocated_reads:5	Strand:+
CACCTGGTTCGGGACTCACTGTCC
>Location:NODE_372714_length_2623_cov_15.020205	Coordinate:139	Reads:3	Hits:1	Allocated_reads:3	Strand:+
CACCTGGTTCGGGACTCACTGTCCA
>Location:NODE_372714_length_2623_cov_15.020205	Coordinate:139	Reads:1	Hits:1	Allocated_reads:1	Strand:+
CACCTGGTTCGGGACTCACTGTCCAA
>Location:NODE_372714_length_2623_cov_15.020205	Coordinate:139	Reads:2	Hits:1	Allocated_reads:2	Strand:+
CACCTGGTTCGGGACTCACTGTCCAAC
>Location:NODE_372714_length_2623_cov_15.020205	Coordinate:139	Reads:1	Hits:1	Allocated_reads:1	Strand:+
CACCTGGTTCGGGACTCACTGTCCAACG
>Location:NODE_372714_length_2623_cov_15.020205	Coordinate:139	Reads:1	Hits:1	Allocated_reads:1	Strand:-
TTGGACAGTGAGTCCCGAACCAGGTG
>Location:NODE_372714_length_2623_cov_15.020205	Coordinate:140	Reads:1	Hits:1	Allocated_reads:1	Strand:+
ACCTGGTTCGGGACTCACTGTCCAACG
>Location:NODE_372714_length_2623_cov_15.020205	Coordinate:141	Reads:1	Hits:1	Allocated_reads:1	Strand:-
ACGTTGGACAGTGAGTCCCGAACCAGG
>Location:NODE_372714_length_2623_cov_15.020205	Coordinate:141	Reads:1	Hits:1	Allocated_reads:1	Strand:+
CCTGGTTCGGGACTCACTGTCCAAC
>Location:NODE_372714_length_2623_cov_15.020205	Coordinate:141	Reads:2	Hits:1	Allocated_reads:2	Strand:-
CGTTGGACAGTGAGTCCCGAACCAGG
>Location:NODE_372714_length_2623_cov_15.020205	Coordinate:141	Reads:1	Hits:1	Allocated_reads:1	Strand:-
GCCACGTTGGACAGTGAGTCCCGAACCAGG
>Location:NODE_372714_length_2623_cov_15.020205	Coordinate:143	Reads:1	Hits:1	Allocated_reads:1	Strand:-
TGCCACGTTGGACAGTGAGTCCCGAACCA
>Location:NODE_372714_length_2623_cov_15.020205	Coordinate:144	Reads:2	Hits:1	Allocated_reads:2	Strand:-
TGCCACGTTGGACAGTGAGTCCCGAACC
>Location:NODE_372714_length_2623_cov_15.020205	Coordinate:145	Reads:1	Hits:1	Allocated_reads:1	Strand:+
GTTCGGGACTCACTGTCCAACGTGGCACT
>Location:NODE_372714_length_2623_cov_15.020205	Coordinate:145	Reads:1	Hits:1	Allocated_reads:1	Strand:-
TGCCACGTTGGACAGTGAGTCCCGAAC
>Location:NODE_372714_length_2623_cov_15.020205	Coordinate:146	Reads:1	Hits:1	Allocated_reads:1	Strand:-
TAAGTGCCACGTTGGACAGTGAGTCCCGCT
>Location:NODE_372714_length_2623_cov_15.020205	Coordinate:146	Reads:5	Hits:1	Allocated_reads:5	Strand:+
TTCGGGACTCACTGTCCAACGTGGCAC
>Location:NODE_372714_length_2623_cov_15.020205	Coordinate:146	Reads:4	Hits:1	Allocated_reads:4	Strand:+
TTCGGGACTCACTGTCCAACGTGGCACT
>Location:NODE_372714_length_2623_cov_15.020205	Coordinate:146	Reads:2	Hits:1	Allocated_reads:2	Strand:+
TTCGGGACTCACTGTCCAACGTGGCACTTA
>Location:NODE_372714_length_2623_cov_15.020205	Coordinate:147	Reads:1	Hits:1	Allocated_reads:1	Strand:+
TCGGGACTCACTGTCCAACGTGGCA
>Location:NODE_372714_length_2623_cov_15.020205	Coordinate:147	Reads:2	Hits:1	Allocated_reads:2	Strand:+
TCGGGACTCACTGTCCAACGTGGCAC
>Location:NODE_372714_length_2623_cov_15.020205	Coordinate:147	Reads:1	Hits:1	Allocated_reads:1	Strand:+
TCGGGACTCACTGTCCAACGTGGCACT
>Location:NODE_372714_length_2623_cov_15.020205	Coordinate:148	Reads:1	Hits:1	Allocated_reads:1	Strand:+
CGGGACTCACTGTCCAACGTGGCACTTT
>Location:NODE_372714_length_2623_cov_15.020205	Coordinate:148	Reads:1	Hits:1	Allocated_reads:1	Strand:-
GTGTAAGTGCCACGTTGGACAGTGAGTCCCG
>Location:NODE_372714_length_2623_cov_15.020205	Coordinate:148	Reads:14	Hits:1	Allocated_reads:14	Strand:-
TAAGTGCCACGTTGGACAGTGAGTCCCG
>Location:NODE_372714_length_2623_cov_15.020205	Coordinate:148	Reads:6	Hits:1	Allocated_reads:6	Strand:-
TGCCACGTTGGACAGTGAGTCCCG
>Location:NODE_372714_length_2623_cov_15.020205	Coordinate:148	Reads:1	Hits:2	Allocated_reads:0.5	Strand:-
TGTAAGTGCCACGTTGGACAGTGAGTCCCA
>Location:NODE_372714_length_2623_cov_15.020205	Coordinate:148	Reads:8	Hits:1	Allocated_reads:8	Strand:-
TGTAAGTGCCACGTTGGACAGTGAGTCCCG
>Location:NODE_372714_length_2623_cov_15.020205	Coordinate:148	Reads:1	Hits:1	Allocated_reads:1	Strand:-
TGTGTAAGTGCCACGTTGGACAGTGAGTCCCG
>Location:NODE_372714_length_2623_cov_15.020205	Coordinate:148	Reads:1	Hits:2	Allocated_reads:0.5	Strand:-
TGTGTAAGTGCCACGTTGGACAGTGAGTCCCT
>Location:NODE_372714_length_2623_cov_15.020205	Coordinate:149	Reads:2	Hits:2	Allocated_reads:1	Strand:-
AGTGCCACGTTGGACAGTGAGTCCC
>Location:NODE_372714_length_2623_cov_15.020205	Coordinate:149	Reads:2	Hits:2	Allocated_reads:1	Strand:-
TAAGTGCCACGTTGGACAGTGAGTCCC
>Location:NODE_372714_length_2623_cov_15.020205	Coordinate:151	Reads:1	Hits:3	Allocated_reads:0.333333333333333	Strand:-
TAAGTGCCACGTTGGACAGTGAGTC
>Location:NODE_372714_length_2623_cov_15.020205	Coordinate:152	Reads:2	Hits:3	Allocated_reads:0.666666666666667	Strand:-
TCTGTGTAAGTGCCACGTTGGACAGTGAGT
>Location:NODE_372714_length_2623_cov_15.020205	Coordinate:154	Reads:1	Hits:3	Allocated_reads:0.333333333333333	Strand:-
TGTGTAAGTGCCACGTTGGACAGTGA
>Location:NODE_372714_length_2623_cov_15.020205	Coordinate:155	Reads:1	Hits:3	Allocated_reads:0.333333333333333	Strand:+
CACTGTCCAACGTGGCACTTACACA
>Location:NODE_372714_length_2623_cov_15.020205	Coordinate:156	Reads:1	Hits:3	Allocated_reads:0.333333333333333	Strand:-
TGTGTAAGTGCCACGTTGGACAGT
>Location:NODE_372714_length_2623_cov_15.020205	Coordinate:162	Reads:1	Hits:3	Allocated_reads:0.333333333333333	Strand:+
CAACGTGGCACTTACACAGATGTGC
>Location:NODE_372714_length_2623_cov_15.020205	Coordinate:169	Reads:2	Hits:3	Allocated_reads:0.666666666666667	Strand:-
TAAACAGCTGTGCACATCTGTGTAAGTGC
>Location:NODE_372714_length_2623_cov_15.020205	Coordinate:169	Reads:1	Hits:3	Allocated_reads:0.333333333333333	Strand:-
TGATTAAACAGCTGTGCACATCTGTGTAAGTGC
>Location:NODE_372714_length_2623_cov_15.020205	Coordinate:169	Reads:6	Hits:3	Allocated_reads:2	Strand:-
TTAAACAGCTGTGCACATCTGTGTAAGTGC
>Location:NODE_372714_length_2623_cov_15.020205	Coordinate:172	Reads:1	Hits:3	Allocated_reads:0.333333333333333	Strand:-
TAAACAGCTGTGCACATCTGTGTAAG
>Location:NODE_372714_length_2623_cov_15.020205	Coordinate:172	Reads:1	Hits:3	Allocated_reads:0.333333333333333	Strand:-
TGATTAAACAGCTGTGCACATCTGTGTAAG
>Location:NODE_372714_length_2623_cov_15.020205	Coordinate:172	Reads:2	Hits:3	Allocated_reads:0.666666666666667	Strand:-
TTAAACAGCTGTGCACATCTGTGTAAG
>Location:NODE_372714_length_2623_cov_15.020205	Coordinate:174	Reads:4	Hits:3	Allocated_reads:1.33333333333333	Strand:-
TAAACAGCTGTGCACATCTGTGTA
>Location:NODE_372714_length_2623_cov_15.020205	Coordinate:174	Reads:1	Hits:3	Allocated_reads:0.333333333333333	Strand:-
TGATTAAACAGCTGTGCACATCTGTGTA
>Location:NODE_372714_length_2623_cov_15.020205	Coordinate:174	Reads:11	Hits:3	Allocated_reads:3.66666666666667	Strand:-
TTAAACAGCTGTGCACATCTGTGTA
>Location:NODE_372714_length_2623_cov_15.020205	Coordinate:175	Reads:2	Hits:3	Allocated_reads:0.666666666666667	Strand:-
TTAAACAGCTGTGCACATCTGTGT
>Location:NODE_372714_length_2623_cov_15.020205	Coordinate:177	Reads:1	Hits:3	Allocated_reads:0.333333333333333	Strand:-
ACTTTGATTAAACAGCTGTGCACATCTGT
>Location:NODE_372714_length_2623_cov_15.020205	Coordinate:177	Reads:5	Hits:3	Allocated_reads:1.66666666666667	Strand:-
CTTTGATTAAACAGCTGTGCACATCTGT
>Location:NODE_372714_length_2623_cov_15.020205	Coordinate:177	Reads:1	Hits:3	Allocated_reads:0.333333333333333	Strand:-
TGATTAAACAGCTGTGCACATCTGT
>Location:NODE_372714_length_2623_cov_15.020205	Coordinate:177	Reads:1	Hits:3	Allocated_reads:0.333333333333333	Strand:-
TTGATTAAACAGCTGTGCACATCTGT
>Location:NODE_372714_length_2623_cov_15.020205	Coordinate:177	Reads:2	Hits:3	Allocated_reads:0.666666666666667	Strand:-
TTTGATTAAACAGCTGTGCACATCTGT
>Location:NODE_372714_length_2623_cov_15.020205	Coordinate:178	Reads:1	Hits:3	Allocated_reads:0.333333333333333	Strand:-
TGATTAAACAGCTGTGCACATCTG
>Location:NODE_372714_length_2623_cov_15.020205	Coordinate:180	Reads:1	Hits:3	Allocated_reads:0.333333333333333	Strand:-
CTTTGATTAAACAGCTGTGCACATC
>Location:NODE_372714_length_2623_cov_15.020205	Coordinate:180	Reads:1	Hits:3	Allocated_reads:0.333333333333333	Strand:-
TCACTTTGATTAAACAGCTGTGCACATC
>Location:NODE_372714_length_2623_cov_15.020205	Coordinate:189	Reads:3	Hits:3	Allocated_reads:1	Strand:-
CTGCAGCATCACTTTGATTAAACAGCT
>Location:NODE_372714_length_2623_cov_15.020205	Coordinate:194	Reads:2	Hits:3	Allocated_reads:0.666666666666667	Strand:+
TTTAATCAAAGTGATGCTGCAGTCATC
>Location:NODE_372714_length_2623_cov_15.020205	Coordinate:199	Reads:1	Hits:3	Allocated_reads:0.333333333333333	Strand:+
TCAAAGTGATGCTGCAGTCGTCTGT
>Location:NODE_372714_length_2623_cov_15.020205	Coordinate:226	Reads:1	Hits:3	Allocated_reads:0.333333333333333	Strand:-
TTGGTGATGGCTGGTCAGCACCCT
>Location:NODE_372714_length_2623_cov_15.020205	Coordinate:229	Reads:1	Hits:3	Allocated_reads:0.333333333333333	Strand:-
CAGAGAAATTGGTGATGGCTGGTCAGCAC
>Location:NODE_372714_length_2623_cov_15.020205	Coordinate:229	Reads:1	Hits:3	Allocated_reads:0.333333333333333	Strand:-
GAAATTGGTGATGGCTGGTCAGCAC
>Location:NODE_372714_length_2623_cov_15.020205	Coordinate:231	Reads:1	Hits:3	Allocated_reads:0.333333333333333	Strand:-
TCGAGCAGAGAAATTGGTGATGGCTGGTCAGT
>Location:NODE_372714_length_2623_cov_15.020205	Coordinate:232	Reads:1	Hits:3	Allocated_reads:0.333333333333333	Strand:-
GCAGAGAAATTGGTGATGGCTGGTCAG
>Location:NODE_372714_length_2623_cov_15.020205	Coordinate:233	Reads:1	Hits:3	Allocated_reads:0.333333333333333	Strand:+
TGACCAGCCATCACCAATTTCTCTGCTCGA
>Location:NODE_372714_length_2623_cov_15.020205	Coordinate:235	Reads:1	Hits:3	Allocated_reads:0.333333333333333	Strand:-
ATCGAGCAGAGAAATTGGTGATGGCTGGT
>Location:NODE_372714_length_2623_cov_15.020205	Coordinate:235	Reads:1	Hits:3	Allocated_reads:0.333333333333333	Strand:-
CGAGCAGAGAAATTGGTGATGGCTGGT
>Location:NODE_372714_length_2623_cov_15.020205	Coordinate:235	Reads:1	Hits:3	Allocated_reads:0.333333333333333	Strand:-
GAGCAGAGAAATTGGTGATGGCTGGT
>Location:NODE_372714_length_2623_cov_15.020205	Coordinate:236	Reads:1	Hits:3	Allocated_reads:0.333333333333333	Strand:-
TCGAGCAGAGAAATTGGTGATGGCTGG
>Location:NODE_372714_length_2623_cov_15.020205	Coordinate:237	Reads:1	Hits:3	Allocated_reads:0.333333333333333	Strand:-
TCGAGCAGAGAAATTGGTGATGGCTG
>Location:NODE_372714_length_2623_cov_15.020205	Coordinate:238	Reads:1	Hits:3	Allocated_reads:0.333333333333333	Strand:-
CGAGCATCGAGCAGAGAAATTGGTGATGGCT
>Location:NODE_372714_length_2623_cov_15.020205	Coordinate:238	Reads:1	Hits:3	Allocated_reads:0.333333333333333	Strand:-
TCGAGCAGAGAAATTGGTGATGGCT
>Location:NODE_372714_length_2623_cov_15.020205	Coordinate:239	Reads:1	Hits:3	Allocated_reads:0.333333333333333	Strand:-
AGCATCGAGCAGAGAAATTGGTGATGGC
>Location:NODE_372714_length_2623_cov_15.020205	Coordinate:239	Reads:2	Hits:3	Allocated_reads:0.666666666666667	Strand:-
TCGAGCAGAGAAATTGGTGATGGC
>Location:NODE_372714_length_2623_cov_15.020205	Coordinate:243	Reads:1	Hits:3	Allocated_reads:0.333333333333333	Strand:+
TCACCAATTTCTCTGCTCGATGCTC
>Location:NODE_372714_length_2623_cov_15.020205	Coordinate:244	Reads:1	Hits:3	Allocated_reads:0.333333333333333	Strand:-
CGAGCATCGAGCAGAGAAATTGGTG
>Location:NODE_372714_length_2623_cov_15.020205	Coordinate:246	Reads:1	Hits:3	Allocated_reads:0.333333333333333	Strand:+
CCAATTTCTCTGCTCGATGCTCGCT
>Location:NODE_372714_length_2623_cov_15.020205	Coordinate:246	Reads:1	Hits:3	Allocated_reads:0.333333333333333	Strand:-
GCGAGCATCGAGCAGAGAAATTGG
>Location:NODE_372714_length_2623_cov_15.020205	Coordinate:251	Reads:1	Hits:3	Allocated_reads:0.333333333333333	Strand:-
TATAATGGAGCGAGCATCGAGCAGAGAA
>Location:NODE_372714_length_2623_cov_15.020205	Coordinate:252	Reads:1	Hits:3	Allocated_reads:0.333333333333333	Strand:-
CTATAATGGAGCGAGCATCGAGCAGAGA
>Location:NODE_372714_length_2623_cov_15.020205	Coordinate:252	Reads:1	Hits:3	Allocated_reads:0.333333333333333	Strand:+
TCTCTGCTCGATGCTCGCTCCATTAT
>Location:NODE_372714_length_2623_cov_15.020205	Coordinate:253	Reads:1	Hits:3	Allocated_reads:0.333333333333333	Strand:+
CTCTGCTCGATGCTCGCTCCATTATAGAC
>Location:NODE_372714_length_2623_cov_15.020205	Coordinate:253	Reads:1	Hits:3	Allocated_reads:0.333333333333333	Strand:+
CTCTGCTCGATGCTCGCTCCATTATAGACAAACCA
>Location:NODE_372714_length_2623_cov_15.020205	Coordinate:254	Reads:2	Hits:3	Allocated_reads:0.666666666666667	Strand:-
TATAATGGAGCGAGCATCGAGCAGA
>Location:NODE_372714_length_2623_cov_15.020205	Coordinate:254	Reads:2	Hits:3	Allocated_reads:0.666666666666667	Strand:-
TTGTCTATAATGGAGCGAGCATCGAGCAGA
>Location:NODE_372714_length_2623_cov_15.020205	Coordinate:257	Reads:1	Hits:3	Allocated_reads:0.333333333333333	Strand:-
TGTCTATAATGGAGCGAGCATCGAGC
>Location:NODE_372714_length_2623_cov_15.020205	Coordinate:260	Reads:1	Hits:3	Allocated_reads:0.333333333333333	Strand:+
CGATGCTCGCTCCATTATAGACAAACCA
>Location:NODE_372714_length_2623_cov_15.020205	Coordinate:264	Reads:1	Hits:3	Allocated_reads:0.333333333333333	Strand:-
ATAAGTGGTTTGTCTATAATGGAGCGAGC
>Location:NODE_372714_length_2623_cov_15.020205	Coordinate:266	Reads:1	Hits:3	Allocated_reads:0.333333333333333	Strand:-
TAGAATAAGTGGTTTGTCTATAATGGAGCGA
>Location:NODE_372714_length_2623_cov_15.020205	Coordinate:269	Reads:1	Hits:3	Allocated_reads:0.333333333333333	Strand:+
CTCCATTATAGACAAACCACTTATTCTAAA
>Location:NODE_372714_length_2623_cov_15.020205	Coordinate:279	Reads:1	Hits:1	Allocated_reads:1	Strand:+
GACAAACCACTTATTCTAAATGATC
>Location:NODE_372714_length_2623_cov_15.020205	Coordinate:281	Reads:1	Hits:1	Allocated_reads:1	Strand:+
CAAACCACTTATTCTAAATGATCTCTTCATC
>Location:NODE_372714_length_2623_cov_15.020205	Coordinate:282	Reads:1	Hits:1	Allocated_reads:1	Strand:-
TGATGAGGAGATCATTTAGAATAAGTGGTTT
>Location:NODE_372714_length_2623_cov_15.020205	Coordinate:283	Reads:1	Hits:1	Allocated_reads:1	Strand:-
TGATGAGGAGATCATTTAGAATAAGTGGTT
>Location:NODE_372714_length_2623_cov_15.020205	Coordinate:285	Reads:1	Hits:1	Allocated_reads:1	Strand:-
TGAGGAGATCATTTAGAATAAGTGG
>Location:NODE_372714_length_2623_cov_15.020205	Coordinate:296	Reads:1	Hits:1	Allocated_reads:1	Strand:-
TCTGGAGACTCCTTGATGAAGAGATCATTT
>Location:NODE_372714_length_2623_cov_15.020205	Coordinate:297	Reads:1	Hits:1	Allocated_reads:1	Strand:-
CTGGAGACTCCTTGATGAAGAGATCATT
>Location:NODE_372714_length_2623_cov_15.020205	Coordinate:299	Reads:1	Hits:1	Allocated_reads:1	Strand:-
TCTGGAGACTCCTTGATGAAGAGATCA
>Location:NODE_372714_length_2623_cov_15.020205	Coordinate:300	Reads:2	Hits:2	Allocated_reads:1	Strand:-
AAGTCTGGAGACTCCTTGATGAGGAGATC
>Location:NODE_372714_length_2623_cov_15.020205	Coordinate:300	Reads:1	Hits:2	Allocated_reads:0.5	Strand:-
TGAAGTCTGGAGACTCCTTGATGAAGAGATC
>Location:NODE_372714_length_2623_cov_15.020205	Coordinate:300	Reads:1	Hits:2	Allocated_reads:0.5	Strand:-
TGAAGTCTGGAGACTCCTTGATGAGGAGATC
>Location:NODE_372714_length_2623_cov_15.020205	Coordinate:301	Reads:1	Hits:2	Allocated_reads:0.5	Strand:-
AAGTCTGGAGACTCCTTGATGAAGAGAT
>Location:NODE_372714_length_2623_cov_15.020205	Coordinate:302	Reads:1	Hits:2	Allocated_reads:0.5	Strand:-
TGAAGTCTGGAGACTCCTTGATGAAGAGT
>Location:NODE_372714_length_2623_cov_15.020205	Coordinate:302	Reads:2	Hits:2	Allocated_reads:1	Strand:-
TGAAGTCTGGAGACTCCTTGATGAAGAGA
>Location:NODE_372714_length_2623_cov_15.020205	Coordinate:304	Reads:1	Hits:2	Allocated_reads:0.5	Strand:-
TGAAGTCTGGAGACTCCTTGATGAAGA
>Location:NODE_372714_length_2623_cov_15.020205	Coordinate:310	Reads:1	Hits:2	Allocated_reads:0.5	Strand:+
TCAAGGAGTCTCCAGACTTCATGCTC
>Location:NODE_372714_length_2623_cov_15.020205	Coordinate:312	Reads:1	Hits:2	Allocated_reads:0.5	Strand:-
GTCTCAGTCAGGAGCATGAAGTCTGGAGACTCCTT
>Location:NODE_372714_length_2623_cov_15.020205	Coordinate:313	Reads:1	Hits:2	Allocated_reads:0.5	Strand:-
CAGTCAGGAGCATGAAGTCTGGAGACTCCT
>Location:NODE_372714_length_2623_cov_15.020205	Coordinate:313	Reads:1	Hits:2	Allocated_reads:0.5	Strand:-
GTCAGGAGCATGAAGTCTGGAGACTCCT
>Location:NODE_372714_length_2623_cov_15.020205	Coordinate:313	Reads:1	Hits:2	Allocated_reads:0.5	Strand:-
TGTCTCAGTCAGGAGCATGAAGTCTGGAGACTCCT
>Location:NODE_372714_length_2623_cov_15.020205	Coordinate:314	Reads:3	Hits:2	Allocated_reads:1.5	Strand:-
CAGGAGCATGAAGTCTGGAGACTCC
>Location:NODE_372714_length_2623_cov_15.020205	Coordinate:314	Reads:1	Hits:2	Allocated_reads:0.5	Strand:-
GTCAGGAGCATGAAGTCTGGAGACTCC
>Location:NODE_372714_length_2623_cov_15.020205	Coordinate:314	Reads:3	Hits:2	Allocated_reads:1.5	Strand:-
TCAGGAGCATGAAGTCTGGAGACTCC
>Location:NODE_372714_length_2623_cov_15.020205	Coordinate:314	Reads:1	Hits:2	Allocated_reads:0.5	Strand:-
TCAGTCAGGAGCATGAAGTCTGGAGACTCC
>Location:NODE_372714_length_2623_cov_15.020205	Coordinate:316	Reads:1	Hits:2	Allocated_reads:0.5	Strand:-
TCTCAGTCAGGAGCATGAAGTCTAGAGACT
>Location:NODE_372714_length_2623_cov_15.020205	Coordinate:316	Reads:10	Hits:2	Allocated_reads:5	Strand:-
TCTCAGTCAGGAGCATGAAGTCTGGAGACT
>Location:NODE_372714_length_2623_cov_15.020205	Coordinate:317	Reads:2	Hits:2	Allocated_reads:1	Strand:-
GTCAGGAGCATGAAGTCTGGAGAC
>Location:NODE_372714_length_2623_cov_15.020205	Coordinate:317	Reads:1	Hits:2	Allocated_reads:0.5	Strand:-
TCAGTCAGGAGCATGAAGTCTGGAGAC
>Location:NODE_372714_length_2623_cov_15.020205	Coordinate:317	Reads:1	Hits:2	Allocated_reads:0.5	Strand:-
TCTCAGTCAGGAGCATGAAGTCTGGAGAC
>Location:NODE_372714_length_2623_cov_15.020205	Coordinate:318	Reads:1	Hits:1	Allocated_reads:1	Strand:-
ATGTCTCAGTCAGGAGCATGAAGTCTGGAGA
>Location:NODE_372714_length_2623_cov_15.020205	Coordinate:318	Reads:1	Hits:2	Allocated_reads:0.5	Strand:+
TCTCCAGACTTCATGCTCCTGACT
>Location:NODE_372714_length_2623_cov_15.020205	Coordinate:319	Reads:1	Hits:2	Allocated_reads:0.5	Strand:+
CTCCAGACTTCATGCTCCTGACTGAGACA
>Location:NODE_372714_length_2623_cov_15.020205	Coordinate:319	Reads:1	Hits:2	Allocated_reads:0.5	Strand:-
TGTCTCAGTCAGGAGCATGAAGTCTGGAC
>Location:NODE_372714_length_2623_cov_15.020205	Coordinate:320	Reads:1	Hits:1	Allocated_reads:1	Strand:-
ATGTCTCAGTCAGGAGCATGAAGTCTGGA
>Location:NODE_372714_length_2623_cov_15.020205	Coordinate:320	Reads:7	Hits:2	Allocated_reads:3.5	Strand:+
TCCAGACTTCATGCTCCTGACTGAGACA
>Location:NODE_372714_length_2623_cov_15.020205	Coordinate:320	Reads:3	Hits:1	Allocated_reads:3	Strand:+
TCCAGACTTCATGCTCCTGACTGAGACATC
>Location:NODE_372714_length_2623_cov_15.020205	Coordinate:320	Reads:1	Hits:2	Allocated_reads:0.5	Strand:-
TCTCAGTCAGGAGCATGAAGTCTGGA
>Location:NODE_372714_length_2623_cov_15.020205	Coordinate:320	Reads:8	Hits:2	Allocated_reads:4	Strand:-
TGTCTCAGTCAGGAGCATGAAGTCTGGA
>Location:NODE_372714_length_2623_cov_15.020205	Coordinate:321	Reads:3	Hits:2	Allocated_reads:1.5	Strand:+
CCAGACTTCATGCTCCTGACTGAGACA
>Location:NODE_372714_length_2623_cov_15.020205	Coordinate:321	Reads:1	Hits:1	Allocated_reads:1	Strand:-
GATGTCTCAGTCAGGAGCATGAAGTCTGA
>Location:NODE_372714_length_2623_cov_15.020205	Coordinate:321	Reads:2	Hits:2	Allocated_reads:1	Strand:-
TGTCTCAGTCAGGAGCATGAAGTCTGG
>Location:NODE_372714_length_2623_cov_15.020205	Coordinate:322	Reads:1	Hits:2	Allocated_reads:0.5	Strand:-
TGTCTCAGTCAGGAGCATGAAGTCTG
>Location:NODE_372714_length_2623_cov_15.020205	Coordinate:323	Reads:1	Hits:1	Allocated_reads:1	Strand:-
GATGTCTCAGTCAGGAGCATGAAGTCT
>Location:NODE_372714_length_2623_cov_15.020205	Coordinate:323	Reads:1	Hits:1	Allocated_reads:1	Strand:-
GCGATGTCTCAGTCAGGAGCATGAAGTCT
>Location:NODE_372714_length_2623_cov_15.020205	Coordinate:323	Reads:13	Hits:2	Allocated_reads:6.5	Strand:-
TGTCTCAGTCAGGAGCATGAAGTCT
>Location:NODE_372714_length_2623_cov_15.020205	Coordinate:324	Reads:1	Hits:2	Allocated_reads:0.5	Strand:+
GACTTCATGCTCCTGACTGAGACA
>Location:NODE_372714_length_2623_cov_15.020205	Coordinate:325	Reads:1	Hits:1	Allocated_reads:1	Strand:+
ACTTCATGCTCCTGACTGAGACATCGC
>Location:NODE_372714_length_2623_cov_15.020205	Coordinate:328	Reads:1	Hits:1	Allocated_reads:1	Strand:+
TCATGCTCCTGACTGAGACATCGCAGC
>Location:NODE_372714_length_2623_cov_15.020205	Coordinate:336	Reads:1	Hits:1	Allocated_reads:1	Strand:+
CTGACTGAGACATCGCAGCAGGACATGGA
>Location:NODE_372714_length_2623_cov_15.020205	Coordinate:337	Reads:3	Hits:1	Allocated_reads:3	Strand:-
ATCCATGTCCTGCTGCGATGTCTCAGTCA
>Location:NODE_372714_length_2623_cov_15.020205	Coordinate:337	Reads:1	Hits:1	Allocated_reads:1	Strand:-
CATGTCCTGCTGCGATGTCTCAGTCA
>Location:NODE_372714_length_2623_cov_15.020205	Coordinate:337	Reads:4	Hits:1	Allocated_reads:4	Strand:-
TCCATGTCCTGCTGCGATGTCTCAGTCA
>Location:NODE_372714_length_2623_cov_15.020205	Coordinate:337	Reads:10	Hits:1	Allocated_reads:10	Strand:+
TGACTGAGACATCGCAGCAGGACATGGA
>Location:NODE_372714_length_2623_cov_15.020205	Coordinate:337	Reads:1	Hits:1	Allocated_reads:1	Strand:+
TGACTGAGACATCGCAGCAGGACATGGATC
>Location:NODE_372714_length_2623_cov_15.020205	Coordinate:338	Reads:1	Hits:1	Allocated_reads:1	Strand:+
GACTGAGACATCGCAGCAGGCCATGGA
>Location:NODE_372714_length_2623_cov_15.020205	Coordinate:338	Reads:44	Hits:1	Allocated_reads:44	Strand:+
GACTGAGACATCGCAGCAGGACATGGA
>Location:NODE_372714_length_2623_cov_15.020205	Coordinate:338	Reads:1	Hits:1	Allocated_reads:1	Strand:+
GACTGAGACATCGCAGCAGGACATGGATC
>Location:NODE_372714_length_2623_cov_15.020205	Coordinate:339	Reads:3	Hits:1	Allocated_reads:3	Strand:+
ACTGAGACATCGCAGCAGGACATGGA
>Location:NODE_372714_length_2623_cov_15.020205	Coordinate:340	Reads:6	Hits:1	Allocated_reads:6	Strand:+
CTGAGACATCGCAGCAGGACATGGA
>Location:NODE_372714_length_2623_cov_15.020205	Coordinate:341	Reads:3	Hits:1	Allocated_reads:3	Strand:+
TGAGACATCGCAGCAGGACATGGA
>Location:NODE_372714_length_2623_cov_15.020205	Coordinate:343	Reads:1	Hits:1	Allocated_reads:1	Strand:-
AACATGATCCATGTCCTGCTGCGATGTCT
>Location:NODE_372714_length_2623_cov_15.020205	Coordinate:343	Reads:1	Hits:1	Allocated_reads:1	Strand:+
AGACATCGCAGCAGGACATGGATC
>Location:NODE_372714_length_2623_cov_15.020205	Coordinate:343	Reads:2	Hits:1	Allocated_reads:2	Strand:+
AGACATCGCAGCAGGACATGGATCATGT
>Location:NODE_372714_length_2623_cov_15.020205	Coordinate:343	Reads:1	Hits:1	Allocated_reads:1	Strand:+
AGACATCGCAGCAGGACATGGATCATGTT
>Location:NODE_372714_length_2623_cov_15.020205	Coordinate:343	Reads:1	Hits:1	Allocated_reads:1	Strand:-
TGATCCATGTCCTGCTGCGATGTCT
>Location:NODE_372714_length_2623_cov_15.020205	Coordinate:345	Reads:1	Hits:1	Allocated_reads:1	Strand:+
ACATCGCAGCAGGACATGGATCATGTTTA
>Location:NODE_372714_length_2623_cov_15.020205	Coordinate:346	Reads:1	Hits:1	Allocated_reads:1	Strand:-
AAACATGATCCATGTCCTGCTGCGATG
>Location:NODE_372714_length_2623_cov_15.020205	Coordinate:346	Reads:1	Hits:1	Allocated_reads:1	Strand:-
AAATAAACATGATCCATGTCCTGCTGCGATG
>Location:NODE_372714_length_2623_cov_15.020205	Coordinate:346	Reads:2	Hits:1	Allocated_reads:2	Strand:-
ACATGATCCATGTCCTGCTGCGATG
>Location:NODE_372714_length_2623_cov_15.020205	Coordinate:346	Reads:2	Hits:1	Allocated_reads:2	Strand:-
ATAAACATGATCCATGTCCTGCTGCGATG
>Location:NODE_372714_length_2623_cov_15.020205	Coordinate:349	Reads:1	Hits:2	Allocated_reads:0.5	Strand:-
AAACATGATCCATGTCCTGCTGCG
>Location:NODE_372714_length_2623_cov_15.020205	Coordinate:350	Reads:1	Hits:2	Allocated_reads:0.5	Strand:-
TCAAAATAAACATGATCCATGTCCTGCTGC
>Location:NODE_372714_length_2623_cov_15.020205	Coordinate:351	Reads:1	Hits:2	Allocated_reads:0.5	Strand:-
ATAAACATGATCCATGTCCTGCTG
>Location:NODE_372714_length_2623_cov_15.020205	Coordinate:351	Reads:1	Hits:2	Allocated_reads:0.5	Strand:-
CAAAATAAACATGATCCATGTCCTGCTG
>Location:NODE_372714_length_2623_cov_15.020205	Coordinate:353	Reads:1	Hits:2	Allocated_reads:0.5	Strand:-
CAAAATAAACATGATCCATGTCCTGC
>Location:NODE_372714_length_2623_cov_15.020205	Coordinate:353	Reads:1	Hits:2	Allocated_reads:0.5	Strand:-
CCTCAAAATAAACATGATCCATGTCCTGC
>Location:NODE_372714_length_2623_cov_15.020205	Coordinate:353	Reads:1	Hits:2	Allocated_reads:0.5	Strand:-
TCAAAATAAACATGATCCATGTCCTGC
>Location:NODE_372714_length_2623_cov_15.020205	Coordinate:353	Reads:4	Hits:2	Allocated_reads:2	Strand:-
TCCTCAAAATAAACATGATCCATGTCCTGC
>Location:NODE_372714_length_2623_cov_15.020205	Coordinate:355	Reads:1	Hits:2	Allocated_reads:0.5	Strand:+
AGGACATGGATCATGTTTATTTTGAGGAGA
>Location:NODE_372714_length_2623_cov_15.020205	Coordinate:355	Reads:2	Hits:2	Allocated_reads:1	Strand:-
CCTCAAAATAAACATGATCCATGTCCT
>Location:NODE_372714_length_2623_cov_15.020205	Coordinate:358	Reads:1	Hits:2	Allocated_reads:0.5	Strand:+
ACATGGATCATGTTTATTTTGAGG
>Location:NODE_372714_length_2623_cov_15.020205	Coordinate:364	Reads:1	Hits:2	Allocated_reads:0.5	Strand:-
TGCAGATCTCCTCAAAATAAACATGAT
>Location:NODE_372714_length_2623_cov_15.020205	Coordinate:365	Reads:1	Hits:2	Allocated_reads:0.5	Strand:+
TCATGTTTATTTTGAGGAGATCTGC
>Location:NODE_372714_length_2623_cov_15.020205	Coordinate:365	Reads:2	Hits:2	Allocated_reads:1	Strand:+
TCATGTTTATTTTGAGGAGATCTGCA
>Location:NODE_372714_length_2623_cov_15.020205	Coordinate:368	Reads:1	Hits:2	Allocated_reads:0.5	Strand:+
TGTTTATTTTGAGGAGATCTGCACAGCT
>Location:NODE_372714_length_2623_cov_15.020205	Coordinate:372	Reads:1	Hits:2	Allocated_reads:0.5	Strand:+
TATTTTGAGGAGATCTGCACAGCTG
>Location:NODE_372714_length_2623_cov_15.020205	Coordinate:374	Reads:1	Hits:2	Allocated_reads:0.5	Strand:+
TTTTGAGGAGATCTGCACAGCTAC
>Location:NODE_372714_length_2623_cov_15.020205	Coordinate:374	Reads:1	Hits:2	Allocated_reads:0.5	Strand:+
TTTTGAGGAGATCTGCACAGCTGGCAT
>Location:NODE_372714_length_2623_cov_15.020205	Coordinate:375	Reads:3	Hits:2	Allocated_reads:1.5	Strand:+
TTTGAGGAGATCTGCACAGCTGGCATT
>Location:NODE_372714_length_2623_cov_15.020205	Coordinate:376	Reads:1	Hits:2	Allocated_reads:0.5	Strand:+
TTGAGGAGATCTGCACAGCTGGCAT
>Location:NODE_372714_length_2623_cov_15.020205	Coordinate:376	Reads:1	Hits:2	Allocated_reads:0.5	Strand:+
TTGAGGAGATCTGCACAGCTGGCATT
>Location:NODE_372714_length_2623_cov_15.020205	Coordinate:378	Reads:1	Hits:2	Allocated_reads:0.5	Strand:-
GAAATGCCAGCTGTGCAGATCTCCTC
>Location:NODE_372714_length_2623_cov_15.020205	Coordinate:381	Reads:2	Hits:2	Allocated_reads:1	Strand:-
ATGACGGAAATGCCAGCTGTGCAGATCTC
>Location:NODE_372714_length_2623_cov_15.020205	Coordinate:381	Reads:3	Hits:2	Allocated_reads:1.5	Strand:-
TGACGGAAATGCCAGCTGTGCAGATCTC
>Location:NODE_372714_length_2623_cov_15.020205	Coordinate:383	Reads:6	Hits:2	Allocated_reads:3	Strand:-
AATGACGGAAATGCCAGCTGTGCAGATC
>Location:NODE_372714_length_2623_cov_15.020205	Coordinate:383	Reads:1	Hits:2	Allocated_reads:0.5	Strand:-
ATGACGGAAATGCCAGCTGTGCAGATC
>Location:NODE_372714_length_2623_cov_15.020205	Coordinate:383	Reads:1	Hits:2	Allocated_reads:0.5	Strand:-
CAATGACGGAAATGCCAGCTGTGCAGATT
>Location:NODE_372714_length_2623_cov_15.020205	Coordinate:383	Reads:7	Hits:2	Allocated_reads:3.5	Strand:-
CAATGACGGAAATGCCAGCTGTGCAGATC
>Location:NODE_372714_length_2623_cov_15.020205	Coordinate:383	Reads:39	Hits:2	Allocated_reads:19.5	Strand:-
TACAATGACGGAAATGCCAGCTGTGCAGATC
>Location:NODE_372714_length_2623_cov_15.020205	Coordinate:383	Reads:11	Hits:2	Allocated_reads:5.5	Strand:-
TGACGGAAATGCCAGCTGTGCAGATC
>Location:NODE_372714_length_2623_cov_15.020205	Coordinate:384	Reads:2	Hits:2	Allocated_reads:1	Strand:-
TACAATGACGGAAATGCCAGCTGTGCAGAT
>Location:NODE_372714_length_2623_cov_15.020205	Coordinate:385	Reads:4	Hits:2	Allocated_reads:2	Strand:-
CAATGACGGAAATGCCAGCTGTGCAGA
>Location:NODE_372714_length_2623_cov_15.020205	Coordinate:385	Reads:1	Hits:2	Allocated_reads:0.5	Strand:-
TACAATGACGGAAATGCCAGCTGTGCATC
>Location:NODE_372714_length_2623_cov_15.020205	Coordinate:385	Reads:42	Hits:2	Allocated_reads:21	Strand:-
TACAATGACGGAAATGCCAGCTGTGCAGA
>Location:NODE_372714_length_2623_cov_15.020205	Coordinate:385	Reads:20	Hits:2	Allocated_reads:10	Strand:-
TGACGGAAATGCCAGCTGTGCAGA
>Location:NODE_372714_length_2623_cov_15.020205	Coordinate:385	Reads:7	Hits:2	Allocated_reads:3.5	Strand:-
TTACAATGACGGAAATGCCAGCTGTGCAGA
>Location:NODE_372714_length_2623_cov_15.020205	Coordinate:386	Reads:1	Hits:2	Allocated_reads:0.5	Strand:-
AATGACGGAAATGCCAGCTGTGTTT
>Location:NODE_372714_length_2623_cov_15.020205	Coordinate:386	Reads:2	Hits:2	Allocated_reads:1	Strand:-
ATGACGGAAATGCCAGCTGTGCAG
>Location:NODE_372714_length_2623_cov_15.020205	Coordinate:386	Reads:1	Hits:2	Allocated_reads:0.5	Strand:-
CAATGACGGAAATGCCAGCTGTGCAG
>Location:NODE_372714_length_2623_cov_15.020205	Coordinate:386	Reads:1	Hits:2	Allocated_reads:0.5	Strand:-
CAATGACGGAAATGCCAGCTGTGCAT
>Location:NODE_372714_length_2623_cov_15.020205	Coordinate:386	Reads:1	Hits:2	Allocated_reads:0.5	Strand:-
TACAATGACGGAAATGCCAGCTGTGCAG
>Location:NODE_372714_length_2623_cov_15.020205	Coordinate:386	Reads:1	Hits:2	Allocated_reads:0.5	Strand:-
TTACAATGACGGAAATGCCAGCTGTGCAT
>Location:NODE_372714_length_2623_cov_15.020205	Coordinate:387	Reads:1	Hits:2	Allocated_reads:0.5	Strand:-
AATGACGGAAATGCCAGCTGTGCA
>Location:NODE_372714_length_2623_cov_15.020205	Coordinate:387	Reads:1	Hits:2	Allocated_reads:0.5	Strand:-
CAATGACGGAAATGCCAGCTGTGCA
>Location:NODE_372714_length_2623_cov_15.020205	Coordinate:387	Reads:37	Hits:2	Allocated_reads:18.5	Strand:-
TACAATGACGGAAATGCCAGCTGTGCA
>Location:NODE_372714_length_2623_cov_15.020205	Coordinate:387	Reads:3	Hits:2	Allocated_reads:1.5	Strand:-
TTACAATGACGGAAATGCCAGCTGTGCA
>Location:NODE_372714_length_2623_cov_15.020205	Coordinate:388	Reads:9	Hits:2	Allocated_reads:4.5	Strand:-
ACAATGACGGAAATGCCAGCTGTGC
>Location:NODE_372714_length_2623_cov_15.020205	Coordinate:388	Reads:1	Hits:2	Allocated_reads:0.5	Strand:-
AGTTACAATGACGGAAATGCCAGCTGTGC
>Location:NODE_372714_length_2623_cov_15.020205	Coordinate:388	Reads:17	Hits:2	Allocated_reads:8.5	Strand:-
CAATGACGGAAATGCCAGCTGTGC
>Location:NODE_372714_length_2623_cov_15.020205	Coordinate:388	Reads:1	Hits:2	Allocated_reads:0.5	Strand:-
TACAATGACGGAAATGCCAGCTGAGC
>Location:NODE_372714_length_2623_cov_15.020205	Coordinate:388	Reads:2	Hits:2	Allocated_reads:1	Strand:-
TACAATGACGGAAATGCCAGCTGTGG
>Location:NODE_372714_length_2623_cov_15.020205	Coordinate:388	Reads:374	Hits:2	Allocated_reads:187	Strand:-
TACAATGACGGAAATGCCAGCTGTGC
>Location:NODE_372714_length_2623_cov_15.020205	Coordinate:388	Reads:36	Hits:2	Allocated_reads:18	Strand:-
TTACAATGACGGAAATGCCAGCTGTGC
>Location:NODE_372714_length_2623_cov_15.020205	Coordinate:389	Reads:7	Hits:2	Allocated_reads:3.5	Strand:-
TACAATGACGGAAATGCCAGCTGTG
>Location:NODE_372714_length_2623_cov_15.020205	Coordinate:389	Reads:1	Hits:2	Allocated_reads:0.5	Strand:-
TTACAATGACGGAAATGCCAGCTGTG
>Location:NODE_372714_length_2623_cov_15.020205	Coordinate:390	Reads:1	Hits:2	Allocated_reads:0.5	Strand:-
TACAATGACGGAAATGCCAGCTGT
>Location:NODE_372714_length_2623_cov_15.020205	Coordinate:391	Reads:4	Hits:2	Allocated_reads:2	Strand:-
TTACAATGACGGAAATGCCAGCTG
>Location:NODE_372714_length_2623_cov_15.020205	Coordinate:399	Reads:1	Hits:2	Allocated_reads:0.5	Strand:-
AAGACACCCAGTTACAATGACGGAAAT
>Location:NODE_372714_length_2623_cov_15.020205	Coordinate:399	Reads:1	Hits:2	Allocated_reads:0.5	Strand:-
CAAAGACACCCAGTTACAATGACGGAAAT
>Location:NODE_372714_length_2623_cov_15.020205	Coordinate:400	Reads:1	Hits:2	Allocated_reads:0.5	Strand:-
CAAAGACACCCAGTTACAATGACGGAAA
>Location:NODE_372714_length_2623_cov_15.020205	Coordinate:400	Reads:1	Hits:2	Allocated_reads:0.5	Strand:+
TTTCCGTCATTGTAACTGGGTGTCT
>Location:NODE_372714_length_2623_cov_15.020205	Coordinate:400	Reads:1	Hits:2	Allocated_reads:0.5	Strand:+
TTTCCGTCATTGTAACTGGGTGTCTTT
>Location:NODE_372714_length_2623_cov_15.020205	Coordinate:402	Reads:2	Hits:2	Allocated_reads:1	Strand:-
CCCAAAGACACCCAGTTACAATGACGGA
>Location:NODE_372714_length_2623_cov_15.020205	Coordinate:402	Reads:1	Hits:2	Allocated_reads:0.5	Strand:-
CCCCAAAGACACCCAGTTACAATGACGGA
>Location:NODE_372714_length_2623_cov_15.020205	Coordinate:402	Reads:1	Hits:2	Allocated_reads:0.5	Strand:+
TCCGTCATTGTAACTGGGTGTCTTTGG
>Location:NODE_372714_length_2623_cov_15.020205	Coordinate:404	Reads:1	Hits:2	Allocated_reads:0.5	Strand:-
CCAAAGACACCCAGTTACAATGACG
>Location:NODE_372714_length_2623_cov_15.020205	Coordinate:404	Reads:1	Hits:2	Allocated_reads:0.5	Strand:+
CGTCATTGTAACTGGGTGTCTTTG
>Location:NODE_372714_length_2623_cov_15.020205	Coordinate:404	Reads:1	Hits:2	Allocated_reads:0.5	Strand:+
CGTCATTGTAACTGGGTGTCTTTGTT
>Location:NODE_372714_length_2623_cov_15.020205	Coordinate:404	Reads:3	Hits:2	Allocated_reads:1.5	Strand:+
CGTCATTGTAACTGGGTGTCTTTGGG
>Location:NODE_372714_length_2623_cov_15.020205	Coordinate:404	Reads:1	Hits:2	Allocated_reads:0.5	Strand:+
CGTCATTGTAACTGGGTGTCTTTGGGGAT
>Location:NODE_372714_length_2623_cov_15.020205	Coordinate:405	Reads:1	Hits:2	Allocated_reads:0.5	Strand:-
ATCCCCAAAGACACCCAGTTACAATGAC
>Location:NODE_372714_length_2623_cov_15.020205	Coordinate:405	Reads:1	Hits:2	Allocated_reads:0.5	Strand:-
CCAAAGACACCCAGTTACAATGAC
>Location:NODE_372714_length_2623_cov_15.020205	Coordinate:405	Reads:1	Hits:2	Allocated_reads:0.5	Strand:-
CCCAAAGACACCCAGTTACAATGAC
>Location:NODE_372714_length_2623_cov_15.020205	Coordinate:405	Reads:1	Hits:2	Allocated_reads:0.5	Strand:+
GTCATTGTAACTGGGTGTCTTGGGGA
>Location:NODE_372714_length_2623_cov_15.020205	Coordinate:405	Reads:1	Hits:2	Allocated_reads:0.5	Strand:+
GTCATTGTAACTGGGTGTCTTTGGGG
>Location:NODE_372714_length_2623_cov_15.020205	Coordinate:406	Reads:1	Hits:2	Allocated_reads:0.5	Strand:+
TCATTGTAACTGGGTGTCTTTGGGGATGT
>Location:NODE_372714_length_2623_cov_15.020205	Coordinate:417	Reads:1	Hits:2	Allocated_reads:0.5	Strand:-
GTCCTCTGCCACATCCCCAAAGACACCC
>Location:NODE_372714_length_2623_cov_15.020205	Coordinate:418	Reads:1	Hits:2	Allocated_reads:0.5	Strand:-
GTCCTCTGCCACATCCCCAAAGACACC
>Location:NODE_372714_length_2623_cov_15.020205	Coordinate:422	Reads:1	Hits:2	Allocated_reads:0.5	Strand:+
TCTTTGGGGATGTGGCAGAGGACTTT
>Location:NODE_372714_length_2623_cov_15.020205	Coordinate:426	Reads:1	Hits:2	Allocated_reads:0.5	Strand:+
TGGGGATGTGGCAGAGGACTTTGTGC
>Location:NODE_372714_length_2623_cov_15.020205	Coordinate:428	Reads:1	Hits:2	Allocated_reads:0.5	Strand:+
GGGATGTGGCAGAGGACTTTGTGC
>Location:NODE_372714_length_2623_cov_15.020205	Coordinate:436	Reads:1	Hits:2	Allocated_reads:0.5	Strand:-
CTGGTACACAGCAGAAAGTCCTCTGC
>Location:NODE_372714_length_2623_cov_15.020205	Coordinate:436	Reads:2	Hits:2	Allocated_reads:1	Strand:-
TGCTGGTACACAGCAGAAAGTCCTCTGC
>Location:NODE_372714_length_2623_cov_15.020205	Coordinate:439	Reads:1	Hits:2	Allocated_reads:0.5	Strand:+
GAGGACTTTCTGCTGTGTACCAGC
>Location:NODE_372714_length_2623_cov_15.020205	Coordinate:439	Reads:1	Hits:2	Allocated_reads:0.5	Strand:+
GAGGACTTTCTGCTGTGTACCAGCAC
>Location:NODE_372714_length_2623_cov_15.020205	Coordinate:448	Reads:2	Hits:2	Allocated_reads:1	Strand:-
TGTGAGTCTGTGCTGGTACACAGCAC
>Location:NODE_372714_length_2623_cov_15.020205	Coordinate:449	Reads:1	Hits:2	Allocated_reads:0.5	Strand:-
TGTGAGTCTGTGCTGGTACACAGTA
>Location:NODE_372714_length_2623_cov_15.020205	Coordinate:450	Reads:1	Hits:2	Allocated_reads:0.5	Strand:-
TGTGAGTCTGTGCTGGTACACAGC
>Location:NODE_372714_length_2623_cov_15.020205	Coordinate:455	Reads:1	Hits:2	Allocated_reads:0.5	Strand:+
GTACCAGCACAGACTCACATGCAGGC
>Location:NODE_372714_length_2623_cov_15.020205	Coordinate:460	Reads:1	Hits:2	Allocated_reads:0.5	Strand:-
TTCATCAGCCTGCATGTGAGTCTGTGCT
>Location:NODE_372714_length_2623_cov_15.020205	Coordinate:463	Reads:3	Hits:2	Allocated_reads:1.5	Strand:-
TTCATCAGCCTGCATGTGAGTCTGT
>Location:NODE_372714_length_2623_cov_15.020205	Coordinate:464	Reads:9	Hits:2	Allocated_reads:4.5	Strand:+
CAGACTCACATGCAGGCTGATGAAGTC
>Location:NODE_372714_length_2623_cov_15.020205	Coordinate:464	Reads:1	Hits:2	Allocated_reads:0.5	Strand:+
CAGACTCACATGCAGGCTGATGAAGTCAGA
>Location:NODE_372714_length_2623_cov_15.020205	Coordinate:464	Reads:1	Hits:2	Allocated_reads:0.5	Strand:+
CAGACTCACATGCAGGCTGATGAAGTCAGACTCTA
>Location:NODE_372714_length_2623_cov_15.020205	Coordinate:466	Reads:1	Hits:2	Allocated_reads:0.5	Strand:+
GACTCACATGCAGGCTGATGAAGTC
>Location:NODE_372714_length_2623_cov_15.020205	Coordinate:467	Reads:1	Hits:2	Allocated_reads:0.5	Strand:-
AGAGTCTGACTTCATCAGCCTGCATGTGAGT
>Location:NODE_372714_length_2623_cov_15.020205	Coordinate:467	Reads:1	Hits:2	Allocated_reads:0.5	Strand:-
GTCTGACTTCATCAGCCTGCATGTGAGT
>Location:NODE_372714_length_2623_cov_15.020205	Coordinate:467	Reads:2	Hits:2	Allocated_reads:1	Strand:-
TCTGACTTCATCAGCCTGCATGTGAGT
>Location:NODE_372714_length_2623_cov_15.020205	Coordinate:477	Reads:1	Hits:2	Allocated_reads:0.5	Strand:+
AGGCTGATGAAGTCAGACTCTATTTCTTCAT
>Location:NODE_372714_length_2623_cov_15.020205	Coordinate:477	Reads:2	Hits:2	Allocated_reads:1	Strand:+
AGGCTGATGAAGTCAGACTCTATTTCTTCATT
>Location:NODE_372714_length_2623_cov_15.020205	Coordinate:477	Reads:1	Hits:2	Allocated_reads:0.5	Strand:-
GAAGAAATAGAGTCTGACTTCATCAGCCG
>Location:NODE_372714_length_2623_cov_15.020205	Coordinate:477	Reads:3	Hits:2	Allocated_reads:1.5	Strand:-
TGAAGAAATAGAGTCTGACTTCATCAGCCT
>Location:NODE_372714_length_2623_cov_15.020205	Coordinate:478	Reads:1	Hits:2	Allocated_reads:0.5	Strand:-
TGAAGAAATAGAGTCTGACTTCATCAGCC
>Location:NODE_372714_length_2623_cov_15.020205	Coordinate:479	Reads:1	Hits:2	Allocated_reads:0.5	Strand:-
TGAAGAAATAGAGTCTGACTTCATCAGC
>Location:NODE_372714_length_2623_cov_15.020205	Coordinate:483	Reads:1	Hits:2	Allocated_reads:0.5	Strand:-
TGAAGAAATAGAGTCTGACTTCAT
>Location:NODE_372714_length_2623_cov_15.020205	Coordinate:484	Reads:1	Hits:2	Allocated_reads:0.5	Strand:-
AAATGAAGAAATAGAGTCTGACTTCA
>Location:NODE_372714_length_2623_cov_15.020205	Coordinate:484	Reads:1	Hits:2	Allocated_reads:0.5	Strand:-
ACTTAAATGAAGAAATAGAGTCTGACTTCA
>Location:NODE_372714_length_2623_cov_15.020205	Coordinate:484	Reads:1	Hits:2	Allocated_reads:0.5	Strand:+
TGAAGTCAGACTCTATTTCTTCATTTAAGT
>Location:NODE_372714_length_2623_cov_15.020205	Coordinate:485	Reads:1	Hits:2	Allocated_reads:0.5	Strand:-
TCTGTAACTTAAATGAAGAAATAGAGTCTGACTTT
>Location:NODE_372714_length_2623_cov_15.020205	Coordinate:487	Reads:1	Hits:2	Allocated_reads:0.5	Strand:-
GTAACTTAAATGAAGAAATAGAGTCTGACT
>Location:NODE_372714_length_2623_cov_15.020205	Coordinate:487	Reads:1	Hits:2	Allocated_reads:0.5	Strand:-
TAACTTAAATGAAGAAATAGAGTCTGACT
>Location:NODE_372714_length_2623_cov_15.020205	Coordinate:487	Reads:2	Hits:2	Allocated_reads:1	Strand:-
TCTGTAACTTAAATGAAGAAATAGAGTCTGACT
>Location:NODE_372714_length_2623_cov_15.020205	Coordinate:488	Reads:1	Hits:2	Allocated_reads:0.5	Strand:+
GTCAGACTCTATTTCTTCATTTAAGTTA
>Location:NODE_372714_length_2623_cov_15.020205	Coordinate:491	Reads:1	Hits:2	Allocated_reads:0.5	Strand:-
ATCATCTGTAACTTAAATGAAGAAATAGAGTCT
>Location:NODE_372714_length_2623_cov_15.020205	Coordinate:491	Reads:1	Hits:2	Allocated_reads:0.5	Strand:-
ATCTGTAACTTAAATGAAGAAATAGAGTCT
>Location:NODE_372714_length_2623_cov_15.020205	Coordinate:491	Reads:1	Hits:2	Allocated_reads:0.5	Strand:-
CTGTAACTTAAATGAAGAAATAGAGTCT
>Location:NODE_372714_length_2623_cov_15.020205	Coordinate:491	Reads:1	Hits:2	Allocated_reads:0.5	Strand:-
TCATCTGTAACTTAAATGAAGAAATAGAGTCT
>Location:NODE_372714_length_2623_cov_15.020205	Coordinate:491	Reads:9	Hits:2	Allocated_reads:4.5	Strand:-
TCTGTAACTTAAATGAAGAAATAGAGTCT
>Location:NODE_372714_length_2623_cov_15.020205	Coordinate:492	Reads:2	Hits:2	Allocated_reads:1	Strand:-
TCTGTAACTTAAATGAAGAAATAGAGTC
>Location:NODE_372714_length_2623_cov_15.020205	Coordinate:495	Reads:24	Hits:2	Allocated_reads:12	Strand:-
ATCATCTGTAACTTAAATGAAGAAATAGA
>Location:NODE_372714_length_2623_cov_15.020205	Coordinate:495	Reads:1	Hits:2	Allocated_reads:0.5	Strand:-
CTGTAACTTAAATGAAGAAATAGA
>Location:NODE_372714_length_2623_cov_15.020205	Coordinate:495	Reads:1	Hits:2	Allocated_reads:0.5	Strand:-
TAATCATCTGTAACTTAAATGAAGAAATAGA
>Location:NODE_372714_length_2623_cov_15.020205	Coordinate:495	Reads:13	Hits:2	Allocated_reads:6.5	Strand:-
TCATCTGTAACTTAAATGAAGAAATAGA
>Location:NODE_372714_length_2623_cov_15.020205	Coordinate:497	Reads:1	Hits:2	Allocated_reads:0.5	Strand:-
ATCATCTGTAACTTAAATGAAGAAATA
>Location:NODE_372714_length_2623_cov_15.020205	Coordinate:498	Reads:1	Hits:2	Allocated_reads:0.5	Strand:-
ATCATCTGTAACTTAAATGAAGAAAT
>Location:NODE_372714_length_2623_cov_15.020205	Coordinate:498	Reads:1	Hits:2	Allocated_reads:0.5	Strand:-
TCATCTGTAACTTAAATGAAGAAAT
>Location:NODE_372714_length_2623_cov_15.020205	Coordinate:501	Reads:1	Hits:2	Allocated_reads:0.5	Strand:-
AATCATCTGTAACTTAAATGAAGA
>Location:NODE_372714_length_2623_cov_15.020205	Coordinate:501	Reads:2	Hits:2	Allocated_reads:1	Strand:-
ACCCTAATCATCTGTAACTTAAATGAAGA
>Location:NODE_372714_length_2623_cov_15.020205	Coordinate:501	Reads:1	Hits:2	Allocated_reads:0.5	Strand:-
CCCTAATCATCTGTAACTTAAATGAAGA
>Location:NODE_372714_length_2623_cov_15.020205	Coordinate:501	Reads:1	Hits:2	Allocated_reads:0.5	Strand:-
CCTAATCATCTGTAACTTAAATGAAGA
>Location:NODE_372714_length_2623_cov_15.020205	Coordinate:501	Reads:1	Hits:2	Allocated_reads:0.5	Strand:-
CTAATCATCTGTAACTTAAATGAAGA
>Location:NODE_372714_length_2623_cov_15.020205	Coordinate:501	Reads:4	Hits:2	Allocated_reads:2	Strand:-
GACCCTAATCATCTGTAACTTAAATGAAGA
>Location:NODE_372714_length_2623_cov_15.020205	Coordinate:501	Reads:1	Hits:2	Allocated_reads:0.5	Strand:-
TAATCATCTGTAACTTAAATGAAGA
>Location:NODE_372714_length_2623_cov_15.020205	Coordinate:504	Reads:1	Hits:2	Allocated_reads:0.5	Strand:-
ACCCTAATCATCTGTAACTTAAATGA
>Location:NODE_372714_length_2623_cov_15.020205	Coordinate:504	Reads:1	Hits:2	Allocated_reads:0.5	Strand:-
ACCGACCCTAATCATCTGTAACTTAAATGA
>Location:NODE_372714_length_2623_cov_15.020205	Coordinate:504	Reads:1	Hits:2	Allocated_reads:0.5	Strand:-
CGACCCTAATCATCTGTAACTTAAATGA
>Location:NODE_372714_length_2623_cov_15.020205	Coordinate:506	Reads:1	Hits:2	Allocated_reads:0.5	Strand:-
ACCGACCCTAATCATCTGTAACTTAAAT
>Location:NODE_372714_length_2623_cov_15.020205	Coordinate:510	Reads:1	Hits:2	Allocated_reads:0.5	Strand:+
AAGTTACAGATGATTAGGGTCGGTTCT
>Location:NODE_372714_length_2623_cov_15.020205	Coordinate:513	Reads:3	Hits:2	Allocated_reads:1.5	Strand:+
TTACAGATGATTAGGGTCGGTTCT
>Location:NODE_372714_length_2623_cov_15.020205	Coordinate:513	Reads:3	Hits:2	Allocated_reads:1.5	Strand:+
TTACAGATGATTAGGGTCGGTTCTT
>Location:NODE_372714_length_2623_cov_15.020205	Coordinate:513	Reads:1	Hits:2	Allocated_reads:0.5	Strand:+
TTACAGATGATTAGGGTCGGTTCTTT
>Location:NODE_372714_length_2623_cov_15.020205	Coordinate:513	Reads:1	Hits:2	Allocated_reads:0.5	Strand:+
TTACAGATGATTAGGGTCGGTTCTTTG
>Location:NODE_372714_length_2623_cov_15.020205	Coordinate:513	Reads:1	Hits:2	Allocated_reads:0.5	Strand:+
TTACAGATGATTAGGGTCGGTTCTTTGAA
>Location:NODE_372714_length_2623_cov_15.020205	Coordinate:513	Reads:2	Hits:2	Allocated_reads:1	Strand:+
TTACAGATGATTAGGGTCGGTTCTTTGAAAACC
>Location:NODE_372714_length_2623_cov_15.020205	Coordinate:513	Reads:6	Hits:2	Allocated_reads:3	Strand:+
TTACAGATGATTAGGGTCGGTTCTTTGAAAACCTT
>Location:NODE_372714_length_2623_cov_15.020205	Coordinate:514	Reads:1	Hits:2	Allocated_reads:0.5	Strand:+
TACAGATGATTAGGGTCGGTTCTT
>Location:NODE_372714_length_2623_cov_15.020205	Coordinate:514	Reads:1	Hits:2	Allocated_reads:0.5	Strand:+
TACAGATGATTAGGGTCGGTTCTTC
>Location:NODE_372714_length_2623_cov_15.020205	Coordinate:514	Reads:1	Hits:2	Allocated_reads:0.5	Strand:+
TACAGATGATTAGGGTCGGTTCTTTGT
>Location:NODE_372714_length_2623_cov_15.020205	Coordinate:514	Reads:2	Hits:2	Allocated_reads:1	Strand:+
TACAGATGATTAGGGTCGGTTCTTTGAA
>Location:NODE_372714_length_2623_cov_15.020205	Coordinate:514	Reads:1	Hits:2	Allocated_reads:0.5	Strand:+
TACAGATGATTAGGGTCGGTTCTTTGAAAA
>Location:NODE_372714_length_2623_cov_15.020205	Coordinate:514	Reads:2	Hits:2	Allocated_reads:1	Strand:+
TACAGATGATTAGGGTCGGTTCTTTGAAAACC
>Location:NODE_372714_length_2623_cov_15.020205	Coordinate:514	Reads:3	Hits:2	Allocated_reads:1.5	Strand:+
TACAGATGATTAGGGTCGGTTCTTTGAAAACCTT
>Location:NODE_372714_length_2623_cov_15.020205	Coordinate:515	Reads:2	Hits:2	Allocated_reads:1	Strand:+
ACAGATGATTAGGGTCGGTTCTTTGAAAACC
>Location:NODE_372714_length_2623_cov_15.020205	Coordinate:516	Reads:2	Hits:2	Allocated_reads:1	Strand:+
CAGATGATTAGGGTCGGTTCTTTGAAAACCTT
>Location:NODE_372714_length_2623_cov_15.020205	Coordinate:517	Reads:1	Hits:2	Allocated_reads:0.5	Strand:+
AGATGATTAGGGTCGGTTCTTTGAAAACCTT
>Location:NODE_372714_length_2623_cov_15.020205	Coordinate:517	Reads:1	Hits:2	Allocated_reads:0.5	Strand:-
TCAAAGAACCGACCCTAATCATCT
>Location:NODE_372714_length_2623_cov_15.020205	Coordinate:520	Reads:1	Hits:2	Allocated_reads:0.5	Strand:+
TGATTAGGGTCGGTTCTTTGAAAACCTTT
>Location:NODE_372714_length_2623_cov_15.020205	Coordinate:540	Reads:1	Hits:2	Allocated_reads:0.5	Strand:-
CGGTAGACTGAAATACAATAAAAGGTTTT
>Location:NODE_372714_length_2623_cov_15.020205	Coordinate:540	Reads:1	Hits:2	Allocated_reads:0.5	Strand:-
GTAGACTGAAATACAATAAAAGGTTTT
>Location:NODE_372714_length_2623_cov_15.020205	Coordinate:541	Reads:1	Hits:2	Allocated_reads:0.5	Strand:+
AAACCTTTTATTGTATTTCAGTCTACC
>Location:NODE_372714_length_2623_cov_15.020205	Coordinate:541	Reads:1	Hits:2	Allocated_reads:0.5	Strand:+
AAACCTTTTATTGTATTTCAGTCTACT
>Location:NODE_372714_length_2623_cov_15.020205	Coordinate:541	Reads:2	Hits:2	Allocated_reads:1	Strand:-
TAGACTGAAATACAATAAAAGGTTT
>Location:NODE_372714_length_2623_cov_15.020205	Coordinate:542	Reads:1	Hits:2	Allocated_reads:0.5	Strand:+
AACCTTTTATTGTATTTCAGTCTACT
>Location:NODE_372714_length_2623_cov_15.020205	Coordinate:542	Reads:1	Hits:2	Allocated_reads:0.5	Strand:+
AACCTTTTATTGTATTTCAGTCTACTGACC
>Location:NODE_372714_length_2623_cov_15.020205	Coordinate:542	Reads:1	Hits:2	Allocated_reads:0.5	Strand:-
AGGTCGGTAGACTGAAATACAATAAAAGGTT
>Location:NODE_372714_length_2623_cov_15.020205	Coordinate:542	Reads:1	Hits:2	Allocated_reads:0.5	Strand:-
CGGTAGACTGAAATACAATAAAAGGTT
>Location:NODE_372714_length_2623_cov_15.020205	Coordinate:542	Reads:1	Hits:2	Allocated_reads:0.5	Strand:-
TAGACTGAAATACAATAAAAGGTT
>Location:NODE_372714_length_2623_cov_15.020205	Coordinate:542	Reads:2	Hits:2	Allocated_reads:1	Strand:-
TCGGTAGACTGAAATACAATAAAAGGTT
>Location:NODE_372714_length_2623_cov_15.020205	Coordinate:543	Reads:1	Hits:2	Allocated_reads:0.5	Strand:-
CGGTAGACTGAAATACAATAAAAGGT
>Location:NODE_372714_length_2623_cov_15.020205	Coordinate:543	Reads:3	Hits:2	Allocated_reads:1.5	Strand:-
TCGGTAGACTGAAATACAATAAAAGGT
>Location:NODE_372714_length_2623_cov_15.020205	Coordinate:546	Reads:3	Hits:2	Allocated_reads:1.5	Strand:+
TTTTATTGTATTTCAGTCTACTGACC
>Location:NODE_372714_length_2623_cov_15.020205	Coordinate:546	Reads:1	Hits:2	Allocated_reads:0.5	Strand:+
TTTTATTGTATTTCAGTCTACTGACCTCC
>Location:NODE_372714_length_2623_cov_15.020205	Coordinate:546	Reads:1	Hits:2	Allocated_reads:0.5	Strand:+
TTTTATTGTATTTCAGTCTACCGACCTCCT
>Location:NODE_372714_length_2623_cov_15.020205	Coordinate:548	Reads:1	Hits:2	Allocated_reads:0.5	Strand:+
TTATTGTATTTCAGTCTACTGACCTCC
>Location:NODE_372714_length_2623_cov_15.020205	Coordinate:549	Reads:1	Hits:2	Allocated_reads:0.5	Strand:+
TATTGTATTTCAGTCTACCGACCTC
>Location:NODE_372714_length_2623_cov_15.020205	Coordinate:549	Reads:3	Hits:2	Allocated_reads:1.5	Strand:+
TATTGTATTTCAGTCTACTGACCTCC
>Location:NODE_372714_length_2623_cov_15.020205	Coordinate:549	Reads:1	Hits:2	Allocated_reads:0.5	Strand:+
TATTGTATTTCAGTCTACCGACCTCCT
>Location:NODE_372714_length_2623_cov_15.020205	Coordinate:549	Reads:2	Hits:2	Allocated_reads:1	Strand:+
TATTGTATTTCAGTCTACTGACCTCCT
>Location:NODE_372714_length_2623_cov_15.020205	Coordinate:549	Reads:1	Hits:2	Allocated_reads:0.5	Strand:+
TATTGTATTTCAGTCTACTGACCTCCTG
>Location:NODE_372714_length_2623_cov_15.020205	Coordinate:549	Reads:1	Hits:2	Allocated_reads:0.5	Strand:+
TATTGTATTTCAGTCTACTGACCTCCTGG
>Location:NODE_372714_length_2623_cov_15.020205	Coordinate:551	Reads:1	Hits:2	Allocated_reads:0.5	Strand:+
TTGTATTTCAGTCTACCGACCTCC
>Location:NODE_372714_length_2623_cov_15.020205	Coordinate:551	Reads:1	Hits:2	Allocated_reads:0.5	Strand:+
TTGTATTTCAGTCTACCGACCTCCTGG
>Location:NODE_372714_length_2623_cov_15.020205	Coordinate:551	Reads:1	Hits:2	Allocated_reads:0.5	Strand:+
TTGTATTTCAGTCTACCGACCTCCTGGTGT
>Location:NODE_372714_length_2623_cov_15.020205	Coordinate:553	Reads:1	Hits:2	Allocated_reads:0.5	Strand:-
ACACCAGGAGGTCGGTAGACTGAAATAC
>Location:NODE_372714_length_2623_cov_15.020205	Coordinate:554	Reads:1	Hits:2	Allocated_reads:0.5	Strand:+
TATTTCAGTCTACCGACCTCCTGGTGTTGC
>Location:NODE_372714_length_2623_cov_15.020205	Coordinate:556	Reads:2	Hits:2	Allocated_reads:1	Strand:-
ACACCAGGAGGTCGGTAGACTGAAA
>Location:NODE_372714_length_2623_cov_15.020205	Coordinate:556	Reads:1	Hits:2	Allocated_reads:0.5	Strand:-
TGGCAACACCAGGAGGTCGGTAGACTGAAA
>Location:NODE_372714_length_2623_cov_15.020205	Coordinate:556	Reads:1	Hits:2	Allocated_reads:0.5	Strand:+
TTTCAGTCTACCGACCTCCTGGTGTTGCC
>Location:NODE_372714_length_2623_cov_15.020205	Coordinate:560	Reads:1	Hits:2	Allocated_reads:0.5	Strand:-
GCAACACCAGGAGGTCGGTAGACT
>Location:NODE_372714_length_2623_cov_15.020205	Coordinate:560	Reads:1	Hits:2	Allocated_reads:0.5	Strand:-
TACTCTGGCAACACCAGGAGGTCGGTAGACT
>Location:NODE_372714_length_2623_cov_15.020205	Coordinate:560	Reads:1	Hits:2	Allocated_reads:0.5	Strand:-
TGGCAACACCAGGAGGTCGGTAGACT
>Location:NODE_372714_length_2623_cov_15.020205	Coordinate:562	Reads:1	Hits:2	Allocated_reads:0.5	Strand:+
TCTACCGACCTCCTGGTGTTGCCAGA
>Location:NODE_372714_length_2623_cov_15.020205	Coordinate:564	Reads:1	Hits:2	Allocated_reads:0.5	Strand:+
TACCGACCTCCTGGTGTTGCCAGAG
>Location:NODE_372714_length_2623_cov_15.020205	Coordinate:566	Reads:1	Hits:2	Allocated_reads:0.5	Strand:-
CAGCTGAAAATACTCTGGCAACACCAGGAGGTCGG
>Location:NODE_372714_length_2623_cov_15.020205	Coordinate:569	Reads:1	Hits:2	Allocated_reads:0.5	Strand:-
TCAGCTGAAAATACTCTGGCAACACCAGGAGGT
>Location:NODE_372714_length_2623_cov_15.020205	Coordinate:569	Reads:1	Hits:2	Allocated_reads:0.5	Strand:-
TGAAAATACTCTGGCAACACCAGGAGGT
>Location:NODE_372714_length_2623_cov_15.020205	Coordinate:570	Reads:1	Hits:2	Allocated_reads:0.5	Strand:-
GCTGAAAATACTCTGGCAACACCAGGAGG
>Location:NODE_372714_length_2623_cov_15.020205	Coordinate:570	Reads:1	Hits:2	Allocated_reads:0.5	Strand:-
TCAGCTGAAAATACTCTGGCAACACCAGGAGG
>Location:NODE_372714_length_2623_cov_15.020205	Coordinate:571	Reads:1	Hits:2	Allocated_reads:0.5	Strand:-
TTCAGCTGAAAATACTCTGGCAACACCAGGAG
>Location:NODE_372714_length_2623_cov_15.020205	Coordinate:572	Reads:1	Hits:2	Allocated_reads:0.5	Strand:-
GCTGAAAATACTCTGGCAACACCAGGA
>Location:NODE_372714_length_2623_cov_15.020205	Coordinate:572	Reads:2	Hits:2	Allocated_reads:1	Strand:-
TCAGCTGAAAATACTCTGGCAACACCAGGA
>Location:NODE_372714_length_2623_cov_15.020205	Coordinate:572	Reads:2	Hits:2	Allocated_reads:1	Strand:-
TTCAGCTGAAAATACTCTGGCAACACCAGGA
>Location:NODE_372714_length_2623_cov_15.020205	Coordinate:573	Reads:1	Hits:2	Allocated_reads:0.5	Strand:-
AGCTGAAAATACTCTGGCAACACCAGG
>Location:NODE_372714_length_2623_cov_15.020205	Coordinate:573	Reads:3	Hits:2	Allocated_reads:1.5	Strand:-
TCAGCTGAAAATACTCTGGCAACACCAGG
>Location:NODE_372714_length_2623_cov_15.020205	Coordinate:574	Reads:1	Hits:2	Allocated_reads:0.5	Strand:-
CAGCTGAAAATACTCTGGCAACACCAG
>Location:NODE_372714_length_2623_cov_15.020205	Coordinate:574	Reads:1	Hits:2	Allocated_reads:0.5	Strand:-
GCTGAAAATACTCTGGCAACACCAG
>Location:NODE_372714_length_2623_cov_15.020205	Coordinate:574	Reads:1	Hits:2	Allocated_reads:0.5	Strand:-
TCAGCTGAAAATACTCTGGCAACACCAG
>Location:NODE_372714_length_2623_cov_15.020205	Coordinate:574	Reads:2	Hits:2	Allocated_reads:1	Strand:-
TTCAGCTGAAAATACTCTGGCAACACCAG
>Location:NODE_372714_length_2623_cov_15.020205	Coordinate:575	Reads:1	Hits:2	Allocated_reads:0.5	Strand:-
TCAGCTGAAAATACTCTGGCAACACCA
>Location:NODE_372714_length_2623_cov_15.020205	Coordinate:575	Reads:1	Hits:2	Allocated_reads:0.5	Strand:-
TTCAGCTGAAAATACTCTGGCAACACCT
>Location:NODE_372714_length_2623_cov_15.020205	Coordinate:575	Reads:5	Hits:2	Allocated_reads:2.5	Strand:-
TTCAGCTGAAAATACTCTGGCAACACCA
>Location:NODE_372714_length_2623_cov_15.020205	Coordinate:576	Reads:1	Hits:2	Allocated_reads:0.5	Strand:-
ATTCAGCTGAAAATACTCTGGCAACACC
>Location:NODE_372714_length_2623_cov_15.020205	Coordinate:576	Reads:3	Hits:2	Allocated_reads:1.5	Strand:-
CAGCTGAAAATACTCTGGCAACACC
>Location:NODE_372714_length_2623_cov_15.020205	Coordinate:576	Reads:2	Hits:2	Allocated_reads:1	Strand:-
TCAGCTGAAAATACTCTGGCAACACC
>Location:NODE_372714_length_2623_cov_15.020205	Coordinate:576	Reads:8	Hits:2	Allocated_reads:4	Strand:-
TTCAGCTGAAAATACTCTGGCAACACC
>Location:NODE_372714_length_2623_cov_15.020205	Coordinate:577	Reads:1	Hits:2	Allocated_reads:0.5	Strand:-
TTCAGCTGAAAATACTCTGGCAACAC
>Location:NODE_372714_length_2623_cov_15.020205	Coordinate:578	Reads:1	Hits:2	Allocated_reads:0.5	Strand:-
TCAGCTGAAAATACTCTGGCAACA
>Location:NODE_372714_length_2623_cov_15.020205	Coordinate:578	Reads:1	Hits:2	Allocated_reads:0.5	Strand:+
TGTTGCCAGAGTATTTTCAGCTGAAT
>Location:NODE_372714_length_2623_cov_15.020205	Coordinate:578	Reads:2	Hits:2	Allocated_reads:1	Strand:-
TTCAGCTGAAAATACTCTGGCAACA
>Location:NODE_372714_length_2623_cov_15.020205	Coordinate:579	Reads:1	Hits:2	Allocated_reads:0.5	Strand:+
GTTGCCAGAGTATTTTCAGCTGAATTCGG
>Location:NODE_372714_length_2623_cov_15.020205	Coordinate:579	Reads:2	Hits:2	Allocated_reads:1	Strand:-
TTCAGCTGAAAATACTCTGGCAAC
>Location:NODE_372714_length_2623_cov_15.020205	Coordinate:580	Reads:1	Hits:2	Allocated_reads:0.5	Strand:+
TTGCCAGAGTATTTTCAGCTGAATTC
>Location:NODE_372714_length_2623_cov_15.020205	Coordinate:580	Reads:1	Hits:1	Allocated_reads:1	Strand:+
TTGCCAGAGTATTTTCAGCTGAATTCGGT
>Location:NODE_372714_length_2623_cov_15.020205	Coordinate:581	Reads:2	Hits:1	Allocated_reads:2	Strand:-
TCACCGAATTCAGCTGAAAATACTCTGGCA
>Location:NODE_372714_length_2623_cov_15.020205	Coordinate:581	Reads:1	Hits:1	Allocated_reads:1	Strand:+
TGCCAGAGTATTTTCAGCTGAATTCGGT
>Location:NODE_372714_length_2623_cov_15.020205	Coordinate:582	Reads:3	Hits:2	Allocated_reads:1.5	Strand:-
GAATTCAGCTGAAAATACTCTGGC
>Location:NODE_372714_length_2623_cov_15.020205	Coordinate:582	Reads:1	Hits:1	Allocated_reads:1	Strand:-
GTCACCGAATTCAGCTGAAAATACTCTGGC
>Location:NODE_372714_length_2623_cov_15.020205	Coordinate:583	Reads:1	Hits:1	Allocated_reads:1	Strand:-
TCACCGAATTCAGCTGAAAATACTCTGG
>Location:NODE_372714_length_2623_cov_15.020205	Coordinate:584	Reads:1	Hits:1	Allocated_reads:1	Strand:-
TCACCGAATTCAGCTGAAAATACTCTG
>Location:NODE_372714_length_2623_cov_15.020205	Coordinate:585	Reads:1	Hits:1	Allocated_reads:1	Strand:-
TCACCGAATTCAGCTGAAAATACTCT
>Location:NODE_372714_length_2623_cov_15.020205	Coordinate:586	Reads:1	Hits:1	Allocated_reads:1	Strand:-
AGGTCACCGAATTCAGCTGAAAATACTC
>Location:NODE_372714_length_2623_cov_15.020205	Coordinate:586	Reads:2	Hits:1	Allocated_reads:2	Strand:-
TCACCGAATTCAGCTGAAAATACTC
>Location:NODE_372714_length_2623_cov_15.020205	Coordinate:588	Reads:1	Hits:1	Allocated_reads:1	Strand:-
AAAGGTCACCGAATTCAGCTGAAAATAC
>Location:NODE_372714_length_2623_cov_15.020205	Coordinate:588	Reads:3	Hits:1	Allocated_reads:3	Strand:-
AAGGTCACCGAATTCAGCTGAAAATAC
>Location:NODE_372714_length_2623_cov_15.020205	Coordinate:588	Reads:1	Hits:1	Allocated_reads:1	Strand:-
AGGTCACCGAATTCAGCTGAAAATAC
>Location:NODE_372714_length_2623_cov_15.020205	Coordinate:591	Reads:1	Hits:1	Allocated_reads:1	Strand:+
TTTTCAGCTGAATTCGGTGACCTTTCA
>Location:NODE_372714_length_2623_cov_15.020205	Coordinate:591	Reads:4	Hits:1	Allocated_reads:4	Strand:+
TTTTCAGCTGAATTCGGTGACCTTTCATC
>Location:NODE_372714_length_2623_cov_15.020205	Coordinate:592	Reads:1	Hits:1	Allocated_reads:1	Strand:+
TTTCAGCTGAATTCGGTGACCTTTC
>Location:NODE_372714_length_2623_cov_15.020205	Coordinate:592	Reads:9	Hits:1	Allocated_reads:9	Strand:+
TTTCAGCTGAATTCGGTGACCTTTCATC
>Location:NODE_372714_length_2623_cov_15.020205	Coordinate:592	Reads:3	Hits:1	Allocated_reads:3	Strand:+
TTTCAGCTGAATTCGGTGACCTTTCATCATT
>Location:NODE_372714_length_2623_cov_15.020205	Coordinate:593	Reads:2	Hits:1	Allocated_reads:2	Strand:+
TTCAGCTGAATTCGGTGACCTTTC
>Location:NODE_372714_length_2623_cov_15.020205	Coordinate:593	Reads:1	Hits:1	Allocated_reads:1	Strand:+
TTCAGCTGAATTCGGTGACCTTTCA
>Location:NODE_372714_length_2623_cov_15.020205	Coordinate:593	Reads:1	Hits:1	Allocated_reads:1	Strand:+
TTCAGCTGAATTCGGTGACCTTTCT
>Location:NODE_372714_length_2623_cov_15.020205	Coordinate:593	Reads:29	Hits:1	Allocated_reads:29	Strand:+
TTCAGCTGAATTCGGTGACCTTTCATC
>Location:NODE_372714_length_2623_cov_15.020205	Coordinate:593	Reads:8	Hits:1	Allocated_reads:8	Strand:+
TTCAGCTGAATTCGGTGACCTTTCATCA
>Location:NODE_372714_length_2623_cov_15.020205	Coordinate:593	Reads:1	Hits:1	Allocated_reads:1	Strand:+
TTCAGCTGAATTCGGTGACCTTTAATCATT
>Location:NODE_372714_length_2623_cov_15.020205	Coordinate:593	Reads:1	Hits:1	Allocated_reads:1	Strand:+
TTCAGCTGAATTCGGTGACCTTTCGTCATT
>Location:NODE_372714_length_2623_cov_15.020205	Coordinate:593	Reads:11	Hits:1	Allocated_reads:11	Strand:+
TTCAGCTGAATTCGGTGACCTTTCATCATT
>Location:NODE_372714_length_2623_cov_15.020205	Coordinate:594	Reads:3	Hits:1	Allocated_reads:3	Strand:+
TCAGCTGAATTCGGTGACCTTTCATC
>Location:NODE_372714_length_2623_cov_15.020205	Coordinate:594	Reads:1	Hits:1	Allocated_reads:1	Strand:+
TCAGCTGAATTCGGTGACCTTTCATCA
>Location:NODE_372714_length_2623_cov_15.020205	Coordinate:594	Reads:2	Hits:1	Allocated_reads:2	Strand:+
TCAGCTGAATTCGGTGACCTTTCATCATT
>Location:NODE_372714_length_2623_cov_15.020205	Coordinate:596	Reads:1	Hits:1	Allocated_reads:1	Strand:-
AAATGATGAAAGGTCACCGAATTCAGCT
>Location:NODE_372714_length_2623_cov_15.020205	Coordinate:596	Reads:1	Hits:1	Allocated_reads:1	Strand:-
TGATGAAAGGTCACCGAATTCAGCT
>Location:NODE_372714_length_2623_cov_15.020205	Coordinate:600	Reads:1	Hits:1	Allocated_reads:1	Strand:-
TAAATGATGAAAGGTCACCGAATTC
>Location:NODE_372714_length_2623_cov_15.020205	Coordinate:600	Reads:1	Hits:1	Allocated_reads:1	Strand:-
TGATAAATGATGAAAGGTCACCGAATTC
>Location:NODE_372714_length_2623_cov_15.020205	Coordinate:602	Reads:1	Hits:1	Allocated_reads:1	Strand:-
TGTAATGATAAATGATGAAAGGTCACCGAAT
>Location:NODE_372714_length_2623_cov_15.020205	Coordinate:604	Reads:1	Hits:1	Allocated_reads:1	Strand:-
TAATGATAAATGATGAAAGGTCACCGA
>Location:NODE_372714_length_2623_cov_15.020205	Coordinate:621	Reads:1	Hits:2	Allocated_reads:0.5	Strand:+
TTTATCATTACATTGGGGAAGGTTGTAA
>Location:NODE_372714_length_2623_cov_15.020205	Coordinate:623	Reads:1	Hits:2	Allocated_reads:0.5	Strand:+
TATCATTACATTGGGGAAGGTTGTA
>Location:NODE_372714_length_2623_cov_15.020205	Coordinate:629	Reads:1	Hits:2	Allocated_reads:0.5	Strand:+
TACATTGGGGAAGGTTGTAATACTGA
>Location:NODE_372714_length_2623_cov_15.020205	Coordinate:630	Reads:1	Hits:2	Allocated_reads:0.5	Strand:+
ACATTGGGGAAGGTTGTAATACTGAGATA
>Location:NODE_372714_length_2623_cov_15.020205	Coordinate:630	Reads:5	Hits:2	Allocated_reads:2.5	Strand:-
CAGTATTACAACCTTCCCCAATGT
>Location:NODE_372714_length_2623_cov_15.020205	Coordinate:630	Reads:1	Hits:2	Allocated_reads:0.5	Strand:-
TATCTCAGTATTACAACCTTCCCCAATGT
>Location:NODE_372714_length_2623_cov_15.020205	Coordinate:631	Reads:1	Hits:2	Allocated_reads:0.5	Strand:-
TATCTCAGTATTACAACCTTCCCCAATT
>Location:NODE_372714_length_2623_cov_15.020205	Coordinate:635	Reads:2	Hits:2	Allocated_reads:1	Strand:-
TATCTCAGTATTACAACCTTCCCC
>Location:NODE_372714_length_2623_cov_15.020205	Coordinate:636	Reads:1	Hits:2	Allocated_reads:0.5	Strand:-
TAAAATATCTCAGTATTACAACCTTCCC
>Location:NODE_372714_length_2623_cov_15.020205	Coordinate:646	Reads:2	Hits:1	Allocated_reads:2	Strand:+
TAATACTGAGATATTTTAACCTTTTAGCCT
>Location:NODE_372714_length_2623_cov_15.020205	Coordinate:647	Reads:1	Hits:1	Allocated_reads:1	Strand:+
AATACTGAGATATTTTAACCTTTTAGCC
>Location:NODE_372714_length_2623_cov_15.020205	Coordinate:647	Reads:2	Hits:1	Allocated_reads:2	Strand:+
AATACTGAGATATTTTAACCTTTTAGCCT
>Location:NODE_372714_length_2623_cov_15.020205	Coordinate:648	Reads:1	Hits:1	Allocated_reads:1	Strand:-
AAAAGGCTAAAAGGTTAAAATATCTCAGTAT
>Location:NODE_372714_length_2623_cov_15.020205	Coordinate:649	Reads:1	Hits:1	Allocated_reads:1	Strand:+
TACTGAGATATTTTAACCTTTTAG
>Location:NODE_372714_length_2623_cov_15.020205	Coordinate:649	Reads:6	Hits:1	Allocated_reads:6	Strand:+
TACTGAGATATTTTAACCTTTTAGCC
>Location:NODE_372714_length_2623_cov_15.020205	Coordinate:649	Reads:25	Hits:1	Allocated_reads:25	Strand:+
TACTGAGATATTTTAACCTTTTAGCCT
>Location:NODE_372714_length_2623_cov_15.020205	Coordinate:649	Reads:2	Hits:1	Allocated_reads:2	Strand:+
TACTGAGATATTTTAACCTTTTAGCCTT
>Location:NODE_372714_length_2623_cov_15.020205	Coordinate:649	Reads:2	Hits:1	Allocated_reads:2	Strand:+
TACTGAGATATTTTAACCTTTTAGCCTTT
>Location:NODE_372714_length_2623_cov_15.020205	Coordinate:649	Reads:2	Hits:1	Allocated_reads:2	Strand:+
TACTGAGATATTTTAACCTTTTAGCCTTTT
>Location:NODE_372714_length_2623_cov_15.020205	Coordinate:653	Reads:1	Hits:1	Allocated_reads:1	Strand:+
GAGATATTTTAACCTTTTAGCCTTTTTT
>Location:NODE_372714_length_2623_cov_15.020205	Coordinate:668	Reads:1	Hits:1	Allocated_reads:1	Strand:+
TTTAGCCTTTTTTGATGCCAACATGACTC
>Location:NODE_372714_length_2623_cov_15.020205	Coordinate:670	Reads:1	Hits:1	Allocated_reads:1	Strand:-
TGAGTCATGTTGGCATCAAAAAAGGCTA
>Location:NODE_372714_length_2623_cov_15.020205	Coordinate:671	Reads:1	Hits:1	Allocated_reads:1	Strand:-
GAGTCATGTTGGCATCAAAAAAGGCT
>Location:NODE_372714_length_2623_cov_15.020205	Coordinate:671	Reads:1	Hits:1	Allocated_reads:1	Strand:-
TATGAGTCATGTTGGCATCAAAAAAGGCT
>Location:NODE_372714_length_2623_cov_15.020205	Coordinate:672	Reads:1	Hits:3	Allocated_reads:0.333333333333333	Strand:-
TGAGTCATGTTGGCATCAAAAAAGGC
>Location:NODE_372714_length_2623_cov_15.020205	Coordinate:676	Reads:1	Hits:3	Allocated_reads:0.333333333333333	Strand:+
TTTTTGATGCCAACATGACTCATAGT
>Location:NODE_372714_length_2623_cov_15.020205	Coordinate:677	Reads:1	Hits:3	Allocated_reads:0.333333333333333	Strand:+
TTTTGATGCCAACATGACTCATAGT
>Location:NODE_372714_length_2623_cov_15.020205	Coordinate:678	Reads:1	Hits:1	Allocated_reads:1	Strand:+
TTTGATGCCAACATGACTCATAGTGACA
>Location:NODE_372714_length_2623_cov_15.020205	Coordinate:679	Reads:2	Hits:1	Allocated_reads:2	Strand:+
TTGATGCCAACATGACTCATAGTGACA
>Location:NODE_372714_length_2623_cov_15.020205	Coordinate:679	Reads:1	Hits:1	Allocated_reads:1	Strand:+
TTGATGCCAACATGACTCATAGTGACATT
>Location:NODE_372714_length_2623_cov_15.020205	Coordinate:680	Reads:2	Hits:1	Allocated_reads:2	Strand:+
TGATGCCAACATGACTCATAGTGACA
>Location:NODE_372714_length_2623_cov_15.020205	Coordinate:683	Reads:1	Hits:1	Allocated_reads:1	Strand:+
TGCCAACATGACTCATAGTGACATTCACA
>Location:NODE_372714_length_2623_cov_15.020205	Coordinate:683	Reads:2	Hits:1	Allocated_reads:2	Strand:+
TGCCAACATGACTCATAGTGACATTCACACA
>Location:NODE_372714_length_2623_cov_15.020205	Coordinate:686	Reads:1	Hits:1	Allocated_reads:1	Strand:+
CAACATGACTCATAGTGACATTCACACA
>Location:NODE_372714_length_2623_cov_15.020205	Coordinate:686	Reads:1	Hits:1	Allocated_reads:1	Strand:+
CAACATGACTCATAGTGACATTCACACATT
>Location:NODE_372714_length_2623_cov_15.020205	Coordinate:688	Reads:1	Hits:1	Allocated_reads:1	Strand:+
ACATGACTCATAGTGACATTCACA
>Location:NODE_372714_length_2623_cov_15.020205	Coordinate:688	Reads:1	Hits:1	Allocated_reads:1	Strand:+
ACATGACTCATAGTGACATTCACACA
>Location:NODE_372714_length_2623_cov_15.020205	Coordinate:688	Reads:1	Hits:1	Allocated_reads:1	Strand:+
ACATGACTCATAGTGACATTCACACATTTA
>Location:NODE_372714_length_2623_cov_15.020205	Coordinate:690	Reads:1	Hits:1	Allocated_reads:1	Strand:+
ATGACTCATAGTGACATTCACACATTTA
>Location:NODE_372714_length_2623_cov_15.020205	Coordinate:699	Reads:1	Hits:1	Allocated_reads:1	Strand:-
AAGGACAAAATAAATGTGTGAATGTCACT
>Location:NODE_372714_length_2623_cov_15.020205	Coordinate:702	Reads:1	Hits:1	Allocated_reads:1	Strand:-
TAAAGGACAAAATAAATGTGTGAATGTC
>Location:NODE_372714_length_2623_cov_15.020205	Coordinate:703	Reads:1	Hits:1	Allocated_reads:1	Strand:-
TAAAGGACAAAATAAATGTGTGAATGT
>Location:NODE_372714_length_2623_cov_15.020205	Coordinate:703	Reads:1	Hits:1	Allocated_reads:1	Strand:-
TTAAAGGACAAAATAAATGTGTGAATGT
>Location:NODE_372714_length_2623_cov_15.020205	Coordinate:704	Reads:1	Hits:1	Allocated_reads:1	Strand:-
TAAAGGACAAAATAAATGTGTGAATG
>Location:NODE_372714_length_2623_cov_15.020205	Coordinate:705	Reads:1	Hits:1	Allocated_reads:1	Strand:-
TAAAGGACAAAATAAATGTGTGAAT
>Location:NODE_372714_length_2623_cov_15.020205	Coordinate:705	Reads:1	Hits:1	Allocated_reads:1	Strand:-
TTCATTGTTAAAGGACAAAATAAATGTGTGAAT
>Location:NODE_372714_length_2623_cov_15.020205	Coordinate:706	Reads:1	Hits:4	Allocated_reads:0.25	Strand:-
TTCATTGTTAAAGGACAAAATAAATGTGTGAA
>Location:NODE_372714_length_2623_cov_15.020205	Coordinate:708	Reads:2	Hits:4	Allocated_reads:0.5	Strand:+
CACACATTTATTTTGTCCTTTAACAATGAA
>Location:NODE_372714_length_2623_cov_15.020205	Coordinate:708	Reads:1	Hits:4	Allocated_reads:0.25	Strand:-
TTCATTGTTAAAGGACAAAATAAATGTGTG
>Location:NODE_372714_length_2623_cov_15.020205	Coordinate:709	Reads:1	Hits:4	Allocated_reads:0.25	Strand:+
ACACATTTATTTTGTCCTTTAACAATGAA
>Location:NODE_372714_length_2623_cov_15.020205	Coordinate:720	Reads:5	Hits:4	Allocated_reads:1.25	Strand:+
TTGTCCTTTAACAATGAATGTAGGTCTACT
>Location:NODE_372714_length_2623_cov_15.020205	Coordinate:721	Reads:1	Hits:4	Allocated_reads:0.25	Strand:-
AAGTAGACCTACATTCATTGTTAAAGGACA
>Location:NODE_372714_length_2623_cov_15.020205	Coordinate:724	Reads:3	Hits:4	Allocated_reads:0.75	Strand:+
CCTTTAACAATGAATGTAGGTCTACTTTT
>Location:NODE_372714_length_2623_cov_15.020205	Coordinate:725	Reads:1	Hits:4	Allocated_reads:0.25	Strand:-
GTAGACCTACATTCATTGTTAAAG
>Location:NODE_372714_length_2623_cov_15.020205	Coordinate:726	Reads:2	Hits:4	Allocated_reads:0.5	Strand:+
TTTAACAATGAATGTAGGTCTACTTTT
>Location:NODE_372714_length_2623_cov_15.020205	Coordinate:726	Reads:6	Hits:4	Allocated_reads:1.5	Strand:+
TTTAACAATGAATGTAGGTCTACTTTTGACC
>Location:NODE_372714_length_2623_cov_15.020205	Coordinate:727	Reads:1	Hits:4	Allocated_reads:0.25	Strand:+
TTAACAATGAATGTAGGTCTACTTTTG
>Location:NODE_372714_length_2623_cov_15.020205	Coordinate:727	Reads:4	Hits:4	Allocated_reads:1	Strand:+
TTAACAATGAATGTAGGTCTACTTTTGACC
>Location:NODE_372714_length_2623_cov_15.020205	Coordinate:728	Reads:1	Hits:4	Allocated_reads:0.25	Strand:+
TAACAATGAATGTAGGTCTACTTT
>Location:NODE_372714_length_2623_cov_15.020205	Coordinate:728	Reads:2	Hits:4	Allocated_reads:0.5	Strand:+
TAACAATGAATGTAGGTCTACTTTT
>Location:NODE_372714_length_2623_cov_15.020205	Coordinate:728	Reads:1	Hits:4	Allocated_reads:0.25	Strand:+
TAACAATGAATGTAGGTCTACTTTTG
>Location:NODE_372714_length_2623_cov_15.020205	Coordinate:728	Reads:12	Hits:4	Allocated_reads:3	Strand:+
TAACAATGAATGTAGGTCTACTTTTGAC
>Location:NODE_372714_length_2623_cov_15.020205	Coordinate:728	Reads:24	Hits:4	Allocated_reads:6	Strand:+
TAACAATGAATGTAGGTCTACTTTTGACC
>Location:NODE_372714_length_2623_cov_15.020205	Coordinate:728	Reads:1	Hits:4	Allocated_reads:0.25	Strand:+
TAACAATGAATGTAGGTCTACTTTTGACCCAC
>Location:NODE_372714_length_2623_cov_15.020205	Coordinate:729	Reads:1	Hits:4	Allocated_reads:0.25	Strand:+
AACAATGAATGTAGGTCTACTTTTGACC
>Location:NODE_372714_length_2623_cov_15.020205	Coordinate:730	Reads:3	Hits:4	Allocated_reads:0.75	Strand:+
ACAATGAATGTAGGTCTACTTTTGAC
>Location:NODE_372714_length_2623_cov_15.020205	Coordinate:730	Reads:6	Hits:4	Allocated_reads:1.5	Strand:+
ACAATGAATGTAGGTCTACTTTTGACC
>Location:NODE_372714_length_2623_cov_15.020205	Coordinate:730	Reads:1	Hits:4	Allocated_reads:0.25	Strand:-
TCAAAAGTAGACCTACATTCATTGT
>Location:NODE_372714_length_2623_cov_15.020205	Coordinate:731	Reads:1	Hits:4	Allocated_reads:0.25	Strand:+
CAATGAATGTAGGTCTACTTTTGAC
>Location:NODE_372714_length_2623_cov_15.020205	Coordinate:731	Reads:5	Hits:4	Allocated_reads:1.25	Strand:+
CAATGAATGTAGGTCTACTTTTGACC
>Location:NODE_372714_length_2623_cov_15.020205	Coordinate:731	Reads:1	Hits:4	Allocated_reads:0.25	Strand:+
CAATGAATGTAGGTCTACTTTTGACCCA
>Location:NODE_372714_length_2623_cov_15.020205	Coordinate:732	Reads:1	Hits:4	Allocated_reads:0.25	Strand:+
AATGAATGTAGGTCTACTTTTGAC
>Location:NODE_372714_length_2623_cov_15.020205	Coordinate:732	Reads:2	Hits:4	Allocated_reads:0.5	Strand:+
AATGAATGTAGGTCTACTTTTGACC
>Location:NODE_372714_length_2623_cov_15.020205	Coordinate:733	Reads:1	Hits:4	Allocated_reads:0.25	Strand:+
ATGAATGTAGGTCTACTTTTGACC
>Location:NODE_372714_length_2623_cov_15.020205	Coordinate:744	Reads:1	Hits:4	Allocated_reads:0.25	Strand:-
TTTGTTTTAGTGGGTCAAAAGTAGT
>Location:NODE_372714_length_2623_cov_15.020205	Coordinate:747	Reads:1	Hits:4	Allocated_reads:0.25	Strand:-
TTCTTTGTTTTAGTGGGTCAAAAGT
>Location:NODE_372714_length_2623_cov_15.020205	Coordinate:748	Reads:1	Hits:4	Allocated_reads:0.25	Strand:-
TTGGACAATTCTTTGTTTTAGTGGGTCAAAAG
>Location:NODE_372714_length_2623_cov_15.020205	Coordinate:750	Reads:1	Hits:4	Allocated_reads:0.25	Strand:+
TTTGACCCACTAAAACAAAGAATTGT
>Location:NODE_372714_length_2623_cov_15.020205	Coordinate:752	Reads:1	Hits:4	Allocated_reads:0.25	Strand:-
TATTGGACAATTCTTTGTTTTAGTGGGTCA
>Location:NODE_372714_length_2623_cov_15.020205	Coordinate:752	Reads:1	Hits:4	Allocated_reads:0.25	Strand:-
TTGGACAATTCTTTGTTTTAGTGGGTCA
>Location:NODE_372714_length_2623_cov_15.020205	Coordinate:753	Reads:1	Hits:4	Allocated_reads:0.25	Strand:-
TATTGGACAATTCTTTGTTTTAGTGGGTC
>Location:NODE_372714_length_2623_cov_15.020205	Coordinate:753	Reads:3	Hits:4	Allocated_reads:0.75	Strand:-
TTGGACAATTCTTTGTTTTAGTGGGTC
>Location:NODE_372714_length_2623_cov_15.020205	Coordinate:754	Reads:2	Hits:4	Allocated_reads:0.5	Strand:-
TATTGGACAATTCTTTGTTTTAGTGGGT
>Location:NODE_372714_length_2623_cov_15.020205	Coordinate:754	Reads:1	Hits:4	Allocated_reads:0.25	Strand:-
TTGGACAATTCTTTGTTTTAGTGGGG
>Location:NODE_372714_length_2623_cov_15.020205	Coordinate:754	Reads:1	Hits:4	Allocated_reads:0.25	Strand:-
TTGGACAATTCTTTGTTTTAGTGGGT
>Location:NODE_372714_length_2623_cov_15.020205	Coordinate:755	Reads:2	Hits:4	Allocated_reads:0.5	Strand:-
TATTGGACAATTCTTTGTTTTAGTGGG
>Location:NODE_372714_length_2623_cov_15.020205	Coordinate:755	Reads:1	Hits:4	Allocated_reads:0.25	Strand:-
TTGGACAATTCTTTGTTTTAGTGGG
>Location:NODE_372714_length_2623_cov_15.020205	Coordinate:756	Reads:1	Hits:4	Allocated_reads:0.25	Strand:-
TATTGGACAATTCTTTGTTTTAGTGG
>Location:NODE_372714_length_2623_cov_15.020205	Coordinate:756	Reads:5	Hits:4	Allocated_reads:1.25	Strand:-
TTGGACAATTCTTTGTTTTAGTGG
>Location:NODE_372714_length_2623_cov_15.020205	Coordinate:757	Reads:1	Hits:4	Allocated_reads:0.25	Strand:-
TATTGGACAATTCTTTGTTTTAGTG
>Location:NODE_372714_length_2623_cov_15.020205	Coordinate:758	Reads:1	Hits:4	Allocated_reads:0.25	Strand:-
TGAATATTGGACAATTCTTTGTTTTAGT
>Location:NODE_372714_length_2623_cov_15.020205	Coordinate:760	Reads:1	Hits:4	Allocated_reads:0.25	Strand:+
TAAAACAAAGAATTGTCCAATATTCAAGT
>Location:NODE_372714_length_2623_cov_15.020205	Coordinate:762	Reads:1	Hits:4	Allocated_reads:0.25	Strand:-
ACTTGAATATTGGACAATTCTTTGTTT
>Location:NODE_372714_length_2623_cov_15.020205	Coordinate:770	Reads:1	Hits:4	Allocated_reads:0.25	Strand:+
AATTGTCCAATATTCAAGTTTTTGTAC
>Location:NODE_372714_length_2623_cov_15.020205	Coordinate:770	Reads:1	Hits:4	Allocated_reads:0.25	Strand:+
AATTGTCCAATATTCAAGTTTTTGTACT
>Location:NODE_372714_length_2623_cov_15.020205	Coordinate:771	Reads:1	Hits:4	Allocated_reads:0.25	Strand:-
AAGTACAAAAACTTGAATATTGGACAAT
>Location:NODE_372714_length_2623_cov_15.020205	Coordinate:772	Reads:1	Hits:4	Allocated_reads:0.25	Strand:+
TTGTCCAATATTCAAGTTTTTGTACT
>Location:NODE_372714_length_2623_cov_15.020205	Coordinate:772	Reads:1	Hits:4	Allocated_reads:0.25	Strand:+
TTGTCCAATATTCAAGTTTTTGTACTTGG
>Location:NODE_372714_length_2623_cov_15.020205	Coordinate:809	Reads:1	Hits:2	Allocated_reads:0.5	Strand:-
TGAGTCATGTTGGCATCAAAAAAGGCA
>Location:NODE_372714_length_2623_cov_15.020205	Coordinate:810	Reads:1	Hits:3	Allocated_reads:0.333333333333333	Strand:-
TGAGTCATGTTGGCATCAAAAAAGGC
>Location:NODE_372714_length_2623_cov_15.020205	Coordinate:814	Reads:1	Hits:3	Allocated_reads:0.333333333333333	Strand:+
TTTTTGATGCCAACATGACTCATAGT
>Location:NODE_372714_length_2623_cov_15.020205	Coordinate:815	Reads:1	Hits:3	Allocated_reads:0.333333333333333	Strand:+
TTTTGATGCCAACATGACTCATAGT
>Location:NODE_372714_length_2623_cov_15.020205	Coordinate:815	Reads:2	Hits:1	Allocated_reads:2	Strand:+
TTTTGATGCCAACATGACTCATAGTGAAGT
>Location:NODE_372714_length_2623_cov_15.020205	Coordinate:816	Reads:2	Hits:1	Allocated_reads:2	Strand:+
TTTGATGCCAACATGACTCATAGTGAAGT
>Location:NODE_372714_length_2623_cov_15.020205	Coordinate:817	Reads:1	Hits:1	Allocated_reads:1	Strand:+
TTGATGCCAACATGACTCATAGTGAAGT
>Location:NODE_372714_length_2623_cov_15.020205	Coordinate:818	Reads:1	Hits:1	Allocated_reads:1	Strand:+
TGATGCCAACATGACTCATAGTGAAGT
>Location:NODE_372714_length_2623_cov_15.020205	Coordinate:818	Reads:1	Hits:1	Allocated_reads:1	Strand:+
TGATGCCAACATGACTCATAGTGAAGTT
>Location:NODE_372714_length_2623_cov_15.020205	Coordinate:819	Reads:1	Hits:1	Allocated_reads:1	Strand:-
TTCACTATGAGTCATGTTGGCATC
>Location:NODE_372714_length_2623_cov_15.020205	Coordinate:828	Reads:1	Hits:1	Allocated_reads:1	Strand:+
ATGACTCATAGTGAAGTTCACACATTTATT
>Location:NODE_372714_length_2623_cov_15.020205	Coordinate:841	Reads:1	Hits:1	Allocated_reads:1	Strand:-
TAAAGGACAAAATAAATGTGTGAACTT
>Location:NODE_372714_length_2623_cov_15.020205	Coordinate:842	Reads:1	Hits:1	Allocated_reads:1	Strand:-
TAAAGGACAAAATAAATGTGTGAACT
>Location:NODE_372714_length_2623_cov_15.020205	Coordinate:842	Reads:1	Hits:1	Allocated_reads:1	Strand:-
TGTTAAAGGACAAAATAAATGTGTGAACT
>Location:NODE_372714_length_2623_cov_15.020205	Coordinate:842	Reads:1	Hits:1	Allocated_reads:1	Strand:-
TTGTTAAAGGACAAAATAAATGTGTGAACT
>Location:NODE_372714_length_2623_cov_15.020205	Coordinate:844	Reads:1	Hits:4	Allocated_reads:0.25	Strand:-
TTCATTGTTAAAGGACAAAATAAATGTGTGAA
>Location:NODE_372714_length_2623_cov_15.020205	Coordinate:846	Reads:2	Hits:4	Allocated_reads:0.5	Strand:+
CACACATTTATTTTGTCCTTTAACAATGAA
>Location:NODE_372714_length_2623_cov_15.020205	Coordinate:846	Reads:1	Hits:4	Allocated_reads:0.25	Strand:-
TTCATTGTTAAAGGACAAAATAAATGTGTG
>Location:NODE_372714_length_2623_cov_15.020205	Coordinate:847	Reads:1	Hits:4	Allocated_reads:0.25	Strand:+
ACACATTTATTTTGTCCTTTAACAATGAA
>Location:NODE_372714_length_2623_cov_15.020205	Coordinate:858	Reads:5	Hits:4	Allocated_reads:1.25	Strand:+
TTGTCCTTTAACAATGAATGTAGGTCTACT
>Location:NODE_372714_length_2623_cov_15.020205	Coordinate:859	Reads:1	Hits:4	Allocated_reads:0.25	Strand:-
AAGTAGACCTACATTCATTGTTAAAGGACA
>Location:NODE_372714_length_2623_cov_15.020205	Coordinate:862	Reads:3	Hits:4	Allocated_reads:0.75	Strand:+
CCTTTAACAATGAATGTAGGTCTACTTTT
>Location:NODE_372714_length_2623_cov_15.020205	Coordinate:863	Reads:1	Hits:4	Allocated_reads:0.25	Strand:-
GTAGACCTACATTCATTGTTAAAG
>Location:NODE_372714_length_2623_cov_15.020205	Coordinate:864	Reads:2	Hits:4	Allocated_reads:0.5	Strand:+
TTTAACAATGAATGTAGGTCTACTTTT
>Location:NODE_372714_length_2623_cov_15.020205	Coordinate:864	Reads:6	Hits:4	Allocated_reads:1.5	Strand:+
TTTAACAATGAATGTAGGTCTACTTTTGACC
>Location:NODE_372714_length_2623_cov_15.020205	Coordinate:865	Reads:1	Hits:4	Allocated_reads:0.25	Strand:+
TTAACAATGAATGTAGGTCTACTTTTG
>Location:NODE_372714_length_2623_cov_15.020205	Coordinate:865	Reads:4	Hits:4	Allocated_reads:1	Strand:+
TTAACAATGAATGTAGGTCTACTTTTGACC
>Location:NODE_372714_length_2623_cov_15.020205	Coordinate:866	Reads:1	Hits:4	Allocated_reads:0.25	Strand:+
TAACAATGAATGTAGGTCTACTTT
>Location:NODE_372714_length_2623_cov_15.020205	Coordinate:866	Reads:2	Hits:4	Allocated_reads:0.5	Strand:+
TAACAATGAATGTAGGTCTACTTTT
>Location:NODE_372714_length_2623_cov_15.020205	Coordinate:866	Reads:1	Hits:4	Allocated_reads:0.25	Strand:+
TAACAATGAATGTAGGTCTACTTTTG
>Location:NODE_372714_length_2623_cov_15.020205	Coordinate:866	Reads:12	Hits:4	Allocated_reads:3	Strand:+
TAACAATGAATGTAGGTCTACTTTTGAC
>Location:NODE_372714_length_2623_cov_15.020205	Coordinate:866	Reads:24	Hits:4	Allocated_reads:6	Strand:+
TAACAATGAATGTAGGTCTACTTTTGACC
>Location:NODE_372714_length_2623_cov_15.020205	Coordinate:866	Reads:1	Hits:4	Allocated_reads:0.25	Strand:+
TAACAATGAATGTAGGTCTACTTTTGACCCAC
>Location:NODE_372714_length_2623_cov_15.020205	Coordinate:867	Reads:1	Hits:4	Allocated_reads:0.25	Strand:+
AACAATGAATGTAGGTCTACTTTTGACC
>Location:NODE_372714_length_2623_cov_15.020205	Coordinate:868	Reads:3	Hits:4	Allocated_reads:0.75	Strand:+
ACAATGAATGTAGGTCTACTTTTGAC
>Location:NODE_372714_length_2623_cov_15.020205	Coordinate:868	Reads:6	Hits:4	Allocated_reads:1.5	Strand:+
ACAATGAATGTAGGTCTACTTTTGACC
>Location:NODE_372714_length_2623_cov_15.020205	Coordinate:868	Reads:1	Hits:4	Allocated_reads:0.25	Strand:-
TCAAAAGTAGACCTACATTCATTGT
>Location:NODE_372714_length_2623_cov_15.020205	Coordinate:869	Reads:1	Hits:4	Allocated_reads:0.25	Strand:+
CAATGAATGTAGGTCTACTTTTGAC
>Location:NODE_372714_length_2623_cov_15.020205	Coordinate:869	Reads:5	Hits:4	Allocated_reads:1.25	Strand:+
CAATGAATGTAGGTCTACTTTTGACC
>Location:NODE_372714_length_2623_cov_15.020205	Coordinate:869	Reads:1	Hits:4	Allocated_reads:0.25	Strand:+
CAATGAATGTAGGTCTACTTTTGACCCA
>Location:NODE_372714_length_2623_cov_15.020205	Coordinate:870	Reads:1	Hits:4	Allocated_reads:0.25	Strand:+
AATGAATGTAGGTCTACTTTTGAC
>Location:NODE_372714_length_2623_cov_15.020205	Coordinate:870	Reads:2	Hits:4	Allocated_reads:0.5	Strand:+
AATGAATGTAGGTCTACTTTTGACC
>Location:NODE_372714_length_2623_cov_15.020205	Coordinate:871	Reads:1	Hits:4	Allocated_reads:0.25	Strand:+
ATGAATGTAGGTCTACTTTTGACC
>Location:NODE_372714_length_2623_cov_15.020205	Coordinate:882	Reads:1	Hits:4	Allocated_reads:0.25	Strand:-
TTTGTTTTAGTGGGTCAAAAGTAGT
>Location:NODE_372714_length_2623_cov_15.020205	Coordinate:885	Reads:1	Hits:4	Allocated_reads:0.25	Strand:-
TTCTTTGTTTTAGTGGGTCAAAAGT
>Location:NODE_372714_length_2623_cov_15.020205	Coordinate:886	Reads:1	Hits:4	Allocated_reads:0.25	Strand:-
TTGGACAATTCTTTGTTTTAGTGGGTCAAAAG
>Location:NODE_372714_length_2623_cov_15.020205	Coordinate:888	Reads:1	Hits:4	Allocated_reads:0.25	Strand:+
TTTGACCCACTAAAACAAAGAATTGT
>Location:NODE_372714_length_2623_cov_15.020205	Coordinate:890	Reads:1	Hits:4	Allocated_reads:0.25	Strand:-
TATTGGACAATTCTTTGTTTTAGTGGGTCA
>Location:NODE_372714_length_2623_cov_15.020205	Coordinate:890	Reads:1	Hits:4	Allocated_reads:0.25	Strand:-
TTGGACAATTCTTTGTTTTAGTGGGTCA
>Location:NODE_372714_length_2623_cov_15.020205	Coordinate:891	Reads:1	Hits:4	Allocated_reads:0.25	Strand:-
TATTGGACAATTCTTTGTTTTAGTGGGTC
>Location:NODE_372714_length_2623_cov_15.020205	Coordinate:891	Reads:3	Hits:4	Allocated_reads:0.75	Strand:-
TTGGACAATTCTTTGTTTTAGTGGGTC
>Location:NODE_372714_length_2623_cov_15.020205	Coordinate:892	Reads:2	Hits:4	Allocated_reads:0.5	Strand:-
TATTGGACAATTCTTTGTTTTAGTGGGT
>Location:NODE_372714_length_2623_cov_15.020205	Coordinate:892	Reads:1	Hits:4	Allocated_reads:0.25	Strand:-
TTGGACAATTCTTTGTTTTAGTGGGG
>Location:NODE_372714_length_2623_cov_15.020205	Coordinate:892	Reads:1	Hits:4	Allocated_reads:0.25	Strand:-
TTGGACAATTCTTTGTTTTAGTGGGT
>Location:NODE_372714_length_2623_cov_15.020205	Coordinate:893	Reads:2	Hits:4	Allocated_reads:0.5	Strand:-
TATTGGACAATTCTTTGTTTTAGTGGG
>Location:NODE_372714_length_2623_cov_15.020205	Coordinate:893	Reads:1	Hits:4	Allocated_reads:0.25	Strand:-
TTGGACAATTCTTTGTTTTAGTGGG
>Location:NODE_372714_length_2623_cov_15.020205	Coordinate:894	Reads:1	Hits:4	Allocated_reads:0.25	Strand:-
TATTGGACAATTCTTTGTTTTAGTGG
>Location:NODE_372714_length_2623_cov_15.020205	Coordinate:894	Reads:5	Hits:4	Allocated_reads:1.25	Strand:-
TTGGACAATTCTTTGTTTTAGTGG
>Location:NODE_372714_length_2623_cov_15.020205	Coordinate:895	Reads:1	Hits:4	Allocated_reads:0.25	Strand:-
TATTGGACAATTCTTTGTTTTAGTG
>Location:NODE_372714_length_2623_cov_15.020205	Coordinate:896	Reads:1	Hits:4	Allocated_reads:0.25	Strand:-
TGAATATTGGACAATTCTTTGTTTTAGT
>Location:NODE_372714_length_2623_cov_15.020205	Coordinate:898	Reads:1	Hits:4	Allocated_reads:0.25	Strand:+
TAAAACAAAGAATTGTCCAATATTCAAGT
>Location:NODE_372714_length_2623_cov_15.020205	Coordinate:900	Reads:1	Hits:4	Allocated_reads:0.25	Strand:-
ACTTGAATATTGGACAATTCTTTGTTT
>Location:NODE_372714_length_2623_cov_15.020205	Coordinate:908	Reads:1	Hits:4	Allocated_reads:0.25	Strand:+
AATTGTCCAATATTCAAGTTTTTGTAC
>Location:NODE_372714_length_2623_cov_15.020205	Coordinate:908	Reads:1	Hits:4	Allocated_reads:0.25	Strand:+
AATTGTCCAATATTCAAGTTTTTGTACT
>Location:NODE_372714_length_2623_cov_15.020205	Coordinate:909	Reads:1	Hits:4	Allocated_reads:0.25	Strand:-
AAGTACAAAAACTTGAATATTGGACAAT
>Location:NODE_372714_length_2623_cov_15.020205	Coordinate:910	Reads:1	Hits:4	Allocated_reads:0.25	Strand:+
TTGTCCAATATTCAAGTTTTTGTACT
>Location:NODE_372714_length_2623_cov_15.020205	Coordinate:910	Reads:1	Hits:4	Allocated_reads:0.25	Strand:+
TTGTCCAATATTCAAGTTTTTGTACTTGG
>Location:NODE_372714_length_2623_cov_15.020205	Coordinate:924	Reads:1	Hits:3	Allocated_reads:0.333333333333333	Strand:-
AATATGTTCATTTTTCCAAGTACAAAAACT
>Location:NODE_372714_length_2623_cov_15.020205	Coordinate:924	Reads:1	Hits:3	Allocated_reads:0.333333333333333	Strand:-
ATATGTTCATTTTTCCAAGTACAAAAACT
>Location:NODE_372714_length_2623_cov_15.020205	Coordinate:924	Reads:2	Hits:3	Allocated_reads:0.666666666666667	Strand:-
ATGTTCATTTTTCCAAGTACAAAAACT
>Location:NODE_372714_length_2623_cov_15.020205	Coordinate:924	Reads:16	Hits:3	Allocated_reads:5.33333333333333	Strand:-
TATGTTCATTTTTCCAAGTACAAAAACT
>Location:NODE_372714_length_2623_cov_15.020205	Coordinate:924	Reads:5	Hits:3	Allocated_reads:1.66666666666667	Strand:-
TGTTCATTTTTCCAAGTACAAAAACT
>Location:NODE_372714_length_2623_cov_15.020205	Coordinate:926	Reads:1	Hits:3	Allocated_reads:0.333333333333333	Strand:-
AATATGTTCATTTTTCCAAGTACAAAAA
>Location:NODE_372714_length_2623_cov_15.020205	Coordinate:928	Reads:1	Hits:3	Allocated_reads:0.333333333333333	Strand:+
TTTGTACTTGGAAAAATGAACATATTTATTA
>Location:NODE_372714_length_2623_cov_15.020205	Coordinate:929	Reads:1	Hits:3	Allocated_reads:0.333333333333333	Strand:+
TTGTACTTGGAAAAATGAACATATTTATTA
>Location:NODE_372714_length_2623_cov_15.020205	Coordinate:930	Reads:2	Hits:3	Allocated_reads:0.666666666666667	Strand:+
TGTACTTGGAAAAATGAACATATTTATT
>Location:NODE_372714_length_2623_cov_15.020205	Coordinate:930	Reads:3	Hits:3	Allocated_reads:1	Strand:+
TGTACTTGGAAAAATGAACATATTTATTA
>Location:NODE_372714_length_2623_cov_15.020205	Coordinate:931	Reads:1	Hits:3	Allocated_reads:0.333333333333333	Strand:+
GTACTTGGAAAAATGAACATATTTATT
>Location:NODE_372714_length_2623_cov_15.020205	Coordinate:931	Reads:6	Hits:3	Allocated_reads:2	Strand:+
GTACTTGGAAAAATGAACATATTTATTA
>Location:NODE_372714_length_2623_cov_15.020205	Coordinate:931	Reads:1	Hits:3	Allocated_reads:0.333333333333333	Strand:+
GTACTTGGAAAAATGAACATATTTATTAT
>Location:NODE_372714_length_2623_cov_15.020205	Coordinate:931	Reads:2	Hits:3	Allocated_reads:0.666666666666667	Strand:+
GTACTTGGAAAAATGAACATATTTATTATT
>Location:NODE_372714_length_2623_cov_15.020205	Coordinate:931	Reads:1	Hits:3	Allocated_reads:0.333333333333333	Strand:+
GTACTTGGAAAAATGAACATATTTATTATTT
>Location:NODE_372714_length_2623_cov_15.020205	Coordinate:932	Reads:1	Hits:3	Allocated_reads:0.333333333333333	Strand:+
TACTTGGAAAAATGAACATATTTATTA
>Location:NODE_372714_length_2623_cov_15.020205	Coordinate:932	Reads:1	Hits:3	Allocated_reads:0.333333333333333	Strand:+
TACTTGGAAAAATGAACATATTTATTAT
>Location:NODE_372714_length_2623_cov_15.020205	Coordinate:932	Reads:5	Hits:3	Allocated_reads:1.66666666666667	Strand:+
TACTTGGAAAAATGAACATATTTATTATT
>Location:NODE_372714_length_2623_cov_15.020205	Coordinate:932	Reads:3	Hits:3	Allocated_reads:1	Strand:+
TACTTGGAAAAATGAACATATTTATTATTT
>Location:NODE_372714_length_2623_cov_15.020205	Coordinate:933	Reads:1	Hits:3	Allocated_reads:0.333333333333333	Strand:+
ACTTGGAAAAATGAACATATTTATTATT
>Location:NODE_372714_length_2623_cov_15.020205	Coordinate:933	Reads:2	Hits:3	Allocated_reads:0.666666666666667	Strand:+
ACTTGGAAAAATGAACATATTTATTATTT
>Location:NODE_372714_length_2623_cov_15.020205	Coordinate:933	Reads:1	Hits:3	Allocated_reads:0.333333333333333	Strand:+
ACTTGGAAAAATGAACATATTTATTATTTTA
>Location:NODE_372714_length_2623_cov_15.020205	Coordinate:940	Reads:1	Hits:3	Allocated_reads:0.333333333333333	Strand:+
AAAATGAACATATTTATTATTTTAGGAGG
>Location:NODE_372714_length_2623_cov_15.020205	Coordinate:940	Reads:2	Hits:3	Allocated_reads:0.666666666666667	Strand:+
AAAATGAACATATTTATTATTTTAGGAGGTA
>Location:NODE_372714_length_2623_cov_15.020205	Coordinate:941	Reads:1	Hits:3	Allocated_reads:0.333333333333333	Strand:+
AAATGAACATATTTATTATTTTAGGAGGT
>Location:NODE_372714_length_2623_cov_15.020205	Coordinate:942	Reads:1	Hits:3	Allocated_reads:0.333333333333333	Strand:+
AATGAACATATTTATTATTTTAGGAGG
>Location:NODE_372714_length_2623_cov_15.020205	Coordinate:942	Reads:2	Hits:3	Allocated_reads:0.666666666666667	Strand:+
AATGAACATATTTATTATTTTAGGAGGTA
>Location:NODE_372714_length_2623_cov_15.020205	Coordinate:944	Reads:2	Hits:3	Allocated_reads:0.666666666666667	Strand:+
TGAACATATTTATTATTTTAGGAGGT
>Location:NODE_372714_length_2623_cov_15.020205	Coordinate:944	Reads:4	Hits:3	Allocated_reads:1.33333333333333	Strand:+
TGAACATATTTATTATTTTAGGAGGTA
>Location:NODE_372714_length_2623_cov_15.020205	Coordinate:944	Reads:1	Hits:3	Allocated_reads:0.333333333333333	Strand:+
TGAACATATTTATTATTTTAGGAGGTATT
>Location:NODE_372714_length_2623_cov_15.020205	Coordinate:946	Reads:1	Hits:3	Allocated_reads:0.333333333333333	Strand:+
AACATATTTATTATTTTAGGAGGT
>Location:NODE_372714_length_2623_cov_15.020205	Coordinate:949	Reads:1	Hits:3	Allocated_reads:0.333333333333333	Strand:+
ATATTTATTATTTTAGGAGGTATTTGTA
>Location:NODE_372714_length_2623_cov_15.020205	Coordinate:950	Reads:2	Hits:3	Allocated_reads:0.666666666666667	Strand:+
TATTTATTATTTTAGGAGGTATTTGTA
>Location:NODE_372714_length_2623_cov_15.020205	Coordinate:956	Reads:1	Hits:3	Allocated_reads:0.333333333333333	Strand:-
AACTTGTACAAATACCTCCTAAAATAA
>Location:NODE_372714_length_2623_cov_15.020205	Coordinate:960	Reads:1	Hits:3	Allocated_reads:0.333333333333333	Strand:+
TTTAGGAGGTATTTGTACAAGTTG
>Location:NODE_372714_length_2623_cov_15.020205	Coordinate:960	Reads:1	Hits:3	Allocated_reads:0.333333333333333	Strand:+
TTTAGGAGGTATTTGTACAAGTTGGAACA
>Location:NODE_372714_length_2623_cov_15.020205	Coordinate:961	Reads:1	Hits:3	Allocated_reads:0.333333333333333	Strand:+
TTAGGAGGTATTTGTACAAGTTGGAACATT
>Location:NODE_372714_length_2623_cov_15.020205	Coordinate:962	Reads:1	Hits:3	Allocated_reads:0.333333333333333	Strand:-
GTTCCAACTTGTACAAATACCTCCTA
>Location:NODE_372714_length_2623_cov_15.020205	Coordinate:962	Reads:1	Hits:3	Allocated_reads:0.333333333333333	Strand:+
TAGGAGGTATTTGTACAAGTTGGAACATT
>Location:NODE_372714_length_2623_cov_15.020205	Coordinate:964	Reads:1	Hits:3	Allocated_reads:0.333333333333333	Strand:-
AATGTTCCAACTTGTACAAATACCTCC
>Location:NODE_372714_length_2623_cov_15.020205	Coordinate:964	Reads:1	Hits:3	Allocated_reads:0.333333333333333	Strand:+
GGAGGTATTTGTACAAGTTGGAACA
>Location:NODE_372714_length_2623_cov_15.020205	Coordinate:965	Reads:2	Hits:3	Allocated_reads:0.666666666666667	Strand:+
GAGGTATTTGTACAAGTTGGAACATT
>Location:NODE_372714_length_2623_cov_15.020205	Coordinate:965	Reads:1	Hits:3	Allocated_reads:0.333333333333333	Strand:+
GAGGTATTTGTACAAGTTGGAACATTTGTG
>Location:NODE_372714_length_2623_cov_15.020205	Coordinate:966	Reads:1	Hits:3	Allocated_reads:0.333333333333333	Strand:-
AATGTTCCAACTTGTACAAATACCT
>Location:NODE_372714_length_2623_cov_15.020205	Coordinate:966	Reads:2	Hits:3	Allocated_reads:0.666666666666667	Strand:+
AGGTATTTGTACAAGTTGGAACATTTGTG
>Location:NODE_372714_length_2623_cov_15.020205	Coordinate:969	Reads:1	Hits:3	Allocated_reads:0.333333333333333	Strand:+
TATTTGTACAAGTTGGAACATTTGTGG
>Location:NODE_372714_length_2623_cov_15.020205	Coordinate:969	Reads:1	Hits:3	Allocated_reads:0.333333333333333	Strand:+
TATTTGTACAAGTTGGAACATTTGTGGAA
>Location:NODE_372714_length_2623_cov_15.020205	Coordinate:970	Reads:2	Hits:3	Allocated_reads:0.666666666666667	Strand:+
ATTTGTACAAGTTGGAACATTTGT
>Location:NODE_372714_length_2623_cov_15.020205	Coordinate:970	Reads:3	Hits:3	Allocated_reads:1	Strand:+
ATTTGTACAAGTTGGAACATTTGTGG
>Location:NODE_372714_length_2623_cov_15.020205	Coordinate:970	Reads:3	Hits:3	Allocated_reads:1	Strand:+
ATTTGTACAAGTTGGAACATTTGTGGAA
>Location:NODE_372714_length_2623_cov_15.020205	Coordinate:970	Reads:1	Hits:3	Allocated_reads:0.333333333333333	Strand:+
ATTTGTACAAGTTGGAACATTTGTGGAAGG
>Location:NODE_372714_length_2623_cov_15.020205	Coordinate:970	Reads:1	Hits:3	Allocated_reads:0.333333333333333	Strand:+
ATTTGTACAAGTTGGAACATTTGTGGAAGGCT
>Location:NODE_372714_length_2623_cov_15.020205	Coordinate:970	Reads:1	Hits:3	Allocated_reads:0.333333333333333	Strand:+
ATTTGTACAAGTTGGAACATTTGTGGAAGGCGT
>Location:NODE_372714_length_2623_cov_15.020205	Coordinate:970	Reads:1	Hits:3	Allocated_reads:0.333333333333333	Strand:-
TTCCACAAATGTTCCAACTTGTACAAAT
>Location:NODE_372714_length_2623_cov_15.020205	Coordinate:971	Reads:1	Hits:3	Allocated_reads:0.333333333333333	Strand:-
CTTCCACAAATGTTCCAACTTGTACAAA
>Location:NODE_372714_length_2623_cov_15.020205	Coordinate:971	Reads:1	Hits:3	Allocated_reads:0.333333333333333	Strand:+
TTTGTACAAGTTGGAACATTTGTGGAAGGC
>Location:NODE_372714_length_2623_cov_15.020205	Coordinate:971	Reads:1	Hits:3	Allocated_reads:0.333333333333333	Strand:+
TTTGTACAAGTTGGAACATTTGTGGAAGGCC
>Location:NODE_372714_length_2623_cov_15.020205	Coordinate:971	Reads:1	Hits:3	Allocated_reads:0.333333333333333	Strand:+
TTTGTACAAGTTGGAACATTTGTGGAAGGCG
>Location:NODE_372714_length_2623_cov_15.020205	Coordinate:972	Reads:1	Hits:3	Allocated_reads:0.333333333333333	Strand:+
TTGTACAAGTTGGAACATTTGTGGAAG
>Location:NODE_372714_length_2623_cov_15.020205	Coordinate:975	Reads:1	Hits:3	Allocated_reads:0.333333333333333	Strand:+
TACAAGTTGGAACATTTGTGGAAGG
>Location:NODE_372714_length_2623_cov_15.020205	Coordinate:975	Reads:1	Hits:3	Allocated_reads:0.333333333333333	Strand:+
TACAAGTTGGAACATTTGTGGAAGGCGA
>Location:NODE_372714_length_2623_cov_15.020205	Coordinate:975	Reads:2	Hits:3	Allocated_reads:0.666666666666667	Strand:+
TACAAGTTGGAACATTTGTGGAAGGCGT
>Location:NODE_372714_length_2623_cov_15.020205	Coordinate:975	Reads:7	Hits:3	Allocated_reads:2.33333333333333	Strand:+
TACAAGTTGGAACATTTGTGGAAGGCGTC
>Location:NODE_372714_length_2623_cov_15.020205	Coordinate:977	Reads:1	Hits:3	Allocated_reads:0.333333333333333	Strand:+
CAAGTTGGAACATTTGTGGAAGGCGT
>Location:NODE_372714_length_2623_cov_15.020205	Coordinate:977	Reads:1	Hits:3	Allocated_reads:0.333333333333333	Strand:+
CAAGTTGGAACATTTGTGGAAGGCGTC
>Location:NODE_372714_length_2623_cov_15.020205	Coordinate:981	Reads:1	Hits:3	Allocated_reads:0.333333333333333	Strand:+
TTGGAACATTTGTGGAAGGCGTCCAAGC
>Location:NODE_372714_length_2623_cov_15.020205	Coordinate:981	Reads:2	Hits:3	Allocated_reads:0.666666666666667	Strand:+
TTGGAACATTTGTGGAAGGCGTCCAAGCT
>Location:NODE_372714_length_2623_cov_15.020205	Coordinate:985	Reads:1	Hits:3	Allocated_reads:0.333333333333333	Strand:+
AACATTTGTGGAAGGCGTCCAAGCTCC
>Location:NODE_372714_length_2623_cov_15.020205	Coordinate:989	Reads:1	Hits:1	Allocated_reads:1	Strand:+
TTTGTGGAAGGCGTCCAAGCTCCAGCT
>Location:NODE_372714_length_2623_cov_15.020205	Coordinate:989	Reads:2	Hits:1	Allocated_reads:2	Strand:+
TTTGTGGAAGGCGTCCAAACTCCAGCT
>Location:NODE_372714_length_2623_cov_15.020205	Coordinate:994	Reads:1	Hits:1	Allocated_reads:1	Strand:-
GAAGCTGGAGCTTGGACGCCTTCC
>Location:NODE_372714_length_2623_cov_15.020205	Coordinate:995	Reads:1	Hits:1	Allocated_reads:1	Strand:+
GAAGGCGTCCAAGCTCCAGCTTCATGAGT
>Location:NODE_372714_length_2623_cov_15.020205	Coordinate:996	Reads:1	Hits:1	Allocated_reads:1	Strand:-
AACTCATGAAGCTGGAGCTTGGACGCCTT
>Location:NODE_372714_length_2623_cov_15.020205	Coordinate:996	Reads:1	Hits:1	Allocated_reads:1	Strand:+
AAGGCGTCCAAGCTCCAGCTTCATGAGTA
>Location:NODE_372714_length_2623_cov_15.020205	Coordinate:997	Reads:1	Hits:1	Allocated_reads:1	Strand:-
ACTCATGAAGCTGGAGCTTGGACGCCT
>Location:NODE_372714_length_2623_cov_15.020205	Coordinate:997	Reads:2	Hits:1	Allocated_reads:2	Strand:+
AGGCGTCCAAGCTCCAGCTTCATGAGT
>Location:NODE_372714_length_2623_cov_15.020205	Coordinate:997	Reads:1	Hits:1	Allocated_reads:1	Strand:-
CATGAAGCTGGAGCTTGGACGCCA
>Location:NODE_372714_length_2623_cov_15.020205	Coordinate:997	Reads:1	Hits:1	Allocated_reads:1	Strand:-
CATGAAGCTGGAGCTTGGACGCCT
>Location:NODE_372714_length_2623_cov_15.020205	Coordinate:997	Reads:3	Hits:1	Allocated_reads:3	Strand:-
TAACTCATGAAGCTGGAGCTTGGACGCCT
>Location:NODE_372714_length_2623_cov_15.020205	Coordinate:997	Reads:1	Hits:1	Allocated_reads:1	Strand:-
TCATGAAGCTGGAGCTTGGACGCCT
>Location:NODE_372714_length_2623_cov_15.020205	Coordinate:998	Reads:1	Hits:1	Allocated_reads:1	Strand:-
AACTCATGAAGCTGGAGCTTGGACGCC
>Location:NODE_372714_length_2623_cov_15.020205	Coordinate:998	Reads:1	Hits:1	Allocated_reads:1	Strand:-
CTCATGAAGCTGGAGCTTGGACGCC
>Location:NODE_372714_length_2623_cov_15.020205	Coordinate:998	Reads:5	Hits:1	Allocated_reads:5	Strand:-
TAACTCATGAAGCTGGAGCTTGGACGCC
>Location:NODE_372714_length_2623_cov_15.020205	Coordinate:1000	Reads:1	Hits:1	Allocated_reads:1	Strand:-
ATGTAACTCATGAAGCTGGAGCTTGGACT
>Location:NODE_372714_length_2623_cov_15.020205	Coordinate:1001	Reads:1	Hits:1	Allocated_reads:1	Strand:+
GTCCAAGCTCCAGCTTCATGAGTTGC
>Location:NODE_372714_length_2623_cov_15.020205	Coordinate:1013	Reads:1	Hits:1	Allocated_reads:1	Strand:-
GATTCTTTAACATGTAACTCATGAAGC
>Location:NODE_372714_length_2623_cov_15.020205	Coordinate:1015	Reads:1	Hits:1	Allocated_reads:1	Strand:-
TGATTCTTTAACATGTAACTCATGAA
>Location:NODE_372714_length_2623_cov_15.020205	Coordinate:1053	Reads:5	Hits:3	Allocated_reads:1.66666666666667	Strand:-
TAAGATGTGAAAAATAGTCTATTCTGGCATT
>Location:NODE_372714_length_2623_cov_15.020205	Coordinate:1054	Reads:1	Hits:3	Allocated_reads:0.333333333333333	Strand:-
TAAGATGTGAAAAATAGTCTATTCTGGCAT
>Location:NODE_372714_length_2623_cov_15.020205	Coordinate:1055	Reads:1	Hits:3	Allocated_reads:0.333333333333333	Strand:-
TAAGATGTGAAAAATAGTCTATTCTGGCA
>Location:NODE_372714_length_2623_cov_15.020205	Coordinate:1059	Reads:1	Hits:3	Allocated_reads:0.333333333333333	Strand:-
TAAGATGTGAAAAATAGTCTATTCT
>Location:NODE_372714_length_2623_cov_15.020205	Coordinate:1088	Reads:1	Hits:3	Allocated_reads:0.333333333333333	Strand:+
TTCAGAAAAGAAAACTCTTAAAGTC
>Location:NODE_372714_length_2623_cov_15.020205	Coordinate:1089	Reads:1	Hits:3	Allocated_reads:0.333333333333333	Strand:-
AAACAAGACTTTAAGAGTTTTCTTTTCTGA
>Location:NODE_372714_length_2623_cov_15.020205	Coordinate:1091	Reads:1	Hits:3	Allocated_reads:0.333333333333333	Strand:-
AAGACTTTAAGAGTTTTCTTTTCT
>Location:NODE_372714_length_2623_cov_15.020205	Coordinate:1091	Reads:9	Hits:3	Allocated_reads:3	Strand:-
CAAGACTTTAAGAGTTTTCTTTTCT
>Location:NODE_372714_length_2623_cov_15.020205	Coordinate:1094	Reads:1	Hits:3	Allocated_reads:0.333333333333333	Strand:+
AAAGAAAACTCTTAAAGTCTTGTTTGATA
>Location:NODE_372714_length_2623_cov_15.020205	Coordinate:1095	Reads:1	Hits:3	Allocated_reads:0.333333333333333	Strand:-
TAATTGTATCAAACAAGACTTTAAGAGTTTTCTT
>Location:NODE_372714_length_2623_cov_15.020205	Coordinate:1096	Reads:3	Hits:3	Allocated_reads:1	Strand:-
TATCAAACAAGACTTTAAGAGTTTTCT
>Location:NODE_372714_length_2623_cov_15.020205	Coordinate:1096	Reads:1	Hits:3	Allocated_reads:0.333333333333333	Strand:-
TCAAACAAGACTTTAAGAGTTTTCT
>Location:NODE_372714_length_2623_cov_15.020205	Coordinate:1096	Reads:1	Hits:3	Allocated_reads:0.333333333333333	Strand:-
TTGTATCAAACAAGACTTTAAGAGTTTTCT
>Location:NODE_372714_length_2623_cov_15.020205	Coordinate:1099	Reads:3	Hits:3	Allocated_reads:1	Strand:-
AATTGTATCAAACAAGACTTTAAGAGTTT
>Location:NODE_372714_length_2623_cov_15.020205	Coordinate:1099	Reads:2	Hits:3	Allocated_reads:0.666666666666667	Strand:-
ATTGTATCAAACAAGACTTTAAGAGTTT
>Location:NODE_372714_length_2623_cov_15.020205	Coordinate:1099	Reads:1	Hits:3	Allocated_reads:0.333333333333333	Strand:-
TATCAAACAAGACTTTAAGAGTTT
>Location:NODE_372714_length_2623_cov_15.020205	Coordinate:1099	Reads:1	Hits:3	Allocated_reads:0.333333333333333	Strand:-
TGTATCAAACAAGACTTTAAGAGTTT
>Location:NODE_372714_length_2623_cov_15.020205	Coordinate:1099	Reads:7	Hits:3	Allocated_reads:2.33333333333333	Strand:-
TTGTATCAAACAAGACTTTAAGAGTTT
>Location:NODE_372714_length_2623_cov_15.020205	Coordinate:1099	Reads:1	Hits:3	Allocated_reads:0.333333333333333	Strand:-
TTGTTAATTGTATCAAACAAGACTTTAAGAGTTT
>Location:NODE_372714_length_2623_cov_15.020205	Coordinate:1100	Reads:1	Hits:3	Allocated_reads:0.333333333333333	Strand:-
TTGTATCAAACAAGACTTTAAGAGTT
>Location:NODE_372714_length_2623_cov_15.020205	Coordinate:1103	Reads:1	Hits:3	Allocated_reads:0.333333333333333	Strand:+
TCTTAAAGTCTTGTTTGATACAATTAAC
>Location:NODE_372714_length_2623_cov_15.020205	Coordinate:1108	Reads:1	Hits:3	Allocated_reads:0.333333333333333	Strand:-
AGAGAAAAAATTGTTAATTGTATCAAACAAGACTT
>Location:NODE_372714_length_2623_cov_15.020205	Coordinate:1116	Reads:1	Hits:3	Allocated_reads:0.333333333333333	Strand:+
TTTGATACAATTAACAATTTTTTCTCTCACAATAT
>Location:NODE_372714_length_2623_cov_15.020205	Coordinate:1125	Reads:1	Hits:3	Allocated_reads:0.333333333333333	Strand:-
ATTGTGAGAGAAAAAATTGTTAAT
>Location:NODE_372714_length_2623_cov_15.020205	Coordinate:1130	Reads:1	Hits:2	Allocated_reads:0.5	Strand:-
GTGAGGAATATTGTGAGAGAAAAAATTG
>Location:NODE_372714_length_2623_cov_15.020205	Coordinate:1132	Reads:1	Hits:2	Allocated_reads:0.5	Strand:-
TACGTGAGGAATATTGTGAGAGAAAAAAT
>Location:NODE_372714_length_2623_cov_15.020205	Coordinate:1134	Reads:1	Hits:2	Allocated_reads:0.5	Strand:+
TTTTTCTCTCACAATATTCCTCACGTAC
>Location:NODE_372714_length_2623_cov_15.020205	Coordinate:1135	Reads:1	Hits:2	Allocated_reads:0.5	Strand:-
TACGTGAGGAATATTGTGAGAGAAAA
>Location:NODE_372714_length_2623_cov_15.020205	Coordinate:1135	Reads:1	Hits:2	Allocated_reads:0.5	Strand:-
TGGTACGTGAGGAATATTGTGAGAGAAAA
>Location:NODE_372714_length_2623_cov_15.020205	Coordinate:1136	Reads:1	Hits:2	Allocated_reads:0.5	Strand:-
TACGTGAGGAATATTGTGAGAGAAA
>Location:NODE_372714_length_2623_cov_15.020205	Coordinate:1136	Reads:1	Hits:2	Allocated_reads:0.5	Strand:-
TACGTGAGGAATATTGTGAGAGAAT
>Location:NODE_372714_length_2623_cov_15.020205	Coordinate:1136	Reads:2	Hits:2	Allocated_reads:1	Strand:-
TGGTACGTGAGGAATATTGTGAGAGAAA
>Location:NODE_372714_length_2623_cov_15.020205	Coordinate:1137	Reads:1	Hits:2	Allocated_reads:0.5	Strand:-
CACTGGTACGTGAGGAATATTGTGAGAGAA
>Location:NODE_372714_length_2623_cov_15.020205	Coordinate:1137	Reads:1	Hits:2	Allocated_reads:0.5	Strand:-
TACGTGAGGAATATTGTGAGAGAT
>Location:NODE_372714_length_2623_cov_15.020205	Coordinate:1137	Reads:40	Hits:2	Allocated_reads:20	Strand:-
TACGTGAGGAATATTGTGAGAGAA
>Location:NODE_372714_length_2623_cov_15.020205	Coordinate:1137	Reads:1	Hits:2	Allocated_reads:0.5	Strand:-
TGGTACGTGAGGAATATTGTGAGAGAA
>Location:NODE_372714_length_2623_cov_15.020205	Coordinate:1137	Reads:1	Hits:2	Allocated_reads:0.5	Strand:+
TTCTCTCACAATATTCCTCACGTACC
>Location:NODE_372714_length_2623_cov_15.020205	Coordinate:1137	Reads:1	Hits:2	Allocated_reads:0.5	Strand:+
TTCTCTCACAATATTCCTCACGTACCAGTG
>Location:NODE_372714_length_2623_cov_15.020205	Coordinate:1138	Reads:1	Hits:2	Allocated_reads:0.5	Strand:-
CTGGTACGTGAGGAATATTGTGAGAGA
>Location:NODE_372714_length_2623_cov_15.020205	Coordinate:1138	Reads:1	Hits:2	Allocated_reads:0.5	Strand:-
TGGTACGTGAGGAATATTGTGAGAGA
>Location:NODE_372714_length_2623_cov_15.020205	Coordinate:1139	Reads:1	Hits:2	Allocated_reads:0.5	Strand:-
TGGTACGTGAGGAATATTGTGAGAG
>Location:NODE_372714_length_2623_cov_15.020205	Coordinate:1140	Reads:4	Hits:2	Allocated_reads:2	Strand:+
TCTCACAATATTCCTCACGTACCAGTG
>Location:NODE_372714_length_2623_cov_15.020205	Coordinate:1140	Reads:2	Hits:2	Allocated_reads:1	Strand:-
TGGTACGTGAGGAATATTGTGAGA
>Location:NODE_372714_length_2623_cov_15.020205	Coordinate:1148	Reads:1	Hits:2	Allocated_reads:0.5	Strand:+
TATTCCTCACGTACCAGTGTTTTTAAAGTC
>Location:NODE_372714_length_2623_cov_15.020205	Coordinate:1151	Reads:3	Hits:2	Allocated_reads:1.5	Strand:+
TCCTCACGTACCAGTGTTTTTAAAGTC
>Location:NODE_372714_length_2623_cov_15.020205	Coordinate:1151	Reads:3	Hits:2	Allocated_reads:1.5	Strand:+
TCCTCACGTACCAGTGTTTTTAAAGTCT
>Location:NODE_372714_length_2623_cov_15.020205	Coordinate:1151	Reads:9	Hits:2	Allocated_reads:4.5	Strand:+
TCCTCACGTACCAGTGTTTTTAAAGTCTGA
>Location:NODE_372714_length_2623_cov_15.020205	Coordinate:1153	Reads:1	Hits:3	Allocated_reads:0.333333333333333	Strand:+
CTCACGTACCAGTGTTTTTAAAGTCTGA
>Location:NODE_372714_length_2623_cov_15.020205	Coordinate:1153	Reads:1	Hits:3	Allocated_reads:0.333333333333333	Strand:-
TCAGACTTTAAAAACACTGGTACGTGAG
>Location:NODE_372714_length_2623_cov_15.020205	Coordinate:1154	Reads:3	Hits:3	Allocated_reads:1	Strand:+
TCACGTACCAGTGTTTTTAAAGTCTGA
>Location:NODE_372714_length_2623_cov_15.020205	Coordinate:1154	Reads:1	Hits:3	Allocated_reads:0.333333333333333	Strand:+
TCACGTACCAGTGTTTTTAAAGTCTGAGTG
>Location:NODE_372714_length_2623_cov_15.020205	Coordinate:1156	Reads:1	Hits:2	Allocated_reads:0.5	Strand:-
ATTGCACTCAGACTTTAAAAACACTGGTACGT
>Location:NODE_372714_length_2623_cov_15.020205	Coordinate:1157	Reads:1	Hits:2	Allocated_reads:0.5	Strand:-
TTGCACTCAGACTTTAAAAACACTGGTACG
>Location:NODE_372714_length_2623_cov_15.020205	Coordinate:1159	Reads:1	Hits:3	Allocated_reads:0.333333333333333	Strand:-
TGCACTCAGACTTTAAAAACACTGGTA
>Location:NODE_372714_length_2623_cov_15.020205	Coordinate:1160	Reads:1	Hits:3	Allocated_reads:0.333333333333333	Strand:-
GCACTCAGACTTTAAAAACACTGGT
>Location:NODE_372714_length_2623_cov_15.020205	Coordinate:1161	Reads:1	Hits:2	Allocated_reads:0.5	Strand:+
CCAGTGTTTTTAAAGTCTGAGTGCAGTT
>Location:NODE_372714_length_2623_cov_15.020205	Coordinate:1161	Reads:1	Hits:2	Allocated_reads:0.5	Strand:+
CCAGTGTTTTTAAAGTCTGAGTGCAGTTT
>Location:NODE_372714_length_2623_cov_15.020205	Coordinate:1161	Reads:3	Hits:2	Allocated_reads:1.5	Strand:-
TATTGCACTCAGACTTTAAAAACACTGG
>Location:NODE_372714_length_2623_cov_15.020205	Coordinate:1163	Reads:1	Hits:2	Allocated_reads:0.5	Strand:-
ATTGCACTCAGACTTTAAAAACACT
>Location:NODE_372714_length_2623_cov_15.020205	Coordinate:1163	Reads:1	Hits:2	Allocated_reads:0.5	Strand:-
TATTGCACTCAGACTTTAAAAACACT
>Location:NODE_372714_length_2623_cov_15.020205	Coordinate:1164	Reads:1	Hits:2	Allocated_reads:0.5	Strand:-
TATTGCACTCAGACTTTAAAAACAC
>Location:NODE_372714_length_2623_cov_15.020205	Coordinate:1165	Reads:1	Hits:2	Allocated_reads:0.5	Strand:+
TGTTTTTAAAGTCTGAGTGCAGTTT
>Location:NODE_372714_length_2623_cov_15.020205	Coordinate:1167	Reads:1	Hits:1	Allocated_reads:1	Strand:-
CAAAAACGTATTGCACTCAGACTTTAAAAA
>Location:NODE_372714_length_2623_cov_15.020205	Coordinate:1169	Reads:1	Hits:1	Allocated_reads:1	Strand:-
AACGTATTGCACTCAGACTTTAAA
>Location:NODE_372714_length_2623_cov_15.020205	Coordinate:1169	Reads:1	Hits:1	Allocated_reads:1	Strand:-
CAAAAACGTATTGCACTCAGACTTTAAA
>Location:NODE_372714_length_2623_cov_15.020205	Coordinate:1171	Reads:1	Hits:1	Allocated_reads:1	Strand:-
CAAAAACGTATTGCACTCAGACTTTA
>Location:NODE_372714_length_2623_cov_15.020205	Coordinate:1181	Reads:1	Hits:1	Allocated_reads:1	Strand:-
TTATAAAACAGTGCAAAAACGTATTGCAC
>Location:NODE_372714_length_2623_cov_15.020205	Coordinate:1192	Reads:1	Hits:2	Allocated_reads:0.5	Strand:+
TTTTGCACTGTTTTATAATTAAGCT
>Location:NODE_372714_length_2623_cov_15.020205	Coordinate:1193	Reads:1	Hits:2	Allocated_reads:0.5	Strand:+
TTTGCACTGTTTTATAATTAAGCT
>Location:NODE_372714_length_2623_cov_15.020205	Coordinate:1193	Reads:4	Hits:2	Allocated_reads:2	Strand:+
TTTGCACTGTTTTATAATTAAGCTAATGA
>Location:NODE_372714_length_2623_cov_15.020205	Coordinate:1193	Reads:1	Hits:2	Allocated_reads:0.5	Strand:+
TTTGCACTGTTTTATAATTAAGCTAATGATT
>Location:NODE_372714_length_2623_cov_15.020205	Coordinate:1194	Reads:1	Hits:2	Allocated_reads:0.5	Strand:+
TTGCACTGTTTTATAATTAAGCTAATGA
>Location:NODE_372714_length_2623_cov_15.020205	Coordinate:1213	Reads:1	Hits:3	Allocated_reads:0.333333333333333	Strand:+
AGCTAATGATAAACAGGCTTAAGGACATG
>Location:NODE_372714_length_2623_cov_15.020205	Coordinate:1213	Reads:1	Hits:3	Allocated_reads:0.333333333333333	Strand:+
AGCTAATGATAAACAGGCTTAAGGACATGTT
>Location:NODE_372714_length_2623_cov_15.020205	Coordinate:1214	Reads:5	Hits:3	Allocated_reads:1.66666666666667	Strand:+
GCTAATGATAAACAGGCTTAAGGACATGT
>Location:NODE_372714_length_2623_cov_15.020205	Coordinate:1214	Reads:1	Hits:3	Allocated_reads:0.333333333333333	Strand:+
GCTAATGATAAACAGGCTTAAGGACATGTG
>Location:NODE_372714_length_2623_cov_15.020205	Coordinate:1214	Reads:80	Hits:3	Allocated_reads:26.6666666666667	Strand:+
GCTAATGATAAACAGGCTTAAGGACATGTT
>Location:NODE_372714_length_2623_cov_15.020205	Coordinate:1215	Reads:40	Hits:3	Allocated_reads:13.3333333333333	Strand:+
CTAATGATAAACAGGCTTAAGGACATGTT
>Location:NODE_372714_length_2623_cov_15.020205	Coordinate:1215	Reads:1	Hits:3	Allocated_reads:0.333333333333333	Strand:+
CTAATGATAAACAGGCTTAAGGACATGTTTGGGT
>Location:NODE_372714_length_2623_cov_15.020205	Coordinate:1216	Reads:1	Hits:3	Allocated_reads:0.333333333333333	Strand:+
TAATGATAAACAGGCTTAAGGACTT
>Location:NODE_372714_length_2623_cov_15.020205	Coordinate:1216	Reads:1	Hits:3	Allocated_reads:0.333333333333333	Strand:+
TAATGATAAACAGGCTTAAGGACATG
>Location:NODE_372714_length_2623_cov_15.020205	Coordinate:1216	Reads:14	Hits:3	Allocated_reads:4.66666666666667	Strand:+
TAATGATAAACAGGCTTAAGGACATGT
>Location:NODE_372714_length_2623_cov_15.020205	Coordinate:1216	Reads:222	Hits:3	Allocated_reads:74	Strand:+
TAATGATAAACAGGCTTAAGGACATGTT
>Location:NODE_372714_length_2623_cov_15.020205	Coordinate:1216	Reads:1	Hits:3	Allocated_reads:0.333333333333333	Strand:+
TAATGATAAACAGGCTTAAGGACATGTTT
>Location:NODE_372714_length_2623_cov_15.020205	Coordinate:1216	Reads:2	Hits:3	Allocated_reads:0.666666666666667	Strand:+
TAATGATAAACAGGCTTAAGGACATGTTTGGGT
>Location:NODE_372714_length_2623_cov_15.020205	Coordinate:1217	Reads:12	Hits:3	Allocated_reads:4	Strand:+
AATGATAAACAGGCTTAAGGACATGTT
>Location:NODE_372714_length_2623_cov_15.020205	Coordinate:1217	Reads:1	Hits:3	Allocated_reads:0.333333333333333	Strand:+
AATGATAAACAGGCTTAAGGACATGTTT
>Location:NODE_372714_length_2623_cov_15.020205	Coordinate:1218	Reads:6	Hits:3	Allocated_reads:2	Strand:+
ATGATAAACAGGCTTAAGGACATGTT
>Location:NODE_372714_length_2623_cov_15.020205	Coordinate:1218	Reads:3	Hits:3	Allocated_reads:1	Strand:+
ATGATAAACAGGCTTAAGGACATGTTTGGGTT
>Location:NODE_372714_length_2623_cov_15.020205	Coordinate:1219	Reads:2	Hits:3	Allocated_reads:0.666666666666667	Strand:+
TGATAAACAGGCTTAAGGACATGT
>Location:NODE_372714_length_2623_cov_15.020205	Coordinate:1219	Reads:2	Hits:3	Allocated_reads:0.666666666666667	Strand:+
TGATAAACAGGCTTAAGGACATGTT
>Location:NODE_372714_length_2623_cov_15.020205	Coordinate:1219	Reads:1	Hits:3	Allocated_reads:0.333333333333333	Strand:+
TGATAAACAGGCTTAAGGACATGTTTGGG
>Location:NODE_372714_length_2623_cov_15.020205	Coordinate:1219	Reads:2	Hits:3	Allocated_reads:0.666666666666667	Strand:+
TGATAAACAGGCTTAAGGACATGTTTGGGT
>Location:NODE_372714_length_2623_cov_15.020205	Coordinate:1219	Reads:2	Hits:3	Allocated_reads:0.666666666666667	Strand:+
TGATAAACAGGCTTAAGGACATGTTTGGGTT
>Location:NODE_372714_length_2623_cov_15.020205	Coordinate:1219	Reads:1	Hits:3	Allocated_reads:0.333333333333333	Strand:+
TGATAAACAGGCTTAAGGACATGTTTGGGTTT
>Location:NODE_372714_length_2623_cov_15.020205	Coordinate:1220	Reads:1	Hits:3	Allocated_reads:0.333333333333333	Strand:+
GATAAACAGGCTTAAGGACATGTT
>Location:NODE_372714_length_2623_cov_15.020205	Coordinate:1220	Reads:1	Hits:3	Allocated_reads:0.333333333333333	Strand:+
GATAAACAGGCTTAAGGACATGTTTGGGTT
>Location:NODE_372714_length_2623_cov_15.020205	Coordinate:1221	Reads:1	Hits:3	Allocated_reads:0.333333333333333	Strand:+
ATAAACAGGCTTAAGGACATGTTTGGG
>Location:NODE_372714_length_2623_cov_15.020205	Coordinate:1222	Reads:4	Hits:3	Allocated_reads:1.33333333333333	Strand:+
TAAACAGGCTTAAGGACATGTTTGGGT
>Location:NODE_372714_length_2623_cov_15.020205	Coordinate:1222	Reads:1	Hits:3	Allocated_reads:0.333333333333333	Strand:+
TAAACAGGCTTAAGGACATGTTTGGGTT
>Location:NODE_372714_length_2623_cov_15.020205	Coordinate:1222	Reads:1	Hits:3	Allocated_reads:0.333333333333333	Strand:+
TAAACAGGCTTAAGGACATGTTTGGGTTTA
>Location:NODE_372714_length_2623_cov_15.020205	Coordinate:1222	Reads:3	Hits:3	Allocated_reads:1	Strand:+
TAAACAGGCTTAAGGACATGTTTGGGTTTACT
>Location:NODE_372714_length_2623_cov_15.020205	Coordinate:1224	Reads:1	Hits:3	Allocated_reads:0.333333333333333	Strand:-
TAAACCCAAACATGTCCTTAAGCCTGTT
>Location:NODE_372714_length_2623_cov_15.020205	Coordinate:1224	Reads:1	Hits:3	Allocated_reads:0.333333333333333	Strand:-
TCACCAGTAAACCCAAACATGTCCTTAAGCCTGTT
>Location:NODE_372714_length_2623_cov_15.020205	Coordinate:1228	Reads:1	Hits:3	Allocated_reads:0.333333333333333	Strand:-
AGTAAACCCAAACATGTCCTTAAGCC
>Location:NODE_372714_length_2623_cov_15.020205	Coordinate:1228	Reads:2	Hits:3	Allocated_reads:0.666666666666667	Strand:-
TCACCAGTAAACCCAAACATGTCCTTAAGCC
>Location:NODE_372714_length_2623_cov_15.020205	Coordinate:1231	Reads:4	Hits:3	Allocated_reads:1.33333333333333	Strand:-
TCACCAGTAAACCCAAACATGTCCTTAA
>Location:NODE_372714_length_2623_cov_15.020205	Coordinate:1232	Reads:1	Hits:3	Allocated_reads:0.333333333333333	Strand:-
ATCACCAGTAAACCCAAACATGTCCTTA
>Location:NODE_372714_length_2623_cov_15.020205	Coordinate:1232	Reads:1	Hits:3	Allocated_reads:0.333333333333333	Strand:+
TAAGGACATGTTTGGGTTTACTGGTGATG
>Location:NODE_372714_length_2623_cov_15.020205	Coordinate:1232	Reads:1	Hits:3	Allocated_reads:0.333333333333333	Strand:-
TCACCAGTAAACCCAAACATGTCCTTA
>Location:NODE_372714_length_2623_cov_15.020205	Coordinate:1233	Reads:2	Hits:3	Allocated_reads:0.666666666666667	Strand:+
AAGGACATGTTTGGGTTTACTGGT
>Location:NODE_372714_length_2623_cov_15.020205	Coordinate:1233	Reads:1	Hits:3	Allocated_reads:0.333333333333333	Strand:+
AAGGACATGTTTGGGTTTACTGGTGATA
>Location:NODE_372714_length_2623_cov_15.020205	Coordinate:1233	Reads:1	Hits:3	Allocated_reads:0.333333333333333	Strand:+
AAGGACATGTTTGGGTTTACTGGTGATT
>Location:NODE_372714_length_2623_cov_15.020205	Coordinate:1233	Reads:1	Hits:3	Allocated_reads:0.333333333333333	Strand:-
ATCACCAGTAAACCCAAACATGTCCTT
>Location:NODE_372714_length_2623_cov_15.020205	Coordinate:1233	Reads:30	Hits:3	Allocated_reads:10	Strand:-
TCACCAGTAAACCCAAACATGTCCTT
>Location:NODE_372714_length_2623_cov_15.020205	Coordinate:1234	Reads:1	Hits:3	Allocated_reads:0.333333333333333	Strand:+
AGGACATGTTTGGGTTTACTGGTG
>Location:NODE_372714_length_2623_cov_15.020205	Coordinate:1234	Reads:1	Hits:3	Allocated_reads:0.333333333333333	Strand:-
CACCAGTAAACCCAAACATGTCCT
>Location:NODE_372714_length_2623_cov_15.020205	Coordinate:1234	Reads:12	Hits:3	Allocated_reads:4	Strand:-
TCACCAGTAAACCCAAACATGTCCT
>Location:NODE_372714_length_2623_cov_15.020205	Coordinate:1235	Reads:1	Hits:3	Allocated_reads:0.333333333333333	Strand:-
ATCACCAGTAAACCCAAACATGTCC
>Location:NODE_372714_length_2623_cov_15.020205	Coordinate:1235	Reads:2	Hits:3	Allocated_reads:0.666666666666667	Strand:-
TCACCAGTAAACCCAAACATGTCC
>Location:NODE_372714_length_2623_cov_15.020205	Coordinate:1236	Reads:1	Hits:3	Allocated_reads:0.333333333333333	Strand:-
ATCACCAGTAAACCCAAACATGTC
>Location:NODE_372714_length_2623_cov_15.020205	Coordinate:1236	Reads:1	Hits:3	Allocated_reads:0.333333333333333	Strand:+
GACATGTTTGGGTTTACTGGTGATTTTT
>Location:NODE_372714_length_2623_cov_15.020205	Coordinate:1241	Reads:1	Hits:3	Allocated_reads:0.333333333333333	Strand:+
GTTTGGGTTTACTGGTGATGTTTTAATA
>Location:NODE_372714_length_2623_cov_15.020205	Coordinate:1242	Reads:1	Hits:3	Allocated_reads:0.333333333333333	Strand:+
TTTGGGTTTACTGGTGATTTTTTAATATGGC
>Location:NODE_372714_length_2623_cov_15.020205	Coordinate:1244	Reads:2	Hits:3	Allocated_reads:0.666666666666667	Strand:+
TGGGTTTACTGGTGATGTTTTAATATGGC
>Location:NODE_372714_length_2623_cov_15.020205	Coordinate:1244	Reads:1	Hits:3	Allocated_reads:0.333333333333333	Strand:+
TGGGTTTACTGGTGATGTTTTAAAATGGCG
>Location:NODE_372714_length_2623_cov_15.020205	Coordinate:1247	Reads:1	Hits:3	Allocated_reads:0.333333333333333	Strand:+
GTTTACTGGTGATGTTTTAATATGGCTCATG
>Location:NODE_372714_length_2623_cov_15.020205	Coordinate:1248	Reads:1	Hits:3	Allocated_reads:0.333333333333333	Strand:+
TTTACTGGTGATGTTTTAATATGGC
>Location:NODE_372714_length_2623_cov_15.020205	Coordinate:1249	Reads:7	Hits:3	Allocated_reads:2.33333333333333	Strand:+
TTACTGGTGATGTTTTAATATGGC
>Location:NODE_372714_length_2623_cov_15.020205	Coordinate:1249	Reads:4	Hits:3	Allocated_reads:1.33333333333333	Strand:+
TTACTGGTGATGTTTTAATATGGCTC
>Location:NODE_372714_length_2623_cov_15.020205	Coordinate:1249	Reads:1	Hits:3	Allocated_reads:0.333333333333333	Strand:+
TTACTGGTGATGTTTTAAAATGGCTCA
>Location:NODE_372714_length_2623_cov_15.020205	Coordinate:1249	Reads:1	Hits:3	Allocated_reads:0.333333333333333	Strand:+
TTACTGGTGATGTTTTAATATGGCTCA
>Location:NODE_372714_length_2623_cov_15.020205	Coordinate:1249	Reads:2	Hits:3	Allocated_reads:0.666666666666667	Strand:+
TTACTGGTGATGTTTTAAAATGGCTCATG
>Location:NODE_372714_length_2623_cov_15.020205	Coordinate:1249	Reads:28	Hits:3	Allocated_reads:9.33333333333333	Strand:+
TTACTGGTGATGTTTTAATATGGCTCATG
>Location:NODE_372714_length_2623_cov_15.020205	Coordinate:1249	Reads:2	Hits:3	Allocated_reads:0.666666666666667	Strand:+
TTACTGGTGATGTTTTAATATGGCTCATGT
>Location:NODE_372714_length_2623_cov_15.020205	Coordinate:1250	Reads:1	Hits:3	Allocated_reads:0.333333333333333	Strand:+
TACTGGTGATGTTTTAATATGGCTC
>Location:NODE_372714_length_2623_cov_15.020205	Coordinate:1250	Reads:1	Hits:3	Allocated_reads:0.333333333333333	Strand:+
TACTGGTGATGTTTTAATATGGCTCAT
>Location:NODE_372714_length_2623_cov_15.020205	Coordinate:1250	Reads:2	Hits:3	Allocated_reads:0.666666666666667	Strand:+
TACTGGTGATGTTTTAATATGGCTCATG
>Location:NODE_372714_length_2623_cov_15.020205	Coordinate:1259	Reads:3	Hits:3	Allocated_reads:1	Strand:-
ATAGATATGACATGAGCCATTTTAAAACA
>Location:NODE_372714_length_2623_cov_15.020205	Coordinate:1264	Reads:1	Hits:3	Allocated_reads:0.333333333333333	Strand:-
CAGATAGATATGACATGAGCCATATTA
>Location:NODE_372714_length_2623_cov_15.020205	Coordinate:1265	Reads:2	Hits:3	Allocated_reads:0.666666666666667	Strand:-
CCCAGATAGATATGACATGAGCCATATT
>Location:NODE_372714_length_2623_cov_15.020205	Coordinate:1266	Reads:1	Hits:3	Allocated_reads:0.333333333333333	Strand:-
AGATCTCCCAGATAGATATGACATGAGCCATAT
>Location:NODE_372714_length_2623_cov_15.020205	Coordinate:1266	Reads:2	Hits:3	Allocated_reads:0.666666666666667	Strand:-
CCCAGATAGATATGACATGAGCCATAT
>Location:NODE_372714_length_2623_cov_15.020205	Coordinate:1266	Reads:1	Hits:3	Allocated_reads:0.333333333333333	Strand:-
CTCCCAGATAGATATGACATGAGCCATAT
>Location:NODE_372714_length_2623_cov_15.020205	Coordinate:1266	Reads:1	Hits:3	Allocated_reads:0.333333333333333	Strand:-
CTCCCAGATAGATATGACATGAGCCATTT
>Location:NODE_372714_length_2623_cov_15.020205	Coordinate:1266	Reads:1	Hits:3	Allocated_reads:0.333333333333333	Strand:-
TCTCCCAGATAGATATGACATGAGCCATTT
>Location:NODE_372714_length_2623_cov_15.020205	Coordinate:1267	Reads:2	Hits:3	Allocated_reads:0.666666666666667	Strand:-
CCCAGATAGATATGACATGAGCCATA
>Location:NODE_372714_length_2623_cov_15.020205	Coordinate:1267	Reads:1	Hits:3	Allocated_reads:0.333333333333333	Strand:-
CTCCCAGATAGATATGACATGAGCCATT
>Location:NODE_372714_length_2623_cov_15.020205	Coordinate:1267	Reads:4	Hits:3	Allocated_reads:1.33333333333333	Strand:-
CTCCCAGATAGATATGACATGAGCCATA
>Location:NODE_372714_length_2623_cov_15.020205	Coordinate:1268	Reads:1	Hits:3	Allocated_reads:0.333333333333333	Strand:-
CTCCCAGATAGATATGACATGAGCCAT
>Location:NODE_372714_length_2623_cov_15.020205	Coordinate:1268	Reads:1	Hits:3	Allocated_reads:0.333333333333333	Strand:-
TCCCAGATAGATATGACATGAGCCAT
>Location:NODE_372714_length_2623_cov_15.020205	Coordinate:1269	Reads:2	Hits:3	Allocated_reads:0.666666666666667	Strand:-
AGATCTCCCAGATAGATATGACATGAGCCA
>Location:NODE_372714_length_2623_cov_15.020205	Coordinate:1269	Reads:3	Hits:3	Allocated_reads:1	Strand:-
CCCAGATAGATATGACATGAGCCA
>Location:NODE_372714_length_2623_cov_15.020205	Coordinate:1269	Reads:2	Hits:3	Allocated_reads:0.666666666666667	Strand:-
CTCCCAGATAGATATGACATGAGCCA
>Location:NODE_372714_length_2623_cov_15.020205	Coordinate:1269	Reads:1	Hits:3	Allocated_reads:0.333333333333333	Strand:-
TCCCAGATAGATATGACATGAGCCA
>Location:NODE_372714_length_2623_cov_15.020205	Coordinate:1270	Reads:1	Hits:3	Allocated_reads:0.333333333333333	Strand:+
GGCTCATGTCATATCTATCTGGGAGATCTT
>Location:NODE_372714_length_2623_cov_15.020205	Coordinate:1271	Reads:1	Hits:3	Allocated_reads:0.333333333333333	Strand:-
CTCCCAGATAGATATGACATGAGC
>Location:NODE_372714_length_2623_cov_15.020205	Coordinate:1271	Reads:1	Hits:3	Allocated_reads:0.333333333333333	Strand:-
TCTCCCAGATAGATATGACATGAGT
>Location:NODE_372714_length_2623_cov_15.020205	Coordinate:1273	Reads:1	Hits:3	Allocated_reads:0.333333333333333	Strand:-
ATCTCCCAGATAGATATGACATGA
>Location:NODE_372714_length_2623_cov_15.020205	Coordinate:1273	Reads:1	Hits:3	Allocated_reads:0.333333333333333	Strand:+
TCATGTCATATCTATCTGGGGGATC
>Location:NODE_372714_length_2623_cov_15.020205	Coordinate:1273	Reads:1	Hits:3	Allocated_reads:0.333333333333333	Strand:+
TCATGTCATATCTATCTGGGAGATCT
>Location:NODE_372714_length_2623_cov_15.020205	Coordinate:1275	Reads:1	Hits:3	Allocated_reads:0.333333333333333	Strand:+
ATGTCATATCTATCTGGGAGATCTTTT
>Location:NODE_372714_length_2623_cov_15.020205	Coordinate:1278	Reads:2	Hits:3	Allocated_reads:0.666666666666667	Strand:+
TCATATCTATCTGGGAGATCTTTTAGTG
>Location:NODE_372714_length_2623_cov_15.020205	Coordinate:1278	Reads:2	Hits:3	Allocated_reads:0.666666666666667	Strand:+
TCATATCTATCTGGGAGATCTTTTAGTGT
>Location:NODE_372714_length_2623_cov_15.020205	Coordinate:1278	Reads:1	Hits:3	Allocated_reads:0.333333333333333	Strand:+
TCATATCTATCTGGGAGATCTTTTAGTGTTT
>Location:NODE_372714_length_2623_cov_15.020205	Coordinate:1279	Reads:1	Hits:3	Allocated_reads:0.333333333333333	Strand:-
ACACTAAAAGATCTCCCAGATAGATATG
>Location:NODE_372714_length_2623_cov_15.020205	Coordinate:1281	Reads:1	Hits:3	Allocated_reads:0.333333333333333	Strand:+
TATCTATCTGGGAGATCTTTTAGT
>Location:NODE_372714_length_2623_cov_15.020205	Coordinate:1281	Reads:1	Hits:3	Allocated_reads:0.333333333333333	Strand:+
TATCTATCTGGGAGATCTTTTAGTGTTT
>Location:NODE_372714_length_2623_cov_15.020205	Coordinate:1284	Reads:3	Hits:3	Allocated_reads:1	Strand:-
AAACACTAAAAGATCTCCCAGATAG
>Location:NODE_372714_length_2623_cov_15.020205	Coordinate:1284	Reads:1	Hits:3	Allocated_reads:0.333333333333333	Strand:+
CTATCTGGGAGATCTTTTAGTGTTTTTATG
>Location:NODE_372714_length_2623_cov_15.020205	Coordinate:1284	Reads:1	Hits:3	Allocated_reads:0.333333333333333	Strand:+
CTATCTGGGAGATCTTTTAGTGTTTTTATGAATT
>Location:NODE_372714_length_2623_cov_15.020205	Coordinate:1285	Reads:6	Hits:3	Allocated_reads:2	Strand:-
AAACACTAAAAGATCTCCCAGATA
>Location:NODE_372714_length_2623_cov_15.020205	Coordinate:1285	Reads:1	Hits:3	Allocated_reads:0.333333333333333	Strand:+
TATCTGGGAGATCTTTTAGTGTTTT
>Location:NODE_372714_length_2623_cov_15.020205	Coordinate:1285	Reads:1	Hits:3	Allocated_reads:0.333333333333333	Strand:+
TATCTGGGAGATCTTTTAGTGTTTTTATG
>Location:NODE_372714_length_2623_cov_15.020205	Coordinate:1285	Reads:2	Hits:3	Allocated_reads:0.666666666666667	Strand:+
TATCTGGGAGATCTTTTAGTGTTTTTATGA
>Location:NODE_372714_length_2623_cov_15.020205	Coordinate:1286	Reads:1	Hits:3	Allocated_reads:0.333333333333333	Strand:-
AAAAACACTAAAAGATCTCCCAGAT
>Location:NODE_372714_length_2623_cov_15.020205	Coordinate:1286	Reads:2	Hits:3	Allocated_reads:0.666666666666667	Strand:+
ATCTGGGAGATCTTTTAGTGTTTTTAT
>Location:NODE_372714_length_2623_cov_15.020205	Coordinate:1287	Reads:1	Hits:3	Allocated_reads:0.333333333333333	Strand:-
TAAAAACACTAAAAGATCTCCCAGA
>Location:NODE_372714_length_2623_cov_15.020205	Coordinate:1287	Reads:1	Hits:3	Allocated_reads:0.333333333333333	Strand:+
TCTGGGAGATCTTTTAGTGTTTTTATGAA
>Location:NODE_372714_length_2623_cov_15.020205	Coordinate:1287	Reads:1	Hits:3	Allocated_reads:0.333333333333333	Strand:+
TCTGGGAGATCTTTTAGTGTTTTTATGAAT
>Location:NODE_372714_length_2623_cov_15.020205	Coordinate:1287	Reads:1	Hits:3	Allocated_reads:0.333333333333333	Strand:+
TCTGGGAGATCTTTTAGTGTTTTTATGAATT
>Location:NODE_372714_length_2623_cov_15.020205	Coordinate:1288	Reads:2	Hits:3	Allocated_reads:0.666666666666667	Strand:+
CTGGGAGATCTTTTAGTGTTTTTATGAAT
>Location:NODE_372714_length_2623_cov_15.020205	Coordinate:1288	Reads:2	Hits:3	Allocated_reads:0.666666666666667	Strand:+
CTGGGAGATCTTTTAGTGTTTTTATGAATT
>Location:NODE_372714_length_2623_cov_15.020205	Coordinate:1289	Reads:1	Hits:3	Allocated_reads:0.333333333333333	Strand:+
TGGGAGATCTTTTAGTGTTTTTATGAA
>Location:NODE_372714_length_2623_cov_15.020205	Coordinate:1289	Reads:15	Hits:3	Allocated_reads:5	Strand:+
TGGGAGATCTTTTAGTGTTTTTATGAAT
>Location:NODE_372714_length_2623_cov_15.020205	Coordinate:1289	Reads:1	Hits:3	Allocated_reads:0.333333333333333	Strand:+
TGGGAGATCTTTTAGTGTTTTTATGAATA
>Location:NODE_372714_length_2623_cov_15.020205	Coordinate:1289	Reads:24	Hits:3	Allocated_reads:8	Strand:+
TGGGAGATCTTTTAGTGTTTTTATGAATT
>Location:NODE_372714_length_2623_cov_15.020205	Coordinate:1289	Reads:4	Hits:3	Allocated_reads:1.33333333333333	Strand:+
TGGGAGATCTTTTAGTGTTTTTATGAATTC
>Location:NODE_372714_length_2623_cov_15.020205	Coordinate:1289	Reads:1	Hits:3	Allocated_reads:0.333333333333333	Strand:+
TGGGAGATCTTTTAGTGTTTTTATGAATTCA
>Location:NODE_372714_length_2623_cov_15.020205	Coordinate:1289	Reads:5	Hits:3	Allocated_reads:1.66666666666667	Strand:+
TGGGAGATCTTTTAGTGTTTTTATGAATTCAGT
>Location:NODE_372714_length_2623_cov_15.020205	Coordinate:1290	Reads:1	Hits:3	Allocated_reads:0.333333333333333	Strand:+
GGGAGATCTTTTAGTGTTTTTATGAATTCAGT
>Location:NODE_372714_length_2623_cov_15.020205	Coordinate:1291	Reads:1	Hits:3	Allocated_reads:0.333333333333333	Strand:+
GGAGATCTTTTAGTGTTTTTATGAAT
>Location:NODE_372714_length_2623_cov_15.020205	Coordinate:1291	Reads:2	Hits:3	Allocated_reads:0.666666666666667	Strand:+
GGAGATCTTTTAGTGTTTTTATGAATT
>Location:NODE_372714_length_2623_cov_15.020205	Coordinate:1291	Reads:2	Hits:3	Allocated_reads:0.666666666666667	Strand:+
GGAGATCTTTTAGTGTTTTTATGAATTC
>Location:NODE_372714_length_2623_cov_15.020205	Coordinate:1291	Reads:1	Hits:3	Allocated_reads:0.333333333333333	Strand:+
GGAGATCTTTTAGTGTTTTTATGAATTCAGT
>Location:NODE_372714_length_2623_cov_15.020205	Coordinate:1296	Reads:1	Hits:3	Allocated_reads:0.333333333333333	Strand:-
AACTGAATTCATAAAAACACTAAAAGA
>Location:NODE_372714_length_2623_cov_15.020205	Coordinate:1296	Reads:1	Hits:3	Allocated_reads:0.333333333333333	Strand:+
TCTTTTAGTGTTTTTATGAATTCAGTTATC
>Location:NODE_372714_length_2623_cov_15.020205	Coordinate:1297	Reads:1	Hits:3	Allocated_reads:0.333333333333333	Strand:-
TAACTGAATTCATAAAAACACTAAAAG
>Location:NODE_372714_length_2623_cov_15.020205	Coordinate:1298	Reads:1	Hits:3	Allocated_reads:0.333333333333333	Strand:+
TTTTAGTGTTTTTATGAATTCAGTTATC
>Location:NODE_372714_length_2623_cov_15.020205	Coordinate:1298	Reads:2	Hits:3	Allocated_reads:0.666666666666667	Strand:+
TTTTAGTGTTTTTATGAATTCAGTTATCTC
>Location:NODE_372714_length_2623_cov_15.020205	Coordinate:1299	Reads:1	Hits:3	Allocated_reads:0.333333333333333	Strand:+
TTTAGTGTTTTTATGAATTCAGTT
>Location:NODE_372714_length_2623_cov_15.020205	Coordinate:1299	Reads:4	Hits:3	Allocated_reads:1.33333333333333	Strand:+
TTTAGTGTTTTTATGAATTCAGTTATCTC
>Location:NODE_372714_length_2623_cov_15.020205	Coordinate:1299	Reads:1	Hits:3	Allocated_reads:0.333333333333333	Strand:+
TTTAGTGTTTTTATGAATTCAGGTATCTCT
>Location:NODE_372714_length_2623_cov_15.020205	Coordinate:1299	Reads:3	Hits:3	Allocated_reads:1	Strand:+
TTTAGTGTTTTTATGAATTCAGTTATCTCT
>Location:NODE_372714_length_2623_cov_15.020205	Coordinate:1299	Reads:1	Hits:3	Allocated_reads:0.333333333333333	Strand:+
TTTAGTGTTTTTATGAATTCAGTTATCTCTG
>Location:NODE_372714_length_2623_cov_15.020205	Coordinate:1300	Reads:1	Hits:3	Allocated_reads:0.333333333333333	Strand:+
TTAGTGTTTTTATGAATTCAGTTATCTC
>Location:NODE_372714_length_2623_cov_15.020205	Coordinate:1301	Reads:1	Hits:3	Allocated_reads:0.333333333333333	Strand:-
GAGATAACTGAATTCATAAAAACACTA
>Location:NODE_372714_length_2623_cov_15.020205	Coordinate:1301	Reads:1	Hits:3	Allocated_reads:0.333333333333333	Strand:-
GATAACTGAATTCATAAAAACACTA
>Location:NODE_372714_length_2623_cov_15.020205	Coordinate:1301	Reads:1	Hits:3	Allocated_reads:0.333333333333333	Strand:+
TAGTGTTTTTATGAATTCAGTTATCTC
>Location:NODE_372714_length_2623_cov_15.020205	Coordinate:1301	Reads:1	Hits:3	Allocated_reads:0.333333333333333	Strand:+
TAGTGTTTTTATGAATTCAGTTATCTCT
>Location:NODE_372714_length_2623_cov_15.020205	Coordinate:1302	Reads:1	Hits:3	Allocated_reads:0.333333333333333	Strand:-
AGATAACTGAATTCATAAAAACACT
>Location:NODE_372714_length_2623_cov_15.020205	Coordinate:1302	Reads:1	Hits:3	Allocated_reads:0.333333333333333	Strand:+
AGTGTTTTTATGAATTCAGTTATCTCTGAAACA
>Location:NODE_372714_length_2623_cov_15.020205	Coordinate:1304	Reads:2	Hits:3	Allocated_reads:0.666666666666667	Strand:-
CAGAGATAACTGAATTCATAAAAACA
>Location:NODE_372714_length_2623_cov_15.020205	Coordinate:1307	Reads:1	Hits:3	Allocated_reads:0.333333333333333	Strand:-
TTCAGAGATAACTGAATTCATAATT
>Location:NODE_372714_length_2623_cov_15.020205	Coordinate:1307	Reads:1	Hits:3	Allocated_reads:0.333333333333333	Strand:+
TTTTATGAATTCAGTTATCTCTGAA
>Location:NODE_372714_length_2623_cov_15.020205	Coordinate:1307	Reads:2	Hits:3	Allocated_reads:0.666666666666667	Strand:+
TTTTATGAATTCAGTTATCTCTGAAAC
>Location:NODE_372714_length_2623_cov_15.020205	Coordinate:1307	Reads:2	Hits:3	Allocated_reads:0.666666666666667	Strand:+
TTTTATGAATTCAGTTATCTCTGAAACA
>Location:NODE_372714_length_2623_cov_15.020205	Coordinate:1308	Reads:2	Hits:3	Allocated_reads:0.666666666666667	Strand:+
TTTATGAATTCAGTTATCTCTGAAACAAC
>Location:NODE_372714_length_2623_cov_15.020205	Coordinate:1309	Reads:1	Hits:3	Allocated_reads:0.333333333333333	Strand:+
TTATGAATTCAGTTATCTCTGAAACAAC
>Location:NODE_372714_length_2623_cov_15.020205	Coordinate:1310	Reads:3	Hits:3	Allocated_reads:1	Strand:+
TATGAATTCAGTTATCTCTGAAAC
>Location:NODE_372714_length_2623_cov_15.020205	Coordinate:1312	Reads:1	Hits:3	Allocated_reads:0.333333333333333	Strand:+
TGAATTCAGTTATCTCTGAAACAACAGTT
>Location:NODE_372714_length_2623_cov_15.020205	Coordinate:1312	Reads:1	Hits:3	Allocated_reads:0.333333333333333	Strand:+
TGAATTCAGTTATCTCTGAAACAACAGTTGT
>Location:NODE_372714_length_2623_cov_15.020205	Coordinate:1314	Reads:2	Hits:3	Allocated_reads:0.666666666666667	Strand:+
AATTCAGTTATCTCTGAAACAACAGTTGT
>Location:NODE_372714_length_2623_cov_15.020205	Coordinate:1315	Reads:1	Hits:3	Allocated_reads:0.333333333333333	Strand:+
ATTCAGTTATCTCTGAAACAACAGTTGTTCC
>Location:NODE_372714_length_2623_cov_15.020205	Coordinate:1316	Reads:1	Hits:3	Allocated_reads:0.333333333333333	Strand:+
TTCAGTTATCTCTGAAACAACAGTTGTT
>Location:NODE_372714_length_2623_cov_15.020205	Coordinate:1316	Reads:10	Hits:3	Allocated_reads:3.33333333333333	Strand:+
TTCAGTTATCTCTGAAACAACAGTTGTTCC
>Location:NODE_372714_length_2623_cov_15.020205	Coordinate:1316	Reads:8	Hits:3	Allocated_reads:2.66666666666667	Strand:+
TTCAGTTATCTCTGAAACAACAGTTGTTCCT
>Location:NODE_372714_length_2623_cov_15.020205	Coordinate:1317	Reads:3	Hits:3	Allocated_reads:1	Strand:+
TCAGTTATCTCTGAAACAACAGTTGT
>Location:NODE_372714_length_2623_cov_15.020205	Coordinate:1317	Reads:1	Hits:3	Allocated_reads:0.333333333333333	Strand:+
TCAGTTATCTCTGAAACAACAGTTGTTCCG
>Location:NODE_372714_length_2623_cov_15.020205	Coordinate:1317	Reads:4	Hits:3	Allocated_reads:1.33333333333333	Strand:+
TCAGTTATCTCTGAAACAACAGTTGTTCCT
>Location:NODE_372714_length_2623_cov_15.020205	Coordinate:1318	Reads:1	Hits:3	Allocated_reads:0.333333333333333	Strand:+
CAGTTATCTCTGAAACAACAGTTGT
>Location:NODE_372714_length_2623_cov_15.020205	Coordinate:1318	Reads:1	Hits:3	Allocated_reads:0.333333333333333	Strand:+
CAGTTATCTCTGAAACAACAGTTGTTCCTT
>Location:NODE_372714_length_2623_cov_15.020205	Coordinate:1320	Reads:1	Hits:3	Allocated_reads:0.333333333333333	Strand:-
AGAAGGAACAACTGTTGTTTCAGAGATAAC
>Location:NODE_372714_length_2623_cov_15.020205	Coordinate:1321	Reads:2	Hits:3	Allocated_reads:0.666666666666667	Strand:+
TTATCTCTGAAACAACAGTTGTTCCT
>Location:NODE_372714_length_2623_cov_15.020205	Coordinate:1321	Reads:2	Hits:3	Allocated_reads:0.666666666666667	Strand:+
TTATCTCTGAAACAACAGTTGTTCCTTC
>Location:NODE_372714_length_2623_cov_15.020205	Coordinate:1321	Reads:2	Hits:3	Allocated_reads:0.666666666666667	Strand:+
TTATCTCTGAAACAACAGTTGTTCCTTCT
>Location:NODE_372714_length_2623_cov_15.020205	Coordinate:1321	Reads:1	Hits:3	Allocated_reads:0.333333333333333	Strand:+
TTATCTCTGAAACAACAGTTGTTCCTTCTG
>Location:NODE_372714_length_2623_cov_15.020205	Coordinate:1322	Reads:1	Hits:3	Allocated_reads:0.333333333333333	Strand:+
TATCTCTGAAACAACAGTTGTTCC
>Location:NODE_372714_length_2623_cov_15.020205	Coordinate:1322	Reads:1	Hits:3	Allocated_reads:0.333333333333333	Strand:+
TATCTCTGAAACAACAGTTGTTCCT
>Location:NODE_372714_length_2623_cov_15.020205	Coordinate:1322	Reads:1	Hits:3	Allocated_reads:0.333333333333333	Strand:+
TATCTCTGAAACAACAGTTGTTCCTT
>Location:NODE_372714_length_2623_cov_15.020205	Coordinate:1322	Reads:3	Hits:3	Allocated_reads:1	Strand:+
TATCTCTGAAACAACAGTTGTTCCTTC
>Location:NODE_372714_length_2623_cov_15.020205	Coordinate:1322	Reads:3	Hits:3	Allocated_reads:1	Strand:+
TATCTCTGAAACAACAGTTGTTCCTTCT
>Location:NODE_372714_length_2623_cov_15.020205	Coordinate:1322	Reads:2	Hits:3	Allocated_reads:0.666666666666667	Strand:+
TATCTCTGAAACAACAGTTGTTCCTTCTG
>Location:NODE_372714_length_2623_cov_15.020205	Coordinate:1322	Reads:4	Hits:3	Allocated_reads:1.33333333333333	Strand:+
TATCTCTGAAACAACAGTTGTTCCTTCTGG
>Location:NODE_372714_length_2623_cov_15.020205	Coordinate:1322	Reads:8	Hits:3	Allocated_reads:2.66666666666667	Strand:+
TATCTCTGAAACAACAGTTGTTCCTTCTGT
>Location:NODE_372714_length_2623_cov_15.020205	Coordinate:1323	Reads:1	Hits:3	Allocated_reads:0.333333333333333	Strand:+
ATCTCTGAAACAACAGTTGTTCCTTCTG
>Location:NODE_372714_length_2623_cov_15.020205	Coordinate:1324	Reads:4	Hits:3	Allocated_reads:1.33333333333333	Strand:+
TCTCTGAAACAACAGTTGTTCCTTCTG
>Location:NODE_372714_length_2623_cov_15.020205	Coordinate:1324	Reads:2	Hits:3	Allocated_reads:0.666666666666667	Strand:+
TCTCTGAAACAACAGTTGTTCCTTCTGG
>Location:NODE_372714_length_2623_cov_15.020205	Coordinate:1324	Reads:1	Hits:3	Allocated_reads:0.333333333333333	Strand:+
TCTCTGAAACAACAGTTGTTCCTTCTGGGATACCT
>Location:NODE_372714_length_2623_cov_15.020205	Coordinate:1325	Reads:2	Hits:3	Allocated_reads:0.666666666666667	Strand:+
CTCTGAAACAACAGTTGTTCCTTCTGGGATACC
>Location:NODE_372714_length_2623_cov_15.020205	Coordinate:1325	Reads:1	Hits:3	Allocated_reads:0.333333333333333	Strand:+
CTCTGAAACAACAGTTGTTCCTTCTGGGATACCT
>Location:NODE_372714_length_2623_cov_15.020205	Coordinate:1326	Reads:7	Hits:3	Allocated_reads:2.33333333333333	Strand:+
TCTGAAACAACAGTTGTTCCTTCTGGGATACC
>Location:NODE_372714_length_2623_cov_15.020205	Coordinate:1328	Reads:2	Hits:3	Allocated_reads:0.666666666666667	Strand:+
TGAAACAACAGTTGTTCCTTCTGGGATACC
>Location:NODE_372714_length_2623_cov_15.020205	Coordinate:1328	Reads:1	Hits:3	Allocated_reads:0.333333333333333	Strand:+
TGAAACAACAGTTGTTCCTTCTGGGATACCTC
>Location:NODE_372714_length_2623_cov_15.020205	Coordinate:1329	Reads:1	Hits:3	Allocated_reads:0.333333333333333	Strand:-
CCCAGAAGGAACAACTGTTGTTTC
>Location:NODE_372714_length_2623_cov_15.020205	Coordinate:1329	Reads:1	Hits:3	Allocated_reads:0.333333333333333	Strand:+
GAAACAACAGTTGTTCCTTCTGGGATACC
>Location:NODE_372714_length_2623_cov_15.020205	Coordinate:1329	Reads:2	Hits:3	Allocated_reads:0.666666666666667	Strand:-
GTATCCCAGAAGGAACAACTGTTGTTTC
>Location:NODE_372714_length_2623_cov_15.020205	Coordinate:1329	Reads:2	Hits:3	Allocated_reads:0.666666666666667	Strand:-
TATCCCAGAAGGAACAACTGTTGTTTC
>Location:NODE_372714_length_2623_cov_15.020205	Coordinate:1330	Reads:1	Hits:3	Allocated_reads:0.333333333333333	Strand:+
AAACAACAGTTGTTCCTTCTGGGATACC
>Location:NODE_372714_length_2623_cov_15.020205	Coordinate:1331	Reads:1	Hits:3	Allocated_reads:0.333333333333333	Strand:+
AACAACAGTTGTTCCTTCTGGGATACCT
>Location:NODE_372714_length_2623_cov_15.020205	Coordinate:1331	Reads:1	Hits:3	Allocated_reads:0.333333333333333	Strand:-
AGGTATCCCAGAAGGAACAACTGTTGTT
>Location:NODE_372714_length_2623_cov_15.020205	Coordinate:1331	Reads:1	Hits:3	Allocated_reads:0.333333333333333	Strand:-
TATCCCAGAAGGAACAACTGTTGTT
>Location:NODE_372714_length_2623_cov_15.020205	Coordinate:1332	Reads:1	Hits:3	Allocated_reads:0.333333333333333	Strand:+
ACAACAGTTGTTCCTTCTGGGATACCTC
>Location:NODE_372714_length_2623_cov_15.020205	Coordinate:1332	Reads:3	Hits:3	Allocated_reads:1	Strand:-
AGGTATCCCAGAAGGAACAACTGTTGT
>Location:NODE_372714_length_2623_cov_15.020205	Coordinate:1332	Reads:2	Hits:3	Allocated_reads:0.666666666666667	Strand:-
TATCCCAGAAGGAACAACTGTTGT
>Location:NODE_372714_length_2623_cov_15.020205	Coordinate:1332	Reads:4	Hits:3	Allocated_reads:1.33333333333333	Strand:-
TGAGGTATCCCAGAAGGAACAACTGTTGT
>Location:NODE_372714_length_2623_cov_15.020205	Coordinate:1338	Reads:1	Hits:3	Allocated_reads:0.333333333333333	Strand:-
CAGACCCTGAGGTATCCCAGAAGGAACAAC
>Location:NODE_372714_length_2623_cov_15.020205	Coordinate:1344	Reads:1	Hits:3	Allocated_reads:0.333333333333333	Strand:+
CCTTCTGGGATACCTCAGGGTCTGTTT
>Location:NODE_372714_length_2623_cov_15.020205	Coordinate:1346	Reads:1	Hits:3	Allocated_reads:0.333333333333333	Strand:-
AAACAGACCCTGAGGTATCCCAGAA
>Location:NODE_372714_length_2623_cov_15.020205	Coordinate:1346	Reads:1	Hits:3	Allocated_reads:0.333333333333333	Strand:-
AACAGACCCTGAGGTATCCCAGAA
>Location:NODE_372714_length_2623_cov_15.020205	Coordinate:1346	Reads:1	Hits:3	Allocated_reads:0.333333333333333	Strand:-
CCAAAACAGACCCTGAGGTATCCCAGAA
>Location:NODE_372714_length_2623_cov_15.020205	Coordinate:1347	Reads:3	Hits:1	Allocated_reads:3	Strand:+
TCTGGGATACCTCAGGGTCTGTTTTGGCTC
>Location:NODE_372714_length_2623_cov_15.020205	Coordinate:1347	Reads:1	Hits:1	Allocated_reads:1	Strand:+
TCTGGGATACCTCAGGGTCTGTTTTGGCTCAGA
>Location:NODE_372714_length_2623_cov_15.020205	Coordinate:1349	Reads:1	Hits:1	Allocated_reads:1	Strand:+
TGGGATACCTCAGGGTCTGTTTTGGCT
>Location:NODE_372714_length_2623_cov_15.020205	Coordinate:1350	Reads:1	Hits:1	Allocated_reads:1	Strand:+
GGGATACCTCAGGGTCTGTTTTGGCTC
>Location:NODE_372714_length_2623_cov_15.020205	Coordinate:1351	Reads:3	Hits:1	Allocated_reads:3	Strand:+
GGATACCTCAGGGTCTGTTTTGGCTCAGA
>Location:NODE_372714_length_2623_cov_15.020205	Coordinate:1352	Reads:1	Hits:1	Allocated_reads:1	Strand:-
GAGCCAAAACAGACCCTGAGGTATC
>Location:NODE_372714_length_2623_cov_15.020205	Coordinate:1352	Reads:1	Hits:1	Allocated_reads:1	Strand:-
TGAGCCAAAACAGACCCTGAGGTATC
>Location:NODE_372714_length_2623_cov_15.020205	Coordinate:1356	Reads:1	Hits:1	Allocated_reads:1	Strand:+
CCTCAGGGTCTGTTTTGGCTCAGATTCC
>Location:NODE_372714_length_2623_cov_15.020205	Coordinate:1358	Reads:1	Hits:1	Allocated_reads:1	Strand:+
TCAGGGTCTGTTTTGGCTCAGATTCCTTGTT
>Location:NODE_372714_length_2623_cov_15.020205	Coordinate:1361	Reads:1	Hits:1	Allocated_reads:1	Strand:-
CAAACAAGGAATCTGAGCCAAAACAGACCC
>Location:NODE_372714_length_2623_cov_15.020205	Coordinate:1362	Reads:3	Hits:1	Allocated_reads:3	Strand:-
AAACAAGGAATCTGAGCCAAAACAGACC
>Location:NODE_372714_length_2623_cov_15.020205	Coordinate:1362	Reads:3	Hits:1	Allocated_reads:3	Strand:-
AACAAGGAATCTGAGCCAAAACAGACC
>Location:NODE_372714_length_2623_cov_15.020205	Coordinate:1362	Reads:1	Hits:1	Allocated_reads:1	Strand:-
ACAAGGAATCTGAGCCAAAACAGACC
>Location:NODE_372714_length_2623_cov_15.020205	Coordinate:1364	Reads:2	Hits:1	Allocated_reads:2	Strand:-
CAAACAAGGAATCTGAGCCAAAACAGA
>Location:NODE_372714_length_2623_cov_15.020205	Coordinate:1364	Reads:1	Hits:1	Allocated_reads:1	Strand:-
GCAAACAAGGAATCTGAGCCAAAACAGA
>Location:NODE_372714_length_2623_cov_15.020205	Coordinate:1364	Reads:2	Hits:1	Allocated_reads:2	Strand:+
TCTGTTTTGGCTCAGATTCCTTGTTTGCT
>Location:NODE_372714_length_2623_cov_15.020205	Coordinate:1365	Reads:1	Hits:1	Allocated_reads:1	Strand:-
AAACAAGGAATCTGAGCCAAAACAG
>Location:NODE_372714_length_2623_cov_15.020205	Coordinate:1366	Reads:1	Hits:1	Allocated_reads:1	Strand:+
TGTTTTGGCTCAGATTCCTTGTTTGCG
>Location:NODE_372714_length_2623_cov_15.020205	Coordinate:1366	Reads:1	Hits:1	Allocated_reads:1	Strand:+
TGTTTTGGCTCAGATTCCTTGTTTGCTT
>Location:NODE_372714_length_2623_cov_15.020205	Coordinate:1366	Reads:1	Hits:1	Allocated_reads:1	Strand:+
TGTTTTGGCTCAGATTCCTTGTTTGCTTCA
>Location:NODE_372714_length_2623_cov_15.020205	Coordinate:1368	Reads:1	Hits:1	Allocated_reads:1	Strand:-
GAAGCAAACAAGGAATCTGAGCCAAAA
>Location:NODE_372714_length_2623_cov_15.020205	Coordinate:1368	Reads:1	Hits:1	Allocated_reads:1	Strand:+
TTTTGGCTCAGATTCCTTGTTTGCTTCA
>Location:NODE_372714_length_2623_cov_15.020205	Coordinate:1368	Reads:2	Hits:1	Allocated_reads:2	Strand:+
TTTTGGCTCAGATTCCTTGTTTGCTTCATG
>Location:NODE_372714_length_2623_cov_15.020205	Coordinate:1368	Reads:1	Hits:1	Allocated_reads:1	Strand:+
TTTTGGCTCAGATTCCTTGTTTGCTTCCTGT
>Location:NODE_372714_length_2623_cov_15.020205	Coordinate:1371	Reads:1	Hits:1	Allocated_reads:1	Strand:-
ACATGAAGCAAACAAGGAATCTGAGCCT
>Location:NODE_372714_length_2623_cov_15.020205	Coordinate:1372	Reads:1	Hits:1	Allocated_reads:1	Strand:-
ACATGAAGCAAACAAGGAATCTGAGCC
>Location:NODE_372714_length_2623_cov_15.020205	Coordinate:1372	Reads:1	Hits:1	Allocated_reads:1	Strand:-
CATGAAGCAAACAAGGAATCTGAGCC
>Location:NODE_372714_length_2623_cov_15.020205	Coordinate:1372	Reads:1	Hits:1	Allocated_reads:1	Strand:-
TGAAGCAAACAAGGAATCTGAGCC
>Location:NODE_372714_length_2623_cov_15.020205	Coordinate:1373	Reads:1	Hits:1	Allocated_reads:1	Strand:-
ACATGAAGCAAACAAGGAATCTGAGC
>Location:NODE_372714_length_2623_cov_15.020205	Coordinate:1375	Reads:2	Hits:3	Allocated_reads:0.666666666666667	Strand:-
ACATGAAGCAAACAAGGAATCTGA
>Location:NODE_372714_length_2623_cov_15.020205	Coordinate:1375	Reads:1	Hits:3	Allocated_reads:0.333333333333333	Strand:+
TCAGATTCCTTGTTTGCTTCATGTTC
>Location:NODE_372714_length_2623_cov_15.020205	Coordinate:1375	Reads:1	Hits:3	Allocated_reads:0.333333333333333	Strand:+
TCAGATTCCTTGTTTGCTTCATGTTCTC
>Location:NODE_372714_length_2623_cov_15.020205	Coordinate:1376	Reads:1	Hits:3	Allocated_reads:0.333333333333333	Strand:+
CAGATTCCTTGTTTGCTTCATGTTCTCCCT
>Location:NODE_372714_length_2623_cov_15.020205	Coordinate:1377	Reads:1	Hits:3	Allocated_reads:0.333333333333333	Strand:+
AGATTCCTTGTTTGCTTCATGTTCTCCC
>Location:NODE_372714_length_2623_cov_15.020205	Coordinate:1377	Reads:1	Hits:3	Allocated_reads:0.333333333333333	Strand:-
GGAGAACATGAAGCAAACAAGGAATCT
>Location:NODE_372714_length_2623_cov_15.020205	Coordinate:1379	Reads:2	Hits:3	Allocated_reads:0.666666666666667	Strand:+
ATTCCTTGTTTGCTTCATGTTCTCCC
>Location:NODE_372714_length_2623_cov_15.020205	Coordinate:1379	Reads:1	Hits:3	Allocated_reads:0.333333333333333	Strand:+
ATTCCTTGTTTGCTTCATGTTCTCCCTTT
>Location:NODE_372714_length_2623_cov_15.020205	Coordinate:1380	Reads:1	Hits:3	Allocated_reads:0.333333333333333	Strand:+
TTCCTTGTTTGCTTCATGTTCTCCC
>Location:NODE_372714_length_2623_cov_15.020205	Coordinate:1380	Reads:1	Hits:3	Allocated_reads:0.333333333333333	Strand:+
TTCCTTGTTTGCTTCATGTTCTCCCG
>Location:NODE_372714_length_2623_cov_15.020205	Coordinate:1380	Reads:2	Hits:3	Allocated_reads:0.666666666666667	Strand:+
TTCCTTGTTTGCTTCATGTTCTCCCT
>Location:NODE_372714_length_2623_cov_15.020205	Coordinate:1380	Reads:1	Hits:3	Allocated_reads:0.333333333333333	Strand:+
TTCCTTGTTTGCTTCATGTTCTCCCTC
>Location:NODE_372714_length_2623_cov_15.020205	Coordinate:1380	Reads:2	Hits:3	Allocated_reads:0.666666666666667	Strand:+
TTCCTTGTTTGCTTCATGTTCTCCCTT
>Location:NODE_372714_length_2623_cov_15.020205	Coordinate:1380	Reads:3	Hits:3	Allocated_reads:1	Strand:+
TTCCTTGTTTGCTTCATGTTCTCCCTCT
>Location:NODE_372714_length_2623_cov_15.020205	Coordinate:1380	Reads:4	Hits:3	Allocated_reads:1.33333333333333	Strand:+
TTCCTTGTTTGCTTCATGTTCTCCCTTT
>Location:NODE_372714_length_2623_cov_15.020205	Coordinate:1380	Reads:2	Hits:3	Allocated_reads:0.666666666666667	Strand:+
TTCCTTGTTTGCTTCATGTTCTCCCTCTG
>Location:NODE_372714_length_2623_cov_15.020205	Coordinate:1380	Reads:1	Hits:3	Allocated_reads:0.333333333333333	Strand:+
TTCCTTGTTTGCTTCATGTTCTCCCTCTGG
>Location:NODE_372714_length_2623_cov_15.020205	Coordinate:1380	Reads:2	Hits:3	Allocated_reads:0.666666666666667	Strand:+
TTCCTTGTTTGCTTCATGTTCTCCCTTTGT
>Location:NODE_372714_length_2623_cov_15.020205	Coordinate:1381	Reads:1	Hits:3	Allocated_reads:0.333333333333333	Strand:+
TCCTTGTTTGCTTCATGTTCTCCCTTTG
>Location:NODE_372714_length_2623_cov_15.020205	Coordinate:1381	Reads:2	Hits:3	Allocated_reads:0.666666666666667	Strand:+
TCCTTGTTTGCTTCATGTTCTCCCTTTGGACC
>Location:NODE_372714_length_2623_cov_15.020205	Coordinate:1383	Reads:1	Hits:3	Allocated_reads:0.333333333333333	Strand:+
CTTGTTTGCTTCATGTTCTCCCTCTGT
>Location:NODE_372714_length_2623_cov_15.020205	Coordinate:1384	Reads:1	Hits:3	Allocated_reads:0.333333333333333	Strand:+
TTGTTTGCTTCATGTTCTCCCTCTGGA
>Location:NODE_372714_length_2623_cov_15.020205	Coordinate:1384	Reads:1	Hits:3	Allocated_reads:0.333333333333333	Strand:+
TTGTTTGCTTCATGTTCTCCCTTTGGAC
>Location:NODE_372714_length_2623_cov_15.020205	Coordinate:1384	Reads:1	Hits:3	Allocated_reads:0.333333333333333	Strand:+
TTGTTTGCTTCATGTTCTCCCTCTGGACC
>Location:NODE_372714_length_2623_cov_15.020205	Coordinate:1384	Reads:7	Hits:3	Allocated_reads:2.33333333333333	Strand:+
TTGTTTGCTTCATGTTCTCCCTTTGGACC
>Location:NODE_372714_length_2623_cov_15.020205	Coordinate:1384	Reads:1	Hits:3	Allocated_reads:0.333333333333333	Strand:+
TTGTTTGCTTCATGTTCTCCCTCTGGACCA
>Location:NODE_372714_length_2623_cov_15.020205	Coordinate:1384	Reads:1	Hits:3	Allocated_reads:0.333333333333333	Strand:+
TTGTTTGCTTCATGTTCTCCCTTTGGACCA
>Location:NODE_372714_length_2623_cov_15.020205	Coordinate:1385	Reads:1	Hits:3	Allocated_reads:0.333333333333333	Strand:-
CAAAGGGAGAACATGAAGCAAACA
>Location:NODE_372714_length_2623_cov_15.020205	Coordinate:1385	Reads:3	Hits:3	Allocated_reads:1	Strand:-
CCAAAGGGAGAACATGAAGCAAACA
>Location:NODE_372714_length_2623_cov_15.020205	Coordinate:1385	Reads:2	Hits:3	Allocated_reads:0.666666666666667	Strand:+
TGTTTGCTTCATGTTCTCCCTCTGGA
>Location:NODE_372714_length_2623_cov_15.020205	Coordinate:1385	Reads:1	Hits:3	Allocated_reads:0.333333333333333	Strand:+
TGTTTGCTTCATGTTCTCCCTCTGGAC
>Location:NODE_372714_length_2623_cov_15.020205	Coordinate:1385	Reads:2	Hits:3	Allocated_reads:0.666666666666667	Strand:+
TGTTTGCTTCATGTTCTCCCTTTGGAC
>Location:NODE_372714_length_2623_cov_15.020205	Coordinate:1385	Reads:3	Hits:3	Allocated_reads:1	Strand:+
TGTTTGCTTCATGTTCTCCCTCTGGACC
>Location:NODE_372714_length_2623_cov_15.020205	Coordinate:1385	Reads:4	Hits:3	Allocated_reads:1.33333333333333	Strand:+
TGTTTGCTTCATGTTCTCCCTTTGGACC
>Location:NODE_372714_length_2623_cov_15.020205	Coordinate:1385	Reads:2	Hits:3	Allocated_reads:0.666666666666667	Strand:+
TGTTTGCTTCATGTTCTCCCTTTGGACCA
>Location:NODE_372714_length_2623_cov_15.020205	Coordinate:1385	Reads:3	Hits:3	Allocated_reads:1	Strand:+
TGTTTGCTTCATGTTCTCCCTCTGGACCA
>Location:NODE_372714_length_2623_cov_15.020205	Coordinate:1385	Reads:1	Hits:3	Allocated_reads:0.333333333333333	Strand:+
TGTTTGCTTCATGTTCTCCCTTTGGACCTT
>Location:NODE_372714_length_2623_cov_15.020205	Coordinate:1386	Reads:1	Hits:3	Allocated_reads:0.333333333333333	Strand:+
GTTTGCTTCATGTTCTCCCTCTGGAC
>Location:NODE_372714_length_2623_cov_15.020205	Coordinate:1386	Reads:12	Hits:3	Allocated_reads:4	Strand:+
GTTTGCTTCATGTTCTCCCTCTGGACC
>Location:NODE_372714_length_2623_cov_15.020205	Coordinate:1386	Reads:7	Hits:3	Allocated_reads:2.33333333333333	Strand:+
GTTTGCTTCATGTTCTCCCTTTGGACC
>Location:NODE_372714_length_2623_cov_15.020205	Coordinate:1386	Reads:1	Hits:3	Allocated_reads:0.333333333333333	Strand:+
GTTTGCTTCATGTTCTCCCTCTGGACCA
>Location:NODE_372714_length_2623_cov_15.020205	Coordinate:1386	Reads:1	Hits:3	Allocated_reads:0.333333333333333	Strand:+
GTTTGCTTCATGTTCTCCCTTTGGACCA
>Location:NODE_372714_length_2623_cov_15.020205	Coordinate:1386	Reads:1	Hits:3	Allocated_reads:0.333333333333333	Strand:+
GTTTGCTTCATGTTCTCCCTTTGGACCAA
>Location:NODE_372714_length_2623_cov_15.020205	Coordinate:1387	Reads:1	Hits:3	Allocated_reads:0.333333333333333	Strand:+
TTTGCTTCATGTTCTCCCTCTGGAC
>Location:NODE_372714_length_2623_cov_15.020205	Coordinate:1387	Reads:1	Hits:3	Allocated_reads:0.333333333333333	Strand:+
TTTGCTTCATGTTCTCCCTCTGGACC
>Location:NODE_372714_length_2623_cov_15.020205	Coordinate:1387	Reads:1	Hits:3	Allocated_reads:0.333333333333333	Strand:+
TTTGCTTCATGTTCTCCCTTTGGATC
>Location:NODE_372714_length_2623_cov_15.020205	Coordinate:1387	Reads:3	Hits:3	Allocated_reads:1	Strand:+
TTTGCTTCATGTTCTCCCTTTGGACC
>Location:NODE_372714_length_2623_cov_15.020205	Coordinate:1387	Reads:2	Hits:3	Allocated_reads:0.666666666666667	Strand:+
TTTGCTTCATGTTCTCCCTCTGGACCA
>Location:NODE_372714_length_2623_cov_15.020205	Coordinate:1388	Reads:2	Hits:3	Allocated_reads:0.666666666666667	Strand:+
TTGCTTCATGTTCTCCCTTTGGACC
>Location:NODE_372714_length_2623_cov_15.020205	Coordinate:1388	Reads:3	Hits:3	Allocated_reads:1	Strand:+
TTGCTTCATGTTCTCCCTCTGGACC
>Location:NODE_372714_length_2623_cov_15.020205	Coordinate:1388	Reads:1	Hits:3	Allocated_reads:0.333333333333333	Strand:+
TTGCTTCATGTTCTCCCTCTGGACCA
>Location:NODE_372714_length_2623_cov_15.020205	Coordinate:1389	Reads:1	Hits:3	Allocated_reads:0.333333333333333	Strand:+
TGCTTCATGTTCTCCCTTTGGACC
>Location:NODE_372714_length_2623_cov_15.020205	Coordinate:1389	Reads:1	Hits:3	Allocated_reads:0.333333333333333	Strand:+
TGCTTCATGTTCTCCCTTTGGACCA
>Location:NODE_372714_length_2623_cov_15.020205	Coordinate:1389	Reads:1	Hits:3	Allocated_reads:0.333333333333333	Strand:+
TGCTTCATGTTCTCCCTTTGGACCAAA
>Location:NODE_372714_length_2623_cov_15.020205	Coordinate:1389	Reads:1	Hits:3	Allocated_reads:0.333333333333333	Strand:+
TGCTTCATGTTCTCCCTTTGGACCAAAATA
>Location:NODE_372714_length_2623_cov_15.020205	Coordinate:1393	Reads:1	Hits:3	Allocated_reads:0.333333333333333	Strand:+
TCATGTTCTCCCTTTGGACCAAAATA
>Location:NODE_372714_length_2623_cov_15.020205	Coordinate:1403	Reads:1	Hits:3	Allocated_reads:0.333333333333333	Strand:-
GAATGAGTTCTAATATTTTGGTCCAAAGG
>Location:NODE_372714_length_2623_cov_15.020205	Coordinate:1413	Reads:1	Hits:3	Allocated_reads:0.333333333333333	Strand:-
GCACAGCATGAATGAGTTCTAATATTTT
>Location:NODE_372714_length_2623_cov_15.020205	Coordinate:1414	Reads:1	Hits:3	Allocated_reads:0.333333333333333	Strand:-
ACAGCATGAATGAGTTCTAATATTT
>Location:NODE_372714_length_2623_cov_15.020205	Coordinate:1415	Reads:1	Hits:3	Allocated_reads:0.333333333333333	Strand:+
AATATTAGAACTCATTCATGCTGTG
>Location:NODE_372714_length_2623_cov_15.020205	Coordinate:1416	Reads:1	Hits:3	Allocated_reads:0.333333333333333	Strand:+
ATATTAGAACTCATTCATGCTGTGCA
>Location:NODE_372714_length_2623_cov_15.020205	Coordinate:1417	Reads:1	Hits:3	Allocated_reads:0.333333333333333	Strand:-
GCACAGCATGAATGAGTTCTAATA
>Location:NODE_372714_length_2623_cov_15.020205	Coordinate:1417	Reads:2	Hits:3	Allocated_reads:0.666666666666667	Strand:+
TATTAGAACTCATTCATGCTGTGC
>Location:NODE_372714_length_2623_cov_15.020205	Coordinate:1417	Reads:12	Hits:3	Allocated_reads:4	Strand:+
TATTAGAACTCATTCATGCTGTGCA
>Location:NODE_372714_length_2623_cov_15.020205	Coordinate:1417	Reads:1	Hits:3	Allocated_reads:0.333333333333333	Strand:+
TATTAGAACTCATTCATGCTGTGCAGT
>Location:NODE_372714_length_2623_cov_15.020205	Coordinate:1417	Reads:13	Hits:3	Allocated_reads:4.33333333333333	Strand:+
TATTAGAACTCATTCATGCTGTGCAGA
>Location:NODE_372714_length_2623_cov_15.020205	Coordinate:1417	Reads:8	Hits:3	Allocated_reads:2.66666666666667	Strand:+
TATTAGAACTCATTCATGCTGTGCAGAT
>Location:NODE_372714_length_2623_cov_15.020205	Coordinate:1417	Reads:4	Hits:3	Allocated_reads:1.33333333333333	Strand:+
TATTAGAACTCATTCATGCTGTGCAGATT
>Location:NODE_372714_length_2623_cov_15.020205	Coordinate:1417	Reads:5	Hits:3	Allocated_reads:1.66666666666667	Strand:+
TATTAGAACTCATTCATGCTGTGCAGATTC
>Location:NODE_372714_length_2623_cov_15.020205	Coordinate:1417	Reads:1	Hits:3	Allocated_reads:0.333333333333333	Strand:+
TATTAGAACTCATTCATGCTGTGCAGATTCTGCT
>Location:NODE_372714_length_2623_cov_15.020205	Coordinate:1418	Reads:1	Hits:3	Allocated_reads:0.333333333333333	Strand:+
ATTAGAACTCATTCATGCTGTGCAGATT
>Location:NODE_372714_length_2623_cov_15.020205	Coordinate:1418	Reads:1	Hits:3	Allocated_reads:0.333333333333333	Strand:-
CTGCACAGCATGAATGAGTTCTAAT
>Location:NODE_372714_length_2623_cov_15.020205	Coordinate:1419	Reads:1	Hits:3	Allocated_reads:0.333333333333333	Strand:+
TTAGAACTCATTCATGCTGTGCAG
>Location:NODE_372714_length_2623_cov_15.020205	Coordinate:1419	Reads:8	Hits:3	Allocated_reads:2.66666666666667	Strand:+
TTAGAACTCATTCATGCTGTGCAGA
>Location:NODE_372714_length_2623_cov_15.020205	Coordinate:1419	Reads:1	Hits:3	Allocated_reads:0.333333333333333	Strand:+
TTAGAACTCATTCATGCTGTGCAGAA
>Location:NODE_372714_length_2623_cov_15.020205	Coordinate:1419	Reads:9	Hits:3	Allocated_reads:3	Strand:+
TTAGAACTCATTCATGCTGTGCAGAT
>Location:NODE_372714_length_2623_cov_15.020205	Coordinate:1419	Reads:18	Hits:3	Allocated_reads:6	Strand:+
TTAGAACTCATTCATGCTGTGCAGATT
>Location:NODE_372714_length_2623_cov_15.020205	Coordinate:1419	Reads:29	Hits:3	Allocated_reads:9.66666666666667	Strand:+
TTAGAACTCATTCATGCTGTGCAGATTC
>Location:NODE_372714_length_2623_cov_15.020205	Coordinate:1419	Reads:1	Hits:3	Allocated_reads:0.333333333333333	Strand:+
TTAGAACTCATTCATGCTGTGCAGATTCTGC
>Location:NODE_372714_length_2623_cov_15.020205	Coordinate:1419	Reads:1	Hits:3	Allocated_reads:0.333333333333333	Strand:+
TTAGAACTCATTCATGCTGTGCAGATTCTGCT
>Location:NODE_372714_length_2623_cov_15.020205	Coordinate:1420	Reads:4	Hits:3	Allocated_reads:1.33333333333333	Strand:+
TAGAACTCATTCATGCTGTGCAGATT
>Location:NODE_372714_length_2623_cov_15.020205	Coordinate:1420	Reads:4	Hits:3	Allocated_reads:1.33333333333333	Strand:+
TAGAACTCATTCATGCTGTGCAGATTC
>Location:NODE_372714_length_2623_cov_15.020205	Coordinate:1420	Reads:2	Hits:3	Allocated_reads:0.666666666666667	Strand:+
TAGAACTCATTCATGCTGTGCAGATTCTGC
>Location:NODE_372714_length_2623_cov_15.020205	Coordinate:1420	Reads:5	Hits:3	Allocated_reads:1.66666666666667	Strand:+
TAGAACTCATTCATGCTGTGCAGATTCTGCT
>Location:NODE_372714_length_2623_cov_15.020205	Coordinate:1421	Reads:1	Hits:3	Allocated_reads:0.333333333333333	Strand:+
AGAACTCATTCATGCTGTGCAGATTCTGCT
>Location:NODE_372714_length_2623_cov_15.020205	Coordinate:1423	Reads:2	Hits:3	Allocated_reads:0.666666666666667	Strand:+
AACTCATTCATGCTGTGCAGATTCTGC
>Location:NODE_372714_length_2623_cov_15.020205	Coordinate:1423	Reads:1	Hits:3	Allocated_reads:0.333333333333333	Strand:+
AACTCATTCATGCTGTGCAGATTCTGCT
>Location:NODE_372714_length_2623_cov_15.020205	Coordinate:1426	Reads:1	Hits:3	Allocated_reads:0.333333333333333	Strand:+
TCATTCATGCTGTGCAGATTCTGCT
>Location:NODE_372714_length_2623_cov_15.020205	Coordinate:1428	Reads:1	Hits:3	Allocated_reads:0.333333333333333	Strand:+
ATTCATGCTGTGCAGATTCTGCTAACC
>Location:NODE_372714_length_2623_cov_15.020205	Coordinate:1428	Reads:2	Hits:3	Allocated_reads:0.666666666666667	Strand:+
ATTCATGCTGTGCAGATTCTGCTAACCGT
>Location:NODE_372714_length_2623_cov_15.020205	Coordinate:1428	Reads:1	Hits:3	Allocated_reads:0.333333333333333	Strand:+
ATTCATGCTGTGCAGATTCTGCTAACCGTT
>Location:NODE_372714_length_2623_cov_15.020205	Coordinate:1428	Reads:1	Hits:3	Allocated_reads:0.333333333333333	Strand:-
GTTAGCAGAATCTGCACAGCATGAAT
>Location:NODE_372714_length_2623_cov_15.020205	Coordinate:1429	Reads:1	Hits:3	Allocated_reads:0.333333333333333	Strand:+
TTCATGCTGTGCAGATTCTGCTAACC
>Location:NODE_372714_length_2623_cov_15.020205	Coordinate:1429	Reads:1	Hits:3	Allocated_reads:0.333333333333333	Strand:+
TTCATGCTGTGCAGATTCTGCTAACCGT
>Location:NODE_372714_length_2623_cov_15.020205	Coordinate:1429	Reads:1	Hits:3	Allocated_reads:0.333333333333333	Strand:+
TTCATGCTGTGCAGATTCTGCTAACCGTG
>Location:NODE_372714_length_2623_cov_15.020205	Coordinate:1429	Reads:5	Hits:3	Allocated_reads:1.66666666666667	Strand:+
TTCATGCTGTGCAGATTCTGCTAACCGTT
>Location:NODE_372714_length_2623_cov_15.020205	Coordinate:1430	Reads:1	Hits:3	Allocated_reads:0.333333333333333	Strand:+
TCATGCTGTGCAGATTCTGCTAACCGT
>Location:NODE_372714_length_2623_cov_15.020205	Coordinate:1433	Reads:1	Hits:3	Allocated_reads:0.333333333333333	Strand:-
TAAACGGTTAGCAGAATCTGCACAGCA
>Location:NODE_372714_length_2623_cov_15.020205	Coordinate:1434	Reads:2	Hits:3	Allocated_reads:0.666666666666667	Strand:-
AAACGGTTAGCAGAATCTGCACAGC
>Location:NODE_372714_length_2623_cov_15.020205	Coordinate:1434	Reads:1	Hits:3	Allocated_reads:0.333333333333333	Strand:-
AACGGTTAGCAGAATCTGCACAGC
>Location:NODE_372714_length_2623_cov_15.020205	Coordinate:1434	Reads:15	Hits:3	Allocated_reads:5	Strand:-
TAAACGGTTAGCAGAATCTGCACAGC
>Location:NODE_372714_length_2623_cov_15.020205	Coordinate:1434	Reads:1	Hits:3	Allocated_reads:0.333333333333333	Strand:-
TCTTTTAAACGGTTAGCAGAATCTGCACAGC
>Location:NODE_372714_length_2623_cov_15.020205	Coordinate:1437	Reads:7	Hits:3	Allocated_reads:2.33333333333333	Strand:-
TTAAACGGTTAGCAGAATCTGCAC
>Location:NODE_372714_length_2623_cov_15.020205	Coordinate:1437	Reads:1	Hits:3	Allocated_reads:0.333333333333333	Strand:-
TTTTAAACGGTTAGCAGAATCTGCAC
>Location:NODE_372714_length_2623_cov_15.020205	Coordinate:1441	Reads:1	Hits:3	Allocated_reads:0.333333333333333	Strand:-
TGCTCTTTTAAACGGTTAGCAGAATCT
>Location:NODE_372714_length_2623_cov_15.020205	Coordinate:1450	Reads:1	Hits:3	Allocated_reads:0.333333333333333	Strand:+
TAACCGTTTAAAAGAGCAGCAGAA
>Location:NODE_372714_length_2623_cov_15.020205	Coordinate:1450	Reads:3	Hits:3	Allocated_reads:1	Strand:+
TAACCGTTTAAAAGAGCAGCAGAACA
>Location:NODE_372714_length_2623_cov_15.020205	Coordinate:1450	Reads:3	Hits:3	Allocated_reads:1	Strand:+
TAACCGTTTAAAAGAGCAGCAGAACAC
>Location:NODE_372714_length_2623_cov_15.020205	Coordinate:1450	Reads:4	Hits:3	Allocated_reads:1.33333333333333	Strand:+
TAACCGTTTAAAAGAGCAGCAGAACACA
>Location:NODE_372714_length_2623_cov_15.020205	Coordinate:1450	Reads:2	Hits:3	Allocated_reads:0.666666666666667	Strand:+
TAACCGTTTAAAAGAGCAGCAGAACACAT
>Location:NODE_372714_length_2623_cov_15.020205	Coordinate:1450	Reads:7	Hits:3	Allocated_reads:2.33333333333333	Strand:+
TAACCGTTTAAAAGAGCAGCAGAACACATT
>Location:NODE_372714_length_2623_cov_15.020205	Coordinate:1450	Reads:1	Hits:3	Allocated_reads:0.333333333333333	Strand:+
TAACCGTTTAAAAGAGCAGCAGAACACATTTTT
>Location:NODE_372714_length_2623_cov_15.020205	Coordinate:1451	Reads:1	Hits:3	Allocated_reads:0.333333333333333	Strand:+
AACCGTTTAAAAGAGCAGCAGAACAC
>Location:NODE_372714_length_2623_cov_15.020205	Coordinate:1451	Reads:1	Hits:3	Allocated_reads:0.333333333333333	Strand:+
AACCGTTTAAAAGAGCAGCAGAACACA
>Location:NODE_372714_length_2623_cov_15.020205	Coordinate:1452	Reads:1	Hits:3	Allocated_reads:0.333333333333333	Strand:-
TGTGTTCTGCTGCTCTTTTAAACGGT
>Location:NODE_372714_length_2623_cov_15.020205	Coordinate:1453	Reads:2	Hits:3	Allocated_reads:0.666666666666667	Strand:+
CCGTTTAAAAGAGCAGCAGAACACATT
>Location:NODE_372714_length_2623_cov_15.020205	Coordinate:1455	Reads:1	Hits:3	Allocated_reads:0.333333333333333	Strand:+
GTTTAAAAGAGCAGCAGAACACATTTTTGTTC
>Location:NODE_372714_length_2623_cov_15.020205	Coordinate:1456	Reads:3	Hits:3	Allocated_reads:1	Strand:+
TTTAAAAGAGCAGCAGAACACATTTTTGTT
>Location:NODE_372714_length_2623_cov_15.020205	Coordinate:1457	Reads:1	Hits:3	Allocated_reads:0.333333333333333	Strand:+
TTAAAAGAGCAGCAGAACACATTT
>Location:NODE_372714_length_2623_cov_15.020205	Coordinate:1457	Reads:1	Hits:3	Allocated_reads:0.333333333333333	Strand:+
TTAAAAGAGCAGCAGAACACATTTTTGT
>Location:NODE_372714_length_2623_cov_15.020205	Coordinate:1457	Reads:5	Hits:3	Allocated_reads:1.66666666666667	Strand:+
TTAAAAGAGCAGCAGAACACATTTTTGTT
>Location:NODE_372714_length_2623_cov_15.020205	Coordinate:1458	Reads:1	Hits:3	Allocated_reads:0.333333333333333	Strand:+
TAAAAGAGCAGCAGAACACATTTTT
>Location:NODE_372714_length_2623_cov_15.020205	Coordinate:1458	Reads:1	Hits:3	Allocated_reads:0.333333333333333	Strand:+
TAAAAGAGCAGCAGAACACATTTTTG
>Location:NODE_372714_length_2623_cov_15.020205	Coordinate:1458	Reads:3	Hits:3	Allocated_reads:1	Strand:+
TAAAAGAGCAGCAGAACACATTTTTGT
>Location:NODE_372714_length_2623_cov_15.020205	Coordinate:1458	Reads:15	Hits:3	Allocated_reads:5	Strand:+
TAAAAGAGCAGCAGAACACATTTTTGTT
>Location:NODE_372714_length_2623_cov_15.020205	Coordinate:1458	Reads:2	Hits:3	Allocated_reads:0.666666666666667	Strand:+
TAAAAGAGCAGCAGAACACATTTTTGTTC
>Location:NODE_372714_length_2623_cov_15.020205	Coordinate:1460	Reads:1	Hits:3	Allocated_reads:0.333333333333333	Strand:-
CTTTGAACAAAAATGTGTTCTGCTGCTCTTT
>Location:NODE_372714_length_2623_cov_15.020205	Coordinate:1462	Reads:1	Hits:3	Allocated_reads:0.333333333333333	Strand:-
TTGAACAAAAATGTGTTCTGCTGCTCT
>Location:NODE_372714_length_2623_cov_15.020205	Coordinate:1467	Reads:1	Hits:3	Allocated_reads:0.333333333333333	Strand:-
TACCAAGCTTTGAACAAAAATGTGTTCTGCT
>Location:NODE_372714_length_2623_cov_15.020205	Coordinate:1468	Reads:2	Hits:3	Allocated_reads:0.666666666666667	Strand:-
CAAGCTTTGAACAAAAATGTGTTCTGC
>Location:NODE_372714_length_2623_cov_15.020205	Coordinate:1468	Reads:2	Hits:3	Allocated_reads:0.666666666666667	Strand:-
CCAAGCTTTGAACAAAAATGTGTTCTGC
>Location:NODE_372714_length_2623_cov_15.020205	Coordinate:1468	Reads:1	Hits:3	Allocated_reads:0.333333333333333	Strand:-
TAAAATACCAAGCTTTGAACAAAAATGTGTTCTGC
>Location:NODE_372714_length_2623_cov_15.020205	Coordinate:1468	Reads:7	Hits:3	Allocated_reads:2.33333333333333	Strand:-
TACCAAGCTTTGAACAAAAATGTGTTCTGC
>Location:NODE_372714_length_2623_cov_15.020205	Coordinate:1470	Reads:1	Hits:3	Allocated_reads:0.333333333333333	Strand:-
AAGCTTTGAACAAAAATGTGTTCT
>Location:NODE_372714_length_2623_cov_15.020205	Coordinate:1470	Reads:1	Hits:3	Allocated_reads:0.333333333333333	Strand:-
CAAGCTTTGAACAAAAATGTGTTCT
>Location:NODE_372714_length_2623_cov_15.020205	Coordinate:1470	Reads:5	Hits:3	Allocated_reads:1.66666666666667	Strand:-
TACCAAGCTTTGAACAAAAATGTGTTCT
>Location:NODE_372714_length_2623_cov_15.020205	Coordinate:1471	Reads:1	Hits:3	Allocated_reads:0.333333333333333	Strand:-
ATACCAAGCTTTGAACAAAAATGTGTTC
>Location:NODE_372714_length_2623_cov_15.020205	Coordinate:1471	Reads:4	Hits:3	Allocated_reads:1.33333333333333	Strand:-
TACCAAGCTTTGAACAAAAATGTGTTC
>Location:NODE_372714_length_2623_cov_15.020205	Coordinate:1472	Reads:1	Hits:3	Allocated_reads:0.333333333333333	Strand:-
AATACCAAGCTTTGAACAAAAATGTGTT
>Location:NODE_372714_length_2623_cov_15.020205	Coordinate:1472	Reads:7	Hits:3	Allocated_reads:2.33333333333333	Strand:-
ATACCAAGCTTTGAACAAAAATGTGTT
>Location:NODE_372714_length_2623_cov_15.020205	Coordinate:1472	Reads:1	Hits:3	Allocated_reads:0.333333333333333	Strand:-
CCAAGCTTTGAACAAAAATGTGTT
>Location:NODE_372714_length_2623_cov_15.020205	Coordinate:1472	Reads:18	Hits:3	Allocated_reads:6	Strand:-
TACCAAGCTTTGAACAAAAATGTGTT
>Location:NODE_372714_length_2623_cov_15.020205	Coordinate:1473	Reads:3	Hits:3	Allocated_reads:1	Strand:-
TACCAAGCTTTGAACAAAAATGTGT
>Location:NODE_372714_length_2623_cov_15.020205	Coordinate:1474	Reads:1	Hits:3	Allocated_reads:0.333333333333333	Strand:-
TAAAATACCAAGCTTTGAACAAAAATGTG
>Location:NODE_372714_length_2623_cov_15.020205	Coordinate:1477	Reads:5	Hits:3	Allocated_reads:1.66666666666667	Strand:-
TAAAATACCAAGCTTTGAACAAAAAT
>Location:NODE_372714_length_2623_cov_15.020205	Coordinate:1478	Reads:2	Hits:3	Allocated_reads:0.666666666666667	Strand:+
TTTTTGTTCAAAGCTTGGTATTTTATGT
>Location:NODE_372714_length_2623_cov_15.020205	Coordinate:1481	Reads:1	Hits:3	Allocated_reads:0.333333333333333	Strand:+
TTGTTCAAAGCTTGGTATTTTATGTTGTAT
>Location:NODE_372714_length_2623_cov_15.020205	Coordinate:1482	Reads:1	Hits:3	Allocated_reads:0.333333333333333	Strand:+
TGTTCAAAGCTTGGTATTTTATGTT
>Location:NODE_372714_length_2623_cov_15.020205	Coordinate:1488	Reads:2	Hits:3	Allocated_reads:0.666666666666667	Strand:+
AAGCTTGGTATTTTATGTTGTATTATA
>Location:NODE_372714_length_2623_cov_15.020205	Coordinate:1488	Reads:3	Hits:3	Allocated_reads:1	Strand:+
AAGCTTGGTATTTTATGTTGTATTATATC
>Location:NODE_372714_length_2623_cov_15.020205	Coordinate:1489	Reads:1	Hits:3	Allocated_reads:0.333333333333333	Strand:+
AGCTTGGTATTTTATGTTGTATTATA
>Location:NODE_372714_length_2623_cov_15.020205	Coordinate:1489	Reads:1	Hits:3	Allocated_reads:0.333333333333333	Strand:+
AGCTTGGTATTTTATGTTGTATTATATC
>Location:NODE_372714_length_2623_cov_15.020205	Coordinate:1511	Reads:2	Hits:3	Allocated_reads:0.666666666666667	Strand:-
GAAAAGGATAACATATCATAAAGATATA
>Location:NODE_372714_length_2623_cov_15.020205	Coordinate:1513	Reads:1	Hits:3	Allocated_reads:0.333333333333333	Strand:-
AAGAAAAGGATAACATATCATAAAGATA
>Location:NODE_372714_length_2623_cov_15.020205	Coordinate:1513	Reads:1	Hits:3	Allocated_reads:0.333333333333333	Strand:-
AGAAAGAAAAGGATAACATATCATAAAGATA
>Location:NODE_372714_length_2623_cov_15.020205	Coordinate:1515	Reads:1	Hits:3	Allocated_reads:0.333333333333333	Strand:+
TCTTTATGATATGTTATCCTTTTCTTTCT
>Location:NODE_372714_length_2623_cov_15.020205	Coordinate:1519	Reads:1	Hits:3	Allocated_reads:0.333333333333333	Strand:-
TTATACAAGAAAGAAAAGGATAACATATCATA
>Location:NODE_372714_length_2623_cov_15.020205	Coordinate:1522	Reads:1	Hits:3	Allocated_reads:0.333333333333333	Strand:-
ATACAAGAAAGAAAAGGATAACATATC
>Location:NODE_372714_length_2623_cov_15.020205	Coordinate:1524	Reads:1	Hits:3	Allocated_reads:0.333333333333333	Strand:-
ATACAAGAAAGAAAAGGATAACATA
>Location:NODE_372714_length_2623_cov_15.020205	Coordinate:1524	Reads:1	Hits:3	Allocated_reads:0.333333333333333	Strand:-
TTATACAAGAAAGAAAAGGATAATATA
>Location:NODE_372714_length_2623_cov_15.020205	Coordinate:1525	Reads:1	Hits:3	Allocated_reads:0.333333333333333	Strand:-
AATTATACAAGAAAGAAAAGGATAACAT
>Location:NODE_372714_length_2623_cov_15.020205	Coordinate:1529	Reads:1	Hits:3	Allocated_reads:0.333333333333333	Strand:+
TATCCTTTTCTTTCTTGTATAATTGTGAGT
>Location:NODE_372714_length_2623_cov_15.020205	Coordinate:1536	Reads:1	Hits:3	Allocated_reads:0.333333333333333	Strand:+
TTCTTTCTTGTATAATTGTGAGGCAGT
>Location:NODE_372714_length_2623_cov_15.020205	Coordinate:1536	Reads:1	Hits:3	Allocated_reads:0.333333333333333	Strand:+
TTCTTTCTTGTATAATTGTGAGTCAGTT
>Location:NODE_372714_length_2623_cov_15.020205	Coordinate:1536	Reads:1	Hits:3	Allocated_reads:0.333333333333333	Strand:+
TTCTTTCTTGTATAATTGTGAGGCAGTTTA
>Location:NODE_372714_length_2623_cov_15.020205	Coordinate:1537	Reads:1	Hits:3	Allocated_reads:0.333333333333333	Strand:+
TCTTTCTTGTATAATTGTGAGGCAGTG
>Location:NODE_372714_length_2623_cov_15.020205	Coordinate:1537	Reads:1	Hits:3	Allocated_reads:0.333333333333333	Strand:+
TCTTTCTTGTATAATTGTGAGGCAGTT
>Location:NODE_372714_length_2623_cov_15.020205	Coordinate:1537	Reads:1	Hits:3	Allocated_reads:0.333333333333333	Strand:+
TCTTTCTTGTATAATTGTGAGGCAGTTTA
>Location:NODE_372714_length_2623_cov_15.020205	Coordinate:1539	Reads:1	Hits:3	Allocated_reads:0.333333333333333	Strand:+
TTTCTTGTATAATTGTGAGTCAGTTTAT
>Location:NODE_372714_length_2623_cov_15.020205	Coordinate:1539	Reads:1	Hits:3	Allocated_reads:0.333333333333333	Strand:+
TTTCTTGTATAATTGTGAGGCAGTTTATT
>Location:NODE_372714_length_2623_cov_15.020205	Coordinate:1540	Reads:1	Hits:3	Allocated_reads:0.333333333333333	Strand:+
TTCTTGTATAATTGTGAGGCAGTT
>Location:NODE_372714_length_2623_cov_15.020205	Coordinate:1541	Reads:1	Hits:3	Allocated_reads:0.333333333333333	Strand:+
TCTTGTATAATTGTGAGGCAGTTTATT
>Location:NODE_372714_length_2623_cov_15.020205	Coordinate:1550	Reads:1	Hits:3	Allocated_reads:0.333333333333333	Strand:+
ATTGTGAGGCAGTTTATTTGTAAAAAGT
>Location:NODE_372714_length_2623_cov_15.020205	Coordinate:1554	Reads:2	Hits:3	Allocated_reads:0.666666666666667	Strand:-
TTGTAACTTTTTACAAATAAACTGCCTCA
>Location:NODE_372714_length_2623_cov_15.020205	Coordinate:1587	Reads:1	Hits:3	Allocated_reads:0.333333333333333	Strand:-
GAGGAGAGTAAGTAAAATTTATTTA
>Location:NODE_372714_length_2623_cov_15.020205	Coordinate:1589	Reads:1	Hits:3	Allocated_reads:0.333333333333333	Strand:-
GAGAGGAGAGTAAGTAAAATTTATT
>Location:NODE_372714_length_2623_cov_15.020205	Coordinate:1589	Reads:1	Hits:3	Allocated_reads:0.333333333333333	Strand:-
TAGTAGAGAGGAGAGTAAGTAAAATTTATT
>Location:NODE_372714_length_2623_cov_15.020205	Coordinate:1595	Reads:1	Hits:3	Allocated_reads:0.333333333333333	Strand:+
TTTTACTTACTCTCCTCTCTACTACA
>Location:NODE_372714_length_2623_cov_15.020205	Coordinate:1595	Reads:5	Hits:3	Allocated_reads:1.66666666666667	Strand:+
TTTTACTTACTCTCCTCTCTACTACACA
>Location:NODE_372714_length_2623_cov_15.020205	Coordinate:1597	Reads:1	Hits:3	Allocated_reads:0.333333333333333	Strand:+
TTACTTACTCTCCTCTCTACTACA
>Location:NODE_372714_length_2623_cov_15.020205	Coordinate:1597	Reads:1	Hits:3	Allocated_reads:0.333333333333333	Strand:+
TTACTTACTCTCCTCTCTACTACAC
>Location:NODE_372714_length_2623_cov_15.020205	Coordinate:1597	Reads:4	Hits:3	Allocated_reads:1.33333333333333	Strand:+
TTACTTACTCTCCTCTCTACTACACA
>Location:NODE_372714_length_2623_cov_15.020205	Coordinate:1597	Reads:2	Hits:1	Allocated_reads:2	Strand:+
TTACTTACTCTCCTCTCTACTACACAT
>Location:NODE_372714_length_2623_cov_15.020205	Coordinate:1597	Reads:1	Hits:1	Allocated_reads:1	Strand:+
TTACTTACTCTCCTCTCTACTACACATG
>Location:NODE_372714_length_2623_cov_15.020205	Coordinate:1597	Reads:2	Hits:1	Allocated_reads:2	Strand:+
TTACTTACTCTCCTCTCTACTACACATGA
>Location:NODE_372714_length_2623_cov_15.020205	Coordinate:1599	Reads:1	Hits:1	Allocated_reads:1	Strand:-
ATGTGTAGTAGAGAGGAGAGTAAGT
>Location:NODE_372714_length_2623_cov_15.020205	Coordinate:1606	Reads:1	Hits:1	Allocated_reads:1	Strand:+
CTCCTCTCTACTACACATGATACTGTGTCC
>Location:NODE_372714_length_2623_cov_15.020205	Coordinate:1607	Reads:1	Hits:1	Allocated_reads:1	Strand:-
CAGTATCATGTGTAGTAGAGAGGA
>Location:NODE_372714_length_2623_cov_15.020205	Coordinate:1614	Reads:1	Hits:1	Allocated_reads:1	Strand:+
TACTACACATGATACTGTGTCCTTGTT
>Location:NODE_372714_length_2623_cov_15.020205	Coordinate:1620	Reads:1	Hits:1	Allocated_reads:1	Strand:-
TTGTAAAACAAGGACACAGTATCATGT
>Location:NODE_372714_length_2623_cov_15.020205	Coordinate:1621	Reads:2	Hits:1	Allocated_reads:2	Strand:-
TCTTGTAAAACAAGGACACAGTATCATG
>Location:NODE_372714_length_2623_cov_15.020205	Coordinate:1621	Reads:1	Hits:1	Allocated_reads:1	Strand:-
TGTAAAACAAGGACACAGTATCATG
>Location:NODE_372714_length_2623_cov_15.020205	Coordinate:1623	Reads:1	Hits:1	Allocated_reads:1	Strand:+
TGATACTGTGTCCTTGTTTTACAAGAAGA
>Location:NODE_372714_length_2623_cov_15.020205	Coordinate:1626	Reads:2	Hits:2	Allocated_reads:1	Strand:+
TACTGTGTCCTTGTTTTACAAGAAGAA
>Location:NODE_372714_length_2623_cov_15.020205	Coordinate:1626	Reads:4	Hits:2	Allocated_reads:2	Strand:+
TACTGTGTCCTTGTTTTACAAGAAGAATT
>Location:NODE_372714_length_2623_cov_15.020205	Coordinate:1636	Reads:1	Hits:2	Allocated_reads:0.5	Strand:+
TTGTTTTACAAGAAGAATTGAAGAATT
>Location:NODE_372714_length_2623_cov_15.020205	Coordinate:1637	Reads:1	Hits:2	Allocated_reads:0.5	Strand:+
TGTTTTACAAGAAGAATTGAAGAATTGAACT
>Location:NODE_372714_length_2623_cov_15.020205	Coordinate:1639	Reads:1	Hits:2	Allocated_reads:0.5	Strand:+
TTTTACAAGAAGAATTGAAGAATTGAAC
>Location:NODE_372714_length_2623_cov_15.020205	Coordinate:1639	Reads:28	Hits:2	Allocated_reads:14	Strand:+
TTTTACAAGAAGAATTGAAGAATTGAACT
>Location:NODE_372714_length_2623_cov_15.020205	Coordinate:1639	Reads:1	Hits:2	Allocated_reads:0.5	Strand:+
TTTTACAAGAAGAATTGAAGAATTGAACTG
>Location:NODE_372714_length_2623_cov_15.020205	Coordinate:1640	Reads:14	Hits:2	Allocated_reads:7	Strand:+
TTTACAAGAAGAATTGAAGAATTGAACT
>Location:NODE_372714_length_2623_cov_15.020205	Coordinate:1641	Reads:2	Hits:2	Allocated_reads:1	Strand:+
TTACAAGAAGAATTGAAGAATTGAAC
>Location:NODE_372714_length_2623_cov_15.020205	Coordinate:1641	Reads:54	Hits:2	Allocated_reads:27	Strand:+
TTACAAGAAGAATTGAAGAATTGAACT
>Location:NODE_372714_length_2623_cov_15.020205	Coordinate:1642	Reads:24	Hits:2	Allocated_reads:12	Strand:+
TACAAGAAGAATTGAAGAATTGAACT
>Location:NODE_372714_length_2623_cov_15.020205	Coordinate:1643	Reads:5	Hits:2	Allocated_reads:2.5	Strand:+
ACAAGAAGAATTGAAGAATTGAACT
>Location:NODE_372714_length_2623_cov_15.020205	Coordinate:1644	Reads:1	Hits:2	Allocated_reads:0.5	Strand:+
CAAGAAGAATTGAAGAATTGAACT
>Location:NODE_372714_length_2623_cov_15.020205	Coordinate:1644	Reads:1	Hits:2	Allocated_reads:0.5	Strand:+
CAAGAAGAATTGAAGAATTGAACTGTA
>Location:NODE_372714_length_2623_cov_15.020205	Coordinate:1645	Reads:1	Hits:2	Allocated_reads:0.5	Strand:+
AAGAAGAATTGAAGAATTGAACTGTAAAG
>Location:NODE_372714_length_2623_cov_15.020205	Coordinate:1646	Reads:2	Hits:2	Allocated_reads:1	Strand:+
AGAAGAATTGAAGAATTGAACTGTAAAG
>Location:NODE_372714_length_2623_cov_15.020205	Coordinate:1647	Reads:2	Hits:2	Allocated_reads:1	Strand:+
GAAGAATTGAAGAATTGAACTGTAAAG
>Location:NODE_372714_length_2623_cov_15.020205	Coordinate:1647	Reads:4	Hits:2	Allocated_reads:2	Strand:+
GAAGAATTGAAGAATTGAACTGTAAAGT
>Location:NODE_372714_length_2623_cov_15.020205	Coordinate:1647	Reads:1	Hits:2	Allocated_reads:0.5	Strand:+
GAAGAATTGAAGAATTGAACTGTAAAGTAC
>Location:NODE_372714_length_2623_cov_15.020205	Coordinate:1647	Reads:2	Hits:2	Allocated_reads:1	Strand:+
GAAGAATTGAAGAATTGAACTGTAAAGTACT
>Location:NODE_372714_length_2623_cov_15.020205	Coordinate:1648	Reads:1	Hits:2	Allocated_reads:0.5	Strand:+
AAGAATTGAAGAATTGAACTGTAAAGT
>Location:NODE_372714_length_2623_cov_15.020205	Coordinate:1650	Reads:1	Hits:2	Allocated_reads:0.5	Strand:+
GAATTGAAGAATTGAACTGTAAAGTA
>Location:NODE_372714_length_2623_cov_15.020205	Coordinate:1650	Reads:2	Hits:2	Allocated_reads:1	Strand:+
GAATTGAAGAATTGAACTGTAAAGTACT
>Location:NODE_372714_length_2623_cov_15.020205	Coordinate:1650	Reads:1	Hits:2	Allocated_reads:0.5	Strand:+
GAATTGAAGAATTGAACTGTAAAGTACTAACA
>Location:NODE_372714_length_2623_cov_15.020205	Coordinate:1651	Reads:1	Hits:2	Allocated_reads:0.5	Strand:+
AATTGAAGAATTGAACTGTAAAGT
>Location:NODE_372714_length_2623_cov_15.020205	Coordinate:1651	Reads:3	Hits:2	Allocated_reads:1.5	Strand:+
AATTGAAGAATTGAACTGTAAAGTACT
>Location:NODE_372714_length_2623_cov_15.020205	Coordinate:1652	Reads:1	Hits:2	Allocated_reads:0.5	Strand:+
ATTGAAGAATTGAACTGTAAAGTACT
>Location:NODE_372714_length_2623_cov_15.020205	Coordinate:1652	Reads:1	Hits:2	Allocated_reads:0.5	Strand:+
ATTGAAGAATTGAACTGTAAAGTACTA
>Location:NODE_372714_length_2623_cov_15.020205	Coordinate:1652	Reads:1	Hits:1	Allocated_reads:1	Strand:+
ATTGAAGAATTGAACTGTAAAGTACTAACATAAG
>Location:NODE_372714_length_2623_cov_15.020205	Coordinate:1653	Reads:1	Hits:2	Allocated_reads:0.5	Strand:+
TTGAAGAATTGAACTGTAAAGTAC
>Location:NODE_372714_length_2623_cov_15.020205	Coordinate:1653	Reads:1	Hits:2	Allocated_reads:0.5	Strand:+
TTGAAGAATTGAACTGTAAAGTACT
>Location:NODE_372714_length_2623_cov_15.020205	Coordinate:1653	Reads:11	Hits:2	Allocated_reads:5.5	Strand:+
TTGAAGAATTGAACTGTAAAGTACTAACA
>Location:NODE_372714_length_2623_cov_15.020205	Coordinate:1653	Reads:1	Hits:1	Allocated_reads:1	Strand:+
TTGAAGAATTGAACTGTAAAGTACTAACATA
>Location:NODE_372714_length_2623_cov_15.020205	Coordinate:1654	Reads:2	Hits:2	Allocated_reads:1	Strand:+
TGAAGAATTGAACTGTAAAGTACT
>Location:NODE_372714_length_2623_cov_15.020205	Coordinate:1654	Reads:4	Hits:1	Allocated_reads:4	Strand:+
TGAAGAATTGAACTGTAAAGTACTAACATAAG
>Location:NODE_372714_length_2623_cov_15.020205	Coordinate:1655	Reads:5	Hits:2	Allocated_reads:2.5	Strand:+
GAAGAATTGAACTGTAAAGTACTAACA
>Location:NODE_372714_length_2623_cov_15.020205	Coordinate:1655	Reads:13	Hits:1	Allocated_reads:13	Strand:+
GAAGAATTGAACTGTAAAGTACTAACATAAG
>Location:NODE_372714_length_2623_cov_15.020205	Coordinate:1655	Reads:2	Hits:1	Allocated_reads:2	Strand:+
GAAGAATTGAACTGTAAAGTACTAACATAAGT
>Location:NODE_372714_length_2623_cov_15.020205	Coordinate:1657	Reads:1	Hits:1	Allocated_reads:1	Strand:+
AGAATTGAACTGTAAAGTACTAACATAAG
>Location:NODE_372714_length_2623_cov_15.020205	Coordinate:1657	Reads:1	Hits:1	Allocated_reads:1	Strand:+
AGAATTGAACTGTAAAGTACTAACATAAGT
>Location:NODE_372714_length_2623_cov_15.020205	Coordinate:1658	Reads:1	Hits:1	Allocated_reads:1	Strand:+
GAATTGAACTGTAAAGTACTAACATAAGTAAGG
>Location:NODE_372714_length_2623_cov_15.020205	Coordinate:1661	Reads:1	Hits:1	Allocated_reads:1	Strand:+
TTGAACTGTAAAGTACTAACATAAGTAAGG
>Location:NODE_372714_length_2623_cov_15.020205	Coordinate:1661	Reads:1	Hits:1	Allocated_reads:1	Strand:+
TTGAACTGTAAAGTACTAACATAAGTAAGGTA
>Location:NODE_372714_length_2623_cov_15.020205	Coordinate:1677	Reads:1	Hits:1	Allocated_reads:1	Strand:+
TAACATAAGTAAGGTATTAGTTTTCAGACT
>Location:NODE_372714_length_2623_cov_15.020205	Coordinate:1682	Reads:2	Hits:1	Allocated_reads:2	Strand:+
TAAGTAAGGTATTAGTTTTCAGAC
>Location:NODE_372714_length_2623_cov_15.020205	Coordinate:1682	Reads:2	Hits:1	Allocated_reads:2	Strand:+
TAAGTAAGGTATTAGTTTTCAGACTCC
>Location:NODE_372714_length_2623_cov_15.020205	Coordinate:1682	Reads:6	Hits:1	Allocated_reads:6	Strand:+
TAAGTAAGGTATTAGTTTTCAGACTCCT
>Location:NODE_372714_length_2623_cov_15.020205	Coordinate:1683	Reads:1	Hits:1	Allocated_reads:1	Strand:+
AAGTAAGGTATTAGTTTTCAGACTCC
>Location:NODE_372714_length_2623_cov_15.020205	Coordinate:1683	Reads:1	Hits:1	Allocated_reads:1	Strand:+
AAGTAAGGTATTAGTTTTCAGACTCCT
>Location:NODE_372714_length_2623_cov_15.020205	Coordinate:1688	Reads:1	Hits:2	Allocated_reads:0.5	Strand:-
ATTTGAAGGAGTCTGAAAACTAATACCT
>Location:NODE_372714_length_2623_cov_15.020205	Coordinate:1691	Reads:1	Hits:2	Allocated_reads:0.5	Strand:+
TATTAGTTTTCAGACTCCTTCAAATT
>Location:NODE_372714_length_2623_cov_15.020205	Coordinate:1691	Reads:1	Hits:2	Allocated_reads:0.5	Strand:+
TATTAGTTTTCAGACTCCTTCAAATTTACAGT
>Location:NODE_372714_length_2623_cov_15.020205	Coordinate:1691	Reads:1	Hits:2	Allocated_reads:0.5	Strand:-
TTTGAAGGAGTCTGAAAACTAATT
>Location:NODE_372714_length_2623_cov_15.020205	Coordinate:1692	Reads:1	Hits:2	Allocated_reads:0.5	Strand:+
ATTAGTTTTCAGACTCCTTCAAATTTACAGTT
>Location:NODE_372714_length_2623_cov_15.020205	Coordinate:1692	Reads:1	Hits:2	Allocated_reads:0.5	Strand:-
GTAAATTTGAAGGAGTCTGAAAACTAAT
>Location:NODE_372714_length_2623_cov_15.020205	Coordinate:1693	Reads:1	Hits:2	Allocated_reads:0.5	Strand:+
TTAGTTTTCAGACTCCTTCAAATTTACAGT
>Location:NODE_372714_length_2623_cov_15.020205	Coordinate:1693	Reads:1	Hits:2	Allocated_reads:0.5	Strand:+
TTAGTTTTCAGACTCCTTCAAATTTACAGTT
>Location:NODE_372714_length_2623_cov_15.020205	Coordinate:1694	Reads:3	Hits:2	Allocated_reads:1.5	Strand:+
TAGTTTTCAGACTCCTTCAAATTTACAGT
>Location:NODE_372714_length_2623_cov_15.020205	Coordinate:1694	Reads:1	Hits:2	Allocated_reads:0.5	Strand:+
TAGTTTTCAGACTCCTTCAAATTTACAGTT
>Location:NODE_372714_length_2623_cov_15.020205	Coordinate:1697	Reads:1	Hits:2	Allocated_reads:0.5	Strand:-
ACTGTAAATTTGAAGGAGTCTGAAAA
>Location:NODE_372714_length_2623_cov_15.020205	Coordinate:1697	Reads:1	Hits:2	Allocated_reads:0.5	Strand:-
TGAACTGTAAATTTGAAGGAGACTGAAAA
>Location:NODE_372714_length_2623_cov_15.020205	Coordinate:1698	Reads:1	Hits:2	Allocated_reads:0.5	Strand:-
TGAACTGTAAATTTGAAGGAGTCTGAAA
>Location:NODE_372714_length_2623_cov_15.020205	Coordinate:1698	Reads:1	Hits:2	Allocated_reads:0.5	Strand:+
TTTCAGACTCCTTCAAATTTACAGT
>Location:NODE_372714_length_2623_cov_15.020205	Coordinate:1699	Reads:1	Hits:2	Allocated_reads:0.5	Strand:+
TTCAGACTCCTTCAAATTTACAGTTCA
>Location:NODE_372714_length_2623_cov_15.020205	Coordinate:1700	Reads:1	Hits:2	Allocated_reads:0.5	Strand:+
TCAGACTCCTTCAAATTTACAGTTCAGA
>Location:NODE_372714_length_2623_cov_15.020205	Coordinate:1700	Reads:1	Hits:2	Allocated_reads:0.5	Strand:+
TCAGACTCCTTCAAATTTACAGTTCAGAT
>Location:NODE_372714_length_2623_cov_15.020205	Coordinate:1702	Reads:1	Hits:2	Allocated_reads:0.5	Strand:-
ATCTGAACTGTAAATTTGAAGGAGTCT
>Location:NODE_372714_length_2623_cov_15.020205	Coordinate:1702	Reads:4	Hits:2	Allocated_reads:2	Strand:-
CTGAACTGTAAATTTGAAGGAGTCT
>Location:NODE_372714_length_2623_cov_15.020205	Coordinate:1702	Reads:1	Hits:2	Allocated_reads:0.5	Strand:-
TGAACTGTAAATTTGAAGGAGTCT
>Location:NODE_372714_length_2623_cov_15.020205	Coordinate:1706	Reads:1	Hits:2	Allocated_reads:0.5	Strand:-
TTTAATCTGAACTGTAAATTTGAAGGA
>Location:NODE_372714_length_2623_cov_15.020205	Coordinate:1707	Reads:1	Hits:2	Allocated_reads:0.5	Strand:-
TAATCTGAACTGTAAATTTGAAGG
>Location:NODE_372714_length_2623_cov_15.020205	Coordinate:1708	Reads:1	Hits:2	Allocated_reads:0.5	Strand:-
TTTAATCTGAACTGTAAATTTGAAG
>Location:NODE_372714_length_2623_cov_15.020205	Coordinate:1709	Reads:1	Hits:2	Allocated_reads:0.5	Strand:+
TTCAAATTTACAGTTCAGATTAAAGAAAAC
>Location:NODE_372714_length_2623_cov_15.020205	Coordinate:1710	Reads:2	Hits:2	Allocated_reads:1	Strand:+
TCAAATTTACAGTTCAGATTAAAGAAAAC
>Location:NODE_372714_length_2623_cov_15.020205	Coordinate:1711	Reads:5	Hits:2	Allocated_reads:2.5	Strand:+
CAAATTTACAGTTCAGATTAAAGAAAAC
>Location:NODE_372714_length_2623_cov_15.020205	Coordinate:1711	Reads:1	Hits:2	Allocated_reads:0.5	Strand:+
CAAATTTACAGTTCAGATTAAAGAAAACT
>Location:NODE_372714_length_2623_cov_15.020205	Coordinate:1712	Reads:2	Hits:2	Allocated_reads:1	Strand:+
AAATTTACAGTTCAGATTAAAGAAAAC
>Location:NODE_372714_length_2623_cov_15.020205	Coordinate:1713	Reads:5	Hits:2	Allocated_reads:2.5	Strand:+
AATTTACAGTTCAGATTAAAGAAAAC
>Location:NODE_372714_length_2623_cov_15.020205	Coordinate:1713	Reads:1	Hits:2	Allocated_reads:0.5	Strand:+
AATTTACAGTTCAGATTAAAGAAAACT
>Location:NODE_372714_length_2623_cov_15.020205	Coordinate:1714	Reads:1	Hits:2	Allocated_reads:0.5	Strand:+
ATTTACAGTTCAGATTAAAGAAAAC
>Location:NODE_372714_length_2623_cov_15.020205	Coordinate:1714	Reads:1	Hits:2	Allocated_reads:0.5	Strand:+
ATTTACAGTTCAGATTAAAGAAAACT
>Location:NODE_372714_length_2623_cov_15.020205	Coordinate:1717	Reads:2	Hits:1	Allocated_reads:2	Strand:+
TACAGTTCAGATTAAAGAAAACTTGTAAT
>Location:NODE_372714_length_2623_cov_15.020205	Coordinate:1717	Reads:2	Hits:1	Allocated_reads:2	Strand:+
TACAGTTCAGATTAAAGAAAACTTGTAATGAC
>Location:NODE_372714_length_2623_cov_15.020205	Coordinate:1720	Reads:4	Hits:1	Allocated_reads:4	Strand:-
CATTACAAGTTTTCTTTAATCTGAACT
>Location:NODE_372714_length_2623_cov_15.020205	Coordinate:1720	Reads:5	Hits:1	Allocated_reads:5	Strand:-
GTCATTACAAGTTTTCTTTAATCTGAACT
>Location:NODE_372714_length_2623_cov_15.020205	Coordinate:1720	Reads:1	Hits:1	Allocated_reads:1	Strand:-
TACAAGTTTTCTTTAATCTGAACT
>Location:NODE_372714_length_2623_cov_15.020205	Coordinate:1720	Reads:1	Hits:1	Allocated_reads:1	Strand:-
TCATTACAAGTTTTCTTTAATCTGAACT
>Location:NODE_372714_length_2623_cov_15.020205	Coordinate:1720	Reads:4	Hits:1	Allocated_reads:4	Strand:-
TTACAAGTTTTCTTTAATCTGAACT
>Location:NODE_372714_length_2623_cov_15.020205	Coordinate:1721	Reads:1	Hits:1	Allocated_reads:1	Strand:+
GTTCAGATTAAAGAAAACTTGTAAT
>Location:NODE_372714_length_2623_cov_15.020205	Coordinate:1721	Reads:2	Hits:1	Allocated_reads:2	Strand:+
GTTCAGATTAAAGAAAACTTGTAATGACT
>Location:NODE_372714_length_2623_cov_15.020205	Coordinate:1721	Reads:1	Hits:1	Allocated_reads:1	Strand:-
TTACAAGTTTTCTTTAATCTGAAC
>Location:NODE_372714_length_2623_cov_15.020205	Coordinate:1722	Reads:3	Hits:1	Allocated_reads:3	Strand:+
TTCAGATTAAAGAAAACTTGTAATGACT
>Location:NODE_372714_length_2623_cov_15.020205	Coordinate:1723	Reads:2	Hits:1	Allocated_reads:2	Strand:+
TCAGATTAAAGAAAACTTGTAATGAC
>Location:NODE_372714_length_2623_cov_15.020205	Coordinate:1723	Reads:21	Hits:1	Allocated_reads:21	Strand:+
TCAGATTAAAGAAAACTTGTAATGACT
>Location:NODE_372714_length_2623_cov_15.020205	Coordinate:1723	Reads:1	Hits:1	Allocated_reads:1	Strand:+
TCAGATTAAAGAAAACTTGTAATGACTT
>Location:NODE_372714_length_2623_cov_15.020205	Coordinate:1723	Reads:1	Hits:1	Allocated_reads:1	Strand:+
TCAGATTAAAGAAAACTTGTAATGACTTT
>Location:NODE_372714_length_2623_cov_15.020205	Coordinate:1723	Reads:1	Hits:1	Allocated_reads:1	Strand:+
TCAGATTAAAGAAAACTTGTAATGACTTTGTC
>Location:NODE_372714_length_2623_cov_15.020205	Coordinate:1724	Reads:1	Hits:1	Allocated_reads:1	Strand:+
CAGATTAAAGAAAACTTGTAATGACTTTGTC
>Location:NODE_372714_length_2623_cov_15.020205	Coordinate:1728	Reads:1	Hits:1	Allocated_reads:1	Strand:+
TTAAAGAAAACTTGTAATGACTTTGTC
>Location:NODE_372714_length_2623_cov_15.020205	Coordinate:1728	Reads:3	Hits:1	Allocated_reads:3	Strand:+
TTAAAGAAAACTTGTAATGACTTTGTCT
>Location:NODE_372714_length_2623_cov_15.020205	Coordinate:1728	Reads:1	Hits:1	Allocated_reads:1	Strand:+
TTAAAGAAAACTTGTAATGACTTTGTCTAA
>Location:NODE_372714_length_2623_cov_15.020205	Coordinate:1729	Reads:1	Hits:1	Allocated_reads:1	Strand:+
TAAAGAAAACTTGTAATGACTTTGTCT
>Location:NODE_372714_length_2623_cov_15.020205	Coordinate:1729	Reads:1	Hits:1	Allocated_reads:1	Strand:+
TAAAGAAAACTTGTAATGACTTTGTCTAA
>Location:NODE_372714_length_2623_cov_15.020205	Coordinate:1731	Reads:1	Hits:1	Allocated_reads:1	Strand:+
AAGAAAACTTGTAATGACTTTGTCTAATCC
>Location:NODE_372714_length_2623_cov_15.020205	Coordinate:1733	Reads:2	Hits:1	Allocated_reads:2	Strand:+
GAAAACTTGTAATGACTTTGTCTAATCC
>Location:NODE_372714_length_2623_cov_15.020205	Coordinate:1735	Reads:1	Hits:1	Allocated_reads:1	Strand:+
AAACTTGTAATGACTTTGTCTAATCCCA
>Location:NODE_372714_length_2623_cov_15.020205	Coordinate:1735	Reads:1	Hits:1	Allocated_reads:1	Strand:+
AAACTTGTAATGACTTTGTCTAATCCCG
>Location:NODE_372714_length_2623_cov_15.020205	Coordinate:1735	Reads:1	Hits:1	Allocated_reads:1	Strand:-
TGGGATTAGACAAAGTCATTACAAGTTT
>Location:NODE_372714_length_2623_cov_15.020205	Coordinate:1736	Reads:1	Hits:1	Allocated_reads:1	Strand:-
TGGGATTAGACAAAGTCATTACAAGTT
>Location:NODE_372714_length_2623_cov_15.020205	Coordinate:1736	Reads:1	Hits:1	Allocated_reads:1	Strand:-
TTGGGATTAGACAAAGTCATTACAAGTT
>Location:NODE_372714_length_2623_cov_15.020205	Coordinate:1736	Reads:1	Hits:1	Allocated_reads:1	Strand:-
TTTGGGATTAGACAAAGTCATTACAAGTT
>Location:NODE_372714_length_2623_cov_15.020205	Coordinate:1737	Reads:1	Hits:1	Allocated_reads:1	Strand:-
TTTGGGATTAGACAAAGTCATTACAAGT
>Location:NODE_372714_length_2623_cov_15.020205	Coordinate:1739	Reads:8	Hits:1	Allocated_reads:8	Strand:+
TTGTAATGACTTTGTCTAATCCCAAACT
>Location:NODE_372714_length_2623_cov_15.020205	Coordinate:1740	Reads:2	Hits:1	Allocated_reads:2	Strand:+
TGTAATGACTTTGTCTAATCCCAAACT
>Location:NODE_372714_length_2623_cov_15.020205	Coordinate:1742	Reads:1	Hits:1	Allocated_reads:1	Strand:+
TAATGACTTTGTCTAATCCCAAACT
>Location:NODE_372714_length_2623_cov_15.020205	Coordinate:1742	Reads:1	Hits:1	Allocated_reads:1	Strand:+
TAATGACTTTGTCTAATCCCAAACTTC
>Location:NODE_372714_length_2623_cov_15.020205	Coordinate:1742	Reads:1	Hits:1	Allocated_reads:1	Strand:+
TAATGACTTTGTCTAATCCCAAACTTCT
>Location:NODE_372714_length_2623_cov_15.020205	Coordinate:1742	Reads:1	Hits:1	Allocated_reads:1	Strand:+
TAATGACTTTGTCTAATCCCAAACTTCTTCCT
>Location:NODE_372714_length_2623_cov_15.020205	Coordinate:1743	Reads:1	Hits:1	Allocated_reads:1	Strand:-
AAGTTTGGGATTAGACAAAGTCATT
>Location:NODE_372714_length_2623_cov_15.020205	Coordinate:1745	Reads:1	Hits:2	Allocated_reads:0.5	Strand:-
AAGAAGTTTGGGATTAGACAAAGTCA
>Location:NODE_372714_length_2623_cov_15.020205	Coordinate:1745	Reads:1	Hits:2	Allocated_reads:0.5	Strand:+
TGACTTTGTCTAATCCCAAACTTCT
>Location:NODE_372714_length_2623_cov_15.020205	Coordinate:1745	Reads:1	Hits:2	Allocated_reads:0.5	Strand:+
TGACTTTGTCTAATCCCAAACTTCTTCC
>Location:NODE_372714_length_2623_cov_15.020205	Coordinate:1745	Reads:11	Hits:2	Allocated_reads:5.5	Strand:+
TGACTTTGTCTAATCCCAAACTTCTTCCT
>Location:NODE_372714_length_2623_cov_15.020205	Coordinate:1749	Reads:1	Hits:2	Allocated_reads:0.5	Strand:-
CAAGGAAGAAGTTTGGGATTAGACAAA
>Location:NODE_372714_length_2623_cov_15.020205	Coordinate:1749	Reads:3	Hits:2	Allocated_reads:1.5	Strand:+
TTTGTCTAATCCCAAACTTCTTCCTTGCTT
>Location:NODE_372714_length_2623_cov_15.020205	Coordinate:1750	Reads:4	Hits:2	Allocated_reads:2	Strand:+
TTGTCTAATCCCAAACTTCTTCCTTGCTT
>Location:NODE_372714_length_2623_cov_15.020205	Coordinate:1751	Reads:1	Hits:2	Allocated_reads:0.5	Strand:+
TGTCTAATCCCAAACTTCTTCCTTGCTTTGC
>Location:NODE_372714_length_2623_cov_15.020205	Coordinate:1753	Reads:1	Hits:2	Allocated_reads:0.5	Strand:+
TCTAATCCCAAACTTCTTCCTTGCTTTGCT
>Location:NODE_372714_length_2623_cov_15.020205	Coordinate:1754	Reads:1	Hits:2	Allocated_reads:0.5	Strand:+
CTAATCCCAAACTTCTTCCTTGCTTTGCT
>Location:NODE_372714_length_2623_cov_15.020205	Coordinate:1755	Reads:1	Hits:2	Allocated_reads:0.5	Strand:-
AAAGCAAGGAAGAAGTTTGGGATTA
>Location:NODE_372714_length_2623_cov_15.020205	Coordinate:1755	Reads:1	Hits:2	Allocated_reads:0.5	Strand:+
TAATCCCAAACTTCTTCCTTGCTT
>Location:NODE_372714_length_2623_cov_15.020205	Coordinate:1755	Reads:1	Hits:2	Allocated_reads:0.5	Strand:+
TAATCCCAAACTTCTTCCTTGCTTTGCG
>Location:NODE_372714_length_2623_cov_15.020205	Coordinate:1755	Reads:6	Hits:2	Allocated_reads:3	Strand:+
TAATCCCAAACTTCTTCCTTGCTTTGCT
>Location:NODE_372714_length_2623_cov_15.020205	Coordinate:1755	Reads:1	Hits:2	Allocated_reads:0.5	Strand:+
TAATCCCAAACTTCTTCCTTGCTTTGCTT
>Location:NODE_372714_length_2623_cov_15.020205	Coordinate:1755	Reads:1	Hits:2	Allocated_reads:0.5	Strand:+
TAATCCCAAACTTCTTCCTTGCTTTGCTTAC
>Location:NODE_372714_length_2623_cov_15.020205	Coordinate:1758	Reads:1	Hits:2	Allocated_reads:0.5	Strand:+
TCCCAAACTTCTTCCTTGCTTTGCTTA
>Location:NODE_372714_length_2623_cov_15.020205	Coordinate:1758	Reads:1	Hits:2	Allocated_reads:0.5	Strand:+
TCCCAAACTTCTTCCTTGCTTTGCTTAC
>Location:NODE_372714_length_2623_cov_15.020205	Coordinate:1759	Reads:1	Hits:2	Allocated_reads:0.5	Strand:+
CCCAAACTTCTTCCTTGCTTTGCTTACT
>Location:NODE_372714_length_2623_cov_15.020205	Coordinate:1761	Reads:1	Hits:2	Allocated_reads:0.5	Strand:+
CAAACTTCTTCCTTGCTTTGCTTACTG
>Location:NODE_372714_length_2623_cov_15.020205	Coordinate:1762	Reads:1	Hits:2	Allocated_reads:0.5	Strand:-
CAGTAAGCAAAGCAAGGAAGAAGTTT
>Location:NODE_372714_length_2623_cov_15.020205	Coordinate:1766	Reads:2	Hits:2	Allocated_reads:1	Strand:+
TTCTTCCTTGCTTTGCTTACTGTGCATT
>Location:NODE_372714_length_2623_cov_15.020205	Coordinate:1767	Reads:1	Hits:2	Allocated_reads:0.5	Strand:+
TCTTCCTTGCTTTGCTTACTGTGC
>Location:NODE_372714_length_2623_cov_15.020205	Coordinate:1767	Reads:1	Hits:2	Allocated_reads:0.5	Strand:+
TCTTCCTTGCTTTGCTTACTGTGCATTTAAAAAT
>Location:NODE_372714_length_2623_cov_15.020205	Coordinate:1774	Reads:1	Hits:1	Allocated_reads:1	Strand:+
TGCTTTGCTTACTGTGCATTTAAAAATCAGCCTT
>Location:NODE_372714_length_2623_cov_15.020205	Coordinate:1777	Reads:2	Hits:1	Allocated_reads:2	Strand:+
TTTGCTTACTGTGCATTTAAAAATCAGCCT
>Location:NODE_372714_length_2623_cov_15.020205	Coordinate:1778	Reads:1	Hits:1	Allocated_reads:1	Strand:+
TTGCTTACTGTGCATTTAAAAATCAGCCT
>Location:NODE_372714_length_2623_cov_15.020205	Coordinate:1779	Reads:1	Hits:1	Allocated_reads:1	Strand:+
TGCTTACTGTGCATTTAAAAATCAGCCT
>Location:NODE_372714_length_2623_cov_15.020205	Coordinate:1781	Reads:1	Hits:1	Allocated_reads:1	Strand:+
CTTACTGTGCATTTAAAAATCAGCCT
>Location:NODE_372714_length_2623_cov_15.020205	Coordinate:1786	Reads:1	Hits:1	Allocated_reads:1	Strand:+
TGTGCATTTAAAAATCAGCCTTTATGAACACT
>Location:NODE_372714_length_2623_cov_15.020205	Coordinate:1788	Reads:1	Hits:1	Allocated_reads:1	Strand:+
TGCATTTAAAAATCAGCCTTTATGAACACT
>Location:NODE_372714_length_2623_cov_15.020205	Coordinate:1788	Reads:1	Hits:1	Allocated_reads:1	Strand:+
TGCATTTAAAAATCAGCCTTTATGAACACTT
>Location:NODE_372714_length_2623_cov_15.020205	Coordinate:1797	Reads:1	Hits:1	Allocated_reads:1	Strand:+
AAATCAGCCTTTATGAACACTTTAGAG
>Location:NODE_372714_length_2623_cov_15.020205	Coordinate:1798	Reads:1	Hits:1	Allocated_reads:1	Strand:+
AATCAGCCTTTATGAACACTTTAG
>Location:NODE_372714_length_2623_cov_15.020205	Coordinate:1800	Reads:3	Hits:1	Allocated_reads:3	Strand:+
TCAGCCTTTATGAACACTTTAGAG
>Location:NODE_372714_length_2623_cov_15.020205	Coordinate:1800	Reads:4	Hits:1	Allocated_reads:4	Strand:+
TCAGCCTTTATGAACACTTTAGAGGACGTGG
>Location:NODE_372714_length_2623_cov_15.020205	Coordinate:1803	Reads:2	Hits:1	Allocated_reads:2	Strand:+
GCCTTTATGAACACTTTAGAGGACGTGGA
>Location:NODE_372714_length_2623_cov_15.020205	Coordinate:1805	Reads:1	Hits:1	Allocated_reads:1	Strand:+
CTTTATGAACACTTTAGAGGACGTGG
>Location:NODE_372714_length_2623_cov_15.020205	Coordinate:1806	Reads:1	Hits:1	Allocated_reads:1	Strand:+
TTTATGAACACTTTAGAGGACGTGG
>Location:NODE_372714_length_2623_cov_15.020205	Coordinate:1806	Reads:1	Hits:1	Allocated_reads:1	Strand:+
TTTATGAACACTTTAGAGGACATGGA
>Location:NODE_372714_length_2623_cov_15.020205	Coordinate:1806	Reads:1	Hits:1	Allocated_reads:1	Strand:+
TTTATGAACACTTTAGAGGACGTGGA
>Location:NODE_372714_length_2623_cov_15.020205	Coordinate:1806	Reads:1	Hits:1	Allocated_reads:1	Strand:+
TTTATGAACACTTTAGAGGACGTGGAGG
>Location:NODE_372714_length_2623_cov_15.020205	Coordinate:1807	Reads:1	Hits:1	Allocated_reads:1	Strand:+
TTATGAACACTTTAGAGGACGTGG
>Location:NODE_372714_length_2623_cov_15.020205	Coordinate:1807	Reads:3	Hits:1	Allocated_reads:3	Strand:+
TTATGAACACTTTAGAGGACGTGGA
>Location:NODE_372714_length_2623_cov_15.020205	Coordinate:1807	Reads:1	Hits:1	Allocated_reads:1	Strand:+
TTATGAACACTTTAGAGGACGTGGAG
>Location:NODE_372714_length_2623_cov_15.020205	Coordinate:1807	Reads:2	Hits:1	Allocated_reads:2	Strand:+
TTATGAACACTTTAGAGGACATGGAGG
>Location:NODE_372714_length_2623_cov_15.020205	Coordinate:1807	Reads:2	Hits:1	Allocated_reads:2	Strand:+
TTATGAACACTTTAGAGGACGTGGAGG
>Location:NODE_372714_length_2623_cov_15.020205	Coordinate:1807	Reads:5	Hits:1	Allocated_reads:5	Strand:+
TTATGAACACTTTAGAGGACATGGAGGT
>Location:NODE_372714_length_2623_cov_15.020205	Coordinate:1807	Reads:1	Hits:1	Allocated_reads:1	Strand:+
TTATGAACACTTTAGAGGACATGGAGGTG
>Location:NODE_372714_length_2623_cov_15.020205	Coordinate:1808	Reads:5	Hits:1	Allocated_reads:5	Strand:+
TATGAACACTTTAGAGGACGTGGA
>Location:NODE_372714_length_2623_cov_15.020205	Coordinate:1808	Reads:1	Hits:1	Allocated_reads:1	Strand:+
TATGAACACTTTAGAGGACATGGAGG
>Location:NODE_372714_length_2623_cov_15.020205	Coordinate:1808	Reads:7	Hits:1	Allocated_reads:7	Strand:+
TATGAACACTTTAGAGGACGTGGAGG
>Location:NODE_372714_length_2623_cov_15.020205	Coordinate:1808	Reads:1	Hits:1	Allocated_reads:1	Strand:+
TATGAACACTTTAGAGGACATGGAGGT
>Location:NODE_372714_length_2623_cov_15.020205	Coordinate:1808	Reads:1	Hits:1	Allocated_reads:1	Strand:+
TATGAACACTTTAGAGGACGTGGAGGT
>Location:NODE_372714_length_2623_cov_15.020205	Coordinate:1808	Reads:4	Hits:1	Allocated_reads:4	Strand:+
TATGAACACTTTAGAGGACATGGAGGTG
>Location:NODE_372714_length_2623_cov_15.020205	Coordinate:1808	Reads:4	Hits:1	Allocated_reads:4	Strand:+
TATGAACACTTTAGAGGACGTGGAGGTG
>Location:NODE_372714_length_2623_cov_15.020205	Coordinate:1808	Reads:1	Hits:1	Allocated_reads:1	Strand:+
TATGAACACTTTAGAGGACATGGAGGTGT
>Location:NODE_372714_length_2623_cov_15.020205	Coordinate:1808	Reads:1	Hits:1	Allocated_reads:1	Strand:+
TATGAACACTTTAGAGGACGTGGAGGTGT
>Location:NODE_372714_length_2623_cov_15.020205	Coordinate:1808	Reads:1	Hits:1	Allocated_reads:1	Strand:+
TATGAACACTTTAGAGGACGTGGAGGTGTC
>Location:NODE_372714_length_2623_cov_15.020205	Coordinate:1808	Reads:3	Hits:1	Allocated_reads:3	Strand:+
TATGAACACTTTAGAGGACATGGAGGTGTC
>Location:NODE_372714_length_2623_cov_15.020205	Coordinate:1808	Reads:4	Hits:1	Allocated_reads:4	Strand:+
TATGAACACTTTAGAGGACGTGGAGGTGTCA
>Location:NODE_372714_length_2623_cov_15.020205	Coordinate:1809	Reads:1	Hits:1	Allocated_reads:1	Strand:+
ATGAACACTTTAGAGGACATGGAGGTGTC
>Location:NODE_372714_length_2623_cov_15.020205	Coordinate:1810	Reads:1	Hits:1	Allocated_reads:1	Strand:+
TGAACACTTTAGAGGACATGGAGG
>Location:NODE_372714_length_2623_cov_15.020205	Coordinate:1810	Reads:1	Hits:1	Allocated_reads:1	Strand:+
TGAACACTTTAGAGGACATGGAGGTGT
>Location:NODE_372714_length_2623_cov_15.020205	Coordinate:1810	Reads:2	Hits:1	Allocated_reads:2	Strand:+
TGAACACTTTAGAGGACATGGAGGTGTCA
>Location:NODE_372714_length_2623_cov_15.020205	Coordinate:1811	Reads:1	Hits:1	Allocated_reads:1	Strand:+
GAACACTTTAGAGGACATGGAGGTGTCA
>Location:NODE_372714_length_2623_cov_15.020205	Coordinate:1812	Reads:1	Hits:1	Allocated_reads:1	Strand:+
AACACTTTAGAGGACATGGAGGTGTCAGT
>Location:NODE_372714_length_2623_cov_15.020205	Coordinate:1814	Reads:2	Hits:1	Allocated_reads:2	Strand:+
CACTTTAGAGGACATGGAGGTGTCAGTCCA
>Location:NODE_372714_length_2623_cov_15.020205	Coordinate:1815	Reads:1	Hits:1	Allocated_reads:1	Strand:+
ACTTTAGAGGACATGGAGGTGTCAGTCCA
>Location:NODE_372714_length_2623_cov_15.020205	Coordinate:1817	Reads:1	Hits:1	Allocated_reads:1	Strand:+
TTTAGAGGACATGGAGGTGTCAGTCCA
>Location:NODE_372714_length_2623_cov_15.020205	Coordinate:1818	Reads:1	Hits:1	Allocated_reads:1	Strand:+
TTAGAGGACATGGAGGTGTCAGTCCATCTG
>Location:NODE_372714_length_2623_cov_15.020205	Coordinate:1821	Reads:1	Hits:1	Allocated_reads:1	Strand:-
AACAGATGGACTGACACCTCCACGTCCTC
>Location:NODE_372714_length_2623_cov_15.020205	Coordinate:1822	Reads:1	Hits:1	Allocated_reads:1	Strand:-
CAGATGGACTGACACCTCCACGTCCT
>Location:NODE_372714_length_2623_cov_15.020205	Coordinate:1824	Reads:1	Hits:1	Allocated_reads:1	Strand:-
AAAACAGATGGACTGACACCTCCACGTC
>Location:NODE_372714_length_2623_cov_15.020205	Coordinate:1824	Reads:1	Hits:1	Allocated_reads:1	Strand:-
AAACAGATGGACTGACACCTCCATGTC
>Location:NODE_372714_length_2623_cov_15.020205	Coordinate:1825	Reads:1	Hits:1	Allocated_reads:1	Strand:-
AAAACAGATGGACTGACACCTCCATGT
>Location:NODE_372714_length_2623_cov_15.020205	Coordinate:1827	Reads:1	Hits:1	Allocated_reads:1	Strand:-
AAAACAGATGGACTGACACCTCCAC
>Location:NODE_372714_length_2623_cov_15.020205	Coordinate:1833	Reads:1	Hits:1	Allocated_reads:1	Strand:+
GTGTCAGTCCATCTGTTTTTTGTT
>Location:NODE_372714_length_2623_cov_15.020205	Coordinate:1836	Reads:1	Hits:1	Allocated_reads:1	Strand:+
TCAGTCCATCTGTTTTTTGTTTTTTTT
>Location:NODE_372714_length_2623_cov_15.020205	Coordinate:1838	Reads:1	Hits:1	Allocated_reads:1	Strand:-
AAAAAAAAACAAAAAACAGATGGACT
>Location:NODE_372714_length_2623_cov_15.020205	Coordinate:1859	Reads:1	Hits:5	Allocated_reads:0.2	Strand:+
TTTTTTGTTTGTTTGTTTTTTGCTG
>Location:NODE_372714_length_2623_cov_15.020205	Coordinate:1864	Reads:1	Hits:1	Allocated_reads:1	Strand:+
TGTTTGTTTGTTTTTTGCTGTTCTGTT
>Location:NODE_372714_length_2623_cov_15.020205	Coordinate:1866	Reads:1	Hits:2	Allocated_reads:0.5	Strand:+
TTTGTTTGTTTTTTGCTGTTCTGT
>Location:NODE_372714_length_2623_cov_15.020205	Coordinate:1869	Reads:1	Hits:2	Allocated_reads:0.5	Strand:-
AACAAACAGAACAGCAAAAAACAAAC
>Location:NODE_372714_length_2623_cov_15.020205	Coordinate:1870	Reads:1	Hits:2	Allocated_reads:0.5	Strand:-
ACAAACAGAACAGCAAAAAACAAA
>Location:NODE_372714_length_2623_cov_15.020205	Coordinate:1872	Reads:1	Hits:1	Allocated_reads:1	Strand:+
TGTTTTTTGCTGTTCTGTTTGTTTTGA
>Location:NODE_372714_length_2623_cov_15.020205	Coordinate:1872	Reads:2	Hits:1	Allocated_reads:2	Strand:+
TGTTTTTTGCTGTTCTGTTTGTTTTGAAGC
>Location:NODE_372714_length_2623_cov_15.020205	Coordinate:1873	Reads:2	Hits:1	Allocated_reads:2	Strand:-
TCAAAACAAACAGAACAGCAAAAAAC
>Location:NODE_372714_length_2623_cov_15.020205	Coordinate:1875	Reads:2	Hits:1	Allocated_reads:2	Strand:+
TTTTTGCTGTTCTGTTTGTTTTGAAGCC
>Location:NODE_372714_length_2623_cov_15.020205	Coordinate:1875	Reads:2	Hits:1	Allocated_reads:2	Strand:+
TTTTTGCTGTTCTGTTTGTTTTGAAGCCCT
>Location:NODE_372714_length_2623_cov_15.020205	Coordinate:1876	Reads:1	Hits:1	Allocated_reads:1	Strand:+
TTTTGCTGTTCTGTTTGTTTTGAAGCCCT
>Location:NODE_372714_length_2623_cov_15.020205	Coordinate:1877	Reads:1	Hits:1	Allocated_reads:1	Strand:+
TTTGCTGTTCTGTTTGTTTTGAAG
>Location:NODE_372714_length_2623_cov_15.020205	Coordinate:1877	Reads:1	Hits:1	Allocated_reads:1	Strand:+
TTTGCTGTTCTGTTTGTTTTGAAGCCCT
>Location:NODE_372714_length_2623_cov_15.020205	Coordinate:1878	Reads:4	Hits:1	Allocated_reads:4	Strand:+
TTGCTGTTCTGTTTGTTTTGAAGCCCT
>Location:NODE_372714_length_2623_cov_15.020205	Coordinate:1878	Reads:1	Hits:1	Allocated_reads:1	Strand:+
TTGCTGTTCTGTTTGTTTTGAAGCCCTGA
>Location:NODE_372714_length_2623_cov_15.020205	Coordinate:1879	Reads:1	Hits:1	Allocated_reads:1	Strand:+
TGCTGTTCTGTTTGTTTTGAAGCCC
>Location:NODE_372714_length_2623_cov_15.020205	Coordinate:1879	Reads:1	Hits:1	Allocated_reads:1	Strand:+
TGCTGTTCTGTTTGTTTTGAATCCCG
>Location:NODE_372714_length_2623_cov_15.020205	Coordinate:1879	Reads:3	Hits:1	Allocated_reads:3	Strand:+
TGCTGTTCTGTTTGTTTTGAAGCCCT
>Location:NODE_372714_length_2623_cov_15.020205	Coordinate:1879	Reads:1	Hits:1	Allocated_reads:1	Strand:+
TGCTGTTCTGTTTGTTTTGAAGCCCTGA
>Location:NODE_372714_length_2623_cov_15.020205	Coordinate:1879	Reads:2	Hits:1	Allocated_reads:2	Strand:+
TGCTGTTCTGTTTGTTTTGAAGCCCTGACA
>Location:NODE_372714_length_2623_cov_15.020205	Coordinate:1880	Reads:2	Hits:1	Allocated_reads:2	Strand:-
GTGTCAGGGCTTCAAAACAAACAGAACAGC
>Location:NODE_372714_length_2623_cov_15.020205	Coordinate:1881	Reads:1	Hits:1	Allocated_reads:1	Strand:+
CTGTTCTGTTTGTTTTGAAGCCCTGT
>Location:NODE_372714_length_2623_cov_15.020205	Coordinate:1882	Reads:1	Hits:1	Allocated_reads:1	Strand:+
TGTTCTGTTTGTTTTGAAGCCCTGACACAA
>Location:NODE_372714_length_2623_cov_15.020205	Coordinate:1883	Reads:1	Hits:1	Allocated_reads:1	Strand:-
TCAGGGCTTCAAAACAAACAGAAC
>Location:NODE_372714_length_2623_cov_15.020205	Coordinate:1884	Reads:2	Hits:1	Allocated_reads:2	Strand:+
TTCTGTTTGTTTTGAAGCCCTGACAC
>Location:NODE_372714_length_2623_cov_15.020205	Coordinate:1884	Reads:1	Hits:1	Allocated_reads:1	Strand:+
TTCTGTTTGTTTTGAAGCCCTGACACAA
>Location:NODE_372714_length_2623_cov_15.020205	Coordinate:1885	Reads:1	Hits:1	Allocated_reads:1	Strand:+
TCTGTTTGTTTTGAAGCCCTGACACA
>Location:NODE_372714_length_2623_cov_15.020205	Coordinate:1885	Reads:1	Hits:1	Allocated_reads:1	Strand:+
TCTGTTTGTTTTGAAGCCCTGACACAATA
>Location:NODE_372714_length_2623_cov_15.020205	Coordinate:1887	Reads:1	Hits:1	Allocated_reads:1	Strand:+
TGTTTGTTTTGAAGCCCTGACACAATATACATGAT
>Location:NODE_372714_length_2623_cov_15.020205	Coordinate:1890	Reads:1	Hits:1	Allocated_reads:1	Strand:+
TTGTTTTGAAGCCCTGACACAATATACATGAT
>Location:NODE_372714_length_2623_cov_15.020205	Coordinate:1891	Reads:1	Hits:1	Allocated_reads:1	Strand:+
TGTTTTGAAGCCCTGACACAATATACAT
>Location:NODE_372714_length_2623_cov_15.020205	Coordinate:1891	Reads:1	Hits:1	Allocated_reads:1	Strand:+
TGTTTTGAAGCCCTGACACAATATACATG
>Location:NODE_372714_length_2623_cov_15.020205	Coordinate:1891	Reads:2	Hits:1	Allocated_reads:2	Strand:+
TGTTTTGAAGCCCTGACACAATATACATGAT
>Location:NODE_372714_length_2623_cov_15.020205	Coordinate:1892	Reads:2	Hits:1	Allocated_reads:2	Strand:+
GTTTTGAAGCCCTGACACAATATACATG
>Location:NODE_372714_length_2623_cov_15.020205	Coordinate:1892	Reads:3	Hits:1	Allocated_reads:3	Strand:+
GTTTTGAAGCCCTGACACAATATACATGAT
>Location:NODE_372714_length_2623_cov_15.020205	Coordinate:1893	Reads:1	Hits:1	Allocated_reads:1	Strand:+
TTTTGAAGCCCTGACACAATATACA
>Location:NODE_372714_length_2623_cov_15.020205	Coordinate:1893	Reads:6	Hits:1	Allocated_reads:6	Strand:+
TTTTGAAGCCCTGACACAATATACAT
>Location:NODE_372714_length_2623_cov_15.020205	Coordinate:1893	Reads:29	Hits:1	Allocated_reads:29	Strand:+
TTTTGAAGCCCTGACACAATATACATG
>Location:NODE_372714_length_2623_cov_15.020205	Coordinate:1893	Reads:41	Hits:1	Allocated_reads:41	Strand:+
TTTTGAAGCCCTGACACAATATACATGAT
>Location:NODE_372714_length_2623_cov_15.020205	Coordinate:1893	Reads:19	Hits:1	Allocated_reads:19	Strand:+
TTTTGAAGCCCTGACACAATATACATGATT
>Location:NODE_372714_length_2623_cov_15.020205	Coordinate:1894	Reads:3	Hits:1	Allocated_reads:3	Strand:+
TTTGAAGCCCTGACACAATATACATG
>Location:NODE_372714_length_2623_cov_15.020205	Coordinate:1894	Reads:7	Hits:1	Allocated_reads:7	Strand:+
TTTGAAGCCCTGACACAATATACATGAT
>Location:NODE_372714_length_2623_cov_15.020205	Coordinate:1894	Reads:10	Hits:1	Allocated_reads:10	Strand:+
TTTGAAGCCCTGACACAATATACATGATT
>Location:NODE_372714_length_2623_cov_15.020205	Coordinate:1894	Reads:2	Hits:1	Allocated_reads:2	Strand:+
TTTGAAGCCCTGACACAATATACATGATTT
>Location:NODE_372714_length_2623_cov_15.020205	Coordinate:1895	Reads:11	Hits:1	Allocated_reads:11	Strand:+
TTGAAGCCCTGACACAATATACATGAT
>Location:NODE_372714_length_2623_cov_15.020205	Coordinate:1895	Reads:15	Hits:1	Allocated_reads:15	Strand:+
TTGAAGCCCTGACACAATATACATGATT
>Location:NODE_372714_length_2623_cov_15.020205	Coordinate:1895	Reads:2	Hits:1	Allocated_reads:2	Strand:+
TTGAAGCCCTGACACAATATACATGATTT
>Location:NODE_372714_length_2623_cov_15.020205	Coordinate:1896	Reads:2	Hits:1	Allocated_reads:2	Strand:+
TGAAGCCCTGACACAATATACATG
>Location:NODE_372714_length_2623_cov_15.020205	Coordinate:1896	Reads:6	Hits:1	Allocated_reads:6	Strand:+
TGAAGCCCTGACACAATATACATGAT
>Location:NODE_372714_length_2623_cov_15.020205	Coordinate:1896	Reads:1	Hits:1	Allocated_reads:1	Strand:+
TGAAGCCCTGACACAATATACATGATT
>Location:NODE_372714_length_2623_cov_15.020205	Coordinate:1896	Reads:1	Hits:1	Allocated_reads:1	Strand:+
TGAAGCCCTGACACAATATACATGATTTCC
>Location:NODE_372714_length_2623_cov_15.020205	Coordinate:1897	Reads:1	Hits:1	Allocated_reads:1	Strand:+
GAAGCCCTGACACAATATACATGATTTCCT
>Location:NODE_372714_length_2623_cov_15.020205	Coordinate:1899	Reads:2	Hits:2	Allocated_reads:1	Strand:+
AGCCCTGACACAATATACATGATTTCCTGCA
>Location:NODE_372714_length_2623_cov_15.020205	Coordinate:1899	Reads:1	Hits:2	Allocated_reads:0.5	Strand:-
CAGGAAATCATGTATATTGTGTCAGGGCT
>Location:NODE_372714_length_2623_cov_15.020205	Coordinate:1899	Reads:1	Hits:2	Allocated_reads:0.5	Strand:-
GGAAATCATGTATATTGTGTCAGGGCT
>Location:NODE_372714_length_2623_cov_15.020205	Coordinate:1900	Reads:1	Hits:2	Allocated_reads:0.5	Strand:-
CAGGAAATCATGTATATTGTGTCAGGGC
>Location:NODE_372714_length_2623_cov_15.020205	Coordinate:1900	Reads:4	Hits:2	Allocated_reads:2	Strand:+
GCCCTGACACAATATACATGATTTCCTGCA
>Location:NODE_372714_length_2623_cov_15.020205	Coordinate:1901	Reads:1	Hits:2	Allocated_reads:0.5	Strand:-
CAGGAAATCATGTATATTGTGTCAGGG
>Location:NODE_372714_length_2623_cov_15.020205	Coordinate:1901	Reads:1	Hits:2	Allocated_reads:0.5	Strand:+
CCCTGACACAATATACATGATTTCCTGCA
>Location:NODE_372714_length_2623_cov_15.020205	Coordinate:1901	Reads:1	Hits:2	Allocated_reads:0.5	Strand:+
CCCTGACACAATATACATGATTTCCTGCAC
>Location:NODE_372714_length_2623_cov_15.020205	Coordinate:1901	Reads:2	Hits:2	Allocated_reads:1	Strand:+
CCCTGACACAATATACATGATTTCCTGCACA
>Location:NODE_372714_length_2623_cov_15.020205	Coordinate:1902	Reads:2	Hits:2	Allocated_reads:1	Strand:-
CAGGAAATCATGTATATTGTGTCAGG
>Location:NODE_372714_length_2623_cov_15.020205	Coordinate:1902	Reads:4	Hits:2	Allocated_reads:2	Strand:+
CCTGACACAATATACATGATTTCCTGCACA
>Location:NODE_372714_length_2623_cov_15.020205	Coordinate:1903	Reads:2	Hits:2	Allocated_reads:1	Strand:+
CTGACACAATATACATGATTTCCTGCACA
>Location:NODE_372714_length_2623_cov_15.020205	Coordinate:1904	Reads:1	Hits:2	Allocated_reads:0.5	Strand:-
CAGGAAATCATGTATATTGTGTCA
>Location:NODE_372714_length_2623_cov_15.020205	Coordinate:1904	Reads:1	Hits:2	Allocated_reads:0.5	Strand:+
TGACACAATATACATGATTTCCTGC
>Location:NODE_372714_length_2623_cov_15.020205	Coordinate:1904	Reads:19	Hits:2	Allocated_reads:9.5	Strand:+
TGACACAATATACATGATTTCCTGCACA
>Location:NODE_372714_length_2623_cov_15.020205	Coordinate:1905	Reads:1	Hits:2	Allocated_reads:0.5	Strand:+
GACACAATATACATGATTTCCTGCACA
>Location:NODE_372714_length_2623_cov_15.020205	Coordinate:1907	Reads:1	Hits:2	Allocated_reads:0.5	Strand:+
CACAATATACATGATTTCCTGCACA
>Location:NODE_372714_length_2623_cov_15.020205	Coordinate:1909	Reads:1	Hits:2	Allocated_reads:0.5	Strand:+
CAATATACATGATTTCCTGCACATGCCT
>Location:NODE_372714_length_2623_cov_15.020205	Coordinate:1916	Reads:1	Hits:2	Allocated_reads:0.5	Strand:-
AGCGTGAGGCATGTGCAGGAAATCATT
>Location:NODE_372714_length_2623_cov_15.020205	Coordinate:1916	Reads:1	Hits:2	Allocated_reads:0.5	Strand:+
CATGATTTCCTGCACATGCCTCACGCT
>Location:NODE_372714_length_2623_cov_15.020205	Coordinate:1917	Reads:1	Hits:2	Allocated_reads:0.5	Strand:+
ATGATTTCCTGCACATGCCTCACGCTAAC
>Location:NODE_372714_length_2623_cov_15.020205	Coordinate:1917	Reads:1	Hits:2	Allocated_reads:0.5	Strand:+
ATGATTTCCTGCACATGCCTCACGCTAACT
>Location:NODE_372714_length_2623_cov_15.020205	Coordinate:1918	Reads:1	Hits:2	Allocated_reads:0.5	Strand:+
TGATTTCCTGCACATGCCTCACGCTAA
>Location:NODE_372714_length_2623_cov_15.020205	Coordinate:1918	Reads:3	Hits:2	Allocated_reads:1.5	Strand:+
TGATTTCCTGCACATGCCTCACGCTAAC
>Location:NODE_372714_length_2623_cov_15.020205	Coordinate:1918	Reads:2	Hits:2	Allocated_reads:1	Strand:+
TGATTTCCTGCACATGCCTCACGCTAACT
>Location:NODE_372714_length_2623_cov_15.020205	Coordinate:1918	Reads:1	Hits:2	Allocated_reads:0.5	Strand:+
TGATTTCCTGCACATGCCTCACGCTAACTA
>Location:NODE_372714_length_2623_cov_15.020205	Coordinate:1921	Reads:1	Hits:2	Allocated_reads:0.5	Strand:+
TTTCCTGCACATGCCTCACGCTAACTA
>Location:NODE_372714_length_2623_cov_15.020205	Coordinate:1922	Reads:1	Hits:2	Allocated_reads:0.5	Strand:+
TTCCTGCACATGCCTCACGCTAACT
>Location:NODE_372714_length_2623_cov_15.020205	Coordinate:1926	Reads:1	Hits:2	Allocated_reads:0.5	Strand:+
TGCACATGCCTCACGCTAACTACATG
>Location:NODE_372714_length_2623_cov_15.020205	Coordinate:1935	Reads:1	Hits:1	Allocated_reads:1	Strand:+
CTCACGCTAACTACATGTATTATACTGT
>Location:NODE_372714_length_2623_cov_15.020205	Coordinate:1935	Reads:2	Hits:1	Allocated_reads:2	Strand:+
CTCACGCTAACTACATGTATTATACTGTGGA
>Location:NODE_372714_length_2623_cov_15.020205	Coordinate:1936	Reads:1	Hits:1	Allocated_reads:1	Strand:+
TCACGCTAACTACATGTATTATACTGTGGAGT
>Location:NODE_372714_length_2623_cov_15.020205	Coordinate:1937	Reads:1	Hits:1	Allocated_reads:1	Strand:+
CACGCTAACTACATGTATTATACTGTGGAGT
>Location:NODE_372714_length_2623_cov_15.020205	Coordinate:1938	Reads:2	Hits:1	Allocated_reads:2	Strand:+
ACGCTAACTACATGTATTATACTGTGGA
>Location:NODE_372714_length_2623_cov_15.020205	Coordinate:1938	Reads:1	Hits:1	Allocated_reads:1	Strand:-
CAGTATAATACATGTAGTTAGCGT
>Location:NODE_372714_length_2623_cov_15.020205	Coordinate:1939	Reads:1	Hits:1	Allocated_reads:1	Strand:-
CACAGTATAATACATGTAGTTAGCG
>Location:NODE_372714_length_2623_cov_15.020205	Coordinate:1939	Reads:1	Hits:1	Allocated_reads:1	Strand:-
CCACAGTATAATACATGTAGTTAGCG
>Location:NODE_372714_length_2623_cov_15.020205	Coordinate:1939	Reads:2	Hits:1	Allocated_reads:2	Strand:+
CGCTAACTACATGTATTATACTGTGGAGT
>Location:NODE_372714_length_2623_cov_15.020205	Coordinate:1940	Reads:4	Hits:1	Allocated_reads:4	Strand:-
CACAGTATAATACATGTAGTTAGC
>Location:NODE_372714_length_2623_cov_15.020205	Coordinate:1940	Reads:1	Hits:1	Allocated_reads:1	Strand:-
CCACAGTATAATACATGTAGTTAGC
>Location:NODE_372714_length_2623_cov_15.020205	Coordinate:1944	Reads:1	Hits:1	Allocated_reads:1	Strand:-
CTTGGACTCCACAGTATAATACATGTAGT
>Location:NODE_372714_length_2623_cov_15.020205	Coordinate:1945	Reads:1	Hits:1	Allocated_reads:1	Strand:-
CTTGGACTCCACAGTATAATACATGTAG
>Location:NODE_372714_length_2623_cov_15.020205	Coordinate:1946	Reads:1	Hits:1	Allocated_reads:1	Strand:+
TACATGTATTATACTGTGGAGTCCA
>Location:NODE_372714_length_2623_cov_15.020205	Coordinate:1947	Reads:1	Hits:1	Allocated_reads:1	Strand:+
ACATGTATTATACTGTGGAGTCCA
>Location:NODE_372714_length_2623_cov_15.020205	Coordinate:1947	Reads:1	Hits:1	Allocated_reads:1	Strand:+
ACATGTATTATACTGTGGAGTCCAAG
>Location:NODE_372714_length_2623_cov_15.020205	Coordinate:1947	Reads:5	Hits:1	Allocated_reads:5	Strand:+
ACATGTATTATACTGTGGAGTCCAAGT
>Location:NODE_372714_length_2623_cov_15.020205	Coordinate:1947	Reads:1	Hits:1	Allocated_reads:1	Strand:+
ACATGTATTATACTGTGGAGTCCAAGTG
>Location:NODE_372714_length_2623_cov_15.020205	Coordinate:1947	Reads:4	Hits:1	Allocated_reads:4	Strand:+
ACATGTATTATACTGTGGAGTCCAAGTGT
>Location:NODE_372714_length_2623_cov_15.020205	Coordinate:1947	Reads:2	Hits:1	Allocated_reads:2	Strand:+
ACATGTATTATACTGTGGAGTCCAAGTGTT
>Location:NODE_372714_length_2623_cov_15.020205	Coordinate:1948	Reads:1	Hits:1	Allocated_reads:1	Strand:-
AACACTTGGACTCCACAGTATAATACATA
>Location:NODE_372714_length_2623_cov_15.020205	Coordinate:1948	Reads:4	Hits:1	Allocated_reads:4	Strand:-
AACACTTGGACTCCACAGTATAATACATG
>Location:NODE_372714_length_2623_cov_15.020205	Coordinate:1948	Reads:1	Hits:1	Allocated_reads:1	Strand:-
ACACTTGGACTCCACAGTATAATACATG
>Location:NODE_372714_length_2623_cov_15.020205	Coordinate:1948	Reads:3	Hits:1	Allocated_reads:3	Strand:-
ACACTTGGACTCCACAGTATAAAACATG
>Location:NODE_372714_length_2623_cov_15.020205	Coordinate:1948	Reads:2	Hits:1	Allocated_reads:2	Strand:-
CACTTGGACTCCACAGTATAATACATG
>Location:NODE_372714_length_2623_cov_15.020205	Coordinate:1948	Reads:1	Hits:1	Allocated_reads:1	Strand:-
GAACACTTGGACTCCACAGTATAATACATG
>Location:NODE_372714_length_2623_cov_15.020205	Coordinate:1948	Reads:3	Hits:1	Allocated_reads:3	Strand:-
TGAACACTTGGACTCCACAGTATAATACATG
>Location:NODE_372714_length_2623_cov_15.020205	Coordinate:1949	Reads:1	Hits:1	Allocated_reads:1	Strand:-
AACACTTGGACTCCACAGTATAATACAT
>Location:NODE_372714_length_2623_cov_15.020205	Coordinate:1949	Reads:1	Hits:1	Allocated_reads:1	Strand:+
ATGTATTATACTGTGGAGTCCAAG
>Location:NODE_372714_length_2623_cov_15.020205	Coordinate:1950	Reads:2	Hits:1	Allocated_reads:2	Strand:-
TGAACACTTGGACTCCACAGTATAATACA
>Location:NODE_372714_length_2623_cov_15.020205	Coordinate:1950	Reads:1	Hits:1	Allocated_reads:1	Strand:+
TGTATTATACTGTGGAGTCCAAGTGTTC
>Location:NODE_372714_length_2623_cov_15.020205	Coordinate:1950	Reads:1	Hits:1	Allocated_reads:1	Strand:+
TGTATTATACTGTGGAGTCCAAGTGTTCAGA
>Location:NODE_372714_length_2623_cov_15.020205	Coordinate:1951	Reads:1	Hits:1	Allocated_reads:1	Strand:-
AACACTTGGACTCCACAGTATAATAC
>Location:NODE_372714_length_2623_cov_15.020205	Coordinate:1952	Reads:2	Hits:1	Allocated_reads:2	Strand:+
TATTATACTGTGGAGTCCAAGTGTT
>Location:NODE_372714_length_2623_cov_15.020205	Coordinate:1952	Reads:1	Hits:1	Allocated_reads:1	Strand:+
TATTATACTGTGGAGTCCAAGTGTTC
>Location:NODE_372714_length_2623_cov_15.020205	Coordinate:1952	Reads:2	Hits:1	Allocated_reads:2	Strand:+
TATTATACTGTGGAGTCCAAGTGTTCA
>Location:NODE_372714_length_2623_cov_15.020205	Coordinate:1952	Reads:2	Hits:1	Allocated_reads:2	Strand:+
TATTATACTGTGGAGTCCAAGTGTTCAGA
>Location:NODE_372714_length_2623_cov_15.020205	Coordinate:1952	Reads:1	Hits:1	Allocated_reads:1	Strand:+
TATTATACTGTGGAGTCCAAGTGTTCAGAGATT
>Location:NODE_372714_length_2623_cov_15.020205	Coordinate:1954	Reads:1	Hits:1	Allocated_reads:1	Strand:+
TTATACTGTGGAGTCCAAGTGTTCA
>Location:NODE_372714_length_2623_cov_15.020205	Coordinate:1954	Reads:1	Hits:1	Allocated_reads:1	Strand:+
TTATACTGTGGAGTCCAAGTGTTCT
>Location:NODE_372714_length_2623_cov_15.020205	Coordinate:1954	Reads:3	Hits:1	Allocated_reads:3	Strand:+
TTATACTGTGGAGTCCAAGTGTTCAGT
>Location:NODE_372714_length_2623_cov_15.020205	Coordinate:1954	Reads:7	Hits:1	Allocated_reads:7	Strand:+
TTATACTGTGGAGTCCAAGTGTTCAGAGA
>Location:NODE_372714_length_2623_cov_15.020205	Coordinate:1954	Reads:2	Hits:1	Allocated_reads:2	Strand:+
TTATACTGTGGAGTCCAAGTGTTCAGAGAT
>Location:NODE_372714_length_2623_cov_15.020205	Coordinate:1954	Reads:6	Hits:1	Allocated_reads:6	Strand:+
TTATACTGTGGAGTCCAAGTGTTCAGAGATA
>Location:NODE_372714_length_2623_cov_15.020205	Coordinate:1954	Reads:3	Hits:1	Allocated_reads:3	Strand:+
TTATACTGTGGAGTCCAAGTGTTCAGAGATATT
>Location:NODE_372714_length_2623_cov_15.020205	Coordinate:1955	Reads:1	Hits:1	Allocated_reads:1	Strand:-
CTGAACACTTGGACTCCACAGTATA
>Location:NODE_372714_length_2623_cov_15.020205	Coordinate:1955	Reads:1	Hits:1	Allocated_reads:1	Strand:+
TATACTGTGGAGTCCAAGTGTTCA
>Location:NODE_372714_length_2623_cov_15.020205	Coordinate:1955	Reads:1	Hits:1	Allocated_reads:1	Strand:+
TATACTGTGGAGTCCAAGTGTTCTTT
>Location:NODE_372714_length_2623_cov_15.020205	Coordinate:1955	Reads:1	Hits:1	Allocated_reads:1	Strand:+
TATACTGTGGAGTCCAAGTGTTCAGAGA
>Location:NODE_372714_length_2623_cov_15.020205	Coordinate:1955	Reads:1	Hits:1	Allocated_reads:1	Strand:+
TATACTGTGGAGTCCAAGTGTTCAGAGAT
>Location:NODE_372714_length_2623_cov_15.020205	Coordinate:1955	Reads:5	Hits:1	Allocated_reads:5	Strand:+
TATACTGTGGAGTCCAAGTGTTCAGAGATA
>Location:NODE_372714_length_2623_cov_15.020205	Coordinate:1955	Reads:1	Hits:1	Allocated_reads:1	Strand:+
TATACTGTGGAGTCCAAGTGTTCAGAGATAT
>Location:NODE_372714_length_2623_cov_15.020205	Coordinate:1955	Reads:7	Hits:1	Allocated_reads:7	Strand:+
TATACTGTGGAGTCCAAGTGTTCAGAGATATT
>Location:NODE_372714_length_2623_cov_15.020205	Coordinate:1956	Reads:3	Hits:1	Allocated_reads:3	Strand:+
ATACTGTGGAGTCCAAGTGTTCAGAGAT
>Location:NODE_372714_length_2623_cov_15.020205	Coordinate:1956	Reads:3	Hits:1	Allocated_reads:3	Strand:+
ATACTGTGGAGTCCAAGTGTTCAGAGATA
>Location:NODE_372714_length_2623_cov_15.020205	Coordinate:1956	Reads:5	Hits:1	Allocated_reads:5	Strand:+
ATACTGTGGAGTCCAAGTGTTCAGAGATATT
>Location:NODE_372714_length_2623_cov_15.020205	Coordinate:1956	Reads:1	Hits:1	Allocated_reads:1	Strand:-
TCTGAACACTTGGACTCCACAGTAT
>Location:NODE_372714_length_2623_cov_15.020205	Coordinate:1957	Reads:2	Hits:1	Allocated_reads:2	Strand:-
ATATCTCTGAACACTTGGACTCCACAGTA
>Location:NODE_372714_length_2623_cov_15.020205	Coordinate:1957	Reads:1	Hits:1	Allocated_reads:1	Strand:+
TACTGTGGAGTCCAAGTGTTCAGT
>Location:NODE_372714_length_2623_cov_15.020205	Coordinate:1957	Reads:6	Hits:1	Allocated_reads:6	Strand:+
TACTGTGGAGTCCAAGTGTTCAGAGAT
>Location:NODE_372714_length_2623_cov_15.020205	Coordinate:1957	Reads:1	Hits:1	Allocated_reads:1	Strand:+
TACTGTGGAGTCCAAGTGTTCAGAGATT
>Location:NODE_372714_length_2623_cov_15.020205	Coordinate:1957	Reads:15	Hits:1	Allocated_reads:15	Strand:+
TACTGTGGAGTCCAAGTGTTCAGAGATA
>Location:NODE_372714_length_2623_cov_15.020205	Coordinate:1957	Reads:1	Hits:1	Allocated_reads:1	Strand:+
TACTGTGGAGTCCAAGTGTTCAGAGATTT
>Location:NODE_372714_length_2623_cov_15.020205	Coordinate:1957	Reads:3	Hits:1	Allocated_reads:3	Strand:+
TACTGTGGAGTCCAAGTGTTCAGAGATAT
>Location:NODE_372714_length_2623_cov_15.020205	Coordinate:1957	Reads:1	Hits:1	Allocated_reads:1	Strand:+
TACTGTGGAGTCCAAGTGTTCAGAGATTTT
>Location:NODE_372714_length_2623_cov_15.020205	Coordinate:1957	Reads:40	Hits:1	Allocated_reads:40	Strand:+
TACTGTGGAGTCCAAGTGTTCAGAGATATT
>Location:NODE_372714_length_2623_cov_15.020205	Coordinate:1957	Reads:1	Hits:1	Allocated_reads:1	Strand:-
TCTCTGAACACTTGGACTCCACAGTA
>Location:NODE_372714_length_2623_cov_15.020205	Coordinate:1958	Reads:1	Hits:1	Allocated_reads:1	Strand:+
ACTGTGGAGTCCAAGTGTTCAGAGAG
>Location:NODE_372714_length_2623_cov_15.020205	Coordinate:1958	Reads:1	Hits:1	Allocated_reads:1	Strand:+
ACTGTGGAGTCCAAGTGTTCAGAGATA
>Location:NODE_372714_length_2623_cov_15.020205	Coordinate:1958	Reads:1	Hits:1	Allocated_reads:1	Strand:+
ACTGTGGAGTCCAAGTGTTCAGAGATT
>Location:NODE_372714_length_2623_cov_15.020205	Coordinate:1958	Reads:1	Hits:1	Allocated_reads:1	Strand:-
TCTCTGAACACTTGGACTCCACAGT
>Location:NODE_372714_length_2623_cov_15.020205	Coordinate:1959	Reads:1	Hits:1	Allocated_reads:1	Strand:-
ATATCTCTGAACACTTGGACTCCACAG
>Location:NODE_372714_length_2623_cov_15.020205	Coordinate:1959	Reads:1	Hits:1	Allocated_reads:1	Strand:+
CTGTGGAGTCCAAGTGTTCAGAGATATT
>Location:NODE_372714_length_2623_cov_15.020205	Coordinate:1959	Reads:2	Hits:1	Allocated_reads:2	Strand:-
TATCTCTGAACACTTGGACTCCACAG
>Location:NODE_372714_length_2623_cov_15.020205	Coordinate:1960	Reads:1	Hits:1	Allocated_reads:1	Strand:-
TAAATATCTCTGAACACTTGGACTCCACA
>Location:NODE_372714_length_2623_cov_15.020205	Coordinate:1960	Reads:2	Hits:2	Allocated_reads:1	Strand:-
TATCTCTGAACACTTGGACTCCACA
>Location:NODE_372714_length_2623_cov_15.020205	Coordinate:1960	Reads:1	Hits:2	Allocated_reads:0.5	Strand:+
TGTGGAGTCCAAGTGTTCAGAGATA
>Location:NODE_372714_length_2623_cov_15.020205	Coordinate:1960	Reads:8	Hits:1	Allocated_reads:8	Strand:+
TGTGGAGTCCAAGTGTTCAGAGATATT
>Location:NODE_372714_length_2623_cov_15.020205	Coordinate:1960	Reads:1	Hits:1	Allocated_reads:1	Strand:+
TGTGGAGTCCAAGTGTTCAGAGATATTTAT
>Location:NODE_372714_length_2623_cov_15.020205	Coordinate:1961	Reads:1	Hits:2	Allocated_reads:0.5	Strand:-
ATATCTCTGAACACTTGGACTCCAC
>Location:NODE_372714_length_2623_cov_15.020205	Coordinate:1961	Reads:1	Hits:2	Allocated_reads:0.5	Strand:-
TATCTCTGAACACTTGGACTCCAC
>Location:NODE_372714_length_2623_cov_15.020205	Coordinate:1962	Reads:2	Hits:2	Allocated_reads:1	Strand:-
ATATCTCTGAACACTTGGACTCCA
>Location:NODE_372714_length_2623_cov_15.020205	Coordinate:1962	Reads:1	Hits:1	Allocated_reads:1	Strand:+
TGGAGTCCAAGTGTTCAGAGATATT
>Location:NODE_372714_length_2623_cov_15.020205	Coordinate:1963	Reads:2	Hits:1	Allocated_reads:2	Strand:-
AATATCTCTGAACACTTGGACTCC
>Location:NODE_372714_length_2623_cov_15.020205	Coordinate:1963	Reads:1	Hits:1	Allocated_reads:1	Strand:-
TAAATATCTCTGAACACTTGGACTCC
>Location:NODE_372714_length_2623_cov_15.020205	Coordinate:1964	Reads:1	Hits:1	Allocated_reads:1	Strand:-
TTCACCATAAATATCTCTGAACACTTGGACTC
>Location:NODE_372714_length_2623_cov_15.020205	Coordinate:1965	Reads:1	Hits:1	Allocated_reads:1	Strand:-
TCACCATAAATATCTCTGAACACTTGGACA
>Location:NODE_372714_length_2623_cov_15.020205	Coordinate:1965	Reads:1	Hits:1	Allocated_reads:1	Strand:-
TTCACCATAAATATCTCTGAACACTTGGACT
>Location:NODE_372714_length_2623_cov_15.020205	Coordinate:1966	Reads:1	Hits:1	Allocated_reads:1	Strand:-
ACCATAAATATCTCTGAACACTTGGAC
>Location:NODE_372714_length_2623_cov_15.020205	Coordinate:1967	Reads:5	Hits:1	Allocated_reads:5	Strand:+
TCCAAGTGTTCAGAGATATTTATGGTGAACT
>Location:NODE_372714_length_2623_cov_15.020205	Coordinate:1968	Reads:2	Hits:1	Allocated_reads:2	Strand:+
CCAAGTGTTCAGAGATATTTATGGTGA
>Location:NODE_372714_length_2623_cov_15.020205	Coordinate:1968	Reads:2	Hits:1	Allocated_reads:2	Strand:+
CCAAGTGTTCAGAGATATTTATGGTGAACT
>Location:NODE_372714_length_2623_cov_15.020205	Coordinate:1968	Reads:1	Hits:1	Allocated_reads:1	Strand:-
TCACCATAAATATCTCTGAACACTTGG
>Location:NODE_372714_length_2623_cov_15.020205	Coordinate:1969	Reads:1	Hits:1	Allocated_reads:1	Strand:+
CAAGTGTTCAGAGATATTTATGGTGAACT
>Location:NODE_372714_length_2623_cov_15.020205	Coordinate:1971	Reads:1	Hits:1	Allocated_reads:1	Strand:-
TTCACCATAAATATCTCTGAACACT
>Location:NODE_372714_length_2623_cov_15.020205	Coordinate:1973	Reads:2	Hits:1	Allocated_reads:2	Strand:+
TGTTCAGAGATATTTATGGTGAACTACATC
>Location:NODE_372714_length_2623_cov_15.020205	Coordinate:1974	Reads:1	Hits:1	Allocated_reads:1	Strand:+
GTTCAGAGATATTTATGGTGAACT
>Location:NODE_372714_length_2623_cov_15.020205	Coordinate:1974	Reads:1	Hits:1	Allocated_reads:1	Strand:+
GTTCAGAGATATTTATGGTGAACTACATC
>Location:NODE_372714_length_2623_cov_15.020205	Coordinate:1975	Reads:2	Hits:1	Allocated_reads:2	Strand:+
TTCAGAGATATTTATGGTGAACTAC
>Location:NODE_372714_length_2623_cov_15.020205	Coordinate:1975	Reads:1	Hits:1	Allocated_reads:1	Strand:+
TTCAGAGATATTTATGGTGAACTACG
>Location:NODE_372714_length_2623_cov_15.020205	Coordinate:1975	Reads:1	Hits:1	Allocated_reads:1	Strand:+
TTCAGAGATATTTATGGTTAACTACA
>Location:NODE_372714_length_2623_cov_15.020205	Coordinate:1975	Reads:61	Hits:1	Allocated_reads:61	Strand:+
TTCAGAGATATTTATGGTGAACTACA
>Location:NODE_372714_length_2623_cov_15.020205	Coordinate:1975	Reads:25	Hits:1	Allocated_reads:25	Strand:+
TTCAGAGATATTTATGGTGAACTACAT
>Location:NODE_372714_length_2623_cov_15.020205	Coordinate:1975	Reads:1	Hits:1	Allocated_reads:1	Strand:+
TTCAGAGATATTTATGGTGAAATACATC
>Location:NODE_372714_length_2623_cov_15.020205	Coordinate:1975	Reads:1	Hits:1	Allocated_reads:1	Strand:+
TTCAGAGATATTTATGGTGAACTACATA
>Location:NODE_372714_length_2623_cov_15.020205	Coordinate:1975	Reads:1	Hits:1	Allocated_reads:1	Strand:+
TTCAGAGATATTTATGGTGAACTGCATC
>Location:NODE_372714_length_2623_cov_15.020205	Coordinate:1975	Reads:1	Hits:1	Allocated_reads:1	Strand:+
TTCAGAGATATTTATGGTGTACTACATC
>Location:NODE_372714_length_2623_cov_15.020205	Coordinate:1975	Reads:314	Hits:1	Allocated_reads:314	Strand:+
TTCAGAGATATTTATGGTGAACTACATC
>Location:NODE_372714_length_2623_cov_15.020205	Coordinate:1975	Reads:1	Hits:1	Allocated_reads:1	Strand:+
TTCAGAGATATTTATGGTGAACTACATCT
>Location:NODE_372714_length_2623_cov_15.020205	Coordinate:1975	Reads:1	Hits:1	Allocated_reads:1	Strand:+
TTCAGAGATATTTATGGTGAACTGCATCA
>Location:NODE_372714_length_2623_cov_15.020205	Coordinate:1975	Reads:1	Hits:1	Allocated_reads:1	Strand:+
TTCAGAGATATTTATGGTGATCTACATCA
>Location:NODE_372714_length_2623_cov_15.020205	Coordinate:1975	Reads:1	Hits:1	Allocated_reads:1	Strand:+
TTCAGAGATATTTATGGTGCACTACATCA
>Location:NODE_372714_length_2623_cov_15.020205	Coordinate:1975	Reads:350	Hits:1	Allocated_reads:350	Strand:+
TTCAGAGATATTTATGGTGAACTACATCA
>Location:NODE_372714_length_2623_cov_15.020205	Coordinate:1975	Reads:1	Hits:1	Allocated_reads:1	Strand:+
TTCAGAGATATTTATGGTGAACTACATCAT
>Location:NODE_372714_length_2623_cov_15.020205	Coordinate:1975	Reads:13	Hits:1	Allocated_reads:13	Strand:+
TTCAGAGATATTTATGGTGAACTACATCAA
>Location:NODE_372714_length_2623_cov_15.020205	Coordinate:1975	Reads:1	Hits:1	Allocated_reads:1	Strand:+
TTCAGAGATATTTATGGTGAACTACATCAAG
>Location:NODE_372714_length_2623_cov_15.020205	Coordinate:1975	Reads:2	Hits:1	Allocated_reads:2	Strand:+
TTCAGAGATATTTATGGTGAACTACATCAAA
>Location:NODE_372714_length_2623_cov_15.020205	Coordinate:1975	Reads:3	Hits:1	Allocated_reads:3	Strand:+
TTCAGAGATATTTATGGTGAACTACATCAAGA
>Location:NODE_372714_length_2623_cov_15.020205	Coordinate:1975	Reads:2	Hits:1	Allocated_reads:2	Strand:+
TTCAGAGATATTTATGGTGAACTACATCAAGAC
>Location:NODE_372714_length_2623_cov_15.020205	Coordinate:1975	Reads:2	Hits:1	Allocated_reads:2	Strand:+
TTCAGAGATATTTATGGTGAACTACATCAAGACT
>Location:NODE_372714_length_2623_cov_15.020205	Coordinate:1976	Reads:1	Hits:1	Allocated_reads:1	Strand:+
TCAGAGATATTTATGGTGAACTAC
>Location:NODE_372714_length_2623_cov_15.020205	Coordinate:1976	Reads:4	Hits:1	Allocated_reads:4	Strand:+
TCAGAGATATTTATGGTGAACTACA
>Location:NODE_372714_length_2623_cov_15.020205	Coordinate:1976	Reads:6	Hits:1	Allocated_reads:6	Strand:+
TCAGAGATATTTATGGTGAACTACAT
>Location:NODE_372714_length_2623_cov_15.020205	Coordinate:1976	Reads:81	Hits:1	Allocated_reads:81	Strand:+
TCAGAGATATTTATGGTGAACTACATC
>Location:NODE_372714_length_2623_cov_15.020205	Coordinate:1976	Reads:112	Hits:1	Allocated_reads:112	Strand:+
TCAGAGATATTTATGGTGAACTACATCA
>Location:NODE_372714_length_2623_cov_15.020205	Coordinate:1976	Reads:10	Hits:1	Allocated_reads:10	Strand:+
TCAGAGATATTTATGGTGAACTACATCAA
>Location:NODE_372714_length_2623_cov_15.020205	Coordinate:1976	Reads:1	Hits:1	Allocated_reads:1	Strand:+
TCAGAGATATTTATGGTGAACTACATCAAG
>Location:NODE_372714_length_2623_cov_15.020205	Coordinate:1976	Reads:7	Hits:1	Allocated_reads:7	Strand:+
TCAGAGATATTTATGGTGAACTACATCAAGA
>Location:NODE_372714_length_2623_cov_15.020205	Coordinate:1976	Reads:2	Hits:1	Allocated_reads:2	Strand:+
TCAGAGATATTTATGGTGAACTACATCAAGAC
>Location:NODE_372714_length_2623_cov_15.020205	Coordinate:1976	Reads:3	Hits:1	Allocated_reads:3	Strand:+
TCAGAGATATTTATGGTGAACTACATCAAGACT
>Location:NODE_372714_length_2623_cov_15.020205	Coordinate:1977	Reads:1	Hits:1	Allocated_reads:1	Strand:+
CAGAGATATTTATGGTGAACTACAT
>Location:NODE_372714_length_2623_cov_15.020205	Coordinate:1977	Reads:10	Hits:1	Allocated_reads:10	Strand:+
CAGAGATATTTATGGTGAACTACATC
>Location:NODE_372714_length_2623_cov_15.020205	Coordinate:1977	Reads:1	Hits:1	Allocated_reads:1	Strand:+
CAGAGATATTTATGGTGAACTACGTCA
>Location:NODE_372714_length_2623_cov_15.020205	Coordinate:1977	Reads:9	Hits:1	Allocated_reads:9	Strand:+
CAGAGATATTTATGGTGAACTACATCA
>Location:NODE_372714_length_2623_cov_15.020205	Coordinate:1977	Reads:3	Hits:1	Allocated_reads:3	Strand:+
CAGAGATATTTATGGTGAACTACATCAA
>Location:NODE_372714_length_2623_cov_15.020205	Coordinate:1977	Reads:1	Hits:1	Allocated_reads:1	Strand:+
CAGAGATATTTATGGTGAACTACATCAAA
>Location:NODE_372714_length_2623_cov_15.020205	Coordinate:1977	Reads:4	Hits:1	Allocated_reads:4	Strand:+
CAGAGATATTTATGGTGAACTACATCAAG
>Location:NODE_372714_length_2623_cov_15.020205	Coordinate:1977	Reads:1	Hits:1	Allocated_reads:1	Strand:+
CAGAGATATTTATGGTGAACTACATCAAGA
>Location:NODE_372714_length_2623_cov_15.020205	Coordinate:1977	Reads:1	Hits:1	Allocated_reads:1	Strand:+
CAGAGATATTTATGGTGAACTACATCAAGACT
>Location:NODE_372714_length_2623_cov_15.020205	Coordinate:1978	Reads:1	Hits:1	Allocated_reads:1	Strand:+
AGAGATATTTATGGTGAACTACATC
>Location:NODE_372714_length_2623_cov_15.020205	Coordinate:1978	Reads:2	Hits:1	Allocated_reads:2	Strand:+
AGAGATATTTATGGTGAACTACATCA
>Location:NODE_372714_length_2623_cov_15.020205	Coordinate:1978	Reads:1	Hits:1	Allocated_reads:1	Strand:+
AGAGATATTTATGGTGAACTACATCAAGA
>Location:NODE_372714_length_2623_cov_15.020205	Coordinate:1978	Reads:1	Hits:1	Allocated_reads:1	Strand:+
AGAGATATTTATGGTGAACTACATCAAGAA
>Location:NODE_372714_length_2623_cov_15.020205	Coordinate:1978	Reads:1	Hits:1	Allocated_reads:1	Strand:+
AGAGATATTTATGGTGAACTACATCAAGAC
>Location:NODE_372714_length_2623_cov_15.020205	Coordinate:1979	Reads:1	Hits:1	Allocated_reads:1	Strand:+
GAGATATTTATGGTGAACTACATC
>Location:NODE_372714_length_2623_cov_15.020205	Coordinate:1979	Reads:2	Hits:1	Allocated_reads:2	Strand:+
GAGATATTTATGGTGAACTACATCAAGA
>Location:NODE_372714_length_2623_cov_15.020205	Coordinate:1983	Reads:1	Hits:1	Allocated_reads:1	Strand:+
TATTTATGGTGAACTACATCAAGACT
>Location:NODE_372714_length_2623_cov_15.020205	Coordinate:1992	Reads:1	Hits:1	Allocated_reads:1	Strand:+
TGAACTACATCAAGACTTCACCATTAATT
>Location:NODE_372714_length_2623_cov_15.020205	Coordinate:1994	Reads:1	Hits:1	Allocated_reads:1	Strand:+
AACTACATCAAGACTTCACCATTAATTTTAGG
>Location:NODE_372714_length_2623_cov_15.020205	Coordinate:1996	Reads:1	Hits:1	Allocated_reads:1	Strand:+
CTACATCAAGACTTCACCATTAATTTTAGG
>Location:NODE_372714_length_2623_cov_15.020205	Coordinate:1997	Reads:14	Hits:1	Allocated_reads:14	Strand:+
TACATCAAGACTTCACCATTAATTTTAGG
>Location:NODE_372714_length_2623_cov_15.020205	Coordinate:1997	Reads:1	Hits:1	Allocated_reads:1	Strand:+
TACATCAAGACTTCACCATTAATTTTAGGT
>Location:NODE_372714_length_2623_cov_15.020205	Coordinate:1997	Reads:1	Hits:1	Allocated_reads:1	Strand:+
TACATCAAGACTTCACCATTAATTTTAGGTCCTTT
>Location:NODE_372714_length_2623_cov_15.020205	Coordinate:1998	Reads:1	Hits:1	Allocated_reads:1	Strand:+
ACATCAAGACTTCACCATTAATTTTAGG
>Location:NODE_372714_length_2623_cov_15.020205	Coordinate:1999	Reads:5	Hits:1	Allocated_reads:5	Strand:+
CATCAAGACTTCACCATTAATTTTAGG
>Location:NODE_372714_length_2623_cov_15.020205	Coordinate:1999	Reads:1	Hits:1	Allocated_reads:1	Strand:+
CATCAAGACTTCACCATTAATTTTAGGT
>Location:NODE_372714_length_2623_cov_15.020205	Coordinate:2001	Reads:2	Hits:1	Allocated_reads:2	Strand:+
TCAAGACTTCACCATTAATTTTAGG
>Location:NODE_372714_length_2623_cov_15.020205	Coordinate:2004	Reads:1	Hits:1	Allocated_reads:1	Strand:-
AGGACCTAAAATTAATGGTGAAGTCT
>Location:NODE_372714_length_2623_cov_15.020205	Coordinate:2011	Reads:1	Hits:1	Allocated_reads:1	Strand:-
GAGAAGAATAAAAAGGACCTAAAATTAATGGT
>Location:NODE_372714_length_2623_cov_15.020205	Coordinate:2012	Reads:1	Hits:1	Allocated_reads:1	Strand:-
AAGAATAAAAAGGACCTAAAATTAATGG
>Location:NODE_372714_length_2623_cov_15.020205	Coordinate:2012	Reads:1	Hits:2	Allocated_reads:0.5	Strand:-
GAAGAATAAAAAGGACCTAAAATTAATAT
>Location:NODE_372714_length_2623_cov_15.020205	Coordinate:2013	Reads:1	Hits:2	Allocated_reads:0.5	Strand:-
AAGAATAAAAAGGACCTAAAATTAATT
>Location:NODE_372714_length_2623_cov_15.020205	Coordinate:2013	Reads:1	Hits:2	Allocated_reads:0.5	Strand:+
CATTAATTTTAGGTCCTTTTTATTCT
>Location:NODE_372714_length_2623_cov_15.020205	Coordinate:2014	Reads:2	Hits:2	Allocated_reads:1	Strand:-
AAGAATAAAAAGGACCTAAAATTAAT
>Location:NODE_372714_length_2623_cov_15.020205	Coordinate:2014	Reads:1	Hits:2	Allocated_reads:0.5	Strand:-
AGAAGAATAAAAAGGACCTAAAATTAAT
>Location:NODE_372714_length_2623_cov_15.020205	Coordinate:2014	Reads:1	Hits:2	Allocated_reads:0.5	Strand:-
GAAGAATAAAAAGGACCTAAAATTAAT
>Location:NODE_372714_length_2623_cov_15.020205	Coordinate:2014	Reads:2	Hits:2	Allocated_reads:1	Strand:-
TCGAGAAGAATAAAAAGGACCTAAAATTAAT
>Location:NODE_372714_length_2623_cov_15.020205	Coordinate:2015	Reads:1	Hits:2	Allocated_reads:0.5	Strand:-
GAAGAATAAAAAGGACCTAAAATTAA
>Location:NODE_372714_length_2623_cov_15.020205	Coordinate:2015	Reads:1	Hits:2	Allocated_reads:0.5	Strand:-
GAGAAGAATAAAAAGGACCTAAAATTAA
>Location:NODE_372714_length_2623_cov_15.020205	Coordinate:2015	Reads:1	Hits:2	Allocated_reads:0.5	Strand:+
TTAATTTTAGGTCCTTTTTATTCTTC
>Location:NODE_372714_length_2623_cov_15.020205	Coordinate:2015	Reads:1	Hits:2	Allocated_reads:0.5	Strand:+
TTAATTTTAGGTCCTTTTTATTCTTCT
>Location:NODE_372714_length_2623_cov_15.020205	Coordinate:2015	Reads:1	Hits:2	Allocated_reads:0.5	Strand:+
TTAATTTTAGGTCCTTTTTATTCTTCTC
>Location:NODE_372714_length_2623_cov_15.020205	Coordinate:2015	Reads:1	Hits:2	Allocated_reads:0.5	Strand:+
TTAATTTTAGGTCCTTTTTATTCTTCTCGA
>Location:NODE_372714_length_2623_cov_15.020205	Coordinate:2016	Reads:1	Hits:2	Allocated_reads:0.5	Strand:-
GAGAAGAATAAAAAGGACCTAAAATTA
>Location:NODE_372714_length_2623_cov_15.020205	Coordinate:2016	Reads:1	Hits:2	Allocated_reads:0.5	Strand:-
GAGAAGAATAAAAAGGACCTAAAATTT
>Location:NODE_372714_length_2623_cov_15.020205	Coordinate:2016	Reads:1	Hits:2	Allocated_reads:0.5	Strand:+
TAATTTTAGGTCCTTTTTATTCTTCTCGA
>Location:NODE_372714_length_2623_cov_15.020205	Coordinate:2016	Reads:1	Hits:2	Allocated_reads:0.5	Strand:-
TCGAGAAGAATAAAAAGGACCTAAAAATT
>Location:NODE_372714_length_2623_cov_15.020205	Coordinate:2017	Reads:1	Hits:2	Allocated_reads:0.5	Strand:-
AGAAGAATAAAAAGGACCTAAAATT
>Location:NODE_372714_length_2623_cov_15.020205	Coordinate:2017	Reads:1	Hits:2	Allocated_reads:0.5	Strand:-
CTCGAGAAGAATAAAAAGGACCTAAAATT
>Location:NODE_372714_length_2623_cov_15.020205	Coordinate:2017	Reads:3	Hits:2	Allocated_reads:1.5	Strand:-
GAAGAATAAAAAGGACCTAAAATT
>Location:NODE_372714_length_2623_cov_15.020205	Coordinate:2017	Reads:19	Hits:2	Allocated_reads:9.5	Strand:-
GAGAAGAATAAAAAGGACCTAAAATT
>Location:NODE_372714_length_2623_cov_15.020205	Coordinate:2017	Reads:1	Hits:2	Allocated_reads:0.5	Strand:-
TCGAGAAGAATAAAAAGGACCTAAAATA
>Location:NODE_372714_length_2623_cov_15.020205	Coordinate:2017	Reads:25	Hits:2	Allocated_reads:12.5	Strand:-
TCGAGAAGAATAAAAAGGACCTAAAATT
>Location:NODE_372714_length_2623_cov_15.020205	Coordinate:2017	Reads:1	Hits:2	Allocated_reads:0.5	Strand:-
TCTCGAGAAGAATAAAAAGGACCTAAAATT
>Location:NODE_372714_length_2623_cov_15.020205	Coordinate:2018	Reads:1	Hits:2	Allocated_reads:0.5	Strand:-
AGAAGAATAAAAAGGACCTAAAAT
>Location:NODE_372714_length_2623_cov_15.020205	Coordinate:2018	Reads:1	Hits:2	Allocated_reads:0.5	Strand:-
CGAGAAGAATAAAAAGGACCTAAAAT
>Location:NODE_372714_length_2623_cov_15.020205	Coordinate:2018	Reads:12	Hits:2	Allocated_reads:6	Strand:-
CTCGAGAAGAATAAAAAGGACCTAAAAT
>Location:NODE_372714_length_2623_cov_15.020205	Coordinate:2018	Reads:17	Hits:2	Allocated_reads:8.5	Strand:-
TCGAGAAGAATAAAAAGGACCTAAAAT
>Location:NODE_372714_length_2623_cov_15.020205	Coordinate:2018	Reads:2	Hits:2	Allocated_reads:1	Strand:-
TTCTCGAGAAGAATAAAAAGGACCTAAAAT
>Location:NODE_372714_length_2623_cov_15.020205	Coordinate:2019	Reads:1	Hits:2	Allocated_reads:0.5	Strand:-
CGAGAAGAATAAAAAGGACCTAAAA
>Location:NODE_372714_length_2623_cov_15.020205	Coordinate:2019	Reads:1	Hits:2	Allocated_reads:0.5	Strand:-
CTCGAGAAGAATAAAAAGGACCTAAAA
>Location:NODE_372714_length_2623_cov_15.020205	Coordinate:2019	Reads:1	Hits:2	Allocated_reads:0.5	Strand:-
TCGAGAAGAATAAAAAGGACCTAAAA
>Location:NODE_372714_length_2623_cov_15.020205	Coordinate:2019	Reads:1	Hits:2	Allocated_reads:0.5	Strand:-
TCGAGAAGAATAAAAAGGACCTAAAT
>Location:NODE_372714_length_2623_cov_15.020205	Coordinate:2019	Reads:1	Hits:2	Allocated_reads:0.5	Strand:+
TTTTAGGTCCTTTTTATTCTTCTCGAGAA
>Location:NODE_372714_length_2623_cov_15.020205	Coordinate:2020	Reads:1	Hits:2	Allocated_reads:0.5	Strand:-
TTCTCGAGAAGAATAAAAAGGACCTAAA
>Location:NODE_372714_length_2623_cov_15.020205	Coordinate:2021	Reads:2	Hits:2	Allocated_reads:1	Strand:+
TTAGGTCCTTTTTATTCTTCTCGAGAA
>Location:NODE_372714_length_2623_cov_15.020205	Coordinate:2021	Reads:1	Hits:2	Allocated_reads:0.5	Strand:+
TTAGGTCCTTTTTATTCTTCTCGAGAAA
>Location:NODE_372714_length_2623_cov_15.020205	Coordinate:2022	Reads:1	Hits:2	Allocated_reads:0.5	Strand:-
CTCGAGAAGAATAAAAAGGACCTA
>Location:NODE_372714_length_2623_cov_15.020205	Coordinate:2022	Reads:4	Hits:2	Allocated_reads:2	Strand:+
TAGGTCCTTTTTATTCTTCTCGAGAA
>Location:NODE_372714_length_2623_cov_15.020205	Coordinate:2022	Reads:2	Hits:2	Allocated_reads:1	Strand:+
TAGGTCCTTTTTATTCTTCTCGAGAAA
>Location:NODE_372714_length_2623_cov_15.020205	Coordinate:2022	Reads:1	Hits:2	Allocated_reads:0.5	Strand:+
TAGGTCCTTTTTATTCTTCTCGAGAAAGC
>Location:NODE_372714_length_2623_cov_15.020205	Coordinate:2023	Reads:1	Hits:2	Allocated_reads:0.5	Strand:-
GCTTTCTCGAGAAGAATAAAAAGGACCT
>Location:NODE_372714_length_2623_cov_15.020205	Coordinate:2023	Reads:2	Hits:2	Allocated_reads:1	Strand:-
TCTCGAGAAGAATAAAAAGGACCT
>Location:NODE_372714_length_2623_cov_15.020205	Coordinate:2023	Reads:2	Hits:2	Allocated_reads:1	Strand:-
TTCTCGAGAAGAATAAAAAGGACCT
>Location:NODE_372714_length_2623_cov_15.020205	Coordinate:2024	Reads:1	Hits:2	Allocated_reads:0.5	Strand:-
GCTTTCTCGAGAAGAATAAAAAGGACC
>Location:NODE_372714_length_2623_cov_15.020205	Coordinate:2024	Reads:1	Hits:2	Allocated_reads:0.5	Strand:-
TTTCTCGAGAAGAATAAAAAGGACC
>Location:NODE_372714_length_2623_cov_15.020205	Coordinate:2026	Reads:1	Hits:2	Allocated_reads:0.5	Strand:+
TCCTTTTTATTCTTCTCGAGAAAGCACC
>Location:NODE_372714_length_2623_cov_15.020205	Coordinate:2030	Reads:1	Hits:2	Allocated_reads:0.5	Strand:+
TTTTATTCTTCTCGAGAAAGCACCT
>Location:NODE_372714_length_2623_cov_15.020205	Coordinate:2030	Reads:1	Hits:2	Allocated_reads:0.5	Strand:+
TTTTATTCTTCTCGAGAAAGCACCTCA
>Location:NODE_372714_length_2623_cov_15.020205	Coordinate:2030	Reads:3	Hits:2	Allocated_reads:1.5	Strand:+
TTTTATTCTTCTCGAGAAAGCACCTCATT
>Location:NODE_372714_length_2623_cov_15.020205	Coordinate:2030	Reads:1	Hits:2	Allocated_reads:0.5	Strand:+
TTTTATTCTTCTCGAGAAAGCACCTCATTGG
>Location:NODE_372714_length_2623_cov_15.020205	Coordinate:2031	Reads:1	Hits:2	Allocated_reads:0.5	Strand:+
TTTATTCTTCTCGAGAAAGCACCTC
>Location:NODE_372714_length_2623_cov_15.020205	Coordinate:2031	Reads:5	Hits:2	Allocated_reads:2.5	Strand:+
TTTATTCTTCTCGAGAAAGCACCTCA
>Location:NODE_372714_length_2623_cov_15.020205	Coordinate:2031	Reads:3	Hits:2	Allocated_reads:1.5	Strand:+
TTTATTCTTCTCGAGAAAGCACCTCATT
>Location:NODE_372714_length_2623_cov_15.020205	Coordinate:2031	Reads:22	Hits:2	Allocated_reads:11	Strand:+
TTTATTCTTCTCGAGAAAGCACCTCATTGG
>Location:NODE_372714_length_2623_cov_15.020205	Coordinate:2031	Reads:6	Hits:2	Allocated_reads:3	Strand:+
TTTATTCTTCTCGAGAAAGCACCTCATTGGT
>Location:NODE_372714_length_2623_cov_15.020205	Coordinate:2032	Reads:2	Hits:2	Allocated_reads:1	Strand:+
TTATTCTTCTCGAGAAAGCACCTC
>Location:NODE_372714_length_2623_cov_15.020205	Coordinate:2032	Reads:2	Hits:2	Allocated_reads:1	Strand:+
TTATTCTTCTCGAGAAAGCACCTCATT
>Location:NODE_372714_length_2623_cov_15.020205	Coordinate:2032	Reads:3	Hits:2	Allocated_reads:1.5	Strand:+
TTATTCTTCTCGAGAAAGCACCTCATTG
>Location:NODE_372714_length_2623_cov_15.020205	Coordinate:2032	Reads:13	Hits:2	Allocated_reads:6.5	Strand:+
TTATTCTTCTCGAGAAAGCACCTCATTGG
>Location:NODE_372714_length_2623_cov_15.020205	Coordinate:2032	Reads:5	Hits:2	Allocated_reads:2.5	Strand:+
TTATTCTTCTCGAGAAAGCACCTCATTGGT
>Location:NODE_372714_length_2623_cov_15.020205	Coordinate:2033	Reads:2	Hits:2	Allocated_reads:1	Strand:+
TATTCTTCTCGAGAAAGCACCTCATTG
>Location:NODE_372714_length_2623_cov_15.020205	Coordinate:2033	Reads:31	Hits:2	Allocated_reads:15.5	Strand:+
TATTCTTCTCGAGAAAGCACCTCATTGG
>Location:NODE_372714_length_2623_cov_15.020205	Coordinate:2033	Reads:20	Hits:2	Allocated_reads:10	Strand:+
TATTCTTCTCGAGAAAGCACCTCATTGGT
>Location:NODE_372714_length_2623_cov_15.020205	Coordinate:2033	Reads:3	Hits:2	Allocated_reads:1.5	Strand:+
TATTCTTCTCGAGAAAGCACCTCATTGGTC
>Location:NODE_372714_length_2623_cov_15.020205	Coordinate:2033	Reads:1	Hits:2	Allocated_reads:0.5	Strand:+
TATTCTTCTCGAGAAAGCACCTCATTGGTCC
>Location:NODE_372714_length_2623_cov_15.020205	Coordinate:2033	Reads:1	Hits:2	Allocated_reads:0.5	Strand:+
TATTCTTCTCGAGAAAGCACCTCATTGGTCCC
>Location:NODE_372714_length_2623_cov_15.020205	Coordinate:2033	Reads:1	Hits:2	Allocated_reads:0.5	Strand:+
TATTCTTCTCGAGAAAGCACCTCATTGGTCCCA
>Location:NODE_372714_length_2623_cov_15.020205	Coordinate:2034	Reads:1	Hits:2	Allocated_reads:0.5	Strand:+
ATTCTTCTCGAGAAAGCACCTCATTG
>Location:NODE_372714_length_2623_cov_15.020205	Coordinate:2034	Reads:1	Hits:2	Allocated_reads:0.5	Strand:+
ATTCTTCTCGAGAAAGCACCTCATTGG
>Location:NODE_372714_length_2623_cov_15.020205	Coordinate:2035	Reads:1	Hits:2	Allocated_reads:0.5	Strand:+
TTCTTCTCGAGAAAGCACCTCATT
>Location:NODE_372714_length_2623_cov_15.020205	Coordinate:2035	Reads:5	Hits:2	Allocated_reads:2.5	Strand:+
TTCTTCTCGAGAAAGCACCTCATTGG
>Location:NODE_372714_length_2623_cov_15.020205	Coordinate:2035	Reads:8	Hits:2	Allocated_reads:4	Strand:+
TTCTTCTCGAGAAAGCACCTCATTGGT
>Location:NODE_372714_length_2623_cov_15.020205	Coordinate:2035	Reads:6	Hits:2	Allocated_reads:3	Strand:+
TTCTTCTCGAGAAAGCACCTCATTGGTC
>Location:NODE_372714_length_2623_cov_15.020205	Coordinate:2035	Reads:2	Hits:2	Allocated_reads:1	Strand:+
TTCTTCTCGAGAAAGCACCTCATTGGTCC
>Location:NODE_372714_length_2623_cov_15.020205	Coordinate:2035	Reads:2	Hits:2	Allocated_reads:1	Strand:+
TTCTTCTCGAGAAAGCACCTCATTGGTCCC
>Location:NODE_372714_length_2623_cov_15.020205	Coordinate:2035	Reads:1	Hits:2	Allocated_reads:0.5	Strand:+
TTCTTCTCGAGAAAGCACCTCATTGGTCCCG
>Location:NODE_372714_length_2623_cov_15.020205	Coordinate:2035	Reads:1	Hits:1	Allocated_reads:1	Strand:+
TTCTTCTCGAGAAAGCACCTCATTGGTCCCGTAC
>Location:NODE_372714_length_2623_cov_15.020205	Coordinate:2036	Reads:1	Hits:2	Allocated_reads:0.5	Strand:+
TCTTCTCGAGAAAGCACCTCATTGG
>Location:NODE_372714_length_2623_cov_15.020205	Coordinate:2038	Reads:1	Hits:2	Allocated_reads:0.5	Strand:-
ACGGGACCAATGAGGTGCTTTCTCGAGAA
>Location:NODE_372714_length_2623_cov_15.020205	Coordinate:2038	Reads:3	Hits:2	Allocated_reads:1.5	Strand:+
TTCTCGAGAAAGCACCTCATTGGT
>Location:NODE_372714_length_2623_cov_15.020205	Coordinate:2038	Reads:4	Hits:2	Allocated_reads:2	Strand:+
TTCTCGAGAAAGCACCTCATTGGTC
>Location:NODE_372714_length_2623_cov_15.020205	Coordinate:2038	Reads:2	Hits:2	Allocated_reads:1	Strand:+
TTCTCGAGAAAGCACCTCATTGGTCC
>Location:NODE_372714_length_2623_cov_15.020205	Coordinate:2038	Reads:2	Hits:2	Allocated_reads:1	Strand:+
TTCTCGAGAAAGCACCTCATTGGTCCCG
>Location:NODE_372714_length_2623_cov_15.020205	Coordinate:2038	Reads:1	Hits:2	Allocated_reads:0.5	Strand:+
TTCTCGAGAAAGCACCTCATTGGTCCCGT
>Location:NODE_372714_length_2623_cov_15.020205	Coordinate:2039	Reads:1	Hits:2	Allocated_reads:0.5	Strand:+
TCTCGAGAAAGCACCTCATTGGTCCCG
>Location:NODE_372714_length_2623_cov_15.020205	Coordinate:2039	Reads:1	Hits:2	Allocated_reads:0.5	Strand:+
TCTCGAGAAAGCACCTCATTGGTCCCGTA
>Location:NODE_372714_length_2623_cov_15.020205	Coordinate:2040	Reads:1	Hits:2	Allocated_reads:0.5	Strand:+
CTCGAGAAAGCACCTCATTGGTCC
>Location:NODE_372714_length_2623_cov_15.020205	Coordinate:2041	Reads:1	Hits:1	Allocated_reads:1	Strand:+
TCGAGAAAGCACCTCATTGGTCCCGTACT
>Location:NODE_372714_length_2623_cov_15.020205	Coordinate:2043	Reads:1	Hits:2	Allocated_reads:0.5	Strand:-
ACGGGACCAATGAGGTGCTTTCTC
>Location:NODE_372714_length_2623_cov_15.020205	Coordinate:2043	Reads:2	Hits:2	Allocated_reads:1	Strand:-
TACGGGACCAATGAGGTGCTTTCTC
>Location:NODE_372714_length_2623_cov_15.020205	Coordinate:2044	Reads:1	Hits:1	Allocated_reads:1	Strand:-
GAGTACGGGACCAATGAGGTGCTTTCT
>Location:NODE_372714_length_2623_cov_15.020205	Coordinate:2044	Reads:1	Hits:2	Allocated_reads:0.5	Strand:-
TACGGGACCAATGAGGTGCTTTCT
>Location:NODE_372714_length_2623_cov_15.020205	Coordinate:2046	Reads:1	Hits:1	Allocated_reads:1	Strand:-
AAAATGAGTACGGGACCAATGAGGTGCTTT
>Location:NODE_372714_length_2623_cov_15.020205	Coordinate:2046	Reads:1	Hits:1	Allocated_reads:1	Strand:+
AAAGCACCTCATTGGTCCCGTACTCATT
>Location:NODE_372714_length_2623_cov_15.020205	Coordinate:2048	Reads:1	Hits:1	Allocated_reads:1	Strand:-
AAAATGAGTACGGGACCAATGAGGTGCT
>Location:NODE_372714_length_2623_cov_15.020205	Coordinate:2049	Reads:2	Hits:1	Allocated_reads:2	Strand:-
AAAATGAGTACGGGACCAATGAGGTGC
>Location:NODE_372714_length_2623_cov_15.020205	Coordinate:2050	Reads:1	Hits:1	Allocated_reads:1	Strand:+
CACCTCATTGGTCCCGTACTCATTTTACAA
>Location:NODE_372714_length_2623_cov_15.020205	Coordinate:2051	Reads:1	Hits:1	Allocated_reads:1	Strand:-
TAAAATGAGTACGGGACCAATGAGGT
>Location:NODE_372714_length_2623_cov_15.020205	Coordinate:2052	Reads:2	Hits:1	Allocated_reads:2	Strand:+
CCTCATTGGTCCCGTACTCATTTTACAA
>Location:NODE_372714_length_2623_cov_15.020205	Coordinate:2052	Reads:2	Hits:1	Allocated_reads:2	Strand:-
TGTTGTAAAATGAGTACGGGACCAATGAGG
>Location:NODE_372714_length_2623_cov_15.020205	Coordinate:2054	Reads:1	Hits:1	Allocated_reads:1	Strand:+
TCATTGGTCCCGTACTCATTTTACAA
>Location:NODE_372714_length_2623_cov_15.020205	Coordinate:2054	Reads:2	Hits:1	Allocated_reads:2	Strand:+
TCATTGGTCCCGTACTCATTTTACAACA
>Location:NODE_372714_length_2623_cov_15.020205	Coordinate:2054	Reads:5	Hits:1	Allocated_reads:5	Strand:+
TCATTGGTCCCGTACTCATTTTACAACAA
>Location:NODE_372714_length_2623_cov_15.020205	Coordinate:2054	Reads:1	Hits:1	Allocated_reads:1	Strand:+
TCATTGGTCCCGTACTCATTTTACAACAAGA
>Location:NODE_372714_length_2623_cov_15.020205	Coordinate:2055	Reads:1	Hits:1	Allocated_reads:1	Strand:+
CATTGGTCCCGTACTCATTTTACAA
>Location:NODE_372714_length_2623_cov_15.020205	Coordinate:2056	Reads:1	Hits:1	Allocated_reads:1	Strand:+
ATTGGTCCCGTACTCATTTTACAACAAGA
>Location:NODE_372714_length_2623_cov_15.020205	Coordinate:2057	Reads:1	Hits:1	Allocated_reads:1	Strand:+
TTGGTCCCGTACTCATTTTACAACAA
>Location:NODE_372714_length_2623_cov_15.020205	Coordinate:2057	Reads:7	Hits:1	Allocated_reads:7	Strand:+
TTGGTCCCGTACTCATTTTACAACAAGA
>Location:NODE_372714_length_2623_cov_15.020205	Coordinate:2057	Reads:1	Hits:1	Allocated_reads:1	Strand:+
TTGGTCCCGTACTCATTTTACAACAAGAC
>Location:NODE_372714_length_2623_cov_15.020205	Coordinate:2058	Reads:2	Hits:1	Allocated_reads:2	Strand:+
TGGTCCCGTACTCATTTTACAACAAGA
>Location:NODE_372714_length_2623_cov_15.020205	Coordinate:2059	Reads:1	Hits:1	Allocated_reads:1	Strand:+
GGTCCCGTACTCATTTTACAACAAGAA
>Location:NODE_372714_length_2623_cov_15.020205	Coordinate:2061	Reads:1	Hits:1	Allocated_reads:1	Strand:+
TCCCGTACTCATTTTACAACAAGACGA
>Location:NODE_372714_length_2623_cov_15.020205	Coordinate:2062	Reads:2	Hits:1	Allocated_reads:2	Strand:+
CCCGTACTCATTTTACAACAAGACGAGCT
>Location:NODE_372714_length_2623_cov_15.020205	Coordinate:2072	Reads:1	Hits:3	Allocated_reads:0.333333333333333	Strand:+
TTTTACAACAAGACGAGCTCAAATA
>Location:NODE_372714_length_2623_cov_15.020205	Coordinate:2072	Reads:2	Hits:3	Allocated_reads:0.666666666666667	Strand:+
TTTTACAACAAGACGAGCTCAAATATA
>Location:NODE_372714_length_2623_cov_15.020205	Coordinate:2072	Reads:1	Hits:3	Allocated_reads:0.333333333333333	Strand:+
TTTTACAACAAGACGAGCTCAAATATAAA
>Location:NODE_372714_length_2623_cov_15.020205	Coordinate:2072	Reads:3	Hits:3	Allocated_reads:1	Strand:+
TTTTACAACAAGACGAGCTCAAATATAAAC
>Location:NODE_372714_length_2623_cov_15.020205	Coordinate:2072	Reads:2	Hits:3	Allocated_reads:0.666666666666667	Strand:+
TTTTACAACAAGACGAGCTCAAATATAAACA
>Location:NODE_372714_length_2623_cov_15.020205	Coordinate:2072	Reads:1	Hits:3	Allocated_reads:0.333333333333333	Strand:+
TTTTACAACAAGACGAGCTCAAATATAAACATA
>Location:NODE_372714_length_2623_cov_15.020205	Coordinate:2073	Reads:2	Hits:3	Allocated_reads:0.666666666666667	Strand:+
TTTACAACAAGACGAGCTCAAATATAAACA
>Location:NODE_372714_length_2623_cov_15.020205	Coordinate:2074	Reads:1	Hits:3	Allocated_reads:0.333333333333333	Strand:+
TTACAACAAGACGAGCTCAAATATAA
>Location:NODE_372714_length_2623_cov_15.020205	Coordinate:2074	Reads:1	Hits:3	Allocated_reads:0.333333333333333	Strand:+
TTACAACAAGACGAGCTCAAATATAAA
>Location:NODE_372714_length_2623_cov_15.020205	Coordinate:2074	Reads:6	Hits:3	Allocated_reads:2	Strand:+
TTACAACAAGACGAGCTCAAATATAAACA
>Location:NODE_372714_length_2623_cov_15.020205	Coordinate:2074	Reads:2	Hits:3	Allocated_reads:0.666666666666667	Strand:+
TTACAACAAGACGAGCTCAAATATAAACATA
>Location:NODE_372714_length_2623_cov_15.020205	Coordinate:2075	Reads:4	Hits:3	Allocated_reads:1.33333333333333	Strand:+
TACAACAAGACGAGCTCAAATATAAAC
>Location:NODE_372714_length_2623_cov_15.020205	Coordinate:2075	Reads:1	Hits:3	Allocated_reads:0.333333333333333	Strand:+
TACAACAAGACGAGCTCAAATATAAATT
>Location:NODE_372714_length_2623_cov_15.020205	Coordinate:2075	Reads:11	Hits:3	Allocated_reads:3.66666666666667	Strand:+
TACAACAAGACGAGCTCAAATATAAACA
>Location:NODE_372714_length_2623_cov_15.020205	Coordinate:2075	Reads:1	Hits:3	Allocated_reads:0.333333333333333	Strand:+
TACAACAAGACGAGCTCAAATATAAAATT
>Location:NODE_372714_length_2623_cov_15.020205	Coordinate:2075	Reads:2	Hits:3	Allocated_reads:0.666666666666667	Strand:+
TACAACAAGACGAGCTCAAATATAAACAT
>Location:NODE_372714_length_2623_cov_15.020205	Coordinate:2075	Reads:1	Hits:3	Allocated_reads:0.333333333333333	Strand:+
TACAACAAGACGAGCTCAAATATAAACATT
>Location:NODE_372714_length_2623_cov_15.020205	Coordinate:2075	Reads:21	Hits:3	Allocated_reads:7	Strand:+
TACAACAAGACGAGCTCAAATATAAACATA
>Location:NODE_372714_length_2623_cov_15.020205	Coordinate:2076	Reads:1	Hits:3	Allocated_reads:0.333333333333333	Strand:+
ACAACAAGACGAGCTCAAATATAAACT
>Location:NODE_372714_length_2623_cov_15.020205	Coordinate:2076	Reads:1	Hits:3	Allocated_reads:0.333333333333333	Strand:+
ACAACAAGACGAGCTCAAATATAAACATA
>Location:NODE_372714_length_2623_cov_15.020205	Coordinate:2077	Reads:1	Hits:3	Allocated_reads:0.333333333333333	Strand:+
CAACAAGACGAGCTCAAATATAAACATAAGA
>Location:NODE_372714_length_2623_cov_15.020205	Coordinate:2078	Reads:1	Hits:3	Allocated_reads:0.333333333333333	Strand:+
AACAAGACGAGCTCAAATATAAACATA
>Location:NODE_372714_length_2623_cov_15.020205	Coordinate:2087	Reads:1	Hits:3	Allocated_reads:0.333333333333333	Strand:-
TTGTGACTCTTATGTTTATATTTGAGCT
>Location:NODE_372714_length_2623_cov_15.020205	Coordinate:2092	Reads:1	Hits:3	Allocated_reads:0.333333333333333	Strand:-
TTGTTTGTGACTCTTATGTTTATATTT
>Location:NODE_372714_length_2623_cov_15.020205	Coordinate:2095	Reads:1	Hits:3	Allocated_reads:0.333333333333333	Strand:+
TATAAACATAAGAGTCACAAACAACTACA
>Location:NODE_372714_length_2623_cov_15.020205	Coordinate:2097	Reads:2	Hits:3	Allocated_reads:0.666666666666667	Strand:+
TAAACATAAGAGTCACAAACAACTACAAC
>Location:NODE_372714_length_2623_cov_15.020205	Coordinate:2097	Reads:2	Hits:3	Allocated_reads:0.666666666666667	Strand:+
TAAACATAAGAGTCACAAACAACTACAACC
>Location:NODE_372714_length_2623_cov_15.020205	Coordinate:2098	Reads:1	Hits:3	Allocated_reads:0.333333333333333	Strand:+
AAACATAAGAGTCACAAACAACTACAAC
>Location:NODE_372714_length_2623_cov_15.020205	Coordinate:2102	Reads:1	Hits:3	Allocated_reads:0.333333333333333	Strand:+
ATAAGAGTCACAAACAACTACAACCAATT
>Location:NODE_372714_length_2623_cov_15.020205	Coordinate:2103	Reads:1	Hits:3	Allocated_reads:0.333333333333333	Strand:-
ATTGGTTGTAGTTGTTTGTGACTCTTA
>Location:NODE_372714_length_2623_cov_15.020205	Coordinate:2103	Reads:2	Hits:3	Allocated_reads:0.666666666666667	Strand:+
TAAGAGTCACAAACAACTACAACCAAT
>Location:NODE_372714_length_2623_cov_15.020205	Coordinate:2103	Reads:5	Hits:3	Allocated_reads:1.66666666666667	Strand:+
TAAGAGTCACAAACAACTACAACCAATT
>Location:NODE_372714_length_2623_cov_15.020205	Coordinate:2104	Reads:1	Hits:3	Allocated_reads:0.333333333333333	Strand:-
TTGGTTGTAGTTGTTTGTGACTCTT
>Location:NODE_372714_length_2623_cov_15.020205	Coordinate:2105	Reads:1	Hits:3	Allocated_reads:0.333333333333333	Strand:-
ATTGGTTGTAGTTGTTTGTGACTCT
>Location:NODE_372714_length_2623_cov_15.020205	Coordinate:2105	Reads:1	Hits:3	Allocated_reads:0.333333333333333	Strand:-
GGAATTGGTTGTAGTTGTTTGTGACTCT
>Location:NODE_372714_length_2623_cov_15.020205	Coordinate:2106	Reads:1	Hits:3	Allocated_reads:0.333333333333333	Strand:-
ATTGGTTGTAGTTGTTTGTGACTC
>Location:NODE_372714_length_2623_cov_15.020205	Coordinate:2107	Reads:1	Hits:3	Allocated_reads:0.333333333333333	Strand:-
GAATTGGTTGTAGTTGTTTGTGACT
>Location:NODE_372714_length_2623_cov_15.020205	Coordinate:2109	Reads:1	Hits:3	Allocated_reads:0.333333333333333	Strand:-
GGAATTGGTTGTAGTTGTTTGTGA
>Location:NODE_372714_length_2623_cov_15.020205	Coordinate:2109	Reads:1	Hits:3	Allocated_reads:0.333333333333333	Strand:+
TCACAAACAACTACAACCAATTCC
>Location:NODE_372714_length_2623_cov_15.020205	Coordinate:2111	Reads:1	Hits:3	Allocated_reads:0.333333333333333	Strand:-
TGTATGGAATTGGTTGTAGTTGTTTGT
>Location:NODE_372714_length_2623_cov_15.020205	Coordinate:2111	Reads:1	Hits:3	Allocated_reads:0.333333333333333	Strand:-
TTGTATGGAATTGGTTGTAGTTGTTTGT
>Location:NODE_372714_length_2623_cov_15.020205	Coordinate:2112	Reads:1	Hits:3	Allocated_reads:0.333333333333333	Strand:+
CAAACAACTACAACCAATTCCATACAAGA
>Location:NODE_372714_length_2623_cov_15.020205	Coordinate:2112	Reads:1	Hits:3	Allocated_reads:0.333333333333333	Strand:-
TTGTATGGAATTGGTTGTAGTTGTTTG
>Location:NODE_372714_length_2623_cov_15.020205	Coordinate:2113	Reads:1	Hits:3	Allocated_reads:0.333333333333333	Strand:+
AAACAACTACAACCAATTCCATACAAGA
>Location:NODE_372714_length_2623_cov_15.020205	Coordinate:2113	Reads:1	Hits:3	Allocated_reads:0.333333333333333	Strand:+
AAACAACTACAACCAATTCCATACAAGAT
>Location:NODE_372714_length_2623_cov_15.020205	Coordinate:2113	Reads:1	Hits:3	Allocated_reads:0.333333333333333	Strand:-
ACATCTTGTATGGAATTGGTTGTAGTTGTTT
>Location:NODE_372714_length_2623_cov_15.020205	Coordinate:2114	Reads:3	Hits:3	Allocated_reads:1	Strand:+
AACAACTACAACCAATTCCATACAAGA
>Location:NODE_372714_length_2623_cov_15.020205	Coordinate:2114	Reads:2	Hits:3	Allocated_reads:0.666666666666667	Strand:+
AACAACTACAACCAATTCCATACAAGAT
>Location:NODE_372714_length_2623_cov_15.020205	Coordinate:2114	Reads:1	Hits:3	Allocated_reads:0.333333333333333	Strand:+
AACAACTACAACCAATTCCATACAAGATGT
>Location:NODE_372714_length_2623_cov_15.020205	Coordinate:2114	Reads:1	Hits:3	Allocated_reads:0.333333333333333	Strand:-
TCTTGTATGGAATTGGTTGTAGTTGTT
>Location:NODE_372714_length_2623_cov_15.020205	Coordinate:2114	Reads:1	Hits:3	Allocated_reads:0.333333333333333	Strand:-
TTGTATGGAATTGGTTGTAGTTGTA
>Location:NODE_372714_length_2623_cov_15.020205	Coordinate:2114	Reads:2	Hits:3	Allocated_reads:0.666666666666667	Strand:-
TTGTATGGAATTGGTTGTAGTTGTT
>Location:NODE_372714_length_2623_cov_15.020205	Coordinate:2115	Reads:2	Hits:3	Allocated_reads:0.666666666666667	Strand:+
ACAACTACAACCAATTCCATACAAGA
>Location:NODE_372714_length_2623_cov_15.020205	Coordinate:2115	Reads:1	Hits:3	Allocated_reads:0.333333333333333	Strand:+
ACAACTACAACCAATTCCATACAAGATGT
>Location:NODE_372714_length_2623_cov_15.020205	Coordinate:2116	Reads:2	Hits:3	Allocated_reads:0.666666666666667	Strand:+
CAACTACAACCAATTCCATACAAGA
>Location:NODE_372714_length_2623_cov_15.020205	Coordinate:2116	Reads:2	Hits:3	Allocated_reads:0.666666666666667	Strand:+
CAACTACAACCAATTCCATACAAGAT
>Location:NODE_372714_length_2623_cov_15.020205	Coordinate:2116	Reads:4	Hits:3	Allocated_reads:1.33333333333333	Strand:+
CAACTACAACCAATTCCATACAAGATGT
>Location:NODE_372714_length_2623_cov_15.020205	Coordinate:2116	Reads:1	Hits:3	Allocated_reads:0.333333333333333	Strand:+
CAACTACAACCAATTCCATACAAGACGTT
>Location:NODE_372714_length_2623_cov_15.020205	Coordinate:2116	Reads:1	Hits:3	Allocated_reads:0.333333333333333	Strand:+
CAACTACAACCAATTCCATACAAGATGTT
>Location:NODE_372714_length_2623_cov_15.020205	Coordinate:2117	Reads:1	Hits:3	Allocated_reads:0.333333333333333	Strand:+
AACTACAACCAATTCCATACAAGA
>Location:NODE_372714_length_2623_cov_15.020205	Coordinate:2117	Reads:1	Hits:3	Allocated_reads:0.333333333333333	Strand:+
AACTACAACCAATTCCATACAAGATGT
>Location:NODE_372714_length_2623_cov_15.020205	Coordinate:2117	Reads:1	Hits:3	Allocated_reads:0.333333333333333	Strand:+
AACTACAACCAATTCCATACAAGATGTTCT
>Location:NODE_372714_length_2623_cov_15.020205	Coordinate:2117	Reads:1	Hits:3	Allocated_reads:0.333333333333333	Strand:+
AACTACAACCAATTCCATACAAGATGTTCTA
>Location:NODE_372714_length_2623_cov_15.020205	Coordinate:2118	Reads:1	Hits:3	Allocated_reads:0.333333333333333	Strand:-
ACATCTTGTATGGAATTGGTTGTAGT
>Location:NODE_372714_length_2623_cov_15.020205	Coordinate:2119	Reads:1	Hits:3	Allocated_reads:0.333333333333333	Strand:+
CTACAACCAATTCCATACAAGATGTT
>Location:NODE_372714_length_2623_cov_15.020205	Coordinate:2120	Reads:2	Hits:3	Allocated_reads:0.666666666666667	Strand:+
TACAACCAATTCCATACAAGATGTTCA
>Location:NODE_372714_length_2623_cov_15.020205	Coordinate:2120	Reads:8	Hits:3	Allocated_reads:2.66666666666667	Strand:+
TACAACCAATTCCATACAAGATGTTCT
>Location:NODE_372714_length_2623_cov_15.020205	Coordinate:2120	Reads:6	Hits:3	Allocated_reads:2	Strand:+
TACAACCAATTCCATACAAGATGTTCTA
>Location:NODE_372714_length_2623_cov_15.020205	Coordinate:2120	Reads:2	Hits:3	Allocated_reads:0.666666666666667	Strand:+
TACAACCAATTCCATACAAGATGTTCAAA
>Location:NODE_372714_length_2623_cov_15.020205	Coordinate:2120	Reads:3	Hits:3	Allocated_reads:1	Strand:+
TACAACCAATTCCATACAAGATGTTCTAA
>Location:NODE_372714_length_2623_cov_15.020205	Coordinate:2120	Reads:1	Hits:3	Allocated_reads:0.333333333333333	Strand:+
TACAACCAATTCCATACAAGATGTTCAAAA
>Location:NODE_372714_length_2623_cov_15.020205	Coordinate:2120	Reads:3	Hits:3	Allocated_reads:1	Strand:+
TACAACCAATTCCATACAAGATGTTCTAAA
>Location:NODE_372714_length_2623_cov_15.020205	Coordinate:2120	Reads:1	Hits:3	Allocated_reads:0.333333333333333	Strand:+
TACAACCAATTCCATACAAGATGTTCTAAATA
>Location:NODE_372714_length_2623_cov_15.020205	Coordinate:2121	Reads:1	Hits:3	Allocated_reads:0.333333333333333	Strand:+
ACAACCAATTCCATACAAGATGTTCT
>Location:NODE_372714_length_2623_cov_15.020205	Coordinate:2121	Reads:1	Hits:3	Allocated_reads:0.333333333333333	Strand:+
ACAACCAATTCCATACAAGATGTTCAAAA
>Location:NODE_372714_length_2623_cov_15.020205	Coordinate:2122	Reads:1	Hits:3	Allocated_reads:0.333333333333333	Strand:-
ATTTTGAACATCTTGTATGGAATTGGTTG
>Location:NODE_372714_length_2623_cov_15.020205	Coordinate:2122	Reads:1	Hits:3	Allocated_reads:0.333333333333333	Strand:+
CAACCAATTCCATACAAGATGTTCAAA
>Location:NODE_372714_length_2623_cov_15.020205	Coordinate:2122	Reads:5	Hits:3	Allocated_reads:1.66666666666667	Strand:+
CAACCAATTCCATACAAGATGTTCTAAA
>Location:NODE_372714_length_2623_cov_15.020205	Coordinate:2122	Reads:1	Hits:3	Allocated_reads:0.333333333333333	Strand:+
CAACCAATTCCATACAAGATGTTCAAAAT
>Location:NODE_372714_length_2623_cov_15.020205	Coordinate:2122	Reads:3	Hits:3	Allocated_reads:1	Strand:+
CAACCAATTCCATACAAGATGTTCTAAATA
>Location:NODE_372714_length_2623_cov_15.020205	Coordinate:2122	Reads:8	Hits:3	Allocated_reads:2.66666666666667	Strand:+
CAACCAATTCCATACAAGATGTTCAAAATA
>Location:NODE_372714_length_2623_cov_15.020205	Coordinate:2123	Reads:1	Hits:3	Allocated_reads:0.333333333333333	Strand:+
AACCAATTCCATACAAGATGTTCAAAATA
>Location:NODE_372714_length_2623_cov_15.020205	Coordinate:2124	Reads:1	Hits:3	Allocated_reads:0.333333333333333	Strand:+
ACCAATTCCATACAAGATGTTCAAAATATA
>Location:NODE_372714_length_2623_cov_15.020205	Coordinate:2124	Reads:1	Hits:3	Allocated_reads:0.333333333333333	Strand:+
ACCAATTCCATACAAGATGTTCTAAATATA
>Location:NODE_372714_length_2623_cov_15.020205	Coordinate:2125	Reads:1	Hits:3	Allocated_reads:0.333333333333333	Strand:+
CCAATTCCATACAAGATGTTCAAAATA
>Location:NODE_372714_length_2623_cov_15.020205	Coordinate:2125	Reads:1	Hits:3	Allocated_reads:0.333333333333333	Strand:+
CCAATTCCATACAAGATGTTCTAAATATA
>Location:NODE_372714_length_2623_cov_15.020205	Coordinate:2126	Reads:1	Hits:3	Allocated_reads:0.333333333333333	Strand:+
CAATTCCATACAAGATGTTCAAAATA
>Location:NODE_372714_length_2623_cov_15.020205	Coordinate:2126	Reads:1	Hits:3	Allocated_reads:0.333333333333333	Strand:+
CAATTCCATACAAGATGTTCTAAATA
>Location:NODE_372714_length_2623_cov_15.020205	Coordinate:2126	Reads:1	Hits:3	Allocated_reads:0.333333333333333	Strand:+
CAATTCCATACAAGATGTTCAAAATATA
>Location:NODE_372714_length_2623_cov_15.020205	Coordinate:2126	Reads:1	Hits:3	Allocated_reads:0.333333333333333	Strand:+
CAATTCCATACAAGATGTTCTAAATATA
>Location:NODE_372714_length_2623_cov_15.020205	Coordinate:2128	Reads:1	Hits:3	Allocated_reads:0.333333333333333	Strand:+
ATTCCATACAAGATGTTCTAAATATAAA
>Location:NODE_372714_length_2623_cov_15.020205	Coordinate:2128	Reads:1	Hits:3	Allocated_reads:0.333333333333333	Strand:+
ATTCCATACAAGATGTTCTAAATATAAATA
>Location:NODE_372714_length_2623_cov_15.020205	Coordinate:2128	Reads:2	Hits:3	Allocated_reads:0.666666666666667	Strand:+
ATTCCATACAAGATGTTCAAAATATAAATA
>Location:NODE_372714_length_2623_cov_15.020205	Coordinate:2131	Reads:1	Hits:3	Allocated_reads:0.333333333333333	Strand:+
CCATACAAGATGTTCAAAATATAAATA
>Location:NODE_372714_length_2623_cov_15.020205	Coordinate:2134	Reads:2	Hits:3	Allocated_reads:0.666666666666667	Strand:+
TACAAGATGTTCAAAATATAAATAAAAACAATGC
>Location:NODE_372714_length_2623_cov_15.020205	Coordinate:2141	Reads:1	Hits:3	Allocated_reads:0.333333333333333	Strand:-
ATTGCATTGTTTTTATTTATATTTTGAACA
>Location:NODE_372714_length_2623_cov_15.020205	Coordinate:2149	Reads:1	Hits:3	Allocated_reads:0.333333333333333	Strand:+
ATATAAATAAAAACAATGCAATGATACT
>Location:NODE_372714_length_2623_cov_15.020205	Coordinate:2150	Reads:2	Hits:3	Allocated_reads:0.666666666666667	Strand:+
TATAAATAAAAACAATGCAATGATGCT
>Location:NODE_372714_length_2623_cov_15.020205	Coordinate:2156	Reads:1	Hits:3	Allocated_reads:0.333333333333333	Strand:+
TAAAAACAATGCAATGATGCTTACCTGT
>Location:NODE_372714_length_2623_cov_15.020205	Coordinate:2168	Reads:1	Hits:3	Allocated_reads:0.333333333333333	Strand:+
AATGATACTTACCTGTTGCTATGTAACCT
>Location:NODE_372714_length_2623_cov_15.020205	Coordinate:2173	Reads:1	Hits:3	Allocated_reads:0.333333333333333	Strand:-
CTCATCAGGTTACATAGCAACAGGTAAGTA
>Location:NODE_372714_length_2623_cov_15.020205	Coordinate:2176	Reads:5	Hits:3	Allocated_reads:1.66666666666667	Strand:+
TTACCTGTTGCTATGTAACCTGATGAGA
>Location:NODE_372714_length_2623_cov_15.020205	Coordinate:2176	Reads:1	Hits:3	Allocated_reads:0.333333333333333	Strand:+
TTACCTGTTGCTATGTAACCTGATGAGAT
>Location:NODE_372714_length_2623_cov_15.020205	Coordinate:2177	Reads:2	Hits:3	Allocated_reads:0.666666666666667	Strand:+
TACCTGTTGCTATGTAACCTGATG
>Location:NODE_372714_length_2623_cov_15.020205	Coordinate:2177	Reads:6	Hits:3	Allocated_reads:2	Strand:+
TACCTGTTGCTATGTAACCTGATGAGA
>Location:NODE_372714_length_2623_cov_15.020205	Coordinate:2177	Reads:8	Hits:3	Allocated_reads:2.66666666666667	Strand:+
TACCTGTTGCTATGTAACCTGATGAGAT
>Location:NODE_372714_length_2623_cov_15.020205	Coordinate:2177	Reads:1	Hits:3	Allocated_reads:0.333333333333333	Strand:+
TACCTGTTGCTATGTAACCTGATGAGATT
>Location:NODE_372714_length_2623_cov_15.020205	Coordinate:2177	Reads:2	Hits:3	Allocated_reads:0.666666666666667	Strand:+
TACCTGTTGCTATGTAACCTGATGAGATG
>Location:NODE_372714_length_2623_cov_15.020205	Coordinate:2177	Reads:4	Hits:3	Allocated_reads:1.33333333333333	Strand:+
TACCTGTTGCTATGTAACCTGATGAGATGC
>Location:NODE_372714_length_2623_cov_15.020205	Coordinate:2177	Reads:1	Hits:3	Allocated_reads:0.333333333333333	Strand:+
TACCTGTTGCTATGTAACCTGATGAGATGCA
>Location:NODE_372714_length_2623_cov_15.020205	Coordinate:2177	Reads:1	Hits:3	Allocated_reads:0.333333333333333	Strand:+
TACCTGTTGCTATGTAACCTGATGAGATGCG
>Location:NODE_372714_length_2623_cov_15.020205	Coordinate:2180	Reads:1	Hits:3	Allocated_reads:0.333333333333333	Strand:+
CTGTTGCTATGTAACCTGATGAGATGCT
>Location:NODE_372714_length_2623_cov_15.020205	Coordinate:2181	Reads:3	Hits:3	Allocated_reads:1	Strand:+
TGTTGCTATGTAACCTGATGAGATGCT
>Location:NODE_372714_length_2623_cov_15.020205	Coordinate:2182	Reads:1	Hits:3	Allocated_reads:0.333333333333333	Strand:+
GTTGCTATGTAACCTGATGAGATGCTAAA
>Location:NODE_372714_length_2623_cov_15.020205	Coordinate:2183	Reads:1	Hits:3	Allocated_reads:0.333333333333333	Strand:+
TTGCTATGTAACCTGATGAGATGCT
>Location:NODE_372714_length_2623_cov_15.020205	Coordinate:2184	Reads:1	Hits:3	Allocated_reads:0.333333333333333	Strand:+
TGCTATGTAACCTGATGAGATGCTAAA
>Location:NODE_372714_length_2623_cov_15.020205	Coordinate:2184	Reads:1	Hits:3	Allocated_reads:0.333333333333333	Strand:+
TGCTATGTAACCTGATGAGATGCTAAATG
>Location:NODE_372714_length_2623_cov_15.020205	Coordinate:2184	Reads:1	Hits:3	Allocated_reads:0.333333333333333	Strand:+
TGCTATGTAACCTGATGAGATGCTAAATGT
>Location:NODE_372714_length_2623_cov_15.020205	Coordinate:2187	Reads:1	Hits:3	Allocated_reads:0.333333333333333	Strand:+
TATGTAACCTGATGAGATGCTAAA
>Location:NODE_372714_length_2623_cov_15.020205	Coordinate:2187	Reads:3	Hits:3	Allocated_reads:1	Strand:+
TATGTAACCTGATGAGATGCTAAATGT
>Location:NODE_372714_length_2623_cov_15.020205	Coordinate:2187	Reads:2	Hits:3	Allocated_reads:0.666666666666667	Strand:+
TATGTAACCTGATGAGATGCTAAATGTT
>Location:NODE_372714_length_2623_cov_15.020205	Coordinate:2187	Reads:1	Hits:3	Allocated_reads:0.333333333333333	Strand:+
TATGTAACCTGATGAGATGCTAAATGTTC
>Location:NODE_372714_length_2623_cov_15.020205	Coordinate:2187	Reads:1	Hits:3	Allocated_reads:0.333333333333333	Strand:+
TATGTAACCTGATGAGATGCTAAATGTTCCTCC
>Location:NODE_372714_length_2623_cov_15.020205	Coordinate:2189	Reads:1	Hits:3	Allocated_reads:0.333333333333333	Strand:+
TGTAACCTGATGAGATGCAAAATGTTCCT
>Location:NODE_372714_length_2623_cov_15.020205	Coordinate:2189	Reads:1	Hits:3	Allocated_reads:0.333333333333333	Strand:+
TGTAACCTGATGAGATGCTAAATGTTCCTC
>Location:NODE_372714_length_2623_cov_15.020205	Coordinate:2189	Reads:1	Hits:3	Allocated_reads:0.333333333333333	Strand:+
TGTAACCTGATGAGATGCTAAATGTTCCTCC
>Location:NODE_372714_length_2623_cov_15.020205	Coordinate:2196	Reads:1	Hits:3	Allocated_reads:0.333333333333333	Strand:-
AGCTGGAGGAACATTTTGCATCTCATCA
>Location:NODE_372714_length_2623_cov_15.020205	Coordinate:2197	Reads:1	Hits:3	Allocated_reads:0.333333333333333	Strand:-
AACAGCTGGAGGAACATTTTGCATCTCATC
>Location:NODE_372714_length_2623_cov_15.020205	Coordinate:2199	Reads:1	Hits:3	Allocated_reads:0.333333333333333	Strand:+
TGAGATGCAAAATGTTCCTCCAGCT
>Location:NODE_372714_length_2623_cov_15.020205	Coordinate:2199	Reads:1	Hits:3	Allocated_reads:0.333333333333333	Strand:+
TGAGATGCAAAATGTTCCTCCAGCTGT
>Location:NODE_372714_length_2623_cov_15.020205	Coordinate:2200	Reads:1	Hits:3	Allocated_reads:0.333333333333333	Strand:-
GAAACAGCTGGAGGAACATTTTGCATCTC
>Location:NODE_372714_length_2623_cov_15.020205	Coordinate:2202	Reads:2	Hits:4	Allocated_reads:0.5	Strand:-
AACAGCTGGAGGAACATTTTGCATC
>Location:NODE_372714_length_2623_cov_15.020205	Coordinate:2202	Reads:1	Hits:6	Allocated_reads:0.166666666666667	Strand:-
GAAACAGCTGGAGGAACATTTAGCATC
>Location:NODE_372714_length_2623_cov_15.020205	Coordinate:2203	Reads:1	Hits:4	Allocated_reads:0.25	Strand:-
AACAGCTGGAGGAACATTTTGCAT
>Location:NODE_372714_length_2623_cov_15.020205	Coordinate:2204	Reads:1	Hits:3	Allocated_reads:0.333333333333333	Strand:+
TGCAAAATGTTCCTCCAGCTGTTTCTGT
>Location:NODE_372714_length_2623_cov_15.020205	Coordinate:2204	Reads:2	Hits:3	Allocated_reads:0.666666666666667	Strand:+
TGCAAAATGTTCCTCCAGCTGTTTCTGTT
>Location:NODE_372714_length_2623_cov_15.020205	Coordinate:2205	Reads:10	Hits:3	Allocated_reads:3.33333333333333	Strand:-
AACAGAAACAGCTGGAGGAACATTTAGC
>Location:NODE_372714_length_2623_cov_15.020205	Coordinate:2205	Reads:3	Hits:3	Allocated_reads:1	Strand:-
AACAGAAACAGCTGGAGGAACATTTTGC
>Location:NODE_372714_length_2623_cov_15.020205	Coordinate:2205	Reads:1	Hits:3	Allocated_reads:0.333333333333333	Strand:-
CAAACAGAAACAGCTGGAGGAACATTTTGC
>Location:NODE_372714_length_2623_cov_15.020205	Coordinate:2205	Reads:1	Hits:24	Allocated_reads:0.0416666666666667	Strand:-
GAAACAGCTGGAGGAACATTTTGC
>Location:NODE_372714_length_2623_cov_15.020205	Coordinate:2207	Reads:1	Hits:3	Allocated_reads:0.333333333333333	Strand:-
AACAGAAACAGCTGGAGGAACATTTA
>Location:NODE_372714_length_2623_cov_15.020205	Coordinate:2207	Reads:1	Hits:3	Allocated_reads:0.333333333333333	Strand:-
AACAGAAACAGCTGGAGGAACATTTT
>Location:NODE_372714_length_2623_cov_15.020205	Coordinate:2208	Reads:2	Hits:3	Allocated_reads:0.666666666666667	Strand:-
AACAGAAACAGCTGGAGGAACATTT
>Location:NODE_372714_length_2623_cov_15.020205	Coordinate:2209	Reads:1	Hits:3	Allocated_reads:0.333333333333333	Strand:+
AATGTTCCTCCAGCTGTTTCTGTTTGT
>Location:NODE_372714_length_2623_cov_15.020205	Coordinate:2209	Reads:1	Hits:3	Allocated_reads:0.333333333333333	Strand:-
ACAAACAGAAACAGCTGGAGGAACATT
>Location:NODE_372714_length_2623_cov_15.020205	Coordinate:2209	Reads:1	Hits:3	Allocated_reads:0.333333333333333	Strand:-
CAACAAACAGAAACAGCTGGAGGAACATT
>Location:NODE_372714_length_2623_cov_15.020205	Coordinate:2210	Reads:1	Hits:3	Allocated_reads:0.333333333333333	Strand:-
GCAACAAACAGAAACAGCTGGAGGAACAT
>Location:NODE_372714_length_2623_cov_15.020205	Coordinate:2211	Reads:19	Hits:3	Allocated_reads:6.33333333333333	Strand:+
TGTTCCTCCAGCTGTTTCTGTTTGTTGC
>Location:NODE_372714_length_2623_cov_15.020205	Coordinate:2212	Reads:1	Hits:3	Allocated_reads:0.333333333333333	Strand:+
GTTCCTCCAGCTGTTTCTGTTTGTTGC
>Location:NODE_372714_length_2623_cov_15.020205	Coordinate:2213	Reads:1	Hits:3	Allocated_reads:0.333333333333333	Strand:-
GCAACAAACAGAAACAGCTGGAGGAA
>Location:NODE_372714_length_2623_cov_15.020205	Coordinate:2213	Reads:1	Hits:3	Allocated_reads:0.333333333333333	Strand:+
TTCCTCCAGCTGTTTCTGTTTGTTGC
>Location:NODE_372714_length_2623_cov_15.020205	Coordinate:2213	Reads:1	Hits:3	Allocated_reads:0.333333333333333	Strand:+
TTCCTCCAGCTGTTTCTGTTTGTTGCTA
>Location:NODE_372714_length_2623_cov_15.020205	Coordinate:2214	Reads:2	Hits:3	Allocated_reads:0.666666666666667	Strand:+
TCCTCCAGCTGTTTCTGTTTGTTGC
>Location:NODE_372714_length_2623_cov_15.020205	Coordinate:2215	Reads:1	Hits:3	Allocated_reads:0.333333333333333	Strand:-
AGTAGCAACAAACAGAAACAGCTGGAGA
>Location:NODE_372714_length_2623_cov_15.020205	Coordinate:2217	Reads:1	Hits:3	Allocated_reads:0.333333333333333	Strand:-
TAGCAACAAACAGAAACAGCTGGA
>Location:NODE_372714_length_2623_cov_15.020205	Coordinate:2217	Reads:1	Hits:3	Allocated_reads:0.333333333333333	Strand:+
TCCAGCTGTTTCTGTTTGTTGCTACTTATT
>Location:NODE_372714_length_2623_cov_15.020205	Coordinate:2220	Reads:1	Hits:3	Allocated_reads:0.333333333333333	Strand:-
ATAAGTAGCAACAAACAGAAACAGTT
>Location:NODE_372714_length_2623_cov_15.020205	Coordinate:2221	Reads:2	Hits:3	Allocated_reads:0.666666666666667	Strand:-
ATAAGTAGCAACAAACAGAAACAGC
>Location:NODE_372714_length_2623_cov_15.020205	Coordinate:2221	Reads:1	Hits:3	Allocated_reads:0.333333333333333	Strand:+
GCTGTTTCTGTTTGTTGCTACTTATTTCT
>Location:NODE_372714_length_2623_cov_15.020205	Coordinate:2223	Reads:1	Hits:3	Allocated_reads:0.333333333333333	Strand:+
TGTTTCTGTTTGTTGCTACTTATT
>Location:NODE_372714_length_2623_cov_15.020205	Coordinate:2223	Reads:2	Hits:3	Allocated_reads:0.666666666666667	Strand:+
TGTTTCTGTTTGTTGCTACTTATTTC
>Location:NODE_372714_length_2623_cov_15.020205	Coordinate:2223	Reads:1	Hits:3	Allocated_reads:0.333333333333333	Strand:+
TGTTTCTGTTTGTTGCTACTTATTTCT
>Location:NODE_372714_length_2623_cov_15.020205	Coordinate:2223	Reads:1	Hits:3	Allocated_reads:0.333333333333333	Strand:+
TGTTTCTGTTTGTTGCTACTTATTTCTT
>Location:NODE_372714_length_2623_cov_15.020205	Coordinate:2223	Reads:3	Hits:3	Allocated_reads:1	Strand:+
TGTTTCTGTTTGTTGCTACTTATTTCTTC
>Location:NODE_372714_length_2623_cov_15.020205	Coordinate:2223	Reads:6	Hits:3	Allocated_reads:2	Strand:+
TGTTTCTGTTTGTTGCTACTTATTTCTTCA
>Location:NODE_372714_length_2623_cov_15.020205	Coordinate:2223	Reads:2	Hits:3	Allocated_reads:0.666666666666667	Strand:+
TGTTTCTGTTTGTTGCTACTTATTTCTTCAGCC
>Location:NODE_372714_length_2623_cov_15.020205	Coordinate:2223	Reads:2	Hits:3	Allocated_reads:0.666666666666667	Strand:+
TGTTTCTGTTTGTTGCTACTTATTTCTTCAGCCT
>Location:NODE_372714_length_2623_cov_15.020205	Coordinate:2225	Reads:3	Hits:3	Allocated_reads:1	Strand:+
TTTCTGTTTGTTGCTACTTATTTCTTCAGCC
>Location:NODE_372714_length_2623_cov_15.020205	Coordinate:2225	Reads:1	Hits:3	Allocated_reads:0.333333333333333	Strand:+
TTTCTGTTTGTTGCTACTTATTTCTTCAGCCT
>Location:NODE_372714_length_2623_cov_15.020205	Coordinate:2226	Reads:1	Hits:3	Allocated_reads:0.333333333333333	Strand:+
TTCTGTTTGTTGCTACTTATTTCTT
>Location:NODE_372714_length_2623_cov_15.020205	Coordinate:2226	Reads:1	Hits:3	Allocated_reads:0.333333333333333	Strand:+
TTCTGTTTGTTGCTACTTATTTCTTC
>Location:NODE_372714_length_2623_cov_15.020205	Coordinate:2226	Reads:1	Hits:3	Allocated_reads:0.333333333333333	Strand:+
TTCTGTTTGTTGCTACTTATTTCTTCT
>Location:NODE_372714_length_2623_cov_15.020205	Coordinate:2226	Reads:2	Hits:3	Allocated_reads:0.666666666666667	Strand:+
TTCTGTTTGTTGCTACTTATTTCTTCA
>Location:NODE_372714_length_2623_cov_15.020205	Coordinate:2226	Reads:2	Hits:3	Allocated_reads:0.666666666666667	Strand:+
TTCTGTTTGTTGCTACTTATTTCTTCAGCC
>Location:NODE_372714_length_2623_cov_15.020205	Coordinate:2226	Reads:3	Hits:3	Allocated_reads:1	Strand:+
TTCTGTTTGTTGCTACTTATTTCTTCAGCCT
>Location:NODE_372714_length_2623_cov_15.020205	Coordinate:2227	Reads:6	Hits:3	Allocated_reads:2	Strand:+
TCTGTTTGTTGCTACTTATTTCTTCAGCC
>Location:NODE_372714_length_2623_cov_15.020205	Coordinate:2227	Reads:1	Hits:3	Allocated_reads:0.333333333333333	Strand:+
TCTGTTTGTTGCTACTTATTTCTTCAGCCG
>Location:NODE_372714_length_2623_cov_15.020205	Coordinate:2227	Reads:17	Hits:3	Allocated_reads:5.66666666666667	Strand:+
TCTGTTTGTTGCTACTTATTTCTTCAGCCT
>Location:NODE_372714_length_2623_cov_15.020205	Coordinate:2227	Reads:2	Hits:3	Allocated_reads:0.666666666666667	Strand:+
TCTGTTTGTTGCTACTTATTTCTTCAGCCTT
>Location:NODE_372714_length_2623_cov_15.020205	Coordinate:2229	Reads:12	Hits:3	Allocated_reads:4	Strand:+
TGTTTGTTGCTACTTATTTCTTCAGCC
>Location:NODE_372714_length_2623_cov_15.020205	Coordinate:2229	Reads:1	Hits:3	Allocated_reads:0.333333333333333	Strand:+
TGTTTGTTGCTACTTATTTCTTCAGCCA
>Location:NODE_372714_length_2623_cov_15.020205	Coordinate:2229	Reads:21	Hits:3	Allocated_reads:7	Strand:+
TGTTTGTTGCTACTTATTTCTTCAGCCT
>Location:NODE_372714_length_2623_cov_15.020205	Coordinate:2229	Reads:2	Hits:3	Allocated_reads:0.666666666666667	Strand:+
TGTTTGTTGCTACTTATTTCTTCAGCCTT
>Location:NODE_372714_length_2623_cov_15.020205	Coordinate:2229	Reads:3	Hits:3	Allocated_reads:1	Strand:+
TGTTTGTTGCTACTTATTTCTTCAGCCTTC
>Location:NODE_372714_length_2623_cov_15.020205	Coordinate:2231	Reads:4	Hits:3	Allocated_reads:1.33333333333333	Strand:+
TTTGTTGCTACTTATTTCTTCAGCCT
>Location:NODE_372714_length_2623_cov_15.020205	Coordinate:2231	Reads:1	Hits:3	Allocated_reads:0.333333333333333	Strand:+
TTTGTTGCTACTTATTTCTTCAGCCTTCTG
>Location:NODE_372714_length_2623_cov_15.020205	Coordinate:2231	Reads:1	Hits:3	Allocated_reads:0.333333333333333	Strand:+
TTTGTTGCTACTTATTTCTTCAGCCTTCTGT
>Location:NODE_372714_length_2623_cov_15.020205	Coordinate:2232	Reads:2	Hits:3	Allocated_reads:0.666666666666667	Strand:+
TTGTTGCTACTTATTTCTTCAGCCT
>Location:NODE_372714_length_2623_cov_15.020205	Coordinate:2232	Reads:1	Hits:3	Allocated_reads:0.333333333333333	Strand:+
TTGTTGCTACTTATTTCTTCAGCCTTC
>Location:NODE_372714_length_2623_cov_15.020205	Coordinate:2232	Reads:2	Hits:3	Allocated_reads:0.666666666666667	Strand:+
TTGTTGCTACTTATTTCTTCAGCCTTCT
>Location:NODE_372714_length_2623_cov_15.020205	Coordinate:2232	Reads:1	Hits:3	Allocated_reads:0.333333333333333	Strand:+
TTGTTGCTACTTATTTCTTCAGCCTTCTG
>Location:NODE_372714_length_2623_cov_15.020205	Coordinate:2232	Reads:12	Hits:3	Allocated_reads:4	Strand:+
TTGTTGCTACTTATTTCTTCAGCCTTCTGT
>Location:NODE_372714_length_2623_cov_15.020205	Coordinate:2233	Reads:3	Hits:3	Allocated_reads:1	Strand:+
TGTTGCTACTTATTTCTTCAGCCTTC
>Location:NODE_372714_length_2623_cov_15.020205	Coordinate:2233	Reads:1	Hits:3	Allocated_reads:0.333333333333333	Strand:+
TGTTGCTACTTATTTCTTCAGCCTTCTG
>Location:NODE_372714_length_2623_cov_15.020205	Coordinate:2233	Reads:13	Hits:3	Allocated_reads:4.33333333333333	Strand:+
TGTTGCTACTTATTTCTTCAGCCTTCTGT
>Location:NODE_372714_length_2623_cov_15.020205	Coordinate:2233	Reads:1	Hits:3	Allocated_reads:0.333333333333333	Strand:+
TGTTGCTACTTATTTCTTCAGCCTTCTGTT
>Location:NODE_372714_length_2623_cov_15.020205	Coordinate:2234	Reads:1	Hits:3	Allocated_reads:0.333333333333333	Strand:+
GTTGCTACTTATTTCTTCAGCCTTCTGT
>Location:NODE_372714_length_2623_cov_15.020205	Coordinate:2235	Reads:1	Hits:3	Allocated_reads:0.333333333333333	Strand:+
TTGCTACTTATTTCTTCAGCCTTCTG
>Location:NODE_372714_length_2623_cov_15.020205	Coordinate:2236	Reads:1	Hits:3	Allocated_reads:0.333333333333333	Strand:+
TGCTACTTATTTCTTCAGCCTTCT
>Location:NODE_372714_length_2623_cov_15.020205	Coordinate:2236	Reads:2	Hits:3	Allocated_reads:0.666666666666667	Strand:+
TGCTACTTATTTCTTCAGCCTTCTGT
>Location:NODE_372714_length_2623_cov_15.020205	Coordinate:2236	Reads:2	Hits:3	Allocated_reads:0.666666666666667	Strand:+
TGCTACTTATTTCTTCAGCCTTCTGTT
>Location:NODE_372714_length_2623_cov_15.020205	Coordinate:2236	Reads:1	Hits:3	Allocated_reads:0.333333333333333	Strand:+
TGCTACTTATTTCTTCAGCCTTCTGTTG
>Location:NODE_372714_length_2623_cov_15.020205	Coordinate:2236	Reads:1	Hits:3	Allocated_reads:0.333333333333333	Strand:+
TGCTACTTATTTCTTCAGCCTTCTGTTGC
>Location:NODE_372714_length_2623_cov_15.020205	Coordinate:2236	Reads:1	Hits:3	Allocated_reads:0.333333333333333	Strand:+
TGCTACTTATTTCTTCAGCCTTCTGTTGCGC
>Location:NODE_372714_length_2623_cov_15.020205	Coordinate:2237	Reads:1	Hits:3	Allocated_reads:0.333333333333333	Strand:-
ACAGAAGGCTGAAGAAATAAGTAGC
>Location:NODE_372714_length_2623_cov_15.020205	Coordinate:2239	Reads:1	Hits:3	Allocated_reads:0.333333333333333	Strand:-
CGCAACAGAAGGCTGAAGAAATAAGTA
>Location:NODE_372714_length_2623_cov_15.020205	Coordinate:2239	Reads:2	Hits:3	Allocated_reads:0.666666666666667	Strand:+
TACTTATTTCTTCAGCCTTCTGTTGCGC
>Location:NODE_372714_length_2623_cov_15.020205	Coordinate:2239	Reads:1	Hits:3	Allocated_reads:0.333333333333333	Strand:+
TACTTATTTCTTCAGCCTTCTGTTGCGCT
>Location:NODE_372714_length_2623_cov_15.020205	Coordinate:2241	Reads:1	Hits:3	Allocated_reads:0.333333333333333	Strand:-
TAGCGCAACAGAAGGCTGAAGAAATAAG
>Location:NODE_372714_length_2623_cov_15.020205	Coordinate:2242	Reads:1	Hits:3	Allocated_reads:0.333333333333333	Strand:+
TTATTTCTTCAGCCTTCTGTTGCGCTA
>Location:NODE_372714_length_2623_cov_15.020205	Coordinate:2242	Reads:1	Hits:3	Allocated_reads:0.333333333333333	Strand:+
TTATTTCTTCAGCCTTCTGTTGCGCTAAT
>Location:NODE_372714_length_2623_cov_15.020205	Coordinate:2242	Reads:1	Hits:3	Allocated_reads:0.333333333333333	Strand:+
TTATTTCTTCAGCCTTCTGTTGCGCTAATC
>Location:NODE_372714_length_2623_cov_15.020205	Coordinate:2243	Reads:1	Hits:3	Allocated_reads:0.333333333333333	Strand:+
TATTTCTTCAGCCTTCTGTTGCGCTAAT
>Location:NODE_372714_length_2623_cov_15.020205	Coordinate:2246	Reads:1	Hits:3	Allocated_reads:0.333333333333333	Strand:+
TTCTTCAGCCTTCTGTTGCGCTAATCG
>Location:NODE_372714_length_2623_cov_15.020205	Coordinate:2246	Reads:1	Hits:3	Allocated_reads:0.333333333333333	Strand:+
TTCTTCAGCCTTCTGTTGCGCTAATCGC
>Location:NODE_372714_length_2623_cov_15.020205	Coordinate:2246	Reads:1	Hits:3	Allocated_reads:0.333333333333333	Strand:+
TTCTTCAGCCTTCTGTTGCGCTAATCGT
>Location:NODE_372714_length_2623_cov_15.020205	Coordinate:2249	Reads:2	Hits:3	Allocated_reads:0.666666666666667	Strand:+
TTCAGCCTTCTGTTGCGCTAATCGCAATG
>Location:NODE_372714_length_2623_cov_15.020205	Coordinate:2249	Reads:1	Hits:3	Allocated_reads:0.333333333333333	Strand:+
TTCAGCCTTCTGTTGCGCTAATCGCAATGT
>Location:NODE_372714_length_2623_cov_15.020205	Coordinate:2250	Reads:1	Hits:3	Allocated_reads:0.333333333333333	Strand:+
TCAGCCTTCTGTTGCGCTAATCGCAATG
>Location:NODE_372714_length_2623_cov_15.020205	Coordinate:2257	Reads:1	Hits:3	Allocated_reads:0.333333333333333	Strand:+
TCTGTTGCGCTAATCGCAATGTTTTTCAGAGCTCT
>Location:NODE_372714_length_2623_cov_15.020205	Coordinate:2260	Reads:1	Hits:3	Allocated_reads:0.333333333333333	Strand:-
AGCTCTGAAAAACATTGCGATTAGCGCAAC
>Location:NODE_372714_length_2623_cov_15.020205	Coordinate:2261	Reads:3	Hits:3	Allocated_reads:1	Strand:-
AGCTCTGAAAAACATTGCGATTAGCGCAA
>Location:NODE_372714_length_2623_cov_15.020205	Coordinate:2262	Reads:1	Hits:3	Allocated_reads:0.333333333333333	Strand:-
AGCTCTGAAAAACATTGCGATTAGCGCT
>Location:NODE_372714_length_2623_cov_15.020205	Coordinate:2262	Reads:13	Hits:3	Allocated_reads:4.33333333333333	Strand:-
AGCTCTGAAAAACATTGCGATTAGCGCA
>Location:NODE_372714_length_2623_cov_15.020205	Coordinate:2262	Reads:1	Hits:3	Allocated_reads:0.333333333333333	Strand:+
TGCGCTAATCGCAATGTTTTTCAGAGC
>Location:NODE_372714_length_2623_cov_15.020205	Coordinate:2262	Reads:6	Hits:3	Allocated_reads:2	Strand:+
TGCGCTAATCGCAATGTTTTTCAGAGCTC
>Location:NODE_372714_length_2623_cov_15.020205	Coordinate:2262	Reads:13	Hits:3	Allocated_reads:4.33333333333333	Strand:+
TGCGCTAATCGCAATGTTTTTCAGAGCTCT
>Location:NODE_372714_length_2623_cov_15.020205	Coordinate:2262	Reads:1	Hits:3	Allocated_reads:0.333333333333333	Strand:+
TGCGCTAATCGCAATGTTTTTCAGAGCTCTTGT
>Location:NODE_372714_length_2623_cov_15.020205	Coordinate:2263	Reads:1	Hits:3	Allocated_reads:0.333333333333333	Strand:+
GCGCTAATCGCAATGTTTTTCAGAGC
>Location:NODE_372714_length_2623_cov_15.020205	Coordinate:2263	Reads:1	Hits:3	Allocated_reads:0.333333333333333	Strand:-
GCTCTGAAAAACATTGCGATTAGCGC
>Location:NODE_372714_length_2623_cov_15.020205	Coordinate:2264	Reads:2	Hits:3	Allocated_reads:0.666666666666667	Strand:-
AGCTCTGAAAAACATTGCGATTAGCG
>Location:NODE_372714_length_2623_cov_15.020205	Coordinate:2264	Reads:1	Hits:3	Allocated_reads:0.333333333333333	Strand:+
CGCTAATCGCAATGTTTTTCAGAGCT
>Location:NODE_372714_length_2623_cov_15.020205	Coordinate:2267	Reads:2	Hits:3	Allocated_reads:0.666666666666667	Strand:+
TAATCGCAATGTTTTTCAGAGCTCTTGT
>Location:NODE_372714_length_2623_cov_15.020205	Coordinate:2267	Reads:3	Hits:3	Allocated_reads:1	Strand:+
TAATCGCAATGTTTTTCAGAGCTCTTGTTGT
>Location:NODE_372714_length_2623_cov_15.020205	Coordinate:2268	Reads:2	Hits:3	Allocated_reads:0.666666666666667	Strand:+
AATCGCAATGTTTTTCAGAGCTCTTGT
>Location:NODE_372714_length_2623_cov_15.020205	Coordinate:2269	Reads:2	Hits:3	Allocated_reads:0.666666666666667	Strand:-
ATGACAACAAGAGCTCTGAAAAACATTGCGAT
>Location:NODE_372714_length_2623_cov_15.020205	Coordinate:2270	Reads:1	Hits:3	Allocated_reads:0.333333333333333	Strand:+
TCGCAATGTTTTTCAGAGCTCTTGT
>Location:NODE_372714_length_2623_cov_15.020205	Coordinate:2270	Reads:2	Hits:3	Allocated_reads:0.666666666666667	Strand:+
TCGCAATGTTTTTCAGAGCTCTTGTT
>Location:NODE_372714_length_2623_cov_15.020205	Coordinate:2270	Reads:2	Hits:3	Allocated_reads:0.666666666666667	Strand:+
TCGCAATGTTTTTCAGAGCTCTTGTTG
>Location:NODE_372714_length_2623_cov_15.020205	Coordinate:2270	Reads:4	Hits:3	Allocated_reads:1.33333333333333	Strand:+
TCGCAATGTTTTTCAGAGCTCTTGTTGT
>Location:NODE_372714_length_2623_cov_15.020205	Coordinate:2270	Reads:3	Hits:3	Allocated_reads:1	Strand:+
TCGCAATGTTTTTCAGAGCTCTTGTTGTC
>Location:NODE_372714_length_2623_cov_15.020205	Coordinate:2270	Reads:1	Hits:3	Allocated_reads:0.333333333333333	Strand:+
TCGCAATGTTTTTCAGAGCTCTTGTTGTCA
>Location:NODE_372714_length_2623_cov_15.020205	Coordinate:2271	Reads:1	Hits:3	Allocated_reads:0.333333333333333	Strand:+
CGCAATGTTTTTCAGAGCTCTTGTTGTC
>Location:NODE_372714_length_2623_cov_15.020205	Coordinate:2271	Reads:1	Hits:3	Allocated_reads:0.333333333333333	Strand:+
CGCAATGTTTTTCAGAGCTCTTGTTGTCATT
>Location:NODE_372714_length_2623_cov_15.020205	Coordinate:2272	Reads:2	Hits:3	Allocated_reads:0.666666666666667	Strand:-
AATGACAACAAGAGCTCTGAAAAACATTGC
>Location:NODE_372714_length_2623_cov_15.020205	Coordinate:2272	Reads:1	Hits:3	Allocated_reads:0.333333333333333	Strand:+
GCAATGTTTTTCAGAGCTCTTGTTGTC
>Location:NODE_372714_length_2623_cov_15.020205	Coordinate:2272	Reads:1	Hits:3	Allocated_reads:0.333333333333333	Strand:+
GCAATGTTTTTCAGAGCTCTTGTTGTCAT
>Location:NODE_372714_length_2623_cov_15.020205	Coordinate:2275	Reads:1	Hits:3	Allocated_reads:0.333333333333333	Strand:-
ATGACAACAAGAGCTCTGAAAAACAT
>Location:NODE_372714_length_2623_cov_15.020205	Coordinate:2276	Reads:2	Hits:3	Allocated_reads:0.666666666666667	Strand:-
AATGACAACAAGAGCTCTGAAAAACA
>Location:NODE_372714_length_2623_cov_15.020205	Coordinate:2276	Reads:1	Hits:3	Allocated_reads:0.333333333333333	Strand:-
ATGACAACAAGAGCTCTGAAAAACT
>Location:NODE_372714_length_2623_cov_15.020205	Coordinate:2276	Reads:2	Hits:3	Allocated_reads:0.666666666666667	Strand:-
TCAATGACAACAAGAGCTCTGAAAAACA
>Location:NODE_372714_length_2623_cov_15.020205	Coordinate:2276	Reads:1	Hits:3	Allocated_reads:0.333333333333333	Strand:+
TGTTTTTCAGAGCTCTTGTTGTCA
>Location:NODE_372714_length_2623_cov_15.020205	Coordinate:2276	Reads:1	Hits:3	Allocated_reads:0.333333333333333	Strand:+
TGTTTTTCAGAGCTCTTGTTGTCATT
>Location:NODE_372714_length_2623_cov_15.020205	Coordinate:2277	Reads:1	Hits:3	Allocated_reads:0.333333333333333	Strand:-
AATGACAACAAGAGCTCTGAAAAAC
>Location:NODE_372714_length_2623_cov_15.020205	Coordinate:2279	Reads:1	Hits:3	Allocated_reads:0.333333333333333	Strand:+
TTTTCAGAGCTCTTGTTGTCATTG
>Location:NODE_372714_length_2623_cov_15.020205	Coordinate:2280	Reads:2	Hits:3	Allocated_reads:0.666666666666667	Strand:+
TTTCAGAGCTCTTGTTGTCATTGAAATT
>Location:NODE_372714_length_2623_cov_15.020205	Coordinate:2282	Reads:1	Hits:3	Allocated_reads:0.333333333333333	Strand:+
TCAGAGCTCTTGTTGTCATTGAAATTTTT
>Location:NODE_372714_length_2623_cov_15.020205	Coordinate:2286	Reads:1	Hits:3	Allocated_reads:0.333333333333333	Strand:-
GAAAAAAAATTTCAATGACAACAAGAGCT
>Location:NODE_372714_length_2623_cov_15.020205	Coordinate:2289	Reads:1	Hits:3	Allocated_reads:0.333333333333333	Strand:+
TCTTGTTGTCATTGAAATTTTTTTTCT
>Location:NODE_372714_length_2623_cov_15.020205	Coordinate:2292	Reads:1	Hits:3	Allocated_reads:0.333333333333333	Strand:+
TGTTGTCATTGAAATTTTTTTTCTTAAAA
>Location:NODE_372714_length_2623_cov_15.020205	Coordinate:2321	Reads:1	Hits:3	Allocated_reads:0.333333333333333	Strand:+
TATATATAAAATATGGGTTTATGAGATAC
>Location:NODE_372714_length_2623_cov_15.020205	Coordinate:2321	Reads:2	Hits:3	Allocated_reads:0.666666666666667	Strand:-
TATCTCATAAACCCATATTTTATATATA
>Location:NODE_372714_length_2623_cov_15.020205	Coordinate:2321	Reads:1	Hits:3	Allocated_reads:0.333333333333333	Strand:-
TTGTATCTCATAAACCCATATTTTATATATA
>Location:NODE_372714_length_2623_cov_15.020205	Coordinate:2323	Reads:1	Hits:3	Allocated_reads:0.333333333333333	Strand:+
TATATAAAATATGGGTTTATGAGATACA
>Location:NODE_372714_length_2623_cov_15.020205	Coordinate:2323	Reads:3	Hits:3	Allocated_reads:1	Strand:-
TATCTCATAAACCCATATTTTATATA
>Location:NODE_372714_length_2623_cov_15.020205	Coordinate:2323	Reads:6	Hits:3	Allocated_reads:2	Strand:-
TTGTATCTCATAAACCCATATTTTATATA
>Location:NODE_372714_length_2623_cov_15.020205	Coordinate:2325	Reads:1	Hits:3	Allocated_reads:0.333333333333333	Strand:+
TATAAAATATGGGTTTATGAGATACAAA
>Location:NODE_372714_length_2623_cov_15.020205	Coordinate:2325	Reads:1	Hits:3	Allocated_reads:0.333333333333333	Strand:+
TATAAAATATGGGTTTATGAGATACAAAA
>Location:NODE_372714_length_2623_cov_15.020205	Coordinate:2332	Reads:2	Hits:3	Allocated_reads:0.666666666666667	Strand:+
TATGGGTTTATGAGATACAAAAAT
>Location:NODE_372714_length_2623_cov_15.020205	Coordinate:2332	Reads:1	Hits:3	Allocated_reads:0.333333333333333	Strand:+
TATGGGTTTATGAGATACAAAAACA
>Location:NODE_372714_length_2623_cov_15.020205	Coordinate:2332	Reads:1	Hits:3	Allocated_reads:0.333333333333333	Strand:+
TATGGGTTTATGAGATACAAAAATA
>Location:NODE_372714_length_2623_cov_15.020205	Coordinate:2332	Reads:4	Hits:3	Allocated_reads:1.33333333333333	Strand:+
TATGGGTTTATGAGATACAAAAATAGT
>Location:NODE_372714_length_2623_cov_15.020205	Coordinate:2332	Reads:6	Hits:3	Allocated_reads:2	Strand:+
TATGGGTTTATGAGATACAAAAATAGTG
>Location:NODE_372714_length_2623_cov_15.020205	Coordinate:2332	Reads:1	Hits:3	Allocated_reads:0.333333333333333	Strand:+
TATGGGTTTATGAGATACAAAAATAGTGT
>Location:NODE_372714_length_2623_cov_15.020205	Coordinate:2332	Reads:15	Hits:3	Allocated_reads:5	Strand:+
TATGGGTTTATGAGATACAAAAATAGTGTATT
>Location:NODE_372714_length_2623_cov_15.020205	Coordinate:2333	Reads:4	Hits:3	Allocated_reads:1.33333333333333	Strand:+
ATGGGTTTATGAGATACAAAAATAGTGTATT
>Location:NODE_372714_length_2623_cov_15.020205	Coordinate:2334	Reads:1	Hits:3	Allocated_reads:0.333333333333333	Strand:+
TGGGTTTATGAGATACAAAAATAG
>Location:NODE_372714_length_2623_cov_15.020205	Coordinate:2334	Reads:2	Hits:3	Allocated_reads:0.666666666666667	Strand:+
TGGGTTTATGAGATACAAAAATAGTG
>Location:NODE_372714_length_2623_cov_15.020205	Coordinate:2334	Reads:1	Hits:3	Allocated_reads:0.333333333333333	Strand:+
TGGGTTTATGAGATACAAAAATAGTGTAT
>Location:NODE_372714_length_2623_cov_15.020205	Coordinate:2334	Reads:1	Hits:3	Allocated_reads:0.333333333333333	Strand:+
TGGGTTTATGAGATACAAAAATAGAGTATT
>Location:NODE_372714_length_2623_cov_15.020205	Coordinate:2334	Reads:15	Hits:3	Allocated_reads:5	Strand:+
TGGGTTTATGAGATACAAAAATAGTGTATT
>Location:NODE_372714_length_2623_cov_15.020205	Coordinate:2334	Reads:1	Hits:3	Allocated_reads:0.333333333333333	Strand:+
TGGGTTTATGAGATACAAAAATAGTGTATTT
>Location:NODE_372714_length_2623_cov_15.020205	Coordinate:2335	Reads:2	Hits:3	Allocated_reads:0.666666666666667	Strand:+
GGGTTTATGAGATACAAAAATAGTGTATT
>Location:NODE_372714_length_2623_cov_15.020205	Coordinate:2339	Reads:4	Hits:3	Allocated_reads:1.33333333333333	Strand:+
TTATGAGATACAAAAATAGTGTATT
>Location:NODE_372714_length_2623_cov_15.020205	Coordinate:2339	Reads:2	Hits:3	Allocated_reads:0.666666666666667	Strand:+
TTATGAGATACAAAAATAGTGTATTT
>Location:NODE_372714_length_2623_cov_15.020205	Coordinate:2342	Reads:3	Hits:3	Allocated_reads:1	Strand:+
TGAGATACAAAAATAGTGTATTTAACATT
>Location:NODE_372714_length_2623_cov_15.020205	Coordinate:2342	Reads:1	Hits:3	Allocated_reads:0.333333333333333	Strand:+
TGAGATACAAAAATAGTGTATTTAACATTCAT
>Location:NODE_372714_length_2623_cov_15.020205	Coordinate:2349	Reads:1	Hits:3	Allocated_reads:0.333333333333333	Strand:-
TGAACTATGAATGTTAAATACACTATTTTTG
>Location:NODE_372714_length_2623_cov_15.020205	Coordinate:2353	Reads:1	Hits:3	Allocated_reads:0.333333333333333	Strand:-
TTTTGAACTATGAATGTTAAATACACTATT
>Location:NODE_372714_length_2623_cov_15.020205	Coordinate:2355	Reads:1	Hits:3	Allocated_reads:0.333333333333333	Strand:-
TTTTGAACTATGAATGTTAAATACACTA
>Location:NODE_372714_length_2623_cov_15.020205	Coordinate:2356	Reads:3	Hits:3	Allocated_reads:1	Strand:-
TGTTTTGAACTATGAATGTTAAATACACT
>Location:NODE_372714_length_2623_cov_15.020205	Coordinate:2365	Reads:1	Hits:3	Allocated_reads:0.333333333333333	Strand:+
AACATTCATAGTTCAAAACAGTAGTCATA
>Location:NODE_372714_length_2623_cov_15.020205	Coordinate:2367	Reads:1	Hits:3	Allocated_reads:0.333333333333333	Strand:+
CATTCATAGTTCAAAACAGTAGTCATA
>Location:NODE_372714_length_2623_cov_15.020205	Coordinate:2369	Reads:4	Hits:3	Allocated_reads:1.33333333333333	Strand:+
TTCATAGTTCAAAACAGTAGTCATA
>Location:NODE_372714_length_2623_cov_15.020205	Coordinate:2369	Reads:1	Hits:3	Allocated_reads:0.333333333333333	Strand:+
TTCATAGTTCAAAACAGTAGTCATATA
>Location:NODE_372714_length_2623_cov_15.020205	Coordinate:2369	Reads:2	Hits:3	Allocated_reads:0.666666666666667	Strand:+
TTCATAGTTCAAAACAGTAGTCATATAA
>Location:NODE_372714_length_2623_cov_15.020205	Coordinate:2369	Reads:1	Hits:3	Allocated_reads:0.333333333333333	Strand:+
TTCATAGTTCAAAACAGTAGTCATATAATG
>Location:NODE_372714_length_2623_cov_15.020205	Coordinate:2369	Reads:2	Hits:3	Allocated_reads:0.666666666666667	Strand:+
TTCATAGTTCAAAACAGTAGTCATATAATGT
>Location:NODE_372714_length_2623_cov_15.020205	Coordinate:2370	Reads:1	Hits:3	Allocated_reads:0.333333333333333	Strand:+
TCATAGTTCAAAACAGTAGTCATA
>Location:NODE_372714_length_2623_cov_15.020205	Coordinate:2370	Reads:1	Hits:3	Allocated_reads:0.333333333333333	Strand:+
TCATAGTTCAAAACAGTAGTCATATAAT
>Location:NODE_372714_length_2623_cov_15.020205	Coordinate:2370	Reads:3	Hits:3	Allocated_reads:1	Strand:+
TCATAGTTCAAAACAGTAGTCATATAATG
>Location:NODE_372714_length_2623_cov_15.020205	Coordinate:2370	Reads:1	Hits:3	Allocated_reads:0.333333333333333	Strand:+
TCATAGTTCAAAACAGTAGTCATATAATGT
>Location:NODE_372714_length_2623_cov_15.020205	Coordinate:2370	Reads:2	Hits:3	Allocated_reads:0.666666666666667	Strand:+
TCATAGTTCAAAACAGTAGTCATATAATGTA
>Location:NODE_372714_length_2623_cov_15.020205	Coordinate:2371	Reads:1	Hits:3	Allocated_reads:0.333333333333333	Strand:+
CATAGTTCAAAACAGTAGTCATATAATGT
>Location:NODE_372714_length_2623_cov_15.020205	Coordinate:2371	Reads:1	Hits:3	Allocated_reads:0.333333333333333	Strand:-
TACATTATATGACTACTGTTTTGAACTATG
>Location:NODE_372714_length_2623_cov_15.020205	Coordinate:2373	Reads:1	Hits:3	Allocated_reads:0.333333333333333	Strand:+
TAGTTCAAAACAGTAGTCATATATGT
>Location:NODE_372714_length_2623_cov_15.020205	Coordinate:2373	Reads:2	Hits:3	Allocated_reads:0.666666666666667	Strand:+
TAGTTCAAAACAGTAGTCATATAATG
>Location:NODE_372714_length_2623_cov_15.020205	Coordinate:2373	Reads:2	Hits:3	Allocated_reads:0.666666666666667	Strand:+
TAGTTCAAAACAGTAGTCATATAATGT
>Location:NODE_372714_length_2623_cov_15.020205	Coordinate:2373	Reads:6	Hits:3	Allocated_reads:2	Strand:+
TAGTTCAAAACAGTAGTCATATAATGTA
>Location:NODE_372714_length_2623_cov_15.020205	Coordinate:2373	Reads:2	Hits:3	Allocated_reads:0.666666666666667	Strand:+
TAGTTCAAAACAGTAGTCATATAATGTAT
>Location:NODE_372714_length_2623_cov_15.020205	Coordinate:2373	Reads:1	Hits:3	Allocated_reads:0.333333333333333	Strand:+
TAGTTCAAAACAGTAGTCATATAATGTATGAGCAC
>Location:NODE_372714_length_2623_cov_15.020205	Coordinate:2374	Reads:1	Hits:3	Allocated_reads:0.333333333333333	Strand:-
TCATACATTATATGACTACTGTTTTGAACT
>Location:NODE_372714_length_2623_cov_15.020205	Coordinate:2375	Reads:1	Hits:3	Allocated_reads:0.333333333333333	Strand:+
GTTCAAAACAGTAGTCATATAATGT
>Location:NODE_372714_length_2623_cov_15.020205	Coordinate:2375	Reads:1	Hits:3	Allocated_reads:0.333333333333333	Strand:+
GTTCAAAACAGTAGTCATATAATGTAT
>Location:NODE_372714_length_2623_cov_15.020205	Coordinate:2375	Reads:1	Hits:3	Allocated_reads:0.333333333333333	Strand:-
TCATACATTATATGACTACTGTTTTGAAC
>Location:NODE_372714_length_2623_cov_15.020205	Coordinate:2376	Reads:5	Hits:3	Allocated_reads:1.66666666666667	Strand:+
TTCAAAACAGTAGTCATATAATGTATGAGC
>Location:NODE_372714_length_2623_cov_15.020205	Coordinate:2377	Reads:5	Hits:3	Allocated_reads:1.66666666666667	Strand:+
TCAAAACAGTAGTCATATAATGTATGAGC
>Location:NODE_372714_length_2623_cov_15.020205	Coordinate:2377	Reads:6	Hits:3	Allocated_reads:2	Strand:+
TCAAAACAGTAGTCATATAATGTATGAGCAC
>Location:NODE_372714_length_2623_cov_15.020205	Coordinate:2378	Reads:1	Hits:3	Allocated_reads:0.333333333333333	Strand:+
CAAAACAGTAGTCATATAATGTATGAGC
>Location:NODE_372714_length_2623_cov_15.020205	Coordinate:2378	Reads:6	Hits:3	Allocated_reads:2	Strand:+
CAAAACAGTAGTCATATAATGTATGAGCAC
>Location:NODE_372714_length_2623_cov_15.020205	Coordinate:2379	Reads:1	Hits:3	Allocated_reads:0.333333333333333	Strand:+
AAAACAGTAGTCATATAATGTATGAGCAC
>Location:NODE_372714_length_2623_cov_15.020205	Coordinate:2380	Reads:1	Hits:3	Allocated_reads:0.333333333333333	Strand:+
AAACAGTAGTCATATAATGTATGAGC
>Location:NODE_372714_length_2623_cov_15.020205	Coordinate:2380	Reads:10	Hits:3	Allocated_reads:3.33333333333333	Strand:+
AAACAGTAGTCATATAATGTATGAGCAC
>Location:NODE_372714_length_2623_cov_15.020205	Coordinate:2381	Reads:4	Hits:3	Allocated_reads:1.33333333333333	Strand:+
AACAGTAGTCATATAATGTATGAGCAC
>Location:NODE_372714_length_2623_cov_15.020205	Coordinate:2381	Reads:1	Hits:3	Allocated_reads:0.333333333333333	Strand:+
AACAGTAGTCATATAATGTATGAGCACT
>Location:NODE_372714_length_2623_cov_15.020205	Coordinate:2382	Reads:2	Hits:3	Allocated_reads:0.666666666666667	Strand:+
ACAGTAGTCATATAATGTATGAGC
>Location:NODE_372714_length_2623_cov_15.020205	Coordinate:2386	Reads:1	Hits:3	Allocated_reads:0.333333333333333	Strand:+
TAGTCATATAATGTATGAGCACTG
>Location:NODE_372714_length_2623_cov_15.020205	Coordinate:2386	Reads:1	Hits:3	Allocated_reads:0.333333333333333	Strand:+
TAGTCATATAATGTATGAGCACTGTTTCT
>Location:NODE_372714_length_2623_cov_15.020205	Coordinate:2387	Reads:1	Hits:3	Allocated_reads:0.333333333333333	Strand:+
AGTCATATAATGTATGAGCACTGTTTCT
>Location:NODE_372714_length_2623_cov_15.020205	Coordinate:2388	Reads:4	Hits:3	Allocated_reads:1.33333333333333	Strand:-
TCAGAAACAGTGCTCATACATTATATGAC
>Location:NODE_372714_length_2623_cov_15.020205	Coordinate:2388	Reads:2	Hits:3	Allocated_reads:0.666666666666667	Strand:-
TTCAGAAACAGTGCTCATACATTATATGAC
>Location:NODE_372714_length_2623_cov_15.020205	Coordinate:2391	Reads:1	Hits:3	Allocated_reads:0.333333333333333	Strand:+
ATATAATGTATGAGCACTGTTTCTGAACTA
>Location:NODE_372714_length_2623_cov_15.020205	Coordinate:2392	Reads:2	Hits:3	Allocated_reads:0.666666666666667	Strand:+
TATAATGTATGAGCACTGTTTCTGAACT
>Location:NODE_372714_length_2623_cov_15.020205	Coordinate:2394	Reads:1	Hits:3	Allocated_reads:0.333333333333333	Strand:-
ATAGTTCAGAAACAGTGCTCATACATTA
>Location:NODE_372714_length_2623_cov_15.020205	Coordinate:2394	Reads:1	Hits:3	Allocated_reads:0.333333333333333	Strand:+
TAATGTATGAGCACTGTTTCTGAAC
>Location:NODE_372714_length_2623_cov_15.020205	Coordinate:2394	Reads:7	Hits:3	Allocated_reads:2.33333333333333	Strand:+
TAATGTATGAGCACTGTTTCTGAACT
>Location:NODE_372714_length_2623_cov_15.020205	Coordinate:2394	Reads:15	Hits:3	Allocated_reads:5	Strand:+
TAATGTATGAGCACTGTTTCTGAACTATA
>Location:NODE_372714_length_2623_cov_15.020205	Coordinate:2394	Reads:1	Hits:3	Allocated_reads:0.333333333333333	Strand:+
TAATGTATGAGCACTGTTTCTGAACTATAAAAGCT
>Location:NODE_372714_length_2623_cov_15.020205	Coordinate:2395	Reads:2	Hits:3	Allocated_reads:0.666666666666667	Strand:+
AATGTATGAGCACTGTTTCTGAACTATA
>Location:NODE_372714_length_2623_cov_15.020205	Coordinate:2395	Reads:3	Hits:3	Allocated_reads:1	Strand:-
AGTTCAGAAACAGTGCTCATACATT
>Location:NODE_372714_length_2623_cov_15.020205	Coordinate:2395	Reads:2	Hits:3	Allocated_reads:0.666666666666667	Strand:-
ATAGTTCAGAAACAGTGCTCATACATT
>Location:NODE_372714_length_2623_cov_15.020205	Coordinate:2395	Reads:21	Hits:3	Allocated_reads:7	Strand:-
TAGTTCAGAAACAGTGCTCATACATT
>Location:NODE_372714_length_2623_cov_15.020205	Coordinate:2396	Reads:1	Hits:3	Allocated_reads:0.333333333333333	Strand:-
AGTTCAGAAACAGTGCTCATACAT
>Location:NODE_372714_length_2623_cov_15.020205	Coordinate:2396	Reads:3	Hits:3	Allocated_reads:1	Strand:-
TAGTTCAGAAACAGTGCTCATACAT
>Location:NODE_372714_length_2623_cov_15.020205	Coordinate:2397	Reads:1	Hits:3	Allocated_reads:0.333333333333333	Strand:-
TAGTTCAGAAACAGTGCTCATACA
>Location:NODE_372714_length_2623_cov_15.020205	Coordinate:2397	Reads:1	Hits:3	Allocated_reads:0.333333333333333	Strand:+
TGTATGAGCACTGTTTCTGAACTATAAAAGCT
>Location:NODE_372714_length_2623_cov_15.020205	Coordinate:2398	Reads:2	Hits:3	Allocated_reads:0.666666666666667	Strand:-
ATAGTTCAGAAACAGTGCTCATAC
>Location:NODE_372714_length_2623_cov_15.020205	Coordinate:2398	Reads:1	Hits:3	Allocated_reads:0.333333333333333	Strand:+
GTATGAGCACTGTTTCTGAACTATAAAAGCT
>Location:NODE_372714_length_2623_cov_15.020205	Coordinate:2399	Reads:3	Hits:3	Allocated_reads:1	Strand:+
TATGAGCACTGTTTCTGAACTATAAAAGC
>Location:NODE_372714_length_2623_cov_15.020205	Coordinate:2399	Reads:5	Hits:3	Allocated_reads:1.66666666666667	Strand:+
TATGAGCACTGTTTCTGAACTATAAAAGCT
>Location:NODE_372714_length_2623_cov_15.020205	Coordinate:2401	Reads:1	Hits:3	Allocated_reads:0.333333333333333	Strand:+
TGAGCACTGTTTCTGAACTATAAAAG
>Location:NODE_372714_length_2623_cov_15.020205	Coordinate:2401	Reads:1	Hits:3	Allocated_reads:0.333333333333333	Strand:+
TGAGCACTGTTTCTGAACTATAAAAGC
>Location:NODE_372714_length_2623_cov_15.020205	Coordinate:2401	Reads:20	Hits:3	Allocated_reads:6.66666666666667	Strand:+
TGAGCACTGTTTCTGAACTATAAAAGCT
>Location:NODE_372714_length_2623_cov_15.020205	Coordinate:2401	Reads:1	Hits:3	Allocated_reads:0.333333333333333	Strand:+
TGAGCACTGTTTCTGAACTATAAAAGCTG
>Location:NODE_372714_length_2623_cov_15.020205	Coordinate:2401	Reads:1	Hits:3	Allocated_reads:0.333333333333333	Strand:+
TGAGCACTGTTTCTGAACTATAAAAGCTGAA
>Location:NODE_372714_length_2623_cov_15.020205	Coordinate:2402	Reads:2	Hits:3	Allocated_reads:0.666666666666667	Strand:+
GAGCACTGTTTCTGAACTATAAAAGCT
>Location:NODE_372714_length_2623_cov_15.020205	Coordinate:2404	Reads:1	Hits:3	Allocated_reads:0.333333333333333	Strand:+
GCACTGTTTCTGAACTATAAAAGCTG
>Location:NODE_372714_length_2623_cov_15.020205	Coordinate:2404	Reads:1	Hits:3	Allocated_reads:0.333333333333333	Strand:+
GCACTGTTTCTGAACTATAAAAGCTGAATT
>Location:NODE_372714_length_2623_cov_15.020205	Coordinate:2432	Reads:1	Hits:3	Allocated_reads:0.333333333333333	Strand:+
TTTATAACCAAATTAACAGTTTATCTGTGT
>Location:NODE_372714_length_2623_cov_15.020205	Coordinate:2433	Reads:3	Hits:3	Allocated_reads:1	Strand:+
TTATAACCAAATTAACAGTTTATCTGTGTT
>Location:NODE_372714_length_2623_cov_15.020205	Coordinate:2434	Reads:1	Hits:3	Allocated_reads:0.333333333333333	Strand:+
TATAACCAAATTAACAGTTTATCTGTG
>Location:NODE_372714_length_2623_cov_15.020205	Coordinate:2434	Reads:1	Hits:3	Allocated_reads:0.333333333333333	Strand:+
TATAACCAAATTAACAGTTTATCTGTGTT
>Location:NODE_372714_length_2623_cov_15.020205	Coordinate:2436	Reads:1	Hits:3	Allocated_reads:0.333333333333333	Strand:+
TAACCAAATTAACAGTTTATCTGTGTTCTGT
>Location:NODE_372714_length_2623_cov_15.020205	Coordinate:2438	Reads:2	Hits:3	Allocated_reads:0.666666666666667	Strand:-
AACACAGATAAACTGTTAATTTGGT
>Location:NODE_372714_length_2623_cov_15.020205	Coordinate:2442	Reads:2	Hits:3	Allocated_reads:0.666666666666667	Strand:+
AATTAACAGTTTATCTGTGTTCTGTTGCT
>Location:NODE_372714_length_2623_cov_15.020205	Coordinate:2443	Reads:1	Hits:3	Allocated_reads:0.333333333333333	Strand:-
ACGAGGAGCAACAGAACACAGATAAACTGTTAAT
>Location:NODE_372714_length_2623_cov_15.020205	Coordinate:2444	Reads:1	Hits:3	Allocated_reads:0.333333333333333	Strand:+
TTAACAGTTTATCTGTGTTCTGTTGCT
>Location:NODE_372714_length_2623_cov_15.020205	Coordinate:2444	Reads:4	Hits:3	Allocated_reads:1.33333333333333	Strand:+
TTAACAGTTTATCTGTGTTCTGTTGCTCC
>Location:NODE_372714_length_2623_cov_15.020205	Coordinate:2444	Reads:11	Hits:3	Allocated_reads:3.66666666666667	Strand:+
TTAACAGTTTATCTGTGTTCTGTTGCTCCT
>Location:NODE_372714_length_2623_cov_15.020205	Coordinate:2445	Reads:4	Hits:3	Allocated_reads:1.33333333333333	Strand:+
TAACAGTTTATCTGTGTTCTGTTGCT
>Location:NODE_372714_length_2623_cov_15.020205	Coordinate:2445	Reads:14	Hits:3	Allocated_reads:4.66666666666667	Strand:+
TAACAGTTTATCTGTGTTCTGTTGCTCC
>Location:NODE_372714_length_2623_cov_15.020205	Coordinate:2445	Reads:1	Hits:3	Allocated_reads:0.333333333333333	Strand:+
TAACAGTTTATCTGTGTTCTGTTGCTCCG
>Location:NODE_372714_length_2623_cov_15.020205	Coordinate:2445	Reads:29	Hits:3	Allocated_reads:9.66666666666667	Strand:+
TAACAGTTTATCTGTGTTCTGTTGCTCCT
>Location:NODE_372714_length_2623_cov_15.020205	Coordinate:2445	Reads:2	Hits:3	Allocated_reads:0.666666666666667	Strand:+
TAACAGTTTATCTGTGTTCTGTTGCTCCTC
>Location:NODE_372714_length_2623_cov_15.020205	Coordinate:2446	Reads:1	Hits:3	Allocated_reads:0.333333333333333	Strand:+
AACAGTTTATCTGTGTTCTGTTGCTCC
>Location:NODE_372714_length_2623_cov_15.020205	Coordinate:2447	Reads:2	Hits:3	Allocated_reads:0.666666666666667	Strand:-
ACGAGGAGCAACAGAACACAGATAAACTGT
>Location:NODE_372714_length_2623_cov_15.020205	Coordinate:2447	Reads:1	Hits:3	Allocated_reads:0.333333333333333	Strand:-
AGGAGCAACAGAACACAGATAAACTGT
>Location:NODE_372714_length_2623_cov_15.020205	Coordinate:2448	Reads:1	Hits:3	Allocated_reads:0.333333333333333	Strand:-
AACGAGGAGCAACAGAACACAGATAAACTG
>Location:NODE_372714_length_2623_cov_15.020205	Coordinate:2448	Reads:1	Hits:3	Allocated_reads:0.333333333333333	Strand:-
ACGAGGAGCAACAGAACACAGATAAACTG
>Location:NODE_372714_length_2623_cov_15.020205	Coordinate:2448	Reads:1	Hits:3	Allocated_reads:0.333333333333333	Strand:+
CAGTTTATCTGTGTTCTGTTGCTCC
>Location:NODE_372714_length_2623_cov_15.020205	Coordinate:2449	Reads:1	Hits:3	Allocated_reads:0.333333333333333	Strand:-
AGGAGCAACAGAACACAGATAAACT
>Location:NODE_372714_length_2623_cov_15.020205	Coordinate:2450	Reads:3	Hits:3	Allocated_reads:1	Strand:-
ACGAGGAGCAACAGAACACAGATAAAC
>Location:NODE_372714_length_2623_cov_15.020205	Coordinate:2450	Reads:1	Hits:3	Allocated_reads:0.333333333333333	Strand:+
GTTTATCTGTGTTCTGTTGCTCCTCGT
>Location:NODE_372714_length_2623_cov_15.020205	Coordinate:2452	Reads:1	Hits:3	Allocated_reads:0.333333333333333	Strand:+
TTATCTGTGTTCTGTTGCTCCTCG
>Location:NODE_372714_length_2623_cov_15.020205	Coordinate:2452	Reads:3	Hits:3	Allocated_reads:1	Strand:+
TTATCTGTGTTCTGTTGCTCCTCGT
>Location:NODE_372714_length_2623_cov_15.020205	Coordinate:2452	Reads:6	Hits:3	Allocated_reads:2	Strand:+
TTATCTGTGTTCTGTTGCTCCTCGTT
>Location:NODE_372714_length_2623_cov_15.020205	Coordinate:2452	Reads:1	Hits:3	Allocated_reads:0.333333333333333	Strand:+
TTATCTGTGTTCTGTTGCTCCTCGTTTT
>Location:NODE_372714_length_2623_cov_15.020205	Coordinate:2452	Reads:2	Hits:3	Allocated_reads:0.666666666666667	Strand:+
TTATCTGTGTTCTGTTGCTCCTCGTTGG
>Location:NODE_372714_length_2623_cov_15.020205	Coordinate:2452	Reads:3	Hits:3	Allocated_reads:1	Strand:+
TTATCTGTGTTCTGTTGCTCCTCGTTGGT
>Location:NODE_372714_length_2623_cov_15.020205	Coordinate:2452	Reads:3	Hits:3	Allocated_reads:1	Strand:+
TTATCTGTGTTCTGTTGCTCCTCGTTGGTC
>Location:NODE_372714_length_2623_cov_15.020205	Coordinate:2452	Reads:1	Hits:3	Allocated_reads:0.333333333333333	Strand:+
TTATCTGTGTTCTGTTGCTCCTCGTTGGAAA
>Location:NODE_372714_length_2623_cov_15.020205	Coordinate:2453	Reads:1	Hits:3	Allocated_reads:0.333333333333333	Strand:-
ACCAACGAGGAGCAACAGAACACAGATA
>Location:NODE_372714_length_2623_cov_15.020205	Coordinate:2453	Reads:1	Hits:3	Allocated_reads:0.333333333333333	Strand:-
CAACGAGGAGCAACAGAACACAGATA
>Location:NODE_372714_length_2623_cov_15.020205	Coordinate:2453	Reads:1	Hits:3	Allocated_reads:0.333333333333333	Strand:+
TATCTGTGTTCTGTTGCTCCTTTT
>Location:NODE_372714_length_2623_cov_15.020205	Coordinate:2453	Reads:11	Hits:3	Allocated_reads:3.66666666666667	Strand:+
TATCTGTGTTCTGTTGCTCCTCGTT
>Location:NODE_372714_length_2623_cov_15.020205	Coordinate:2453	Reads:3	Hits:3	Allocated_reads:1	Strand:+
TATCTGTGTTCTGTTGCTCCTCGTTG
>Location:NODE_372714_length_2623_cov_15.020205	Coordinate:2453	Reads:1	Hits:3	Allocated_reads:0.333333333333333	Strand:+
TATCTGTGTTCTGTTGCTCCTCGTTTT
>Location:NODE_372714_length_2623_cov_15.020205	Coordinate:2453	Reads:7	Hits:3	Allocated_reads:2.33333333333333	Strand:+
TATCTGTGTTCTGTTGCTCCTCGTTGG
>Location:NODE_372714_length_2623_cov_15.020205	Coordinate:2453	Reads:8	Hits:3	Allocated_reads:2.66666666666667	Strand:+
TATCTGTGTTCTGTTGCTCCTCGTTGGT
>Location:NODE_372714_length_2623_cov_15.020205	Coordinate:2453	Reads:6	Hits:3	Allocated_reads:2	Strand:+
TATCTGTGTTCTGTTGCTCCTCGTTGGTC
>Location:NODE_372714_length_2623_cov_15.020205	Coordinate:2453	Reads:1	Hits:3	Allocated_reads:0.333333333333333	Strand:+
TATCTGTGTTCTGTTGCTCCTCGTTGGTCA
>Location:NODE_372714_length_2623_cov_15.020205	Coordinate:2453	Reads:3	Hits:3	Allocated_reads:1	Strand:+
TATCTGTGTTCTGTTGCTCCTCGTTGGTCAT
>Location:NODE_372714_length_2623_cov_15.020205	Coordinate:2454	Reads:1	Hits:3	Allocated_reads:0.333333333333333	Strand:-
TGACCAACGAGGAGCAACAGAACACAGAA
>Location:NODE_372714_length_2623_cov_15.020205	Coordinate:2454	Reads:2	Hits:3	Allocated_reads:0.666666666666667	Strand:-
TGACCAACGAGGAGCAACAGAACACAGAT
>Location:NODE_372714_length_2623_cov_15.020205	Coordinate:2455	Reads:2	Hits:3	Allocated_reads:0.666666666666667	Strand:+
TCTGTGTTCTGTTGCTCCTCGTTG
>Location:NODE_372714_length_2623_cov_15.020205	Coordinate:2455	Reads:1	Hits:3	Allocated_reads:0.333333333333333	Strand:+
TCTGTGTTCTGTTGCTCCTCGTTGG
>Location:NODE_372714_length_2623_cov_15.020205	Coordinate:2455	Reads:1	Hits:3	Allocated_reads:0.333333333333333	Strand:+
TCTGTGTTCTGTTGCTCCTCGTTGGT
>Location:NODE_372714_length_2623_cov_15.020205	Coordinate:2455	Reads:5	Hits:3	Allocated_reads:1.66666666666667	Strand:+
TCTGTGTTCTGTTGCTCCTCGTTGGTC
>Location:NODE_372714_length_2623_cov_15.020205	Coordinate:2455	Reads:2	Hits:3	Allocated_reads:0.666666666666667	Strand:+
TCTGTGTTCTGTTGCTCCTCGTTGGTCA
>Location:NODE_372714_length_2623_cov_15.020205	Coordinate:2455	Reads:2	Hits:3	Allocated_reads:0.666666666666667	Strand:+
TCTGTGTTCTGTTGCTCCTCGTTGGTCAT
>Location:NODE_372714_length_2623_cov_15.020205	Coordinate:2455	Reads:1	Hits:3	Allocated_reads:0.333333333333333	Strand:+
TCTGTGTTCTGTTGCTCCTCGTTGGTCATC
>Location:NODE_372714_length_2623_cov_15.020205	Coordinate:2455	Reads:1	Hits:3	Allocated_reads:0.333333333333333	Strand:+
TCTGTGTTCTGTTGCTCCTCGTTGGTCATCAC
>Location:NODE_372714_length_2623_cov_15.020205	Coordinate:2455	Reads:1	Hits:3	Allocated_reads:0.333333333333333	Strand:-
TGATGACCAACGAGGAGCAACAGAACACAGA
>Location:NODE_372714_length_2623_cov_15.020205	Coordinate:2457	Reads:1	Hits:3	Allocated_reads:0.333333333333333	Strand:+
TGTGTTCTGTTGCTCCTCGTTGGT
>Location:NODE_372714_length_2623_cov_15.020205	Coordinate:2457	Reads:3	Hits:3	Allocated_reads:1	Strand:+
TGTGTTCTGTTGCTCCTCGTTGGTC
>Location:NODE_372714_length_2623_cov_15.020205	Coordinate:2457	Reads:1	Hits:3	Allocated_reads:0.333333333333333	Strand:+
TGTGTTCTGTTGCTCCTCGTTGGTCAT
>Location:NODE_372714_length_2623_cov_15.020205	Coordinate:2457	Reads:2	Hits:3	Allocated_reads:0.666666666666667	Strand:+
TGTGTTCTGTTGCTCCTCGTTGGTCATC
>Location:NODE_372714_length_2623_cov_15.020205	Coordinate:2458	Reads:1	Hits:3	Allocated_reads:0.333333333333333	Strand:+
GTGTTCTGTTGCTCCTCGTTGGTC
>Location:NODE_372714_length_2623_cov_15.020205	Coordinate:2459	Reads:1	Hits:3	Allocated_reads:0.333333333333333	Strand:-
ATGACCAACGAGGAGCAACAGAACT
>Location:NODE_372714_length_2623_cov_15.020205	Coordinate:2459	Reads:1	Hits:3	Allocated_reads:0.333333333333333	Strand:-
GTGATGACCAACGAGGAGCAACAGAACT
>Location:NODE_372714_length_2623_cov_15.020205	Coordinate:2459	Reads:1	Hits:3	Allocated_reads:0.333333333333333	Strand:+
TGTTCTGTTGCTCCTCGTTGGTCATC
>Location:NODE_372714_length_2623_cov_15.020205	Coordinate:2460	Reads:1	Hits:3	Allocated_reads:0.333333333333333	Strand:-
TGATGACCAACGAGGAGCAACAGAAC
>Location:NODE_372714_length_2623_cov_15.020205	Coordinate:2461	Reads:1	Hits:3	Allocated_reads:0.333333333333333	Strand:+
TTCTGTTGCTCCTCGTTGGTCATCA
>Location:NODE_372714_length_2623_cov_15.020205	Coordinate:2461	Reads:2	Hits:3	Allocated_reads:0.666666666666667	Strand:+
TTCTGTTGCTCCTCGTTGGTCATCACT
>Location:NODE_372714_length_2623_cov_15.020205	Coordinate:2462	Reads:1	Hits:3	Allocated_reads:0.333333333333333	Strand:+
TCTGTTGCTCCTCGTTGGTCATCACTGC
>Location:NODE_372714_length_2623_cov_15.020205	Coordinate:2462	Reads:1	Hits:3	Allocated_reads:0.333333333333333	Strand:+
TCTGTTGCTCCTCGTTGGTCATCACTGCC
>Location:NODE_372714_length_2623_cov_15.020205	Coordinate:2464	Reads:2	Hits:3	Allocated_reads:0.666666666666667	Strand:+
TGTTGCTCCTCGTTGGTCATCACT
>Location:NODE_372714_length_2623_cov_15.020205	Coordinate:2464	Reads:2	Hits:3	Allocated_reads:0.666666666666667	Strand:+
TGTTGCTCCTCGTTGGTCATCACTGC
>Location:NODE_372714_length_2623_cov_15.020205	Coordinate:2464	Reads:1	Hits:3	Allocated_reads:0.333333333333333	Strand:+
TGTTGCTCCTCGTTGGTCATCACTGCCC
>Location:NODE_372714_length_2623_cov_15.020205	Coordinate:2464	Reads:1	Hits:3	Allocated_reads:0.333333333333333	Strand:+
TGTTGCTCCTCGTTGGTCATCACTGCCT
>Location:NODE_372714_length_2623_cov_15.020205	Coordinate:2464	Reads:1	Hits:3	Allocated_reads:0.333333333333333	Strand:+
TGTTGCTCCTCGTTGGTCATCACTGCCCT
>Location:NODE_372714_length_2623_cov_15.020205	Coordinate:2465	Reads:1	Hits:3	Allocated_reads:0.333333333333333	Strand:+
GTTGCTCCTCGTTGGTCATCACTGCCT
>Location:NODE_372714_length_2623_cov_15.020205	Coordinate:2467	Reads:2	Hits:3	Allocated_reads:0.666666666666667	Strand:+
TGCTCCTCGTTGGTCATCACTGCCC
>Location:NODE_372714_length_2623_cov_15.020205	Coordinate:2467	Reads:3	Hits:3	Allocated_reads:1	Strand:+
TGCTCCTCGTTGGTCATCACTGCCCTGC
>Location:NODE_372714_length_2623_cov_15.020205	Coordinate:2470	Reads:1	Hits:3	Allocated_reads:0.333333333333333	Strand:+
TCCTCGTTGGTCATCACTGCCCTGCC
>Location:NODE_372714_length_2623_cov_15.020205	Coordinate:2470	Reads:4	Hits:3	Allocated_reads:1.33333333333333	Strand:+
TCCTCGTTGGTCATCACTGCCCTGCCT
>Location:NODE_372714_length_2623_cov_15.020205	Coordinate:2471	Reads:1	Hits:3	Allocated_reads:0.333333333333333	Strand:-
AGGCAGGGCAGTGATGACCAACGAGG
>Location:NODE_372714_length_2623_cov_15.020205	Coordinate:2473	Reads:1	Hits:3	Allocated_reads:0.333333333333333	Strand:+
TCGTTGGTCATCACTGCCCTGCCT
>Location:NODE_372714_length_2623_cov_15.020205	Coordinate:2473	Reads:2	Hits:3	Allocated_reads:0.666666666666667	Strand:+
TCGTTGGTCATCACTGCCCTGCCTCTCC
>Location:NODE_372714_length_2623_cov_15.020205	Coordinate:2473	Reads:1	Hits:3	Allocated_reads:0.333333333333333	Strand:+
TCGTTGGTCATCACTGCCCTGCCTCTCCA
>Location:NODE_372714_length_2623_cov_15.020205	Coordinate:2473	Reads:1	Hits:3	Allocated_reads:0.333333333333333	Strand:+
TCGTTGGTCATCACTGCCCTGCCTCTCCT
>Location:NODE_372714_length_2623_cov_15.020205	Coordinate:2476	Reads:2	Hits:3	Allocated_reads:0.666666666666667	Strand:+
TTGGTCATCACTGCCCTGCCTCTC
>Location:NODE_372714_length_2623_cov_15.020205	Coordinate:2476	Reads:5	Hits:3	Allocated_reads:1.66666666666667	Strand:+
TTGGTCATCACTGCCCTGCCTCTCC
>Location:NODE_372714_length_2623_cov_15.020205	Coordinate:2476	Reads:4	Hits:3	Allocated_reads:1.33333333333333	Strand:+
TTGGTCATCACTGCCCTGCCTCTCCT
>Location:NODE_372714_length_2623_cov_15.020205	Coordinate:2476	Reads:1	Hits:3	Allocated_reads:0.333333333333333	Strand:+
TTGGTCATCACTGCCCTGCCTCTCCTGG
>Location:NODE_372714_length_2623_cov_15.020205	Coordinate:2476	Reads:7	Hits:3	Allocated_reads:2.33333333333333	Strand:+
TTGGTCATCACTGCCCTGCCTCTCCTGC
>Location:NODE_372714_length_2623_cov_15.020205	Coordinate:2476	Reads:2	Hits:3	Allocated_reads:0.666666666666667	Strand:+
TTGGTCATCACTGCCCTGCCTCTCCTGCT
>Location:NODE_372714_length_2623_cov_15.020205	Coordinate:2476	Reads:1	Hits:3	Allocated_reads:0.333333333333333	Strand:+
TTGGTCATCACTGCCCTGCCTCTCCTGCTCT
>Location:NODE_372714_length_2623_cov_15.020205	Coordinate:2477	Reads:1	Hits:3	Allocated_reads:0.333333333333333	Strand:+
TGGTCATCACTGCCCTGCCTCTCCTGAGA
>Location:NODE_372714_length_2623_cov_15.020205	Coordinate:2478	Reads:1	Hits:3	Allocated_reads:0.333333333333333	Strand:+
GGTCATCACTGCCCTGCCTCTCCT
>Location:NODE_372714_length_2623_cov_15.020205	Coordinate:2480	Reads:1	Hits:3	Allocated_reads:0.333333333333333	Strand:+
TCATCACTGCCCTGCCTCTCCTGCTT
>Location:NODE_372714_length_2623_cov_15.020205	Coordinate:2480	Reads:1	Hits:3	Allocated_reads:0.333333333333333	Strand:+
TCATCACTGCCCTGCCTCTCCTGCTCT
>Location:NODE_372714_length_2623_cov_15.020205	Coordinate:2481	Reads:1	Hits:3	Allocated_reads:0.333333333333333	Strand:+
CATCACTGCCCTGCCTCTCCTGCT
>Location:NODE_372714_length_2623_cov_15.020205	Coordinate:2483	Reads:3	Hits:3	Allocated_reads:1	Strand:+
TCACTGCCCTGCCTCTCCTGCTCTTGGC
>Location:NODE_372714_length_2623_cov_15.020205	Coordinate:2483	Reads:1	Hits:3	Allocated_reads:0.333333333333333	Strand:+
TCACTGCCCTGCCTCTCCTGCTCTTGGCTG
>Location:NODE_372714_length_2623_cov_15.020205	Coordinate:2487	Reads:1	Hits:3	Allocated_reads:0.333333333333333	Strand:+
TGCCCTGCCTCTCCTGCTCTTGGCT
>Location:NODE_372714_length_2623_cov_15.020205	Coordinate:2487	Reads:1	Hits:3	Allocated_reads:0.333333333333333	Strand:+
TGCCCTGCCTCTCCTGCTCTTGGCTG
>Location:NODE_372714_length_2623_cov_15.020205	Coordinate:2487	Reads:2	Hits:3	Allocated_reads:0.666666666666667	Strand:+
TGCCCTGCCTCTCCTGCTCTTGGCTGT
>Location:NODE_372714_length_2623_cov_15.020205	Coordinate:2487	Reads:1	Hits:3	Allocated_reads:0.333333333333333	Strand:+
TGCCCTGCCTCTCCTGCTCTTGGCTGTGTT
>Location:NODE_372714_length_2623_cov_15.020205	Coordinate:2492	Reads:1	Hits:3	Allocated_reads:0.333333333333333	Strand:+
TGCCTCTCCTGCTCTTGGCTGTGGG
>Location:NODE_372714_length_2623_cov_15.020205	Coordinate:2492	Reads:1	Hits:3	Allocated_reads:0.333333333333333	Strand:+
TGCCTCTCCTGCTCTTGGCTGTGGGA
>Location:NODE_372714_length_2623_cov_15.020205	Coordinate:2493	Reads:1	Hits:3	Allocated_reads:0.333333333333333	Strand:-
CCCACAGCCAAGAGCAGGAGAGGA
>Location:NODE_372714_length_2623_cov_15.020205	Coordinate:2494	Reads:1	Hits:3	Allocated_reads:0.333333333333333	Strand:+
CCTCTCCTGCTCTTGGCTGTGGGAGCT
>Location:NODE_372714_length_2623_cov_15.020205	Coordinate:2496	Reads:5	Hits:3	Allocated_reads:1.66666666666667	Strand:+
TCTCCTGCTCTTGGCTGTGGGAGCT
>Location:NODE_372714_length_2623_cov_15.020205	Coordinate:2496	Reads:1	Hits:3	Allocated_reads:0.333333333333333	Strand:+
TCTCCTGCTCTTGGCTGTGGGAGCTC
>Location:NODE_372714_length_2623_cov_15.020205	Coordinate:2497	Reads:2	Hits:3	Allocated_reads:0.666666666666667	Strand:+
CTCCTGCTCTTGGCTGTGGGAGCT
>Location:NODE_372714_length_2623_cov_15.020205	Coordinate:2498	Reads:1	Hits:3	Allocated_reads:0.333333333333333	Strand:+
TCCTGCTCTTGGCTGTGGGAGCTCTGT
>Location:NODE_372714_length_2623_cov_15.020205	Coordinate:2498	Reads:1	Hits:3	Allocated_reads:0.333333333333333	Strand:+
TCCTGCTCTTGGCTGTGGGAGCTCTGAAA
>Location:NODE_372714_length_2623_cov_15.020205	Coordinate:2499	Reads:1	Hits:3	Allocated_reads:0.333333333333333	Strand:+
CCTGCTCTTGGCTGTGGGAGCTCTGTC
>Location:NODE_372714_length_2623_cov_15.020205	Coordinate:2501	Reads:1	Hits:3	Allocated_reads:0.333333333333333	Strand:-
ACCAGACAGAGCTCCCACAGCCAAGAGCA
>Location:NODE_372714_length_2623_cov_15.020205	Coordinate:2501	Reads:2	Hits:3	Allocated_reads:0.666666666666667	Strand:+
TGCTCTTGGCTGTGGGAGCTCTGTC
>Location:NODE_372714_length_2623_cov_15.020205	Coordinate:2501	Reads:1	Hits:3	Allocated_reads:0.333333333333333	Strand:+
TGCTCTTGGCTGTGGGAGCTATGTCT
>Location:NODE_372714_length_2623_cov_15.020205	Coordinate:2501	Reads:8	Hits:3	Allocated_reads:2.66666666666667	Strand:+
TGCTCTTGGCTGTGGGAGCTCTGTCT
>Location:NODE_372714_length_2623_cov_15.020205	Coordinate:2501	Reads:1	Hits:3	Allocated_reads:0.333333333333333	Strand:+
TGCTCTTGGCTGTGGGAGCTATGTCTGG
>Location:NODE_372714_length_2623_cov_15.020205	Coordinate:2501	Reads:2	Hits:3	Allocated_reads:0.666666666666667	Strand:+
TGCTCTTGGCTGTGGGAGCTCTGTCTGG
>Location:NODE_372714_length_2623_cov_15.020205	Coordinate:2504	Reads:3	Hits:3	Allocated_reads:1	Strand:+
TCTTGGCTGTGGGAGCTCTGTCTGG
>Location:NODE_372714_length_2623_cov_15.020205	Coordinate:2504	Reads:2	Hits:3	Allocated_reads:0.666666666666667	Strand:+
TCTTGGCTGTGGGAGCTCTGTCTGGT
>Location:NODE_372714_length_2623_cov_15.020205	Coordinate:2504	Reads:1	Hits:3	Allocated_reads:0.333333333333333	Strand:+
TCTTGGCTGTGGGAGCTCTGTCTGGTGT
>Location:NODE_372714_length_2623_cov_15.020205	Coordinate:2504	Reads:4	Hits:3	Allocated_reads:1.33333333333333	Strand:+
TCTTGGCTGTGGGAGCTCTGTCTGGTGC
>Location:NODE_372714_length_2623_cov_15.020205	Coordinate:2504	Reads:3	Hits:3	Allocated_reads:1	Strand:+
TCTTGGCTGTGGGAGCTCTGTCTGGTGCC
>Location:NODE_372714_length_2623_cov_15.020205	Coordinate:2504	Reads:3	Hits:3	Allocated_reads:1	Strand:+
TCTTGGCTGTGGGAGCTCTGTCTGGTGCCT
>Location:NODE_372714_length_2623_cov_15.020205	Coordinate:2504	Reads:1	Hits:3	Allocated_reads:0.333333333333333	Strand:+
TCTTGGCTGTGGGAGCTCTGTCTGGTGCCGA
>Location:NODE_372714_length_2623_cov_15.020205	Coordinate:2505	Reads:3	Hits:3	Allocated_reads:1	Strand:-
GCACCAGACAGAGCTCCCACAGCCAAG
>Location:NODE_372714_length_2623_cov_15.020205	Coordinate:2506	Reads:1	Hits:3	Allocated_reads:0.333333333333333	Strand:+
TTGGCTGTGGGAGCTCTGTCTGGT
>Location:NODE_372714_length_2623_cov_15.020205	Coordinate:2506	Reads:1	Hits:3	Allocated_reads:0.333333333333333	Strand:+
TTGGCTGTGGGAGCTCTGTCTGGTGC
>Location:NODE_372714_length_2623_cov_15.020205	Coordinate:2506	Reads:1	Hits:3	Allocated_reads:0.333333333333333	Strand:+
TTGGCTGTGGGAGCTCTGTCTGGTGCC
>Location:NODE_372714_length_2623_cov_15.020205	Coordinate:2506	Reads:1	Hits:3	Allocated_reads:0.333333333333333	Strand:+
TTGGCTGTGGGAGCTCTGTCTGGTGCCT
>Location:NODE_372714_length_2623_cov_15.020205	Coordinate:2507	Reads:1	Hits:3	Allocated_reads:0.333333333333333	Strand:-
AGGCACCAGACAGAGCTCCCACAGCCA
>Location:NODE_372714_length_2623_cov_15.020205	Coordinate:2507	Reads:1	Hits:3	Allocated_reads:0.333333333333333	Strand:+
TGGCTGTGGGAGCTCTGTCTGGTGCG
>Location:NODE_372714_length_2623_cov_15.020205	Coordinate:2507	Reads:2	Hits:3	Allocated_reads:0.666666666666667	Strand:+
TGGCTGTGGGAGCTCTGTCTGGTGCC
>Location:NODE_372714_length_2623_cov_15.020205	Coordinate:2507	Reads:1	Hits:3	Allocated_reads:0.333333333333333	Strand:+
TGGCTGTGGGAGCTCTGTCTGGTGCCA
>Location:NODE_372714_length_2623_cov_15.020205	Coordinate:2507	Reads:1	Hits:3	Allocated_reads:0.333333333333333	Strand:+
TGGCTGTGGGAGCTCTGTCTGGTGCCT
>Location:NODE_372714_length_2623_cov_15.020205	Coordinate:2507	Reads:1	Hits:3	Allocated_reads:0.333333333333333	Strand:+
TGGCTGTGGGAGCTCTGTCTGGTGCCTCC
>Location:NODE_372714_length_2623_cov_15.020205	Coordinate:2508	Reads:6	Hits:3	Allocated_reads:2	Strand:-
GCACCAGACAGAGCTCCCACAGCC
>Location:NODE_372714_length_2623_cov_15.020205	Coordinate:2508	Reads:2	Hits:3	Allocated_reads:0.666666666666667	Strand:-
TGGAGGCACCAGACAGAGCTCCCACAGCC
>Location:NODE_372714_length_2623_cov_15.020205	Coordinate:2509	Reads:1	Hits:3	Allocated_reads:0.333333333333333	Strand:-
AGGCACCAGACAGAGCTCCCACAGC
>Location:NODE_372714_length_2623_cov_15.020205	Coordinate:2509	Reads:1	Hits:3	Allocated_reads:0.333333333333333	Strand:-
GAGGCACCAGACAGAGCTCCCACAGC
>Location:NODE_372714_length_2623_cov_15.020205	Coordinate:2509	Reads:1	Hits:3	Allocated_reads:0.333333333333333	Strand:+
GCTGTGGGAGCTCTGTCTGGTGCCTCC
>Location:NODE_372714_length_2623_cov_15.020205	Coordinate:2509	Reads:1	Hits:3	Allocated_reads:0.333333333333333	Strand:-
GGCACCAGACAGAGCTCCCACAGC
>Location:NODE_372714_length_2623_cov_15.020205	Coordinate:2509	Reads:1	Hits:3	Allocated_reads:0.333333333333333	Strand:-
TGGAGGCACCAGACAGAGCTCCCACAGC
>Location:NODE_372714_length_2623_cov_15.020205	Coordinate:2511	Reads:1	Hits:3	Allocated_reads:0.333333333333333	Strand:+
TGTGGGAGCTCTGTCTGGTGCCTC
>Location:NODE_372714_length_2623_cov_15.020205	Coordinate:2511	Reads:2	Hits:3	Allocated_reads:0.666666666666667	Strand:+
TGTGGGAGCTCTGTCTGGTGCCTCCATC
>Location:NODE_372714_length_2623_cov_15.020205	Coordinate:2515	Reads:1	Hits:3	Allocated_reads:0.333333333333333	Strand:-
AGATGGAGGCACCAGACAGAGCTCC
>Location:NODE_372714_length_2623_cov_15.020205	Coordinate:2516	Reads:1	Hits:3	Allocated_reads:0.333333333333333	Strand:-
AGATGGAGGCACCAGACAGAGCTC
>Location:NODE_372714_length_2623_cov_15.020205	Coordinate:2517	Reads:1	Hits:3	Allocated_reads:0.333333333333333	Strand:-
GAAGATGGAGGCACCAGACAGAGCT
>Location:NODE_372714_length_2623_cov_15.020205	Coordinate:2520	Reads:1	Hits:3	Allocated_reads:0.333333333333333	Strand:+
TCTGTCTGGTGCCTCCATCTTCCCC
>Location:NODE_372714_length_2623_cov_15.020205	Coordinate:2520	Reads:1	Hits:3	Allocated_reads:0.333333333333333	Strand:+
TCTGTCTGGTGCCTCCATCTTCCCCA
>Location:NODE_372714_length_2623_cov_15.020205	Coordinate:2520	Reads:3	Hits:3	Allocated_reads:1	Strand:+
TCTGTCTGGTGCCTCCATCTTCCCCC
>Location:NODE_372714_length_2623_cov_15.020205	Coordinate:2520	Reads:1	Hits:3	Allocated_reads:0.333333333333333	Strand:+
TCTGTCTGGTGCCTCCATCTTCCCCCT
>Location:NODE_372714_length_2623_cov_15.020205	Coordinate:2520	Reads:1	Hits:3	Allocated_reads:0.333333333333333	Strand:+
TCTGTCTGGTGCCTCCATCTTCCCCCTA
>Location:NODE_372714_length_2623_cov_15.020205	Coordinate:2520	Reads:1	Hits:3	Allocated_reads:0.333333333333333	Strand:+
TCTGTCTGGTGCCTCCATCTTCCCCCTG
>Location:NODE_372714_length_2623_cov_15.020205	Coordinate:2520	Reads:1	Hits:3	Allocated_reads:0.333333333333333	Strand:+
TCTGTCTGGTGCCTCCATCTTCCCCCTGA
>Location:NODE_372714_length_2623_cov_15.020205	Coordinate:2520	Reads:3	Hits:3	Allocated_reads:1	Strand:+
TCTGTCTGGTGCCTCCATCTTCCCCCTGC
>Location:NODE_372714_length_2623_cov_15.020205	Coordinate:2521	Reads:1	Hits:3	Allocated_reads:0.333333333333333	Strand:+
CTGTCTGGTGCCTCCATCTTCCCCCT
>Location:NODE_372714_length_2623_cov_15.020205	Coordinate:2522	Reads:4	Hits:3	Allocated_reads:1.33333333333333	Strand:+
TGTCTGGTGCCTCCATCTTCCCCCT
>Location:NODE_372714_length_2623_cov_15.020205	Coordinate:2522	Reads:1	Hits:3	Allocated_reads:0.333333333333333	Strand:+
TGTCTGGTGCCTCCATCTTCCCCCTG
>Location:NODE_372714_length_2623_cov_15.020205	Coordinate:2522	Reads:2	Hits:3	Allocated_reads:0.666666666666667	Strand:+
TGTCTGGTGCCTCCATCTTCCCCCTGT
>Location:NODE_372714_length_2623_cov_15.020205	Coordinate:2522	Reads:22	Hits:3	Allocated_reads:7.33333333333333	Strand:+
TGTCTGGTGCCTCCATCTTCCCCCTGC
>Location:NODE_372714_length_2623_cov_15.020205	Coordinate:2522	Reads:6	Hits:3	Allocated_reads:2	Strand:+
TGTCTGGTGCCTCCATCTTCCCCCTGCT
>Location:NODE_372714_length_2623_cov_15.020205	Coordinate:2522	Reads:1	Hits:3	Allocated_reads:0.333333333333333	Strand:+
TGTCTGGTGCCTCCATCTTCCCCCTGCTTT
>Location:NODE_372714_length_2623_cov_15.020205	Coordinate:2522	Reads:2	Hits:3	Allocated_reads:0.666666666666667	Strand:+
TGTCTGGTGCCTCCATCTTCCCCCTGCTGGGGT
>Location:NODE_372714_length_2623_cov_15.020205	Coordinate:2522	Reads:1	Hits:2	Allocated_reads:0.5	Strand:+
TGTCTGGTGCCTCCATCTTCCCCCTGCTGGGGTA
>Location:NODE_372714_length_2623_cov_15.020205	Coordinate:2522	Reads:4	Hits:1	Allocated_reads:4	Strand:+
TGTCTGGTGCCTCCATCTTCCCCCTGCTGGGGTT
>Location:NODE_372714_length_2623_cov_15.020205	Coordinate:2523	Reads:1	Hits:3	Allocated_reads:0.333333333333333	Strand:+
GTCTGGTGCCTCCATCTTCCCCCTGCTGT
>Location:NODE_372714_length_2623_cov_15.020205	Coordinate:2523	Reads:1	Hits:1	Allocated_reads:1	Strand:+
GTCTGGTGCCTCCATCTTCCCCCTGCTGGGGTT
>Location:NODE_372714_length_2623_cov_15.020205	Coordinate:2524	Reads:1	Hits:3	Allocated_reads:0.333333333333333	Strand:-
CAGGGGGAAGATGGAGGCACCAGA
>Location:NODE_372714_length_2623_cov_15.020205	Coordinate:2525	Reads:1	Hits:3	Allocated_reads:0.333333333333333	Strand:+
CTGGTGCCTCCATCTTCCCCCTGCTGGGGT
>Location:NODE_372714_length_2623_cov_15.020205	Coordinate:2525	Reads:1	Hits:1	Allocated_reads:1	Strand:+
CTGGTGCCTCCATCTTCCCCCTGCTGGGGTT
>Location:NODE_372714_length_2623_cov_15.020205	Coordinate:2529	Reads:1	Hits:3	Allocated_reads:0.333333333333333	Strand:+
TGCCTCCATCTTCCCCCTGCTGGGG
>Location:NODE_372714_length_2623_cov_15.020205	Coordinate:2529	Reads:2	Hits:1	Allocated_reads:2	Strand:+
TGCCTCCATCTTCCCCCTGCTGGGGTTGA
>Location:NODE_372714_length_2623_cov_15.020205	Coordinate:2539	Reads:1	Hits:1	Allocated_reads:1	Strand:-
CACAACTGTGCCTCAACCCCAGCAGGGGGAA
>Location:NODE_372714_length_2623_cov_15.020205	Coordinate:2540	Reads:1	Hits:1	Allocated_reads:1	Strand:-
CAACTGTGCCTCAACCCCAGCAGGGGGA
>Location:NODE_372714_length_2623_cov_15.020205	Coordinate:2543	Reads:1	Hits:1	Allocated_reads:1	Strand:-
ATCACAACTGTGCCTCAACCCCAGCAGGG
>Location:NODE_372714_length_2623_cov_15.020205	Coordinate:2543	Reads:1	Hits:1	Allocated_reads:1	Strand:-
TATCACAACTGTGCCTCAACCCCAGCAGGG
>Location:NODE_372714_length_2623_cov_15.020205	Coordinate:2546	Reads:1	Hits:1	Allocated_reads:1	Strand:-
ATCACAACTGTGCCTCAACCCCAGCA
>Location:NODE_372714_length_2623_cov_15.020205	Coordinate:2546	Reads:1	Hits:1	Allocated_reads:1	Strand:-
CGCTATCACAACTGTGCCTCAACCCCAGCA
>Location:NODE_372714_length_2623_cov_15.020205	Coordinate:2546	Reads:1	Hits:1	Allocated_reads:1	Strand:-
TATCACAACTGTGCCTCACCCCCAGCA
>Location:NODE_372714_length_2623_cov_15.020205	Coordinate:2547	Reads:3	Hits:1	Allocated_reads:3	Strand:-
TATCACAACTGTGCCTCAACCCCAGC
>Location:NODE_372714_length_2623_cov_15.020205	Coordinate:2549	Reads:1	Hits:1	Allocated_reads:1	Strand:-
ATCGCTATCACAACTGTGCCTCAACCCCA
>Location:NODE_372714_length_2623_cov_15.020205	Coordinate:2549	Reads:3	Hits:1	Allocated_reads:3	Strand:-
CGCTATCACAACTGTGCCTCAACCCCA
>Location:NODE_372714_length_2623_cov_15.020205	Coordinate:2550	Reads:7	Hits:1	Allocated_reads:7	Strand:-
CGCTATCACAACTGTGCCTCAACCCC
>Location:NODE_372714_length_2623_cov_15.020205	Coordinate:2551	Reads:2	Hits:1	Allocated_reads:2	Strand:-
CACATCGCTATCACAACTGTGCCTCAACCC
>Location:NODE_372714_length_2623_cov_15.020205	Coordinate:2551	Reads:2	Hits:1	Allocated_reads:2	Strand:-
CGCTATCACAACTGTGCCTCAACCC
>Location:NODE_372714_length_2623_cov_15.020205	Coordinate:2552	Reads:2	Hits:1	Allocated_reads:2	Strand:-
ATCGCTATCACAACTGTGCCTCAACC
>Location:NODE_372714_length_2623_cov_15.020205	Coordinate:2552	Reads:3	Hits:1	Allocated_reads:3	Strand:-
CGCTATCACAACTGTGCCTCAACC
>Location:NODE_372714_length_2623_cov_15.020205	Coordinate:2560	Reads:1	Hits:2	Allocated_reads:0.5	Strand:+
CACAGTTGTGATAGCGATGTGTGGCC
>Location:NODE_372714_length_2623_cov_15.020205	Coordinate:2560	Reads:1	Hits:2	Allocated_reads:0.5	Strand:+
CACAGTTGTGATAGCGATGTGTGGCCG
>Location:NODE_372714_length_2623_cov_15.020205	Coordinate:2560	Reads:3	Hits:2	Allocated_reads:1.5	Strand:+
CACAGTTGTGATAGCGATGTGTGGCCT
>Location:NODE_372714_length_2623_cov_15.020205	Coordinate:2560	Reads:1	Hits:2	Allocated_reads:0.5	Strand:+
CACAGTTGTGATAGCGATGTGTGGCCTTG
>Location:NODE_372714_length_2623_cov_15.020205	Coordinate:2561	Reads:2	Hits:2	Allocated_reads:1	Strand:+
ACAGTTGTGATAGCGATGTGTGGCC
>Location:NODE_372714_length_2623_cov_15.020205	Coordinate:2561	Reads:2	Hits:2	Allocated_reads:1	Strand:+
ACAGTTGTGATAGCGATGTGTGGCCG
>Location:NODE_372714_length_2623_cov_15.020205	Coordinate:2561	Reads:23	Hits:2	Allocated_reads:11.5	Strand:+
ACAGTTGTGATAGCGATGTGTGGCCT
>Location:NODE_372714_length_2623_cov_15.020205	Coordinate:2561	Reads:1	Hits:2	Allocated_reads:0.5	Strand:+
ACAGTTGTGATAGCGATGTGTGGCCTTG
>Location:NODE_372714_length_2623_cov_15.020205	Coordinate:2561	Reads:1	Hits:2	Allocated_reads:0.5	Strand:+
ACAGTTGTGATAGCGATGTGTGGCCTTGT
>Location:NODE_372714_length_2623_cov_15.020205	Coordinate:2561	Reads:8	Hits:2	Allocated_reads:4	Strand:+
ACAGTTGTGATAGCGATGTGTGGCCTTGG
>Location:NODE_372714_length_2623_cov_15.020205	Coordinate:2561	Reads:2	Hits:2	Allocated_reads:1	Strand:+
ACAGTTGTGATAGCGATGTGTGGCCTTGGG
>Location:NODE_372714_length_2623_cov_15.020205	Coordinate:2561	Reads:3	Hits:2	Allocated_reads:1.5	Strand:+
ACAGTTGTGATAGCGATGTGTGGCCTTGGGT
>Location:NODE_372714_length_2623_cov_15.020205	Coordinate:2562	Reads:5	Hits:2	Allocated_reads:2.5	Strand:+
CAGTTGTGATAGCGATGTGTGGCCT
>Location:NODE_372714_length_2623_cov_15.020205	Coordinate:2562	Reads:6	Hits:2	Allocated_reads:3	Strand:+
CAGTTGTGATAGCGATGTGTGGCCTTGG
>Location:NODE_372714_length_2623_cov_15.020205	Coordinate:2562	Reads:2	Hits:2	Allocated_reads:1	Strand:+
CAGTTGTGATAGCGATGTGTGGCCTTGGG
>Location:NODE_372714_length_2623_cov_15.020205	Coordinate:2562	Reads:2	Hits:2	Allocated_reads:1	Strand:+
CAGTTGTGATAGCGATGTGTGGCCTTGGGT
>Location:NODE_372714_length_2623_cov_15.020205	Coordinate:2563	Reads:1	Hits:2	Allocated_reads:0.5	Strand:+
AGTTGTGATAGCGATGTGTGGCCG
>Location:NODE_372714_length_2623_cov_15.020205	Coordinate:2563	Reads:5	Hits:2	Allocated_reads:2.5	Strand:+
AGTTGTGATAGCGATGTGTGGCCT
>Location:NODE_372714_length_2623_cov_15.020205	Coordinate:2564	Reads:1	Hits:2	Allocated_reads:0.5	Strand:+
GTTGTGATAGCGATGTGTGGCCTTGGGTTT
>Location:NODE_372714_length_2623_cov_15.020205	Coordinate:2565	Reads:2	Hits:2	Allocated_reads:1	Strand:+
TTGTGATAGCGATGTGTGGCCTTGG
>Location:NODE_372714_length_2623_cov_15.020205	Coordinate:2565	Reads:1	Hits:2	Allocated_reads:0.5	Strand:+
TTGTGATAGCGATGTGTGGCCTTGTTT
>Location:NODE_372714_length_2623_cov_15.020205	Coordinate:2565	Reads:3	Hits:2	Allocated_reads:1.5	Strand:+
TTGTGATAGCGATGTGTGGCCTTGGGT
>Location:NODE_372714_length_2623_cov_15.020205	Coordinate:2566	Reads:1	Hits:2	Allocated_reads:0.5	Strand:+
TGTGATAGCGATGTGTGGGCTTGG
>Location:NODE_372714_length_2623_cov_15.020205	Coordinate:2566	Reads:1	Hits:2	Allocated_reads:0.5	Strand:+
TGTGATAGCGATGTGTGGGCTTGT
>Location:NODE_372714_length_2623_cov_15.020205	Coordinate:2566	Reads:22	Hits:2	Allocated_reads:11	Strand:+
TGTGATAGCGATGTGTGGCCTTGG
>Location:NODE_372714_length_2623_cov_15.020205	Coordinate:2566	Reads:1	Hits:2	Allocated_reads:0.5	Strand:+
TGTGATAGCGATGTGTGGCCTTGGT
>Location:NODE_372714_length_2623_cov_15.020205	Coordinate:2566	Reads:6	Hits:2	Allocated_reads:3	Strand:+
TGTGATAGCGATGTGTGGCCTTGGG
>Location:NODE_372714_length_2623_cov_15.020205	Coordinate:2566	Reads:1	Hits:2	Allocated_reads:0.5	Strand:+
TGTGATAGCGATGTGTGGCCTTGGTA
>Location:NODE_372714_length_2623_cov_15.020205	Coordinate:2566	Reads:1	Hits:2	Allocated_reads:0.5	Strand:+
TGTGATAGCGATGTGTGGCCTTGGTT
>Location:NODE_372714_length_2623_cov_15.020205	Coordinate:2566	Reads:14	Hits:2	Allocated_reads:7	Strand:+
TGTGATAGCGATGTGTGGCCTTGGGT
>Location:NODE_372714_length_2623_cov_15.020205	Coordinate:2566	Reads:13	Hits:2	Allocated_reads:6.5	Strand:+
TGTGATAGCGATGTGTGGCCTTGGGTT
>Location:NODE_372714_length_2623_cov_15.020205	Coordinate:2566	Reads:20	Hits:2	Allocated_reads:10	Strand:+
TGTGATAGCGATGTGTGGCCTTGGGTTT
>Location:NODE_372714_length_2623_cov_15.020205	Coordinate:2566	Reads:3	Hits:2	Allocated_reads:1.5	Strand:+
TGTGATAGCGATGTGTGGCCTTGGGTTTT
>Location:NODE_372714_length_2623_cov_15.020205	Coordinate:2566	Reads:2	Hits:2	Allocated_reads:1	Strand:+
TGTGATAGCGATGTGTGGCCTTGGGTTTTT
>Location:NODE_372714_length_2623_cov_15.020205	Coordinate:2566	Reads:5	Hits:2	Allocated_reads:2.5	Strand:+
TGTGATAGCGATGTGTGGCCTTGGGTTTTC
>Location:NODE_372714_length_2623_cov_15.020205	Coordinate:2566	Reads:1	Hits:2	Allocated_reads:0.5	Strand:+
TGTGATAGCGATGTGTGGCCTTGGGTTTTCT
>Location:NODE_372714_length_2623_cov_15.020205	Coordinate:2566	Reads:2	Hits:2	Allocated_reads:1	Strand:+
TGTGATAGCGATGTGTGGCCTTGGGTTTTCA
>Location:NODE_372714_length_2623_cov_15.020205	Coordinate:2567	Reads:1	Hits:2	Allocated_reads:0.5	Strand:+
GTGATAGCGATGTGTGGCCTTGGGTTTT
>Location:NODE_372714_length_2623_cov_15.020205	Coordinate:2568	Reads:1	Hits:2	Allocated_reads:0.5	Strand:+
TGATAGCGATGTGTGGCCTTGGGTTTT
>Location:NODE_372714_length_2623_cov_15.020205	Coordinate:2568	Reads:3	Hits:2	Allocated_reads:1.5	Strand:+
TGATAGCGATGTGTGGCCTTGGGTTTTC
>Location:NODE_372714_length_2623_cov_15.020205	Coordinate:2568	Reads:1	Hits:2	Allocated_reads:0.5	Strand:+
TGATAGCGATGTGTGGCCTTGGGTTTTCA
>Location:NODE_372714_length_2623_cov_15.020205	Coordinate:2568	Reads:1	Hits:2	Allocated_reads:0.5	Strand:+
TGATAGCGATGTGTGGCCTTGGGTTTTCAGC
>Location:NODE_372714_length_2623_cov_15.020205	Coordinate:2568	Reads:1	Hits:2	Allocated_reads:0.5	Strand:+
TGATAGCGATGTGTGGCCTTGGGTTTTCAGCACT
>Location:NODE_372714_length_2623_cov_15.020205	Coordinate:2569	Reads:1	Hits:2	Allocated_reads:0.5	Strand:+
GATAGCGATGTGTGGCCTTGGGTT
>Location:NODE_372714_length_2623_cov_15.020205	Coordinate:2569	Reads:1	Hits:2	Allocated_reads:0.5	Strand:+
GATAGCGATGTGTGGCCTTGGGTTTTCAGC
>Location:NODE_372714_length_2623_cov_15.020205	Coordinate:2570	Reads:1	Hits:2	Allocated_reads:0.5	Strand:+
ATAGCGATGTGTGGCCTTGGGTTTTC
>Location:NODE_372714_length_2623_cov_15.020205	Coordinate:2570	Reads:2	Hits:2	Allocated_reads:1	Strand:+
ATAGCGATGTGTGGCCTTGGGTTTTCA
>Location:NODE_372714_length_2623_cov_15.020205	Coordinate:2570	Reads:1	Hits:2	Allocated_reads:0.5	Strand:+
ATAGCGATGTGTGGCCTTGGGTTTTTTT
>Location:NODE_372714_length_2623_cov_15.020205	Coordinate:2570	Reads:1	Hits:2	Allocated_reads:0.5	Strand:+
ATAGCGATGTGTGGCCTTGGGTTTTCAGT
>Location:NODE_372714_length_2623_cov_15.020205	Coordinate:2570	Reads:3	Hits:2	Allocated_reads:1.5	Strand:+
ATAGCGATGTGTGGCCTTGGGTTTTCAGC
>Location:NODE_372714_length_2623_cov_15.020205	Coordinate:2571	Reads:4	Hits:2	Allocated_reads:2	Strand:+
TAGCGATGTGTGGCCTTGGGTTTTC
>Location:NODE_372714_length_2623_cov_15.020205	Coordinate:2571	Reads:1	Hits:2	Allocated_reads:0.5	Strand:+
TAGCGATGTGTGGCCTTGGGTTTTCA
>Location:NODE_372714_length_2623_cov_15.020205	Coordinate:2571	Reads:2	Hits:2	Allocated_reads:1	Strand:+
TAGCGATGTGTGGCCTTGGGTTTTCT
>Location:NODE_372714_length_2623_cov_15.020205	Coordinate:2571	Reads:1	Hits:2	Allocated_reads:0.5	Strand:+
TAGCGATGTGTGGCCTTGGGCTTTCAGT
>Location:NODE_372714_length_2623_cov_15.020205	Coordinate:2571	Reads:1	Hits:2	Allocated_reads:0.5	Strand:+
TAGCGATGTGTGGCCTTGGGTTTTCAGT
>Location:NODE_372714_length_2623_cov_15.020205	Coordinate:2571	Reads:1	Hits:2	Allocated_reads:0.5	Strand:-
TGCTGAAAACCCAAGGCCACACATCGCTA
>Location:NODE_372714_length_2623_cov_15.020205	Coordinate:2579	Reads:1	Hits:2	Allocated_reads:0.5	Strand:-
CCCATGAGTGCTGAAAACCCAAGGCCACA
>Location:NODE_372714_length_2623_cov_15.020205	Coordinate:2579	Reads:1	Hits:2	Allocated_reads:0.5	Strand:-
TGAGTGCTGAAAACCCAAGGCCACA
>Location:NODE_372714_length_2623_cov_15.020205	Coordinate:2581	Reads:1	Hits:2	Allocated_reads:0.5	Strand:-
TCCCCCATGAGTGCTGAAAACCCAAGGCCA
>Location:NODE_372714_length_2623_cov_15.020205	Coordinate:2590	Reads:2	Hits:1	Allocated_reads:2	Strand:+
GTTTTCAGCACTCATGGGGGACCCCCA
>Location:NODE_372714_length_2623_cov_15.020205	Coordinate:2591	Reads:3	Hits:1	Allocated_reads:3	Strand:+
TTTTCAGCACTCATGGGGGACCCCC
>Location:NODE_372714_length_2623_cov_15.020205	Coordinate:2591	Reads:2	Hits:1	Allocated_reads:2	Strand:+
TTTTCAGCACTCATGGGGGACCCCCA
>Location:NODE_372714_length_2623_cov_15.020205	Coordinate:2591	Reads:2	Hits:1	Allocated_reads:2	Strand:+
TTTTCAGCACTCATGGGGGACCCCCG
>Location:NODE_372714_length_2623_cov_15.020205	Coordinate:2592	Reads:1	Hits:1	Allocated_reads:1	Strand:+
TTTCAGCACTCATGGGGGACCCCC
>Location:NODE_372714_length_2623_cov_15.020205	Coordinate:2592	Reads:2	Hits:1	Allocated_reads:2	Strand:+
TTTCAGCACTCATGGGGGACCCCCG
>Location:NODE_372714_length_2623_cov_15.020205	Coordinate:2592	Reads:4	Hits:1	Allocated_reads:4	Strand:+
TTTCAGCACTCATGGGGGACCCCCA
>Location:NODE_372714_length_2623_cov_15.020205	Coordinate:2593	Reads:2	Hits:1	Allocated_reads:2	Strand:+
TTCAGCACTCATGGGGGACCCCCA
>Location:NODE_372714_length_2623_cov_15.020205	Coordinate:2594	Reads:1	Hits:1	Allocated_reads:1	Strand:+
TCAGCACTCATGGGGGACCCCCAGA
>Location:NODE_372714_length_2623_cov_15.020205	Coordinate:2594	Reads:2	Hits:1	Allocated_reads:2	Strand:+
TCAGCACTCATGGGGGACCCCCAGATG
>Location:NODE_372714_length_2623_cov_15.020205	Coordinate:2594	Reads:1	Hits:1	Allocated_reads:1	Strand:+
TCAGCACTCATGGGGGACCCCCAGATAA
>Location:NODE_372714_length_2623_cov_15.020205	Coordinate:2598	Reads:1	Hits:1	Allocated_reads:1	Strand:+
CACTCATGGGGGACCCCCAGATGGCC
>Location:NODE_372714_length_2623_cov_15.020205	Coordinate:2598	Reads:1	Hits:1	Allocated_reads:1	Strand:+
CACTCATGGGGGACCCCCGGATGGCCGGA
>Location:NODE_372714_length_2623_cov_15.020205	Coordinate:2600	Reads:1	Hits:1	Allocated_reads:1	Strand:-
TCCGGCCATCCGGGGGTCCCCCATGAG
>Location:NODE_372714_length_2623_cov_15.020205	Coordinate:2601	Reads:1	Hits:1	Allocated_reads:1	Strand:+
TCATGGGGGACCCCCGGATGGCCGGA
>Location:NODE_372714_length_2623_cov_15.020205	Coordinate:2608	Reads:1	Hits:1	Allocated_reads:1	Strand:-
GAAAGAACCAGGAGACTCCGGCCATCCGGGGGTCC
>Location:NODE_372714_length_2623_cov_15.020205	Coordinate:2609	Reads:1	Hits:1	Allocated_reads:1	Strand:-
GAAAGAACCAGGAGACTCCGGCCATCCGGGGGTC
>Location:NODE_372714_length_2623_cov_15.020205	Coordinate:2613	Reads:1	Hits:2	Allocated_reads:0.5	Strand:-
AGAACCAGGAGACTCCGGCCATCCGTC
>Location:NODE_372714_length_2623_cov_15.020205	Coordinate:2613	Reads:1	Hits:2	Allocated_reads:0.5	Strand:-
GAAAGAACCAGGAGACTCCGGCCATCCGGG
>Location:NODE_372714_length_2623_cov_15.020205	Coordinate:2614	Reads:2	Hits:2	Allocated_reads:1	Strand:-
GAAAGAACCAGGAGACTCCGGCCATCCGG
>Location:NODE_372714_length_2623_cov_15.020205	Coordinate:2616	Reads:1	Hits:2	Allocated_reads:0.5	Strand:-
AGAAAGAACCAGGAGACTCCGGCCATCC
>Location:NODE_372714_length_2623_cov_15.020205	Coordinate:2616	Reads:3	Hits:2	Allocated_reads:1.5	Strand:-
AGAACCAGGAGACTCCGGCCATCC
>Location:NODE_372714_length_2623_cov_15.020205	Coordinate:2616	Reads:35	Hits:2	Allocated_reads:17.5	Strand:-
GAAAGAACCAGGAGACTCCGGCCATCC
>Location:NODE_372714_length_2623_cov_15.020205	Coordinate:2616	Reads:6	Hits:2	Allocated_reads:3	Strand:-
GAAAGAACCAGGAGACTCCGGCCATCT
>Location:NODE_372714_length_2623_cov_15.020205	Coordinate:2616	Reads:1	Hits:2	Allocated_reads:0.5	Strand:-
GAAGAAAGAACCAGGAGACTCCGGCCATCC
>Location:NODE_372714_length_2623_cov_15.020205	Coordinate:2617	Reads:1	Hits:2	Allocated_reads:0.5	Strand:-
AAGAACCAGGAGACTCCGGCCATC
>Location:NODE_372714_length_2623_cov_15.020205	Coordinate:2617	Reads:20	Hits:2	Allocated_reads:10	Strand:-
GAAAGAACCAGGAGACTCCGGCCATC
>Location:NODE_372714_length_2623_cov_15.020205	Coordinate:2618	Reads:1	Hits:2	Allocated_reads:0.5	Strand:-
GAAAGAACCAGGAGACTCCGGCCAT
>Location:NODE_372714_length_2623_cov_15.020205	Coordinate:2619	Reads:3	Hits:2	Allocated_reads:1.5	Strand:-
GAAAGAACCAGGAGACTCCGGCCA
>Location:NODE_372714_length_2623_cov_15.020205	Coordinate:2620	Reads:5	Hits:2	Allocated_reads:2.5	Strand:-
AGAAGAAAGAACCAGGAGACTCCGGCC
>Location:NODE_372714_length_2623_cov_15.020205	Coordinate:2620	Reads:1	Hits:2	Allocated_reads:0.5	Strand:-
GAAGAAAGAACCAGGAGACTCCGACC
>Location:NODE_372714_length_2623_cov_15.020205	Coordinate:2620	Reads:11	Hits:2	Allocated_reads:5.5	Strand:-
GAAGAAAGAACCAGGAGACTCCGGCC
>Location:NODE_372714_length_2623_cov_15.020205	Coordinate:2620	Reads:1	Hits:2	Allocated_reads:0.5	Strand:-
GAGAAGAAAGAACCAGGAGACTCCGGCC
>Location:NODE_372714_length_2623_cov_15.020205	Coordinate:2621	Reads:2	Hits:2	Allocated_reads:1	Strand:-
AGAAGAAAGAACCAGGAGACTCCGGC
>Location:NODE_372714_length_2623_cov_15.020205	Coordinate:2621	Reads:2	Hits:2	Allocated_reads:1	Strand:-
GAAGAAAGAACCAGGAGACTCCGGC
>Location:NODE_372714_length_2623_cov_15.020205	Coordinate:2622	Reads:3	Hits:2	Allocated_reads:1.5	Strand:-
AGAAGAAAGAACCAGGAGACTCCGG
>Location:NODE_372714_length_2623_cov_15.020205	Coordinate:2622	Reads:8	Hits:2	Allocated_reads:4	Strand:-
GAAGAAAGAACCAGGAGACTCCGG
>Location:NODE_372714_length_2623_cov_15.020205	Coordinate:2624	Reads:2	Hits:2	Allocated_reads:1	Strand:-
AGAGAAGAAAGAACCAGGAGACTCC
>Location:NODE_372714_length_2623_cov_15.020205	Coordinate:2624	Reads:2	Hits:2	Allocated_reads:1	Strand:-
CAGAGAAGAAAGAACCAGGAGACTCC
>Location:NODE_372714_length_2623_cov_15.020205	Coordinate:2624	Reads:1	Hits:2	Allocated_reads:0.5	Strand:-
GAGGCAGAGAAGAAAGAACCAGGAGACTCC
>Location:NODE_372714_length_2623_cov_15.020205	Coordinate:2624	Reads:2	Hits:2	Allocated_reads:1	Strand:-
GCAGAGAAGAAAGAACCAGGAGACTCC
>Location:NODE_372714_length_2623_cov_15.020205	Coordinate:2625	Reads:2	Hits:2	Allocated_reads:1	Strand:-
AGAGAAGAAAGAACCAGGAGACTC
>Location:NODE_372714_length_2623_cov_15.020205	Coordinate:2625	Reads:5	Hits:2	Allocated_reads:2.5	Strand:-
CAGAGAAGAAAGAACCAGGAGACTC
>Location:NODE_372714_length_2623_cov_15.020205	Coordinate:2625	Reads:1	Hits:2	Allocated_reads:0.5	Strand:+
GAGTCTCCTGGTTCTTTCTTCTCTGC
>Location:NODE_372714_length_2623_cov_15.020205	Coordinate:2625	Reads:1	Hits:2	Allocated_reads:0.5	Strand:+
GAGTCTCCTGGTTCTTTCTTCTCTGT
>Location:NODE_372714_length_2623_cov_15.020205	Coordinate:2625	Reads:1	Hits:2	Allocated_reads:0.5	Strand:+
GAGTCTCCTGGTTCTTTCTTCTCTGCCT
>Location:NODE_372714_length_2623_cov_15.020205	Coordinate:2626	Reads:2	Hits:2	Allocated_reads:1	Strand:-
CAGAGAAGAAAGAACCAGGAGACT
>Location:NODE_372714_length_2623_cov_15.020205	Coordinate:2626	Reads:1	Hits:2	Allocated_reads:0.5	Strand:-
GCAGAGAAGAAAGAACCAGGAGACT
>Location:NODE_372714_length_2623_cov_15.020205	Coordinate:2627	Reads:2	Hits:2	Allocated_reads:1	Strand:+
GTCTCCTGGTTCTTTCTTCTCTGCCT
>Location:NODE_372714_length_2623_cov_15.020205	Coordinate:2628	Reads:1	Hits:2	Allocated_reads:0.5	Strand:+
TCTCCTGGTTCTTTCTTCTCTGCC
>Location:NODE_372714_length_2623_cov_15.020205	Coordinate:2628	Reads:17	Hits:2	Allocated_reads:8.5	Strand:+
TCTCCTGGTTCTTTCTTCTCTGCCT
>Location:NODE_372714_length_2623_cov_15.020205	Coordinate:2628	Reads:1	Hits:2	Allocated_reads:0.5	Strand:+
TCTCCTGGTTCTTTCTTCTCTGCCTC
>Location:NODE_372714_length_2623_cov_15.020205	Coordinate:2629	Reads:1	Hits:2	Allocated_reads:0.5	Strand:+
CTCCTGGTTCTTTCTTCTCTGCCT
>Location:NODE_372714_length_2623_cov_15.020205	Coordinate:2630	Reads:1	Hits:2	Allocated_reads:0.5	Strand:+
TCCTGGTTCTTTCTTCTCTGCCTC
>Location:NODE_372714_length_2623_cov_15.020205	Coordinate:2630	Reads:3	Hits:2	Allocated_reads:1.5	Strand:+
TCCTGGTTCTTTCTTCTCTGCCTCT
>Location:NODE_372714_length_2623_cov_15.020205	Coordinate:2630	Reads:3	Hits:2	Allocated_reads:1.5	Strand:+
TCCTGGTTCTTTCTTCTCTGCCTCTGGC
>Location:NODE_372714_length_2623_cov_15.020205	Coordinate:2630	Reads:1	Hits:2	Allocated_reads:0.5	Strand:+
TCCTGGTTCTTTCTTCTCTGCCTCTGGCTC
>Location:NODE_372714_length_2623_cov_15.020205	Coordinate:2630	Reads:1	Hits:2	Allocated_reads:0.5	Strand:+
TCCTGGTTCTTTCTTCTCTGCCTCTGGCTCTCCC
>Location:NODE_372714_length_2623_cov_15.020205	Coordinate:2632	Reads:1	Hits:2	Allocated_reads:0.5	Strand:+
CTGGTTCTTTCTTCTCTGCCTCTGGCTC
>Location:NODE_372714_length_2623_cov_15.020205	Coordinate:2633	Reads:1	Hits:2	Allocated_reads:0.5	Strand:+
TGGTTCTTTCTTCTCTGCCTCTGT
>Location:NODE_372714_length_2623_cov_15.020205	Coordinate:2633	Reads:17	Hits:2	Allocated_reads:8.5	Strand:+
TGGTTCTTTCTTCTCTGCCTCTGGC
>Location:NODE_372714_length_2623_cov_15.020205	Coordinate:2633	Reads:2	Hits:2	Allocated_reads:1	Strand:+
TGGTTCTTTCTTCTCTGCCTCTGGCG
>Location:NODE_372714_length_2623_cov_15.020205	Coordinate:2633	Reads:30	Hits:2	Allocated_reads:15	Strand:+
TGGTTCTTTCTTCTCTGCCTCTGGCT
>Location:NODE_372714_length_2623_cov_15.020205	Coordinate:2633	Reads:4	Hits:2	Allocated_reads:2	Strand:+
TGGTTCTTTCTTCTCTGCCTCTGGCTT
>Location:NODE_372714_length_2623_cov_15.020205	Coordinate:2633	Reads:48	Hits:2	Allocated_reads:24	Strand:+
TGGTTCTTTCTTCTCTGCCTCTGGCTC
>Location:NODE_372714_length_2623_cov_15.020205	Coordinate:2633	Reads:1	Hits:2	Allocated_reads:0.5	Strand:+
TGGTTCTTTCTTCTCTGCCTCTGGCTCA
>Location:NODE_372714_length_2623_cov_15.020205	Coordinate:2633	Reads:10	Hits:2	Allocated_reads:5	Strand:+
TGGTTCTTTCTTCTCTGCCTCTGGCTCT
>Location:NODE_372714_length_2623_cov_15.020205	Coordinate:2633	Reads:7	Hits:2	Allocated_reads:3.5	Strand:+
TGGTTCTTTCTTCTCTGCCTCTGGCTCTC
>Location:NODE_372714_length_2623_cov_15.020205	Coordinate:2633	Reads:3	Hits:2	Allocated_reads:1.5	Strand:+
TGGTTCTTTCTTCTCTGCCTCTGGCTCTCC
>Location:NODE_372714_length_2623_cov_15.020205	Coordinate:2633	Reads:1	Hits:2	Allocated_reads:0.5	Strand:+
TGGTTCTTTCTTCTCTGCCTCTGGCTCTAAG
>Location:NODE_372714_length_2623_cov_15.020205	Coordinate:2633	Reads:3	Hits:2	Allocated_reads:1.5	Strand:+
TGGTTCTTTCTTCTCTGCCTCTGGCTCTCCC
>Location:NODE_372714_length_2623_cov_15.020205	Coordinate:2634	Reads:1	Hits:2	Allocated_reads:0.5	Strand:-
AGAGCCAGAGGCAGAGAAGAAAGAACC
>Location:NODE_372714_length_2623_cov_15.020205	Coordinate:2635	Reads:1	Hits:2	Allocated_reads:0.5	Strand:+
GTTCTTTCTTCTCTGCCTCTGGCT
>Location:NODE_372714_length_2623_cov_15.020205	Coordinate:2636	Reads:7	Hits:2	Allocated_reads:3.5	Strand:+
TTCTTTCTTCTCTGCCTCTGGCTC
>Location:NODE_372714_length_2623_cov_15.020205	Coordinate:2636	Reads:6	Hits:2	Allocated_reads:3	Strand:+
TTCTTTCTTCTCTGCCTCTGGCTCT
>Location:NODE_372714_length_2623_cov_15.020205	Coordinate:2636	Reads:10	Hits:2	Allocated_reads:5	Strand:+
TTCTTTCTTCTCTGCCTCTGGCTCTC
>Location:NODE_372714_length_2623_cov_15.020205	Coordinate:2636	Reads:1	Hits:2	Allocated_reads:0.5	Strand:+
TTCTTTCTTCTCTGCCTCTGGCTCTCT
>Location:NODE_372714_length_2623_cov_15.020205	Coordinate:2636	Reads:14	Hits:2	Allocated_reads:7	Strand:+
TTCTTTCTTCTCTGCCTCTGGCTCTCC
>Location:NODE_372714_length_2623_cov_15.020205	Coordinate:2636	Reads:7	Hits:2	Allocated_reads:3.5	Strand:+
TTCTTTCTTCTCTGCCTCTGGCTCTCCC
>Location:NODE_372714_length_2623_cov_15.020205	Coordinate:2636	Reads:1	Hits:2	Allocated_reads:0.5	Strand:+
TTCTTTCTTCTCTGCCTCTGGCTCTCTTT
>Location:NODE_372714_length_2623_cov_15.020205	Coordinate:2636	Reads:1	Hits:2	Allocated_reads:0.5	Strand:+
TTCTTTCTTCTCTGCCTCTGGCTCTCCCTGTTT
>Location:NODE_372714_length_2623_cov_15.020205	Coordinate:2637	Reads:1	Hits:2	Allocated_reads:0.5	Strand:+
TCTTTCTTCTCTGCCTCTGGCTCTC
>Location:NODE_372714_length_2623_cov_15.020205	Coordinate:2637	Reads:3	Hits:2	Allocated_reads:1.5	Strand:+
TCTTTCTTCTCTGCCTCTGGCTCTCC
>Location:NODE_372714_length_2623_cov_15.020205	Coordinate:2637	Reads:4	Hits:2	Allocated_reads:2	Strand:+
TCTTTCTTCTCTGCCTCTGGCTCTCCC
>Location:NODE_372714_length_2623_cov_15.020205	Coordinate:2637	Reads:2	Hits:2	Allocated_reads:1	Strand:+
TCTTTCTTCTCTGCCTCTGGCTCTCCCT
>Location:NODE_372714_length_2623_cov_15.020205	Coordinate:2639	Reads:2	Hits:2	Allocated_reads:1	Strand:+
TTTCTTCTCTGCCTCTGGCTCTCC
>Location:NODE_372714_length_2623_cov_15.020205	Coordinate:2639	Reads:1	Hits:2	Allocated_reads:0.5	Strand:+
TTTCTTCTCTGCCTCTGGCTCTCCC
>Location:NODE_372714_length_2623_cov_15.020205	Coordinate:2640	Reads:1	Hits:2	Allocated_reads:0.5	Strand:+
TTCTTCTCTGCCTCTGGCTCTCCCTGT
>Location:NODE_372714_length_2623_cov_15.020205	Coordinate:2643	Reads:1	Hits:2	Allocated_reads:0.5	Strand:+
TTCTCTGCCTCTGGCTCTCCCTGAGT
>Location:NODE_372714_length_2623_cov_15.020205	Coordinate:2644	Reads:1	Hits:2	Allocated_reads:0.5	Strand:+
TCTCTGCCTCTGGCTCTCCCTGTTT
>Location:NODE_372714_length_2623_cov_15.020205	Coordinate:2646	Reads:1	Hits:2	Allocated_reads:0.5	Strand:-
AAAGAGAAAACAGGGAGAGCCAGAGGCAGA
>Location:NODE_372714_length_2623_cov_15.020205	Coordinate:2649	Reads:1	Hits:2	Allocated_reads:0.5	Strand:-
AGAGAAAACAGGGAGAGCCAGAGAA
>Location:NODE_372714_length_2623_cov_15.020205	Coordinate:2649	Reads:1	Hits:2	Allocated_reads:0.5	Strand:-
GAGAAAACAGGGAGAGCCAGAGGC
>Location:NODE_372714_length_2623_cov_15.020205	Coordinate:2652	Reads:1	Hits:2	Allocated_reads:0.5	Strand:-
AAAGAGAAAACAGGGAGAGCCAGA
