# Supplementary material for: First characterization of PIWI-interacting RNA clusters in a cichlid fish with a B chromosome
Source: BMC Biol. 2022 Sep 21;20:204. doi: 10.1186/s12915-022-01403-2 (PMC9490952; doi:10.1186/s12915-022-01403-2)
Supplement: Supplementary file 1 — Additional file 1. Zipped folder with fasta and interactive html piRNA cluster information for the A. latifasciata genome. The nomenclature is as follows: number-pirna-cluster_sex_B-presence (f, female; m, male; 0b, without B chromosome; 1b, with B chromosome). [file 12915_2022_1403_MOESM1_ESM.zip › 144_m1b.fasta]

>Location:NODE_372714_length_2623_cov_15.020205	Coordinate:2	Reads:1	Hits:1	Allocated_reads:1	Strand:-
CAGAATTATTAACATGTTAGTGACTGTAGGT
>Location:NODE_372714_length_2623_cov_15.020205	Coordinate:6	Reads:1	Hits:1	Allocated_reads:1	Strand:-
GAATTATTAACATGTTAGTGACTGT
>Location:NODE_372714_length_2623_cov_15.020205	Coordinate:11	Reads:1	Hits:1	Allocated_reads:1	Strand:+
CACTAACATGTTAATAATTCTGTTTT
>Location:NODE_372714_length_2623_cov_15.020205	Coordinate:16	Reads:1	Hits:1	Allocated_reads:1	Strand:-
TCCTGAAAAAACAGAATTATTAACATGT
>Location:NODE_372714_length_2623_cov_15.020205	Coordinate:16	Reads:1	Hits:1	Allocated_reads:1	Strand:-
TTCCTGAAAAAACAGAATTATTAACATGT
>Location:NODE_372714_length_2623_cov_15.020205	Coordinate:20	Reads:2	Hits:1	Allocated_reads:2	Strand:-
TGGTTTCCTGAAAAAACAGAATTATTAAC
>Location:NODE_372714_length_2623_cov_15.020205	Coordinate:36	Reads:1	Hits:1	Allocated_reads:1	Strand:+
TTTCAGGAAACCAGATGATGATGC
>Location:NODE_372714_length_2623_cov_15.020205	Coordinate:36	Reads:3	Hits:1	Allocated_reads:3	Strand:+
TTTCAGGAAACCAGATGATGATGCC
>Location:NODE_372714_length_2623_cov_15.020205	Coordinate:40	Reads:1	Hits:1	Allocated_reads:1	Strand:-
TTCTCAGGCATCATCATCTGGTTTCCT
>Location:NODE_372714_length_2623_cov_15.020205	Coordinate:41	Reads:2	Hits:1	Allocated_reads:2	Strand:-
CGATTTCTCAGGCATCATCATCTGGTTTCC
>Location:NODE_372714_length_2623_cov_15.020205	Coordinate:41	Reads:3	Hits:1	Allocated_reads:3	Strand:+
GGAAACCAGATGATGATGCCTGAGAAATC
>Location:NODE_372714_length_2623_cov_15.020205	Coordinate:41	Reads:2	Hits:1	Allocated_reads:2	Strand:-
TTCTCAGGCATCATCATCTGGTTTCC
>Location:NODE_372714_length_2623_cov_15.020205	Coordinate:43	Reads:1	Hits:1	Allocated_reads:1	Strand:+
AAACCAGATGATGATGCCTGAGAAATC
>Location:NODE_372714_length_2623_cov_15.020205	Coordinate:44	Reads:2	Hits:1	Allocated_reads:2	Strand:+
AACCAGATGATGATGCCTGAGAAATC
>Location:NODE_372714_length_2623_cov_15.020205	Coordinate:44	Reads:1	Hits:1	Allocated_reads:1	Strand:+
AACCAGATGATGATGCCTGAGAAAGCGGC
>Location:NODE_372714_length_2623_cov_15.020205	Coordinate:45	Reads:1	Hits:1	Allocated_reads:1	Strand:+
ACCAGATGATGATGCCTGAGAAAGCGGC
>Location:NODE_372714_length_2623_cov_15.020205	Coordinate:55	Reads:1	Hits:1	Allocated_reads:1	Strand:-
CATGAGAGCCGATTTCTCAGGCATC
>Location:NODE_372714_length_2623_cov_15.020205	Coordinate:56	Reads:1	Hits:1	Allocated_reads:1	Strand:-
ATGGCGAACATGAGAGCCGATTTCTCAGGCAT
>Location:NODE_372714_length_2623_cov_15.020205	Coordinate:57	Reads:1	Hits:1	Allocated_reads:1	Strand:-
ATGGCGAACATGAGAGCCGATTTCTCAGGCA
>Location:NODE_372714_length_2623_cov_15.020205	Coordinate:58	Reads:1	Hits:1	Allocated_reads:1	Strand:-
TGGCGAACATGAGAGCCGATTTCTCAGGC
>Location:NODE_372714_length_2623_cov_15.020205	Coordinate:61	Reads:1	Hits:1	Allocated_reads:1	Strand:-
ATGGCGAACATGAGAGCCGATTTCTCA
>Location:NODE_372714_length_2623_cov_15.020205	Coordinate:61	Reads:1	Hits:1	Allocated_reads:1	Strand:-
ATGGCGAACATGAGAGCCGATTTCTCT
>Location:NODE_372714_length_2623_cov_15.020205	Coordinate:63	Reads:2	Hits:1	Allocated_reads:2	Strand:-
ATGGCGAACATGAGAGCCGATTTCT
>Location:NODE_372714_length_2623_cov_15.020205	Coordinate:76	Reads:1	Hits:1	Allocated_reads:1	Strand:-
TAGTAAAATGGAGGAGAGATGGCGAACATG
>Location:NODE_372714_length_2623_cov_15.020205	Coordinate:78	Reads:1	Hits:1	Allocated_reads:1	Strand:-
GTAAAATGGAGGAGAGATGGCGAACA
>Location:NODE_372714_length_2623_cov_15.020205	Coordinate:78	Reads:4	Hits:1	Allocated_reads:4	Strand:-
TAGTAAAATGGAGGAGAGATGGCGAACA
>Location:NODE_372714_length_2623_cov_15.020205	Coordinate:80	Reads:1	Hits:1	Allocated_reads:1	Strand:-
TAGTAAAATGGAGGAGAGATGGCGAA
>Location:NODE_372714_length_2623_cov_15.020205	Coordinate:81	Reads:2	Hits:1	Allocated_reads:2	Strand:-
TAGTAAAATGGAGGAGAGATGGCGA
>Location:NODE_372714_length_2623_cov_15.020205	Coordinate:82	Reads:3	Hits:1	Allocated_reads:3	Strand:-
TAGTAAAATGGAGGAGAGATGGCG
>Location:NODE_372714_length_2623_cov_15.020205	Coordinate:84	Reads:2	Hits:1	Allocated_reads:2	Strand:-
TGCTAGTAAAATGGAGGAGAGATGG
>Location:NODE_372714_length_2623_cov_15.020205	Coordinate:93	Reads:1	Hits:1	Allocated_reads:1	Strand:+
CTCCATTTTACTAGCAGGATTGATGTCC
>Location:NODE_372714_length_2623_cov_15.020205	Coordinate:94	Reads:1	Hits:1	Allocated_reads:1	Strand:+
TCCATTTTACTAGCAGGATTGATGTCC
>Location:NODE_372714_length_2623_cov_15.020205	Coordinate:96	Reads:1	Hits:1	Allocated_reads:1	Strand:+
CATTTTACTAGCAGGATTGATGTC
>Location:NODE_372714_length_2623_cov_15.020205	Coordinate:96	Reads:9	Hits:1	Allocated_reads:9	Strand:+
CATTTTACTAGCAGGATTGATGTCC
>Location:NODE_372714_length_2623_cov_15.020205	Coordinate:105	Reads:1	Hits:2	Allocated_reads:0.5	Strand:-
ATCATCGATGTCAGGACATCAATCCTGCT
>Location:NODE_372714_length_2623_cov_15.020205	Coordinate:105	Reads:1	Hits:2	Allocated_reads:0.5	Strand:-
CCATCATCGATGTCAGGACATCAATCCTGCT
>Location:NODE_372714_length_2623_cov_15.020205	Coordinate:108	Reads:5	Hits:2	Allocated_reads:2.5	Strand:-
ATCATCGATGTCAGGACATCAATCCT
>Location:NODE_372714_length_2623_cov_15.020205	Coordinate:108	Reads:5	Hits:2	Allocated_reads:2.5	Strand:-
TCATCGATGTCAGGACATCAATCCT
>Location:NODE_372714_length_2623_cov_15.020205	Coordinate:109	Reads:1	Hits:2	Allocated_reads:0.5	Strand:-
AAGCCATCATCGATGTCAGGACATCAATCC
>Location:NODE_372714_length_2623_cov_15.020205	Coordinate:109	Reads:5	Hits:2	Allocated_reads:2.5	Strand:-
AGCCATCATCGATGTCAGGACATCAATCC
>Location:NODE_372714_length_2623_cov_15.020205	Coordinate:109	Reads:4	Hits:2	Allocated_reads:2	Strand:-
CATCATCGATGTCAGGACATCAATCC
>Location:NODE_372714_length_2623_cov_15.020205	Coordinate:109	Reads:6	Hits:2	Allocated_reads:3	Strand:-
CCATCATCGATGTCAGGACATCAATCC
>Location:NODE_372714_length_2623_cov_15.020205	Coordinate:109	Reads:4	Hits:2	Allocated_reads:2	Strand:-
GAAGCCATCATCGATGTCAGGACATCAATCC
>Location:NODE_372714_length_2623_cov_15.020205	Coordinate:109	Reads:14	Hits:2	Allocated_reads:7	Strand:-
TCATCGATGTCAGGACATCAATCC
>Location:NODE_372714_length_2623_cov_15.020205	Coordinate:110	Reads:1	Hits:2	Allocated_reads:0.5	Strand:-
AGCCATCATCGATGTCAGGACATCAATC
>Location:NODE_372714_length_2623_cov_15.020205	Coordinate:111	Reads:1	Hits:2	Allocated_reads:0.5	Strand:-
CCAGGTGAAGCCATCATCGATGTCAGGACATCAAA
>Location:NODE_372714_length_2623_cov_15.020205	Coordinate:111	Reads:1	Hits:2	Allocated_reads:0.5	Strand:-
GAAGCCATCATCGATGTCAGGACATCAAT
>Location:NODE_372714_length_2623_cov_15.020205	Coordinate:111	Reads:1	Hits:2	Allocated_reads:0.5	Strand:-
GTGAAGCCATCATCGATGTCAGGACATCAAG
>Location:NODE_372714_length_2623_cov_15.020205	Coordinate:112	Reads:1	Hits:2	Allocated_reads:0.5	Strand:-
CCAGGTGAAGCCATCATCGATGTCAGGACATCAA
>Location:NODE_372714_length_2623_cov_15.020205	Coordinate:112	Reads:2	Hits:2	Allocated_reads:1	Strand:-
GAAGCCATCATCGATGTCAGGACATCAA
>Location:NODE_372714_length_2623_cov_15.020205	Coordinate:112	Reads:1	Hits:2	Allocated_reads:0.5	Strand:-
TGAAGCCATCATCGATGTCAGGACATCAA
>Location:NODE_372714_length_2623_cov_15.020205	Coordinate:113	Reads:2	Hits:2	Allocated_reads:1	Strand:-
GAAGCCATCATCGATGTCAGGACATCA
>Location:NODE_372714_length_2623_cov_15.020205	Coordinate:113	Reads:3	Hits:2	Allocated_reads:1.5	Strand:-
TGAAGCCATCATCGATGTCAGGACATCA
>Location:NODE_372714_length_2623_cov_15.020205	Coordinate:114	Reads:1	Hits:2	Allocated_reads:0.5	Strand:-
TGAAGCCATCATCGATGTCAGGACATC
>Location:NODE_372714_length_2623_cov_15.020205	Coordinate:116	Reads:1	Hits:2	Allocated_reads:0.5	Strand:-
ACCAGGTGAAGCCATCATCGATGTCAGGACT
>Location:NODE_372714_length_2623_cov_15.020205	Coordinate:118	Reads:1	Hits:2	Allocated_reads:0.5	Strand:-
AACCAGGTGAAGCCATCATCGATGTCAGGA
>Location:NODE_372714_length_2623_cov_15.020205	Coordinate:118	Reads:3	Hits:2	Allocated_reads:1.5	Strand:-
ACCAGGTGAAGCCATCATCGATGTCAGGA
>Location:NODE_372714_length_2623_cov_15.020205	Coordinate:118	Reads:1	Hits:2	Allocated_reads:0.5	Strand:-
CAGGTGAAGCCATCATCGATGTCTGGA
>Location:NODE_372714_length_2623_cov_15.020205	Coordinate:118	Reads:1	Hits:2	Allocated_reads:0.5	Strand:-
GAACCAGGTGAAGCCATCATCGATGTCAGGA
>Location:NODE_372714_length_2623_cov_15.020205	Coordinate:120	Reads:1	Hits:2	Allocated_reads:0.5	Strand:+
CTGACATCGATGATGGCTTCACCT
>Location:NODE_372714_length_2623_cov_15.020205	Coordinate:120	Reads:1	Hits:2	Allocated_reads:0.5	Strand:+
CTGACATCGATGATGGCTTCACCTGG
>Location:NODE_372714_length_2623_cov_15.020205	Coordinate:125	Reads:1	Hits:1	Allocated_reads:1	Strand:+
ATCGATGATGGCTTCACCTGGTTCGGGACT
>Location:NODE_372714_length_2623_cov_15.020205	Coordinate:128	Reads:1	Hits:1	Allocated_reads:1	Strand:-
CCCGAACCAGGTGAAGCCATCATC
>Location:NODE_372714_length_2623_cov_15.020205	Coordinate:128	Reads:3	Hits:1	Allocated_reads:3	Strand:-
GAGTCCCGAACCAGGTGAAGCCATCATC
>Location:NODE_372714_length_2623_cov_15.020205	Coordinate:128	Reads:2	Hits:1	Allocated_reads:2	Strand:-
TCCCGAACCAGGTGAAGCCATCATC
>Location:NODE_372714_length_2623_cov_15.020205	Coordinate:128	Reads:7	Hits:1	Allocated_reads:7	Strand:-
TGAGTCCCGAACCAGGTGAAGCCATCATC
>Location:NODE_372714_length_2623_cov_15.020205	Coordinate:130	Reads:1	Hits:1	Allocated_reads:1	Strand:+
TGATGGCTTCACCTGGTTCGGGACT
>Location:NODE_372714_length_2623_cov_15.020205	Coordinate:130	Reads:1	Hits:1	Allocated_reads:1	Strand:+
TGATGGCTTCACCTGGTTCGGGACTC
>Location:NODE_372714_length_2623_cov_15.020205	Coordinate:130	Reads:1	Hits:1	Allocated_reads:1	Strand:+
TGATGGCTTCACCTGGTTCGGGACTCACT
>Location:NODE_372714_length_2623_cov_15.020205	Coordinate:131	Reads:1	Hits:1	Allocated_reads:1	Strand:-
AGTCCCGAACCAGGTGAAGCCATC
>Location:NODE_372714_length_2623_cov_15.020205	Coordinate:131	Reads:1	Hits:1	Allocated_reads:1	Strand:-
TGAGTCCCGAACCAGGTGAAGCCATC
>Location:NODE_372714_length_2623_cov_15.020205	Coordinate:132	Reads:1	Hits:1	Allocated_reads:1	Strand:-
TGGACAGTGAGTCCCGAACCAGGTGAAGCCAT
>Location:NODE_372714_length_2623_cov_15.020205	Coordinate:133	Reads:1	Hits:1	Allocated_reads:1	Strand:+
TGGCTTCACCTGGTTCGGGACTCACTGTCC
>Location:NODE_372714_length_2623_cov_15.020205	Coordinate:133	Reads:1	Hits:1	Allocated_reads:1	Strand:-
TTGGACAGTGAGTCCCGAACCAGGTGAAGCCT
>Location:NODE_372714_length_2623_cov_15.020205	Coordinate:134	Reads:1	Hits:1	Allocated_reads:1	Strand:-
GGACAGTGAGTCCCGAACCAGGTGAAGCC
>Location:NODE_372714_length_2623_cov_15.020205	Coordinate:134	Reads:1	Hits:1	Allocated_reads:1	Strand:+
GGCTTCACCTGGTTCGGGACTCACT
>Location:NODE_372714_length_2623_cov_15.020205	Coordinate:134	Reads:11	Hits:1	Allocated_reads:11	Strand:-
TGGACAGTGAGTCCCGAACCAGGTGAAGCC
>Location:NODE_372714_length_2623_cov_15.020205	Coordinate:134	Reads:5	Hits:1	Allocated_reads:5	Strand:-
TTGGACAGTGAGTCCCGAACCAGGTGAAGCC
>Location:NODE_372714_length_2623_cov_15.020205	Coordinate:135	Reads:1	Hits:1	Allocated_reads:1	Strand:+
GCTTCACCTGGTTCGGGACTCACTGTC
>Location:NODE_372714_length_2623_cov_15.020205	Coordinate:135	Reads:1	Hits:1	Allocated_reads:1	Strand:-
TGGACAGTGAGTCCCGAACCAGGTGAAGC
>Location:NODE_372714_length_2623_cov_15.020205	Coordinate:135	Reads:1	Hits:1	Allocated_reads:1	Strand:-
TTGGACAGTGAGTCCCGAACCAGGTGAAGT
>Location:NODE_372714_length_2623_cov_15.020205	Coordinate:135	Reads:5	Hits:1	Allocated_reads:5	Strand:-
TTGGACAGTGAGTCCCGAACCAGGTGAAGC
>Location:NODE_372714_length_2623_cov_15.020205	Coordinate:136	Reads:1	Hits:1	Allocated_reads:1	Strand:+
CTTCACCTGGTTCGGGACTCACTGTC
>Location:NODE_372714_length_2623_cov_15.020205	Coordinate:137	Reads:1	Hits:1	Allocated_reads:1	Strand:-
GTTGGACAGTGAGTCCCGAACCAGGTGAA
>Location:NODE_372714_length_2623_cov_15.020205	Coordinate:137	Reads:3	Hits:1	Allocated_reads:3	Strand:+
TTCACCTGGTTCGGGACTCACTGTC
>Location:NODE_372714_length_2623_cov_15.020205	Coordinate:137	Reads:1	Hits:1	Allocated_reads:1	Strand:+
TTCACCTGGTTCGGGACTCACTGTCC
>Location:NODE_372714_length_2623_cov_15.020205	Coordinate:137	Reads:1	Hits:1	Allocated_reads:1	Strand:+
TTCACCTGGTTCGGGACTCACTGTCCA
>Location:NODE_372714_length_2623_cov_15.020205	Coordinate:137	Reads:2	Hits:1	Allocated_reads:2	Strand:+
TTCACCTGGTTCGGGACTCACTGTCCAA
>Location:NODE_372714_length_2623_cov_15.020205	Coordinate:137	Reads:2	Hits:1	Allocated_reads:2	Strand:+
TTCACCTGGTTCGGGACTCACTGTCCAAC
>Location:NODE_372714_length_2623_cov_15.020205	Coordinate:138	Reads:1	Hits:1	Allocated_reads:1	Strand:+
TCACCTGGTTCGGGACTCACTGTC
>Location:NODE_372714_length_2623_cov_15.020205	Coordinate:138	Reads:5	Hits:1	Allocated_reads:5	Strand:+
TCACCTGGTTCGGGACTCACTGTCC
>Location:NODE_372714_length_2623_cov_15.020205	Coordinate:138	Reads:3	Hits:1	Allocated_reads:3	Strand:+
TCACCTGGTTCGGGACTCACTGTCCA
>Location:NODE_372714_length_2623_cov_15.020205	Coordinate:138	Reads:1	Hits:1	Allocated_reads:1	Strand:+
TCACCTGGTTCGGGACTCACTGTCCAAC
>Location:NODE_372714_length_2623_cov_15.020205	Coordinate:139	Reads:6	Hits:1	Allocated_reads:6	Strand:+
CACCTGGTTCGGGACTCACTGTCC
>Location:NODE_372714_length_2623_cov_15.020205	Coordinate:139	Reads:2	Hits:1	Allocated_reads:2	Strand:+
CACCTGGTTCGGGACTCACTGTCCA
>Location:NODE_372714_length_2623_cov_15.020205	Coordinate:139	Reads:1	Hits:1	Allocated_reads:1	Strand:+
CACCTGGTTCGGGACTCACTGTCCAA
>Location:NODE_372714_length_2623_cov_15.020205	Coordinate:139	Reads:1	Hits:1	Allocated_reads:1	Strand:+
CACCTGGTTCGGGACTCACTGTCCAT
>Location:NODE_372714_length_2623_cov_15.020205	Coordinate:139	Reads:1	Hits:1	Allocated_reads:1	Strand:+
CACCTGGTTCGGGACTCACTGTCCAAC
>Location:NODE_372714_length_2623_cov_15.020205	Coordinate:139	Reads:1	Hits:1	Allocated_reads:1	Strand:+
CACCTGGTTCGGGACTCACTGTCCAAT
>Location:NODE_372714_length_2623_cov_15.020205	Coordinate:139	Reads:1	Hits:1	Allocated_reads:1	Strand:+
CACCTGGTTCGGGACTCACTGTCAAACG
>Location:NODE_372714_length_2623_cov_15.020205	Coordinate:139	Reads:1	Hits:1	Allocated_reads:1	Strand:+
CACCTGGTTCGGGACTCACTGTCCAACG
>Location:NODE_372714_length_2623_cov_15.020205	Coordinate:139	Reads:1	Hits:1	Allocated_reads:1	Strand:-
TGGACAGTGAGTCCCGAACCAGGTG
>Location:NODE_372714_length_2623_cov_15.020205	Coordinate:139	Reads:1	Hits:1	Allocated_reads:1	Strand:-
TTGGACAGTGAGTCCCGAACCAGGTG
>Location:NODE_372714_length_2623_cov_15.020205	Coordinate:140	Reads:1	Hits:1	Allocated_reads:1	Strand:-
ACGTTGGACAGTGAGTCCCGAACCAGGT
>Location:NODE_372714_length_2623_cov_15.020205	Coordinate:140	Reads:1	Hits:1	Allocated_reads:1	Strand:-
TGGACAGTGAGTCCCGAACCAGGT
>Location:NODE_372714_length_2623_cov_15.020205	Coordinate:141	Reads:1	Hits:1	Allocated_reads:1	Strand:-
GCCACGTTGGACAGTGAGTCCCGAACCAGG
>Location:NODE_372714_length_2623_cov_15.020205	Coordinate:141	Reads:2	Hits:1	Allocated_reads:2	Strand:-
TTGGACAGTGAGTCCCGAACCAGG
>Location:NODE_372714_length_2623_cov_15.020205	Coordinate:143	Reads:1	Hits:1	Allocated_reads:1	Strand:-
TGCCACGTTGGACAGTGAGTCCCGAACCA
>Location:NODE_372714_length_2623_cov_15.020205	Coordinate:143	Reads:1	Hits:1	Allocated_reads:1	Strand:+
TGGTTCGGGACTCACTGTCCAACGTGGCACT
>Location:NODE_372714_length_2623_cov_15.020205	Coordinate:146	Reads:1	Hits:1	Allocated_reads:1	Strand:-
TGCCACGTTGGACAGTGAGTCCCGAA
>Location:NODE_372714_length_2623_cov_15.020205	Coordinate:146	Reads:1	Hits:1	Allocated_reads:1	Strand:-
TGTGTAAGTGCCACGTTGGACAGTGAGTCCCGTT
>Location:NODE_372714_length_2623_cov_15.020205	Coordinate:146	Reads:1	Hits:1	Allocated_reads:1	Strand:+
TTCGGGACTCACTGTCCAACGTGGC
>Location:NODE_372714_length_2623_cov_15.020205	Coordinate:146	Reads:3	Hits:1	Allocated_reads:3	Strand:+
TTCGGGACTCACTGTCCAACGTGGCAC
>Location:NODE_372714_length_2623_cov_15.020205	Coordinate:146	Reads:7	Hits:1	Allocated_reads:7	Strand:+
TTCGGGACTCACTGTCCAACGTGGCACT
>Location:NODE_372714_length_2623_cov_15.020205	Coordinate:147	Reads:1	Hits:1	Allocated_reads:1	Strand:-
AAGTGCCACGTTGGACAGTGAGTCCCGA
>Location:NODE_372714_length_2623_cov_15.020205	Coordinate:147	Reads:1	Hits:1	Allocated_reads:1	Strand:-
TAAGTGCCACGTTGGACAGTGAGTCCCGA
>Location:NODE_372714_length_2623_cov_15.020205	Coordinate:147	Reads:1	Hits:1	Allocated_reads:1	Strand:-
TAAGTGCCACGTTGGACAGTGAGTCCCGG
>Location:NODE_372714_length_2623_cov_15.020205	Coordinate:147	Reads:2	Hits:1	Allocated_reads:2	Strand:+
TCGGGACTCACTGTCCAACGTGGCACT
>Location:NODE_372714_length_2623_cov_15.020205	Coordinate:148	Reads:2	Hits:1	Allocated_reads:2	Strand:-
AGTGCCACGTTGGACAGTGAGTCCCG
>Location:NODE_372714_length_2623_cov_15.020205	Coordinate:148	Reads:1	Hits:2	Allocated_reads:0.5	Strand:-
TAAGTGCCACGTTGGACAGTGAGTCCCA
>Location:NODE_372714_length_2623_cov_15.020205	Coordinate:148	Reads:13	Hits:1	Allocated_reads:13	Strand:-
TAAGTGCCACGTTGGACAGTGAGTCCCG
>Location:NODE_372714_length_2623_cov_15.020205	Coordinate:148	Reads:3	Hits:1	Allocated_reads:3	Strand:-
TGCCACGTTGGACAGTGAGTCCCG
>Location:NODE_372714_length_2623_cov_15.020205	Coordinate:148	Reads:1	Hits:2	Allocated_reads:0.5	Strand:-
TGTAAGTGCCACGTTGGACAGTGAGTCCCA
>Location:NODE_372714_length_2623_cov_15.020205	Coordinate:148	Reads:7	Hits:1	Allocated_reads:7	Strand:-
TGTAAGTGCCACGTTGGACAGTGAGTCCCG
>Location:NODE_372714_length_2623_cov_15.020205	Coordinate:149	Reads:1	Hits:2	Allocated_reads:0.5	Strand:-
AAGTGCCACGTTGGACAGTGAGTCCC
>Location:NODE_372714_length_2623_cov_15.020205	Coordinate:149	Reads:1	Hits:1	Allocated_reads:1	Strand:+
GGGACTCACTGTCCAACGTGGCACT
>Location:NODE_372714_length_2623_cov_15.020205	Coordinate:149	Reads:2	Hits:2	Allocated_reads:1	Strand:-
TAAGTGCCACGTTGGACAGTGAGTCCC
>Location:NODE_372714_length_2623_cov_15.020205	Coordinate:150	Reads:1	Hits:3	Allocated_reads:0.333333333333333	Strand:-
AGTGCCACGTTGGACAGTGAGTCC
>Location:NODE_372714_length_2623_cov_15.020205	Coordinate:150	Reads:1	Hits:3	Allocated_reads:0.333333333333333	Strand:-
GTGTAAGTGCCACGTTGGACAGTGAGTCC
>Location:NODE_372714_length_2623_cov_15.020205	Coordinate:151	Reads:2	Hits:3	Allocated_reads:0.666666666666667	Strand:-
TAAGTGCCACGTTGGACAGTGAGTC
>Location:NODE_372714_length_2623_cov_15.020205	Coordinate:151	Reads:1	Hits:3	Allocated_reads:0.333333333333333	Strand:-
TGTGTAAGTGCCACGTTGGACAGTGAGTT
>Location:NODE_372714_length_2623_cov_15.020205	Coordinate:152	Reads:2	Hits:3	Allocated_reads:0.666666666666667	Strand:-
TGTGTAAGTGCCACGTTGGACAGTGAGT
>Location:NODE_372714_length_2623_cov_15.020205	Coordinate:156	Reads:1	Hits:3	Allocated_reads:0.333333333333333	Strand:-
TGCACATCTGTGTAAGTGCCACGTTGGACAGT
>Location:NODE_372714_length_2623_cov_15.020205	Coordinate:157	Reads:1	Hits:3	Allocated_reads:0.333333333333333	Strand:-
TGCACATCTGTGTAAGTGCCACGTTGGATTT
>Location:NODE_372714_length_2623_cov_15.020205	Coordinate:159	Reads:1	Hits:3	Allocated_reads:0.333333333333333	Strand:-
ATCTGTGTAAGTGCCACGTTGGAC
>Location:NODE_372714_length_2623_cov_15.020205	Coordinate:163	Reads:1	Hits:3	Allocated_reads:0.333333333333333	Strand:+
AACGTGGCACTTACACAGATGTGCACAGCTGT
>Location:NODE_372714_length_2623_cov_15.020205	Coordinate:169	Reads:3	Hits:3	Allocated_reads:1	Strand:-
TAAACAGCTGTGCACATCTGTGTAAGTGC
>Location:NODE_372714_length_2623_cov_15.020205	Coordinate:169	Reads:12	Hits:3	Allocated_reads:4	Strand:-
TTAAACAGCTGTGCACATCTGTGTAAGTGC
>Location:NODE_372714_length_2623_cov_15.020205	Coordinate:169	Reads:1	Hits:3	Allocated_reads:0.333333333333333	Strand:-
TTTGATTAAACAGCTGTGCACATCTGTGTAAGTGC
>Location:NODE_372714_length_2623_cov_15.020205	Coordinate:171	Reads:3	Hits:3	Allocated_reads:1	Strand:-
TTAAACAGCTGTGCACATCTGTGTAAGT
>Location:NODE_372714_length_2623_cov_15.020205	Coordinate:171	Reads:1	Hits:3	Allocated_reads:0.333333333333333	Strand:-
TTGATTAAACAGCTGTGCACATCTGTGTAAGT
>Location:NODE_372714_length_2623_cov_15.020205	Coordinate:172	Reads:2	Hits:3	Allocated_reads:0.666666666666667	Strand:-
TAAACAGCTGTGCACATCTGTGTAAG
>Location:NODE_372714_length_2623_cov_15.020205	Coordinate:172	Reads:1	Hits:3	Allocated_reads:0.333333333333333	Strand:-
TTAAACAGCTGTGCACATCTGTGTAGG
>Location:NODE_372714_length_2623_cov_15.020205	Coordinate:172	Reads:4	Hits:3	Allocated_reads:1.33333333333333	Strand:-
TTAAACAGCTGTGCACATCTGTGTAAG
>Location:NODE_372714_length_2623_cov_15.020205	Coordinate:174	Reads:35	Hits:3	Allocated_reads:11.6666666666667	Strand:-
TTAAACAGCTGTGCACATCTGTGTA
>Location:NODE_372714_length_2623_cov_15.020205	Coordinate:174	Reads:1	Hits:3	Allocated_reads:0.333333333333333	Strand:-
TTTGATTAAACAGCTGTGCACATCTGTGTA
>Location:NODE_372714_length_2623_cov_15.020205	Coordinate:176	Reads:1	Hits:3	Allocated_reads:0.333333333333333	Strand:-
TGATTAAACAGCTGTGCACATCTGTG
>Location:NODE_372714_length_2623_cov_15.020205	Coordinate:177	Reads:2	Hits:3	Allocated_reads:0.666666666666667	Strand:-
ACTTTGATTAAACAGCTGTGCACATCTGT
>Location:NODE_372714_length_2623_cov_15.020205	Coordinate:177	Reads:1	Hits:3	Allocated_reads:0.333333333333333	Strand:-
CTTTGATTAAACAGCTGTGCACATCTGT
>Location:NODE_372714_length_2623_cov_15.020205	Coordinate:177	Reads:1	Hits:3	Allocated_reads:0.333333333333333	Strand:-
TCACTTTGATTAAACAGCTGTGCACATCTGT
>Location:NODE_372714_length_2623_cov_15.020205	Coordinate:177	Reads:4	Hits:3	Allocated_reads:1.33333333333333	Strand:-
TGATTAAACAGCTGTGCACATCTGT
>Location:NODE_372714_length_2623_cov_15.020205	Coordinate:177	Reads:1	Hits:3	Allocated_reads:0.333333333333333	Strand:-
TTGATTAAACAGCTGTGCACATCTGT
>Location:NODE_372714_length_2623_cov_15.020205	Coordinate:177	Reads:3	Hits:3	Allocated_reads:1	Strand:-
TTTGATTAAACAGCTGTGCACATCTGT
>Location:NODE_372714_length_2623_cov_15.020205	Coordinate:179	Reads:1	Hits:3	Allocated_reads:0.333333333333333	Strand:+
AGATGTGCACAGCTGTTTAATCAAAG
>Location:NODE_372714_length_2623_cov_15.020205	Coordinate:180	Reads:1	Hits:3	Allocated_reads:0.333333333333333	Strand:-
CTTTGATTAAACAGCTGTGCACATC
>Location:NODE_372714_length_2623_cov_15.020205	Coordinate:180	Reads:1	Hits:3	Allocated_reads:0.333333333333333	Strand:-
TCACTTTGATTAAACAGCTGTGCACATC
>Location:NODE_372714_length_2623_cov_15.020205	Coordinate:180	Reads:1	Hits:3	Allocated_reads:0.333333333333333	Strand:-
TTTGATTAAACAGCTGTGCACATC
>Location:NODE_372714_length_2623_cov_15.020205	Coordinate:189	Reads:1	Hits:3	Allocated_reads:0.333333333333333	Strand:-
CTGCAGCATCACTTTGATTAAACAGCT
>Location:NODE_372714_length_2623_cov_15.020205	Coordinate:192	Reads:1	Hits:3	Allocated_reads:0.333333333333333	Strand:-
CAGATGACTGCAGCATCACTTTGATTAAACA
>Location:NODE_372714_length_2623_cov_15.020205	Coordinate:195	Reads:1	Hits:3	Allocated_reads:0.333333333333333	Strand:+
TTAATCAAAGTGATGCTGCAGTCGTCT
>Location:NODE_372714_length_2623_cov_15.020205	Coordinate:197	Reads:1	Hits:3	Allocated_reads:0.333333333333333	Strand:-
ACAGATGACTGCAGCATCACTTTGATT
>Location:NODE_372714_length_2623_cov_15.020205	Coordinate:203	Reads:1	Hits:3	Allocated_reads:0.333333333333333	Strand:-
TCAACAGATGACTGCAGCATCACT
>Location:NODE_372714_length_2623_cov_15.020205	Coordinate:222	Reads:1	Hits:3	Allocated_reads:0.333333333333333	Strand:-
ATTGGTGATGGCTGGTCAGCACCCTCAAC
>Location:NODE_372714_length_2623_cov_15.020205	Coordinate:225	Reads:1	Hits:3	Allocated_reads:0.333333333333333	Strand:-
TTGGTGATGGCTGGTCAGCACCCTC
>Location:NODE_372714_length_2623_cov_15.020205	Coordinate:226	Reads:1	Hits:3	Allocated_reads:0.333333333333333	Strand:-
AAATTGGTGATGGCTGGTCAGCACCCT
>Location:NODE_372714_length_2623_cov_15.020205	Coordinate:226	Reads:1	Hits:3	Allocated_reads:0.333333333333333	Strand:-
GAAATTGGTGATGGCTGGTCAGCACCCT
>Location:NODE_372714_length_2623_cov_15.020205	Coordinate:226	Reads:2	Hits:3	Allocated_reads:0.666666666666667	Strand:-
GAGAAATTGGTGATGGCTGGTCAGCACCCT
>Location:NODE_372714_length_2623_cov_15.020205	Coordinate:226	Reads:1	Hits:3	Allocated_reads:0.333333333333333	Strand:-
TTGGTGATGGCTGGTCAGCACCCT
>Location:NODE_372714_length_2623_cov_15.020205	Coordinate:227	Reads:1	Hits:3	Allocated_reads:0.333333333333333	Strand:-
GAAATTGGTGATGGCTGGTCAGCACCC
>Location:NODE_372714_length_2623_cov_15.020205	Coordinate:227	Reads:1	Hits:3	Allocated_reads:0.333333333333333	Strand:-
GAGAAATTGGTGATGGCTGGTCAGCACCC
>Location:NODE_372714_length_2623_cov_15.020205	Coordinate:231	Reads:1	Hits:3	Allocated_reads:0.333333333333333	Strand:-
CAGAGAAATTGGTGATGGCTGGTCAGA
>Location:NODE_372714_length_2623_cov_15.020205	Coordinate:231	Reads:1	Hits:3	Allocated_reads:0.333333333333333	Strand:-
GCAGAGAAATTGGTGATGGCTGGTCAGA
>Location:NODE_372714_length_2623_cov_15.020205	Coordinate:232	Reads:1	Hits:3	Allocated_reads:0.333333333333333	Strand:-
GAGAAATTGGTGATGGCTGGTCAT
>Location:NODE_372714_length_2623_cov_15.020205	Coordinate:233	Reads:1	Hits:3	Allocated_reads:0.333333333333333	Strand:+
TGACCAGCCATCACCAATTTCTCTGC
>Location:NODE_372714_length_2623_cov_15.020205	Coordinate:234	Reads:1	Hits:3	Allocated_reads:0.333333333333333	Strand:-
GCAGAGAAATTGGTGATGGCTGGTC
>Location:NODE_372714_length_2623_cov_15.020205	Coordinate:234	Reads:2	Hits:3	Allocated_reads:0.666666666666667	Strand:-
TCGAGCAGAGAAATTGGTGATGGCTGGTC
>Location:NODE_372714_length_2623_cov_15.020205	Coordinate:235	Reads:1	Hits:3	Allocated_reads:0.333333333333333	Strand:-
TCGAGCAGAGAAATTGGTGATGGCTGGT
>Location:NODE_372714_length_2623_cov_15.020205	Coordinate:236	Reads:1	Hits:3	Allocated_reads:0.333333333333333	Strand:-
TCGAGCAGAGAAATTGGTGATGGCTGG
>Location:NODE_372714_length_2623_cov_15.020205	Coordinate:237	Reads:1	Hits:3	Allocated_reads:0.333333333333333	Strand:+
CAGCCATCACCAATTTCTCTGCTCGA
>Location:NODE_372714_length_2623_cov_15.020205	Coordinate:237	Reads:1	Hits:3	Allocated_reads:0.333333333333333	Strand:-
TCGAGCAGAGAAATTGGTGATGGCTG
>Location:NODE_372714_length_2623_cov_15.020205	Coordinate:238	Reads:2	Hits:3	Allocated_reads:0.666666666666667	Strand:-
TCGAGCAGAGAAATTGGTGATGGCT
>Location:NODE_372714_length_2623_cov_15.020205	Coordinate:239	Reads:1	Hits:3	Allocated_reads:0.333333333333333	Strand:-
CGAGCATCGAGCAGAGAAATTGGTGATGGC
>Location:NODE_372714_length_2623_cov_15.020205	Coordinate:239	Reads:2	Hits:3	Allocated_reads:0.666666666666667	Strand:-
TCGAGCAGAGAAATTGGTGATGGC
>Location:NODE_372714_length_2623_cov_15.020205	Coordinate:240	Reads:1	Hits:3	Allocated_reads:0.333333333333333	Strand:+
CCATCACCAATTTCTCTGCTCGATG
>Location:NODE_372714_length_2623_cov_15.020205	Coordinate:240	Reads:1	Hits:3	Allocated_reads:0.333333333333333	Strand:+
CCATCACCAATTTCTCTGCTCGATGCT
>Location:NODE_372714_length_2623_cov_15.020205	Coordinate:241	Reads:1	Hits:3	Allocated_reads:0.333333333333333	Strand:+
CATCACCAATTTCTCTGCTCGATGCT
>Location:NODE_372714_length_2623_cov_15.020205	Coordinate:242	Reads:1	Hits:3	Allocated_reads:0.333333333333333	Strand:+
ATCACCAATTTCTCTGCTCGATGCTC
>Location:NODE_372714_length_2623_cov_15.020205	Coordinate:242	Reads:1	Hits:3	Allocated_reads:0.333333333333333	Strand:-
GGAGCGAGCATCGAGCAGAGAAATTGGTGAT
>Location:NODE_372714_length_2623_cov_15.020205	Coordinate:243	Reads:1	Hits:3	Allocated_reads:0.333333333333333	Strand:+
TCACCAATTTCTCTGCTCGATGCTC
>Location:NODE_372714_length_2623_cov_15.020205	Coordinate:243	Reads:1	Hits:3	Allocated_reads:0.333333333333333	Strand:-
TGGAGCGAGCATCGAGCAGAGAAATTGGTGA
>Location:NODE_372714_length_2623_cov_15.020205	Coordinate:248	Reads:1	Hits:3	Allocated_reads:0.333333333333333	Strand:-
AATGGAGCGAGCATCGAGCAGAGAAATT
>Location:NODE_372714_length_2623_cov_15.020205	Coordinate:248	Reads:1	Hits:3	Allocated_reads:0.333333333333333	Strand:-
TGGAGCGAGCATCGAGCAGAGAAATT
>Location:NODE_372714_length_2623_cov_15.020205	Coordinate:250	Reads:1	Hits:3	Allocated_reads:0.333333333333333	Strand:-
TAATGGAGCGAGCATCGAGCAGAGAAA
>Location:NODE_372714_length_2623_cov_15.020205	Coordinate:252	Reads:1	Hits:3	Allocated_reads:0.333333333333333	Strand:-
TATAATGGAGCGAGCATCGAGCAGAGA
>Location:NODE_372714_length_2623_cov_15.020205	Coordinate:252	Reads:1	Hits:3	Allocated_reads:0.333333333333333	Strand:-
TCTATAATGGAGCGAGCATCGAGCAGAGA
>Location:NODE_372714_length_2623_cov_15.020205	Coordinate:254	Reads:1	Hits:3	Allocated_reads:0.333333333333333	Strand:-
TCTATAATGGAGCGAGCATCGAGCAGA
>Location:NODE_372714_length_2623_cov_15.020205	Coordinate:254	Reads:1	Hits:3	Allocated_reads:0.333333333333333	Strand:-
TTGTCTATAATGGAGCGAGCATCGAGCAGA
>Location:NODE_372714_length_2623_cov_15.020205	Coordinate:262	Reads:1	Hits:3	Allocated_reads:0.333333333333333	Strand:+
ATGCTCGCTCCATTATAGACAAACCACT
>Location:NODE_372714_length_2623_cov_15.020205	Coordinate:264	Reads:1	Hits:3	Allocated_reads:0.333333333333333	Strand:-
AATAAGTGGTTTGTCTATAATGGAGCGAGC
>Location:NODE_372714_length_2623_cov_15.020205	Coordinate:268	Reads:7	Hits:3	Allocated_reads:2.33333333333333	Strand:-
TAAGTGGTTTGTCTATAATGGAGC
>Location:NODE_372714_length_2623_cov_15.020205	Coordinate:268	Reads:1	Hits:3	Allocated_reads:0.333333333333333	Strand:-
TAGAATAAGTGGTTTGTCTATAATGGAGC
>Location:NODE_372714_length_2623_cov_15.020205	Coordinate:268	Reads:1	Hits:3	Allocated_reads:0.333333333333333	Strand:-
TTAGAATAAGTGGTTTGTCTATAATGGAGC
>Location:NODE_372714_length_2623_cov_15.020205	Coordinate:269	Reads:1	Hits:3	Allocated_reads:0.333333333333333	Strand:+
CTCCATTATAGACAAACCACTTATTCT
>Location:NODE_372714_length_2623_cov_15.020205	Coordinate:277	Reads:1	Hits:1	Allocated_reads:1	Strand:-
TCATTTAGAATAAGTGGTTTGTGGA
>Location:NODE_372714_length_2623_cov_15.020205	Coordinate:278	Reads:1	Hits:1	Allocated_reads:1	Strand:-
TCATTTAGAATAAGTGGTTTGTCT
>Location:NODE_372714_length_2623_cov_15.020205	Coordinate:282	Reads:1	Hits:1	Allocated_reads:1	Strand:-
GATGAGGAGATCATTTAGAATAAGTGGTTT
>Location:NODE_372714_length_2623_cov_15.020205	Coordinate:286	Reads:3	Hits:1	Allocated_reads:3	Strand:-
TGAGGAGATCATTTAGAATAAGTG
>Location:NODE_372714_length_2623_cov_15.020205	Coordinate:288	Reads:1	Hits:1	Allocated_reads:1	Strand:+
CTTATTCTAAATGATCTCTTCATCAAG
>Location:NODE_372714_length_2623_cov_15.020205	Coordinate:299	Reads:1	Hits:1	Allocated_reads:1	Strand:-
GTCTGGAGACTCCTTGATGAAGAGATCA
>Location:NODE_372714_length_2623_cov_15.020205	Coordinate:299	Reads:1	Hits:1	Allocated_reads:1	Strand:-
TCTGGAGACTCCTTGATGAAGAGATCA
>Location:NODE_372714_length_2623_cov_15.020205	Coordinate:300	Reads:1	Hits:2	Allocated_reads:0.5	Strand:-
GAAGTCTGGAGACTCCTTGATGAAGAGATC
>Location:NODE_372714_length_2623_cov_15.020205	Coordinate:300	Reads:1	Hits:2	Allocated_reads:0.5	Strand:-
GTCTGGAGACTCCTTGATGAGGAGATC
>Location:NODE_372714_length_2623_cov_15.020205	Coordinate:300	Reads:1	Hits:2	Allocated_reads:0.5	Strand:-
TGAAGTCTGGAGACTCCTTGATGAAGAGATC
>Location:NODE_372714_length_2623_cov_15.020205	Coordinate:300	Reads:1	Hits:2	Allocated_reads:0.5	Strand:-
TGAAGTCTGGAGACTCCTTGATGAGGAGATC
>Location:NODE_372714_length_2623_cov_15.020205	Coordinate:301	Reads:1	Hits:2	Allocated_reads:0.5	Strand:-
TGAAGTCTGGAGACTCCTTGATGAAGAGAA
>Location:NODE_372714_length_2623_cov_15.020205	Coordinate:302	Reads:1	Hits:2	Allocated_reads:0.5	Strand:-
AGTCTGGAGACTCCTTGATGAAGAGA
>Location:NODE_372714_length_2623_cov_15.020205	Coordinate:302	Reads:1	Hits:2	Allocated_reads:0.5	Strand:-
ATGAAGTCTGGAGACTCCTTGATGAGGAGA
>Location:NODE_372714_length_2623_cov_15.020205	Coordinate:302	Reads:1	Hits:2	Allocated_reads:0.5	Strand:-
GAAGTCTGGAGACTCCTTGATGAAGAGA
>Location:NODE_372714_length_2623_cov_15.020205	Coordinate:302	Reads:1	Hits:2	Allocated_reads:0.5	Strand:-
TGAAGTCTGGAGACTCCTTGATGAGGAGA
>Location:NODE_372714_length_2623_cov_15.020205	Coordinate:304	Reads:1	Hits:2	Allocated_reads:0.5	Strand:-
TGAAGTCTGGAGACTCCTTGATGAAGA
>Location:NODE_372714_length_2623_cov_15.020205	Coordinate:312	Reads:1	Hits:2	Allocated_reads:0.5	Strand:-
TCAGGAGCATGAAGTCTGGAGACTCCTA
>Location:NODE_372714_length_2623_cov_15.020205	Coordinate:312	Reads:1	Hits:2	Allocated_reads:0.5	Strand:-
TCAGGAGCATGAAGTCTGGAGACTCCTT
>Location:NODE_372714_length_2623_cov_15.020205	Coordinate:313	Reads:1	Hits:2	Allocated_reads:0.5	Strand:-
GTCAGGAGCATGAAGTCTGGAGACTCCT
>Location:NODE_372714_length_2623_cov_15.020205	Coordinate:313	Reads:1	Hits:2	Allocated_reads:0.5	Strand:-
GTCTCAGTCAGGAGCATGAAGTCTGGAGACTCCT
>Location:NODE_372714_length_2623_cov_15.020205	Coordinate:314	Reads:1	Hits:2	Allocated_reads:0.5	Strand:-
AGGAGCATGAAGTCTGGAGACTCC
>Location:NODE_372714_length_2623_cov_15.020205	Coordinate:314	Reads:1	Hits:2	Allocated_reads:0.5	Strand:-
AGTCAGGAGCATGAAGTCTGGAGACTCC
>Location:NODE_372714_length_2623_cov_15.020205	Coordinate:314	Reads:1	Hits:2	Allocated_reads:0.5	Strand:-
CAGGAGCATGAAGTCTGGAGACTCC
>Location:NODE_372714_length_2623_cov_15.020205	Coordinate:314	Reads:2	Hits:2	Allocated_reads:1	Strand:-
GTCAGGAGCATGAAGTCTGGAGACTCC
>Location:NODE_372714_length_2623_cov_15.020205	Coordinate:314	Reads:2	Hits:2	Allocated_reads:1	Strand:-
TCAGGAGCATGAAGTCTGGAGACTCC
>Location:NODE_372714_length_2623_cov_15.020205	Coordinate:314	Reads:3	Hits:2	Allocated_reads:1.5	Strand:-
TCAGTCAGGAGCATGAAGTCTGGAGACTCC
>Location:NODE_372714_length_2623_cov_15.020205	Coordinate:314	Reads:1	Hits:2	Allocated_reads:0.5	Strand:-
TCTCAGTCAGGAGCATGAAGTCTGGAGACTCC
>Location:NODE_372714_length_2623_cov_15.020205	Coordinate:316	Reads:1	Hits:2	Allocated_reads:0.5	Strand:-
TCAGTCAGGAGCATGAAGTCTGGAGACT
>Location:NODE_372714_length_2623_cov_15.020205	Coordinate:316	Reads:7	Hits:2	Allocated_reads:3.5	Strand:-
TCTCAGTCAGGAGCATGAAGTCTGGAGACT
>Location:NODE_372714_length_2623_cov_15.020205	Coordinate:317	Reads:1	Hits:2	Allocated_reads:0.5	Strand:-
CAGTCAGGAGCATGAAGTCTGGAGAC
>Location:NODE_372714_length_2623_cov_15.020205	Coordinate:317	Reads:8	Hits:2	Allocated_reads:4	Strand:-
TCAGTCAGGAGCATGAAGTCTGGAGAC
>Location:NODE_372714_length_2623_cov_15.020205	Coordinate:318	Reads:1	Hits:2	Allocated_reads:0.5	Strand:-
CAGTCAGGAGCATGAAGTCTGGAGA
>Location:NODE_372714_length_2623_cov_15.020205	Coordinate:318	Reads:3	Hits:2	Allocated_reads:1.5	Strand:-
TGTCTCAGTCAGGAGCATGAAGTCTGGAGA
>Location:NODE_372714_length_2623_cov_15.020205	Coordinate:319	Reads:1	Hits:2	Allocated_reads:0.5	Strand:-
CTCAGTCAGGAGCATGAAGTCTGGAG
>Location:NODE_372714_length_2623_cov_15.020205	Coordinate:319	Reads:1	Hits:2	Allocated_reads:0.5	Strand:+
CTCCAGACTTCATGCTCCTGACTGAGACA
>Location:NODE_372714_length_2623_cov_15.020205	Coordinate:320	Reads:1	Hits:2	Allocated_reads:0.5	Strand:-
GTCTCAGTCAGGAGCATGAAGTCTGGA
>Location:NODE_372714_length_2623_cov_15.020205	Coordinate:320	Reads:1	Hits:2	Allocated_reads:0.5	Strand:-
TCAGTCAGGAGCATGAAGTCTGGA
>Location:NODE_372714_length_2623_cov_15.020205	Coordinate:320	Reads:4	Hits:2	Allocated_reads:2	Strand:+
TCCAGACTTCATGCTCCTGACTGAGACA
>Location:NODE_372714_length_2623_cov_15.020205	Coordinate:320	Reads:1	Hits:1	Allocated_reads:1	Strand:+
TCCAGACTTCATGCTCCTGACTGAGACATC
>Location:NODE_372714_length_2623_cov_15.020205	Coordinate:320	Reads:1	Hits:1	Allocated_reads:1	Strand:-
TGCGATGTCTCAGTCAGGAGCATGAAGTCTGGA
>Location:NODE_372714_length_2623_cov_15.020205	Coordinate:320	Reads:1	Hits:2	Allocated_reads:0.5	Strand:-
TGTCTCAGTCAGGAGCATGAAGTCTGGG
>Location:NODE_372714_length_2623_cov_15.020205	Coordinate:320	Reads:12	Hits:2	Allocated_reads:6	Strand:-
TGTCTCAGTCAGGAGCATGAAGTCTGGA
>Location:NODE_372714_length_2623_cov_15.020205	Coordinate:321	Reads:3	Hits:2	Allocated_reads:1.5	Strand:+
CCAGACTTCATGCTCCTGACTGAGACA
>Location:NODE_372714_length_2623_cov_15.020205	Coordinate:321	Reads:1	Hits:2	Allocated_reads:0.5	Strand:-
TGTCTCAGTCAGGAGCATGAAGTCTGT
>Location:NODE_372714_length_2623_cov_15.020205	Coordinate:321	Reads:1	Hits:2	Allocated_reads:0.5	Strand:-
TGTCTCAGTCAGGAGCATGAAGTCTTT
>Location:NODE_372714_length_2623_cov_15.020205	Coordinate:321	Reads:2	Hits:2	Allocated_reads:1	Strand:-
TGTCTCAGTCAGGAGCATGAAGTCTGG
>Location:NODE_372714_length_2623_cov_15.020205	Coordinate:322	Reads:2	Hits:2	Allocated_reads:1	Strand:-
TGTCTCAGTCAGGAGCATGAAGTCTG
>Location:NODE_372714_length_2623_cov_15.020205	Coordinate:323	Reads:2	Hits:1	Allocated_reads:2	Strand:-
GATGTCTCAGTCAGGAGCATGAAGTCT
>Location:NODE_372714_length_2623_cov_15.020205	Coordinate:323	Reads:1	Hits:1	Allocated_reads:1	Strand:-
GCGATGTCTCAGTCAGGAGCATGAAGTCT
>Location:NODE_372714_length_2623_cov_15.020205	Coordinate:323	Reads:2	Hits:2	Allocated_reads:1	Strand:-
GTCTCAGTCAGGAGCATGAAGTCT
>Location:NODE_372714_length_2623_cov_15.020205	Coordinate:323	Reads:3	Hits:1	Allocated_reads:3	Strand:-
TGCGATGTCTCAGTCAGGAGCATGAAGTCT
>Location:NODE_372714_length_2623_cov_15.020205	Coordinate:323	Reads:23	Hits:2	Allocated_reads:11.5	Strand:-
TGTCTCAGTCAGGAGCATGAAGTCT
>Location:NODE_372714_length_2623_cov_15.020205	Coordinate:324	Reads:2	Hits:2	Allocated_reads:1	Strand:-
TGTCTCAGTCAGGAGCATGAAGTC
>Location:NODE_372714_length_2623_cov_15.020205	Coordinate:328	Reads:1	Hits:1	Allocated_reads:1	Strand:-
TGCGATGTCTCAGTCAGGAGCATGT
>Location:NODE_372714_length_2623_cov_15.020205	Coordinate:329	Reads:1	Hits:1	Allocated_reads:1	Strand:+
CATGCTCCTGACTGAGACATCGCAGCA
>Location:NODE_372714_length_2623_cov_15.020205	Coordinate:337	Reads:1	Hits:1	Allocated_reads:1	Strand:-
ATCCATGTCCTGCTGCGATGTCTCAGTCT
>Location:NODE_372714_length_2623_cov_15.020205	Coordinate:337	Reads:4	Hits:1	Allocated_reads:4	Strand:-
ATCCATGTCCTGCTGCGATGTCTCAGTCA
>Location:NODE_372714_length_2623_cov_15.020205	Coordinate:337	Reads:1	Hits:1	Allocated_reads:1	Strand:-
GATCCATGTCCTGCTGCGATGTCTCAGTCA
>Location:NODE_372714_length_2623_cov_15.020205	Coordinate:337	Reads:5	Hits:1	Allocated_reads:5	Strand:-
TCCATGTCCTGCTGCGATGTCTCAGTCA
>Location:NODE_372714_length_2623_cov_15.020205	Coordinate:337	Reads:4	Hits:1	Allocated_reads:4	Strand:+
TGACTGAGACATCGCAGCAGGACATGGA
>Location:NODE_372714_length_2623_cov_15.020205	Coordinate:337	Reads:1	Hits:1	Allocated_reads:1	Strand:+
TGACTGAGACATCGCAGCAGGACATGGAT
>Location:NODE_372714_length_2623_cov_15.020205	Coordinate:338	Reads:1	Hits:1	Allocated_reads:1	Strand:+
GACTGAGACATCGCAGCAGGACATGG
>Location:NODE_372714_length_2623_cov_15.020205	Coordinate:338	Reads:35	Hits:1	Allocated_reads:35	Strand:+
GACTGAGACATCGCAGCAGGACATGGA
>Location:NODE_372714_length_2623_cov_15.020205	Coordinate:338	Reads:1	Hits:1	Allocated_reads:1	Strand:-
TGATCCATGTCCTGCTGCGATGTCTCAGTC
>Location:NODE_372714_length_2623_cov_15.020205	Coordinate:339	Reads:1	Hits:1	Allocated_reads:1	Strand:-
ATCCATGTCCTGCTGCGATGTCTCAGT
>Location:NODE_372714_length_2623_cov_15.020205	Coordinate:339	Reads:1	Hits:1	Allocated_reads:1	Strand:-
ATGATCCATGTCCTGCTGCGATGTCTCAGT
>Location:NODE_372714_length_2623_cov_15.020205	Coordinate:339	Reads:1	Hits:1	Allocated_reads:1	Strand:-
TGATCCATGTCCTGCTGCGATGTCTCAGT
>Location:NODE_372714_length_2623_cov_15.020205	Coordinate:340	Reads:1	Hits:1	Allocated_reads:1	Strand:+
CTGAGACATCGCAGCAGGACATGG
>Location:NODE_372714_length_2623_cov_15.020205	Coordinate:340	Reads:1	Hits:1	Allocated_reads:1	Strand:+
CTGAGACATCGCAGCAGGACATGGA
>Location:NODE_372714_length_2623_cov_15.020205	Coordinate:341	Reads:2	Hits:1	Allocated_reads:2	Strand:-
CATGATCCATGTCCTGCTGCGATGTCTCA
>Location:NODE_372714_length_2623_cov_15.020205	Coordinate:341	Reads:2	Hits:1	Allocated_reads:2	Strand:+
TGAGACATCGCAGCAGGACATGGA
>Location:NODE_372714_length_2623_cov_15.020205	Coordinate:343	Reads:1	Hits:1	Allocated_reads:1	Strand:-
AAACATGATCCATGTCCTGCTGCGATGTCT
>Location:NODE_372714_length_2623_cov_15.020205	Coordinate:343	Reads:1	Hits:1	Allocated_reads:1	Strand:+
AGACATCGCAGCAGGACATGGATC
>Location:NODE_372714_length_2623_cov_15.020205	Coordinate:343	Reads:1	Hits:1	Allocated_reads:1	Strand:+
AGACATCGCAGCAGGACATGGATCATGT
>Location:NODE_372714_length_2623_cov_15.020205	Coordinate:346	Reads:3	Hits:1	Allocated_reads:3	Strand:-
AAACATGATCCATGTCCTGCTGCGATG
>Location:NODE_372714_length_2623_cov_15.020205	Coordinate:346	Reads:2	Hits:1	Allocated_reads:2	Strand:-
ACATGATCCATGTCCTGCTGCGATG
>Location:NODE_372714_length_2623_cov_15.020205	Coordinate:346	Reads:4	Hits:1	Allocated_reads:4	Strand:-
ATAAACATGATCCATGTCCTGCTGCGATG
>Location:NODE_372714_length_2623_cov_15.020205	Coordinate:346	Reads:2	Hits:1	Allocated_reads:2	Strand:-
TAAACATGATCCATGTCCTGCTGCGATG
>Location:NODE_372714_length_2623_cov_15.020205	Coordinate:347	Reads:1	Hits:1	Allocated_reads:1	Strand:-
ATAAACATGATCCATGTCCTGCTGCGAT
>Location:NODE_372714_length_2623_cov_15.020205	Coordinate:349	Reads:1	Hits:2	Allocated_reads:0.5	Strand:-
TAAACATGATCCATGTCCTGCTGCG
>Location:NODE_372714_length_2623_cov_15.020205	Coordinate:350	Reads:1	Hits:2	Allocated_reads:0.5	Strand:-
TAAACATGATCCATGTCCTGCTGC
>Location:NODE_372714_length_2623_cov_15.020205	Coordinate:350	Reads:1	Hits:2	Allocated_reads:0.5	Strand:-
TCAAAATAAACATGATCCATGTCCTGCTGC
>Location:NODE_372714_length_2623_cov_15.020205	Coordinate:351	Reads:1	Hits:2	Allocated_reads:0.5	Strand:-
CCTCAAAATAAACATGATCCATGTCCTGCTG
>Location:NODE_372714_length_2623_cov_15.020205	Coordinate:352	Reads:1	Hits:2	Allocated_reads:0.5	Strand:+
AGCAGGACATGGATCATGTTTATTTTGAGGAGA
>Location:NODE_372714_length_2623_cov_15.020205	Coordinate:353	Reads:2	Hits:2	Allocated_reads:1	Strand:-
CCTCAAAATAAACATGATCCATGTCCTGC
>Location:NODE_372714_length_2623_cov_15.020205	Coordinate:353	Reads:1	Hits:2	Allocated_reads:0.5	Strand:-
CTCAAAATAAACATGATCCATGTCCTGC
>Location:NODE_372714_length_2623_cov_15.020205	Coordinate:353	Reads:2	Hits:2	Allocated_reads:1	Strand:-
CTCCTCAAAATAAACATGATCCATGTCCTGC
>Location:NODE_372714_length_2623_cov_15.020205	Coordinate:353	Reads:3	Hits:2	Allocated_reads:1.5	Strand:-
TCAAAATAAACATGATCCATGTCCTGC
>Location:NODE_372714_length_2623_cov_15.020205	Coordinate:353	Reads:6	Hits:2	Allocated_reads:3	Strand:-
TCCTCAAAATAAACATGATCCATGTCCTGC
>Location:NODE_372714_length_2623_cov_15.020205	Coordinate:355	Reads:1	Hits:2	Allocated_reads:0.5	Strand:-
TCAAAATAAACATGATCCATGTCCT
>Location:NODE_372714_length_2623_cov_15.020205	Coordinate:356	Reads:1	Hits:2	Allocated_reads:0.5	Strand:-
TCTCCTCAAAATAAACATGATCCATGTCC
>Location:NODE_372714_length_2623_cov_15.020205	Coordinate:358	Reads:2	Hits:2	Allocated_reads:1	Strand:+
ACATGGATCATGTTTATTTTGAGGAGATC
>Location:NODE_372714_length_2623_cov_15.020205	Coordinate:358	Reads:1	Hits:2	Allocated_reads:0.5	Strand:-
CTCCTCAAAATAAACATGATCCATGT
>Location:NODE_372714_length_2623_cov_15.020205	Coordinate:361	Reads:1	Hits:2	Allocated_reads:0.5	Strand:+
TGGATCATGTTTATTTTGAGGAGATC
>Location:NODE_372714_length_2623_cov_15.020205	Coordinate:363	Reads:1	Hits:2	Allocated_reads:0.5	Strand:-
TGTGCAGATCTCCTCAAAATAAACATGATC
>Location:NODE_372714_length_2623_cov_15.020205	Coordinate:365	Reads:1	Hits:2	Allocated_reads:0.5	Strand:+
TCATGTTTATTTTGAGGAGATCTGC
>Location:NODE_372714_length_2623_cov_15.020205	Coordinate:368	Reads:1	Hits:2	Allocated_reads:0.5	Strand:+
TGTTTATTTTGAGGAGATCTGCACAGC
>Location:NODE_372714_length_2623_cov_15.020205	Coordinate:368	Reads:1	Hits:2	Allocated_reads:0.5	Strand:+
TGTTTATTTTGAGGAGATCTGCACAGCT
>Location:NODE_372714_length_2623_cov_15.020205	Coordinate:369	Reads:2	Hits:2	Allocated_reads:1	Strand:+
GTTTATTTTGAGGAGATCTGCACAGCT
>Location:NODE_372714_length_2623_cov_15.020205	Coordinate:372	Reads:1	Hits:2	Allocated_reads:0.5	Strand:+
TATTTTGAGGAGATCTGCACAGCT
>Location:NODE_372714_length_2623_cov_15.020205	Coordinate:372	Reads:1	Hits:2	Allocated_reads:0.5	Strand:+
TATTTTGAGGAGATCTGCACAGCTG
>Location:NODE_372714_length_2623_cov_15.020205	Coordinate:373	Reads:1	Hits:2	Allocated_reads:0.5	Strand:+
ATTTTGAGGAGATCTGCACAGCTGG
>Location:NODE_372714_length_2623_cov_15.020205	Coordinate:373	Reads:1	Hits:2	Allocated_reads:0.5	Strand:+
ATTTTGAGGAGATCTGCACAGCTGGC
>Location:NODE_372714_length_2623_cov_15.020205	Coordinate:373	Reads:1	Hits:2	Allocated_reads:0.5	Strand:+
ATTTTGAGGAGATCTGCACAGCTGGCA
>Location:NODE_372714_length_2623_cov_15.020205	Coordinate:373	Reads:1	Hits:2	Allocated_reads:0.5	Strand:+
ATTTTGAGGAGATCTGCACAGCTGGCATT
>Location:NODE_372714_length_2623_cov_15.020205	Coordinate:373	Reads:1	Hits:2	Allocated_reads:0.5	Strand:-
CAGCTGTGCAGATCTCCTCAAAAT
>Location:NODE_372714_length_2623_cov_15.020205	Coordinate:373	Reads:1	Hits:2	Allocated_reads:0.5	Strand:-
TGCCAGCTGTGCAGATCTCCTCAAAAT
>Location:NODE_372714_length_2623_cov_15.020205	Coordinate:375	Reads:1	Hits:2	Allocated_reads:0.5	Strand:+
TTTGAGGAGATCTGCACAGCTGGCATT
>Location:NODE_372714_length_2623_cov_15.020205	Coordinate:375	Reads:1	Hits:2	Allocated_reads:0.5	Strand:+
TTTGAGGAGATCTGCACAGCTGGCATTT
>Location:NODE_372714_length_2623_cov_15.020205	Coordinate:376	Reads:1	Hits:2	Allocated_reads:0.5	Strand:+
TTGAGGAGATCTGCACAGCTGGCATT
>Location:NODE_372714_length_2623_cov_15.020205	Coordinate:379	Reads:2	Hits:2	Allocated_reads:1	Strand:-
TGACGGAAATGCCAGCTGTGCAGATCTCCT
>Location:NODE_372714_length_2623_cov_15.020205	Coordinate:380	Reads:5	Hits:2	Allocated_reads:2.5	Strand:-
TGACGGAAATGCCAGCTGTGCAGATCTCC
>Location:NODE_372714_length_2623_cov_15.020205	Coordinate:380	Reads:1	Hits:2	Allocated_reads:0.5	Strand:-
TTACAATGACGGAAATGCCAGCTGTGCAGATCTCC
>Location:NODE_372714_length_2623_cov_15.020205	Coordinate:381	Reads:1	Hits:2	Allocated_reads:0.5	Strand:-
TGACGGAAATGCCAGCTGTGCAGATTTT
>Location:NODE_372714_length_2623_cov_15.020205	Coordinate:381	Reads:6	Hits:2	Allocated_reads:3	Strand:-
TGACGGAAATGCCAGCTGTGCAGATCTC
>Location:NODE_372714_length_2623_cov_15.020205	Coordinate:383	Reads:10	Hits:2	Allocated_reads:5	Strand:-
AATGACGGAAATGCCAGCTGTGCAGATC
>Location:NODE_372714_length_2623_cov_15.020205	Coordinate:383	Reads:4	Hits:2	Allocated_reads:2	Strand:-
ACAATGACGGAAATGCCAGCTGTGCAGATC
>Location:NODE_372714_length_2623_cov_15.020205	Coordinate:383	Reads:3	Hits:2	Allocated_reads:1.5	Strand:-
ATGACGGAAATGCCAGCTGTGCAGATC
>Location:NODE_372714_length_2623_cov_15.020205	Coordinate:383	Reads:3	Hits:2	Allocated_reads:1.5	Strand:-
CAATGACGGAAATGCCAGCTGTGCAGATC
>Location:NODE_372714_length_2623_cov_15.020205	Coordinate:383	Reads:1	Hits:2	Allocated_reads:0.5	Strand:-
GACGGAAATGCCAGCTGTGCAGATC
>Location:NODE_372714_length_2623_cov_15.020205	Coordinate:383	Reads:83	Hits:2	Allocated_reads:41.5	Strand:-
TACAATGACGGAAATGCCAGCTGTGCAGATC
>Location:NODE_372714_length_2623_cov_15.020205	Coordinate:383	Reads:15	Hits:2	Allocated_reads:7.5	Strand:-
TGACGGAAATGCCAGCTGTGCAGATC
>Location:NODE_372714_length_2623_cov_15.020205	Coordinate:383	Reads:1	Hits:2	Allocated_reads:0.5	Strand:-
TTACAATGACGGAAATGCCAGCTGTGCAGATC
>Location:NODE_372714_length_2623_cov_15.020205	Coordinate:384	Reads:1	Hits:2	Allocated_reads:0.5	Strand:-
ATGACGGAAATGCCAGCTGTGCAGAT
>Location:NODE_372714_length_2623_cov_15.020205	Coordinate:384	Reads:1	Hits:2	Allocated_reads:0.5	Strand:-
TACAATGACGGAAATGCCAGCTGTGCAGAT
>Location:NODE_372714_length_2623_cov_15.020205	Coordinate:385	Reads:1	Hits:2	Allocated_reads:0.5	Strand:-
ACAATGACGGAAATGCCAGCTGTGCAGA
>Location:NODE_372714_length_2623_cov_15.020205	Coordinate:385	Reads:4	Hits:2	Allocated_reads:2	Strand:-
ATGACGGAAATGCCAGCTGTGCAGA
>Location:NODE_372714_length_2623_cov_15.020205	Coordinate:385	Reads:4	Hits:2	Allocated_reads:2	Strand:-
CAATGACGGAAATGCCAGCTGTGCAGA
>Location:NODE_372714_length_2623_cov_15.020205	Coordinate:385	Reads:49	Hits:2	Allocated_reads:24.5	Strand:-
TACAATGACGGAAATGCCAGCTGTGCAGA
>Location:NODE_372714_length_2623_cov_15.020205	Coordinate:385	Reads:29	Hits:2	Allocated_reads:14.5	Strand:-
TGACGGAAATGCCAGCTGTGCAGA
>Location:NODE_372714_length_2623_cov_15.020205	Coordinate:385	Reads:3	Hits:2	Allocated_reads:1.5	Strand:-
TTACAATGACGGAAATGCCAGCTGTGCAGA
>Location:NODE_372714_length_2623_cov_15.020205	Coordinate:386	Reads:1	Hits:2	Allocated_reads:0.5	Strand:-
AATGACGGAAATGCCAGCTGTGCAA
>Location:NODE_372714_length_2623_cov_15.020205	Coordinate:386	Reads:3	Hits:2	Allocated_reads:1.5	Strand:-
ATGACGGAAATGCCAGCTGTGCAG
>Location:NODE_372714_length_2623_cov_15.020205	Coordinate:386	Reads:1	Hits:2	Allocated_reads:0.5	Strand:-
TACAATGACGGAAATGCCAGCTGTGCAC
>Location:NODE_372714_length_2623_cov_15.020205	Coordinate:386	Reads:1	Hits:2	Allocated_reads:0.5	Strand:-
TACAATGACGGAAATGCCAGCTGTGCAT
>Location:NODE_372714_length_2623_cov_15.020205	Coordinate:386	Reads:3	Hits:2	Allocated_reads:1.5	Strand:-
TACAATGACGGAAATGCCAGCTGTGCAG
>Location:NODE_372714_length_2623_cov_15.020205	Coordinate:386	Reads:1	Hits:2	Allocated_reads:0.5	Strand:-
TTACAATGACGGAAATGCCAGCTGTGCAG
>Location:NODE_372714_length_2623_cov_15.020205	Coordinate:387	Reads:1	Hits:2	Allocated_reads:0.5	Strand:-
ACAATGACGGAAATGCCAGCTGTGCA
>Location:NODE_372714_length_2623_cov_15.020205	Coordinate:387	Reads:2	Hits:2	Allocated_reads:1	Strand:-
CAATGACGGAAATGCCAGCTGTGCA
>Location:NODE_372714_length_2623_cov_15.020205	Coordinate:387	Reads:46	Hits:2	Allocated_reads:23	Strand:-
TACAATGACGGAAATGCCAGCTGTGCA
>Location:NODE_372714_length_2623_cov_15.020205	Coordinate:387	Reads:3	Hits:2	Allocated_reads:1.5	Strand:-
TTACAATGACGGAAATGCCAGCTGTGCA
>Location:NODE_372714_length_2623_cov_15.020205	Coordinate:388	Reads:7	Hits:2	Allocated_reads:3.5	Strand:-
ACAATGACGGAAATGCCAGCTGTGC
>Location:NODE_372714_length_2623_cov_15.020205	Coordinate:388	Reads:13	Hits:2	Allocated_reads:6.5	Strand:-
CAATGACGGAAATGCCAGCTGTGC
>Location:NODE_372714_length_2623_cov_15.020205	Coordinate:388	Reads:1	Hits:2	Allocated_reads:0.5	Strand:-
CAGTTACAATGACGGAAATGCCAGCTGTGC
>Location:NODE_372714_length_2623_cov_15.020205	Coordinate:388	Reads:2	Hits:2	Allocated_reads:1	Strand:-
CCAGTTACAATGACGGAAATGCCAGCTGTGC
>Location:NODE_372714_length_2623_cov_15.020205	Coordinate:388	Reads:1	Hits:2	Allocated_reads:0.5	Strand:-
GTTACAATGACGGAAATGCCAGCTGTGC
>Location:NODE_372714_length_2623_cov_15.020205	Coordinate:388	Reads:1	Hits:2	Allocated_reads:0.5	Strand:-
TACAATGACGGAAATGCCAGCTGAGC
>Location:NODE_372714_length_2623_cov_15.020205	Coordinate:388	Reads:1	Hits:2	Allocated_reads:0.5	Strand:-
TACAATGACGGAAATGCCAGCTGTGG
>Location:NODE_372714_length_2623_cov_15.020205	Coordinate:388	Reads:1	Hits:2	Allocated_reads:0.5	Strand:-
TACAATGACGGAAATGCCGGCTGTGC
>Location:NODE_372714_length_2623_cov_15.020205	Coordinate:388	Reads:602	Hits:2	Allocated_reads:301	Strand:-
TACAATGACGGAAATGCCAGCTGTGC
>Location:NODE_372714_length_2623_cov_15.020205	Coordinate:388	Reads:23	Hits:2	Allocated_reads:11.5	Strand:-
TTACAATGACGGAAATGCCAGCTGTGC
>Location:NODE_372714_length_2623_cov_15.020205	Coordinate:389	Reads:2	Hits:2	Allocated_reads:1	Strand:-
ACAATGACGGAAATGCCAGCTGTG
>Location:NODE_372714_length_2623_cov_15.020205	Coordinate:389	Reads:3	Hits:2	Allocated_reads:1.5	Strand:-
TACAATGACGGAAATGCCAGCTGTG
>Location:NODE_372714_length_2623_cov_15.020205	Coordinate:390	Reads:1	Hits:2	Allocated_reads:0.5	Strand:-
TACAATGACGGAAATGCCAGCTGT
>Location:NODE_372714_length_2623_cov_15.020205	Coordinate:391	Reads:1	Hits:2	Allocated_reads:0.5	Strand:-
CACCCAGTTACAATGACGGAAATGCCAGCTG
>Location:NODE_372714_length_2623_cov_15.020205	Coordinate:391	Reads:1	Hits:2	Allocated_reads:0.5	Strand:-
TTACAATGACGGAAATGCCAGCTG
>Location:NODE_372714_length_2623_cov_15.020205	Coordinate:391	Reads:1	Hits:2	Allocated_reads:0.5	Strand:-
TTACAATGACGGAAATGCCAGCTT
>Location:NODE_372714_length_2623_cov_15.020205	Coordinate:392	Reads:1	Hits:2	Allocated_reads:0.5	Strand:-
AGTTACAATGACGGAAATGCCAGCT
>Location:NODE_372714_length_2623_cov_15.020205	Coordinate:399	Reads:1	Hits:2	Allocated_reads:0.5	Strand:-
AAGACACCCAGTTACAATGACGGAAAT
>Location:NODE_372714_length_2623_cov_15.020205	Coordinate:399	Reads:2	Hits:2	Allocated_reads:1	Strand:+
ATTTCCGTCATTGTAACTGGGTGTCT
>Location:NODE_372714_length_2623_cov_15.020205	Coordinate:399	Reads:1	Hits:2	Allocated_reads:0.5	Strand:+
ATTTCCGTCATTGTAACTGGGTGTCTTT
>Location:NODE_372714_length_2623_cov_15.020205	Coordinate:399	Reads:1	Hits:2	Allocated_reads:0.5	Strand:+
ATTTCCGTCATTGTAACTGGGTGTCTTTGG
>Location:NODE_372714_length_2623_cov_15.020205	Coordinate:400	Reads:1	Hits:2	Allocated_reads:0.5	Strand:-
CCAAAGACACCCAGTTACAATGACGGAAA
>Location:NODE_372714_length_2623_cov_15.020205	Coordinate:402	Reads:1	Hits:2	Allocated_reads:0.5	Strand:-
TCCCCAAAGACACCCAGTTACAATGACGGA
>Location:NODE_372714_length_2623_cov_15.020205	Coordinate:403	Reads:1	Hits:2	Allocated_reads:0.5	Strand:-
TCCCCAAAGACACCCAGTTACAATGACGG
>Location:NODE_372714_length_2623_cov_15.020205	Coordinate:404	Reads:1	Hits:2	Allocated_reads:0.5	Strand:+
CGTCATTGTAACTGGGTGTCTTTTT
>Location:NODE_372714_length_2623_cov_15.020205	Coordinate:404	Reads:3	Hits:2	Allocated_reads:1.5	Strand:+
CGTCATTGTAACTGGGTGTCTTTGG
>Location:NODE_372714_length_2623_cov_15.020205	Coordinate:404	Reads:4	Hits:2	Allocated_reads:2	Strand:+
CGTCATTGTAACTGGGTGTCTTTGGG
>Location:NODE_372714_length_2623_cov_15.020205	Coordinate:404	Reads:1	Hits:2	Allocated_reads:0.5	Strand:+
CGTCATTGTAACTGGGTGTCTTTGGGGA
>Location:NODE_372714_length_2623_cov_15.020205	Coordinate:405	Reads:2	Hits:2	Allocated_reads:1	Strand:-
ACATCCCCAAAGACACCCAGTTACAATGAC
>Location:NODE_372714_length_2623_cov_15.020205	Coordinate:405	Reads:3	Hits:2	Allocated_reads:1.5	Strand:-
CATCCCCAAAGACACCCAGTTACAATGAC
>Location:NODE_372714_length_2623_cov_15.020205	Coordinate:405	Reads:1	Hits:2	Allocated_reads:0.5	Strand:-
CCCAAAGACACCCAGTTACAATGAC
>Location:NODE_372714_length_2623_cov_15.020205	Coordinate:405	Reads:1	Hits:2	Allocated_reads:0.5	Strand:+
GTCATTGTAACTGGGTGTCTTTGGGGA
>Location:NODE_372714_length_2623_cov_15.020205	Coordinate:405	Reads:4	Hits:2	Allocated_reads:2	Strand:-
TCCCCAAAGACACCCAGTTACAATGAC
>Location:NODE_372714_length_2623_cov_15.020205	Coordinate:414	Reads:1	Hits:2	Allocated_reads:0.5	Strand:-
TCCTCTGCCACATCCCCAAAGACACCCAGT
>Location:NODE_372714_length_2623_cov_15.020205	Coordinate:415	Reads:1	Hits:2	Allocated_reads:0.5	Strand:-
TGCCACATCCCCAAAGACACCCAG
>Location:NODE_372714_length_2623_cov_15.020205	Coordinate:417	Reads:1	Hits:2	Allocated_reads:0.5	Strand:-
GTCCTCTGCCACATCCCCAAAGACACCC
>Location:NODE_372714_length_2623_cov_15.020205	Coordinate:417	Reads:2	Hits:2	Allocated_reads:1	Strand:-
TCCTCTGCCACATCCCCAAAGACACCC
>Location:NODE_372714_length_2623_cov_15.020205	Coordinate:417	Reads:1	Hits:2	Allocated_reads:0.5	Strand:-
TCTGCCACATCCCCAAAGACACCC
>Location:NODE_372714_length_2623_cov_15.020205	Coordinate:431	Reads:1	Hits:2	Allocated_reads:0.5	Strand:+
ATGTGGCAGAGGACTTTCTGCTGTGTACCAGCATT
>Location:NODE_372714_length_2623_cov_15.020205	Coordinate:436	Reads:1	Hits:2	Allocated_reads:0.5	Strand:-
GCTGGTACACAGCAGAAAGTCCTCTGC
>Location:NODE_372714_length_2623_cov_15.020205	Coordinate:436	Reads:1	Hits:2	Allocated_reads:0.5	Strand:-
TGCTGGTACACAGCAGAAAGTCCTCTGC
>Location:NODE_372714_length_2623_cov_15.020205	Coordinate:439	Reads:1	Hits:2	Allocated_reads:0.5	Strand:+
GAGGACTTTCTGCTGTGTACCAGC
>Location:NODE_372714_length_2623_cov_15.020205	Coordinate:448	Reads:1	Hits:2	Allocated_reads:0.5	Strand:-
TGTGAGTCTGTGCTGGTACACAGCAC
>Location:NODE_372714_length_2623_cov_15.020205	Coordinate:449	Reads:2	Hits:2	Allocated_reads:1	Strand:-
CATGTGAGTCTGTGCTGGTACACAGCA
>Location:NODE_372714_length_2623_cov_15.020205	Coordinate:449	Reads:2	Hits:2	Allocated_reads:1	Strand:-
TGTGAGTCTGTGCTGGTACACAGCA
>Location:NODE_372714_length_2623_cov_15.020205	Coordinate:450	Reads:1	Hits:2	Allocated_reads:0.5	Strand:-
GCATGTGAGTCTGTGCTGGTACACAGC
>Location:NODE_372714_length_2623_cov_15.020205	Coordinate:450	Reads:3	Hits:2	Allocated_reads:1.5	Strand:-
TGCATGTGAGTCTGTGCTGGTACACAGC
>Location:NODE_372714_length_2623_cov_15.020205	Coordinate:452	Reads:1	Hits:2	Allocated_reads:0.5	Strand:-
CATGTGAGTCTGTGCTGGTACACA
>Location:NODE_372714_length_2623_cov_15.020205	Coordinate:452	Reads:1	Hits:2	Allocated_reads:0.5	Strand:-
TGCATGTGAGTCTGTGCTGGTACACA
>Location:NODE_372714_length_2623_cov_15.020205	Coordinate:453	Reads:3	Hits:2	Allocated_reads:1.5	Strand:-
TGCATGTGAGTCTGTGCTGGTACAC
>Location:NODE_372714_length_2623_cov_15.020205	Coordinate:454	Reads:1	Hits:2	Allocated_reads:0.5	Strand:+
TGTACCAGCACAGACTCACATGCAGGC
>Location:NODE_372714_length_2623_cov_15.020205	Coordinate:460	Reads:1	Hits:2	Allocated_reads:0.5	Strand:-
ACTTCATCAGCCTGCATGTGAGTCTGTGCT
>Location:NODE_372714_length_2623_cov_15.020205	Coordinate:461	Reads:3	Hits:2	Allocated_reads:1.5	Strand:-
TTCATCAGCCTGCATGTGAGTCTGTGC
>Location:NODE_372714_length_2623_cov_15.020205	Coordinate:462	Reads:1	Hits:2	Allocated_reads:0.5	Strand:+
CACAGACTCACATGCAGGCTGATGAAGTC
>Location:NODE_372714_length_2623_cov_15.020205	Coordinate:462	Reads:1	Hits:2	Allocated_reads:0.5	Strand:-
TTCATCAGCCTGCATGTGAGTCTGTG
>Location:NODE_372714_length_2623_cov_15.020205	Coordinate:464	Reads:3	Hits:2	Allocated_reads:1.5	Strand:+
CAGACTCACATGCAGGCTGATGAAGTC
>Location:NODE_372714_length_2623_cov_15.020205	Coordinate:467	Reads:1	Hits:2	Allocated_reads:0.5	Strand:+
ACTCACATGCAGGCTGATGAAGTC
>Location:NODE_372714_length_2623_cov_15.020205	Coordinate:467	Reads:1	Hits:2	Allocated_reads:0.5	Strand:+
ACTCACATGCAGGCTGATGAAGTCAGACTCT
>Location:NODE_372714_length_2623_cov_15.020205	Coordinate:468	Reads:1	Hits:2	Allocated_reads:0.5	Strand:+
CTCACATGCAGGCTGATGAAGTCAGAC
>Location:NODE_372714_length_2623_cov_15.020205	Coordinate:468	Reads:1	Hits:2	Allocated_reads:0.5	Strand:-
GTCTGACTTCATCAGCCTGCATGTGAG
>Location:NODE_372714_length_2623_cov_15.020205	Coordinate:477	Reads:1	Hits:2	Allocated_reads:0.5	Strand:-
AAATAGAGTCTGACTTCATCAGCCT
>Location:NODE_372714_length_2623_cov_15.020205	Coordinate:477	Reads:1	Hits:2	Allocated_reads:0.5	Strand:-
TGAAGAAATAGAGTCTGACTTCATCAGCCT
>Location:NODE_372714_length_2623_cov_15.020205	Coordinate:478	Reads:1	Hits:2	Allocated_reads:0.5	Strand:-
AATGAAGAAATAGAGTCTGACTTCATCAGCC
>Location:NODE_372714_length_2623_cov_15.020205	Coordinate:478	Reads:2	Hits:2	Allocated_reads:1	Strand:-
TGAAGAAATAGAGTCTGACTTCATCAGCC
>Location:NODE_372714_length_2623_cov_15.020205	Coordinate:479	Reads:1	Hits:2	Allocated_reads:0.5	Strand:-
TGAAGAAATAGAGTCTGACTTCATCAGC
>Location:NODE_372714_length_2623_cov_15.020205	Coordinate:479	Reads:1	Hits:2	Allocated_reads:0.5	Strand:-
TGAAGAAATAGAGTCTGACTTCATCAGT
>Location:NODE_372714_length_2623_cov_15.020205	Coordinate:482	Reads:1	Hits:2	Allocated_reads:0.5	Strand:+
GATGAAGTCAGACTCTATTTCTTC
>Location:NODE_372714_length_2623_cov_15.020205	Coordinate:484	Reads:1	Hits:2	Allocated_reads:0.5	Strand:-
AATGAAGAAATAGAGTCTGACTTCA
>Location:NODE_372714_length_2623_cov_15.020205	Coordinate:484	Reads:1	Hits:2	Allocated_reads:0.5	Strand:-
ACTTAAATGAAGAAATAGAGTCTGACTTCA
>Location:NODE_372714_length_2623_cov_15.020205	Coordinate:486	Reads:1	Hits:2	Allocated_reads:0.5	Strand:-
AAATGAAGAAATAGAGTCTGACTT
>Location:NODE_372714_length_2623_cov_15.020205	Coordinate:486	Reads:1	Hits:2	Allocated_reads:0.5	Strand:-
TAAATGAAGAAATAGAGTCTGACTT
>Location:NODE_372714_length_2623_cov_15.020205	Coordinate:487	Reads:1	Hits:2	Allocated_reads:0.5	Strand:-
ACTTAAATGAAGAAATAGAGTCTGACT
>Location:NODE_372714_length_2623_cov_15.020205	Coordinate:487	Reads:1	Hits:2	Allocated_reads:0.5	Strand:+
AGTCAGACTCTATTTCTTCATTTAAGT
>Location:NODE_372714_length_2623_cov_15.020205	Coordinate:487	Reads:2	Hits:2	Allocated_reads:1	Strand:-
CTGTAACTTAAATGAAGAAATAGAGTCTGACT
>Location:NODE_372714_length_2623_cov_15.020205	Coordinate:487	Reads:1	Hits:2	Allocated_reads:0.5	Strand:-
GTAACTTAAATGAAGAAATAGAGTCTGACT
>Location:NODE_372714_length_2623_cov_15.020205	Coordinate:487	Reads:1	Hits:2	Allocated_reads:0.5	Strand:-
TAAATGAAGAAATAGAGTCTGACT
>Location:NODE_372714_length_2623_cov_15.020205	Coordinate:487	Reads:3	Hits:2	Allocated_reads:1.5	Strand:-
TAACTTAAATGAAGAAATAGAGTCTGACT
>Location:NODE_372714_length_2623_cov_15.020205	Coordinate:487	Reads:1	Hits:2	Allocated_reads:0.5	Strand:-
TCTGTAACTTAAATGAAGAAATAGAGTCTGACT
>Location:NODE_372714_length_2623_cov_15.020205	Coordinate:487	Reads:2	Hits:2	Allocated_reads:1	Strand:-
TGTAACTTAAATGAAGAAATAGAGTCTGACT
>Location:NODE_372714_length_2623_cov_15.020205	Coordinate:489	Reads:1	Hits:2	Allocated_reads:0.5	Strand:+
TCAGACTCTATTTCTTCATTTAAGTTA
>Location:NODE_372714_length_2623_cov_15.020205	Coordinate:489	Reads:1	Hits:2	Allocated_reads:0.5	Strand:-
TCTGTAACTTAAATGAAGAAATAGAGTCTGA
>Location:NODE_372714_length_2623_cov_15.020205	Coordinate:491	Reads:2	Hits:2	Allocated_reads:1	Strand:-
CTGTAACTTAAATGAAGAAATAGAGTCT
>Location:NODE_372714_length_2623_cov_15.020205	Coordinate:491	Reads:1	Hits:2	Allocated_reads:0.5	Strand:-
TCATCTGTAACTTAAATGAAGAAATAGAGTCT
>Location:NODE_372714_length_2623_cov_15.020205	Coordinate:491	Reads:21	Hits:2	Allocated_reads:10.5	Strand:-
TCTGTAACTTAAATGAAGAAATAGAGTCT
>Location:NODE_372714_length_2623_cov_15.020205	Coordinate:492	Reads:1	Hits:2	Allocated_reads:0.5	Strand:-
CTGTAACTTAAATGAAGAAATGGAGTC
>Location:NODE_372714_length_2623_cov_15.020205	Coordinate:493	Reads:1	Hits:2	Allocated_reads:0.5	Strand:-
CTGTAACTTAAATGAAGAAATAGAGT
>Location:NODE_372714_length_2623_cov_15.020205	Coordinate:495	Reads:1	Hits:2	Allocated_reads:0.5	Strand:-
AATCATCTGTAACTTAAATGAAGAAATAGA
>Location:NODE_372714_length_2623_cov_15.020205	Coordinate:495	Reads:56	Hits:2	Allocated_reads:28	Strand:-
ATCATCTGTAACTTAAATGAAGAAATAGA
>Location:NODE_372714_length_2623_cov_15.020205	Coordinate:495	Reads:1	Hits:2	Allocated_reads:0.5	Strand:-
CATCTGTAACTTAAATGAAGAAATAGA
>Location:NODE_372714_length_2623_cov_15.020205	Coordinate:495	Reads:32	Hits:2	Allocated_reads:16	Strand:-
TCATCTGTAACTTAAATGAAGAAATAGA
>Location:NODE_372714_length_2623_cov_15.020205	Coordinate:495	Reads:1	Hits:2	Allocated_reads:0.5	Strand:-
TCTGTAACTTAAATGAAGAAATAGA
>Location:NODE_372714_length_2623_cov_15.020205	Coordinate:497	Reads:1	Hits:2	Allocated_reads:0.5	Strand:-
ATCATCTGTAACTTAAATGAAGAAATA
>Location:NODE_372714_length_2623_cov_15.020205	Coordinate:498	Reads:1	Hits:2	Allocated_reads:0.5	Strand:-
TAATCATCTGTAACTTAAATGAAGAAAT
>Location:NODE_372714_length_2623_cov_15.020205	Coordinate:499	Reads:1	Hits:2	Allocated_reads:0.5	Strand:-
ATCATCTGTAACTTAAATGAAGAAA
>Location:NODE_372714_length_2623_cov_15.020205	Coordinate:500	Reads:1	Hits:2	Allocated_reads:0.5	Strand:-
ATCATCTGTAACTTAAATGAAGAA
>Location:NODE_372714_length_2623_cov_15.020205	Coordinate:501	Reads:1	Hits:2	Allocated_reads:0.5	Strand:-
AATCATCTGTAACTTAAATGAAGA
>Location:NODE_372714_length_2623_cov_15.020205	Coordinate:501	Reads:3	Hits:2	Allocated_reads:1.5	Strand:-
ACCCTAATCATCTGTAACTTAAATGAAGA
>Location:NODE_372714_length_2623_cov_15.020205	Coordinate:501	Reads:1	Hits:2	Allocated_reads:0.5	Strand:-
CCCTAATCATCTGTAACTTAAATGAAGA
>Location:NODE_372714_length_2623_cov_15.020205	Coordinate:501	Reads:3	Hits:2	Allocated_reads:1.5	Strand:-
GACCCTAATCATCTGTAACTTAAATGAAGA
>Location:NODE_372714_length_2623_cov_15.020205	Coordinate:501	Reads:1	Hits:2	Allocated_reads:0.5	Strand:-
TAATCATCTGTAACTTAAATGAAGA
>Location:NODE_372714_length_2623_cov_15.020205	Coordinate:504	Reads:2	Hits:2	Allocated_reads:1	Strand:-
ACCCTAATCATCTGTAACTTAAATGA
>Location:NODE_372714_length_2623_cov_15.020205	Coordinate:504	Reads:1	Hits:2	Allocated_reads:0.5	Strand:-
CCTAATCATCTGTAACTTAAATGA
>Location:NODE_372714_length_2623_cov_15.020205	Coordinate:504	Reads:2	Hits:2	Allocated_reads:1	Strand:-
CGACCCTAATCATCTGTAACTTAAATGA
>Location:NODE_372714_length_2623_cov_15.020205	Coordinate:508	Reads:1	Hits:2	Allocated_reads:0.5	Strand:+
TTAAGTTACAGATGATTAGGGTCGG
>Location:NODE_372714_length_2623_cov_15.020205	Coordinate:510	Reads:1	Hits:2	Allocated_reads:0.5	Strand:+
AAGTTACAGATGATTAGGGTCGGAG
>Location:NODE_372714_length_2623_cov_15.020205	Coordinate:510	Reads:2	Hits:2	Allocated_reads:1	Strand:+
AAGTTACAGATGATTAGGGTCGGTTC
>Location:NODE_372714_length_2623_cov_15.020205	Coordinate:510	Reads:1	Hits:2	Allocated_reads:0.5	Strand:+
AAGTTACAGATGATTAGGGTCGGTTCT
>Location:NODE_372714_length_2623_cov_15.020205	Coordinate:511	Reads:2	Hits:2	Allocated_reads:1	Strand:-
CAAAGAACCGACCCTAATCATCTGTAACT
>Location:NODE_372714_length_2623_cov_15.020205	Coordinate:511	Reads:2	Hits:2	Allocated_reads:1	Strand:-
TTCAAAGAACCGACCCTAATCATCTGTAACT
>Location:NODE_372714_length_2623_cov_15.020205	Coordinate:513	Reads:2	Hits:2	Allocated_reads:1	Strand:+
TTACAGATGATTAGGGTCGGTTCT
>Location:NODE_372714_length_2623_cov_15.020205	Coordinate:513	Reads:4	Hits:2	Allocated_reads:2	Strand:+
TTACAGATGATTAGGGTCGGTTCTT
>Location:NODE_372714_length_2623_cov_15.020205	Coordinate:513	Reads:1	Hits:2	Allocated_reads:0.5	Strand:+
TTACAGATGATTAGGGTCGGTTCTTT
>Location:NODE_372714_length_2623_cov_15.020205	Coordinate:513	Reads:1	Hits:2	Allocated_reads:0.5	Strand:+
TTACAGATGATTAGGGTCGGTTCTTTGAA
>Location:NODE_372714_length_2623_cov_15.020205	Coordinate:513	Reads:1	Hits:2	Allocated_reads:0.5	Strand:+
TTACAGATGATTAGGGTCGGTTCTTTGAAAACC
>Location:NODE_372714_length_2623_cov_15.020205	Coordinate:513	Reads:1	Hits:2	Allocated_reads:0.5	Strand:+
TTACAGATGATTAGGGTCGGTTCTTTGAAAACCTT
>Location:NODE_372714_length_2623_cov_15.020205	Coordinate:514	Reads:1	Hits:2	Allocated_reads:0.5	Strand:+
TACAGATGATTAGGGTCGGTTCTT
>Location:NODE_372714_length_2623_cov_15.020205	Coordinate:514	Reads:1	Hits:2	Allocated_reads:0.5	Strand:+
TACAGATGATTAGGGTCGGTTCTTTG
>Location:NODE_372714_length_2623_cov_15.020205	Coordinate:514	Reads:1	Hits:2	Allocated_reads:0.5	Strand:+
TACAGATGATTAGGGTCGGTTCTTTGAA
>Location:NODE_372714_length_2623_cov_15.020205	Coordinate:514	Reads:1	Hits:2	Allocated_reads:0.5	Strand:+
TACAGATGATTAGGGTCGGTTCTTTGAAAACC
>Location:NODE_372714_length_2623_cov_15.020205	Coordinate:514	Reads:6	Hits:2	Allocated_reads:3	Strand:+
TACAGATGATTAGGGTCGGTTCTTTGAAAACCTT
>Location:NODE_372714_length_2623_cov_15.020205	Coordinate:514	Reads:1	Hits:2	Allocated_reads:0.5	Strand:+
TACAGATGATTAGGGTCGGTTCTTTGAAAACCTTT
>Location:NODE_372714_length_2623_cov_15.020205	Coordinate:516	Reads:2	Hits:2	Allocated_reads:1	Strand:+
CAGATGATTAGGGTCGGTTCTTTGAAAACCT
>Location:NODE_372714_length_2623_cov_15.020205	Coordinate:516	Reads:6	Hits:2	Allocated_reads:3	Strand:+
CAGATGATTAGGGTCGGTTCTTTGAAAACCTT
>Location:NODE_372714_length_2623_cov_15.020205	Coordinate:519	Reads:1	Hits:2	Allocated_reads:0.5	Strand:-
TTTTCAAAGAACCGACCCTAATCAT
>Location:NODE_372714_length_2623_cov_15.020205	Coordinate:532	Reads:1	Hits:2	Allocated_reads:0.5	Strand:-
ATACAATAAAAGGTTTTCAAAGAAC
>Location:NODE_372714_length_2623_cov_15.020205	Coordinate:536	Reads:1	Hits:2	Allocated_reads:0.5	Strand:+
TTTGAAAACCTTTTATTGTATTTCAGTCTACT
>Location:NODE_372714_length_2623_cov_15.020205	Coordinate:539	Reads:1	Hits:2	Allocated_reads:0.5	Strand:-
GACTGAAATACAATAAAAGGTTTTC
>Location:NODE_372714_length_2623_cov_15.020205	Coordinate:542	Reads:1	Hits:2	Allocated_reads:0.5	Strand:+
AACCTTTTATTGTATTTCAGTCTACTGACC
>Location:NODE_372714_length_2623_cov_15.020205	Coordinate:542	Reads:2	Hits:2	Allocated_reads:1	Strand:-
TCGGTAGACTGAAATACAATAAAAGGTT
>Location:NODE_372714_length_2623_cov_15.020205	Coordinate:543	Reads:1	Hits:2	Allocated_reads:0.5	Strand:+
ACCTTTTATTGTATTTCAGTCTACTGACC
>Location:NODE_372714_length_2623_cov_15.020205	Coordinate:543	Reads:1	Hits:2	Allocated_reads:0.5	Strand:-
GGAGGTCGGTAGACTGAAATACAATAAAAGGT
>Location:NODE_372714_length_2623_cov_15.020205	Coordinate:543	Reads:1	Hits:2	Allocated_reads:0.5	Strand:-
GTAGACTGAAATACAATAAAAGGT
>Location:NODE_372714_length_2623_cov_15.020205	Coordinate:543	Reads:4	Hits:2	Allocated_reads:2	Strand:-
TCGGTAGACTGAAATACAATAAAAGGT
>Location:NODE_372714_length_2623_cov_15.020205	Coordinate:546	Reads:1	Hits:2	Allocated_reads:0.5	Strand:+
TTTTATTGTATTTCAGTCTACTGAC
>Location:NODE_372714_length_2623_cov_15.020205	Coordinate:546	Reads:1	Hits:2	Allocated_reads:0.5	Strand:+
TTTTATTGTATTTCAGTCTACCGACC
>Location:NODE_372714_length_2623_cov_15.020205	Coordinate:546	Reads:3	Hits:2	Allocated_reads:1.5	Strand:+
TTTTATTGTATTTCAGTCTACTGACC
>Location:NODE_372714_length_2623_cov_15.020205	Coordinate:546	Reads:3	Hits:2	Allocated_reads:1.5	Strand:+
TTTTATTGTATTTCAGTCTACTGACCT
>Location:NODE_372714_length_2623_cov_15.020205	Coordinate:546	Reads:1	Hits:2	Allocated_reads:0.5	Strand:+
TTTTATTGTATTTCAGTCTACCGACCTC
>Location:NODE_372714_length_2623_cov_15.020205	Coordinate:548	Reads:1	Hits:2	Allocated_reads:0.5	Strand:+
TTATTGTATTTCAGTCTACTGACC
>Location:NODE_372714_length_2623_cov_15.020205	Coordinate:548	Reads:1	Hits:2	Allocated_reads:0.5	Strand:+
TTATTGTATTTCAGTCTACTGACCT
>Location:NODE_372714_length_2623_cov_15.020205	Coordinate:549	Reads:1	Hits:2	Allocated_reads:0.5	Strand:+
TATTGTATTTCAGTCTACCGACCTCCT
>Location:NODE_372714_length_2623_cov_15.020205	Coordinate:549	Reads:1	Hits:2	Allocated_reads:0.5	Strand:+
TATTGTATTTCAGTCTACTGACCTCCT
>Location:NODE_372714_length_2623_cov_15.020205	Coordinate:549	Reads:1	Hits:2	Allocated_reads:0.5	Strand:+
TATTGTATTTCAGTCTACTGACCTCCTGG
>Location:NODE_372714_length_2623_cov_15.020205	Coordinate:549	Reads:3	Hits:2	Allocated_reads:1.5	Strand:+
TATTGTATTTCAGTCTACCGACCTCCTGG
>Location:NODE_372714_length_2623_cov_15.020205	Coordinate:549	Reads:1	Hits:2	Allocated_reads:0.5	Strand:+
TATTGTATTTCAGTCTACTGACCTCCTGGT
>Location:NODE_372714_length_2623_cov_15.020205	Coordinate:551	Reads:1	Hits:2	Allocated_reads:0.5	Strand:+
TTGTATTTCAGTCTACCGACCTCCTGG
>Location:NODE_372714_length_2623_cov_15.020205	Coordinate:555	Reads:1	Hits:2	Allocated_reads:0.5	Strand:+
ATTTCAGTCTACCGACCTCCTGGTGTTGC
>Location:NODE_372714_length_2623_cov_15.020205	Coordinate:556	Reads:1	Hits:2	Allocated_reads:0.5	Strand:-
ACACCAGGAGGTCGGTAGACTGAAA
>Location:NODE_372714_length_2623_cov_15.020205	Coordinate:556	Reads:1	Hits:2	Allocated_reads:0.5	Strand:-
CACCAGGAGGTCGGTAGACTGAAA
>Location:NODE_372714_length_2623_cov_15.020205	Coordinate:556	Reads:1	Hits:2	Allocated_reads:0.5	Strand:-
TGGCAACACCAGGAGGTCGGTAGACTGAAA
>Location:NODE_372714_length_2623_cov_15.020205	Coordinate:556	Reads:1	Hits:2	Allocated_reads:0.5	Strand:+
TTTCAGTCTACCGACCTCCTGGTGTTGCC
>Location:NODE_372714_length_2623_cov_15.020205	Coordinate:557	Reads:1	Hits:2	Allocated_reads:0.5	Strand:+
TTCAGTCTACCGACCTCCTGGTGTTGCCAGA
>Location:NODE_372714_length_2623_cov_15.020205	Coordinate:560	Reads:1	Hits:2	Allocated_reads:0.5	Strand:+
AGTCTACCGACCTCCTGGTGTTGCC
>Location:NODE_372714_length_2623_cov_15.020205	Coordinate:560	Reads:1	Hits:2	Allocated_reads:0.5	Strand:-
GCAACACCAGGAGGTCGGTAGACT
>Location:NODE_372714_length_2623_cov_15.020205	Coordinate:562	Reads:1	Hits:2	Allocated_reads:0.5	Strand:-
TCTGGCAACACCAGGAGGTCGGTAGA
>Location:NODE_372714_length_2623_cov_15.020205	Coordinate:564	Reads:1	Hits:2	Allocated_reads:0.5	Strand:-
TACTCTGGCAACACCAGGAGGTCGGTA
>Location:NODE_372714_length_2623_cov_15.020205	Coordinate:566	Reads:1	Hits:2	Allocated_reads:0.5	Strand:-
AAATACTCTGGCAACACCAGGAGGTCGT
>Location:NODE_372714_length_2623_cov_15.020205	Coordinate:570	Reads:1	Hits:2	Allocated_reads:0.5	Strand:-
TCAGCTGAAAATACTCTGGCAACACCAGGAGG
>Location:NODE_372714_length_2623_cov_15.020205	Coordinate:570	Reads:2	Hits:2	Allocated_reads:1	Strand:-
TTCAGCTGAAAATACTCTGGCAACACCAGGAGG
>Location:NODE_372714_length_2623_cov_15.020205	Coordinate:572	Reads:1	Hits:2	Allocated_reads:0.5	Strand:-
CAGCTGAAAATACTCTGGCAACACCAGGA
>Location:NODE_372714_length_2623_cov_15.020205	Coordinate:572	Reads:4	Hits:2	Allocated_reads:2	Strand:-
TCAGCTGAAAATACTCTGGCAACACCAGGA
>Location:NODE_372714_length_2623_cov_15.020205	Coordinate:572	Reads:5	Hits:2	Allocated_reads:2.5	Strand:-
TTCAGCTGAAAATACTCTGGCAACACCAGGA
>Location:NODE_372714_length_2623_cov_15.020205	Coordinate:573	Reads:1	Hits:2	Allocated_reads:0.5	Strand:-
TTCAGCTGAAAATACTCTGGCAACACCAAA
>Location:NODE_372714_length_2623_cov_15.020205	Coordinate:574	Reads:1	Hits:2	Allocated_reads:0.5	Strand:-
TTCAGCTGAAAATACTCTGGCAACACCAA
>Location:NODE_372714_length_2623_cov_15.020205	Coordinate:574	Reads:4	Hits:2	Allocated_reads:2	Strand:-
TTCAGCTGAAAATACTCTGGCAACACCAG
>Location:NODE_372714_length_2623_cov_15.020205	Coordinate:575	Reads:3	Hits:2	Allocated_reads:1.5	Strand:-
TCAGCTGAAAATACTCTGGCAACACCA
>Location:NODE_372714_length_2623_cov_15.020205	Coordinate:575	Reads:1	Hits:2	Allocated_reads:0.5	Strand:-
TTCAGCTGAAAATACTCTGGCAACACCT
>Location:NODE_372714_length_2623_cov_15.020205	Coordinate:575	Reads:10	Hits:2	Allocated_reads:5	Strand:-
TTCAGCTGAAAATACTCTGGCAACACCA
>Location:NODE_372714_length_2623_cov_15.020205	Coordinate:576	Reads:6	Hits:2	Allocated_reads:3	Strand:-
TCAGCTGAAAATACTCTGGCAACACC
>Location:NODE_372714_length_2623_cov_15.020205	Coordinate:576	Reads:1	Hits:2	Allocated_reads:0.5	Strand:-
TTCAGCTGAAAATACTCTGGCAACACT
>Location:NODE_372714_length_2623_cov_15.020205	Coordinate:576	Reads:12	Hits:2	Allocated_reads:6	Strand:-
TTCAGCTGAAAATACTCTGGCAACACC
>Location:NODE_372714_length_2623_cov_15.020205	Coordinate:577	Reads:1	Hits:2	Allocated_reads:0.5	Strand:-
TCAGCTGAAAATACTCTGGCAACAC
>Location:NODE_372714_length_2623_cov_15.020205	Coordinate:577	Reads:3	Hits:2	Allocated_reads:1.5	Strand:-
TTCAGCTGAAAATACTCTGGCAACAC
>Location:NODE_372714_length_2623_cov_15.020205	Coordinate:578	Reads:1	Hits:2	Allocated_reads:0.5	Strand:-
ATTCAGCTGAAAATACTCTGGCAACA
>Location:NODE_372714_length_2623_cov_15.020205	Coordinate:579	Reads:1	Hits:2	Allocated_reads:0.5	Strand:-
ATTCAGCTGAAAATACTCTGGCAAC
>Location:NODE_372714_length_2623_cov_15.020205	Coordinate:579	Reads:5	Hits:2	Allocated_reads:2.5	Strand:-
TTCAGCTGAAAATACTCTGGCAAC
>Location:NODE_372714_length_2623_cov_15.020205	Coordinate:581	Reads:1	Hits:1	Allocated_reads:1	Strand:-
ACCGAATTCAGCTGAAAATACTCTGGCA
>Location:NODE_372714_length_2623_cov_15.020205	Coordinate:581	Reads:1	Hits:1	Allocated_reads:1	Strand:-
CACCGAATTCAGCTGAAAATACTCTGGCA
>Location:NODE_372714_length_2623_cov_15.020205	Coordinate:581	Reads:1	Hits:2	Allocated_reads:0.5	Strand:-
GAATTCAGCTGAAAATACTCTGGCA
>Location:NODE_372714_length_2623_cov_15.020205	Coordinate:581	Reads:1	Hits:1	Allocated_reads:1	Strand:-
TCACCGAATTCAGCTGAAAATACTCTGGCA
>Location:NODE_372714_length_2623_cov_15.020205	Coordinate:581	Reads:2	Hits:2	Allocated_reads:1	Strand:+
TGCCAGAGTATTTTCAGCTGAATTC
>Location:NODE_372714_length_2623_cov_15.020205	Coordinate:581	Reads:2	Hits:1	Allocated_reads:2	Strand:+
TGCCAGAGTATTTTCAGCTGAATTCGGT
>Location:NODE_372714_length_2623_cov_15.020205	Coordinate:581	Reads:1	Hits:1	Allocated_reads:1	Strand:+
TGCCAGAGTATTTTCAGCTGAATTCGGTG
>Location:NODE_372714_length_2623_cov_15.020205	Coordinate:582	Reads:1	Hits:2	Allocated_reads:0.5	Strand:-
GAATTCAGCTGAAAATACTCTGGC
>Location:NODE_372714_length_2623_cov_15.020205	Coordinate:582	Reads:2	Hits:1	Allocated_reads:2	Strand:-
TCACCGAATTCAGCTGAAAATACTCTGGC
>Location:NODE_372714_length_2623_cov_15.020205	Coordinate:583	Reads:1	Hits:1	Allocated_reads:1	Strand:-
TCACCGAATTCAGCTGAAAATACTCTGG
>Location:NODE_372714_length_2623_cov_15.020205	Coordinate:584	Reads:1	Hits:1	Allocated_reads:1	Strand:-
TCACCGAATTCAGCTGAAAATACTCTG
>Location:NODE_372714_length_2623_cov_15.020205	Coordinate:585	Reads:2	Hits:1	Allocated_reads:2	Strand:-
TCACCGAATTCAGCTGAAAATACTCT
>Location:NODE_372714_length_2623_cov_15.020205	Coordinate:586	Reads:1	Hits:1	Allocated_reads:1	Strand:-
CACCGAATTCAGCTGAAAATACTC
>Location:NODE_372714_length_2623_cov_15.020205	Coordinate:586	Reads:1	Hits:1	Allocated_reads:1	Strand:-
GTCACCGAATTCAGCTGAAAATACTC
>Location:NODE_372714_length_2623_cov_15.020205	Coordinate:586	Reads:4	Hits:1	Allocated_reads:4	Strand:-
TCACCGAATTCAGCTGAAAATACTC
>Location:NODE_372714_length_2623_cov_15.020205	Coordinate:587	Reads:1	Hits:1	Allocated_reads:1	Strand:-
AAGGTCACCGAATTCAGCTGAAAATACT
>Location:NODE_372714_length_2623_cov_15.020205	Coordinate:587	Reads:1	Hits:1	Allocated_reads:1	Strand:-
TCACCGAATTCAGCTGAAAATACT
>Location:NODE_372714_length_2623_cov_15.020205	Coordinate:588	Reads:1	Hits:1	Allocated_reads:1	Strand:-
AAAGGTCACCGAATTCAGCTGAAAATAC
>Location:NODE_372714_length_2623_cov_15.020205	Coordinate:589	Reads:1	Hits:1	Allocated_reads:1	Strand:+
TATTTTCAGCTGAATTCGGTGACC
>Location:NODE_372714_length_2623_cov_15.020205	Coordinate:592	Reads:1	Hits:1	Allocated_reads:1	Strand:+
TTTCAGCTGAATTCGGTGACCTTT
>Location:NODE_372714_length_2623_cov_15.020205	Coordinate:592	Reads:1	Hits:1	Allocated_reads:1	Strand:+
TTTCAGCTGAATTCGGTGACCTTTC
>Location:NODE_372714_length_2623_cov_15.020205	Coordinate:592	Reads:1	Hits:1	Allocated_reads:1	Strand:+
TTTCAGCTGAATTCGGTGACCTTTCAT
>Location:NODE_372714_length_2623_cov_15.020205	Coordinate:592	Reads:10	Hits:1	Allocated_reads:10	Strand:+
TTTCAGCTGAATTCGGTGACCTTTCATC
>Location:NODE_372714_length_2623_cov_15.020205	Coordinate:593	Reads:2	Hits:1	Allocated_reads:2	Strand:+
TTCAGCTGAATTCGGTGACCTTTC
>Location:NODE_372714_length_2623_cov_15.020205	Coordinate:593	Reads:1	Hits:1	Allocated_reads:1	Strand:+
TTCAGCTGAATTCGGTGACCTTTCG
>Location:NODE_372714_length_2623_cov_15.020205	Coordinate:593	Reads:3	Hits:1	Allocated_reads:3	Strand:+
TTCAGCTGAATTCGGTGACCTTTCA
>Location:NODE_372714_length_2623_cov_15.020205	Coordinate:593	Reads:52	Hits:1	Allocated_reads:52	Strand:+
TTCAGCTGAATTCGGTGACCTTTCATC
>Location:NODE_372714_length_2623_cov_15.020205	Coordinate:593	Reads:4	Hits:1	Allocated_reads:4	Strand:+
TTCAGCTGAATTCGGTGACCTTTCATCA
>Location:NODE_372714_length_2623_cov_15.020205	Coordinate:593	Reads:6	Hits:1	Allocated_reads:6	Strand:+
TTCAGCTGAATTCGGTGACCTTTCATCATT
>Location:NODE_372714_length_2623_cov_15.020205	Coordinate:594	Reads:1	Hits:1	Allocated_reads:1	Strand:+
TCAGCTGAATTCGGTGACCTTTCATC
>Location:NODE_372714_length_2623_cov_15.020205	Coordinate:594	Reads:1	Hits:1	Allocated_reads:1	Strand:+
TCAGCTGAATTCGGTGACCTTTCATCATT
>Location:NODE_372714_length_2623_cov_15.020205	Coordinate:596	Reads:1	Hits:1	Allocated_reads:1	Strand:-
TAAATGATGAAAGGTCACCGAATTCAGCT
>Location:NODE_372714_length_2623_cov_15.020205	Coordinate:597	Reads:3	Hits:1	Allocated_reads:3	Strand:-
TAAATGATGAAAGGTCACCGAATTCAGC
>Location:NODE_372714_length_2623_cov_15.020205	Coordinate:597	Reads:2	Hits:1	Allocated_reads:2	Strand:-
TGATGAAAGGTCACCGAATTCAGC
>Location:NODE_372714_length_2623_cov_15.020205	Coordinate:600	Reads:1	Hits:1	Allocated_reads:1	Strand:-
TGATAAATGATGAAAGGTCACCGAATTC
>Location:NODE_372714_length_2623_cov_15.020205	Coordinate:602	Reads:1	Hits:1	Allocated_reads:1	Strand:-
TAATGATAAATGATGAAAGGTCACCGAAT
>Location:NODE_372714_length_2623_cov_15.020205	Coordinate:603	Reads:2	Hits:1	Allocated_reads:2	Strand:-
TGATAAATGATGAAAGGTCACCGAA
>Location:NODE_372714_length_2623_cov_15.020205	Coordinate:606	Reads:1	Hits:1	Allocated_reads:1	Strand:-
TAATGATAAATGATGAAAGGTCACC
>Location:NODE_372714_length_2623_cov_15.020205	Coordinate:617	Reads:1	Hits:2	Allocated_reads:0.5	Strand:-
TTCCCCAATGTAATGATAAATGAT
>Location:NODE_372714_length_2623_cov_15.020205	Coordinate:623	Reads:1	Hits:2	Allocated_reads:0.5	Strand:+
TATCATTACATTGGGGAAGGTTGT
>Location:NODE_372714_length_2623_cov_15.020205	Coordinate:629	Reads:1	Hits:2	Allocated_reads:0.5	Strand:+
TACATTGGGGAAGGTTGTAATACTGAGA
>Location:NODE_372714_length_2623_cov_15.020205	Coordinate:630	Reads:3	Hits:2	Allocated_reads:1.5	Strand:-
CAGTATTACAACCTTCCCCAATGT
>Location:NODE_372714_length_2623_cov_15.020205	Coordinate:630	Reads:1	Hits:2	Allocated_reads:0.5	Strand:-
CTCAGTATTACAACCTTCCCCAATGT
>Location:NODE_372714_length_2623_cov_15.020205	Coordinate:631	Reads:1	Hits:2	Allocated_reads:0.5	Strand:-
TATCTCAGTATTACAACCTTCCCCAATG
>Location:NODE_372714_length_2623_cov_15.020205	Coordinate:635	Reads:8	Hits:2	Allocated_reads:4	Strand:-
TATCTCAGTATTACAACCTTCCCC
>Location:NODE_372714_length_2623_cov_15.020205	Coordinate:641	Reads:1	Hits:2	Allocated_reads:0.5	Strand:+
GGTTGTAATACTGAGATATTTTAAT
>Location:NODE_372714_length_2623_cov_15.020205	Coordinate:644	Reads:1	Hits:1	Allocated_reads:1	Strand:+
TGTAATACTGAGATATTTTAACCTTTTAGCCT
>Location:NODE_372714_length_2623_cov_15.020205	Coordinate:647	Reads:2	Hits:1	Allocated_reads:2	Strand:+
AATACTGAGATATTTTAACCTTTTAGCCT
>Location:NODE_372714_length_2623_cov_15.020205	Coordinate:649	Reads:1	Hits:1	Allocated_reads:1	Strand:-
AAGGCTAAAAGGTTAAAATATCTCAGTA
>Location:NODE_372714_length_2623_cov_15.020205	Coordinate:649	Reads:3	Hits:1	Allocated_reads:3	Strand:+
TACTGAGATATTTTAACCTTTTAG
>Location:NODE_372714_length_2623_cov_15.020205	Coordinate:649	Reads:6	Hits:1	Allocated_reads:6	Strand:+
TACTGAGATATTTTAACCTTTTAGCC
>Location:NODE_372714_length_2623_cov_15.020205	Coordinate:649	Reads:26	Hits:1	Allocated_reads:26	Strand:+
TACTGAGATATTTTAACCTTTTAGCCT
>Location:NODE_372714_length_2623_cov_15.020205	Coordinate:649	Reads:3	Hits:1	Allocated_reads:3	Strand:+
TACTGAGATATTTTAACCTTTTAGCCTT
>Location:NODE_372714_length_2623_cov_15.020205	Coordinate:649	Reads:4	Hits:1	Allocated_reads:4	Strand:+
TACTGAGATATTTTAACCTTTTAGCCTTT
>Location:NODE_372714_length_2623_cov_15.020205	Coordinate:649	Reads:3	Hits:1	Allocated_reads:3	Strand:+
TACTGAGATATTTTAACCTTTTAGCCTTTT
>Location:NODE_372714_length_2623_cov_15.020205	Coordinate:660	Reads:1	Hits:1	Allocated_reads:1	Strand:+
TTTAACCTTTTAGCCTTTTTTGATGCC
>Location:NODE_372714_length_2623_cov_15.020205	Coordinate:662	Reads:1	Hits:1	Allocated_reads:1	Strand:+
TAACCTTTTAGCCTTTTTTGATGCCAA
>Location:NODE_372714_length_2623_cov_15.020205	Coordinate:668	Reads:1	Hits:1	Allocated_reads:1	Strand:-
TATGAGTCATGTTGGCATCAAAAAAGGCTAAA
>Location:NODE_372714_length_2623_cov_15.020205	Coordinate:671	Reads:2	Hits:1	Allocated_reads:2	Strand:-
TATGAGTCATGTTGGCATCAAAAAAGGCT
>Location:NODE_372714_length_2623_cov_15.020205	Coordinate:671	Reads:2	Hits:1	Allocated_reads:2	Strand:-
TGAGTCATGTTGGCATCAAAAAAGGCT
>Location:NODE_372714_length_2623_cov_15.020205	Coordinate:672	Reads:1	Hits:3	Allocated_reads:0.333333333333333	Strand:-
TATGAGTCATGTTGGCATCAAAAAAGGC
>Location:NODE_372714_length_2623_cov_15.020205	Coordinate:672	Reads:2	Hits:3	Allocated_reads:0.666666666666667	Strand:-
TGAGTCATGTTGGCATCAAAAAAGGC
>Location:NODE_372714_length_2623_cov_15.020205	Coordinate:673	Reads:1	Hits:3	Allocated_reads:0.333333333333333	Strand:+
CCTTTTTTGATGCCAACATGACTCATAGT
>Location:NODE_372714_length_2623_cov_15.020205	Coordinate:675	Reads:1	Hits:3	Allocated_reads:0.333333333333333	Strand:-
TATGAGTCATGTTGGCATCAAAAAA
>Location:NODE_372714_length_2623_cov_15.020205	Coordinate:675	Reads:1	Hits:3	Allocated_reads:0.333333333333333	Strand:+
TTTTTTGATGCCAACATGACTCATAGT
>Location:NODE_372714_length_2623_cov_15.020205	Coordinate:677	Reads:1	Hits:3	Allocated_reads:0.333333333333333	Strand:+
TTTTGATGCCAACATGACTCATAGTG
>Location:NODE_372714_length_2623_cov_15.020205	Coordinate:677	Reads:4	Hits:1	Allocated_reads:4	Strand:+
TTTTGATGCCAACATGACTCATAGTGACA
>Location:NODE_372714_length_2623_cov_15.020205	Coordinate:678	Reads:1	Hits:3	Allocated_reads:0.333333333333333	Strand:-
CACTATGAGTCATGTTGGCATCAAA
>Location:NODE_372714_length_2623_cov_15.020205	Coordinate:678	Reads:2	Hits:3	Allocated_reads:0.666666666666667	Strand:+
TTTGATGCCAACATGACTCATAGT
>Location:NODE_372714_length_2623_cov_15.020205	Coordinate:678	Reads:7	Hits:1	Allocated_reads:7	Strand:+
TTTGATGCCAACATGACTCATAGTGACA
>Location:NODE_372714_length_2623_cov_15.020205	Coordinate:679	Reads:1	Hits:2	Allocated_reads:0.5	Strand:+
TTGATGCCAACATGACTCATAGTGAC
>Location:NODE_372714_length_2623_cov_15.020205	Coordinate:679	Reads:1	Hits:1	Allocated_reads:1	Strand:+
TTGATGCCAACATGACTCATAGTGACA
>Location:NODE_372714_length_2623_cov_15.020205	Coordinate:680	Reads:2	Hits:1	Allocated_reads:2	Strand:+
TGATGCCAACATGACTCATAGTGACA
>Location:NODE_372714_length_2623_cov_15.020205	Coordinate:681	Reads:2	Hits:1	Allocated_reads:2	Strand:+
GATGCCAACATGACTCATAGTGACA
>Location:NODE_372714_length_2623_cov_15.020205	Coordinate:683	Reads:1	Hits:1	Allocated_reads:1	Strand:+
TGCCAACATGACTCATAGTGACATTCA
>Location:NODE_372714_length_2623_cov_15.020205	Coordinate:683	Reads:1	Hits:1	Allocated_reads:1	Strand:+
TGCCAACATGACTCATAGTGACATTCACA
>Location:NODE_372714_length_2623_cov_15.020205	Coordinate:685	Reads:1	Hits:1	Allocated_reads:1	Strand:+
CCAACATGACTCATAGTGACATTCACA
>Location:NODE_372714_length_2623_cov_15.020205	Coordinate:686	Reads:1	Hits:1	Allocated_reads:1	Strand:+
CAACATGACTCATAGTGACATTCACACA
>Location:NODE_372714_length_2623_cov_15.020205	Coordinate:687	Reads:1	Hits:1	Allocated_reads:1	Strand:+
AACATGACTCATAGTGACATTCACACATTT
>Location:NODE_372714_length_2623_cov_15.020205	Coordinate:688	Reads:1	Hits:1	Allocated_reads:1	Strand:+
ACATGACTCATAGTGACATTCACACA
>Location:NODE_372714_length_2623_cov_15.020205	Coordinate:690	Reads:1	Hits:1	Allocated_reads:1	Strand:+
ATGACTCATAGTGACATTCACACATTTA
>Location:NODE_372714_length_2623_cov_15.020205	Coordinate:691	Reads:1	Hits:1	Allocated_reads:1	Strand:+
TGACTCATAGTGACATTCACACATTTATT
>Location:NODE_372714_length_2623_cov_15.020205	Coordinate:699	Reads:1	Hits:1	Allocated_reads:1	Strand:-
GTTAAAGGACAAAATAAATGTGTGAATGTCACT
>Location:NODE_372714_length_2623_cov_15.020205	Coordinate:701	Reads:1	Hits:1	Allocated_reads:1	Strand:-
TTAAAGGACAAAATAAATGTGTGAATGTCA
>Location:NODE_372714_length_2623_cov_15.020205	Coordinate:703	Reads:2	Hits:1	Allocated_reads:2	Strand:-
TTGTTAAAGGACAAAATAAATGTGTGAATGT
>Location:NODE_372714_length_2623_cov_15.020205	Coordinate:704	Reads:1	Hits:2	Allocated_reads:0.5	Strand:-
TTGTTAAAGGACAAAATAAATGTGTGAATT
>Location:NODE_372714_length_2623_cov_15.020205	Coordinate:707	Reads:2	Hits:4	Allocated_reads:0.5	Strand:-
TTGTTAAAGGACAAAATAAATGTGTGA
>Location:NODE_372714_length_2623_cov_15.020205	Coordinate:708	Reads:1	Hits:4	Allocated_reads:0.25	Strand:+
CACACATTTATTTTGTCCTTTAACAATGAA
>Location:NODE_372714_length_2623_cov_15.020205	Coordinate:709	Reads:1	Hits:4	Allocated_reads:0.25	Strand:-
TTGTTAAAGGACAAAATAAATGTGT
>Location:NODE_372714_length_2623_cov_15.020205	Coordinate:712	Reads:1	Hits:4	Allocated_reads:0.25	Strand:-
TTCATTGTTAAAGGACAAAATAAATT
>Location:NODE_372714_length_2623_cov_15.020205	Coordinate:714	Reads:1	Hits:4	Allocated_reads:0.25	Strand:-
TTCATTGTTAAAGGACAAAATAAA
>Location:NODE_372714_length_2623_cov_15.020205	Coordinate:718	Reads:2	Hits:4	Allocated_reads:0.5	Strand:-
TACATTCATTGTTAAAGGACAAAA
>Location:NODE_372714_length_2623_cov_15.020205	Coordinate:720	Reads:1	Hits:4	Allocated_reads:0.25	Strand:-
AAAGTAGACCTACATTCATTGTTAAAGGACAA
>Location:NODE_372714_length_2623_cov_15.020205	Coordinate:720	Reads:1	Hits:4	Allocated_reads:0.25	Strand:+
TTGTCCTTTAACAATGAATGTAGGTC
>Location:NODE_372714_length_2623_cov_15.020205	Coordinate:720	Reads:3	Hits:4	Allocated_reads:0.75	Strand:+
TTGTCCTTTAACAATGAATGTAGGTCTACT
>Location:NODE_372714_length_2623_cov_15.020205	Coordinate:724	Reads:1	Hits:4	Allocated_reads:0.25	Strand:+
CCTTTAACAATGAATGTAGGTCTACTTTT
>Location:NODE_372714_length_2623_cov_15.020205	Coordinate:724	Reads:1	Hits:4	Allocated_reads:0.25	Strand:+
CCTTTAACAATGAATGTAGGTCTACTTTTGACC
>Location:NODE_372714_length_2623_cov_15.020205	Coordinate:725	Reads:1	Hits:4	Allocated_reads:0.25	Strand:-
AAAGTAGACCTACATTCATTGTTAAAG
>Location:NODE_372714_length_2623_cov_15.020205	Coordinate:726	Reads:1	Hits:4	Allocated_reads:0.25	Strand:+
TTTAACAATGAATGTAGGTCTACTTTTGAC
>Location:NODE_372714_length_2623_cov_15.020205	Coordinate:726	Reads:3	Hits:4	Allocated_reads:0.75	Strand:+
TTTAACAATGAATGTAGGTCTACTTTTGACC
>Location:NODE_372714_length_2623_cov_15.020205	Coordinate:727	Reads:1	Hits:4	Allocated_reads:0.25	Strand:+
TTAACAATGAATGTAGGTCTACTTTTGAC
>Location:NODE_372714_length_2623_cov_15.020205	Coordinate:727	Reads:2	Hits:4	Allocated_reads:0.5	Strand:+
TTAACAATGAATGTAGGTCTACTTTTGACC
>Location:NODE_372714_length_2623_cov_15.020205	Coordinate:728	Reads:1	Hits:4	Allocated_reads:0.25	Strand:+
TAACAATGAATGTAGGTCTACTTTT
>Location:NODE_372714_length_2623_cov_15.020205	Coordinate:728	Reads:1	Hits:4	Allocated_reads:0.25	Strand:+
TAACAATGAATGTAGGTCTACTTTTG
>Location:NODE_372714_length_2623_cov_15.020205	Coordinate:728	Reads:7	Hits:4	Allocated_reads:1.75	Strand:+
TAACAATGAATGTAGGTCTACTTTTGAC
>Location:NODE_372714_length_2623_cov_15.020205	Coordinate:728	Reads:15	Hits:4	Allocated_reads:3.75	Strand:+
TAACAATGAATGTAGGTCTACTTTTGACC
>Location:NODE_372714_length_2623_cov_15.020205	Coordinate:729	Reads:1	Hits:4	Allocated_reads:0.25	Strand:+
AACAATGAATGTAGGTCTACTTTTGACC
>Location:NODE_372714_length_2623_cov_15.020205	Coordinate:730	Reads:3	Hits:4	Allocated_reads:0.75	Strand:+
ACAATGAATGTAGGTCTACTTTTGACC
>Location:NODE_372714_length_2623_cov_15.020205	Coordinate:731	Reads:1	Hits:4	Allocated_reads:0.25	Strand:+
CAATGAATGTAGGTCTACTTTTGAC
>Location:NODE_372714_length_2623_cov_15.020205	Coordinate:732	Reads:3	Hits:4	Allocated_reads:0.75	Strand:+
AATGAATGTAGGTCTACTTTTGACC
>Location:NODE_372714_length_2623_cov_15.020205	Coordinate:742	Reads:1	Hits:4	Allocated_reads:0.25	Strand:-
TGTTTTAGTGGGTCAAAAGTAGACC
>Location:NODE_372714_length_2623_cov_15.020205	Coordinate:747	Reads:1	Hits:4	Allocated_reads:0.25	Strand:-
TATTGGACAATTCTTTGTTTTGGTGGGTCAAAAGT
>Location:NODE_372714_length_2623_cov_15.020205	Coordinate:752	Reads:2	Hits:4	Allocated_reads:0.5	Strand:-
TATTGGACAATTCTTTGTTTTAGTGGGTCA
>Location:NODE_372714_length_2623_cov_15.020205	Coordinate:752	Reads:1	Hits:4	Allocated_reads:0.25	Strand:+
TGACCCACTAAAACAAAGAATTGT
>Location:NODE_372714_length_2623_cov_15.020205	Coordinate:753	Reads:1	Hits:4	Allocated_reads:0.25	Strand:-
TTGGACAATTCTTTGTTTTAGTGGGTC
>Location:NODE_372714_length_2623_cov_15.020205	Coordinate:754	Reads:1	Hits:4	Allocated_reads:0.25	Strand:-
TATTGGACAATTCTTTGTCTTAGTGGGT
>Location:NODE_372714_length_2623_cov_15.020205	Coordinate:754	Reads:2	Hits:4	Allocated_reads:0.5	Strand:-
TATTGGACAATTCTTTGTTTTAGTGGGT
>Location:NODE_372714_length_2623_cov_15.020205	Coordinate:754	Reads:1	Hits:4	Allocated_reads:0.25	Strand:-
TGGACAATTCTTTGTTTTAGTGGGT
>Location:NODE_372714_length_2623_cov_15.020205	Coordinate:754	Reads:7	Hits:4	Allocated_reads:1.75	Strand:-
TTGGACAATTCTTTGTTTTAGTGGGT
>Location:NODE_372714_length_2623_cov_15.020205	Coordinate:755	Reads:1	Hits:4	Allocated_reads:0.25	Strand:+
CCCACTAAAACAAAGAATTGTCCAATATT
>Location:NODE_372714_length_2623_cov_15.020205	Coordinate:755	Reads:1	Hits:4	Allocated_reads:0.25	Strand:-
TATTGGACAATTCTTTGTTTTAGTGGG
>Location:NODE_372714_length_2623_cov_15.020205	Coordinate:755	Reads:1	Hits:4	Allocated_reads:0.25	Strand:-
TTGGACAATTCTTTGTTTTAGTGGG
>Location:NODE_372714_length_2623_cov_15.020205	Coordinate:756	Reads:1	Hits:4	Allocated_reads:0.25	Strand:-
TATTGGACAATTCTTTGTTTTAGTGG
>Location:NODE_372714_length_2623_cov_15.020205	Coordinate:756	Reads:1	Hits:4	Allocated_reads:0.25	Strand:-
TATTGGACAATTCTTTGTTTTAGTGT
>Location:NODE_372714_length_2623_cov_15.020205	Coordinate:756	Reads:3	Hits:4	Allocated_reads:0.75	Strand:-
TTGGACAATTCTTTGTTTTAGTGG
>Location:NODE_372714_length_2623_cov_15.020205	Coordinate:757	Reads:1	Hits:4	Allocated_reads:0.25	Strand:-
TATTGGACAATTCTTTGTTTTAGTG
>Location:NODE_372714_length_2623_cov_15.020205	Coordinate:758	Reads:1	Hits:4	Allocated_reads:0.25	Strand:-
GAATATTGGACAATTCTTTCTTTTAGT
>Location:NODE_372714_length_2623_cov_15.020205	Coordinate:758	Reads:1	Hits:4	Allocated_reads:0.25	Strand:-
TATTGGACAATTCTTTGTTTTAGT
>Location:NODE_372714_length_2623_cov_15.020205	Coordinate:758	Reads:1	Hits:4	Allocated_reads:0.25	Strand:-
TGAATATTGGACAATTCTTTCTTTTAGT
>Location:NODE_372714_length_2623_cov_15.020205	Coordinate:761	Reads:1	Hits:4	Allocated_reads:0.25	Strand:-
GAATATTGGACAATTCTTTGTTTT
>Location:NODE_372714_length_2623_cov_15.020205	Coordinate:762	Reads:1	Hits:4	Allocated_reads:0.25	Strand:-
TTGAATATTGGACAATTCTTTGTTT
>Location:NODE_372714_length_2623_cov_15.020205	Coordinate:772	Reads:1	Hits:4	Allocated_reads:0.25	Strand:+
TTGTCCAATATTCAAGTTTTTGTACT
>Location:NODE_372714_length_2623_cov_15.020205	Coordinate:772	Reads:1	Hits:4	Allocated_reads:0.25	Strand:+
TTGTCCAATATTCAAGTTTTTGTACTTGGA
>Location:NODE_372714_length_2623_cov_15.020205	Coordinate:807	Reads:1	Hits:2	Allocated_reads:0.5	Strand:-
TATGAGTCATGTTGGCATCAAAAAAGGCAGG
>Location:NODE_372714_length_2623_cov_15.020205	Coordinate:809	Reads:1	Hits:2	Allocated_reads:0.5	Strand:+
TGCCTTTTTTGATGCCAACATGACTCATAGT
>Location:NODE_372714_length_2623_cov_15.020205	Coordinate:810	Reads:1	Hits:3	Allocated_reads:0.333333333333333	Strand:-
TATGAGTCATGTTGGCATCAAAAAAGGC
>Location:NODE_372714_length_2623_cov_15.020205	Coordinate:810	Reads:2	Hits:3	Allocated_reads:0.666666666666667	Strand:-
TGAGTCATGTTGGCATCAAAAAAGGC
>Location:NODE_372714_length_2623_cov_15.020205	Coordinate:811	Reads:1	Hits:3	Allocated_reads:0.333333333333333	Strand:+
CCTTTTTTGATGCCAACATGACTCATAGT
>Location:NODE_372714_length_2623_cov_15.020205	Coordinate:813	Reads:1	Hits:3	Allocated_reads:0.333333333333333	Strand:-
TATGAGTCATGTTGGCATCAAAAAA
>Location:NODE_372714_length_2623_cov_15.020205	Coordinate:813	Reads:1	Hits:3	Allocated_reads:0.333333333333333	Strand:+
TTTTTTGATGCCAACATGACTCATAGT
>Location:NODE_372714_length_2623_cov_15.020205	Coordinate:815	Reads:1	Hits:3	Allocated_reads:0.333333333333333	Strand:+
TTTTGATGCCAACATGACTCATAGTG
>Location:NODE_372714_length_2623_cov_15.020205	Coordinate:816	Reads:1	Hits:3	Allocated_reads:0.333333333333333	Strand:-
CACTATGAGTCATGTTGGCATCAAA
>Location:NODE_372714_length_2623_cov_15.020205	Coordinate:816	Reads:2	Hits:3	Allocated_reads:0.666666666666667	Strand:+
TTTGATGCCAACATGACTCATAGT
>Location:NODE_372714_length_2623_cov_15.020205	Coordinate:816	Reads:1	Hits:1	Allocated_reads:1	Strand:+
TTTGATGCCAACATGACTCATAGTGAAGT
>Location:NODE_372714_length_2623_cov_15.020205	Coordinate:817	Reads:1	Hits:1	Allocated_reads:1	Strand:+
TTGATGCCAACATGACTCATAGTGAAGT
>Location:NODE_372714_length_2623_cov_15.020205	Coordinate:818	Reads:1	Hits:1	Allocated_reads:1	Strand:+
TGATGCCAACATGACTCATAGTGAATT
>Location:NODE_372714_length_2623_cov_15.020205	Coordinate:818	Reads:1	Hits:1	Allocated_reads:1	Strand:-
TTCACTATGAGTCATGTTGGCATCA
>Location:NODE_372714_length_2623_cov_15.020205	Coordinate:819	Reads:2	Hits:1	Allocated_reads:2	Strand:-
TGTGTGAACTTCACTATGAGTCATGTTGGCATC
>Location:NODE_372714_length_2623_cov_15.020205	Coordinate:821	Reads:1	Hits:1	Allocated_reads:1	Strand:+
TGCCAACATGACTCATAGTGAAGTTCACACATT
>Location:NODE_372714_length_2623_cov_15.020205	Coordinate:842	Reads:1	Hits:1	Allocated_reads:1	Strand:-
TTAAAGGACAAAATAAATGTGTGAACT
>Location:NODE_372714_length_2623_cov_15.020205	Coordinate:842	Reads:1	Hits:2	Allocated_reads:0.5	Strand:-
TTGTTAAAGGACAAAATAAATGTGTGAATT
>Location:NODE_372714_length_2623_cov_15.020205	Coordinate:842	Reads:3	Hits:1	Allocated_reads:3	Strand:-
TTGTTAAAGGACAAAATAAATGTGTGAACT
>Location:NODE_372714_length_2623_cov_15.020205	Coordinate:845	Reads:2	Hits:4	Allocated_reads:0.5	Strand:-
TTGTTAAAGGACAAAATAAATGTGTGA
>Location:NODE_372714_length_2623_cov_15.020205	Coordinate:846	Reads:1	Hits:4	Allocated_reads:0.25	Strand:+
CACACATTTATTTTGTCCTTTAACAATGAA
>Location:NODE_372714_length_2623_cov_15.020205	Coordinate:847	Reads:1	Hits:4	Allocated_reads:0.25	Strand:-
TTGTTAAAGGACAAAATAAATGTGT
>Location:NODE_372714_length_2623_cov_15.020205	Coordinate:850	Reads:1	Hits:4	Allocated_reads:0.25	Strand:-
TTCATTGTTAAAGGACAAAATAAATT
>Location:NODE_372714_length_2623_cov_15.020205	Coordinate:852	Reads:1	Hits:4	Allocated_reads:0.25	Strand:-
TTCATTGTTAAAGGACAAAATAAA
>Location:NODE_372714_length_2623_cov_15.020205	Coordinate:856	Reads:2	Hits:4	Allocated_reads:0.5	Strand:-
TACATTCATTGTTAAAGGACAAAA
>Location:NODE_372714_length_2623_cov_15.020205	Coordinate:858	Reads:1	Hits:4	Allocated_reads:0.25	Strand:-
AAAGTAGACCTACATTCATTGTTAAAGGACAA
>Location:NODE_372714_length_2623_cov_15.020205	Coordinate:858	Reads:1	Hits:4	Allocated_reads:0.25	Strand:+
TTGTCCTTTAACAATGAATGTAGGTC
>Location:NODE_372714_length_2623_cov_15.020205	Coordinate:858	Reads:3	Hits:4	Allocated_reads:0.75	Strand:+
TTGTCCTTTAACAATGAATGTAGGTCTACT
>Location:NODE_372714_length_2623_cov_15.020205	Coordinate:862	Reads:1	Hits:4	Allocated_reads:0.25	Strand:+
CCTTTAACAATGAATGTAGGTCTACTTTT
>Location:NODE_372714_length_2623_cov_15.020205	Coordinate:862	Reads:1	Hits:4	Allocated_reads:0.25	Strand:+
CCTTTAACAATGAATGTAGGTCTACTTTTGACC
>Location:NODE_372714_length_2623_cov_15.020205	Coordinate:863	Reads:1	Hits:4	Allocated_reads:0.25	Strand:-
AAAGTAGACCTACATTCATTGTTAAAG
>Location:NODE_372714_length_2623_cov_15.020205	Coordinate:864	Reads:1	Hits:4	Allocated_reads:0.25	Strand:+
TTTAACAATGAATGTAGGTCTACTTTTGAC
>Location:NODE_372714_length_2623_cov_15.020205	Coordinate:864	Reads:3	Hits:4	Allocated_reads:0.75	Strand:+
TTTAACAATGAATGTAGGTCTACTTTTGACC
>Location:NODE_372714_length_2623_cov_15.020205	Coordinate:865	Reads:1	Hits:4	Allocated_reads:0.25	Strand:+
TTAACAATGAATGTAGGTCTACTTTTGAC
>Location:NODE_372714_length_2623_cov_15.020205	Coordinate:865	Reads:2	Hits:4	Allocated_reads:0.5	Strand:+
TTAACAATGAATGTAGGTCTACTTTTGACC
>Location:NODE_372714_length_2623_cov_15.020205	Coordinate:866	Reads:1	Hits:4	Allocated_reads:0.25	Strand:+
TAACAATGAATGTAGGTCTACTTTT
>Location:NODE_372714_length_2623_cov_15.020205	Coordinate:866	Reads:1	Hits:4	Allocated_reads:0.25	Strand:+
TAACAATGAATGTAGGTCTACTTTTG
>Location:NODE_372714_length_2623_cov_15.020205	Coordinate:866	Reads:7	Hits:4	Allocated_reads:1.75	Strand:+
TAACAATGAATGTAGGTCTACTTTTGAC
>Location:NODE_372714_length_2623_cov_15.020205	Coordinate:866	Reads:15	Hits:4	Allocated_reads:3.75	Strand:+
TAACAATGAATGTAGGTCTACTTTTGACC
>Location:NODE_372714_length_2623_cov_15.020205	Coordinate:867	Reads:1	Hits:4	Allocated_reads:0.25	Strand:+
AACAATGAATGTAGGTCTACTTTTGACC
>Location:NODE_372714_length_2623_cov_15.020205	Coordinate:868	Reads:3	Hits:4	Allocated_reads:0.75	Strand:+
ACAATGAATGTAGGTCTACTTTTGACC
>Location:NODE_372714_length_2623_cov_15.020205	Coordinate:869	Reads:1	Hits:4	Allocated_reads:0.25	Strand:+
CAATGAATGTAGGTCTACTTTTGAC
>Location:NODE_372714_length_2623_cov_15.020205	Coordinate:870	Reads:3	Hits:4	Allocated_reads:0.75	Strand:+
AATGAATGTAGGTCTACTTTTGACC
>Location:NODE_372714_length_2623_cov_15.020205	Coordinate:880	Reads:1	Hits:4	Allocated_reads:0.25	Strand:-
TGTTTTAGTGGGTCAAAAGTAGACC
>Location:NODE_372714_length_2623_cov_15.020205	Coordinate:885	Reads:1	Hits:4	Allocated_reads:0.25	Strand:-
TATTGGACAATTCTTTGTTTTGGTGGGTCAAAAGT
>Location:NODE_372714_length_2623_cov_15.020205	Coordinate:890	Reads:2	Hits:4	Allocated_reads:0.5	Strand:-
TATTGGACAATTCTTTGTTTTAGTGGGTCA
>Location:NODE_372714_length_2623_cov_15.020205	Coordinate:890	Reads:1	Hits:4	Allocated_reads:0.25	Strand:+
TGACCCACTAAAACAAAGAATTGT
>Location:NODE_372714_length_2623_cov_15.020205	Coordinate:891	Reads:1	Hits:4	Allocated_reads:0.25	Strand:-
TTGGACAATTCTTTGTTTTAGTGGGTC
>Location:NODE_372714_length_2623_cov_15.020205	Coordinate:892	Reads:1	Hits:4	Allocated_reads:0.25	Strand:-
TATTGGACAATTCTTTGTCTTAGTGGGT
>Location:NODE_372714_length_2623_cov_15.020205	Coordinate:892	Reads:2	Hits:4	Allocated_reads:0.5	Strand:-
TATTGGACAATTCTTTGTTTTAGTGGGT
>Location:NODE_372714_length_2623_cov_15.020205	Coordinate:892	Reads:1	Hits:4	Allocated_reads:0.25	Strand:-
TGGACAATTCTTTGTTTTAGTGGGT
>Location:NODE_372714_length_2623_cov_15.020205	Coordinate:892	Reads:7	Hits:4	Allocated_reads:1.75	Strand:-
TTGGACAATTCTTTGTTTTAGTGGGT
>Location:NODE_372714_length_2623_cov_15.020205	Coordinate:893	Reads:1	Hits:4	Allocated_reads:0.25	Strand:+
CCCACTAAAACAAAGAATTGTCCAATATT
>Location:NODE_372714_length_2623_cov_15.020205	Coordinate:893	Reads:1	Hits:4	Allocated_reads:0.25	Strand:-
TATTGGACAATTCTTTGTTTTAGTGGG
>Location:NODE_372714_length_2623_cov_15.020205	Coordinate:893	Reads:1	Hits:4	Allocated_reads:0.25	Strand:-
TTGGACAATTCTTTGTTTTAGTGGG
>Location:NODE_372714_length_2623_cov_15.020205	Coordinate:894	Reads:1	Hits:4	Allocated_reads:0.25	Strand:-
TATTGGACAATTCTTTGTTTTAGTGG
>Location:NODE_372714_length_2623_cov_15.020205	Coordinate:894	Reads:1	Hits:4	Allocated_reads:0.25	Strand:-
TATTGGACAATTCTTTGTTTTAGTGT
>Location:NODE_372714_length_2623_cov_15.020205	Coordinate:894	Reads:3	Hits:4	Allocated_reads:0.75	Strand:-
TTGGACAATTCTTTGTTTTAGTGG
>Location:NODE_372714_length_2623_cov_15.020205	Coordinate:895	Reads:1	Hits:4	Allocated_reads:0.25	Strand:-
TATTGGACAATTCTTTGTTTTAGTG
>Location:NODE_372714_length_2623_cov_15.020205	Coordinate:896	Reads:1	Hits:4	Allocated_reads:0.25	Strand:-
GAATATTGGACAATTCTTTCTTTTAGT
>Location:NODE_372714_length_2623_cov_15.020205	Coordinate:896	Reads:1	Hits:4	Allocated_reads:0.25	Strand:-
TATTGGACAATTCTTTGTTTTAGT
>Location:NODE_372714_length_2623_cov_15.020205	Coordinate:896	Reads:1	Hits:4	Allocated_reads:0.25	Strand:-
TGAATATTGGACAATTCTTTCTTTTAGT
>Location:NODE_372714_length_2623_cov_15.020205	Coordinate:899	Reads:1	Hits:4	Allocated_reads:0.25	Strand:-
GAATATTGGACAATTCTTTGTTTT
>Location:NODE_372714_length_2623_cov_15.020205	Coordinate:900	Reads:1	Hits:4	Allocated_reads:0.25	Strand:-
TTGAATATTGGACAATTCTTTGTTT
>Location:NODE_372714_length_2623_cov_15.020205	Coordinate:910	Reads:1	Hits:4	Allocated_reads:0.25	Strand:+
TTGTCCAATATTCAAGTTTTTGTACT
>Location:NODE_372714_length_2623_cov_15.020205	Coordinate:910	Reads:1	Hits:4	Allocated_reads:0.25	Strand:+
TTGTCCAATATTCAAGTTTTTGTACTTGGA
>Location:NODE_372714_length_2623_cov_15.020205	Coordinate:923	Reads:1	Hits:3	Allocated_reads:0.333333333333333	Strand:-
AATATGTTCATTTTTCCAAGTACAAAAAACT
>Location:NODE_372714_length_2623_cov_15.020205	Coordinate:924	Reads:2	Hits:3	Allocated_reads:0.666666666666667	Strand:-
AATATGTTCATTTTTCCAAGTACAAAAACT
>Location:NODE_372714_length_2623_cov_15.020205	Coordinate:924	Reads:2	Hits:3	Allocated_reads:0.666666666666667	Strand:-
ATGTTCATTTTTCCAAGTACAAAAACT
>Location:NODE_372714_length_2623_cov_15.020205	Coordinate:924	Reads:15	Hits:3	Allocated_reads:5	Strand:-
TATGTTCATTTTTCCAAGTACAAAAACT
>Location:NODE_372714_length_2623_cov_15.020205	Coordinate:924	Reads:1	Hits:3	Allocated_reads:0.333333333333333	Strand:-
TGTTCATTTTTCCAAGTACAAAAACT
>Location:NODE_372714_length_2623_cov_15.020205	Coordinate:929	Reads:1	Hits:3	Allocated_reads:0.333333333333333	Strand:+
TTGTACTTGGAAAAATGAACATATTTATTA
>Location:NODE_372714_length_2623_cov_15.020205	Coordinate:930	Reads:2	Hits:3	Allocated_reads:0.666666666666667	Strand:+
TGTACTTGGAAAAATGAACATATTTATTA
>Location:NODE_372714_length_2623_cov_15.020205	Coordinate:931	Reads:1	Hits:3	Allocated_reads:0.333333333333333	Strand:+
GTACTTGGAAAAATGAACATATTT
>Location:NODE_372714_length_2623_cov_15.020205	Coordinate:931	Reads:1	Hits:3	Allocated_reads:0.333333333333333	Strand:+
GTACTTGGAAAAATGAACATATTTA
>Location:NODE_372714_length_2623_cov_15.020205	Coordinate:931	Reads:2	Hits:3	Allocated_reads:0.666666666666667	Strand:+
GTACTTGGAAAAATGAACATATTTATTA
>Location:NODE_372714_length_2623_cov_15.020205	Coordinate:931	Reads:1	Hits:3	Allocated_reads:0.333333333333333	Strand:+
GTACTTGGAAAAATGAACATATTTATTAT
>Location:NODE_372714_length_2623_cov_15.020205	Coordinate:931	Reads:1	Hits:3	Allocated_reads:0.333333333333333	Strand:+
GTACTTGGAAAAATGAACATATTTATTATT
>Location:NODE_372714_length_2623_cov_15.020205	Coordinate:932	Reads:1	Hits:3	Allocated_reads:0.333333333333333	Strand:+
TACTTGGAAAAATGAACATATTTAT
>Location:NODE_372714_length_2623_cov_15.020205	Coordinate:932	Reads:1	Hits:3	Allocated_reads:0.333333333333333	Strand:+
TACTTGGAAAAATGAACATATTTATTA
>Location:NODE_372714_length_2623_cov_15.020205	Coordinate:932	Reads:3	Hits:3	Allocated_reads:1	Strand:+
TACTTGGAAAAATGAACATATTTATTATT
>Location:NODE_372714_length_2623_cov_15.020205	Coordinate:932	Reads:2	Hits:3	Allocated_reads:0.666666666666667	Strand:+
TACTTGGAAAAATGAACATATTTATTATTT
>Location:NODE_372714_length_2623_cov_15.020205	Coordinate:933	Reads:2	Hits:3	Allocated_reads:0.666666666666667	Strand:+
ACTTGGAAAAATGAACATATTTATTA
>Location:NODE_372714_length_2623_cov_15.020205	Coordinate:933	Reads:1	Hits:3	Allocated_reads:0.333333333333333	Strand:+
ACTTGGAAAAATGAACATATTTATTATT
>Location:NODE_372714_length_2623_cov_15.020205	Coordinate:940	Reads:1	Hits:3	Allocated_reads:0.333333333333333	Strand:+
AAAATGAACATATTTATTATTTTAGGAGGTA
>Location:NODE_372714_length_2623_cov_15.020205	Coordinate:941	Reads:1	Hits:3	Allocated_reads:0.333333333333333	Strand:+
AAATGAACATATTTATTATTTTAGGAGGTATT
>Location:NODE_372714_length_2623_cov_15.020205	Coordinate:942	Reads:3	Hits:3	Allocated_reads:1	Strand:+
AATGAACATATTTATTATTTTAGGAGGTA
>Location:NODE_372714_length_2623_cov_15.020205	Coordinate:942	Reads:1	Hits:3	Allocated_reads:0.333333333333333	Strand:+
AATGAACATATTTATTATTTTAGGAGGTATT
>Location:NODE_372714_length_2623_cov_15.020205	Coordinate:943	Reads:1	Hits:3	Allocated_reads:0.333333333333333	Strand:+
ATGAACATATTTATTATTTTAGGAGGTA
>Location:NODE_372714_length_2623_cov_15.020205	Coordinate:944	Reads:1	Hits:3	Allocated_reads:0.333333333333333	Strand:-
ATACCTCCTAAAATAATAAATATGTTCA
>Location:NODE_372714_length_2623_cov_15.020205	Coordinate:944	Reads:4	Hits:3	Allocated_reads:1.33333333333333	Strand:+
TGAACATATTTATTATTTTAGGAGGT
>Location:NODE_372714_length_2623_cov_15.020205	Coordinate:944	Reads:4	Hits:3	Allocated_reads:1.33333333333333	Strand:+
TGAACATATTTATTATTTTAGGAGGTA
>Location:NODE_372714_length_2623_cov_15.020205	Coordinate:944	Reads:1	Hits:3	Allocated_reads:0.333333333333333	Strand:+
TGAACATATTTATTATTTTAGGAGGTAT
>Location:NODE_372714_length_2623_cov_15.020205	Coordinate:944	Reads:2	Hits:3	Allocated_reads:0.666666666666667	Strand:+
TGAACATATTTATTATTTTAGGAGGTATT
>Location:NODE_372714_length_2623_cov_15.020205	Coordinate:945	Reads:1	Hits:3	Allocated_reads:0.333333333333333	Strand:+
GAACATATTTATTATTTTAGGAGGTA
>Location:NODE_372714_length_2623_cov_15.020205	Coordinate:950	Reads:1	Hits:3	Allocated_reads:0.333333333333333	Strand:+
TATTTATTATTTTAGGAGGTATTTGTA
>Location:NODE_372714_length_2623_cov_15.020205	Coordinate:960	Reads:1	Hits:3	Allocated_reads:0.333333333333333	Strand:-
TGTTCCAACTTGTACAAATACCTCCTAAA
>Location:NODE_372714_length_2623_cov_15.020205	Coordinate:961	Reads:1	Hits:3	Allocated_reads:0.333333333333333	Strand:+
TTAGGAGGTATTTGTACAAGTTGG
>Location:NODE_372714_length_2623_cov_15.020205	Coordinate:961	Reads:2	Hits:3	Allocated_reads:0.666666666666667	Strand:+
TTAGGAGGTATTTGTACAAGTTGGAACATT
>Location:NODE_372714_length_2623_cov_15.020205	Coordinate:961	Reads:1	Hits:3	Allocated_reads:0.333333333333333	Strand:-
TTCCAACTTGTACAAATACCTCCTAA
>Location:NODE_372714_length_2623_cov_15.020205	Coordinate:962	Reads:1	Hits:3	Allocated_reads:0.333333333333333	Strand:+
TAGGAGGTATTTGTACAAGTTGGAACATT
>Location:NODE_372714_length_2623_cov_15.020205	Coordinate:963	Reads:1	Hits:3	Allocated_reads:0.333333333333333	Strand:-
TTCCAACTTGTACAAATACCTCCT
>Location:NODE_372714_length_2623_cov_15.020205	Coordinate:964	Reads:1	Hits:3	Allocated_reads:0.333333333333333	Strand:-
AAATGTTCCAACTTGTACAAATACCTCC
>Location:NODE_372714_length_2623_cov_15.020205	Coordinate:965	Reads:1	Hits:3	Allocated_reads:0.333333333333333	Strand:+
GAGGTATTTGTACAAGTTGGAACATT
>Location:NODE_372714_length_2623_cov_15.020205	Coordinate:965	Reads:2	Hits:3	Allocated_reads:0.666666666666667	Strand:+
GAGGTATTTGTACAAGTTGGAACATTTGT
>Location:NODE_372714_length_2623_cov_15.020205	Coordinate:966	Reads:3	Hits:3	Allocated_reads:1	Strand:-
AATGTTCCAACTTGTACAAATACCT
>Location:NODE_372714_length_2623_cov_15.020205	Coordinate:966	Reads:1	Hits:3	Allocated_reads:0.333333333333333	Strand:-
ATGTTCCAACTTGTACAAATACCT
>Location:NODE_372714_length_2623_cov_15.020205	Coordinate:967	Reads:1	Hits:3	Allocated_reads:0.333333333333333	Strand:+
GGTATTTGTACAAGTTGGAACATTTGTG
>Location:NODE_372714_length_2623_cov_15.020205	Coordinate:969	Reads:1	Hits:3	Allocated_reads:0.333333333333333	Strand:+
TATTTGTACAAGTTGGAACATTTGTGG
>Location:NODE_372714_length_2623_cov_15.020205	Coordinate:969	Reads:1	Hits:3	Allocated_reads:0.333333333333333	Strand:+
TATTTGTACAAGTTGGAACATTTGTGGAA
>Location:NODE_372714_length_2623_cov_15.020205	Coordinate:970	Reads:1	Hits:3	Allocated_reads:0.333333333333333	Strand:+
ATTTGTACAAGTTGGAACATTTGTGG
>Location:NODE_372714_length_2623_cov_15.020205	Coordinate:970	Reads:1	Hits:3	Allocated_reads:0.333333333333333	Strand:-
TTCCACAAATGTTCCAACTTGTACAAAT
>Location:NODE_372714_length_2623_cov_15.020205	Coordinate:972	Reads:1	Hits:3	Allocated_reads:0.333333333333333	Strand:+
TTGTACAAGTTGGAACATTTGTGGAAGGCG
>Location:NODE_372714_length_2623_cov_15.020205	Coordinate:973	Reads:1	Hits:3	Allocated_reads:0.333333333333333	Strand:+
TGTACAAGTTGGAACATTTGTGGAAGGT
>Location:NODE_372714_length_2623_cov_15.020205	Coordinate:974	Reads:1	Hits:3	Allocated_reads:0.333333333333333	Strand:-
CTTCCACAAATGTTCCAACTTGTAC
>Location:NODE_372714_length_2623_cov_15.020205	Coordinate:975	Reads:1	Hits:3	Allocated_reads:0.333333333333333	Strand:+
TACAAGTTGGAACATTTGTGGAAGGCG
>Location:NODE_372714_length_2623_cov_15.020205	Coordinate:975	Reads:1	Hits:3	Allocated_reads:0.333333333333333	Strand:+
TACAAGTTGGAACATTTGTGGAAGGCGTC
>Location:NODE_372714_length_2623_cov_15.020205	Coordinate:977	Reads:3	Hits:3	Allocated_reads:1	Strand:+
CAAGTTGGAACATTTGTGGAAGGCGTC
>Location:NODE_372714_length_2623_cov_15.020205	Coordinate:977	Reads:1	Hits:3	Allocated_reads:0.333333333333333	Strand:+
CAAGTTGGAACATTTGTGGAAGGCGTCC
>Location:NODE_372714_length_2623_cov_15.020205	Coordinate:981	Reads:1	Hits:3	Allocated_reads:0.333333333333333	Strand:+
TTGGAACATTTGTGGAAGGCGTCCA
>Location:NODE_372714_length_2623_cov_15.020205	Coordinate:981	Reads:1	Hits:3	Allocated_reads:0.333333333333333	Strand:+
TTGGAACATTTGTGGAAGGCGTCCT
>Location:NODE_372714_length_2623_cov_15.020205	Coordinate:981	Reads:2	Hits:3	Allocated_reads:0.666666666666667	Strand:+
TTGGAACATTTGTGGAAGGCGTCCAAGCT
>Location:NODE_372714_length_2623_cov_15.020205	Coordinate:981	Reads:1	Hits:3	Allocated_reads:0.333333333333333	Strand:+
TTGGAACATTTGTGGAAGGCGTCCAAGCCT
>Location:NODE_372714_length_2623_cov_15.020205	Coordinate:982	Reads:1	Hits:3	Allocated_reads:0.333333333333333	Strand:+
TGGAACATTTGTGGAAGGCGTCCAAGCTCC
>Location:NODE_372714_length_2623_cov_15.020205	Coordinate:989	Reads:1	Hits:1	Allocated_reads:1	Strand:+
TTTGTGGAAGGCGTCCAAGCTCCAGCT
>Location:NODE_372714_length_2623_cov_15.020205	Coordinate:990	Reads:1	Hits:1	Allocated_reads:1	Strand:-
TGAAGCTGGAGCTTGGACGCCTTCCACAA
>Location:NODE_372714_length_2623_cov_15.020205	Coordinate:993	Reads:1	Hits:1	Allocated_reads:1	Strand:-
TCATGAAGCTGGAGCTTGGACGCCTTCCA
>Location:NODE_372714_length_2623_cov_15.020205	Coordinate:995	Reads:1	Hits:1	Allocated_reads:1	Strand:-
TGAAGCTGGAGCTTGGACGCCTTC
>Location:NODE_372714_length_2623_cov_15.020205	Coordinate:996	Reads:1	Hits:1	Allocated_reads:1	Strand:-
AACTCATGAAGCTGGAGCTTGGACGCCTT
>Location:NODE_372714_length_2623_cov_15.020205	Coordinate:996	Reads:1	Hits:1	Allocated_reads:1	Strand:+
AAGGCGTCCAAGCTCCAGCTTCATGAGTT
>Location:NODE_372714_length_2623_cov_15.020205	Coordinate:997	Reads:1	Hits:1	Allocated_reads:1	Strand:-
AACTCATGAAGCTGGAGCTTGGACGCCT
>Location:NODE_372714_length_2623_cov_15.020205	Coordinate:997	Reads:1	Hits:1	Allocated_reads:1	Strand:-
CATGAAGCTGGAGCTTGGACGCCG
>Location:NODE_372714_length_2623_cov_15.020205	Coordinate:997	Reads:2	Hits:1	Allocated_reads:2	Strand:-
TAACTCATGAAGCTGGAGCTTGGACGCCT
>Location:NODE_372714_length_2623_cov_15.020205	Coordinate:997	Reads:2	Hits:1	Allocated_reads:2	Strand:-
TCATGAAGCTGGAGCTTGGACGCCT
>Location:NODE_372714_length_2623_cov_15.020205	Coordinate:998	Reads:1	Hits:1	Allocated_reads:1	Strand:-
AACTCATGAAGCTGGAGCTTGGACGCC
>Location:NODE_372714_length_2623_cov_15.020205	Coordinate:998	Reads:1	Hits:1	Allocated_reads:1	Strand:-
ACTCATGAAGCTGGAGCTTGGACGCC
>Location:NODE_372714_length_2623_cov_15.020205	Coordinate:998	Reads:1	Hits:1	Allocated_reads:1	Strand:-
CTCATGAAGCTGGAGCTTGGACGCC
>Location:NODE_372714_length_2623_cov_15.020205	Coordinate:998	Reads:8	Hits:1	Allocated_reads:8	Strand:-
TAACTCATGAAGCTGGAGCTTGGACGCC
>Location:NODE_372714_length_2623_cov_15.020205	Coordinate:998	Reads:1	Hits:1	Allocated_reads:1	Strand:-
TCATGAAGCTGGAGCTTGGACGCC
>Location:NODE_372714_length_2623_cov_15.020205	Coordinate:1000	Reads:1	Hits:1	Allocated_reads:1	Strand:-
TAACTCATGAAGCTGGAGCTTGGACT
>Location:NODE_372714_length_2623_cov_15.020205	Coordinate:1002	Reads:1	Hits:1	Allocated_reads:1	Strand:+
TCCAAGCTCCAGCTTCATGAGTTGCATGT
>Location:NODE_372714_length_2623_cov_15.020205	Coordinate:1002	Reads:1	Hits:1	Allocated_reads:1	Strand:-
TGTAACTCATGAAGCTGGAGCTTGGA
>Location:NODE_372714_length_2623_cov_15.020205	Coordinate:1006	Reads:1	Hits:1	Allocated_reads:1	Strand:-
TTAACATGTAACTCATGAAGCTGGAGCT
>Location:NODE_372714_length_2623_cov_15.020205	Coordinate:1017	Reads:1	Hits:1	Allocated_reads:1	Strand:-
TGATTCTTTAACATGTAACTCATG
>Location:NODE_372714_length_2623_cov_15.020205	Coordinate:1019	Reads:1	Hits:1	Allocated_reads:1	Strand:-
AACTGATTCTTTAACATGCAACTCA
>Location:NODE_372714_length_2623_cov_15.020205	Coordinate:1021	Reads:1	Hits:1	Allocated_reads:1	Strand:-
TTGATAAAACTGATTCTTTAACATGTAACT
>Location:NODE_372714_length_2623_cov_15.020205	Coordinate:1022	Reads:1	Hits:1	Allocated_reads:1	Strand:-
TTGATAAAACTGATTCTTTAACATGTAAC
>Location:NODE_372714_length_2623_cov_15.020205	Coordinate:1052	Reads:1	Hits:3	Allocated_reads:0.333333333333333	Strand:+
AAATGCCAGAATAGACTATTTTTC
>Location:NODE_372714_length_2623_cov_15.020205	Coordinate:1053	Reads:1	Hits:3	Allocated_reads:0.333333333333333	Strand:-
GATGTGAAAAATAGTCTATTCTGGCATT
>Location:NODE_372714_length_2623_cov_15.020205	Coordinate:1053	Reads:3	Hits:3	Allocated_reads:1	Strand:-
TAAGATGTGAAAAATAGTCTATTCTGGCATT
>Location:NODE_372714_length_2623_cov_15.020205	Coordinate:1054	Reads:1	Hits:3	Allocated_reads:0.333333333333333	Strand:-
TAAGATGTGAAAAATAGTCTATTCTGGCAT
>Location:NODE_372714_length_2623_cov_15.020205	Coordinate:1056	Reads:1	Hits:3	Allocated_reads:0.333333333333333	Strand:+
GCCAGAATAGACTATTTTTCACATCTTAT
>Location:NODE_372714_length_2623_cov_15.020205	Coordinate:1068	Reads:1	Hits:3	Allocated_reads:0.333333333333333	Strand:+
TATTTTTCACATCTTATTGCTTCAGA
>Location:NODE_372714_length_2623_cov_15.020205	Coordinate:1086	Reads:1	Hits:3	Allocated_reads:0.333333333333333	Strand:-
ACAAGACTTTAAGAGTTTTCTTTTCTGAAGT
>Location:NODE_372714_length_2623_cov_15.020205	Coordinate:1086	Reads:1	Hits:3	Allocated_reads:0.333333333333333	Strand:-
CAAGACTTTAAGAGTTTTCTTTTCTGAAGC
>Location:NODE_372714_length_2623_cov_15.020205	Coordinate:1088	Reads:1	Hits:3	Allocated_reads:0.333333333333333	Strand:+
TTCAGAAAAGAAAACTCTTAAAGTCTT
>Location:NODE_372714_length_2623_cov_15.020205	Coordinate:1089	Reads:1	Hits:3	Allocated_reads:0.333333333333333	Strand:+
TCAGAAAAGAAAACTCTTAAAGTCTT
>Location:NODE_372714_length_2623_cov_15.020205	Coordinate:1091	Reads:4	Hits:3	Allocated_reads:1.33333333333333	Strand:-
AACAAGACTTTAAGAGTTTTCTTTTCT
>Location:NODE_372714_length_2623_cov_15.020205	Coordinate:1091	Reads:8	Hits:3	Allocated_reads:2.66666666666667	Strand:-
CAAGACTTTAAGAGTTTTCTTTTCT
>Location:NODE_372714_length_2623_cov_15.020205	Coordinate:1095	Reads:1	Hits:3	Allocated_reads:0.333333333333333	Strand:+
AAGAAAACTCTTAAAGTCTTGTTTGAT
>Location:NODE_372714_length_2623_cov_15.020205	Coordinate:1095	Reads:1	Hits:3	Allocated_reads:0.333333333333333	Strand:-
TTGTATCAAACAAGACTTTAAGAGTTTTATT
>Location:NODE_372714_length_2623_cov_15.020205	Coordinate:1096	Reads:2	Hits:3	Allocated_reads:0.666666666666667	Strand:-
TTGTATCAAACAAGACTTTAAGAGTTTTCT
>Location:NODE_372714_length_2623_cov_15.020205	Coordinate:1099	Reads:5	Hits:3	Allocated_reads:1.66666666666667	Strand:-
AATTGTATCAAACAAGACTTTAAGAGTTT
>Location:NODE_372714_length_2623_cov_15.020205	Coordinate:1099	Reads:1	Hits:3	Allocated_reads:0.333333333333333	Strand:-
GTTAATTGTATCAAACAAGACTTTAAGAGTTT
>Location:NODE_372714_length_2623_cov_15.020205	Coordinate:1099	Reads:4	Hits:3	Allocated_reads:1.33333333333333	Strand:-
TAATTGTATCAAACAAGACTTTAAGAGTTT
>Location:NODE_372714_length_2623_cov_15.020205	Coordinate:1099	Reads:3	Hits:3	Allocated_reads:1	Strand:-
TATCAAACAAGACTTTAAGAGTTT
>Location:NODE_372714_length_2623_cov_15.020205	Coordinate:1099	Reads:4	Hits:3	Allocated_reads:1.33333333333333	Strand:-
TTAATTGTATCAAACAAGACTTTAAGAGTTT
>Location:NODE_372714_length_2623_cov_15.020205	Coordinate:1099	Reads:11	Hits:3	Allocated_reads:3.66666666666667	Strand:-
TTGTATCAAACAAGACTTTAAGAGTTT
>Location:NODE_372714_length_2623_cov_15.020205	Coordinate:1100	Reads:1	Hits:3	Allocated_reads:0.333333333333333	Strand:-
TAATTGTATCAAACAAGACTTTAAGAGTT
>Location:NODE_372714_length_2623_cov_15.020205	Coordinate:1100	Reads:2	Hits:3	Allocated_reads:0.666666666666667	Strand:-
TTGTATCAAACAAGACTTTAAGAGCT
>Location:NODE_372714_length_2623_cov_15.020205	Coordinate:1101	Reads:1	Hits:3	Allocated_reads:0.333333333333333	Strand:-
TTGTATCAAACAAGACTTTAAGAGT
>Location:NODE_372714_length_2623_cov_15.020205	Coordinate:1105	Reads:1	Hits:3	Allocated_reads:0.333333333333333	Strand:+
TTAAAGTCTTGTTTGATACAATTAAC
>Location:NODE_372714_length_2623_cov_15.020205	Coordinate:1106	Reads:3	Hits:3	Allocated_reads:1	Strand:+
TAAAGTCTTGTTTGATACAATTAAC
>Location:NODE_372714_length_2623_cov_15.020205	Coordinate:1108	Reads:1	Hits:3	Allocated_reads:0.333333333333333	Strand:+
AAGTCTTGTTTGATACAATTAACAATTT
>Location:NODE_372714_length_2623_cov_15.020205	Coordinate:1121	Reads:1	Hits:3	Allocated_reads:0.333333333333333	Strand:-
TGAGAGAAAAAATTGTTAATTGTA
>Location:NODE_372714_length_2623_cov_15.020205	Coordinate:1123	Reads:1	Hits:3	Allocated_reads:0.333333333333333	Strand:-
TATTGTGAGAGAAAAAATTGTTAATTG
>Location:NODE_372714_length_2623_cov_15.020205	Coordinate:1123	Reads:1	Hits:3	Allocated_reads:0.333333333333333	Strand:-
TGTGAGAGAAAAAATTGTTAATTG
>Location:NODE_372714_length_2623_cov_15.020205	Coordinate:1124	Reads:1	Hits:3	Allocated_reads:0.333333333333333	Strand:-
TATTGTGAGAGAAAAAATTGTTAATT
>Location:NODE_372714_length_2623_cov_15.020205	Coordinate:1130	Reads:1	Hits:2	Allocated_reads:0.5	Strand:-
TGGTACGTGAGGAATATTGTGAGAGAAAAAATTG
>Location:NODE_372714_length_2623_cov_15.020205	Coordinate:1131	Reads:1	Hits:2	Allocated_reads:0.5	Strand:+
AATTTTTTCTCTCACAATATTCCTCACGTACC
>Location:NODE_372714_length_2623_cov_15.020205	Coordinate:1131	Reads:1	Hits:2	Allocated_reads:0.5	Strand:-
TACGTGAGGAATATTGTGAGAGAAAAAAAT
>Location:NODE_372714_length_2623_cov_15.020205	Coordinate:1132	Reads:1	Hits:2	Allocated_reads:0.5	Strand:-
ACGTGAGGAATATTGTGAGAGAAAAAAT
>Location:NODE_372714_length_2623_cov_15.020205	Coordinate:1132	Reads:1	Hits:2	Allocated_reads:0.5	Strand:-
CGTGAGGAATATTGTGAGAGAAAAAAT
>Location:NODE_372714_length_2623_cov_15.020205	Coordinate:1132	Reads:10	Hits:2	Allocated_reads:5	Strand:-
TACGTGAGGAATATTGTGAGAGAAAAAAT
>Location:NODE_372714_length_2623_cov_15.020205	Coordinate:1133	Reads:2	Hits:2	Allocated_reads:1	Strand:-
TACGTGAGGAATATTGTGAGAGAAAAAA
>Location:NODE_372714_length_2623_cov_15.020205	Coordinate:1134	Reads:3	Hits:2	Allocated_reads:1.5	Strand:-
TACGTGAGGAATATTGTGAGAGAAAAA
>Location:NODE_372714_length_2623_cov_15.020205	Coordinate:1135	Reads:2	Hits:2	Allocated_reads:1	Strand:-
TACGTGAGGAATATTGTGAGAGAAAA
>Location:NODE_372714_length_2623_cov_15.020205	Coordinate:1135	Reads:1	Hits:2	Allocated_reads:0.5	Strand:+
TTTTCTCTCACAATATTCCTCACGTAC
>Location:NODE_372714_length_2623_cov_15.020205	Coordinate:1136	Reads:1	Hits:2	Allocated_reads:0.5	Strand:-
ACACTGGTACGTGAGGAATATTGTGAGAGAAA
>Location:NODE_372714_length_2623_cov_15.020205	Coordinate:1136	Reads:2	Hits:2	Allocated_reads:1	Strand:-
TACGTGAGGAATATTGTGAGAGAAA
>Location:NODE_372714_length_2623_cov_15.020205	Coordinate:1136	Reads:2	Hits:2	Allocated_reads:1	Strand:-
TACGTGAGGAATATTGTGAGAGAAT
>Location:NODE_372714_length_2623_cov_15.020205	Coordinate:1137	Reads:1	Hits:2	Allocated_reads:0.5	Strand:-
CACTGGTACGTGAGGAATATTGTGAGAGAA
>Location:NODE_372714_length_2623_cov_15.020205	Coordinate:1137	Reads:58	Hits:2	Allocated_reads:29	Strand:-
TACGTGAGGAATATTGTGAGAGAA
>Location:NODE_372714_length_2623_cov_15.020205	Coordinate:1137	Reads:2	Hits:2	Allocated_reads:1	Strand:-
TGGTACGTGAGGAATATTGTGAGAGAA
>Location:NODE_372714_length_2623_cov_15.020205	Coordinate:1139	Reads:1	Hits:2	Allocated_reads:0.5	Strand:-
TGGTACGTGAGGAATATTGTGAGAG
>Location:NODE_372714_length_2623_cov_15.020205	Coordinate:1140	Reads:2	Hits:2	Allocated_reads:1	Strand:-
TGGTACGTGAGGAATATTGTGAGA
>Location:NODE_372714_length_2623_cov_15.020205	Coordinate:1151	Reads:1	Hits:2	Allocated_reads:0.5	Strand:+
TCCTCACGTACCAGTGTTTTTAAAGTC
>Location:NODE_372714_length_2623_cov_15.020205	Coordinate:1151	Reads:6	Hits:2	Allocated_reads:3	Strand:+
TCCTCACGTACCAGTGTTTTTAAAGTCT
>Location:NODE_372714_length_2623_cov_15.020205	Coordinate:1151	Reads:1	Hits:2	Allocated_reads:0.5	Strand:+
TCCTCACGTACCAGTGTTTTTAAAGTCTG
>Location:NODE_372714_length_2623_cov_15.020205	Coordinate:1151	Reads:8	Hits:2	Allocated_reads:4	Strand:+
TCCTCACGTACCAGTGTTTTTAAAGTCTGA
>Location:NODE_372714_length_2623_cov_15.020205	Coordinate:1154	Reads:1	Hits:3	Allocated_reads:0.333333333333333	Strand:-
CTCAGACTTTAAAAACACTGGTACGTGA
>Location:NODE_372714_length_2623_cov_15.020205	Coordinate:1154	Reads:1	Hits:3	Allocated_reads:0.333333333333333	Strand:+
TCACGTACCAGTGTTTTTAAAGTCTGAGT
>Location:NODE_372714_length_2623_cov_15.020205	Coordinate:1156	Reads:2	Hits:3	Allocated_reads:0.666666666666667	Strand:-
TGCACTCAGACTTTAAAAACACTGGTACGT
>Location:NODE_372714_length_2623_cov_15.020205	Coordinate:1158	Reads:1	Hits:3	Allocated_reads:0.333333333333333	Strand:-
TGCACTCAGACTTTAAAAACACTGGTAC
>Location:NODE_372714_length_2623_cov_15.020205	Coordinate:1159	Reads:1	Hits:3	Allocated_reads:0.333333333333333	Strand:-
TGCACTCAGACTTTAAAAACACTGGTA
>Location:NODE_372714_length_2623_cov_15.020205	Coordinate:1160	Reads:1	Hits:2	Allocated_reads:0.5	Strand:-
TATTGCACTCAGACTTTAAAAACACTGGT
>Location:NODE_372714_length_2623_cov_15.020205	Coordinate:1161	Reads:1	Hits:2	Allocated_reads:0.5	Strand:-
TATTGCACTCAGACTTTAAAAACACTGG
>Location:NODE_372714_length_2623_cov_15.020205	Coordinate:1161	Reads:1	Hits:3	Allocated_reads:0.333333333333333	Strand:-
TGCACTCAGACTTTAAAAACACTGG
>Location:NODE_372714_length_2623_cov_15.020205	Coordinate:1162	Reads:1	Hits:2	Allocated_reads:0.5	Strand:+
CAGTGTTTTTAAAGTCTGAGTGCAGTT
>Location:NODE_372714_length_2623_cov_15.020205	Coordinate:1163	Reads:1	Hits:2	Allocated_reads:0.5	Strand:-
ATTGCACTCAGACTTTAAAAACACT
>Location:NODE_372714_length_2623_cov_15.020205	Coordinate:1163	Reads:1	Hits:2	Allocated_reads:0.5	Strand:-
TATTGCACTCAGACTTTAAAAACACT
>Location:NODE_372714_length_2623_cov_15.020205	Coordinate:1164	Reads:2	Hits:2	Allocated_reads:1	Strand:-
TATTGCACTCAGACTTTAAAAACAC
>Location:NODE_372714_length_2623_cov_15.020205	Coordinate:1169	Reads:1	Hits:1	Allocated_reads:1	Strand:+
TTTAAAGTCTGAGTGCAATACGTTTTTGC
>Location:NODE_372714_length_2623_cov_15.020205	Coordinate:1171	Reads:1	Hits:1	Allocated_reads:1	Strand:+
TAAAGTCTGAGTGCAATACGTTTTTG
>Location:NODE_372714_length_2623_cov_15.020205	Coordinate:1187	Reads:1	Hits:1	Allocated_reads:1	Strand:+
TACGTTTTTGCACTGTTTTATAATTAAGC
>Location:NODE_372714_length_2623_cov_15.020205	Coordinate:1193	Reads:1	Hits:2	Allocated_reads:0.5	Strand:+
TTTGCACTGTTTTATAATTAAGCTAATGAT
>Location:NODE_372714_length_2623_cov_15.020205	Coordinate:1195	Reads:1	Hits:2	Allocated_reads:0.5	Strand:+
TGCACTGTTTTATAATTAAGCTAATGA
>Location:NODE_372714_length_2623_cov_15.020205	Coordinate:1213	Reads:1	Hits:3	Allocated_reads:0.333333333333333	Strand:+
AGCTAATGATAAACAGGCTTAAGGACATGTT
>Location:NODE_372714_length_2623_cov_15.020205	Coordinate:1214	Reads:1	Hits:3	Allocated_reads:0.333333333333333	Strand:+
GCTAATGATAAACAGGCTTAAGGAC
>Location:NODE_372714_length_2623_cov_15.020205	Coordinate:1214	Reads:1	Hits:3	Allocated_reads:0.333333333333333	Strand:+
GCTAATGATAAACAGGCTTAAGGACA
>Location:NODE_372714_length_2623_cov_15.020205	Coordinate:1214	Reads:3	Hits:3	Allocated_reads:1	Strand:+
GCTAATGATAAACAGGCTTAAGGACATG
>Location:NODE_372714_length_2623_cov_15.020205	Coordinate:1214	Reads:7	Hits:3	Allocated_reads:2.33333333333333	Strand:+
GCTAATGATAAACAGGCTTAAGGACATGT
>Location:NODE_372714_length_2623_cov_15.020205	Coordinate:1214	Reads:91	Hits:3	Allocated_reads:30.3333333333333	Strand:+
GCTAATGATAAACAGGCTTAAGGACATGTT
>Location:NODE_372714_length_2623_cov_15.020205	Coordinate:1214	Reads:1	Hits:3	Allocated_reads:0.333333333333333	Strand:+
GCTAATGATAAACAGGCTTAAGGACATGTTT
>Location:NODE_372714_length_2623_cov_15.020205	Coordinate:1215	Reads:1	Hits:3	Allocated_reads:0.333333333333333	Strand:+
CTAATGATAAACAGGCTTAAGGACA
>Location:NODE_372714_length_2623_cov_15.020205	Coordinate:1215	Reads:2	Hits:3	Allocated_reads:0.666666666666667	Strand:+
CTAATGATAAACAGGCTTAAGGACATGT
>Location:NODE_372714_length_2623_cov_15.020205	Coordinate:1215	Reads:31	Hits:3	Allocated_reads:10.3333333333333	Strand:+
CTAATGATAAACAGGCTTAAGGACATGTT
>Location:NODE_372714_length_2623_cov_15.020205	Coordinate:1216	Reads:18	Hits:3	Allocated_reads:6	Strand:+
TAATGATAAACAGGCTTAAGGACATGT
>Location:NODE_372714_length_2623_cov_15.020205	Coordinate:1216	Reads:1	Hits:3	Allocated_reads:0.333333333333333	Strand:+
TAATGATAAACAGGCTTAAGGACATTTT
>Location:NODE_372714_length_2623_cov_15.020205	Coordinate:1216	Reads:1	Hits:3	Allocated_reads:0.333333333333333	Strand:+
TAATGATAAACAGGCTTAAGGATATGTT
>Location:NODE_372714_length_2623_cov_15.020205	Coordinate:1216	Reads:187	Hits:3	Allocated_reads:62.3333333333333	Strand:+
TAATGATAAACAGGCTTAAGGACATGTT
>Location:NODE_372714_length_2623_cov_15.020205	Coordinate:1216	Reads:1	Hits:3	Allocated_reads:0.333333333333333	Strand:+
TAATGATAAACAGGCTTAAGGACATGTTT
>Location:NODE_372714_length_2623_cov_15.020205	Coordinate:1217	Reads:1	Hits:3	Allocated_reads:0.333333333333333	Strand:+
AATGATAAACAGGCTTAAGGACATGT
>Location:NODE_372714_length_2623_cov_15.020205	Coordinate:1217	Reads:1	Hits:3	Allocated_reads:0.333333333333333	Strand:+
AATGATAAACAGGCTTAAGGACATGCT
>Location:NODE_372714_length_2623_cov_15.020205	Coordinate:1217	Reads:16	Hits:3	Allocated_reads:5.33333333333333	Strand:+
AATGATAAACAGGCTTAAGGACATGTT
>Location:NODE_372714_length_2623_cov_15.020205	Coordinate:1218	Reads:2	Hits:3	Allocated_reads:0.666666666666667	Strand:+
ATGATAAACAGGCTTAAGGACATGT
>Location:NODE_372714_length_2623_cov_15.020205	Coordinate:1218	Reads:12	Hits:3	Allocated_reads:4	Strand:+
ATGATAAACAGGCTTAAGGACATGTT
>Location:NODE_372714_length_2623_cov_15.020205	Coordinate:1219	Reads:1	Hits:3	Allocated_reads:0.333333333333333	Strand:+
TGATAAACAGGCTTAAGGACATGT
>Location:NODE_372714_length_2623_cov_15.020205	Coordinate:1219	Reads:4	Hits:3	Allocated_reads:1.33333333333333	Strand:+
TGATAAACAGGCTTAAGGACATGTT
>Location:NODE_372714_length_2623_cov_15.020205	Coordinate:1219	Reads:2	Hits:3	Allocated_reads:0.666666666666667	Strand:+
TGATAAACAGGCTTAAGGACATGTTTGGGT
>Location:NODE_372714_length_2623_cov_15.020205	Coordinate:1219	Reads:1	Hits:3	Allocated_reads:0.333333333333333	Strand:+
TGATAAACAGGCTTAAGGACATGTTTGGGTT
>Location:NODE_372714_length_2623_cov_15.020205	Coordinate:1219	Reads:1	Hits:3	Allocated_reads:0.333333333333333	Strand:+
TGATAAACAGGCTTAAGGACATGTTTGGGTTT
>Location:NODE_372714_length_2623_cov_15.020205	Coordinate:1220	Reads:1	Hits:3	Allocated_reads:0.333333333333333	Strand:+
GATAAACAGGCTTAAGGACATGTTTGGGTT
>Location:NODE_372714_length_2623_cov_15.020205	Coordinate:1222	Reads:7	Hits:3	Allocated_reads:2.33333333333333	Strand:+
TAAACAGGCTTAAGGACATGTTTGGGT
>Location:NODE_372714_length_2623_cov_15.020205	Coordinate:1222	Reads:3	Hits:3	Allocated_reads:1	Strand:+
TAAACAGGCTTAAGGACATGTTTGGGTT
>Location:NODE_372714_length_2623_cov_15.020205	Coordinate:1222	Reads:1	Hits:3	Allocated_reads:0.333333333333333	Strand:+
TAAACAGGCTTAAGGACATGTTTGGGTTTACT
>Location:NODE_372714_length_2623_cov_15.020205	Coordinate:1224	Reads:2	Hits:3	Allocated_reads:0.666666666666667	Strand:+
AACAGGCTTAAGGACATGTTTGGGT
>Location:NODE_372714_length_2623_cov_15.020205	Coordinate:1224	Reads:1	Hits:3	Allocated_reads:0.333333333333333	Strand:+
AACAGGCTTAAGGACATGTTTGGGTT
>Location:NODE_372714_length_2623_cov_15.020205	Coordinate:1225	Reads:2	Hits:3	Allocated_reads:0.666666666666667	Strand:+
ACAGGCTTAAGGACATGTTTGGGTTTACT
>Location:NODE_372714_length_2623_cov_15.020205	Coordinate:1225	Reads:1	Hits:3	Allocated_reads:0.333333333333333	Strand:-
TCACCAGTAAACCCAAACATGTCCTTAAGCCTGT
>Location:NODE_372714_length_2623_cov_15.020205	Coordinate:1226	Reads:1	Hits:3	Allocated_reads:0.333333333333333	Strand:+
CAGGCTTAAGGACATGTTTGGGTTTACT
>Location:NODE_372714_length_2623_cov_15.020205	Coordinate:1227	Reads:1	Hits:3	Allocated_reads:0.333333333333333	Strand:+
AGGCTTAAGGACATGTTTGGGTTTACT
>Location:NODE_372714_length_2623_cov_15.020205	Coordinate:1227	Reads:1	Hits:3	Allocated_reads:0.333333333333333	Strand:-
ATCACCAGTAAACCCAAACATGTCCTTAAGCCT
>Location:NODE_372714_length_2623_cov_15.020205	Coordinate:1228	Reads:2	Hits:3	Allocated_reads:0.666666666666667	Strand:-
ACCAGTAAACCCAAACATGTCCTTAAGCC
>Location:NODE_372714_length_2623_cov_15.020205	Coordinate:1228	Reads:4	Hits:3	Allocated_reads:1.33333333333333	Strand:-
TCACCAGTAAACCCAAACATGTCCTTAAGCC
>Location:NODE_372714_length_2623_cov_15.020205	Coordinate:1229	Reads:1	Hits:3	Allocated_reads:0.333333333333333	Strand:-
TCACCAGTAAACCCAAACATGTCCTTAAGC
>Location:NODE_372714_length_2623_cov_15.020205	Coordinate:1230	Reads:1	Hits:3	Allocated_reads:0.333333333333333	Strand:-
TCACCAGTAAACCCAAACATGTCCTTAAA
>Location:NODE_372714_length_2623_cov_15.020205	Coordinate:1231	Reads:1	Hits:3	Allocated_reads:0.333333333333333	Strand:-
CACCAGTAAACCCAAACATGTCCTTAA
>Location:NODE_372714_length_2623_cov_15.020205	Coordinate:1231	Reads:5	Hits:3	Allocated_reads:1.66666666666667	Strand:-
TCACCAGTAAACCCAAACATGTCCTTAA
>Location:NODE_372714_length_2623_cov_15.020205	Coordinate:1232	Reads:1	Hits:3	Allocated_reads:0.333333333333333	Strand:+
TAAGGACATGTTTGGGTTTACTGGTGATG
>Location:NODE_372714_length_2623_cov_15.020205	Coordinate:1232	Reads:1	Hits:3	Allocated_reads:0.333333333333333	Strand:-
TCACCAGTAAACCCAAACATGTCCTTA
>Location:NODE_372714_length_2623_cov_15.020205	Coordinate:1233	Reads:1	Hits:3	Allocated_reads:0.333333333333333	Strand:+
AAGGACATGTTTGGGTTTACTGGT
>Location:NODE_372714_length_2623_cov_15.020205	Coordinate:1233	Reads:1	Hits:3	Allocated_reads:0.333333333333333	Strand:+
AAGGACATGTTTGGGTTTACTGGTGATGTTT
>Location:NODE_372714_length_2623_cov_15.020205	Coordinate:1233	Reads:3	Hits:3	Allocated_reads:1	Strand:-
ATCACCAGTAAACCCAAACATGTCCTT
>Location:NODE_372714_length_2623_cov_15.020205	Coordinate:1233	Reads:1	Hits:3	Allocated_reads:0.333333333333333	Strand:-
CACCAGTAAACCCAAACATGTCCTT
>Location:NODE_372714_length_2623_cov_15.020205	Coordinate:1233	Reads:40	Hits:3	Allocated_reads:13.3333333333333	Strand:-
TCACCAGTAAACCCAAACATGTCCTT
>Location:NODE_372714_length_2623_cov_15.020205	Coordinate:1234	Reads:1	Hits:3	Allocated_reads:0.333333333333333	Strand:+
AGGACATGTTTGGGTTTACTGGTGATGTTTTAAT
>Location:NODE_372714_length_2623_cov_15.020205	Coordinate:1234	Reads:1	Hits:3	Allocated_reads:0.333333333333333	Strand:-
TCACCAGTAAACCCAAACATGTCCG
>Location:NODE_372714_length_2623_cov_15.020205	Coordinate:1234	Reads:15	Hits:3	Allocated_reads:5	Strand:-
TCACCAGTAAACCCAAACATGTCCT
>Location:NODE_372714_length_2623_cov_15.020205	Coordinate:1235	Reads:1	Hits:3	Allocated_reads:0.333333333333333	Strand:+
GGACATGTTTGGGTTTACTGGTGA
>Location:NODE_372714_length_2623_cov_15.020205	Coordinate:1235	Reads:5	Hits:3	Allocated_reads:1.66666666666667	Strand:-
TCACCAGTAAACCCAAACATGTCC
>Location:NODE_372714_length_2623_cov_15.020205	Coordinate:1236	Reads:2	Hits:3	Allocated_reads:0.666666666666667	Strand:-
ATCACCAGTAAACCCAAACATGTC
>Location:NODE_372714_length_2623_cov_15.020205	Coordinate:1238	Reads:1	Hits:3	Allocated_reads:0.333333333333333	Strand:+
CATGTTTGGGTTTACTGGTGATTTTTT
>Location:NODE_372714_length_2623_cov_15.020205	Coordinate:1243	Reads:1	Hits:3	Allocated_reads:0.333333333333333	Strand:+
TTGGGTTTACTGGTGATGTTTTAATATGGC
>Location:NODE_372714_length_2623_cov_15.020205	Coordinate:1244	Reads:2	Hits:3	Allocated_reads:0.666666666666667	Strand:+
TGGGTTTACTGGTGATGTTTTAATATGGC
>Location:NODE_372714_length_2623_cov_15.020205	Coordinate:1244	Reads:1	Hits:3	Allocated_reads:0.333333333333333	Strand:+
TGGGTTTACTGGTGATGTTTTAATATGGCT
>Location:NODE_372714_length_2623_cov_15.020205	Coordinate:1249	Reads:6	Hits:3	Allocated_reads:2	Strand:+
TTACTGGTGATGTTTTAATATGGC
>Location:NODE_372714_length_2623_cov_15.020205	Coordinate:1249	Reads:1	Hits:3	Allocated_reads:0.333333333333333	Strand:+
TTACTGGTGATGTTTTAAAATGGCT
>Location:NODE_372714_length_2623_cov_15.020205	Coordinate:1249	Reads:8	Hits:3	Allocated_reads:2.66666666666667	Strand:+
TTACTGGTGATGTTTTAATATGGCT
>Location:NODE_372714_length_2623_cov_15.020205	Coordinate:1249	Reads:5	Hits:3	Allocated_reads:1.66666666666667	Strand:+
TTACTGGTGATGTTTTAATATGGCTC
>Location:NODE_372714_length_2623_cov_15.020205	Coordinate:1249	Reads:2	Hits:3	Allocated_reads:0.666666666666667	Strand:+
TTACTGGTGATGTTTTAATATGGCTCA
>Location:NODE_372714_length_2623_cov_15.020205	Coordinate:1249	Reads:1	Hits:3	Allocated_reads:0.333333333333333	Strand:+
TTACTGGTGATGTTTTAAAATGGCTCAT
>Location:NODE_372714_length_2623_cov_15.020205	Coordinate:1249	Reads:32	Hits:3	Allocated_reads:10.6666666666667	Strand:+
TTACTGGTGATGTTTTAATATGGCTCATG
>Location:NODE_372714_length_2623_cov_15.020205	Coordinate:1249	Reads:5	Hits:3	Allocated_reads:1.66666666666667	Strand:+
TTACTGGTGATGTTTTAAAATGGCTCATG
>Location:NODE_372714_length_2623_cov_15.020205	Coordinate:1249	Reads:2	Hits:3	Allocated_reads:0.666666666666667	Strand:+
TTACTGGTGATGTTTTAATATGGCTCATGTC
>Location:NODE_372714_length_2623_cov_15.020205	Coordinate:1249	Reads:1	Hits:3	Allocated_reads:0.333333333333333	Strand:+
TTACTGGTGATGTTTTAATATGGCTCATGTCATAT
>Location:NODE_372714_length_2623_cov_15.020205	Coordinate:1250	Reads:1	Hits:3	Allocated_reads:0.333333333333333	Strand:+
TACTGGTGATGTTTTAATATGGCTC
>Location:NODE_372714_length_2623_cov_15.020205	Coordinate:1250	Reads:1	Hits:3	Allocated_reads:0.333333333333333	Strand:+
TACTGGTGATGTTTTAATATGGCTCATG
>Location:NODE_372714_length_2623_cov_15.020205	Coordinate:1250	Reads:1	Hits:3	Allocated_reads:0.333333333333333	Strand:+
TACTGGTGATGTTTTAATATGGCTCATGTCATAT
>Location:NODE_372714_length_2623_cov_15.020205	Coordinate:1250	Reads:1	Hits:3	Allocated_reads:0.333333333333333	Strand:-
TATGACATGAGCCATATTAAAACATCACCAGTA
>Location:NODE_372714_length_2623_cov_15.020205	Coordinate:1251	Reads:2	Hits:3	Allocated_reads:0.666666666666667	Strand:+
ACTGGTGATGTTTTAATATGGCTCATG
>Location:NODE_372714_length_2623_cov_15.020205	Coordinate:1253	Reads:1	Hits:3	Allocated_reads:0.333333333333333	Strand:+
TGGTGATGTTTTAATATGGCTCATG
>Location:NODE_372714_length_2623_cov_15.020205	Coordinate:1259	Reads:1	Hits:3	Allocated_reads:0.333333333333333	Strand:-
ATAGATATGACATGAGCCATTTTAAAACA
>Location:NODE_372714_length_2623_cov_15.020205	Coordinate:1264	Reads:1	Hits:3	Allocated_reads:0.333333333333333	Strand:-
CCCAGATAGATATGACATGAGCCATATTA
>Location:NODE_372714_length_2623_cov_15.020205	Coordinate:1265	Reads:1	Hits:3	Allocated_reads:0.333333333333333	Strand:-
CTCCCAGATAGATATGACATGAGCCATATT
>Location:NODE_372714_length_2623_cov_15.020205	Coordinate:1266	Reads:1	Hits:3	Allocated_reads:0.333333333333333	Strand:-
ATCTCCCAGATAGATATGACATGAGCCATAT
>Location:NODE_372714_length_2623_cov_15.020205	Coordinate:1266	Reads:1	Hits:3	Allocated_reads:0.333333333333333	Strand:-
CCCAGATAGATATGACATGAGCCATAT
>Location:NODE_372714_length_2623_cov_15.020205	Coordinate:1266	Reads:3	Hits:3	Allocated_reads:1	Strand:-
CTCCCAGATAGATATGACATGAGCCATAT
>Location:NODE_372714_length_2623_cov_15.020205	Coordinate:1266	Reads:1	Hits:3	Allocated_reads:0.333333333333333	Strand:-
TCCCAGATAGATATGACATGAGCCATAT
>Location:NODE_372714_length_2623_cov_15.020205	Coordinate:1267	Reads:1	Hits:3	Allocated_reads:0.333333333333333	Strand:-
AGATCTCCCAGATAGATATGACATGAGCCATA
>Location:NODE_372714_length_2623_cov_15.020205	Coordinate:1267	Reads:1	Hits:3	Allocated_reads:0.333333333333333	Strand:-
CAGATAGATATGACATGAGCCATA
>Location:NODE_372714_length_2623_cov_15.020205	Coordinate:1267	Reads:1	Hits:3	Allocated_reads:0.333333333333333	Strand:-
CCCAGATAGATATGACATGAGCCATA
>Location:NODE_372714_length_2623_cov_15.020205	Coordinate:1267	Reads:1	Hits:3	Allocated_reads:0.333333333333333	Strand:-
CTCCCAGATAGATATGACATGAGCCATG
>Location:NODE_372714_length_2623_cov_15.020205	Coordinate:1267	Reads:10	Hits:3	Allocated_reads:3.33333333333333	Strand:-
CTCCCAGATAGATATGACATGAGCCATA
>Location:NODE_372714_length_2623_cov_15.020205	Coordinate:1267	Reads:2	Hits:3	Allocated_reads:0.666666666666667	Strand:-
TCCCAGATAGATATGACATGAGCCATA
>Location:NODE_372714_length_2623_cov_15.020205	Coordinate:1267	Reads:1	Hits:3	Allocated_reads:0.333333333333333	Strand:-
TCTCCCAGATAGATATGACATGAGCCATA
>Location:NODE_372714_length_2623_cov_15.020205	Coordinate:1268	Reads:1	Hits:3	Allocated_reads:0.333333333333333	Strand:-
CCCAGATAGATATGACATGAGCCAT
>Location:NODE_372714_length_2623_cov_15.020205	Coordinate:1269	Reads:3	Hits:3	Allocated_reads:1	Strand:-
CCCAGATAGATATGACATGAGCCA
>Location:NODE_372714_length_2623_cov_15.020205	Coordinate:1269	Reads:4	Hits:3	Allocated_reads:1.33333333333333	Strand:-
CTCCCAGATAGATATGACATGAGCCA
>Location:NODE_372714_length_2623_cov_15.020205	Coordinate:1269	Reads:1	Hits:3	Allocated_reads:0.333333333333333	Strand:-
GATCTCCCAGATAGATATGACATGAGCCT
>Location:NODE_372714_length_2623_cov_15.020205	Coordinate:1271	Reads:1	Hits:3	Allocated_reads:0.333333333333333	Strand:-
AGATCTCCCAGATAGATATGACATGAGC
>Location:NODE_372714_length_2623_cov_15.020205	Coordinate:1271	Reads:1	Hits:3	Allocated_reads:0.333333333333333	Strand:+
GCTCATGTCATATCTATCTGGGAGATCT
>Location:NODE_372714_length_2623_cov_15.020205	Coordinate:1276	Reads:1	Hits:3	Allocated_reads:0.333333333333333	Strand:+
TGTCATATCTATCTGGGAGATCTTT
>Location:NODE_372714_length_2623_cov_15.020205	Coordinate:1278	Reads:1	Hits:3	Allocated_reads:0.333333333333333	Strand:+
TCATATCTATCTGGGAGATCTTTTAGTGTTTT
>Location:NODE_372714_length_2623_cov_15.020205	Coordinate:1281	Reads:1	Hits:3	Allocated_reads:0.333333333333333	Strand:+
TATCTATCTGGGAGATCTTTTAGTGT
>Location:NODE_372714_length_2623_cov_15.020205	Coordinate:1284	Reads:1	Hits:3	Allocated_reads:0.333333333333333	Strand:-
AAACACTAAAAGATCTCCCAGATAG
>Location:NODE_372714_length_2623_cov_15.020205	Coordinate:1285	Reads:1	Hits:3	Allocated_reads:0.333333333333333	Strand:-
AAACACTAAAAGATCTCCCAGATT
>Location:NODE_372714_length_2623_cov_15.020205	Coordinate:1285	Reads:7	Hits:3	Allocated_reads:2.33333333333333	Strand:-
AAACACTAAAAGATCTCCCAGATA
>Location:NODE_372714_length_2623_cov_15.020205	Coordinate:1285	Reads:1	Hits:3	Allocated_reads:0.333333333333333	Strand:-
CATAAAAACACTAAAAGATCTCCCAGATA
>Location:NODE_372714_length_2623_cov_15.020205	Coordinate:1285	Reads:1	Hits:3	Allocated_reads:0.333333333333333	Strand:+
TATCTGGGAGATCTTTTAGTGTTTTTAT
>Location:NODE_372714_length_2623_cov_15.020205	Coordinate:1286	Reads:1	Hits:3	Allocated_reads:0.333333333333333	Strand:+
ATCTGGGAGATCTTTTAGTGTTTTT
>Location:NODE_372714_length_2623_cov_15.020205	Coordinate:1287	Reads:1	Hits:3	Allocated_reads:0.333333333333333	Strand:+
TCTGGGAGATCTTTTAGTGTTTTTATGAATA
>Location:NODE_372714_length_2623_cov_15.020205	Coordinate:1287	Reads:1	Hits:3	Allocated_reads:0.333333333333333	Strand:+
TCTGGGAGATCTTTTAGTGTTTTTATGAATT
>Location:NODE_372714_length_2623_cov_15.020205	Coordinate:1289	Reads:1	Hits:3	Allocated_reads:0.333333333333333	Strand:+
TGGGAGATCTTTTAGTGTTTTTATG
>Location:NODE_372714_length_2623_cov_15.020205	Coordinate:1289	Reads:1	Hits:3	Allocated_reads:0.333333333333333	Strand:+
TGGGAGATCTTTTAGTGTTTTTATGA
>Location:NODE_372714_length_2623_cov_15.020205	Coordinate:1289	Reads:9	Hits:3	Allocated_reads:3	Strand:+
TGGGAGATCTTTTAGTGTTTTTATGAAT
>Location:NODE_372714_length_2623_cov_15.020205	Coordinate:1289	Reads:11	Hits:3	Allocated_reads:3.66666666666667	Strand:+
TGGGAGATCTTTTAGTGTTTTTATGAATT
>Location:NODE_372714_length_2623_cov_15.020205	Coordinate:1289	Reads:3	Hits:3	Allocated_reads:1	Strand:+
TGGGAGATCTTTTAGTGTTTTTATGAATTC
>Location:NODE_372714_length_2623_cov_15.020205	Coordinate:1289	Reads:2	Hits:3	Allocated_reads:0.666666666666667	Strand:+
TGGGAGATCTTTTAGTGTTTTTATGAATTCAGT
>Location:NODE_372714_length_2623_cov_15.020205	Coordinate:1290	Reads:1	Hits:3	Allocated_reads:0.333333333333333	Strand:-
ATTCATAAAAACACTAAAAGATCTCCC
>Location:NODE_372714_length_2623_cov_15.020205	Coordinate:1290	Reads:1	Hits:3	Allocated_reads:0.333333333333333	Strand:+
GGGAGATCTTTTAGTGTTTTTATGAATT
>Location:NODE_372714_length_2623_cov_15.020205	Coordinate:1290	Reads:1	Hits:3	Allocated_reads:0.333333333333333	Strand:+
GGGAGATCTTTTAGTGTTTTTATGAATTCAGT
>Location:NODE_372714_length_2623_cov_15.020205	Coordinate:1291	Reads:2	Hits:3	Allocated_reads:0.666666666666667	Strand:+
GGAGATCTTTTAGTGTTTTTATGAATTCAGT
>Location:NODE_372714_length_2623_cov_15.020205	Coordinate:1298	Reads:1	Hits:3	Allocated_reads:0.333333333333333	Strand:-
TAACTGAATTCATAAAAACACTAAAA
>Location:NODE_372714_length_2623_cov_15.020205	Coordinate:1299	Reads:1	Hits:3	Allocated_reads:0.333333333333333	Strand:-
TAACTGAATTCATAAAAACACTAAA
>Location:NODE_372714_length_2623_cov_15.020205	Coordinate:1299	Reads:1	Hits:3	Allocated_reads:0.333333333333333	Strand:+
TTTAGTGTTTTTATGAATTCAGTT
>Location:NODE_372714_length_2623_cov_15.020205	Coordinate:1299	Reads:1	Hits:3	Allocated_reads:0.333333333333333	Strand:+
TTTAGTGTTTTTATGAATTCAGTTATC
>Location:NODE_372714_length_2623_cov_15.020205	Coordinate:1299	Reads:1	Hits:3	Allocated_reads:0.333333333333333	Strand:+
TTTAGTGTTTTTATGAATTCAGTTATCT
>Location:NODE_372714_length_2623_cov_15.020205	Coordinate:1299	Reads:8	Hits:3	Allocated_reads:2.66666666666667	Strand:+
TTTAGTGTTTTTATGAATTCAGTTATCTC
>Location:NODE_372714_length_2623_cov_15.020205	Coordinate:1299	Reads:10	Hits:3	Allocated_reads:3.33333333333333	Strand:+
TTTAGTGTTTTTATGAATTCAGTTATCTCT
>Location:NODE_372714_length_2623_cov_15.020205	Coordinate:1299	Reads:1	Hits:3	Allocated_reads:0.333333333333333	Strand:+
TTTAGTGTTTTTATGAATTCAGTTATCTCTGAAAC
>Location:NODE_372714_length_2623_cov_15.020205	Coordinate:1300	Reads:1	Hits:3	Allocated_reads:0.333333333333333	Strand:+
TTAGTGTTTTTATGAATTCAGTTATCTC
>Location:NODE_372714_length_2623_cov_15.020205	Coordinate:1300	Reads:1	Hits:3	Allocated_reads:0.333333333333333	Strand:+
TTAGTGTTTTTATGAATTCAGTTATCTCT
>Location:NODE_372714_length_2623_cov_15.020205	Coordinate:1301	Reads:1	Hits:3	Allocated_reads:0.333333333333333	Strand:-
AGATAACTGAATTCATAAAAACACTA
>Location:NODE_372714_length_2623_cov_15.020205	Coordinate:1301	Reads:1	Hits:3	Allocated_reads:0.333333333333333	Strand:+
TAGTGTTTTTATGAATTCAGTTATCTC
>Location:NODE_372714_length_2623_cov_15.020205	Coordinate:1302	Reads:1	Hits:3	Allocated_reads:0.333333333333333	Strand:-
AGATAACTGAATTCATAAAAACACT
>Location:NODE_372714_length_2623_cov_15.020205	Coordinate:1302	Reads:2	Hits:3	Allocated_reads:0.666666666666667	Strand:-
GAGATAACTGAATTCATAAAAACACT
>Location:NODE_372714_length_2623_cov_15.020205	Coordinate:1302	Reads:1	Hits:3	Allocated_reads:0.333333333333333	Strand:-
GATAACTGAATTCATAAAAACACT
>Location:NODE_372714_length_2623_cov_15.020205	Coordinate:1304	Reads:1	Hits:3	Allocated_reads:0.333333333333333	Strand:-
CAGAGATAACTGAATTCATAAAAACA
>Location:NODE_372714_length_2623_cov_15.020205	Coordinate:1304	Reads:1	Hits:3	Allocated_reads:0.333333333333333	Strand:-
GAGATAACTGAATTCATAAAAACA
>Location:NODE_372714_length_2623_cov_15.020205	Coordinate:1307	Reads:1	Hits:3	Allocated_reads:0.333333333333333	Strand:+
TTTTATGAATTCAGTTATCTCTGAAACA
>Location:NODE_372714_length_2623_cov_15.020205	Coordinate:1307	Reads:1	Hits:3	Allocated_reads:0.333333333333333	Strand:+
TTTTATGAATTCAGTTATCTCTGAAACAAC
>Location:NODE_372714_length_2623_cov_15.020205	Coordinate:1309	Reads:2	Hits:3	Allocated_reads:0.666666666666667	Strand:+
TTATGAATTCAGTTATCTCTGAAAC
>Location:NODE_372714_length_2623_cov_15.020205	Coordinate:1309	Reads:1	Hits:3	Allocated_reads:0.333333333333333	Strand:+
TTATGAATTCAGTTATCTCTGAAACA
>Location:NODE_372714_length_2623_cov_15.020205	Coordinate:1309	Reads:1	Hits:3	Allocated_reads:0.333333333333333	Strand:+
TTATGAATTCAGTTATCTCTGAAACAAC
>Location:NODE_372714_length_2623_cov_15.020205	Coordinate:1310	Reads:1	Hits:3	Allocated_reads:0.333333333333333	Strand:+
TATGAATTCAGTTATCTCTGAAAC
>Location:NODE_372714_length_2623_cov_15.020205	Coordinate:1312	Reads:1	Hits:3	Allocated_reads:0.333333333333333	Strand:+
TGAATTCAGTTATCTCTGAAACAAC
>Location:NODE_372714_length_2623_cov_15.020205	Coordinate:1312	Reads:1	Hits:3	Allocated_reads:0.333333333333333	Strand:+
TGAATTCAGTTATCTCTGAAACAACAGTTGTTCC
>Location:NODE_372714_length_2623_cov_15.020205	Coordinate:1314	Reads:1	Hits:3	Allocated_reads:0.333333333333333	Strand:-
AACTGTTGTTTCAGAGATAACTGAATT
>Location:NODE_372714_length_2623_cov_15.020205	Coordinate:1314	Reads:2	Hits:3	Allocated_reads:0.666666666666667	Strand:+
AATTCAGTTATCTCTGAAACAACAGTTGT
>Location:NODE_372714_length_2623_cov_15.020205	Coordinate:1315	Reads:1	Hits:3	Allocated_reads:0.333333333333333	Strand:+
ATTCAGTTATCTCTGAAACAACACTTGT
>Location:NODE_372714_length_2623_cov_15.020205	Coordinate:1315	Reads:1	Hits:3	Allocated_reads:0.333333333333333	Strand:+
ATTCAGTTATCTCTGAAACAACAGTTGT
>Location:NODE_372714_length_2623_cov_15.020205	Coordinate:1315	Reads:1	Hits:3	Allocated_reads:0.333333333333333	Strand:+
ATTCAGTTATCTCTGAAACAACAGTTGTT
>Location:NODE_372714_length_2623_cov_15.020205	Coordinate:1316	Reads:2	Hits:3	Allocated_reads:0.666666666666667	Strand:+
TTCAGTTATCTCTGAAACAACAGTTGT
>Location:NODE_372714_length_2623_cov_15.020205	Coordinate:1316	Reads:3	Hits:3	Allocated_reads:1	Strand:+
TTCAGTTATCTCTGAAACAACAGTTGTT
>Location:NODE_372714_length_2623_cov_15.020205	Coordinate:1316	Reads:6	Hits:3	Allocated_reads:2	Strand:+
TTCAGTTATCTCTGAAACAACAGTTGTTCC
>Location:NODE_372714_length_2623_cov_15.020205	Coordinate:1316	Reads:1	Hits:3	Allocated_reads:0.333333333333333	Strand:+
TTCAGTTATCTCTGAAACAACAGTTGTTCCA
>Location:NODE_372714_length_2623_cov_15.020205	Coordinate:1316	Reads:26	Hits:3	Allocated_reads:8.66666666666667	Strand:+
TTCAGTTATCTCTGAAACAACAGTTGTTCCT
>Location:NODE_372714_length_2623_cov_15.020205	Coordinate:1316	Reads:1	Hits:3	Allocated_reads:0.333333333333333	Strand:+
TTCAGTTATCTCTGAAACAACAGTTGTTCCTTC
>Location:NODE_372714_length_2623_cov_15.020205	Coordinate:1317	Reads:1	Hits:3	Allocated_reads:0.333333333333333	Strand:-
AAGGAACAACTGTTGTTTCAGAGATAACTGT
>Location:NODE_372714_length_2623_cov_15.020205	Coordinate:1317	Reads:2	Hits:3	Allocated_reads:0.666666666666667	Strand:+
TCAGTTATCTCTGAAACAACAGTTGT
>Location:NODE_372714_length_2623_cov_15.020205	Coordinate:1317	Reads:1	Hits:3	Allocated_reads:0.333333333333333	Strand:+
TCAGTTATCTCTGAAACAACAGTTGTTACT
>Location:NODE_372714_length_2623_cov_15.020205	Coordinate:1317	Reads:3	Hits:3	Allocated_reads:1	Strand:+
TCAGTTATCTCTGAAACAACAGTTGTTCCT
>Location:NODE_372714_length_2623_cov_15.020205	Coordinate:1317	Reads:1	Hits:3	Allocated_reads:0.333333333333333	Strand:+
TCAGTTATCTCTGAAACAACAGTTGTTCCTTC
>Location:NODE_372714_length_2623_cov_15.020205	Coordinate:1318	Reads:3	Hits:3	Allocated_reads:1	Strand:+
CAGTTATCTCTGAAACAACAGTTGT
>Location:NODE_372714_length_2623_cov_15.020205	Coordinate:1318	Reads:1	Hits:3	Allocated_reads:0.333333333333333	Strand:+
CAGTTATCTCTGAAACAACAGTTGTTCC
>Location:NODE_372714_length_2623_cov_15.020205	Coordinate:1319	Reads:4	Hits:3	Allocated_reads:1.33333333333333	Strand:-
AAGGAACAACTGTTGTTTCAGAGATAACT
>Location:NODE_372714_length_2623_cov_15.020205	Coordinate:1319	Reads:1	Hits:3	Allocated_reads:0.333333333333333	Strand:-
ACAACTGTTGTTTCAGAGATAACT
>Location:NODE_372714_length_2623_cov_15.020205	Coordinate:1319	Reads:1	Hits:3	Allocated_reads:0.333333333333333	Strand:-
CAGAAGGAACAACTGTTGTTTCAGAGATAACT
>Location:NODE_372714_length_2623_cov_15.020205	Coordinate:1320	Reads:1	Hits:3	Allocated_reads:0.333333333333333	Strand:+
GTTATCTCTGAAACAACAGTTGTTCC
>Location:NODE_372714_length_2623_cov_15.020205	Coordinate:1321	Reads:1	Hits:3	Allocated_reads:0.333333333333333	Strand:+
TTATCTCTGAAACAACAGTTGTTCCTTC
>Location:NODE_372714_length_2623_cov_15.020205	Coordinate:1321	Reads:1	Hits:3	Allocated_reads:0.333333333333333	Strand:+
TTATCTCTGAAACAACAGTTGTTCCTTCTGT
>Location:NODE_372714_length_2623_cov_15.020205	Coordinate:1322	Reads:2	Hits:3	Allocated_reads:0.666666666666667	Strand:+
TATCTCTGAAACAACAGTTGTTCC
>Location:NODE_372714_length_2623_cov_15.020205	Coordinate:1322	Reads:5	Hits:3	Allocated_reads:1.66666666666667	Strand:+
TATCTCTGAAACAACAGTTGTTCCT
>Location:NODE_372714_length_2623_cov_15.020205	Coordinate:1322	Reads:1	Hits:3	Allocated_reads:0.333333333333333	Strand:+
TATCTCTGAAACAACAGTTGTTCCTT
>Location:NODE_372714_length_2623_cov_15.020205	Coordinate:1322	Reads:4	Hits:3	Allocated_reads:1.33333333333333	Strand:+
TATCTCTGAAACAACAGTTGTTCCTTC
>Location:NODE_372714_length_2623_cov_15.020205	Coordinate:1322	Reads:5	Hits:3	Allocated_reads:1.66666666666667	Strand:+
TATCTCTGAAACAACAGTTGTTCCTTCT
>Location:NODE_372714_length_2623_cov_15.020205	Coordinate:1322	Reads:2	Hits:3	Allocated_reads:0.666666666666667	Strand:+
TATCTCTGAAACAACAGTTGTTCCTTCTG
>Location:NODE_372714_length_2623_cov_15.020205	Coordinate:1322	Reads:1	Hits:3	Allocated_reads:0.333333333333333	Strand:+
TATCTCTGAAACAACAGTTGTTCCTTCTGG
>Location:NODE_372714_length_2623_cov_15.020205	Coordinate:1322	Reads:6	Hits:3	Allocated_reads:2	Strand:+
TATCTCTGAAACAACAGTTGTTCCTTCTGT
>Location:NODE_372714_length_2623_cov_15.020205	Coordinate:1322	Reads:1	Hits:3	Allocated_reads:0.333333333333333	Strand:+
TATCTCTGAAACAACAGTTGTTCCTTCTGGGA
>Location:NODE_372714_length_2623_cov_15.020205	Coordinate:1324	Reads:1	Hits:3	Allocated_reads:0.333333333333333	Strand:+
TCTCTGAAACAACAGTTGTTCCTTCT
>Location:NODE_372714_length_2623_cov_15.020205	Coordinate:1324	Reads:1	Hits:3	Allocated_reads:0.333333333333333	Strand:+
TCTCTGAAACAACAGTTGTTCCTTCTGG
>Location:NODE_372714_length_2623_cov_15.020205	Coordinate:1324	Reads:2	Hits:3	Allocated_reads:0.666666666666667	Strand:+
TCTCTGAAACAACAGTTGTTCCTTCTGT
>Location:NODE_372714_length_2623_cov_15.020205	Coordinate:1324	Reads:2	Hits:3	Allocated_reads:0.666666666666667	Strand:+
TCTCTGAAACAACAGTTGTTCCTTCTGGGATACC
>Location:NODE_372714_length_2623_cov_15.020205	Coordinate:1324	Reads:1	Hits:3	Allocated_reads:0.333333333333333	Strand:+
TCTCTGAAACAACAGTTGTTCCTTCTGGGATACCT
>Location:NODE_372714_length_2623_cov_15.020205	Coordinate:1325	Reads:3	Hits:3	Allocated_reads:1	Strand:+
CTCTGAAACAACAGTTGTTCCTTCTGGGATACC
>Location:NODE_372714_length_2623_cov_15.020205	Coordinate:1326	Reads:2	Hits:3	Allocated_reads:0.666666666666667	Strand:-
CCCAGAAGGAACAACTGTTGTTTCAGA
>Location:NODE_372714_length_2623_cov_15.020205	Coordinate:1326	Reads:1	Hits:3	Allocated_reads:0.333333333333333	Strand:-
TATCCCAGAAGGAACAACTGTTGTTTCAGA
>Location:NODE_372714_length_2623_cov_15.020205	Coordinate:1326	Reads:1	Hits:3	Allocated_reads:0.333333333333333	Strand:+
TCTGAAACAACAGTTGTTCCTTCTGGGATAC
>Location:NODE_372714_length_2623_cov_15.020205	Coordinate:1326	Reads:12	Hits:3	Allocated_reads:4	Strand:+
TCTGAAACAACAGTTGTTCCTTCTGGGATACC
>Location:NODE_372714_length_2623_cov_15.020205	Coordinate:1328	Reads:5	Hits:3	Allocated_reads:1.66666666666667	Strand:-
GTATCCCAGAAGGAACAACTGTTGTTTCA
>Location:NODE_372714_length_2623_cov_15.020205	Coordinate:1328	Reads:11	Hits:3	Allocated_reads:3.66666666666667	Strand:+
TGAAACAACAGTTGTTCCTTCTGGGATACC
>Location:NODE_372714_length_2623_cov_15.020205	Coordinate:1329	Reads:2	Hits:3	Allocated_reads:0.666666666666667	Strand:-
AGGTATCCCAGAAGGAACAACTGTTGTTTC
>Location:NODE_372714_length_2623_cov_15.020205	Coordinate:1329	Reads:1	Hits:3	Allocated_reads:0.333333333333333	Strand:-
CCCAGAAGGAACAACTGTTGTTTC
>Location:NODE_372714_length_2623_cov_15.020205	Coordinate:1329	Reads:1	Hits:3	Allocated_reads:0.333333333333333	Strand:-
GGTATCCCAGAAGGAACAACTGTTGTTTC
>Location:NODE_372714_length_2623_cov_15.020205	Coordinate:1329	Reads:2	Hits:3	Allocated_reads:0.666666666666667	Strand:-
TATCCCAGAAGGAACAACTGTTGTTTC
>Location:NODE_372714_length_2623_cov_15.020205	Coordinate:1330	Reads:1	Hits:3	Allocated_reads:0.333333333333333	Strand:+
AAACAACAGTTGTTCCTTCTGGGATACC
>Location:NODE_372714_length_2623_cov_15.020205	Coordinate:1330	Reads:1	Hits:3	Allocated_reads:0.333333333333333	Strand:-
TATCCCAGAAGGAACAACTGTTGTTT
>Location:NODE_372714_length_2623_cov_15.020205	Coordinate:1331	Reads:1	Hits:3	Allocated_reads:0.333333333333333	Strand:+
AACAACAGTTGTTCCTTCTGGGATACC
>Location:NODE_372714_length_2623_cov_15.020205	Coordinate:1331	Reads:2	Hits:3	Allocated_reads:0.666666666666667	Strand:-
TATCCCAGAAGGAACAACTGTTGTT
>Location:NODE_372714_length_2623_cov_15.020205	Coordinate:1331	Reads:1	Hits:3	Allocated_reads:0.333333333333333	Strand:-
TGAGGTATCCCAGAAGGAACAACTGTTGTT
>Location:NODE_372714_length_2623_cov_15.020205	Coordinate:1332	Reads:2	Hits:3	Allocated_reads:0.666666666666667	Strand:-
AGGTATCCCAGAAGGAACAACTGTTGT
>Location:NODE_372714_length_2623_cov_15.020205	Coordinate:1332	Reads:1	Hits:3	Allocated_reads:0.333333333333333	Strand:-
GAGGTATCCCAGAAGGAACAACTGTTGT
>Location:NODE_372714_length_2623_cov_15.020205	Coordinate:1332	Reads:5	Hits:3	Allocated_reads:1.66666666666667	Strand:-
TGAGGTATCCCAGAAGGAACAACTGTTGT
>Location:NODE_372714_length_2623_cov_15.020205	Coordinate:1333	Reads:2	Hits:3	Allocated_reads:0.666666666666667	Strand:+
CAACAGTTGTTCCTTCTGGGATACC
>Location:NODE_372714_length_2623_cov_15.020205	Coordinate:1333	Reads:1	Hits:3	Allocated_reads:0.333333333333333	Strand:+
CAACAGTTGTTCCTTCTGGGATACCTC
>Location:NODE_372714_length_2623_cov_15.020205	Coordinate:1334	Reads:1	Hits:3	Allocated_reads:0.333333333333333	Strand:-
GAGGTATCCCAGAAGGAACAACTGTT
>Location:NODE_372714_length_2623_cov_15.020205	Coordinate:1338	Reads:1	Hits:3	Allocated_reads:0.333333333333333	Strand:+
GTTGTTCCTTCTGGGATACCTCAGT
>Location:NODE_372714_length_2623_cov_15.020205	Coordinate:1338	Reads:1	Hits:3	Allocated_reads:0.333333333333333	Strand:+
GTTGTTCCTTCTGGGATACCTCAGGGTC
>Location:NODE_372714_length_2623_cov_15.020205	Coordinate:1339	Reads:1	Hits:3	Allocated_reads:0.333333333333333	Strand:+
TTGTTCCTTCTGGGATACCTCAGT
>Location:NODE_372714_length_2623_cov_15.020205	Coordinate:1339	Reads:1	Hits:3	Allocated_reads:0.333333333333333	Strand:+
TTGTTCCTTCTGGGATACCTCAGGGTC
>Location:NODE_372714_length_2623_cov_15.020205	Coordinate:1339	Reads:1	Hits:3	Allocated_reads:0.333333333333333	Strand:+
TTGTTCCTTCTGGGATACCTTAGGGTCTGT
>Location:NODE_372714_length_2623_cov_15.020205	Coordinate:1341	Reads:1	Hits:3	Allocated_reads:0.333333333333333	Strand:-
CAGACCCTGAGGTATCCCAGAAGGAAT
>Location:NODE_372714_length_2623_cov_15.020205	Coordinate:1343	Reads:1	Hits:3	Allocated_reads:0.333333333333333	Strand:-
ACAGACCCTGAGGTATCCCAGAAGGA
>Location:NODE_372714_length_2623_cov_15.020205	Coordinate:1345	Reads:1	Hits:3	Allocated_reads:0.333333333333333	Strand:-
AAAACAGACCCTGAGGTATCCCAGAAG
>Location:NODE_372714_length_2623_cov_15.020205	Coordinate:1346	Reads:1	Hits:3	Allocated_reads:0.333333333333333	Strand:-
AAACAGACCCTGAGGTATCCCAGAA
>Location:NODE_372714_length_2623_cov_15.020205	Coordinate:1346	Reads:1	Hits:3	Allocated_reads:0.333333333333333	Strand:-
CCAAAACAGACCCTGAGGTATCCCAGAA
>Location:NODE_372714_length_2623_cov_15.020205	Coordinate:1346	Reads:1	Hits:1	Allocated_reads:1	Strand:+
TTCTGGGATACCTCAGGGTCTGTTTTGGC
>Location:NODE_372714_length_2623_cov_15.020205	Coordinate:1347	Reads:1	Hits:3	Allocated_reads:0.333333333333333	Strand:+
TCTGGGATACCTCAGGGTCTGTTTTG
>Location:NODE_372714_length_2623_cov_15.020205	Coordinate:1347	Reads:4	Hits:1	Allocated_reads:4	Strand:+
TCTGGGATACCTCAGGGTCTGTTTTGGCTC
>Location:NODE_372714_length_2623_cov_15.020205	Coordinate:1347	Reads:1	Hits:1	Allocated_reads:1	Strand:+
TCTGGGATACCTCAGGGTCTGTTTTGGCTCAGA
>Location:NODE_372714_length_2623_cov_15.020205	Coordinate:1350	Reads:1	Hits:1	Allocated_reads:1	Strand:+
GGGATACCTCAGGGTCTGTTTTGGCTC
>Location:NODE_372714_length_2623_cov_15.020205	Coordinate:1352	Reads:1	Hits:1	Allocated_reads:1	Strand:+
GATACCTCAGGGTCTGTTTTGGCTCAGA
>Location:NODE_372714_length_2623_cov_15.020205	Coordinate:1355	Reads:1	Hits:1	Allocated_reads:1	Strand:+
ACCTCAGGGTCTGTTTTGGCTCAGATT
>Location:NODE_372714_length_2623_cov_15.020205	Coordinate:1356	Reads:1	Hits:1	Allocated_reads:1	Strand:-
AAGGAATCTGAGCCAAAACAGACCCTGAGG
>Location:NODE_372714_length_2623_cov_15.020205	Coordinate:1356	Reads:1	Hits:1	Allocated_reads:1	Strand:+
CCTCAGGGTCTGTTTTGGCTCAGATTC
>Location:NODE_372714_length_2623_cov_15.020205	Coordinate:1358	Reads:1	Hits:1	Allocated_reads:1	Strand:+
TCAGGGTCTGTTTTGGCTCAGATTCC
>Location:NODE_372714_length_2623_cov_15.020205	Coordinate:1362	Reads:4	Hits:1	Allocated_reads:4	Strand:-
AAACAAGGAATCTGAGCCAAAACAGACC
>Location:NODE_372714_length_2623_cov_15.020205	Coordinate:1362	Reads:2	Hits:1	Allocated_reads:2	Strand:-
AACAAGGAATCTGAGCCAAAACAGACC
>Location:NODE_372714_length_2623_cov_15.020205	Coordinate:1362	Reads:2	Hits:1	Allocated_reads:2	Strand:-
ACAAGGAATCTGAGCCAAAACAGACC
>Location:NODE_372714_length_2623_cov_15.020205	Coordinate:1362	Reads:1	Hits:1	Allocated_reads:1	Strand:-
TGAAGCAAACAAGGAATCTGAGCCAAAACAGACT
>Location:NODE_372714_length_2623_cov_15.020205	Coordinate:1364	Reads:1	Hits:1	Allocated_reads:1	Strand:+
TCTGTTTTGGCTCAGATTCCTTGT
>Location:NODE_372714_length_2623_cov_15.020205	Coordinate:1365	Reads:1	Hits:1	Allocated_reads:1	Strand:+
CTGTTTTGGCTCAGATTCCTTGTTTGCTT
>Location:NODE_372714_length_2623_cov_15.020205	Coordinate:1366	Reads:1	Hits:1	Allocated_reads:1	Strand:-
TGAAGCAAACAAGGAATCTGAGCCAAAACA
>Location:NODE_372714_length_2623_cov_15.020205	Coordinate:1366	Reads:1	Hits:1	Allocated_reads:1	Strand:-
TGAAGCAAACAAGGAATCTGAGCCAAAACT
>Location:NODE_372714_length_2623_cov_15.020205	Coordinate:1366	Reads:1	Hits:1	Allocated_reads:1	Strand:+
TGTTTTGGCTCAGATTCCTTGTTTGCT
>Location:NODE_372714_length_2623_cov_15.020205	Coordinate:1368	Reads:1	Hits:1	Allocated_reads:1	Strand:+
TTTTGGCTCAGATTCCTTGTTTGCTTCA
>Location:NODE_372714_length_2623_cov_15.020205	Coordinate:1369	Reads:1	Hits:1	Allocated_reads:1	Strand:-
ACATGAAGCAAACAAGGAATCTGAGCCAAA
>Location:NODE_372714_length_2623_cov_15.020205	Coordinate:1370	Reads:1	Hits:1	Allocated_reads:1	Strand:-
TGAAGCAAACAAGGAATCTGAGCCAA
>Location:NODE_372714_length_2623_cov_15.020205	Coordinate:1370	Reads:1	Hits:1	Allocated_reads:1	Strand:+
TTGGCTCAGATTCCTTGTTTGCTTCA
>Location:NODE_372714_length_2623_cov_15.020205	Coordinate:1372	Reads:3	Hits:1	Allocated_reads:3	Strand:-
ACATGAAGCAAACAAGGAATCTGAGCC
>Location:NODE_372714_length_2623_cov_15.020205	Coordinate:1372	Reads:1	Hits:1	Allocated_reads:1	Strand:-
ATGAAGCAAACAAGGAATCTGAGCC
>Location:NODE_372714_length_2623_cov_15.020205	Coordinate:1372	Reads:1	Hits:3	Allocated_reads:0.333333333333333	Strand:-
CATGAAGCAAACAAGGAATCTGAATC
>Location:NODE_372714_length_2623_cov_15.020205	Coordinate:1372	Reads:3	Hits:1	Allocated_reads:3	Strand:-
TGAAGCAAACAAGGAATCTGAGCC
>Location:NODE_372714_length_2623_cov_15.020205	Coordinate:1373	Reads:1	Hits:1	Allocated_reads:1	Strand:-
ACATGAAGCAAACAAGGAATCTGAGT
>Location:NODE_372714_length_2623_cov_15.020205	Coordinate:1373	Reads:4	Hits:1	Allocated_reads:4	Strand:-
ACATGAAGCAAACAAGGAATCTGAGC
>Location:NODE_372714_length_2623_cov_15.020205	Coordinate:1375	Reads:1	Hits:3	Allocated_reads:0.333333333333333	Strand:-
ACATGAAGCAAACAAGGAATCTGA
>Location:NODE_372714_length_2623_cov_15.020205	Coordinate:1377	Reads:2	Hits:3	Allocated_reads:0.666666666666667	Strand:+
AGATTCCTTGTTTGCTTCATGTTCTCCCT
>Location:NODE_372714_length_2623_cov_15.020205	Coordinate:1378	Reads:1	Hits:3	Allocated_reads:0.333333333333333	Strand:+
GATTCCTTGTTTGCTTCATGTTCTC
>Location:NODE_372714_length_2623_cov_15.020205	Coordinate:1378	Reads:1	Hits:3	Allocated_reads:0.333333333333333	Strand:+
GATTCCTTGTTTGCTTCATGTTCTCCC
>Location:NODE_372714_length_2623_cov_15.020205	Coordinate:1378	Reads:1	Hits:3	Allocated_reads:0.333333333333333	Strand:+
GATTCCTTGTTTGCTTCATGTTCTCCCG
>Location:NODE_372714_length_2623_cov_15.020205	Coordinate:1378	Reads:1	Hits:3	Allocated_reads:0.333333333333333	Strand:+
GATTCCTTGTTTGCTTCATGTTCTCCCT
>Location:NODE_372714_length_2623_cov_15.020205	Coordinate:1379	Reads:1	Hits:3	Allocated_reads:0.333333333333333	Strand:+
ATTCCTTGTTTGCTTCATGTTCTCCCTC
>Location:NODE_372714_length_2623_cov_15.020205	Coordinate:1380	Reads:1	Hits:3	Allocated_reads:0.333333333333333	Strand:+
TTCCTTGTTTGCTTCATGTTCTCCC
>Location:NODE_372714_length_2623_cov_15.020205	Coordinate:1380	Reads:1	Hits:3	Allocated_reads:0.333333333333333	Strand:+
TTCCTTGTTTGCTTCATGTTCTCCCT
>Location:NODE_372714_length_2623_cov_15.020205	Coordinate:1380	Reads:1	Hits:3	Allocated_reads:0.333333333333333	Strand:+
TTCCTTGTTTGCTTCATGTTCTCCCTT
>Location:NODE_372714_length_2623_cov_15.020205	Coordinate:1380	Reads:2	Hits:3	Allocated_reads:0.666666666666667	Strand:+
TTCCTTGTTTGCTTCATGTTCTCCCTCT
>Location:NODE_372714_length_2623_cov_15.020205	Coordinate:1380	Reads:2	Hits:3	Allocated_reads:0.666666666666667	Strand:+
TTCCTTGTTTGCTTCATGTTCTCCCTTTG
>Location:NODE_372714_length_2623_cov_15.020205	Coordinate:1380	Reads:1	Hits:3	Allocated_reads:0.333333333333333	Strand:+
TTCCTTGTTTGCTTCATGTTCTCCCTTTGGACC
>Location:NODE_372714_length_2623_cov_15.020205	Coordinate:1381	Reads:1	Hits:3	Allocated_reads:0.333333333333333	Strand:-
CCAAAGGGAGAACATGAAGCAAACAAGGA
>Location:NODE_372714_length_2623_cov_15.020205	Coordinate:1381	Reads:1	Hits:3	Allocated_reads:0.333333333333333	Strand:+
TCCTTGTTTGCTTCATGTTCTCCCTC
>Location:NODE_372714_length_2623_cov_15.020205	Coordinate:1381	Reads:1	Hits:3	Allocated_reads:0.333333333333333	Strand:+
TCCTTGTTTGCTTCATGTTCTCCCTCT
>Location:NODE_372714_length_2623_cov_15.020205	Coordinate:1381	Reads:2	Hits:3	Allocated_reads:0.666666666666667	Strand:+
TCCTTGTTTGCTTCATGTTCTCCCTCTG
>Location:NODE_372714_length_2623_cov_15.020205	Coordinate:1381	Reads:1	Hits:3	Allocated_reads:0.333333333333333	Strand:+
TCCTTGTTTGCTTCATGTTCTCCCTTTGGACC
>Location:NODE_372714_length_2623_cov_15.020205	Coordinate:1383	Reads:1	Hits:3	Allocated_reads:0.333333333333333	Strand:+
CTTGTTTGCTTCATGTTCTCCCTTTGTT
>Location:NODE_372714_length_2623_cov_15.020205	Coordinate:1383	Reads:2	Hits:3	Allocated_reads:0.666666666666667	Strand:+
CTTGTTTGCTTCATGTTCTCCCTTTGGACC
>Location:NODE_372714_length_2623_cov_15.020205	Coordinate:1384	Reads:2	Hits:3	Allocated_reads:0.666666666666667	Strand:+
TTGTTTGCTTCATGTTCTCCCTCTGGACC
>Location:NODE_372714_length_2623_cov_15.020205	Coordinate:1384	Reads:3	Hits:3	Allocated_reads:1	Strand:+
TTGTTTGCTTCATGTTCTCCCTTTGGACC
>Location:NODE_372714_length_2623_cov_15.020205	Coordinate:1384	Reads:1	Hits:3	Allocated_reads:0.333333333333333	Strand:+
TTGTTTGCTTCATGTTCTCCCTTTGGACCA
>Location:NODE_372714_length_2623_cov_15.020205	Coordinate:1385	Reads:1	Hits:3	Allocated_reads:0.333333333333333	Strand:-
CAAAGGGAGAACATGAAGCAAACA
>Location:NODE_372714_length_2623_cov_15.020205	Coordinate:1385	Reads:2	Hits:3	Allocated_reads:0.666666666666667	Strand:-
CCAAAGGGAGAACATGAAGCAAACA
>Location:NODE_372714_length_2623_cov_15.020205	Coordinate:1385	Reads:1	Hits:3	Allocated_reads:0.333333333333333	Strand:+
TGTTTGCTTCATGTTCTCCCTTTGGACC
>Location:NODE_372714_length_2623_cov_15.020205	Coordinate:1385	Reads:5	Hits:3	Allocated_reads:1.66666666666667	Strand:+
TGTTTGCTTCATGTTCTCCCTCTGGACC
>Location:NODE_372714_length_2623_cov_15.020205	Coordinate:1385	Reads:1	Hits:3	Allocated_reads:0.333333333333333	Strand:+
TGTTTGCTTCATGTTCTCCCTCTGGACCA
>Location:NODE_372714_length_2623_cov_15.020205	Coordinate:1385	Reads:1	Hits:3	Allocated_reads:0.333333333333333	Strand:+
TGTTTGCTTCATGTTCTCCCTTTGGACCA
>Location:NODE_372714_length_2623_cov_15.020205	Coordinate:1386	Reads:1	Hits:3	Allocated_reads:0.333333333333333	Strand:+
GTTTGCTTCATGTTCTCCCTCTGGA
>Location:NODE_372714_length_2623_cov_15.020205	Coordinate:1386	Reads:1	Hits:3	Allocated_reads:0.333333333333333	Strand:+
GTTTGCTTCATGTTCTCCCTCTGGAC
>Location:NODE_372714_length_2623_cov_15.020205	Coordinate:1386	Reads:1	Hits:3	Allocated_reads:0.333333333333333	Strand:+
GTTTGCTTCATGTTCTCCCTCTGGACT
>Location:NODE_372714_length_2623_cov_15.020205	Coordinate:1386	Reads:1	Hits:3	Allocated_reads:0.333333333333333	Strand:+
GTTTGCTTCATGTTCTCCCTTTGGACT
>Location:NODE_372714_length_2623_cov_15.020205	Coordinate:1386	Reads:16	Hits:3	Allocated_reads:5.33333333333333	Strand:+
GTTTGCTTCATGTTCTCCCTCTGGACC
>Location:NODE_372714_length_2623_cov_15.020205	Coordinate:1386	Reads:7	Hits:3	Allocated_reads:2.33333333333333	Strand:+
GTTTGCTTCATGTTCTCCCTTTGGACC
>Location:NODE_372714_length_2623_cov_15.020205	Coordinate:1386	Reads:1	Hits:3	Allocated_reads:0.333333333333333	Strand:+
GTTTGCTTCATGTTCTCCCTCTGGACCT
>Location:NODE_372714_length_2623_cov_15.020205	Coordinate:1386	Reads:1	Hits:3	Allocated_reads:0.333333333333333	Strand:+
GTTTGCTTCATGTTCTCCCTTTGGACCA
>Location:NODE_372714_length_2623_cov_15.020205	Coordinate:1386	Reads:2	Hits:3	Allocated_reads:0.666666666666667	Strand:+
GTTTGCTTCATGTTCTCCCTTTGGACCAAA
>Location:NODE_372714_length_2623_cov_15.020205	Coordinate:1387	Reads:1	Hits:3	Allocated_reads:0.333333333333333	Strand:+
TTTGCTTCATGTTCTCCCTTTGGACC
>Location:NODE_372714_length_2623_cov_15.020205	Coordinate:1388	Reads:1	Hits:3	Allocated_reads:0.333333333333333	Strand:+
TTGCTTCATGTTCTCCCTTTGGAC
>Location:NODE_372714_length_2623_cov_15.020205	Coordinate:1388	Reads:1	Hits:3	Allocated_reads:0.333333333333333	Strand:+
TTGCTTCATGTTCTCCCTCTGGACC
>Location:NODE_372714_length_2623_cov_15.020205	Coordinate:1388	Reads:1	Hits:3	Allocated_reads:0.333333333333333	Strand:+
TTGCTTCATGTTCTCCCTTTGGACT
>Location:NODE_372714_length_2623_cov_15.020205	Coordinate:1388	Reads:3	Hits:3	Allocated_reads:1	Strand:+
TTGCTTCATGTTCTCCCTTTGGACC
>Location:NODE_372714_length_2623_cov_15.020205	Coordinate:1388	Reads:1	Hits:3	Allocated_reads:0.333333333333333	Strand:+
TTGCTTCATGTTCTCCCTTTGGACCA
>Location:NODE_372714_length_2623_cov_15.020205	Coordinate:1389	Reads:5	Hits:3	Allocated_reads:1.66666666666667	Strand:+
TGCTTCATGTTCTCCCTTTGGACC
>Location:NODE_372714_length_2623_cov_15.020205	Coordinate:1389	Reads:1	Hits:3	Allocated_reads:0.333333333333333	Strand:+
TGCTTCATGTTCTCCCTTTGGACCAAA
>Location:NODE_372714_length_2623_cov_15.020205	Coordinate:1389	Reads:3	Hits:3	Allocated_reads:1	Strand:+
TGCTTCATGTTCTCCCTTTGGACCAAAA
>Location:NODE_372714_length_2623_cov_15.020205	Coordinate:1391	Reads:1	Hits:3	Allocated_reads:0.333333333333333	Strand:+
CTTCATGTTCTCCCTTTGGACCAAAATA
>Location:NODE_372714_length_2623_cov_15.020205	Coordinate:1391	Reads:1	Hits:3	Allocated_reads:0.333333333333333	Strand:+
CTTCATGTTCTCCCTTTGGACCAAAATT
>Location:NODE_372714_length_2623_cov_15.020205	Coordinate:1392	Reads:1	Hits:3	Allocated_reads:0.333333333333333	Strand:+
TTCATGTTCTCCCTTTGGACCAAAATATT
>Location:NODE_372714_length_2623_cov_15.020205	Coordinate:1407	Reads:1	Hits:3	Allocated_reads:0.333333333333333	Strand:+
TGGACCGAAATATTAGAACTCATTCATGC
>Location:NODE_372714_length_2623_cov_15.020205	Coordinate:1407	Reads:1	Hits:3	Allocated_reads:0.333333333333333	Strand:+
TGGACCGAAATATTAGAACTCATTCATGCTA
>Location:NODE_372714_length_2623_cov_15.020205	Coordinate:1408	Reads:1	Hits:3	Allocated_reads:0.333333333333333	Strand:+
GGACCGAAATATTAGAACTCATTCA
>Location:NODE_372714_length_2623_cov_15.020205	Coordinate:1409	Reads:1	Hits:3	Allocated_reads:0.333333333333333	Strand:+
GACCGAAATATTAGAACTCATTCATGCT
>Location:NODE_372714_length_2623_cov_15.020205	Coordinate:1409	Reads:3	Hits:3	Allocated_reads:1	Strand:-
TGAATGAGTTCTAATATTTTGGTC
>Location:NODE_372714_length_2623_cov_15.020205	Coordinate:1412	Reads:1	Hits:3	Allocated_reads:0.333333333333333	Strand:-
CAGCATGAATGAGTTCTAATATTTTT
>Location:NODE_372714_length_2623_cov_15.020205	Coordinate:1413	Reads:2	Hits:3	Allocated_reads:0.666666666666667	Strand:-
ACAGCATGAATGAGTTCTAATATTTT
>Location:NODE_372714_length_2623_cov_15.020205	Coordinate:1413	Reads:1	Hits:3	Allocated_reads:0.333333333333333	Strand:-
AGCATGAATGAGTTCTAATATTTT
>Location:NODE_372714_length_2623_cov_15.020205	Coordinate:1413	Reads:2	Hits:3	Allocated_reads:0.666666666666667	Strand:-
CAGCATGAATGAGTTCTAATATTTT
>Location:NODE_372714_length_2623_cov_15.020205	Coordinate:1413	Reads:1	Hits:3	Allocated_reads:0.333333333333333	Strand:-
GCACAGCATGAATGAGTTCTAATATTTT
>Location:NODE_372714_length_2623_cov_15.020205	Coordinate:1413	Reads:1	Hits:3	Allocated_reads:0.333333333333333	Strand:-
TGCACAGCATGAATGAGTTCTAATATTTT
>Location:NODE_372714_length_2623_cov_15.020205	Coordinate:1414	Reads:1	Hits:3	Allocated_reads:0.333333333333333	Strand:+
AAATATTAGAACTCATTCATGCTGTGCA
>Location:NODE_372714_length_2623_cov_15.020205	Coordinate:1414	Reads:1	Hits:3	Allocated_reads:0.333333333333333	Strand:-
ACAGCATGAATGAGTTCTAATATTT
>Location:NODE_372714_length_2623_cov_15.020205	Coordinate:1414	Reads:1	Hits:3	Allocated_reads:0.333333333333333	Strand:-
TGCACAGCATGAATGAGTTCTAATATTT
>Location:NODE_372714_length_2623_cov_15.020205	Coordinate:1415	Reads:2	Hits:3	Allocated_reads:0.666666666666667	Strand:+
AATATTAGAACTCATTCATGCTGTGCA
>Location:NODE_372714_length_2623_cov_15.020205	Coordinate:1415	Reads:1	Hits:3	Allocated_reads:0.333333333333333	Strand:+
AATATTAGAACTCATTCATGCTGTGCAGA
>Location:NODE_372714_length_2623_cov_15.020205	Coordinate:1415	Reads:1	Hits:3	Allocated_reads:0.333333333333333	Strand:-
GCACAGCATGAATGAGTTCTAATATT
>Location:NODE_372714_length_2623_cov_15.020205	Coordinate:1415	Reads:1	Hits:3	Allocated_reads:0.333333333333333	Strand:-
TGCACAGCATGAATGAGTTCTAATATT
>Location:NODE_372714_length_2623_cov_15.020205	Coordinate:1417	Reads:4	Hits:3	Allocated_reads:1.33333333333333	Strand:+
TATTAGAACTCATTCATGCTGTGC
>Location:NODE_372714_length_2623_cov_15.020205	Coordinate:1417	Reads:4	Hits:3	Allocated_reads:1.33333333333333	Strand:+
TATTAGAACTCATTCATGCTGTGCA
>Location:NODE_372714_length_2623_cov_15.020205	Coordinate:1417	Reads:14	Hits:3	Allocated_reads:4.66666666666667	Strand:+
TATTAGAACTCATTCATGCTGTGCAGA
>Location:NODE_372714_length_2623_cov_15.020205	Coordinate:1417	Reads:3	Hits:3	Allocated_reads:1	Strand:+
TATTAGAACTCATTCATGCTGTGCAGAT
>Location:NODE_372714_length_2623_cov_15.020205	Coordinate:1417	Reads:5	Hits:3	Allocated_reads:1.66666666666667	Strand:+
TATTAGAACTCATTCATGCTGTGCAGATT
>Location:NODE_372714_length_2623_cov_15.020205	Coordinate:1417	Reads:1	Hits:3	Allocated_reads:0.333333333333333	Strand:+
TATTAGAACTCATTCATGCTGTGAAGATTC
>Location:NODE_372714_length_2623_cov_15.020205	Coordinate:1417	Reads:8	Hits:3	Allocated_reads:2.66666666666667	Strand:+
TATTAGAACTCATTCATGCTGTGCAGATTC
>Location:NODE_372714_length_2623_cov_15.020205	Coordinate:1418	Reads:1	Hits:3	Allocated_reads:0.333333333333333	Strand:+
ATTAGAACTCATTCATGCTGTGCAGA
>Location:NODE_372714_length_2623_cov_15.020205	Coordinate:1418	Reads:1	Hits:3	Allocated_reads:0.333333333333333	Strand:+
ATTAGAACTCATTCATGCTGTGCAGAT
>Location:NODE_372714_length_2623_cov_15.020205	Coordinate:1419	Reads:1	Hits:3	Allocated_reads:0.333333333333333	Strand:+
TTAGAACTCATTCATGCTGTGCAG
>Location:NODE_372714_length_2623_cov_15.020205	Coordinate:1419	Reads:6	Hits:3	Allocated_reads:2	Strand:+
TTAGAACTCATTCATGCTGTGCAGA
>Location:NODE_372714_length_2623_cov_15.020205	Coordinate:1419	Reads:1	Hits:3	Allocated_reads:0.333333333333333	Strand:+
TTAGAACTCATTCATGCTGTGCAGAA
>Location:NODE_372714_length_2623_cov_15.020205	Coordinate:1419	Reads:12	Hits:3	Allocated_reads:4	Strand:+
TTAGAACTCATTCATGCTGTGCAGAT
>Location:NODE_372714_length_2623_cov_15.020205	Coordinate:1419	Reads:2	Hits:3	Allocated_reads:0.666666666666667	Strand:+
TTAGAACTCATTCATGCTGTGCAGATA
>Location:NODE_372714_length_2623_cov_15.020205	Coordinate:1419	Reads:21	Hits:3	Allocated_reads:7	Strand:+
TTAGAACTCATTCATGCTGTGCAGATT
>Location:NODE_372714_length_2623_cov_15.020205	Coordinate:1419	Reads:27	Hits:3	Allocated_reads:9	Strand:+
TTAGAACTCATTCATGCTGTGCAGATTC
>Location:NODE_372714_length_2623_cov_15.020205	Coordinate:1419	Reads:1	Hits:3	Allocated_reads:0.333333333333333	Strand:+
TTAGAACTCATTCATGCTGTGCAGATTCT
>Location:NODE_372714_length_2623_cov_15.020205	Coordinate:1419	Reads:4	Hits:3	Allocated_reads:1.33333333333333	Strand:+
TTAGAACTCATTCATGCTGTGCAGATTCTGC
>Location:NODE_372714_length_2623_cov_15.020205	Coordinate:1419	Reads:7	Hits:3	Allocated_reads:2.33333333333333	Strand:+
TTAGAACTCATTCATGCTGTGCAGATTCTGCT
>Location:NODE_372714_length_2623_cov_15.020205	Coordinate:1420	Reads:1	Hits:3	Allocated_reads:0.333333333333333	Strand:+
TAGAACTCATTCATGCTGTGCAGAT
>Location:NODE_372714_length_2623_cov_15.020205	Coordinate:1420	Reads:3	Hits:3	Allocated_reads:1	Strand:+
TAGAACTCATTCATGCTGTGCAGATT
>Location:NODE_372714_length_2623_cov_15.020205	Coordinate:1420	Reads:3	Hits:3	Allocated_reads:1	Strand:+
TAGAACTCATTCATGCTGTGCAGATTC
>Location:NODE_372714_length_2623_cov_15.020205	Coordinate:1420	Reads:4	Hits:3	Allocated_reads:1.33333333333333	Strand:+
TAGAACTCATTCATGCTGTGCAGATTCTGCT
>Location:NODE_372714_length_2623_cov_15.020205	Coordinate:1421	Reads:1	Hits:3	Allocated_reads:0.333333333333333	Strand:+
AGAACTCATTCATGCTGTGCAGAT
>Location:NODE_372714_length_2623_cov_15.020205	Coordinate:1423	Reads:3	Hits:3	Allocated_reads:1	Strand:+
AACTCATTCATGCTGTGCAGATTCT
>Location:NODE_372714_length_2623_cov_15.020205	Coordinate:1423	Reads:1	Hits:3	Allocated_reads:0.333333333333333	Strand:+
AACTCATTCATGCTGTGCAGATTCTG
>Location:NODE_372714_length_2623_cov_15.020205	Coordinate:1423	Reads:2	Hits:3	Allocated_reads:0.666666666666667	Strand:+
AACTCATTCATGCTGTGCAGATTCTGC
>Location:NODE_372714_length_2623_cov_15.020205	Coordinate:1423	Reads:2	Hits:3	Allocated_reads:0.666666666666667	Strand:+
AACTCATTCATGCTGTGCAGATTCTGCT
>Location:NODE_372714_length_2623_cov_15.020205	Coordinate:1423	Reads:1	Hits:3	Allocated_reads:0.333333333333333	Strand:+
AACTCATTCATGCTGTGCAGATTCTGCTAAC
>Location:NODE_372714_length_2623_cov_15.020205	Coordinate:1426	Reads:1	Hits:3	Allocated_reads:0.333333333333333	Strand:+
TCATTCATGCTGTGCAGATTCTGC
>Location:NODE_372714_length_2623_cov_15.020205	Coordinate:1426	Reads:4	Hits:3	Allocated_reads:1.33333333333333	Strand:+
TCATTCATGCTGTGCAGATTCTGCT
>Location:NODE_372714_length_2623_cov_15.020205	Coordinate:1426	Reads:2	Hits:3	Allocated_reads:0.666666666666667	Strand:+
TCATTCATGCTGTGCAGATTCTGCTAAC
>Location:NODE_372714_length_2623_cov_15.020205	Coordinate:1426	Reads:3	Hits:3	Allocated_reads:1	Strand:+
TCATTCATGCTGTGCAGATTCTGCTAACC
>Location:NODE_372714_length_2623_cov_15.020205	Coordinate:1427	Reads:1	Hits:3	Allocated_reads:0.333333333333333	Strand:-
ACGGTTAGCAGAATCTGCACAGCATGAATG
>Location:NODE_372714_length_2623_cov_15.020205	Coordinate:1427	Reads:1	Hits:3	Allocated_reads:0.333333333333333	Strand:-
ACGGTTAGCAGAATCTGCACAGCATGAATT
>Location:NODE_372714_length_2623_cov_15.020205	Coordinate:1427	Reads:1	Hits:3	Allocated_reads:0.333333333333333	Strand:-
TAAACGGTTAGCAGAATCTGCACAGCATGAATG
>Location:NODE_372714_length_2623_cov_15.020205	Coordinate:1428	Reads:2	Hits:3	Allocated_reads:0.666666666666667	Strand:+
ATTCATGCTGTGCAGATTCTGCTAACCGTT
>Location:NODE_372714_length_2623_cov_15.020205	Coordinate:1429	Reads:1	Hits:3	Allocated_reads:0.333333333333333	Strand:+
TTCATGCTGTGCAGATTCTGCTAACCG
>Location:NODE_372714_length_2623_cov_15.020205	Coordinate:1429	Reads:2	Hits:3	Allocated_reads:0.666666666666667	Strand:+
TTCATGCTGTGCAGATTCTGCTAACCGTT
>Location:NODE_372714_length_2623_cov_15.020205	Coordinate:1431	Reads:1	Hits:3	Allocated_reads:0.333333333333333	Strand:+
CATGCTGTGCAGATTCTGCTAACC
>Location:NODE_372714_length_2623_cov_15.020205	Coordinate:1431	Reads:1	Hits:3	Allocated_reads:0.333333333333333	Strand:-
TTAAACGGTTAGCAGAATCTGCACAGCATG
>Location:NODE_372714_length_2623_cov_15.020205	Coordinate:1432	Reads:1	Hits:3	Allocated_reads:0.333333333333333	Strand:-
ACGGTTAGCAGAATCTGCACAGCAA
>Location:NODE_372714_length_2623_cov_15.020205	Coordinate:1432	Reads:1	Hits:3	Allocated_reads:0.333333333333333	Strand:+
ATGCTGTGCAGATTCTGCTAACCGTT
>Location:NODE_372714_length_2623_cov_15.020205	Coordinate:1433	Reads:1	Hits:3	Allocated_reads:0.333333333333333	Strand:-
AACGGTTAGCAGAATCTGCACAGCA
>Location:NODE_372714_length_2623_cov_15.020205	Coordinate:1433	Reads:1	Hits:3	Allocated_reads:0.333333333333333	Strand:-
ACGGTTAGCAGAATCTGCACAGCA
>Location:NODE_372714_length_2623_cov_15.020205	Coordinate:1433	Reads:1	Hits:3	Allocated_reads:0.333333333333333	Strand:-
TTTTAAACGGTTAGCAGAATCTGCACAGCA
>Location:NODE_372714_length_2623_cov_15.020205	Coordinate:1434	Reads:4	Hits:3	Allocated_reads:1.33333333333333	Strand:-
AAACGGTTAGCAGAATCTGCACAGC
>Location:NODE_372714_length_2623_cov_15.020205	Coordinate:1434	Reads:1	Hits:3	Allocated_reads:0.333333333333333	Strand:-
AACGGTTAGCAGAATCTGCACAGC
>Location:NODE_372714_length_2623_cov_15.020205	Coordinate:1434	Reads:1	Hits:3	Allocated_reads:0.333333333333333	Strand:+
GCTGTGCAGATTCTGCTAACCGTTTAAA
>Location:NODE_372714_length_2623_cov_15.020205	Coordinate:1434	Reads:8	Hits:3	Allocated_reads:2.66666666666667	Strand:-
TAAACGGTTAGCAGAATCTGCACAGC
>Location:NODE_372714_length_2623_cov_15.020205	Coordinate:1434	Reads:3	Hits:3	Allocated_reads:1	Strand:-
TTAAACGGTTAGCAGAATCTGCACAGC
>Location:NODE_372714_length_2623_cov_15.020205	Coordinate:1436	Reads:2	Hits:3	Allocated_reads:0.666666666666667	Strand:-
TAAACGGTTAGCAGAATCTGCACA
>Location:NODE_372714_length_2623_cov_15.020205	Coordinate:1437	Reads:12	Hits:3	Allocated_reads:4	Strand:-
TTAAACGGTTAGCAGAATCTGCAC
>Location:NODE_372714_length_2623_cov_15.020205	Coordinate:1437	Reads:3	Hits:3	Allocated_reads:1	Strand:-
TTTTAAACGGTTAGCAGAATCTGCAC
>Location:NODE_372714_length_2623_cov_15.020205	Coordinate:1439	Reads:1	Hits:3	Allocated_reads:0.333333333333333	Strand:-
TGCTCTTTTAAACGGTTAGCAGAATCTGC
>Location:NODE_372714_length_2623_cov_15.020205	Coordinate:1440	Reads:1	Hits:3	Allocated_reads:0.333333333333333	Strand:+
CAGATTCTGCTAACCGTTTAAAAGAG
>Location:NODE_372714_length_2623_cov_15.020205	Coordinate:1441	Reads:1	Hits:3	Allocated_reads:0.333333333333333	Strand:-
TCTTTTAAACGGTTAGCAGAATCT
>Location:NODE_372714_length_2623_cov_15.020205	Coordinate:1441	Reads:6	Hits:3	Allocated_reads:2	Strand:-
TGCTCTTTTAAACGGTTAGCAGAATCT
>Location:NODE_372714_length_2623_cov_15.020205	Coordinate:1450	Reads:1	Hits:3	Allocated_reads:0.333333333333333	Strand:+
TAACCGTTTAAAAGAGCAGCAGAA
>Location:NODE_372714_length_2623_cov_15.020205	Coordinate:1450	Reads:3	Hits:3	Allocated_reads:1	Strand:+
TAACCGTTTAAAAGAGCAGCAGAAC
>Location:NODE_372714_length_2623_cov_15.020205	Coordinate:1450	Reads:4	Hits:3	Allocated_reads:1.33333333333333	Strand:+
TAACCGTTTAAAAGAGCAGCAGAACA
>Location:NODE_372714_length_2623_cov_15.020205	Coordinate:1450	Reads:1	Hits:3	Allocated_reads:0.333333333333333	Strand:+
TAACCGTTTAAAAGAGCAGCAGAACAC
>Location:NODE_372714_length_2623_cov_15.020205	Coordinate:1450	Reads:1	Hits:3	Allocated_reads:0.333333333333333	Strand:+
TAACCGTTTAAAAGAGCAGCAGAACACA
>Location:NODE_372714_length_2623_cov_15.020205	Coordinate:1450	Reads:2	Hits:3	Allocated_reads:0.666666666666667	Strand:+
TAACCGTTTAAAAGAGCAGCAGAACACAT
>Location:NODE_372714_length_2623_cov_15.020205	Coordinate:1450	Reads:6	Hits:3	Allocated_reads:2	Strand:+
TAACCGTTTAAAAGAGCAGCAGAACACATT
>Location:NODE_372714_length_2623_cov_15.020205	Coordinate:1451	Reads:1	Hits:3	Allocated_reads:0.333333333333333	Strand:+
AACCGTTTAAAAGAGCAGCAGAACAC
>Location:NODE_372714_length_2623_cov_15.020205	Coordinate:1451	Reads:1	Hits:3	Allocated_reads:0.333333333333333	Strand:+
AACCGTTTAAAAGAGCAGCAGAACACATT
>Location:NODE_372714_length_2623_cov_15.020205	Coordinate:1456	Reads:2	Hits:3	Allocated_reads:0.666666666666667	Strand:+
TTTAAAAGAGCAGCAGAACACATTTTTGT
>Location:NODE_372714_length_2623_cov_15.020205	Coordinate:1456	Reads:1	Hits:3	Allocated_reads:0.333333333333333	Strand:+
TTTAAAAGAGCAGCAGAACACATTTTTGTTC
>Location:NODE_372714_length_2623_cov_15.020205	Coordinate:1457	Reads:1	Hits:3	Allocated_reads:0.333333333333333	Strand:+
TTAAAAGAGCAGCAGAACACATTTT
>Location:NODE_372714_length_2623_cov_15.020205	Coordinate:1457	Reads:1	Hits:3	Allocated_reads:0.333333333333333	Strand:+
TTAAAAGAGCAGCAGAACACATTTTTG
>Location:NODE_372714_length_2623_cov_15.020205	Coordinate:1457	Reads:3	Hits:3	Allocated_reads:1	Strand:+
TTAAAAGAGCAGCAGAACACATTTTTGT
>Location:NODE_372714_length_2623_cov_15.020205	Coordinate:1457	Reads:2	Hits:3	Allocated_reads:0.666666666666667	Strand:+
TTAAAAGAGCAGCAGAACACATTTTTGTT
>Location:NODE_372714_length_2623_cov_15.020205	Coordinate:1457	Reads:1	Hits:3	Allocated_reads:0.333333333333333	Strand:+
TTAAAAGAGCAGCAGAACACATTTTTGTTC
>Location:NODE_372714_length_2623_cov_15.020205	Coordinate:1458	Reads:2	Hits:3	Allocated_reads:0.666666666666667	Strand:+
TAAAAGAGCAGCAGAACACATTTT
>Location:NODE_372714_length_2623_cov_15.020205	Coordinate:1458	Reads:1	Hits:3	Allocated_reads:0.333333333333333	Strand:+
TAAAAGAGCAGCAGAACACATTTTTG
>Location:NODE_372714_length_2623_cov_15.020205	Coordinate:1458	Reads:3	Hits:3	Allocated_reads:1	Strand:+
TAAAAGAGCAGCAGAACACATTTTTGT
>Location:NODE_372714_length_2623_cov_15.020205	Coordinate:1458	Reads:11	Hits:3	Allocated_reads:3.66666666666667	Strand:+
TAAAAGAGCAGCAGAACACATTTTTGTT
>Location:NODE_372714_length_2623_cov_15.020205	Coordinate:1458	Reads:9	Hits:3	Allocated_reads:3	Strand:+
TAAAAGAGCAGCAGAACACATTTTTGTTC
>Location:NODE_372714_length_2623_cov_15.020205	Coordinate:1459	Reads:1	Hits:3	Allocated_reads:0.333333333333333	Strand:-
TGAACAAAAATGTGTTCTGCTGCTCTTTT
>Location:NODE_372714_length_2623_cov_15.020205	Coordinate:1460	Reads:1	Hits:3	Allocated_reads:0.333333333333333	Strand:-
TGAACAAAAATGTGTTCTGCTGCTCTTT
>Location:NODE_372714_length_2623_cov_15.020205	Coordinate:1460	Reads:1	Hits:3	Allocated_reads:0.333333333333333	Strand:-
TTGAACAAAAATGTGTTCTGCTGCTCTTT
>Location:NODE_372714_length_2623_cov_15.020205	Coordinate:1460	Reads:3	Hits:3	Allocated_reads:1	Strand:-
TTTGAACAAAAATGTGTTCTGCTGCTCTTT
>Location:NODE_372714_length_2623_cov_15.020205	Coordinate:1461	Reads:1	Hits:3	Allocated_reads:0.333333333333333	Strand:+
AAGAGCAGCAGAACACATTTTTGTT
>Location:NODE_372714_length_2623_cov_15.020205	Coordinate:1461	Reads:1	Hits:3	Allocated_reads:0.333333333333333	Strand:+
AAGAGCAGCAGAACACATTTTTGTTC
>Location:NODE_372714_length_2623_cov_15.020205	Coordinate:1461	Reads:1	Hits:3	Allocated_reads:0.333333333333333	Strand:-
TTTGAACAAAAATGTGTTCTGCTGCTCTT
>Location:NODE_372714_length_2623_cov_15.020205	Coordinate:1462	Reads:1	Hits:3	Allocated_reads:0.333333333333333	Strand:-
TTTGAACAAAAATGTGTTCTGCTGCTCT
>Location:NODE_372714_length_2623_cov_15.020205	Coordinate:1468	Reads:3	Hits:3	Allocated_reads:1	Strand:-
ACCAAGCTTTGAACAAAAATGTGTTCTGC
>Location:NODE_372714_length_2623_cov_15.020205	Coordinate:1468	Reads:2	Hits:3	Allocated_reads:0.666666666666667	Strand:-
ATACCAAGCTTTGAACAAAAATGTGTTCTGC
>Location:NODE_372714_length_2623_cov_15.020205	Coordinate:1468	Reads:1	Hits:3	Allocated_reads:0.333333333333333	Strand:-
CAAGCTTTGAACAAAAATGTGTTCTGC
>Location:NODE_372714_length_2623_cov_15.020205	Coordinate:1468	Reads:15	Hits:3	Allocated_reads:5	Strand:-
TACCAAGCTTTGAACAAAAATGTGTTCTGC
>Location:NODE_372714_length_2623_cov_15.020205	Coordinate:1470	Reads:2	Hits:3	Allocated_reads:0.666666666666667	Strand:-
ATACCAAGCTTTGAACAAAAATGTGTTCT
>Location:NODE_372714_length_2623_cov_15.020205	Coordinate:1470	Reads:4	Hits:3	Allocated_reads:1.33333333333333	Strand:-
TACCAAGCTTTGAACAAAAATGTGTTCT
>Location:NODE_372714_length_2623_cov_15.020205	Coordinate:1471	Reads:3	Hits:3	Allocated_reads:1	Strand:-
TACCAAGCTTTGAACAAAAATGTGTTC
>Location:NODE_372714_length_2623_cov_15.020205	Coordinate:1472	Reads:2	Hits:3	Allocated_reads:0.666666666666667	Strand:-
AATACCAAGCTTTGAACAAAAATGTGTT
>Location:NODE_372714_length_2623_cov_15.020205	Coordinate:1472	Reads:1	Hits:3	Allocated_reads:0.333333333333333	Strand:-
ACCAAGCTTTGAACAAAAATGTGTT
>Location:NODE_372714_length_2623_cov_15.020205	Coordinate:1472	Reads:9	Hits:3	Allocated_reads:3	Strand:-
ATACCAAGCTTTGAACAAAAATGTGTT
>Location:NODE_372714_length_2623_cov_15.020205	Coordinate:1472	Reads:1	Hits:3	Allocated_reads:0.333333333333333	Strand:-
CCAAGCTTTGAACAAAAATGTGTT
>Location:NODE_372714_length_2623_cov_15.020205	Coordinate:1472	Reads:2	Hits:3	Allocated_reads:0.666666666666667	Strand:-
TAAAATACCAAGCTTTGAACAAAAATGTGTT
>Location:NODE_372714_length_2623_cov_15.020205	Coordinate:1472	Reads:1	Hits:3	Allocated_reads:0.333333333333333	Strand:-
TACCAAGCTTTGAACAAAAATGTTTT
>Location:NODE_372714_length_2623_cov_15.020205	Coordinate:1472	Reads:27	Hits:3	Allocated_reads:9	Strand:-
TACCAAGCTTTGAACAAAAATGTGTT
>Location:NODE_372714_length_2623_cov_15.020205	Coordinate:1473	Reads:1	Hits:3	Allocated_reads:0.333333333333333	Strand:-
ATACCAAGCTTTGAACAAAAATGTGT
>Location:NODE_372714_length_2623_cov_15.020205	Coordinate:1473	Reads:4	Hits:3	Allocated_reads:1.33333333333333	Strand:-
TACCAAGCTTTGAACAAAAATGTGT
>Location:NODE_372714_length_2623_cov_15.020205	Coordinate:1474	Reads:1	Hits:3	Allocated_reads:0.333333333333333	Strand:-
ATACCAAGCTTTGAACAAAAATGTG
>Location:NODE_372714_length_2623_cov_15.020205	Coordinate:1474	Reads:2	Hits:3	Allocated_reads:0.666666666666667	Strand:-
TACCAAGCTTTGAACAAAAATGTG
>Location:NODE_372714_length_2623_cov_15.020205	Coordinate:1476	Reads:1	Hits:3	Allocated_reads:0.333333333333333	Strand:-
TAAAATACCAAGCTTTGAACAAAAATG
>Location:NODE_372714_length_2623_cov_15.020205	Coordinate:1477	Reads:7	Hits:3	Allocated_reads:2.33333333333333	Strand:-
TAAAATACCAAGCTTTGAACAAAAAT
>Location:NODE_372714_length_2623_cov_15.020205	Coordinate:1478	Reads:1	Hits:3	Allocated_reads:0.333333333333333	Strand:+
TTTTTGTTCAAAGCTTGGTATTTTATGT
>Location:NODE_372714_length_2623_cov_15.020205	Coordinate:1478	Reads:1	Hits:3	Allocated_reads:0.333333333333333	Strand:+
TTTTTGTTCAAAGCTTGGTATTTTATGTT
>Location:NODE_372714_length_2623_cov_15.020205	Coordinate:1479	Reads:1	Hits:3	Allocated_reads:0.333333333333333	Strand:-
TAAAATACCAAGCTTTGAACAAAA
>Location:NODE_372714_length_2623_cov_15.020205	Coordinate:1480	Reads:2	Hits:3	Allocated_reads:0.666666666666667	Strand:+
TTTGTTCAAAGCTTGGTATTTTATGT
>Location:NODE_372714_length_2623_cov_15.020205	Coordinate:1480	Reads:1	Hits:3	Allocated_reads:0.333333333333333	Strand:+
TTTGTTCAAAGCTTGGTATTTTATGTT
>Location:NODE_372714_length_2623_cov_15.020205	Coordinate:1481	Reads:1	Hits:3	Allocated_reads:0.333333333333333	Strand:+
TTGTTCAAAGCTTGGTATTTTATGTTGTATT
>Location:NODE_372714_length_2623_cov_15.020205	Coordinate:1482	Reads:2	Hits:3	Allocated_reads:0.666666666666667	Strand:-
TACAACATAAAATACCAAGCTTTGAACA
>Location:NODE_372714_length_2623_cov_15.020205	Coordinate:1482	Reads:1	Hits:3	Allocated_reads:0.333333333333333	Strand:+
TGTTCAAAGCTTGGTATTTTATGTT
>Location:NODE_372714_length_2623_cov_15.020205	Coordinate:1485	Reads:1	Hits:3	Allocated_reads:0.333333333333333	Strand:+
TCAAAGCTTGGTATTTTATGTTGTA
>Location:NODE_372714_length_2623_cov_15.020205	Coordinate:1485	Reads:1	Hits:3	Allocated_reads:0.333333333333333	Strand:+
TCAAAGCTTGGTATTTTATGTTGTATT
>Location:NODE_372714_length_2623_cov_15.020205	Coordinate:1485	Reads:1	Hits:3	Allocated_reads:0.333333333333333	Strand:+
TCAAAGCTTGGTATTTTATGTTGTATTA
>Location:NODE_372714_length_2623_cov_15.020205	Coordinate:1485	Reads:2	Hits:3	Allocated_reads:0.666666666666667	Strand:+
TCAAAGCTTGGTATTTTATGTTGTATTATA
>Location:NODE_372714_length_2623_cov_15.020205	Coordinate:1486	Reads:1	Hits:3	Allocated_reads:0.333333333333333	Strand:+
CAAAGCTTGGTATTTTATGTTGTATTA
>Location:NODE_372714_length_2623_cov_15.020205	Coordinate:1488	Reads:1	Hits:3	Allocated_reads:0.333333333333333	Strand:+
AAGCTTGGTATTTTATGTTGTATTAT
>Location:NODE_372714_length_2623_cov_15.020205	Coordinate:1488	Reads:1	Hits:3	Allocated_reads:0.333333333333333	Strand:+
AAGCTTGGTATTTTATGTTGTATTATA
>Location:NODE_372714_length_2623_cov_15.020205	Coordinate:1488	Reads:1	Hits:3	Allocated_reads:0.333333333333333	Strand:+
AAGCTTGGTATTTTATGTTGTATTATATC
>Location:NODE_372714_length_2623_cov_15.020205	Coordinate:1489	Reads:1	Hits:3	Allocated_reads:0.333333333333333	Strand:+
AGCTTGGTATTTTATGTTGTATTA
>Location:NODE_372714_length_2623_cov_15.020205	Coordinate:1489	Reads:1	Hits:3	Allocated_reads:0.333333333333333	Strand:+
AGCTTGGTATTTTATGTTGTATTATATC
>Location:NODE_372714_length_2623_cov_15.020205	Coordinate:1492	Reads:1	Hits:3	Allocated_reads:0.333333333333333	Strand:+
TTGGTATTTTATGTTGTATTATATCT
>Location:NODE_372714_length_2623_cov_15.020205	Coordinate:1511	Reads:1	Hits:3	Allocated_reads:0.333333333333333	Strand:-
AAGAAAAGGATAACATATCATAAAGATATA
>Location:NODE_372714_length_2623_cov_15.020205	Coordinate:1511	Reads:1	Hits:3	Allocated_reads:0.333333333333333	Strand:-
GAAAAGGATAACATATCATAAAGATATA
>Location:NODE_372714_length_2623_cov_15.020205	Coordinate:1513	Reads:1	Hits:3	Allocated_reads:0.333333333333333	Strand:-
AAAGAAAAGGATAACATATCATAAAGATA
>Location:NODE_372714_length_2623_cov_15.020205	Coordinate:1513	Reads:2	Hits:3	Allocated_reads:0.666666666666667	Strand:-
AAGAAAAGGATAACATATCATAAAGATA
>Location:NODE_372714_length_2623_cov_15.020205	Coordinate:1513	Reads:1	Hits:3	Allocated_reads:0.333333333333333	Strand:-
AAGAAAGAAAAGGATAACATATCATAAAGATA
>Location:NODE_372714_length_2623_cov_15.020205	Coordinate:1513	Reads:1	Hits:3	Allocated_reads:0.333333333333333	Strand:-
GAAAAGGATAACATATCATAAAGATA
>Location:NODE_372714_length_2623_cov_15.020205	Coordinate:1517	Reads:1	Hits:3	Allocated_reads:0.333333333333333	Strand:+
TTTATGATATGTTATCCTTTTCTTTC
>Location:NODE_372714_length_2623_cov_15.020205	Coordinate:1527	Reads:2	Hits:3	Allocated_reads:0.666666666666667	Strand:-
TTATACAAGAAAGAAAAGGATAAC
>Location:NODE_372714_length_2623_cov_15.020205	Coordinate:1531	Reads:1	Hits:3	Allocated_reads:0.333333333333333	Strand:+
TCCTTTTCTTTCTTGTATAATTGTGAGT
>Location:NODE_372714_length_2623_cov_15.020205	Coordinate:1534	Reads:1	Hits:3	Allocated_reads:0.333333333333333	Strand:+
TTTTCTTTCTTGTATAATTGTGAGGCAGT
>Location:NODE_372714_length_2623_cov_15.020205	Coordinate:1536	Reads:1	Hits:3	Allocated_reads:0.333333333333333	Strand:+
TTCTTTCTTGTATAATTGTGAGGCAGT
>Location:NODE_372714_length_2623_cov_15.020205	Coordinate:1536	Reads:1	Hits:3	Allocated_reads:0.333333333333333	Strand:+
TTCTTTCTTGTATAATTGTGAGTCAGTT
>Location:NODE_372714_length_2623_cov_15.020205	Coordinate:1536	Reads:2	Hits:3	Allocated_reads:0.666666666666667	Strand:+
TTCTTTCTTGTATAATTGTGAGGCAGTT
>Location:NODE_372714_length_2623_cov_15.020205	Coordinate:1537	Reads:1	Hits:3	Allocated_reads:0.333333333333333	Strand:+
TCTTTCTTGTATAATTGTGAGGCA
>Location:NODE_372714_length_2623_cov_15.020205	Coordinate:1540	Reads:1	Hits:3	Allocated_reads:0.333333333333333	Strand:+
TTCTTGTATAATTGTGAGGCAGTTTAT
>Location:NODE_372714_length_2623_cov_15.020205	Coordinate:1540	Reads:1	Hits:3	Allocated_reads:0.333333333333333	Strand:+
TTCTTGTATAATTGTGAGTCAGTTTATT
>Location:NODE_372714_length_2623_cov_15.020205	Coordinate:1541	Reads:2	Hits:3	Allocated_reads:0.666666666666667	Strand:+
TCTTGTATAATTGTGAGGCAGTTTATT
>Location:NODE_372714_length_2623_cov_15.020205	Coordinate:1541	Reads:1	Hits:3	Allocated_reads:0.333333333333333	Strand:+
TCTTGTATAATTGTGAGGCAGTTTATTT
>Location:NODE_372714_length_2623_cov_15.020205	Coordinate:1550	Reads:1	Hits:3	Allocated_reads:0.333333333333333	Strand:+
ATTGTGAGGCAGTTTATTTGTAAAAAGTTATTC
>Location:NODE_372714_length_2623_cov_15.020205	Coordinate:1567	Reads:1	Hits:3	Allocated_reads:0.333333333333333	Strand:+
TTGTAAAAAGTTACAAAATGTAAATAAATTT
>Location:NODE_372714_length_2623_cov_15.020205	Coordinate:1587	Reads:1	Hits:3	Allocated_reads:0.333333333333333	Strand:-
GAGGAGAGTAAGTAAAATTTATTTA
>Location:NODE_372714_length_2623_cov_15.020205	Coordinate:1595	Reads:2	Hits:3	Allocated_reads:0.666666666666667	Strand:+
TTTTACTTACTCTCCTCTCTACTACACA
>Location:NODE_372714_length_2623_cov_15.020205	Coordinate:1597	Reads:1	Hits:3	Allocated_reads:0.333333333333333	Strand:+
TTACTTACTCTCCTCTCTACTACACA
>Location:NODE_372714_length_2623_cov_15.020205	Coordinate:1597	Reads:1	Hits:1	Allocated_reads:1	Strand:+
TTACTTACTCTCCTCTCTACTACACAT
>Location:NODE_372714_length_2623_cov_15.020205	Coordinate:1597	Reads:1	Hits:1	Allocated_reads:1	Strand:+
TTACTTACTCTCCTCTCTACTACACATG
>Location:NODE_372714_length_2623_cov_15.020205	Coordinate:1597	Reads:1	Hits:1	Allocated_reads:1	Strand:+
TTACTTACTCTCCTCTCTACTACACATGA
>Location:NODE_372714_length_2623_cov_15.020205	Coordinate:1598	Reads:1	Hits:3	Allocated_reads:0.333333333333333	Strand:+
TACTTACTCTCCTCTCTACTACACT
>Location:NODE_372714_length_2623_cov_15.020205	Coordinate:1599	Reads:1	Hits:3	Allocated_reads:0.333333333333333	Strand:-
TGTGTAGTAGAGAGGAGAGTAAGT
>Location:NODE_372714_length_2623_cov_15.020205	Coordinate:1602	Reads:1	Hits:1	Allocated_reads:1	Strand:+
TACTCTCCTCTCTACTACACATGAT
>Location:NODE_372714_length_2623_cov_15.020205	Coordinate:1602	Reads:1	Hits:1	Allocated_reads:1	Strand:+
TACTCTCCTCTCTACTACACATGATACTGT
>Location:NODE_372714_length_2623_cov_15.020205	Coordinate:1603	Reads:1	Hits:1	Allocated_reads:1	Strand:+
ACTCTCCTCTCTACTACACATGATACTGT
>Location:NODE_372714_length_2623_cov_15.020205	Coordinate:1603	Reads:1	Hits:1	Allocated_reads:1	Strand:-
TATCATGTGTAGTAGAGAGGAGAGT
>Location:NODE_372714_length_2623_cov_15.020205	Coordinate:1604	Reads:1	Hits:1	Allocated_reads:1	Strand:-
ACACAGTATCATGTGTAGTAGAGAGGATTT
>Location:NODE_372714_length_2623_cov_15.020205	Coordinate:1604	Reads:2	Hits:1	Allocated_reads:2	Strand:-
TATCATGTGTAGTAGAGAGGAGAG
>Location:NODE_372714_length_2623_cov_15.020205	Coordinate:1606	Reads:1	Hits:1	Allocated_reads:1	Strand:-
CAGTATCATGTGTAGTAGAGAGGAG
>Location:NODE_372714_length_2623_cov_15.020205	Coordinate:1607	Reads:1	Hits:1	Allocated_reads:1	Strand:+
TCCTCTCTACTACACATGATACTGTGTCC
>Location:NODE_372714_length_2623_cov_15.020205	Coordinate:1608	Reads:1	Hits:1	Allocated_reads:1	Strand:+
CCTCTCTACTACACATGATACTGTGTCCT
>Location:NODE_372714_length_2623_cov_15.020205	Coordinate:1610	Reads:1	Hits:1	Allocated_reads:1	Strand:+
TCTCTACTACACATGATACTGTGTCCTTGTT
>Location:NODE_372714_length_2623_cov_15.020205	Coordinate:1619	Reads:1	Hits:1	Allocated_reads:1	Strand:+
CACATGATACTGTGTCCTTGTTTTACA
>Location:NODE_372714_length_2623_cov_15.020205	Coordinate:1619	Reads:1	Hits:1	Allocated_reads:1	Strand:+
CACATGATACTGTGTCCTTGTTTTACAA
>Location:NODE_372714_length_2623_cov_15.020205	Coordinate:1619	Reads:1	Hits:1	Allocated_reads:1	Strand:-
TGTAAAACAAGGACACAGTATCATGTG
>Location:NODE_372714_length_2623_cov_15.020205	Coordinate:1621	Reads:1	Hits:1	Allocated_reads:1	Strand:+
CATGATACTGTGTCCTTGTTTTACA
>Location:NODE_372714_length_2623_cov_15.020205	Coordinate:1621	Reads:3	Hits:1	Allocated_reads:3	Strand:-
TCTTGTAAAACAAGGACACAGTATCATG
>Location:NODE_372714_length_2623_cov_15.020205	Coordinate:1621	Reads:1	Hits:1	Allocated_reads:1	Strand:-
TGTAAAACAAGGACACAGTATCATG
>Location:NODE_372714_length_2623_cov_15.020205	Coordinate:1621	Reads:1	Hits:1	Allocated_reads:1	Strand:-
TTCTTGTAAAACAAGGACACAGTATCATG
>Location:NODE_372714_length_2623_cov_15.020205	Coordinate:1626	Reads:6	Hits:2	Allocated_reads:3	Strand:+
TACTGTGTCCTTGTTTTACAAGAAGAATT
>Location:NODE_372714_length_2623_cov_15.020205	Coordinate:1631	Reads:1	Hits:2	Allocated_reads:0.5	Strand:+
TGTCCTTGTTTTACAAGAAGAATTGAAGAAA
>Location:NODE_372714_length_2623_cov_15.020205	Coordinate:1632	Reads:1	Hits:2	Allocated_reads:0.5	Strand:+
GTCCTTGTTTTACAAGAAGAATTGAAGAATT
>Location:NODE_372714_length_2623_cov_15.020205	Coordinate:1638	Reads:1	Hits:2	Allocated_reads:0.5	Strand:+
GTTTTACAAGAAGAATTGAAGAATTGAACT
>Location:NODE_372714_length_2623_cov_15.020205	Coordinate:1639	Reads:2	Hits:2	Allocated_reads:1	Strand:+
TTTTACAAGAAGAATTGAAGAATTGAA
>Location:NODE_372714_length_2623_cov_15.020205	Coordinate:1639	Reads:1	Hits:2	Allocated_reads:0.5	Strand:+
TTTTACAAGAAGAATTGAAGAATTGAAA
>Location:NODE_372714_length_2623_cov_15.020205	Coordinate:1639	Reads:1	Hits:2	Allocated_reads:0.5	Strand:+
TTTTACAAGAAGAATTGAAGAATTGAAC
>Location:NODE_372714_length_2623_cov_15.020205	Coordinate:1639	Reads:1	Hits:2	Allocated_reads:0.5	Strand:+
TTTTACAAGAAGAATTGAAGAACTGAACT
>Location:NODE_372714_length_2623_cov_15.020205	Coordinate:1639	Reads:35	Hits:2	Allocated_reads:17.5	Strand:+
TTTTACAAGAAGAATTGAAGAATTGAACT
>Location:NODE_372714_length_2623_cov_15.020205	Coordinate:1640	Reads:25	Hits:2	Allocated_reads:12.5	Strand:+
TTTACAAGAAGAATTGAAGAATTGAACT
>Location:NODE_372714_length_2623_cov_15.020205	Coordinate:1641	Reads:1	Hits:2	Allocated_reads:0.5	Strand:+
TTACAAGAAGAATTGAAGAATTGA
>Location:NODE_372714_length_2623_cov_15.020205	Coordinate:1641	Reads:2	Hits:2	Allocated_reads:1	Strand:+
TTACAAGAAGAATTGAAGAATTGAAC
>Location:NODE_372714_length_2623_cov_15.020205	Coordinate:1641	Reads:1	Hits:2	Allocated_reads:0.5	Strand:+
TTACAAGAAGAATTGAAGAATTTAACT
>Location:NODE_372714_length_2623_cov_15.020205	Coordinate:1641	Reads:53	Hits:2	Allocated_reads:26.5	Strand:+
TTACAAGAAGAATTGAAGAATTGAACT
>Location:NODE_372714_length_2623_cov_15.020205	Coordinate:1641	Reads:3	Hits:2	Allocated_reads:1.5	Strand:+
TTACAAGAAGAATTGAAGAATTGAACTGT
>Location:NODE_372714_length_2623_cov_15.020205	Coordinate:1642	Reads:1	Hits:2	Allocated_reads:0.5	Strand:+
TACAAGAAGAATTGAAGAATTGAAC
>Location:NODE_372714_length_2623_cov_15.020205	Coordinate:1642	Reads:31	Hits:2	Allocated_reads:15.5	Strand:+
TACAAGAAGAATTGAAGAATTGAACT
>Location:NODE_372714_length_2623_cov_15.020205	Coordinate:1642	Reads:2	Hits:2	Allocated_reads:1	Strand:+
TACAAGAAGAATTGAAGAATTGAACTG
>Location:NODE_372714_length_2623_cov_15.020205	Coordinate:1642	Reads:3	Hits:2	Allocated_reads:1.5	Strand:+
TACAAGAAGAATTGAAGAATTGAACTGT
>Location:NODE_372714_length_2623_cov_15.020205	Coordinate:1642	Reads:2	Hits:2	Allocated_reads:1	Strand:+
TACAAGAAGAATTGAAGAATTGAACTGTA
>Location:NODE_372714_length_2623_cov_15.020205	Coordinate:1643	Reads:6	Hits:2	Allocated_reads:3	Strand:+
ACAAGAAGAATTGAAGAATTGAACT
>Location:NODE_372714_length_2623_cov_15.020205	Coordinate:1643	Reads:1	Hits:2	Allocated_reads:0.5	Strand:+
ACAAGAAGAATTGAAGAATTGAACTGTA
>Location:NODE_372714_length_2623_cov_15.020205	Coordinate:1643	Reads:1	Hits:2	Allocated_reads:0.5	Strand:-
CAGTTCAATTCTTCAATTCTTCTTGT
>Location:NODE_372714_length_2623_cov_15.020205	Coordinate:1644	Reads:1	Hits:2	Allocated_reads:0.5	Strand:+
CAAGAAGAATTGAAGAATTAAACT
>Location:NODE_372714_length_2623_cov_15.020205	Coordinate:1644	Reads:7	Hits:2	Allocated_reads:3.5	Strand:+
CAAGAAGAATTGAAGAATTGAACT
>Location:NODE_372714_length_2623_cov_15.020205	Coordinate:1644	Reads:1	Hits:2	Allocated_reads:0.5	Strand:+
CAAGAAGAATTGAAGAATTGAACTGTA
>Location:NODE_372714_length_2623_cov_15.020205	Coordinate:1644	Reads:1	Hits:2	Allocated_reads:0.5	Strand:+
CAAGAAGAATTGAAGAATTGAACTGTAAAG
>Location:NODE_372714_length_2623_cov_15.020205	Coordinate:1644	Reads:1	Hits:2	Allocated_reads:0.5	Strand:+
CAAGAAGAATTGAAGAATTGAACTGTAAAGTA
>Location:NODE_372714_length_2623_cov_15.020205	Coordinate:1646	Reads:1	Hits:2	Allocated_reads:0.5	Strand:+
AGAAGAATTGAAGAATTGAACTGTAAAG
>Location:NODE_372714_length_2623_cov_15.020205	Coordinate:1646	Reads:2	Hits:2	Allocated_reads:1	Strand:+
AGAAGAATTGAAGAATTGAACTGTAAAGT
>Location:NODE_372714_length_2623_cov_15.020205	Coordinate:1647	Reads:1	Hits:2	Allocated_reads:0.5	Strand:+
GAAGAATTGAAGAATTGAACTGTAAAG
>Location:NODE_372714_length_2623_cov_15.020205	Coordinate:1647	Reads:2	Hits:2	Allocated_reads:1	Strand:+
GAAGAATTGAAGAATTGAACTGTAAAGT
>Location:NODE_372714_length_2623_cov_15.020205	Coordinate:1647	Reads:1	Hits:2	Allocated_reads:0.5	Strand:+
GAAGAATTGAAGAATTGAACTGTAAAGTAC
>Location:NODE_372714_length_2623_cov_15.020205	Coordinate:1647	Reads:1	Hits:2	Allocated_reads:0.5	Strand:+
GAAGAATTGAAGAATTGAACTGTAAAGTACT
>Location:NODE_372714_length_2623_cov_15.020205	Coordinate:1649	Reads:1	Hits:2	Allocated_reads:0.5	Strand:+
AGAATTGAAGAATTGAACTGTAAAGTAC
>Location:NODE_372714_length_2623_cov_15.020205	Coordinate:1649	Reads:1	Hits:2	Allocated_reads:0.5	Strand:+
AGAATTGAAGAATTGAACTGTAAAGTACTA
>Location:NODE_372714_length_2623_cov_15.020205	Coordinate:1650	Reads:1	Hits:2	Allocated_reads:0.5	Strand:+
GAATTGAAGAATTGAACTGTAAAGTAC
>Location:NODE_372714_length_2623_cov_15.020205	Coordinate:1651	Reads:4	Hits:2	Allocated_reads:2	Strand:+
AATTGAAGAATTGAACTGTAAAGT
>Location:NODE_372714_length_2623_cov_15.020205	Coordinate:1651	Reads:3	Hits:2	Allocated_reads:1.5	Strand:+
AATTGAAGAATTGAACTGTAAAGTACT
>Location:NODE_372714_length_2623_cov_15.020205	Coordinate:1651	Reads:1	Hits:2	Allocated_reads:0.5	Strand:+
AATTGAAGAATTGAACTGTAAAGTACTAACA
>Location:NODE_372714_length_2623_cov_15.020205	Coordinate:1652	Reads:1	Hits:2	Allocated_reads:0.5	Strand:+
ATTGAAGAATTGAACTGTAAAGTACT
>Location:NODE_372714_length_2623_cov_15.020205	Coordinate:1652	Reads:1	Hits:2	Allocated_reads:0.5	Strand:+
ATTGAAGAATTGAACTGTAAAGTACTAAC
>Location:NODE_372714_length_2623_cov_15.020205	Coordinate:1652	Reads:2	Hits:2	Allocated_reads:1	Strand:+
ATTGAAGAATTGAACTGTAAAGTACTAACA
>Location:NODE_372714_length_2623_cov_15.020205	Coordinate:1652	Reads:1	Hits:1	Allocated_reads:1	Strand:+
ATTGAAGAATTGAACTGTAAAGTACTAACATAAG
>Location:NODE_372714_length_2623_cov_15.020205	Coordinate:1653	Reads:1	Hits:2	Allocated_reads:0.5	Strand:+
TTGAAGAATTGAACTGTAAAGTAC
>Location:NODE_372714_length_2623_cov_15.020205	Coordinate:1653	Reads:1	Hits:2	Allocated_reads:0.5	Strand:+
TTGAAGAATTGAACTGTAAAGTACT
>Location:NODE_372714_length_2623_cov_15.020205	Coordinate:1653	Reads:3	Hits:2	Allocated_reads:1.5	Strand:+
TTGAAGAATTGAACTGTAAAGTACTA
>Location:NODE_372714_length_2623_cov_15.020205	Coordinate:1653	Reads:1	Hits:2	Allocated_reads:0.5	Strand:+
TTGAAGAATTGAACTGTAAAGTACTAAC
>Location:NODE_372714_length_2623_cov_15.020205	Coordinate:1653	Reads:7	Hits:2	Allocated_reads:3.5	Strand:+
TTGAAGAATTGAACTGTAAAGTACTAACA
>Location:NODE_372714_length_2623_cov_15.020205	Coordinate:1653	Reads:1	Hits:1	Allocated_reads:1	Strand:+
TTGAAGAATTGAACTGTAAAGTACTAACATAAG
>Location:NODE_372714_length_2623_cov_15.020205	Coordinate:1653	Reads:2	Hits:1	Allocated_reads:2	Strand:+
TTGAAGAATTGAACTGTAAAGTACTAACATAAGT
>Location:NODE_372714_length_2623_cov_15.020205	Coordinate:1654	Reads:1	Hits:2	Allocated_reads:0.5	Strand:+
TGAAGAATTGAACTGTAAAGTACT
>Location:NODE_372714_length_2623_cov_15.020205	Coordinate:1654	Reads:1	Hits:2	Allocated_reads:0.5	Strand:+
TGAAGAATTGAACTGTAAAGTTTT
>Location:NODE_372714_length_2623_cov_15.020205	Coordinate:1654	Reads:1	Hits:2	Allocated_reads:0.5	Strand:+
TGAAGAATTGAACTGTAAAGTACTAAC
>Location:NODE_372714_length_2623_cov_15.020205	Coordinate:1654	Reads:6	Hits:2	Allocated_reads:3	Strand:+
TGAAGAATTGAACTGTAAAGTACTAACA
>Location:NODE_372714_length_2623_cov_15.020205	Coordinate:1654	Reads:3	Hits:1	Allocated_reads:3	Strand:+
TGAAGAATTGAACTGTAAAGTACTAACATAAG
>Location:NODE_372714_length_2623_cov_15.020205	Coordinate:1655	Reads:1	Hits:2	Allocated_reads:0.5	Strand:+
GAAGAATTGAACTGTAAAGTACTAAC
>Location:NODE_372714_length_2623_cov_15.020205	Coordinate:1655	Reads:5	Hits:2	Allocated_reads:2.5	Strand:+
GAAGAATTGAACTGTAAAGTACTAACA
>Location:NODE_372714_length_2623_cov_15.020205	Coordinate:1655	Reads:12	Hits:1	Allocated_reads:12	Strand:+
GAAGAATTGAACTGTAAAGTACTAACATAAG
>Location:NODE_372714_length_2623_cov_15.020205	Coordinate:1655	Reads:1	Hits:1	Allocated_reads:1	Strand:+
GAAGAATTGAACTGTAAAGTACTAACATAAGT
>Location:NODE_372714_length_2623_cov_15.020205	Coordinate:1656	Reads:1	Hits:1	Allocated_reads:1	Strand:+
AAGAATTGAACTGTAAAGTACTAACATAAGT
>Location:NODE_372714_length_2623_cov_15.020205	Coordinate:1657	Reads:2	Hits:1	Allocated_reads:2	Strand:+
AGAATTGAACTGTAAAGTACTAACATAAG
>Location:NODE_372714_length_2623_cov_15.020205	Coordinate:1657	Reads:5	Hits:1	Allocated_reads:5	Strand:+
AGAATTGAACTGTAAAGTACTAACATAAGT
>Location:NODE_372714_length_2623_cov_15.020205	Coordinate:1661	Reads:9	Hits:1	Allocated_reads:9	Strand:+
TTGAACTGTAAAGTACTAACATAAGTAAGG
>Location:NODE_372714_length_2623_cov_15.020205	Coordinate:1661	Reads:1	Hits:1	Allocated_reads:1	Strand:+
TTGAACTGTAAAGTACTAACATAAGTAAGGTATT
>Location:NODE_372714_length_2623_cov_15.020205	Coordinate:1662	Reads:1	Hits:1	Allocated_reads:1	Strand:+
TGAACTGTAAAGTACTAACATAAGTAAGGTA
>Location:NODE_372714_length_2623_cov_15.020205	Coordinate:1667	Reads:1	Hits:1	Allocated_reads:1	Strand:+
TGTAAAGTACTAACATAAGTAAGGTATT
>Location:NODE_372714_length_2623_cov_15.020205	Coordinate:1677	Reads:2	Hits:1	Allocated_reads:2	Strand:+
TAACATAAGTAAGGTATTAGTTTTCAGAC
>Location:NODE_372714_length_2623_cov_15.020205	Coordinate:1682	Reads:1	Hits:1	Allocated_reads:1	Strand:+
TAAGTAAGGTATTAGTTTTCAGAC
>Location:NODE_372714_length_2623_cov_15.020205	Coordinate:1682	Reads:2	Hits:1	Allocated_reads:2	Strand:+
TAAGTAAGGTATTAGTTTTCAGACTC
>Location:NODE_372714_length_2623_cov_15.020205	Coordinate:1682	Reads:3	Hits:1	Allocated_reads:3	Strand:+
TAAGTAAGGTATTAGTTTTCAGACTCC
>Location:NODE_372714_length_2623_cov_15.020205	Coordinate:1682	Reads:1	Hits:1	Allocated_reads:1	Strand:+
TAAGTAAGGTATTAGTTTTCAGACTCCT
>Location:NODE_372714_length_2623_cov_15.020205	Coordinate:1682	Reads:1	Hits:1	Allocated_reads:1	Strand:+
TAAGTAAGGTATTAGTTTTCAGACTCCTT
>Location:NODE_372714_length_2623_cov_15.020205	Coordinate:1683	Reads:1	Hits:1	Allocated_reads:1	Strand:+
AAGTAAGGTATTAGTTTTCAGACTCCT
>Location:NODE_372714_length_2623_cov_15.020205	Coordinate:1684	Reads:2	Hits:2	Allocated_reads:1	Strand:-
TGAAGGAGTCTGAAAACTAATACCTTACT
>Location:NODE_372714_length_2623_cov_15.020205	Coordinate:1688	Reads:1	Hits:2	Allocated_reads:0.5	Strand:-
AATTTGAAGGAGTCTGAAAACTAATACCT
>Location:NODE_372714_length_2623_cov_15.020205	Coordinate:1689	Reads:1	Hits:2	Allocated_reads:0.5	Strand:-
AACTGTAAATTTGAAGGAGTCTGAAAACTAATTTT
>Location:NODE_372714_length_2623_cov_15.020205	Coordinate:1689	Reads:1	Hits:2	Allocated_reads:0.5	Strand:-
ATTTGAAGGAGTCTGAAAACTAATTTT
>Location:NODE_372714_length_2623_cov_15.020205	Coordinate:1691	Reads:1	Hits:2	Allocated_reads:0.5	Strand:-
TAAATTTGAAGGAGTCTGAAAACTAATA
>Location:NODE_372714_length_2623_cov_15.020205	Coordinate:1691	Reads:1	Hits:2	Allocated_reads:0.5	Strand:+
TATTAGTTTTCAGACTCCTTCAATCT
>Location:NODE_372714_length_2623_cov_15.020205	Coordinate:1691	Reads:2	Hits:2	Allocated_reads:1	Strand:+
TATTAGTTTTCAGACTCCTTCAAATT
>Location:NODE_372714_length_2623_cov_15.020205	Coordinate:1694	Reads:1	Hits:2	Allocated_reads:0.5	Strand:+
TAGTTTTCAGACTCCTTCAAATTTACAGT
>Location:NODE_372714_length_2623_cov_15.020205	Coordinate:1694	Reads:1	Hits:2	Allocated_reads:0.5	Strand:+
TAGTTTTCAGACTCCTTCAAATTTACAGTT
>Location:NODE_372714_length_2623_cov_15.020205	Coordinate:1694	Reads:1	Hits:2	Allocated_reads:0.5	Strand:+
TAGTTTTCAGACTCCTTCAAATTTACAGTTC
>Location:NODE_372714_length_2623_cov_15.020205	Coordinate:1696	Reads:1	Hits:2	Allocated_reads:0.5	Strand:-
TGAACTGTAAATTTGAAGGAGTCTGAAAAC
>Location:NODE_372714_length_2623_cov_15.020205	Coordinate:1697	Reads:1	Hits:2	Allocated_reads:0.5	Strand:-
CTGAACTGTAAATTTGAAGGAGTCTGAAAA
>Location:NODE_372714_length_2623_cov_15.020205	Coordinate:1697	Reads:1	Hits:2	Allocated_reads:0.5	Strand:-
TGAACTGTAAATTTGAAGGAGACTGAAAA
>Location:NODE_372714_length_2623_cov_15.020205	Coordinate:1698	Reads:1	Hits:2	Allocated_reads:0.5	Strand:-
CTGAACTGTAAATTTGAAGGAGTCTGAAA
>Location:NODE_372714_length_2623_cov_15.020205	Coordinate:1698	Reads:1	Hits:2	Allocated_reads:0.5	Strand:+
TTTCAGACTCCTTCAAATTTACAGTTCAGAT
>Location:NODE_372714_length_2623_cov_15.020205	Coordinate:1699	Reads:1	Hits:2	Allocated_reads:0.5	Strand:+
TTCAGACTCCTTCAAATTTACAGTTCA
>Location:NODE_372714_length_2623_cov_15.020205	Coordinate:1699	Reads:1	Hits:2	Allocated_reads:0.5	Strand:+
TTCAGACTCCTTCAAATTTACAGTTCAGA
>Location:NODE_372714_length_2623_cov_15.020205	Coordinate:1700	Reads:3	Hits:2	Allocated_reads:1.5	Strand:-
CTGAACTGTAAATTTGAAGGAGTCTGA
>Location:NODE_372714_length_2623_cov_15.020205	Coordinate:1702	Reads:4	Hits:2	Allocated_reads:2	Strand:-
ATCTGAACTGTAAATTTGAAGGAGTCT
>Location:NODE_372714_length_2623_cov_15.020205	Coordinate:1702	Reads:3	Hits:2	Allocated_reads:1.5	Strand:-
CTGAACTGTAAATTTGAAGGAGTCT
>Location:NODE_372714_length_2623_cov_15.020205	Coordinate:1702	Reads:1	Hits:2	Allocated_reads:0.5	Strand:-
TAATCTGAACTGTAAATTTGAAGGAGTCT
>Location:NODE_372714_length_2623_cov_15.020205	Coordinate:1702	Reads:2	Hits:2	Allocated_reads:1	Strand:-
TCTGAACTGTAAATTTGAAGGAGTCT
>Location:NODE_372714_length_2623_cov_15.020205	Coordinate:1703	Reads:1	Hits:2	Allocated_reads:0.5	Strand:-
ATCTGAACTGTAAATTTGAAGGAGTC
>Location:NODE_372714_length_2623_cov_15.020205	Coordinate:1703	Reads:1	Hits:2	Allocated_reads:0.5	Strand:-
TTTAATCTGAACTGTAAATTTGAAGGAGTC
>Location:NODE_372714_length_2623_cov_15.020205	Coordinate:1704	Reads:1	Hits:2	Allocated_reads:0.5	Strand:-
TCTGAACTGTAAATTTGAAGGAGT
>Location:NODE_372714_length_2623_cov_15.020205	Coordinate:1704	Reads:1	Hits:2	Allocated_reads:0.5	Strand:-
TTTAATCTGAACTGTAAATTTGAAGGAGT
>Location:NODE_372714_length_2623_cov_15.020205	Coordinate:1705	Reads:1	Hits:2	Allocated_reads:0.5	Strand:+
CTCCTTCAAATTTACAGTTCAGATTAAAGA
>Location:NODE_372714_length_2623_cov_15.020205	Coordinate:1706	Reads:2	Hits:2	Allocated_reads:1	Strand:-
TTTAATCTGAACTGTAAATTTGAAGGA
>Location:NODE_372714_length_2623_cov_15.020205	Coordinate:1710	Reads:3	Hits:2	Allocated_reads:1.5	Strand:+
TCAAATTTACAGTTCAGATTAAAGAAAAC
>Location:NODE_372714_length_2623_cov_15.020205	Coordinate:1710	Reads:1	Hits:2	Allocated_reads:0.5	Strand:+
TCAAATTTACAGTTCAGATTAAAGAAAACT
>Location:NODE_372714_length_2623_cov_15.020205	Coordinate:1711	Reads:3	Hits:2	Allocated_reads:1.5	Strand:+
CAAATTTACAGTTCAGATTAAAGAAAAC
>Location:NODE_372714_length_2623_cov_15.020205	Coordinate:1713	Reads:4	Hits:2	Allocated_reads:2	Strand:+
AATTTACAGTTCAGATTAAAGAAAAC
>Location:NODE_372714_length_2623_cov_15.020205	Coordinate:1714	Reads:1	Hits:2	Allocated_reads:0.5	Strand:+
ATTTACAGTTCAGATTAAAGAAAAC
>Location:NODE_372714_length_2623_cov_15.020205	Coordinate:1715	Reads:2	Hits:2	Allocated_reads:1	Strand:+
TTTACAGTTCAGATTAAAGAAAAC
>Location:NODE_372714_length_2623_cov_15.020205	Coordinate:1715	Reads:2	Hits:2	Allocated_reads:1	Strand:+
TTTACAGTTCAGATTAAAGAAAACT
>Location:NODE_372714_length_2623_cov_15.020205	Coordinate:1716	Reads:1	Hits:2	Allocated_reads:0.5	Strand:+
TTACAGTTCAGATTAAAGAAAACT
>Location:NODE_372714_length_2623_cov_15.020205	Coordinate:1717	Reads:1	Hits:2	Allocated_reads:0.5	Strand:+
TACAGTTCAGATTAAAGAAAACTTTTT
>Location:NODE_372714_length_2623_cov_15.020205	Coordinate:1719	Reads:1	Hits:2	Allocated_reads:0.5	Strand:-
ACAAGTTTTCTTTAATCTGAACTG
>Location:NODE_372714_length_2623_cov_15.020205	Coordinate:1719	Reads:2	Hits:1	Allocated_reads:2	Strand:+
CAGTTCAGATTAAAGAAAACTTGTAAT
>Location:NODE_372714_length_2623_cov_15.020205	Coordinate:1719	Reads:2	Hits:1	Allocated_reads:2	Strand:+
CAGTTCAGATTAAAGAAAACTTGTAATGAC
>Location:NODE_372714_length_2623_cov_15.020205	Coordinate:1719	Reads:1	Hits:1	Allocated_reads:1	Strand:+
CAGTTCAGATTAAAGAAAACTTGTAATGACT
>Location:NODE_372714_length_2623_cov_15.020205	Coordinate:1720	Reads:1	Hits:1	Allocated_reads:1	Strand:-
ATTACAAGTTTTCTTTAATCTGAACT
>Location:NODE_372714_length_2623_cov_15.020205	Coordinate:1720	Reads:3	Hits:1	Allocated_reads:3	Strand:-
CATTACAAGTTTTCTTTAATCTGAACT
>Location:NODE_372714_length_2623_cov_15.020205	Coordinate:1720	Reads:30	Hits:1	Allocated_reads:30	Strand:-
GTCATTACAAGTTTTCTTTAATCTGAACT
>Location:NODE_372714_length_2623_cov_15.020205	Coordinate:1720	Reads:3	Hits:1	Allocated_reads:3	Strand:-
TCATTACAAGTTTTCTTTAATCTGAACT
>Location:NODE_372714_length_2623_cov_15.020205	Coordinate:1720	Reads:5	Hits:1	Allocated_reads:5	Strand:-
TTACAAGTTTTCTTTAATCTGAACT
>Location:NODE_372714_length_2623_cov_15.020205	Coordinate:1721	Reads:1	Hits:1	Allocated_reads:1	Strand:-
TTACAAGTTTTCTTTAATCTGAAC
>Location:NODE_372714_length_2623_cov_15.020205	Coordinate:1722	Reads:5	Hits:1	Allocated_reads:5	Strand:+
TTCAGATTAAAGAAAACTTGTAATGACT
>Location:NODE_372714_length_2623_cov_15.020205	Coordinate:1723	Reads:44	Hits:1	Allocated_reads:44	Strand:+
TCAGATTAAAGAAAACTTGTAATGACT
>Location:NODE_372714_length_2623_cov_15.020205	Coordinate:1723	Reads:1	Hits:1	Allocated_reads:1	Strand:+
TCAGATTAAAGAAAACTTGTAATGACTT
>Location:NODE_372714_length_2623_cov_15.020205	Coordinate:1723	Reads:1	Hits:1	Allocated_reads:1	Strand:+
TCAGATTAAAGAAAACTTGTAATGACTTT
>Location:NODE_372714_length_2623_cov_15.020205	Coordinate:1723	Reads:1	Hits:1	Allocated_reads:1	Strand:+
TCAGATTAAAGAAAACTTGTAATAACTTTGTC
>Location:NODE_372714_length_2623_cov_15.020205	Coordinate:1723	Reads:9	Hits:1	Allocated_reads:9	Strand:+
TCAGATTAAAGAAAACTTGTAATGACTTTGTC
>Location:NODE_372714_length_2623_cov_15.020205	Coordinate:1724	Reads:1	Hits:1	Allocated_reads:1	Strand:+
CAGATTAAAGAAAACTTGTAATGACTTT
>Location:NODE_372714_length_2623_cov_15.020205	Coordinate:1724	Reads:1	Hits:1	Allocated_reads:1	Strand:+
CAGATTAAAGAAAACTTGTAATGACTTTGTC
>Location:NODE_372714_length_2623_cov_15.020205	Coordinate:1725	Reads:1	Hits:1	Allocated_reads:1	Strand:+
AGATTAAAGAAAACTTGTAATGACTTTGTC
>Location:NODE_372714_length_2623_cov_15.020205	Coordinate:1728	Reads:1	Hits:1	Allocated_reads:1	Strand:+
TTAAAGAAAACTTGTAATGACTTTGTCT
>Location:NODE_372714_length_2623_cov_15.020205	Coordinate:1728	Reads:1	Hits:1	Allocated_reads:1	Strand:+
TTAAAGAAAACTTGTAATGACTTTGTCTAATCC
>Location:NODE_372714_length_2623_cov_15.020205	Coordinate:1729	Reads:1	Hits:1	Allocated_reads:1	Strand:+
TAAAGAAAACTTGTAATGACTTTGTC
>Location:NODE_372714_length_2623_cov_15.020205	Coordinate:1729	Reads:3	Hits:1	Allocated_reads:3	Strand:+
TAAAGAAAACTTGTAATGACTTTGTCT
>Location:NODE_372714_length_2623_cov_15.020205	Coordinate:1729	Reads:1	Hits:1	Allocated_reads:1	Strand:+
TAAAGAAAACTTGTAATGACTTTGTCTAA
>Location:NODE_372714_length_2623_cov_15.020205	Coordinate:1733	Reads:1	Hits:1	Allocated_reads:1	Strand:+
GAAAACTTGTAATGACTTTGTCTAATC
>Location:NODE_372714_length_2623_cov_15.020205	Coordinate:1734	Reads:1	Hits:1	Allocated_reads:1	Strand:+
AAAACTTGTAATGACTTTGTCTAATCCC
>Location:NODE_372714_length_2623_cov_15.020205	Coordinate:1734	Reads:1	Hits:1	Allocated_reads:1	Strand:-
TGGGATTAGACAAAGTCATTACAAGTTTT
>Location:NODE_372714_length_2623_cov_15.020205	Coordinate:1735	Reads:1	Hits:1	Allocated_reads:1	Strand:+
AAACTTGTAATGACTTTGTCTAATCCCA
>Location:NODE_372714_length_2623_cov_15.020205	Coordinate:1735	Reads:1	Hits:1	Allocated_reads:1	Strand:+
AAACTTGTAATGACTTTGTCTAATCCCAAA
>Location:NODE_372714_length_2623_cov_15.020205	Coordinate:1736	Reads:2	Hits:1	Allocated_reads:2	Strand:-
TGGGATTAGACAAAGTCATTACAAGTT
>Location:NODE_372714_length_2623_cov_15.020205	Coordinate:1736	Reads:1	Hits:1	Allocated_reads:1	Strand:-
TTTGGGATTAGACAAAGTCATTACAAGTT
>Location:NODE_372714_length_2623_cov_15.020205	Coordinate:1737	Reads:1	Hits:1	Allocated_reads:1	Strand:+
ACTTGTAATGACTTTGTCTAATCCC
>Location:NODE_372714_length_2623_cov_15.020205	Coordinate:1737	Reads:1	Hits:1	Allocated_reads:1	Strand:+
ACTTGTAATGACTTTGTCTAATCCCAAA
>Location:NODE_372714_length_2623_cov_15.020205	Coordinate:1737	Reads:1	Hits:1	Allocated_reads:1	Strand:-
GTTTGGGATTAGACAAAGTCATTACAAGT
>Location:NODE_372714_length_2623_cov_15.020205	Coordinate:1737	Reads:2	Hits:1	Allocated_reads:2	Strand:-
TGGGATTAGACAAAGTCATTACAAGT
>Location:NODE_372714_length_2623_cov_15.020205	Coordinate:1738	Reads:3	Hits:1	Allocated_reads:3	Strand:+
CTTGTAATGACTTTGTCTAATCCCAAACT
>Location:NODE_372714_length_2623_cov_15.020205	Coordinate:1739	Reads:12	Hits:1	Allocated_reads:12	Strand:+
TTGTAATGACTTTGTCTAATCCCAAACT
>Location:NODE_372714_length_2623_cov_15.020205	Coordinate:1740	Reads:2	Hits:1	Allocated_reads:2	Strand:+
TGTAATGACTTTGTCTAATCCCAAACT
>Location:NODE_372714_length_2623_cov_15.020205	Coordinate:1742	Reads:2	Hits:1	Allocated_reads:2	Strand:+
TAATGACTTTGTCTAATCCCAAACTTCT
>Location:NODE_372714_length_2623_cov_15.020205	Coordinate:1743	Reads:1	Hits:1	Allocated_reads:1	Strand:+
AATGACTTTGTCTAATCCCAAACTTCTT
>Location:NODE_372714_length_2623_cov_15.020205	Coordinate:1745	Reads:1	Hits:2	Allocated_reads:0.5	Strand:+
TGACTTTGTCTAATCCCAAACTTCT
>Location:NODE_372714_length_2623_cov_15.020205	Coordinate:1745	Reads:1	Hits:2	Allocated_reads:0.5	Strand:+
TGACTTTGTCTAATCCCAAACTTCTT
>Location:NODE_372714_length_2623_cov_15.020205	Coordinate:1745	Reads:1	Hits:2	Allocated_reads:0.5	Strand:+
TGACTTTGTCTAATCCCAAACTTCTTCC
>Location:NODE_372714_length_2623_cov_15.020205	Coordinate:1745	Reads:13	Hits:2	Allocated_reads:6.5	Strand:+
TGACTTTGTCTAATCCCAAACTTCTTCCT
>Location:NODE_372714_length_2623_cov_15.020205	Coordinate:1745	Reads:1	Hits:2	Allocated_reads:0.5	Strand:+
TGACTTTGTCTAATCCCAAACTTCTTCCTT
>Location:NODE_372714_length_2623_cov_15.020205	Coordinate:1746	Reads:1	Hits:2	Allocated_reads:0.5	Strand:+
GACTTTGTCTAATCCCAAACTTCTTCC
>Location:NODE_372714_length_2623_cov_15.020205	Coordinate:1746	Reads:2	Hits:2	Allocated_reads:1	Strand:+
GACTTTGTCTAATCCCAAACTTCTTCCT
>Location:NODE_372714_length_2623_cov_15.020205	Coordinate:1747	Reads:1	Hits:2	Allocated_reads:0.5	Strand:-
GCAAGGAAGAAGTTTGGGATTAGACAAATT
>Location:NODE_372714_length_2623_cov_15.020205	Coordinate:1749	Reads:2	Hits:2	Allocated_reads:1	Strand:+
TTTGTCTAATCCCAAACTTCTTCCT
>Location:NODE_372714_length_2623_cov_15.020205	Coordinate:1749	Reads:1	Hits:2	Allocated_reads:0.5	Strand:+
TTTGTCTAATCCCAAACTTCTTCCTTGCTT
>Location:NODE_372714_length_2623_cov_15.020205	Coordinate:1750	Reads:1	Hits:2	Allocated_reads:0.5	Strand:+
TTGTCTAATCCCAAACTTCTTCCTT
>Location:NODE_372714_length_2623_cov_15.020205	Coordinate:1750	Reads:1	Hits:2	Allocated_reads:0.5	Strand:+
TTGTCTAATCCCAAACTTCTTCCTTGCTTT
>Location:NODE_372714_length_2623_cov_15.020205	Coordinate:1751	Reads:1	Hits:2	Allocated_reads:0.5	Strand:-
AAAGCAAGGAAGAAGTTTGGGATTAGACC
>Location:NODE_372714_length_2623_cov_15.020205	Coordinate:1751	Reads:1	Hits:2	Allocated_reads:0.5	Strand:+
TGTCTAATCCCAAACTTCTTCCTTGCTTT
>Location:NODE_372714_length_2623_cov_15.020205	Coordinate:1751	Reads:1	Hits:2	Allocated_reads:0.5	Strand:+
TGTCTAATCCCAAACTTCTTCCTTGCTTTGC
>Location:NODE_372714_length_2623_cov_15.020205	Coordinate:1753	Reads:2	Hits:2	Allocated_reads:1	Strand:+
TCTAATCCCAAACTTCTTCCTTGCTTTGCT
>Location:NODE_372714_length_2623_cov_15.020205	Coordinate:1754	Reads:1	Hits:2	Allocated_reads:0.5	Strand:+
CTAATCCCAAACTTCTTCCTTGCTT
>Location:NODE_372714_length_2623_cov_15.020205	Coordinate:1755	Reads:1	Hits:2	Allocated_reads:0.5	Strand:+
TAATCCCAAACTTCTTCCTTGCTTTGC
>Location:NODE_372714_length_2623_cov_15.020205	Coordinate:1755	Reads:7	Hits:2	Allocated_reads:3.5	Strand:+
TAATCCCAAACTTCTTCCTTGCTTTGCT
>Location:NODE_372714_length_2623_cov_15.020205	Coordinate:1755	Reads:1	Hits:2	Allocated_reads:0.5	Strand:+
TAATCCCAAACTTCTTCCTTGCTTTGCTT
>Location:NODE_372714_length_2623_cov_15.020205	Coordinate:1758	Reads:1	Hits:2	Allocated_reads:0.5	Strand:-
AGTAAGCAAAGCAAGGAAGAAGTTTGGGG
>Location:NODE_372714_length_2623_cov_15.020205	Coordinate:1760	Reads:1	Hits:2	Allocated_reads:0.5	Strand:-
AAGCAAAGCAAGGAAGAAGTTTGG
>Location:NODE_372714_length_2623_cov_15.020205	Coordinate:1761	Reads:1	Hits:2	Allocated_reads:0.5	Strand:+
CAAACTTCTTCCTTGCTTTGCTTACTGT
>Location:NODE_372714_length_2623_cov_15.020205	Coordinate:1766	Reads:1	Hits:2	Allocated_reads:0.5	Strand:+
TTCTTCCTTGCTTTGCTTACTGTGC
>Location:NODE_372714_length_2623_cov_15.020205	Coordinate:1766	Reads:1	Hits:2	Allocated_reads:0.5	Strand:+
TTCTTCCTTGCTTTGCTTACTGTGCA
>Location:NODE_372714_length_2623_cov_15.020205	Coordinate:1766	Reads:2	Hits:2	Allocated_reads:1	Strand:+
TTCTTCCTTGCTTTGCTTACTGTGCATT
>Location:NODE_372714_length_2623_cov_15.020205	Coordinate:1767	Reads:1	Hits:2	Allocated_reads:0.5	Strand:+
TCTTCCTTGCTTTGCTTACTGTGCAT
>Location:NODE_372714_length_2623_cov_15.020205	Coordinate:1777	Reads:1	Hits:1	Allocated_reads:1	Strand:+
TTTGCTTACTGTGCATTTAAAAATCAGCCT
>Location:NODE_372714_length_2623_cov_15.020205	Coordinate:1778	Reads:1	Hits:1	Allocated_reads:1	Strand:+
TTGCTTACTGTGCATTTAAAAATCAGCCT
>Location:NODE_372714_length_2623_cov_15.020205	Coordinate:1779	Reads:1	Hits:1	Allocated_reads:1	Strand:-
AAGGCTGATTTTTAAATGCACAGTAAGCA
>Location:NODE_372714_length_2623_cov_15.020205	Coordinate:1779	Reads:1	Hits:1	Allocated_reads:1	Strand:+
TGCTTACTGTGCATTTAAAAATCAGCC
>Location:NODE_372714_length_2623_cov_15.020205	Coordinate:1781	Reads:1	Hits:1	Allocated_reads:1	Strand:-
TAAAGGCTGATTTTTAAATGCACAGTAAG
>Location:NODE_372714_length_2623_cov_15.020205	Coordinate:1782	Reads:1	Hits:1	Allocated_reads:1	Strand:+
TTACTGTGCATTTAAAAATCAGCCT
>Location:NODE_372714_length_2623_cov_15.020205	Coordinate:1783	Reads:1	Hits:1	Allocated_reads:1	Strand:-
TAAAGGCTGATTTTTAAATGCACAGTA
>Location:NODE_372714_length_2623_cov_15.020205	Coordinate:1788	Reads:5	Hits:1	Allocated_reads:5	Strand:+
TGCATTTAAAAATCAGCCTTTATGAACACT
>Location:NODE_372714_length_2623_cov_15.020205	Coordinate:1791	Reads:1	Hits:1	Allocated_reads:1	Strand:-
AGTGTTCATAAAGGCTGATTTTTAAAT
>Location:NODE_372714_length_2623_cov_15.020205	Coordinate:1794	Reads:2	Hits:1	Allocated_reads:2	Strand:+
TAAAAATCAGCCTTTATGAACACTTTAGA
>Location:NODE_372714_length_2623_cov_15.020205	Coordinate:1798	Reads:1	Hits:1	Allocated_reads:1	Strand:+
AATCAGCCTTTATGAACACTTTAG
>Location:NODE_372714_length_2623_cov_15.020205	Coordinate:1798	Reads:1	Hits:1	Allocated_reads:1	Strand:+
AATCAGCCTTTATGAACACTTTAGA
>Location:NODE_372714_length_2623_cov_15.020205	Coordinate:1800	Reads:19	Hits:1	Allocated_reads:19	Strand:+
TCAGCCTTTATGAACACTTTAGAG
>Location:NODE_372714_length_2623_cov_15.020205	Coordinate:1800	Reads:1	Hits:1	Allocated_reads:1	Strand:+
TCAGCCTTTATGAACACTTTAGAGGA
>Location:NODE_372714_length_2623_cov_15.020205	Coordinate:1800	Reads:1	Hits:1	Allocated_reads:1	Strand:+
TCAGCCTTTATGAACACTTTAGAGGACAT
>Location:NODE_372714_length_2623_cov_15.020205	Coordinate:1800	Reads:6	Hits:1	Allocated_reads:6	Strand:+
TCAGCCTTTATGAACACTTTAGAGGACGTGG
>Location:NODE_372714_length_2623_cov_15.020205	Coordinate:1800	Reads:5	Hits:1	Allocated_reads:5	Strand:+
TCAGCCTTTATGAACACTTTAGAGGACGTGGA
>Location:NODE_372714_length_2623_cov_15.020205	Coordinate:1802	Reads:1	Hits:1	Allocated_reads:1	Strand:+
AGCCTTTATGAACACTTTAGAGGACGTGGA
>Location:NODE_372714_length_2623_cov_15.020205	Coordinate:1803	Reads:1	Hits:1	Allocated_reads:1	Strand:+
GCCTTTATGAACACTTTAGAGGACGTGG
>Location:NODE_372714_length_2623_cov_15.020205	Coordinate:1803	Reads:5	Hits:1	Allocated_reads:5	Strand:+
GCCTTTATGAACACTTTAGAGGACGTGGA
>Location:NODE_372714_length_2623_cov_15.020205	Coordinate:1804	Reads:2	Hits:1	Allocated_reads:2	Strand:+
CCTTTATGAACACTTTAGAGGACGTGGA
>Location:NODE_372714_length_2623_cov_15.020205	Coordinate:1806	Reads:1	Hits:1	Allocated_reads:1	Strand:+
TTTATGAACACTTTAGAGGACGTG
>Location:NODE_372714_length_2623_cov_15.020205	Coordinate:1806	Reads:2	Hits:1	Allocated_reads:2	Strand:+
TTTATGAACACTTTAGAGGACGTGG
>Location:NODE_372714_length_2623_cov_15.020205	Coordinate:1806	Reads:1	Hits:1	Allocated_reads:1	Strand:+
TTTATGAACACTTTAGAGGACGTGGA
>Location:NODE_372714_length_2623_cov_15.020205	Coordinate:1806	Reads:1	Hits:1	Allocated_reads:1	Strand:+
TTTATGAACACTTTAGAGGACATGGAGG
>Location:NODE_372714_length_2623_cov_15.020205	Coordinate:1806	Reads:1	Hits:1	Allocated_reads:1	Strand:+
TTTATGAACACTTTAGAGGACGTGGAGG
>Location:NODE_372714_length_2623_cov_15.020205	Coordinate:1806	Reads:1	Hits:1	Allocated_reads:1	Strand:+
TTTATGAACACTTTAGAGGACGTGGAGGT
>Location:NODE_372714_length_2623_cov_15.020205	Coordinate:1806	Reads:1	Hits:1	Allocated_reads:1	Strand:+
TTTATGAACACTTTAGAGGACATGGAGGTG
>Location:NODE_372714_length_2623_cov_15.020205	Coordinate:1806	Reads:1	Hits:1	Allocated_reads:1	Strand:+
TTTATGAACACTTTAGAGGACGTGGAGGTG
>Location:NODE_372714_length_2623_cov_15.020205	Coordinate:1807	Reads:1	Hits:1	Allocated_reads:1	Strand:+
TTATGAACACTTTAGAGGACGTGG
>Location:NODE_372714_length_2623_cov_15.020205	Coordinate:1807	Reads:1	Hits:1	Allocated_reads:1	Strand:+
TTATGAACACTTTAGAGGACATGGA
>Location:NODE_372714_length_2623_cov_15.020205	Coordinate:1807	Reads:3	Hits:1	Allocated_reads:3	Strand:+
TTATGAACACTTTAGAGGACGTGGA
>Location:NODE_372714_length_2623_cov_15.020205	Coordinate:1807	Reads:1	Hits:1	Allocated_reads:1	Strand:+
TTATGAACACTTTAGAGGACGTGGAG
>Location:NODE_372714_length_2623_cov_15.020205	Coordinate:1807	Reads:3	Hits:1	Allocated_reads:3	Strand:+
TTATGAACACTTTAGAGGACATGGAGG
>Location:NODE_372714_length_2623_cov_15.020205	Coordinate:1807	Reads:4	Hits:1	Allocated_reads:4	Strand:+
TTATGAACACTTTAGAGGACGTGGAGG
>Location:NODE_372714_length_2623_cov_15.020205	Coordinate:1807	Reads:2	Hits:1	Allocated_reads:2	Strand:+
TTATGAACACTTTAGAGGACGTGGAGGT
>Location:NODE_372714_length_2623_cov_15.020205	Coordinate:1807	Reads:1	Hits:1	Allocated_reads:1	Strand:+
TTATGAACACTTTAGAGGACATGGAGGTG
>Location:NODE_372714_length_2623_cov_15.020205	Coordinate:1807	Reads:1	Hits:1	Allocated_reads:1	Strand:+
TTATGAACACTTTAGAGGACGTGGAGGTG
>Location:NODE_372714_length_2623_cov_15.020205	Coordinate:1807	Reads:1	Hits:1	Allocated_reads:1	Strand:+
TTATGAACACTTTAGAGGACATGGAGGTGTCAG
>Location:NODE_372714_length_2623_cov_15.020205	Coordinate:1808	Reads:3	Hits:1	Allocated_reads:3	Strand:+
TATGAACACTTTAGAGGACGTGGA
>Location:NODE_372714_length_2623_cov_15.020205	Coordinate:1808	Reads:1	Hits:1	Allocated_reads:1	Strand:+
TATGAACACTTTAGAGGACATGGAG
>Location:NODE_372714_length_2623_cov_15.020205	Coordinate:1808	Reads:5	Hits:1	Allocated_reads:5	Strand:+
TATGAACACTTTAGAGGACGTGGAG
>Location:NODE_372714_length_2623_cov_15.020205	Coordinate:1808	Reads:6	Hits:1	Allocated_reads:6	Strand:+
TATGAACACTTTAGAGGACATGGAGG
>Location:NODE_372714_length_2623_cov_15.020205	Coordinate:1808	Reads:7	Hits:1	Allocated_reads:7	Strand:+
TATGAACACTTTAGAGGACGTGGAGG
>Location:NODE_372714_length_2623_cov_15.020205	Coordinate:1808	Reads:1	Hits:1	Allocated_reads:1	Strand:+
TATGAACACTTTAGAGGACATGGAGGT
>Location:NODE_372714_length_2623_cov_15.020205	Coordinate:1808	Reads:3	Hits:1	Allocated_reads:3	Strand:+
TATGAACACTTTAGAGGACGTGGAGGT
>Location:NODE_372714_length_2623_cov_15.020205	Coordinate:1808	Reads:10	Hits:1	Allocated_reads:10	Strand:+
TATGAACACTTTAGAGGACGTGGAGGTG
>Location:NODE_372714_length_2623_cov_15.020205	Coordinate:1808	Reads:2	Hits:1	Allocated_reads:2	Strand:+
TATGAACACTTTAGAGGACATGGAGGTG
>Location:NODE_372714_length_2623_cov_15.020205	Coordinate:1808	Reads:2	Hits:1	Allocated_reads:2	Strand:+
TATGAACACTTTAGAGGACATGGAGGTGT
>Location:NODE_372714_length_2623_cov_15.020205	Coordinate:1808	Reads:2	Hits:1	Allocated_reads:2	Strand:+
TATGAACACTTTAGAGGACGTGGAGGTGT
>Location:NODE_372714_length_2623_cov_15.020205	Coordinate:1808	Reads:1	Hits:1	Allocated_reads:1	Strand:+
TATGAACACTTTAGAGGACGTGGAGGTGTT
>Location:NODE_372714_length_2623_cov_15.020205	Coordinate:1808	Reads:4	Hits:1	Allocated_reads:4	Strand:+
TATGAACACTTTAGAGGACGTGGAGGTGTC
>Location:NODE_372714_length_2623_cov_15.020205	Coordinate:1808	Reads:5	Hits:1	Allocated_reads:5	Strand:+
TATGAACACTTTAGAGGACATGGAGGTGTC
>Location:NODE_372714_length_2623_cov_15.020205	Coordinate:1808	Reads:2	Hits:1	Allocated_reads:2	Strand:+
TATGAACACTTTAGAGGACATGGAGGTGTCA
>Location:NODE_372714_length_2623_cov_15.020205	Coordinate:1808	Reads:2	Hits:1	Allocated_reads:2	Strand:+
TATGAACACTTTAGAGGACGTGGAGGTGTCA
>Location:NODE_372714_length_2623_cov_15.020205	Coordinate:1808	Reads:1	Hits:1	Allocated_reads:1	Strand:+
TATGAACACTTTAGAGGACGTGGAGGTGTCAGTC
>Location:NODE_372714_length_2623_cov_15.020205	Coordinate:1810	Reads:1	Hits:1	Allocated_reads:1	Strand:+
TGAACACTTTAGAGGACATGGAGGTGT
>Location:NODE_372714_length_2623_cov_15.020205	Coordinate:1810	Reads:2	Hits:1	Allocated_reads:2	Strand:+
TGAACACTTTAGAGGACATGGAGGTGTC
>Location:NODE_372714_length_2623_cov_15.020205	Coordinate:1810	Reads:1	Hits:1	Allocated_reads:1	Strand:+
TGAACACTTTAGAGGACATGGAGGTGTCA
>Location:NODE_372714_length_2623_cov_15.020205	Coordinate:1813	Reads:1	Hits:1	Allocated_reads:1	Strand:+
ACACTTTAGAGGACATGGAGGTGTCAGTCCA
>Location:NODE_372714_length_2623_cov_15.020205	Coordinate:1816	Reads:1	Hits:1	Allocated_reads:1	Strand:+
CTTTAGAGGACATGGAGGTGTCAGTCCA
>Location:NODE_372714_length_2623_cov_15.020205	Coordinate:1818	Reads:1	Hits:1	Allocated_reads:1	Strand:+
TTAGAGGACATGGAGGTGTCAGTCCA
>Location:NODE_372714_length_2623_cov_15.020205	Coordinate:1818	Reads:1	Hits:1	Allocated_reads:1	Strand:+
TTAGAGGACATGGAGGTGTCAGTCCATCTG
>Location:NODE_372714_length_2623_cov_15.020205	Coordinate:1821	Reads:2	Hits:1	Allocated_reads:2	Strand:-
AAACAGATGGACTGACACCTCCACGTCCTC
>Location:NODE_372714_length_2623_cov_15.020205	Coordinate:1821	Reads:1	Hits:1	Allocated_reads:1	Strand:-
ACAGATGGACTGACACCTCCACGTCCTC
>Location:NODE_372714_length_2623_cov_15.020205	Coordinate:1822	Reads:1	Hits:1	Allocated_reads:1	Strand:-
ACAGATGGACTGACACCTCCATGTCCT
>Location:NODE_372714_length_2623_cov_15.020205	Coordinate:1823	Reads:1	Hits:1	Allocated_reads:1	Strand:-
AAAAACAGATGGACTGACACCTCCACGTCC
>Location:NODE_372714_length_2623_cov_15.020205	Coordinate:1823	Reads:1	Hits:1	Allocated_reads:1	Strand:-
AACAGATGGACTGACACCTCCACGTCC
>Location:NODE_372714_length_2623_cov_15.020205	Coordinate:1824	Reads:1	Hits:1	Allocated_reads:1	Strand:-
AAAACAGATGGACTGACACCTCCACGTC
>Location:NODE_372714_length_2623_cov_15.020205	Coordinate:1824	Reads:1	Hits:1	Allocated_reads:1	Strand:-
ACAGATGGACTGACACCTCCACGTC
>Location:NODE_372714_length_2623_cov_15.020205	Coordinate:1827	Reads:1	Hits:1	Allocated_reads:1	Strand:-
AAAAACAGATGGACTGACACCTCCAC
>Location:NODE_372714_length_2623_cov_15.020205	Coordinate:1827	Reads:1	Hits:1	Allocated_reads:1	Strand:-
AAAACAGATGGACTGACACCTCCAC
>Location:NODE_372714_length_2623_cov_15.020205	Coordinate:1829	Reads:1	Hits:1	Allocated_reads:1	Strand:-
CAAAAAACAGATGGACTGACACCTCC
>Location:NODE_372714_length_2623_cov_15.020205	Coordinate:1830	Reads:1	Hits:1	Allocated_reads:1	Strand:-
CAAAAAACAGATGGACTGACACCTC
>Location:NODE_372714_length_2623_cov_15.020205	Coordinate:1859	Reads:1	Hits:1	Allocated_reads:1	Strand:+
TTTTTTGTTTGTTTGTTTTTTGCTGTTCT
>Location:NODE_372714_length_2623_cov_15.020205	Coordinate:1860	Reads:1	Hits:1	Allocated_reads:1	Strand:-
CAGAACAGCAAAAAACAAACAAACAAAAA
>Location:NODE_372714_length_2623_cov_15.020205	Coordinate:1861	Reads:1	Hits:1	Allocated_reads:1	Strand:-
CAGAACAGCAAAAAACAAACAAACAAAA
>Location:NODE_372714_length_2623_cov_15.020205	Coordinate:1861	Reads:1	Hits:1	Allocated_reads:1	Strand:+
TTTTGTTTGTTTGTTTTTTGCTGTTCTGT
>Location:NODE_372714_length_2623_cov_15.020205	Coordinate:1863	Reads:1	Hits:1	Allocated_reads:1	Strand:-
CAGAACAGCAAAAAACAAACAAACAA
>Location:NODE_372714_length_2623_cov_15.020205	Coordinate:1863	Reads:1	Hits:1	Allocated_reads:1	Strand:+
TTGTTTGTTTGTTTTTTGCTGTTCT
>Location:NODE_372714_length_2623_cov_15.020205	Coordinate:1865	Reads:1	Hits:1	Allocated_reads:1	Strand:-
AACAGAACAGCAAAAAACAAACAAAC
>Location:NODE_372714_length_2623_cov_15.020205	Coordinate:1865	Reads:1	Hits:1	Allocated_reads:1	Strand:-
CAAACAGAACAGCAAAAAACAAACAAAC
>Location:NODE_372714_length_2623_cov_15.020205	Coordinate:1866	Reads:1	Hits:2	Allocated_reads:0.5	Strand:-
AACAAACAGAACAGCAAAAAACAAACAAA
>Location:NODE_372714_length_2623_cov_15.020205	Coordinate:1867	Reads:1	Hits:2	Allocated_reads:0.5	Strand:+
TTGTTTGTTTTTTGCTGTTCTGTT
>Location:NODE_372714_length_2623_cov_15.020205	Coordinate:1868	Reads:1	Hits:2	Allocated_reads:0.5	Strand:-
AACAAACAGAACAGCAAAAAACAAACA
>Location:NODE_372714_length_2623_cov_15.020205	Coordinate:1868	Reads:1	Hits:2	Allocated_reads:0.5	Strand:+
TGTTTGTTTTTTGCTGTTCTGTTT
>Location:NODE_372714_length_2623_cov_15.020205	Coordinate:1869	Reads:1	Hits:2	Allocated_reads:0.5	Strand:+
GTTTGTTTTTTGCTGTTCTGTTTGT
>Location:NODE_372714_length_2623_cov_15.020205	Coordinate:1870	Reads:2	Hits:2	Allocated_reads:1	Strand:+
TTTGTTTTTTGCTGTTCTGTTTGT
>Location:NODE_372714_length_2623_cov_15.020205	Coordinate:1871	Reads:1	Hits:1	Allocated_reads:1	Strand:-
CAAAACAAACAGAACAGCAAAAAACAA
>Location:NODE_372714_length_2623_cov_15.020205	Coordinate:1873	Reads:1	Hits:1	Allocated_reads:1	Strand:-
TCAAAACAAACAGAACAGCAAAAAAC
>Location:NODE_372714_length_2623_cov_15.020205	Coordinate:1873	Reads:1	Hits:1	Allocated_reads:1	Strand:-
TTCAAAACAAACAGAACAGCAAAAAAC
>Location:NODE_372714_length_2623_cov_15.020205	Coordinate:1875	Reads:1	Hits:1	Allocated_reads:1	Strand:+
TTTTTGCTGTTCTGTTTGTTTTGAAGCCC
>Location:NODE_372714_length_2623_cov_15.020205	Coordinate:1875	Reads:3	Hits:1	Allocated_reads:3	Strand:+
TTTTTGCTGTTCTGTTTGTTTTGAAGCCCT
>Location:NODE_372714_length_2623_cov_15.020205	Coordinate:1877	Reads:1	Hits:1	Allocated_reads:1	Strand:+
TTTGCTGTTCTGTTTGTTTTGAAGC
>Location:NODE_372714_length_2623_cov_15.020205	Coordinate:1877	Reads:1	Hits:1	Allocated_reads:1	Strand:+
TTTGCTGTTCTGTTTGTTTTGAAGCC
>Location:NODE_372714_length_2623_cov_15.020205	Coordinate:1877	Reads:3	Hits:1	Allocated_reads:3	Strand:+
TTTGCTGTTCTGTTTGTTTTGAAGCCCT
>Location:NODE_372714_length_2623_cov_15.020205	Coordinate:1878	Reads:1	Hits:1	Allocated_reads:1	Strand:+
TTGCTGTTCTGTTTGTTTTGAAGC
>Location:NODE_372714_length_2623_cov_15.020205	Coordinate:1878	Reads:1	Hits:1	Allocated_reads:1	Strand:+
TTGCTGTTCTGTTTGTTTTGAAGCC
>Location:NODE_372714_length_2623_cov_15.020205	Coordinate:1878	Reads:1	Hits:1	Allocated_reads:1	Strand:+
TTGCTGTTCTGTTTGTTTTGAAGCCC
>Location:NODE_372714_length_2623_cov_15.020205	Coordinate:1878	Reads:1	Hits:1	Allocated_reads:1	Strand:+
TTGCTGTTCTGTTTGTTTTGAAGCCT
>Location:NODE_372714_length_2623_cov_15.020205	Coordinate:1878	Reads:12	Hits:1	Allocated_reads:12	Strand:+
TTGCTGTTCTGTTTGTTTTGAAGCCCT
>Location:NODE_372714_length_2623_cov_15.020205	Coordinate:1878	Reads:1	Hits:1	Allocated_reads:1	Strand:+
TTGCTGTTCTGTTTGTTTTGAAGCCCTG
>Location:NODE_372714_length_2623_cov_15.020205	Coordinate:1878	Reads:2	Hits:1	Allocated_reads:2	Strand:+
TTGCTGTTCTGTTTGTTTTGAAGCCCTGA
>Location:NODE_372714_length_2623_cov_15.020205	Coordinate:1878	Reads:2	Hits:1	Allocated_reads:2	Strand:+
TTGCTGTTCTGTTTGTTTTGAAGCCCTGT
>Location:NODE_372714_length_2623_cov_15.020205	Coordinate:1878	Reads:1	Hits:1	Allocated_reads:1	Strand:+
TTGCTGTTCTGTTTGTTTTGAAGCCCTGAC
>Location:NODE_372714_length_2623_cov_15.020205	Coordinate:1879	Reads:1	Hits:1	Allocated_reads:1	Strand:-
AGGGCTTCAAAACAAACAGAACAGCA
>Location:NODE_372714_length_2623_cov_15.020205	Coordinate:1879	Reads:1	Hits:1	Allocated_reads:1	Strand:+
TGCTGTTCTGTTTGTTTTGAAGCCC
>Location:NODE_372714_length_2623_cov_15.020205	Coordinate:1879	Reads:1	Hits:1	Allocated_reads:1	Strand:+
TGCTGTTCTGTTTGTTTTGAAGCTCT
>Location:NODE_372714_length_2623_cov_15.020205	Coordinate:1879	Reads:14	Hits:1	Allocated_reads:14	Strand:+
TGCTGTTCTGTTTGTTTTGAAGCCCT
>Location:NODE_372714_length_2623_cov_15.020205	Coordinate:1879	Reads:2	Hits:1	Allocated_reads:2	Strand:+
TGCTGTTCTGTTTGTTTTGAAGCCCTT
>Location:NODE_372714_length_2623_cov_15.020205	Coordinate:1879	Reads:2	Hits:1	Allocated_reads:2	Strand:+
TGCTGTTCTGTTTGTTTTGAAGCCCTGA
>Location:NODE_372714_length_2623_cov_15.020205	Coordinate:1879	Reads:1	Hits:1	Allocated_reads:1	Strand:+
TGCTGTTCTGTTTGTTTTGAAGCCCTGAC
>Location:NODE_372714_length_2623_cov_15.020205	Coordinate:1879	Reads:1	Hits:1	Allocated_reads:1	Strand:+
TGCTGTTCTGTTTGTTTTGAAGCCCTGACT
>Location:NODE_372714_length_2623_cov_15.020205	Coordinate:1879	Reads:5	Hits:1	Allocated_reads:5	Strand:+
TGCTGTTCTGTTTGTTTTGAAGCCCTGACA
>Location:NODE_372714_length_2623_cov_15.020205	Coordinate:1880	Reads:1	Hits:1	Allocated_reads:1	Strand:-
CAGGGCTTCAAAACAAACAGAACAGC
>Location:NODE_372714_length_2623_cov_15.020205	Coordinate:1880	Reads:1	Hits:1	Allocated_reads:1	Strand:-
TCAGGGCTTCAAAACAAACAGAACAGC
>Location:NODE_372714_length_2623_cov_15.020205	Coordinate:1881	Reads:1	Hits:1	Allocated_reads:1	Strand:-
GTCAGGGCTTCAAAACAAACAGAACAG
>Location:NODE_372714_length_2623_cov_15.020205	Coordinate:1882	Reads:1	Hits:1	Allocated_reads:1	Strand:+
TGTTCTGTTTGTTTTGAAGCCCTGA
>Location:NODE_372714_length_2623_cov_15.020205	Coordinate:1882	Reads:1	Hits:1	Allocated_reads:1	Strand:+
TGTTCTGTTTGTTTTGAAGCCCTGACAC
>Location:NODE_372714_length_2623_cov_15.020205	Coordinate:1883	Reads:1	Hits:1	Allocated_reads:1	Strand:+
GTTCTGTTTGTTTTGAAGCCCTGACA
>Location:NODE_372714_length_2623_cov_15.020205	Coordinate:1883	Reads:1	Hits:1	Allocated_reads:1	Strand:+
GTTCTGTTTGTTTTGAAGCCCTGACACAATA
>Location:NODE_372714_length_2623_cov_15.020205	Coordinate:1884	Reads:2	Hits:1	Allocated_reads:2	Strand:+
TTCTGTTTGTTTTGAAGCCCTGACAC
>Location:NODE_372714_length_2623_cov_15.020205	Coordinate:1885	Reads:1	Hits:1	Allocated_reads:1	Strand:-
GTGTCAGGGCTTCAAAACAAACAGA
>Location:NODE_372714_length_2623_cov_15.020205	Coordinate:1885	Reads:1	Hits:1	Allocated_reads:1	Strand:+
TCTGTTTGTTTTGAAGCCCTGACACAAT
>Location:NODE_372714_length_2623_cov_15.020205	Coordinate:1885	Reads:1	Hits:1	Allocated_reads:1	Strand:+
TCTGTTTGTTTTGAAGCCCTGACACAATA
>Location:NODE_372714_length_2623_cov_15.020205	Coordinate:1886	Reads:1	Hits:1	Allocated_reads:1	Strand:+
CTGTTTGTTTTGAAGCCCTGACAC
>Location:NODE_372714_length_2623_cov_15.020205	Coordinate:1886	Reads:1	Hits:1	Allocated_reads:1	Strand:+
CTGTTTGTTTTGAAGCCCTGACACAATA
>Location:NODE_372714_length_2623_cov_15.020205	Coordinate:1887	Reads:1	Hits:1	Allocated_reads:1	Strand:-
TATTGTGTCAGGGCTTCAAAACAAACA
>Location:NODE_372714_length_2623_cov_15.020205	Coordinate:1887	Reads:1	Hits:1	Allocated_reads:1	Strand:+
TGTTTGTTTTGAAGCCCTGACACAATATA
>Location:NODE_372714_length_2623_cov_15.020205	Coordinate:1888	Reads:1	Hits:1	Allocated_reads:1	Strand:+
GTTTGTTTTGAAGCCCTGACACAATATACATGAT
>Location:NODE_372714_length_2623_cov_15.020205	Coordinate:1889	Reads:1	Hits:1	Allocated_reads:1	Strand:+
TTTGTTTTGAAGCCCTGACACAATATACA
>Location:NODE_372714_length_2623_cov_15.020205	Coordinate:1889	Reads:1	Hits:1	Allocated_reads:1	Strand:+
TTTGTTTTGAAGCCCTGACACAATATACATG
>Location:NODE_372714_length_2623_cov_15.020205	Coordinate:1889	Reads:1	Hits:1	Allocated_reads:1	Strand:+
TTTGTTTTGAAGCCCTGACACAATATACATGAT
>Location:NODE_372714_length_2623_cov_15.020205	Coordinate:1890	Reads:1	Hits:1	Allocated_reads:1	Strand:+
TTGTTTTGAAGCCCTGACACAATATACAT
>Location:NODE_372714_length_2623_cov_15.020205	Coordinate:1890	Reads:1	Hits:1	Allocated_reads:1	Strand:+
TTGTTTTGAAGCCCTGACACAATATACATGAT
>Location:NODE_372714_length_2623_cov_15.020205	Coordinate:1891	Reads:1	Hits:1	Allocated_reads:1	Strand:+
TGTTTTGAAGCCCTGACACAATATACA
>Location:NODE_372714_length_2623_cov_15.020205	Coordinate:1891	Reads:4	Hits:1	Allocated_reads:4	Strand:+
TGTTTTGAAGCCCTGACACAATATACATG
>Location:NODE_372714_length_2623_cov_15.020205	Coordinate:1891	Reads:3	Hits:1	Allocated_reads:3	Strand:+
TGTTTTGAAGCCCTGACACAATATACATGAT
>Location:NODE_372714_length_2623_cov_15.020205	Coordinate:1892	Reads:1	Hits:1	Allocated_reads:1	Strand:+
GTTTTGAAGCCCTGACACAATATACATGAT
>Location:NODE_372714_length_2623_cov_15.020205	Coordinate:1893	Reads:1	Hits:1	Allocated_reads:1	Strand:+
TTTTGAAGCCCTGACACAATATAC
>Location:NODE_372714_length_2623_cov_15.020205	Coordinate:1893	Reads:1	Hits:1	Allocated_reads:1	Strand:+
TTTTGAAGCCCTGACACAATATACA
>Location:NODE_372714_length_2623_cov_15.020205	Coordinate:1893	Reads:1	Hits:1	Allocated_reads:1	Strand:+
TTTTGAAGCCCTGACACAATATACATT
>Location:NODE_372714_length_2623_cov_15.020205	Coordinate:1893	Reads:29	Hits:1	Allocated_reads:29	Strand:+
TTTTGAAGCCCTGACACAATATACATG
>Location:NODE_372714_length_2623_cov_15.020205	Coordinate:1893	Reads:1	Hits:1	Allocated_reads:1	Strand:+
TTTTGAAGCCCTGACACAATATACATGA
>Location:NODE_372714_length_2623_cov_15.020205	Coordinate:1893	Reads:48	Hits:1	Allocated_reads:48	Strand:+
TTTTGAAGCCCTGACACAATATACATGAT
>Location:NODE_372714_length_2623_cov_15.020205	Coordinate:1893	Reads:11	Hits:1	Allocated_reads:11	Strand:+
TTTTGAAGCCCTGACACAATATACATGATT
>Location:NODE_372714_length_2623_cov_15.020205	Coordinate:1893	Reads:1	Hits:1	Allocated_reads:1	Strand:+
TTTTGAAGCCCTGACACAATATACATGATTTTTT
>Location:NODE_372714_length_2623_cov_15.020205	Coordinate:1894	Reads:11	Hits:1	Allocated_reads:11	Strand:+
TTTGAAGCCCTGACACAATATACATGAT
>Location:NODE_372714_length_2623_cov_15.020205	Coordinate:1894	Reads:5	Hits:1	Allocated_reads:5	Strand:+
TTTGAAGCCCTGACACAATATACATGATT
>Location:NODE_372714_length_2623_cov_15.020205	Coordinate:1895	Reads:2	Hits:1	Allocated_reads:2	Strand:+
TTGAAGCCCTGACACAATATACATG
>Location:NODE_372714_length_2623_cov_15.020205	Coordinate:1895	Reads:1	Hits:1	Allocated_reads:1	Strand:+
TTGAAGCCCTGACACAATATACATGA
>Location:NODE_372714_length_2623_cov_15.020205	Coordinate:1895	Reads:24	Hits:1	Allocated_reads:24	Strand:+
TTGAAGCCCTGACACAATATACATGAT
>Location:NODE_372714_length_2623_cov_15.020205	Coordinate:1895	Reads:31	Hits:1	Allocated_reads:31	Strand:+
TTGAAGCCCTGACACAATATACATGATT
>Location:NODE_372714_length_2623_cov_15.020205	Coordinate:1895	Reads:1	Hits:1	Allocated_reads:1	Strand:+
TTGAAGCCCTGACACAATATACATGATTT
>Location:NODE_372714_length_2623_cov_15.020205	Coordinate:1895	Reads:2	Hits:1	Allocated_reads:2	Strand:+
TTGAAGCCCTGACACAATATACATGATTTCC
>Location:NODE_372714_length_2623_cov_15.020205	Coordinate:1895	Reads:1	Hits:1	Allocated_reads:1	Strand:+
TTGAAGCCCTGACACAATATACATGATTTCCTGCA
>Location:NODE_372714_length_2623_cov_15.020205	Coordinate:1896	Reads:1	Hits:1	Allocated_reads:1	Strand:+
TGAAGCCCTGACACAATATACATG
>Location:NODE_372714_length_2623_cov_15.020205	Coordinate:1896	Reads:4	Hits:1	Allocated_reads:4	Strand:+
TGAAGCCCTGACACAATATACATGAT
>Location:NODE_372714_length_2623_cov_15.020205	Coordinate:1896	Reads:6	Hits:1	Allocated_reads:6	Strand:+
TGAAGCCCTGACACAATATACATGATT
>Location:NODE_372714_length_2623_cov_15.020205	Coordinate:1896	Reads:2	Hits:1	Allocated_reads:2	Strand:+
TGAAGCCCTGACACAATATACATGATTT
>Location:NODE_372714_length_2623_cov_15.020205	Coordinate:1897	Reads:1	Hits:1	Allocated_reads:1	Strand:+
GAAGCCCTGACACAATATACATGAT
>Location:NODE_372714_length_2623_cov_15.020205	Coordinate:1898	Reads:1	Hits:2	Allocated_reads:0.5	Strand:+
AAGCCCTGACACAATATACATGATTTCC
>Location:NODE_372714_length_2623_cov_15.020205	Coordinate:1898	Reads:1	Hits:2	Allocated_reads:0.5	Strand:+
AAGCCCTGACACAATATACATGATTTCCTGCA
>Location:NODE_372714_length_2623_cov_15.020205	Coordinate:1899	Reads:1	Hits:2	Allocated_reads:0.5	Strand:+
AGCCCTGACACAATATACATGATTTCCTGT
>Location:NODE_372714_length_2623_cov_15.020205	Coordinate:1899	Reads:4	Hits:2	Allocated_reads:2	Strand:+
AGCCCTGACACAATATACATGATTTCCTGCA
>Location:NODE_372714_length_2623_cov_15.020205	Coordinate:1899	Reads:1	Hits:2	Allocated_reads:0.5	Strand:+
AGCCCTGACACAATATACATGATTTCCTGCACA
>Location:NODE_372714_length_2623_cov_15.020205	Coordinate:1899	Reads:1	Hits:2	Allocated_reads:0.5	Strand:-
AGGAAATCATGTATATTGTGTCAGGGCT
>Location:NODE_372714_length_2623_cov_15.020205	Coordinate:1899	Reads:2	Hits:2	Allocated_reads:1	Strand:-
CAGGAAATCATGTATATTGTGTCAGGGCT
>Location:NODE_372714_length_2623_cov_15.020205	Coordinate:1900	Reads:2	Hits:2	Allocated_reads:1	Strand:-
CAGGAAATCATGTATATTGTGTCAGGGC
>Location:NODE_372714_length_2623_cov_15.020205	Coordinate:1900	Reads:1	Hits:2	Allocated_reads:0.5	Strand:+
GCCCTGACACAATATACATGATTTCCTG
>Location:NODE_372714_length_2623_cov_15.020205	Coordinate:1900	Reads:1	Hits:2	Allocated_reads:0.5	Strand:+
GCCCTGACACAATATACATGATTTCCTGCA
>Location:NODE_372714_length_2623_cov_15.020205	Coordinate:1900	Reads:2	Hits:2	Allocated_reads:1	Strand:+
GCCCTGACACAATATACATGATTTCCTGCACA
>Location:NODE_372714_length_2623_cov_15.020205	Coordinate:1901	Reads:1	Hits:2	Allocated_reads:0.5	Strand:+
CCCTGACACAATATACATGATTTCCTGCA
>Location:NODE_372714_length_2623_cov_15.020205	Coordinate:1901	Reads:2	Hits:2	Allocated_reads:1	Strand:+
CCCTGACACAATATACATGATTTCCTGCACA
>Location:NODE_372714_length_2623_cov_15.020205	Coordinate:1902	Reads:4	Hits:2	Allocated_reads:2	Strand:+
CCTGACACAATATACATGATTTCCTGCACA
>Location:NODE_372714_length_2623_cov_15.020205	Coordinate:1903	Reads:2	Hits:2	Allocated_reads:1	Strand:+
CTGACACAATATACATGATTTCCTGCACA
>Location:NODE_372714_length_2623_cov_15.020205	Coordinate:1903	Reads:1	Hits:2	Allocated_reads:0.5	Strand:+
CTGACACAATATACATGATTTCCTGCACATGCCT
>Location:NODE_372714_length_2623_cov_15.020205	Coordinate:1904	Reads:2	Hits:2	Allocated_reads:1	Strand:-
CAGGAAATCATGTATATTGTGTCA
>Location:NODE_372714_length_2623_cov_15.020205	Coordinate:1904	Reads:1	Hits:2	Allocated_reads:0.5	Strand:+
TGACACAATATACATGATTTCCTGCA
>Location:NODE_372714_length_2623_cov_15.020205	Coordinate:1904	Reads:1	Hits:2	Allocated_reads:0.5	Strand:+
TGACACAATATACATGATTTCCAGCACA
>Location:NODE_372714_length_2623_cov_15.020205	Coordinate:1904	Reads:41	Hits:2	Allocated_reads:20.5	Strand:+
TGACACAATATACATGATTTCCTGCACA
>Location:NODE_372714_length_2623_cov_15.020205	Coordinate:1905	Reads:1	Hits:2	Allocated_reads:0.5	Strand:+
GACACAATATACATGATTTCCTGCACA
>Location:NODE_372714_length_2623_cov_15.020205	Coordinate:1906	Reads:4	Hits:2	Allocated_reads:2	Strand:+
ACACAATATACATGATTTCCTGCACA
>Location:NODE_372714_length_2623_cov_15.020205	Coordinate:1909	Reads:1	Hits:2	Allocated_reads:0.5	Strand:+
CAATATACATGATTTCCTGCACATGCCT
>Location:NODE_372714_length_2623_cov_15.020205	Coordinate:1916	Reads:2	Hits:2	Allocated_reads:1	Strand:+
CATGATTTCCTGCACATGCCTCACGCT
>Location:NODE_372714_length_2623_cov_15.020205	Coordinate:1917	Reads:1	Hits:2	Allocated_reads:0.5	Strand:-
AGCGTGAGGCATGTGCAGGAAATTTT
>Location:NODE_372714_length_2623_cov_15.020205	Coordinate:1917	Reads:7	Hits:2	Allocated_reads:3.5	Strand:+
ATGATTTCCTGCACATGCCTCACGCTAAC
>Location:NODE_372714_length_2623_cov_15.020205	Coordinate:1917	Reads:3	Hits:2	Allocated_reads:1.5	Strand:+
ATGATTTCCTGCACATGCCTCACGCTAACT
>Location:NODE_372714_length_2623_cov_15.020205	Coordinate:1918	Reads:4	Hits:2	Allocated_reads:2	Strand:+
TGATTTCCTGCACATGCCTCACGC
>Location:NODE_372714_length_2623_cov_15.020205	Coordinate:1918	Reads:1	Hits:2	Allocated_reads:0.5	Strand:+
TGATTTCCTGCACATGCCTCACGCT
>Location:NODE_372714_length_2623_cov_15.020205	Coordinate:1918	Reads:5	Hits:2	Allocated_reads:2.5	Strand:+
TGATTTCCTGCACATGCCTCACGCTAAC
>Location:NODE_372714_length_2623_cov_15.020205	Coordinate:1918	Reads:1	Hits:2	Allocated_reads:0.5	Strand:+
TGATTTCCTGCACATGCCTCACGCTAACG
>Location:NODE_372714_length_2623_cov_15.020205	Coordinate:1918	Reads:12	Hits:2	Allocated_reads:6	Strand:+
TGATTTCCTGCACATGCCTCACGCTAACT
>Location:NODE_372714_length_2623_cov_15.020205	Coordinate:1918	Reads:1	Hits:2	Allocated_reads:0.5	Strand:+
TGATTTCCTGCACATGCCTCACGCTAACTACA
>Location:NODE_372714_length_2623_cov_15.020205	Coordinate:1919	Reads:1	Hits:2	Allocated_reads:0.5	Strand:-
AGCGTGAGGCATGTGCAGGAAATC
>Location:NODE_372714_length_2623_cov_15.020205	Coordinate:1919	Reads:1	Hits:2	Allocated_reads:0.5	Strand:-
GTTAGCGTGAGGCATGTGCAGGAAATC
>Location:NODE_372714_length_2623_cov_15.020205	Coordinate:1920	Reads:1	Hits:2	Allocated_reads:0.5	Strand:+
ATTTCCTGCACATGCCTCACGCTAACTAT
>Location:NODE_372714_length_2623_cov_15.020205	Coordinate:1923	Reads:1	Hits:2	Allocated_reads:0.5	Strand:-
GTAGTTAGCGTGAGGCATGTGCAGGA
>Location:NODE_372714_length_2623_cov_15.020205	Coordinate:1926	Reads:2	Hits:2	Allocated_reads:1	Strand:+
TGCACATGCCTCACGCTAACTACATGTA
>Location:NODE_372714_length_2623_cov_15.020205	Coordinate:1933	Reads:1	Hits:1	Allocated_reads:1	Strand:+
GCCTCACGCTAACTACATGTATTATACTGTG
>Location:NODE_372714_length_2623_cov_15.020205	Coordinate:1933	Reads:2	Hits:2	Allocated_reads:1	Strand:-
TAATACATGTAGTTAGCGTGAGGC
>Location:NODE_372714_length_2623_cov_15.020205	Coordinate:1934	Reads:1	Hits:1	Allocated_reads:1	Strand:+
CCTCACGCTAACTACATGTATTATACT
>Location:NODE_372714_length_2623_cov_15.020205	Coordinate:1935	Reads:1	Hits:1	Allocated_reads:1	Strand:+
CTCACGCTAACTACATGTATTATACTGT
>Location:NODE_372714_length_2623_cov_15.020205	Coordinate:1935	Reads:1	Hits:1	Allocated_reads:1	Strand:+
CTCACGCTAACTACATGTATTATACTGTGGA
>Location:NODE_372714_length_2623_cov_15.020205	Coordinate:1935	Reads:1	Hits:1	Allocated_reads:1	Strand:+
CTCACGCTAACTACATGTATTATACTGTGGAGT
>Location:NODE_372714_length_2623_cov_15.020205	Coordinate:1936	Reads:1	Hits:1	Allocated_reads:1	Strand:+
TCACGCTAACTACATGTATTATACTGTGGAG
>Location:NODE_372714_length_2623_cov_15.020205	Coordinate:1936	Reads:4	Hits:1	Allocated_reads:4	Strand:+
TCACGCTAACTACATGTATTATACTGTGGAGT
>Location:NODE_372714_length_2623_cov_15.020205	Coordinate:1937	Reads:1	Hits:1	Allocated_reads:1	Strand:+
CACGCTAACTACATGTATTATACTGTGGAG
>Location:NODE_372714_length_2623_cov_15.020205	Coordinate:1937	Reads:1	Hits:1	Allocated_reads:1	Strand:+
CACGCTAACTACATGTATTATACTGTGGAGT
>Location:NODE_372714_length_2623_cov_15.020205	Coordinate:1938	Reads:1	Hits:1	Allocated_reads:1	Strand:+
ACGCTAACTACATGTATTATACTGTGGAG
>Location:NODE_372714_length_2623_cov_15.020205	Coordinate:1938	Reads:1	Hits:1	Allocated_reads:1	Strand:+
ACGCTAACTACATGTATTATACTGTGGAGT
>Location:NODE_372714_length_2623_cov_15.020205	Coordinate:1938	Reads:1	Hits:1	Allocated_reads:1	Strand:-
CACAGTATAATACATGTAGTTAGCGT
>Location:NODE_372714_length_2623_cov_15.020205	Coordinate:1939	Reads:1	Hits:1	Allocated_reads:1	Strand:-
CACAGTATAATACATGTAGTTAGCG
>Location:NODE_372714_length_2623_cov_15.020205	Coordinate:1939	Reads:1	Hits:1	Allocated_reads:1	Strand:-
CCACAGTATAATACATGTAGTTAGCG
>Location:NODE_372714_length_2623_cov_15.020205	Coordinate:1939	Reads:1	Hits:1	Allocated_reads:1	Strand:+
CGCTAACTACATGTATTATACTGTGGAG
>Location:NODE_372714_length_2623_cov_15.020205	Coordinate:1939	Reads:1	Hits:1	Allocated_reads:1	Strand:+
CGCTAACTACATGTATTATACTGTGGAGT
>Location:NODE_372714_length_2623_cov_15.020205	Coordinate:1939	Reads:1	Hits:1	Allocated_reads:1	Strand:-
CTCCACAGTATAATACATGTAGTTAGCG
>Location:NODE_372714_length_2623_cov_15.020205	Coordinate:1940	Reads:2	Hits:1	Allocated_reads:2	Strand:-
CACAGTATAATACATGTAGTTAGC
>Location:NODE_372714_length_2623_cov_15.020205	Coordinate:1940	Reads:2	Hits:1	Allocated_reads:2	Strand:-
CCACAGTATAATACATGTAGTTAGC
>Location:NODE_372714_length_2623_cov_15.020205	Coordinate:1944	Reads:1	Hits:1	Allocated_reads:1	Strand:+
ACTACATGTATTATACTGTGGAGTCC
>Location:NODE_372714_length_2623_cov_15.020205	Coordinate:1946	Reads:1	Hits:1	Allocated_reads:1	Strand:+
TACATGTATTATACTGTGGAGTCC
>Location:NODE_372714_length_2623_cov_15.020205	Coordinate:1946	Reads:1	Hits:1	Allocated_reads:1	Strand:+
TACATGTATTATACTGTGGAGTCCAAG
>Location:NODE_372714_length_2623_cov_15.020205	Coordinate:1946	Reads:2	Hits:1	Allocated_reads:2	Strand:+
TACATGTATTATACTGTGGAGTCCAAGT
>Location:NODE_372714_length_2623_cov_15.020205	Coordinate:1946	Reads:1	Hits:1	Allocated_reads:1	Strand:+
TACATGTATTATACTGTGGAGTCCAAGTGT
>Location:NODE_372714_length_2623_cov_15.020205	Coordinate:1947	Reads:1	Hits:1	Allocated_reads:1	Strand:+
ACATGTATTATACTGTGGAGTCCAAG
>Location:NODE_372714_length_2623_cov_15.020205	Coordinate:1947	Reads:2	Hits:1	Allocated_reads:2	Strand:+
ACATGTATTATACTGTGGAGTCCAAGT
>Location:NODE_372714_length_2623_cov_15.020205	Coordinate:1947	Reads:1	Hits:1	Allocated_reads:1	Strand:+
ACATGTATTATACTGTGGAGTCCAAGTG
>Location:NODE_372714_length_2623_cov_15.020205	Coordinate:1947	Reads:1	Hits:1	Allocated_reads:1	Strand:+
ACATGTATTATACTGTGGAGTCCAAGTGTT
>Location:NODE_372714_length_2623_cov_15.020205	Coordinate:1948	Reads:1	Hits:1	Allocated_reads:1	Strand:-
AACACTTGGACTCCACAGTATAAAACATG
>Location:NODE_372714_length_2623_cov_15.020205	Coordinate:1948	Reads:6	Hits:1	Allocated_reads:6	Strand:-
AACACTTGGACTCCACAGTATAATACATG
>Location:NODE_372714_length_2623_cov_15.020205	Coordinate:1948	Reads:2	Hits:1	Allocated_reads:2	Strand:-
ACACTTGGACTCCACAGTATAATACATG
>Location:NODE_372714_length_2623_cov_15.020205	Coordinate:1948	Reads:1	Hits:1	Allocated_reads:1	Strand:-
TTGGACTCCACAGTATAATACATG
>Location:NODE_372714_length_2623_cov_15.020205	Coordinate:1949	Reads:1	Hits:1	Allocated_reads:1	Strand:-
ACACTTGGACTCCACAGTATAATACAT
>Location:NODE_372714_length_2623_cov_15.020205	Coordinate:1949	Reads:2	Hits:1	Allocated_reads:2	Strand:+
ATGTATTATACTGTGGAGTCCAAGTGTT
>Location:NODE_372714_length_2623_cov_15.020205	Coordinate:1950	Reads:1	Hits:1	Allocated_reads:1	Strand:-
AACACTTGGACTCCACAGTATAATACA
>Location:NODE_372714_length_2623_cov_15.020205	Coordinate:1950	Reads:2	Hits:1	Allocated_reads:2	Strand:+
TGTATTATACTGTGGAGTCCAAGT
>Location:NODE_372714_length_2623_cov_15.020205	Coordinate:1950	Reads:1	Hits:1	Allocated_reads:1	Strand:+
TGTATTATACTGTGGAGTCCAAGTGTTCA
>Location:NODE_372714_length_2623_cov_15.020205	Coordinate:1950	Reads:1	Hits:1	Allocated_reads:1	Strand:+
TGTATTATACTGTGGAGTCCAAGTGTTCAGAGATT
>Location:NODE_372714_length_2623_cov_15.020205	Coordinate:1951	Reads:1	Hits:1	Allocated_reads:1	Strand:-
AACACTTGGACTCCACAGTATAATAC
>Location:NODE_372714_length_2623_cov_15.020205	Coordinate:1951	Reads:1	Hits:1	Allocated_reads:1	Strand:-
GAACACTTGGACTCCACAGTATAATAC
>Location:NODE_372714_length_2623_cov_15.020205	Coordinate:1951	Reads:1	Hits:1	Allocated_reads:1	Strand:-
TCTGAACACTTGGACTCCACAGTATAATAC
>Location:NODE_372714_length_2623_cov_15.020205	Coordinate:1952	Reads:1	Hits:1	Allocated_reads:1	Strand:-
TATCTCTGAACACTTGGACTCCACAGTATAATA
>Location:NODE_372714_length_2623_cov_15.020205	Coordinate:1952	Reads:2	Hits:1	Allocated_reads:2	Strand:+
TATTATACTGTGGAGTCCAAGTGTTC
>Location:NODE_372714_length_2623_cov_15.020205	Coordinate:1952	Reads:1	Hits:1	Allocated_reads:1	Strand:+
TATTATACTGTGGAGTCCAAGTTTTTT
>Location:NODE_372714_length_2623_cov_15.020205	Coordinate:1952	Reads:1	Hits:1	Allocated_reads:1	Strand:+
TATTATACTGTGGAGTCCAAGTGTTCAT
>Location:NODE_372714_length_2623_cov_15.020205	Coordinate:1952	Reads:1	Hits:1	Allocated_reads:1	Strand:+
TATTATACTGTGGAGTCCAAGTGTTGTT
>Location:NODE_372714_length_2623_cov_15.020205	Coordinate:1952	Reads:2	Hits:1	Allocated_reads:2	Strand:+
TATTATACTGTGGAGTCCAAGTGTTCAGA
>Location:NODE_372714_length_2623_cov_15.020205	Coordinate:1952	Reads:2	Hits:1	Allocated_reads:2	Strand:+
TATTATACTGTGGAGTCCAAGTGTTCAGT
>Location:NODE_372714_length_2623_cov_15.020205	Coordinate:1952	Reads:1	Hits:1	Allocated_reads:1	Strand:+
TATTATACTGTGGAGTCCAAGTGTTCAGAGA
>Location:NODE_372714_length_2623_cov_15.020205	Coordinate:1952	Reads:2	Hits:1	Allocated_reads:2	Strand:+
TATTATACTGTGGAGTCCAAGTGTTCAGAGAT
>Location:NODE_372714_length_2623_cov_15.020205	Coordinate:1953	Reads:1	Hits:1	Allocated_reads:1	Strand:+
ATTATACTGTGGAGTCCAAGTGTTCAGAGA
>Location:NODE_372714_length_2623_cov_15.020205	Coordinate:1954	Reads:1	Hits:1	Allocated_reads:1	Strand:+
TTATACTGTGGAGTCCAAGTGTTCAG
>Location:NODE_372714_length_2623_cov_15.020205	Coordinate:1954	Reads:2	Hits:1	Allocated_reads:2	Strand:+
TTATACTGTGGAGTCCAAGTGTTCAGA
>Location:NODE_372714_length_2623_cov_15.020205	Coordinate:1954	Reads:7	Hits:1	Allocated_reads:7	Strand:+
TTATACTGTGGAGTCCAAGTGTTCAGT
>Location:NODE_372714_length_2623_cov_15.020205	Coordinate:1954	Reads:1	Hits:1	Allocated_reads:1	Strand:+
TTATACTGTGGAGTCCAAGTGTTCAGTT
>Location:NODE_372714_length_2623_cov_15.020205	Coordinate:1954	Reads:2	Hits:1	Allocated_reads:2	Strand:+
TTATACTGTGGAGTCCAAGTGTTCAGAGT
>Location:NODE_372714_length_2623_cov_15.020205	Coordinate:1954	Reads:5	Hits:1	Allocated_reads:5	Strand:+
TTATACTGTGGAGTCCAAGTGTTCAGAGA
>Location:NODE_372714_length_2623_cov_15.020205	Coordinate:1954	Reads:9	Hits:1	Allocated_reads:9	Strand:+
TTATACTGTGGAGTCCAAGTGTTCAGAGAT
>Location:NODE_372714_length_2623_cov_15.020205	Coordinate:1954	Reads:6	Hits:1	Allocated_reads:6	Strand:+
TTATACTGTGGAGTCCAAGTGTTCAGAGATA
>Location:NODE_372714_length_2623_cov_15.020205	Coordinate:1954	Reads:6	Hits:1	Allocated_reads:6	Strand:+
TTATACTGTGGAGTCCAAGTGTTCAGAGATATT
>Location:NODE_372714_length_2623_cov_15.020205	Coordinate:1955	Reads:1	Hits:1	Allocated_reads:1	Strand:+
TATACTGTGGAGTCCAAGTTTTTT
>Location:NODE_372714_length_2623_cov_15.020205	Coordinate:1955	Reads:2	Hits:1	Allocated_reads:2	Strand:+
TATACTGTGGAGTCCAAGTGTTCAGAGA
>Location:NODE_372714_length_2623_cov_15.020205	Coordinate:1955	Reads:3	Hits:1	Allocated_reads:3	Strand:+
TATACTGTGGAGTCCAAGTGTTCAGAGAT
>Location:NODE_372714_length_2623_cov_15.020205	Coordinate:1955	Reads:1	Hits:1	Allocated_reads:1	Strand:+
TATACTGTGGAGTCCAAGTGTTCAGAGACA
>Location:NODE_372714_length_2623_cov_15.020205	Coordinate:1955	Reads:5	Hits:1	Allocated_reads:5	Strand:+
TATACTGTGGAGTCCAAGTGTTCAGAGATA
>Location:NODE_372714_length_2623_cov_15.020205	Coordinate:1955	Reads:1	Hits:1	Allocated_reads:1	Strand:+
TATACTGTGGAGTCCAAGTGATCAGAGATATT
>Location:NODE_372714_length_2623_cov_15.020205	Coordinate:1955	Reads:16	Hits:1	Allocated_reads:16	Strand:+
TATACTGTGGAGTCCAAGTGTTCAGAGATATT
>Location:NODE_372714_length_2623_cov_15.020205	Coordinate:1955	Reads:1	Hits:1	Allocated_reads:1	Strand:-
TATCTCTGAACACTTGGACTCCACAGTATA
>Location:NODE_372714_length_2623_cov_15.020205	Coordinate:1956	Reads:1	Hits:1	Allocated_reads:1	Strand:+
ATACTGTGGAGTCCAAGTGTTCAGAGATT
>Location:NODE_372714_length_2623_cov_15.020205	Coordinate:1956	Reads:10	Hits:1	Allocated_reads:10	Strand:+
ATACTGTGGAGTCCAAGTGTTCAGAGATATT
>Location:NODE_372714_length_2623_cov_15.020205	Coordinate:1957	Reads:4	Hits:1	Allocated_reads:4	Strand:+
TACTGTGGAGTCCAAGTGTTCAGT
>Location:NODE_372714_length_2623_cov_15.020205	Coordinate:1957	Reads:1	Hits:1	Allocated_reads:1	Strand:+
TACTGTGGAGTCCAAGTGTTCAAAT
>Location:NODE_372714_length_2623_cov_15.020205	Coordinate:1957	Reads:1	Hits:1	Allocated_reads:1	Strand:+
TACTGTGGAGTCCAAGTGTTCAGTT
>Location:NODE_372714_length_2623_cov_15.020205	Coordinate:1957	Reads:13	Hits:1	Allocated_reads:13	Strand:+
TACTGTGGAGTCCAAGTGTTCAGAGAT
>Location:NODE_372714_length_2623_cov_15.020205	Coordinate:1957	Reads:1	Hits:1	Allocated_reads:1	Strand:+
TACTGTGGAGTCCAAGTGTTCAGAGATT
>Location:NODE_372714_length_2623_cov_15.020205	Coordinate:1957	Reads:2	Hits:1	Allocated_reads:2	Strand:+
TACTGTGGAGTCCAAGTGTTCAGAGATA
>Location:NODE_372714_length_2623_cov_15.020205	Coordinate:1957	Reads:3	Hits:1	Allocated_reads:3	Strand:+
TACTGTGGAGTCCAAGTGTTCAGAGATAT
>Location:NODE_372714_length_2623_cov_15.020205	Coordinate:1957	Reads:90	Hits:1	Allocated_reads:90	Strand:+
TACTGTGGAGTCCAAGTGTTCAGAGATATT
>Location:NODE_372714_length_2623_cov_15.020205	Coordinate:1957	Reads:2	Hits:1	Allocated_reads:2	Strand:+
TACTGTGGAGTCCAAGTGTTCAGAGATATTT
>Location:NODE_372714_length_2623_cov_15.020205	Coordinate:1957	Reads:1	Hits:1	Allocated_reads:1	Strand:-
TATCTCTGAACACTTGGACTCCACAGTA
>Location:NODE_372714_length_2623_cov_15.020205	Coordinate:1958	Reads:1	Hits:1	Allocated_reads:1	Strand:+
ACTGTGGAGTCCAAGTGTTCAGAGATATT
>Location:NODE_372714_length_2623_cov_15.020205	Coordinate:1958	Reads:1	Hits:1	Allocated_reads:1	Strand:-
TATCTCTGAACACTTGGACTCCACAGT
>Location:NODE_372714_length_2623_cov_15.020205	Coordinate:1958	Reads:1	Hits:1	Allocated_reads:1	Strand:-
TCTCTGAACACTTGGACTCCACAGT
>Location:NODE_372714_length_2623_cov_15.020205	Coordinate:1959	Reads:1	Hits:1	Allocated_reads:1	Strand:-
ATCTCTGAACACTTGGACTCCACAG
>Location:NODE_372714_length_2623_cov_15.020205	Coordinate:1959	Reads:4	Hits:1	Allocated_reads:4	Strand:+
CTGTGGAGTCCAAGTGTTCAGAGATATT
>Location:NODE_372714_length_2623_cov_15.020205	Coordinate:1959	Reads:6	Hits:1	Allocated_reads:6	Strand:-
TATCTCTGAACACTTGGACTCCACAG
>Location:NODE_372714_length_2623_cov_15.020205	Coordinate:1960	Reads:1	Hits:2	Allocated_reads:0.5	Strand:-
ATATCTCTGAACACTTGGACTCCACA
>Location:NODE_372714_length_2623_cov_15.020205	Coordinate:1960	Reads:4	Hits:2	Allocated_reads:2	Strand:-
TATCTCTGAACACTTGGACTCCACA
>Location:NODE_372714_length_2623_cov_15.020205	Coordinate:1960	Reads:1	Hits:2	Allocated_reads:0.5	Strand:+
TGTGGAGTCCAAGTGTTCAGAGATA
>Location:NODE_372714_length_2623_cov_15.020205	Coordinate:1960	Reads:6	Hits:1	Allocated_reads:6	Strand:+
TGTGGAGTCCAAGTGTTCAGAGATATT
>Location:NODE_372714_length_2623_cov_15.020205	Coordinate:1961	Reads:1	Hits:1	Allocated_reads:1	Strand:+
GTGGAGTCCAAGTGTTCAGAGATATTTATGGT
>Location:NODE_372714_length_2623_cov_15.020205	Coordinate:1961	Reads:4	Hits:2	Allocated_reads:2	Strand:-
TATCTCTGAACACTTGGACTCCAC
>Location:NODE_372714_length_2623_cov_15.020205	Coordinate:1962	Reads:2	Hits:2	Allocated_reads:1	Strand:-
ATATCTCTGAACACTTGGACTCCA
>Location:NODE_372714_length_2623_cov_15.020205	Coordinate:1963	Reads:1	Hits:1	Allocated_reads:1	Strand:+
GGAGTCCAAGTGTTCAGAGATATTTA
>Location:NODE_372714_length_2623_cov_15.020205	Coordinate:1963	Reads:1	Hits:1	Allocated_reads:1	Strand:-
TAAATATCTCTGAACACTTGGACTAC
>Location:NODE_372714_length_2623_cov_15.020205	Coordinate:1964	Reads:1	Hits:1	Allocated_reads:1	Strand:-
TCACCATAAATATCTCTGAACACTTGGACTC
>Location:NODE_372714_length_2623_cov_15.020205	Coordinate:1965	Reads:1	Hits:1	Allocated_reads:1	Strand:-
ACCATAAATATCTCTGAACACTTGGACT
>Location:NODE_372714_length_2623_cov_15.020205	Coordinate:1967	Reads:2	Hits:1	Allocated_reads:2	Strand:+
TCCAAGTGTTCAGAGATATTTACGGTGAACT
>Location:NODE_372714_length_2623_cov_15.020205	Coordinate:1967	Reads:3	Hits:1	Allocated_reads:3	Strand:+
TCCAAGTGTTCAGAGATATTTATGGTGAACT
>Location:NODE_372714_length_2623_cov_15.020205	Coordinate:1968	Reads:2	Hits:1	Allocated_reads:2	Strand:+
CCAAGTGTTCAGAGATATTTATGGTGAACT
>Location:NODE_372714_length_2623_cov_15.020205	Coordinate:1969	Reads:1	Hits:1	Allocated_reads:1	Strand:-
ACCATAAATATCTCTGAACACTTG
>Location:NODE_372714_length_2623_cov_15.020205	Coordinate:1969	Reads:1	Hits:1	Allocated_reads:1	Strand:-
TCACCATAAATATCTCTGAACACTTG
>Location:NODE_372714_length_2623_cov_15.020205	Coordinate:1971	Reads:1	Hits:1	Allocated_reads:1	Strand:-
TCACCATAAATATCTCTGGACACT
>Location:NODE_372714_length_2623_cov_15.020205	Coordinate:1973	Reads:4	Hits:1	Allocated_reads:4	Strand:+
TGTTCAGAGATATTTATGGTGAACTACATC
>Location:NODE_372714_length_2623_cov_15.020205	Coordinate:1973	Reads:1	Hits:1	Allocated_reads:1	Strand:+
TGTTCAGAGATATTTATGGTGAACTACATCA
>Location:NODE_372714_length_2623_cov_15.020205	Coordinate:1974	Reads:2	Hits:1	Allocated_reads:2	Strand:+
GTTCAGAGATATTTATGGTGAACTACATC
>Location:NODE_372714_length_2623_cov_15.020205	Coordinate:1974	Reads:1	Hits:1	Allocated_reads:1	Strand:+
GTTCAGAGATATTTATGGTGAACTACATCA
>Location:NODE_372714_length_2623_cov_15.020205	Coordinate:1975	Reads:4	Hits:1	Allocated_reads:4	Strand:+
TTCAGAGATATTTATGGTGAACTA
>Location:NODE_372714_length_2623_cov_15.020205	Coordinate:1975	Reads:3	Hits:1	Allocated_reads:3	Strand:+
TTCAGAGATATTTATGGTGAACTAC
>Location:NODE_372714_length_2623_cov_15.020205	Coordinate:1975	Reads:1	Hits:1	Allocated_reads:1	Strand:+
TTCAGAGATATTTATGGTAAACTACA
>Location:NODE_372714_length_2623_cov_15.020205	Coordinate:1975	Reads:1	Hits:1	Allocated_reads:1	Strand:+
TTCAGAGATATTTATGGTTAACTACA
>Location:NODE_372714_length_2623_cov_15.020205	Coordinate:1975	Reads:219	Hits:1	Allocated_reads:219	Strand:+
TTCAGAGATATTTATGGTGAACTACA
>Location:NODE_372714_length_2623_cov_15.020205	Coordinate:1975	Reads:81	Hits:1	Allocated_reads:81	Strand:+
TTCAGAGATATTTATGGTGAACTACAT
>Location:NODE_372714_length_2623_cov_15.020205	Coordinate:1975	Reads:1	Hits:1	Allocated_reads:1	Strand:+
TTCAGAGATATTTATGGTGAACCACATC
>Location:NODE_372714_length_2623_cov_15.020205	Coordinate:1975	Reads:1	Hits:1	Allocated_reads:1	Strand:+
TTCAGAGATATTTATGGTGAACTACATA
>Location:NODE_372714_length_2623_cov_15.020205	Coordinate:1975	Reads:1	Hits:1	Allocated_reads:1	Strand:+
TTCAGAGATATTTATGGTGAACTACGTC
>Location:NODE_372714_length_2623_cov_15.020205	Coordinate:1975	Reads:1157	Hits:1	Allocated_reads:1157	Strand:+
TTCAGAGATATTTATGGTGAACTACATC
>Location:NODE_372714_length_2623_cov_15.020205	Coordinate:1975	Reads:2	Hits:1	Allocated_reads:2	Strand:+
TTCAGAGATATTTATGGTTAACTACATC
>Location:NODE_372714_length_2623_cov_15.020205	Coordinate:1975	Reads:3	Hits:1	Allocated_reads:3	Strand:+
TTCAGAGATATTTATGGTGAACTACATT
>Location:NODE_372714_length_2623_cov_15.020205	Coordinate:1975	Reads:1	Hits:1	Allocated_reads:1	Strand:+
TTCAGAGATATTTATGGTGAACTACAACA
>Location:NODE_372714_length_2623_cov_15.020205	Coordinate:1975	Reads:1	Hits:1	Allocated_reads:1	Strand:+
TTCAGAGATATTTATGGTGAACTACATGA
>Location:NODE_372714_length_2623_cov_15.020205	Coordinate:1975	Reads:1	Hits:1	Allocated_reads:1	Strand:+
TTCAGAGATATTTATGGTGAACTACATTA
>Location:NODE_372714_length_2623_cov_15.020205	Coordinate:1975	Reads:1	Hits:1	Allocated_reads:1	Strand:+
TTCAGAGATATTTATGGTGAACTCCATCA
>Location:NODE_372714_length_2623_cov_15.020205	Coordinate:1975	Reads:1	Hits:1	Allocated_reads:1	Strand:+
TTCAGAGATATTTATGGTGAGCTACATCA
>Location:NODE_372714_length_2623_cov_15.020205	Coordinate:1975	Reads:1	Hits:1	Allocated_reads:1	Strand:+
TTCAGAGATATTTATGGTGCACTACATCA
>Location:NODE_372714_length_2623_cov_15.020205	Coordinate:1975	Reads:1354	Hits:1	Allocated_reads:1354	Strand:+
TTCAGAGATATTTATGGTGAACTACATCA
>Location:NODE_372714_length_2623_cov_15.020205	Coordinate:1975	Reads:2	Hits:1	Allocated_reads:2	Strand:+
TTCAGAGATATTTATGGTGAACTACATCT
>Location:NODE_372714_length_2623_cov_15.020205	Coordinate:1975	Reads:2	Hits:1	Allocated_reads:2	Strand:+
TTCAGAGATATTTATGGTGAACTGCATCA
>Location:NODE_372714_length_2623_cov_15.020205	Coordinate:1975	Reads:1	Hits:1	Allocated_reads:1	Strand:+
TTCAGAGATATTTATGGTGAACTACATCAT
>Location:NODE_372714_length_2623_cov_15.020205	Coordinate:1975	Reads:78	Hits:1	Allocated_reads:78	Strand:+
TTCAGAGATATTTATGGTGAACTACATCAA
>Location:NODE_372714_length_2623_cov_15.020205	Coordinate:1975	Reads:4	Hits:1	Allocated_reads:4	Strand:+
TTCAGAGATATTTATGGTGAACTACATCAAA
>Location:NODE_372714_length_2623_cov_15.020205	Coordinate:1975	Reads:9	Hits:1	Allocated_reads:9	Strand:+
TTCAGAGATATTTATGGTGAACTACATCAAG
>Location:NODE_372714_length_2623_cov_15.020205	Coordinate:1975	Reads:20	Hits:1	Allocated_reads:20	Strand:+
TTCAGAGATATTTATGGTGAACTACATCAAGA
>Location:NODE_372714_length_2623_cov_15.020205	Coordinate:1975	Reads:3	Hits:1	Allocated_reads:3	Strand:+
TTCAGAGATATTTATGGTGAACTACATCAAGAC
>Location:NODE_372714_length_2623_cov_15.020205	Coordinate:1975	Reads:1	Hits:1	Allocated_reads:1	Strand:+
TTCAGAGATATTTATGGTGAACTACATCAAGACT
>Location:NODE_372714_length_2623_cov_15.020205	Coordinate:1976	Reads:2	Hits:1	Allocated_reads:2	Strand:+
TCAGAGATATTTATGGTGAACTAC
>Location:NODE_372714_length_2623_cov_15.020205	Coordinate:1976	Reads:22	Hits:1	Allocated_reads:22	Strand:+
TCAGAGATATTTATGGTGAACTACA
>Location:NODE_372714_length_2623_cov_15.020205	Coordinate:1976	Reads:5	Hits:1	Allocated_reads:5	Strand:+
TCAGAGATATTTATGGTGAACTACAT
>Location:NODE_372714_length_2623_cov_15.020205	Coordinate:1976	Reads:146	Hits:1	Allocated_reads:146	Strand:+
TCAGAGATATTTATGGTGAACTACATC
>Location:NODE_372714_length_2623_cov_15.020205	Coordinate:1976	Reads:143	Hits:1	Allocated_reads:143	Strand:+
TCAGAGATATTTATGGTGAACTACATCA
>Location:NODE_372714_length_2623_cov_15.020205	Coordinate:1976	Reads:12	Hits:1	Allocated_reads:12	Strand:+
TCAGAGATATTTATGGTGAACTACATCAA
>Location:NODE_372714_length_2623_cov_15.020205	Coordinate:1976	Reads:3	Hits:1	Allocated_reads:3	Strand:+
TCAGAGATATTTATGGTGAACTACATCAAG
>Location:NODE_372714_length_2623_cov_15.020205	Coordinate:1976	Reads:19	Hits:1	Allocated_reads:19	Strand:+
TCAGAGATATTTATGGTGAACTACATCAAGA
>Location:NODE_372714_length_2623_cov_15.020205	Coordinate:1976	Reads:1	Hits:1	Allocated_reads:1	Strand:+
TCAGAGATATTTATGGTGAACTACATCAAGAC
>Location:NODE_372714_length_2623_cov_15.020205	Coordinate:1976	Reads:1	Hits:1	Allocated_reads:1	Strand:+
TCAGAGATATTTATGGTGAACTACATCAAGACT
>Location:NODE_372714_length_2623_cov_15.020205	Coordinate:1977	Reads:1	Hits:1	Allocated_reads:1	Strand:+
CAGAGATATTTATGGTGAACTACA
>Location:NODE_372714_length_2623_cov_15.020205	Coordinate:1977	Reads:4	Hits:1	Allocated_reads:4	Strand:+
CAGAGATATTTATGGTGAACTACAT
>Location:NODE_372714_length_2623_cov_15.020205	Coordinate:1977	Reads:9	Hits:1	Allocated_reads:9	Strand:+
CAGAGATATTTATGGTGAACTACATC
>Location:NODE_372714_length_2623_cov_15.020205	Coordinate:1977	Reads:4	Hits:1	Allocated_reads:4	Strand:+
CAGAGATATTTATGGTGAACTACATCA
>Location:NODE_372714_length_2623_cov_15.020205	Coordinate:1977	Reads:1	Hits:1	Allocated_reads:1	Strand:+
CAGAGATATTTATGGTGAACTACATCAA
>Location:NODE_372714_length_2623_cov_15.020205	Coordinate:1977	Reads:4	Hits:1	Allocated_reads:4	Strand:+
CAGAGATATTTATGGTGAACTACATCAAGA
>Location:NODE_372714_length_2623_cov_15.020205	Coordinate:1978	Reads:3	Hits:1	Allocated_reads:3	Strand:+
AGAGATATTTATGGTGAACTACATC
>Location:NODE_372714_length_2623_cov_15.020205	Coordinate:1979	Reads:1	Hits:1	Allocated_reads:1	Strand:+
GAGATATTTATGGTGAACTACATCAAGA
>Location:NODE_372714_length_2623_cov_15.020205	Coordinate:1979	Reads:2	Hits:1	Allocated_reads:2	Strand:+
GAGATATTTATGGTGAACTACATCAAGAC
>Location:NODE_372714_length_2623_cov_15.020205	Coordinate:1983	Reads:3	Hits:1	Allocated_reads:3	Strand:+
TATTTATGGTGAACTACATCAAGACT
>Location:NODE_372714_length_2623_cov_15.020205	Coordinate:1992	Reads:1	Hits:1	Allocated_reads:1	Strand:-
TAATGGTGAAGTCTTGATGTAGTTCA
>Location:NODE_372714_length_2623_cov_15.020205	Coordinate:1994	Reads:1	Hits:1	Allocated_reads:1	Strand:+
AACTACATCAAGACTTCACCATTAATTTTA
>Location:NODE_372714_length_2623_cov_15.020205	Coordinate:1995	Reads:1	Hits:1	Allocated_reads:1	Strand:-
TAAAATTAATGGTGAAGTCTTGATGTAGT
>Location:NODE_372714_length_2623_cov_15.020205	Coordinate:1996	Reads:2	Hits:1	Allocated_reads:2	Strand:+
CTACATCAAGACTTCACCATTAATTTTAGG
>Location:NODE_372714_length_2623_cov_15.020205	Coordinate:1997	Reads:14	Hits:1	Allocated_reads:14	Strand:+
TACATCAAGACTTCACCATTAATTTTAGG
>Location:NODE_372714_length_2623_cov_15.020205	Coordinate:1998	Reads:2	Hits:1	Allocated_reads:2	Strand:+
ACATCAAGACTTCACCATTAATTTTAGG
>Location:NODE_372714_length_2623_cov_15.020205	Coordinate:1999	Reads:2	Hits:1	Allocated_reads:2	Strand:+
CATCAAGACTTCACCATTAATTTTAGG
>Location:NODE_372714_length_2623_cov_15.020205	Coordinate:2001	Reads:1	Hits:1	Allocated_reads:1	Strand:+
TCAAGACTTCACCATTAATTTTAGGTCCT
>Location:NODE_372714_length_2623_cov_15.020205	Coordinate:2004	Reads:4	Hits:1	Allocated_reads:4	Strand:-
AAAGGACCTAAAATTAATGGTGAAGTCT
>Location:NODE_372714_length_2623_cov_15.020205	Coordinate:2004	Reads:1	Hits:1	Allocated_reads:1	Strand:-
AAGGACCTAAAATTAATGGTGAAGTCT
>Location:NODE_372714_length_2623_cov_15.020205	Coordinate:2004	Reads:5	Hits:1	Allocated_reads:5	Strand:-
AGGACCTAAAATTAATGGTGAAGTCT
>Location:NODE_372714_length_2623_cov_15.020205	Coordinate:2006	Reads:1	Hits:1	Allocated_reads:1	Strand:-
AAAGGACCTAAAATTAATGGTGAAGT
>Location:NODE_372714_length_2623_cov_15.020205	Coordinate:2011	Reads:1	Hits:1	Allocated_reads:1	Strand:-
GAAGAATAAAAAGGACCTAAAATTAATGGT
>Location:NODE_372714_length_2623_cov_15.020205	Coordinate:2012	Reads:1	Hits:1	Allocated_reads:1	Strand:-
AAGAATAAAAAGGACCTAAAATTAATGG
>Location:NODE_372714_length_2623_cov_15.020205	Coordinate:2012	Reads:1	Hits:1	Allocated_reads:1	Strand:-
AGAAGAATAAAAAGGACCTAAAATTAATGG
>Location:NODE_372714_length_2623_cov_15.020205	Coordinate:2012	Reads:1	Hits:1	Allocated_reads:1	Strand:-
GAAGAATAAAAAGGACCTAAAATTAATGG
>Location:NODE_372714_length_2623_cov_15.020205	Coordinate:2013	Reads:1	Hits:2	Allocated_reads:0.5	Strand:-
GAAGAATAAAAAGGACCTAAAATTAATG
>Location:NODE_372714_length_2623_cov_15.020205	Coordinate:2013	Reads:1	Hits:2	Allocated_reads:0.5	Strand:-
GAGAAGAATAAAAAGGACCTAAAATTAATT
>Location:NODE_372714_length_2623_cov_15.020205	Coordinate:2014	Reads:1	Hits:2	Allocated_reads:0.5	Strand:-
CTCGAGAAGAATAAAAAGGACCTAAAATTTTT
>Location:NODE_372714_length_2623_cov_15.020205	Coordinate:2014	Reads:2	Hits:2	Allocated_reads:1	Strand:-
GAGAAGAATAAAAAGGACCTAAAATTAAT
>Location:NODE_372714_length_2623_cov_15.020205	Coordinate:2015	Reads:1	Hits:2	Allocated_reads:0.5	Strand:-
TCGAGAAGAATAAAAAGGACCTAAAATTAA
>Location:NODE_372714_length_2623_cov_15.020205	Coordinate:2016	Reads:5	Hits:2	Allocated_reads:2.5	Strand:-
GAGAAGAATAAAAAGGACCTAAAATTA
>Location:NODE_372714_length_2623_cov_15.020205	Coordinate:2016	Reads:1	Hits:2	Allocated_reads:0.5	Strand:+
TAATTTTAGGTCCTTTTTATTCTTATC
>Location:NODE_372714_length_2623_cov_15.020205	Coordinate:2016	Reads:1	Hits:2	Allocated_reads:0.5	Strand:-
TCGAGAAGAATAAAAAGGACCTAAAATTC
>Location:NODE_372714_length_2623_cov_15.020205	Coordinate:2017	Reads:1	Hits:2	Allocated_reads:0.5	Strand:+
AATTTTAGGTCCTTTTTATTCTTCTCGA
>Location:NODE_372714_length_2623_cov_15.020205	Coordinate:2017	Reads:1	Hits:2	Allocated_reads:0.5	Strand:-
AGAAGAATAAAAAGGACCTAAAATT
>Location:NODE_372714_length_2623_cov_15.020205	Coordinate:2017	Reads:1	Hits:2	Allocated_reads:0.5	Strand:-
CGAGAAGAATAAAAAGGACCTAAAATT
>Location:NODE_372714_length_2623_cov_15.020205	Coordinate:2017	Reads:4	Hits:2	Allocated_reads:2	Strand:-
CTCGAGAAGAATAAAAAGGACCTAAAATT
>Location:NODE_372714_length_2623_cov_15.020205	Coordinate:2017	Reads:1	Hits:2	Allocated_reads:0.5	Strand:-
GAAGAATAAAAAGGACCTAAAATT
>Location:NODE_372714_length_2623_cov_15.020205	Coordinate:2017	Reads:11	Hits:2	Allocated_reads:5.5	Strand:-
GAGAAGAATAAAAAGGACCTAAAATT
>Location:NODE_372714_length_2623_cov_15.020205	Coordinate:2017	Reads:2	Hits:2	Allocated_reads:1	Strand:-
TCGAGAAGAATAAAAAGGACCTAAAATA
>Location:NODE_372714_length_2623_cov_15.020205	Coordinate:2017	Reads:29	Hits:2	Allocated_reads:14.5	Strand:-
TCGAGAAGAATAAAAAGGACCTAAAATT
>Location:NODE_372714_length_2623_cov_15.020205	Coordinate:2018	Reads:3	Hits:2	Allocated_reads:1.5	Strand:-
CTCGAGAAGAATAAAAAGGACCTAAAAT
>Location:NODE_372714_length_2623_cov_15.020205	Coordinate:2018	Reads:1	Hits:2	Allocated_reads:0.5	Strand:-
GAGAAGAATAAAAAGGACCTAATCT
>Location:NODE_372714_length_2623_cov_15.020205	Coordinate:2018	Reads:2	Hits:2	Allocated_reads:1	Strand:-
GAGAAGAATAAAAAGGACCTAAAAT
>Location:NODE_372714_length_2623_cov_15.020205	Coordinate:2018	Reads:1	Hits:2	Allocated_reads:0.5	Strand:-
TCGAGAAGAATAAAAAGGATCTAAAAT
>Location:NODE_372714_length_2623_cov_15.020205	Coordinate:2018	Reads:26	Hits:2	Allocated_reads:13	Strand:-
TCGAGAAGAATAAAAAGGACCTAAAAT
>Location:NODE_372714_length_2623_cov_15.020205	Coordinate:2018	Reads:1	Hits:2	Allocated_reads:0.5	Strand:-
TCTCGAGAAGAATAAAAAGGACCTAAAAT
>Location:NODE_372714_length_2623_cov_15.020205	Coordinate:2018	Reads:2	Hits:2	Allocated_reads:1	Strand:-
TTCTCGAGAAGAATAAAAAGGACCTAAAAT
>Location:NODE_372714_length_2623_cov_15.020205	Coordinate:2019	Reads:2	Hits:2	Allocated_reads:1	Strand:-
TCGAGAAGAATAAAAAGGACCTAAAA
>Location:NODE_372714_length_2623_cov_15.020205	Coordinate:2020	Reads:1	Hits:2	Allocated_reads:0.5	Strand:-
TCGAGAAGAATAAAAAGGACCTAAA
>Location:NODE_372714_length_2623_cov_15.020205	Coordinate:2020	Reads:1	Hits:2	Allocated_reads:0.5	Strand:-
TCGAGAAGAATAAAAAGGACCTATT
>Location:NODE_372714_length_2623_cov_15.020205	Coordinate:2020	Reads:1	Hits:2	Allocated_reads:0.5	Strand:-
TCTCGAGAAGAATAAAAAGGACCTAAA
>Location:NODE_372714_length_2623_cov_15.020205	Coordinate:2020	Reads:3	Hits:2	Allocated_reads:1.5	Strand:+
TTTAGGTCCTTTTTATTCTTCTCGAGAA
>Location:NODE_372714_length_2623_cov_15.020205	Coordinate:2020	Reads:1	Hits:2	Allocated_reads:0.5	Strand:+
TTTAGGTCCTTTTTATTCTTCTCGAGAAA
>Location:NODE_372714_length_2623_cov_15.020205	Coordinate:2020	Reads:1	Hits:2	Allocated_reads:0.5	Strand:+
TTTAGGTCCTTTTTATTCTTCTCGAGAAAGCA
>Location:NODE_372714_length_2623_cov_15.020205	Coordinate:2021	Reads:1	Hits:2	Allocated_reads:0.5	Strand:-
TCTCGAGAAGAATAAAAAGGACCTAA
>Location:NODE_372714_length_2623_cov_15.020205	Coordinate:2021	Reads:2	Hits:2	Allocated_reads:1	Strand:+
TTAGGTCCTTTTTATTCTTCTCGAGAA
>Location:NODE_372714_length_2623_cov_15.020205	Coordinate:2022	Reads:1	Hits:2	Allocated_reads:0.5	Strand:-
CTCGAGAAGAATAAAAAGGACCTA
>Location:NODE_372714_length_2623_cov_15.020205	Coordinate:2022	Reads:1	Hits:2	Allocated_reads:0.5	Strand:+
TAGGTCCTTTTTATTCTTCTCGAG
>Location:NODE_372714_length_2623_cov_15.020205	Coordinate:2022	Reads:1	Hits:2	Allocated_reads:0.5	Strand:+
TAGGTCCTTTTTATTCTTCTCGAGA
>Location:NODE_372714_length_2623_cov_15.020205	Coordinate:2022	Reads:10	Hits:2	Allocated_reads:5	Strand:+
TAGGTCCTTTTTATTCTTCTCGAGAA
>Location:NODE_372714_length_2623_cov_15.020205	Coordinate:2022	Reads:3	Hits:2	Allocated_reads:1.5	Strand:+
TAGGTCCTTTTTATTCTTCTCGAGAAA
>Location:NODE_372714_length_2623_cov_15.020205	Coordinate:2022	Reads:1	Hits:2	Allocated_reads:0.5	Strand:+
TAGGTCCTTTTTATTCTTCTCGAGAAAG
>Location:NODE_372714_length_2623_cov_15.020205	Coordinate:2022	Reads:9	Hits:2	Allocated_reads:4.5	Strand:+
TAGGTCCTTTTTATTCTTCTCGAGAAAGC
>Location:NODE_372714_length_2623_cov_15.020205	Coordinate:2022	Reads:5	Hits:2	Allocated_reads:2.5	Strand:+
TAGGTCCTTTTTATTCTTCTCGAGAAAGCA
>Location:NODE_372714_length_2623_cov_15.020205	Coordinate:2022	Reads:3	Hits:2	Allocated_reads:1.5	Strand:-
TTCTCGAGAAGAATAAAAAGGACCTA
>Location:NODE_372714_length_2623_cov_15.020205	Coordinate:2023	Reads:1	Hits:2	Allocated_reads:0.5	Strand:-
CTTTCTCGAGAAGAATAAAAAGGACCT
>Location:NODE_372714_length_2623_cov_15.020205	Coordinate:2023	Reads:1	Hits:2	Allocated_reads:0.5	Strand:-
TCTCGAGAAGAATAAAAAGGACCT
>Location:NODE_372714_length_2623_cov_15.020205	Coordinate:2023	Reads:4	Hits:2	Allocated_reads:2	Strand:-
TTCTCGAGAAGAATAAAAAGGACCT
>Location:NODE_372714_length_2623_cov_15.020205	Coordinate:2023	Reads:1	Hits:2	Allocated_reads:0.5	Strand:-
TTTCTCGAGAAGAATAAAAAGGACCT
>Location:NODE_372714_length_2623_cov_15.020205	Coordinate:2024	Reads:1	Hits:2	Allocated_reads:0.5	Strand:-
GCTTTCTCGAGAAGAATAAAAAGGACC
>Location:NODE_372714_length_2623_cov_15.020205	Coordinate:2029	Reads:1	Hits:2	Allocated_reads:0.5	Strand:+
TTTTTATTCTTCTCGAGAAAGCACCTCA
>Location:NODE_372714_length_2623_cov_15.020205	Coordinate:2029	Reads:1	Hits:2	Allocated_reads:0.5	Strand:+
TTTTTATTCTTCTCGAGAAAGCACCTCAT
>Location:NODE_372714_length_2623_cov_15.020205	Coordinate:2030	Reads:1	Hits:2	Allocated_reads:0.5	Strand:+
TTTTATTCTTCTCGAGAAAGCACC
>Location:NODE_372714_length_2623_cov_15.020205	Coordinate:2030	Reads:2	Hits:2	Allocated_reads:1	Strand:+
TTTTATTCTTCTCGAGAAAGCACCTCATT
>Location:NODE_372714_length_2623_cov_15.020205	Coordinate:2030	Reads:2	Hits:2	Allocated_reads:1	Strand:+
TTTTATTCTTCTCGAGAAAGCACCTCATTGG
>Location:NODE_372714_length_2623_cov_15.020205	Coordinate:2031	Reads:1	Hits:2	Allocated_reads:0.5	Strand:+
TTTATTCTTCTCGAGAAAGCACCG
>Location:NODE_372714_length_2623_cov_15.020205	Coordinate:2031	Reads:2	Hits:2	Allocated_reads:1	Strand:+
TTTATTCTTCTCGAGAAAGCACCT
>Location:NODE_372714_length_2623_cov_15.020205	Coordinate:2031	Reads:2	Hits:2	Allocated_reads:1	Strand:+
TTTATTCTTCTCGAGAAAGCACCTC
>Location:NODE_372714_length_2623_cov_15.020205	Coordinate:2031	Reads:7	Hits:2	Allocated_reads:3.5	Strand:+
TTTATTCTTCTCGAGAAAGCACCTCATT
>Location:NODE_372714_length_2623_cov_15.020205	Coordinate:2031	Reads:33	Hits:2	Allocated_reads:16.5	Strand:+
TTTATTCTTCTCGAGAAAGCACCTCATTGG
>Location:NODE_372714_length_2623_cov_15.020205	Coordinate:2031	Reads:4	Hits:2	Allocated_reads:2	Strand:+
TTTATTCTTCTCGAGAAAGCACCTCATTGGT
>Location:NODE_372714_length_2623_cov_15.020205	Coordinate:2032	Reads:3	Hits:2	Allocated_reads:1.5	Strand:+
TTATTCTTCTCGAGAAAGCACCTC
>Location:NODE_372714_length_2623_cov_15.020205	Coordinate:2032	Reads:1	Hits:2	Allocated_reads:0.5	Strand:+
TTATTCTTCTCGAGAAAGCACCTCA
>Location:NODE_372714_length_2623_cov_15.020205	Coordinate:2032	Reads:3	Hits:2	Allocated_reads:1.5	Strand:+
TTATTCTTCTCGAGAAAGCACCTCATT
>Location:NODE_372714_length_2623_cov_15.020205	Coordinate:2032	Reads:1	Hits:2	Allocated_reads:0.5	Strand:+
TTATTCTTCTCGAGAAAGCACCTCATTG
>Location:NODE_372714_length_2623_cov_15.020205	Coordinate:2032	Reads:1	Hits:2	Allocated_reads:0.5	Strand:+
TTATTCTTCTCGAGAAAGCACCTAATTGG
>Location:NODE_372714_length_2623_cov_15.020205	Coordinate:2032	Reads:29	Hits:2	Allocated_reads:14.5	Strand:+
TTATTCTTCTCGAGAAAGCACCTCATTGG
>Location:NODE_372714_length_2623_cov_15.020205	Coordinate:2032	Reads:7	Hits:2	Allocated_reads:3.5	Strand:+
TTATTCTTCTCGAGAAAGCACCTCATTGGT
>Location:NODE_372714_length_2623_cov_15.020205	Coordinate:2032	Reads:1	Hits:2	Allocated_reads:0.5	Strand:+
TTATTCTTCTCGAGAAAGCACCTCATTGGTC
>Location:NODE_372714_length_2623_cov_15.020205	Coordinate:2033	Reads:1	Hits:2	Allocated_reads:0.5	Strand:+
TATTCTTCTCGAGAAAGCACCTCA
>Location:NODE_372714_length_2623_cov_15.020205	Coordinate:2033	Reads:4	Hits:2	Allocated_reads:2	Strand:+
TATTCTTCTCGAGAAAGCACCTCAT
>Location:NODE_372714_length_2623_cov_15.020205	Coordinate:2033	Reads:3	Hits:2	Allocated_reads:1.5	Strand:+
TATTCTTCTCGAGAAAGCACCTCATT
>Location:NODE_372714_length_2623_cov_15.020205	Coordinate:2033	Reads:1	Hits:2	Allocated_reads:0.5	Strand:+
TATTCTTCTCGAGAAAGCACCTCATTG
>Location:NODE_372714_length_2623_cov_15.020205	Coordinate:2033	Reads:53	Hits:2	Allocated_reads:26.5	Strand:+
TATTCTTCTCGAGAAAGCACCTCATTGG
>Location:NODE_372714_length_2623_cov_15.020205	Coordinate:2033	Reads:42	Hits:2	Allocated_reads:21	Strand:+
TATTCTTCTCGAGAAAGCACCTCATTGGT
>Location:NODE_372714_length_2623_cov_15.020205	Coordinate:2033	Reads:6	Hits:2	Allocated_reads:3	Strand:+
TATTCTTCTCGAGAAAGCACCTCATTGGTC
>Location:NODE_372714_length_2623_cov_15.020205	Coordinate:2033	Reads:3	Hits:2	Allocated_reads:1.5	Strand:+
TATTCTTCTCGAGAAAGCACCTCATTGGTCCC
>Location:NODE_372714_length_2623_cov_15.020205	Coordinate:2033	Reads:1	Hits:2	Allocated_reads:0.5	Strand:+
TATTCTTCTCGAGAAAGCACCTCATTGGTCCCG
>Location:NODE_372714_length_2623_cov_15.020205	Coordinate:2034	Reads:1	Hits:2	Allocated_reads:0.5	Strand:-
ACGGGACCAATGAGGTGCTTTCTCGAGAAGAAT
>Location:NODE_372714_length_2623_cov_15.020205	Coordinate:2034	Reads:1	Hits:2	Allocated_reads:0.5	Strand:+
ATTCTTCTCGAGAAAGCACCTCATTGG
>Location:NODE_372714_length_2623_cov_15.020205	Coordinate:2035	Reads:4	Hits:2	Allocated_reads:2	Strand:+
TTCTTCTCGAGAAAGCACCTCATT
>Location:NODE_372714_length_2623_cov_15.020205	Coordinate:2035	Reads:6	Hits:2	Allocated_reads:3	Strand:+
TTCTTCTCGAGAAAGCACCTCATTG
>Location:NODE_372714_length_2623_cov_15.020205	Coordinate:2035	Reads:24	Hits:2	Allocated_reads:12	Strand:+
TTCTTCTCGAGAAAGCACCTCATTGG
>Location:NODE_372714_length_2623_cov_15.020205	Coordinate:2035	Reads:12	Hits:2	Allocated_reads:6	Strand:+
TTCTTCTCGAGAAAGCACCTCATTGGT
>Location:NODE_372714_length_2623_cov_15.020205	Coordinate:2035	Reads:16	Hits:2	Allocated_reads:8	Strand:+
TTCTTCTCGAGAAAGCACCTCATTGGTC
>Location:NODE_372714_length_2623_cov_15.020205	Coordinate:2035	Reads:6	Hits:2	Allocated_reads:3	Strand:+
TTCTTCTCGAGAAAGCACCTCATTGGTCC
>Location:NODE_372714_length_2623_cov_15.020205	Coordinate:2035	Reads:3	Hits:2	Allocated_reads:1.5	Strand:+
TTCTTCTCGAGAAAGCACCTCATTGGTCCC
>Location:NODE_372714_length_2623_cov_15.020205	Coordinate:2035	Reads:7	Hits:2	Allocated_reads:3.5	Strand:+
TTCTTCTCGAGAAAGCACCTCATTGGTCCCG
>Location:NODE_372714_length_2623_cov_15.020205	Coordinate:2035	Reads:1	Hits:2	Allocated_reads:0.5	Strand:+
TTCTTCTCGAGAAAGCACCTCATTGGTCCCGT
>Location:NODE_372714_length_2623_cov_15.020205	Coordinate:2036	Reads:1	Hits:2	Allocated_reads:0.5	Strand:+
TCTTCTCGAGAAAGCACCTCATTGG
>Location:NODE_372714_length_2623_cov_15.020205	Coordinate:2036	Reads:4	Hits:2	Allocated_reads:2	Strand:+
TCTTCTCGAGAAAGCACCTCATTGGTC
>Location:NODE_372714_length_2623_cov_15.020205	Coordinate:2036	Reads:1	Hits:2	Allocated_reads:0.5	Strand:+
TCTTCTCGAGAAAGCACCTCATTGGTCCC
>Location:NODE_372714_length_2623_cov_15.020205	Coordinate:2036	Reads:2	Hits:2	Allocated_reads:1	Strand:+
TCTTCTCGAGAAAGCACCTCATTGGTCCCG
>Location:NODE_372714_length_2623_cov_15.020205	Coordinate:2037	Reads:1	Hits:2	Allocated_reads:0.5	Strand:+
CTTCTCGAGAAAGCACCTCATTGGT
>Location:NODE_372714_length_2623_cov_15.020205	Coordinate:2037	Reads:1	Hits:2	Allocated_reads:0.5	Strand:+
CTTCTCGAGAAAGCACCTCATTGGTCC
>Location:NODE_372714_length_2623_cov_15.020205	Coordinate:2038	Reads:1	Hits:2	Allocated_reads:0.5	Strand:+
TTCTCGAGAAAGCACCTCATTGGT
>Location:NODE_372714_length_2623_cov_15.020205	Coordinate:2038	Reads:9	Hits:2	Allocated_reads:4.5	Strand:+
TTCTCGAGAAAGCACCTCATTGGTC
>Location:NODE_372714_length_2623_cov_15.020205	Coordinate:2038	Reads:6	Hits:2	Allocated_reads:3	Strand:+
TTCTCGAGAAAGCACCTCATTGGTCC
>Location:NODE_372714_length_2623_cov_15.020205	Coordinate:2038	Reads:4	Hits:2	Allocated_reads:2	Strand:+
TTCTCGAGAAAGCACCTCATTGGTCCCG
>Location:NODE_372714_length_2623_cov_15.020205	Coordinate:2038	Reads:8	Hits:2	Allocated_reads:4	Strand:+
TTCTCGAGAAAGCACCTCATTGGTCCCGTA
>Location:NODE_372714_length_2623_cov_15.020205	Coordinate:2039	Reads:2	Hits:2	Allocated_reads:1	Strand:+
TCTCGAGAAAGCACCTCATTGGTCC
>Location:NODE_372714_length_2623_cov_15.020205	Coordinate:2039	Reads:1	Hits:2	Allocated_reads:0.5	Strand:+
TCTCGAGAAAGCACCTCATTGGTCCCG
>Location:NODE_372714_length_2623_cov_15.020205	Coordinate:2039	Reads:1	Hits:2	Allocated_reads:0.5	Strand:+
TCTCGAGAAAGCACCTCATTGGTCCCGTA
>Location:NODE_372714_length_2623_cov_15.020205	Coordinate:2046	Reads:1	Hits:1	Allocated_reads:1	Strand:-
TGTAAAATGAGTACGGGACCAATGAGGTGCTTT
>Location:NODE_372714_length_2623_cov_15.020205	Coordinate:2050	Reads:1	Hits:1	Allocated_reads:1	Strand:+
CACCTCATTGGTCCCGTACTCATTTTACA
>Location:NODE_372714_length_2623_cov_15.020205	Coordinate:2054	Reads:2	Hits:1	Allocated_reads:2	Strand:+
TCATTGGTCCCGTACTCATTTTACAACA
>Location:NODE_372714_length_2623_cov_15.020205	Coordinate:2054	Reads:7	Hits:1	Allocated_reads:7	Strand:+
TCATTGGTCCCGTACTCATTTTACAACAA
>Location:NODE_372714_length_2623_cov_15.020205	Coordinate:2054	Reads:6	Hits:1	Allocated_reads:6	Strand:+
TCATTGGTCCCGTACTCATTTTACAACAAGA
>Location:NODE_372714_length_2623_cov_15.020205	Coordinate:2054	Reads:1	Hits:1	Allocated_reads:1	Strand:+
TCATTGGTCCCGTACTCATTTTACAACAAGAC
>Location:NODE_372714_length_2623_cov_15.020205	Coordinate:2055	Reads:1	Hits:1	Allocated_reads:1	Strand:+
CATTGGTCCCGTACTCATTTTACAACAA
>Location:NODE_372714_length_2623_cov_15.020205	Coordinate:2055	Reads:1	Hits:1	Allocated_reads:1	Strand:+
CATTGGTCCCGTACTCATTTTACAACAAGA
>Location:NODE_372714_length_2623_cov_15.020205	Coordinate:2056	Reads:1	Hits:1	Allocated_reads:1	Strand:+
ATTGGTCCCGTACTCATTTTACAACA
>Location:NODE_372714_length_2623_cov_15.020205	Coordinate:2056	Reads:1	Hits:1	Allocated_reads:1	Strand:+
ATTGGTCCCGTACTCATTTTACAACAA
>Location:NODE_372714_length_2623_cov_15.020205	Coordinate:2056	Reads:1	Hits:1	Allocated_reads:1	Strand:+
ATTGGTCCCGTACTCATTTTACAACAAG
>Location:NODE_372714_length_2623_cov_15.020205	Coordinate:2056	Reads:4	Hits:1	Allocated_reads:4	Strand:+
ATTGGTCCCGTACTCATTTTACAACAAGA
>Location:NODE_372714_length_2623_cov_15.020205	Coordinate:2056	Reads:1	Hits:1	Allocated_reads:1	Strand:+
ATTGGTCCCGTACTCATTTTACAACAAGAA
>Location:NODE_372714_length_2623_cov_15.020205	Coordinate:2057	Reads:13	Hits:1	Allocated_reads:13	Strand:+
TTGGTCCCGTACTCATTTTACAACAAGA
>Location:NODE_372714_length_2623_cov_15.020205	Coordinate:2058	Reads:1	Hits:1	Allocated_reads:1	Strand:+
TGGTCCCGTACTCATTTTACAACAAGA
>Location:NODE_372714_length_2623_cov_15.020205	Coordinate:2059	Reads:1	Hits:1	Allocated_reads:1	Strand:-
TCTTGTTGTAAAATGAGTACGGGACC
>Location:NODE_372714_length_2623_cov_15.020205	Coordinate:2062	Reads:2	Hits:1	Allocated_reads:2	Strand:+
CCCGTACTCATTTTACAACAAGACGAGCT
>Location:NODE_372714_length_2623_cov_15.020205	Coordinate:2069	Reads:1	Hits:3	Allocated_reads:0.333333333333333	Strand:+
TCATTTTACAACAAGACGAGCTCAAATA
>Location:NODE_372714_length_2623_cov_15.020205	Coordinate:2072	Reads:2	Hits:3	Allocated_reads:0.666666666666667	Strand:+
TTTTACAACAAGACGAGCTCAAATA
>Location:NODE_372714_length_2623_cov_15.020205	Coordinate:2072	Reads:1	Hits:3	Allocated_reads:0.333333333333333	Strand:+
TTTTACAACAAGACGAGCTCAAATAT
>Location:NODE_372714_length_2623_cov_15.020205	Coordinate:2072	Reads:1	Hits:3	Allocated_reads:0.333333333333333	Strand:+
TTTTACAACAAGACGAGCTCAAATATT
>Location:NODE_372714_length_2623_cov_15.020205	Coordinate:2072	Reads:3	Hits:3	Allocated_reads:1	Strand:+
TTTTACAACAAGACGAGCTCAAATATA
>Location:NODE_372714_length_2623_cov_15.020205	Coordinate:2072	Reads:2	Hits:3	Allocated_reads:0.666666666666667	Strand:+
TTTTACAACAAGACGAGCTCAAATATAAA
>Location:NODE_372714_length_2623_cov_15.020205	Coordinate:2072	Reads:2	Hits:3	Allocated_reads:0.666666666666667	Strand:+
TTTTACAACAAGACGAGCTCAAATATAAAC
>Location:NODE_372714_length_2623_cov_15.020205	Coordinate:2073	Reads:3	Hits:3	Allocated_reads:1	Strand:+
TTTACAACAAGACGAGCTCAAATATAAACA
>Location:NODE_372714_length_2623_cov_15.020205	Coordinate:2073	Reads:1	Hits:3	Allocated_reads:0.333333333333333	Strand:+
TTTACAACAAGACGAGCTCAAATATAAACATA
>Location:NODE_372714_length_2623_cov_15.020205	Coordinate:2074	Reads:1	Hits:3	Allocated_reads:0.333333333333333	Strand:+
TTACAACAAGACGAGCTCAAATATAAA
>Location:NODE_372714_length_2623_cov_15.020205	Coordinate:2074	Reads:5	Hits:3	Allocated_reads:1.66666666666667	Strand:+
TTACAACAAGACGAGCTCAAATATAAAC
>Location:NODE_372714_length_2623_cov_15.020205	Coordinate:2074	Reads:2	Hits:3	Allocated_reads:0.666666666666667	Strand:+
TTACAACAAGACGAGCTCAAATATAAACT
>Location:NODE_372714_length_2623_cov_15.020205	Coordinate:2074	Reads:9	Hits:3	Allocated_reads:3	Strand:+
TTACAACAAGACGAGCTCAAATATAAACA
>Location:NODE_372714_length_2623_cov_15.020205	Coordinate:2074	Reads:5	Hits:3	Allocated_reads:1.66666666666667	Strand:+
TTACAACAAGACGAGCTCAAATATAAACATA
>Location:NODE_372714_length_2623_cov_15.020205	Coordinate:2075	Reads:1	Hits:3	Allocated_reads:0.333333333333333	Strand:+
TACAACAAGACGAGCTCAAATATA
>Location:NODE_372714_length_2623_cov_15.020205	Coordinate:2075	Reads:1	Hits:3	Allocated_reads:0.333333333333333	Strand:+
TACAACAAGACGAGCTCAAATATAAT
>Location:NODE_372714_length_2623_cov_15.020205	Coordinate:2075	Reads:3	Hits:3	Allocated_reads:1	Strand:+
TACAACAAGACGAGCTCAAATATAAA
>Location:NODE_372714_length_2623_cov_15.020205	Coordinate:2075	Reads:1	Hits:3	Allocated_reads:0.333333333333333	Strand:+
TACAACAAGACGAGCTCAAATATAAAC
>Location:NODE_372714_length_2623_cov_15.020205	Coordinate:2075	Reads:2	Hits:3	Allocated_reads:0.666666666666667	Strand:+
TACAACAAGACGAGCTCAAATATAAACT
>Location:NODE_372714_length_2623_cov_15.020205	Coordinate:2075	Reads:27	Hits:3	Allocated_reads:9	Strand:+
TACAACAAGACGAGCTCAAATATAAACA
>Location:NODE_372714_length_2623_cov_15.020205	Coordinate:2075	Reads:1	Hits:3	Allocated_reads:0.333333333333333	Strand:+
TACAACAAGACGAGCTCAAATATAAACAT
>Location:NODE_372714_length_2623_cov_15.020205	Coordinate:2075	Reads:2	Hits:3	Allocated_reads:0.666666666666667	Strand:+
TACAACAAGACGAGCTCAAATATAAACTT
>Location:NODE_372714_length_2623_cov_15.020205	Coordinate:2075	Reads:1	Hits:3	Allocated_reads:0.333333333333333	Strand:+
TACAACAAGACGAGCTCAAAAATAAACATA
>Location:NODE_372714_length_2623_cov_15.020205	Coordinate:2075	Reads:3	Hits:3	Allocated_reads:1	Strand:+
TACAACAAGACGAGCTCAAATATAAACATT
>Location:NODE_372714_length_2623_cov_15.020205	Coordinate:2075	Reads:95	Hits:3	Allocated_reads:31.6666666666667	Strand:+
TACAACAAGACGAGCTCAAATATAAACATA
>Location:NODE_372714_length_2623_cov_15.020205	Coordinate:2075	Reads:1	Hits:3	Allocated_reads:0.333333333333333	Strand:+
TACAACAAGACGAGCTCAAATATAAACATAA
>Location:NODE_372714_length_2623_cov_15.020205	Coordinate:2076	Reads:1	Hits:3	Allocated_reads:0.333333333333333	Strand:+
ACAACAAGACGAGCTCAAATATAAACA
>Location:NODE_372714_length_2623_cov_15.020205	Coordinate:2076	Reads:1	Hits:3	Allocated_reads:0.333333333333333	Strand:+
ACAACAAGACGAGCTCAAATATAAACATA
>Location:NODE_372714_length_2623_cov_15.020205	Coordinate:2077	Reads:1	Hits:3	Allocated_reads:0.333333333333333	Strand:+
CAACAAGACGAGCTCAAATATAAACATA
>Location:NODE_372714_length_2623_cov_15.020205	Coordinate:2078	Reads:1	Hits:3	Allocated_reads:0.333333333333333	Strand:+
AACAAGACGAGCTCAAATATAAACATAAGA
>Location:NODE_372714_length_2623_cov_15.020205	Coordinate:2079	Reads:1	Hits:3	Allocated_reads:0.333333333333333	Strand:+
ACAAGACGAGCTCAAATATAAACATAAGAGT
>Location:NODE_372714_length_2623_cov_15.020205	Coordinate:2079	Reads:1	Hits:3	Allocated_reads:0.333333333333333	Strand:-
TATGTTTATATTTGAGCTCGTCTTGT
>Location:NODE_372714_length_2623_cov_15.020205	Coordinate:2080	Reads:2	Hits:3	Allocated_reads:0.666666666666667	Strand:+
CAAGACGAGCTCAAATATAAACATA
>Location:NODE_372714_length_2623_cov_15.020205	Coordinate:2082	Reads:1	Hits:3	Allocated_reads:0.333333333333333	Strand:-
GTGACTCTTATGTTTATATTTGAGCTCGTCT
>Location:NODE_372714_length_2623_cov_15.020205	Coordinate:2082	Reads:1	Hits:3	Allocated_reads:0.333333333333333	Strand:-
TTTGTGACTCTTATGTTTATATTTGAGCTCGTCT
>Location:NODE_372714_length_2623_cov_15.020205	Coordinate:2095	Reads:1	Hits:3	Allocated_reads:0.333333333333333	Strand:+
TATAAACATAAGAGTCACAAACAACTACA
>Location:NODE_372714_length_2623_cov_15.020205	Coordinate:2096	Reads:1	Hits:3	Allocated_reads:0.333333333333333	Strand:+
ATAAACATAAGAGTCACAAACAACTA
>Location:NODE_372714_length_2623_cov_15.020205	Coordinate:2096	Reads:1	Hits:3	Allocated_reads:0.333333333333333	Strand:-
GTTGTAGTTGTTTGTGACTCTTATGTTTAC
>Location:NODE_372714_length_2623_cov_15.020205	Coordinate:2097	Reads:3	Hits:3	Allocated_reads:1	Strand:+
TAAACATAAGAGTCACAAACAACTA
>Location:NODE_372714_length_2623_cov_15.020205	Coordinate:2097	Reads:2	Hits:3	Allocated_reads:0.666666666666667	Strand:+
TAAACATAAGAGTCACAAACAACTACAAC
>Location:NODE_372714_length_2623_cov_15.020205	Coordinate:2098	Reads:1	Hits:3	Allocated_reads:0.333333333333333	Strand:+
AAACATAAGAGTCACAAACAACTACAACC
>Location:NODE_372714_length_2623_cov_15.020205	Coordinate:2101	Reads:1	Hits:3	Allocated_reads:0.333333333333333	Strand:+
CATAAGAGTCACAAACAACTACAACCAATT
>Location:NODE_372714_length_2623_cov_15.020205	Coordinate:2103	Reads:1	Hits:3	Allocated_reads:0.333333333333333	Strand:-
ATTGGTTGTAGTTGTTTGTGACTCTTA
>Location:NODE_372714_length_2623_cov_15.020205	Coordinate:2103	Reads:1	Hits:3	Allocated_reads:0.333333333333333	Strand:-
ATTGGTTGTAGTTGTTTGTGACTCTTT
>Location:NODE_372714_length_2623_cov_15.020205	Coordinate:2103	Reads:1	Hits:3	Allocated_reads:0.333333333333333	Strand:+
TAAGAGTCACAAACAACTACAACC
>Location:NODE_372714_length_2623_cov_15.020205	Coordinate:2103	Reads:9	Hits:3	Allocated_reads:3	Strand:+
TAAGAGTCACAAACAACTACAACCAATT
>Location:NODE_372714_length_2623_cov_15.020205	Coordinate:2103	Reads:1	Hits:3	Allocated_reads:0.333333333333333	Strand:+
TAAGAGTCACAAACAACTACAACCAATTCCA
>Location:NODE_372714_length_2623_cov_15.020205	Coordinate:2104	Reads:1	Hits:3	Allocated_reads:0.333333333333333	Strand:-
ATTGGTTGTAGTTGTTTGTGACTCTT
>Location:NODE_372714_length_2623_cov_15.020205	Coordinate:2105	Reads:2	Hits:3	Allocated_reads:0.666666666666667	Strand:-
ATTGGTTGTAGTTGTTTGTGACTCT
>Location:NODE_372714_length_2623_cov_15.020205	Coordinate:2105	Reads:1	Hits:3	Allocated_reads:0.333333333333333	Strand:-
GGAATTGGTTGTAGTTGTTTGTGACTCT
>Location:NODE_372714_length_2623_cov_15.020205	Coordinate:2105	Reads:1	Hits:3	Allocated_reads:0.333333333333333	Strand:-
TGGAATTGGTTGTAGTTGTTTGTGACTCT
>Location:NODE_372714_length_2623_cov_15.020205	Coordinate:2106	Reads:1	Hits:3	Allocated_reads:0.333333333333333	Strand:-
ATTGGTTGTAGTTGTTTGTGGCTC
>Location:NODE_372714_length_2623_cov_15.020205	Coordinate:2106	Reads:2	Hits:3	Allocated_reads:0.666666666666667	Strand:-
ATTGGTTGTAGTTGTTTGTGACTC
>Location:NODE_372714_length_2623_cov_15.020205	Coordinate:2106	Reads:1	Hits:3	Allocated_reads:0.333333333333333	Strand:-
TGGAATTGGTTGTAGTTGTTTGTGACTC
>Location:NODE_372714_length_2623_cov_15.020205	Coordinate:2107	Reads:1	Hits:3	Allocated_reads:0.333333333333333	Strand:-
GAATTGGTTGTAGTTGTTTGTGACT
>Location:NODE_372714_length_2623_cov_15.020205	Coordinate:2108	Reads:2	Hits:3	Allocated_reads:0.666666666666667	Strand:-
ATGGAATTGGTTGTAGTTGTTTGTGAC
>Location:NODE_372714_length_2623_cov_15.020205	Coordinate:2109	Reads:1	Hits:3	Allocated_reads:0.333333333333333	Strand:+
TCACAAACAACTACAACCAATTCC
>Location:NODE_372714_length_2623_cov_15.020205	Coordinate:2109	Reads:1	Hits:3	Allocated_reads:0.333333333333333	Strand:+
TCACAAACAACTACAACCAATTCCATACA
>Location:NODE_372714_length_2623_cov_15.020205	Coordinate:2109	Reads:1	Hits:3	Allocated_reads:0.333333333333333	Strand:+
TCACAAACAACTACAACCAATTCCATACAAG
>Location:NODE_372714_length_2623_cov_15.020205	Coordinate:2109	Reads:2	Hits:3	Allocated_reads:0.666666666666667	Strand:+
TCACAAACAACTACAACCAATTCCATACAAGA
>Location:NODE_372714_length_2623_cov_15.020205	Coordinate:2110	Reads:1	Hits:3	Allocated_reads:0.333333333333333	Strand:+
CACAAACAACTACAACCAATTCCATACAAGA
>Location:NODE_372714_length_2623_cov_15.020205	Coordinate:2111	Reads:1	Hits:3	Allocated_reads:0.333333333333333	Strand:+
ACAAACAACTACAACCAATTCCATACAAGA
>Location:NODE_372714_length_2623_cov_15.020205	Coordinate:2111	Reads:1	Hits:3	Allocated_reads:0.333333333333333	Strand:-
TGTATGGAATTGGTTGTAGTTGTTTGT
>Location:NODE_372714_length_2623_cov_15.020205	Coordinate:2111	Reads:3	Hits:3	Allocated_reads:1	Strand:-
TTGTATGGAATTGGTTGTAGTTGTTTGT
>Location:NODE_372714_length_2623_cov_15.020205	Coordinate:2112	Reads:6	Hits:3	Allocated_reads:2	Strand:+
CAAACAACTACAACCAATTCCATACAAGA
>Location:NODE_372714_length_2623_cov_15.020205	Coordinate:2112	Reads:1	Hits:3	Allocated_reads:0.333333333333333	Strand:+
CAAACAACTACAACCAATTCCATACAAGAT
>Location:NODE_372714_length_2623_cov_15.020205	Coordinate:2112	Reads:1	Hits:3	Allocated_reads:0.333333333333333	Strand:-
TTGTATGGAATTGGTTGTAGTTGTTTG
>Location:NODE_372714_length_2623_cov_15.020205	Coordinate:2113	Reads:1	Hits:3	Allocated_reads:0.333333333333333	Strand:+
AAACAACTACAACCAATTCCATACAAGA
>Location:NODE_372714_length_2623_cov_15.020205	Coordinate:2113	Reads:1	Hits:3	Allocated_reads:0.333333333333333	Strand:+
AAACAACTACAACCAATTCCATACAAGATG
>Location:NODE_372714_length_2623_cov_15.020205	Coordinate:2114	Reads:6	Hits:3	Allocated_reads:2	Strand:+
AACAACTACAACCAATTCCATACAAGA
>Location:NODE_372714_length_2623_cov_15.020205	Coordinate:2114	Reads:6	Hits:3	Allocated_reads:2	Strand:+
AACAACTACAACCAATTCCATACAAGAT
>Location:NODE_372714_length_2623_cov_15.020205	Coordinate:2114	Reads:3	Hits:3	Allocated_reads:1	Strand:+
AACAACTACAACCAATTCCATACAAGATG
>Location:NODE_372714_length_2623_cov_15.020205	Coordinate:2114	Reads:1	Hits:3	Allocated_reads:0.333333333333333	Strand:+
AACAACTACAACCAATTCCATACAAGTTGT
>Location:NODE_372714_length_2623_cov_15.020205	Coordinate:2114	Reads:1	Hits:3	Allocated_reads:0.333333333333333	Strand:-
TCTTGTATGGAATTGGTTGTAGTTGTT
>Location:NODE_372714_length_2623_cov_15.020205	Coordinate:2114	Reads:3	Hits:3	Allocated_reads:1	Strand:-
TTGTATGGAATTGGTTGTAGTTGTT
>Location:NODE_372714_length_2623_cov_15.020205	Coordinate:2115	Reads:1	Hits:3	Allocated_reads:0.333333333333333	Strand:+
ACAACTACAACCAATTCCATACAAGAT
>Location:NODE_372714_length_2623_cov_15.020205	Coordinate:2115	Reads:1	Hits:3	Allocated_reads:0.333333333333333	Strand:+
ACAACTACAACCAATTCCATACAAGATGTT
>Location:NODE_372714_length_2623_cov_15.020205	Coordinate:2115	Reads:5	Hits:3	Allocated_reads:1.66666666666667	Strand:-
TTGTATGGAATTGGTTGTAGTTGT
>Location:NODE_372714_length_2623_cov_15.020205	Coordinate:2116	Reads:1	Hits:3	Allocated_reads:0.333333333333333	Strand:+
CAACTACAACCAATTCCATACAAGA
>Location:NODE_372714_length_2623_cov_15.020205	Coordinate:2116	Reads:7	Hits:3	Allocated_reads:2.33333333333333	Strand:+
CAACTACAACCAATTCCATACAAGAT
>Location:NODE_372714_length_2623_cov_15.020205	Coordinate:2116	Reads:3	Hits:3	Allocated_reads:1	Strand:+
CAACTACAACCAATTCCATACAAGATG
>Location:NODE_372714_length_2623_cov_15.020205	Coordinate:2116	Reads:1	Hits:3	Allocated_reads:0.333333333333333	Strand:+
CAACTACAACCAATTCCATACGAGATGT
>Location:NODE_372714_length_2623_cov_15.020205	Coordinate:2116	Reads:11	Hits:3	Allocated_reads:3.66666666666667	Strand:+
CAACTACAACCAATTCCATACAAGATGT
>Location:NODE_372714_length_2623_cov_15.020205	Coordinate:2116	Reads:3	Hits:3	Allocated_reads:1	Strand:+
CAACTACAACCAATTCCATACAAGATGTT
>Location:NODE_372714_length_2623_cov_15.020205	Coordinate:2116	Reads:1	Hits:3	Allocated_reads:0.333333333333333	Strand:+
CAACTACAACCAATTCCATACAAGATGTTCTA
>Location:NODE_372714_length_2623_cov_15.020205	Coordinate:2117	Reads:4	Hits:3	Allocated_reads:1.33333333333333	Strand:+
AACTACAACCAATTCCATACAAGATGT
>Location:NODE_372714_length_2623_cov_15.020205	Coordinate:2117	Reads:1	Hits:3	Allocated_reads:0.333333333333333	Strand:+
AACTACAACCAATTCCATACAAGATGTTC
>Location:NODE_372714_length_2623_cov_15.020205	Coordinate:2117	Reads:1	Hits:3	Allocated_reads:0.333333333333333	Strand:+
AACTACAACCAATTCCATACAAGATGTTCA
>Location:NODE_372714_length_2623_cov_15.020205	Coordinate:2117	Reads:1	Hits:3	Allocated_reads:0.333333333333333	Strand:-
CATCTTGTATGGAATTGGTTGTAGTT
>Location:NODE_372714_length_2623_cov_15.020205	Coordinate:2118	Reads:1	Hits:3	Allocated_reads:0.333333333333333	Strand:+
ACTACAACCAATTCCATACAAGATGTTCT
>Location:NODE_372714_length_2623_cov_15.020205	Coordinate:2119	Reads:2	Hits:3	Allocated_reads:0.666666666666667	Strand:+
CTACAACCAATTCCATACAAGATGTTCT
>Location:NODE_372714_length_2623_cov_15.020205	Coordinate:2119	Reads:2	Hits:3	Allocated_reads:0.666666666666667	Strand:+
CTACAACCAATTCCATACAAGATGTTCTA
>Location:NODE_372714_length_2623_cov_15.020205	Coordinate:2120	Reads:1	Hits:3	Allocated_reads:0.333333333333333	Strand:+
TACAACCAATTCCATACAAGATGTT
>Location:NODE_372714_length_2623_cov_15.020205	Coordinate:2120	Reads:1	Hits:3	Allocated_reads:0.333333333333333	Strand:+
TACAACCAATTCCATACAATATGTTCT
>Location:NODE_372714_length_2623_cov_15.020205	Coordinate:2120	Reads:23	Hits:3	Allocated_reads:7.66666666666667	Strand:+
TACAACCAATTCCATACAAGATGTTCT
>Location:NODE_372714_length_2623_cov_15.020205	Coordinate:2120	Reads:3	Hits:3	Allocated_reads:1	Strand:+
TACAACCAATTCCATACAAGATGTTCA
>Location:NODE_372714_length_2623_cov_15.020205	Coordinate:2120	Reads:1	Hits:3	Allocated_reads:0.333333333333333	Strand:+
TACAACCAATTCCATACAAGATGTTCAA
>Location:NODE_372714_length_2623_cov_15.020205	Coordinate:2120	Reads:14	Hits:3	Allocated_reads:4.66666666666667	Strand:+
TACAACCAATTCCATACAAGATGTTCTA
>Location:NODE_372714_length_2623_cov_15.020205	Coordinate:2120	Reads:1	Hits:3	Allocated_reads:0.333333333333333	Strand:+
TACAACCAATTCCATACAAGATGTTCTAA
>Location:NODE_372714_length_2623_cov_15.020205	Coordinate:2120	Reads:2	Hits:3	Allocated_reads:0.666666666666667	Strand:+
TACAACCAATTCCATACAAGATGTTCAAA
>Location:NODE_372714_length_2623_cov_15.020205	Coordinate:2120	Reads:15	Hits:3	Allocated_reads:5	Strand:+
TACAACCAATTCCATACAAGATGTTCTAAA
>Location:NODE_372714_length_2623_cov_15.020205	Coordinate:2120	Reads:2	Hits:3	Allocated_reads:0.666666666666667	Strand:+
TACAACCAATTCCATACAAGATGTTCAAAA
>Location:NODE_372714_length_2623_cov_15.020205	Coordinate:2120	Reads:1	Hits:3	Allocated_reads:0.333333333333333	Strand:+
TACAACCAATTCCATACAAGATGTTCAAAATA
>Location:NODE_372714_length_2623_cov_15.020205	Coordinate:2120	Reads:3	Hits:3	Allocated_reads:1	Strand:+
TACAACCAATTCCATACAAGATGTTCTAAATA
>Location:NODE_372714_length_2623_cov_15.020205	Coordinate:2122	Reads:1	Hits:3	Allocated_reads:0.333333333333333	Strand:+
CAACCAATTCCATACAAGATGTTCA
>Location:NODE_372714_length_2623_cov_15.020205	Coordinate:2122	Reads:1	Hits:3	Allocated_reads:0.333333333333333	Strand:+
CAACCAATTCCATACAAGATGTTCAAAA
>Location:NODE_372714_length_2623_cov_15.020205	Coordinate:2122	Reads:3	Hits:3	Allocated_reads:1	Strand:+
CAACCAATTCCATACAAGATGTTCTAAA
>Location:NODE_372714_length_2623_cov_15.020205	Coordinate:2122	Reads:4	Hits:3	Allocated_reads:1.33333333333333	Strand:+
CAACCAATTCCATACAAGATGTTCAAAATA
>Location:NODE_372714_length_2623_cov_15.020205	Coordinate:2122	Reads:5	Hits:3	Allocated_reads:1.66666666666667	Strand:+
CAACCAATTCCATACAAGATGTTCTAAATA
>Location:NODE_372714_length_2623_cov_15.020205	Coordinate:2122	Reads:1	Hits:3	Allocated_reads:0.333333333333333	Strand:+
CAACCAATTCCATACAAGATGTTCAAAATATA
>Location:NODE_372714_length_2623_cov_15.020205	Coordinate:2123	Reads:2	Hits:3	Allocated_reads:0.666666666666667	Strand:+
AACCAATTCCATACAAGATGTTCTAAA
>Location:NODE_372714_length_2623_cov_15.020205	Coordinate:2123	Reads:4	Hits:3	Allocated_reads:1.33333333333333	Strand:+
AACCAATTCCATACAAGATGTTCTAAATA
>Location:NODE_372714_length_2623_cov_15.020205	Coordinate:2124	Reads:1	Hits:3	Allocated_reads:0.333333333333333	Strand:+
ACCAATTCCATACAAGATGTTCTAAA
>Location:NODE_372714_length_2623_cov_15.020205	Coordinate:2124	Reads:1	Hits:3	Allocated_reads:0.333333333333333	Strand:+
ACCAATTCCATACAAGATGTTCAAAATA
>Location:NODE_372714_length_2623_cov_15.020205	Coordinate:2124	Reads:1	Hits:3	Allocated_reads:0.333333333333333	Strand:+
ACCAATTCCATACAAGATGTTCTAAATA
>Location:NODE_372714_length_2623_cov_15.020205	Coordinate:2124	Reads:1	Hits:3	Allocated_reads:0.333333333333333	Strand:+
ACCAATTCCATACAAGATGTTCAAAATAT
>Location:NODE_372714_length_2623_cov_15.020205	Coordinate:2124	Reads:2	Hits:3	Allocated_reads:0.666666666666667	Strand:+
ACCAATTCCATACAAGATGTTCAAAATATA
>Location:NODE_372714_length_2623_cov_15.020205	Coordinate:2125	Reads:1	Hits:3	Allocated_reads:0.333333333333333	Strand:+
CCAATTCCATACAAGATGTTCTAAATATA
>Location:NODE_372714_length_2623_cov_15.020205	Coordinate:2125	Reads:1	Hits:3	Allocated_reads:0.333333333333333	Strand:+
CCAATTCCATACAAGATGTTCTAAATATAAA
>Location:NODE_372714_length_2623_cov_15.020205	Coordinate:2126	Reads:1	Hits:3	Allocated_reads:0.333333333333333	Strand:+
CAATTCCATACAAGATGTTCAAAATA
>Location:NODE_372714_length_2623_cov_15.020205	Coordinate:2126	Reads:1	Hits:3	Allocated_reads:0.333333333333333	Strand:+
CAATTCCATACAAGATGTTCTAAATA
>Location:NODE_372714_length_2623_cov_15.020205	Coordinate:2126	Reads:1	Hits:3	Allocated_reads:0.333333333333333	Strand:+
CAATTCCATACAAGATGTTCTAAATATA
>Location:NODE_372714_length_2623_cov_15.020205	Coordinate:2127	Reads:1	Hits:3	Allocated_reads:0.333333333333333	Strand:+
AATTCCATACAAGATGTTCAAAATATAAA
>Location:NODE_372714_length_2623_cov_15.020205	Coordinate:2128	Reads:1	Hits:3	Allocated_reads:0.333333333333333	Strand:+
ATTCCATACAAGATGTTCTAAATATAA
>Location:NODE_372714_length_2623_cov_15.020205	Coordinate:2128	Reads:1	Hits:3	Allocated_reads:0.333333333333333	Strand:+
ATTCCATACAAGATGTTCAAAATATAAA
>Location:NODE_372714_length_2623_cov_15.020205	Coordinate:2128	Reads:3	Hits:3	Allocated_reads:1	Strand:+
ATTCCATACAAGATGTTCTAAATATAAATA
>Location:NODE_372714_length_2623_cov_15.020205	Coordinate:2128	Reads:1	Hits:3	Allocated_reads:0.333333333333333	Strand:+
ATTCCATACAAGATGTTCTAAATATAAATAA
>Location:NODE_372714_length_2623_cov_15.020205	Coordinate:2128	Reads:1	Hits:3	Allocated_reads:0.333333333333333	Strand:+
ATTCCATACAAGATGTTCTAAATATAAATAAA
>Location:NODE_372714_length_2623_cov_15.020205	Coordinate:2129	Reads:2	Hits:3	Allocated_reads:0.666666666666667	Strand:+
TTCCATACAAGATGTTCAAAATATAAATA
>Location:NODE_372714_length_2623_cov_15.020205	Coordinate:2133	Reads:1	Hits:3	Allocated_reads:0.333333333333333	Strand:+
ATACAAGATGTTCAAAATATAAATA
>Location:NODE_372714_length_2623_cov_15.020205	Coordinate:2141	Reads:1	Hits:3	Allocated_reads:0.333333333333333	Strand:-
CATTGCATTGTTTTTATTTATATTTTGAACA
>Location:NODE_372714_length_2623_cov_15.020205	Coordinate:2141	Reads:1	Hits:3	Allocated_reads:0.333333333333333	Strand:-
TTGCATTGTTTTTATTTATATTTTGAACA
>Location:NODE_372714_length_2623_cov_15.020205	Coordinate:2144	Reads:1	Hits:3	Allocated_reads:0.333333333333333	Strand:+
TCAAAATATAAATAAAAACAATGCAATGA
>Location:NODE_372714_length_2623_cov_15.020205	Coordinate:2145	Reads:1	Hits:3	Allocated_reads:0.333333333333333	Strand:+
CAAAATATAAATAAAAACAATGCAATGATGCT
>Location:NODE_372714_length_2623_cov_15.020205	Coordinate:2147	Reads:1	Hits:3	Allocated_reads:0.333333333333333	Strand:+
AAATATAAATAAAAACAATGCAATGATGCT
>Location:NODE_372714_length_2623_cov_15.020205	Coordinate:2148	Reads:1	Hits:3	Allocated_reads:0.333333333333333	Strand:+
AATATAAATAAAAACAATGCAATGATGCT
>Location:NODE_372714_length_2623_cov_15.020205	Coordinate:2152	Reads:1	Hits:3	Allocated_reads:0.333333333333333	Strand:+
TAAATAAAAACAATGCAATGATGCTTACC
>Location:NODE_372714_length_2623_cov_15.020205	Coordinate:2154	Reads:1	Hits:3	Allocated_reads:0.333333333333333	Strand:-
CAGGTAAGTATCATTGCATTGTTTTTATT
>Location:NODE_372714_length_2623_cov_15.020205	Coordinate:2159	Reads:1	Hits:3	Allocated_reads:0.333333333333333	Strand:+
AAACAATGCAATGATACTTACCTGTTGC
>Location:NODE_372714_length_2623_cov_15.020205	Coordinate:2171	Reads:1	Hits:3	Allocated_reads:0.333333333333333	Strand:-
TCATCAGGTTACATAGCAACAGGTAAGTATC
>Location:NODE_372714_length_2623_cov_15.020205	Coordinate:2174	Reads:1	Hits:3	Allocated_reads:0.333333333333333	Strand:-
TCAGGTTACATAGCAACAGGTAAGC
>Location:NODE_372714_length_2623_cov_15.020205	Coordinate:2176	Reads:2	Hits:3	Allocated_reads:0.666666666666667	Strand:+
TTACCTGTTGCTATGTAACCTGATGAGA
>Location:NODE_372714_length_2623_cov_15.020205	Coordinate:2177	Reads:1	Hits:3	Allocated_reads:0.333333333333333	Strand:-
ATCTCATCAGGTTACATAGCAACAGGTA
>Location:NODE_372714_length_2623_cov_15.020205	Coordinate:2177	Reads:1	Hits:3	Allocated_reads:0.333333333333333	Strand:-
CATCAGGTTACATAGCAACAGGTA
>Location:NODE_372714_length_2623_cov_15.020205	Coordinate:2177	Reads:1	Hits:3	Allocated_reads:0.333333333333333	Strand:-
CATCTCATCAGGTTACATAGCAACAGGTA
>Location:NODE_372714_length_2623_cov_15.020205	Coordinate:2177	Reads:1	Hits:3	Allocated_reads:0.333333333333333	Strand:+
TACCTGTTGCTATGTAACCTGATGAG
>Location:NODE_372714_length_2623_cov_15.020205	Coordinate:2177	Reads:13	Hits:3	Allocated_reads:4.33333333333333	Strand:+
TACCTGTTGCTATGTAACCTGATGAGA
>Location:NODE_372714_length_2623_cov_15.020205	Coordinate:2177	Reads:5	Hits:3	Allocated_reads:1.66666666666667	Strand:+
TACCTGTTGCTATGTAACCTGATGAGAT
>Location:NODE_372714_length_2623_cov_15.020205	Coordinate:2177	Reads:1	Hits:3	Allocated_reads:0.333333333333333	Strand:+
TACCTGTTGCTATGTAACCTGATGAGATG
>Location:NODE_372714_length_2623_cov_15.020205	Coordinate:2177	Reads:12	Hits:3	Allocated_reads:4	Strand:+
TACCTGTTGCTATGTAACCTGATGAGATGC
>Location:NODE_372714_length_2623_cov_15.020205	Coordinate:2177	Reads:3	Hits:3	Allocated_reads:1	Strand:+
TACCTGTTGCTATGTAACCTGATGAGATGCT
>Location:NODE_372714_length_2623_cov_15.020205	Coordinate:2177	Reads:1	Hits:3	Allocated_reads:0.333333333333333	Strand:+
TACCTGTTGCTATGTAACCTGATGAGATGCTA
>Location:NODE_372714_length_2623_cov_15.020205	Coordinate:2178	Reads:1	Hits:3	Allocated_reads:0.333333333333333	Strand:+
ACCTGTTGCTATGTAACCTGATGAGATGCT
>Location:NODE_372714_length_2623_cov_15.020205	Coordinate:2179	Reads:1	Hits:3	Allocated_reads:0.333333333333333	Strand:+
CCTGTTGCTATGTAACCTGATGAGA
>Location:NODE_372714_length_2623_cov_15.020205	Coordinate:2180	Reads:2	Hits:3	Allocated_reads:0.666666666666667	Strand:+
CTGTTGCTATGTAACCTGATGAGA
>Location:NODE_372714_length_2623_cov_15.020205	Coordinate:2180	Reads:3	Hits:3	Allocated_reads:1	Strand:+
CTGTTGCTATGTAACCTGATGAGATGCT
>Location:NODE_372714_length_2623_cov_15.020205	Coordinate:2180	Reads:1	Hits:3	Allocated_reads:0.333333333333333	Strand:+
CTGTTGCTATGTAACCTGATGAGATGCTA
>Location:NODE_372714_length_2623_cov_15.020205	Coordinate:2181	Reads:4	Hits:3	Allocated_reads:1.33333333333333	Strand:+
TGTTGCTATGTAACCTGATGAGATGC
>Location:NODE_372714_length_2623_cov_15.020205	Coordinate:2181	Reads:4	Hits:3	Allocated_reads:1.33333333333333	Strand:+
TGTTGCTATGTAACCTGATGAGATGCT
>Location:NODE_372714_length_2623_cov_15.020205	Coordinate:2181	Reads:2	Hits:3	Allocated_reads:0.666666666666667	Strand:+
TGTTGCTATGTAACCTGATGAGATGCTA
>Location:NODE_372714_length_2623_cov_15.020205	Coordinate:2181	Reads:1	Hits:3	Allocated_reads:0.333333333333333	Strand:+
TGTTGCTATGTAACCTGATGAGATGCTAAA
>Location:NODE_372714_length_2623_cov_15.020205	Coordinate:2181	Reads:1	Hits:3	Allocated_reads:0.333333333333333	Strand:-
TTTTGCATCTCATCAGGTTACATAGCAACA
>Location:NODE_372714_length_2623_cov_15.020205	Coordinate:2183	Reads:1	Hits:3	Allocated_reads:0.333333333333333	Strand:+
TTGCTATGTAACCTGATGAGATGCTAAA
>Location:NODE_372714_length_2623_cov_15.020205	Coordinate:2184	Reads:1	Hits:3	Allocated_reads:0.333333333333333	Strand:+
TGCTATGTAACCTGATGAGATGCT
>Location:NODE_372714_length_2623_cov_15.020205	Coordinate:2184	Reads:1	Hits:3	Allocated_reads:0.333333333333333	Strand:+
TGCTATGTAACCTGATGAGATGCTAA
>Location:NODE_372714_length_2623_cov_15.020205	Coordinate:2184	Reads:1	Hits:3	Allocated_reads:0.333333333333333	Strand:+
TGCTATGTAACCTGATGAGATGCTAAAT
>Location:NODE_372714_length_2623_cov_15.020205	Coordinate:2184	Reads:2	Hits:3	Allocated_reads:0.666666666666667	Strand:+
TGCTATGTAACCTGATGAGATGCTAAATGT
>Location:NODE_372714_length_2623_cov_15.020205	Coordinate:2187	Reads:2	Hits:3	Allocated_reads:0.666666666666667	Strand:+
TATGTAACCTGATGAGATGCTAAA
>Location:NODE_372714_length_2623_cov_15.020205	Coordinate:2187	Reads:1	Hits:3	Allocated_reads:0.333333333333333	Strand:+
TATGTAACCTGATGAGATGCTAAATG
>Location:NODE_372714_length_2623_cov_15.020205	Coordinate:2187	Reads:6	Hits:3	Allocated_reads:2	Strand:+
TATGTAACCTGATGAGATGCTAAATGT
>Location:NODE_372714_length_2623_cov_15.020205	Coordinate:2187	Reads:4	Hits:3	Allocated_reads:1.33333333333333	Strand:+
TATGTAACCTGATGAGATGCTAAATGTT
>Location:NODE_372714_length_2623_cov_15.020205	Coordinate:2187	Reads:1	Hits:3	Allocated_reads:0.333333333333333	Strand:+
TATGTAACCTGATGAGATGCTAAATGTTC
>Location:NODE_372714_length_2623_cov_15.020205	Coordinate:2187	Reads:1	Hits:3	Allocated_reads:0.333333333333333	Strand:+
TATGTAACCTGATGAGATGCTAAATGTTCC
>Location:NODE_372714_length_2623_cov_15.020205	Coordinate:2187	Reads:3	Hits:3	Allocated_reads:1	Strand:+
TATGTAACCTGATGAGATGCTAAATGTTCCT
>Location:NODE_372714_length_2623_cov_15.020205	Coordinate:2187	Reads:1	Hits:3	Allocated_reads:0.333333333333333	Strand:+
TATGTAACCTGATGAGATGCTAAATGTTCCTC
>Location:NODE_372714_length_2623_cov_15.020205	Coordinate:2187	Reads:3	Hits:3	Allocated_reads:1	Strand:+
TATGTAACCTGATGAGATGCTAAATGTTCCTCC
>Location:NODE_372714_length_2623_cov_15.020205	Coordinate:2188	Reads:1	Hits:3	Allocated_reads:0.333333333333333	Strand:+
ATGTAACCTGATGAGATGCTAAATGTT
>Location:NODE_372714_length_2623_cov_15.020205	Coordinate:2189	Reads:2	Hits:3	Allocated_reads:0.666666666666667	Strand:+
TGTAACCTGATGAGATGCTAAATGTT
>Location:NODE_372714_length_2623_cov_15.020205	Coordinate:2189	Reads:1	Hits:3	Allocated_reads:0.333333333333333	Strand:+
TGTAACCTGATGAGATGCTAAATGTTC
>Location:NODE_372714_length_2623_cov_15.020205	Coordinate:2189	Reads:1	Hits:3	Allocated_reads:0.333333333333333	Strand:+
TGTAACCTGATGAGATGCTAAATGTTCC
>Location:NODE_372714_length_2623_cov_15.020205	Coordinate:2189	Reads:4	Hits:3	Allocated_reads:1.33333333333333	Strand:+
TGTAACCTGATGAGATGCTAAATGTTCCT
>Location:NODE_372714_length_2623_cov_15.020205	Coordinate:2189	Reads:3	Hits:3	Allocated_reads:1	Strand:+
TGTAACCTGATGAGATGCTAAATGTTCCTCC
>Location:NODE_372714_length_2623_cov_15.020205	Coordinate:2191	Reads:1	Hits:3	Allocated_reads:0.333333333333333	Strand:+
TAACCTGATGAGATGCAAAATGTTC
>Location:NODE_372714_length_2623_cov_15.020205	Coordinate:2191	Reads:2	Hits:3	Allocated_reads:0.666666666666667	Strand:+
TAACCTGATGAGATGCAAAATGTTCCTCC
>Location:NODE_372714_length_2623_cov_15.020205	Coordinate:2191	Reads:1	Hits:3	Allocated_reads:0.333333333333333	Strand:+
TAACCTGATGAGATGCAAAATGTTCCTCCAT
>Location:NODE_372714_length_2623_cov_15.020205	Coordinate:2196	Reads:1	Hits:3	Allocated_reads:0.333333333333333	Strand:-
AGCTGGAGGAACATTTTGCATCTCATCA
>Location:NODE_372714_length_2623_cov_15.020205	Coordinate:2196	Reads:2	Hits:3	Allocated_reads:0.666666666666667	Strand:+
TGATGAGATGCAAAATGTTCCTCCAGC
>Location:NODE_372714_length_2623_cov_15.020205	Coordinate:2196	Reads:1	Hits:3	Allocated_reads:0.333333333333333	Strand:+
TGATGAGATGCAAAATGTTCCTCCAGCTGT
>Location:NODE_372714_length_2623_cov_15.020205	Coordinate:2199	Reads:1	Hits:3	Allocated_reads:0.333333333333333	Strand:+
TGAGATGCAAAATGTTCCTCCAGCTGT
>Location:NODE_372714_length_2623_cov_15.020205	Coordinate:2199	Reads:2	Hits:3	Allocated_reads:0.666666666666667	Strand:+
TGAGATGCAAAATGTTCCTCCAGCTGTTT
>Location:NODE_372714_length_2623_cov_15.020205	Coordinate:2201	Reads:1	Hits:3	Allocated_reads:0.333333333333333	Strand:-
AACAGAAACAGCTGGAGGAACATTTAGCATCT
>Location:NODE_372714_length_2623_cov_15.020205	Coordinate:2201	Reads:1	Hits:4	Allocated_reads:0.25	Strand:-
AACAGCTGGAGGAACATTTTGCATCT
>Location:NODE_372714_length_2623_cov_15.020205	Coordinate:2202	Reads:1	Hits:3	Allocated_reads:0.333333333333333	Strand:-
AACAGAAACAGCTGGAGGAACATTTTGCATC
>Location:NODE_372714_length_2623_cov_15.020205	Coordinate:2202	Reads:1	Hits:5	Allocated_reads:0.2	Strand:-
ACAGCTGGAGGAACATTTTGCATC
>Location:NODE_372714_length_2623_cov_15.020205	Coordinate:2204	Reads:1	Hits:3	Allocated_reads:0.333333333333333	Strand:-
AACAGAAACAGCTGGAGGAACATTTAGCA
>Location:NODE_372714_length_2623_cov_15.020205	Coordinate:2204	Reads:1	Hits:3	Allocated_reads:0.333333333333333	Strand:-
AACAGAAACAGCTGGAGGAACATTTAGTT
>Location:NODE_372714_length_2623_cov_15.020205	Coordinate:2204	Reads:1	Hits:3	Allocated_reads:0.333333333333333	Strand:+
TGCAAAATGTTCCTCCAGCTGTTTCTGTT
>Location:NODE_372714_length_2623_cov_15.020205	Coordinate:2205	Reads:12	Hits:3	Allocated_reads:4	Strand:-
AACAGAAACAGCTGGAGGAACATTTAGC
>Location:NODE_372714_length_2623_cov_15.020205	Coordinate:2205	Reads:7	Hits:3	Allocated_reads:2.33333333333333	Strand:-
AACAGAAACAGCTGGAGGAACATTTTGC
>Location:NODE_372714_length_2623_cov_15.020205	Coordinate:2205	Reads:1	Hits:3	Allocated_reads:0.333333333333333	Strand:-
ACAAACAGAAACAGCTGGAGGAACATTTAGC
>Location:NODE_372714_length_2623_cov_15.020205	Coordinate:2205	Reads:1	Hits:3	Allocated_reads:0.333333333333333	Strand:-
CAAACAGAAACAGCTGGAGGAACATTTTGC
>Location:NODE_372714_length_2623_cov_15.020205	Coordinate:2205	Reads:4	Hits:3	Allocated_reads:1.33333333333333	Strand:-
CAGAAACAGCTGGAGGAACATTTAGC
>Location:NODE_372714_length_2623_cov_15.020205	Coordinate:2209	Reads:1	Hits:3	Allocated_reads:0.333333333333333	Strand:-
AACAGAAACAGCTGGAGGAACATT
>Location:NODE_372714_length_2623_cov_15.020205	Coordinate:2209	Reads:2	Hits:3	Allocated_reads:0.666666666666667	Strand:+
AATGTTCCTCCAGCTGTTTCTGTTTGTTGC
>Location:NODE_372714_length_2623_cov_15.020205	Coordinate:2209	Reads:2	Hits:3	Allocated_reads:0.666666666666667	Strand:-
ACAAACAGAAACAGCTGGAGGAACATT
>Location:NODE_372714_length_2623_cov_15.020205	Coordinate:2210	Reads:1	Hits:3	Allocated_reads:0.333333333333333	Strand:+
ATGTTCCTCCAGCTGTTTCTGTTTGTTGC
>Location:NODE_372714_length_2623_cov_15.020205	Coordinate:2211	Reads:1	Hits:3	Allocated_reads:0.333333333333333	Strand:-
GCAACAAACAGAAACAGCTGGAGGAACA
>Location:NODE_372714_length_2623_cov_15.020205	Coordinate:2211	Reads:2	Hits:3	Allocated_reads:0.666666666666667	Strand:+
TGTTCCTCCAGCTGTTTCTGTTTGTTG
>Location:NODE_372714_length_2623_cov_15.020205	Coordinate:2211	Reads:32	Hits:3	Allocated_reads:10.6666666666667	Strand:+
TGTTCCTCCAGCTGTTTCTGTTTGTTGC
>Location:NODE_372714_length_2623_cov_15.020205	Coordinate:2211	Reads:1	Hits:3	Allocated_reads:0.333333333333333	Strand:+
TGTTCCTCCAGCTGTTTCTGTTTGTTGCT
>Location:NODE_372714_length_2623_cov_15.020205	Coordinate:2211	Reads:1	Hits:3	Allocated_reads:0.333333333333333	Strand:+
TGTTCCTCCAGCTGTTTCTGTTTGTTGCTAC
>Location:NODE_372714_length_2623_cov_15.020205	Coordinate:2212	Reads:1	Hits:3	Allocated_reads:0.333333333333333	Strand:-
ACAAACAGAAACAGCTGGAGGAAC
>Location:NODE_372714_length_2623_cov_15.020205	Coordinate:2212	Reads:2	Hits:3	Allocated_reads:0.666666666666667	Strand:-
GCAACAAACAGAAACAGCTGGAGGAAC
>Location:NODE_372714_length_2623_cov_15.020205	Coordinate:2213	Reads:1	Hits:3	Allocated_reads:0.333333333333333	Strand:-
GCAACAAACAGAAACAGCTGGAGGAA
>Location:NODE_372714_length_2623_cov_15.020205	Coordinate:2213	Reads:4	Hits:3	Allocated_reads:1.33333333333333	Strand:+
TTCCTCCAGCTGTTTCTGTTTGTTGC
>Location:NODE_372714_length_2623_cov_15.020205	Coordinate:2213	Reads:1	Hits:3	Allocated_reads:0.333333333333333	Strand:+
TTCCTCCAGCTGTTTCTGTTTGTTGCTACT
>Location:NODE_372714_length_2623_cov_15.020205	Coordinate:2214	Reads:1	Hits:3	Allocated_reads:0.333333333333333	Strand:-
AGTAGCAACAAACAGAAACAGCTGGAGGA
>Location:NODE_372714_length_2623_cov_15.020205	Coordinate:2214	Reads:2	Hits:3	Allocated_reads:0.666666666666667	Strand:+
TCCTCCAGCTGTTTCTGTTTGTTGC
>Location:NODE_372714_length_2623_cov_15.020205	Coordinate:2214	Reads:5	Hits:3	Allocated_reads:1.66666666666667	Strand:+
TCCTCCAGCTGTTTCTGTTTGTTGCTACT
>Location:NODE_372714_length_2623_cov_15.020205	Coordinate:2215	Reads:1	Hits:3	Allocated_reads:0.333333333333333	Strand:-
AAGTAGCAACAAACAGAAACAGCTGGAGG
>Location:NODE_372714_length_2623_cov_15.020205	Coordinate:2215	Reads:1	Hits:3	Allocated_reads:0.333333333333333	Strand:-
AGTAGCAACAAACAGAAACAGCTGGAGT
>Location:NODE_372714_length_2623_cov_15.020205	Coordinate:2215	Reads:1	Hits:3	Allocated_reads:0.333333333333333	Strand:-
ATAAGTAGCAACAAACAGAAACAGCTGGAGT
>Location:NODE_372714_length_2623_cov_15.020205	Coordinate:2215	Reads:1	Hits:3	Allocated_reads:0.333333333333333	Strand:+
CCTCCAGCTGTTTCTGTTTGTTGC
>Location:NODE_372714_length_2623_cov_15.020205	Coordinate:2217	Reads:1	Hits:3	Allocated_reads:0.333333333333333	Strand:+
TCCAGCTGTTTCTGTTTGTTGCTACTTAT
>Location:NODE_372714_length_2623_cov_15.020205	Coordinate:2217	Reads:2	Hits:3	Allocated_reads:0.666666666666667	Strand:+
TCCAGCTGTTTCTGTTTGTTGCTACTTATT
>Location:NODE_372714_length_2623_cov_15.020205	Coordinate:2219	Reads:1	Hits:3	Allocated_reads:0.333333333333333	Strand:+
CAGCTGTTTCTGTTTGTTGCTACTTATT
>Location:NODE_372714_length_2623_cov_15.020205	Coordinate:2220	Reads:2	Hits:3	Allocated_reads:0.666666666666667	Strand:-
ATAAGTAGCAACAAACAGAAACAGCT
>Location:NODE_372714_length_2623_cov_15.020205	Coordinate:2221	Reads:2	Hits:3	Allocated_reads:0.666666666666667	Strand:-
ATAAGTAGCAACAAACAGAAACAGC
>Location:NODE_372714_length_2623_cov_15.020205	Coordinate:2223	Reads:1	Hits:3	Allocated_reads:0.333333333333333	Strand:+
TGTTTCTGTTTGTTGCTACTTATTT
>Location:NODE_372714_length_2623_cov_15.020205	Coordinate:2223	Reads:2	Hits:3	Allocated_reads:0.666666666666667	Strand:+
TGTTTCTGTTTGTTGCTACTTATTTC
>Location:NODE_372714_length_2623_cov_15.020205	Coordinate:2223	Reads:8	Hits:3	Allocated_reads:2.66666666666667	Strand:+
TGTTTCTGTTTGTTGCTACTTATTTCT
>Location:NODE_372714_length_2623_cov_15.020205	Coordinate:2223	Reads:3	Hits:3	Allocated_reads:1	Strand:+
TGTTTCTGTTTGTTGCTACTTATTTCTT
>Location:NODE_372714_length_2623_cov_15.020205	Coordinate:2223	Reads:7	Hits:3	Allocated_reads:2.33333333333333	Strand:+
TGTTTCTGTTTGTTGCTACTTATTTCTTC
>Location:NODE_372714_length_2623_cov_15.020205	Coordinate:2223	Reads:14	Hits:3	Allocated_reads:4.66666666666667	Strand:+
TGTTTCTGTTTGTTGCTACTTATTTCTTCA
>Location:NODE_372714_length_2623_cov_15.020205	Coordinate:2223	Reads:3	Hits:3	Allocated_reads:1	Strand:+
TGTTTCTGTTTGTTGCTACTTATTTCTTCAGCC
>Location:NODE_372714_length_2623_cov_15.020205	Coordinate:2223	Reads:5	Hits:3	Allocated_reads:1.66666666666667	Strand:+
TGTTTCTGTTTGTTGCTACTTATTTCTTCAGCCT
>Location:NODE_372714_length_2623_cov_15.020205	Coordinate:2224	Reads:1	Hits:3	Allocated_reads:0.333333333333333	Strand:+
GTTTCTGTTTGTTGCTACTTATTTCTTCA
>Location:NODE_372714_length_2623_cov_15.020205	Coordinate:2225	Reads:4	Hits:3	Allocated_reads:1.33333333333333	Strand:+
TTTCTGTTTGTTGCTACTTATTTCTTCA
>Location:NODE_372714_length_2623_cov_15.020205	Coordinate:2225	Reads:2	Hits:3	Allocated_reads:0.666666666666667	Strand:+
TTTCTGTTTGTTGCTACTTATTTCTTCAGC
>Location:NODE_372714_length_2623_cov_15.020205	Coordinate:2225	Reads:2	Hits:3	Allocated_reads:0.666666666666667	Strand:+
TTTCTGTTTGTTGCTACTTATTTCTTCAGCC
>Location:NODE_372714_length_2623_cov_15.020205	Coordinate:2225	Reads:8	Hits:3	Allocated_reads:2.66666666666667	Strand:+
TTTCTGTTTGTTGCTACTTATTTCTTCAGCCT
>Location:NODE_372714_length_2623_cov_15.020205	Coordinate:2226	Reads:1	Hits:3	Allocated_reads:0.333333333333333	Strand:+
TTCTGTTTGTTGCTACTTATTTCT
>Location:NODE_372714_length_2623_cov_15.020205	Coordinate:2226	Reads:1	Hits:3	Allocated_reads:0.333333333333333	Strand:+
TTCTGTTTGTTGCTACTTATTTCTTC
>Location:NODE_372714_length_2623_cov_15.020205	Coordinate:2226	Reads:2	Hits:3	Allocated_reads:0.666666666666667	Strand:+
TTCTGTTTGTTGCTACTTATTTCTTCAGC
>Location:NODE_372714_length_2623_cov_15.020205	Coordinate:2226	Reads:2	Hits:3	Allocated_reads:0.666666666666667	Strand:+
TTCTGTTTGTTGCTACTTATTTCTTCAGCC
>Location:NODE_372714_length_2623_cov_15.020205	Coordinate:2226	Reads:1	Hits:3	Allocated_reads:0.333333333333333	Strand:+
TTCTGTTTGTTGCTACTTATTTCTTCAGCCG
>Location:NODE_372714_length_2623_cov_15.020205	Coordinate:2226	Reads:9	Hits:3	Allocated_reads:3	Strand:+
TTCTGTTTGTTGCTACTTATTTCTTCAGCCT
>Location:NODE_372714_length_2623_cov_15.020205	Coordinate:2227	Reads:3	Hits:3	Allocated_reads:1	Strand:+
TCTGTTTGTTGCTACTTATTTCTTCAGC
>Location:NODE_372714_length_2623_cov_15.020205	Coordinate:2227	Reads:6	Hits:3	Allocated_reads:2	Strand:+
TCTGTTTGTTGCTACTTATTTCTTCAGCC
>Location:NODE_372714_length_2623_cov_15.020205	Coordinate:2227	Reads:1	Hits:3	Allocated_reads:0.333333333333333	Strand:+
TCTGTTTGTTGCTACTTATTTCTTCAGCCG
>Location:NODE_372714_length_2623_cov_15.020205	Coordinate:2227	Reads:22	Hits:3	Allocated_reads:7.33333333333333	Strand:+
TCTGTTTGTTGCTACTTATTTCTTCAGCCT
>Location:NODE_372714_length_2623_cov_15.020205	Coordinate:2228	Reads:1	Hits:3	Allocated_reads:0.333333333333333	Strand:+
CTGTTTGTTGCTACTTATTTCTTCAGCC
>Location:NODE_372714_length_2623_cov_15.020205	Coordinate:2228	Reads:1	Hits:3	Allocated_reads:0.333333333333333	Strand:+
CTGTTTGTTGCTACTTATTTCTTCAGCCT
>Location:NODE_372714_length_2623_cov_15.020205	Coordinate:2229	Reads:1	Hits:3	Allocated_reads:0.333333333333333	Strand:+
TGTTTGTTGCTACTTATTTCTTCAGC
>Location:NODE_372714_length_2623_cov_15.020205	Coordinate:2229	Reads:8	Hits:3	Allocated_reads:2.66666666666667	Strand:+
TGTTTGTTGCTACTTATTTCTTCAGCC
>Location:NODE_372714_length_2623_cov_15.020205	Coordinate:2229	Reads:1	Hits:3	Allocated_reads:0.333333333333333	Strand:+
TGTTTGTTGCTACTTATTTCTTCAGCCA
>Location:NODE_372714_length_2623_cov_15.020205	Coordinate:2229	Reads:1	Hits:3	Allocated_reads:0.333333333333333	Strand:+
TGTTTGTTGCTACTTATTTCTTCAGCCC
>Location:NODE_372714_length_2623_cov_15.020205	Coordinate:2229	Reads:31	Hits:3	Allocated_reads:10.3333333333333	Strand:+
TGTTTGTTGCTACTTATTTCTTCAGCCT
>Location:NODE_372714_length_2623_cov_15.020205	Coordinate:2229	Reads:2	Hits:3	Allocated_reads:0.666666666666667	Strand:+
TGTTTGTTGCTACTTATTTCTTCAGCCTT
>Location:NODE_372714_length_2623_cov_15.020205	Coordinate:2229	Reads:8	Hits:3	Allocated_reads:2.66666666666667	Strand:+
TGTTTGTTGCTACTTATTTCTTCAGCCTTC
>Location:NODE_372714_length_2623_cov_15.020205	Coordinate:2229	Reads:3	Hits:3	Allocated_reads:1	Strand:+
TGTTTGTTGCTACTTATTTCTTCAGCCTTCT
>Location:NODE_372714_length_2623_cov_15.020205	Coordinate:2231	Reads:1	Hits:3	Allocated_reads:0.333333333333333	Strand:+
TTTGTTGCTACTTATTTCTTCAGCCG
>Location:NODE_372714_length_2623_cov_15.020205	Coordinate:2231	Reads:2	Hits:3	Allocated_reads:0.666666666666667	Strand:+
TTTGTTGCTACTTATTTCTTCAGCCT
>Location:NODE_372714_length_2623_cov_15.020205	Coordinate:2231	Reads:2	Hits:3	Allocated_reads:0.666666666666667	Strand:+
TTTGTTGCTACTTATTTCTTCAGCCTTCT
>Location:NODE_372714_length_2623_cov_15.020205	Coordinate:2231	Reads:1	Hits:3	Allocated_reads:0.333333333333333	Strand:+
TTTGTTGCTACTTATTTCTTCAGCCTTCTGT
>Location:NODE_372714_length_2623_cov_15.020205	Coordinate:2232	Reads:1	Hits:3	Allocated_reads:0.333333333333333	Strand:+
TTGTTGCTACTTATTTCTTCAGCCG
>Location:NODE_372714_length_2623_cov_15.020205	Coordinate:2232	Reads:5	Hits:3	Allocated_reads:1.66666666666667	Strand:+
TTGTTGCTACTTATTTCTTCAGCCT
>Location:NODE_372714_length_2623_cov_15.020205	Coordinate:2232	Reads:2	Hits:3	Allocated_reads:0.666666666666667	Strand:+
TTGTTGCTACTTATTTCTTCAGCCTTC
>Location:NODE_372714_length_2623_cov_15.020205	Coordinate:2232	Reads:4	Hits:3	Allocated_reads:1.33333333333333	Strand:+
TTGTTGCTACTTATTTCTTCAGCCTTCT
>Location:NODE_372714_length_2623_cov_15.020205	Coordinate:2232	Reads:2	Hits:3	Allocated_reads:0.666666666666667	Strand:+
TTGTTGCTACTTATTTCTTCAGCCTTCTG
>Location:NODE_372714_length_2623_cov_15.020205	Coordinate:2232	Reads:18	Hits:3	Allocated_reads:6	Strand:+
TTGTTGCTACTTATTTCTTCAGCCTTCTGT
>Location:NODE_372714_length_2623_cov_15.020205	Coordinate:2233	Reads:1	Hits:3	Allocated_reads:0.333333333333333	Strand:-
AACAGAAGGCTGAAGAAATAAGTAGCAACA
>Location:NODE_372714_length_2623_cov_15.020205	Coordinate:2233	Reads:4	Hits:3	Allocated_reads:1.33333333333333	Strand:+
TGTTGCTACTTATTTCTTCAGCCT
>Location:NODE_372714_length_2623_cov_15.020205	Coordinate:2233	Reads:4	Hits:3	Allocated_reads:1.33333333333333	Strand:+
TGTTGCTACTTATTTCTTCAGCCTTCT
>Location:NODE_372714_length_2623_cov_15.020205	Coordinate:2233	Reads:3	Hits:3	Allocated_reads:1	Strand:+
TGTTGCTACTTATTTCTTCAGCCTTCTG
>Location:NODE_372714_length_2623_cov_15.020205	Coordinate:2233	Reads:1	Hits:3	Allocated_reads:0.333333333333333	Strand:+
TGTTGCTACTTATTTCTTCAGCCTTCCAT
>Location:NODE_372714_length_2623_cov_15.020205	Coordinate:2233	Reads:20	Hits:3	Allocated_reads:6.66666666666667	Strand:+
TGTTGCTACTTATTTCTTCAGCCTTCTGT
>Location:NODE_372714_length_2623_cov_15.020205	Coordinate:2233	Reads:2	Hits:3	Allocated_reads:0.666666666666667	Strand:+
TGTTGCTACTTATTTCTTCAGCCTTCTGTT
>Location:NODE_372714_length_2623_cov_15.020205	Coordinate:2233	Reads:1	Hits:3	Allocated_reads:0.333333333333333	Strand:+
TGTTGCTACTTATTTCTTCAGCCTTCTGTTGCGCT
>Location:NODE_372714_length_2623_cov_15.020205	Coordinate:2235	Reads:1	Hits:3	Allocated_reads:0.333333333333333	Strand:+
TTGCTACTTATTTCTTCAGCCTTCTGTT
>Location:NODE_372714_length_2623_cov_15.020205	Coordinate:2235	Reads:2	Hits:3	Allocated_reads:0.666666666666667	Strand:+
TTGCTACTTATTTCTTCAGCCTTCTGTTGC
>Location:NODE_372714_length_2623_cov_15.020205	Coordinate:2235	Reads:1	Hits:3	Allocated_reads:0.333333333333333	Strand:+
TTGCTACTTATTTCTTCAGCCTTCTGTTGCGC
>Location:NODE_372714_length_2623_cov_15.020205	Coordinate:2236	Reads:5	Hits:3	Allocated_reads:1.66666666666667	Strand:+
TGCTACTTATTTCTTCAGCCTTCTGT
>Location:NODE_372714_length_2623_cov_15.020205	Coordinate:2236	Reads:1	Hits:3	Allocated_reads:0.333333333333333	Strand:+
TGCTACTTATTTCTTCAGCCTTCTGTT
>Location:NODE_372714_length_2623_cov_15.020205	Coordinate:2236	Reads:3	Hits:3	Allocated_reads:1	Strand:+
TGCTACTTATTTCTTCAGCCTTCTGTTGC
>Location:NODE_372714_length_2623_cov_15.020205	Coordinate:2236	Reads:3	Hits:3	Allocated_reads:1	Strand:+
TGCTACTTATTTCTTCAGCCTTCTGTTGCGC
>Location:NODE_372714_length_2623_cov_15.020205	Coordinate:2236	Reads:1	Hits:3	Allocated_reads:0.333333333333333	Strand:+
TGCTACTTATTTCTTCAGCCTTCTGTTGCGCT
>Location:NODE_372714_length_2623_cov_15.020205	Coordinate:2236	Reads:1	Hits:3	Allocated_reads:0.333333333333333	Strand:+
TGCTACTTATTTCTTCAGCCTTCTGTTGCGCTA
>Location:NODE_372714_length_2623_cov_15.020205	Coordinate:2237	Reads:1	Hits:3	Allocated_reads:0.333333333333333	Strand:-
GCGCAACAGAAGGCTGAAGAAATAAGTAGC
>Location:NODE_372714_length_2623_cov_15.020205	Coordinate:2238	Reads:1	Hits:3	Allocated_reads:0.333333333333333	Strand:-
CAACAGAAGGCTGAAGAAATAAGTAG
>Location:NODE_372714_length_2623_cov_15.020205	Coordinate:2239	Reads:1	Hits:3	Allocated_reads:0.333333333333333	Strand:-
CAACAGAAGGCTGAAGAAATAAGTA
>Location:NODE_372714_length_2623_cov_15.020205	Coordinate:2239	Reads:1	Hits:3	Allocated_reads:0.333333333333333	Strand:+
TACTTATTTCTTCAGCCTTCTGTT
>Location:NODE_372714_length_2623_cov_15.020205	Coordinate:2239	Reads:4	Hits:3	Allocated_reads:1.33333333333333	Strand:+
TACTTATTTCTTCAGCCTTCTGTTGCGC
>Location:NODE_372714_length_2623_cov_15.020205	Coordinate:2240	Reads:1	Hits:3	Allocated_reads:0.333333333333333	Strand:-
CGCAACAGAAGGCTGAAGAAATAAGT
>Location:NODE_372714_length_2623_cov_15.020205	Coordinate:2241	Reads:1	Hits:3	Allocated_reads:0.333333333333333	Strand:-
CGCAACAGAAGGCTGAAGAAATAAG
>Location:NODE_372714_length_2623_cov_15.020205	Coordinate:2241	Reads:1	Hits:3	Allocated_reads:0.333333333333333	Strand:-
TAGCGCAACAGAAGGCTGAAGAAGTAAG
>Location:NODE_372714_length_2623_cov_15.020205	Coordinate:2242	Reads:1	Hits:3	Allocated_reads:0.333333333333333	Strand:+
TTATTTCTTCAGCCTTCTGTTGCGCTAAT
>Location:NODE_372714_length_2623_cov_15.020205	Coordinate:2243	Reads:1	Hits:3	Allocated_reads:0.333333333333333	Strand:+
TATTTCTTCAGCCTTCTGTTGCGCTAATC
>Location:NODE_372714_length_2623_cov_15.020205	Coordinate:2245	Reads:1	Hits:3	Allocated_reads:0.333333333333333	Strand:+
TTTCTTCAGCCTTCTGTTGCGCTAATC
>Location:NODE_372714_length_2623_cov_15.020205	Coordinate:2245	Reads:1	Hits:3	Allocated_reads:0.333333333333333	Strand:+
TTTCTTCAGCCTTCTGTTGCGCTAATCGC
>Location:NODE_372714_length_2623_cov_15.020205	Coordinate:2246	Reads:1	Hits:3	Allocated_reads:0.333333333333333	Strand:+
TTCTTCAGCCTTCTGTTGCGCTAATC
>Location:NODE_372714_length_2623_cov_15.020205	Coordinate:2246	Reads:1	Hits:3	Allocated_reads:0.333333333333333	Strand:+
TTCTTCAGCCTTCTGTTGCGCTAATCG
>Location:NODE_372714_length_2623_cov_15.020205	Coordinate:2249	Reads:1	Hits:3	Allocated_reads:0.333333333333333	Strand:-
ATTGCGATTAGCGCAACAGAAGGCTGAA
>Location:NODE_372714_length_2623_cov_15.020205	Coordinate:2250	Reads:1	Hits:3	Allocated_reads:0.333333333333333	Strand:+
TCAGCCTTCTGTTGCGCTAATCGCAATG
>Location:NODE_372714_length_2623_cov_15.020205	Coordinate:2250	Reads:1	Hits:3	Allocated_reads:0.333333333333333	Strand:+
TCAGCCTTCTGTTGCGCTAATCGGAATG
>Location:NODE_372714_length_2623_cov_15.020205	Coordinate:2252	Reads:1	Hits:3	Allocated_reads:0.333333333333333	Strand:-
AACATTGCGATTAGCGCAACAGAAGGCT
>Location:NODE_372714_length_2623_cov_15.020205	Coordinate:2258	Reads:1	Hits:3	Allocated_reads:0.333333333333333	Strand:+
CTGTTGCGCTAATCGCAATGTTTTTCAGAGC
>Location:NODE_372714_length_2623_cov_15.020205	Coordinate:2260	Reads:3	Hits:3	Allocated_reads:1	Strand:-
GCTCTGAAAAACATTGCGATTAGCGCAAC
>Location:NODE_372714_length_2623_cov_15.020205	Coordinate:2261	Reads:4	Hits:3	Allocated_reads:1.33333333333333	Strand:-
AGCTCTGAAAAACATTGCGATTAGCGCAA
>Location:NODE_372714_length_2623_cov_15.020205	Coordinate:2261	Reads:1	Hits:3	Allocated_reads:0.333333333333333	Strand:-
TCTGAAAAACATTGCGATTAGCGCAA
>Location:NODE_372714_length_2623_cov_15.020205	Coordinate:2261	Reads:2	Hits:3	Allocated_reads:0.666666666666667	Strand:+
TTGCGCTAATCGCAATGTTTTTCAGAGCTCT
>Location:NODE_372714_length_2623_cov_15.020205	Coordinate:2262	Reads:14	Hits:3	Allocated_reads:4.66666666666667	Strand:-
AGCTCTGAAAAACATTGCGATTAGCGCA
>Location:NODE_372714_length_2623_cov_15.020205	Coordinate:2262	Reads:1	Hits:3	Allocated_reads:0.333333333333333	Strand:-
CTCTGAAAAACATTGCGATTAGCGCA
>Location:NODE_372714_length_2623_cov_15.020205	Coordinate:2262	Reads:1	Hits:3	Allocated_reads:0.333333333333333	Strand:-
GCTCTGAAAAACATTGCGATTAGCGCA
>Location:NODE_372714_length_2623_cov_15.020205	Coordinate:2262	Reads:1	Hits:3	Allocated_reads:0.333333333333333	Strand:+
TGCGCTAATCGCAATGTTTTTCAGAGC
>Location:NODE_372714_length_2623_cov_15.020205	Coordinate:2262	Reads:2	Hits:3	Allocated_reads:0.666666666666667	Strand:+
TGCGCTAATCGCAATGTTTTTCAGAGCTC
>Location:NODE_372714_length_2623_cov_15.020205	Coordinate:2262	Reads:28	Hits:3	Allocated_reads:9.33333333333333	Strand:+
TGCGCTAATCGCAATGTTTTTCAGAGCTCT
>Location:NODE_372714_length_2623_cov_15.020205	Coordinate:2262	Reads:1	Hits:3	Allocated_reads:0.333333333333333	Strand:+
TGCGCTAATCGCAATGTTTTTCAGAGCTCTT
>Location:NODE_372714_length_2623_cov_15.020205	Coordinate:2262	Reads:1	Hits:3	Allocated_reads:0.333333333333333	Strand:+
TGCGCTAATCGCAATGTTTTTCAGAGCTCTTGT
>Location:NODE_372714_length_2623_cov_15.020205	Coordinate:2263	Reads:1	Hits:3	Allocated_reads:0.333333333333333	Strand:-
AGCTCTGAAAAACATTGCGATTAGCGA
>Location:NODE_372714_length_2623_cov_15.020205	Coordinate:2263	Reads:1	Hits:3	Allocated_reads:0.333333333333333	Strand:+
GCGCTAATCGCAATGTTTTTCAGAGCTCT
>Location:NODE_372714_length_2623_cov_15.020205	Coordinate:2264	Reads:1	Hits:3	Allocated_reads:0.333333333333333	Strand:+
CGCTAATCGCAATGTTTTTCAGAGCTCT
>Location:NODE_372714_length_2623_cov_15.020205	Coordinate:2265	Reads:3	Hits:3	Allocated_reads:1	Strand:+
GCTAATCGCAATGTTTTTCAGAGCTCTTGT
>Location:NODE_372714_length_2623_cov_15.020205	Coordinate:2267	Reads:2	Hits:3	Allocated_reads:0.666666666666667	Strand:+
TAATCGCAATGTTTTTCAGAGCTCT
>Location:NODE_372714_length_2623_cov_15.020205	Coordinate:2267	Reads:3	Hits:3	Allocated_reads:1	Strand:+
TAATCGCAATGTTTTTCAGAGCTCTTGT
>Location:NODE_372714_length_2623_cov_15.020205	Coordinate:2267	Reads:1	Hits:3	Allocated_reads:0.333333333333333	Strand:+
TAATCGCAATGTTTTTCAGAGCTCTTGTT
>Location:NODE_372714_length_2623_cov_15.020205	Coordinate:2267	Reads:1	Hits:3	Allocated_reads:0.333333333333333	Strand:+
TAATCGCAATGTTTTTCAGAGCTCTTGTTGT
>Location:NODE_372714_length_2623_cov_15.020205	Coordinate:2268	Reads:1	Hits:3	Allocated_reads:0.333333333333333	Strand:+
AATCGCAATGTTTTTCAGAGCTCTTGT
>Location:NODE_372714_length_2623_cov_15.020205	Coordinate:2269	Reads:1	Hits:3	Allocated_reads:0.333333333333333	Strand:-
AATGACAACAAGAGCTCTGAAAAACATTGCGAT
>Location:NODE_372714_length_2623_cov_15.020205	Coordinate:2269	Reads:2	Hits:3	Allocated_reads:0.666666666666667	Strand:+
ATCGCAATGTTTTTCAGAGCTCTTGTTGTC
>Location:NODE_372714_length_2623_cov_15.020205	Coordinate:2269	Reads:1	Hits:3	Allocated_reads:0.333333333333333	Strand:-
ATGACAACAAGAGCTCTGAAAAACATTGCGAT
>Location:NODE_372714_length_2623_cov_15.020205	Coordinate:2269	Reads:1	Hits:3	Allocated_reads:0.333333333333333	Strand:-
GACAACAAGAGCTCTGAAAAACATTGCGAT
>Location:NODE_372714_length_2623_cov_15.020205	Coordinate:2269	Reads:1	Hits:3	Allocated_reads:0.333333333333333	Strand:-
TGACAACAAGAGCTCTGAAAAACATTGCGAT
>Location:NODE_372714_length_2623_cov_15.020205	Coordinate:2270	Reads:3	Hits:3	Allocated_reads:1	Strand:+
TCGCAATGTTTTTCAGAGCTCTTGT
>Location:NODE_372714_length_2623_cov_15.020205	Coordinate:2270	Reads:1	Hits:3	Allocated_reads:0.333333333333333	Strand:+
TCGCAATGTTTTTCAGAGCTCTTGTT
>Location:NODE_372714_length_2623_cov_15.020205	Coordinate:2270	Reads:1	Hits:3	Allocated_reads:0.333333333333333	Strand:+
TCGCAATGTTTTTCAGAGCTCTTGTTG
>Location:NODE_372714_length_2623_cov_15.020205	Coordinate:2270	Reads:6	Hits:3	Allocated_reads:2	Strand:+
TCGCAATGTTTTTCAGAGCTCTTGTTGT
>Location:NODE_372714_length_2623_cov_15.020205	Coordinate:2270	Reads:2	Hits:3	Allocated_reads:0.666666666666667	Strand:+
TCGCAATGTTTTTCAGAGCTCTTGTTGTC
>Location:NODE_372714_length_2623_cov_15.020205	Coordinate:2270	Reads:2	Hits:3	Allocated_reads:0.666666666666667	Strand:+
TCGCAATGTTTTTCAGAGCTCTTGTTGTCA
>Location:NODE_372714_length_2623_cov_15.020205	Coordinate:2270	Reads:2	Hits:3	Allocated_reads:0.666666666666667	Strand:+
TCGCAATGTTTTTCAGAGCTCTTGTTGTCAT
>Location:NODE_372714_length_2623_cov_15.020205	Coordinate:2270	Reads:1	Hits:3	Allocated_reads:0.333333333333333	Strand:+
TCGCAATGTTTTTCAGAGCTCTTGTTGTCATT
>Location:NODE_372714_length_2623_cov_15.020205	Coordinate:2271	Reads:1	Hits:3	Allocated_reads:0.333333333333333	Strand:+
CGCAATGTTTTTCAGAGCTCTTGTTGTCA
>Location:NODE_372714_length_2623_cov_15.020205	Coordinate:2272	Reads:2	Hits:3	Allocated_reads:0.666666666666667	Strand:-
AATGACAACAAGAGCTCTGAAAAACATTGC
>Location:NODE_372714_length_2623_cov_15.020205	Coordinate:2272	Reads:1	Hits:3	Allocated_reads:0.333333333333333	Strand:-
ATGACAACAAGAGCTCTGAAAAACATTGC
>Location:NODE_372714_length_2623_cov_15.020205	Coordinate:2272	Reads:1	Hits:3	Allocated_reads:0.333333333333333	Strand:-
TGACAACAAGAGCTCTGAAAAACATTGC
>Location:NODE_372714_length_2623_cov_15.020205	Coordinate:2273	Reads:1	Hits:3	Allocated_reads:0.333333333333333	Strand:+
CAATGTTTTTCAGAGCTCTTGTTGTCATT
>Location:NODE_372714_length_2623_cov_15.020205	Coordinate:2274	Reads:1	Hits:3	Allocated_reads:0.333333333333333	Strand:-
AATGACAACAAGAGCTCTGAAAAACATT
>Location:NODE_372714_length_2623_cov_15.020205	Coordinate:2274	Reads:1	Hits:3	Allocated_reads:0.333333333333333	Strand:+
AATGTTTTTCAGAGCTCTTGTTGTCATT
>Location:NODE_372714_length_2623_cov_15.020205	Coordinate:2274	Reads:1	Hits:3	Allocated_reads:0.333333333333333	Strand:-
GACAACAAGAGCTCTGAAAAACATT
>Location:NODE_372714_length_2623_cov_15.020205	Coordinate:2275	Reads:1	Hits:3	Allocated_reads:0.333333333333333	Strand:+
ATGTTTTTCAGAGCTCTTGTTGTC
>Location:NODE_372714_length_2623_cov_15.020205	Coordinate:2275	Reads:1	Hits:3	Allocated_reads:0.333333333333333	Strand:+
ATGTTTTTCAGAGCTCTTGTTGTCATT
>Location:NODE_372714_length_2623_cov_15.020205	Coordinate:2276	Reads:3	Hits:3	Allocated_reads:1	Strand:-
AATGACAACAAGAGCTCTGAAAAACA
>Location:NODE_372714_length_2623_cov_15.020205	Coordinate:2276	Reads:1	Hits:3	Allocated_reads:0.333333333333333	Strand:+
TGTTTTTCAGAGCTCTTGTTGTCAT
>Location:NODE_372714_length_2623_cov_15.020205	Coordinate:2276	Reads:1	Hits:3	Allocated_reads:0.333333333333333	Strand:+
TGTTTTTCAGAGCTCTTGTTGTCATTGA
>Location:NODE_372714_length_2623_cov_15.020205	Coordinate:2277	Reads:1	Hits:3	Allocated_reads:0.333333333333333	Strand:-
ATGACAACAAGAGCTCTGAAAAAC
>Location:NODE_372714_length_2623_cov_15.020205	Coordinate:2277	Reads:1	Hits:3	Allocated_reads:0.333333333333333	Strand:+
GTTTTTCAGAGCTCTTGTTGTCATT
>Location:NODE_372714_length_2623_cov_15.020205	Coordinate:2279	Reads:1	Hits:3	Allocated_reads:0.333333333333333	Strand:-
TTCAATGACAACAAGAGCTCTGAAAA
>Location:NODE_372714_length_2623_cov_15.020205	Coordinate:2279	Reads:1	Hits:3	Allocated_reads:0.333333333333333	Strand:+
TTTTCAGAGCTCTTGTTGTCATTGAAAT
>Location:NODE_372714_length_2623_cov_15.020205	Coordinate:2280	Reads:2	Hits:3	Allocated_reads:0.666666666666667	Strand:+
TTTCAGAGCTCTTGTTGTCATTGAAATT
>Location:NODE_372714_length_2623_cov_15.020205	Coordinate:2280	Reads:1	Hits:3	Allocated_reads:0.333333333333333	Strand:+
TTTCAGAGCTCTTGTTGTCATTGAAATTT
>Location:NODE_372714_length_2623_cov_15.020205	Coordinate:2282	Reads:1	Hits:3	Allocated_reads:0.333333333333333	Strand:+
TCAGAGCTCTTGTTGTCATTGAAATTT
>Location:NODE_372714_length_2623_cov_15.020205	Coordinate:2282	Reads:1	Hits:3	Allocated_reads:0.333333333333333	Strand:+
TCAGAGCTCTTGTTGTCATTGAAATTTTT
>Location:NODE_372714_length_2623_cov_15.020205	Coordinate:2282	Reads:1	Hits:3	Allocated_reads:0.333333333333333	Strand:+
TCAGAGCTCTTGTTGTCATTGAAATTTTTT
>Location:NODE_372714_length_2623_cov_15.020205	Coordinate:2284	Reads:1	Hits:3	Allocated_reads:0.333333333333333	Strand:-
AAAAATTTCAATGACAACAAGAGCTCT
>Location:NODE_372714_length_2623_cov_15.020205	Coordinate:2284	Reads:1	Hits:3	Allocated_reads:0.333333333333333	Strand:-
AAAATTTCAATGACAACAAGAGCTCT
>Location:NODE_372714_length_2623_cov_15.020205	Coordinate:2285	Reads:1	Hits:3	Allocated_reads:0.333333333333333	Strand:-
AAAAAATTTCAATGACAACAAGAGCTC
>Location:NODE_372714_length_2623_cov_15.020205	Coordinate:2289	Reads:1	Hits:3	Allocated_reads:0.333333333333333	Strand:+
TCTTGTTGTCATTGAAATTTTTTTCT
>Location:NODE_372714_length_2623_cov_15.020205	Coordinate:2291	Reads:1	Hits:3	Allocated_reads:0.333333333333333	Strand:+
TTGTTGTCATTGAAATTTTTTTCTT
>Location:NODE_372714_length_2623_cov_15.020205	Coordinate:2292	Reads:1	Hits:3	Allocated_reads:0.333333333333333	Strand:+
TGTTGTCATTGAAATTTTTTTTCTTAAAAT
>Location:NODE_372714_length_2623_cov_15.020205	Coordinate:2292	Reads:1	Hits:3	Allocated_reads:0.333333333333333	Strand:+
TGTTGTCATTGAAATTTTTTTTCTTAAAATA
>Location:NODE_372714_length_2623_cov_15.020205	Coordinate:2311	Reads:1	Hits:3	Allocated_reads:0.333333333333333	Strand:+
TTTCTTAAAATATATATAAAATATGGGT
>Location:NODE_372714_length_2623_cov_15.020205	Coordinate:2321	Reads:2	Hits:3	Allocated_reads:0.666666666666667	Strand:-
TATCTCATAAACCCATATTTTATATATA
>Location:NODE_372714_length_2623_cov_15.020205	Coordinate:2321	Reads:1	Hits:3	Allocated_reads:0.333333333333333	Strand:-
TTGTATCTCATAAACCCATATTTTATATATA
>Location:NODE_372714_length_2623_cov_15.020205	Coordinate:2323	Reads:1	Hits:3	Allocated_reads:0.333333333333333	Strand:+
TATATAAAATATGGGTTTATGAGATACA
>Location:NODE_372714_length_2623_cov_15.020205	Coordinate:2323	Reads:5	Hits:3	Allocated_reads:1.66666666666667	Strand:-
TATCTCATAAACCCATATTTTATATA
>Location:NODE_372714_length_2623_cov_15.020205	Coordinate:2323	Reads:14	Hits:3	Allocated_reads:4.66666666666667	Strand:-
TTGTATCTCATAAACCCATATTTTATATA
>Location:NODE_372714_length_2623_cov_15.020205	Coordinate:2325	Reads:1	Hits:3	Allocated_reads:0.333333333333333	Strand:+
TATAAAATATGGGTTTATGAGATACAAAA
>Location:NODE_372714_length_2623_cov_15.020205	Coordinate:2325	Reads:5	Hits:3	Allocated_reads:1.66666666666667	Strand:-
TTGTATCTCATAAACCCATATTTTATA
>Location:NODE_372714_length_2623_cov_15.020205	Coordinate:2327	Reads:1	Hits:3	Allocated_reads:0.333333333333333	Strand:+
TAAAATATGGGTTTATGAGATACAAAAATA
>Location:NODE_372714_length_2623_cov_15.020205	Coordinate:2328	Reads:1	Hits:3	Allocated_reads:0.333333333333333	Strand:-
TTGTATCTCATAAACCCATATTTT
>Location:NODE_372714_length_2623_cov_15.020205	Coordinate:2329	Reads:1	Hits:3	Allocated_reads:0.333333333333333	Strand:+
AAATATGGGTTTATGAGATACAAAAATAGT
>Location:NODE_372714_length_2623_cov_15.020205	Coordinate:2330	Reads:1	Hits:3	Allocated_reads:0.333333333333333	Strand:+
AATATGGGTTTATGAGATACAAAAATAGTG
>Location:NODE_372714_length_2623_cov_15.020205	Coordinate:2331	Reads:1	Hits:3	Allocated_reads:0.333333333333333	Strand:+
ATATGGGTTTATGAGATACCAAAATAGTGTT
>Location:NODE_372714_length_2623_cov_15.020205	Coordinate:2332	Reads:2	Hits:3	Allocated_reads:0.666666666666667	Strand:+
TATGGGTTTATGAGATACAAAAATAG
>Location:NODE_372714_length_2623_cov_15.020205	Coordinate:2332	Reads:1	Hits:3	Allocated_reads:0.333333333333333	Strand:+
TATGGGTTTATGAGATACAAAAATTTT
>Location:NODE_372714_length_2623_cov_15.020205	Coordinate:2332	Reads:8	Hits:3	Allocated_reads:2.66666666666667	Strand:+
TATGGGTTTATGAGATACAAAAATAGT
>Location:NODE_372714_length_2623_cov_15.020205	Coordinate:2332	Reads:5	Hits:3	Allocated_reads:1.66666666666667	Strand:+
TATGGGTTTATGAGATACAAAAATAGTG
>Location:NODE_372714_length_2623_cov_15.020205	Coordinate:2332	Reads:2	Hits:3	Allocated_reads:0.666666666666667	Strand:+
TATGGGTTTATGAGATACAAAAATAGTTT
>Location:NODE_372714_length_2623_cov_15.020205	Coordinate:2332	Reads:1	Hits:3	Allocated_reads:0.333333333333333	Strand:+
TATGGGTTTATGAGATACAAAAATAGTATT
>Location:NODE_372714_length_2623_cov_15.020205	Coordinate:2332	Reads:1	Hits:3	Allocated_reads:0.333333333333333	Strand:+
TATGGGTTTATGAGATACAAAAATAGTTTT
>Location:NODE_372714_length_2623_cov_15.020205	Coordinate:2332	Reads:5	Hits:3	Allocated_reads:1.66666666666667	Strand:+
TATGGGTTTATGAGATACAAAAATAGTGTA
>Location:NODE_372714_length_2623_cov_15.020205	Coordinate:2332	Reads:1	Hits:3	Allocated_reads:0.333333333333333	Strand:+
TATGGGTTTATGAGATACAAAAATAGTGTTT
>Location:NODE_372714_length_2623_cov_15.020205	Coordinate:2332	Reads:2	Hits:3	Allocated_reads:0.666666666666667	Strand:+
TATGGGTTTATGAGATACAAAAATAGTGTAT
>Location:NODE_372714_length_2623_cov_15.020205	Coordinate:2332	Reads:31	Hits:3	Allocated_reads:10.3333333333333	Strand:+
TATGGGTTTATGAGATACAAAAATAGTGTATT
>Location:NODE_372714_length_2623_cov_15.020205	Coordinate:2332	Reads:2	Hits:3	Allocated_reads:0.666666666666667	Strand:+
TATGGGTTTATGAGATACAAAAATAGTGTATTT
>Location:NODE_372714_length_2623_cov_15.020205	Coordinate:2333	Reads:2	Hits:3	Allocated_reads:0.666666666666667	Strand:+
ATGGGTTTATGAGATACAAAAATAGTGTATT
>Location:NODE_372714_length_2623_cov_15.020205	Coordinate:2334	Reads:1	Hits:3	Allocated_reads:0.333333333333333	Strand:+
TGGGTTTATGAGATACAAAAATAG
>Location:NODE_372714_length_2623_cov_15.020205	Coordinate:2334	Reads:1	Hits:3	Allocated_reads:0.333333333333333	Strand:+
TGGGTTTATGAGATACAAAAATTTT
>Location:NODE_372714_length_2623_cov_15.020205	Coordinate:2334	Reads:5	Hits:3	Allocated_reads:1.66666666666667	Strand:+
TGGGTTTATGAGATACAAAAATAGT
>Location:NODE_372714_length_2623_cov_15.020205	Coordinate:2334	Reads:1	Hits:3	Allocated_reads:0.333333333333333	Strand:+
TGGGTTTATGAGATACAAAAATAGTG
>Location:NODE_372714_length_2623_cov_15.020205	Coordinate:2334	Reads:1	Hits:3	Allocated_reads:0.333333333333333	Strand:+
TGGGTTTATGAGATACAAAAATAGTGT
>Location:NODE_372714_length_2623_cov_15.020205	Coordinate:2334	Reads:1	Hits:3	Allocated_reads:0.333333333333333	Strand:+
TGGGTTTATGAGATACAAAAATAGTATT
>Location:NODE_372714_length_2623_cov_15.020205	Coordinate:2334	Reads:2	Hits:3	Allocated_reads:0.666666666666667	Strand:+
TGGGTTTATGAGATACAAAAATAGTGTA
>Location:NODE_372714_length_2623_cov_15.020205	Coordinate:2334	Reads:65	Hits:3	Allocated_reads:21.6666666666667	Strand:+
TGGGTTTATGAGATACAAAAATAGTGTATT
>Location:NODE_372714_length_2623_cov_15.020205	Coordinate:2334	Reads:6	Hits:3	Allocated_reads:2	Strand:+
TGGGTTTATGAGATACAAAAATAGTGTATTT
>Location:NODE_372714_length_2623_cov_15.020205	Coordinate:2335	Reads:1	Hits:3	Allocated_reads:0.333333333333333	Strand:+
GGGTTTATGAGATACAAAAATAGTGT
>Location:NODE_372714_length_2623_cov_15.020205	Coordinate:2335	Reads:4	Hits:3	Allocated_reads:1.33333333333333	Strand:+
GGGTTTATGAGATACAAAAATAGTGTATT
>Location:NODE_372714_length_2623_cov_15.020205	Coordinate:2337	Reads:1	Hits:3	Allocated_reads:0.333333333333333	Strand:+
GTTTATGAGATACAAAAATAGTGTATT
>Location:NODE_372714_length_2623_cov_15.020205	Coordinate:2338	Reads:1	Hits:3	Allocated_reads:0.333333333333333	Strand:+
TTTATGAGATACAAAAATAGTGTATT
>Location:NODE_372714_length_2623_cov_15.020205	Coordinate:2339	Reads:5	Hits:3	Allocated_reads:1.66666666666667	Strand:+
TTATGAGATACAAAAATAGTGTATT
>Location:NODE_372714_length_2623_cov_15.020205	Coordinate:2339	Reads:5	Hits:3	Allocated_reads:1.66666666666667	Strand:+
TTATGAGATACAAAAATAGTGTATTT
>Location:NODE_372714_length_2623_cov_15.020205	Coordinate:2342	Reads:9	Hits:3	Allocated_reads:3	Strand:+
TGAGATACAAAAATAGTGTATTTAACATT
>Location:NODE_372714_length_2623_cov_15.020205	Coordinate:2347	Reads:1	Hits:3	Allocated_reads:0.333333333333333	Strand:-
TATGAATGTTAAATACACTATTTCTGTA
>Location:NODE_372714_length_2623_cov_15.020205	Coordinate:2347	Reads:1	Hits:3	Allocated_reads:0.333333333333333	Strand:-
TATGAATGTTAAATACACTATTTTTGTA
>Location:NODE_372714_length_2623_cov_15.020205	Coordinate:2352	Reads:1	Hits:3	Allocated_reads:0.333333333333333	Strand:-
TTTTGAACTATGAATGTTAAATACACTATTT
>Location:NODE_372714_length_2623_cov_15.020205	Coordinate:2353	Reads:2	Hits:3	Allocated_reads:0.666666666666667	Strand:-
TGAACTATGAATGTTAAATACACTATT
>Location:NODE_372714_length_2623_cov_15.020205	Coordinate:2353	Reads:1	Hits:3	Allocated_reads:0.333333333333333	Strand:-
TTGAACTATGAATGTTAAATACACTATT
>Location:NODE_372714_length_2623_cov_15.020205	Coordinate:2356	Reads:4	Hits:3	Allocated_reads:1.33333333333333	Strand:-
TTTTGAACTATGAATGTTAAATACACT
>Location:NODE_372714_length_2623_cov_15.020205	Coordinate:2360	Reads:2	Hits:3	Allocated_reads:0.666666666666667	Strand:+
TATTTAACATTCATAGTTCAAAACAGTA
>Location:NODE_372714_length_2623_cov_15.020205	Coordinate:2362	Reads:1	Hits:3	Allocated_reads:0.333333333333333	Strand:+
TTTAACATTCATAGTTCAAAACAGTAGTCATA
>Location:NODE_372714_length_2623_cov_15.020205	Coordinate:2363	Reads:1	Hits:3	Allocated_reads:0.333333333333333	Strand:+
TTAACATTCATAGTTCAAAACAGTAGTCATA
>Location:NODE_372714_length_2623_cov_15.020205	Coordinate:2364	Reads:1	Hits:3	Allocated_reads:0.333333333333333	Strand:-
GACTACTGTTTTGAACTATGAATGTTA
>Location:NODE_372714_length_2623_cov_15.020205	Coordinate:2364	Reads:1	Hits:3	Allocated_reads:0.333333333333333	Strand:+
TAACATTCATAGTTCAAAACAGTAGTC
>Location:NODE_372714_length_2623_cov_15.020205	Coordinate:2364	Reads:2	Hits:3	Allocated_reads:0.666666666666667	Strand:+
TAACATTCATAGTTCAAAACAGTAGTCATA
>Location:NODE_372714_length_2623_cov_15.020205	Coordinate:2369	Reads:5	Hits:3	Allocated_reads:1.66666666666667	Strand:+
TTCATAGTTCAAAACAGTAGTCATA
>Location:NODE_372714_length_2623_cov_15.020205	Coordinate:2369	Reads:1	Hits:3	Allocated_reads:0.333333333333333	Strand:+
TTCATAGTTCAAAACAGTAGTCATAT
>Location:NODE_372714_length_2623_cov_15.020205	Coordinate:2369	Reads:2	Hits:3	Allocated_reads:0.666666666666667	Strand:+
TTCATAGTTCAAAACAGTAGTCATATA
>Location:NODE_372714_length_2623_cov_15.020205	Coordinate:2369	Reads:1	Hits:3	Allocated_reads:0.333333333333333	Strand:+
TTCATAGTTCAAAACAGTAGTCATATAATGT
>Location:NODE_372714_length_2623_cov_15.020205	Coordinate:2370	Reads:3	Hits:3	Allocated_reads:1	Strand:+
TCATAGTTCAAAACAGTAGTCATA
>Location:NODE_372714_length_2623_cov_15.020205	Coordinate:2370	Reads:2	Hits:3	Allocated_reads:0.666666666666667	Strand:+
TCATAGTTCAAAACAGTAGTCATATA
>Location:NODE_372714_length_2623_cov_15.020205	Coordinate:2370	Reads:3	Hits:3	Allocated_reads:1	Strand:+
TCATAGTTCAAAACAGTAGTCATATAATG
>Location:NODE_372714_length_2623_cov_15.020205	Coordinate:2370	Reads:3	Hits:3	Allocated_reads:1	Strand:+
TCATAGTTCAAAACAGTAGTCATATAATGT
>Location:NODE_372714_length_2623_cov_15.020205	Coordinate:2370	Reads:1	Hits:3	Allocated_reads:0.333333333333333	Strand:+
TCATAGTTCAAAACAGTAGTCATATAATGTA
>Location:NODE_372714_length_2623_cov_15.020205	Coordinate:2371	Reads:1	Hits:3	Allocated_reads:0.333333333333333	Strand:+
CATAGTTCAAAACAGTAGTCATATAATG
>Location:NODE_372714_length_2623_cov_15.020205	Coordinate:2373	Reads:5	Hits:3	Allocated_reads:1.66666666666667	Strand:+
TAGTTCAAAACAGTAGTCATATAATG
>Location:NODE_372714_length_2623_cov_15.020205	Coordinate:2373	Reads:3	Hits:3	Allocated_reads:1	Strand:+
TAGTTCAAAACAGTAGTCATATAATGT
>Location:NODE_372714_length_2623_cov_15.020205	Coordinate:2373	Reads:4	Hits:3	Allocated_reads:1.33333333333333	Strand:+
TAGTTCAAAACAGTAGTCATATAATGTA
>Location:NODE_372714_length_2623_cov_15.020205	Coordinate:2373	Reads:1	Hits:3	Allocated_reads:0.333333333333333	Strand:+
TAGTTCAAAACAGTAGTCATATAATGTAT
>Location:NODE_372714_length_2623_cov_15.020205	Coordinate:2373	Reads:1	Hits:3	Allocated_reads:0.333333333333333	Strand:+
TAGTTCAAAACAGTAGTCATATAATGTATGAGC
>Location:NODE_372714_length_2623_cov_15.020205	Coordinate:2374	Reads:1	Hits:3	Allocated_reads:0.333333333333333	Strand:-
CATACATTATATGACTACTGTTTTGAACT
>Location:NODE_372714_length_2623_cov_15.020205	Coordinate:2374	Reads:1	Hits:3	Allocated_reads:0.333333333333333	Strand:-
CTCATACATTATATGACTACTGTTTTGAACT
>Location:NODE_372714_length_2623_cov_15.020205	Coordinate:2375	Reads:1	Hits:3	Allocated_reads:0.333333333333333	Strand:+
GTTCAAAACAGTAGTCATATAATGTATGAGCACTG
>Location:NODE_372714_length_2623_cov_15.020205	Coordinate:2376	Reads:7	Hits:3	Allocated_reads:2.33333333333333	Strand:+
TTCAAAACAGTAGTCATATAATGTATGAGC
>Location:NODE_372714_length_2623_cov_15.020205	Coordinate:2376	Reads:5	Hits:3	Allocated_reads:1.66666666666667	Strand:+
TTCAAAACAGTAGTCATATAATGTATGAGCAC
>Location:NODE_372714_length_2623_cov_15.020205	Coordinate:2377	Reads:20	Hits:3	Allocated_reads:6.66666666666667	Strand:+
TCAAAACAGTAGTCATATAATGTATGAGC
>Location:NODE_372714_length_2623_cov_15.020205	Coordinate:2377	Reads:14	Hits:3	Allocated_reads:4.66666666666667	Strand:+
TCAAAACAGTAGTCATATAATGTATGAGCAC
>Location:NODE_372714_length_2623_cov_15.020205	Coordinate:2378	Reads:3	Hits:3	Allocated_reads:1	Strand:+
CAAAACAGTAGTCATATAATGTATGAGC
>Location:NODE_372714_length_2623_cov_15.020205	Coordinate:2378	Reads:11	Hits:3	Allocated_reads:3.66666666666667	Strand:+
CAAAACAGTAGTCATATAATGTATGAGCAC
>Location:NODE_372714_length_2623_cov_15.020205	Coordinate:2379	Reads:1	Hits:3	Allocated_reads:0.333333333333333	Strand:+
AAAACAGTAGTCATATAATGTATGAGC
>Location:NODE_372714_length_2623_cov_15.020205	Coordinate:2379	Reads:8	Hits:3	Allocated_reads:2.66666666666667	Strand:+
AAAACAGTAGTCATATAATGTATGAGCAC
>Location:NODE_372714_length_2623_cov_15.020205	Coordinate:2380	Reads:2	Hits:3	Allocated_reads:0.666666666666667	Strand:+
AAACAGTAGTCATATAATGTATGAGC
>Location:NODE_372714_length_2623_cov_15.020205	Coordinate:2380	Reads:16	Hits:3	Allocated_reads:5.33333333333333	Strand:+
AAACAGTAGTCATATAATGTATGAGCAC
>Location:NODE_372714_length_2623_cov_15.020205	Coordinate:2380	Reads:2	Hits:3	Allocated_reads:0.666666666666667	Strand:+
AAACAGTAGTCATATAATGTATGAGCACT
>Location:NODE_372714_length_2623_cov_15.020205	Coordinate:2380	Reads:1	Hits:3	Allocated_reads:0.333333333333333	Strand:-
TCATACATTATATGACTACTGTTT
>Location:NODE_372714_length_2623_cov_15.020205	Coordinate:2381	Reads:3	Hits:3	Allocated_reads:1	Strand:+
AACAGTAGTCATATAATGTATGAGC
>Location:NODE_372714_length_2623_cov_15.020205	Coordinate:2381	Reads:8	Hits:3	Allocated_reads:2.66666666666667	Strand:+
AACAGTAGTCATATAATGTATGAGCAC
>Location:NODE_372714_length_2623_cov_15.020205	Coordinate:2381	Reads:1	Hits:3	Allocated_reads:0.333333333333333	Strand:+
AACAGTAGTCATATAATGTATGAGCACT
>Location:NODE_372714_length_2623_cov_15.020205	Coordinate:2384	Reads:1	Hits:3	Allocated_reads:0.333333333333333	Strand:+
AGTAGTCATATAATGTATGAGCACTGTT
>Location:NODE_372714_length_2623_cov_15.020205	Coordinate:2385	Reads:1	Hits:3	Allocated_reads:0.333333333333333	Strand:+
GTAGTCATATAATGTATGAGCACTGTT
>Location:NODE_372714_length_2623_cov_15.020205	Coordinate:2386	Reads:1	Hits:3	Allocated_reads:0.333333333333333	Strand:+
TAGTCATATAATGTATGAGCACTGTTTC
>Location:NODE_372714_length_2623_cov_15.020205	Coordinate:2386	Reads:1	Hits:3	Allocated_reads:0.333333333333333	Strand:+
TAGTCATATAATGTATGAGCACTGTTTCTG
>Location:NODE_372714_length_2623_cov_15.020205	Coordinate:2388	Reads:1	Hits:3	Allocated_reads:0.333333333333333	Strand:-
AGTTCAGAAACAGTGCTCATACATTATATGAC
>Location:NODE_372714_length_2623_cov_15.020205	Coordinate:2388	Reads:1	Hits:3	Allocated_reads:0.333333333333333	Strand:-
CAGAAACAGTGCTCATACATTATATGAC
>Location:NODE_372714_length_2623_cov_15.020205	Coordinate:2388	Reads:1	Hits:3	Allocated_reads:0.333333333333333	Strand:-
TAGTTCAGAAACAGTGCTCATACATTATATGAC
>Location:NODE_372714_length_2623_cov_15.020205	Coordinate:2388	Reads:1	Hits:3	Allocated_reads:0.333333333333333	Strand:-
TTCAGAAACAGTGCTCATACATTATATGAC
>Location:NODE_372714_length_2623_cov_15.020205	Coordinate:2389	Reads:1	Hits:3	Allocated_reads:0.333333333333333	Strand:+
TCATATAATGTATGAGCACTGTTTCTGAA
>Location:NODE_372714_length_2623_cov_15.020205	Coordinate:2392	Reads:1	Hits:3	Allocated_reads:0.333333333333333	Strand:-
ATAGTTCAGAAACAGTGCTCATACATTATA
>Location:NODE_372714_length_2623_cov_15.020205	Coordinate:2392	Reads:2	Hits:3	Allocated_reads:0.666666666666667	Strand:+
TATAATGTATGAGCACTGTTTCTGAACT
>Location:NODE_372714_length_2623_cov_15.020205	Coordinate:2392	Reads:1	Hits:3	Allocated_reads:0.333333333333333	Strand:-
TTCAGAAACAGTGCTCATACATTATA
>Location:NODE_372714_length_2623_cov_15.020205	Coordinate:2394	Reads:1	Hits:3	Allocated_reads:0.333333333333333	Strand:+
TAATGTATGAGCACTGTTTCTGTT
>Location:NODE_372714_length_2623_cov_15.020205	Coordinate:2394	Reads:2	Hits:3	Allocated_reads:0.666666666666667	Strand:+
TAATGTATGAGCACTGTTTCTGAA
>Location:NODE_372714_length_2623_cov_15.020205	Coordinate:2394	Reads:3	Hits:3	Allocated_reads:1	Strand:+
TAATGTATGAGCACTGTTTCTGAAC
>Location:NODE_372714_length_2623_cov_15.020205	Coordinate:2394	Reads:18	Hits:3	Allocated_reads:6	Strand:+
TAATGTATGAGCACTGTTTCTGAACT
>Location:NODE_372714_length_2623_cov_15.020205	Coordinate:2394	Reads:5	Hits:3	Allocated_reads:1.66666666666667	Strand:+
TAATGTATGAGCACTGTTTCTGAACTA
>Location:NODE_372714_length_2623_cov_15.020205	Coordinate:2394	Reads:3	Hits:3	Allocated_reads:1	Strand:+
TAATGTATGAGCACTGTTTCTGAACTAT
>Location:NODE_372714_length_2623_cov_15.020205	Coordinate:2394	Reads:8	Hits:3	Allocated_reads:2.66666666666667	Strand:+
TAATGTATGAGCACTGTTTCTGAACTATA
>Location:NODE_372714_length_2623_cov_15.020205	Coordinate:2394	Reads:1	Hits:3	Allocated_reads:0.333333333333333	Strand:+
TAATGTATGAGCACTGTTTCTGAACTATAT
>Location:NODE_372714_length_2623_cov_15.020205	Coordinate:2395	Reads:10	Hits:3	Allocated_reads:3.33333333333333	Strand:-
TAGTTCAGAAACAGTGCTCATACATT
>Location:NODE_372714_length_2623_cov_15.020205	Coordinate:2396	Reads:1	Hits:3	Allocated_reads:0.333333333333333	Strand:-
AGTTCAGAAACAGTGCTCATACAT
>Location:NODE_372714_length_2623_cov_15.020205	Coordinate:2396	Reads:1	Hits:3	Allocated_reads:0.333333333333333	Strand:-
TAGTTCAGAAACAGTGCTCATACAT
>Location:NODE_372714_length_2623_cov_15.020205	Coordinate:2397	Reads:1	Hits:3	Allocated_reads:0.333333333333333	Strand:-
ATAGTTCAGAAACAGTGCTCATACA
>Location:NODE_372714_length_2623_cov_15.020205	Coordinate:2397	Reads:1	Hits:3	Allocated_reads:0.333333333333333	Strand:+
TGTATGAGCACTGTTTCTGAACTATAAAAGC
>Location:NODE_372714_length_2623_cov_15.020205	Coordinate:2397	Reads:3	Hits:3	Allocated_reads:1	Strand:+
TGTATGAGCACTGTTTCTGAACTATAAAAGCT
>Location:NODE_372714_length_2623_cov_15.020205	Coordinate:2398	Reads:1	Hits:3	Allocated_reads:0.333333333333333	Strand:-
ATAGTTCAGAAACAGTGCTCATAC
>Location:NODE_372714_length_2623_cov_15.020205	Coordinate:2399	Reads:1	Hits:3	Allocated_reads:0.333333333333333	Strand:+
TATGAGCACTGTTTCTGAACTATA
>Location:NODE_372714_length_2623_cov_15.020205	Coordinate:2399	Reads:1	Hits:3	Allocated_reads:0.333333333333333	Strand:+
TATGAGCACTGTTTCTGAACTATAAAAG
>Location:NODE_372714_length_2623_cov_15.020205	Coordinate:2399	Reads:2	Hits:3	Allocated_reads:0.666666666666667	Strand:+
TATGAGCACTGTTTCTGAACTATAAAAGC
>Location:NODE_372714_length_2623_cov_15.020205	Coordinate:2399	Reads:12	Hits:3	Allocated_reads:4	Strand:+
TATGAGCACTGTTTCTGAACTATAAAAGCT
>Location:NODE_372714_length_2623_cov_15.020205	Coordinate:2400	Reads:1	Hits:3	Allocated_reads:0.333333333333333	Strand:+
ATGAGCACTGTTTCTGAACTATAAAAGCT
>Location:NODE_372714_length_2623_cov_15.020205	Coordinate:2401	Reads:2	Hits:3	Allocated_reads:0.666666666666667	Strand:+
TGAGCACTGTTTCTGAACTATAAAAG
>Location:NODE_372714_length_2623_cov_15.020205	Coordinate:2401	Reads:1	Hits:3	Allocated_reads:0.333333333333333	Strand:+
TGAGCACTGTTTCTGAACTATAAGAGC
>Location:NODE_372714_length_2623_cov_15.020205	Coordinate:2401	Reads:3	Hits:3	Allocated_reads:1	Strand:+
TGAGCACTGTTTCTGAACTATAAAAGC
>Location:NODE_372714_length_2623_cov_15.020205	Coordinate:2401	Reads:24	Hits:3	Allocated_reads:8	Strand:+
TGAGCACTGTTTCTGAACTATAAAAGCT
>Location:NODE_372714_length_2623_cov_15.020205	Coordinate:2401	Reads:2	Hits:3	Allocated_reads:0.666666666666667	Strand:+
TGAGCACTGTTTCTGAACTATAAAAGCTGA
>Location:NODE_372714_length_2623_cov_15.020205	Coordinate:2401	Reads:1	Hits:3	Allocated_reads:0.333333333333333	Strand:+
TGAGCACTGTTTCTGAACTATAAAAGCTGAA
>Location:NODE_372714_length_2623_cov_15.020205	Coordinate:2401	Reads:1	Hits:3	Allocated_reads:0.333333333333333	Strand:+
TGAGCACTGTTTCTGAACTATAAAAGCTGAATT
>Location:NODE_372714_length_2623_cov_15.020205	Coordinate:2402	Reads:2	Hits:3	Allocated_reads:0.666666666666667	Strand:+
GAGCACTGTTTCTGAACTATAAAAGCT
>Location:NODE_372714_length_2623_cov_15.020205	Coordinate:2403	Reads:1	Hits:3	Allocated_reads:0.333333333333333	Strand:+
AGCACTGTTTCTGAACTATAAAAG
>Location:NODE_372714_length_2623_cov_15.020205	Coordinate:2404	Reads:1	Hits:3	Allocated_reads:0.333333333333333	Strand:+
GCACTGTTTCTGAACTATAAAAGC
>Location:NODE_372714_length_2623_cov_15.020205	Coordinate:2404	Reads:1	Hits:3	Allocated_reads:0.333333333333333	Strand:+
GCACTGTTTCTGAACTATAAAAGCTGAATT
>Location:NODE_372714_length_2623_cov_15.020205	Coordinate:2428	Reads:8	Hits:3	Allocated_reads:2.66666666666667	Strand:+
TGAATTTATAACCAAATTAACAGTT
>Location:NODE_372714_length_2623_cov_15.020205	Coordinate:2428	Reads:1	Hits:3	Allocated_reads:0.333333333333333	Strand:+
TGAATTTATAACCAAATTAACAGTTTA
>Location:NODE_372714_length_2623_cov_15.020205	Coordinate:2433	Reads:1	Hits:3	Allocated_reads:0.333333333333333	Strand:+
TTATAACCAAATTAACAGTTTATCTGTGTT
>Location:NODE_372714_length_2623_cov_15.020205	Coordinate:2434	Reads:1	Hits:3	Allocated_reads:0.333333333333333	Strand:+
TATAACCAAATTAACAGTTTATCTGTGTT
>Location:NODE_372714_length_2623_cov_15.020205	Coordinate:2442	Reads:1	Hits:3	Allocated_reads:0.333333333333333	Strand:+
AATTAACAGTTTATCTGTGTTCTGTTGCT
>Location:NODE_372714_length_2623_cov_15.020205	Coordinate:2443	Reads:1	Hits:3	Allocated_reads:0.333333333333333	Strand:+
ATTAACAGTTTATCTGTGTTCTGTTGCTCCT
>Location:NODE_372714_length_2623_cov_15.020205	Coordinate:2444	Reads:1	Hits:3	Allocated_reads:0.333333333333333	Strand:-
AGGAGCAACAGAACACAGATAAACTGTTTT
>Location:NODE_372714_length_2623_cov_15.020205	Coordinate:2444	Reads:1	Hits:3	Allocated_reads:0.333333333333333	Strand:+
TTAACAGTTTATCTGTGTTCTGTTGC
>Location:NODE_372714_length_2623_cov_15.020205	Coordinate:2444	Reads:1	Hits:3	Allocated_reads:0.333333333333333	Strand:+
TTAACAGTTTATCTGTGTTCTGTTGCTCC
>Location:NODE_372714_length_2623_cov_15.020205	Coordinate:2444	Reads:1	Hits:3	Allocated_reads:0.333333333333333	Strand:+
TTAACAGTTTATCTGTGTTCTGTTGCTACT
>Location:NODE_372714_length_2623_cov_15.020205	Coordinate:2444	Reads:26	Hits:3	Allocated_reads:8.66666666666667	Strand:+
TTAACAGTTTATCTGTGTTCTGTTGCTCCT
>Location:NODE_372714_length_2623_cov_15.020205	Coordinate:2444	Reads:1	Hits:3	Allocated_reads:0.333333333333333	Strand:+
TTAACAGTTTATCTGTGTTCTGTTGCTCCTC
>Location:NODE_372714_length_2623_cov_15.020205	Coordinate:2445	Reads:2	Hits:3	Allocated_reads:0.666666666666667	Strand:+
TAACAGTTTATCTGTGTTCTGTTGC
>Location:NODE_372714_length_2623_cov_15.020205	Coordinate:2445	Reads:6	Hits:3	Allocated_reads:2	Strand:+
TAACAGTTTATCTGTGTTCTGTTGCT
>Location:NODE_372714_length_2623_cov_15.020205	Coordinate:2445	Reads:4	Hits:3	Allocated_reads:1.33333333333333	Strand:+
TAACAGTTTATCTGTGTTCTGTTGCTC
>Location:NODE_372714_length_2623_cov_15.020205	Coordinate:2445	Reads:15	Hits:3	Allocated_reads:5	Strand:+
TAACAGTTTATCTGTGTTCTGTTGCTCC
>Location:NODE_372714_length_2623_cov_15.020205	Coordinate:2445	Reads:45	Hits:3	Allocated_reads:15	Strand:+
TAACAGTTTATCTGTGTTCTGTTGCTCCT
>Location:NODE_372714_length_2623_cov_15.020205	Coordinate:2445	Reads:2	Hits:3	Allocated_reads:0.666666666666667	Strand:+
TAACAGTTTATCTGTGTTCTGTTGCTCCTC
>Location:NODE_372714_length_2623_cov_15.020205	Coordinate:2446	Reads:2	Hits:3	Allocated_reads:0.666666666666667	Strand:+
AACAGTTTATCTGTGTTCTGTTGCTCCT
>Location:NODE_372714_length_2623_cov_15.020205	Coordinate:2446	Reads:1	Hits:3	Allocated_reads:0.333333333333333	Strand:-
ACGAGGAGCAACAGAACACAGATCAACTGTT
>Location:NODE_372714_length_2623_cov_15.020205	Coordinate:2446	Reads:2	Hits:3	Allocated_reads:0.666666666666667	Strand:-
ACGAGGAGCAACAGAACACAGATAAACTGTT
>Location:NODE_372714_length_2623_cov_15.020205	Coordinate:2447	Reads:1	Hits:3	Allocated_reads:0.333333333333333	Strand:+
ACAGTTTATCTGTGTTCTGTTGCTCCTCGT
>Location:NODE_372714_length_2623_cov_15.020205	Coordinate:2447	Reads:9	Hits:3	Allocated_reads:3	Strand:-
ACGAGGAGCAACAGAACACAGATAAACTGT
>Location:NODE_372714_length_2623_cov_15.020205	Coordinate:2447	Reads:3	Hits:3	Allocated_reads:1	Strand:-
AGGAGCAACAGAACACAGATAAACTGT
>Location:NODE_372714_length_2623_cov_15.020205	Coordinate:2447	Reads:1	Hits:3	Allocated_reads:0.333333333333333	Strand:-
GAGGAGCAACAGAACACAGATAAACTGT
>Location:NODE_372714_length_2623_cov_15.020205	Coordinate:2448	Reads:2	Hits:3	Allocated_reads:0.666666666666667	Strand:-
ACGAGGAGCAACAGAACACAGATAAACTG
>Location:NODE_372714_length_2623_cov_15.020205	Coordinate:2448	Reads:1	Hits:3	Allocated_reads:0.333333333333333	Strand:-
GAGCAACAGAACACAGATAAACTG
>Location:NODE_372714_length_2623_cov_15.020205	Coordinate:2449	Reads:1	Hits:3	Allocated_reads:0.333333333333333	Strand:-
ACGAGGAGCAACAGAACACAGATAAACT
>Location:NODE_372714_length_2623_cov_15.020205	Coordinate:2450	Reads:1	Hits:3	Allocated_reads:0.333333333333333	Strand:-
ACGAGGAGCAACAGAACACAGATAAAC
>Location:NODE_372714_length_2623_cov_15.020205	Coordinate:2450	Reads:2	Hits:3	Allocated_reads:0.666666666666667	Strand:-
CCAACGAGGAGCAACAGAACACAGATAAAC
>Location:NODE_372714_length_2623_cov_15.020205	Coordinate:2451	Reads:1	Hits:3	Allocated_reads:0.333333333333333	Strand:+
TTTATCTGTGTTCTGTTGCTCCTCGTT
>Location:NODE_372714_length_2623_cov_15.020205	Coordinate:2452	Reads:1	Hits:3	Allocated_reads:0.333333333333333	Strand:+
TTATCTGTGTTCTGTTGCTCCTCG
>Location:NODE_372714_length_2623_cov_15.020205	Coordinate:2452	Reads:5	Hits:3	Allocated_reads:1.66666666666667	Strand:+
TTATCTGTGTTCTGTTGCTCCTCGT
>Location:NODE_372714_length_2623_cov_15.020205	Coordinate:2452	Reads:4	Hits:3	Allocated_reads:1.33333333333333	Strand:+
TTATCTGTGTTCTGTTGCTCCTCGTT
>Location:NODE_372714_length_2623_cov_15.020205	Coordinate:2452	Reads:1	Hits:3	Allocated_reads:0.333333333333333	Strand:+
TTATCTGTGTTCTGTTGCTCCTCGAAT
>Location:NODE_372714_length_2623_cov_15.020205	Coordinate:2452	Reads:2	Hits:3	Allocated_reads:0.666666666666667	Strand:+
TTATCTGTGTTCTGTTGCTCCTCGTTG
>Location:NODE_372714_length_2623_cov_15.020205	Coordinate:2452	Reads:8	Hits:3	Allocated_reads:2.66666666666667	Strand:+
TTATCTGTGTTCTGTTGCTCCTCGTTGG
>Location:NODE_372714_length_2623_cov_15.020205	Coordinate:2452	Reads:14	Hits:3	Allocated_reads:4.66666666666667	Strand:+
TTATCTGTGTTCTGTTGCTCCTCGTTGGT
>Location:NODE_372714_length_2623_cov_15.020205	Coordinate:2452	Reads:3	Hits:3	Allocated_reads:1	Strand:+
TTATCTGTGTTCTGTTGCTCCTCGTTGGTC
>Location:NODE_372714_length_2623_cov_15.020205	Coordinate:2452	Reads:1	Hits:3	Allocated_reads:0.333333333333333	Strand:+
TTATCTGTGTTCTGTTGCTCCTCGTTGGTCA
>Location:NODE_372714_length_2623_cov_15.020205	Coordinate:2452	Reads:1	Hits:3	Allocated_reads:0.333333333333333	Strand:+
TTATCTGTGTTCTGTTGCTCCTCGTTGGTCT
>Location:NODE_372714_length_2623_cov_15.020205	Coordinate:2452	Reads:1	Hits:3	Allocated_reads:0.333333333333333	Strand:+
TTATCTGTGTTCTGTTGCTCCTCGTTGGTCAT
>Location:NODE_372714_length_2623_cov_15.020205	Coordinate:2452	Reads:1	Hits:3	Allocated_reads:0.333333333333333	Strand:+
TTATCTGTGTTCTGTTGCTCCTCGTTGGTCATT
>Location:NODE_372714_length_2623_cov_15.020205	Coordinate:2453	Reads:1	Hits:3	Allocated_reads:0.333333333333333	Strand:-
CCAACGAGGAGCAACAGAACACAGATA
>Location:NODE_372714_length_2623_cov_15.020205	Coordinate:2453	Reads:3	Hits:3	Allocated_reads:1	Strand:+
TATCTGTGTTCTGTTGCTCCTCGT
>Location:NODE_372714_length_2623_cov_15.020205	Coordinate:2453	Reads:16	Hits:3	Allocated_reads:5.33333333333333	Strand:+
TATCTGTGTTCTGTTGCTCCTCGTT
>Location:NODE_372714_length_2623_cov_15.020205	Coordinate:2453	Reads:1	Hits:3	Allocated_reads:0.333333333333333	Strand:+
TATCTGTGTTCTGTTGCTCCTCGTTT
>Location:NODE_372714_length_2623_cov_15.020205	Coordinate:2453	Reads:6	Hits:3	Allocated_reads:2	Strand:+
TATCTGTGTTCTGTTGCTCCTCGTTG
>Location:NODE_372714_length_2623_cov_15.020205	Coordinate:2453	Reads:1	Hits:3	Allocated_reads:0.333333333333333	Strand:+
TATCTGTGTTCTGTTGCTCCTCGTTGA
>Location:NODE_372714_length_2623_cov_15.020205	Coordinate:2453	Reads:1	Hits:3	Allocated_reads:0.333333333333333	Strand:+
TATCTGTGTTCTGTTGCTCCTCGTTGG
>Location:NODE_372714_length_2623_cov_15.020205	Coordinate:2453	Reads:21	Hits:3	Allocated_reads:7	Strand:+
TATCTGTGTTCTGTTGCTCCTCGTTGGT
>Location:NODE_372714_length_2623_cov_15.020205	Coordinate:2453	Reads:17	Hits:3	Allocated_reads:5.66666666666667	Strand:+
TATCTGTGTTCTGTTGCTCCTCGTTGGTC
>Location:NODE_372714_length_2623_cov_15.020205	Coordinate:2453	Reads:2	Hits:3	Allocated_reads:0.666666666666667	Strand:+
TATCTGTGTTCTGTTGCTCCTCGTTGGTTT
>Location:NODE_372714_length_2623_cov_15.020205	Coordinate:2453	Reads:3	Hits:3	Allocated_reads:1	Strand:+
TATCTGTGTTCTGTTGCTCCTCGTTGGTCT
>Location:NODE_372714_length_2623_cov_15.020205	Coordinate:2453	Reads:6	Hits:3	Allocated_reads:2	Strand:+
TATCTGTGTTCTGTTGCTCCTCGTTGGTCA
>Location:NODE_372714_length_2623_cov_15.020205	Coordinate:2453	Reads:4	Hits:3	Allocated_reads:1.33333333333333	Strand:+
TATCTGTGTTCTGTTGCTCCTCGTTGGTCAT
>Location:NODE_372714_length_2623_cov_15.020205	Coordinate:2454	Reads:1	Hits:3	Allocated_reads:0.333333333333333	Strand:-
ATGACCAACGAGGAGCAACAGAACACAGAT
>Location:NODE_372714_length_2623_cov_15.020205	Coordinate:2455	Reads:1	Hits:3	Allocated_reads:0.333333333333333	Strand:-
ATGACCAACGAGGAGCAACAGAACACAGA
>Location:NODE_372714_length_2623_cov_15.020205	Coordinate:2455	Reads:1	Hits:3	Allocated_reads:0.333333333333333	Strand:+
TCTGTGTTCTGTTGCTCCTCGTTG
>Location:NODE_372714_length_2623_cov_15.020205	Coordinate:2455	Reads:2	Hits:3	Allocated_reads:0.666666666666667	Strand:+
TCTGTGTTCTGTTGCTCCTCGTTGG
>Location:NODE_372714_length_2623_cov_15.020205	Coordinate:2455	Reads:3	Hits:3	Allocated_reads:1	Strand:+
TCTGTGTTCTGTTGCTCCTCGTTGGT
>Location:NODE_372714_length_2623_cov_15.020205	Coordinate:2455	Reads:8	Hits:3	Allocated_reads:2.66666666666667	Strand:+
TCTGTGTTCTGTTGCTCCTCGTTGGTC
>Location:NODE_372714_length_2623_cov_15.020205	Coordinate:2455	Reads:3	Hits:3	Allocated_reads:1	Strand:+
TCTGTGTTCTGTTGCTCCTCGTTGGTCA
>Location:NODE_372714_length_2623_cov_15.020205	Coordinate:2455	Reads:2	Hits:3	Allocated_reads:0.666666666666667	Strand:+
TCTGTGTTCTGTTGCTCCTCGTTGGTCAT
>Location:NODE_372714_length_2623_cov_15.020205	Coordinate:2455	Reads:1	Hits:3	Allocated_reads:0.333333333333333	Strand:+
TCTGTGTTCTGTTGCTCCTAGTTGGTCATC
>Location:NODE_372714_length_2623_cov_15.020205	Coordinate:2455	Reads:1	Hits:3	Allocated_reads:0.333333333333333	Strand:+
TCTGTGTTCTGTTGCTCCTCGTTGGTCATA
>Location:NODE_372714_length_2623_cov_15.020205	Coordinate:2455	Reads:1	Hits:3	Allocated_reads:0.333333333333333	Strand:+
TCTGTGTTCTGTTGCTCCTCGTTGGTCATC
>Location:NODE_372714_length_2623_cov_15.020205	Coordinate:2455	Reads:1	Hits:3	Allocated_reads:0.333333333333333	Strand:+
TCTGTGTTCTGTTGCTCCTCGTTGGTCATCAC
>Location:NODE_372714_length_2623_cov_15.020205	Coordinate:2455	Reads:1	Hits:3	Allocated_reads:0.333333333333333	Strand:-
TGACCAACGAGGAGCAACAGAACACAGA
>Location:NODE_372714_length_2623_cov_15.020205	Coordinate:2457	Reads:1	Hits:3	Allocated_reads:0.333333333333333	Strand:-
TGACCAACGAGGAGCAACAGAACACA
>Location:NODE_372714_length_2623_cov_15.020205	Coordinate:2457	Reads:2	Hits:3	Allocated_reads:0.666666666666667	Strand:+
TGTGTTCTGTTGCTCCTCGTTGGT
>Location:NODE_372714_length_2623_cov_15.020205	Coordinate:2457	Reads:2	Hits:3	Allocated_reads:0.666666666666667	Strand:+
TGTGTTCTGTTGCTCCTCGTTGGTC
>Location:NODE_372714_length_2623_cov_15.020205	Coordinate:2457	Reads:1	Hits:3	Allocated_reads:0.333333333333333	Strand:+
TGTGTTCTGTTGCTCCTCGTTGGTCAT
>Location:NODE_372714_length_2623_cov_15.020205	Coordinate:2457	Reads:1	Hits:3	Allocated_reads:0.333333333333333	Strand:+
TGTGTTCTGTTGCTCCTCGTTGGTCATA
>Location:NODE_372714_length_2623_cov_15.020205	Coordinate:2457	Reads:2	Hits:3	Allocated_reads:0.666666666666667	Strand:+
TGTGTTCTGTTGCTCCTCGTTGGTCATCA
>Location:NODE_372714_length_2623_cov_15.020205	Coordinate:2458	Reads:1	Hits:3	Allocated_reads:0.333333333333333	Strand:-
GTGATGACCAACGAGGAGCAACAGAACAC
>Location:NODE_372714_length_2623_cov_15.020205	Coordinate:2459	Reads:1	Hits:3	Allocated_reads:0.333333333333333	Strand:+
TGTTCTGTTGCTCCTCGTTGGTCATCACT
>Location:NODE_372714_length_2623_cov_15.020205	Coordinate:2460	Reads:1	Hits:3	Allocated_reads:0.333333333333333	Strand:-
ATGACCAACGAGGAGCAACAGAAC
>Location:NODE_372714_length_2623_cov_15.020205	Coordinate:2461	Reads:1	Hits:3	Allocated_reads:0.333333333333333	Strand:+
TTCTGTTGCTCCTCGTTGGTCATCACT
>Location:NODE_372714_length_2623_cov_15.020205	Coordinate:2462	Reads:1	Hits:3	Allocated_reads:0.333333333333333	Strand:+
TCTGTTGCTCCTCGTTGGTCATCACT
>Location:NODE_372714_length_2623_cov_15.020205	Coordinate:2462	Reads:1	Hits:3	Allocated_reads:0.333333333333333	Strand:+
TCTGTTGCTCCTCGTTGGTCATCACTGC
>Location:NODE_372714_length_2623_cov_15.020205	Coordinate:2462	Reads:1	Hits:3	Allocated_reads:0.333333333333333	Strand:+
TCTGTTGCTCCTCGTTGGTCATCACTGCCC
>Location:NODE_372714_length_2623_cov_15.020205	Coordinate:2462	Reads:1	Hits:3	Allocated_reads:0.333333333333333	Strand:-
TGATGACCAACGAGGAGCAACAGA
>Location:NODE_372714_length_2623_cov_15.020205	Coordinate:2463	Reads:1	Hits:3	Allocated_reads:0.333333333333333	Strand:-
AGGGCAGTGATGACCAACGAGGAGCAACAG
>Location:NODE_372714_length_2623_cov_15.020205	Coordinate:2464	Reads:5	Hits:3	Allocated_reads:1.66666666666667	Strand:+
TGTTGCTCCTCGTTGGTCATCACT
>Location:NODE_372714_length_2623_cov_15.020205	Coordinate:2464	Reads:1	Hits:3	Allocated_reads:0.333333333333333	Strand:+
TGTTGCTCCTCGTTGGTCATCACTGC
>Location:NODE_372714_length_2623_cov_15.020205	Coordinate:2464	Reads:2	Hits:3	Allocated_reads:0.666666666666667	Strand:+
TGTTGCTCCTCGTTGGTCATCACTGCCT
>Location:NODE_372714_length_2623_cov_15.020205	Coordinate:2464	Reads:4	Hits:3	Allocated_reads:1.33333333333333	Strand:+
TGTTGCTCCTCGTTGGTCATCACTGCCC
>Location:NODE_372714_length_2623_cov_15.020205	Coordinate:2464	Reads:3	Hits:3	Allocated_reads:1	Strand:+
TGTTGCTCCTCGTTGGTCATCACTGCCCT
>Location:NODE_372714_length_2623_cov_15.020205	Coordinate:2465	Reads:1	Hits:3	Allocated_reads:0.333333333333333	Strand:+
GTTGCTCCTCGTTGGTCATCACTGCCCT
>Location:NODE_372714_length_2623_cov_15.020205	Coordinate:2465	Reads:1	Hits:3	Allocated_reads:0.333333333333333	Strand:+
GTTGCTCCTCGTTGGTCATCACTGCCCTGC
>Location:NODE_372714_length_2623_cov_15.020205	Coordinate:2467	Reads:1	Hits:3	Allocated_reads:0.333333333333333	Strand:+
TGCTCCTCGTTGGTCATCACTGCACTGC
>Location:NODE_372714_length_2623_cov_15.020205	Coordinate:2467	Reads:3	Hits:3	Allocated_reads:1	Strand:+
TGCTCCTCGTTGGTCATCACTGCCCTGC
>Location:NODE_372714_length_2623_cov_15.020205	Coordinate:2470	Reads:1	Hits:3	Allocated_reads:0.333333333333333	Strand:-
AGGCAGGGCAGTGATGACCAACGAGGA
>Location:NODE_372714_length_2623_cov_15.020205	Coordinate:2470	Reads:1	Hits:3	Allocated_reads:0.333333333333333	Strand:+
TCCTCGTTGGTCATCACTGCCCTGCC
>Location:NODE_372714_length_2623_cov_15.020205	Coordinate:2470	Reads:5	Hits:3	Allocated_reads:1.66666666666667	Strand:+
TCCTCGTTGGTCATCACTGCCCTGCCT
>Location:NODE_372714_length_2623_cov_15.020205	Coordinate:2470	Reads:3	Hits:3	Allocated_reads:1	Strand:+
TCCTCGTTGGTCATCACTGCCCTGCCTC
>Location:NODE_372714_length_2623_cov_15.020205	Coordinate:2473	Reads:4	Hits:3	Allocated_reads:1.33333333333333	Strand:+
TCGTTGGTCATCACTGCCCTGCCTCTCC
>Location:NODE_372714_length_2623_cov_15.020205	Coordinate:2473	Reads:1	Hits:3	Allocated_reads:0.333333333333333	Strand:+
TCGTTGGTCATCACTGCCCTGCCTCTCCTGTA
>Location:NODE_372714_length_2623_cov_15.020205	Coordinate:2474	Reads:1	Hits:3	Allocated_reads:0.333333333333333	Strand:+
CGTTGGTCATCACTGCCCTGCCTCTC
>Location:NODE_372714_length_2623_cov_15.020205	Coordinate:2475	Reads:1	Hits:3	Allocated_reads:0.333333333333333	Strand:+
GTTGGTCATCACTGCCCTGCCTCTCCT
>Location:NODE_372714_length_2623_cov_15.020205	Coordinate:2476	Reads:1	Hits:3	Allocated_reads:0.333333333333333	Strand:+
TTGGTCATCACTGCCCTGCCTCTCG
>Location:NODE_372714_length_2623_cov_15.020205	Coordinate:2476	Reads:5	Hits:3	Allocated_reads:1.66666666666667	Strand:+
TTGGTCATCACTGCCCTGCCTCTCC
>Location:NODE_372714_length_2623_cov_15.020205	Coordinate:2476	Reads:5	Hits:3	Allocated_reads:1.66666666666667	Strand:+
TTGGTCATCACTGCCCTGCCTCTCCT
>Location:NODE_372714_length_2623_cov_15.020205	Coordinate:2476	Reads:1	Hits:3	Allocated_reads:0.333333333333333	Strand:+
TTGGTCATCACTGCCCTGCCTCTCCTG
>Location:NODE_372714_length_2623_cov_15.020205	Coordinate:2476	Reads:9	Hits:3	Allocated_reads:3	Strand:+
TTGGTCATCACTGCCCTGCCTCTCCTGC
>Location:NODE_372714_length_2623_cov_15.020205	Coordinate:2476	Reads:1	Hits:3	Allocated_reads:0.333333333333333	Strand:+
TTGGTCATCACTGCCCTGCCTCTCCTGCT
>Location:NODE_372714_length_2623_cov_15.020205	Coordinate:2476	Reads:2	Hits:3	Allocated_reads:0.666666666666667	Strand:+
TTGGTCATCACTGCCCTGCCTCTCCTGCTC
>Location:NODE_372714_length_2623_cov_15.020205	Coordinate:2476	Reads:2	Hits:3	Allocated_reads:0.666666666666667	Strand:+
TTGGTCATCACTGCCCTGCCTCTCCTGCTCT
>Location:NODE_372714_length_2623_cov_15.020205	Coordinate:2477	Reads:2	Hits:3	Allocated_reads:0.666666666666667	Strand:+
TGGTCATCACTGCCCTGCCTCTCCTGC
>Location:NODE_372714_length_2623_cov_15.020205	Coordinate:2480	Reads:1	Hits:3	Allocated_reads:0.333333333333333	Strand:+
TCATCACTGCCCTGCCTCTCCTGCTC
>Location:NODE_372714_length_2623_cov_15.020205	Coordinate:2480	Reads:1	Hits:3	Allocated_reads:0.333333333333333	Strand:+
TCATCACTGCCCTGCCTCTCCTGCTCT
>Location:NODE_372714_length_2623_cov_15.020205	Coordinate:2480	Reads:1	Hits:3	Allocated_reads:0.333333333333333	Strand:+
TCATCACTGCCCTGCCTCTCCTGCTCTT
>Location:NODE_372714_length_2623_cov_15.020205	Coordinate:2481	Reads:1	Hits:3	Allocated_reads:0.333333333333333	Strand:+
CATCACTGCCCTGCCTCTCCTGCTC
>Location:NODE_372714_length_2623_cov_15.020205	Coordinate:2483	Reads:1	Hits:3	Allocated_reads:0.333333333333333	Strand:+
TCACTGCCCTGCCTCTCCTGCTCTTGT
>Location:NODE_372714_length_2623_cov_15.020205	Coordinate:2483	Reads:7	Hits:3	Allocated_reads:2.33333333333333	Strand:+
TCACTGCCCTGCCTCTCCTGCTCTTGGC
>Location:NODE_372714_length_2623_cov_15.020205	Coordinate:2483	Reads:1	Hits:3	Allocated_reads:0.333333333333333	Strand:+
TCACTGCCCTGCCTCTCCTGCTCTTGGCT
>Location:NODE_372714_length_2623_cov_15.020205	Coordinate:2483	Reads:1	Hits:3	Allocated_reads:0.333333333333333	Strand:+
TCACTGCCCTGCCTCTCCTGCTCTTGGCTG
>Location:NODE_372714_length_2623_cov_15.020205	Coordinate:2487	Reads:1	Hits:3	Allocated_reads:0.333333333333333	Strand:+
TGCCCTGCCTCTCCTGCTCTTGGC
>Location:NODE_372714_length_2623_cov_15.020205	Coordinate:2487	Reads:1	Hits:3	Allocated_reads:0.333333333333333	Strand:+
TGCCCTGCCTCTCCTGCTCTTGGCT
>Location:NODE_372714_length_2623_cov_15.020205	Coordinate:2487	Reads:1	Hits:3	Allocated_reads:0.333333333333333	Strand:+
TGCCCTGCCTCTCCTGCTCTTGGCTGT
>Location:NODE_372714_length_2623_cov_15.020205	Coordinate:2487	Reads:2	Hits:3	Allocated_reads:0.666666666666667	Strand:+
TGCCCTGCCTCTCCTGCTCTTGGCTGTG
>Location:NODE_372714_length_2623_cov_15.020205	Coordinate:2487	Reads:1	Hits:3	Allocated_reads:0.333333333333333	Strand:+
TGCCCTGCCTCTCCTGCTCTTGGCTGTGGG
>Location:NODE_372714_length_2623_cov_15.020205	Coordinate:2488	Reads:1	Hits:3	Allocated_reads:0.333333333333333	Strand:-
CCCACAGCCAAGAGCAGGAGAGGCAGGGC
>Location:NODE_372714_length_2623_cov_15.020205	Coordinate:2488	Reads:2	Hits:3	Allocated_reads:0.666666666666667	Strand:+
GCCCTGCCTCTCCTGCTCTTGGCTGT
>Location:NODE_372714_length_2623_cov_15.020205	Coordinate:2489	Reads:1	Hits:3	Allocated_reads:0.333333333333333	Strand:+
CCCTGCCTCTCCTGCTCTTGGCTGT
>Location:NODE_372714_length_2623_cov_15.020205	Coordinate:2490	Reads:1	Hits:3	Allocated_reads:0.333333333333333	Strand:+
CCTGCCTCTCCTGCTCTTGGCTGTGGGA
>Location:NODE_372714_length_2623_cov_15.020205	Coordinate:2492	Reads:2	Hits:3	Allocated_reads:0.666666666666667	Strand:+
TGCCTCTCCTGCTCTTGGCTGTGG
>Location:NODE_372714_length_2623_cov_15.020205	Coordinate:2492	Reads:1	Hits:3	Allocated_reads:0.333333333333333	Strand:+
TGCCTCTCCTGCTCTTGGCTGTGGG
>Location:NODE_372714_length_2623_cov_15.020205	Coordinate:2492	Reads:1	Hits:3	Allocated_reads:0.333333333333333	Strand:+
TGCCTCTCCTGCTCTTGGCTGTGGGA
>Location:NODE_372714_length_2623_cov_15.020205	Coordinate:2495	Reads:3	Hits:3	Allocated_reads:1	Strand:+
CTCTCCTGCTCTTGGCTGTGGGAGCT
>Location:NODE_372714_length_2623_cov_15.020205	Coordinate:2496	Reads:1	Hits:3	Allocated_reads:0.333333333333333	Strand:+
TCTCCTGCTCTTGGCTGTGGGAGT
>Location:NODE_372714_length_2623_cov_15.020205	Coordinate:2496	Reads:8	Hits:3	Allocated_reads:2.66666666666667	Strand:+
TCTCCTGCTCTTGGCTGTGGGAGCT
>Location:NODE_372714_length_2623_cov_15.020205	Coordinate:2496	Reads:1	Hits:3	Allocated_reads:0.333333333333333	Strand:+
TCTCCTGCTCTTGGCTGTGGGAGCTT
>Location:NODE_372714_length_2623_cov_15.020205	Coordinate:2496	Reads:1	Hits:3	Allocated_reads:0.333333333333333	Strand:+
TCTCCTGCTCTTGGCTGTGGGAGCTCTGT
>Location:NODE_372714_length_2623_cov_15.020205	Coordinate:2496	Reads:1	Hits:3	Allocated_reads:0.333333333333333	Strand:+
TCTCCTGCTCTTGGCTGTGGGAGCTCTGTC
>Location:NODE_372714_length_2623_cov_15.020205	Coordinate:2497	Reads:3	Hits:3	Allocated_reads:1	Strand:+
CTCCTGCTCTTGGCTGTGGGAGCT
>Location:NODE_372714_length_2623_cov_15.020205	Coordinate:2497	Reads:1	Hits:3	Allocated_reads:0.333333333333333	Strand:+
CTCCTGCTCTTGGCTGTGGGAGCTCTGTC
>Location:NODE_372714_length_2623_cov_15.020205	Coordinate:2497	Reads:1	Hits:3	Allocated_reads:0.333333333333333	Strand:+
CTCCTGCTCTTGGCTGTGGGAGCTATGTCT
>Location:NODE_372714_length_2623_cov_15.020205	Coordinate:2498	Reads:2	Hits:3	Allocated_reads:0.666666666666667	Strand:+
TCCTGCTCTTGGCTGTGGGAGCTCT
>Location:NODE_372714_length_2623_cov_15.020205	Coordinate:2498	Reads:1	Hits:3	Allocated_reads:0.333333333333333	Strand:+
TCCTGCTCTTGGCTGTGGGAGCTCTGA
>Location:NODE_372714_length_2623_cov_15.020205	Coordinate:2498	Reads:1	Hits:3	Allocated_reads:0.333333333333333	Strand:+
TCCTGCTCTTGGCTGTGGGAGCTCTGT
>Location:NODE_372714_length_2623_cov_15.020205	Coordinate:2499	Reads:1	Hits:3	Allocated_reads:0.333333333333333	Strand:-
GCACCAGACAGAGCTCCCACAGCCAAGAGCATT
>Location:NODE_372714_length_2623_cov_15.020205	Coordinate:2501	Reads:1	Hits:3	Allocated_reads:0.333333333333333	Strand:+
TGCTCTTGGCTGTGGGAGCTCTGT
>Location:NODE_372714_length_2623_cov_15.020205	Coordinate:2501	Reads:5	Hits:3	Allocated_reads:1.66666666666667	Strand:+
TGCTCTTGGCTGTGGGAGCTCTGTC
>Location:NODE_372714_length_2623_cov_15.020205	Coordinate:2501	Reads:1	Hits:3	Allocated_reads:0.333333333333333	Strand:+
TGCTCTTGGCTGTGGGAGCTATGTCT
>Location:NODE_372714_length_2623_cov_15.020205	Coordinate:2501	Reads:11	Hits:3	Allocated_reads:3.66666666666667	Strand:+
TGCTCTTGGCTGTGGGAGCTCTGTCT
>Location:NODE_372714_length_2623_cov_15.020205	Coordinate:2501	Reads:1	Hits:3	Allocated_reads:0.333333333333333	Strand:+
TGCTCTTGGCTGTGGGAGCTCTGTCTAT
>Location:NODE_372714_length_2623_cov_15.020205	Coordinate:2501	Reads:4	Hits:3	Allocated_reads:1.33333333333333	Strand:+
TGCTCTTGGCTGTGGGAGCTCTGTCTGG
>Location:NODE_372714_length_2623_cov_15.020205	Coordinate:2501	Reads:3	Hits:3	Allocated_reads:1	Strand:+
TGCTCTTGGCTGTGGGAGCTCTGTCTGGT
>Location:NODE_372714_length_2623_cov_15.020205	Coordinate:2501	Reads:1	Hits:3	Allocated_reads:0.333333333333333	Strand:+
TGCTCTTGGCTGTGGGAGCTATGTCTGGTGCT
>Location:NODE_372714_length_2623_cov_15.020205	Coordinate:2502	Reads:1	Hits:3	Allocated_reads:0.333333333333333	Strand:-
GCACCAGACAGAGCTCCCACAGCCAAGATA
>Location:NODE_372714_length_2623_cov_15.020205	Coordinate:2502	Reads:1	Hits:3	Allocated_reads:0.333333333333333	Strand:+
GCTCTTGGCTGTGGGAGCTCTGTCTGGT
>Location:NODE_372714_length_2623_cov_15.020205	Coordinate:2503	Reads:1	Hits:3	Allocated_reads:0.333333333333333	Strand:-
CAGACAGAGCTCCCACAGCCAAGAG
>Location:NODE_372714_length_2623_cov_15.020205	Coordinate:2503	Reads:1	Hits:3	Allocated_reads:0.333333333333333	Strand:+
CTCTTGGCTGTGGGAGCTCTGTCTGGTGC
>Location:NODE_372714_length_2623_cov_15.020205	Coordinate:2503	Reads:1	Hits:3	Allocated_reads:0.333333333333333	Strand:+
CTCTTGGCTGTGGGAGCTCTGTCTGGTGCC
>Location:NODE_372714_length_2623_cov_15.020205	Coordinate:2503	Reads:1	Hits:3	Allocated_reads:0.333333333333333	Strand:-
GCACCAGACAGAGCTCCCACAGCCAAGAG
>Location:NODE_372714_length_2623_cov_15.020205	Coordinate:2504	Reads:1	Hits:3	Allocated_reads:0.333333333333333	Strand:-
GCACCAGACAGAGCTCCCACAGCCAAGT
>Location:NODE_372714_length_2623_cov_15.020205	Coordinate:2504	Reads:3	Hits:3	Allocated_reads:1	Strand:+
TCTTGGCTGTGGGAGCTCTGTCTGG
>Location:NODE_372714_length_2623_cov_15.020205	Coordinate:2504	Reads:3	Hits:3	Allocated_reads:1	Strand:+
TCTTGGCTGTGGGAGCTCTGTCTGGT
>Location:NODE_372714_length_2623_cov_15.020205	Coordinate:2504	Reads:2	Hits:3	Allocated_reads:0.666666666666667	Strand:+
TCTTGGCTGTGGGAGCTCTGTCTGGTG
>Location:NODE_372714_length_2623_cov_15.020205	Coordinate:2504	Reads:3	Hits:3	Allocated_reads:1	Strand:+
TCTTGGCTGTGGGAGCTCTGTCTGGTGC
>Location:NODE_372714_length_2623_cov_15.020205	Coordinate:2504	Reads:6	Hits:3	Allocated_reads:2	Strand:+
TCTTGGCTGTGGGAGCTCTGTCTGGTGCC
>Location:NODE_372714_length_2623_cov_15.020205	Coordinate:2504	Reads:2	Hits:3	Allocated_reads:0.666666666666667	Strand:+
TCTTGGCTGTGGGAGCTCTGTCTGGTGCCT
>Location:NODE_372714_length_2623_cov_15.020205	Coordinate:2504	Reads:3	Hits:3	Allocated_reads:1	Strand:+
TCTTGGCTGTGGGAGCTCTGTCTGGTGCCTCCA
>Location:NODE_372714_length_2623_cov_15.020205	Coordinate:2505	Reads:3	Hits:3	Allocated_reads:1	Strand:-
GCACCAGACAGAGCTCCCACAGCCAAG
>Location:NODE_372714_length_2623_cov_15.020205	Coordinate:2505	Reads:1	Hits:3	Allocated_reads:0.333333333333333	Strand:-
GGCACCAGACAGAGCTCCCACAGCCAAG
>Location:NODE_372714_length_2623_cov_15.020205	Coordinate:2506	Reads:1	Hits:3	Allocated_reads:0.333333333333333	Strand:+
TTGGCTGTGGGAGCTCTGTCTGGTGA
>Location:NODE_372714_length_2623_cov_15.020205	Coordinate:2506	Reads:2	Hits:3	Allocated_reads:0.666666666666667	Strand:+
TTGGCTGTGGGAGCTCTGTCTGGTGCC
>Location:NODE_372714_length_2623_cov_15.020205	Coordinate:2506	Reads:1	Hits:3	Allocated_reads:0.333333333333333	Strand:+
TTGGCTGTGGGAGCTCTGTCTGGTGCCG
>Location:NODE_372714_length_2623_cov_15.020205	Coordinate:2506	Reads:4	Hits:3	Allocated_reads:1.33333333333333	Strand:+
TTGGCTGTGGGAGCTCTGTCTGGTGCCT
>Location:NODE_372714_length_2623_cov_15.020205	Coordinate:2506	Reads:1	Hits:3	Allocated_reads:0.333333333333333	Strand:+
TTGGCTGTGGGAGCTCTGTCTGGTGCCTC
>Location:NODE_372714_length_2623_cov_15.020205	Coordinate:2507	Reads:1	Hits:3	Allocated_reads:0.333333333333333	Strand:-
GGCACCAGACAGAGCTCCCACAGCCA
>Location:NODE_372714_length_2623_cov_15.020205	Coordinate:2507	Reads:2	Hits:3	Allocated_reads:0.666666666666667	Strand:+
TGGCTGTGGGAGCTCTGTCTGGTGC
>Location:NODE_372714_length_2623_cov_15.020205	Coordinate:2507	Reads:1	Hits:3	Allocated_reads:0.333333333333333	Strand:+
TGGCTGTGGGAGCTCTGTCTGGTGCC
>Location:NODE_372714_length_2623_cov_15.020205	Coordinate:2507	Reads:3	Hits:3	Allocated_reads:1	Strand:+
TGGCTGTGGGAGCTCTGTCTGGTGCCT
>Location:NODE_372714_length_2623_cov_15.020205	Coordinate:2508	Reads:1	Hits:3	Allocated_reads:0.333333333333333	Strand:-
GCACCAGACAGAGCTCCCACAGCT
>Location:NODE_372714_length_2623_cov_15.020205	Coordinate:2508	Reads:1	Hits:3	Allocated_reads:0.333333333333333	Strand:-
GCACCAGACAGAGCTCCCGCAGCC
>Location:NODE_372714_length_2623_cov_15.020205	Coordinate:2508	Reads:8	Hits:3	Allocated_reads:2.66666666666667	Strand:-
GCACCAGACAGAGCTCCCACAGCC
>Location:NODE_372714_length_2623_cov_15.020205	Coordinate:2508	Reads:1	Hits:3	Allocated_reads:0.333333333333333	Strand:-
TGGAGGCACCAGACAGAGCTCCCACAGCC
>Location:NODE_372714_length_2623_cov_15.020205	Coordinate:2509	Reads:1	Hits:3	Allocated_reads:0.333333333333333	Strand:-
AGGCACCAGACAGAGCTCCCACAGC
>Location:NODE_372714_length_2623_cov_15.020205	Coordinate:2509	Reads:1	Hits:3	Allocated_reads:0.333333333333333	Strand:+
GCTGTGGGAGCTCTGTCTGGTGCCT
>Location:NODE_372714_length_2623_cov_15.020205	Coordinate:2509	Reads:1	Hits:3	Allocated_reads:0.333333333333333	Strand:-
GGCACCAGACAGAGCTCCCACAGC
>Location:NODE_372714_length_2623_cov_15.020205	Coordinate:2511	Reads:1	Hits:3	Allocated_reads:0.333333333333333	Strand:+
TGTGGGAGCTCTGTCTGGTGCCTC
>Location:NODE_372714_length_2623_cov_15.020205	Coordinate:2511	Reads:2	Hits:3	Allocated_reads:0.666666666666667	Strand:+
TGTGGGAGCTCTGTCTGGTGCCTCCA
>Location:NODE_372714_length_2623_cov_15.020205	Coordinate:2511	Reads:1	Hits:3	Allocated_reads:0.333333333333333	Strand:+
TGTGGGAGCTCTGTCTGGTGCCTCCATA
>Location:NODE_372714_length_2623_cov_15.020205	Coordinate:2515	Reads:1	Hits:3	Allocated_reads:0.333333333333333	Strand:-
AAGATGGAGGCACCAGACAGAGCTCC
>Location:NODE_372714_length_2623_cov_15.020205	Coordinate:2516	Reads:1	Hits:3	Allocated_reads:0.333333333333333	Strand:+
GAGCTCTGTCTGGTGCCTCCATCTTC
>Location:NODE_372714_length_2623_cov_15.020205	Coordinate:2519	Reads:1	Hits:3	Allocated_reads:0.333333333333333	Strand:+
CTCTGTCTGGTGCCTCCATCTTCC
>Location:NODE_372714_length_2623_cov_15.020205	Coordinate:2520	Reads:2	Hits:3	Allocated_reads:0.666666666666667	Strand:+
TCTGTCTGGTGCCTCCATCTTCCCCC
>Location:NODE_372714_length_2623_cov_15.020205	Coordinate:2520	Reads:3	Hits:3	Allocated_reads:1	Strand:+
TCTGTCTGGTGCCTCCATCTTCCCCCT
>Location:NODE_372714_length_2623_cov_15.020205	Coordinate:2520	Reads:1	Hits:3	Allocated_reads:0.333333333333333	Strand:+
TCTGTCTGGTGCCTCCATCTTCCCCCTG
>Location:NODE_372714_length_2623_cov_15.020205	Coordinate:2520	Reads:2	Hits:3	Allocated_reads:0.666666666666667	Strand:+
TCTGTCTGGTGCCTCCATCTTCCCCCTGC
>Location:NODE_372714_length_2623_cov_15.020205	Coordinate:2521	Reads:1	Hits:3	Allocated_reads:0.333333333333333	Strand:+
CTGTCTGGTGCCTCCATCTTCCCCCTGCT
>Location:NODE_372714_length_2623_cov_15.020205	Coordinate:2522	Reads:2	Hits:3	Allocated_reads:0.666666666666667	Strand:+
TGTCTGGTGCCTCCATCTTCCCCC
>Location:NODE_372714_length_2623_cov_15.020205	Coordinate:2522	Reads:6	Hits:3	Allocated_reads:2	Strand:+
TGTCTGGTGCCTCCATCTTCCCCCT
>Location:NODE_372714_length_2623_cov_15.020205	Coordinate:2522	Reads:1	Hits:3	Allocated_reads:0.333333333333333	Strand:+
TGTCTGGTGCCTCCATCTTCCCCCTG
>Location:NODE_372714_length_2623_cov_15.020205	Coordinate:2522	Reads:17	Hits:3	Allocated_reads:5.66666666666667	Strand:+
TGTCTGGTGCCTCCATCTTCCCCCTGC
>Location:NODE_372714_length_2623_cov_15.020205	Coordinate:2522	Reads:2	Hits:3	Allocated_reads:0.666666666666667	Strand:+
TGTCTGGTGCCTCCATCTTCCCCCTGCT
>Location:NODE_372714_length_2623_cov_15.020205	Coordinate:2522	Reads:1	Hits:3	Allocated_reads:0.333333333333333	Strand:+
TGTCTGGTGCCTCCATCTTCCCCCTGCTG
>Location:NODE_372714_length_2623_cov_15.020205	Coordinate:2522	Reads:2	Hits:3	Allocated_reads:0.666666666666667	Strand:+
TGTCTGGTGCCTCCATCTTCCCCCTGCTT
>Location:NODE_372714_length_2623_cov_15.020205	Coordinate:2522	Reads:1	Hits:3	Allocated_reads:0.333333333333333	Strand:+
TGTCTGGTGCCTCCATCTTCCCCCTGCTGG
>Location:NODE_372714_length_2623_cov_15.020205	Coordinate:2522	Reads:1	Hits:3	Allocated_reads:0.333333333333333	Strand:+
TGTCTGGTGCCTCCATCTTCCCCCTGCTGGGGT
>Location:NODE_372714_length_2623_cov_15.020205	Coordinate:2522	Reads:3	Hits:1	Allocated_reads:3	Strand:+
TGTCTGGTGCCTCCATCTTCCCCCTGCTGGGGTT
>Location:NODE_372714_length_2623_cov_15.020205	Coordinate:2523	Reads:2	Hits:3	Allocated_reads:0.666666666666667	Strand:+
GTCTGGTGCCTCCATCTTCCCCCTGC
>Location:NODE_372714_length_2623_cov_15.020205	Coordinate:2525	Reads:1	Hits:3	Allocated_reads:0.333333333333333	Strand:+
CTGGTGCCTCCATCTTCCCCCTGC
>Location:NODE_372714_length_2623_cov_15.020205	Coordinate:2525	Reads:1	Hits:3	Allocated_reads:0.333333333333333	Strand:+
CTGGTGCCTCCATCTTCCCCCTGCTGGGGT
>Location:NODE_372714_length_2623_cov_15.020205	Coordinate:2525	Reads:1	Hits:1	Allocated_reads:1	Strand:+
CTGGTGCCTCCATCTTCCCCCTGCTGGGGTTG
>Location:NODE_372714_length_2623_cov_15.020205	Coordinate:2526	Reads:1	Hits:1	Allocated_reads:1	Strand:+
TGGTGCCTCCATCTTCCCCCTGCTGGGGTT
>Location:NODE_372714_length_2623_cov_15.020205	Coordinate:2529	Reads:3	Hits:1	Allocated_reads:3	Strand:+
TGCCTCCATCTTCCCCCTGCTGGGGTT
>Location:NODE_372714_length_2623_cov_15.020205	Coordinate:2529	Reads:1	Hits:1	Allocated_reads:1	Strand:+
TGCCTCCATCTTCCCCCTGCTGGGGTTT
>Location:NODE_372714_length_2623_cov_15.020205	Coordinate:2537	Reads:1	Hits:1	Allocated_reads:1	Strand:-
CTGTGCCTCAACCCCAGCAGGGGGAAGA
>Location:NODE_372714_length_2623_cov_15.020205	Coordinate:2537	Reads:1	Hits:1	Allocated_reads:1	Strand:+
TCTTCCCCCTGCTGGGGTTGAGGCAC
>Location:NODE_372714_length_2623_cov_15.020205	Coordinate:2540	Reads:2	Hits:1	Allocated_reads:2	Strand:-
CAACTGTGCCTCAACCCCAGCAGGGGGA
>Location:NODE_372714_length_2623_cov_15.020205	Coordinate:2543	Reads:1	Hits:1	Allocated_reads:1	Strand:-
TATCACAACTGTGCCTCAACCCCAGCAGGG
>Location:NODE_372714_length_2623_cov_15.020205	Coordinate:2546	Reads:1	Hits:1	Allocated_reads:1	Strand:-
ATCACAACTGTGCCTCAACCCCAGCA
>Location:NODE_372714_length_2623_cov_15.020205	Coordinate:2546	Reads:1	Hits:1	Allocated_reads:1	Strand:-
TATCACAACTGTGCCTCAACCCCAGCA
>Location:NODE_372714_length_2623_cov_15.020205	Coordinate:2546	Reads:2	Hits:1	Allocated_reads:2	Strand:+
TGCTGGGGTTGAGGCACAGTTGTGATAGC
>Location:NODE_372714_length_2623_cov_15.020205	Coordinate:2547	Reads:1	Hits:1	Allocated_reads:1	Strand:-
ATCGCTATCACAACTGTGCCTCAACCCCAGT
>Location:NODE_372714_length_2623_cov_15.020205	Coordinate:2547	Reads:2	Hits:1	Allocated_reads:2	Strand:-
TCACAACTGTGCCTCAACCCCAGC
>Location:NODE_372714_length_2623_cov_15.020205	Coordinate:2549	Reads:1	Hits:1	Allocated_reads:1	Strand:+
TGGGGTTGAGGCACAGTTGTGATAGC
>Location:NODE_372714_length_2623_cov_15.020205	Coordinate:2549	Reads:1	Hits:1	Allocated_reads:1	Strand:+
TGGGGTTGAGGCACAGTTGTGATAGCGA
>Location:NODE_372714_length_2623_cov_15.020205	Coordinate:2550	Reads:2	Hits:1	Allocated_reads:2	Strand:-
ATCGCTATCACAACTGTGCCTCAACCCC
>Location:NODE_372714_length_2623_cov_15.020205	Coordinate:2550	Reads:3	Hits:1	Allocated_reads:3	Strand:-
CGCTATCACAACTGTGCCTCAACCCC
>Location:NODE_372714_length_2623_cov_15.020205	Coordinate:2550	Reads:1	Hits:1	Allocated_reads:1	Strand:-
TCGCTATCACAACTGTGCCTCAACCCC
>Location:NODE_372714_length_2623_cov_15.020205	Coordinate:2551	Reads:1	Hits:1	Allocated_reads:1	Strand:-
ATCGCTATCACAACTGTGCCTCAACCC
>Location:NODE_372714_length_2623_cov_15.020205	Coordinate:2551	Reads:3	Hits:1	Allocated_reads:3	Strand:-
CGCTATCACAACTGTGCCTCAACCC
>Location:NODE_372714_length_2623_cov_15.020205	Coordinate:2552	Reads:2	Hits:1	Allocated_reads:2	Strand:-
ATCGCTATCACAACTGTGCCTCAACC
>Location:NODE_372714_length_2623_cov_15.020205	Coordinate:2552	Reads:1	Hits:1	Allocated_reads:1	Strand:-
CACATCGCTATCACAACTGTGCCTCAACC
>Location:NODE_372714_length_2623_cov_15.020205	Coordinate:2552	Reads:2	Hits:1	Allocated_reads:2	Strand:-
CGCTATCACAACTGTGCCTCAACC
>Location:NODE_372714_length_2623_cov_15.020205	Coordinate:2557	Reads:5	Hits:2	Allocated_reads:2.5	Strand:-
CACATCGCTATCACAACTGTGCCT
>Location:NODE_372714_length_2623_cov_15.020205	Coordinate:2560	Reads:1	Hits:2	Allocated_reads:0.5	Strand:+
CACAGTTGTGATAGCGATGTGTGGCCG
>Location:NODE_372714_length_2623_cov_15.020205	Coordinate:2560	Reads:1	Hits:2	Allocated_reads:0.5	Strand:+
CACAGTTGTGATAGCGATGTGTGGCCT
>Location:NODE_372714_length_2623_cov_15.020205	Coordinate:2560	Reads:3	Hits:2	Allocated_reads:1.5	Strand:+
CACAGTTGTGATAGCGATGTGTGGCCTTG
>Location:NODE_372714_length_2623_cov_15.020205	Coordinate:2560	Reads:3	Hits:2	Allocated_reads:1.5	Strand:+
CACAGTTGTGATAGCGATGTGTGGCCTTGG
>Location:NODE_372714_length_2623_cov_15.020205	Coordinate:2561	Reads:3	Hits:2	Allocated_reads:1.5	Strand:+
ACAGTTGTGATAGCGATGTGTGGCC
>Location:NODE_372714_length_2623_cov_15.020205	Coordinate:2561	Reads:1	Hits:2	Allocated_reads:0.5	Strand:+
ACAGTTGTGATAGCGATGTGTGGCCC
>Location:NODE_372714_length_2623_cov_15.020205	Coordinate:2561	Reads:10	Hits:2	Allocated_reads:5	Strand:+
ACAGTTGTGATAGCGATGTGTGGCCT
>Location:NODE_372714_length_2623_cov_15.020205	Coordinate:2561	Reads:4	Hits:2	Allocated_reads:2	Strand:+
ACAGTTGTGATAGCGATGTGTGGCCTT
>Location:NODE_372714_length_2623_cov_15.020205	Coordinate:2561	Reads:1	Hits:2	Allocated_reads:0.5	Strand:+
ACAGTTGTGATAGCGATGTGTGGCCTTAA
>Location:NODE_372714_length_2623_cov_15.020205	Coordinate:2561	Reads:1	Hits:2	Allocated_reads:0.5	Strand:+
ACAGTTGTGATAGCGATGTGTGGCCTTGT
>Location:NODE_372714_length_2623_cov_15.020205	Coordinate:2561	Reads:8	Hits:2	Allocated_reads:4	Strand:+
ACAGTTGTGATAGCGATGTGTGGCCTTGG
>Location:NODE_372714_length_2623_cov_15.020205	Coordinate:2561	Reads:1	Hits:2	Allocated_reads:0.5	Strand:+
ACAGTTGTGATAGCGATGTGTGGCCTTGGT
>Location:NODE_372714_length_2623_cov_15.020205	Coordinate:2561	Reads:1	Hits:2	Allocated_reads:0.5	Strand:+
ACAGTTGTGATAGCGATGTGTGGCCTTGGGT
>Location:NODE_372714_length_2623_cov_15.020205	Coordinate:2561	Reads:1	Hits:2	Allocated_reads:0.5	Strand:+
ACAGTTGTGATAGCGATGTGTGGCCTTGGGTTT
>Location:NODE_372714_length_2623_cov_15.020205	Coordinate:2562	Reads:7	Hits:2	Allocated_reads:3.5	Strand:+
CAGTTGTGATAGCGATGTGTGGCCT
>Location:NODE_372714_length_2623_cov_15.020205	Coordinate:2562	Reads:1	Hits:2	Allocated_reads:0.5	Strand:+
CAGTTGTGATAGCGATGTGTGGCCTTG
>Location:NODE_372714_length_2623_cov_15.020205	Coordinate:2562	Reads:1	Hits:2	Allocated_reads:0.5	Strand:+
CAGTTGTGATAGCGATGTGTGGCCTTGT
>Location:NODE_372714_length_2623_cov_15.020205	Coordinate:2562	Reads:8	Hits:2	Allocated_reads:4	Strand:+
CAGTTGTGATAGCGATGTGTGGCCTTGG
>Location:NODE_372714_length_2623_cov_15.020205	Coordinate:2562	Reads:1	Hits:2	Allocated_reads:0.5	Strand:+
CAGTTGTGATAGCGATGTGTGGCCTTGAA
>Location:NODE_372714_length_2623_cov_15.020205	Coordinate:2562	Reads:1	Hits:2	Allocated_reads:0.5	Strand:+
CAGTTGTGATAGCGATGTGTGGCCTTGGG
>Location:NODE_372714_length_2623_cov_15.020205	Coordinate:2562	Reads:1	Hits:2	Allocated_reads:0.5	Strand:+
CAGTTGTGATAGCGATGTGTGGCCTTGGTT
>Location:NODE_372714_length_2623_cov_15.020205	Coordinate:2562	Reads:4	Hits:2	Allocated_reads:2	Strand:+
CAGTTGTGATAGCGATGTGTGGCCTTGGGT
>Location:NODE_372714_length_2623_cov_15.020205	Coordinate:2563	Reads:6	Hits:2	Allocated_reads:3	Strand:+
AGTTGTGATAGCGATGTGTGGCCT
>Location:NODE_372714_length_2623_cov_15.020205	Coordinate:2563	Reads:2	Hits:2	Allocated_reads:1	Strand:+
AGTTGTGATAGCGATGTGTGGCCTT
>Location:NODE_372714_length_2623_cov_15.020205	Coordinate:2563	Reads:1	Hits:2	Allocated_reads:0.5	Strand:+
AGTTGTGATAGCGATGTGTGGCCTTT
>Location:NODE_372714_length_2623_cov_15.020205	Coordinate:2563	Reads:2	Hits:2	Allocated_reads:1	Strand:+
AGTTGTGATAGCGATGTGTGGCCTTGG
>Location:NODE_372714_length_2623_cov_15.020205	Coordinate:2563	Reads:2	Hits:2	Allocated_reads:1	Strand:+
AGTTGTGATAGCGATGTGTGGCCTTGGG
>Location:NODE_372714_length_2623_cov_15.020205	Coordinate:2563	Reads:5	Hits:2	Allocated_reads:2.5	Strand:+
AGTTGTGATAGCGATGTGTGGCCTTGGGT
>Location:NODE_372714_length_2623_cov_15.020205	Coordinate:2563	Reads:1	Hits:2	Allocated_reads:0.5	Strand:+
AGTTGTGATAGCGATGTGTGGCCTTGGGTT
>Location:NODE_372714_length_2623_cov_15.020205	Coordinate:2564	Reads:1	Hits:2	Allocated_reads:0.5	Strand:+
GTTGTGATAGCGATGTGTGGCCTTGT
>Location:NODE_372714_length_2623_cov_15.020205	Coordinate:2564	Reads:2	Hits:2	Allocated_reads:1	Strand:+
GTTGTGATAGCGATGTGTGGCCTTGG
>Location:NODE_372714_length_2623_cov_15.020205	Coordinate:2565	Reads:1	Hits:2	Allocated_reads:0.5	Strand:+
TTGTGATAGCGATGTGTGGCCTTGG
>Location:NODE_372714_length_2623_cov_15.020205	Coordinate:2565	Reads:1	Hits:2	Allocated_reads:0.5	Strand:+
TTGTGATAGCGATGTGTGGCCTTGGA
>Location:NODE_372714_length_2623_cov_15.020205	Coordinate:2565	Reads:1	Hits:2	Allocated_reads:0.5	Strand:+
TTGTGATAGCGATGTGTGGCCTTGGG
>Location:NODE_372714_length_2623_cov_15.020205	Coordinate:2565	Reads:1	Hits:2	Allocated_reads:0.5	Strand:+
TTGTGATAGCGATGTGTGGCCTTGGGT
>Location:NODE_372714_length_2623_cov_15.020205	Coordinate:2566	Reads:1	Hits:2	Allocated_reads:0.5	Strand:+
TGTGATAGCGATGTGTGGCCTTGT
>Location:NODE_372714_length_2623_cov_15.020205	Coordinate:2566	Reads:29	Hits:2	Allocated_reads:14.5	Strand:+
TGTGATAGCGATGTGTGGCCTTGG
>Location:NODE_372714_length_2623_cov_15.020205	Coordinate:2566	Reads:1	Hits:2	Allocated_reads:0.5	Strand:+
TGTGATAGCGATGTGTGGCCTTGGC
>Location:NODE_372714_length_2623_cov_15.020205	Coordinate:2566	Reads:4	Hits:2	Allocated_reads:2	Strand:+
TGTGATAGCGATGTGTGGCCTTGGG
>Location:NODE_372714_length_2623_cov_15.020205	Coordinate:2566	Reads:1	Hits:2	Allocated_reads:0.5	Strand:+
TGTGATAGCGATGTGTGGCCTTGAGT
>Location:NODE_372714_length_2623_cov_15.020205	Coordinate:2566	Reads:1	Hits:2	Allocated_reads:0.5	Strand:+
TGTGATAGCGATGTGTGGCCTTGGTT
>Location:NODE_372714_length_2623_cov_15.020205	Coordinate:2566	Reads:1	Hits:2	Allocated_reads:0.5	Strand:+
TGTGATAGCGATGTGTGGCCTTTGGT
>Location:NODE_372714_length_2623_cov_15.020205	Coordinate:2566	Reads:23	Hits:2	Allocated_reads:11.5	Strand:+
TGTGATAGCGATGTGTGGCCTTGGGT
>Location:NODE_372714_length_2623_cov_15.020205	Coordinate:2566	Reads:12	Hits:2	Allocated_reads:6	Strand:+
TGTGATAGCGATGTGTGGCCTTGGGTT
>Location:NODE_372714_length_2623_cov_15.020205	Coordinate:2566	Reads:1	Hits:2	Allocated_reads:0.5	Strand:+
TGTGATAGCGATGTGTGGCATTGGGTTT
>Location:NODE_372714_length_2623_cov_15.020205	Coordinate:2566	Reads:33	Hits:2	Allocated_reads:16.5	Strand:+
TGTGATAGCGATGTGTGGCCTTGGGTTT
>Location:NODE_372714_length_2623_cov_15.020205	Coordinate:2566	Reads:1	Hits:2	Allocated_reads:0.5	Strand:+
TGTGATAGCGATGTGTGGCCTTGGGTTTC
>Location:NODE_372714_length_2623_cov_15.020205	Coordinate:2566	Reads:1	Hits:2	Allocated_reads:0.5	Strand:+
TGTGATAGCGATGTGTGGCCTTGTGTTTT
>Location:NODE_372714_length_2623_cov_15.020205	Coordinate:2566	Reads:8	Hits:2	Allocated_reads:4	Strand:+
TGTGATAGCGATGTGTGGCCTTGGGTTTT
>Location:NODE_372714_length_2623_cov_15.020205	Coordinate:2566	Reads:9	Hits:2	Allocated_reads:4.5	Strand:+
TGTGATAGCGATGTGTGGCCTTGGGTTTTC
>Location:NODE_372714_length_2623_cov_15.020205	Coordinate:2566	Reads:1	Hits:2	Allocated_reads:0.5	Strand:+
TGTGATAGCGATGTGTGGCCTTGGGTTTTTT
>Location:NODE_372714_length_2623_cov_15.020205	Coordinate:2566	Reads:2	Hits:2	Allocated_reads:1	Strand:+
TGTGATAGCGATGTGTGGCCTTGGGTTTTCT
>Location:NODE_372714_length_2623_cov_15.020205	Coordinate:2566	Reads:1	Hits:2	Allocated_reads:0.5	Strand:+
TGTGATAGCGATGTGTGGCCTTGGGTTTTCAG
>Location:NODE_372714_length_2623_cov_15.020205	Coordinate:2566	Reads:1	Hits:2	Allocated_reads:0.5	Strand:+
TGTGATAGCGATGTGTGGCCTTGGGTTTTAATT
>Location:NODE_372714_length_2623_cov_15.020205	Coordinate:2566	Reads:1	Hits:2	Allocated_reads:0.5	Strand:+
TGTGATAGCGATGTGTGGCCTTGGGTTTTCAGT
>Location:NODE_372714_length_2623_cov_15.020205	Coordinate:2567	Reads:1	Hits:2	Allocated_reads:0.5	Strand:+
GTGATAGCGATGTGTGGCCTTGGGTT
>Location:NODE_372714_length_2623_cov_15.020205	Coordinate:2568	Reads:4	Hits:2	Allocated_reads:2	Strand:+
TGATAGCGATGTGTGGCCTTGGGT
>Location:NODE_372714_length_2623_cov_15.020205	Coordinate:2568	Reads:8	Hits:2	Allocated_reads:4	Strand:+
TGATAGCGATGTGTGGCCTTGGGTT
>Location:NODE_372714_length_2623_cov_15.020205	Coordinate:2568	Reads:4	Hits:2	Allocated_reads:2	Strand:+
TGATAGCGATGTGTGGCCTTGGGTTT
>Location:NODE_372714_length_2623_cov_15.020205	Coordinate:2568	Reads:1	Hits:2	Allocated_reads:0.5	Strand:+
TGATAGCGATGTGTGGCCTTGGGTTTT
>Location:NODE_372714_length_2623_cov_15.020205	Coordinate:2568	Reads:1	Hits:2	Allocated_reads:0.5	Strand:+
TGATAGCGATGTGTGGCCTTGGGTTTTC
>Location:NODE_372714_length_2623_cov_15.020205	Coordinate:2568	Reads:1	Hits:2	Allocated_reads:0.5	Strand:+
TGATAGCGATGTGTGGCCTTGGGTTTTCT
>Location:NODE_372714_length_2623_cov_15.020205	Coordinate:2568	Reads:7	Hits:2	Allocated_reads:3.5	Strand:+
TGATAGCGATGTGTGGCCTTGGGTTTTCA
>Location:NODE_372714_length_2623_cov_15.020205	Coordinate:2568	Reads:4	Hits:2	Allocated_reads:2	Strand:+
TGATAGCGATGTGTGGCCTTGGGTTTTCAG
>Location:NODE_372714_length_2623_cov_15.020205	Coordinate:2568	Reads:1	Hits:2	Allocated_reads:0.5	Strand:+
TGATAGCGATGTGTGGCCTTGGGTTTTCAGT
>Location:NODE_372714_length_2623_cov_15.020205	Coordinate:2568	Reads:2	Hits:2	Allocated_reads:1	Strand:+
TGATAGCGATGTGTGGCCTTGGGTTTTCAGC
>Location:NODE_372714_length_2623_cov_15.020205	Coordinate:2569	Reads:1	Hits:2	Allocated_reads:0.5	Strand:+
GATAGCGATGTGTGGCCTTGGGTTTTC
>Location:NODE_372714_length_2623_cov_15.020205	Coordinate:2569	Reads:1	Hits:2	Allocated_reads:0.5	Strand:+
GATAGCGATGTGTGGCCTTGGGTTTTCAGT
>Location:NODE_372714_length_2623_cov_15.020205	Coordinate:2570	Reads:1	Hits:2	Allocated_reads:0.5	Strand:+
ATAGCGATGTGTGGCCTTGGGTTTTCA
>Location:NODE_372714_length_2623_cov_15.020205	Coordinate:2570	Reads:1	Hits:2	Allocated_reads:0.5	Strand:+
ATAGCGATGTGTGGCCTTGGGTTTTTTT
>Location:NODE_372714_length_2623_cov_15.020205	Coordinate:2570	Reads:1	Hits:2	Allocated_reads:0.5	Strand:+
ATAGCGATGTGTGGCCTTGGGTTTTCAGC
>Location:NODE_372714_length_2623_cov_15.020205	Coordinate:2570	Reads:1	Hits:2	Allocated_reads:0.5	Strand:+
ATAGCGATGTGTGGCCTTGGGTTTTCAGCA
>Location:NODE_372714_length_2623_cov_15.020205	Coordinate:2571	Reads:3	Hits:2	Allocated_reads:1.5	Strand:+
TAGCGATGTGTGGCCTTGGGTTTTC
>Location:NODE_372714_length_2623_cov_15.020205	Coordinate:2571	Reads:1	Hits:2	Allocated_reads:0.5	Strand:+
TAGCGATGTGTGGCCTTGGGTTTTCT
>Location:NODE_372714_length_2623_cov_15.020205	Coordinate:2571	Reads:1	Hits:2	Allocated_reads:0.5	Strand:+
TAGCGATGTGTGGCCTTGGGTTTTCAG
>Location:NODE_372714_length_2623_cov_15.020205	Coordinate:2571	Reads:2	Hits:2	Allocated_reads:1	Strand:+
TAGCGATGTGTGGCCTTGGGTTTTCATT
>Location:NODE_372714_length_2623_cov_15.020205	Coordinate:2571	Reads:3	Hits:2	Allocated_reads:1.5	Strand:+
TAGCGATGTGTGGCCTTGGGTTTTCAGC
>Location:NODE_372714_length_2623_cov_15.020205	Coordinate:2571	Reads:3	Hits:2	Allocated_reads:1.5	Strand:+
[truncated: 16,123 more chars]
