# Supplementary material for: First characterization of PIWI-interacting RNA clusters in a cichlid fish with a B chromosome
Source: BMC Biol. 2022 Sep 21;20:204. doi: 10.1186/s12915-022-01403-2 (PMC9490952; doi:10.1186/s12915-022-01403-2)
Supplement: Supplementary file 1 — Additional file 1. Zipped folder with fasta and interactive html piRNA cluster information for the A. latifasciata genome. The nomenclature is as follows: number-pirna-cluster_sex_B-presence (f, female; m, male; 0b, without B chromosome; 1b, with B chromosome). [file 12915_2022_1403_MOESM1_ESM.zip › 145_f0b.fasta]

>Location:NODE_372995_length_1546_cov_22.922380	Coordinate:12	Reads:1	Hits:1	Allocated_reads:1	Strand:+
TACTTTGAGAGCATGGAAATTGACCA
>Location:NODE_372995_length_1546_cov_22.922380	Coordinate:12	Reads:2	Hits:1	Allocated_reads:2	Strand:+
TACTTTGAGAGCATGGAAAATGACCACT
>Location:NODE_372995_length_1546_cov_22.922380	Coordinate:12	Reads:1	Hits:1	Allocated_reads:1	Strand:+
TACTTTGAGAGCATGGAAAATGACCACTTC
>Location:NODE_372995_length_1546_cov_22.922380	Coordinate:15	Reads:2	Hits:1	Allocated_reads:2	Strand:+
TTTGAGAGCATGGAAAATGACCACTTCT
>Location:NODE_372995_length_1546_cov_22.922380	Coordinate:17	Reads:1	Hits:1	Allocated_reads:1	Strand:+
TGAGAGCATGGAAAATGACCACTTCT
>Location:NODE_372995_length_1546_cov_22.922380	Coordinate:17	Reads:1	Hits:1	Allocated_reads:1	Strand:+
TGAGAGCATGGAAAATGACCACTTCTCACG
>Location:NODE_372995_length_1546_cov_22.922380	Coordinate:45	Reads:1	Hits:1	Allocated_reads:1	Strand:-
TGACACGTTTTCCCAGCCACTACG
>Location:NODE_372995_length_1546_cov_22.922380	Coordinate:47	Reads:3	Hits:1	Allocated_reads:3	Strand:+
TAGTGGCTGGGAAAACGTGTCATA
>Location:NODE_372995_length_1546_cov_22.922380	Coordinate:47	Reads:4	Hits:1	Allocated_reads:4	Strand:+
TAGTGGCTGGGAAAACGTGTCATAA
>Location:NODE_372995_length_1546_cov_22.922380	Coordinate:47	Reads:1	Hits:1	Allocated_reads:1	Strand:+
TAGTGGCTGGGAAAACGTGTCATAATTGATT
>Location:NODE_372995_length_1546_cov_22.922380	Coordinate:47	Reads:7	Hits:1	Allocated_reads:7	Strand:+
TAGTGGCTGGGAAAACGTGTCATAATTGATC
>Location:NODE_372995_length_1546_cov_22.922380	Coordinate:47	Reads:2	Hits:1	Allocated_reads:2	Strand:+
TAGTGGCTGGGAAAACGTGTCATAATTGATCAGT
>Location:NODE_372995_length_1546_cov_22.922380	Coordinate:49	Reads:4	Hits:1	Allocated_reads:4	Strand:+
GTGGCTGGGAAAACGTGTCATAATTGATC
>Location:NODE_372995_length_1546_cov_22.922380	Coordinate:50	Reads:1	Hits:1	Allocated_reads:1	Strand:-
TGATCAATTATGACACGTTTTCCCAGCCA
>Location:NODE_372995_length_1546_cov_22.922380	Coordinate:50	Reads:5	Hits:1	Allocated_reads:5	Strand:+
TGGCTGGGAAAACGTGTCATAATTGATCAGT
>Location:NODE_372995_length_1546_cov_22.922380	Coordinate:52	Reads:4	Hits:1	Allocated_reads:4	Strand:-
AACTGATCAATTATGACACGTTTTCCCAGC
>Location:NODE_372995_length_1546_cov_22.922380	Coordinate:54	Reads:5	Hits:1	Allocated_reads:5	Strand:+
TGGGAAAACGTGTCATAATTGATC
>Location:NODE_372995_length_1546_cov_22.922380	Coordinate:54	Reads:1	Hits:1	Allocated_reads:1	Strand:+
TGGGAAAACGTGTCATAATTGATCAGT
>Location:NODE_372995_length_1546_cov_22.922380	Coordinate:66	Reads:1	Hits:5	Allocated_reads:0.2	Strand:+
TCATAATTGATCAGTTACGGCGTAATT
>Location:NODE_372995_length_1546_cov_22.922380	Coordinate:69	Reads:1	Hits:5	Allocated_reads:0.2	Strand:+
TAATTGATCAGTTACGGCGTAATT
>Location:NODE_372995_length_1546_cov_22.922380	Coordinate:71	Reads:1	Hits:5	Allocated_reads:0.2	Strand:+
ATTGATCAGTTACGGCGTAATTTGTACA
>Location:NODE_372995_length_1546_cov_22.922380	Coordinate:72	Reads:1	Hits:5	Allocated_reads:0.2	Strand:+
TTGATCAGTTACGGCGTAATTTGTA
>Location:NODE_372995_length_1546_cov_22.922380	Coordinate:72	Reads:1	Hits:5	Allocated_reads:0.2	Strand:+
TTGATCAGTTACGGCGTAATTTGTACA
>Location:NODE_372995_length_1546_cov_22.922380	Coordinate:72	Reads:1	Hits:5	Allocated_reads:0.2	Strand:+
TTGATCAGTTACGGCGTAATTTGTACACA
>Location:NODE_372995_length_1546_cov_22.922380	Coordinate:72	Reads:9	Hits:5	Allocated_reads:1.8	Strand:+
TTGATCAGTTACGGCGTAATTTGTACACAT
>Location:NODE_372995_length_1546_cov_22.922380	Coordinate:72	Reads:3	Hits:5	Allocated_reads:0.6	Strand:+
TTGATCAGTTACGGCGTAATTTGTACACATT
>Location:NODE_372995_length_1546_cov_22.922380	Coordinate:72	Reads:1	Hits:5	Allocated_reads:0.2	Strand:+
TTGATCAGTTACGGCGTAATTTGTACACATTAC
>Location:NODE_372995_length_1546_cov_22.922380	Coordinate:76	Reads:1	Hits:5	Allocated_reads:0.2	Strand:+
TCAGTTACGGCGTAATTTGTACACATT
>Location:NODE_372995_length_1546_cov_22.922380	Coordinate:88	Reads:1	Hits:8	Allocated_reads:0.125	Strand:+
TAATTTGTACACATTACTGCTTGAA
>Location:NODE_372995_length_1546_cov_22.922380	Coordinate:101	Reads:1	Hits:8	Allocated_reads:0.125	Strand:-
TCAGTTACTAAAGCTCTTTCAAGCAGTAT
>Location:NODE_372995_length_1546_cov_22.922380	Coordinate:102	Reads:1	Hits:8	Allocated_reads:0.125	Strand:+
TACTGCTTGAAAGAGCTTTAGTAACTGAG
>Location:NODE_372995_length_1546_cov_22.922380	Coordinate:102	Reads:2	Hits:8	Allocated_reads:0.25	Strand:-
TCAGTTACTAAAGCTCTTTCAAGCAGTA
>Location:NODE_372995_length_1546_cov_22.922380	Coordinate:105	Reads:2	Hits:8	Allocated_reads:0.25	Strand:+
TGCTTGAAAGAGCTTTAGTAACTGAGTT
>Location:NODE_372995_length_1546_cov_22.922380	Coordinate:105	Reads:1	Hits:7	Allocated_reads:0.142857142857143	Strand:+
TGCTTGAAAGAGCTTTAGTAACTGAGTTTTA
>Location:NODE_372995_length_1546_cov_22.922380	Coordinate:109	Reads:2	Hits:7	Allocated_reads:0.285714285714286	Strand:+
TGAAAGAGCTTTAGTAACTGAGTTTTAGCAGT
>Location:NODE_372995_length_1546_cov_22.922380	Coordinate:130	Reads:1	Hits:7	Allocated_reads:0.142857142857143	Strand:-
AAACATGTCATGCATAACTGCTAAAAC
>Location:NODE_372995_length_1546_cov_22.922380	Coordinate:154	Reads:1	Hits:1	Allocated_reads:1	Strand:+
TTTCCTAAACATTATCAAATAATACAGT
>Location:NODE_372995_length_1546_cov_22.922380	Coordinate:157	Reads:9	Hits:1	Allocated_reads:9	Strand:-
CACTGTATTATTTGATAATGTTTAGG
>Location:NODE_372995_length_1546_cov_22.922380	Coordinate:166	Reads:1	Hits:8	Allocated_reads:0.125	Strand:+
TATCAAATAATACAGTGCAGGAGGTGTT
>Location:NODE_372995_length_1546_cov_22.922380	Coordinate:173	Reads:5	Hits:8	Allocated_reads:0.625	Strand:+
TAATACAGTGCAGGAGGTGTTTGAT
>Location:NODE_372995_length_1546_cov_22.922380	Coordinate:173	Reads:4	Hits:8	Allocated_reads:0.5	Strand:+
TAATACAGTGCAGGAGGTGTTTGATA
>Location:NODE_372995_length_1546_cov_22.922380	Coordinate:173	Reads:4	Hits:8	Allocated_reads:0.5	Strand:+
TAATACAGTGCAGGAGGTGTTTGATAA
>Location:NODE_372995_length_1546_cov_22.922380	Coordinate:173	Reads:11	Hits:8	Allocated_reads:1.375	Strand:+
TAATACAGTGCAGGAGGTGTTTGATAAA
>Location:NODE_372995_length_1546_cov_22.922380	Coordinate:173	Reads:14	Hits:8	Allocated_reads:1.75	Strand:+
TAATACAGTGCAGGAGGTGTTTGATAAAT
>Location:NODE_372995_length_1546_cov_22.922380	Coordinate:173	Reads:5	Hits:8	Allocated_reads:0.625	Strand:+
TAATACAGTGCAGGAGGTGTTTGATAAATT
>Location:NODE_372995_length_1546_cov_22.922380	Coordinate:173	Reads:1	Hits:7	Allocated_reads:0.142857142857143	Strand:+
TAATACAGTGCAGGAGGTGTTTGATAAATTATG
>Location:NODE_372995_length_1546_cov_22.922380	Coordinate:174	Reads:1	Hits:8	Allocated_reads:0.125	Strand:+
AATACAGTGCAGGAGGTGTTTGATAAA
>Location:NODE_372995_length_1546_cov_22.922380	Coordinate:192	Reads:3	Hits:6	Allocated_reads:0.5	Strand:-
AACCTGGGAATGAACATAATTTATCAAA
>Location:NODE_372995_length_1546_cov_22.922380	Coordinate:193	Reads:1	Hits:6	Allocated_reads:0.166666666666667	Strand:-
GAAACCTGGGAATGAACATAATTTATCAA
>Location:NODE_372995_length_1546_cov_22.922380	Coordinate:315	Reads:1	Hits:4	Allocated_reads:0.25	Strand:+
TTACTCAGAGAAATAATACAAATA
>Location:NODE_372995_length_1546_cov_22.922380	Coordinate:316	Reads:1	Hits:4	Allocated_reads:0.25	Strand:+
TACTCAGAGAAATAATACAAATAT
>Location:NODE_372995_length_1546_cov_22.922380	Coordinate:328	Reads:1	Hits:1	Allocated_reads:1	Strand:+
TAATACAAATATTCAAAACGTTAGAGTTGGATT
>Location:NODE_372995_length_1546_cov_22.922380	Coordinate:329	Reads:2	Hits:1	Allocated_reads:2	Strand:-
TCCAACTCTAACGTTTTGAATATTTGGACT
>Location:NODE_372995_length_1546_cov_22.922380	Coordinate:347	Reads:1	Hits:1	Allocated_reads:1	Strand:+
GTTAGAGTTGGATTTAAAATAAAATCATTC
>Location:NODE_372995_length_1546_cov_22.922380	Coordinate:348	Reads:2	Hits:1	Allocated_reads:2	Strand:+
TTAGAGTTGGATTTAAAATAAAATCATT
>Location:NODE_372995_length_1546_cov_22.922380	Coordinate:348	Reads:1	Hits:1	Allocated_reads:1	Strand:+
TTAGAGTTGGATTTAAAATAAAATCATTC
>Location:NODE_372995_length_1546_cov_22.922380	Coordinate:348	Reads:2	Hits:1	Allocated_reads:2	Strand:+
TTAGAGTTGGATTTAAAATAAAATCATTCT
>Location:NODE_372995_length_1546_cov_22.922380	Coordinate:349	Reads:1	Hits:1	Allocated_reads:1	Strand:+
TAGAGTTGGATTTAAAATAAAATCATTC
>Location:NODE_372995_length_1546_cov_22.922380	Coordinate:369	Reads:1	Hits:7	Allocated_reads:0.142857142857143	Strand:-
TTTAGAGTGAACTTTGAAAAAGAATGAGT
>Location:NODE_372995_length_1546_cov_22.922380	Coordinate:369	Reads:1	Hits:1	Allocated_reads:1	Strand:-
TTTAGAGTGAACTTTGAAAAAGAATGATT
>Location:NODE_372995_length_1546_cov_22.922380	Coordinate:371	Reads:1	Hits:1	Allocated_reads:1	Strand:+
TCATTCTTTTTCAAAGTTCACTCTAAAA
>Location:NODE_372995_length_1546_cov_22.922380	Coordinate:379	Reads:1	Hits:6	Allocated_reads:0.166666666666667	Strand:-
CACATTTTTAGAGTGAACTTTGAAA
>Location:NODE_372995_length_1546_cov_22.922380	Coordinate:379	Reads:1	Hits:6	Allocated_reads:0.166666666666667	Strand:+
TTTCAAAGTTCACTCTAAAAATGTGACT
>Location:NODE_372995_length_1546_cov_22.922380	Coordinate:388	Reads:1	Hits:5	Allocated_reads:0.2	Strand:+
TCACTCTAAAAATGTGACTTTTGCTTTCA
>Location:NODE_372995_length_1546_cov_22.922380	Coordinate:388	Reads:1	Hits:5	Allocated_reads:0.2	Strand:+
TCACTCTAAAAATGTGACTTTTGCTTTCAGT
>Location:NODE_372995_length_1546_cov_22.922380	Coordinate:388	Reads:2	Hits:5	Allocated_reads:0.4	Strand:+
TCACTCTAAAAATGTGACTTTTGCTTTCAGTT
>Location:NODE_372995_length_1546_cov_22.922380	Coordinate:392	Reads:1	Hits:5	Allocated_reads:0.2	Strand:+
TCTAAAAATGTGACTTTTGCTTTCAGTTT
>Location:NODE_372995_length_1546_cov_22.922380	Coordinate:400	Reads:1	Hits:5	Allocated_reads:0.2	Strand:+
TGTGACTTTTGCTTTCAGTTTACAT
>Location:NODE_372995_length_1546_cov_22.922380	Coordinate:400	Reads:1	Hits:5	Allocated_reads:0.2	Strand:+
TGTGACTTTTGCTTTCAGTTTACATAT
>Location:NODE_372995_length_1546_cov_22.922380	Coordinate:404	Reads:1	Hits:6	Allocated_reads:0.166666666666667	Strand:-
ATCGAAAATATGTAAACTGAAAGCAAAAGT
>Location:NODE_372995_length_1546_cov_22.922380	Coordinate:404	Reads:2	Hits:6	Allocated_reads:0.333333333333333	Strand:-
GAAATCGAAAATATGTAAACTGAAAGCAAAAGT
>Location:NODE_372995_length_1546_cov_22.922380	Coordinate:409	Reads:1	Hits:9	Allocated_reads:0.111111111111111	Strand:-
GAAATCGAAAATATGTAAACTGAAAGCC
>Location:NODE_372995_length_1546_cov_22.922380	Coordinate:409	Reads:2	Hits:6	Allocated_reads:0.333333333333333	Strand:-
GAAATCGAAAATATGTAAACTGAAAGCA
>Location:NODE_372995_length_1546_cov_22.922380	Coordinate:410	Reads:4	Hits:9	Allocated_reads:0.444444444444444	Strand:-
GAAATCGAAAATATGTAAACTGAAAGC
>Location:NODE_372995_length_1546_cov_22.922380	Coordinate:424	Reads:1	Hits:8	Allocated_reads:0.125	Strand:+
TATTTTCGATTTCAAATTTTTCTTTTAACT
>Location:NODE_372995_length_1546_cov_22.922380	Coordinate:427	Reads:6	Hits:8	Allocated_reads:0.75	Strand:+
TTTCGATTTCAAATTTTTCTTTTAACT
>Location:NODE_372995_length_1546_cov_22.922380	Coordinate:427	Reads:1	Hits:8	Allocated_reads:0.125	Strand:+
TTTCGATTTCAAATTTTTCTTTTAACTA
>Location:NODE_372995_length_1546_cov_22.922380	Coordinate:427	Reads:5	Hits:8	Allocated_reads:0.625	Strand:+
TTTCGATTTCAAATTTTTCTTTTAACTACA
>Location:NODE_372995_length_1546_cov_22.922380	Coordinate:449	Reads:1	Hits:9	Allocated_reads:0.111111111111111	Strand:+
TAACTACACAAACATTATGGCCCTGATT
>Location:NODE_372995_length_1546_cov_22.922380	Coordinate:450	Reads:1	Hits:13	Allocated_reads:0.0769230769230769	Strand:+
AACTACACAAACATTATGGCCCTGAT
>Location:NODE_372995_length_1546_cov_22.922380	Coordinate:450	Reads:1	Hits:13	Allocated_reads:0.0769230769230769	Strand:+
AACTACACAAACATTATGGCCCTGAAA
>Location:NODE_372995_length_1546_cov_22.922380	Coordinate:453	Reads:1	Hits:15	Allocated_reads:0.0666666666666667	Strand:+
TACACAAACATTATGGCCCTGATTTAACTC
>Location:NODE_372995_length_1546_cov_22.922380	Coordinate:454	Reads:1	Hits:15	Allocated_reads:0.0666666666666667	Strand:+
ACACAAACATTATGGCCCTGATTTAACT
>Location:NODE_372995_length_1546_cov_22.922380	Coordinate:459	Reads:1	Hits:14	Allocated_reads:0.0714285714285714	Strand:+
AACATTATGGCCCTGATTTAACTCCATA
>Location:NODE_372995_length_1546_cov_22.922380	Coordinate:459	Reads:1	Hits:2	Allocated_reads:0.5	Strand:+
AACATTATGGCCCTGATTTAACTCCATAGG
>Location:NODE_372995_length_1546_cov_22.922380	Coordinate:461	Reads:1	Hits:1	Allocated_reads:1	Strand:+
CATTATGGCCCTGATTTAACTCCATAGGT
>Location:NODE_372995_length_1546_cov_22.922380	Coordinate:463	Reads:3	Hits:1	Allocated_reads:3	Strand:+
TTATGGCCCTGATTTAACTCCATAGGT
>Location:NODE_372995_length_1546_cov_22.922380	Coordinate:463	Reads:1	Hits:1	Allocated_reads:1	Strand:+
TTATGGCCCTGATTTAACTCCATAGGTC
>Location:NODE_372995_length_1546_cov_22.922380	Coordinate:463	Reads:1	Hits:1	Allocated_reads:1	Strand:+
TTATGGCCCTGATTTAACTCCATAGGTCCCTA
>Location:NODE_372995_length_1546_cov_22.922380	Coordinate:472	Reads:1	Hits:1	Allocated_reads:1	Strand:+
TGATTTAACTCCATAGGTCCCTAGAGAC
>Location:NODE_372995_length_1546_cov_22.922380	Coordinate:472	Reads:2	Hits:1	Allocated_reads:2	Strand:+
TGATTTAACTCCATAGGTCCCTAGAGACA
>Location:NODE_372995_length_1546_cov_22.922380	Coordinate:473	Reads:1	Hits:1	Allocated_reads:1	Strand:-
TTGTCTCTAGGGACCTATGGAGTTAAATC
>Location:NODE_372995_length_1546_cov_22.922380	Coordinate:475	Reads:1	Hits:1	Allocated_reads:1	Strand:+
TTTAACTCCATAGGTCCCTAGAGACAAA
>Location:NODE_372995_length_1546_cov_22.922380	Coordinate:476	Reads:1	Hits:1	Allocated_reads:1	Strand:+
TTAACTCCATAGGTCCCTAGAGACAAA
>Location:NODE_372995_length_1546_cov_22.922380	Coordinate:476	Reads:2	Hits:1	Allocated_reads:2	Strand:+
TTAACTCCATAGGTCCCTAGAGACAAAG
>Location:NODE_372995_length_1546_cov_22.922380	Coordinate:477	Reads:1	Hits:1	Allocated_reads:1	Strand:+
TAACTCCATAGGTCCCTAGAGACAAA
>Location:NODE_372995_length_1546_cov_22.922380	Coordinate:477	Reads:1	Hits:1	Allocated_reads:1	Strand:+
TAACTCCATAGGTCCCTAGAGACAAAGCA
>Location:NODE_372995_length_1546_cov_22.922380	Coordinate:477	Reads:1	Hits:1	Allocated_reads:1	Strand:-
TGCTTTGTCTCTAGGGACCTATGGAGTTA
>Location:NODE_372995_length_1546_cov_22.922380	Coordinate:479	Reads:1	Hits:1	Allocated_reads:1	Strand:-
TACGTGCTTTGTCTCTAGGGACCTATGGAGT
>Location:NODE_372995_length_1546_cov_22.922380	Coordinate:491	Reads:1	Hits:5	Allocated_reads:0.2	Strand:-
TTTGGAGTTCGTACGTGCTTTGTCTCTAGG
>Location:NODE_372995_length_1546_cov_22.922380	Coordinate:492	Reads:3	Hits:39	Allocated_reads:0.0769230769230769	Strand:+
CTAGAGACAAAGCACGTACGAACTT
>Location:NODE_372995_length_1546_cov_22.922380	Coordinate:492	Reads:1	Hits:5	Allocated_reads:0.2	Strand:+
CTAGAGACAAAGCACGTACGAACTCCAAAA
>Location:NODE_372995_length_1546_cov_22.922380	Coordinate:493	Reads:2	Hits:39	Allocated_reads:0.0512820512820513	Strand:+
TAGAGACAAAGCACGTACGAACTT
>Location:NODE_372995_length_1546_cov_22.922380	Coordinate:493	Reads:1	Hits:8	Allocated_reads:0.125	Strand:+
TAGAGACAAAGCACGTACGAACTCC
>Location:NODE_372995_length_1546_cov_22.922380	Coordinate:493	Reads:1	Hits:5	Allocated_reads:0.2	Strand:-
TTTTGGAGTTCGTACGTGCTTTGTCTCTA
>Location:NODE_372995_length_1546_cov_22.922380	Coordinate:494	Reads:1	Hits:5	Allocated_reads:0.2	Strand:+
AGAGACAAAGCACGTACGAACTCCAAAAC
>Location:NODE_372995_length_1546_cov_22.922380	Coordinate:499	Reads:1	Hits:1	Allocated_reads:1	Strand:+
CAAAGCACGTACGAACTCCAAAACACAAC
>Location:NODE_372995_length_1546_cov_22.922380	Coordinate:500	Reads:1	Hits:6	Allocated_reads:0.166666666666667	Strand:+
AAAGCACGTACGAACTCCAAAACAC
>Location:NODE_372995_length_1546_cov_22.922380	Coordinate:500	Reads:2	Hits:1	Allocated_reads:2	Strand:+
AAAGCACGTACGAACTCCAAAACACAAC
>Location:NODE_372995_length_1546_cov_22.922380	Coordinate:500	Reads:2	Hits:1	Allocated_reads:2	Strand:+
AAAGCACGTACGAACTCCAAAACACAACA
>Location:NODE_372995_length_1546_cov_22.922380	Coordinate:502	Reads:2	Hits:1	Allocated_reads:2	Strand:+
AGCACGTACGAACTCCAAAACACAACAGAA
>Location:NODE_372995_length_1546_cov_22.922380	Coordinate:502	Reads:1	Hits:1	Allocated_reads:1	Strand:+
AGCACGTACGAACTCCAAAACACAACAGAAGT
>Location:NODE_372995_length_1546_cov_22.922380	Coordinate:502	Reads:1	Hits:2	Allocated_reads:0.5	Strand:-
TGTGTTTTGGAGTTCGTACGTGCT
>Location:NODE_372995_length_1546_cov_22.922380	Coordinate:503	Reads:2	Hits:1	Allocated_reads:2	Strand:+
GCACGTACGAACTCCAAAACACAAC
>Location:NODE_372995_length_1546_cov_22.922380	Coordinate:503	Reads:4	Hits:1	Allocated_reads:4	Strand:+
GCACGTACGAACTCCAAAACACAACAGA
>Location:NODE_372995_length_1546_cov_22.922380	Coordinate:503	Reads:1	Hits:1	Allocated_reads:1	Strand:+
GCACGTACGAACTCCAAAACACAACAGAA
>Location:NODE_372995_length_1546_cov_22.922380	Coordinate:503	Reads:4	Hits:1	Allocated_reads:4	Strand:+
GCACGTACGAACTCCAAAACACAACAGAAG
>Location:NODE_372995_length_1546_cov_22.922380	Coordinate:503	Reads:1	Hits:1	Allocated_reads:1	Strand:+
GCACGTACGAACTCCAAAACACAACAGAAGT
>Location:NODE_372995_length_1546_cov_22.922380	Coordinate:503	Reads:1	Hits:1	Allocated_reads:1	Strand:+
GCACGTACGAACTCCAAAACACAACAGAAGTT
>Location:NODE_372995_length_1546_cov_22.922380	Coordinate:505	Reads:1	Hits:1	Allocated_reads:1	Strand:+
ACGTACGAACTCCAAAACACAACAGAAGT
>Location:NODE_372995_length_1546_cov_22.922380	Coordinate:505	Reads:3	Hits:1	Allocated_reads:3	Strand:+
ACGTACGAACTCCAAAACACAACAGAAGTGCT
>Location:NODE_372995_length_1546_cov_22.922380	Coordinate:505	Reads:1	Hits:1	Allocated_reads:1	Strand:-
TGTTGTGTTTTGGAGTTCGTACGT
>Location:NODE_372995_length_1546_cov_22.922380	Coordinate:508	Reads:8	Hits:1	Allocated_reads:8	Strand:+
TACGAACTCCAAAACACAACAGAAGTGCT
>Location:NODE_372995_length_1546_cov_22.922380	Coordinate:509	Reads:7	Hits:1	Allocated_reads:7	Strand:+
ACGAACTCCAAAACACAACAGAAGTGCT
>Location:NODE_372995_length_1546_cov_22.922380	Coordinate:509	Reads:1	Hits:1	Allocated_reads:1	Strand:+
ACGAACTCCAAAACACAACAGAAGTGCTC
>Location:NODE_372995_length_1546_cov_22.922380	Coordinate:510	Reads:2	Hits:1	Allocated_reads:2	Strand:+
CGAACTCCAAAACACAACAGAAGTGCT
>Location:NODE_372995_length_1546_cov_22.922380	Coordinate:518	Reads:1	Hits:180	Allocated_reads:0.00555555555555556	Strand:-
GCATCCTGGAGCACTTCTGTTGTGTTTT
>Location:NODE_372995_length_1546_cov_22.922380	Coordinate:520	Reads:3	Hits:195	Allocated_reads:0.0153846153846154	Strand:-
GCATCCTGGAGCACTTCTGTTGTGTT
>Location:NODE_372995_length_1546_cov_22.922380	Coordinate:520	Reads:1	Hits:153	Allocated_reads:0.0065359477124183	Strand:-
TAGCATCCTGGAGCACTTCTGTTGTGTT
>Location:NODE_372995_length_1546_cov_22.922380	Coordinate:521	Reads:1	Hits:192	Allocated_reads:0.00520833333333333	Strand:+
ACACAACAGAAGTGCTCCAGGATGCT
>Location:NODE_372995_length_1546_cov_22.922380	Coordinate:521	Reads:1	Hits:146	Allocated_reads:0.00684931506849315	Strand:+
ACACAACAGAAGTGCTCCAGGATGCTAG
>Location:NODE_372995_length_1546_cov_22.922380	Coordinate:522	Reads:1	Hits:197	Allocated_reads:0.0050761421319797	Strand:+
CACAACAGAAGTGCTCCAGGATGCT
>Location:NODE_372995_length_1546_cov_22.922380	Coordinate:523	Reads:1	Hits:366	Allocated_reads:0.00273224043715847	Strand:+
ACAACAGAAGTGCTCCAGGATGCT
>Location:NODE_372995_length_1546_cov_22.922380	Coordinate:536	Reads:2	Hits:51	Allocated_reads:0.0392156862745098	Strand:+
TCCAGGATGCTAGGGGCAGTGTTGAGCTT
>Location:NODE_372995_length_1546_cov_22.922380	Coordinate:538	Reads:1	Hits:56	Allocated_reads:0.0178571428571429	Strand:+
CAGGATGCTAGGGGCAGTGTTGAGCTT
>Location:NODE_372995_length_1546_cov_22.922380	Coordinate:566	Reads:1	Hits:2	Allocated_reads:0.5	Strand:+
TGCGTTGGGAGCACACGCTGGGCTCT
>Location:NODE_372995_length_1546_cov_22.922380	Coordinate:576	Reads:3	Hits:6	Allocated_reads:0.5	Strand:-
TTGTCTGTGATTTGGAGAGCCCAGCGTGTGC
>Location:NODE_372995_length_1546_cov_22.922380	Coordinate:576	Reads:1	Hits:6	Allocated_reads:0.166666666666667	Strand:-
TTTGTCTGTGATTTGGAGAGCCCAGCGTGTGC
>Location:NODE_372995_length_1546_cov_22.922380	Coordinate:585	Reads:1	Hits:19	Allocated_reads:0.0526315789473684	Strand:-
CTGTTTGTCTGTGATTTGGAGAGCCT
>Location:NODE_372995_length_1546_cov_22.922380	Coordinate:587	Reads:1	Hits:14	Allocated_reads:0.0714285714285714	Strand:-
TGGGATACTGTTTGTCTGTGATTTGGAGAGC
>Location:NODE_372995_length_1546_cov_22.922380	Coordinate:589	Reads:1	Hits:16	Allocated_reads:0.0625	Strand:-
TGTGGGATACTGTTTGTCTGTGATTTGGAGA
>Location:NODE_372995_length_1546_cov_22.922380	Coordinate:590	Reads:1	Hits:16	Allocated_reads:0.0625	Strand:-
TGTGGGATACTGTTTGTCTGTGATTTGGAG
>Location:NODE_372995_length_1546_cov_22.922380	Coordinate:591	Reads:1	Hits:24	Allocated_reads:0.0416666666666667	Strand:-
TGTGGGATACTGTTTGTCTGTGATTTGGA
>Location:NODE_372995_length_1546_cov_22.922380	Coordinate:595	Reads:1	Hits:30	Allocated_reads:0.0333333333333333	Strand:-
TCAAGAATGTGGGATACTGTTTGTCTGGGATT
>Location:NODE_372995_length_1546_cov_22.922380	Coordinate:597	Reads:1	Hits:32	Allocated_reads:0.03125	Strand:-
TCAAGAATGTGGGATACTGTTTGTCTGGGA
>Location:NODE_372995_length_1546_cov_22.922380	Coordinate:597	Reads:1	Hits:31	Allocated_reads:0.032258064516129	Strand:-
TCAAGAATGTGGGATACTGTTTGTCTGTGA
>Location:NODE_372995_length_1546_cov_22.922380	Coordinate:597	Reads:1	Hits:37	Allocated_reads:0.027027027027027	Strand:+
TCACAGACAAACAGTATCCCACATTC
>Location:NODE_372995_length_1546_cov_22.922380	Coordinate:599	Reads:4	Hits:34	Allocated_reads:0.117647058823529	Strand:-
TCAAGAATGTGGGATACTGTTTGTCTGT
>Location:NODE_372995_length_1546_cov_22.922380	Coordinate:600	Reads:1	Hits:31	Allocated_reads:0.032258064516129	Strand:+
CAGACAAACAGTATCCCACATTCTTGATT
>Location:NODE_372995_length_1546_cov_22.922380	Coordinate:600	Reads:2	Hits:34	Allocated_reads:0.0588235294117647	Strand:-
TCAAGAATGTGGGATACTGTTTGTCTG
>Location:NODE_372995_length_1546_cov_22.922380	Coordinate:601	Reads:5	Hits:34	Allocated_reads:0.147058823529412	Strand:-
TCAAGAATGTGGGATACTGTTTGTCT
>Location:NODE_372995_length_1546_cov_22.922380	Coordinate:602	Reads:21	Hits:204	Allocated_reads:0.102941176470588	Strand:-
TCAAGAATGTGGGATACTGTTTGTC
>Location:NODE_372995_length_1546_cov_22.922380	Coordinate:603	Reads:4	Hits:212	Allocated_reads:0.0188679245283019	Strand:-
TCAAGAATGTGGGATACTGTTTGT
>Location:NODE_372995_length_1546_cov_22.922380	Coordinate:606	Reads:1	Hits:1	Allocated_reads:1	Strand:+
AACAGTATCCCACATTCTTGATTTTGAGT
>Location:NODE_372995_length_1546_cov_22.922380	Coordinate:610	Reads:3	Hits:1	Allocated_reads:3	Strand:+
GTATCCCACATTCTTGATTTTGAGTTCACA
>Location:NODE_372995_length_1546_cov_22.922380	Coordinate:612	Reads:1	Hits:1	Allocated_reads:1	Strand:-
TTGTGAACTCAAAATCAAGAATGTGGGAT
>Location:NODE_372995_length_1546_cov_22.922380	Coordinate:617	Reads:1	Hits:1	Allocated_reads:1	Strand:+
ACATTCTTGATTTTGAGTTCACAAACAC
>Location:NODE_372995_length_1546_cov_22.922380	Coordinate:617	Reads:6	Hits:1	Allocated_reads:6	Strand:+
ACATTCTTGATTTTGAGTTCACAAACACT
>Location:NODE_372995_length_1546_cov_22.922380	Coordinate:617	Reads:1	Hits:1	Allocated_reads:1	Strand:+
ACATTCTTGATTTTGAGTTCACAAACACTT
>Location:NODE_372995_length_1546_cov_22.922380	Coordinate:622	Reads:1	Hits:1	Allocated_reads:1	Strand:+
CTTGATTTTGAGTTCACAAACACT
>Location:NODE_372995_length_1546_cov_22.922380	Coordinate:630	Reads:1	Hits:1	Allocated_reads:1	Strand:-
CGTTATTAGAAGTGTTTGTGAACTCA
>Location:NODE_372995_length_1546_cov_22.922380	Coordinate:631	Reads:1	Hits:1	Allocated_reads:1	Strand:+
GAGTTCACAAACACTTCTAATAACGACT
>Location:NODE_372995_length_1546_cov_22.922380	Coordinate:632	Reads:1	Hits:1	Allocated_reads:1	Strand:-
TTAGTCGTTATTAGAAGTGTTTGTGAACT
>Location:NODE_372995_length_1546_cov_22.922380	Coordinate:633	Reads:2	Hits:1	Allocated_reads:2	Strand:-
TTAGTCGTTATTAGAAGTGTTTGTGAAC
>Location:NODE_372995_length_1546_cov_22.922380	Coordinate:635	Reads:1	Hits:1	Allocated_reads:1	Strand:-
TAGTTAGTCGTTATTAGAAGTGTTTGTGA
>Location:NODE_372995_length_1546_cov_22.922380	Coordinate:636	Reads:2	Hits:1	Allocated_reads:2	Strand:-
GTAGTTAGTCGTTATTAGAAGTGTTTGTG
>Location:NODE_372995_length_1546_cov_22.922380	Coordinate:636	Reads:1	Hits:1	Allocated_reads:1	Strand:-
TAGTTAGTCGTTATTAGAAGTGTTTGTG
>Location:NODE_372995_length_1546_cov_22.922380	Coordinate:637	Reads:2	Hits:1	Allocated_reads:2	Strand:-
GTAGTTAGTCGTTATTAGAAGTGTTTGT
>Location:NODE_372995_length_1546_cov_22.922380	Coordinate:640	Reads:1	Hits:1	Allocated_reads:1	Strand:-
TAGTTAGTCGTTATTAGAAGTGTT
>Location:NODE_372995_length_1546_cov_22.922380	Coordinate:640	Reads:1	Hits:1	Allocated_reads:1	Strand:-
TTTAGAAGTAGTTAGTCGTTATTAGAAGTGTT
>Location:NODE_372995_length_1546_cov_22.922380	Coordinate:641	Reads:1	Hits:1	Allocated_reads:1	Strand:-
AAGTAGTTAGTCGTTATTAGAAGTGT
>Location:NODE_372995_length_1546_cov_22.922380	Coordinate:645	Reads:1	Hits:1	Allocated_reads:1	Strand:+
TTCTAATAACGACTAACTACTTCTAAAACT
>Location:NODE_372995_length_1546_cov_22.922380	Coordinate:646	Reads:2	Hits:1	Allocated_reads:2	Strand:+
TCTAATAACGACTAACTACTTCTAAAACT
>Location:NODE_372995_length_1546_cov_22.922380	Coordinate:648	Reads:1	Hits:1	Allocated_reads:1	Strand:+
TAATAACGACTAACTACTTCTAAAACT
>Location:NODE_372995_length_1546_cov_22.922380	Coordinate:648	Reads:1	Hits:1	Allocated_reads:1	Strand:+
TAATAACGACTAACTACTTCTAAAACTT
>Location:NODE_372995_length_1546_cov_22.922380	Coordinate:650	Reads:1	Hits:1	Allocated_reads:1	Strand:+
ATAACGACTAACTACTTCTAAAACTTTGGAGG
>Location:NODE_372995_length_1546_cov_22.922380	Coordinate:651	Reads:7	Hits:1	Allocated_reads:7	Strand:+
TAACGACTAACTACTTCTAAAACTTTGGA
>Location:NODE_372995_length_1546_cov_22.922380	Coordinate:651	Reads:7	Hits:1	Allocated_reads:7	Strand:+
TAACGACTAACTACTTCTAAAACTTTGGAG
>Location:NODE_372995_length_1546_cov_22.922380	Coordinate:651	Reads:15	Hits:1	Allocated_reads:15	Strand:+
TAACGACTAACTACTTCTAAAACTTTGGAGG
>Location:NODE_372995_length_1546_cov_22.922380	Coordinate:651	Reads:13	Hits:1	Allocated_reads:13	Strand:+
TAACGACTAACTACTTCTAAAACTTTGGAGGT
>Location:NODE_372995_length_1546_cov_22.922380	Coordinate:652	Reads:1	Hits:1	Allocated_reads:1	Strand:+
AACGACTAACTACTTCTAAAACTTTGGA
>Location:NODE_372995_length_1546_cov_22.922380	Coordinate:653	Reads:1	Hits:1	Allocated_reads:1	Strand:+
ACGACTAACTACTTCTAAAACTTTGGAGGT
>Location:NODE_372995_length_1546_cov_22.922380	Coordinate:654	Reads:1	Hits:1	Allocated_reads:1	Strand:+
CGACTAACTACTTCTAAAACTTTGG
>Location:NODE_372995_length_1546_cov_22.922380	Coordinate:654	Reads:1	Hits:1	Allocated_reads:1	Strand:+
CGACTAACTACTTCTAAAACTTTGGA
>Location:NODE_372995_length_1546_cov_22.922380	Coordinate:654	Reads:1	Hits:1	Allocated_reads:1	Strand:+
CGACTAACTACTTCTAAAACTTTGGCGG
>Location:NODE_372995_length_1546_cov_22.922380	Coordinate:654	Reads:12	Hits:1	Allocated_reads:12	Strand:+
CGACTAACTACTTCTAAAACTTTGGAGG
>Location:NODE_372995_length_1546_cov_22.922380	Coordinate:654	Reads:27	Hits:1	Allocated_reads:27	Strand:+
CGACTAACTACTTCTAAAACTTTGGAGGT
>Location:NODE_372995_length_1546_cov_22.922380	Coordinate:666	Reads:1	Hits:1	Allocated_reads:1	Strand:+
TCTAAAACTTTGGAGGTTGCAATATAATT
>Location:NODE_372995_length_1546_cov_22.922380	Coordinate:686	Reads:1	Hits:1	Allocated_reads:1	Strand:-
ACACTCTTTAACGTACAATTATATT
>Location:NODE_372995_length_1546_cov_22.922380	Coordinate:690	Reads:1	Hits:1	Allocated_reads:1	Strand:+
TAATTGTACGTTAAAGAGTGTTTTAT
>Location:NODE_372995_length_1546_cov_22.922380	Coordinate:715	Reads:1	Hits:1	Allocated_reads:1	Strand:+
TTAACATGCTTTCTGTCTCATTAATAAACA
>Location:NODE_372995_length_1546_cov_22.922380	Coordinate:716	Reads:1	Hits:1	Allocated_reads:1	Strand:+
TAACATGCTTTCTGTCTCATTAATAAAC
>Location:NODE_372995_length_1546_cov_22.922380	Coordinate:716	Reads:38	Hits:1	Allocated_reads:38	Strand:+
TAACATGCTTTCTGTCTCATTAATAAACA
>Location:NODE_372995_length_1546_cov_22.922380	Coordinate:721	Reads:1	Hits:1	Allocated_reads:1	Strand:+
TGCTTTCTGTCTCATTAATAAACATGA
>Location:NODE_372995_length_1546_cov_22.922380	Coordinate:735	Reads:1	Hits:1	Allocated_reads:1	Strand:+
TTAATAAACATGAGACTGTTTTATGCATTT
>Location:NODE_372995_length_1546_cov_22.922380	Coordinate:738	Reads:1	Hits:1	Allocated_reads:1	Strand:+
ATAAACATGAGACTGTTTTATGCATTTCCA
>Location:NODE_372995_length_1546_cov_22.922380	Coordinate:739	Reads:1	Hits:1	Allocated_reads:1	Strand:+
TAAACATGAGACTGTTTTATGCATTTCCG
>Location:NODE_372995_length_1546_cov_22.922380	Coordinate:739	Reads:1	Hits:1	Allocated_reads:1	Strand:-
TGGAAATGCATAAAACAGTCTCATGTTTA
>Location:NODE_372995_length_1546_cov_22.922380	Coordinate:745	Reads:1	Hits:1	Allocated_reads:1	Strand:+
TGAGACTGTTTTATGCATTTCCAGCT
>Location:NODE_372995_length_1546_cov_22.922380	Coordinate:751	Reads:1	Hits:1	Allocated_reads:1	Strand:+
TGTTTTATGCATTTCCAGCTATTTATT
>Location:NODE_372995_length_1546_cov_22.922380	Coordinate:755	Reads:1	Hits:1	Allocated_reads:1	Strand:+
TTATGCATTTCCAGCTATTTATTAGA
>Location:NODE_372995_length_1546_cov_22.922380	Coordinate:755	Reads:3	Hits:1	Allocated_reads:3	Strand:+
TTATGCATTTCCAGCTATTTATTAGATT
>Location:NODE_372995_length_1546_cov_22.922380	Coordinate:755	Reads:2	Hits:1	Allocated_reads:2	Strand:+
TTATGCATTTCCAGCTATTTATTAGATTT
>Location:NODE_372995_length_1546_cov_22.922380	Coordinate:755	Reads:1	Hits:1	Allocated_reads:1	Strand:+
TTATGCATTTCCAGCTATTTATTAGATTTT
>Location:NODE_372995_length_1546_cov_22.922380	Coordinate:755	Reads:1	Hits:1	Allocated_reads:1	Strand:+
TTATGCATTTCCAGCTATTTATTATATTTTT
>Location:NODE_372995_length_1546_cov_22.922380	Coordinate:779	Reads:1	Hits:1	Allocated_reads:1	Strand:-
CCTATGCCAAGTTTTTATATTTTAAAAAAATC
>Location:NODE_372995_length_1546_cov_22.922380	Coordinate:779	Reads:1	Hits:1	Allocated_reads:1	Strand:-
CCTATGCCAAGTTTTTATATTTTGAAAAAATC
>Location:NODE_372995_length_1546_cov_22.922380	Coordinate:780	Reads:7	Hits:1	Allocated_reads:7	Strand:-
CCTATGCCAAGTTTTTATATTTTGAAAAAAT
>Location:NODE_372995_length_1546_cov_22.922380	Coordinate:781	Reads:1	Hits:1	Allocated_reads:1	Strand:-
CCTATGCCAAGTTTTTATATTTTGAAAAAA
>Location:NODE_372995_length_1546_cov_22.922380	Coordinate:792	Reads:1	Hits:1	Allocated_reads:1	Strand:+
TATAAAAACTTGGCATAGGAATACACTTGA
>Location:NODE_372995_length_1546_cov_22.922380	Coordinate:792	Reads:1	Hits:1	Allocated_reads:1	Strand:+
TATAAAAACTTGGCATAGGAATACACTTGAA
>Location:NODE_372995_length_1546_cov_22.922380	Coordinate:794	Reads:1	Hits:1	Allocated_reads:1	Strand:+
TAAAAACTTGGCATAGGAATACACTTG
>Location:NODE_372995_length_1546_cov_22.922380	Coordinate:794	Reads:1	Hits:1	Allocated_reads:1	Strand:+
TAAAAACTTGGCATAGGAATCCACTTGAAAG
>Location:NODE_372995_length_1546_cov_22.922380	Coordinate:796	Reads:1	Hits:1	Allocated_reads:1	Strand:+
AAAACTTGGCATAGGAATACACTTGA
>Location:NODE_372995_length_1546_cov_22.922380	Coordinate:796	Reads:1	Hits:1	Allocated_reads:1	Strand:+
AAAACTTGGCATAGGAATACACTTGAAA
>Location:NODE_372995_length_1546_cov_22.922380	Coordinate:797	Reads:1	Hits:1	Allocated_reads:1	Strand:+
AAACTTGGCATAGGAATACACTTGA
>Location:NODE_372995_length_1546_cov_22.922380	Coordinate:797	Reads:1	Hits:1	Allocated_reads:1	Strand:+
AAACTTGGCATAGGAATACACTTGAAAGTA
>Location:NODE_372995_length_1546_cov_22.922380	Coordinate:798	Reads:1	Hits:1	Allocated_reads:1	Strand:+
AACTTGGCATAGGAATACACTTGAAAGTA
>Location:NODE_372995_length_1546_cov_22.922380	Coordinate:799	Reads:1	Hits:1	Allocated_reads:1	Strand:+
ACTTGGCATAGGAATACACTTGAAAGTAT
>Location:NODE_372995_length_1546_cov_22.922380	Coordinate:799	Reads:1	Hits:1	Allocated_reads:1	Strand:+
ACTTGGCATAGGAATACACTTGAAAGTATAAA
>Location:NODE_372995_length_1546_cov_22.922380	Coordinate:800	Reads:2	Hits:1	Allocated_reads:2	Strand:+
CTTGGCATAGGAATACACTTGAAAGTA
>Location:NODE_372995_length_1546_cov_22.922380	Coordinate:800	Reads:4	Hits:1	Allocated_reads:4	Strand:+
CTTGGCATAGGAATACACTTGAAAGTATA
>Location:NODE_372995_length_1546_cov_22.922380	Coordinate:800	Reads:3	Hits:1	Allocated_reads:3	Strand:+
CTTGGCATAGGAATACACTTGAAAGTATAA
>Location:NODE_372995_length_1546_cov_22.922380	Coordinate:801	Reads:29	Hits:1	Allocated_reads:29	Strand:+
TTGGCATAGGAATACACTTGAAAG
>Location:NODE_372995_length_1546_cov_22.922380	Coordinate:801	Reads:69	Hits:1	Allocated_reads:69	Strand:+
TTGGCATAGGAATACACTTGAAAGT
>Location:NODE_372995_length_1546_cov_22.922380	Coordinate:801	Reads:42	Hits:1	Allocated_reads:42	Strand:+
TTGGCATAGGAATACACTTGAAAGTA
>Location:NODE_372995_length_1546_cov_22.922380	Coordinate:801	Reads:1	Hits:1	Allocated_reads:1	Strand:+
TTGGCATAGGAATACACTTGAAAGTAA
>Location:NODE_372995_length_1546_cov_22.922380	Coordinate:801	Reads:1	Hits:1	Allocated_reads:1	Strand:+
TTGGCATAGGAATACACTTGAAAGTAC
>Location:NODE_372995_length_1546_cov_22.922380	Coordinate:801	Reads:70	Hits:1	Allocated_reads:70	Strand:+
TTGGCATAGGAATACACTTGAAAGTAT
>Location:NODE_372995_length_1546_cov_22.922380	Coordinate:801	Reads:1	Hits:1	Allocated_reads:1	Strand:+
TTGGCATAGGAATACACTTGAAACTATA
>Location:NODE_372995_length_1546_cov_22.922380	Coordinate:801	Reads:1	Hits:1	Allocated_reads:1	Strand:+
TTGGCATAGGAATACACTTGAAAGTATC
>Location:NODE_372995_length_1546_cov_22.922380	Coordinate:801	Reads:1	Hits:1	Allocated_reads:1	Strand:+
TTGGCATAGGAATACACTTGAAAGTGTG
>Location:NODE_372995_length_1546_cov_22.922380	Coordinate:801	Reads:4	Hits:1	Allocated_reads:4	Strand:+
TTGGCATAGGAATACACTTGAAAGTATT
>Location:NODE_372995_length_1546_cov_22.922380	Coordinate:801	Reads:401	Hits:1	Allocated_reads:401	Strand:+
TTGGCATAGGAATACACTTGAAAGTATA
>Location:NODE_372995_length_1546_cov_22.922380	Coordinate:801	Reads:1	Hits:1	Allocated_reads:1	Strand:+
TTGGCATAGGAATACACTTGAAAGCATTG
>Location:NODE_372995_length_1546_cov_22.922380	Coordinate:801	Reads:1	Hits:1	Allocated_reads:1	Strand:+
TTGGCATAGGAATACACTTGAAAGTACGA
>Location:NODE_372995_length_1546_cov_22.922380	Coordinate:801	Reads:1	Hits:1	Allocated_reads:1	Strand:+
TTGGCATAGGAATACACTTGAAAGTATCA
>Location:NODE_372995_length_1546_cov_22.922380	Coordinate:801	Reads:1	Hits:1	Allocated_reads:1	Strand:+
TTGGCATAGGAATACACTTGTAAGTATAA
>Location:NODE_372995_length_1546_cov_22.922380	Coordinate:801	Reads:138	Hits:1	Allocated_reads:138	Strand:+
TTGGCATAGGAATACACTTGAAAGTATAA
>Location:NODE_372995_length_1546_cov_22.922380	Coordinate:801	Reads:1	Hits:1	Allocated_reads:1	Strand:+
TTGGCATAGGAATACACTTGAAAATATAAA
>Location:NODE_372995_length_1546_cov_22.922380	Coordinate:801	Reads:1	Hits:1	Allocated_reads:1	Strand:+
TTGGCATAGGAATACACTTGAAAGTATAAC
>Location:NODE_372995_length_1546_cov_22.922380	Coordinate:801	Reads:1	Hits:1	Allocated_reads:1	Strand:+
TTGGCATAGGAATACACTTGAAAGTATATT
>Location:NODE_372995_length_1546_cov_22.922380	Coordinate:801	Reads:1	Hits:1	Allocated_reads:1	Strand:+
TTGGCATAGGAATACACTTGAAAGTATTTC
>Location:NODE_372995_length_1546_cov_22.922380	Coordinate:801	Reads:1	Hits:1	Allocated_reads:1	Strand:+
TTGGCATAGGAATACACTTGAAAGTATTTT
>Location:NODE_372995_length_1546_cov_22.922380	Coordinate:801	Reads:274	Hits:1	Allocated_reads:274	Strand:+
TTGGCATAGGAATACACTTGAAAGTATAAA
>Location:NODE_372995_length_1546_cov_22.922380	Coordinate:801	Reads:2	Hits:1	Allocated_reads:2	Strand:+
TTGGCATAGGAATACACTTGAAAGTATAAAT
>Location:NODE_372995_length_1546_cov_22.922380	Coordinate:801	Reads:2	Hits:1	Allocated_reads:2	Strand:+
TTGGCATAGGAATACACTTGAAAGTATAATT
>Location:NODE_372995_length_1546_cov_22.922380	Coordinate:801	Reads:215	Hits:1	Allocated_reads:215	Strand:+
TTGGCATAGGAATACACTTGAAAGTATAAAA
>Location:NODE_372995_length_1546_cov_22.922380	Coordinate:801	Reads:1	Hits:1	Allocated_reads:1	Strand:+
TTGGCATAGGAATACACTTGAAAGTATAAAGT
>Location:NODE_372995_length_1546_cov_22.922380	Coordinate:801	Reads:14	Hits:1	Allocated_reads:14	Strand:+
TTGGCATAGGAATACACTTGAAAGTATAAAAT
>Location:NODE_372995_length_1546_cov_22.922380	Coordinate:801	Reads:6	Hits:1	Allocated_reads:6	Strand:+
TTGGCATAGGAATACACTTGAAAGTATAAAAA
>Location:NODE_372995_length_1546_cov_22.922380	Coordinate:801	Reads:5	Hits:1	Allocated_reads:5	Strand:+
TTGGCATAGGAATACACTTGAAAGTATAAAATG
>Location:NODE_372995_length_1546_cov_22.922380	Coordinate:802	Reads:1	Hits:1	Allocated_reads:1	Strand:+
TGGCATAGGAATACACTTGAAAGT
>Location:NODE_372995_length_1546_cov_22.922380	Coordinate:802	Reads:2	Hits:1	Allocated_reads:2	Strand:+
TGGCATAGGAATACACTTGAAAGTA
>Location:NODE_372995_length_1546_cov_22.922380	Coordinate:802	Reads:4	Hits:1	Allocated_reads:4	Strand:+
TGGCATAGGAATACACTTGAAAGTATA
>Location:NODE_372995_length_1546_cov_22.922380	Coordinate:802	Reads:2	Hits:1	Allocated_reads:2	Strand:+
TGGCATAGGAATACACTTGAAAGTATAA
>Location:NODE_372995_length_1546_cov_22.922380	Coordinate:802	Reads:5	Hits:1	Allocated_reads:5	Strand:+
TGGCATAGGAATACACTTGAAAGTATAAA
>Location:NODE_372995_length_1546_cov_22.922380	Coordinate:802	Reads:11	Hits:1	Allocated_reads:11	Strand:+
TGGCATAGGAATACACTTGAAAGTATAAAA
>Location:NODE_372995_length_1546_cov_22.922380	Coordinate:802	Reads:2	Hits:1	Allocated_reads:2	Strand:+
TGGCATAGGAATACACTTGAAAGTATAAAAT
>Location:NODE_372995_length_1546_cov_22.922380	Coordinate:802	Reads:1	Hits:1	Allocated_reads:1	Strand:+
TGGCATAGGAATACACTTGAAAGTATAAAATG
>Location:NODE_372995_length_1546_cov_22.922380	Coordinate:805	Reads:5	Hits:1	Allocated_reads:5	Strand:+
CATAGGAATACACTTGAAAGTATA
>Location:NODE_372995_length_1546_cov_22.922380	Coordinate:805	Reads:1	Hits:1	Allocated_reads:1	Strand:+
CATAGGAATACACTTGAAAGTATAA
>Location:NODE_372995_length_1546_cov_22.922380	Coordinate:805	Reads:2	Hits:1	Allocated_reads:2	Strand:+
CATAGGAATACACTTGAAAGTATAAA
>Location:NODE_372995_length_1546_cov_22.922380	Coordinate:805	Reads:1	Hits:1	Allocated_reads:1	Strand:+
CATAGGAATACACTTGAAAGTATAAAA
>Location:NODE_372995_length_1546_cov_22.922380	Coordinate:807	Reads:1	Hits:1	Allocated_reads:1	Strand:+
TAGGAATACACTTGAAAGTATAAA
>Location:NODE_372995_length_1546_cov_22.922380	Coordinate:807	Reads:1	Hits:1	Allocated_reads:1	Strand:+
TAGGAATACACTTGAAAGTATAAAATG
>Location:NODE_372995_length_1546_cov_22.922380	Coordinate:838	Reads:1	Hits:1	Allocated_reads:1	Strand:+
TATAGTTTAAATGAACGAACATACC
>Location:NODE_372995_length_1546_cov_22.922380	Coordinate:838	Reads:3	Hits:1	Allocated_reads:3	Strand:+
TATAGTTTAAATGAACGAACATACCATCT
>Location:NODE_372995_length_1546_cov_22.922380	Coordinate:839	Reads:1	Hits:1	Allocated_reads:1	Strand:+
ATAGTTTAAATGAACGAACATACCATCTA
>Location:NODE_372995_length_1546_cov_22.922380	Coordinate:840	Reads:2	Hits:1	Allocated_reads:2	Strand:+
TAGTTTAAATGAACGAACATACCATCTA
>Location:NODE_372995_length_1546_cov_22.922380	Coordinate:840	Reads:3	Hits:1	Allocated_reads:3	Strand:+
TAGTTTAAATGAACGAACATACCATCTAAC
>Location:NODE_372995_length_1546_cov_22.922380	Coordinate:840	Reads:1	Hits:1	Allocated_reads:1	Strand:+
TAGTTTAAATGAACGAACATACCATCTAACA
>Location:NODE_372995_length_1546_cov_22.922380	Coordinate:843	Reads:1	Hits:1	Allocated_reads:1	Strand:+
TTTAAATGAACGAACATACCATCTAACAAA
>Location:NODE_372995_length_1546_cov_22.922380	Coordinate:845	Reads:3	Hits:1	Allocated_reads:3	Strand:+
TAAATGAACGAACATACCATCTAACAAA
>Location:NODE_372995_length_1546_cov_22.922380	Coordinate:846	Reads:11	Hits:1	Allocated_reads:11	Strand:+
AAATGAACGAACATACCATCTAACAAA
>Location:NODE_372995_length_1546_cov_22.922380	Coordinate:847	Reads:1	Hits:1	Allocated_reads:1	Strand:+
AATGAACGAACATACCATCTAACAAA
>Location:NODE_372995_length_1546_cov_22.922380	Coordinate:851	Reads:1	Hits:1	Allocated_reads:1	Strand:+
AACGAACATACCATCTAACAAACAATTAT
>Location:NODE_372995_length_1546_cov_22.922380	Coordinate:851	Reads:3	Hits:1	Allocated_reads:3	Strand:+
AACGAACATACCATCTAACAAACAATTATA
>Location:NODE_372995_length_1546_cov_22.922380	Coordinate:859	Reads:1	Hits:1	Allocated_reads:1	Strand:+
TACCATCTAACAAACAATTATAAAT
>Location:NODE_372995_length_1546_cov_22.922380	Coordinate:859	Reads:1	Hits:1	Allocated_reads:1	Strand:+
TACCATCTAACAAACAATTATAAATACC
>Location:NODE_372995_length_1546_cov_22.922380	Coordinate:859	Reads:2	Hits:1	Allocated_reads:2	Strand:+
TACCATCTAACAAACAATTATAAATACCC
>Location:NODE_372995_length_1546_cov_22.922380	Coordinate:859	Reads:4	Hits:1	Allocated_reads:4	Strand:+
TACCATCTAACAAACAATTATAAATACCCA
>Location:NODE_372995_length_1546_cov_22.922380	Coordinate:859	Reads:1	Hits:1	Allocated_reads:1	Strand:+
TACCATCTAACAAACAATTATAAATACCCACA
>Location:NODE_372995_length_1546_cov_22.922380	Coordinate:861	Reads:1	Hits:1	Allocated_reads:1	Strand:-
TGTGGGTATTTATAATTGTTTGTTAGATGG
>Location:NODE_372995_length_1546_cov_22.922380	Coordinate:863	Reads:2	Hits:1	Allocated_reads:2	Strand:-
TGGGTATTTATAATTGTTTGTTAGAT
>Location:NODE_372995_length_1546_cov_22.922380	Coordinate:867	Reads:1	Hits:1	Allocated_reads:1	Strand:-
TTTGTGGGTATTTATAATTGTTTGTT
>Location:NODE_372995_length_1546_cov_22.922380	Coordinate:874	Reads:1	Hits:1	Allocated_reads:1	Strand:+
AATTATAAATACCCACAAAAACAACTTAAT
>Location:NODE_372995_length_1546_cov_22.922380	Coordinate:879	Reads:1	Hits:1	Allocated_reads:1	Strand:+
TAAATACCCACAAAAACAACTTAATTCATCC
>Location:NODE_372995_length_1546_cov_22.922380	Coordinate:879	Reads:1	Hits:1	Allocated_reads:1	Strand:+
TAAATACCCACAAAAACAACTTAATTCATCCT
>Location:NODE_372995_length_1546_cov_22.922380	Coordinate:879	Reads:2	Hits:1	Allocated_reads:2	Strand:+
TAAATACCCACAAAAACAACTTAATTCATCCTT
>Location:NODE_372995_length_1546_cov_22.922380	Coordinate:881	Reads:2	Hits:1	Allocated_reads:2	Strand:-
GATGAATTAAGTTGTTTTTGTGGGTATT
>Location:NODE_372995_length_1546_cov_22.922380	Coordinate:883	Reads:2	Hits:1	Allocated_reads:2	Strand:+
TACCCACAAAAACAACTTAATTCATCCT
>Location:NODE_372995_length_1546_cov_22.922380	Coordinate:883	Reads:8	Hits:1	Allocated_reads:8	Strand:+
TACCCACAAAAACAACTTAATTCATCCTT
>Location:NODE_372995_length_1546_cov_22.922380	Coordinate:883	Reads:6	Hits:1	Allocated_reads:6	Strand:+
TACCCACAAAAACAACTTAATTCATCCTTT
>Location:NODE_372995_length_1546_cov_22.922380	Coordinate:883	Reads:1	Hits:1	Allocated_reads:1	Strand:+
TACCCACAAAAACAACTTAATTCATCCTTTA
>Location:NODE_372995_length_1546_cov_22.922380	Coordinate:891	Reads:1	Hits:1	Allocated_reads:1	Strand:+
AAAACAACTTAATTCATCCTTTATAAAATA
>Location:NODE_372995_length_1546_cov_22.922380	Coordinate:895	Reads:1	Hits:1	Allocated_reads:1	Strand:+
CAACTTAATTCATCCTTTATAAAATATA
>Location:NODE_372995_length_1546_cov_22.922380	Coordinate:897	Reads:1	Hits:1	Allocated_reads:1	Strand:+
ACTTAATTCATCCTTTATAAAATATAATT
>Location:NODE_372995_length_1546_cov_22.922380	Coordinate:899	Reads:1	Hits:1	Allocated_reads:1	Strand:+
TTAATTCATCCTTTATAAAATATAATTTCG
>Location:NODE_372995_length_1546_cov_22.922380	Coordinate:899	Reads:1	Hits:1	Allocated_reads:1	Strand:+
TTAATTCATCCTTTATAAAATATAATTTTGGA
>Location:NODE_372995_length_1546_cov_22.922380	Coordinate:914	Reads:1	Hits:1	Allocated_reads:1	Strand:+
TAAAATATAATTTTGGATATTTGAACATTA
>Location:NODE_372995_length_1546_cov_22.922380	Coordinate:915	Reads:1	Hits:1	Allocated_reads:1	Strand:-
AATGTTCAAATATCCAAAATTATATTTT
>Location:NODE_372995_length_1546_cov_22.922380	Coordinate:916	Reads:3	Hits:1	Allocated_reads:3	Strand:-
AATGTTCAAATATCCAAAATTATATTT
>Location:NODE_372995_length_1546_cov_22.922380	Coordinate:917	Reads:1	Hits:1	Allocated_reads:1	Strand:+
AATATAATTTTGGATATTTGAACATTATA
>Location:NODE_372995_length_1546_cov_22.922380	Coordinate:917	Reads:1	Hits:1	Allocated_reads:1	Strand:-
AATGTTCAAATATCCAAAATTATATT
>Location:NODE_372995_length_1546_cov_22.922380	Coordinate:924	Reads:6	Hits:1	Allocated_reads:6	Strand:+
TTTTGGATATTTGAACATTATAAACATT
>Location:NODE_372995_length_1546_cov_22.922380	Coordinate:924	Reads:4	Hits:1	Allocated_reads:4	Strand:+
TTTTGGATATTTGAACATTATAAACATTT
>Location:NODE_372995_length_1546_cov_22.922380	Coordinate:924	Reads:1	Hits:1	Allocated_reads:1	Strand:+
TTTTGGATATTTGAACATTATAAACATTTT
>Location:NODE_372995_length_1546_cov_22.922380	Coordinate:925	Reads:2	Hits:1	Allocated_reads:2	Strand:+
TTTGGATATTTGAACATTATAAACATT
>Location:NODE_372995_length_1546_cov_22.922380	Coordinate:925	Reads:1	Hits:1	Allocated_reads:1	Strand:+
TTTGGATATTTGAACATTATAAACATTT
>Location:NODE_372995_length_1546_cov_22.922380	Coordinate:926	Reads:1	Hits:1	Allocated_reads:1	Strand:+
TTGGATATTTGAACATTATAAACA
>Location:NODE_372995_length_1546_cov_22.922380	Coordinate:926	Reads:2	Hits:1	Allocated_reads:2	Strand:+
TTGGATATTTGAACATTATAAACATTT
>Location:NODE_372995_length_1546_cov_22.922380	Coordinate:926	Reads:3	Hits:1	Allocated_reads:3	Strand:+
TTGGATATTTGAACATTATAAACATTTT
>Location:NODE_372995_length_1546_cov_22.922380	Coordinate:926	Reads:1	Hits:1	Allocated_reads:1	Strand:+
TTGGATATTTGAACATTATAAACATTTCCA
>Location:NODE_372995_length_1546_cov_22.922380	Coordinate:926	Reads:2	Hits:1	Allocated_reads:2	Strand:+
TTGGATATTTGAACATTATAAACATTTTGA
>Location:NODE_372995_length_1546_cov_22.922380	Coordinate:926	Reads:1	Hits:1	Allocated_reads:1	Strand:+
TTGGATATTTGAACATTATAAACATTTTGAAC
>Location:NODE_372995_length_1546_cov_22.922380	Coordinate:926	Reads:1	Hits:1	Allocated_reads:1	Strand:+
TTGGATATTTGAACATTATAAACATTTTGAACA
>Location:NODE_372995_length_1546_cov_22.922380	Coordinate:927	Reads:1	Hits:1	Allocated_reads:1	Strand:+
TGGATATTTGAACATTATAAACATTTTGA
>Location:NODE_372995_length_1546_cov_22.922380	Coordinate:933	Reads:1	Hits:1	Allocated_reads:1	Strand:+
TTTGAACATTATAAACATTTTGAACA
>Location:NODE_372995_length_1546_cov_22.922380	Coordinate:933	Reads:3	Hits:1	Allocated_reads:3	Strand:+
TTTGAACATTATAAACATTTTGAACAAA
>Location:NODE_372995_length_1546_cov_22.922380	Coordinate:933	Reads:5	Hits:1	Allocated_reads:5	Strand:+
TTTGAACATTATAAACATTTTGAACAAAA
>Location:NODE_372995_length_1546_cov_22.922380	Coordinate:933	Reads:1	Hits:1	Allocated_reads:1	Strand:+
TTTGAACATTATAAACATTTTGAACAAAAC
>Location:NODE_372995_length_1546_cov_22.922380	Coordinate:933	Reads:1	Hits:1	Allocated_reads:1	Strand:+
TTTGAACATTATAAACATTTTGAACAAACC
>Location:NODE_372995_length_1546_cov_22.922380	Coordinate:933	Reads:1	Hits:1	Allocated_reads:1	Strand:+
TTTGAACATTATAAACATTTTGAACAAAACA
>Location:NODE_372995_length_1546_cov_22.922380	Coordinate:937	Reads:1	Hits:1	Allocated_reads:1	Strand:+
AACATTATAAACATTTTGAACAAAACAA
>Location:NODE_372995_length_1546_cov_22.922380	Coordinate:941	Reads:1	Hits:1	Allocated_reads:1	Strand:+
TTATAAACATTTTGAACAAAACAAAGT
>Location:NODE_372995_length_1546_cov_22.922380	Coordinate:946	Reads:1	Hits:1	Allocated_reads:1	Strand:-
ACAGTTACTTTGTTTTGTTCAAAATGTT
>Location:NODE_372995_length_1546_cov_22.922380	Coordinate:950	Reads:1	Hits:1	Allocated_reads:1	Strand:+
TTTTGAACAAAACAAAGTAACTGTATTT
>Location:NODE_372995_length_1546_cov_22.922380	Coordinate:959	Reads:1	Hits:1	Allocated_reads:1	Strand:+
AAACAAAGTAACTGTATTTTAATTTCTCT
>Location:NODE_372995_length_1546_cov_22.922380	Coordinate:959	Reads:2	Hits:1	Allocated_reads:2	Strand:+
AAACAAAGTAACTGTATTTTAAATTCTCT
>Location:NODE_372995_length_1546_cov_22.922380	Coordinate:959	Reads:6	Hits:1	Allocated_reads:6	Strand:+
AAACAAAGTAACTGTATTTTAAATTCTCTT
>Location:NODE_372995_length_1546_cov_22.922380	Coordinate:959	Reads:1	Hits:1	Allocated_reads:1	Strand:+
AAACAAAGTAACTGTATTTTAAATTCTCTTTT
>Location:NODE_372995_length_1546_cov_22.922380	Coordinate:959	Reads:1	Hits:1	Allocated_reads:1	Strand:-
AGAGAATTTAAAATACAGTTACTTTGTTT
>Location:NODE_372995_length_1546_cov_22.922380	Coordinate:961	Reads:1	Hits:1	Allocated_reads:1	Strand:+
ACAAAGTAACTGTATTTTAAATTCTCT
>Location:NODE_372995_length_1546_cov_22.922380	Coordinate:962	Reads:1	Hits:1	Allocated_reads:1	Strand:+
CAAAGTAACTGTATTTTAAATTCTCT
>Location:NODE_372995_length_1546_cov_22.922380	Coordinate:962	Reads:6	Hits:1	Allocated_reads:6	Strand:+
CAAAGTAACTGTATTTTAAATTCTCTTT
>Location:NODE_372995_length_1546_cov_22.922380	Coordinate:962	Reads:55	Hits:1	Allocated_reads:55	Strand:+
CAAAGTAACTGTATTTTAAATTCTCTTTT
>Location:NODE_372995_length_1546_cov_22.922380	Coordinate:962	Reads:8	Hits:1	Allocated_reads:8	Strand:+
CAAAGTAACTGTATTTTAAATTCTCTTTTT
>Location:NODE_372995_length_1546_cov_22.922380	Coordinate:962	Reads:2	Hits:1	Allocated_reads:2	Strand:+
CAAAGTAACTGTATTTTAAATTCTCTTTTTGA
>Location:NODE_372995_length_1546_cov_22.922380	Coordinate:962	Reads:2	Hits:1	Allocated_reads:2	Strand:+
CAAAGTAACTGTATTTTAAATTCTCTTTTTGT
>Location:NODE_372995_length_1546_cov_22.922380	Coordinate:963	Reads:1	Hits:1	Allocated_reads:1	Strand:+
AAAGTAACTGTATTTTAAATTCTCTT
>Location:NODE_372995_length_1546_cov_22.922380	Coordinate:963	Reads:1	Hits:1	Allocated_reads:1	Strand:+
AAAGTAACTGTATTTTAAATTCTCTTT
>Location:NODE_372995_length_1546_cov_22.922380	Coordinate:963	Reads:8	Hits:1	Allocated_reads:8	Strand:+
AAAGTAACTGTATTTTAAATTCTCTTTT
>Location:NODE_372995_length_1546_cov_22.922380	Coordinate:963	Reads:4	Hits:1	Allocated_reads:4	Strand:+
AAAGTAACTGTATTTTAAATTCTCTTTTT
>Location:NODE_372995_length_1546_cov_22.922380	Coordinate:963	Reads:1	Hits:1	Allocated_reads:1	Strand:+
AAAGTAACTGTATTTTAAATTCTCTTTCAC
>Location:NODE_372995_length_1546_cov_22.922380	Coordinate:963	Reads:1	Hits:1	Allocated_reads:1	Strand:+
AAAGTAACTGTATTTTAAATTCTCTTTTTG
>Location:NODE_372995_length_1546_cov_22.922380	Coordinate:963	Reads:1	Hits:1	Allocated_reads:1	Strand:+
AAAGTAACTGTATTTTAAATTCTCTTTTTGC
>Location:NODE_372995_length_1546_cov_22.922380	Coordinate:963	Reads:8	Hits:1	Allocated_reads:8	Strand:+
AAAGTAACTGTATTTTAAATTCTCTTTTTGA
>Location:NODE_372995_length_1546_cov_22.922380	Coordinate:963	Reads:1	Hits:1	Allocated_reads:1	Strand:+
AAAGTAACTGTATTTTAAATTCTCTTTTTGATG
>Location:NODE_372995_length_1546_cov_22.922380	Coordinate:963	Reads:1	Hits:1	Allocated_reads:1	Strand:+
AAAGTAACTGTATTTTAAATTCTCTTTTTGATGT
>Location:NODE_372995_length_1546_cov_22.922380	Coordinate:964	Reads:1	Hits:1	Allocated_reads:1	Strand:+
AAGTAACTGTATTTTAAATTCTCTT
>Location:NODE_372995_length_1546_cov_22.922380	Coordinate:964	Reads:2	Hits:1	Allocated_reads:2	Strand:+
AAGTAACTGTATTTTAAATTCTCTTT
>Location:NODE_372995_length_1546_cov_22.922380	Coordinate:964	Reads:1	Hits:1	Allocated_reads:1	Strand:+
AAGTAACTGTATTTTAAATTCTTTTTT
>Location:NODE_372995_length_1546_cov_22.922380	Coordinate:964	Reads:13	Hits:1	Allocated_reads:13	Strand:+
AAGTAACTGTATTTTAAATTCTCTTTT
>Location:NODE_372995_length_1546_cov_22.922380	Coordinate:964	Reads:1	Hits:1	Allocated_reads:1	Strand:+
AAGTAACTGTATTTTAAATTCTCTCTTT
>Location:NODE_372995_length_1546_cov_22.922380	Coordinate:964	Reads:4	Hits:1	Allocated_reads:4	Strand:+
AAGTAACTGTATTTTAAATTCTCTTTTT
>Location:NODE_372995_length_1546_cov_22.922380	Coordinate:964	Reads:1	Hits:1	Allocated_reads:1	Strand:+
AAGTAACTGTATTTTAAATTCTCTTTTTGC
>Location:NODE_372995_length_1546_cov_22.922380	Coordinate:964	Reads:7	Hits:1	Allocated_reads:7	Strand:+
AAGTAACTGTATTTTAAATTCTCTTTTTGA
>Location:NODE_372995_length_1546_cov_22.922380	Coordinate:964	Reads:2	Hits:1	Allocated_reads:2	Strand:+
AAGTAACTGTATTTTAAATTCTCTTTTTGAT
>Location:NODE_372995_length_1546_cov_22.922380	Coordinate:964	Reads:4	Hits:1	Allocated_reads:4	Strand:+
AAGTAACTGTATTTTAAATTCTCTTTTTGATG
>Location:NODE_372995_length_1546_cov_22.922380	Coordinate:964	Reads:8	Hits:1	Allocated_reads:8	Strand:+
AAGTAACTGTATTTTAAATTCTCTTTTTGATGT
>Location:NODE_372995_length_1546_cov_22.922380	Coordinate:965	Reads:1	Hits:1	Allocated_reads:1	Strand:+
AGTAACTGTATTTTAAATTCTCTTTT
>Location:NODE_372995_length_1546_cov_22.922380	Coordinate:965	Reads:1	Hits:1	Allocated_reads:1	Strand:+
AGTAACTGTATTTTAAATTCTCTTTTTGATG
>Location:NODE_372995_length_1546_cov_22.922380	Coordinate:965	Reads:4	Hits:1	Allocated_reads:4	Strand:+
AGTAACTGTATTTTAAATTCTCTTTTTGATGT
>Location:NODE_372995_length_1546_cov_22.922380	Coordinate:966	Reads:2	Hits:1	Allocated_reads:2	Strand:+
GTAACTGTATTTTAAATTCTCTTTTTGATGT
>Location:NODE_372995_length_1546_cov_22.922380	Coordinate:966	Reads:1	Hits:1	Allocated_reads:1	Strand:+
GTAACTGTATTTTAAATTCTCTTTTTGATGTC
>Location:NODE_372995_length_1546_cov_22.922380	Coordinate:967	Reads:1	Hits:1	Allocated_reads:1	Strand:+
TAACTGTATTTTAAATTCTCTTTT
>Location:NODE_372995_length_1546_cov_22.922380	Coordinate:967	Reads:1	Hits:1	Allocated_reads:1	Strand:+
TAACTGTATTTTAAATTCTCTTTTTGATG
>Location:NODE_372995_length_1546_cov_22.922380	Coordinate:967	Reads:4	Hits:1	Allocated_reads:4	Strand:+
TAACTGTATTTTAAATTCTCTTTTTGATGT
>Location:NODE_372995_length_1546_cov_22.922380	Coordinate:969	Reads:1	Hits:1	Allocated_reads:1	Strand:-
TGACATCAAAAAGAGAATTTAAAATACAGT
>Location:NODE_372995_length_1546_cov_22.922380	Coordinate:973	Reads:1	Hits:1	Allocated_reads:1	Strand:-
TACTGACATCAAAAAGAGAATTTAAAATA
>Location:NODE_372995_length_1546_cov_22.922380	Coordinate:974	Reads:1	Hits:1	Allocated_reads:1	Strand:-
ATTACTGACATCAAAAAGAGAATTTAAAAT
>Location:NODE_372995_length_1546_cov_22.922380	Coordinate:978	Reads:1	Hits:1	Allocated_reads:1	Strand:+
TAAATTCTCTTTTTGATGTCAGTAATT
>Location:NODE_372995_length_1546_cov_22.922380	Coordinate:978	Reads:1	Hits:1	Allocated_reads:1	Strand:+
TAAATTCTCTTTTTGATGTCAGTAATTTGTT
>Location:NODE_372995_length_1546_cov_22.922380	Coordinate:979	Reads:1	Hits:1	Allocated_reads:1	Strand:-
GGGAAACAAATTACTGACATCAAAAAGAGAATTT
>Location:NODE_372995_length_1546_cov_22.922380	Coordinate:980	Reads:1	Hits:1	Allocated_reads:1	Strand:-
AGGGAAACAAATTACTGACATCAAAAAGAGAATT
>Location:NODE_372995_length_1546_cov_22.922380	Coordinate:980	Reads:1	Hits:1	Allocated_reads:1	Strand:-
GGGAAACAAATTACTGACATCAAAAAGAGAATT
>Location:NODE_372995_length_1546_cov_22.922380	Coordinate:981	Reads:1	Hits:1	Allocated_reads:1	Strand:-
AAGGGAAACAAATTACTGACATCAAAAAGAGAAT
>Location:NODE_372995_length_1546_cov_22.922380	Coordinate:982	Reads:1	Hits:1	Allocated_reads:1	Strand:-
AGGGAAACAAATTACTGACATCAAAAAGAGAA
>Location:NODE_372995_length_1546_cov_22.922380	Coordinate:983	Reads:4	Hits:1	Allocated_reads:4	Strand:-
AGGGAAACAAATTACTGACATCAAAAAGAGA
>Location:NODE_372995_length_1546_cov_22.922380	Coordinate:983	Reads:4	Hits:1	Allocated_reads:4	Strand:-
GGGAAACAAATTACTGACATCAAAAAGAGA
>Location:NODE_372995_length_1546_cov_22.922380	Coordinate:985	Reads:1	Hits:1	Allocated_reads:1	Strand:-
AAAAGGGAAACAAATTACTGACATCAAAAAGA
>Location:NODE_372995_length_1546_cov_22.922380	Coordinate:985	Reads:14	Hits:1	Allocated_reads:14	Strand:-
AAGGGAAACAAATTACTGACATCAAAAAGA
>Location:NODE_372995_length_1546_cov_22.922380	Coordinate:985	Reads:1	Hits:1	Allocated_reads:1	Strand:-
AGGGAAACAAATTACTGACATCAAAAAAA
>Location:NODE_372995_length_1546_cov_22.922380	Coordinate:985	Reads:1	Hits:1	Allocated_reads:1	Strand:-
AGGGAAACAAATTACTGACATCAAAAAGC
>Location:NODE_372995_length_1546_cov_22.922380	Coordinate:985	Reads:17	Hits:1	Allocated_reads:17	Strand:-
AGGGAAACAAATTACTGACATCAAAAAGA
>Location:NODE_372995_length_1546_cov_22.922380	Coordinate:985	Reads:2	Hits:1	Allocated_reads:2	Strand:-
GGGAAACAAATTACTGACATCAAAAAGA
>Location:NODE_372995_length_1546_cov_22.922380	Coordinate:986	Reads:1	Hits:1	Allocated_reads:1	Strand:-
AAGGGAAACAAATTACTGACATCAAAATT
>Location:NODE_372995_length_1546_cov_22.922380	Coordinate:986	Reads:2	Hits:1	Allocated_reads:2	Strand:-
AAGGGAAACAAATTACTGACATCAAAAAG
>Location:NODE_372995_length_1546_cov_22.922380	Coordinate:986	Reads:1	Hits:1	Allocated_reads:1	Strand:-
AGGGAAACAAATTACTGACATCAAAAGA
>Location:NODE_372995_length_1546_cov_22.922380	Coordinate:986	Reads:1	Hits:1	Allocated_reads:1	Strand:-
GGGAAACAAATTACTGACATCAAAAAG
>Location:NODE_372995_length_1546_cov_22.922380	Coordinate:988	Reads:1	Hits:1	Allocated_reads:1	Strand:+
TTTTGATGTCAGTAATTTGTATCCCT
>Location:NODE_372995_length_1546_cov_22.922380	Coordinate:989	Reads:1	Hits:1	Allocated_reads:1	Strand:+
TTTGATGTCAGTAATTTGTTTCCCT
>Location:NODE_372995_length_1546_cov_22.922380	Coordinate:989	Reads:1	Hits:1	Allocated_reads:1	Strand:+
TTTGATGTCAGTAATTTGTTTCCCTT
>Location:NODE_372995_length_1546_cov_22.922380	Coordinate:991	Reads:1	Hits:1	Allocated_reads:1	Strand:+
TGATGTCAGTAATTTGTTTCCCTTTTTGA
>Location:NODE_372995_length_1546_cov_22.922380	Coordinate:991	Reads:2	Hits:1	Allocated_reads:2	Strand:+
TGATGTCAGTAATTTGTTTCCCTTTTTGAT
>Location:NODE_372995_length_1546_cov_22.922380	Coordinate:991	Reads:4	Hits:1	Allocated_reads:4	Strand:+
TGATGTCAGTAATTTGTTTCCCTTTTTGATT
>Location:NODE_372995_length_1546_cov_22.922380	Coordinate:994	Reads:1	Hits:1	Allocated_reads:1	Strand:+
TGTCAGTAATTTGTTTCCCTTTTT
>Location:NODE_372995_length_1546_cov_22.922380	Coordinate:994	Reads:2	Hits:1	Allocated_reads:2	Strand:+
TGTCAGTAATTTGTTTCCCTTTTTGATT
>Location:NODE_372995_length_1546_cov_22.922380	Coordinate:994	Reads:4	Hits:1	Allocated_reads:4	Strand:+
TGTCAGTAATTTGTTTCCCTTTTTGATTT
>Location:NODE_372995_length_1546_cov_22.922380	Coordinate:998	Reads:1	Hits:1	Allocated_reads:1	Strand:-
AAAATCAAAAAGGGAAACAAATTACT
>Location:NODE_372995_length_1546_cov_22.922380	Coordinate:1000	Reads:1	Hits:1	Allocated_reads:1	Strand:+
TAATTTGTTTCCCTTTTTGATTTTCACACT
>Location:NODE_372995_length_1546_cov_22.922380	Coordinate:1003	Reads:2	Hits:1	Allocated_reads:2	Strand:+
TTTGTTTCCCTTTTTGATTTTCACACTGA
>Location:NODE_372995_length_1546_cov_22.922380	Coordinate:1004	Reads:1	Hits:1	Allocated_reads:1	Strand:+
TTGTTTCCCTTTTTGATTTTCACA
>Location:NODE_372995_length_1546_cov_22.922380	Coordinate:1004	Reads:2	Hits:1	Allocated_reads:2	Strand:+
TTGTTTCCCTTTTTGATTTTCACACT
>Location:NODE_372995_length_1546_cov_22.922380	Coordinate:1004	Reads:12	Hits:1	Allocated_reads:12	Strand:+
TTGTTTCCCTTTTTGATTTTCACACTGA
>Location:NODE_372995_length_1546_cov_22.922380	Coordinate:1004	Reads:8	Hits:1	Allocated_reads:8	Strand:+
TTGTTTCCCTTTTTGATTTTCACACTGAC
>Location:NODE_372995_length_1546_cov_22.922380	Coordinate:1004	Reads:2	Hits:1	Allocated_reads:2	Strand:+
TTGTTTCCCTTTTTGATTTTCACACTGACG
>Location:NODE_372995_length_1546_cov_22.922380	Coordinate:1004	Reads:2	Hits:1	Allocated_reads:2	Strand:+
TTGTTTCCCTTTTTGATTTTCACACTGACGA
>Location:NODE_372995_length_1546_cov_22.922380	Coordinate:1004	Reads:1	Hits:1	Allocated_reads:1	Strand:+
TTGTTTCCCTTTTTGATTTTCACACTGACGAT
>Location:NODE_372995_length_1546_cov_22.922380	Coordinate:1005	Reads:2	Hits:1	Allocated_reads:2	Strand:+
TGTTTCCCTTTTTGATTTTCACACT
>Location:NODE_372995_length_1546_cov_22.922380	Coordinate:1005	Reads:4	Hits:1	Allocated_reads:4	Strand:+
TGTTTCCCTTTTTGATTTTCACACTGA
>Location:NODE_372995_length_1546_cov_22.922380	Coordinate:1005	Reads:1	Hits:1	Allocated_reads:1	Strand:+
TGTTTCCCTTTTTGATTTTAACACTGAC
>Location:NODE_372995_length_1546_cov_22.922380	Coordinate:1005	Reads:3	Hits:1	Allocated_reads:3	Strand:+
TGTTTCCCTTTTTGATTTTCACACTGACGA
>Location:NODE_372995_length_1546_cov_22.922380	Coordinate:1005	Reads:1	Hits:1	Allocated_reads:1	Strand:+
TGTTTCCCTTTTTGATTTTCACACTGACGAT
>Location:NODE_372995_length_1546_cov_22.922380	Coordinate:1007	Reads:1	Hits:1	Allocated_reads:1	Strand:+
TTTCCCTTTTTGATTTTCACACTGACGA
>Location:NODE_372995_length_1546_cov_22.922380	Coordinate:1007	Reads:2	Hits:1	Allocated_reads:2	Strand:+
TTTCCCTTTTTGATTTTCACACTGACGAT
>Location:NODE_372995_length_1546_cov_22.922380	Coordinate:1007	Reads:1	Hits:1	Allocated_reads:1	Strand:+
TTTCCCTTTTTGATTTTCACACTGACGATG
>Location:NODE_372995_length_1546_cov_22.922380	Coordinate:1007	Reads:1	Hits:1	Allocated_reads:1	Strand:+
TTTCCCTTTTTGATTTTCACACTGACGATGA
>Location:NODE_372995_length_1546_cov_22.922380	Coordinate:1008	Reads:1	Hits:1	Allocated_reads:1	Strand:+
TTCCCTTTTTGATTTTCACACTGACGATG
>Location:NODE_372995_length_1546_cov_22.922380	Coordinate:1008	Reads:1	Hits:1	Allocated_reads:1	Strand:+
TTCCCTTTTTGATTTTCACACTGACGATGAC
>Location:NODE_372995_length_1546_cov_22.922380	Coordinate:1009	Reads:1	Hits:1	Allocated_reads:1	Strand:+
TCCCTTTTTGATTTTCACACTGACGATA
>Location:NODE_372995_length_1546_cov_22.922380	Coordinate:1010	Reads:1	Hits:1	Allocated_reads:1	Strand:-
TGTCATCGTCAGTGTGAAAATCAAAAAGGG
>Location:NODE_372995_length_1546_cov_22.922380	Coordinate:1014	Reads:3	Hits:1	Allocated_reads:3	Strand:+
TTTTGATTTTCACACTGACGATGAC
>Location:NODE_372995_length_1546_cov_22.922380	Coordinate:1014	Reads:1	Hits:1	Allocated_reads:1	Strand:+
TTTTGATTTTCACACTGACGATGACAG
>Location:NODE_372995_length_1546_cov_22.922380	Coordinate:1014	Reads:1	Hits:1	Allocated_reads:1	Strand:+
TTTTGATTTTCACACTGACCATGACAGT
>Location:NODE_372995_length_1546_cov_22.922380	Coordinate:1014	Reads:14	Hits:1	Allocated_reads:14	Strand:+
TTTTGATTTTCACACTGACGATGACAGT
>Location:NODE_372995_length_1546_cov_22.922380	Coordinate:1014	Reads:23	Hits:1	Allocated_reads:23	Strand:+
TTTTGATTTTCACACTGACGATGACAGTT
>Location:NODE_372995_length_1546_cov_22.922380	Coordinate:1014	Reads:1	Hits:1	Allocated_reads:1	Strand:+
TTTTGATTTTCACACTGACGATGACAGTTGCC
>Location:NODE_372995_length_1546_cov_22.922380	Coordinate:1014	Reads:5	Hits:1	Allocated_reads:5	Strand:+
TTTTGATTTTCACACTGACGATGACAGTTGCCT
>Location:NODE_372995_length_1546_cov_22.922380	Coordinate:1015	Reads:2	Hits:1	Allocated_reads:2	Strand:+
TTTGATTTTCACACTGACGATGACAGTT
>Location:NODE_372995_length_1546_cov_22.922380	Coordinate:1015	Reads:2	Hits:1	Allocated_reads:2	Strand:+
TTTGATTTTCACACTGACGATGACAGTTGCC
>Location:NODE_372995_length_1546_cov_22.922380	Coordinate:1015	Reads:4	Hits:1	Allocated_reads:4	Strand:+
TTTGATTTTCACACTGACGATGACAGTTGCCT
>Location:NODE_372995_length_1546_cov_22.922380	Coordinate:1016	Reads:1	Hits:1	Allocated_reads:1	Strand:+
TTGATTTTCACACTGACGATGACAGTTGCCT
>Location:NODE_372995_length_1546_cov_22.922380	Coordinate:1018	Reads:1	Hits:1	Allocated_reads:1	Strand:+
GATTTTCACACTGACGATGACAGTTGCC
>Location:NODE_372995_length_1546_cov_22.922380	Coordinate:1018	Reads:1	Hits:1	Allocated_reads:1	Strand:+
GATTTTCACACTGACGATGACAGTTGCCTT
>Location:NODE_372995_length_1546_cov_22.922380	Coordinate:1021	Reads:1	Hits:1	Allocated_reads:1	Strand:+
TTTCACACTGACGATGACAGTTGCCTTC
>Location:NODE_372995_length_1546_cov_22.922380	Coordinate:1021	Reads:1	Hits:1	Allocated_reads:1	Strand:+
TTTCACACTGACGATGACAGTTGCCTTCT
>Location:NODE_372995_length_1546_cov_22.922380	Coordinate:1022	Reads:1	Hits:1	Allocated_reads:1	Strand:+
TTCACACTGACGATGACAGTTGCCTTCTCC
>Location:NODE_372995_length_1546_cov_22.922380	Coordinate:1023	Reads:1	Hits:1	Allocated_reads:1	Strand:+
TCACACTGACGATGACAGTTGCCTTCTC
>Location:NODE_372995_length_1546_cov_22.922380	Coordinate:1026	Reads:1	Hits:1	Allocated_reads:1	Strand:+
CACTGACGATGACAGTTGCCTTCTC
>Location:NODE_372995_length_1546_cov_22.922380	Coordinate:1026	Reads:2	Hits:1	Allocated_reads:2	Strand:+
CACTGACGATGACAGTTGCCTTCTCTAGGTC
>Location:NODE_372995_length_1546_cov_22.922380	Coordinate:1028	Reads:1	Hits:1	Allocated_reads:1	Strand:+
CTGACGATGACAGTTGCCTTCTCTAGGTC
>Location:NODE_372995_length_1546_cov_22.922380	Coordinate:1029	Reads:1	Hits:1	Allocated_reads:1	Strand:+
TGACGATGACAGTTGCCTTCTCTAGGTA
>Location:NODE_372995_length_1546_cov_22.922380	Coordinate:1029	Reads:30	Hits:1	Allocated_reads:30	Strand:+
TGACGATGACAGTTGCCTTCTCTAGGTC
>Location:NODE_372995_length_1546_cov_22.922380	Coordinate:1029	Reads:6	Hits:1	Allocated_reads:6	Strand:+
TGACGATGACAGTTGCCTTCTCTAGGTCT
>Location:NODE_372995_length_1546_cov_22.922380	Coordinate:1029	Reads:1	Hits:1	Allocated_reads:1	Strand:+
TGACGATGACAGTTGCCTTCTCTAGGTCTT
>Location:NODE_372995_length_1546_cov_22.922380	Coordinate:1030	Reads:1	Hits:1	Allocated_reads:1	Strand:+
GACGATGACAGTTGCCTTCTCCAGGTC
>Location:NODE_372995_length_1546_cov_22.922380	Coordinate:1030	Reads:7	Hits:1	Allocated_reads:7	Strand:+
GACGATGACAGTTGCCTTCTCTAGGTC
>Location:NODE_372995_length_1546_cov_22.922380	Coordinate:1030	Reads:1	Hits:1	Allocated_reads:1	Strand:+
GACGATGACAGTTGCCTTCTCCAGGTCT
>Location:NODE_372995_length_1546_cov_22.922380	Coordinate:1030	Reads:7	Hits:1	Allocated_reads:7	Strand:+
GACGATGACAGTTGCCTTCTCTAGGTCT
>Location:NODE_372995_length_1546_cov_22.922380	Coordinate:1030	Reads:1	Hits:1	Allocated_reads:1	Strand:+
GACGATGACAGTTGCCTTCTCTAGGTCTTC
>Location:NODE_372995_length_1546_cov_22.922380	Coordinate:1030	Reads:1	Hits:1	Allocated_reads:1	Strand:+
GACGATGACAGTTGCCTTCTCTAGGTCTTCA
>Location:NODE_372995_length_1546_cov_22.922380	Coordinate:1031	Reads:2	Hits:1	Allocated_reads:2	Strand:-
AAGACCTAGAGAAGGCAACTGTCATCGT
>Location:NODE_372995_length_1546_cov_22.922380	Coordinate:1031	Reads:10	Hits:1	Allocated_reads:10	Strand:-
TGAAGACCTAGAGAAGGCAACTGTCATCGT
>Location:NODE_372995_length_1546_cov_22.922380	Coordinate:1032	Reads:1	Hits:1	Allocated_reads:1	Strand:+
CGATGACAGTTGCCTTCTCTAGGTC
>Location:NODE_372995_length_1546_cov_22.922380	Coordinate:1035	Reads:2	Hits:1	Allocated_reads:2	Strand:+
TGACAGTTGCCTTCTCTAGGTCTTC
>Location:NODE_372995_length_1546_cov_22.922380	Coordinate:1035	Reads:27	Hits:1	Allocated_reads:27	Strand:+
TGACAGTTGCCTTCTCTAGGTCTTCA
>Location:NODE_372995_length_1546_cov_22.922380	Coordinate:1035	Reads:1	Hits:1	Allocated_reads:1	Strand:+
TGACAGTTGCCTTCTCTAGGTCTTCAT
>Location:NODE_372995_length_1546_cov_22.922380	Coordinate:1036	Reads:1	Hits:1	Allocated_reads:1	Strand:+
GACAGTTGCCTTCTCTAGGTCTTCAT
>Location:NODE_372995_length_1546_cov_22.922380	Coordinate:1042	Reads:1	Hits:1	Allocated_reads:1	Strand:+
TGCCTTCTCTAGGTCTTCATCATAGGGCT
>Location:NODE_372995_length_1546_cov_22.922380	Coordinate:1044	Reads:1	Hits:1	Allocated_reads:1	Strand:-
AGCCCTATGATGAAGACCTAGAGAAGG
>Location:NODE_372995_length_1546_cov_22.922380	Coordinate:1045	Reads:1	Hits:1	Allocated_reads:1	Strand:-
AGCCCTATGATGAAGACCTAGAGAAG
>Location:NODE_372995_length_1546_cov_22.922380	Coordinate:1046	Reads:1	Hits:1	Allocated_reads:1	Strand:+
TTCTCTAGGTCTTCATCATAGGGCTTCCACT
>Location:NODE_372995_length_1546_cov_22.922380	Coordinate:1049	Reads:2	Hits:1	Allocated_reads:2	Strand:+
TCTAGGTCTTCATCATAGGGCTTCCACA
>Location:NODE_372995_length_1546_cov_22.922380	Coordinate:1049	Reads:1	Hits:1	Allocated_reads:1	Strand:+
TCTAGGTCTTCATCATAGGGCTTCCACATTT
>Location:NODE_372995_length_1546_cov_22.922380	Coordinate:1051	Reads:1	Hits:1	Allocated_reads:1	Strand:+
TAGGTCTTCATCATAGGGCTTCCACAT
>Location:NODE_372995_length_1546_cov_22.922380	Coordinate:1051	Reads:6	Hits:1	Allocated_reads:6	Strand:+
TAGGTCTTCATCATAGGGCTTCCACATT
>Location:NODE_372995_length_1546_cov_22.922380	Coordinate:1051	Reads:1	Hits:1	Allocated_reads:1	Strand:+
TAGGTCTTCATCATAGGGCTTCCACATTC
>Location:NODE_372995_length_1546_cov_22.922380	Coordinate:1051	Reads:5	Hits:1	Allocated_reads:5	Strand:+
TAGGTCTTCATCATAGGGCTTCCACATTT
>Location:NODE_372995_length_1546_cov_22.922380	Coordinate:1051	Reads:1	Hits:1	Allocated_reads:1	Strand:+
TAGGTCTTCATCATAGGGCTTCCACATTTC
>Location:NODE_372995_length_1546_cov_22.922380	Coordinate:1051	Reads:2	Hits:1	Allocated_reads:2	Strand:+
TAGGTCTTCATCATAGGGCTTCCACATTTCGCT
>Location:NODE_372995_length_1546_cov_22.922380	Coordinate:1054	Reads:1	Hits:1	Allocated_reads:1	Strand:+
GTCTTCATCATAGGGCTTCCACATTTCGCTG
>Location:NODE_372995_length_1546_cov_22.922380	Coordinate:1054	Reads:1	Hits:1	Allocated_reads:1	Strand:+
GTCTTCATCATAGGGCTTCCACATTTCGCTGT
>Location:NODE_372995_length_1546_cov_22.922380	Coordinate:1055	Reads:3	Hits:1	Allocated_reads:3	Strand:+
TCTTCATCATAGGGCTTCCACATTTCGCTG
>Location:NODE_372995_length_1546_cov_22.922380	Coordinate:1056	Reads:1	Hits:1	Allocated_reads:1	Strand:+
CTTCATCATAGGGCTTCCACATTTCGCTG
>Location:NODE_372995_length_1546_cov_22.922380	Coordinate:1057	Reads:5	Hits:1	Allocated_reads:5	Strand:+
TTCATCATAGGGCTTCCACATTTCGCTG
>Location:NODE_372995_length_1546_cov_22.922380	Coordinate:1057	Reads:6	Hits:1	Allocated_reads:6	Strand:+
TTCATCATAGGGCTTCCACATTTCGCTGT
>Location:NODE_372995_length_1546_cov_22.922380	Coordinate:1057	Reads:2	Hits:1	Allocated_reads:2	Strand:+
TTCATCATAGGGCTTCCACATTTCGCTGTC
>Location:NODE_372995_length_1546_cov_22.922380	Coordinate:1057	Reads:1	Hits:1	Allocated_reads:1	Strand:+
TTCATCATAGGGCTTCCACATTTCGCTGTCAATG
>Location:NODE_372995_length_1546_cov_22.922380	Coordinate:1058	Reads:3	Hits:1	Allocated_reads:3	Strand:+
TCATCATAGGGCTTCCACATTTCGCTG
>Location:NODE_372995_length_1546_cov_22.922380	Coordinate:1058	Reads:4	Hits:1	Allocated_reads:4	Strand:+
TCATCATAGGGCTTCCACATTTCGCTGT
>Location:NODE_372995_length_1546_cov_22.922380	Coordinate:1058	Reads:3	Hits:1	Allocated_reads:3	Strand:+
TCATCATAGGGCTTCCACATTTCGCTGTC
>Location:NODE_372995_length_1546_cov_22.922380	Coordinate:1058	Reads:1	Hits:1	Allocated_reads:1	Strand:+
TCATCATAGGGCTTCCACATTTCGCTGTCAATG
>Location:NODE_372995_length_1546_cov_22.922380	Coordinate:1059	Reads:1	Hits:1	Allocated_reads:1	Strand:+
CATCATAGGGCTTCCACATTTCGCTGTC
>Location:NODE_372995_length_1546_cov_22.922380	Coordinate:1059	Reads:1	Hits:1	Allocated_reads:1	Strand:+
CATCATAGGGCTTCCACATTTCGCTGTCAATG
>Location:NODE_372995_length_1546_cov_22.922380	Coordinate:1060	Reads:2	Hits:1	Allocated_reads:2	Strand:+
ATCATAGGGCTTCCACATTTCGCTGTCAATG
>Location:NODE_372995_length_1546_cov_22.922380	Coordinate:1060	Reads:2	Hits:1	Allocated_reads:2	Strand:-
TGACAGCGAAATGTGGAAGCCCTATGAT
>Location:NODE_372995_length_1546_cov_22.922380	Coordinate:1061	Reads:2	Hits:1	Allocated_reads:2	Strand:-
GACAGCGAAATGTGGAAGCCCTATGA
>Location:NODE_372995_length_1546_cov_22.922380	Coordinate:1061	Reads:2	Hits:1	Allocated_reads:2	Strand:+
TCATAGGGCTTCCACATTTCGCTGTCAA
>Location:NODE_372995_length_1546_cov_22.922380	Coordinate:1061	Reads:2	Hits:1	Allocated_reads:2	Strand:+
TCATAGGGCTTCCACATTTCGCTGTCAAT
>Location:NODE_372995_length_1546_cov_22.922380	Coordinate:1061	Reads:1	Hits:1	Allocated_reads:1	Strand:+
TCATAGGGCTTCCACATTTCGCTGCCAATG
>Location:NODE_372995_length_1546_cov_22.922380	Coordinate:1061	Reads:88	Hits:1	Allocated_reads:88	Strand:+
TCATAGGGCTTCCACATTTCGCTGTCAATG
>Location:NODE_372995_length_1546_cov_22.922380	Coordinate:1062	Reads:2	Hits:1	Allocated_reads:2	Strand:+
CATAGGGCTTCCACATTTCGCTGTCAATG
>Location:NODE_372995_length_1546_cov_22.922380	Coordinate:1063	Reads:4	Hits:1	Allocated_reads:4	Strand:+
ATAGGGCTTCCACATTTCGCTGTCAATG
>Location:NODE_372995_length_1546_cov_22.922380	Coordinate:1063	Reads:1	Hits:1	Allocated_reads:1	Strand:-
TGACAGCGAAATGTGGAAGCCCTAT
>Location:NODE_372995_length_1546_cov_22.922380	Coordinate:1064	Reads:1	Hits:1	Allocated_reads:1	Strand:+
TAGGGCTTCCACATTTCGCTGTCAAT
>Location:NODE_372995_length_1546_cov_22.922380	Coordinate:1064	Reads:55	Hits:1	Allocated_reads:55	Strand:+
TAGGGCTTCCACATTTCGCTGTCAATG
>Location:NODE_372995_length_1546_cov_22.922380	Coordinate:1064	Reads:1	Hits:1	Allocated_reads:1	Strand:+
TAGGGCTTCCACATTTCGCTGTCAATGT
>Location:NODE_372995_length_1546_cov_22.922380	Coordinate:1065	Reads:2	Hits:1	Allocated_reads:2	Strand:+
AGGGCTTCCACATTTCGCTGTCAATG
>Location:NODE_372995_length_1546_cov_22.922380	Coordinate:1065	Reads:1	Hits:1	Allocated_reads:1	Strand:-
TACATTGACAGCGAAATGTGGAAGCCCT
>Location:NODE_372995_length_1546_cov_22.922380	Coordinate:1066	Reads:2	Hits:1	Allocated_reads:2	Strand:-
AAACCCTGTACATTGACAGCGAAATGTGGAAGCCC
>Location:NODE_372995_length_1546_cov_22.922380	Coordinate:1068	Reads:3	Hits:1	Allocated_reads:3	Strand:-
ACCCTGTACATTGACAGCGAAATGTGGAAGC
>Location:NODE_372995_length_1546_cov_22.922380	Coordinate:1070	Reads:1	Hits:1	Allocated_reads:1	Strand:-
AAACCCTGTACATTGACAGCGAAATGTGGAC
>Location:NODE_372995_length_1546_cov_22.922380	Coordinate:1070	Reads:1	Hits:1	Allocated_reads:1	Strand:+
TTCCACATTTCGCTGTCAATGTACAGGG
>Location:NODE_372995_length_1546_cov_22.922380	Coordinate:1071	Reads:1	Hits:1	Allocated_reads:1	Strand:-
AAACCCTGTACATTGACAGCGAAATGTGGA
>Location:NODE_372995_length_1546_cov_22.922380	Coordinate:1071	Reads:1	Hits:1	Allocated_reads:1	Strand:-
ACCCTGTACATTGACAGCGAAATGTGGA
>Location:NODE_372995_length_1546_cov_22.922380	Coordinate:1071	Reads:1	Hits:1	Allocated_reads:1	Strand:+
TCCACATTTCGCTGTCAATGTACAGGG
>Location:NODE_372995_length_1546_cov_22.922380	Coordinate:1078	Reads:1	Hits:1	Allocated_reads:1	Strand:+
TTCGCTGTCAATGTACAGGGTTTTGCCAGG
>Location:NODE_372995_length_1546_cov_22.922380	Coordinate:1078	Reads:10	Hits:1	Allocated_reads:10	Strand:+
TTCGCTGTCAATGTACAGGGTTTTGCCAGT
>Location:NODE_372995_length_1546_cov_22.922380	Coordinate:1084	Reads:1	Hits:1	Allocated_reads:1	Strand:-
AACTGGCAAAACCCTGTACATTGAC
>Location:NODE_372995_length_1546_cov_22.922380	Coordinate:1086	Reads:1	Hits:1	Allocated_reads:1	Strand:+
CAATGTACAGGGTTTTGCCAGTTTCTATGA
>Location:NODE_372995_length_1546_cov_22.922380	Coordinate:1088	Reads:1	Hits:1	Allocated_reads:1	Strand:+
ATGTACAGGGTTTTGCCAGTTTCTATGAGC
>Location:NODE_372995_length_1546_cov_22.922380	Coordinate:1089	Reads:1	Hits:1	Allocated_reads:1	Strand:+
TGTACAGGGTTTTGCCAGTTTCTA
>Location:NODE_372995_length_1546_cov_22.922380	Coordinate:1089	Reads:1	Hits:1	Allocated_reads:1	Strand:+
TGTACAGGGTTTTGCCAGTTTCTATGAG
>Location:NODE_372995_length_1546_cov_22.922380	Coordinate:1089	Reads:38	Hits:1	Allocated_reads:38	Strand:+
TGTACAGGGTTTTGCCAGTTTCTATGAGC
>Location:NODE_372995_length_1546_cov_22.922380	Coordinate:1089	Reads:2	Hits:1	Allocated_reads:2	Strand:+
TGTACAGGGTTTTGCCAGTTTCTATGAGCA
>Location:NODE_372995_length_1546_cov_22.922380	Coordinate:1089	Reads:1	Hits:1	Allocated_reads:1	Strand:+
TGTACAGGGTTTTGCCAGTTTCTATGAGCAC
>Location:NODE_372995_length_1546_cov_22.922380	Coordinate:1089	Reads:16	Hits:1	Allocated_reads:16	Strand:+
TGTACAGGGTTTTGCCAGTTTCTATGAGCACC
>Location:NODE_372995_length_1546_cov_22.922380	Coordinate:1089	Reads:1	Hits:1	Allocated_reads:1	Strand:+
TGTACAGGGTTTTGCCAGTTTCTATGAGCAGCCA
>Location:NODE_372995_length_1546_cov_22.922380	Coordinate:1090	Reads:1	Hits:1	Allocated_reads:1	Strand:+
GTACAGGGTTTTGCCAGTTTCTATGAGC
>Location:NODE_372995_length_1546_cov_22.922380	Coordinate:1090	Reads:1	Hits:1	Allocated_reads:1	Strand:+
GTACAGGGTTTTGCCAGTTTCTATGAGCACC
>Location:NODE_372995_length_1546_cov_22.922380	Coordinate:1091	Reads:1	Hits:1	Allocated_reads:1	Strand:-
GCTCATAGAAACTGGCAAAACCCTGTA
>Location:NODE_372995_length_1546_cov_22.922380	Coordinate:1091	Reads:1	Hits:1	Allocated_reads:1	Strand:+
TACAGGGTTTTGCCAGTTTCTATG
>Location:NODE_372995_length_1546_cov_22.922380	Coordinate:1091	Reads:124	Hits:1	Allocated_reads:124	Strand:+
TACAGGGTTTTGCCAGTTTCTATGAGC
>Location:NODE_372995_length_1546_cov_22.922380	Coordinate:1091	Reads:15	Hits:1	Allocated_reads:15	Strand:+
TACAGGGTTTTGCCAGTTTCTATGAGCA
>Location:NODE_372995_length_1546_cov_22.922380	Coordinate:1091	Reads:22	Hits:1	Allocated_reads:22	Strand:+
TACAGGGTTTTGCCAGTTTCTATGAGCAC
>Location:NODE_372995_length_1546_cov_22.922380	Coordinate:1091	Reads:1	Hits:1	Allocated_reads:1	Strand:+
TACAGGGTTTTGCCAGTTTCTATCAGCACC
>Location:NODE_372995_length_1546_cov_22.922380	Coordinate:1091	Reads:156	Hits:1	Allocated_reads:156	Strand:+
TACAGGGTTTTGCCAGTTTCTATGAGCACC
>Location:NODE_372995_length_1546_cov_22.922380	Coordinate:1091	Reads:1	Hits:1	Allocated_reads:1	Strand:+
TACAGGGTTTTGCCAGTTTCTATGAGCACCT
>Location:NODE_372995_length_1546_cov_22.922380	Coordinate:1092	Reads:1	Hits:1	Allocated_reads:1	Strand:+
ACAGGGTTTTGCCAGTTTCTATGAGCACC
>Location:NODE_372995_length_1546_cov_22.922380	Coordinate:1094	Reads:1	Hits:1	Allocated_reads:1	Strand:-
TGCTCATAGAAACTGGCAAAACCCT
>Location:NODE_372995_length_1546_cov_22.922380	Coordinate:1098	Reads:1	Hits:1	Allocated_reads:1	Strand:+
TTTTGCCAGTTTCTATGAGCACCTCGA
>Location:NODE_372995_length_1546_cov_22.922380	Coordinate:1098	Reads:2	Hits:1	Allocated_reads:2	Strand:+
TTTTGCCAGTTTCTATGAGCACCTCGAGC
>Location:NODE_372995_length_1546_cov_22.922380	Coordinate:1099	Reads:15	Hits:1	Allocated_reads:15	Strand:+
TTTGCCAGTTTCTATGAGCACCTCGAGC
>Location:NODE_372995_length_1546_cov_22.922380	Coordinate:1099	Reads:5	Hits:1	Allocated_reads:5	Strand:+
TTTGCCAGTTTCTATGAGCACCTCGAGCT
>Location:NODE_372995_length_1546_cov_22.922380	Coordinate:1100	Reads:1	Hits:1	Allocated_reads:1	Strand:+
TTGCCAGTTTCTATGAGCACCTCGAGC
>Location:NODE_372995_length_1546_cov_22.922380	Coordinate:1101	Reads:1	Hits:1	Allocated_reads:1	Strand:-
TCCAACCAGCTCGAGGTGCTCATAGAAACTGGCA
>Location:NODE_372995_length_1546_cov_22.922380	Coordinate:1101	Reads:1	Hits:1	Allocated_reads:1	Strand:+
TGCCAGTTTCTATGAGCACCTCGAGC
>Location:NODE_372995_length_1546_cov_22.922380	Coordinate:1101	Reads:3	Hits:1	Allocated_reads:3	Strand:+
TGCCAGTTTCTATGAGCACCTCGAGCT
>Location:NODE_372995_length_1546_cov_22.922380	Coordinate:1102	Reads:1	Hits:1	Allocated_reads:1	Strand:-
AACCAGCTCGAGGTGCTCATAGAAACTGGC
>Location:NODE_372995_length_1546_cov_22.922380	Coordinate:1105	Reads:2	Hits:1	Allocated_reads:2	Strand:-
CAACCAGCTCGAGGTGCTCATAGAAACT
>Location:NODE_372995_length_1546_cov_22.922380	Coordinate:1107	Reads:2	Hits:1	Allocated_reads:2	Strand:+
TTTCTATGAGCACCTCGAGCTGGTTGGACT
>Location:NODE_372995_length_1546_cov_22.922380	Coordinate:1108	Reads:3	Hits:1	Allocated_reads:3	Strand:+
TTCTATGAGCACCTCGAGCTGGTTGGAC
>Location:NODE_372995_length_1546_cov_22.922380	Coordinate:1108	Reads:22	Hits:1	Allocated_reads:22	Strand:+
TTCTATGAGCACCTCGAGCTGGTTGGACT
>Location:NODE_372995_length_1546_cov_22.922380	Coordinate:1109	Reads:1	Hits:1	Allocated_reads:1	Strand:+
TCTATGAGCACCTCGAGCTGGTTGGA
>Location:NODE_372995_length_1546_cov_22.922380	Coordinate:1109	Reads:2	Hits:1	Allocated_reads:2	Strand:+
TCTATGAGCACCTCGAGCTGGTTGGAC
>Location:NODE_372995_length_1546_cov_22.922380	Coordinate:1109	Reads:67	Hits:1	Allocated_reads:67	Strand:+
TCTATGAGCACCTCGAGCTGGTTGGACT
>Location:NODE_372995_length_1546_cov_22.922380	Coordinate:1109	Reads:1	Hits:1	Allocated_reads:1	Strand:+
TCTATGAGCACCTCGAGCTGGTTGGACTT
>Location:NODE_372995_length_1546_cov_22.922380	Coordinate:1109	Reads:2	Hits:1	Allocated_reads:2	Strand:+
TCTATGAGCACCTCGAGCTGGTTGGACTTC
>Location:NODE_372995_length_1546_cov_22.922380	Coordinate:1111	Reads:1	Hits:1	Allocated_reads:1	Strand:+
TATGAGCACCTCGAGCTGGTTGGAC
>Location:NODE_372995_length_1546_cov_22.922380	Coordinate:1111	Reads:8	Hits:1	Allocated_reads:8	Strand:+
TATGAGCACCTCGAGCTGGTTGGACT
>Location:NODE_372995_length_1546_cov_22.922380	Coordinate:1111	Reads:1	Hits:1	Allocated_reads:1	Strand:+
TATGAGCACCTCGAGCTGGTTGGACTCC
>Location:NODE_372995_length_1546_cov_22.922380	Coordinate:1111	Reads:2	Hits:1	Allocated_reads:2	Strand:+
TATGAGCACCTCGAGCTGGTTGGACTTC
>Location:NODE_372995_length_1546_cov_22.922380	Coordinate:1111	Reads:1	Hits:1	Allocated_reads:1	Strand:+
TATGAGCACCTCGAGCTGGTTGGACTTCT
>Location:NODE_372995_length_1546_cov_22.922380	Coordinate:1111	Reads:4	Hits:1	Allocated_reads:4	Strand:+
TATGAGCACCTCGAGCTGGTTGGACTTCTC
>Location:NODE_372995_length_1546_cov_22.922380	Coordinate:1112	Reads:1	Hits:1	Allocated_reads:1	Strand:-
AGAAGTCCAACCAGCTCGAGGTGCTAAT
>Location:NODE_372995_length_1546_cov_22.922380	Coordinate:1112	Reads:1	Hits:1	Allocated_reads:1	Strand:-
AGAAGTCCAACCAGCTCGAGGTGCTCAT
>Location:NODE_372995_length_1546_cov_22.922380	Coordinate:1113	Reads:3	Hits:1	Allocated_reads:3	Strand:+
TGAGCACCTCGAGCTGGTTGGACT
>Location:NODE_372995_length_1546_cov_22.922380	Coordinate:1113	Reads:1	Hits:1	Allocated_reads:1	Strand:+
TGAGCACCTCGAGCTGGTTGGACTTC
>Location:NODE_372995_length_1546_cov_22.922380	Coordinate:1113	Reads:5	Hits:1	Allocated_reads:5	Strand:+
TGAGCACCTCGAGCTGGTTGGACTTCT
>Location:NODE_372995_length_1546_cov_22.922380	Coordinate:1113	Reads:1	Hits:1	Allocated_reads:1	Strand:+
TGAGCACCTCGAGCTGGTCGGACTTCTC
>Location:NODE_372995_length_1546_cov_22.922380	Coordinate:1113	Reads:8	Hits:1	Allocated_reads:8	Strand:+
TGAGCACCTCGAGCTGGTTGGACTTCTC
>Location:NODE_372995_length_1546_cov_22.922380	Coordinate:1113	Reads:3	Hits:1	Allocated_reads:3	Strand:+
TGAGCACCTCGAGCTGGTTGGACTTCTCT
>Location:NODE_372995_length_1546_cov_22.922380	Coordinate:1113	Reads:1	Hits:1	Allocated_reads:1	Strand:+
TGAGCACCTCGAGCTGGTTGGACTTCTCTT
>Location:NODE_372995_length_1546_cov_22.922380	Coordinate:1113	Reads:7	Hits:1	Allocated_reads:7	Strand:+
TGAGCACCTCGAGCTGGTTGGACTTCTCTGC
>Location:NODE_372995_length_1546_cov_22.922380	Coordinate:1115	Reads:1	Hits:1	Allocated_reads:1	Strand:+
AGCACCTCGAGCTGGTTGGACTTCTCTGC
>Location:NODE_372995_length_1546_cov_22.922380	Coordinate:1115	Reads:9	Hits:1	Allocated_reads:9	Strand:+
AGCACCTCGAGCTGGTTGGACTTCTCTGCAGT
>Location:NODE_372995_length_1546_cov_22.922380	Coordinate:1115	Reads:1	Hits:1	Allocated_reads:1	Strand:-
GAGAAGTCCAACCAGCTCGAGGTGCT
>Location:NODE_372995_length_1546_cov_22.922380	Coordinate:1116	Reads:2	Hits:1	Allocated_reads:2	Strand:+
GCACCTCGAGCTGGTTGGACTTCTCTGC
>Location:NODE_372995_length_1546_cov_22.922380	Coordinate:1118	Reads:1	Hits:1	Allocated_reads:1	Strand:+
ACCTCGAGCTGGTTGGACTTCTCTGCAGTGGC
>Location:NODE_372995_length_1546_cov_22.922380	Coordinate:1118	Reads:1	Hits:1	Allocated_reads:1	Strand:-
CAGAGAAGTCCAACCAGCTCGAGGT
>Location:NODE_372995_length_1546_cov_22.922380	Coordinate:1119	Reads:2	Hits:1	Allocated_reads:2	Strand:-
CCACTGCAGAGAAGTCCAACCAGCTCGAGG
>Location:NODE_372995_length_1546_cov_22.922380	Coordinate:1119	Reads:1	Hits:1	Allocated_reads:1	Strand:-
CTGCAGAGAAGTCCAACCAGCTCGAGG
>Location:NODE_372995_length_1546_cov_22.922380	Coordinate:1120	Reads:1	Hits:1	Allocated_reads:1	Strand:+
CTCGAGCTGGTTGGACTTCTCTGCAGTGGCCT
>Location:NODE_372995_length_1546_cov_22.922380	Coordinate:1121	Reads:1	Hits:1	Allocated_reads:1	Strand:+
TCGAGCTGGTTGGACTTCTCTGCAGTG
>Location:NODE_372995_length_1546_cov_22.922380	Coordinate:1121	Reads:1	Hits:1	Allocated_reads:1	Strand:+
TCGAGCTGGTTGGACTTCTCTGCAGTGGC
>Location:NODE_372995_length_1546_cov_22.922380	Coordinate:1124	Reads:1	Hits:1	Allocated_reads:1	Strand:+
AGCTGGTTGGACTTCTCTGCAGTGGCCT
>Location:NODE_372995_length_1546_cov_22.922380	Coordinate:1126	Reads:1	Hits:1	Allocated_reads:1	Strand:+
CTGGTTGGACTTCTCTGCAGTGGCCACA
>Location:NODE_372995_length_1546_cov_22.922380	Coordinate:1127	Reads:1	Hits:1	Allocated_reads:1	Strand:+
TGGTTGGACTTCTCTGCAGCGGCCACA
>Location:NODE_372995_length_1546_cov_22.922380	Coordinate:1127	Reads:1	Hits:1	Allocated_reads:1	Strand:+
TGGTTGGACTTCTCTGCAGTGGCCACAC
>Location:NODE_372995_length_1546_cov_22.922380	Coordinate:1127	Reads:1	Hits:1	Allocated_reads:1	Strand:+
TGGTTGGACTTCTCTGCAGTGGCCACACC
>Location:NODE_372995_length_1546_cov_22.922380	Coordinate:1130	Reads:2	Hits:1	Allocated_reads:2	Strand:+
TTGGACTTCTCTGCAGTGGCCACACC
>Location:NODE_372995_length_1546_cov_22.922380	Coordinate:1130	Reads:1	Hits:1	Allocated_reads:1	Strand:+
TTGGACTTCTCTGCAGTGGCCACACCAA
>Location:NODE_372995_length_1546_cov_22.922380	Coordinate:1130	Reads:3	Hits:1	Allocated_reads:3	Strand:+
TTGGACTTCTCTGCAGTGGCCACACCAAT
>Location:NODE_372995_length_1546_cov_22.922380	Coordinate:1130	Reads:1	Hits:1	Allocated_reads:1	Strand:+
TTGGACTTCTCTGCAGTGGCCACACCAATT
>Location:NODE_372995_length_1546_cov_22.922380	Coordinate:1130	Reads:2	Hits:1	Allocated_reads:2	Strand:+
TTGGACTTCTCTGCAGTGGCCACACCAATTATA
>Location:NODE_372995_length_1546_cov_22.922380	Coordinate:1131	Reads:2	Hits:1	Allocated_reads:2	Strand:+
TGGACTTCTCTGCAGTGGCCACACC
>Location:NODE_372995_length_1546_cov_22.922380	Coordinate:1131	Reads:2	Hits:1	Allocated_reads:2	Strand:+
TGGACTTCTCTGCAGTGGCCACACCA
>Location:NODE_372995_length_1546_cov_22.922380	Coordinate:1131	Reads:2	Hits:1	Allocated_reads:2	Strand:+
TGGACTTCTCTGCAGTGGCCACACCAA
>Location:NODE_372995_length_1546_cov_22.922380	Coordinate:1131	Reads:1	Hits:1	Allocated_reads:1	Strand:+
TGGACTTCTCTGCAGTGGCCACACCAAT
>Location:NODE_372995_length_1546_cov_22.922380	Coordinate:1131	Reads:11	Hits:1	Allocated_reads:11	Strand:+
TGGACTTCTCTGCAGTGGCCACACCAATT
>Location:NODE_372995_length_1546_cov_22.922380	Coordinate:1136	Reads:1	Hits:1	Allocated_reads:1	Strand:+
TTCTCTGCAGTGGCCACACCAATTATA
>Location:NODE_372995_length_1546_cov_22.922380	Coordinate:1136	Reads:1	Hits:1	Allocated_reads:1	Strand:+
TTCTCTGCAGTGGCCACACCAATTATATG
>Location:NODE_372995_length_1546_cov_22.922380	Coordinate:1137	Reads:1	Hits:1	Allocated_reads:1	Strand:+
TCTCTGCAGTGGCCACACCAATTATATGAACC
>Location:NODE_372995_length_1546_cov_22.922380	Coordinate:1138	Reads:1	Hits:1	Allocated_reads:1	Strand:+
CTCTGCAGTGGCCACACCAATTATATGAACC
>Location:NODE_372995_length_1546_cov_22.922380	Coordinate:1139	Reads:1	Hits:1	Allocated_reads:1	Strand:+
TCTGCAGTGGCCACACCAATTATATGAAC
>Location:NODE_372995_length_1546_cov_22.922380	Coordinate:1141	Reads:1	Hits:1	Allocated_reads:1	Strand:+
TGCAGTGGCCACACCAATTATATGAACC
>Location:NODE_372995_length_1546_cov_22.922380	Coordinate:1154	Reads:1	Hits:1	Allocated_reads:1	Strand:+
CCAATTATATGAACCTCTGCTCTGTCCT
>Location:NODE_372995_length_1546_cov_22.922380	Coordinate:1156	Reads:2	Hits:1	Allocated_reads:2	Strand:+
AATTATATGAACCTCTGCTCTGTCCT
>Location:NODE_372995_length_1546_cov_22.922380	Coordinate:1156	Reads:1	Hits:1	Allocated_reads:1	Strand:+
AATTATATGAACCTCTGCTCTGTCCTC
>Location:NODE_372995_length_1546_cov_22.922380	Coordinate:1158	Reads:3	Hits:1	Allocated_reads:3	Strand:+
TTATATGAACCTCTGCTCTGTCCT
>Location:NODE_372995_length_1546_cov_22.922380	Coordinate:1158	Reads:4	Hits:1	Allocated_reads:4	Strand:+
TTATATGAACCTCTGCTCTGTCCTC
>Location:NODE_372995_length_1546_cov_22.922380	Coordinate:1158	Reads:13	Hits:1	Allocated_reads:13	Strand:+
TTATATGAACCTCTGCTCTGTCCTCT
>Location:NODE_372995_length_1546_cov_22.922380	Coordinate:1158	Reads:5	Hits:1	Allocated_reads:5	Strand:+
TTATATGAACCTCTGCTCTGTCCTCTT
>Location:NODE_372995_length_1546_cov_22.922380	Coordinate:1158	Reads:11	Hits:1	Allocated_reads:11	Strand:+
TTATATGAACCTCTGCTCTGTCCTCTTC
>Location:NODE_372995_length_1546_cov_22.922380	Coordinate:1158	Reads:18	Hits:1	Allocated_reads:18	Strand:+
TTATATGAACCTCTGCTCTGTCCTCTTCC
>Location:NODE_372995_length_1546_cov_22.922380	Coordinate:1158	Reads:5	Hits:1	Allocated_reads:5	Strand:+
TTATATGAACCTCTGCTCTGTCCTCTTCCT
>Location:NODE_372995_length_1546_cov_22.922380	Coordinate:1158	Reads:3	Hits:1	Allocated_reads:3	Strand:+
TTATATGAACCTCTGCTCTGTCCTCTTCCTT
>Location:NODE_372995_length_1546_cov_22.922380	Coordinate:1159	Reads:1	Hits:1	Allocated_reads:1	Strand:+
TATATGAACCTCTGCTCTGTCCTCTTCC
>Location:NODE_372995_length_1546_cov_22.922380	Coordinate:1160	Reads:1	Hits:1	Allocated_reads:1	Strand:+
ATATGAACCTCTGCTCTGTCCTCTTC
>Location:NODE_372995_length_1546_cov_22.922380	Coordinate:1160	Reads:1	Hits:1	Allocated_reads:1	Strand:+
ATATGAACCTCTGCTCTGTCCTCTTCC
>Location:NODE_372995_length_1546_cov_22.922380	Coordinate:1161	Reads:1	Hits:1	Allocated_reads:1	Strand:+
TATGAACCTCTGCTCTGTCCTCTTC
>Location:NODE_372995_length_1546_cov_22.922380	Coordinate:1161	Reads:1	Hits:1	Allocated_reads:1	Strand:+
TATGAACCTCTGCTCTGTCCTCTTT
>Location:NODE_372995_length_1546_cov_22.922380	Coordinate:1161	Reads:3	Hits:1	Allocated_reads:3	Strand:+
TATGAACCTCTGCTCTGTCCTCTTCC
>Location:NODE_372995_length_1546_cov_22.922380	Coordinate:1161	Reads:4	Hits:1	Allocated_reads:4	Strand:+
TATGAACCTCTGCTCTGTCCTCTTCCT
>Location:NODE_372995_length_1546_cov_22.922380	Coordinate:1161	Reads:14	Hits:1	Allocated_reads:14	Strand:+
TATGAACCTCTGCTCTGTCCTCTTCCTT
>Location:NODE_372995_length_1546_cov_22.922380	Coordinate:1161	Reads:7	Hits:1	Allocated_reads:7	Strand:+
TATGAACCTCTGCTCTGTCCTCTTCCTTT
>Location:NODE_372995_length_1546_cov_22.922380	Coordinate:1161	Reads:2	Hits:1	Allocated_reads:2	Strand:+
TATGAACCTCTGCTCTGTCCTCTTCCTTTGT
>Location:NODE_372995_length_1546_cov_22.922380	Coordinate:1161	Reads:2	Hits:1	Allocated_reads:2	Strand:+
TATGAACCTCTGCTCTGTCCTCTTCCTTTGTC
>Location:NODE_372995_length_1546_cov_22.922380	Coordinate:1163	Reads:5	Hits:1	Allocated_reads:5	Strand:+
TGAACCTCTGCTCTGTCCTCTTCCTTTGTC
>Location:NODE_372995_length_1546_cov_22.922380	Coordinate:1163	Reads:1	Hits:1	Allocated_reads:1	Strand:+
TGAACCTCTGCTCTGTCCTCTTCCTTTGTCTGTG
>Location:NODE_372995_length_1546_cov_22.922380	Coordinate:1169	Reads:1	Hits:1	Allocated_reads:1	Strand:-
GACAAAGGAAGAGGACAGAGCAGA
>Location:NODE_372995_length_1546_cov_22.922380	Coordinate:1169	Reads:1	Hits:1	Allocated_reads:1	Strand:+
TCTGCTCTGTCCTCTTCCTTTGTCT
>Location:NODE_372995_length_1546_cov_22.922380	Coordinate:1171	Reads:4	Hits:1	Allocated_reads:4	Strand:+
TGCTCTGTCCTCTTCCTTTGTCTGTGGA
>Location:NODE_372995_length_1546_cov_22.922380	Coordinate:1182	Reads:1	Hits:1	Allocated_reads:1	Strand:+
CTTCCTTTGTCTGTGGATACACAATAA
>Location:NODE_372995_length_1546_cov_22.922380	Coordinate:1182	Reads:1	Hits:1	Allocated_reads:1	Strand:+
CTTCCTTTGTCTGTGGATACACAATAAGC
>Location:NODE_372995_length_1546_cov_22.922380	Coordinate:1183	Reads:1	Hits:1	Allocated_reads:1	Strand:+
TTCCTTTGTCTGTGGATACACAATA
>Location:NODE_372995_length_1546_cov_22.922380	Coordinate:1183	Reads:1	Hits:1	Allocated_reads:1	Strand:+
TTCCTTTGTCTGTGGATACACAATAA
>Location:NODE_372995_length_1546_cov_22.922380	Coordinate:1183	Reads:1	Hits:1	Allocated_reads:1	Strand:+
TTCCTTTGTCTGTGGATACACAATAGCT
>Location:NODE_372995_length_1546_cov_22.922380	Coordinate:1183	Reads:11	Hits:1	Allocated_reads:11	Strand:+
TTCCTTTGTCTGTGGATACACAATAAGC
>Location:NODE_372995_length_1546_cov_22.922380	Coordinate:1183	Reads:4	Hits:1	Allocated_reads:4	Strand:+
TTCCTTTGTCTGTGGATACACAATAAGCA
>Location:NODE_372995_length_1546_cov_22.922380	Coordinate:1184	Reads:5	Hits:1	Allocated_reads:5	Strand:+
TCCTTTGTCTGTGGATACACAATAAGC
>Location:NODE_372995_length_1546_cov_22.922380	Coordinate:1184	Reads:2	Hits:1	Allocated_reads:2	Strand:+
TCCTTTGTCTGTGGATACACAATAAGCA
>Location:NODE_372995_length_1546_cov_22.922380	Coordinate:1184	Reads:1	Hits:1	Allocated_reads:1	Strand:+
TCCTTTGTCTGTGGATACACAATAAGCCT
>Location:NODE_372995_length_1546_cov_22.922380	Coordinate:1187	Reads:2	Hits:1	Allocated_reads:2	Strand:+
TTTGTCTGTGGATACACAATAAGCAAATATG
>Location:NODE_372995_length_1546_cov_22.922380	Coordinate:1189	Reads:2	Hits:1	Allocated_reads:2	Strand:+
TGTCTGTGGATACACAATAAGCAAATAT
>Location:NODE_372995_length_1546_cov_22.922380	Coordinate:1189	Reads:3	Hits:1	Allocated_reads:3	Strand:+
TGTCTGTGGATACACAATAAGCAAATATG
>Location:NODE_372995_length_1546_cov_22.922380	Coordinate:1191	Reads:1	Hits:1	Allocated_reads:1	Strand:+
TCTGTGGATACACAATAAGCAAATAT
>Location:NODE_372995_length_1546_cov_22.922380	Coordinate:1191	Reads:3	Hits:1	Allocated_reads:3	Strand:+
TCTGTGGATACACAATAAGCAAATATG
>Location:NODE_372995_length_1546_cov_22.922380	Coordinate:1206	Reads:1	Hits:1	Allocated_reads:1	Strand:+
TAAGCAAATATGTAACCTTGCAACTTGACC
>Location:NODE_372995_length_1546_cov_22.922380	Coordinate:1210	Reads:2	Hits:1	Allocated_reads:2	Strand:+
CAAATATGTAACCTTGCAACTTGACCTGTT
>Location:NODE_372995_length_1546_cov_22.922380	Coordinate:1214	Reads:1	Hits:1	Allocated_reads:1	Strand:+
TATGTAACCTTGCAACTTGACCTGT
>Location:NODE_372995_length_1546_cov_22.922380	Coordinate:1214	Reads:3	Hits:1	Allocated_reads:3	Strand:+
TATGTAACCTTGCAACTTGACCTGTT
>Location:NODE_372995_length_1546_cov_22.922380	Coordinate:1214	Reads:7	Hits:1	Allocated_reads:7	Strand:+
TATGTAACCTTGCAACTTGACCTGTTT
>Location:NODE_372995_length_1546_cov_22.922380	Coordinate:1214	Reads:1	Hits:1	Allocated_reads:1	Strand:+
TATGTAACCTTGCAACTTGACCTGTTTG
>Location:NODE_372995_length_1546_cov_22.922380	Coordinate:1214	Reads:7	Hits:1	Allocated_reads:7	Strand:+
TATGTAACCTTGCAACTTGACCTGTTTT
>Location:NODE_372995_length_1546_cov_22.922380	Coordinate:1214	Reads:2	Hits:1	Allocated_reads:2	Strand:+
TATGTAACCTTGCAACTTGACCTGTTTTC
>Location:NODE_372995_length_1546_cov_22.922380	Coordinate:1214	Reads:7	Hits:1	Allocated_reads:7	Strand:+
TATGTAACCTTGCAACTTGACCTGTTTTCA
>Location:NODE_372995_length_1546_cov_22.922380	Coordinate:1216	Reads:1	Hits:1	Allocated_reads:1	Strand:+
TGTAACCTTGCAACTTGACCTGTTTTCATT
>Location:NODE_372995_length_1546_cov_22.922380	Coordinate:1216	Reads:12	Hits:1	Allocated_reads:12	Strand:+
TGTAACCTTGCAACTTGACCTGTTTTCATA
>Location:NODE_372995_length_1546_cov_22.922380	Coordinate:1216	Reads:5	Hits:1	Allocated_reads:5	Strand:+
TGTAACCTTGCAACTTGACCTGTTTTCATATA
>Location:NODE_372995_length_1546_cov_22.922380	Coordinate:1218	Reads:1	Hits:1	Allocated_reads:1	Strand:+
TAACCTTGCAACTTGACCTGTTTT
>Location:NODE_372995_length_1546_cov_22.922380	Coordinate:1218	Reads:20	Hits:1	Allocated_reads:20	Strand:+
TAACCTTGCAACTTGACCTGTTTTCATA
>Location:NODE_372995_length_1546_cov_22.922380	Coordinate:1218	Reads:1	Hits:1	Allocated_reads:1	Strand:+
TAACCTTGCAACTTGACCTGTTTTCACATA
>Location:NODE_372995_length_1546_cov_22.922380	Coordinate:1218	Reads:69	Hits:1	Allocated_reads:69	Strand:+
TAACCTTGCAACTTGACCTGTTTTCATATA
>Location:NODE_372995_length_1546_cov_22.922380	Coordinate:1219	Reads:1	Hits:1	Allocated_reads:1	Strand:+
AACCTTGCAACTTGACCTGTTTTCATATA
>Location:NODE_372995_length_1546_cov_22.922380	Coordinate:1222	Reads:1	Hits:1	Allocated_reads:1	Strand:+
CTTGCAACTTGACCTGTTTTCATA
>Location:NODE_372995_length_1546_cov_22.922380	Coordinate:1223	Reads:1	Hits:1	Allocated_reads:1	Strand:+
TTGCAACTTGACCTGTTTTCATATA
>Location:NODE_372995_length_1546_cov_22.922380	Coordinate:1223	Reads:1	Hits:1	Allocated_reads:1	Strand:+
TTGCAACTTGACCTGTTTTCATATAAAAACA
>Location:NODE_372995_length_1546_cov_22.922380	Coordinate:1224	Reads:3	Hits:1	Allocated_reads:3	Strand:+
TGCAACTTGACCTGTTTTCATATAAAAAC
>Location:NODE_372995_length_1546_cov_22.922380	Coordinate:1269	Reads:1	Hits:1	Allocated_reads:1	Strand:-
TACCTGGATGAGCACACATTGAGACATGTGA
>Location:NODE_372995_length_1546_cov_22.922380	Coordinate:1269	Reads:1	Hits:1	Allocated_reads:1	Strand:-
TACCTGGATGAGCACACATTGAGACATGTTT
>Location:NODE_372995_length_1546_cov_22.922380	Coordinate:1271	Reads:1	Hits:1	Allocated_reads:1	Strand:+
ACATGTCTCAATGTGTGCTCATCCAGGT
>Location:NODE_372995_length_1546_cov_22.922380	Coordinate:1274	Reads:5	Hits:1	Allocated_reads:5	Strand:+
TGTCTCAATGTGTGCTCATCCAGGTA
>Location:NODE_372995_length_1546_cov_22.922380	Coordinate:1274	Reads:3	Hits:1	Allocated_reads:3	Strand:+
TGTCTCAATGTGTGCTCATCCAGGTAC
>Location:NODE_372995_length_1546_cov_22.922380	Coordinate:1274	Reads:1	Hits:1	Allocated_reads:1	Strand:+
TGTCTCAATGTGTGCTCATCCAGGTGCA
>Location:NODE_372995_length_1546_cov_22.922380	Coordinate:1274	Reads:1	Hits:1	Allocated_reads:1	Strand:+
TGTCTCAATGTGTGCTCATCCAGGTACAG
>Location:NODE_372995_length_1546_cov_22.922380	Coordinate:1274	Reads:1	Hits:1	Allocated_reads:1	Strand:+
TGTCTCAATGTGTGCTCATCCAGGTACGGT
>Location:NODE_372995_length_1546_cov_22.922380	Coordinate:1274	Reads:4	Hits:1	Allocated_reads:4	Strand:+
TGTCTCAATGTGTGCTCATCCAGGTACAGT
>Location:NODE_372995_length_1546_cov_22.922380	Coordinate:1277	Reads:1	Hits:1	Allocated_reads:1	Strand:+
CTCAATGTGTGCTCATCCAGGTACAGT
>Location:NODE_372995_length_1546_cov_22.922380	Coordinate:1282	Reads:2	Hits:1	Allocated_reads:2	Strand:+
TGTGTGCTCATCCAGGTACAGTGGGGCG
>Location:NODE_372995_length_1546_cov_22.922380	Coordinate:1297	Reads:1	Hits:748	Allocated_reads:0.00133689839572193	Strand:-
TGACTAAATACTTTTTTGCCCCACTGTAC
>Location:NODE_372995_length_1546_cov_22.922380	Coordinate:1298	Reads:2	Hits:4962	Allocated_reads:0.000403063280935107	Strand:-
CTGACTAAATACTTTTTTGCCCCACTGTA
>Location:NODE_372995_length_1546_cov_22.922380	Coordinate:1298	Reads:1	Hits:4857	Allocated_reads:0.000205888408482602	Strand:+
TACAGTGGGGCAAAAAAGTATTTAGTCAGC
>Location:NODE_372995_length_1546_cov_22.922380	Coordinate:1298	Reads:27	Hits:5066	Allocated_reads:0.00532964863797868	Strand:-
TGACTAAATACTTTTTTGCCCCACTGTA
>Location:NODE_372995_length_1546_cov_22.922380	Coordinate:1298	Reads:1	Hits:4744	Allocated_reads:0.00021079258010118	Strand:-
TGGCTGACTAAATACTTTTTTGCCCCACTGTA
>Location:NODE_372995_length_1546_cov_22.922380	Coordinate:1299	Reads:1	Hits:5206	Allocated_reads:0.00019208605455244	Strand:-
CTAAATACTTTTTTGCCCCACTGT
>Location:NODE_372995_length_1546_cov_22.922380	Coordinate:1299	Reads:21	Hits:5101	Allocated_reads:0.00411683983532641	Strand:-
TGACTAAATACTTTTTTGCCCCACTGT
>Location:NODE_372995_length_1546_cov_22.922380	Coordinate:1299	Reads:2	Hits:4778	Allocated_reads:0.000418585182084554	Strand:-
TGGCTGACTAAATACTTTTTTGCCCCACTGT
>Location:NODE_372995_length_1546_cov_22.922380	Coordinate:1300	Reads:13	Hits:5171	Allocated_reads:0.00251402049893638	Strand:-
TGACTAAATACTTTTTTGCCCCACTG
>Location:NODE_372995_length_1546_cov_22.922380	Coordinate:1300	Reads:4	Hits:4846	Allocated_reads:0.000825423029302518	Strand:-
TGGCTGACTAAATACTTTTTTGCCCCACTG
>Location:NODE_372995_length_1546_cov_22.922380	Coordinate:1301	Reads:1	Hits:5300	Allocated_reads:0.000188679245283019	Strand:-
GACTAAATACTTTTTTGCCCCACT
>Location:NODE_372995_length_1546_cov_22.922380	Coordinate:1301	Reads:1	Hits:5047	Allocated_reads:0.000198137507430157	Strand:-
GCTGACTAAATACTTTTTTGCCCCACT
>Location:NODE_372995_length_1546_cov_22.922380	Coordinate:1301	Reads:1	Hits:4969	Allocated_reads:0.00020124773596297	Strand:-
GGCTGACTAAATACTTTTTTGCCCCACT
>Location:NODE_372995_length_1546_cov_22.922380	Coordinate:1301	Reads:50	Hits:5259	Allocated_reads:0.00950751093363757	Strand:-
TGACTAAATACTTTTTTGCCCCACT
>Location:NODE_372995_length_1546_cov_22.922380	Coordinate:1301	Reads:54	Hits:4931	Allocated_reads:0.0109511255323464	Strand:-
TGGCTGACTAAATACTTTTTTGCCCCACT
>Location:NODE_372995_length_1546_cov_22.922380	Coordinate:1302	Reads:3	Hits:5288	Allocated_reads:0.00056732223903177	Strand:-
TGACTAAATACTTTTTTGCCCCAC
>Location:NODE_372995_length_1546_cov_22.922380	Coordinate:1302	Reads:4	Hits:4959	Allocated_reads:0.000806614236741278	Strand:-
TGGCTGACTAAATACTTTTTTGCCCCAC
>Location:NODE_372995_length_1546_cov_22.922380	Coordinate:1304	Reads:3	Hits:5003	Allocated_reads:0.000599640215870478	Strand:-
TGGCTGACTAAATACTTTTTTGCCCC
>Location:NODE_372995_length_1546_cov_22.922380	Coordinate:1305	Reads:1	Hits:5030	Allocated_reads:0.000198807157057654	Strand:-
TGGCTGACTAAATACTTTTTTGCCC
>Location:NODE_372995_length_1546_cov_22.922380	Coordinate:1307	Reads:1	Hits:4530	Allocated_reads:0.00022075055187638	Strand:-
GCACAATCGGTGGCTGACTAAATACTTTTTTGC
>Location:NODE_372995_length_1546_cov_22.922380	Coordinate:1309	Reads:1	Hits:4842	Allocated_reads:0.000206526228831062	Strand:-
TCGGTGGCTGACTAAATACTTTTTT
>Location:NODE_372995_length_1546_cov_22.922380	Coordinate:1313	Reads:1	Hits:4882	Allocated_reads:0.000204834084391643	Strand:+
AAGTATTTAGTCAGCCACCGATTG
>Location:NODE_372995_length_1546_cov_22.922380	Coordinate:1313	Reads:6	Hits:4860	Allocated_reads:0.00123456790123457	Strand:+
AAGTATTTAGTCAGCCACCGATTGT
>Location:NODE_372995_length_1546_cov_22.922380	Coordinate:1313	Reads:3	Hits:4765	Allocated_reads:0.000629590766002099	Strand:+
AAGTATTTAGTCAGCCACCGATTGTGC
>Location:NODE_372995_length_1546_cov_22.922380	Coordinate:1313	Reads:1	Hits:4744	Allocated_reads:0.00021079258010118	Strand:+
AAGTATTTAGTCAGCCACCGATTGTGCA
>Location:NODE_372995_length_1546_cov_22.922380	Coordinate:1313	Reads:1	Hits:4670	Allocated_reads:0.000214132762312634	Strand:+
AAGTATTTAGTCAGCCACCGATTGTGCAAG
>Location:NODE_372995_length_1546_cov_22.922380	Coordinate:1313	Reads:10	Hits:4650	Allocated_reads:0.0021505376344086	Strand:+
AAGTATTTAGTCAGCCACCGATTGTGCAAGT
>Location:NODE_372995_length_1546_cov_22.922380	Coordinate:1313	Reads:2	Hits:4611	Allocated_reads:0.000433745391455216	Strand:+
AAGTATTTAGTCAGCCACCGATTGTGCAAGTT
>Location:NODE_372995_length_1546_cov_22.922380	Coordinate:1315	Reads:1	Hits:4683	Allocated_reads:0.000213538330130258	Strand:+
GTATTTAGTCAGCCACCGATTGTGCAAGTT
>Location:NODE_372995_length_1546_cov_22.922380	Coordinate:1316	Reads:31	Hits:4865	Allocated_reads:0.00637204522096608	Strand:+
TATTTAGTCAGCCACCGATTGTGC
>Location:NODE_372995_length_1546_cov_22.922380	Coordinate:1316	Reads:7	Hits:4844	Allocated_reads:0.00144508670520231	Strand:+
TATTTAGTCAGCCACCGATTGTGCA
>Location:NODE_372995_length_1546_cov_22.922380	Coordinate:1316	Reads:1	Hits:4770	Allocated_reads:0.000209643605870021	Strand:+
TATTTAGTCAGCCACCGATTGTGCAAG
>Location:NODE_372995_length_1546_cov_22.922380	Coordinate:1316	Reads:56	Hits:4750	Allocated_reads:0.0117894736842105	Strand:+
TATTTAGTCAGCCACCGATTGTGCAAGT
>Location:NODE_372995_length_1546_cov_22.922380	Coordinate:1316	Reads:25	Hits:4711	Allocated_reads:0.00530672893228614	Strand:+
TATTTAGTCAGCCACCGATTGTGCAAGTT
>Location:NODE_372995_length_1546_cov_22.922380	Coordinate:1316	Reads:1	Hits:4652	Allocated_reads:0.000214961306964746	Strand:+
TATTTAGTCAGCCACCGATTGTGCAAGTTC
>Location:NODE_372995_length_1546_cov_22.922380	Coordinate:1316	Reads:2	Hits:4612	Allocated_reads:0.000433651344319167	Strand:+
TATTTAGTCAGCCACCGATTGTGCAAGTTCC
>Location:NODE_372995_length_1546_cov_22.922380	Coordinate:1316	Reads:1	Hits:4529	Allocated_reads:0.000220799293442261	Strand:+
TATTTAGTCAGCCACCGATTGTGCAAGTTCCC
>Location:NODE_372995_length_1546_cov_22.922380	Coordinate:1316	Reads:1	Hits:4491	Allocated_reads:0.000222667557336896	Strand:+
TATTTAGTCAGCCACCGATTGTGCAAGTTCCCC
>Location:NODE_372995_length_1546_cov_22.922380	Coordinate:1317	Reads:3	Hits:4773	Allocated_reads:0.000628535512256443	Strand:+
ATTTAGTCAGCCACCGATTGTGCAAGT
>Location:NODE_372995_length_1546_cov_22.922380	Coordinate:1317	Reads:1	Hits:4514	Allocated_reads:0.000221533008418254	Strand:+
ATTTAGTCAGCCACCGATTGTGCAAGTTCCCC
>Location:NODE_372995_length_1546_cov_22.922380	Coordinate:1318	Reads:2	Hits:4651	Allocated_reads:0.000430015050526768	Strand:+
TTTAGTCAGCCACCGATTGTGCAAGTTCC
>Location:NODE_372995_length_1546_cov_22.922380	Coordinate:1318	Reads:1	Hits:4568	Allocated_reads:0.000218914185639229	Strand:+
TTTAGTCAGCCACCGATTGTGCAAGTTCCC
>Location:NODE_372995_length_1546_cov_22.922380	Coordinate:1318	Reads:3	Hits:4530	Allocated_reads:0.000662251655629139	Strand:+
TTTAGTCAGCCACCGATTGTGCAAGTTCCCC
>Location:NODE_372995_length_1546_cov_22.922380	Coordinate:1319	Reads:1	Hits:4835	Allocated_reads:0.000206825232678387	Strand:+
TTAGTCAGCCACCGATTGTGCAAG
>Location:NODE_372995_length_1546_cov_22.922380	Coordinate:1319	Reads:1	Hits:4717	Allocated_reads:0.000211999152003392	Strand:+
TTAGTCAGCCACCGATTGTGCAAGTTC
>Location:NODE_372995_length_1546_cov_22.922380	Coordinate:1319	Reads:1	Hits:4677	Allocated_reads:0.00021381227282446	Strand:+
TTAGTCAGCCACCGATTGTGCAAGTTCC
>Location:NODE_372995_length_1546_cov_22.922380	Coordinate:1319	Reads:2	Hits:4594	Allocated_reads:0.00043535045711798	Strand:+
TTAGTCAGCCACCGATTGTGCAAGTTCCC
>Location:NODE_372995_length_1546_cov_22.922380	Coordinate:1320	Reads:1	Hits:4828	Allocated_reads:0.000207125103562552	Strand:+
TAGTCAGCCACCGATTGTGCAAGT
>Location:NODE_372995_length_1546_cov_22.922380	Coordinate:1320	Reads:3	Hits:4789	Allocated_reads:0.000626435581541032	Strand:+
TAGTCAGCCACCGATTGTGCAAGTT
>Location:NODE_372995_length_1546_cov_22.922380	Coordinate:1320	Reads:3	Hits:4729	Allocated_reads:0.000634383590611123	Strand:+
TAGTCAGCCACCGATTGTGCAAGTTC
>Location:NODE_372995_length_1546_cov_22.922380	Coordinate:1320	Reads:9	Hits:4689	Allocated_reads:0.00191938579654511	Strand:+
TAGTCAGCCACCGATTGTGCAAGTTCC
>Location:NODE_372995_length_1546_cov_22.922380	Coordinate:1320	Reads:9	Hits:4606	Allocated_reads:0.00195397307859314	Strand:+
TAGTCAGCCACCGATTGTGCAAGTTCCC
>Location:NODE_372995_length_1546_cov_22.922380	Coordinate:1320	Reads:37	Hits:4568	Allocated_reads:0.00809982486865149	Strand:+
TAGTCAGCCACCGATTGTGCAAGTTCCCC
>Location:NODE_372995_length_1546_cov_22.922380	Coordinate:1320	Reads:22	Hits:4510	Allocated_reads:0.0048780487804878	Strand:+
TAGTCAGCCACCGATTGTGCAAGTTCCCCC
>Location:NODE_372995_length_1546_cov_22.922380	Coordinate:1320	Reads:7	Hits:4448	Allocated_reads:0.00157374100719424	Strand:+
TAGTCAGCCACCGATTGTGCAAGTTCCCCCA
>Location:NODE_372995_length_1546_cov_22.922380	Coordinate:1320	Reads:2	Hits:4394	Allocated_reads:0.000455166135639508	Strand:+
TAGTCAGCCACCGATTGTGCAAGTTCCCCCAC
>Location:NODE_372995_length_1546_cov_22.922380	Coordinate:1320	Reads:46	Hits:2362	Allocated_reads:0.0194750211685013	Strand:+
TAGTCAGCCACCGATTGTGCAAGTTCCCCCACT
>Location:NODE_372995_length_1546_cov_22.922380	Coordinate:1320	Reads:1	Hits:2280	Allocated_reads:0.00043859649122807	Strand:+
TAGTCAGCCACCGATTGTGCAAGTTCCCCCACTT
>Location:NODE_372995_length_1546_cov_22.922380	Coordinate:1321	Reads:1	Hits:2372	Allocated_reads:0.000421585160202361	Strand:+
AGTCAGCCACCGATTGTGCAAGTTCCCCCACT
>Location:NODE_372995_length_1546_cov_22.922380	Coordinate:1323	Reads:3	Hits:2407	Allocated_reads:0.00124636476942252	Strand:+
TCAGCCACCGATTGTGCAAGTTCCCCCACT
>Location:NODE_372995_length_1546_cov_22.922380	Coordinate:1324	Reads:3	Hits:2423	Allocated_reads:0.00123813454395378	Strand:+
CAGCCACCGATTGTGCAAGTTCCCCCACT
>Location:NODE_372995_length_1546_cov_22.922380	Coordinate:1325	Reads:2	Hits:2433	Allocated_reads:0.00082203041512536	Strand:+
AGCCACCGATTGTGCAAGTTCCCCCACT
>Location:NODE_372995_length_1546_cov_22.922380	Coordinate:1327	Reads:1	Hits:4630	Allocated_reads:0.000215982721382289	Strand:-
TGGGGGAACTTGCACAATCGGTGG
>Location:NODE_372995_length_1546_cov_22.922380	Coordinate:1329	Reads:1	Hits:2494	Allocated_reads:0.000400962309542903	Strand:-
AGTGGGGGAACTTGCACAATCGGT
>Location:NODE_372995_length_1546_cov_22.922380	Coordinate:1329	Reads:1	Hits:1108	Allocated_reads:0.000902527075812274	Strand:-
ATTTTAAGTGGGGGAACTTGCACAATCGGT
>Location:NODE_372995_length_1546_cov_22.922380	Coordinate:1334	Reads:1	Hits:821	Allocated_reads:0.00121802679658952	Strand:-
TCTGTCATCATTTTAAGTGGGGGAACTTGCACAA
>Location:NODE_372995_length_1546_cov_22.922380	Coordinate:1336	Reads:1	Hits:835	Allocated_reads:0.00119760479041916	Strand:-
TCTGTCATCATTTTAAGTGGGGGAACTTGCAC
>Location:NODE_372995_length_1546_cov_22.922380	Coordinate:1337	Reads:3	Hits:851	Allocated_reads:0.00352526439482961	Strand:-
TCTGTCATCATTTTAAGTGGGGGAACTTGCA
>Location:NODE_372995_length_1546_cov_22.922380	Coordinate:1338	Reads:4	Hits:861	Allocated_reads:0.00464576074332172	Strand:-
TCTGTCATCATTTTAAGTGGGGGAACTTGC
>Location:NODE_372995_length_1546_cov_22.922380	Coordinate:1339	Reads:1	Hits:881	Allocated_reads:0.00113507377979569	Strand:-
TCTGTCATCATTTTAAGTGGGGGAAGTTG
>Location:NODE_372995_length_1546_cov_22.922380	Coordinate:1339	Reads:6	Hits:875	Allocated_reads:0.00685714285714286	Strand:-
TCTGTCATCATTTTAAGTGGGGGAACTTG
>Location:NODE_372995_length_1546_cov_22.922380	Coordinate:1340	Reads:8	Hits:890	Allocated_reads:0.00898876404494382	Strand:-
TCTGTCATCATTTTAAGTGGGGGAACTT
>Location:NODE_372995_length_1546_cov_22.922380	Coordinate:1341	Reads:1	Hits:903	Allocated_reads:0.00110741971207087	Strand:-
TCTGTCATCATTTTAAGTGGGGGAAGT
>Location:NODE_372995_length_1546_cov_22.922380	Coordinate:1341	Reads:82	Hits:895	Allocated_reads:0.0916201117318436	Strand:-
TCTGTCATCATTTTAAGTGGGGGAACT
>Location:NODE_372995_length_1546_cov_22.922380	Coordinate:1342	Reads:1	Hits:879	Allocated_reads:0.00113765642775882	Strand:+
GTTCCCCCACTTAAAATGATGACAGAGG
>Location:NODE_372995_length_1546_cov_22.922380	Coordinate:1342	Reads:3	Hits:905	Allocated_reads:0.00331491712707182	Strand:-
TCTGTCATCATTTTAAGTGGGGGAAC
>Location:NODE_372995_length_1546_cov_22.922380	Coordinate:1343	Reads:1	Hits:913	Allocated_reads:0.00109529025191676	Strand:-
TCTGTCATCATTTTAAGTGGGGGAA
>Location:NODE_372995_length_1546_cov_22.922380	Coordinate:1344	Reads:1	Hits:834	Allocated_reads:0.00119904076738609	Strand:+
TCCCCCACTTAAAATGATGACAGAGGTCAGTA
>Location:NODE_372995_length_1546_cov_22.922380	Coordinate:1347	Reads:1	Hits:867	Allocated_reads:0.00115340253748558	Strand:-
TACTGACCTCTGTCATCATTTTAAGTGGG
>Location:NODE_372995_length_1546_cov_22.922380	Coordinate:1352	Reads:1	Hits:923	Allocated_reads:0.00108342361863489	Strand:+
TTAAAATGATGACAGAGGTCAGTA
>Location:NODE_372995_length_1546_cov_22.922380	Coordinate:1357	Reads:4	Hits:1698	Allocated_reads:0.00235571260306243	Strand:+
ATGATGACAGAGGTCAGTAATTTGCACC
>Location:NODE_372995_length_1546_cov_22.922380	Coordinate:1358	Reads:35	Hits:1762	Allocated_reads:0.0198637911464245	Strand:+
TGATGACAGAGGTCAGTAATTTGC
>Location:NODE_372995_length_1546_cov_22.922380	Coordinate:1358	Reads:8	Hits:1751	Allocated_reads:0.00456881781838949	Strand:+
TGATGACAGAGGTCAGTAATTTGCA
>Location:NODE_372995_length_1546_cov_22.922380	Coordinate:1358	Reads:84	Hits:1739	Allocated_reads:0.0483036227717079	Strand:+
TGATGACAGAGGTCAGTAATTTGCAC
>Location:NODE_372995_length_1546_cov_22.922380	Coordinate:1358	Reads:271	Hits:1714	Allocated_reads:0.158109684947491	Strand:+
TGATGACAGAGGTCAGTAATTTGCACC
>Location:NODE_372995_length_1546_cov_22.922380	Coordinate:1358	Reads:4	Hits:1720	Allocated_reads:0.00232558139534884	Strand:+
TGATGACAGAGGTCAGTAATTGGCACC
>Location:NODE_372995_length_1546_cov_22.922380	Coordinate:1358	Reads:2	Hits:1705	Allocated_reads:0.00117302052785924	Strand:+
TGATGACAGAGGTCAGTAATTGGCACCA
>Location:NODE_372995_length_1546_cov_22.922380	Coordinate:1358	Reads:25	Hits:1699	Allocated_reads:0.0147145379635079	Strand:+
TGATGACAGAGGTCAGTAATTTGCACCA
>Location:NODE_372995_length_1546_cov_22.922380	Coordinate:1358	Reads:25	Hits:1665	Allocated_reads:0.015015015015015	Strand:+
TGATGACAGAGGTCAGTAATTTGCACCAG
>Location:NODE_372995_length_1546_cov_22.922380	Coordinate:1358	Reads:1	Hits:1638	Allocated_reads:0.000610500610500611	Strand:+
TGATGACAGAGGTCAGTAATATGCACCAGA
>Location:NODE_372995_length_1546_cov_22.922380	Coordinate:1358	Reads:1	Hits:1638	Allocated_reads:0.000610500610500611	Strand:+
TGATGACAGAGGTCAGTAATTTGCACCGGA
>Location:NODE_372995_length_1546_cov_22.922380	Coordinate:1358	Reads:101	Hits:1636	Allocated_reads:0.0617359413202934	Strand:+
TGATGACAGAGGTCAGTAATTTGCACCAGA
>Location:NODE_372995_length_1546_cov_22.922380	Coordinate:1358	Reads:3	Hits:1642	Allocated_reads:0.00182704019488429	Strand:+
TGATGACAGAGGTCAGTAATTGGCACCAGA
>Location:NODE_372995_length_1546_cov_22.922380	Coordinate:1358	Reads:27	Hits:1616	Allocated_reads:0.0167079207920792	Strand:+
TGATGACAGAGGTCAGTAATTTGCACCAGAG
>Location:NODE_372995_length_1546_cov_22.922380	Coordinate:1358	Reads:110	Hits:1588	Allocated_reads:0.0692695214105793	Strand:+
TGATGACAGAGGTCAGTAATTTGCACCAGAGG
>Location:NODE_372995_length_1546_cov_22.922380	Coordinate:1358	Reads:2	Hits:1535	Allocated_reads:0.00130293159609121	Strand:+
TGATGACAGAGGTCAGTAATTTGCACCAGAGGT
>Location:NODE_372995_length_1546_cov_22.922380	Coordinate:1359	Reads:1	Hits:1781	Allocated_reads:0.000561482313307131	Strand:+
GATGACAGAGGTCAGTAATTTGCAC
>Location:NODE_372995_length_1546_cov_22.922380	Coordinate:1359	Reads:1	Hits:1756	Allocated_reads:0.000569476082004556	Strand:+
GATGACAGAGGTCAGTAATTTGCACC
>Location:NODE_372995_length_1546_cov_22.922380	Coordinate:1361	Reads:1	Hits:1783	Allocated_reads:0.000560852495793606	Strand:+
TGACAGAGGTCAGTAATTTGCACC
>Location:NODE_372995_length_1546_cov_22.922380	Coordinate:1361	Reads:1	Hits:1599	Allocated_reads:0.000625390869293308	Strand:+
TGACAGAGGTCAGTAATTTGCACCAGAGGT
>Location:NODE_372995_length_1546_cov_22.922380	Coordinate:1364	Reads:1	Hits:1228	Allocated_reads:0.000814332247557003	Strand:+
CAGAGGTCAGTAATTTGCACCAGAGGTACACTT
>Location:NODE_372995_length_1546_cov_22.922380	Coordinate:1368	Reads:2	Hits:1499	Allocated_reads:0.00133422281521014	Strand:-
TGTACCTCTGGTGCAAATTACTGACC
>Location:NODE_372995_length_1546_cov_22.922380	Coordinate:1368	Reads:1	Hits:1245	Allocated_reads:0.000803212851405623	Strand:-
TTGAAGTGTACCTCTGGTGCAAATTACTGACC
>Location:NODE_372995_length_1546_cov_22.922380	Coordinate:1370	Reads:1	Hits:1251	Allocated_reads:0.000799360511590727	Strand:+
TCAGTAATTTGCACCAGAGGTACACTTCAAC
>Location:NODE_372995_length_1546_cov_22.922380	Coordinate:1372	Reads:3	Hits:1276	Allocated_reads:0.00235109717868339	Strand:-
TTGAAGTGTACCTCTGGTGCAAATTACT
>Location:NODE_372995_length_1546_cov_22.922380	Coordinate:1509	Reads:3	Hits:1276	Allocated_reads:0.00235109717868339	Strand:-
TTGAAGTGTACCTCTGGTGCAAATTACT
>Location:NODE_372995_length_1546_cov_22.922380	Coordinate:1510	Reads:10	Hits:1186	Allocated_reads:0.00843170320404722	Strand:-
TCACAGTTGAAGTGTACCTCTGGTGCAAATTAC
>Location:NODE_372995_length_1546_cov_22.922380	Coordinate:1511	Reads:1	Hits:1214	Allocated_reads:0.000823723228995058	Strand:+
TAATTTGCACCAGAGGTACACTTCAACTGTG
>Location:NODE_372995_length_1546_cov_22.922380	Coordinate:1511	Reads:1	Hits:1197	Allocated_reads:0.000835421888053467	Strand:-
TCACAGTTGAAGTGTACCTCTGGTGCAAATTA
>Location:NODE_372995_length_1546_cov_22.922380	Coordinate:1512	Reads:1	Hits:1295	Allocated_reads:0.000772200772200772	Strand:+
AATTTGCACCAGAGGTACACTTCAACTG
>Location:NODE_372995_length_1546_cov_22.922380	Coordinate:1512	Reads:4	Hits:1245	Allocated_reads:0.00321285140562249	Strand:-
TCACAGTTGAAGTGTACCTCTGGTGCAAATT
>Location:NODE_372995_length_1546_cov_22.922380	Coordinate:1513	Reads:1	Hits:1274	Allocated_reads:0.000784929356357928	Strand:-
CACAGTTGAAGTGTACCTCTGGTGCAAAT
>Location:NODE_372995_length_1546_cov_22.922380	Coordinate:1513	Reads:1	Hits:1261	Allocated_reads:0.000793021411578113	Strand:-
TCACAGTTGAAGTGTACCTCTGGAGCAAAT
>Location:NODE_372995_length_1546_cov_22.922380	Coordinate:1513	Reads:31	Hits:1260	Allocated_reads:0.0246031746031746	Strand:-
TCACAGTTGAAGTGTACCTCTGGTGCAAAT
>Location:NODE_372995_length_1546_cov_22.922380	Coordinate:1514	Reads:2	Hits:1271	Allocated_reads:0.001573564122738	Strand:-
TCACAGTTGAAGTGTACCTCTGGTGCAAA
>Location:NODE_372995_length_1546_cov_22.922380	Coordinate:1514	Reads:1	Hits:1342	Allocated_reads:0.000745156482861401	Strand:+
TTTGCACCAGAGGTACACTTCAACT
>Location:NODE_372995_length_1546_cov_22.922380	Coordinate:1514	Reads:1	Hits:1319	Allocated_reads:0.000758150113722517	Strand:+
TTTGCACCAGAGGTACACTTCAACTG
>Location:NODE_372995_length_1546_cov_22.922380	Coordinate:1514	Reads:2	Hits:1306	Allocated_reads:0.00153139356814701	Strand:+
TTTGCACCAGAGGTACACTTCAACTGT
>Location:NODE_372995_length_1546_cov_22.922380	Coordinate:1514	Reads:1	Hits:1296	Allocated_reads:0.000771604938271605	Strand:+
TTTGCACCAGAGGTACACTACAACTGTG
>Location:NODE_372995_length_1546_cov_22.922380	Coordinate:1514	Reads:2	Hits:1287	Allocated_reads:0.00155400155400155	Strand:+
TTTGCACCAGAGGTACACTTCAACTGTG
>Location:NODE_372995_length_1546_cov_22.922380	Coordinate:1514	Reads:1	Hits:1269	Allocated_reads:0.000788022064617809	Strand:+
TTTGCACCAGAGGTACACTTCAACTGTGA
>Location:NODE_372995_length_1546_cov_22.922380	Coordinate:1514	Reads:5	Hits:1243	Allocated_reads:0.00402252614641995	Strand:+
TTTGCACCAGAGGTACACTTCAACTGTGAGA
>Location:NODE_372995_length_1546_cov_22.922380	Coordinate:1515	Reads:1	Hits:1331	Allocated_reads:0.000751314800901578	Strand:-
CAGTTGAAGTGTACCTCTGGTGCAA
>Location:NODE_372995_length_1546_cov_22.922380	Coordinate:1515	Reads:2	Hits:1254	Allocated_reads:0.00159489633173844	Strand:+
TTGCACCAGAGGTACACTTCAACTGTGAGA
>Location:NODE_372995_length_1546_cov_22.922380	Coordinate:1516	Reads:3	Hits:1299	Allocated_reads:0.0023094688221709	Strand:-
CACAGTTGAAGTGTACCTCTGGTGCA
>Location:NODE_372995_length_1546_cov_22.922380	Coordinate:1516	Reads:1	Hits:1336	Allocated_reads:0.000748502994011976	Strand:-
CAGTTGAAGTGTACCTCTGGTGCA
>Location:NODE_372995_length_1546_cov_22.922380	Coordinate:1516	Reads:222	Hits:1285	Allocated_reads:0.172762645914397	Strand:-
TCACAGTTGAAGTGTACCTCTGGTGCA
>Location:NODE_372995_length_1546_cov_22.922380	Coordinate:1516	Reads:1	Hits:1256	Allocated_reads:0.000796178343949045	Strand:-
TCTCACAGTTGAAGTGTACCTCTGGTGCA
>Location:NODE_372995_length_1546_cov_22.922380	Coordinate:1516	Reads:1	Hits:1266	Allocated_reads:0.000789889415481833	Strand:-
TCTCACAGTTGAAGTGTACCTCTGGTGCC
>Location:NODE_372995_length_1546_cov_22.922380	Coordinate:1517	Reads:1	Hits:1309	Allocated_reads:0.000763941940412529	Strand:-
CACAGTTGAAGTGTACCTCTGGTGC
>Location:NODE_372995_length_1546_cov_22.922380	Coordinate:1517	Reads:1	Hits:1296	Allocated_reads:0.000771604938271605	Strand:-
TCACAGTTGAAGTGTACCTCTGGAGC
>Location:NODE_372995_length_1546_cov_22.922380	Coordinate:1517	Reads:21	Hits:1295	Allocated_reads:0.0162162162162162	Strand:-
TCACAGTTGAAGTGTACCTCTGGTGC
>Location:NODE_372995_length_1546_cov_22.922380	Coordinate:1518	Reads:6	Hits:1281	Allocated_reads:0.00468384074941452	Strand:+
CACCAGAGGTACACTTCAACTGTGAGA
>Location:NODE_372995_length_1546_cov_22.922380	Coordinate:1518	Reads:1	Hits:1252	Allocated_reads:0.000798722044728434	Strand:+
CACCAGAGGTACACTTCAACTGTGAGAG
>Location:NODE_372995_length_1546_cov_22.922380	Coordinate:1518	Reads:45	Hits:1307	Allocated_reads:0.0344299923488906	Strand:-
TCACAGTTGAAGTGTACCTCTGGTG
>Location:NODE_372995_length_1546_cov_22.922380	Coordinate:1519	Reads:1	Hits:1319	Allocated_reads:0.000758150113722517	Strand:+
ACCAGAGGTACACTTCAACTGTGA
>Location:NODE_372995_length_1546_cov_22.922380	Coordinate:1519	Reads:3	Hits:1301	Allocated_reads:0.00230591852421214	Strand:+
ACCAGAGGTACACTTCAACTGTGAG
>Location:NODE_372995_length_1546_cov_22.922380	Coordinate:1519	Reads:3	Hits:1293	Allocated_reads:0.00232018561484919	Strand:+
ACCAGAGGTACACTTCAACTGTGAGA
>Location:NODE_372995_length_1546_cov_22.922380	Coordinate:1519	Reads:22	Hits:1319	Allocated_reads:0.0166793025018954	Strand:-
TCACAGTTGAAGTGTACCTCTGGT
>Location:NODE_372995_length_1546_cov_22.922380	Coordinate:1520	Reads:1	Hits:1307	Allocated_reads:0.000765110941086458	Strand:+
CCAGAGGTACACTTCAACTGTGAG
>Location:NODE_372995_length_1546_cov_22.922380	Coordinate:1520	Reads:1	Hits:1296	Allocated_reads:0.000771604938271605	Strand:-
TCTCACAGTTGAAGTGTACCTCTGG
>Location:NODE_372995_length_1546_cov_22.922380	Coordinate:1521	Reads:1	Hits:1305	Allocated_reads:0.000766283524904215	Strand:+
CAGAGGTACACTTCAACTGTGAGA
>Location:NODE_372995_length_1546_cov_22.922380	Coordinate:1540	Reads:2	Hits:1	Allocated_reads:2	Strand:+
TGAGAGCCAGAATGTGAAAAAAAAAATC
>Location:NODE_372995_length_1546_cov_22.922380	Coordinate:1547	Reads:1	Hits:57	Allocated_reads:0.0175438596491228	Strand:+
CAGAATGTGAAAAAAAAAATCCATGAATCCACA
>Location:NODE_372995_length_1546_cov_22.922380	Coordinate:1549	Reads:1	Hits:87	Allocated_reads:0.0114942528735632	Strand:-
TGGATTCATGGATTTTTTTTTTCACATTC
>Location:NODE_372995_length_1546_cov_22.922380	Coordinate:1549	Reads:1	Hits:87	Allocated_reads:0.0114942528735632	Strand:-
TGGATTCATGGATTTTTTTTTTCGCATTC
>Location:NODE_372995_length_1546_cov_22.922380	Coordinate:1554	Reads:2	Hits:90	Allocated_reads:0.0222222222222222	Strand:-
TGTGGATTCATGGATTTTTTTTTTCA
>Location:NODE_372995_length_1546_cov_22.922380	Coordinate:1557	Reads:1	Hits:400	Allocated_reads:0.0025	Strand:-
TACCATGTGGATTCATGGATTCTTTTTT
>Location:NODE_372995_length_1546_cov_22.922380	Coordinate:1562	Reads:1	Hits:472	Allocated_reads:0.00211864406779661	Strand:+
AAAATCCATGAATCCACATGGTAGGATTTG
>Location:NODE_372995_length_1546_cov_22.922380	Coordinate:1563	Reads:6	Hits:499	Allocated_reads:0.0120240480961924	Strand:+
AAATCCATGAATCCACATGGTAGGATTTG
>Location:NODE_372995_length_1546_cov_22.922380	Coordinate:1563	Reads:1	Hits:476	Allocated_reads:0.00210084033613445	Strand:+
AAATCCATGAATCCACATGGTAGGATTTGT
>Location:NODE_372995_length_1546_cov_22.922380	Coordinate:1564	Reads:20	Hits:533	Allocated_reads:0.0375234521575985	Strand:+
AATCCATGAATCCACATGGTAGGATTTG
>Location:NODE_372995_length_1546_cov_22.922380	Coordinate:1565	Reads:5	Hits:566	Allocated_reads:0.0088339222614841	Strand:+
ATCCATGAATCCACATGGTAGGATTTG
>Location:NODE_372995_length_1546_cov_22.922380	Coordinate:1566	Reads:4	Hits:581	Allocated_reads:0.00688468158347676	Strand:+
TCCATGAATCCACATGGTAGGATTTG
>Location:NODE_372995_length_1546_cov_22.922380	Coordinate:1566	Reads:1	Hits:548	Allocated_reads:0.00182481751824818	Strand:+
TCCATGAATCCACATGGTAGGATTTGTA
>Location:NODE_372995_length_1546_cov_22.922380	Coordinate:1570	Reads:1	Hits:554	Allocated_reads:0.00180505415162455	Strand:+
TGAATCCACATGGTAGGATTTGTAAAGAATT
>Location:NODE_372995_length_1546_cov_22.922380	Coordinate:1572	Reads:1	Hits:566	Allocated_reads:0.00176678445229682	Strand:-
AATTCTTTACAAATCCTACCATGTGGATT
>Location:NODE_372995_length_1546_cov_22.922380	Coordinate:1572	Reads:1	Hits:539	Allocated_reads:0.00185528756957328	Strand:-
ATAAATTCTTTACAAATCCTACCATGTGGATT
>Location:NODE_372995_length_1546_cov_22.922380	Coordinate:1575	Reads:1	Hits:581	Allocated_reads:0.00172117039586919	Strand:+
CCACATGGTAGGATTTGTAAAGAAT
>Location:NODE_372995_length_1546_cov_22.922380	Coordinate:1575	Reads:1	Hits:582	Allocated_reads:0.00171821305841924	Strand:+
CCACATGGTAGGATTTGTAAAGAGT
>Location:NODE_372995_length_1546_cov_22.922380	Coordinate:1575	Reads:1	Hits:575	Allocated_reads:0.00173913043478261	Strand:+
CCACATGGTAGGATTTGTAAAGAATT
>Location:NODE_372995_length_1546_cov_22.922380	Coordinate:1575	Reads:1	Hits:570	Allocated_reads:0.00175438596491228	Strand:+
CCACATGGTAGGATTTGTAAAGAAATT
>Location:NODE_372995_length_1546_cov_22.922380	Coordinate:1575	Reads:1	Hits:548	Allocated_reads:0.00182481751824818	Strand:+
CCACATGGTAGGATTTGTAAAGAATTTAT
>Location:NODE_372995_length_1546_cov_22.922380	Coordinate:1576	Reads:1	Hits:965	Allocated_reads:0.00103626943005181	Strand:+
CACATGGTAGGATTTGTAAAGAAT
>Location:NODE_372995_length_1546_cov_22.922380	Coordinate:1576	Reads:1	Hits:918	Allocated_reads:0.00108932461873638	Strand:+
CACATGGTAGGATTTGTAAAGAATTTAT
>Location:NODE_372995_length_1546_cov_22.922380	Coordinate:1576	Reads:1	Hits:899	Allocated_reads:0.00111234705228031	Strand:+
CACATGGTAGGATTTGTAAAGAATTTATT
>Location:NODE_372995_length_1546_cov_22.922380	Coordinate:1578	Reads:1	Hits:844	Allocated_reads:0.00118483412322275	Strand:+
CATGGTAGGATTTGTAAAGAATTTATTC
>Location:NODE_372995_length_1546_cov_22.922380	Coordinate:1578	Reads:4	Hits:753	Allocated_reads:0.00531208499335989	Strand:-
TACGAATAAATTCTTTACAAATCCTACCATG
>Location:NODE_372995_length_1546_cov_22.922380	Coordinate:1578	Reads:1	Hits:745	Allocated_reads:0.00134228187919463	Strand:-
TTACGAATAAATTCTTTACAAATCCTACCATG
>Location:NODE_372995_length_1546_cov_22.922380	Coordinate:1579	Reads:1	Hits:857	Allocated_reads:0.00116686114352392	Strand:+
ATGGTAGGATTTGTAAAGAATTTATTC
>Location:NODE_372995_length_1546_cov_22.922380	Coordinate:1579	Reads:1	Hits:764	Allocated_reads:0.00130890052356021	Strand:-
TACGAATAAATTCTTTACAAATCCTACCAT
>Location:NODE_372995_length_1546_cov_22.922380	Coordinate:1579	Reads:1	Hits:756	Allocated_reads:0.00132275132275132	Strand:-
TTACGAATAAATTCTTTACAAATCCTACCAT
>Location:NODE_372995_length_1546_cov_22.922380	Coordinate:1580	Reads:7	Hits:771	Allocated_reads:0.00907911802853437	Strand:-
TACGAATAAATTCTTTACAAATCCTACCA
>Location:NODE_372995_length_1546_cov_22.922380	Coordinate:1580	Reads:4	Hits:763	Allocated_reads:0.00524246395806029	Strand:-
TTACGAATAAATTCTTTACAAATCCTACCA
>Location:NODE_372995_length_1546_cov_22.922380	Coordinate:1581	Reads:12	Hits:775	Allocated_reads:0.0154838709677419	Strand:-
TACGAATAAATTCTTTACAAATCCTACC
>Location:NODE_372995_length_1546_cov_22.922380	Coordinate:1581	Reads:14	Hits:767	Allocated_reads:0.0182529335071708	Strand:-
TTACGAATAAATTCTTTACAAATCCTACC
>Location:NODE_372995_length_1546_cov_22.922380	Coordinate:1581	Reads:2	Hits:770	Allocated_reads:0.0025974025974026	Strand:-
TTACGAATAAATTCTTTACAAGTCCTACC
>Location:NODE_372995_length_1546_cov_22.922380	Coordinate:1582	Reads:1	Hits:781	Allocated_reads:0.00128040973111396	Strand:-
TACGAATAAATTCTTTACAAATCCTAC
>Location:NODE_372995_length_1546_cov_22.922380	Coordinate:1582	Reads:4	Hits:773	Allocated_reads:0.00517464424320828	Strand:-
TTACGAATAAATTCTTTACAAATCCTAC
>Location:NODE_372995_length_1546_cov_22.922380	Coordinate:1583	Reads:3	Hits:790	Allocated_reads:0.00379746835443038	Strand:-
TACGAATAAATTCTTTACAAATCCTA
>Location:NODE_372995_length_1546_cov_22.922380	Coordinate:1583	Reads:29	Hits:782	Allocated_reads:0.0370843989769821	Strand:-
TTACGAATAAATTCTTTACAAATCCTA
>Location:NODE_372995_length_1546_cov_22.922380	Coordinate:1584	Reads:23	Hits:796	Allocated_reads:0.028894472361809	Strand:-
TACGAATAAATTCTTTACAAATCCT
>Location:NODE_372995_length_1546_cov_22.922380	Coordinate:1584	Reads:78	Hits:788	Allocated_reads:0.0989847715736041	Strand:-
TTACGAATAAATTCTTTACAAATCCT
>Location:NODE_372995_length_1546_cov_22.922380	Coordinate:1584	Reads:1	Hits:781	Allocated_reads:0.00128040973111396	Strand:-
TTTACGAATAAATTCTTTACAAATCCT
>Location:NODE_372995_length_1546_cov_22.922380	Coordinate:1585	Reads:6	Hits:792	Allocated_reads:0.00757575757575758	Strand:-
TTACGAATAAATTCTTTACAAATCC
>Location:NODE_372995_length_1546_cov_22.922380	Coordinate:1586	Reads:3	Hits:798	Allocated_reads:0.0037593984962406	Strand:-
TTACGAATAAATTCTTTACAAATC
