# Supplementary material for: First characterization of PIWI-interacting RNA clusters in a cichlid fish with a B chromosome
Source: BMC Biol. 2022 Sep 21;20:204. doi: 10.1186/s12915-022-01403-2 (PMC9490952; doi:10.1186/s12915-022-01403-2)
Supplement: Supplementary file 1 — Additional file 1. Zipped folder with fasta and interactive html piRNA cluster information for the A. latifasciata genome. The nomenclature is as follows: number-pirna-cluster_sex_B-presence (f, female; m, male; 0b, without B chromosome; 1b, with B chromosome). [file 12915_2022_1403_MOESM1_ESM.zip › 145_f1b.fasta]

>Location:NODE_372995_length_1546_cov_22.922380	Coordinate:12	Reads:1	Hits:1	Allocated_reads:1	Strand:+
TACTTTGAGAGCATGGAAAATGACC
>Location:NODE_372995_length_1546_cov_22.922380	Coordinate:12	Reads:1	Hits:1	Allocated_reads:1	Strand:+
TACTTTGAGAGCATGGAAAATGACCA
>Location:NODE_372995_length_1546_cov_22.922380	Coordinate:12	Reads:1	Hits:1	Allocated_reads:1	Strand:+
TACTTTGAGAGCATGGAAAATGACCACT
>Location:NODE_372995_length_1546_cov_22.922380	Coordinate:12	Reads:2	Hits:1	Allocated_reads:2	Strand:+
TACTTTGAGAGCATGGAAAATGACCACTTC
>Location:NODE_372995_length_1546_cov_22.922380	Coordinate:12	Reads:1	Hits:1	Allocated_reads:1	Strand:+
TACTTTGAGAGCATGGAAAATGACCACTTCT
>Location:NODE_372995_length_1546_cov_22.922380	Coordinate:15	Reads:1	Hits:1	Allocated_reads:1	Strand:+
TTTGAGAGCATGGAAAATGACCACTTCT
>Location:NODE_372995_length_1546_cov_22.922380	Coordinate:17	Reads:1	Hits:1	Allocated_reads:1	Strand:+
TGAGAGCATGGAAAATGACCACTTCT
>Location:NODE_372995_length_1546_cov_22.922380	Coordinate:39	Reads:1	Hits:1	Allocated_reads:1	Strand:+
TTCTCACGTAGTGGCTGGGAAAACGTG
>Location:NODE_372995_length_1546_cov_22.922380	Coordinate:47	Reads:1	Hits:1	Allocated_reads:1	Strand:+
TAGTGGCTGGGAAAACGTGTCATA
>Location:NODE_372995_length_1546_cov_22.922380	Coordinate:47	Reads:3	Hits:1	Allocated_reads:3	Strand:+
TAGTGGCTGGGAAAACGTGTCATAA
>Location:NODE_372995_length_1546_cov_22.922380	Coordinate:47	Reads:2	Hits:1	Allocated_reads:2	Strand:+
TAGTGGCTGGGAAAACGTGTCATAATTGATC
>Location:NODE_372995_length_1546_cov_22.922380	Coordinate:49	Reads:2	Hits:1	Allocated_reads:2	Strand:+
GTGGCTGGGAAAACGTGTCATAATTGATC
>Location:NODE_372995_length_1546_cov_22.922380	Coordinate:50	Reads:2	Hits:1	Allocated_reads:2	Strand:+
TGGCTGGGAAAACGTGTCATAATTGATC
>Location:NODE_372995_length_1546_cov_22.922380	Coordinate:50	Reads:1	Hits:1	Allocated_reads:1	Strand:+
TGGCTGGGAAAACGTGTCATAATTGATCA
>Location:NODE_372995_length_1546_cov_22.922380	Coordinate:50	Reads:1	Hits:1	Allocated_reads:1	Strand:+
TGGCTGGGAAAACGTGTCATAATTGATCAGT
>Location:NODE_372995_length_1546_cov_22.922380	Coordinate:72	Reads:3	Hits:5	Allocated_reads:0.6	Strand:+
TTGATCAGTTACGGCGTAATTTGTACA
>Location:NODE_372995_length_1546_cov_22.922380	Coordinate:72	Reads:1	Hits:5	Allocated_reads:0.2	Strand:+
TTGATCAGTTACGGCGTAATTTCTACACA
>Location:NODE_372995_length_1546_cov_22.922380	Coordinate:72	Reads:3	Hits:5	Allocated_reads:0.6	Strand:+
TTGATCAGTTACGGCGTAATTTGTACACA
>Location:NODE_372995_length_1546_cov_22.922380	Coordinate:72	Reads:9	Hits:5	Allocated_reads:1.8	Strand:+
TTGATCAGTTACGGCGTAATTTGTACACAT
>Location:NODE_372995_length_1546_cov_22.922380	Coordinate:72	Reads:5	Hits:5	Allocated_reads:1	Strand:+
TTGATCAGTTACGGCGTAATTTGTACACATT
>Location:NODE_372995_length_1546_cov_22.922380	Coordinate:88	Reads:1	Hits:8	Allocated_reads:0.125	Strand:+
TAATTTGTACACATTACTGCTTGA
>Location:NODE_372995_length_1546_cov_22.922380	Coordinate:89	Reads:1	Hits:8	Allocated_reads:0.125	Strand:+
AATTTGTACACATTACTGCTTGAAAGAG
>Location:NODE_372995_length_1546_cov_22.922380	Coordinate:91	Reads:2	Hits:8	Allocated_reads:0.25	Strand:+
TTTGTACACATTACTGCTTGAAAGAGCT
>Location:NODE_372995_length_1546_cov_22.922380	Coordinate:105	Reads:7	Hits:8	Allocated_reads:0.875	Strand:+
TGCTTGAAAGAGCTTTAGTAACTGAGTT
>Location:NODE_372995_length_1546_cov_22.922380	Coordinate:105	Reads:1	Hits:7	Allocated_reads:0.142857142857143	Strand:+
TGCTTGAAAGAGCTTTAGTAACTGAGTTT
>Location:NODE_372995_length_1546_cov_22.922380	Coordinate:105	Reads:2	Hits:7	Allocated_reads:0.285714285714286	Strand:+
TGCTTGAAAGAGCTTTAGTAACTGAGTTTT
>Location:NODE_372995_length_1546_cov_22.922380	Coordinate:106	Reads:3	Hits:8	Allocated_reads:0.375	Strand:-
TCAGTTACTAAAGCTCTTTCAAGC
>Location:NODE_372995_length_1546_cov_22.922380	Coordinate:110	Reads:1	Hits:7	Allocated_reads:0.142857142857143	Strand:+
GAAAGAGCTTTAGTAACTGAGTTTTAGCA
>Location:NODE_372995_length_1546_cov_22.922380	Coordinate:111	Reads:2	Hits:7	Allocated_reads:0.285714285714286	Strand:+
AAAGAGCTTTAGTAACTGAGTTTTAGCAGT
>Location:NODE_372995_length_1546_cov_22.922380	Coordinate:112	Reads:1	Hits:6	Allocated_reads:0.166666666666667	Strand:+
AAGAGCTTTAGTAACTGAGTTTTAGCAGTTA
>Location:NODE_372995_length_1546_cov_22.922380	Coordinate:114	Reads:1	Hits:6	Allocated_reads:0.166666666666667	Strand:+
GAGCTTTAGTAACTGAGTTTTAGCAGTTA
>Location:NODE_372995_length_1546_cov_22.922380	Coordinate:122	Reads:1	Hits:6	Allocated_reads:0.166666666666667	Strand:-
ATGTCATGCATAACTGCTAAAACTCAGTTAC
>Location:NODE_372995_length_1546_cov_22.922380	Coordinate:123	Reads:1	Hits:6	Allocated_reads:0.166666666666667	Strand:+
TAACTGAGTTTTAGCAGTTATGCATGAC
>Location:NODE_372995_length_1546_cov_22.922380	Coordinate:134	Reads:1	Hits:1	Allocated_reads:1	Strand:+
TAGCAGTTATGCATGACATGTTTCCTAAACA
>Location:NODE_372995_length_1546_cov_22.922380	Coordinate:156	Reads:1	Hits:1	Allocated_reads:1	Strand:-
CACTGTATTATTTGATAATGTTTAGGA
>Location:NODE_372995_length_1546_cov_22.922380	Coordinate:157	Reads:1	Hits:1	Allocated_reads:1	Strand:-
CACTGTATTATTTGATAATGTTTAGG
>Location:NODE_372995_length_1546_cov_22.922380	Coordinate:161	Reads:1	Hits:9	Allocated_reads:0.111111111111111	Strand:-
ACCTCCTGCACTGTATTATTTGATAATGTT
>Location:NODE_372995_length_1546_cov_22.922380	Coordinate:168	Reads:1	Hits:8	Allocated_reads:0.125	Strand:+
TCAAATAATACAGTGCAGGAGGTGTTTGA
>Location:NODE_372995_length_1546_cov_22.922380	Coordinate:171	Reads:1	Hits:8	Allocated_reads:0.125	Strand:+
AATAATACAGTGCAGGAGGTGTTTGATA
>Location:NODE_372995_length_1546_cov_22.922380	Coordinate:173	Reads:4	Hits:8	Allocated_reads:0.5	Strand:+
TAATACAGTGCAGGAGGTGTTTGAT
>Location:NODE_372995_length_1546_cov_22.922380	Coordinate:173	Reads:7	Hits:8	Allocated_reads:0.875	Strand:+
TAATACAGTGCAGGAGGTGTTTGATA
>Location:NODE_372995_length_1546_cov_22.922380	Coordinate:173	Reads:10	Hits:8	Allocated_reads:1.25	Strand:+
TAATACAGTGCAGGAGGTGTTTGATAAA
>Location:NODE_372995_length_1546_cov_22.922380	Coordinate:173	Reads:11	Hits:8	Allocated_reads:1.375	Strand:+
TAATACAGTGCAGGAGGTGTTTGATAAAT
>Location:NODE_372995_length_1546_cov_22.922380	Coordinate:173	Reads:2	Hits:8	Allocated_reads:0.25	Strand:+
TAATACAGTGCAGGAGGTGTTTGATAAATT
>Location:NODE_372995_length_1546_cov_22.922380	Coordinate:193	Reads:1	Hits:6	Allocated_reads:0.166666666666667	Strand:+
TTGATAAATTATGTTCATTCCCAGGT
>Location:NODE_372995_length_1546_cov_22.922380	Coordinate:194	Reads:1	Hits:6	Allocated_reads:0.166666666666667	Strand:-
AAACCTGGGAATGAACATAATTTATCA
>Location:NODE_372995_length_1546_cov_22.922380	Coordinate:315	Reads:1	Hits:4	Allocated_reads:0.25	Strand:+
TTACTCAGAGAAATAATACAAATAT
>Location:NODE_372995_length_1546_cov_22.922380	Coordinate:315	Reads:1	Hits:4	Allocated_reads:0.25	Strand:+
TTACTCAGAGAAATAATACAAATATT
>Location:NODE_372995_length_1546_cov_22.922380	Coordinate:315	Reads:1	Hits:4	Allocated_reads:0.25	Strand:+
TTACTCAGAGAAATAATACAAATATTCAAA
>Location:NODE_372995_length_1546_cov_22.922380	Coordinate:345	Reads:1	Hits:1	Allocated_reads:1	Strand:-
TTTTATTTTAAATCCAACTCTAACGT
>Location:NODE_372995_length_1546_cov_22.922380	Coordinate:348	Reads:4	Hits:1	Allocated_reads:4	Strand:+
TTAGAGTTGGATTTAAAATAAAATCATT
>Location:NODE_372995_length_1546_cov_22.922380	Coordinate:349	Reads:1	Hits:1	Allocated_reads:1	Strand:+
TAGAGTTGGATTTAAAATAAAATC
>Location:NODE_372995_length_1546_cov_22.922380	Coordinate:369	Reads:1	Hits:1	Allocated_reads:1	Strand:-
TTTAGAGTGAACTTTGAAAAAGAATGATT
>Location:NODE_372995_length_1546_cov_22.922380	Coordinate:388	Reads:1	Hits:5	Allocated_reads:0.2	Strand:+
TCACTCTAAAAATGTGACTTTTGCTTTCAGT
>Location:NODE_372995_length_1546_cov_22.922380	Coordinate:390	Reads:1	Hits:5	Allocated_reads:0.2	Strand:+
ACTCTAAAAATGTGACTTTTGCTTTCAGTT
>Location:NODE_372995_length_1546_cov_22.922380	Coordinate:409	Reads:4	Hits:6	Allocated_reads:0.666666666666667	Strand:-
GAAATCGAAAATATGTAAACTGAAAGCA
>Location:NODE_372995_length_1546_cov_22.922380	Coordinate:410	Reads:1	Hits:9	Allocated_reads:0.111111111111111	Strand:-
GAAATCGAAAATATGTAAACTGAAAGC
>Location:NODE_372995_length_1546_cov_22.922380	Coordinate:410	Reads:1	Hits:10	Allocated_reads:0.1	Strand:-
GAAATCGAAAATATGTAAACTGAAAGT
>Location:NODE_372995_length_1546_cov_22.922380	Coordinate:427	Reads:1	Hits:8	Allocated_reads:0.125	Strand:+
TTTCGATTTCAAATTTTTCTTTTAACT
>Location:NODE_372995_length_1546_cov_22.922380	Coordinate:427	Reads:1	Hits:8	Allocated_reads:0.125	Strand:+
TTTCGATTTCAAATTTTTCTTTTAACTACA
>Location:NODE_372995_length_1546_cov_22.922380	Coordinate:449	Reads:2	Hits:9	Allocated_reads:0.222222222222222	Strand:+
TAACTACACAAACATTATGGCCCTGATT
>Location:NODE_372995_length_1546_cov_22.922380	Coordinate:450	Reads:2	Hits:13	Allocated_reads:0.153846153846154	Strand:+
AACTACACAAACATTATGGCCCTGATT
>Location:NODE_372995_length_1546_cov_22.922380	Coordinate:456	Reads:1	Hits:15	Allocated_reads:0.0666666666666667	Strand:+
ACAAACATTATGGCCCTGATTTAACTCC
>Location:NODE_372995_length_1546_cov_22.922380	Coordinate:456	Reads:4	Hits:14	Allocated_reads:0.285714285714286	Strand:+
ACAAACATTATGGCCCTGATTTAACTCCA
>Location:NODE_372995_length_1546_cov_22.922380	Coordinate:463	Reads:1	Hits:2	Allocated_reads:0.5	Strand:+
TTATGGCCCTGATTTAACTCCATAGG
>Location:NODE_372995_length_1546_cov_22.922380	Coordinate:463	Reads:12	Hits:1	Allocated_reads:12	Strand:+
TTATGGCCCTGATTTAACTCCATAGGT
>Location:NODE_372995_length_1546_cov_22.922380	Coordinate:463	Reads:1	Hits:1	Allocated_reads:1	Strand:+
TTATGGCCCTGATTTAACTCCATAGGTC
>Location:NODE_372995_length_1546_cov_22.922380	Coordinate:463	Reads:1	Hits:1	Allocated_reads:1	Strand:+
TTATGGCCCTGATTTAACTCCATAGGTCC
>Location:NODE_372995_length_1546_cov_22.922380	Coordinate:472	Reads:1	Hits:1	Allocated_reads:1	Strand:+
TGATTTAACTCCATAGGTCCCTAGAGAC
>Location:NODE_372995_length_1546_cov_22.922380	Coordinate:475	Reads:1	Hits:1	Allocated_reads:1	Strand:+
TTTAACTCCATAGGTCCCTAGAGACAAA
>Location:NODE_372995_length_1546_cov_22.922380	Coordinate:476	Reads:2	Hits:1	Allocated_reads:2	Strand:+
TTAACTCCATAGGTCCCTAGAGACAAA
>Location:NODE_372995_length_1546_cov_22.922380	Coordinate:476	Reads:1	Hits:1	Allocated_reads:1	Strand:+
TTAACTCCATAGGTCCCTAGAGACAAAGC
>Location:NODE_372995_length_1546_cov_22.922380	Coordinate:477	Reads:1	Hits:1	Allocated_reads:1	Strand:+
TAACTCCATAGGTCCCTAGAGACAAA
>Location:NODE_372995_length_1546_cov_22.922380	Coordinate:477	Reads:1	Hits:1	Allocated_reads:1	Strand:+
TAACTCCATAGGTCCCTAGAGACAAAGC
>Location:NODE_372995_length_1546_cov_22.922380	Coordinate:489	Reads:1	Hits:1	Allocated_reads:1	Strand:+
TCCCTAGAGACAAAGCACGTACGAACT
>Location:NODE_372995_length_1546_cov_22.922380	Coordinate:500	Reads:1	Hits:2	Allocated_reads:0.5	Strand:+
AAAGCACGTACGAACTCCAAAACACA
>Location:NODE_372995_length_1546_cov_22.922380	Coordinate:500	Reads:1	Hits:1	Allocated_reads:1	Strand:+
AAAGCACGTACGAACTCCAAAACACAAC
>Location:NODE_372995_length_1546_cov_22.922380	Coordinate:500	Reads:2	Hits:1	Allocated_reads:2	Strand:+
AAAGCACGTACGAACTCCAAAACACAACA
>Location:NODE_372995_length_1546_cov_22.922380	Coordinate:501	Reads:1	Hits:1	Allocated_reads:1	Strand:+
AAGCACGTACGAACTCCAAAACACAAC
>Location:NODE_372995_length_1546_cov_22.922380	Coordinate:501	Reads:1	Hits:1	Allocated_reads:1	Strand:+
AAGCACGTACGAACTCCAAAACACAACA
>Location:NODE_372995_length_1546_cov_22.922380	Coordinate:502	Reads:1	Hits:1	Allocated_reads:1	Strand:+
AGCACGTACGAACTCCAAAACACAACA
>Location:NODE_372995_length_1546_cov_22.922380	Coordinate:503	Reads:1	Hits:1	Allocated_reads:1	Strand:-
CTTCTGTTGTGTTTTGGAGTTCGTACGTGC
>Location:NODE_372995_length_1546_cov_22.922380	Coordinate:503	Reads:1	Hits:1	Allocated_reads:1	Strand:+
GCACGTACGAACTCCAAAACACAACAG
>Location:NODE_372995_length_1546_cov_22.922380	Coordinate:503	Reads:3	Hits:1	Allocated_reads:3	Strand:+
GCACGTACGAACTCCAAAACACAACAGA
>Location:NODE_372995_length_1546_cov_22.922380	Coordinate:503	Reads:5	Hits:1	Allocated_reads:5	Strand:+
GCACGTACGAACTCCAAAACACAACAGAAG
>Location:NODE_372995_length_1546_cov_22.922380	Coordinate:508	Reads:1	Hits:1	Allocated_reads:1	Strand:+
TACGAACTCCAAAACACAACATAAGTGCT
>Location:NODE_372995_length_1546_cov_22.922380	Coordinate:508	Reads:3	Hits:1	Allocated_reads:3	Strand:+
TACGAACTCCAAAACACAACAGAAGTGCT
>Location:NODE_372995_length_1546_cov_22.922380	Coordinate:509	Reads:4	Hits:1	Allocated_reads:4	Strand:+
ACGAACTCCAAAACACAACAGAAGTGCT
>Location:NODE_372995_length_1546_cov_22.922380	Coordinate:510	Reads:6	Hits:1	Allocated_reads:6	Strand:+
CGAACTCCAAAACACAACAGAAGTGCT
>Location:NODE_372995_length_1546_cov_22.922380	Coordinate:510	Reads:1	Hits:1	Allocated_reads:1	Strand:+
CGAACTCCAAAACACAACAGAAGTGCTCCA
>Location:NODE_372995_length_1546_cov_22.922380	Coordinate:520	Reads:2	Hits:195	Allocated_reads:0.0102564102564103	Strand:-
GCATCCTGGAGCACTTCTGTTGTGTT
>Location:NODE_372995_length_1546_cov_22.922380	Coordinate:520	Reads:1	Hits:153	Allocated_reads:0.0065359477124183	Strand:-
TAGCATCCTGGAGCACTTCTGTTGTGTT
>Location:NODE_372995_length_1546_cov_22.922380	Coordinate:536	Reads:1	Hits:58	Allocated_reads:0.0172413793103448	Strand:+
TCCAGGATGCTAGGGGCAGTGTTGAGCT
>Location:NODE_372995_length_1546_cov_22.922380	Coordinate:543	Reads:1	Hits:1	Allocated_reads:1	Strand:+
TGCTAGGGGCAGTGTTGAGCTTTTGC
>Location:NODE_372995_length_1546_cov_22.922380	Coordinate:543	Reads:1	Hits:1	Allocated_reads:1	Strand:+
TGCTAGGGGCAGTGTTGAGCCTTTGCG
>Location:NODE_372995_length_1546_cov_22.922380	Coordinate:546	Reads:1	Hits:1	Allocated_reads:1	Strand:+
TAGGGGCAGTGTTGAGCTTTTGCGT
>Location:NODE_372995_length_1546_cov_22.922380	Coordinate:575	Reads:1	Hits:6	Allocated_reads:0.166666666666667	Strand:-
TGTGATTTGGAGAGCCCAGCGTGTGCT
>Location:NODE_372995_length_1546_cov_22.922380	Coordinate:576	Reads:1	Hits:6	Allocated_reads:0.166666666666667	Strand:-
GTCTGTGATTTGGAGAGCCCAGCGTGTGC
>Location:NODE_372995_length_1546_cov_22.922380	Coordinate:576	Reads:2	Hits:6	Allocated_reads:0.333333333333333	Strand:-
TTGTCTGTGATTTGGAGAGCCCAGCGTGTGC
>Location:NODE_372995_length_1546_cov_22.922380	Coordinate:579	Reads:1	Hits:6	Allocated_reads:0.166666666666667	Strand:-
TTGTCTGTGATTTGGAGAGCCCAGCGTG
>Location:NODE_372995_length_1546_cov_22.922380	Coordinate:590	Reads:1	Hits:16	Allocated_reads:0.0625	Strand:-
TGTGGGATACTGTTTGTCTGTGATTTGGAG
>Location:NODE_372995_length_1546_cov_22.922380	Coordinate:595	Reads:1	Hits:30	Allocated_reads:0.0333333333333333	Strand:-
TCAAGAATGTGGGATACTGTTTGTCTGGGATT
>Location:NODE_372995_length_1546_cov_22.922380	Coordinate:595	Reads:1	Hits:29	Allocated_reads:0.0344827586206897	Strand:-
TCAAGAATGTGGGATACTGTTTGTCTGTGATT
>Location:NODE_372995_length_1546_cov_22.922380	Coordinate:597	Reads:1	Hits:31	Allocated_reads:0.032258064516129	Strand:-
TCAAGAATGTGGGATACTGTTTGTCTGTGA
>Location:NODE_372995_length_1546_cov_22.922380	Coordinate:597	Reads:1	Hits:35	Allocated_reads:0.0285714285714286	Strand:+
TCACAGACAAACAGTATCCCACATTCT
>Location:NODE_372995_length_1546_cov_22.922380	Coordinate:599	Reads:1	Hits:34	Allocated_reads:0.0294117647058824	Strand:+
ACAGACAAACAGTATCCCACATTCTTGA
>Location:NODE_372995_length_1546_cov_22.922380	Coordinate:599	Reads:2	Hits:36	Allocated_reads:0.0555555555555556	Strand:-
TCAAGAATGTGGGATACTGTTTGTCTGG
>Location:NODE_372995_length_1546_cov_22.922380	Coordinate:599	Reads:2	Hits:34	Allocated_reads:0.0588235294117647	Strand:-
TCAAGAATGTGGGATACTGTTTGTCTGT
>Location:NODE_372995_length_1546_cov_22.922380	Coordinate:600	Reads:1	Hits:34	Allocated_reads:0.0294117647058824	Strand:-
TCAAGAATGTGGGATACTGTTTGTCTG
>Location:NODE_372995_length_1546_cov_22.922380	Coordinate:601	Reads:1	Hits:35	Allocated_reads:0.0285714285714286	Strand:-
TCAAGAATGTGGGATACTGTTCGTCT
>Location:NODE_372995_length_1546_cov_22.922380	Coordinate:601	Reads:3	Hits:34	Allocated_reads:0.0882352941176471	Strand:-
TCAAGAATGTGGGATACTGTTTGTCT
>Location:NODE_372995_length_1546_cov_22.922380	Coordinate:602	Reads:17	Hits:204	Allocated_reads:0.0833333333333333	Strand:-
TCAAGAATGTGGGATACTGTTTGTC
>Location:NODE_372995_length_1546_cov_22.922380	Coordinate:603	Reads:1	Hits:194	Allocated_reads:0.00515463917525773	Strand:+
ACAAACAGTATCCCACATTCTTGATTTT
>Location:NODE_372995_length_1546_cov_22.922380	Coordinate:603	Reads:2	Hits:212	Allocated_reads:0.00943396226415094	Strand:-
TCAAGAATGTGGGATACTGTTTGT
>Location:NODE_372995_length_1546_cov_22.922380	Coordinate:607	Reads:1	Hits:1	Allocated_reads:1	Strand:+
ACAGTATCCCACATTCTTGATTTTGAGTT
>Location:NODE_372995_length_1546_cov_22.922380	Coordinate:608	Reads:1	Hits:1	Allocated_reads:1	Strand:+
CAGTATCCCACATTCTTGATTTTGAGT
>Location:NODE_372995_length_1546_cov_22.922380	Coordinate:610	Reads:1	Hits:1	Allocated_reads:1	Strand:+
GTATCCCACATTCTTGATTTTGAGTTCA
>Location:NODE_372995_length_1546_cov_22.922380	Coordinate:610	Reads:1	Hits:1	Allocated_reads:1	Strand:+
GTATCCCACATTCTTGATTTTGAGTTCACA
>Location:NODE_372995_length_1546_cov_22.922380	Coordinate:613	Reads:2	Hits:1	Allocated_reads:2	Strand:-
TTGTGAACTCAAAATCAAGAATGTGGGA
>Location:NODE_372995_length_1546_cov_22.922380	Coordinate:615	Reads:1	Hits:1	Allocated_reads:1	Strand:-
AGTGTTTGTGAACTCAAAATCAAGAATGTGG
>Location:NODE_372995_length_1546_cov_22.922380	Coordinate:615	Reads:2	Hits:1	Allocated_reads:2	Strand:-
GTGTTTGTGAACTCAAAATCAAGAATGTGG
>Location:NODE_372995_length_1546_cov_22.922380	Coordinate:615	Reads:5	Hits:1	Allocated_reads:5	Strand:-
TGTGAACTCAAAATCAAGAATGTGG
>Location:NODE_372995_length_1546_cov_22.922380	Coordinate:615	Reads:1	Hits:1	Allocated_reads:1	Strand:-
TTGTGAACTCAAAATCAAGAATGTGG
>Location:NODE_372995_length_1546_cov_22.922380	Coordinate:617	Reads:1	Hits:1	Allocated_reads:1	Strand:+
ACATTCTTGATTTTGAGTTCACAAACA
>Location:NODE_372995_length_1546_cov_22.922380	Coordinate:617	Reads:1	Hits:1	Allocated_reads:1	Strand:+
ACATTCTTGATTTTGAGTTCACAAACAC
>Location:NODE_372995_length_1546_cov_22.922380	Coordinate:617	Reads:8	Hits:1	Allocated_reads:8	Strand:+
ACATTCTTGATTTTGAGTTCACAAACACT
>Location:NODE_372995_length_1546_cov_22.922380	Coordinate:632	Reads:1	Hits:1	Allocated_reads:1	Strand:-
TAGTCGTTATTAGAAGTGTTTGTGAACT
>Location:NODE_372995_length_1546_cov_22.922380	Coordinate:632	Reads:4	Hits:1	Allocated_reads:4	Strand:-
TTAGTCGTTATTAGAAGTGTTTGTGAACT
>Location:NODE_372995_length_1546_cov_22.922380	Coordinate:636	Reads:1	Hits:1	Allocated_reads:1	Strand:+
CACAAACACTTCTAATAACGACTAACTACT
>Location:NODE_372995_length_1546_cov_22.922380	Coordinate:636	Reads:1	Hits:1	Allocated_reads:1	Strand:-
TAGTTAGTCGTTATTAGAAGTGTTTGTG
>Location:NODE_372995_length_1546_cov_22.922380	Coordinate:637	Reads:2	Hits:1	Allocated_reads:2	Strand:-
GTAGTTAGTCGTTATTAGAAGTGTTTGT
>Location:NODE_372995_length_1546_cov_22.922380	Coordinate:637	Reads:1	Hits:1	Allocated_reads:1	Strand:-
TAGTTAGTCGTTATTAGAAGTGTTTGT
>Location:NODE_372995_length_1546_cov_22.922380	Coordinate:637	Reads:1	Hits:1	Allocated_reads:1	Strand:-
TTAGTCGTTATTAGAAGTGTTTGT
>Location:NODE_372995_length_1546_cov_22.922380	Coordinate:638	Reads:4	Hits:1	Allocated_reads:4	Strand:-
TAGTTAGTCGTTATTAGAAGTGTTTG
>Location:NODE_372995_length_1546_cov_22.922380	Coordinate:640	Reads:1	Hits:1	Allocated_reads:1	Strand:+
AACACTTCTAATAACGACTAACTACTTC
>Location:NODE_372995_length_1546_cov_22.922380	Coordinate:640	Reads:1	Hits:1	Allocated_reads:1	Strand:+
AACACTTCTAATAACGACTAACTACTTCTA
>Location:NODE_372995_length_1546_cov_22.922380	Coordinate:645	Reads:1	Hits:1	Allocated_reads:1	Strand:+
TTCTAATAACGACTAACTACTTCTA
>Location:NODE_372995_length_1546_cov_22.922380	Coordinate:650	Reads:1	Hits:1	Allocated_reads:1	Strand:+
ATAACGACTAACTACTTCTAAAACTTT
>Location:NODE_372995_length_1546_cov_22.922380	Coordinate:651	Reads:1	Hits:1	Allocated_reads:1	Strand:+
TAACGACTAACTACTTCTAAAACTTT
>Location:NODE_372995_length_1546_cov_22.922380	Coordinate:651	Reads:1	Hits:1	Allocated_reads:1	Strand:+
TAACGACTAACTACTTCTAAAACTTTGG
>Location:NODE_372995_length_1546_cov_22.922380	Coordinate:651	Reads:1	Hits:1	Allocated_reads:1	Strand:+
TAACGACTAACTACTTCTAAAACTTTGAA
>Location:NODE_372995_length_1546_cov_22.922380	Coordinate:651	Reads:1	Hits:1	Allocated_reads:1	Strand:+
TAACGACTAACTACTTCTAAACCTTTGGA
>Location:NODE_372995_length_1546_cov_22.922380	Coordinate:651	Reads:3	Hits:1	Allocated_reads:3	Strand:+
TAACGACTAACTACTTCTAAAACTTTGGA
>Location:NODE_372995_length_1546_cov_22.922380	Coordinate:651	Reads:1	Hits:1	Allocated_reads:1	Strand:+
TAACGACTAACTACTTCTAAAACTTTGGAG
>Location:NODE_372995_length_1546_cov_22.922380	Coordinate:651	Reads:5	Hits:1	Allocated_reads:5	Strand:+
TAACGACTAACTACTTCTAAAACTTTGGAGG
>Location:NODE_372995_length_1546_cov_22.922380	Coordinate:651	Reads:7	Hits:1	Allocated_reads:7	Strand:+
TAACGACTAACTACTTCTAAAACTTTGGAGGT
>Location:NODE_372995_length_1546_cov_22.922380	Coordinate:652	Reads:1	Hits:1	Allocated_reads:1	Strand:+
AACGACTAACTACTTCTAAAACTTTGGAGG
>Location:NODE_372995_length_1546_cov_22.922380	Coordinate:652	Reads:1	Hits:1	Allocated_reads:1	Strand:+
AACGACTAACTACTTCTAAAACTTTGGAGGT
>Location:NODE_372995_length_1546_cov_22.922380	Coordinate:653	Reads:1	Hits:1	Allocated_reads:1	Strand:+
ACGACTAACTACTTCTAAAACTTTGGAGG
>Location:NODE_372995_length_1546_cov_22.922380	Coordinate:653	Reads:1	Hits:1	Allocated_reads:1	Strand:+
ACGACTAACTACTTCTAAAACTTTGGAGGT
>Location:NODE_372995_length_1546_cov_22.922380	Coordinate:654	Reads:6	Hits:1	Allocated_reads:6	Strand:+
CGACTAACTACTTCTAAAACTTTGGAGG
>Location:NODE_372995_length_1546_cov_22.922380	Coordinate:654	Reads:22	Hits:1	Allocated_reads:22	Strand:+
CGACTAACTACTTCTAAAACTTTGGAGGT
>Location:NODE_372995_length_1546_cov_22.922380	Coordinate:655	Reads:2	Hits:1	Allocated_reads:2	Strand:+
GACTAACTACTTCTAAAACTTTGGAGGT
>Location:NODE_372995_length_1546_cov_22.922380	Coordinate:658	Reads:1	Hits:1	Allocated_reads:1	Strand:+
TAACTACTTCTAAAACTTTGGAGG
>Location:NODE_372995_length_1546_cov_22.922380	Coordinate:673	Reads:1	Hits:1	Allocated_reads:1	Strand:+
CTTTGGAGGTTGCAATATAATTGT
>Location:NODE_372995_length_1546_cov_22.922380	Coordinate:680	Reads:1	Hits:1	Allocated_reads:1	Strand:-
AACACTCTTTAACGTACAATTATATTGCAACC
>Location:NODE_372995_length_1546_cov_22.922380	Coordinate:682	Reads:1	Hits:1	Allocated_reads:1	Strand:+
TTGCAATATAATTGTACGTTAAAGAGTG
>Location:NODE_372995_length_1546_cov_22.922380	Coordinate:698	Reads:1	Hits:1	Allocated_reads:1	Strand:-
AAGCATGTTAATAAAACACTCTTTAACG
>Location:NODE_372995_length_1546_cov_22.922380	Coordinate:706	Reads:1	Hits:1	Allocated_reads:1	Strand:-
TGAGACAGAAAGCATGTTAATAAAACACT
>Location:NODE_372995_length_1546_cov_22.922380	Coordinate:713	Reads:1	Hits:1	Allocated_reads:1	Strand:+
TATTAACATGCTTTCTGTCTCATTAAT
>Location:NODE_372995_length_1546_cov_22.922380	Coordinate:715	Reads:1	Hits:1	Allocated_reads:1	Strand:+
TTAACATGCTTTCTGTCTCATTAATAAACA
>Location:NODE_372995_length_1546_cov_22.922380	Coordinate:716	Reads:1	Hits:1	Allocated_reads:1	Strand:+
TAACATGCTTTCTGTCTCATTAAT
>Location:NODE_372995_length_1546_cov_22.922380	Coordinate:716	Reads:1	Hits:1	Allocated_reads:1	Strand:+
TAACATGCTTTCTGTCTCATTAATAAA
>Location:NODE_372995_length_1546_cov_22.922380	Coordinate:716	Reads:1	Hits:1	Allocated_reads:1	Strand:+
TAACATGCTTTCTGTCTCATTAATAAAC
>Location:NODE_372995_length_1546_cov_22.922380	Coordinate:716	Reads:1	Hits:1	Allocated_reads:1	Strand:+
TAACATGCTTTCTGTCTCATTAATAAATA
>Location:NODE_372995_length_1546_cov_22.922380	Coordinate:716	Reads:31	Hits:1	Allocated_reads:31	Strand:+
TAACATGCTTTCTGTCTCATTAATAAACA
>Location:NODE_372995_length_1546_cov_22.922380	Coordinate:720	Reads:1	Hits:1	Allocated_reads:1	Strand:+
ATGCTTTCTGTCTCATTAATAAACATGA
>Location:NODE_372995_length_1546_cov_22.922380	Coordinate:736	Reads:2	Hits:1	Allocated_reads:2	Strand:+
TAATAAACATGAGACTGTTTTATGCATT
>Location:NODE_372995_length_1546_cov_22.922380	Coordinate:736	Reads:1	Hits:1	Allocated_reads:1	Strand:+
TAATAAACATGAGACTGTTTTATGCATTTCCA
>Location:NODE_372995_length_1546_cov_22.922380	Coordinate:745	Reads:1	Hits:1	Allocated_reads:1	Strand:+
TGAGACTGTTTTATGCATTTCCAGCTAT
>Location:NODE_372995_length_1546_cov_22.922380	Coordinate:745	Reads:3	Hits:1	Allocated_reads:3	Strand:+
TGAGACTGTTTTATGCATTTCCAGCTATT
>Location:NODE_372995_length_1546_cov_22.922380	Coordinate:755	Reads:1	Hits:1	Allocated_reads:1	Strand:+
TTATGCATTTCCAGCTATTTATTAGA
>Location:NODE_372995_length_1546_cov_22.922380	Coordinate:755	Reads:1	Hits:1	Allocated_reads:1	Strand:+
TTATGCATTTCCAGCTATTTATTAGATTT
>Location:NODE_372995_length_1546_cov_22.922380	Coordinate:755	Reads:2	Hits:1	Allocated_reads:2	Strand:+
TTATGCATTTCCAGCTATTTATTAGATTTT
>Location:NODE_372995_length_1546_cov_22.922380	Coordinate:762	Reads:1	Hits:1	Allocated_reads:1	Strand:+
TTTCCAGCTATTTATTAGATTTTTTC
>Location:NODE_372995_length_1546_cov_22.922380	Coordinate:784	Reads:1	Hits:1	Allocated_reads:1	Strand:+
TTTCAAAATATAAAAACTTGGCATAGGA
>Location:NODE_372995_length_1546_cov_22.922380	Coordinate:790	Reads:1	Hits:1	Allocated_reads:1	Strand:+
AATATAAAAACTTGGCATAGGAATACACT
>Location:NODE_372995_length_1546_cov_22.922380	Coordinate:792	Reads:2	Hits:1	Allocated_reads:2	Strand:+
TATAAAAACTTGGCATAGGAATACACTTGA
>Location:NODE_372995_length_1546_cov_22.922380	Coordinate:792	Reads:1	Hits:1	Allocated_reads:1	Strand:+
TATAAAAACTTGGCATAGGAATACACTTGAA
>Location:NODE_372995_length_1546_cov_22.922380	Coordinate:794	Reads:1	Hits:1	Allocated_reads:1	Strand:+
TAAAAACTTGGCATAGGAATACACTTGAAA
>Location:NODE_372995_length_1546_cov_22.922380	Coordinate:794	Reads:1	Hits:1	Allocated_reads:1	Strand:+
TAAAAACTTGGCATAGGAATACACTTGAAAG
>Location:NODE_372995_length_1546_cov_22.922380	Coordinate:797	Reads:2	Hits:1	Allocated_reads:2	Strand:+
AAACTTGGCATAGGAATACACTTGAA
>Location:NODE_372995_length_1546_cov_22.922380	Coordinate:797	Reads:3	Hits:1	Allocated_reads:3	Strand:+
AAACTTGGCATAGGAATACACTTGAAA
>Location:NODE_372995_length_1546_cov_22.922380	Coordinate:797	Reads:1	Hits:1	Allocated_reads:1	Strand:+
AAACTTGGCATAGGAATACACTTGAAAGTA
>Location:NODE_372995_length_1546_cov_22.922380	Coordinate:798	Reads:9	Hits:1	Allocated_reads:9	Strand:+
AACTTGGCATAGGAATACACTTGAAAGTA
>Location:NODE_372995_length_1546_cov_22.922380	Coordinate:798	Reads:1	Hits:1	Allocated_reads:1	Strand:+
AACTTGGCATAGGAATACACTTGAAAGTATA
>Location:NODE_372995_length_1546_cov_22.922380	Coordinate:799	Reads:6	Hits:1	Allocated_reads:6	Strand:+
ACTTGGCATAGGAATACACTTGAAAGTA
>Location:NODE_372995_length_1546_cov_22.922380	Coordinate:799	Reads:2	Hits:1	Allocated_reads:2	Strand:+
ACTTGGCATAGGAATACACTTGAAAGTAT
>Location:NODE_372995_length_1546_cov_22.922380	Coordinate:799	Reads:1	Hits:1	Allocated_reads:1	Strand:+
ACTTGGCATAGGAATACACTTGAAAGTATA
>Location:NODE_372995_length_1546_cov_22.922380	Coordinate:799	Reads:1	Hits:1	Allocated_reads:1	Strand:+
ACTTGGCATAGGAATACACTTGAAAGTATAA
>Location:NODE_372995_length_1546_cov_22.922380	Coordinate:800	Reads:2	Hits:1	Allocated_reads:2	Strand:+
CTTGGCATAGGAATACACTTGAAAGTA
>Location:NODE_372995_length_1546_cov_22.922380	Coordinate:800	Reads:6	Hits:1	Allocated_reads:6	Strand:+
CTTGGCATAGGAATACACTTGAAAGTATA
>Location:NODE_372995_length_1546_cov_22.922380	Coordinate:800	Reads:1	Hits:1	Allocated_reads:1	Strand:+
CTTGGCATAGGAATACACTTGAAAGTATAA
>Location:NODE_372995_length_1546_cov_22.922380	Coordinate:800	Reads:1	Hits:1	Allocated_reads:1	Strand:+
CTTGGCATAGGAATACACTTGAAAGTATAAA
>Location:NODE_372995_length_1546_cov_22.922380	Coordinate:801	Reads:43	Hits:1	Allocated_reads:43	Strand:+
TTGGCATAGGAATACACTTGAAAG
>Location:NODE_372995_length_1546_cov_22.922380	Coordinate:801	Reads:1	Hits:1	Allocated_reads:1	Strand:+
TTGGCATAGGAATACACTTGAAGTA
>Location:NODE_372995_length_1546_cov_22.922380	Coordinate:801	Reads:99	Hits:1	Allocated_reads:99	Strand:+
TTGGCATAGGAATACACTTGAAAGT
>Location:NODE_372995_length_1546_cov_22.922380	Coordinate:801	Reads:1	Hits:1	Allocated_reads:1	Strand:+
TTGGCATAGGAATACACTTGAAAGTC
>Location:NODE_372995_length_1546_cov_22.922380	Coordinate:801	Reads:66	Hits:1	Allocated_reads:66	Strand:+
TTGGCATAGGAATACACTTGAAAGTA
>Location:NODE_372995_length_1546_cov_22.922380	Coordinate:801	Reads:1	Hits:1	Allocated_reads:1	Strand:+
TTGGCATAGGAATACACTTGAAAGTAA
>Location:NODE_372995_length_1546_cov_22.922380	Coordinate:801	Reads:67	Hits:1	Allocated_reads:67	Strand:+
TTGGCATAGGAATACACTTGAAAGTAT
>Location:NODE_372995_length_1546_cov_22.922380	Coordinate:801	Reads:1	Hits:1	Allocated_reads:1	Strand:+
TTGGCATAGGAATACACTCGAAAGTATA
>Location:NODE_372995_length_1546_cov_22.922380	Coordinate:801	Reads:1	Hits:1	Allocated_reads:1	Strand:+
TTGGCATAGGAATACACTTGAAAGGATA
>Location:NODE_372995_length_1546_cov_22.922380	Coordinate:801	Reads:1	Hits:1	Allocated_reads:1	Strand:+
TTGGCATAGGAATACACTTGAAAGTATG
>Location:NODE_372995_length_1546_cov_22.922380	Coordinate:801	Reads:2	Hits:1	Allocated_reads:2	Strand:+
TTGGCATAGGAATACACTTGAAAGTATT
>Location:NODE_372995_length_1546_cov_22.922380	Coordinate:801	Reads:484	Hits:1	Allocated_reads:484	Strand:+
TTGGCATAGGAATACACTTGAAAGTATA
>Location:NODE_372995_length_1546_cov_22.922380	Coordinate:801	Reads:1	Hits:1	Allocated_reads:1	Strand:+
TTGGCATAGGAATACACTTGAAAATATAA
>Location:NODE_372995_length_1546_cov_22.922380	Coordinate:801	Reads:1	Hits:1	Allocated_reads:1	Strand:+
TTGGCATAGGAATACACTTGAAAGTAAAA
>Location:NODE_372995_length_1546_cov_22.922380	Coordinate:801	Reads:187	Hits:1	Allocated_reads:187	Strand:+
TTGGCATAGGAATACACTTGAAAGTATAA
>Location:NODE_372995_length_1546_cov_22.922380	Coordinate:801	Reads:1	Hits:1	Allocated_reads:1	Strand:+
TTGGCATAGGAATACACTTGAAAGTATAAT
>Location:NODE_372995_length_1546_cov_22.922380	Coordinate:801	Reads:1	Hits:1	Allocated_reads:1	Strand:+
TTGGCATAGGAATACACTTGAAAGTATAGA
>Location:NODE_372995_length_1546_cov_22.922380	Coordinate:801	Reads:186	Hits:1	Allocated_reads:186	Strand:+
TTGGCATAGGAATACACTTGAAAGTATAAA
>Location:NODE_372995_length_1546_cov_22.922380	Coordinate:801	Reads:1	Hits:1	Allocated_reads:1	Strand:+
TTGGCATAGGAATACACTTGAAAGTATAAAG
>Location:NODE_372995_length_1546_cov_22.922380	Coordinate:801	Reads:1	Hits:1	Allocated_reads:1	Strand:+
TTGGCATAGGAATACACTTGAAAGTATAATT
>Location:NODE_372995_length_1546_cov_22.922380	Coordinate:801	Reads:1	Hits:1	Allocated_reads:1	Strand:+
TTGGCATAGGAATACACTTGAAAGTATGATC
>Location:NODE_372995_length_1546_cov_22.922380	Coordinate:801	Reads:106	Hits:1	Allocated_reads:106	Strand:+
TTGGCATAGGAATACACTTGAAAGTATAAAA
>Location:NODE_372995_length_1546_cov_22.922380	Coordinate:801	Reads:3	Hits:1	Allocated_reads:3	Strand:+
TTGGCATAGGAATACACTTGAAAGTATAAAAT
>Location:NODE_372995_length_1546_cov_22.922380	Coordinate:801	Reads:1	Hits:1	Allocated_reads:1	Strand:+
TTGGCATAGGAATACACTTGAAAGTATAAAATG
>Location:NODE_372995_length_1546_cov_22.922380	Coordinate:802	Reads:3	Hits:1	Allocated_reads:3	Strand:+
TGGCATAGGAATACACTTGAAAGT
>Location:NODE_372995_length_1546_cov_22.922380	Coordinate:802	Reads:1	Hits:1	Allocated_reads:1	Strand:+
TGGCATAGGAATACACTTGAAAGTAT
>Location:NODE_372995_length_1546_cov_22.922380	Coordinate:802	Reads:1	Hits:1	Allocated_reads:1	Strand:+
TGGCATAGGAATACACTTGAAAGTCT
>Location:NODE_372995_length_1546_cov_22.922380	Coordinate:802	Reads:1	Hits:1	Allocated_reads:1	Strand:+
TGGCATAGGAATACACTTGAAAGAATA
>Location:NODE_372995_length_1546_cov_22.922380	Coordinate:802	Reads:6	Hits:1	Allocated_reads:6	Strand:+
TGGCATAGGAATACACTTGAAAGTATA
>Location:NODE_372995_length_1546_cov_22.922380	Coordinate:802	Reads:1	Hits:1	Allocated_reads:1	Strand:+
TGGCATAGGAATACACTTGAAAGTATAA
>Location:NODE_372995_length_1546_cov_22.922380	Coordinate:802	Reads:4	Hits:1	Allocated_reads:4	Strand:+
TGGCATAGGAATACACTTGAAAGTATAAA
>Location:NODE_372995_length_1546_cov_22.922380	Coordinate:802	Reads:7	Hits:1	Allocated_reads:7	Strand:+
TGGCATAGGAATACACTTGAAAGTATAAAA
>Location:NODE_372995_length_1546_cov_22.922380	Coordinate:802	Reads:1	Hits:1	Allocated_reads:1	Strand:+
TGGCATAGGAATACACTTGAAAGTATAAAAT
>Location:NODE_372995_length_1546_cov_22.922380	Coordinate:805	Reads:2	Hits:1	Allocated_reads:2	Strand:+
CATAGGAATACACTTGAAAGTATA
>Location:NODE_372995_length_1546_cov_22.922380	Coordinate:838	Reads:3	Hits:1	Allocated_reads:3	Strand:+
TATAGTTTAAATGAACGAACATACCATC
>Location:NODE_372995_length_1546_cov_22.922380	Coordinate:838	Reads:1	Hits:1	Allocated_reads:1	Strand:+
TATAGTTTAAATGAACGAACATACCATCT
>Location:NODE_372995_length_1546_cov_22.922380	Coordinate:839	Reads:1	Hits:1	Allocated_reads:1	Strand:+
ATAGTTTAAATGAACGAACATACCATCT
>Location:NODE_372995_length_1546_cov_22.922380	Coordinate:840	Reads:1	Hits:1	Allocated_reads:1	Strand:+
TAGTTTAAATGAACGAACATACCATC
>Location:NODE_372995_length_1546_cov_22.922380	Coordinate:840	Reads:8	Hits:1	Allocated_reads:8	Strand:+
TAGTTTAAATGAACGAACATACCATCT
>Location:NODE_372995_length_1546_cov_22.922380	Coordinate:840	Reads:4	Hits:1	Allocated_reads:4	Strand:+
TAGTTTAAATGAACGAACATACCATCTA
>Location:NODE_372995_length_1546_cov_22.922380	Coordinate:840	Reads:1	Hits:1	Allocated_reads:1	Strand:+
TAGTTTAAATGAACGAACATACCATCTAA
>Location:NODE_372995_length_1546_cov_22.922380	Coordinate:840	Reads:2	Hits:1	Allocated_reads:2	Strand:+
TAGTTTAAATGAACGAACATACCATCTAAC
>Location:NODE_372995_length_1546_cov_22.922380	Coordinate:840	Reads:1	Hits:1	Allocated_reads:1	Strand:+
TAGTTTAAATGAACGAACATACCATCTAACA
>Location:NODE_372995_length_1546_cov_22.922380	Coordinate:844	Reads:1	Hits:1	Allocated_reads:1	Strand:+
TTAAATGAACGAACATACCATCTAACAAA
>Location:NODE_372995_length_1546_cov_22.922380	Coordinate:845	Reads:7	Hits:1	Allocated_reads:7	Strand:+
TAAATGAACGAACATACCATCTAACAAA
>Location:NODE_372995_length_1546_cov_22.922380	Coordinate:846	Reads:6	Hits:1	Allocated_reads:6	Strand:+
AAATGAACGAACATACCATCTAACAAA
>Location:NODE_372995_length_1546_cov_22.922380	Coordinate:847	Reads:1	Hits:1	Allocated_reads:1	Strand:+
AATGAACGAACATACCATCTAACAAA
>Location:NODE_372995_length_1546_cov_22.922380	Coordinate:849	Reads:2	Hits:1	Allocated_reads:2	Strand:+
TGAACGAACATACCATCTAACAAACAATT
>Location:NODE_372995_length_1546_cov_22.922380	Coordinate:849	Reads:4	Hits:1	Allocated_reads:4	Strand:+
TGAACGAACATACCATCTAACAAACAATTA
>Location:NODE_372995_length_1546_cov_22.922380	Coordinate:850	Reads:2	Hits:1	Allocated_reads:2	Strand:+
GAACGAACATACCATCTAACAAACAAT
>Location:NODE_372995_length_1546_cov_22.922380	Coordinate:850	Reads:3	Hits:1	Allocated_reads:3	Strand:+
GAACGAACATACCATCTAACAAACAATT
>Location:NODE_372995_length_1546_cov_22.922380	Coordinate:850	Reads:1	Hits:1	Allocated_reads:1	Strand:+
GAACGAACATACCATCTAACAAACAATTA
>Location:NODE_372995_length_1546_cov_22.922380	Coordinate:851	Reads:2	Hits:1	Allocated_reads:2	Strand:+
AACGAACATACCATCTAACAAACAATT
>Location:NODE_372995_length_1546_cov_22.922380	Coordinate:851	Reads:1	Hits:1	Allocated_reads:1	Strand:+
AACGAACATACCATCTAACAAACAATTATA
>Location:NODE_372995_length_1546_cov_22.922380	Coordinate:859	Reads:1	Hits:1	Allocated_reads:1	Strand:+
TACCATCTAACAAACAATTATAAA
>Location:NODE_372995_length_1546_cov_22.922380	Coordinate:859	Reads:1	Hits:1	Allocated_reads:1	Strand:+
TACCATCTAACAAACAATTATAAATACCC
>Location:NODE_372995_length_1546_cov_22.922380	Coordinate:859	Reads:3	Hits:1	Allocated_reads:3	Strand:+
TACCATCTAACAAACAATTATAAATACCCA
>Location:NODE_372995_length_1546_cov_22.922380	Coordinate:859	Reads:1	Hits:1	Allocated_reads:1	Strand:+
TACCATCTAACAAACAATTATAAATACCCAC
>Location:NODE_372995_length_1546_cov_22.922380	Coordinate:859	Reads:2	Hits:1	Allocated_reads:2	Strand:-
TGGGTATTTATAATTGTTTGTTAGATGGTA
>Location:NODE_372995_length_1546_cov_22.922380	Coordinate:863	Reads:1	Hits:1	Allocated_reads:1	Strand:-
TTTGTGGGTATTTATAATTGTTTGTTAGAT
>Location:NODE_372995_length_1546_cov_22.922380	Coordinate:864	Reads:6	Hits:1	Allocated_reads:6	Strand:-
TTTGTGGGTATTTATAATTGTTTGTTAGA
>Location:NODE_372995_length_1546_cov_22.922380	Coordinate:867	Reads:3	Hits:1	Allocated_reads:3	Strand:-
TTTGTGGGTATTTATAATTGTTTGTT
>Location:NODE_372995_length_1546_cov_22.922380	Coordinate:868	Reads:1	Hits:1	Allocated_reads:1	Strand:-
TTTGTGGGTATTTATAATTGTTTGT
>Location:NODE_372995_length_1546_cov_22.922380	Coordinate:879	Reads:1	Hits:1	Allocated_reads:1	Strand:+
TAAATACCCACAAAAACAACTTAATTCA
>Location:NODE_372995_length_1546_cov_22.922380	Coordinate:879	Reads:1	Hits:1	Allocated_reads:1	Strand:+
TAAATACCCACAAAAACAACTTAATTCATC
>Location:NODE_372995_length_1546_cov_22.922380	Coordinate:881	Reads:1	Hits:1	Allocated_reads:1	Strand:-
GATGAATTAAGTTGTTTTTGTGGGTATT
>Location:NODE_372995_length_1546_cov_22.922380	Coordinate:882	Reads:1	Hits:1	Allocated_reads:1	Strand:+
ATACCCACAAAAACAACTTAATTCATCCTT
>Location:NODE_372995_length_1546_cov_22.922380	Coordinate:883	Reads:1	Hits:1	Allocated_reads:1	Strand:+
TACCCACAAAAACAACTTAATTCA
>Location:NODE_372995_length_1546_cov_22.922380	Coordinate:883	Reads:1	Hits:1	Allocated_reads:1	Strand:+
TACCCACAAAAACAACTTAATTCAT
>Location:NODE_372995_length_1546_cov_22.922380	Coordinate:883	Reads:1	Hits:1	Allocated_reads:1	Strand:+
TACCCACAAAAACAACTTAATTCATCC
>Location:NODE_372995_length_1546_cov_22.922380	Coordinate:883	Reads:29	Hits:1	Allocated_reads:29	Strand:+
TACCCACAAAAACAACTTAATTCATCCT
>Location:NODE_372995_length_1546_cov_22.922380	Coordinate:883	Reads:35	Hits:1	Allocated_reads:35	Strand:+
TACCCACAAAAACAACTTAATTCATCCTT
>Location:NODE_372995_length_1546_cov_22.922380	Coordinate:883	Reads:12	Hits:1	Allocated_reads:12	Strand:+
TACCCACAAAAACAACTTAATTCATCCTTT
>Location:NODE_372995_length_1546_cov_22.922380	Coordinate:883	Reads:2	Hits:1	Allocated_reads:2	Strand:+
TACCCACAAAAACAACTTAATTCATCCTTTA
>Location:NODE_372995_length_1546_cov_22.922380	Coordinate:883	Reads:1	Hits:1	Allocated_reads:1	Strand:+
TACCCACAAAAACAACTTAATTCATCCTTTATA
>Location:NODE_372995_length_1546_cov_22.922380	Coordinate:884	Reads:1	Hits:1	Allocated_reads:1	Strand:+
ACCCACAAAAACAACTTAATTCATCCT
>Location:NODE_372995_length_1546_cov_22.922380	Coordinate:916	Reads:6	Hits:1	Allocated_reads:6	Strand:-
AATGTTCAAATATCCAAAATTATATTT
>Location:NODE_372995_length_1546_cov_22.922380	Coordinate:917	Reads:1	Hits:1	Allocated_reads:1	Strand:-
AATGTTCAAATATCCAAAATTATATT
>Location:NODE_372995_length_1546_cov_22.922380	Coordinate:921	Reads:1	Hits:1	Allocated_reads:1	Strand:+
TAATTTTGGATATTTGAACATTATA
>Location:NODE_372995_length_1546_cov_22.922380	Coordinate:921	Reads:1	Hits:1	Allocated_reads:1	Strand:+
TAATTTTGGATATTTGAACATTATAAACA
>Location:NODE_372995_length_1546_cov_22.922380	Coordinate:924	Reads:1	Hits:1	Allocated_reads:1	Strand:+
TTTTGGATATTTGAACATTATAAACATT
>Location:NODE_372995_length_1546_cov_22.922380	Coordinate:924	Reads:1	Hits:1	Allocated_reads:1	Strand:+
TTTTGGATATTTGAACATTATAAACATTT
>Location:NODE_372995_length_1546_cov_22.922380	Coordinate:925	Reads:3	Hits:1	Allocated_reads:3	Strand:+
TTTGGATATTTGAACATTATAAACATT
>Location:NODE_372995_length_1546_cov_22.922380	Coordinate:925	Reads:3	Hits:1	Allocated_reads:3	Strand:+
TTTGGATATTTGAACATTATAAACATTT
>Location:NODE_372995_length_1546_cov_22.922380	Coordinate:925	Reads:1	Hits:1	Allocated_reads:1	Strand:+
TTTGGATATTTGAACATTATAAACATTTT
>Location:NODE_372995_length_1546_cov_22.922380	Coordinate:926	Reads:2	Hits:1	Allocated_reads:2	Strand:+
TTGGATATTTGAACATTATAAACATT
>Location:NODE_372995_length_1546_cov_22.922380	Coordinate:926	Reads:4	Hits:1	Allocated_reads:4	Strand:+
TTGGATATTTGAACATTATAAACATTTT
>Location:NODE_372995_length_1546_cov_22.922380	Coordinate:926	Reads:2	Hits:1	Allocated_reads:2	Strand:+
TTGGATATTTGAACATTATAAACATTTTG
>Location:NODE_372995_length_1546_cov_22.922380	Coordinate:926	Reads:1	Hits:1	Allocated_reads:1	Strand:+
TTGGATATTTGAACATTATAAACATTTTGA
>Location:NODE_372995_length_1546_cov_22.922380	Coordinate:933	Reads:1	Hits:1	Allocated_reads:1	Strand:+
TTTGAACATTATAAACATTTTGAACT
>Location:NODE_372995_length_1546_cov_22.922380	Coordinate:933	Reads:3	Hits:1	Allocated_reads:3	Strand:+
TTTGAACATTATAAACATTTTGAACA
>Location:NODE_372995_length_1546_cov_22.922380	Coordinate:933	Reads:1	Hits:1	Allocated_reads:1	Strand:+
TTTGAACATTATAAACATTTTGAACAA
>Location:NODE_372995_length_1546_cov_22.922380	Coordinate:933	Reads:2	Hits:1	Allocated_reads:2	Strand:+
TTTGAACATTATAAACATTTTGAACAAAA
>Location:NODE_372995_length_1546_cov_22.922380	Coordinate:934	Reads:1	Hits:1	Allocated_reads:1	Strand:+
TTGAACATTATAAACATTTTGAACAAA
>Location:NODE_372995_length_1546_cov_22.922380	Coordinate:939	Reads:1	Hits:1	Allocated_reads:1	Strand:-
GTTTTGTTCAAAATGTTTATAATG
>Location:NODE_372995_length_1546_cov_22.922380	Coordinate:950	Reads:2	Hits:1	Allocated_reads:2	Strand:+
TTTTGAACAAAACAAAGTAACTGTATT
>Location:NODE_372995_length_1546_cov_22.922380	Coordinate:950	Reads:3	Hits:1	Allocated_reads:3	Strand:+
TTTTGAACAAAACAAAGTAACTGTATTT
>Location:NODE_372995_length_1546_cov_22.922380	Coordinate:950	Reads:2	Hits:1	Allocated_reads:2	Strand:+
TTTTGAACAAAACAAAGTAACTGTATTTT
>Location:NODE_372995_length_1546_cov_22.922380	Coordinate:951	Reads:1	Hits:1	Allocated_reads:1	Strand:+
TTTGAACAAAACAAAGTAACTGTATTT
>Location:NODE_372995_length_1546_cov_22.922380	Coordinate:959	Reads:2	Hits:1	Allocated_reads:2	Strand:+
AAACAAAGTAACTGTATTTTAAATTCTCTT
>Location:NODE_372995_length_1546_cov_22.922380	Coordinate:960	Reads:1	Hits:1	Allocated_reads:1	Strand:+
AACAAAGTAACTGTATTTTAAATTCTCTT
>Location:NODE_372995_length_1546_cov_22.922380	Coordinate:962	Reads:1	Hits:1	Allocated_reads:1	Strand:+
CAAAGTAACTGTATTTTAAATTCTC
>Location:NODE_372995_length_1546_cov_22.922380	Coordinate:962	Reads:7	Hits:1	Allocated_reads:7	Strand:+
CAAAGTAACTGTATTTTAAATTCTCTTT
>Location:NODE_372995_length_1546_cov_22.922380	Coordinate:962	Reads:62	Hits:1	Allocated_reads:62	Strand:+
CAAAGTAACTGTATTTTAAATTCTCTTTT
>Location:NODE_372995_length_1546_cov_22.922380	Coordinate:962	Reads:2	Hits:1	Allocated_reads:2	Strand:+
CAAAGTAACTGTATTTTAAATTCTCTTTTT
>Location:NODE_372995_length_1546_cov_22.922380	Coordinate:963	Reads:1	Hits:1	Allocated_reads:1	Strand:+
AAAGTAACTGTATTTTAAATTCTCTT
>Location:NODE_372995_length_1546_cov_22.922380	Coordinate:963	Reads:1	Hits:1	Allocated_reads:1	Strand:+
AAAGTAACTGTATTTTAAATTCTCTTT
>Location:NODE_372995_length_1546_cov_22.922380	Coordinate:963	Reads:14	Hits:1	Allocated_reads:14	Strand:+
AAAGTAACTGTATTTTAAATTCTCTTTT
>Location:NODE_372995_length_1546_cov_22.922380	Coordinate:963	Reads:5	Hits:1	Allocated_reads:5	Strand:+
AAAGTAACTGTATTTTAAATTCTCTTTTT
>Location:NODE_372995_length_1546_cov_22.922380	Coordinate:964	Reads:2	Hits:1	Allocated_reads:2	Strand:+
AAGTAACTGTATTTTAAATTCTCTT
>Location:NODE_372995_length_1546_cov_22.922380	Coordinate:964	Reads:4	Hits:1	Allocated_reads:4	Strand:+
AAGTAACTGTATTTTAAATTCTCTTT
>Location:NODE_372995_length_1546_cov_22.922380	Coordinate:964	Reads:34	Hits:1	Allocated_reads:34	Strand:+
AAGTAACTGTATTTTAAATTCTCTTTT
>Location:NODE_372995_length_1546_cov_22.922380	Coordinate:964	Reads:15	Hits:1	Allocated_reads:15	Strand:+
AAGTAACTGTATTTTAAATTCTCTTTTT
>Location:NODE_372995_length_1546_cov_22.922380	Coordinate:964	Reads:1	Hits:1	Allocated_reads:1	Strand:+
AAGTAACTGTATTTTAAATTCTCTTTTTG
>Location:NODE_372995_length_1546_cov_22.922380	Coordinate:964	Reads:2	Hits:1	Allocated_reads:2	Strand:+
AAGTAACTGTATTTTAAATTCTCTTTTTT
>Location:NODE_372995_length_1546_cov_22.922380	Coordinate:964	Reads:12	Hits:1	Allocated_reads:12	Strand:+
AAGTAACTGTATTTTAAATTCTCTTTTTGA
>Location:NODE_372995_length_1546_cov_22.922380	Coordinate:964	Reads:2	Hits:1	Allocated_reads:2	Strand:+
AAGTAACTGTATTTTAAATTCTCTTTTTGAT
>Location:NODE_372995_length_1546_cov_22.922380	Coordinate:964	Reads:1	Hits:1	Allocated_reads:1	Strand:+
AAGTAACTGTATTTTAAATTCTCTTTTTGATGT
>Location:NODE_372995_length_1546_cov_22.922380	Coordinate:965	Reads:1	Hits:1	Allocated_reads:1	Strand:+
AGTAACTGTATTTTAAATTCTCTTTT
>Location:NODE_372995_length_1546_cov_22.922380	Coordinate:965	Reads:1	Hits:1	Allocated_reads:1	Strand:+
AGTAACTGTATTTTAAATTCTCTTTTTGATG
>Location:NODE_372995_length_1546_cov_22.922380	Coordinate:966	Reads:1	Hits:1	Allocated_reads:1	Strand:+
GTAACTGTATTTTAAATTCTCTTTTTGATGT
>Location:NODE_372995_length_1546_cov_22.922380	Coordinate:967	Reads:1	Hits:1	Allocated_reads:1	Strand:+
TAACTGTATTTTAAATTCTCTTTTT
>Location:NODE_372995_length_1546_cov_22.922380	Coordinate:967	Reads:1	Hits:1	Allocated_reads:1	Strand:+
TAACTGTATTTTAAATTCTCTTTTTG
>Location:NODE_372995_length_1546_cov_22.922380	Coordinate:967	Reads:3	Hits:1	Allocated_reads:3	Strand:+
TAACTGTATTTTAAATTCTCTTTTTGA
>Location:NODE_372995_length_1546_cov_22.922380	Coordinate:967	Reads:1	Hits:1	Allocated_reads:1	Strand:+
TAACTGTATTTTAAATTCTCTTTTTGAA
>Location:NODE_372995_length_1546_cov_22.922380	Coordinate:967	Reads:2	Hits:1	Allocated_reads:2	Strand:+
TAACTGTATTTTAAATTCTCTTTTTGATG
>Location:NODE_372995_length_1546_cov_22.922380	Coordinate:967	Reads:3	Hits:1	Allocated_reads:3	Strand:+
TAACTGTATTTTAAATTCTCTTTTTGATGT
>Location:NODE_372995_length_1546_cov_22.922380	Coordinate:968	Reads:1	Hits:1	Allocated_reads:1	Strand:+
AACTGTATTTTAAATTCTCTTTTTGA
>Location:NODE_372995_length_1546_cov_22.922380	Coordinate:968	Reads:2	Hits:1	Allocated_reads:2	Strand:+
AACTGTATTTTAAATTCTCTTTTTGATGT
>Location:NODE_372995_length_1546_cov_22.922380	Coordinate:969	Reads:1	Hits:1	Allocated_reads:1	Strand:-
TGACATCAAAAAGAGAATTTAAAATACAGT
>Location:NODE_372995_length_1546_cov_22.922380	Coordinate:970	Reads:1	Hits:1	Allocated_reads:1	Strand:+
CTGTATTTTAAATTCTCTTTTTGATGTC
>Location:NODE_372995_length_1546_cov_22.922380	Coordinate:972	Reads:1	Hits:1	Allocated_reads:1	Strand:-
ACTGACATCAAAAAGAGAATTTAAAATAC
>Location:NODE_372995_length_1546_cov_22.922380	Coordinate:973	Reads:1	Hits:1	Allocated_reads:1	Strand:-
ACTGACATCAAAAAGAGAATTTAAAATA
>Location:NODE_372995_length_1546_cov_22.922380	Coordinate:974	Reads:2	Hits:1	Allocated_reads:2	Strand:-
ACTGACATCAAAAAGAGAATTTAAAAT
>Location:NODE_372995_length_1546_cov_22.922380	Coordinate:975	Reads:1	Hits:1	Allocated_reads:1	Strand:-
ACTGACATCAAAAAGAGAATTTAAAA
>Location:NODE_372995_length_1546_cov_22.922380	Coordinate:975	Reads:2	Hits:1	Allocated_reads:2	Strand:-
ATTACTGACATCAAAAAGAGAATTTAAAA
>Location:NODE_372995_length_1546_cov_22.922380	Coordinate:981	Reads:1	Hits:1	Allocated_reads:1	Strand:-
GGGAAACAAATTACTGACATCAAAAAGAGAAT
>Location:NODE_372995_length_1546_cov_22.922380	Coordinate:985	Reads:4	Hits:1	Allocated_reads:4	Strand:-
AAGGGAAACAAATTACTGACATCAAAAAGA
>Location:NODE_372995_length_1546_cov_22.922380	Coordinate:985	Reads:1	Hits:1	Allocated_reads:1	Strand:-
AGGGAAACAAATTACTGACATCAAAAAAA
>Location:NODE_372995_length_1546_cov_22.922380	Coordinate:985	Reads:3	Hits:1	Allocated_reads:3	Strand:-
AGGGAAACAAATTACTGACATCAAAAAGA
>Location:NODE_372995_length_1546_cov_22.922380	Coordinate:985	Reads:1	Hits:1	Allocated_reads:1	Strand:-
GGGAAACAAATTACTGACATCAAAAAGA
>Location:NODE_372995_length_1546_cov_22.922380	Coordinate:986	Reads:1	Hits:1	Allocated_reads:1	Strand:-
GGGAAACAAATTACTGACATCAAAAAG
>Location:NODE_372995_length_1546_cov_22.922380	Coordinate:987	Reads:1	Hits:1	Allocated_reads:1	Strand:-
AGGGAAACAAATTACTGACATCAAATT
>Location:NODE_372995_length_1546_cov_22.922380	Coordinate:988	Reads:1	Hits:1	Allocated_reads:1	Strand:-
AAGGGAAACAAATTACTGACATCAAAA
>Location:NODE_372995_length_1546_cov_22.922380	Coordinate:989	Reads:1	Hits:1	Allocated_reads:1	Strand:+
TTTGATGTCAGTAATTTGTTTCCCTTTTTG
>Location:NODE_372995_length_1546_cov_22.922380	Coordinate:991	Reads:2	Hits:1	Allocated_reads:2	Strand:+
TGATGTCAGTAATTTGTTTCCCTTTTT
>Location:NODE_372995_length_1546_cov_22.922380	Coordinate:991	Reads:1	Hits:1	Allocated_reads:1	Strand:+
TGATGTCAGTAATTTGTTTCCCTTTTTGA
>Location:NODE_372995_length_1546_cov_22.922380	Coordinate:991	Reads:2	Hits:1	Allocated_reads:2	Strand:+
TGATGTCAGTAATTTGTTTCCCTTTTTGAT
>Location:NODE_372995_length_1546_cov_22.922380	Coordinate:991	Reads:5	Hits:1	Allocated_reads:5	Strand:+
TGATGTCAGTAATTTGTTTCCCTTTTTGATT
>Location:NODE_372995_length_1546_cov_22.922380	Coordinate:994	Reads:5	Hits:1	Allocated_reads:5	Strand:+
TGTCAGTAATTTGTTTCCCTTTTTGATTT
>Location:NODE_372995_length_1546_cov_22.922380	Coordinate:996	Reads:1	Hits:1	Allocated_reads:1	Strand:-
GAAAATCAAAAAGGGAAACAAATTACTGA
>Location:NODE_372995_length_1546_cov_22.922380	Coordinate:999	Reads:1	Hits:1	Allocated_reads:1	Strand:+
GTAATTTGTTTCCCTTTTTGATTTTCA
>Location:NODE_372995_length_1546_cov_22.922380	Coordinate:1003	Reads:1	Hits:1	Allocated_reads:1	Strand:+
TTTGTTTCCCTTTTTGATTTTCACACT
>Location:NODE_372995_length_1546_cov_22.922380	Coordinate:1003	Reads:1	Hits:1	Allocated_reads:1	Strand:+
TTTGTTTCCCTTTTTGATTTTCACACTGACT
>Location:NODE_372995_length_1546_cov_22.922380	Coordinate:1004	Reads:4	Hits:1	Allocated_reads:4	Strand:+
TTGTTTCCCTTTTTGATTTTCACACT
>Location:NODE_372995_length_1546_cov_22.922380	Coordinate:1004	Reads:14	Hits:1	Allocated_reads:14	Strand:+
TTGTTTCCCTTTTTGATTTTCACACTGA
>Location:NODE_372995_length_1546_cov_22.922380	Coordinate:1004	Reads:3	Hits:1	Allocated_reads:3	Strand:+
TTGTTTCCCTTTTTGATTTTCACACTGAC
>Location:NODE_372995_length_1546_cov_22.922380	Coordinate:1004	Reads:1	Hits:1	Allocated_reads:1	Strand:+
TTGTTTCCCTTTTTGATTTTCACACTGACGA
>Location:NODE_372995_length_1546_cov_22.922380	Coordinate:1004	Reads:1	Hits:1	Allocated_reads:1	Strand:+
TTGTTTCCCTTTTTGATTTTCACACTGACGAT
>Location:NODE_372995_length_1546_cov_22.922380	Coordinate:1005	Reads:3	Hits:1	Allocated_reads:3	Strand:+
TGTTTCCCTTTTTGATTTTCACACTGA
>Location:NODE_372995_length_1546_cov_22.922380	Coordinate:1005	Reads:1	Hits:1	Allocated_reads:1	Strand:+
TGTTTCCCTTTTTGATTTTCACACTGAC
>Location:NODE_372995_length_1546_cov_22.922380	Coordinate:1005	Reads:1	Hits:1	Allocated_reads:1	Strand:+
TGTTTCCCTTTTTGATTTTCACACTGACGA
>Location:NODE_372995_length_1546_cov_22.922380	Coordinate:1005	Reads:1	Hits:1	Allocated_reads:1	Strand:+
TGTTTCCCTTTTTGATTTTCACACTGACGAT
>Location:NODE_372995_length_1546_cov_22.922380	Coordinate:1009	Reads:1	Hits:1	Allocated_reads:1	Strand:+
TCCCTTTTTGATTTTCACACTGACGATG
>Location:NODE_372995_length_1546_cov_22.922380	Coordinate:1014	Reads:3	Hits:1	Allocated_reads:3	Strand:+
TTTTGATTTTCACACTGACGATGACAGT
>Location:NODE_372995_length_1546_cov_22.922380	Coordinate:1014	Reads:3	Hits:1	Allocated_reads:3	Strand:+
TTTTGATTTTCACACTGACGATGACAGTT
>Location:NODE_372995_length_1546_cov_22.922380	Coordinate:1015	Reads:4	Hits:1	Allocated_reads:4	Strand:+
TTTGATTTTCACACTGACGATGACAGT
>Location:NODE_372995_length_1546_cov_22.922380	Coordinate:1015	Reads:4	Hits:1	Allocated_reads:4	Strand:+
TTTGATTTTCACACTGACGATGACAGTT
>Location:NODE_372995_length_1546_cov_22.922380	Coordinate:1015	Reads:5	Hits:1	Allocated_reads:5	Strand:+
TTTGATTTTCACACTGACGATGACAGTTGCCT
>Location:NODE_372995_length_1546_cov_22.922380	Coordinate:1017	Reads:2	Hits:1	Allocated_reads:2	Strand:+
TGATTTTCACACTGACGATGACAGTTGCC
>Location:NODE_372995_length_1546_cov_22.922380	Coordinate:1017	Reads:2	Hits:1	Allocated_reads:2	Strand:+
TGATTTTCACACTGACGATGACAGTTGCCT
>Location:NODE_372995_length_1546_cov_22.922380	Coordinate:1018	Reads:1	Hits:1	Allocated_reads:1	Strand:+
GATTTTCACACTGACGATGACAGTTGCCT
>Location:NODE_372995_length_1546_cov_22.922380	Coordinate:1018	Reads:1	Hits:1	Allocated_reads:1	Strand:-
GCAACTGTCATCGTCAGTGTGAAAATC
>Location:NODE_372995_length_1546_cov_22.922380	Coordinate:1020	Reads:1	Hits:1	Allocated_reads:1	Strand:+
TTTTCACACTGACGATGACAGTTGC
>Location:NODE_372995_length_1546_cov_22.922380	Coordinate:1020	Reads:1	Hits:1	Allocated_reads:1	Strand:+
TTTTCACACTGACGATGACAGTTGCCT
>Location:NODE_372995_length_1546_cov_22.922380	Coordinate:1020	Reads:3	Hits:1	Allocated_reads:3	Strand:+
TTTTCACACTGACGATGACAGTTGCCTTC
>Location:NODE_372995_length_1546_cov_22.922380	Coordinate:1020	Reads:1	Hits:1	Allocated_reads:1	Strand:+
TTTTCACACTGACGATGACAGTTGCCTTCTC
>Location:NODE_372995_length_1546_cov_22.922380	Coordinate:1021	Reads:2	Hits:1	Allocated_reads:2	Strand:+
TTTCACACTGACGATGACAGTTGCCTTCT
>Location:NODE_372995_length_1546_cov_22.922380	Coordinate:1021	Reads:1	Hits:1	Allocated_reads:1	Strand:+
TTTCACACTGACGATGACAGTTGCCTTCTC
>Location:NODE_372995_length_1546_cov_22.922380	Coordinate:1022	Reads:1	Hits:1	Allocated_reads:1	Strand:+
TTCACACTGACGATGACAGTTGCCTTCT
>Location:NODE_372995_length_1546_cov_22.922380	Coordinate:1022	Reads:1	Hits:1	Allocated_reads:1	Strand:+
TTCACACTGACGATGACAGTTGCCTTCTCT
>Location:NODE_372995_length_1546_cov_22.922380	Coordinate:1023	Reads:1	Hits:1	Allocated_reads:1	Strand:+
TCACACTGACGATGACAGTTGCCTTCT
>Location:NODE_372995_length_1546_cov_22.922380	Coordinate:1023	Reads:2	Hits:1	Allocated_reads:2	Strand:+
TCACACTGACGATGACAGTTGCCTTCTC
>Location:NODE_372995_length_1546_cov_22.922380	Coordinate:1023	Reads:1	Hits:1	Allocated_reads:1	Strand:+
TCACACTGACGATGACAGTTGCCTTCTCTAGG
>Location:NODE_372995_length_1546_cov_22.922380	Coordinate:1025	Reads:1	Hits:1	Allocated_reads:1	Strand:+
ACACTGACGATGACAGTTGCCTTCTCTAGG
>Location:NODE_372995_length_1546_cov_22.922380	Coordinate:1027	Reads:2	Hits:1	Allocated_reads:2	Strand:+
ACTGACGATGACAGTTGCCTTCTCTAGGTC
>Location:NODE_372995_length_1546_cov_22.922380	Coordinate:1028	Reads:1	Hits:1	Allocated_reads:1	Strand:+
CTGACGATGACAGTTGCCTTCTCTAGGTC
>Location:NODE_372995_length_1546_cov_22.922380	Coordinate:1029	Reads:1	Hits:1	Allocated_reads:1	Strand:+
TGACGATGACAGTTGCCTTCTCTAGG
>Location:NODE_372995_length_1546_cov_22.922380	Coordinate:1029	Reads:1	Hits:1	Allocated_reads:1	Strand:+
TGACGATGACAGTTGCCTTCTCCAGGTC
>Location:NODE_372995_length_1546_cov_22.922380	Coordinate:1029	Reads:28	Hits:1	Allocated_reads:28	Strand:+
TGACGATGACAGTTGCCTTCTCTAGGTC
>Location:NODE_372995_length_1546_cov_22.922380	Coordinate:1029	Reads:3	Hits:1	Allocated_reads:3	Strand:+
TGACGATGACAGTTGCCTTCTCTAGGTCT
>Location:NODE_372995_length_1546_cov_22.922380	Coordinate:1030	Reads:3	Hits:1	Allocated_reads:3	Strand:+
GACGATGACAGTTGCCTTCTCTAGGTC
>Location:NODE_372995_length_1546_cov_22.922380	Coordinate:1030	Reads:2	Hits:1	Allocated_reads:2	Strand:+
GACGATGACAGTTGCCTTCTCTAGGTCT
>Location:NODE_372995_length_1546_cov_22.922380	Coordinate:1031	Reads:4	Hits:1	Allocated_reads:4	Strand:-
AAGACCTAGAGAAGGCAACTGTCATCGT
>Location:NODE_372995_length_1546_cov_22.922380	Coordinate:1031	Reads:5	Hits:1	Allocated_reads:5	Strand:-
TGAAGACCTAGAGAAGGCAACTGTCATCGT
>Location:NODE_372995_length_1546_cov_22.922380	Coordinate:1032	Reads:2	Hits:1	Allocated_reads:2	Strand:-
TGAAGACCTAGAGAAGGCAACTGTCATCG
>Location:NODE_372995_length_1546_cov_22.922380	Coordinate:1033	Reads:1	Hits:1	Allocated_reads:1	Strand:-
AAGACCTAGAGAAGGCAACTGTCATC
>Location:NODE_372995_length_1546_cov_22.922380	Coordinate:1033	Reads:1	Hits:1	Allocated_reads:1	Strand:+
GATGACAGTTGCCTTCTCTAGGTC
>Location:NODE_372995_length_1546_cov_22.922380	Coordinate:1033	Reads:1	Hits:1	Allocated_reads:1	Strand:+
GATGACAGTTGCCTTCTCTAGGTCTTC
>Location:NODE_372995_length_1546_cov_22.922380	Coordinate:1033	Reads:2	Hits:1	Allocated_reads:2	Strand:+
GATGACAGTTGCCTTCTCCAGGTCTTCA
>Location:NODE_372995_length_1546_cov_22.922380	Coordinate:1033	Reads:1	Hits:1	Allocated_reads:1	Strand:+
GATGACAGTTGCCTTCTCTAGGTCTTCAT
>Location:NODE_372995_length_1546_cov_22.922380	Coordinate:1033	Reads:1	Hits:1	Allocated_reads:1	Strand:-
TGAAGACCTAGAGAAGGCAACTGTCATC
>Location:NODE_372995_length_1546_cov_22.922380	Coordinate:1035	Reads:51	Hits:1	Allocated_reads:51	Strand:+
TGACAGTTGCCTTCTCTAGGTCTTCA
>Location:NODE_372995_length_1546_cov_22.922380	Coordinate:1035	Reads:2	Hits:1	Allocated_reads:2	Strand:+
TGACAGTTGCCTTCTCTAGGTCTTCAT
>Location:NODE_372995_length_1546_cov_22.922380	Coordinate:1035	Reads:1	Hits:1	Allocated_reads:1	Strand:+
TGACAGTTGCCTTCTCTAGGTCTTCATC
>Location:NODE_372995_length_1546_cov_22.922380	Coordinate:1043	Reads:2	Hits:1	Allocated_reads:2	Strand:-
AGCCCTATGATGAAGACCTAGAGAAGGC
>Location:NODE_372995_length_1546_cov_22.922380	Coordinate:1047	Reads:1	Hits:1	Allocated_reads:1	Strand:+
TCTCTAGGTCTTCATCATAGGGCTTCCA
>Location:NODE_372995_length_1546_cov_22.922380	Coordinate:1049	Reads:1	Hits:1	Allocated_reads:1	Strand:+
TCTAGGTCTTCATCATAGGGCTTCCACAT
>Location:NODE_372995_length_1546_cov_22.922380	Coordinate:1049	Reads:2	Hits:1	Allocated_reads:2	Strand:+
TCTAGGTCTTCATCATAGGGCTTCCACATT
>Location:NODE_372995_length_1546_cov_22.922380	Coordinate:1051	Reads:2	Hits:1	Allocated_reads:2	Strand:+
TAGGTCTTCATCATAGGGCTTCCACA
>Location:NODE_372995_length_1546_cov_22.922380	Coordinate:1051	Reads:8	Hits:1	Allocated_reads:8	Strand:+
TAGGTCTTCATCATAGGGCTTCCACATT
>Location:NODE_372995_length_1546_cov_22.922380	Coordinate:1051	Reads:1	Hits:1	Allocated_reads:1	Strand:+
TAGGTCTTCATCATAGGGCTTCCACATTT
>Location:NODE_372995_length_1546_cov_22.922380	Coordinate:1054	Reads:1	Hits:1	Allocated_reads:1	Strand:+
GTCTTCATCATAGGGCTTCCACATTTCGCTGT
>Location:NODE_372995_length_1546_cov_22.922380	Coordinate:1055	Reads:1	Hits:1	Allocated_reads:1	Strand:+
TCTTCATCATAGGGCTTCCACATTTCGC
>Location:NODE_372995_length_1546_cov_22.922380	Coordinate:1055	Reads:1	Hits:1	Allocated_reads:1	Strand:+
TCTTCATCATAGGGCTTCCACATTTCGCA
>Location:NODE_372995_length_1546_cov_22.922380	Coordinate:1056	Reads:1	Hits:1	Allocated_reads:1	Strand:+
CTTCATCATAGGGCTTCCACATTTCGCTGT
>Location:NODE_372995_length_1546_cov_22.922380	Coordinate:1057	Reads:1	Hits:1	Allocated_reads:1	Strand:-
TGACAGCGAAATGTGGAAGCCCTATGATGAA
>Location:NODE_372995_length_1546_cov_22.922380	Coordinate:1057	Reads:2	Hits:1	Allocated_reads:2	Strand:+
TTCATCATAGGGCTTCCACATTTCGCTG
>Location:NODE_372995_length_1546_cov_22.922380	Coordinate:1057	Reads:1	Hits:1	Allocated_reads:1	Strand:+
TTCATCATAGGGCTTCCACATTTCGCTAT
>Location:NODE_372995_length_1546_cov_22.922380	Coordinate:1057	Reads:6	Hits:1	Allocated_reads:6	Strand:+
TTCATCATAGGGCTTCCACATTTCGCTGT
>Location:NODE_372995_length_1546_cov_22.922380	Coordinate:1057	Reads:1	Hits:1	Allocated_reads:1	Strand:+
TTCATCATAGGGCTTCCACATTTCGCTGTCAA
>Location:NODE_372995_length_1546_cov_22.922380	Coordinate:1058	Reads:7	Hits:1	Allocated_reads:7	Strand:+
TCATCATAGGGCTTCCACATTTCGCTG
>Location:NODE_372995_length_1546_cov_22.922380	Coordinate:1058	Reads:2	Hits:1	Allocated_reads:2	Strand:+
TCATCATAGGGCTTCCACATTTCGCTGT
>Location:NODE_372995_length_1546_cov_22.922380	Coordinate:1058	Reads:1	Hits:1	Allocated_reads:1	Strand:+
TCATCATAGGGCTTCCACATTTCGCTGTC
>Location:NODE_372995_length_1546_cov_22.922380	Coordinate:1059	Reads:1	Hits:1	Allocated_reads:1	Strand:+
CATCATAGGGCTTCCACATTTCGCTGTC
>Location:NODE_372995_length_1546_cov_22.922380	Coordinate:1059	Reads:1	Hits:1	Allocated_reads:1	Strand:+
CATCATAGGGCTTCCACATTTCGCTGTCAATG
>Location:NODE_372995_length_1546_cov_22.922380	Coordinate:1060	Reads:1	Hits:1	Allocated_reads:1	Strand:-
TGACAGCGAAATGTGGAAGCCCTATGAT
>Location:NODE_372995_length_1546_cov_22.922380	Coordinate:1061	Reads:1	Hits:1	Allocated_reads:1	Strand:+
TCATAGGGCTTCCACATTTCGCTG
>Location:NODE_372995_length_1546_cov_22.922380	Coordinate:1061	Reads:1	Hits:1	Allocated_reads:1	Strand:+
TCATAGGGCTTCCACATTTCGCTGTC
>Location:NODE_372995_length_1546_cov_22.922380	Coordinate:1061	Reads:1	Hits:1	Allocated_reads:1	Strand:+
TCATAGGGCTTCCACATTTCGCTGTCAA
>Location:NODE_372995_length_1546_cov_22.922380	Coordinate:1061	Reads:1	Hits:1	Allocated_reads:1	Strand:+
TCATAGGGCTTCCACATTTCGCTGTCAAT
>Location:NODE_372995_length_1546_cov_22.922380	Coordinate:1061	Reads:85	Hits:1	Allocated_reads:85	Strand:+
TCATAGGGCTTCCACATTTCGCTGTCAATG
>Location:NODE_372995_length_1546_cov_22.922380	Coordinate:1061	Reads:1	Hits:1	Allocated_reads:1	Strand:-
TGACAGCGAAATGTGGAAGCCCTATGA
>Location:NODE_372995_length_1546_cov_22.922380	Coordinate:1062	Reads:3	Hits:1	Allocated_reads:3	Strand:+
CATAGGGCTTCCACATTTCGCTGTCAATG
>Location:NODE_372995_length_1546_cov_22.922380	Coordinate:1062	Reads:1	Hits:1	Allocated_reads:1	Strand:-
TGACAGCGAAATGTGGAAGCCCTATG
>Location:NODE_372995_length_1546_cov_22.922380	Coordinate:1063	Reads:3	Hits:1	Allocated_reads:3	Strand:+
ATAGGGCTTCCACATTTCGCTGTCAATG
>Location:NODE_372995_length_1546_cov_22.922380	Coordinate:1064	Reads:1	Hits:1	Allocated_reads:1	Strand:+
TAGGGCTTCCACATTTCGCTGTCAAT
>Location:NODE_372995_length_1546_cov_22.922380	Coordinate:1064	Reads:1	Hits:1	Allocated_reads:1	Strand:+
TAGGGCTTCCACATTTCGCTGTAAATG
>Location:NODE_372995_length_1546_cov_22.922380	Coordinate:1064	Reads:42	Hits:1	Allocated_reads:42	Strand:+
TAGGGCTTCCACATTTCGCTGTCAATG
>Location:NODE_372995_length_1546_cov_22.922380	Coordinate:1064	Reads:2	Hits:1	Allocated_reads:2	Strand:+
TAGGGCTTCCACATTTCGCTGTCAATGT
>Location:NODE_372995_length_1546_cov_22.922380	Coordinate:1065	Reads:1	Hits:1	Allocated_reads:1	Strand:-
TTGACAGCGAAATGTGGAAGCCCT
>Location:NODE_372995_length_1546_cov_22.922380	Coordinate:1067	Reads:1	Hits:1	Allocated_reads:1	Strand:-
ACCCTGTACATTGACAGCGAAATGTGGAAGCC
>Location:NODE_372995_length_1546_cov_22.922380	Coordinate:1070	Reads:1	Hits:1	Allocated_reads:1	Strand:+
TTCCACATTTCGCTGTCAATGTACAGGG
>Location:NODE_372995_length_1546_cov_22.922380	Coordinate:1078	Reads:1	Hits:1	Allocated_reads:1	Strand:+
TTCGCTGTCAATGTACAGTGTTTTGCCAGT
>Location:NODE_372995_length_1546_cov_22.922380	Coordinate:1078	Reads:12	Hits:1	Allocated_reads:12	Strand:+
TTCGCTGTCAATGTACAGGGTTTTGCCAGT
>Location:NODE_372995_length_1546_cov_22.922380	Coordinate:1078	Reads:2	Hits:1	Allocated_reads:2	Strand:+
TTCGCTGTCAATGTACAGGGTTTTGCCAGTT
>Location:NODE_372995_length_1546_cov_22.922380	Coordinate:1081	Reads:1	Hits:1	Allocated_reads:1	Strand:-
GAAACTGGCAAAACCCTGTACATTGACAGC
>Location:NODE_372995_length_1546_cov_22.922380	Coordinate:1083	Reads:1	Hits:1	Allocated_reads:1	Strand:-
AACTGGCAAAACCCTGTACATTGACA
>Location:NODE_372995_length_1546_cov_22.922380	Coordinate:1083	Reads:2	Hits:1	Allocated_reads:2	Strand:+
TGTCAATGTACAGGGTTTTGCCAGTTTC
>Location:NODE_372995_length_1546_cov_22.922380	Coordinate:1083	Reads:1	Hits:1	Allocated_reads:1	Strand:+
TGTCAATGTACAGGGTTTTGCCAGTTTCT
>Location:NODE_372995_length_1546_cov_22.922380	Coordinate:1085	Reads:1	Hits:1	Allocated_reads:1	Strand:+
TCAATGTACAGGGTTTTGCCAGTT
>Location:NODE_372995_length_1546_cov_22.922380	Coordinate:1087	Reads:1	Hits:1	Allocated_reads:1	Strand:-
GCTCATAGAAACTGGCAAAACCCTGTACACC
>Location:NODE_372995_length_1546_cov_22.922380	Coordinate:1089	Reads:1	Hits:1	Allocated_reads:1	Strand:+
TGTACAGGGTTTTGCCAGTTTCTATGAG
>Location:NODE_372995_length_1546_cov_22.922380	Coordinate:1089	Reads:18	Hits:1	Allocated_reads:18	Strand:+
TGTACAGGGTTTTGCCAGTTTCTATGAGC
>Location:NODE_372995_length_1546_cov_22.922380	Coordinate:1089	Reads:4	Hits:1	Allocated_reads:4	Strand:+
TGTACAGGGTTTTGCCAGTTTCTATGAGCA
>Location:NODE_372995_length_1546_cov_22.922380	Coordinate:1089	Reads:4	Hits:1	Allocated_reads:4	Strand:+
TGTACAGGGTTTTGCCAGTTTCTATGAGCACC
>Location:NODE_372995_length_1546_cov_22.922380	Coordinate:1090	Reads:10	Hits:1	Allocated_reads:10	Strand:+
GTACAGGGTTTTGCCAGTTTCTATGAGC
>Location:NODE_372995_length_1546_cov_22.922380	Coordinate:1091	Reads:1	Hits:1	Allocated_reads:1	Strand:+
TACAGGGTTTTGCCAGTTTCTATG
>Location:NODE_372995_length_1546_cov_22.922380	Coordinate:1091	Reads:2	Hits:1	Allocated_reads:2	Strand:+
TACAGGGTTTTGCCAGTTTCTATGT
>Location:NODE_372995_length_1546_cov_22.922380	Coordinate:1091	Reads:2	Hits:1	Allocated_reads:2	Strand:+
TACAGGGTTTTGCCAGTTTCTATGAG
>Location:NODE_372995_length_1546_cov_22.922380	Coordinate:1091	Reads:1	Hits:1	Allocated_reads:1	Strand:+
TACAGGGTTTTGCCAGTTTCTATGAAC
>Location:NODE_372995_length_1546_cov_22.922380	Coordinate:1091	Reads:1	Hits:1	Allocated_reads:1	Strand:+
TACAGGGTTTTGCCAGTTTCTATGGGC
>Location:NODE_372995_length_1546_cov_22.922380	Coordinate:1091	Reads:255	Hits:1	Allocated_reads:255	Strand:+
TACAGGGTTTTGCCAGTTTCTATGAGC
>Location:NODE_372995_length_1546_cov_22.922380	Coordinate:1091	Reads:1	Hits:1	Allocated_reads:1	Strand:+
TACAGGGTTTTGCCAGTTTCTAAGAGCA
>Location:NODE_372995_length_1546_cov_22.922380	Coordinate:1091	Reads:1	Hits:1	Allocated_reads:1	Strand:+
TACAGGGTTTTGCCAGTTTCTATGAGCT
>Location:NODE_372995_length_1546_cov_22.922380	Coordinate:1091	Reads:45	Hits:1	Allocated_reads:45	Strand:+
TACAGGGTTTTGCCAGTTTCTATGAGCA
>Location:NODE_372995_length_1546_cov_22.922380	Coordinate:1091	Reads:1	Hits:1	Allocated_reads:1	Strand:+
TACAGGGTTTTGCCAGTTTCTATGAGCAG
>Location:NODE_372995_length_1546_cov_22.922380	Coordinate:1091	Reads:1	Hits:1	Allocated_reads:1	Strand:+
TACAGGGTTTTGCCAGTTTCTATGAGCTT
>Location:NODE_372995_length_1546_cov_22.922380	Coordinate:1091	Reads:21	Hits:1	Allocated_reads:21	Strand:+
TACAGGGTTTTGCCAGTTTCTATGAGCAC
>Location:NODE_372995_length_1546_cov_22.922380	Coordinate:1091	Reads:53	Hits:1	Allocated_reads:53	Strand:+
TACAGGGTTTTGCCAGTTTCTATGAGCACC
>Location:NODE_372995_length_1546_cov_22.922380	Coordinate:1092	Reads:1	Hits:1	Allocated_reads:1	Strand:+
ACAGGGTTTTGCCAGTTTCTATGAGCAC
>Location:NODE_372995_length_1546_cov_22.922380	Coordinate:1092	Reads:1	Hits:1	Allocated_reads:1	Strand:+
ACAGGGTTTTGCCAGTTTCCATGAGCACC
>Location:NODE_372995_length_1546_cov_22.922380	Coordinate:1093	Reads:1	Hits:1	Allocated_reads:1	Strand:-
TGCTCATAGAAACTGGCAAAACCCTG
>Location:NODE_372995_length_1546_cov_22.922380	Coordinate:1094	Reads:1	Hits:1	Allocated_reads:1	Strand:-
GGTGCTCATAGAAACTGGCAAAACCCT
>Location:NODE_372995_length_1546_cov_22.922380	Coordinate:1099	Reads:19	Hits:1	Allocated_reads:19	Strand:+
TTTGCCAGTTTCTATGAGCACCTCGAGC
>Location:NODE_372995_length_1546_cov_22.922380	Coordinate:1099	Reads:11	Hits:1	Allocated_reads:11	Strand:+
TTTGCCAGTTTCTATGAGCACCTCGAGCT
>Location:NODE_372995_length_1546_cov_22.922380	Coordinate:1100	Reads:1	Hits:1	Allocated_reads:1	Strand:+
TTGCCAGTTTCTATGAGCACCTCGAGC
>Location:NODE_372995_length_1546_cov_22.922380	Coordinate:1101	Reads:2	Hits:1	Allocated_reads:2	Strand:+
TGCCAGTTTCTATGAGCACCTCGAGC
>Location:NODE_372995_length_1546_cov_22.922380	Coordinate:1101	Reads:2	Hits:1	Allocated_reads:2	Strand:+
TGCCAGTTTCTATGAGCACCTCGAGCT
>Location:NODE_372995_length_1546_cov_22.922380	Coordinate:1102	Reads:1	Hits:1	Allocated_reads:1	Strand:-
CAACCAGCTCGAGGTGCTCATAGAAACTGGC
>Location:NODE_372995_length_1546_cov_22.922380	Coordinate:1105	Reads:1	Hits:1	Allocated_reads:1	Strand:-
CCAACCAGCTCGAGGTGCTCATAGAAACT
>Location:NODE_372995_length_1546_cov_22.922380	Coordinate:1108	Reads:1	Hits:1	Allocated_reads:1	Strand:+
TTCTATGAGCACCTCGAGCTGGTT
>Location:NODE_372995_length_1546_cov_22.922380	Coordinate:1108	Reads:1	Hits:1	Allocated_reads:1	Strand:+
TTCTATGAGCACCTCGAGCTGGTTGGA
>Location:NODE_372995_length_1546_cov_22.922380	Coordinate:1108	Reads:3	Hits:1	Allocated_reads:3	Strand:+
TTCTATGAGCACCTCGAGCTGGTTGGAC
>Location:NODE_372995_length_1546_cov_22.922380	Coordinate:1108	Reads:40	Hits:1	Allocated_reads:40	Strand:+
TTCTATGAGCACCTCGAGCTGGTTGGACT
>Location:NODE_372995_length_1546_cov_22.922380	Coordinate:1109	Reads:1	Hits:1	Allocated_reads:1	Strand:-
AGTCCAACCAGCTCGAGGTGCTCATAGA
>Location:NODE_372995_length_1546_cov_22.922380	Coordinate:1109	Reads:5	Hits:1	Allocated_reads:5	Strand:+
TCTATGAGCACCTCGAGCTGGTTGGAC
>Location:NODE_372995_length_1546_cov_22.922380	Coordinate:1109	Reads:53	Hits:1	Allocated_reads:53	Strand:+
TCTATGAGCACCTCGAGCTGGTTGGACT
>Location:NODE_372995_length_1546_cov_22.922380	Coordinate:1109	Reads:3	Hits:1	Allocated_reads:3	Strand:+
TCTATGAGCACCTCGAGCTGGTTGGACTT
>Location:NODE_372995_length_1546_cov_22.922380	Coordinate:1109	Reads:1	Hits:1	Allocated_reads:1	Strand:+
TCTATGAGCACCTCGAGCTGGTTGGACTTC
>Location:NODE_372995_length_1546_cov_22.922380	Coordinate:1110	Reads:1	Hits:1	Allocated_reads:1	Strand:+
CTATGAGCACCTCGAGCTGGTTGGACT
>Location:NODE_372995_length_1546_cov_22.922380	Coordinate:1111	Reads:1	Hits:1	Allocated_reads:1	Strand:+
TATGAGCACCTCGAGCTGGTTGGAC
>Location:NODE_372995_length_1546_cov_22.922380	Coordinate:1111	Reads:4	Hits:1	Allocated_reads:4	Strand:+
TATGAGCACCTCGAGCTGGTTGGACT
>Location:NODE_372995_length_1546_cov_22.922380	Coordinate:1111	Reads:1	Hits:1	Allocated_reads:1	Strand:+
TATGAGCACCTCGAGCTGGTTGGACTT
>Location:NODE_372995_length_1546_cov_22.922380	Coordinate:1111	Reads:1	Hits:1	Allocated_reads:1	Strand:+
TATGAGCACCTCGAGCTGGTTGGACTTC
>Location:NODE_372995_length_1546_cov_22.922380	Coordinate:1111	Reads:2	Hits:1	Allocated_reads:2	Strand:+
TATGAGCACCTCGAGCTGGTTGGACTTCT
>Location:NODE_372995_length_1546_cov_22.922380	Coordinate:1111	Reads:2	Hits:1	Allocated_reads:2	Strand:+
TATGAGCACCTCGAGCTGGTTGGACTTCTC
>Location:NODE_372995_length_1546_cov_22.922380	Coordinate:1111	Reads:1	Hits:1	Allocated_reads:1	Strand:+
TATGAGCACCTCGAGCTGGTTGGACTTCTCT
>Location:NODE_372995_length_1546_cov_22.922380	Coordinate:1113	Reads:2	Hits:1	Allocated_reads:2	Strand:+
TGAGCACCTCGAGCTGGTTGGACT
>Location:NODE_372995_length_1546_cov_22.922380	Coordinate:1113	Reads:2	Hits:1	Allocated_reads:2	Strand:+
TGAGCACCTCGAGCTGGTTGGACTTC
>Location:NODE_372995_length_1546_cov_22.922380	Coordinate:1113	Reads:4	Hits:1	Allocated_reads:4	Strand:+
TGAGCACCTCGAGCTGGTTGGACTTCT
>Location:NODE_372995_length_1546_cov_22.922380	Coordinate:1113	Reads:11	Hits:1	Allocated_reads:11	Strand:+
TGAGCACCTCGAGCTGGTTGGACTTCTC
>Location:NODE_372995_length_1546_cov_22.922380	Coordinate:1113	Reads:5	Hits:1	Allocated_reads:5	Strand:+
TGAGCACCTCGAGCTGGTTGGACTTCTCT
>Location:NODE_372995_length_1546_cov_22.922380	Coordinate:1113	Reads:6	Hits:1	Allocated_reads:6	Strand:+
TGAGCACCTCGAGCTGGTTGGACTTCTCTGC
>Location:NODE_372995_length_1546_cov_22.922380	Coordinate:1113	Reads:1	Hits:1	Allocated_reads:1	Strand:+
TGAGCACCTCGAGCTGGTTGGACTTCTCTGCAGT
>Location:NODE_372995_length_1546_cov_22.922380	Coordinate:1114	Reads:1	Hits:1	Allocated_reads:1	Strand:-
CTGCAGAGAAGTCCAACCAGCTCGAGGTGCTC
>Location:NODE_372995_length_1546_cov_22.922380	Coordinate:1114	Reads:1	Hits:1	Allocated_reads:1	Strand:+
GAGCACCTCGAGCTGGTTGGACTTCTCTGC
>Location:NODE_372995_length_1546_cov_22.922380	Coordinate:1115	Reads:3	Hits:1	Allocated_reads:3	Strand:+
AGCACCTCGAGCTGGTTGGACTTCTCTGC
>Location:NODE_372995_length_1546_cov_22.922380	Coordinate:1116	Reads:1	Hits:1	Allocated_reads:1	Strand:-
CAGAGAAGTCCAACCAGCTCGAGGTGC
>Location:NODE_372995_length_1546_cov_22.922380	Coordinate:1116	Reads:1	Hits:1	Allocated_reads:1	Strand:+
GCACCTCGAGCTGGTTGGACTTCTCTGC
>Location:NODE_372995_length_1546_cov_22.922380	Coordinate:1116	Reads:1	Hits:1	Allocated_reads:1	Strand:+
GCACCTCGAGCTGGTTGGACTTCTCTGCA
>Location:NODE_372995_length_1546_cov_22.922380	Coordinate:1116	Reads:5	Hits:1	Allocated_reads:5	Strand:+
GCACCTCGAGCTGGTTGGACTTCTCTGCAGT
>Location:NODE_372995_length_1546_cov_22.922380	Coordinate:1117	Reads:1	Hits:1	Allocated_reads:1	Strand:+
CACCTCGAGCTGGTTGGACTTCTCTGCAGT
>Location:NODE_372995_length_1546_cov_22.922380	Coordinate:1121	Reads:3	Hits:1	Allocated_reads:3	Strand:+
TCGAGCTGGTTGGACTTCTCTGCAGTGGC
>Location:NODE_372995_length_1546_cov_22.922380	Coordinate:1121	Reads:1	Hits:1	Allocated_reads:1	Strand:+
TCGAGCTGGTTGGACTTCTCTGCAGTGGCC
>Location:NODE_372995_length_1546_cov_22.922380	Coordinate:1121	Reads:1	Hits:1	Allocated_reads:1	Strand:+
TCGAGCTGGTTGGACTTCTCTGCAGTGGCCT
>Location:NODE_372995_length_1546_cov_22.922380	Coordinate:1122	Reads:2	Hits:1	Allocated_reads:2	Strand:+
CGAGCTGGTTGGACTTCTCTGCAGTGGCCT
>Location:NODE_372995_length_1546_cov_22.922380	Coordinate:1123	Reads:1	Hits:1	Allocated_reads:1	Strand:+
GAGCTGGTTGGACTTCTCTGCAGTGGC
>Location:NODE_372995_length_1546_cov_22.922380	Coordinate:1123	Reads:1	Hits:1	Allocated_reads:1	Strand:+
GAGCTGGTTGGACTTCTCTGCAGTGGCCT
>Location:NODE_372995_length_1546_cov_22.922380	Coordinate:1123	Reads:2	Hits:1	Allocated_reads:2	Strand:+
GAGCTGGTTGGACTTCTCTGCAGTGGCCA
>Location:NODE_372995_length_1546_cov_22.922380	Coordinate:1124	Reads:1	Hits:1	Allocated_reads:1	Strand:+
AGCTGGTTGGACTTCTCTGCAGTGGCC
>Location:NODE_372995_length_1546_cov_22.922380	Coordinate:1125	Reads:1	Hits:1	Allocated_reads:1	Strand:+
GCTGGTTGGACTTCTCTGCAGTGGCCATT
>Location:NODE_372995_length_1546_cov_22.922380	Coordinate:1126	Reads:1	Hits:1	Allocated_reads:1	Strand:+
CTGGTTGGACTTCTCTGCAGTGGCCT
>Location:NODE_372995_length_1546_cov_22.922380	Coordinate:1127	Reads:1	Hits:1	Allocated_reads:1	Strand:+
TGGTTGGACTTCTCTGCAGTGGCCACA
>Location:NODE_372995_length_1546_cov_22.922380	Coordinate:1127	Reads:1	Hits:1	Allocated_reads:1	Strand:+
TGGTTGGACTTCTCTGCAGTGGCCACAC
>Location:NODE_372995_length_1546_cov_22.922380	Coordinate:1130	Reads:1	Hits:1	Allocated_reads:1	Strand:+
TTGGACTTCTCTGCAGTGGCCACACC
>Location:NODE_372995_length_1546_cov_22.922380	Coordinate:1130	Reads:1	Hits:1	Allocated_reads:1	Strand:+
TTGGACTTCTCTGCAGTGGCCACACCCC
>Location:NODE_372995_length_1546_cov_22.922380	Coordinate:1131	Reads:7	Hits:1	Allocated_reads:7	Strand:+
TGGACTTCTCTGCAGTGGCCACACC
>Location:NODE_372995_length_1546_cov_22.922380	Coordinate:1131	Reads:3	Hits:1	Allocated_reads:3	Strand:+
TGGACTTCTCTGCAGTGGCCACACCAAT
>Location:NODE_372995_length_1546_cov_22.922380	Coordinate:1131	Reads:5	Hits:1	Allocated_reads:5	Strand:+
TGGACTTCTCTGCAGTGGCCACACCAATT
>Location:NODE_372995_length_1546_cov_22.922380	Coordinate:1136	Reads:2	Hits:1	Allocated_reads:2	Strand:+
TTCTCTGCAGTGGCCACACCAATTATAT
>Location:NODE_372995_length_1546_cov_22.922380	Coordinate:1137	Reads:1	Hits:1	Allocated_reads:1	Strand:+
TCTCTGCAGTGGCCACACCAATTATAT
>Location:NODE_372995_length_1546_cov_22.922380	Coordinate:1137	Reads:1	Hits:1	Allocated_reads:1	Strand:+
TCTCTGCAGTGGCCACACCAATTATATGAACCT
>Location:NODE_372995_length_1546_cov_22.922380	Coordinate:1139	Reads:1	Hits:1	Allocated_reads:1	Strand:-
GTTCATATAATTGGTGTGGCCACTGCAGA
>Location:NODE_372995_length_1546_cov_22.922380	Coordinate:1142	Reads:1	Hits:1	Allocated_reads:1	Strand:-
GTTCATATAATTGGTGTGGCCACTGC
>Location:NODE_372995_length_1546_cov_22.922380	Coordinate:1151	Reads:1	Hits:1	Allocated_reads:1	Strand:+
ACACCAATTATATGAACCTCTGCTCTGTCC
>Location:NODE_372995_length_1546_cov_22.922380	Coordinate:1156	Reads:1	Hits:1	Allocated_reads:1	Strand:+
AATTATATGAACCTCTGCTCTGTCC
>Location:NODE_372995_length_1546_cov_22.922380	Coordinate:1156	Reads:3	Hits:1	Allocated_reads:3	Strand:+
AATTATATGAACCTCTGCTCTGTCCTCT
>Location:NODE_372995_length_1546_cov_22.922380	Coordinate:1158	Reads:1	Hits:1	Allocated_reads:1	Strand:+
TTATATGAACCTCTGCTCTGTCCG
>Location:NODE_372995_length_1546_cov_22.922380	Coordinate:1158	Reads:2	Hits:1	Allocated_reads:2	Strand:+
TTATATGAACCTCTGCTCTGTCCT
>Location:NODE_372995_length_1546_cov_22.922380	Coordinate:1158	Reads:1	Hits:1	Allocated_reads:1	Strand:+
TTATATGAACCTCTGCTCTGTCCTT
>Location:NODE_372995_length_1546_cov_22.922380	Coordinate:1158	Reads:5	Hits:1	Allocated_reads:5	Strand:+
TTATATGAACCTCTGCTCTGTCCTC
>Location:NODE_372995_length_1546_cov_22.922380	Coordinate:1158	Reads:14	Hits:1	Allocated_reads:14	Strand:+
TTATATGAACCTCTGCTCTGTCCTCT
>Location:NODE_372995_length_1546_cov_22.922380	Coordinate:1158	Reads:11	Hits:1	Allocated_reads:11	Strand:+
TTATATGAACCTCTGCTCTGTCCTCTT
>Location:NODE_372995_length_1546_cov_22.922380	Coordinate:1158	Reads:1	Hits:1	Allocated_reads:1	Strand:+
TTATATGAACCTCTGCTCTGTCCTCTCT
>Location:NODE_372995_length_1546_cov_22.922380	Coordinate:1158	Reads:26	Hits:1	Allocated_reads:26	Strand:+
TTATATGAACCTCTGCTCTGTCCTCTTC
>Location:NODE_372995_length_1546_cov_22.922380	Coordinate:1158	Reads:1	Hits:1	Allocated_reads:1	Strand:+
TTATATGAACCTCTGCTCTGTCCTCCTCC
>Location:NODE_372995_length_1546_cov_22.922380	Coordinate:1158	Reads:22	Hits:1	Allocated_reads:22	Strand:+
TTATATGAACCTCTGCTCTGTCCTCTTCC
>Location:NODE_372995_length_1546_cov_22.922380	Coordinate:1158	Reads:7	Hits:1	Allocated_reads:7	Strand:+
TTATATGAACCTCTGCTCTGTCCTCTTCCT
>Location:NODE_372995_length_1546_cov_22.922380	Coordinate:1161	Reads:2	Hits:1	Allocated_reads:2	Strand:+
TATGAACCTCTGCTCTGTCCTCTT
>Location:NODE_372995_length_1546_cov_22.922380	Coordinate:1161	Reads:1	Hits:1	Allocated_reads:1	Strand:+
TATGAACCTCTGCTCTGTCCTCTTC
>Location:NODE_372995_length_1546_cov_22.922380	Coordinate:1161	Reads:5	Hits:1	Allocated_reads:5	Strand:+
TATGAACCTCTGCTCTGTCCTCTTCC
>Location:NODE_372995_length_1546_cov_22.922380	Coordinate:1161	Reads:15	Hits:1	Allocated_reads:15	Strand:+
TATGAACCTCTGCTCTGTCCTCTTCCT
>Location:NODE_372995_length_1546_cov_22.922380	Coordinate:1161	Reads:25	Hits:1	Allocated_reads:25	Strand:+
TATGAACCTCTGCTCTGTCCTCTTCCTT
>Location:NODE_372995_length_1546_cov_22.922380	Coordinate:1161	Reads:7	Hits:1	Allocated_reads:7	Strand:+
TATGAACCTCTGCTCTGTCCTCTTCCTTT
>Location:NODE_372995_length_1546_cov_22.922380	Coordinate:1161	Reads:2	Hits:1	Allocated_reads:2	Strand:+
TATGAACCTCTGCTCTGTCCTCTTCCTTTG
>Location:NODE_372995_length_1546_cov_22.922380	Coordinate:1161	Reads:2	Hits:1	Allocated_reads:2	Strand:+
TATGAACCTCTGCTCTGTCCTCTTCCTTTGTC
>Location:NODE_372995_length_1546_cov_22.922380	Coordinate:1163	Reads:1	Hits:1	Allocated_reads:1	Strand:+
TGAACCTCTGCTCTGTCCTCTTCCTTT
>Location:NODE_372995_length_1546_cov_22.922380	Coordinate:1163	Reads:3	Hits:1	Allocated_reads:3	Strand:+
TGAACCTCTGCTCTGTCCTCTTCCTTTGTC
>Location:NODE_372995_length_1546_cov_22.922380	Coordinate:1163	Reads:1	Hits:1	Allocated_reads:1	Strand:+
TGAACCTCTGCTCTGTCCTCTTCCTTTGTCT
>Location:NODE_372995_length_1546_cov_22.922380	Coordinate:1172	Reads:1	Hits:1	Allocated_reads:1	Strand:+
GCTCTGTCCTCTTCCTTTGTCTGTGGA
>Location:NODE_372995_length_1546_cov_22.922380	Coordinate:1176	Reads:1	Hits:1	Allocated_reads:1	Strand:+
TGTCCTCTTCCTTTGTCTGTGGATACA
>Location:NODE_372995_length_1546_cov_22.922380	Coordinate:1181	Reads:1	Hits:1	Allocated_reads:1	Strand:+
TCTTCCTTTGTCTGTGGATACACAAT
>Location:NODE_372995_length_1546_cov_22.922380	Coordinate:1183	Reads:1	Hits:1	Allocated_reads:1	Strand:+
TTCCTTTGTCTGTGGATACACAAT
>Location:NODE_372995_length_1546_cov_22.922380	Coordinate:1183	Reads:1	Hits:1	Allocated_reads:1	Strand:+
TTCCTTTGTCTGTGGATACACAATAA
>Location:NODE_372995_length_1546_cov_22.922380	Coordinate:1183	Reads:7	Hits:1	Allocated_reads:7	Strand:+
TTCCTTTGTCTGTGGATACACAATAAGC
>Location:NODE_372995_length_1546_cov_22.922380	Coordinate:1183	Reads:3	Hits:1	Allocated_reads:3	Strand:+
TTCCTTTGTCTGTGGATACACAATAAGCA
>Location:NODE_372995_length_1546_cov_22.922380	Coordinate:1184	Reads:1	Hits:1	Allocated_reads:1	Strand:+
TCCTTTGTCTGTGGATACACAATAAGC
>Location:NODE_372995_length_1546_cov_22.922380	Coordinate:1184	Reads:6	Hits:1	Allocated_reads:6	Strand:+
TCCTTTGTCTGTGGATACACAATAAGCA
>Location:NODE_372995_length_1546_cov_22.922380	Coordinate:1189	Reads:5	Hits:1	Allocated_reads:5	Strand:+
TGTCTGTGGATACACAATAAGCAAATAT
>Location:NODE_372995_length_1546_cov_22.922380	Coordinate:1189	Reads:6	Hits:1	Allocated_reads:6	Strand:+
TGTCTGTGGATACACAATAAGCAAATATG
>Location:NODE_372995_length_1546_cov_22.922380	Coordinate:1189	Reads:1	Hits:1	Allocated_reads:1	Strand:+
TGTCTGTGGATACACAATAAGCAAATATGT
>Location:NODE_372995_length_1546_cov_22.922380	Coordinate:1190	Reads:1	Hits:1	Allocated_reads:1	Strand:+
GTCTGTGGATACACAATAAGCAAATAT
>Location:NODE_372995_length_1546_cov_22.922380	Coordinate:1191	Reads:2	Hits:1	Allocated_reads:2	Strand:+
TCTGTGGATACACAATAAGCAAATAT
>Location:NODE_372995_length_1546_cov_22.922380	Coordinate:1211	Reads:1	Hits:1	Allocated_reads:1	Strand:+
AAATATGTAACCTTGCAACTTGACCTGT
>Location:NODE_372995_length_1546_cov_22.922380	Coordinate:1214	Reads:2	Hits:1	Allocated_reads:2	Strand:+
TATGTAACCTTGCAACTTGACCTGT
>Location:NODE_372995_length_1546_cov_22.922380	Coordinate:1214	Reads:1	Hits:1	Allocated_reads:1	Strand:+
TATGTAACCTTGCAACTTGACCTGTT
>Location:NODE_372995_length_1546_cov_22.922380	Coordinate:1214	Reads:3	Hits:1	Allocated_reads:3	Strand:+
TATGTAACCTTGCAACTTGACCTGTTT
>Location:NODE_372995_length_1546_cov_22.922380	Coordinate:1214	Reads:12	Hits:1	Allocated_reads:12	Strand:+
TATGTAACCTTGCAACTTGACCTGTTTT
>Location:NODE_372995_length_1546_cov_22.922380	Coordinate:1214	Reads:2	Hits:1	Allocated_reads:2	Strand:+
TATGTAACCTTGCAACTTGACCTGTTTTC
>Location:NODE_372995_length_1546_cov_22.922380	Coordinate:1214	Reads:1	Hits:1	Allocated_reads:1	Strand:+
TATGTAACCTTGCAACTTGACCTGTTTTCA
>Location:NODE_372995_length_1546_cov_22.922380	Coordinate:1216	Reads:4	Hits:1	Allocated_reads:4	Strand:+
TGTAACCTTGCAACTTGACCTGTTTTCATA
>Location:NODE_372995_length_1546_cov_22.922380	Coordinate:1216	Reads:1	Hits:1	Allocated_reads:1	Strand:+
TGTAACCTTGCAACTTGACCTGTTTTCATATA
>Location:NODE_372995_length_1546_cov_22.922380	Coordinate:1218	Reads:1	Hits:1	Allocated_reads:1	Strand:+
TAACCTTGCAACTTGACCTGTTTTCA
>Location:NODE_372995_length_1546_cov_22.922380	Coordinate:1218	Reads:13	Hits:1	Allocated_reads:13	Strand:+
TAACCTTGCAACTTGACCTGTTTTCATA
>Location:NODE_372995_length_1546_cov_22.922380	Coordinate:1218	Reads:1	Hits:1	Allocated_reads:1	Strand:+
TAACCTTGCAACTTGACCTGTTTGCATATA
>Location:NODE_372995_length_1546_cov_22.922380	Coordinate:1218	Reads:39	Hits:1	Allocated_reads:39	Strand:+
TAACCTTGCAACTTGACCTGTTTTCATATA
>Location:NODE_372995_length_1546_cov_22.922380	Coordinate:1222	Reads:1	Hits:1	Allocated_reads:1	Strand:+
CTTGCAACTTGACCTGTTTTCATATA
>Location:NODE_372995_length_1546_cov_22.922380	Coordinate:1223	Reads:1	Hits:1	Allocated_reads:1	Strand:-
TGTTTTTATATGAAAACAGGTCAAGTTGCAA
>Location:NODE_372995_length_1546_cov_22.922380	Coordinate:1223	Reads:1	Hits:1	Allocated_reads:1	Strand:+
TTGCAACTTGACCTGTTTTCATATAAAAA
>Location:NODE_372995_length_1546_cov_22.922380	Coordinate:1224	Reads:1	Hits:1	Allocated_reads:1	Strand:+
TGCAACTTGACCTGTTTTCATATAAAAAC
>Location:NODE_372995_length_1546_cov_22.922380	Coordinate:1272	Reads:1	Hits:1	Allocated_reads:1	Strand:-
ACCTGGATGAGCACACATTGAGACATG
>Location:NODE_372995_length_1546_cov_22.922380	Coordinate:1272	Reads:2	Hits:1	Allocated_reads:2	Strand:+
CATGTCTCAATGTGTGCTCATCCAGGTA
>Location:NODE_372995_length_1546_cov_22.922380	Coordinate:1274	Reads:3	Hits:1	Allocated_reads:3	Strand:+
TGTCTCAATGTGTGCTCATCCAGGTACAGT
>Location:NODE_372995_length_1546_cov_22.922380	Coordinate:1274	Reads:1	Hits:1	Allocated_reads:1	Strand:+
TGTCTCAATGTGTGCTCATCCAGGTACAGTGG
>Location:NODE_372995_length_1546_cov_22.922380	Coordinate:1280	Reads:1	Hits:1	Allocated_reads:1	Strand:+
AATGTGTGCTCATCCAGGTACAGTGGGG
>Location:NODE_372995_length_1546_cov_22.922380	Coordinate:1282	Reads:1	Hits:1	Allocated_reads:1	Strand:+
TGTGTGCTCATCCAGGTACAGTGGGGCA
>Location:NODE_372995_length_1546_cov_22.922380	Coordinate:1288	Reads:1	Hits:1	Allocated_reads:1	Strand:+
CTCATCCAGGTACAGTGGGGCAAAAAA
>Location:NODE_372995_length_1546_cov_22.922380	Coordinate:1298	Reads:11	Hits:5066	Allocated_reads:0.00217133833399131	Strand:-
TGACTAAATACTTTTTTGCCCCACTGTA
>Location:NODE_372995_length_1546_cov_22.922380	Coordinate:1299	Reads:7	Hits:5101	Allocated_reads:0.0013722799451088	Strand:-
TGACTAAATACTTTTTTGCCCCACTGT
>Location:NODE_372995_length_1546_cov_22.922380	Coordinate:1300	Reads:10	Hits:5171	Allocated_reads:0.00193386192225875	Strand:-
TGACTAAATACTTTTTTGCCCCACTG
>Location:NODE_372995_length_1546_cov_22.922380	Coordinate:1300	Reads:3	Hits:4846	Allocated_reads:0.000619067271976888	Strand:-
TGGCTGACTAAATACTTTTTTGCCCCACTG
>Location:NODE_372995_length_1546_cov_22.922380	Coordinate:1301	Reads:3	Hits:5047	Allocated_reads:0.00059441252229047	Strand:-
GCTGACTAAATACTTTTTTGCCCCACT
>Location:NODE_372995_length_1546_cov_22.922380	Coordinate:1301	Reads:1	Hits:4969	Allocated_reads:0.00020124773596297	Strand:-
GGCTGACTAAATACTTTTTTGCCCCACT
>Location:NODE_372995_length_1546_cov_22.922380	Coordinate:1301	Reads:34	Hits:5259	Allocated_reads:0.00646510743487355	Strand:-
TGACTAAATACTTTTTTGCCCCACT
>Location:NODE_372995_length_1546_cov_22.922380	Coordinate:1301	Reads:71	Hits:4931	Allocated_reads:0.0143987020888258	Strand:-
TGGCTGACTAAATACTTTTTTGCCCCACT
>Location:NODE_372995_length_1546_cov_22.922380	Coordinate:1302	Reads:5	Hits:5288	Allocated_reads:0.00094553706505295	Strand:-
TGACTAAATACTTTTTTGCCCCAC
>Location:NODE_372995_length_1546_cov_22.922380	Coordinate:1302	Reads:5	Hits:4959	Allocated_reads:0.0010082677959266	Strand:-
TGGCTGACTAAATACTTTTTTGCCCCAC
>Location:NODE_372995_length_1546_cov_22.922380	Coordinate:1303	Reads:2	Hits:4990	Allocated_reads:0.000400801603206413	Strand:-
TGGCTGACTAAATACTTTTTTGCCCCA
>Location:NODE_372995_length_1546_cov_22.922380	Coordinate:1304	Reads:2	Hits:5003	Allocated_reads:0.000399760143913652	Strand:-
TGGCTGACTAAATACTTTTTTGCCCC
>Location:NODE_372995_length_1546_cov_22.922380	Coordinate:1310	Reads:1	Hits:4718	Allocated_reads:0.000211954217888936	Strand:-
CACAATCGGTGGCTGACTAAATACTTTTT
>Location:NODE_372995_length_1546_cov_22.922380	Coordinate:1310	Reads:3	Hits:4877	Allocated_reads:0.000615132253434488	Strand:-
TCGGTGGCTGACTAAATACTTTTT
>Location:NODE_372995_length_1546_cov_22.922380	Coordinate:1311	Reads:1	Hits:4782	Allocated_reads:0.000209117524048515	Strand:-
ACAATCGGTGGCTGACTAAATACTTTT
>Location:NODE_372995_length_1546_cov_22.922380	Coordinate:1312	Reads:1	Hits:4709	Allocated_reads:0.000212359311955829	Strand:+
AAAGTATTTAGTCAGCCACCGATTGTGCA
>Location:NODE_372995_length_1546_cov_22.922380	Coordinate:1313	Reads:3	Hits:4860	Allocated_reads:0.000617283950617284	Strand:+
AAGTATTTAGTCAGCCACCGATTGT
>Location:NODE_372995_length_1546_cov_22.922380	Coordinate:1313	Reads:1	Hits:4811	Allocated_reads:0.000207856994387861	Strand:+
AAGTATTTAGTCAGCCACCGATTGTG
>Location:NODE_372995_length_1546_cov_22.922380	Coordinate:1313	Reads:1	Hits:4765	Allocated_reads:0.000209863588667366	Strand:+
AAGTATTTAGTCAGCCACCGATTGTGC
>Location:NODE_372995_length_1546_cov_22.922380	Coordinate:1313	Reads:2	Hits:4744	Allocated_reads:0.000421585160202361	Strand:+
AAGTATTTAGTCAGCCACCGATTGTGCA
>Location:NODE_372995_length_1546_cov_22.922380	Coordinate:1313	Reads:5	Hits:4650	Allocated_reads:0.0010752688172043	Strand:+
AAGTATTTAGTCAGCCACCGATTGTGCAAGT
>Location:NODE_372995_length_1546_cov_22.922380	Coordinate:1316	Reads:20	Hits:4865	Allocated_reads:0.00411099691675231	Strand:+
TATTTAGTCAGCCACCGATTGTGC
>Location:NODE_372995_length_1546_cov_22.922380	Coordinate:1316	Reads:3	Hits:4844	Allocated_reads:0.000619322873658134	Strand:+
TATTTAGTCAGCCACCGATTGTGCA
>Location:NODE_372995_length_1546_cov_22.922380	Coordinate:1316	Reads:24	Hits:4750	Allocated_reads:0.00505263157894737	Strand:+
TATTTAGTCAGCCACCGATTGTGCAAGT
>Location:NODE_372995_length_1546_cov_22.922380	Coordinate:1316	Reads:14	Hits:4711	Allocated_reads:0.00297176820208024	Strand:+
TATTTAGTCAGCCACCGATTGTGCAAGTT
>Location:NODE_372995_length_1546_cov_22.922380	Coordinate:1316	Reads:1	Hits:4652	Allocated_reads:0.000214961306964746	Strand:+
TATTTAGTCAGCCACCGATTGTGCAAGTTC
>Location:NODE_372995_length_1546_cov_22.922380	Coordinate:1317	Reads:1	Hits:4773	Allocated_reads:0.000209511837418814	Strand:+
ATTTAGTCAGCCACCGATTGTGCAAGT
>Location:NODE_372995_length_1546_cov_22.922380	Coordinate:1318	Reads:1	Hits:4750	Allocated_reads:0.000210526315789474	Strand:+
TTTAGTCAGCCACCGATTGTGCAAGTT
>Location:NODE_372995_length_1546_cov_22.922380	Coordinate:1318	Reads:1	Hits:4651	Allocated_reads:0.000215007525263384	Strand:+
TTTAGTCAGCCACCGATTGTGCAAGTTCC
>Location:NODE_372995_length_1546_cov_22.922380	Coordinate:1318	Reads:3	Hits:4530	Allocated_reads:0.000662251655629139	Strand:+
TTTAGTCAGCCACCGATTGTGCAAGTTCCCC
>Location:NODE_372995_length_1546_cov_22.922380	Coordinate:1319	Reads:1	Hits:4815	Allocated_reads:0.000207684319833853	Strand:+
TTAGTCAGCCACCGATTGTGCAAGT
>Location:NODE_372995_length_1546_cov_22.922380	Coordinate:1319	Reads:1	Hits:4594	Allocated_reads:0.00021767522855899	Strand:+
TTAGTCAGCCACCGATTGTGCAAGTTCCC
>Location:NODE_372995_length_1546_cov_22.922380	Coordinate:1319	Reads:1	Hits:4556	Allocated_reads:0.000219490781387182	Strand:+
TTAGTCAGCCACCGATTGTGCAAGTTCCCC
>Location:NODE_372995_length_1546_cov_22.922380	Coordinate:1320	Reads:3	Hits:4729	Allocated_reads:0.000634383590611123	Strand:+
TAGTCAGCCACCGATTGTGCAAGTTC
>Location:NODE_372995_length_1546_cov_22.922380	Coordinate:1320	Reads:3	Hits:4689	Allocated_reads:0.000639795265515035	Strand:+
TAGTCAGCCACCGATTGTGCAAGTTCC
>Location:NODE_372995_length_1546_cov_22.922380	Coordinate:1320	Reads:33	Hits:4606	Allocated_reads:0.00716456795484151	Strand:+
TAGTCAGCCACCGATTGTGCAAGTTCCC
>Location:NODE_372995_length_1546_cov_22.922380	Coordinate:1320	Reads:35	Hits:4568	Allocated_reads:0.00766199649737303	Strand:+
TAGTCAGCCACCGATTGTGCAAGTTCCCC
>Location:NODE_372995_length_1546_cov_22.922380	Coordinate:1320	Reads:26	Hits:4510	Allocated_reads:0.0057649667405765	Strand:+
TAGTCAGCCACCGATTGTGCAAGTTCCCCC
>Location:NODE_372995_length_1546_cov_22.922380	Coordinate:1320	Reads:4	Hits:4448	Allocated_reads:0.000899280575539568	Strand:+
TAGTCAGCCACCGATTGTGCAAGTTCCCCCA
>Location:NODE_372995_length_1546_cov_22.922380	Coordinate:1320	Reads:1	Hits:4394	Allocated_reads:0.000227583067819754	Strand:+
TAGTCAGCCACCGATTGTGCAAGTTCCCCCAC
>Location:NODE_372995_length_1546_cov_22.922380	Coordinate:1320	Reads:19	Hits:2362	Allocated_reads:0.00804403048264183	Strand:+
TAGTCAGCCACCGATTGTGCAAGTTCCCCCACT
>Location:NODE_372995_length_1546_cov_22.922380	Coordinate:1323	Reads:1	Hits:2325	Allocated_reads:0.00043010752688172	Strand:-
AAGTGGGGGAACTTGCACAATCGGTGGCTGA
>Location:NODE_372995_length_1546_cov_22.922380	Coordinate:1324	Reads:2	Hits:2423	Allocated_reads:0.000825423029302518	Strand:+
CAGCCACCGATTGTGCAAGTTCCCCCACT
>Location:NODE_372995_length_1546_cov_22.922380	Coordinate:1324	Reads:1	Hits:2341	Allocated_reads:0.000427167876975651	Strand:+
CAGCCACCGATTGTGCAAGTTCCCCCACTT
>Location:NODE_372995_length_1546_cov_22.922380	Coordinate:1327	Reads:1	Hits:2459	Allocated_reads:0.000406669377795852	Strand:+
CCACCGATTGTGCAAGTTCCCCCACT
>Location:NODE_372995_length_1546_cov_22.922380	Coordinate:1327	Reads:1	Hits:2377	Allocated_reads:0.000420698359276399	Strand:+
CCACCGATTGTGCAAGTTCCCCCACTT
>Location:NODE_372995_length_1546_cov_22.922380	Coordinate:1327	Reads:1	Hits:2247	Allocated_reads:0.000445037828215398	Strand:+
CCACCGATTGTGCAAGTTCCCCCACTTA
>Location:NODE_372995_length_1546_cov_22.922380	Coordinate:1329	Reads:1	Hits:2494	Allocated_reads:0.000400962309542903	Strand:+
ACCGATTGTGCAAGTTCCCCCACT
>Location:NODE_372995_length_1546_cov_22.922380	Coordinate:1333	Reads:1	Hits:812	Allocated_reads:0.00123152709359606	Strand:-
TCTGTCATCATTTTAAGTGGGGGAACTTGCACAAT
>Location:NODE_372995_length_1546_cov_22.922380	Coordinate:1334	Reads:1	Hits:821	Allocated_reads:0.00121802679658952	Strand:-
TCTGTCATCATTTTAAGTGGGGGAACTTGCACAA
>Location:NODE_372995_length_1546_cov_22.922380	Coordinate:1336	Reads:3	Hits:835	Allocated_reads:0.00359281437125748	Strand:-
TCTGTCATCATTTTAAGTGGGGGAACTTGCAC
>Location:NODE_372995_length_1546_cov_22.922380	Coordinate:1337	Reads:2	Hits:851	Allocated_reads:0.00235017626321974	Strand:-
TCTGTCATCATTTTAAGTGGGGGAACTTGCA
>Location:NODE_372995_length_1546_cov_22.922380	Coordinate:1338	Reads:3	Hits:861	Allocated_reads:0.00348432055749129	Strand:-
TCTGTCATCATTTTAAGTGGGGGAACTTGC
>Location:NODE_372995_length_1546_cov_22.922380	Coordinate:1339	Reads:9	Hits:875	Allocated_reads:0.0102857142857143	Strand:-
TCTGTCATCATTTTAAGTGGGGGAACTTG
>Location:NODE_372995_length_1546_cov_22.922380	Coordinate:1340	Reads:15	Hits:890	Allocated_reads:0.0168539325842697	Strand:-
TCTGTCATCATTTTAAGTGGGGGAACTT
>Location:NODE_372995_length_1546_cov_22.922380	Coordinate:1341	Reads:59	Hits:895	Allocated_reads:0.0659217877094972	Strand:-
TCTGTCATCATTTTAAGTGGGGGAACT
>Location:NODE_372995_length_1546_cov_22.922380	Coordinate:1342	Reads:2	Hits:905	Allocated_reads:0.00220994475138122	Strand:-
TCTGTCATCATTTTAAGTGGGGGAAC
>Location:NODE_372995_length_1546_cov_22.922380	Coordinate:1344	Reads:1	Hits:917	Allocated_reads:0.00109051254089422	Strand:-
TCTGTCATCATTTTAAGTGGGGGA
>Location:NODE_372995_length_1546_cov_22.922380	Coordinate:1350	Reads:1	Hits:900	Allocated_reads:0.00111111111111111	Strand:-
TTACTGACCTCTGTCATCATTTTAAGT
>Location:NODE_372995_length_1546_cov_22.922380	Coordinate:1354	Reads:1	Hits:1587	Allocated_reads:0.000630119722747322	Strand:+
AAAATGATGACAGAGGTCAGTAATTTGCACC
>Location:NODE_372995_length_1546_cov_22.922380	Coordinate:1355	Reads:1	Hits:1643	Allocated_reads:0.000608642726719416	Strand:-
TGCAAATTACTGACCTCTGTCATCATTT
>Location:NODE_372995_length_1546_cov_22.922380	Coordinate:1356	Reads:2	Hits:1654	Allocated_reads:0.00120918984280532	Strand:-
GTGCAAATTACTGACCTCTGTCATCATT
>Location:NODE_372995_length_1546_cov_22.922380	Coordinate:1357	Reads:5	Hits:1698	Allocated_reads:0.00294464075382803	Strand:+
ATGATGACAGAGGTCAGTAATTTGCACC
>Location:NODE_372995_length_1546_cov_22.922380	Coordinate:1357	Reads:2	Hits:1683	Allocated_reads:0.0011883541295306	Strand:+
ATGATGACAGAGGTCAGTAATTTGCACCA
>Location:NODE_372995_length_1546_cov_22.922380	Coordinate:1357	Reads:1	Hits:1620	Allocated_reads:0.000617283950617284	Strand:+
ATGATGACAGAGGTCAGTAATTTGCACCAGA
>Location:NODE_372995_length_1546_cov_22.922380	Coordinate:1358	Reads:28	Hits:1762	Allocated_reads:0.0158910329171396	Strand:+
TGATGACAGAGGTCAGTAATTTGC
>Location:NODE_372995_length_1546_cov_22.922380	Coordinate:1358	Reads:12	Hits:1751	Allocated_reads:0.00685322672758424	Strand:+
TGATGACAGAGGTCAGTAATTTGCA
>Location:NODE_372995_length_1546_cov_22.922380	Coordinate:1358	Reads:2	Hits:1757	Allocated_reads:0.00113830392714855	Strand:+
TGATGACAGAGGTCAGTAATTGGCA
>Location:NODE_372995_length_1546_cov_22.922380	Coordinate:1358	Reads:60	Hits:1739	Allocated_reads:0.0345025876940771	Strand:+
TGATGACAGAGGTCAGTAATTTGCAC
>Location:NODE_372995_length_1546_cov_22.922380	Coordinate:1358	Reads:1	Hits:1716	Allocated_reads:0.000582750582750583	Strand:+
TGATGACAGAGGTCAGTAATATGCACC
>Location:NODE_372995_length_1546_cov_22.922380	Coordinate:1358	Reads:206	Hits:1714	Allocated_reads:0.120186697782964	Strand:+
TGATGACAGAGGTCAGTAATTTGCACC
>Location:NODE_372995_length_1546_cov_22.922380	Coordinate:1358	Reads:6	Hits:1720	Allocated_reads:0.00348837209302326	Strand:+
TGATGACAGAGGTCAGTAATTGGCACC
>Location:NODE_372995_length_1546_cov_22.922380	Coordinate:1358	Reads:34	Hits:1699	Allocated_reads:0.0200117716303708	Strand:+
TGATGACAGAGGTCAGTAATTTGCACCA
>Location:NODE_372995_length_1546_cov_22.922380	Coordinate:1358	Reads:4	Hits:1705	Allocated_reads:0.00234604105571848	Strand:+
TGATGACAGAGGTCAGTAATTGGCACCA
>Location:NODE_372995_length_1546_cov_22.922380	Coordinate:1358	Reads:1	Hits:1671	Allocated_reads:0.000598444045481747	Strand:+
TGATGACAGAGGTCAGTAATTGGCACCAG
>Location:NODE_372995_length_1546_cov_22.922380	Coordinate:1358	Reads:18	Hits:1665	Allocated_reads:0.0108108108108108	Strand:+
TGATGACAGAGGTCAGTAATTTGCACCAG
>Location:NODE_372995_length_1546_cov_22.922380	Coordinate:1358	Reads:2	Hits:1638	Allocated_reads:0.00122100122100122	Strand:+
TGATGACAGAGGTCAGTAATTTGCACCGGA
>Location:NODE_372995_length_1546_cov_22.922380	Coordinate:1358	Reads:5	Hits:1642	Allocated_reads:0.00304506699147381	Strand:+
TGATGACAGAGGTCAGTAATTGGCACCAGA
>Location:NODE_372995_length_1546_cov_22.922380	Coordinate:1358	Reads:86	Hits:1636	Allocated_reads:0.0525672371638142	Strand:+
TGATGACAGAGGTCAGTAATTTGCACCAGA
>Location:NODE_372995_length_1546_cov_22.922380	Coordinate:1358	Reads:14	Hits:1616	Allocated_reads:0.00866336633663366	Strand:+
TGATGACAGAGGTCAGTAATTTGCACCAGAG
>Location:NODE_372995_length_1546_cov_22.922380	Coordinate:1358	Reads:61	Hits:1588	Allocated_reads:0.0384130982367758	Strand:+
TGATGACAGAGGTCAGTAATTTGCACCAGAGG
>Location:NODE_372995_length_1546_cov_22.922380	Coordinate:1358	Reads:1	Hits:1535	Allocated_reads:0.000651465798045603	Strand:+
TGATGACAGAGGTCAGTAATTTGCACCAGAGGT
>Location:NODE_372995_length_1546_cov_22.922380	Coordinate:1358	Reads:1	Hits:1458	Allocated_reads:0.000685871056241427	Strand:+
TGATGACAGAGGTCAGTAATTTGCACCAGAGGTA
>Location:NODE_372995_length_1546_cov_22.922380	Coordinate:1359	Reads:1	Hits:1756	Allocated_reads:0.000569476082004556	Strand:+
GATGACAGAGGTCAGTAATTTGCACC
>Location:NODE_372995_length_1546_cov_22.922380	Coordinate:1359	Reads:1	Hits:1707	Allocated_reads:0.000585823081429408	Strand:+
GATGACAGAGGTCAGTAATTTGCACCAG
>Location:NODE_372995_length_1546_cov_22.922380	Coordinate:1359	Reads:1	Hits:1630	Allocated_reads:0.000613496932515337	Strand:+
GATGACAGAGGTCAGTAATTTGCACCAGAGG
>Location:NODE_372995_length_1546_cov_22.922380	Coordinate:1359	Reads:1	Hits:1741	Allocated_reads:0.000574382538770821	Strand:-
TGGTGCAAATTACTGACCTCTGTCATC
>Location:NODE_372995_length_1546_cov_22.922380	Coordinate:1360	Reads:1	Hits:1643	Allocated_reads:0.000608642726719416	Strand:+
ATGACAGAGGTCAGTAATTTGCACCAGAGG
>Location:NODE_372995_length_1546_cov_22.922380	Coordinate:1366	Reads:1	Hits:1303	Allocated_reads:0.000767459708365311	Strand:+
GAGGTCAGTAATTTGCACCAGAGGTACACT
>Location:NODE_372995_length_1546_cov_22.922380	Coordinate:1367	Reads:1	Hits:1666	Allocated_reads:0.000600240096038415	Strand:-
TACCTCTGGTGCAAATTACTGACCT
>Location:NODE_372995_length_1546_cov_22.922380	Coordinate:1368	Reads:1	Hits:1245	Allocated_reads:0.000803212851405623	Strand:-
TTGAAGTGTACCTCTGGTGCAAATTACTGACC
>Location:NODE_372995_length_1546_cov_22.922380	Coordinate:1372	Reads:3	Hits:1276	Allocated_reads:0.00235109717868339	Strand:-
TTGAAGTGTACCTCTGGTGCAAATTACT
>Location:NODE_372995_length_1546_cov_22.922380	Coordinate:1374	Reads:1	Hits:1283	Allocated_reads:0.000779423226812159	Strand:-
GTTGAAGTGTACCTCTGGTGCAAATTA
>Location:NODE_372995_length_1546_cov_22.922380	Coordinate:1377	Reads:1	Hits:1358	Allocated_reads:0.000736377025036819	Strand:+
TTTGCACCAGAGGTACACTTCAAC
>Location:NODE_372995_length_1546_cov_22.922380	Coordinate:1509	Reads:3	Hits:1276	Allocated_reads:0.00235109717868339	Strand:-
TTGAAGTGTACCTCTGGTGCAAATTACT
>Location:NODE_372995_length_1546_cov_22.922380	Coordinate:1510	Reads:5	Hits:1186	Allocated_reads:0.00421585160202361	Strand:-
TCACAGTTGAAGTGTACCTCTGGTGCAAATTAC
>Location:NODE_372995_length_1546_cov_22.922380	Coordinate:1511	Reads:1	Hits:1283	Allocated_reads:0.000779423226812159	Strand:-
GTTGAAGTGTACCTCTGGTGCAAATTA
>Location:NODE_372995_length_1546_cov_22.922380	Coordinate:1512	Reads:1	Hits:1246	Allocated_reads:0.000802568218298555	Strand:-
TCACAGTTGAAGTGTACCTCTGGGGCAAATT
>Location:NODE_372995_length_1546_cov_22.922380	Coordinate:1512	Reads:2	Hits:1245	Allocated_reads:0.00160642570281125	Strand:-
TCACAGTTGAAGTGTACCTCTGGTGCAAATT
>Location:NODE_372995_length_1546_cov_22.922380	Coordinate:1513	Reads:1	Hits:1278	Allocated_reads:0.000782472613458529	Strand:+
ATTTGCACCAGAGGTACACTTCAACTGTG
>Location:NODE_372995_length_1546_cov_22.922380	Coordinate:1513	Reads:1	Hits:1260	Allocated_reads:0.000793650793650794	Strand:+
ATTTGCACCAGAGGTACACTTCAACTGTGA
>Location:NODE_372995_length_1546_cov_22.922380	Coordinate:1513	Reads:1	Hits:1274	Allocated_reads:0.000784929356357928	Strand:-
CACAGTTGAAGTGTACCTCTGGTGCAAAT
>Location:NODE_372995_length_1546_cov_22.922380	Coordinate:1513	Reads:17	Hits:1260	Allocated_reads:0.0134920634920635	Strand:-
TCACAGTTGAAGTGTACCTCTGGTGCAAAT
>Location:NODE_372995_length_1546_cov_22.922380	Coordinate:1514	Reads:2	Hits:1271	Allocated_reads:0.001573564122738	Strand:-
TCACAGTTGAAGTGTACCTCTGGTGCAAA
>Location:NODE_372995_length_1546_cov_22.922380	Coordinate:1514	Reads:1	Hits:1358	Allocated_reads:0.000736377025036819	Strand:+
TTTGCACCAGAGGTACACTTCAAC
>Location:NODE_372995_length_1546_cov_22.922380	Coordinate:1514	Reads:1	Hits:1319	Allocated_reads:0.000758150113722517	Strand:+
TTTGCACCAGAGGTACACTTCAACTG
>Location:NODE_372995_length_1546_cov_22.922380	Coordinate:1514	Reads:1	Hits:1306	Allocated_reads:0.000765696784073507	Strand:+
TTTGCACCAGAGGTACACTTCAACTGT
>Location:NODE_372995_length_1546_cov_22.922380	Coordinate:1514	Reads:1	Hits:1296	Allocated_reads:0.000771604938271605	Strand:+
TTTGCACCAGAGGTACACTACAACTGTG
>Location:NODE_372995_length_1546_cov_22.922380	Coordinate:1514	Reads:3	Hits:1287	Allocated_reads:0.00233100233100233	Strand:+
TTTGCACCAGAGGTACACTTCAACTGTG
>Location:NODE_372995_length_1546_cov_22.922380	Coordinate:1514	Reads:2	Hits:1269	Allocated_reads:0.00157604412923562	Strand:+
TTTGCACCAGAGGTACACTTCAACTGTGA
>Location:NODE_372995_length_1546_cov_22.922380	Coordinate:1514	Reads:5	Hits:1243	Allocated_reads:0.00402252614641995	Strand:+
TTTGCACCAGAGGTACACTTCAACTGTGAGA
>Location:NODE_372995_length_1546_cov_22.922380	Coordinate:1515	Reads:2	Hits:1280	Allocated_reads:0.0015625	Strand:-
TCACAGTTGAAGTGTACCTCTGGTGCAA
>Location:NODE_372995_length_1546_cov_22.922380	Coordinate:1515	Reads:1	Hits:1302	Allocated_reads:0.000768049155145929	Strand:+
TTGCACCAGAGGTACACTTAAACTGTG
>Location:NODE_372995_length_1546_cov_22.922380	Coordinate:1515	Reads:3	Hits:1280	Allocated_reads:0.00234375	Strand:+
TTGCACCAGAGGTACACTTCAACTGTGA
>Location:NODE_372995_length_1546_cov_22.922380	Coordinate:1515	Reads:4	Hits:1254	Allocated_reads:0.00318979266347687	Strand:+
TTGCACCAGAGGTACACTTCAACTGTGAGA
>Location:NODE_372995_length_1546_cov_22.922380	Coordinate:1516	Reads:1	Hits:1286	Allocated_reads:0.000777604976671851	Strand:-
TCACAGTTGAAGTGTACCTCTGGGGCA
>Location:NODE_372995_length_1546_cov_22.922380	Coordinate:1516	Reads:211	Hits:1285	Allocated_reads:0.16420233463035	Strand:-
TCACAGTTGAAGTGTACCTCTGGTGCA
>Location:NODE_372995_length_1546_cov_22.922380	Coordinate:1516	Reads:1	Hits:1285	Allocated_reads:0.000778210116731518	Strand:+
TGCACCAGAGGTACACTTCAACTGTGA
>Location:NODE_372995_length_1546_cov_22.922380	Coordinate:1516	Reads:5	Hits:1259	Allocated_reads:0.0039714058776807	Strand:+
TGCACCAGAGGTACACTTCAACTGTGAGA
>Location:NODE_372995_length_1546_cov_22.922380	Coordinate:1517	Reads:5	Hits:1269	Allocated_reads:0.00394011032308905	Strand:+
GCACCAGAGGTACACTTCAACTGTGAGA
>Location:NODE_372995_length_1546_cov_22.922380	Coordinate:1517	Reads:1	Hits:1297	Allocated_reads:0.000771010023130301	Strand:-
TCACAGTTGAAGTGTACCTCCGGTGC
>Location:NODE_372995_length_1546_cov_22.922380	Coordinate:1517	Reads:36	Hits:1295	Allocated_reads:0.0277992277992278	Strand:-
TCACAGTTGAAGTGTACCTCTGGTGC
>Location:NODE_372995_length_1546_cov_22.922380	Coordinate:1518	Reads:2	Hits:1321	Allocated_reads:0.00151400454201363	Strand:-
CACAGTTGAAGTGTACCTCTGGTG
>Location:NODE_372995_length_1546_cov_22.922380	Coordinate:1518	Reads:6	Hits:1281	Allocated_reads:0.00468384074941452	Strand:+
CACCAGAGGTACACTTCAACTGTGAGA
>Location:NODE_372995_length_1546_cov_22.922380	Coordinate:1518	Reads:45	Hits:1307	Allocated_reads:0.0344299923488906	Strand:-
TCACAGTTGAAGTGTACCTCTGGTG
>Location:NODE_372995_length_1546_cov_22.922380	Coordinate:1519	Reads:2	Hits:1301	Allocated_reads:0.00153727901614143	Strand:+
ACCAGAGGTACACTTCAACTGTGAG
>Location:NODE_372995_length_1546_cov_22.922380	Coordinate:1519	Reads:10	Hits:1293	Allocated_reads:0.00773395204949729	Strand:+
ACCAGAGGTACACTTCAACTGTGAGA
>Location:NODE_372995_length_1546_cov_22.922380	Coordinate:1519	Reads:1	Hits:1264	Allocated_reads:0.000791139240506329	Strand:+
ACCAGAGGTACACTTCAACTGTGAGAG
>Location:NODE_372995_length_1546_cov_22.922380	Coordinate:1519	Reads:1	Hits:1321	Allocated_reads:0.000757002271006813	Strand:-
TCACAGTTGAAGTGTACCTCTGCT
>Location:NODE_372995_length_1546_cov_22.922380	Coordinate:1519	Reads:49	Hits:1319	Allocated_reads:0.0371493555724033	Strand:-
TCACAGTTGAAGTGTACCTCTGGT
>Location:NODE_372995_length_1546_cov_22.922380	Coordinate:1519	Reads:1	Hits:1290	Allocated_reads:0.000775193798449612	Strand:-
TCTCACAGTTGAAGTGTACCTCTGGT
>Location:NODE_372995_length_1546_cov_22.922380	Coordinate:1521	Reads:2	Hits:1276	Allocated_reads:0.00156739811912226	Strand:+
CAGAGGTACACTTCAACTGTGAGAG
>Location:NODE_372995_length_1546_cov_22.922380	Coordinate:1533	Reads:1	Hits:1	Allocated_reads:1	Strand:+
TCAACTGTGAGAGCCAGAATGTGA
>Location:NODE_372995_length_1546_cov_22.922380	Coordinate:1533	Reads:1	Hits:1	Allocated_reads:1	Strand:+
TCAACTGTGAGAGCCAGAATGTGAAAAA
>Location:NODE_372995_length_1546_cov_22.922380	Coordinate:1533	Reads:1	Hits:1	Allocated_reads:1	Strand:+
TCAACTGTGAGAGCCAGAATGTGAAAAAAAA
>Location:NODE_372995_length_1546_cov_22.922380	Coordinate:1549	Reads:1	Hits:87	Allocated_reads:0.0114942528735632	Strand:-
TGGATTCATGGATTTTTTTTTTCACATTC
>Location:NODE_372995_length_1546_cov_22.922380	Coordinate:1551	Reads:1	Hits:85	Allocated_reads:0.0117647058823529	Strand:-
TGTGGATTCATGGATTTTTTTTTTCACAT
>Location:NODE_372995_length_1546_cov_22.922380	Coordinate:1552	Reads:1	Hits:95	Allocated_reads:0.0105263157894737	Strand:-
TGTGGATTCATGGATTTTTTTTTTCGAA
>Location:NODE_372995_length_1546_cov_22.922380	Coordinate:1554	Reads:2	Hits:90	Allocated_reads:0.0222222222222222	Strand:-
TGTGGATTCATGGATTTTTTTTTTCA
>Location:NODE_372995_length_1546_cov_22.922380	Coordinate:1563	Reads:4	Hits:499	Allocated_reads:0.00801603206412826	Strand:+
AAATCCATGAATCCACATGGTAGGATTTG
>Location:NODE_372995_length_1546_cov_22.922380	Coordinate:1564	Reads:23	Hits:533	Allocated_reads:0.0431519699812383	Strand:+
AATCCATGAATCCACATGGTAGGATTTG
>Location:NODE_372995_length_1546_cov_22.922380	Coordinate:1564	Reads:1	Hits:510	Allocated_reads:0.00196078431372549	Strand:+
AATCCATGAATCCACATGGTAGGATTTGT
>Location:NODE_372995_length_1546_cov_22.922380	Coordinate:1564	Reads:1	Hits:501	Allocated_reads:0.00199600798403194	Strand:+
AATCCATGAATCCACATGGTAGGATTTGTA
>Location:NODE_372995_length_1546_cov_22.922380	Coordinate:1564	Reads:1	Hits:445	Allocated_reads:0.00224719101123596	Strand:+
AATCCATGAATCCACATGGTAGGATTTGTAAAGAA
>Location:NODE_372995_length_1546_cov_22.922380	Coordinate:1565	Reads:9	Hits:566	Allocated_reads:0.0159010600706714	Strand:+
ATCCATGAATCCACATGGTAGGATTTG
>Location:NODE_372995_length_1546_cov_22.922380	Coordinate:1565	Reads:1	Hits:533	Allocated_reads:0.00187617260787992	Strand:+
ATCCATGAATCCACATGGTAGGATTTGTA
>Location:NODE_372995_length_1546_cov_22.922380	Coordinate:1566	Reads:8	Hits:581	Allocated_reads:0.0137693631669535	Strand:+
TCCATGAATCCACATGGTAGGATTTG
>Location:NODE_372995_length_1546_cov_22.922380	Coordinate:1566	Reads:1	Hits:548	Allocated_reads:0.00182481751824818	Strand:+
TCCATGAATCCACATGGTAGGATTTGTA
>Location:NODE_372995_length_1546_cov_22.922380	Coordinate:1570	Reads:2	Hits:564	Allocated_reads:0.00354609929078014	Strand:+
TGAATCCACATGGTAGGATTTGTAAAGAA
>Location:NODE_372995_length_1546_cov_22.922380	Coordinate:1571	Reads:1	Hits:534	Allocated_reads:0.00187265917602996	Strand:+
GAATCCACATGGTAGGATTTGTAAAGAATTTAT
>Location:NODE_372995_length_1546_cov_22.922380	Coordinate:1572	Reads:1	Hits:572	Allocated_reads:0.00174825174825175	Strand:+
AATCCACATGGTAGGATTTGTAAAGAAT
>Location:NODE_372995_length_1546_cov_22.922380	Coordinate:1573	Reads:1	Hits:574	Allocated_reads:0.00174216027874564	Strand:+
ATCCACATGGTAGGATTTGTAAAGAAT
>Location:NODE_372995_length_1546_cov_22.922380	Coordinate:1574	Reads:2	Hits:579	Allocated_reads:0.00345423143350604	Strand:+
TCCACATGGTAGGATTTGTAAAGAAT
>Location:NODE_372995_length_1546_cov_22.922380	Coordinate:1575	Reads:1	Hits:581	Allocated_reads:0.00172117039586919	Strand:+
CCACATGGTAGGATTTGTAAAGAAT
>Location:NODE_372995_length_1546_cov_22.922380	Coordinate:1575	Reads:1	Hits:567	Allocated_reads:0.0017636684303351	Strand:+
CCACATGGTAGGATTTGTAAAGAATTT
>Location:NODE_372995_length_1546_cov_22.922380	Coordinate:1575	Reads:1	Hits:536	Allocated_reads:0.00186567164179104	Strand:+
CCACATGGTAGGATTTGTAAAGAATTTATT
>Location:NODE_372995_length_1546_cov_22.922380	Coordinate:1577	Reads:1	Hits:745	Allocated_reads:0.00134228187919463	Strand:+
ACATGGTAGGATTTGTAAAGAATTTATTCG
>Location:NODE_372995_length_1546_cov_22.922380	Coordinate:1577	Reads:1	Hits:719	Allocated_reads:0.00139082058414465	Strand:-
TACGAATAAATTCTTTACAAATCCTACCATGT
>Location:NODE_372995_length_1546_cov_22.922380	Coordinate:1578	Reads:1	Hits:981	Allocated_reads:0.00101936799184506	Strand:+
CATGGTAGGATTTGTAAAGAATTTAT
>Location:NODE_372995_length_1546_cov_22.922380	Coordinate:1578	Reads:1	Hits:962	Allocated_reads:0.00103950103950104	Strand:+
CATGGTAGGATTTGTAAAGAATTTATT
>Location:NODE_372995_length_1546_cov_22.922380	Coordinate:1578	Reads:1	Hits:844	Allocated_reads:0.00118483412322275	Strand:+
CATGGTAGGATTTGTAAAGAATTTATTC
>Location:NODE_372995_length_1546_cov_22.922380	Coordinate:1578	Reads:2	Hits:779	Allocated_reads:0.00256739409499358	Strand:+
CATGGTAGGATTTGTAAAGAATTTATTCG
>Location:NODE_372995_length_1546_cov_22.922380	Coordinate:1578	Reads:2	Hits:753	Allocated_reads:0.00265604249667995	Strand:-
TACGAATAAATTCTTTACAAATCCTACCATG
>Location:NODE_372995_length_1546_cov_22.922380	Coordinate:1578	Reads:1	Hits:745	Allocated_reads:0.00134228187919463	Strand:-
TTACGAATAAATTCTTTACAAATCCTACCATG
>Location:NODE_372995_length_1546_cov_22.922380	Coordinate:1578	Reads:1	Hits:739	Allocated_reads:0.0013531799729364	Strand:-
TTTACGAATAAATTCTTTACAAATCCTACCATG
>Location:NODE_372995_length_1546_cov_22.922380	Coordinate:1579	Reads:1	Hits:996	Allocated_reads:0.00100401606425703	Strand:+
ATGGTAGGATTTGTAAAGAATTTAT
>Location:NODE_372995_length_1546_cov_22.922380	Coordinate:1579	Reads:1	Hits:977	Allocated_reads:0.00102354145342886	Strand:+
ATGGTAGGATTTGTAAAGAATTTATT
>Location:NODE_372995_length_1546_cov_22.922380	Coordinate:1580	Reads:4	Hits:771	Allocated_reads:0.00518806744487678	Strand:-
TACGAATAAATTCTTTACAAATCCTACCA
>Location:NODE_372995_length_1546_cov_22.922380	Coordinate:1580	Reads:3	Hits:1003	Allocated_reads:0.00299102691924227	Strand:+
TGGTAGGATTTGTAAAGAATTTAT
>Location:NODE_372995_length_1546_cov_22.922380	Coordinate:1580	Reads:4	Hits:763	Allocated_reads:0.00524246395806029	Strand:-
TTACGAATAAATTCTTTACAAATCCTACCA
>Location:NODE_372995_length_1546_cov_22.922380	Coordinate:1580	Reads:1	Hits:756	Allocated_reads:0.00132275132275132	Strand:-
TTTACGAATAAATTCTTTACAAATCCTACCA
>Location:NODE_372995_length_1546_cov_22.922380	Coordinate:1581	Reads:1	Hits:778	Allocated_reads:0.0012853470437018	Strand:-
TACGAATAAATTCTTTACAAATCGTACC
>Location:NODE_372995_length_1546_cov_22.922380	Coordinate:1581	Reads:6	Hits:775	Allocated_reads:0.00774193548387097	Strand:-
TACGAATAAATTCTTTACAAATCCTACC
>Location:NODE_372995_length_1546_cov_22.922380	Coordinate:1581	Reads:14	Hits:767	Allocated_reads:0.0182529335071708	Strand:-
TTACGAATAAATTCTTTACAAATCCTACC
>Location:NODE_372995_length_1546_cov_22.922380	Coordinate:1582	Reads:1	Hits:781	Allocated_reads:0.00128040973111396	Strand:-
TACGAATAAATTCTTTACAAATCCTAC
>Location:NODE_372995_length_1546_cov_22.922380	Coordinate:1582	Reads:1	Hits:773	Allocated_reads:0.00129366106080207	Strand:-
TTACGAATAAATTCTTTACAAATCCTAC
>Location:NODE_372995_length_1546_cov_22.922380	Coordinate:1583	Reads:2	Hits:790	Allocated_reads:0.00253164556962025	Strand:-
TACGAATAAATTCTTTACAAATCCTA
>Location:NODE_372995_length_1546_cov_22.922380	Coordinate:1583	Reads:25	Hits:782	Allocated_reads:0.0319693094629156	Strand:-
TTACGAATAAATTCTTTACAAATCCTA
>Location:NODE_372995_length_1546_cov_22.922380	Coordinate:1584	Reads:21	Hits:796	Allocated_reads:0.0263819095477387	Strand:-
TACGAATAAATTCTTTACAAATCCT
>Location:NODE_372995_length_1546_cov_22.922380	Coordinate:1584	Reads:1	Hits:792	Allocated_reads:0.00126262626262626	Strand:-
TTACGAATAAATTCTTTACAAATCCG
>Location:NODE_372995_length_1546_cov_22.922380	Coordinate:1584	Reads:73	Hits:788	Allocated_reads:0.0926395939086294	Strand:-
TTACGAATAAATTCTTTACAAATCCT
>Location:NODE_372995_length_1546_cov_22.922380	Coordinate:1584	Reads:4	Hits:781	Allocated_reads:0.00512163892445583	Strand:-
TTTACGAATAAATTCTTTACAAATCCT
>Location:NODE_372995_length_1546_cov_22.922380	Coordinate:1585	Reads:2	Hits:800	Allocated_reads:0.0025	Strand:-
TACGAATAAATTCTTTACAAATCC
>Location:NODE_372995_length_1546_cov_22.922380	Coordinate:1585	Reads:3	Hits:792	Allocated_reads:0.00378787878787879	Strand:-
TTACGAATAAATTCTTTACAAATCC
>Location:NODE_372995_length_1546_cov_22.922380	Coordinate:1586	Reads:4	Hits:798	Allocated_reads:0.0050125313283208	Strand:-
TTACGAATAAATTCTTTACAAATC
