# Supplementary material for: First characterization of PIWI-interacting RNA clusters in a cichlid fish with a B chromosome
Source: BMC Biol. 2022 Sep 21;20:204. doi: 10.1186/s12915-022-01403-2 (PMC9490952; doi:10.1186/s12915-022-01403-2)
Supplement: Supplementary file 1 — Additional file 1. Zipped folder with fasta and interactive html piRNA cluster information for the A. latifasciata genome. The nomenclature is as follows: number-pirna-cluster_sex_B-presence (f, female; m, male; 0b, without B chromosome; 1b, with B chromosome). [file 12915_2022_1403_MOESM1_ESM.zip › 146_f0b.fasta]

>Location:NODE_374673_length_37756_cov_28.992161	Coordinate:35407	Reads:1	Hits:1	Allocated_reads:1	Strand:+
GCCTTGTCTAGTGATAGGCCGTAGAACCGGTT
>Location:NODE_374673_length_37756_cov_28.992161	Coordinate:35940	Reads:1	Hits:1	Allocated_reads:1	Strand:+
AAGTTGGATTGCTCAAATGATCCTGAAACT
>Location:NODE_374673_length_37756_cov_28.992161	Coordinate:36037	Reads:1	Hits:1	Allocated_reads:1	Strand:+
TTTCAACGTATAAAAAAACACCTCTTAACC
>Location:NODE_374673_length_37756_cov_28.992161	Coordinate:36110	Reads:1	Hits:1	Allocated_reads:1	Strand:+
ACTTTGTTAAGCAAATGTTAAATGTGACT
>Location:NODE_374673_length_37756_cov_28.992161	Coordinate:36480	Reads:1	Hits:1	Allocated_reads:1	Strand:+
ATGAGAACTGAATTCCATAGATGG
>Location:NODE_374673_length_37756_cov_28.992161	Coordinate:36480	Reads:1	Hits:1	Allocated_reads:1	Strand:+
ATGAGAACTGAATTCCATATATGG
>Location:NODE_374673_length_37756_cov_28.992161	Coordinate:36481	Reads:1	Hits:1	Allocated_reads:1	Strand:+
TGAGAACTGAATTCCATAGACGGA
>Location:NODE_374673_length_37756_cov_28.992161	Coordinate:36481	Reads:1	Hits:1	Allocated_reads:1	Strand:+
TGAGAACTGAATTCCATAGATAGG
>Location:NODE_374673_length_37756_cov_28.992161	Coordinate:36481	Reads:1	Hits:1	Allocated_reads:1	Strand:+
TGAGAACTGAATTCCATAGATATA
>Location:NODE_374673_length_37756_cov_28.992161	Coordinate:36481	Reads:1	Hits:1	Allocated_reads:1	Strand:+
TGAGAACTGAATTCCATAGATATT
>Location:NODE_374673_length_37756_cov_28.992161	Coordinate:36481	Reads:1	Hits:1	Allocated_reads:1	Strand:+
TGAGAACTGAATTCCATAGATCGA
>Location:NODE_374673_length_37756_cov_28.992161	Coordinate:36481	Reads:1	Hits:1	Allocated_reads:1	Strand:+
TGAGAACTGAATTCCATAGATCGT
>Location:NODE_374673_length_37756_cov_28.992161	Coordinate:36481	Reads:1	Hits:1	Allocated_reads:1	Strand:+
TGAGAACTGAATTCCATAGATTGG
>Location:NODE_374673_length_37756_cov_28.992161	Coordinate:36481	Reads:1	Hits:1	Allocated_reads:1	Strand:+
TGAGAACTGAATTCCATAGTTGGA
>Location:NODE_374673_length_37756_cov_28.992161	Coordinate:36481	Reads:1	Hits:1	Allocated_reads:1	Strand:+
TGAGAACTGAATTCCATAGTTGTG
>Location:NODE_374673_length_37756_cov_28.992161	Coordinate:36481	Reads:1	Hits:1	Allocated_reads:1	Strand:+
TGAGAACTGAATTCCATATATGGA
>Location:NODE_374673_length_37756_cov_28.992161	Coordinate:36481	Reads:13	Hits:1	Allocated_reads:13	Strand:+
TGAGAACTGAATTCCATAGATGAT
>Location:NODE_374673_length_37756_cov_28.992161	Coordinate:36481	Reads:14	Hits:1	Allocated_reads:14	Strand:+
TGAGAACTGAATTCCATAGATGCT
>Location:NODE_374673_length_37756_cov_28.992161	Coordinate:36481	Reads:17	Hits:1	Allocated_reads:17	Strand:+
TGAGAACTGAATTCCATAGATTGT
>Location:NODE_374673_length_37756_cov_28.992161	Coordinate:36481	Reads:2	Hits:1	Allocated_reads:2	Strand:+
TGAGAACTGAATTCCATAGAAGGT
>Location:NODE_374673_length_37756_cov_28.992161	Coordinate:36481	Reads:2	Hits:1	Allocated_reads:2	Strand:+
TGAGAACTGAATTCCATAGAGGGT
>Location:NODE_374673_length_37756_cov_28.992161	Coordinate:36481	Reads:2	Hits:1	Allocated_reads:2	Strand:+
TGAGAACTGAATTCCATAGATAGA
>Location:NODE_374673_length_37756_cov_28.992161	Coordinate:36481	Reads:2	Hits:1	Allocated_reads:2	Strand:+
TGAGAACTGAATTCCATAGATGCA
>Location:NODE_374673_length_37756_cov_28.992161	Coordinate:36481	Reads:2	Hits:1	Allocated_reads:2	Strand:+
TGAGAACTGAATTCCATAGGTGGA
>Location:NODE_374673_length_37756_cov_28.992161	Coordinate:36481	Reads:2	Hits:1	Allocated_reads:2	Strand:+
TGAGAACTGAATTCCATAGGTGGT
>Location:NODE_374673_length_37756_cov_28.992161	Coordinate:36481	Reads:2	Hits:1	Allocated_reads:2	Strand:+
TGAGAACTGAATTCCATAGTTGGT
>Location:NODE_374673_length_37756_cov_28.992161	Coordinate:36481	Reads:21	Hits:1	Allocated_reads:21	Strand:+
TGAGAACTGAATTCCATAGATGTT
>Location:NODE_374673_length_37756_cov_28.992161	Coordinate:36481	Reads:3	Hits:1	Allocated_reads:3	Strand:+
TGAGAACTGAATTCCATAAATGGT
>Location:NODE_374673_length_37756_cov_28.992161	Coordinate:36481	Reads:3	Hits:1	Allocated_reads:3	Strand:+
TGAGAACTGAATTCCATACATGGT
>Location:NODE_374673_length_37756_cov_28.992161	Coordinate:36481	Reads:3	Hits:1	Allocated_reads:3	Strand:+
TGAGAACTGAATTCCATAGATGAG
>Location:NODE_374673_length_37756_cov_28.992161	Coordinate:36481	Reads:3	Hits:1	Allocated_reads:3	Strand:+
TGAGAACTGAATTCCATAGATTGA
>Location:NODE_374673_length_37756_cov_28.992161	Coordinate:36481	Reads:3	Hits:1	Allocated_reads:3	Strand:+
TGAGAACTGAATTCCATAGCTGGT
>Location:NODE_374673_length_37756_cov_28.992161	Coordinate:36481	Reads:323	Hits:1	Allocated_reads:323	Strand:+
TGAGAACTGAATTCCATAGATGGG
>Location:NODE_374673_length_37756_cov_28.992161	Coordinate:36481	Reads:37914	Hits:1	Allocated_reads:37914	Strand:+
TGAGAACTGAATTCCATAGATGGT
>Location:NODE_374673_length_37756_cov_28.992161	Coordinate:36481	Reads:4	Hits:1	Allocated_reads:4	Strand:+
TGAGAACTGAATTCCATAGACGGT
>Location:NODE_374673_length_37756_cov_28.992161	Coordinate:36481	Reads:4	Hits:1	Allocated_reads:4	Strand:+
TGAGAACTGAATTCCATAGCTGGA
>Location:NODE_374673_length_37756_cov_28.992161	Coordinate:36481	Reads:5	Hits:1	Allocated_reads:5	Strand:+
TGAGAACTGAATTCCATAGATAGT
>Location:NODE_374673_length_37756_cov_28.992161	Coordinate:36481	Reads:55	Hits:1	Allocated_reads:55	Strand:+
TGAGAACTGAATTCCATAGATGAA
>Location:NODE_374673_length_37756_cov_28.992161	Coordinate:36481	Reads:60	Hits:1	Allocated_reads:60	Strand:+
TGAGAACTGAATTCCATAGATGGC
>Location:NODE_374673_length_37756_cov_28.992161	Coordinate:36481	Reads:7	Hits:1	Allocated_reads:7	Strand:+
TGAGAACTGAATTCCATAGATAAA
>Location:NODE_374673_length_37756_cov_28.992161	Coordinate:36481	Reads:7	Hits:1	Allocated_reads:7	Strand:+
TGAGAACTGAATTCCATAGATGTA
>Location:NODE_374673_length_37756_cov_28.992161	Coordinate:36481	Reads:7596	Hits:1	Allocated_reads:7596	Strand:+
TGAGAACTGAATTCCATAGATGGA
>Location:NODE_374673_length_37756_cov_28.992161	Coordinate:36481	Reads:8	Hits:1	Allocated_reads:8	Strand:+
TGAGAACTGAATTCCATATATGGT
>Location:NODE_374673_length_37756_cov_28.992161	Coordinate:36481	Reads:1	Hits:1	Allocated_reads:1	Strand:+
TGAGAACTGAATTCCATAGATGAGA
>Location:NODE_374673_length_37756_cov_28.992161	Coordinate:36481	Reads:1	Hits:1	Allocated_reads:1	Strand:+
TGAGAACTGAATTCCATAGATGAGC
>Location:NODE_374673_length_37756_cov_28.992161	Coordinate:36481	Reads:1	Hits:1	Allocated_reads:1	Strand:+
TGAGAACTGAATTCCATAGATGCCT
>Location:NODE_374673_length_37756_cov_28.992161	Coordinate:36481	Reads:1	Hits:1	Allocated_reads:1	Strand:+
TGAGAACTGAATTCCATAGATTGTT
>Location:NODE_374673_length_37756_cov_28.992161	Coordinate:36481	Reads:1	Hits:1	Allocated_reads:1	Strand:+
TGAGAACTGAATTCCATAGCTGGTT
>Location:NODE_374673_length_37756_cov_28.992161	Coordinate:36481	Reads:105	Hits:1	Allocated_reads:105	Strand:+
TGAGAACTGAATTCCATAGATGGTG
>Location:NODE_374673_length_37756_cov_28.992161	Coordinate:36481	Reads:153	Hits:1	Allocated_reads:153	Strand:+
TGAGAACTGAATTCCATAGATGGAA
>Location:NODE_374673_length_37756_cov_28.992161	Coordinate:36481	Reads:2	Hits:1	Allocated_reads:2	Strand:+
TGAGAACTGAATTCCATAGATGAAT
>Location:NODE_374673_length_37756_cov_28.992161	Coordinate:36481	Reads:2	Hits:1	Allocated_reads:2	Strand:+
TGAGAACTGAATTCCATAGATGGAC
>Location:NODE_374673_length_37756_cov_28.992161	Coordinate:36481	Reads:2	Hits:1	Allocated_reads:2	Strand:+
TGAGAACTGAATTCCATAGATGGCA
>Location:NODE_374673_length_37756_cov_28.992161	Coordinate:36481	Reads:2	Hits:1	Allocated_reads:2	Strand:+
TGAGAACTGAATTCCATAGATGGCT
>Location:NODE_374673_length_37756_cov_28.992161	Coordinate:36481	Reads:2	Hits:1	Allocated_reads:2	Strand:+
TGAGAACTGAATTCCATAGATGGGT
>Location:NODE_374673_length_37756_cov_28.992161	Coordinate:36481	Reads:29	Hits:1	Allocated_reads:29	Strand:+
TGAGAACTGAATTCCATAGATGGAT
>Location:NODE_374673_length_37756_cov_28.992161	Coordinate:36481	Reads:3	Hits:1	Allocated_reads:3	Strand:+
TGAGAACTGAATTCCATAGATGTGG
>Location:NODE_374673_length_37756_cov_28.992161	Coordinate:36481	Reads:322	Hits:1	Allocated_reads:322	Strand:+
TGAGAACTGAATTCCATAGATGGTA
>Location:NODE_374673_length_37756_cov_28.992161	Coordinate:36481	Reads:4	Hits:1	Allocated_reads:4	Strand:+
TGAGAACTGAATTCCATAGATGAAG
>Location:NODE_374673_length_37756_cov_28.992161	Coordinate:36481	Reads:4	Hits:1	Allocated_reads:4	Strand:+
TGAGAACTGAATTCCATAGATGGGA
>Location:NODE_374673_length_37756_cov_28.992161	Coordinate:36481	Reads:4	Hits:1	Allocated_reads:4	Strand:+
TGAGAACTGAATTCCATAGATGGTC
>Location:NODE_374673_length_37756_cov_28.992161	Coordinate:36481	Reads:5	Hits:1	Allocated_reads:5	Strand:+
TGAGAACTGAATTCCATAGATGAAA
>Location:NODE_374673_length_37756_cov_28.992161	Coordinate:36481	Reads:6	Hits:1	Allocated_reads:6	Strand:+
TGAGAACTGAATTCCATAGATGGAG
>Location:NODE_374673_length_37756_cov_28.992161	Coordinate:36481	Reads:7	Hits:1	Allocated_reads:7	Strand:+
TGAGAACTGAATTCCATAGATGGGG
>Location:NODE_374673_length_37756_cov_28.992161	Coordinate:36481	Reads:915	Hits:1	Allocated_reads:915	Strand:+
TGAGAACTGAATTCCATAGATGGTT
>Location:NODE_374673_length_37756_cov_28.992161	Coordinate:36481	Reads:1	Hits:1	Allocated_reads:1	Strand:+
TGAGAACTGAATTCCATAGATGGAGA
>Location:NODE_374673_length_37756_cov_28.992161	Coordinate:36481	Reads:1	Hits:1	Allocated_reads:1	Strand:+
TGAGAACTGAATTCCATAGATGGGAA
>Location:NODE_374673_length_37756_cov_28.992161	Coordinate:36481	Reads:1	Hits:1	Allocated_reads:1	Strand:+
TGAGAACTGAATTCCATAGATGGGAT
>Location:NODE_374673_length_37756_cov_28.992161	Coordinate:36481	Reads:1	Hits:1	Allocated_reads:1	Strand:+
TGAGAACTGAATTCCATAGATGGGGT
>Location:NODE_374673_length_37756_cov_28.992161	Coordinate:36481	Reads:1	Hits:1	Allocated_reads:1	Strand:+
TGAGAACTGAATTCCATAGATGGTAG
>Location:NODE_374673_length_37756_cov_28.992161	Coordinate:36481	Reads:1	Hits:1	Allocated_reads:1	Strand:+
TGAGAACTGAATTCCATAGATGGTTC
>Location:NODE_374673_length_37756_cov_28.992161	Coordinate:36481	Reads:177	Hits:1	Allocated_reads:177	Strand:+
TGAGAACTGAATTCCATAGATGGTGA
>Location:NODE_374673_length_37756_cov_28.992161	Coordinate:36481	Reads:18	Hits:1	Allocated_reads:18	Strand:+
TGAGAACTGAATTCCATAGATGGTGT
>Location:NODE_374673_length_37756_cov_28.992161	Coordinate:36481	Reads:2	Hits:1	Allocated_reads:2	Strand:+
TGAGAACTGAATTCCATAGATGGGCT
>Location:NODE_374673_length_37756_cov_28.992161	Coordinate:36481	Reads:2	Hits:1	Allocated_reads:2	Strand:+
TGAGAACTGAATTCCATAGATGGTCT
>Location:NODE_374673_length_37756_cov_28.992161	Coordinate:36481	Reads:22	Hits:1	Allocated_reads:22	Strand:+
TGAGAACTGAATTCCATAGATGGTGG
>Location:NODE_374673_length_37756_cov_28.992161	Coordinate:36481	Reads:30	Hits:1	Allocated_reads:30	Strand:+
TGAGAACTGAATTCCATAGATGGTAA
>Location:NODE_374673_length_37756_cov_28.992161	Coordinate:36481	Reads:4	Hits:1	Allocated_reads:4	Strand:+
TGAGAACTGAATTCCATAGATGGTTA
>Location:NODE_374673_length_37756_cov_28.992161	Coordinate:36481	Reads:44	Hits:1	Allocated_reads:44	Strand:+
TGAGAACTGAATTCCATAGATGGTAT
>Location:NODE_374673_length_37756_cov_28.992161	Coordinate:36481	Reads:8	Hits:1	Allocated_reads:8	Strand:+
TGAGAACTGAATTCCATAGATGGAAA
>Location:NODE_374673_length_37756_cov_28.992161	Coordinate:36481	Reads:9	Hits:1	Allocated_reads:9	Strand:+
TGAGAACTGAATTCCATAGATGGAAT
>Location:NODE_374673_length_37756_cov_28.992161	Coordinate:36481	Reads:92	Hits:1	Allocated_reads:92	Strand:+
TGAGAACTGAATTCCATAGATGGTTT
>Location:NODE_374673_length_37756_cov_28.992161	Coordinate:36481	Reads:1	Hits:1	Allocated_reads:1	Strand:+
TGAGAACTGAATTCCATAGATGGAGAC
>Location:NODE_374673_length_37756_cov_28.992161	Coordinate:36481	Reads:1	Hits:1	Allocated_reads:1	Strand:+
TGAGAACTGAATTCCATAGATGGTAAA
>Location:NODE_374673_length_37756_cov_28.992161	Coordinate:36481	Reads:1	Hits:1	Allocated_reads:1	Strand:+
TGAGAACTGAATTCCATAGATGGTAAT
>Location:NODE_374673_length_37756_cov_28.992161	Coordinate:36481	Reads:1	Hits:1	Allocated_reads:1	Strand:+
TGAGAACTGAATTCCATAGATGGTATT
>Location:NODE_374673_length_37756_cov_28.992161	Coordinate:36481	Reads:1	Hits:1	Allocated_reads:1	Strand:+
TGAGAACTGAATTCCATAGATGGTTAT
>Location:NODE_374673_length_37756_cov_28.992161	Coordinate:36481	Reads:10	Hits:1	Allocated_reads:10	Strand:+
TGAGAACTGAATTCCATAGATGGTTTT
>Location:NODE_374673_length_37756_cov_28.992161	Coordinate:36481	Reads:12	Hits:1	Allocated_reads:12	Strand:+
TGAGAACTGAATTCCATAGATGGTGAT
>Location:NODE_374673_length_37756_cov_28.992161	Coordinate:36481	Reads:2	Hits:1	Allocated_reads:2	Strand:+
TGAGAACTGAATTCCATAGATGGTGAA
>Location:NODE_374673_length_37756_cov_28.992161	Coordinate:36481	Reads:84	Hits:1	Allocated_reads:84	Strand:+
TGAGAACTGAATTCCATAGATGGTGAC
>Location:NODE_374673_length_37756_cov_28.992161	Coordinate:36481	Reads:1	Hits:1	Allocated_reads:1	Strand:+
TGAGAACTGAATTCCATAGATGGTAATT
>Location:NODE_374673_length_37756_cov_28.992161	Coordinate:36481	Reads:1	Hits:1	Allocated_reads:1	Strand:+
TGAGAACTGAATTCCATAGATGGTGACC
>Location:NODE_374673_length_37756_cov_28.992161	Coordinate:36481	Reads:1	Hits:1	Allocated_reads:1	Strand:+
TGAGAACTGAATTCCATAGATGGTGACG
>Location:NODE_374673_length_37756_cov_28.992161	Coordinate:36481	Reads:1	Hits:1	Allocated_reads:1	Strand:+
TGAGAACTGAATTCCATAGATGGTGATT
>Location:NODE_374673_length_37756_cov_28.992161	Coordinate:36481	Reads:52	Hits:1	Allocated_reads:52	Strand:+
TGAGAACTGAATTCCATAGATGGTGACT
>Location:NODE_374673_length_37756_cov_28.992161	Coordinate:36481	Reads:7	Hits:1	Allocated_reads:7	Strand:+
TGAGAACTGAATTCCATAGATGGTGACA
>Location:NODE_374673_length_37756_cov_28.992161	Coordinate:36481	Reads:2	Hits:1	Allocated_reads:2	Strand:+
TGAGAACTGAATTCCATAGATGGTGACAT
>Location:NODE_374673_length_37756_cov_28.992161	Coordinate:36481	Reads:3	Hits:1	Allocated_reads:3	Strand:+
TGAGAACTGAATTCCATAGATGGTGATTT
>Location:NODE_374673_length_37756_cov_28.992161	Coordinate:36481	Reads:5	Hits:1	Allocated_reads:5	Strand:+
TGAGAACTGAATTCCATAGATGGTGACTT
>Location:NODE_374673_length_37756_cov_28.992161	Coordinate:36481	Reads:4	Hits:1	Allocated_reads:4	Strand:+
TGAGAACTGAATTCCATAGATGGTGACTTT
>Location:NODE_374673_length_37756_cov_28.992161	Coordinate:36481	Reads:2	Hits:1	Allocated_reads:2	Strand:+
TGAGAACTGAATTCCATAGATGGTGACTTTT
>Location:NODE_374673_length_37756_cov_28.992161	Coordinate:36481	Reads:1	Hits:1	Allocated_reads:1	Strand:+
TGAGAACTGAATTCCATAGATGGTGACATCTT
>Location:NODE_374673_length_37756_cov_28.992161	Coordinate:36481	Reads:11	Hits:1	Allocated_reads:11	Strand:+
TGAGAACTGAATTCCATAGATGGTGACATCTTC
>Location:NODE_374673_length_37756_cov_28.992161	Coordinate:36481	Reads:1	Hits:1	Allocated_reads:1	Strand:+
TGAGAACTGAATTCCATAGATGGTGACATCTTCAG
>Location:NODE_374673_length_37756_cov_28.992161	Coordinate:36481	Reads:1	Hits:1	Allocated_reads:1	Strand:+
TGAGAACTGAATTCCATAGATGGTGACATCTTCAT
>Location:NODE_374673_length_37756_cov_28.992161	Coordinate:36482	Reads:1	Hits:1	Allocated_reads:1	Strand:+
GAGAACTGAATTCCATAGATGGAA
>Location:NODE_374673_length_37756_cov_28.992161	Coordinate:36482	Reads:1	Hits:1	Allocated_reads:1	Strand:+
GAGAACTGAATTCCATAGATGGGT
>Location:NODE_374673_length_37756_cov_28.992161	Coordinate:36482	Reads:3	Hits:1	Allocated_reads:3	Strand:+
GAGAACTGAATTCCATAGATGGTA
>Location:NODE_374673_length_37756_cov_28.992161	Coordinate:36482	Reads:3	Hits:1	Allocated_reads:3	Strand:+
GAGAACTGAATTCCATAGATGGTT
>Location:NODE_374673_length_37756_cov_28.992161	Coordinate:36482	Reads:1	Hits:1	Allocated_reads:1	Strand:+
GAGAACTGAATTCCATAGATGGTAA
>Location:NODE_374673_length_37756_cov_28.992161	Coordinate:36482	Reads:2	Hits:1	Allocated_reads:2	Strand:+
GAGAACTGAATTCCATAGATGGTGAC
>Location:NODE_374673_length_37756_cov_28.992161	Coordinate:36483	Reads:1	Hits:1	Allocated_reads:1	Strand:+
AGAACTGAATTCCATAGATGGTGACAT
>Location:NODE_374673_length_37756_cov_28.992161	Coordinate:36507	Reads:1	Hits:1	Allocated_reads:1	Strand:+
CATCTTCAGGTGTCATCTATGGGCTCA
>Location:NODE_374673_length_37756_cov_28.992161	Coordinate:36520	Reads:3	Hits:1	Allocated_reads:3	Strand:+
CATCTATGGGCTCAGTTCTTTTGA
>Location:NODE_374673_length_37756_cov_28.992161	Coordinate:36520	Reads:5	Hits:1	Allocated_reads:5	Strand:+
CATCTATGGGCTCAGTTCTTTTGT
>Location:NODE_374673_length_37756_cov_28.992161	Coordinate:36520	Reads:1	Hits:1	Allocated_reads:1	Strand:+
CATCTATGGGCTCAGTTCTTTTGTTT
>Location:NODE_374673_length_37756_cov_28.992161	Coordinate:36521	Reads:2	Hits:1	Allocated_reads:2	Strand:+
ATCTATGGGCTCAGTTCTTTTGTA
>Location:NODE_374673_length_37756_cov_28.992161	Coordinate:36521	Reads:5	Hits:1	Allocated_reads:5	Strand:+
ATCTATGGGCTCAGTTCTTTTGTT
>Location:NODE_374673_length_37756_cov_28.992161	Coordinate:36521	Reads:1	Hits:1	Allocated_reads:1	Strand:+
ATCTATGGGCTCAGTTCTTTTGTTT
>Location:NODE_374673_length_37756_cov_28.992161	Coordinate:36992	Reads:1	Hits:192940	Allocated_reads:5.18295843267337e-06	Strand:-
CACACACACACACACACACACACA
>Location:NODE_374673_length_37756_cov_28.992161	Coordinate:36999	Reads:1	Hits:292	Allocated_reads:0.00342465753424658	Strand:+
GTGTGTGTGTGTGTGTGCGTGTGTGTGTGTGTG
