# Supplementary material for: First characterization of PIWI-interacting RNA clusters in a cichlid fish with a B chromosome
Source: BMC Biol. 2022 Sep 21;20:204. doi: 10.1186/s12915-022-01403-2 (PMC9490952; doi:10.1186/s12915-022-01403-2)
Supplement: Supplementary file 1 — Additional file 1. Zipped folder with fasta and interactive html piRNA cluster information for the A. latifasciata genome. The nomenclature is as follows: number-pirna-cluster_sex_B-presence (f, female; m, male; 0b, without B chromosome; 1b, with B chromosome). [file 12915_2022_1403_MOESM1_ESM.zip › 146_f1b.fasta]

>Location:NODE_374673_length_37756_cov_28.992161	Coordinate:35743	Reads:1	Hits:1	Allocated_reads:1	Strand:+
TACGTCGACTAACTGTATGTCACT
>Location:NODE_374673_length_37756_cov_28.992161	Coordinate:36275	Reads:1	Hits:1	Allocated_reads:1	Strand:+
AACATGTGTCACTTAACTGCAGCCC
>Location:NODE_374673_length_37756_cov_28.992161	Coordinate:36480	Reads:4	Hits:1	Allocated_reads:4	Strand:+
ATGAGAACTGAATTCCATAGATGG
>Location:NODE_374673_length_37756_cov_28.992161	Coordinate:36481	Reads:1	Hits:1	Allocated_reads:1	Strand:+
TGAGAACTGAATTCCATAAATGGA
>Location:NODE_374673_length_37756_cov_28.992161	Coordinate:36481	Reads:1	Hits:1	Allocated_reads:1	Strand:+
TGAGAACTGAATTCCATAGAAGGA
>Location:NODE_374673_length_37756_cov_28.992161	Coordinate:36481	Reads:1	Hits:1	Allocated_reads:1	Strand:+
TGAGAACTGAATTCCATAGAGGGA
>Location:NODE_374673_length_37756_cov_28.992161	Coordinate:36481	Reads:1	Hits:1	Allocated_reads:1	Strand:+
TGAGAACTGAATTCCATAGATTTT
>Location:NODE_374673_length_37756_cov_28.992161	Coordinate:36481	Reads:1	Hits:1	Allocated_reads:1	Strand:+
TGAGAACTGAATTCCATAGCTGCT
>Location:NODE_374673_length_37756_cov_28.992161	Coordinate:36481	Reads:1	Hits:1	Allocated_reads:1	Strand:+
TGAGAACTGAATTCCATAGCTGGG
>Location:NODE_374673_length_37756_cov_28.992161	Coordinate:36481	Reads:1	Hits:1	Allocated_reads:1	Strand:+
TGAGAACTGAATTCCATATATGTG
>Location:NODE_374673_length_37756_cov_28.992161	Coordinate:36481	Reads:11	Hits:1	Allocated_reads:11	Strand:+
TGAGAACTGAATTCCATAGATGAG
>Location:NODE_374673_length_37756_cov_28.992161	Coordinate:36481	Reads:11	Hits:1	Allocated_reads:11	Strand:+
TGAGAACTGAATTCCATATATGGT
>Location:NODE_374673_length_37756_cov_28.992161	Coordinate:36481	Reads:12	Hits:1	Allocated_reads:12	Strand:+
TGAGAACTGAATTCCATAGATTGA
>Location:NODE_374673_length_37756_cov_28.992161	Coordinate:36481	Reads:13982	Hits:1	Allocated_reads:13982	Strand:+
TGAGAACTGAATTCCATAGATGGA
>Location:NODE_374673_length_37756_cov_28.992161	Coordinate:36481	Reads:16	Hits:1	Allocated_reads:16	Strand:+
TGAGAACTGAATTCCATAGATGCT
>Location:NODE_374673_length_37756_cov_28.992161	Coordinate:36481	Reads:16	Hits:1	Allocated_reads:16	Strand:+
TGAGAACTGAATTCCATAGATTGT
>Location:NODE_374673_length_37756_cov_28.992161	Coordinate:36481	Reads:17	Hits:1	Allocated_reads:17	Strand:+
TGAGAACTGAATTCCATAGATGTA
>Location:NODE_374673_length_37756_cov_28.992161	Coordinate:36481	Reads:17	Hits:1	Allocated_reads:17	Strand:+
TGAGAACTGAATTCCATAGCTGGT
>Location:NODE_374673_length_37756_cov_28.992161	Coordinate:36481	Reads:2	Hits:1	Allocated_reads:2	Strand:+
TGAGAACTGAATTCCATAAATGGT
>Location:NODE_374673_length_37756_cov_28.992161	Coordinate:36481	Reads:2	Hits:1	Allocated_reads:2	Strand:+
TGAGAACTGAATTCCATACATGGA
>Location:NODE_374673_length_37756_cov_28.992161	Coordinate:36481	Reads:2	Hits:1	Allocated_reads:2	Strand:+
TGAGAACTGAATTCCATAGATCGA
>Location:NODE_374673_length_37756_cov_28.992161	Coordinate:36481	Reads:2	Hits:1	Allocated_reads:2	Strand:+
TGAGAACTGAATTCCATAGATCGT
>Location:NODE_374673_length_37756_cov_28.992161	Coordinate:36481	Reads:2	Hits:1	Allocated_reads:2	Strand:+
TGAGAACTGAATTCCATAGCTGGA
>Location:NODE_374673_length_37756_cov_28.992161	Coordinate:36481	Reads:202	Hits:1	Allocated_reads:202	Strand:+
TGAGAACTGAATTCCATAGATGAA
>Location:NODE_374673_length_37756_cov_28.992161	Coordinate:36481	Reads:22	Hits:1	Allocated_reads:22	Strand:+
TGAGAACTGAATTCCATAGATAAA
>Location:NODE_374673_length_37756_cov_28.992161	Coordinate:36481	Reads:23	Hits:1	Allocated_reads:23	Strand:+
TGAGAACTGAATTCCATAGATGAT
>Location:NODE_374673_length_37756_cov_28.992161	Coordinate:36481	Reads:27	Hits:1	Allocated_reads:27	Strand:+
TGAGAACTGAATTCCATAGATGTT
>Location:NODE_374673_length_37756_cov_28.992161	Coordinate:36481	Reads:3	Hits:1	Allocated_reads:3	Strand:+
TGAGAACTGAATTCCATACATGGT
>Location:NODE_374673_length_37756_cov_28.992161	Coordinate:36481	Reads:3	Hits:1	Allocated_reads:3	Strand:+
TGAGAACTGAATTCCATAGAAGGT
>Location:NODE_374673_length_37756_cov_28.992161	Coordinate:36481	Reads:3	Hits:1	Allocated_reads:3	Strand:+
TGAGAACTGAATTCCATAGGTGGA
>Location:NODE_374673_length_37756_cov_28.992161	Coordinate:36481	Reads:327	Hits:1	Allocated_reads:327	Strand:+
TGAGAACTGAATTCCATAGATGGG
>Location:NODE_374673_length_37756_cov_28.992161	Coordinate:36481	Reads:39145	Hits:1	Allocated_reads:39145	Strand:+
TGAGAACTGAATTCCATAGATGGT
>Location:NODE_374673_length_37756_cov_28.992161	Coordinate:36481	Reads:4	Hits:1	Allocated_reads:4	Strand:+
TGAGAACTGAATTCCATAGACGGA
>Location:NODE_374673_length_37756_cov_28.992161	Coordinate:36481	Reads:4	Hits:1	Allocated_reads:4	Strand:+
TGAGAACTGAATTCCATAGACGGT
>Location:NODE_374673_length_37756_cov_28.992161	Coordinate:36481	Reads:4	Hits:1	Allocated_reads:4	Strand:+
TGAGAACTGAATTCCATAGATAAT
>Location:NODE_374673_length_37756_cov_28.992161	Coordinate:36481	Reads:4	Hits:1	Allocated_reads:4	Strand:+
TGAGAACTGAATTCCATAGATAGT
>Location:NODE_374673_length_37756_cov_28.992161	Coordinate:36481	Reads:4	Hits:1	Allocated_reads:4	Strand:+
TGAGAACTGAATTCCATAGGTGGT
>Location:NODE_374673_length_37756_cov_28.992161	Coordinate:36481	Reads:5	Hits:1	Allocated_reads:5	Strand:+
TGAGAACTGAATTCCATAGAGGGT
>Location:NODE_374673_length_37756_cov_28.992161	Coordinate:36481	Reads:6	Hits:1	Allocated_reads:6	Strand:+
TGAGAACTGAATTCCATAGATGTG
>Location:NODE_374673_length_37756_cov_28.992161	Coordinate:36481	Reads:6	Hits:1	Allocated_reads:6	Strand:+
TGAGAACTGAATTCCATAGTTGGT
>Location:NODE_374673_length_37756_cov_28.992161	Coordinate:36481	Reads:6	Hits:1	Allocated_reads:6	Strand:+
TGAGAACTGAATTCCATATATGGA
>Location:NODE_374673_length_37756_cov_28.992161	Coordinate:36481	Reads:60	Hits:1	Allocated_reads:60	Strand:+
TGAGAACTGAATTCCATAGATGGC
>Location:NODE_374673_length_37756_cov_28.992161	Coordinate:36481	Reads:9	Hits:1	Allocated_reads:9	Strand:+
TGAGAACTGAATTCCATAGATAGA
>Location:NODE_374673_length_37756_cov_28.992161	Coordinate:36481	Reads:9	Hits:1	Allocated_reads:9	Strand:+
TGAGAACTGAATTCCATAGATGCA
>Location:NODE_374673_length_37756_cov_28.992161	Coordinate:36481	Reads:1	Hits:1	Allocated_reads:1	Strand:+
TGAGAACTGAATTCCATACATGGTT
>Location:NODE_374673_length_37756_cov_28.992161	Coordinate:36481	Reads:1	Hits:1	Allocated_reads:1	Strand:+
TGAGAACTGAATTCCATAGATGAGA
>Location:NODE_374673_length_37756_cov_28.992161	Coordinate:36481	Reads:1	Hits:1	Allocated_reads:1	Strand:+
TGAGAACTGAATTCCATAGATGAGT
>Location:NODE_374673_length_37756_cov_28.992161	Coordinate:36481	Reads:1	Hits:1	Allocated_reads:1	Strand:+
TGAGAACTGAATTCCATAGATGCAA
>Location:NODE_374673_length_37756_cov_28.992161	Coordinate:36481	Reads:1	Hits:1	Allocated_reads:1	Strand:+
TGAGAACTGAATTCCATAGATGCCA
>Location:NODE_374673_length_37756_cov_28.992161	Coordinate:36481	Reads:1	Hits:1	Allocated_reads:1	Strand:+
TGAGAACTGAATTCCATAGATGCCT
>Location:NODE_374673_length_37756_cov_28.992161	Coordinate:36481	Reads:1	Hits:1	Allocated_reads:1	Strand:+
TGAGAACTGAATTCCATAGATGGCA
>Location:NODE_374673_length_37756_cov_28.992161	Coordinate:36481	Reads:1	Hits:1	Allocated_reads:1	Strand:+
TGAGAACTGAATTCCATAGATGTAT
>Location:NODE_374673_length_37756_cov_28.992161	Coordinate:36481	Reads:1	Hits:1	Allocated_reads:1	Strand:+
TGAGAACTGAATTCCATAGATTGTG
>Location:NODE_374673_length_37756_cov_28.992161	Coordinate:36481	Reads:1	Hits:1	Allocated_reads:1	Strand:+
TGAGAACTGAATTCCATAGATTGTT
>Location:NODE_374673_length_37756_cov_28.992161	Coordinate:36481	Reads:12	Hits:1	Allocated_reads:12	Strand:+
TGAGAACTGAATTCCATAGATGGAG
>Location:NODE_374673_length_37756_cov_28.992161	Coordinate:36481	Reads:14	Hits:1	Allocated_reads:14	Strand:+
TGAGAACTGAATTCCATAGATGAAA
>Location:NODE_374673_length_37756_cov_28.992161	Coordinate:36481	Reads:2	Hits:1	Allocated_reads:2	Strand:+
TGAGAACTGAATTCCATAGATGAAG
>Location:NODE_374673_length_37756_cov_28.992161	Coordinate:36481	Reads:2	Hits:1	Allocated_reads:2	Strand:+
TGAGAACTGAATTCCATAGATGAAT
>Location:NODE_374673_length_37756_cov_28.992161	Coordinate:36481	Reads:2	Hits:1	Allocated_reads:2	Strand:+
TGAGAACTGAATTCCATAGATGGGG
>Location:NODE_374673_length_37756_cov_28.992161	Coordinate:36481	Reads:2	Hits:1	Allocated_reads:2	Strand:+
TGAGAACTGAATTCCATAGATGTAA
>Location:NODE_374673_length_37756_cov_28.992161	Coordinate:36481	Reads:2	Hits:1	Allocated_reads:2	Strand:+
TGAGAACTGAATTCCATAGATGTTT
>Location:NODE_374673_length_37756_cov_28.992161	Coordinate:36481	Reads:253	Hits:1	Allocated_reads:253	Strand:+
TGAGAACTGAATTCCATAGATGGTA
>Location:NODE_374673_length_37756_cov_28.992161	Coordinate:36481	Reads:3	Hits:1	Allocated_reads:3	Strand:+
TGAGAACTGAATTCCATAGATGGTC
>Location:NODE_374673_length_37756_cov_28.992161	Coordinate:36481	Reads:3	Hits:1	Allocated_reads:3	Strand:+
TGAGAACTGAATTCCATAGATGTGG
>Location:NODE_374673_length_37756_cov_28.992161	Coordinate:36481	Reads:300	Hits:1	Allocated_reads:300	Strand:+
TGAGAACTGAATTCCATAGATGGAA
>Location:NODE_374673_length_37756_cov_28.992161	Coordinate:36481	Reads:5	Hits:1	Allocated_reads:5	Strand:+
TGAGAACTGAATTCCATAGATGGGT
>Location:NODE_374673_length_37756_cov_28.992161	Coordinate:36481	Reads:53	Hits:1	Allocated_reads:53	Strand:+
TGAGAACTGAATTCCATAGATGGAT
>Location:NODE_374673_length_37756_cov_28.992161	Coordinate:36481	Reads:6	Hits:1	Allocated_reads:6	Strand:+
TGAGAACTGAATTCCATAGATGGGA
>Location:NODE_374673_length_37756_cov_28.992161	Coordinate:36481	Reads:7	Hits:1	Allocated_reads:7	Strand:+
TGAGAACTGAATTCCATAGATGGCT
>Location:NODE_374673_length_37756_cov_28.992161	Coordinate:36481	Reads:84	Hits:1	Allocated_reads:84	Strand:+
TGAGAACTGAATTCCATAGATGGTG
>Location:NODE_374673_length_37756_cov_28.992161	Coordinate:36481	Reads:946	Hits:1	Allocated_reads:946	Strand:+
TGAGAACTGAATTCCATAGATGGTT
>Location:NODE_374673_length_37756_cov_28.992161	Coordinate:36481	Reads:1	Hits:1	Allocated_reads:1	Strand:+
TGAGAACTGAATTCCATAGATGGAAC
>Location:NODE_374673_length_37756_cov_28.992161	Coordinate:36481	Reads:1	Hits:1	Allocated_reads:1	Strand:+
TGAGAACTGAATTCCATAGATGGAAG
>Location:NODE_374673_length_37756_cov_28.992161	Coordinate:36481	Reads:1	Hits:1	Allocated_reads:1	Strand:+
TGAGAACTGAATTCCATAGATGGAGA
>Location:NODE_374673_length_37756_cov_28.992161	Coordinate:36481	Reads:1	Hits:1	Allocated_reads:1	Strand:+
TGAGAACTGAATTCCATAGATGGATT
>Location:NODE_374673_length_37756_cov_28.992161	Coordinate:36481	Reads:1	Hits:1	Allocated_reads:1	Strand:+
TGAGAACTGAATTCCATAGATGGTAC
>Location:NODE_374673_length_37756_cov_28.992161	Coordinate:36481	Reads:1	Hits:1	Allocated_reads:1	Strand:+
TGAGAACTGAATTCCATAGATGGTAG
>Location:NODE_374673_length_37756_cov_28.992161	Coordinate:36481	Reads:1	Hits:1	Allocated_reads:1	Strand:+
TGAGAACTGAATTCCATAGATGGTTA
>Location:NODE_374673_length_37756_cov_28.992161	Coordinate:36481	Reads:1	Hits:1	Allocated_reads:1	Strand:+
TGAGAACTGAATTCCATATATGGTTT
>Location:NODE_374673_length_37756_cov_28.992161	Coordinate:36481	Reads:103	Hits:1	Allocated_reads:103	Strand:+
TGAGAACTGAATTCCATAGATGGTTT
>Location:NODE_374673_length_37756_cov_28.992161	Coordinate:36481	Reads:11	Hits:1	Allocated_reads:11	Strand:+
TGAGAACTGAATTCCATAGATGGTAA
>Location:NODE_374673_length_37756_cov_28.992161	Coordinate:36481	Reads:155	Hits:1	Allocated_reads:155	Strand:+
TGAGAACTGAATTCCATAGATGGTGA
>Location:NODE_374673_length_37756_cov_28.992161	Coordinate:36481	Reads:2	Hits:1	Allocated_reads:2	Strand:+
TGAGAACTGAATTCCATAGATCGTGG
>Location:NODE_374673_length_37756_cov_28.992161	Coordinate:36481	Reads:2	Hits:1	Allocated_reads:2	Strand:+
TGAGAACTGAATTCCATAGATGGAGT
>Location:NODE_374673_length_37756_cov_28.992161	Coordinate:36481	Reads:2	Hits:1	Allocated_reads:2	Strand:+
TGAGAACTGAATTCCATAGATGTTGT
>Location:NODE_374673_length_37756_cov_28.992161	Coordinate:36481	Reads:25	Hits:1	Allocated_reads:25	Strand:+
TGAGAACTGAATTCCATAGATGGTGG
>Location:NODE_374673_length_37756_cov_28.992161	Coordinate:36481	Reads:3	Hits:1	Allocated_reads:3	Strand:+
TGAGAACTGAATTCCATAGATGGCCA
>Location:NODE_374673_length_37756_cov_28.992161	Coordinate:36481	Reads:34	Hits:1	Allocated_reads:34	Strand:+
TGAGAACTGAATTCCATAGATGGTAT
>Location:NODE_374673_length_37756_cov_28.992161	Coordinate:36481	Reads:6	Hits:1	Allocated_reads:6	Strand:+
TGAGAACTGAATTCCATAGATGGTGT
>Location:NODE_374673_length_37756_cov_28.992161	Coordinate:36481	Reads:7	Hits:1	Allocated_reads:7	Strand:+
TGAGAACTGAATTCCATAGATGGAAA
>Location:NODE_374673_length_37756_cov_28.992161	Coordinate:36481	Reads:9	Hits:1	Allocated_reads:9	Strand:+
TGAGAACTGAATTCCATAGATGGAAT
>Location:NODE_374673_length_37756_cov_28.992161	Coordinate:36481	Reads:1	Hits:1	Allocated_reads:1	Strand:+
TGAGAACTGAATTCCATAGATGGTTTA
>Location:NODE_374673_length_37756_cov_28.992161	Coordinate:36481	Reads:2	Hits:1	Allocated_reads:2	Strand:+
TGAGAACTGAATTCCATAGATGGTATT
>Location:NODE_374673_length_37756_cov_28.992161	Coordinate:36481	Reads:2	Hits:1	Allocated_reads:2	Strand:+
TGAGAACTGAATTCCATAGATGGTGTT
>Location:NODE_374673_length_37756_cov_28.992161	Coordinate:36481	Reads:2	Hits:1	Allocated_reads:2	Strand:+
TGAGAACTGAATTCCATAGATGGTTGT
>Location:NODE_374673_length_37756_cov_28.992161	Coordinate:36481	Reads:65	Hits:1	Allocated_reads:65	Strand:+
TGAGAACTGAATTCCATAGATGGTGAC
>Location:NODE_374673_length_37756_cov_28.992161	Coordinate:36481	Reads:7	Hits:1	Allocated_reads:7	Strand:+
TGAGAACTGAATTCCATAGATGGTGAT
>Location:NODE_374673_length_37756_cov_28.992161	Coordinate:36481	Reads:9	Hits:1	Allocated_reads:9	Strand:+
TGAGAACTGAATTCCATAGATGGTTTT
>Location:NODE_374673_length_37756_cov_28.992161	Coordinate:36481	Reads:17	Hits:1	Allocated_reads:17	Strand:+
TGAGAACTGAATTCCATAGATGGTGACA
>Location:NODE_374673_length_37756_cov_28.992161	Coordinate:36481	Reads:2	Hits:1	Allocated_reads:2	Strand:+
TGAGAACTGAATTCCATAGATGGTAAAT
>Location:NODE_374673_length_37756_cov_28.992161	Coordinate:36481	Reads:31	Hits:1	Allocated_reads:31	Strand:+
TGAGAACTGAATTCCATAGATGGTGACT
>Location:NODE_374673_length_37756_cov_28.992161	Coordinate:36481	Reads:1	Hits:1	Allocated_reads:1	Strand:+
TGAGAACTGAATTCCATAGATGGTGATAT
>Location:NODE_374673_length_37756_cov_28.992161	Coordinate:36481	Reads:3	Hits:1	Allocated_reads:3	Strand:+
TGAGAACTGAATTCCATAGATGGTGACAT
>Location:NODE_374673_length_37756_cov_28.992161	Coordinate:36481	Reads:3	Hits:1	Allocated_reads:3	Strand:+
TGAGAACTGAATTCCATAGATGGTGACTT
>Location:NODE_374673_length_37756_cov_28.992161	Coordinate:36481	Reads:1	Hits:1	Allocated_reads:1	Strand:+
TGAGAACTGAATTCCATAGATGGTGACATC
>Location:NODE_374673_length_37756_cov_28.992161	Coordinate:36481	Reads:2	Hits:1	Allocated_reads:2	Strand:+
TGAGAACTGAATTCCATAGATGGTGACTTT
>Location:NODE_374673_length_37756_cov_28.992161	Coordinate:36481	Reads:1	Hits:1	Allocated_reads:1	Strand:+
TGAGAACTGAATTCCATAGATGGTGACATCT
>Location:NODE_374673_length_37756_cov_28.992161	Coordinate:36481	Reads:6	Hits:1	Allocated_reads:6	Strand:+
TGAGAACTGAATTCCATAGATGGTGACATCTT
>Location:NODE_374673_length_37756_cov_28.992161	Coordinate:36481	Reads:35	Hits:1	Allocated_reads:35	Strand:+
TGAGAACTGAATTCCATAGATGGTGACATCTTC
>Location:NODE_374673_length_37756_cov_28.992161	Coordinate:36481	Reads:2	Hits:1	Allocated_reads:2	Strand:+
TGAGAACTGAATTCCATAGATGGTGACATCTTCA
>Location:NODE_374673_length_37756_cov_28.992161	Coordinate:36482	Reads:1	Hits:1	Allocated_reads:1	Strand:+
GAGAACTGAATTCCATAGATGAAA
>Location:NODE_374673_length_37756_cov_28.992161	Coordinate:36482	Reads:2	Hits:1	Allocated_reads:2	Strand:+
GAGAACTGAATTCCATAGATGGTA
>Location:NODE_374673_length_37756_cov_28.992161	Coordinate:36482	Reads:3	Hits:1	Allocated_reads:3	Strand:+
GAGAACTGAATTCCATAGATGGAA
>Location:NODE_374673_length_37756_cov_28.992161	Coordinate:36482	Reads:5	Hits:1	Allocated_reads:5	Strand:+
GAGAACTGAATTCCATAGATGGTT
>Location:NODE_374673_length_37756_cov_28.992161	Coordinate:36482	Reads:1	Hits:1	Allocated_reads:1	Strand:+
GAGAACTGAATTCCATAGATGGTTT
>Location:NODE_374673_length_37756_cov_28.992161	Coordinate:36483	Reads:1	Hits:1	Allocated_reads:1	Strand:+
AGAACTGAATTCCATAGATGGTGA
>Location:NODE_374673_length_37756_cov_28.992161	Coordinate:36483	Reads:1	Hits:1	Allocated_reads:1	Strand:+
AGAACTGAATTCCATAGATGGTGAC
>Location:NODE_374673_length_37756_cov_28.992161	Coordinate:36509	Reads:1	Hits:1	Allocated_reads:1	Strand:+
TCTTCAGGTGTCATCTATGGGCTCAGTTCTTTTTT
>Location:NODE_374673_length_37756_cov_28.992161	Coordinate:36519	Reads:1	Hits:1	Allocated_reads:1	Strand:+
TCATCTATGGGCTCAGTTCTTTTG
>Location:NODE_374673_length_37756_cov_28.992161	Coordinate:36519	Reads:1	Hits:1	Allocated_reads:1	Strand:+
TCATCTATGGGCTCAGTTCTTTTGT
>Location:NODE_374673_length_37756_cov_28.992161	Coordinate:36520	Reads:1	Hits:1	Allocated_reads:1	Strand:+
CATCTATGGGCTCAGTTCTTTTTT
>Location:NODE_374673_length_37756_cov_28.992161	Coordinate:36520	Reads:12	Hits:1	Allocated_reads:12	Strand:+
CATCTATGGGCTCAGTTCTTTTGA
>Location:NODE_374673_length_37756_cov_28.992161	Coordinate:36520	Reads:26	Hits:1	Allocated_reads:26	Strand:+
CATCTATGGGCTCAGTTCTTTTGT
>Location:NODE_374673_length_37756_cov_28.992161	Coordinate:36520	Reads:1	Hits:1	Allocated_reads:1	Strand:+
CATCTATGGGCTCAGTTCTTTTGTT
>Location:NODE_374673_length_37756_cov_28.992161	Coordinate:36520	Reads:1	Hits:1	Allocated_reads:1	Strand:+
CATCTATGGGCTCAGTTCTTTTTTT
>Location:NODE_374673_length_37756_cov_28.992161	Coordinate:36520	Reads:2	Hits:1	Allocated_reads:2	Strand:+
CATCTATGGGCTCAGTTCTTTTGGA
>Location:NODE_374673_length_37756_cov_28.992161	Coordinate:36521	Reads:1	Hits:1	Allocated_reads:1	Strand:+
ATCTATGGGCTCAGTTCTTTTGCT
>Location:NODE_374673_length_37756_cov_28.992161	Coordinate:36521	Reads:1	Hits:1	Allocated_reads:1	Strand:+
ATCTATGGGCTCAGTTCTTTTTTT
>Location:NODE_374673_length_37756_cov_28.992161	Coordinate:36521	Reads:2	Hits:1	Allocated_reads:2	Strand:+
ATCTATGGGCTCAGTTCTTTTGAA
>Location:NODE_374673_length_37756_cov_28.992161	Coordinate:36521	Reads:9	Hits:1	Allocated_reads:9	Strand:+
ATCTATGGGCTCAGTTCTTTTGTT
>Location:NODE_374673_length_37756_cov_28.992161	Coordinate:36521	Reads:1	Hits:1	Allocated_reads:1	Strand:+
ATCTATGGGCTCAGTTCTTTTGGCT
>Location:NODE_374673_length_37756_cov_28.992161	Coordinate:36521	Reads:2	Hits:1	Allocated_reads:2	Strand:+
ATCTATGGGCTCAGTTCTTTTGTTT
>Location:NODE_374673_length_37756_cov_28.992161	Coordinate:36638	Reads:1	Hits:1	Allocated_reads:1	Strand:+
TATGGAGATTCCTGTGAATGAGGA
>Location:NODE_374673_length_37756_cov_28.992161	Coordinate:36992	Reads:1	Hits:192940	Allocated_reads:5.18295843267337e-06	Strand:-
CACACACACACACACACACACACA
>Location:NODE_374673_length_37756_cov_28.992161	Coordinate:36992	Reads:1	Hits:193836	Allocated_reads:5.15900039208403e-06	Strand:+
TGTGTGTGTGTGTGTGTGTGTGTG
