# Supplementary material for: First characterization of PIWI-interacting RNA clusters in a cichlid fish with a B chromosome
Source: BMC Biol. 2022 Sep 21;20:204. doi: 10.1186/s12915-022-01403-2 (PMC9490952; doi:10.1186/s12915-022-01403-2)
Supplement: Supplementary file 1 — Additional file 1. Zipped folder with fasta and interactive html piRNA cluster information for the A. latifasciata genome. The nomenclature is as follows: number-pirna-cluster_sex_B-presence (f, female; m, male; 0b, without B chromosome; 1b, with B chromosome). [file 12915_2022_1403_MOESM1_ESM.zip › 146_m0b.fasta]

>Location:NODE_374673_length_37756_cov_28.992161	Coordinate:35825	Reads:1	Hits:1	Allocated_reads:1	Strand:+
TTCATGCCTTGACCAGAGCACTATC
>Location:NODE_374673_length_37756_cov_28.992161	Coordinate:36481	Reads:1	Hits:1	Allocated_reads:1	Strand:+
TGAGAACTGAATTCCATAGACGGT
>Location:NODE_374673_length_37756_cov_28.992161	Coordinate:36481	Reads:1	Hits:1	Allocated_reads:1	Strand:+
TGAGAACTGAATTCCATAGATAAA
>Location:NODE_374673_length_37756_cov_28.992161	Coordinate:36481	Reads:1	Hits:1	Allocated_reads:1	Strand:+
TGAGAACTGAATTCCATAGATAGA
>Location:NODE_374673_length_37756_cov_28.992161	Coordinate:36481	Reads:1	Hits:1	Allocated_reads:1	Strand:+
TGAGAACTGAATTCCATAGATGAG
>Location:NODE_374673_length_37756_cov_28.992161	Coordinate:36481	Reads:1	Hits:1	Allocated_reads:1	Strand:+
TGAGAACTGAATTCCATAGATGTA
>Location:NODE_374673_length_37756_cov_28.992161	Coordinate:36481	Reads:1	Hits:1	Allocated_reads:1	Strand:+
TGAGAACTGAATTCCATAGATGTC
>Location:NODE_374673_length_37756_cov_28.992161	Coordinate:36481	Reads:1	Hits:1	Allocated_reads:1	Strand:+
TGAGAACTGAATTCCATAGATTGA
>Location:NODE_374673_length_37756_cov_28.992161	Coordinate:36481	Reads:10	Hits:1	Allocated_reads:10	Strand:+
TGAGAACTGAATTCCATAGATGGC
>Location:NODE_374673_length_37756_cov_28.992161	Coordinate:36481	Reads:1053	Hits:1	Allocated_reads:1053	Strand:+
TGAGAACTGAATTCCATAGATGGA
>Location:NODE_374673_length_37756_cov_28.992161	Coordinate:36481	Reads:12	Hits:1	Allocated_reads:12	Strand:+
TGAGAACTGAATTCCATAGATGAA
>Location:NODE_374673_length_37756_cov_28.992161	Coordinate:36481	Reads:2	Hits:1	Allocated_reads:2	Strand:+
TGAGAACTGAATTCCATAGATGCT
>Location:NODE_374673_length_37756_cov_28.992161	Coordinate:36481	Reads:2	Hits:1	Allocated_reads:2	Strand:+
TGAGAACTGAATTCCATAGCTGGT
>Location:NODE_374673_length_37756_cov_28.992161	Coordinate:36481	Reads:3	Hits:1	Allocated_reads:3	Strand:+
TGAGAACTGAATTCCATAGATTGT
>Location:NODE_374673_length_37756_cov_28.992161	Coordinate:36481	Reads:3	Hits:1	Allocated_reads:3	Strand:+
TGAGAACTGAATTCCATATATGGT
>Location:NODE_374673_length_37756_cov_28.992161	Coordinate:36481	Reads:4	Hits:1	Allocated_reads:4	Strand:+
TGAGAACTGAATTCCATAGATGAT
>Location:NODE_374673_length_37756_cov_28.992161	Coordinate:36481	Reads:4596	Hits:1	Allocated_reads:4596	Strand:+
TGAGAACTGAATTCCATAGATGGT
>Location:NODE_374673_length_37756_cov_28.992161	Coordinate:36481	Reads:5	Hits:1	Allocated_reads:5	Strand:+
TGAGAACTGAATTCCATAGATGTT
>Location:NODE_374673_length_37756_cov_28.992161	Coordinate:36481	Reads:52	Hits:1	Allocated_reads:52	Strand:+
TGAGAACTGAATTCCATAGATGGG
>Location:NODE_374673_length_37756_cov_28.992161	Coordinate:36481	Reads:1	Hits:1	Allocated_reads:1	Strand:+
TGAGAACTGAATTCCATAGATGGCC
>Location:NODE_374673_length_37756_cov_28.992161	Coordinate:36481	Reads:1	Hits:1	Allocated_reads:1	Strand:+
TGAGAACTGAATTCCATAGATGGGA
>Location:NODE_374673_length_37756_cov_28.992161	Coordinate:36481	Reads:1	Hits:1	Allocated_reads:1	Strand:+
TGAGAACTGAATTCCATAGCTGGTT
>Location:NODE_374673_length_37756_cov_28.992161	Coordinate:36481	Reads:13	Hits:1	Allocated_reads:13	Strand:+
TGAGAACTGAATTCCATAGATGGTG
>Location:NODE_374673_length_37756_cov_28.992161	Coordinate:36481	Reads:149	Hits:1	Allocated_reads:149	Strand:+
TGAGAACTGAATTCCATAGATGGTT
>Location:NODE_374673_length_37756_cov_28.992161	Coordinate:36481	Reads:2	Hits:1	Allocated_reads:2	Strand:+
TGAGAACTGAATTCCATAGATGGAG
>Location:NODE_374673_length_37756_cov_28.992161	Coordinate:36481	Reads:2	Hits:1	Allocated_reads:2	Strand:+
TGAGAACTGAATTCCATAGATGGGG
>Location:NODE_374673_length_37756_cov_28.992161	Coordinate:36481	Reads:24	Hits:1	Allocated_reads:24	Strand:+
TGAGAACTGAATTCCATAGATGGAA
>Location:NODE_374673_length_37756_cov_28.992161	Coordinate:36481	Reads:35	Hits:1	Allocated_reads:35	Strand:+
TGAGAACTGAATTCCATAGATGGTA
>Location:NODE_374673_length_37756_cov_28.992161	Coordinate:36481	Reads:5	Hits:1	Allocated_reads:5	Strand:+
TGAGAACTGAATTCCATAGATGAAA
>Location:NODE_374673_length_37756_cov_28.992161	Coordinate:36481	Reads:7	Hits:1	Allocated_reads:7	Strand:+
TGAGAACTGAATTCCATAGATGGAT
>Location:NODE_374673_length_37756_cov_28.992161	Coordinate:36481	Reads:1	Hits:1	Allocated_reads:1	Strand:+
TGAGAACTGAATTCCATAGATGGAAA
>Location:NODE_374673_length_37756_cov_28.992161	Coordinate:36481	Reads:1	Hits:1	Allocated_reads:1	Strand:+
TGAGAACTGAATTCCATAGATGGAAG
>Location:NODE_374673_length_37756_cov_28.992161	Coordinate:36481	Reads:1	Hits:1	Allocated_reads:1	Strand:+
TGAGAACTGAATTCCATAGATGGAGT
>Location:NODE_374673_length_37756_cov_28.992161	Coordinate:36481	Reads:1	Hits:1	Allocated_reads:1	Strand:+
TGAGAACTGAATTCCATAGATGGATT
>Location:NODE_374673_length_37756_cov_28.992161	Coordinate:36481	Reads:1	Hits:1	Allocated_reads:1	Strand:+
TGAGAACTGAATTCCATAGATGGGGA
>Location:NODE_374673_length_37756_cov_28.992161	Coordinate:36481	Reads:1	Hits:1	Allocated_reads:1	Strand:+
TGAGAACTGAATTCCATAGATGGTCT
>Location:NODE_374673_length_37756_cov_28.992161	Coordinate:36481	Reads:1	Hits:1	Allocated_reads:1	Strand:+
TGAGAACTGAATTCCATAGATGGTGT
>Location:NODE_374673_length_37756_cov_28.992161	Coordinate:36481	Reads:1	Hits:1	Allocated_reads:1	Strand:+
TGAGAACTGAATTCCATAGATGGTTA
>Location:NODE_374673_length_37756_cov_28.992161	Coordinate:36481	Reads:1	Hits:1	Allocated_reads:1	Strand:+
TGAGAACTGAATTCCATAGATGGTTC
>Location:NODE_374673_length_37756_cov_28.992161	Coordinate:36481	Reads:1	Hits:1	Allocated_reads:1	Strand:+
TGAGAACTGAATTCCATAGCTGGTGA
>Location:NODE_374673_length_37756_cov_28.992161	Coordinate:36481	Reads:25	Hits:1	Allocated_reads:25	Strand:+
TGAGAACTGAATTCCATAGATGGTTT
>Location:NODE_374673_length_37756_cov_28.992161	Coordinate:36481	Reads:27	Hits:1	Allocated_reads:27	Strand:+
TGAGAACTGAATTCCATAGATGGTGA
>Location:NODE_374673_length_37756_cov_28.992161	Coordinate:36481	Reads:3	Hits:1	Allocated_reads:3	Strand:+
TGAGAACTGAATTCCATAGATGGTAA
>Location:NODE_374673_length_37756_cov_28.992161	Coordinate:36481	Reads:3	Hits:1	Allocated_reads:3	Strand:+
TGAGAACTGAATTCCATAGATGGTGG
>Location:NODE_374673_length_37756_cov_28.992161	Coordinate:36481	Reads:4	Hits:1	Allocated_reads:4	Strand:+
TGAGAACTGAATTCCATAGATGGTAT
>Location:NODE_374673_length_37756_cov_28.992161	Coordinate:36481	Reads:2	Hits:1	Allocated_reads:2	Strand:+
TGAGAACTGAATTCCATAGATGGTGAT
>Location:NODE_374673_length_37756_cov_28.992161	Coordinate:36481	Reads:6	Hits:1	Allocated_reads:6	Strand:+
TGAGAACTGAATTCCATAGATGGTTTT
>Location:NODE_374673_length_37756_cov_28.992161	Coordinate:36481	Reads:8	Hits:1	Allocated_reads:8	Strand:+
TGAGAACTGAATTCCATAGATGGTGAC
>Location:NODE_374673_length_37756_cov_28.992161	Coordinate:36481	Reads:1	Hits:1	Allocated_reads:1	Strand:+
TGAGAACTGAATTCCATAGATGGTGTTA
>Location:NODE_374673_length_37756_cov_28.992161	Coordinate:36481	Reads:2	Hits:1	Allocated_reads:2	Strand:+
TGAGAACTGAATTCCATAGATGGTGACA
>Location:NODE_374673_length_37756_cov_28.992161	Coordinate:36481	Reads:4	Hits:1	Allocated_reads:4	Strand:+
TGAGAACTGAATTCCATAGATGGTGACT
>Location:NODE_374673_length_37756_cov_28.992161	Coordinate:36481	Reads:1	Hits:1	Allocated_reads:1	Strand:+
TGAGAACTGAATTCCATAGATGGTGACAT
>Location:NODE_374673_length_37756_cov_28.992161	Coordinate:36481	Reads:1	Hits:1	Allocated_reads:1	Strand:+
TGAGAACTGAATTCCATAGATGGTGATTT
>Location:NODE_374673_length_37756_cov_28.992161	Coordinate:36481	Reads:1	Hits:1	Allocated_reads:1	Strand:+
TGAGAACTGAATTCCATAGATGGTGACATC
>Location:NODE_374673_length_37756_cov_28.992161	Coordinate:36481	Reads:2	Hits:1	Allocated_reads:2	Strand:+
TGAGAACTGAATTCCATAGATGGTGACTTT
>Location:NODE_374673_length_37756_cov_28.992161	Coordinate:36481	Reads:1	Hits:1	Allocated_reads:1	Strand:+
TGAGAACTGAATTCCATAGATGGTGACATCT
>Location:NODE_374673_length_37756_cov_28.992161	Coordinate:36481	Reads:6	Hits:1	Allocated_reads:6	Strand:+
TGAGAACTGAATTCCATAGATGGTGACATCTT
>Location:NODE_374673_length_37756_cov_28.992161	Coordinate:36481	Reads:12	Hits:1	Allocated_reads:12	Strand:+
TGAGAACTGAATTCCATAGATGGTGACATCTTC
>Location:NODE_374673_length_37756_cov_28.992161	Coordinate:36481	Reads:1	Hits:1	Allocated_reads:1	Strand:+
TGAGAACTGAATTCCATAGATGGTGACATCTTCA
>Location:NODE_374673_length_37756_cov_28.992161	Coordinate:36482	Reads:2	Hits:1	Allocated_reads:2	Strand:+
GAGAACTGAATTCCATAGATGGTA
>Location:NODE_374673_length_37756_cov_28.992161	Coordinate:36482	Reads:2	Hits:1	Allocated_reads:2	Strand:+
GAGAACTGAATTCCATAGATGGTG
>Location:NODE_374673_length_37756_cov_28.992161	Coordinate:36482	Reads:1	Hits:1	Allocated_reads:1	Strand:+
GAGAACTGAATTCCATAGATGGTTT
>Location:NODE_374673_length_37756_cov_28.992161	Coordinate:36482	Reads:1	Hits:1	Allocated_reads:1	Strand:+
GAGAACTGAATTCCATAGCTGGTGA
>Location:NODE_374673_length_37756_cov_28.992161	Coordinate:36482	Reads:1	Hits:1	Allocated_reads:1	Strand:+
GAGAACTGAATTCCATAGATGGTGACATCTTC
>Location:NODE_374673_length_37756_cov_28.992161	Coordinate:36519	Reads:1	Hits:1	Allocated_reads:1	Strand:+
TCATCTATGGGCTCAGTTCTTTTT
>Location:NODE_374673_length_37756_cov_28.992161	Coordinate:36520	Reads:1	Hits:1	Allocated_reads:1	Strand:+
CATCTATGGGCTCAGTTCTTTTGA
>Location:NODE_374673_length_37756_cov_28.992161	Coordinate:36520	Reads:1	Hits:1	Allocated_reads:1	Strand:+
CATCTATGGGCTCAGTTCTTTTGT
>Location:NODE_374673_length_37756_cov_28.992161	Coordinate:36520	Reads:2	Hits:1	Allocated_reads:2	Strand:+
CATCTATGGGCTCAGTTCTTTTGTA
>Location:NODE_374673_length_37756_cov_28.992161	Coordinate:36521	Reads:2	Hits:1	Allocated_reads:2	Strand:+
ATCTATGGGCTCAGTTCTTTTGTT
>Location:NODE_374673_length_37756_cov_28.992161	Coordinate:36522	Reads:1	Hits:1	Allocated_reads:1	Strand:+
TCTATGGGCTCAGTTCTTTTGTTT
>Location:NODE_374673_length_37756_cov_28.992161	Coordinate:36992	Reads:1	Hits:192940	Allocated_reads:5.18295843267337e-06	Strand:-
CACACACACACACACACACACACA
