# Supplementary material for: First characterization of PIWI-interacting RNA clusters in a cichlid fish with a B chromosome
Source: BMC Biol. 2022 Sep 21;20:204. doi: 10.1186/s12915-022-01403-2 (PMC9490952; doi:10.1186/s12915-022-01403-2)
Supplement: Supplementary file 1 — Additional file 1. Zipped folder with fasta and interactive html piRNA cluster information for the A. latifasciata genome. The nomenclature is as follows: number-pirna-cluster_sex_B-presence (f, female; m, male; 0b, without B chromosome; 1b, with B chromosome). [file 12915_2022_1403_MOESM1_ESM.zip › 147_m0b.fasta]

>Location:NODE_382453_length_1102_cov_120.509071	Coordinate:10	Reads:1	Hits:3	Allocated_reads:0.333333333333333	Strand:+
CCTTGTGGGACATTTAAAGCATTATTC
>Location:NODE_382453_length_1102_cov_120.509071	Coordinate:13	Reads:1	Hits:3	Allocated_reads:0.333333333333333	Strand:+
TGTGGGACATTTAAAGCATTATTC
>Location:NODE_382453_length_1102_cov_120.509071	Coordinate:13	Reads:3	Hits:3	Allocated_reads:1	Strand:+
TGTGGGACATTTAAAGCATTATTCT
>Location:NODE_382453_length_1102_cov_120.509071	Coordinate:13	Reads:4	Hits:3	Allocated_reads:1.33333333333333	Strand:+
TGTGGGACATTTAAAGCATTATTCTATT
>Location:NODE_382453_length_1102_cov_120.509071	Coordinate:13	Reads:1	Hits:3	Allocated_reads:0.333333333333333	Strand:+
TGTGGGACATTTAAAGCATTATTCTATTCTA
>Location:NODE_382453_length_1102_cov_120.509071	Coordinate:13	Reads:1	Hits:3	Allocated_reads:0.333333333333333	Strand:+
TGTGGGACATTTAAAGCATTATTCTATTCTATT
>Location:NODE_382453_length_1102_cov_120.509071	Coordinate:15	Reads:1	Hits:3	Allocated_reads:0.333333333333333	Strand:+
TGGGACATTTAAAGCATTATTCTAT
>Location:NODE_382453_length_1102_cov_120.509071	Coordinate:15	Reads:1	Hits:3	Allocated_reads:0.333333333333333	Strand:+
TGGGACATTTAAAGCATTATTCTATTC
>Location:NODE_382453_length_1102_cov_120.509071	Coordinate:16	Reads:2	Hits:3	Allocated_reads:0.666666666666667	Strand:-
TAGAATAGAATAATGCTTTAAATGTCCC
>Location:NODE_382453_length_1102_cov_120.509071	Coordinate:17	Reads:1	Hits:3	Allocated_reads:0.333333333333333	Strand:-
TAGAATAGAATAATGCTTTAAATGTCC
>Location:NODE_382453_length_1102_cov_120.509071	Coordinate:18	Reads:1	Hits:3	Allocated_reads:0.333333333333333	Strand:-
TAGAATAGAATAATGCTTTAAATGTC
>Location:NODE_382453_length_1102_cov_120.509071	Coordinate:19	Reads:1	Hits:3	Allocated_reads:0.333333333333333	Strand:-
TAGAATAGAATAATGCTTTAAATGT
>Location:NODE_382453_length_1102_cov_120.509071	Coordinate:20	Reads:1	Hits:3	Allocated_reads:0.333333333333333	Strand:-
AAATAGAATAGAATAATGCTTTAAATG
>Location:NODE_382453_length_1102_cov_120.509071	Coordinate:20	Reads:2	Hits:3	Allocated_reads:0.666666666666667	Strand:-
ACAAATAGAATAGAATAATGCTTTAAATG
>Location:NODE_382453_length_1102_cov_120.509071	Coordinate:21	Reads:1	Hits:3	Allocated_reads:0.333333333333333	Strand:-
AAATAGAATAGAATAATGCTTTAAAT
>Location:NODE_382453_length_1102_cov_120.509071	Coordinate:21	Reads:1	Hits:3	Allocated_reads:0.333333333333333	Strand:-
ACAAATAGAATAGAATAATGCTTTAAAT
>Location:NODE_382453_length_1102_cov_120.509071	Coordinate:22	Reads:3	Hits:3	Allocated_reads:1	Strand:+
TTTAAAGCATTATTCTATTCTATT
>Location:NODE_382453_length_1102_cov_120.509071	Coordinate:22	Reads:3	Hits:3	Allocated_reads:1	Strand:+
TTTAAAGCATTATTCTATTCTATTT
>Location:NODE_382453_length_1102_cov_120.509071	Coordinate:23	Reads:2	Hits:3	Allocated_reads:0.666666666666667	Strand:+
TTAAAGCATTATTCTATTCTATTT
>Location:NODE_382453_length_1102_cov_120.509071	Coordinate:24	Reads:1	Hits:3	Allocated_reads:0.333333333333333	Strand:+
TAAAGCATTATTCTATTCTATTTGT
>Location:NODE_382453_length_1102_cov_120.509071	Coordinate:24	Reads:1	Hits:3	Allocated_reads:0.333333333333333	Strand:+
TAAAGCATTATTCTATTCTATTTGTA
>Location:NODE_382453_length_1102_cov_120.509071	Coordinate:24	Reads:1	Hits:3	Allocated_reads:0.333333333333333	Strand:+
TAAAGCATTATTCTATTCTATTTGTACGTA
>Location:NODE_382453_length_1102_cov_120.509071	Coordinate:25	Reads:2	Hits:3	Allocated_reads:0.666666666666667	Strand:-
ACAAATAGAATAGAATAATGCTTT
>Location:NODE_382453_length_1102_cov_120.509071	Coordinate:25	Reads:1	Hits:3	Allocated_reads:0.333333333333333	Strand:-
CCAATACGTACAAATAGAATAGAATAATGCTTT
>Location:NODE_382453_length_1102_cov_120.509071	Coordinate:25	Reads:5	Hits:3	Allocated_reads:1.66666666666667	Strand:-
CGTACAAATAGAATAGAATAATGCTTT
>Location:NODE_382453_length_1102_cov_120.509071	Coordinate:25	Reads:4	Hits:3	Allocated_reads:1.33333333333333	Strand:-
TACGTACAAATAGAATAGAATAATGCTTT
>Location:NODE_382453_length_1102_cov_120.509071	Coordinate:26	Reads:1	Hits:3	Allocated_reads:0.333333333333333	Strand:-
AATACGTACAAATAGAATAGAATAATGCTT
>Location:NODE_382453_length_1102_cov_120.509071	Coordinate:26	Reads:1	Hits:3	Allocated_reads:0.333333333333333	Strand:-
ATACGTACAAATAGAATAGAATAATGCTT
>Location:NODE_382453_length_1102_cov_120.509071	Coordinate:26	Reads:1	Hits:3	Allocated_reads:0.333333333333333	Strand:-
CCAATACGTACAAATAGAATAGAATAATGCTT
>Location:NODE_382453_length_1102_cov_120.509071	Coordinate:26	Reads:1	Hits:3	Allocated_reads:0.333333333333333	Strand:-
TACGTACAAATAGAATAGAATAATGCTT
>Location:NODE_382453_length_1102_cov_120.509071	Coordinate:27	Reads:1	Hits:3	Allocated_reads:0.333333333333333	Strand:+
AGCATTATTCTATTCTATTTGTACGTATT
>Location:NODE_382453_length_1102_cov_120.509071	Coordinate:27	Reads:1	Hits:3	Allocated_reads:0.333333333333333	Strand:-
ATACGTACAAATAGAATAGAATAATGCT
>Location:NODE_382453_length_1102_cov_120.509071	Coordinate:27	Reads:1	Hits:3	Allocated_reads:0.333333333333333	Strand:-
CCAATACGTACAAATAGAATAGAATAATGCT
>Location:NODE_382453_length_1102_cov_120.509071	Coordinate:27	Reads:1	Hits:3	Allocated_reads:0.333333333333333	Strand:-
CGTACAAATAGAATAGAATAATGCT
>Location:NODE_382453_length_1102_cov_120.509071	Coordinate:28	Reads:1	Hits:3	Allocated_reads:0.333333333333333	Strand:-
AATACGTACAAATAGAATAGAATAATGC
>Location:NODE_382453_length_1102_cov_120.509071	Coordinate:29	Reads:1	Hits:3	Allocated_reads:0.333333333333333	Strand:-
TACGTACAAATAGAATAGAATAATG
>Location:NODE_382453_length_1102_cov_120.509071	Coordinate:30	Reads:1	Hits:3	Allocated_reads:0.333333333333333	Strand:-
AATACGTACAAATAGAATAGAATATT
>Location:NODE_382453_length_1102_cov_120.509071	Coordinate:30	Reads:1	Hits:3	Allocated_reads:0.333333333333333	Strand:+
ATTATTCTATTCTATTTGTACGTATTGGA
>Location:NODE_382453_length_1102_cov_120.509071	Coordinate:30	Reads:1	Hits:3	Allocated_reads:0.333333333333333	Strand:-
TCCAATACGTACAAATAGAATAGAATAAT
>Location:NODE_382453_length_1102_cov_120.509071	Coordinate:31	Reads:1	Hits:3	Allocated_reads:0.333333333333333	Strand:-
CCAATACGTACAAATAGAATAGAATTT
>Location:NODE_382453_length_1102_cov_120.509071	Coordinate:33	Reads:1	Hits:3	Allocated_reads:0.333333333333333	Strand:-
ACATCCAATACGTACAAATAGCATAGAAT
>Location:NODE_382453_length_1102_cov_120.509071	Coordinate:33	Reads:3	Hits:3	Allocated_reads:1	Strand:-
ACATCCAATACGTACAAATAGAATAGAAT
>Location:NODE_382453_length_1102_cov_120.509071	Coordinate:33	Reads:1	Hits:3	Allocated_reads:0.333333333333333	Strand:-
ATCCAATACGTACAAATAGAATAGAAT
>Location:NODE_382453_length_1102_cov_120.509071	Coordinate:33	Reads:1	Hits:3	Allocated_reads:0.333333333333333	Strand:-
CATCCAATACGTACAAATAGAATAGAAT
>Location:NODE_382453_length_1102_cov_120.509071	Coordinate:33	Reads:5	Hits:3	Allocated_reads:1.66666666666667	Strand:-
CCAATACGTACAAATAGAATAGAAT
>Location:NODE_382453_length_1102_cov_120.509071	Coordinate:33	Reads:2	Hits:3	Allocated_reads:0.666666666666667	Strand:-
TCCAATACGTACAAATAGAATAGAAT
>Location:NODE_382453_length_1102_cov_120.509071	Coordinate:34	Reads:1	Hits:3	Allocated_reads:0.333333333333333	Strand:-
GAACATCCAATACGTACAAATAGAATAGAA
>Location:NODE_382453_length_1102_cov_120.509071	Coordinate:34	Reads:2	Hits:3	Allocated_reads:0.666666666666667	Strand:+
TTCTATTCTATTTGTACGTATTGG
>Location:NODE_382453_length_1102_cov_120.509071	Coordinate:34	Reads:1	Hits:3	Allocated_reads:0.333333333333333	Strand:+
TTCTATTCTATTTGTACGTATTGGAT
>Location:NODE_382453_length_1102_cov_120.509071	Coordinate:34	Reads:1	Hits:3	Allocated_reads:0.333333333333333	Strand:+
TTCTATTCTATTTGTACGTATTGGATGTTC
>Location:NODE_382453_length_1102_cov_120.509071	Coordinate:34	Reads:1	Hits:1	Allocated_reads:1	Strand:+
TTCTATTCTATTTGTACGTATTGGATGTTCAAA
>Location:NODE_382453_length_1102_cov_120.509071	Coordinate:35	Reads:2	Hits:3	Allocated_reads:0.666666666666667	Strand:-
ACATCCAATACGTACAAATAGAATAGA
>Location:NODE_382453_length_1102_cov_120.509071	Coordinate:35	Reads:1	Hits:3	Allocated_reads:0.333333333333333	Strand:-
GAACATCCAATACGTACAAATAGAATAGA
>Location:NODE_382453_length_1102_cov_120.509071	Coordinate:35	Reads:3	Hits:3	Allocated_reads:1	Strand:-
TGAACATCCAATACGTACAAATAGAATAGA
>Location:NODE_382453_length_1102_cov_120.509071	Coordinate:35	Reads:1	Hits:1	Allocated_reads:1	Strand:-
TTGAACATCCAATACGTACAAATAGAATAGA
>Location:NODE_382453_length_1102_cov_120.509071	Coordinate:37	Reads:6	Hits:3	Allocated_reads:2	Strand:-
ACATCCAATACGTACAAATAGAATA
>Location:NODE_382453_length_1102_cov_120.509071	Coordinate:37	Reads:2	Hits:3	Allocated_reads:0.666666666666667	Strand:-
GAACATCCAATACGTACAAATAGAATA
>Location:NODE_382453_length_1102_cov_120.509071	Coordinate:37	Reads:16	Hits:1	Allocated_reads:16	Strand:+
TATTCTATTTGTACGTATTGGATGTTCAAA
>Location:NODE_382453_length_1102_cov_120.509071	Coordinate:37	Reads:1	Hits:3	Allocated_reads:0.333333333333333	Strand:-
TGAACATCCAATACGTACAAATAGAATT
>Location:NODE_382453_length_1102_cov_120.509071	Coordinate:38	Reads:1	Hits:3	Allocated_reads:0.333333333333333	Strand:-
AACATCCAATACGTACAAATAGAAT
>Location:NODE_382453_length_1102_cov_120.509071	Coordinate:38	Reads:1	Hits:3	Allocated_reads:0.333333333333333	Strand:-
ACATCCAATACGTACAAATAGAAG
>Location:NODE_382453_length_1102_cov_120.509071	Coordinate:38	Reads:32	Hits:3	Allocated_reads:10.6666666666667	Strand:-
ACATCCAATACGTACAAATAGAAT
>Location:NODE_382453_length_1102_cov_120.509071	Coordinate:38	Reads:4	Hits:1	Allocated_reads:4	Strand:+
ATTCTATTTGTACGTATTGGATGTTCAAA
>Location:NODE_382453_length_1102_cov_120.509071	Coordinate:38	Reads:6	Hits:3	Allocated_reads:2	Strand:-
GAACATCCAATACGTACAAATAGAAT
>Location:NODE_382453_length_1102_cov_120.509071	Coordinate:38	Reads:12	Hits:3	Allocated_reads:4	Strand:-
TGAACATCCAATACGTACAAATAGAAT
>Location:NODE_382453_length_1102_cov_120.509071	Coordinate:38	Reads:2	Hits:1	Allocated_reads:2	Strand:-
TTGAACATCCAATACGTACAAATAGAAT
>Location:NODE_382453_length_1102_cov_120.509071	Coordinate:38	Reads:2	Hits:1	Allocated_reads:2	Strand:-
TTTGAACATCCAATACGTACAAATAGAAT
>Location:NODE_382453_length_1102_cov_120.509071	Coordinate:39	Reads:1	Hits:3	Allocated_reads:0.333333333333333	Strand:+
TTCTATTTGTACGTATTGGATGTT
>Location:NODE_382453_length_1102_cov_120.509071	Coordinate:39	Reads:1	Hits:3	Allocated_reads:0.333333333333333	Strand:+
TTCTATTTGTACGTATTGGATGTTC
>Location:NODE_382453_length_1102_cov_120.509071	Coordinate:39	Reads:1	Hits:3	Allocated_reads:0.333333333333333	Strand:+
TTCTATTTGTACGTATTGGATGTTCA
>Location:NODE_382453_length_1102_cov_120.509071	Coordinate:39	Reads:39	Hits:1	Allocated_reads:39	Strand:+
TTCTATTTGTACGTATTGGATGTTCAAA
>Location:NODE_382453_length_1102_cov_120.509071	Coordinate:39	Reads:2	Hits:1	Allocated_reads:2	Strand:+
TTCTATTTGTACGTATTGGATGTTCAAAG
>Location:NODE_382453_length_1102_cov_120.509071	Coordinate:39	Reads:1	Hits:1	Allocated_reads:1	Strand:+
TTCTATTTGTACGTATTGGATGTTCAAAGGACAGA
>Location:NODE_382453_length_1102_cov_120.509071	Coordinate:40	Reads:1	Hits:1	Allocated_reads:1	Strand:+
TCTATTTGTACGTATTGGATGTTCAAA
>Location:NODE_382453_length_1102_cov_120.509071	Coordinate:40	Reads:3	Hits:3	Allocated_reads:1	Strand:-
TGAACATCCAATACGTACAAATAGA
>Location:NODE_382453_length_1102_cov_120.509071	Coordinate:42	Reads:1	Hits:1	Allocated_reads:1	Strand:-
CCTTTGAACATCCAATACGTACAAATT
>Location:NODE_382453_length_1102_cov_120.509071	Coordinate:42	Reads:1	Hits:1	Allocated_reads:1	Strand:-
CTGTCCTTTGAACATCCAATACGTACAAATT
>Location:NODE_382453_length_1102_cov_120.509071	Coordinate:42	Reads:1	Hits:1	Allocated_reads:1	Strand:+
TATTTGTACGTATTGGATGTTCAA
>Location:NODE_382453_length_1102_cov_120.509071	Coordinate:42	Reads:1	Hits:1	Allocated_reads:1	Strand:+
TATTTGTACGTATTGGATGTTCAAAGGAC
>Location:NODE_382453_length_1102_cov_120.509071	Coordinate:42	Reads:1	Hits:1	Allocated_reads:1	Strand:+
TATTTGTACGTATTGGATGTTCAAAGGACT
>Location:NODE_382453_length_1102_cov_120.509071	Coordinate:42	Reads:3	Hits:1	Allocated_reads:3	Strand:+
TATTTGTACGTATTGGATGTTCAAAGGACA
>Location:NODE_382453_length_1102_cov_120.509071	Coordinate:43	Reads:2	Hits:1	Allocated_reads:2	Strand:-
CCTTTGAACATCCAATACGTACAAAT
>Location:NODE_382453_length_1102_cov_120.509071	Coordinate:43	Reads:1	Hits:1	Allocated_reads:1	Strand:-
CTGTCCTTTGAACATCCAATACGTACAAAT
>Location:NODE_382453_length_1102_cov_120.509071	Coordinate:43	Reads:1	Hits:1	Allocated_reads:1	Strand:-
TGTCCTTTGAACATCCAATACGTACAAAT
>Location:NODE_382453_length_1102_cov_120.509071	Coordinate:44	Reads:1	Hits:1	Allocated_reads:1	Strand:-
CTGTCCTTTGAACATCCAATACGTACAAT
>Location:NODE_382453_length_1102_cov_120.509071	Coordinate:44	Reads:1	Hits:1	Allocated_reads:1	Strand:-
TCTGTCCTTTGAACATCCAATACGTACAAA
>Location:NODE_382453_length_1102_cov_120.509071	Coordinate:44	Reads:1	Hits:1	Allocated_reads:1	Strand:-
TGTCCTTTGAACATCCAATACGTACAAA
>Location:NODE_382453_length_1102_cov_120.509071	Coordinate:44	Reads:1	Hits:1	Allocated_reads:1	Strand:-
TTCTGTCCTTTGAACATCCAATACGTACATT
>Location:NODE_382453_length_1102_cov_120.509071	Coordinate:44	Reads:1	Hits:1	Allocated_reads:1	Strand:+
TTTGTACGTATTGGATGTTCAAAGG
>Location:NODE_382453_length_1102_cov_120.509071	Coordinate:44	Reads:6	Hits:1	Allocated_reads:6	Strand:+
TTTGTACGTATTGGATGTTCAAAGGACA
>Location:NODE_382453_length_1102_cov_120.509071	Coordinate:44	Reads:2	Hits:1	Allocated_reads:2	Strand:+
TTTGTACGTATTGGATGTTCAAAGGACAGA
>Location:NODE_382453_length_1102_cov_120.509071	Coordinate:45	Reads:1	Hits:1	Allocated_reads:1	Strand:-
GTCCTTTGAACATCCAATACGTACAA
>Location:NODE_382453_length_1102_cov_120.509071	Coordinate:45	Reads:4	Hits:1	Allocated_reads:4	Strand:+
TTGTACGTATTGGATGTTCAAAGGACA
>Location:NODE_382453_length_1102_cov_120.509071	Coordinate:45	Reads:3	Hits:1	Allocated_reads:3	Strand:+
TTGTACGTATTGGATGTTCAAAGGACAGA
>Location:NODE_382453_length_1102_cov_120.509071	Coordinate:46	Reads:1	Hits:1	Allocated_reads:1	Strand:+
TGTACGTATTGGATGTTCAAAGGA
>Location:NODE_382453_length_1102_cov_120.509071	Coordinate:46	Reads:2	Hits:1	Allocated_reads:2	Strand:+
TGTACGTATTGGATGTTCAAAGGACAGA
>Location:NODE_382453_length_1102_cov_120.509071	Coordinate:46	Reads:1	Hits:1	Allocated_reads:1	Strand:-
TTTTCTGTCCTTTGAACATCCAATACGTTTT
>Location:NODE_382453_length_1102_cov_120.509071	Coordinate:47	Reads:1	Hits:1	Allocated_reads:1	Strand:-
CTGTCCTTTGAACATCCAATACGTTT
>Location:NODE_382453_length_1102_cov_120.509071	Coordinate:48	Reads:16	Hits:1	Allocated_reads:16	Strand:+
TACGTATTGGATGTTCAAAGGACA
>Location:NODE_382453_length_1102_cov_120.509071	Coordinate:48	Reads:4	Hits:1	Allocated_reads:4	Strand:+
TACGTATTGGATGTTCAAAGGACAGAA
>Location:NODE_382453_length_1102_cov_120.509071	Coordinate:48	Reads:6	Hits:1	Allocated_reads:6	Strand:+
TACGTATTGGATGTTCAAAGGACAGAAAA
>Location:NODE_382453_length_1102_cov_120.509071	Coordinate:48	Reads:2	Hits:1	Allocated_reads:2	Strand:+
TACGTATTGGATGTTCAAAGGACAGAAAAA
>Location:NODE_382453_length_1102_cov_120.509071	Coordinate:48	Reads:1	Hits:1	Allocated_reads:1	Strand:+
TACGTATTGGATGTTCAAAGGACAGAAAAATA
>Location:NODE_382453_length_1102_cov_120.509071	Coordinate:48	Reads:1	Hits:1	Allocated_reads:1	Strand:+
TACGTATTGGATGTTCAAAGGACAGAAAAATATT
>Location:NODE_382453_length_1102_cov_120.509071	Coordinate:48	Reads:1	Hits:1	Allocated_reads:1	Strand:-
TTTTCTGTCCTTTGAACATCCAATACGTA
>Location:NODE_382453_length_1102_cov_120.509071	Coordinate:49	Reads:1	Hits:1	Allocated_reads:1	Strand:+
ACGTATTGGATGTTCAAAGGACAGAAAA
>Location:NODE_382453_length_1102_cov_120.509071	Coordinate:50	Reads:1	Hits:1	Allocated_reads:1	Strand:-
TCTGTCCTTTGAACATCCAATACT
>Location:NODE_382453_length_1102_cov_120.509071	Coordinate:52	Reads:4	Hits:1	Allocated_reads:4	Strand:+
TATTGGATGTTCAAAGGACAGAAAA
>Location:NODE_382453_length_1102_cov_120.509071	Coordinate:52	Reads:1	Hits:1	Allocated_reads:1	Strand:+
TATTGGATGTTCAAAGGACAGAAAAA
>Location:NODE_382453_length_1102_cov_120.509071	Coordinate:52	Reads:1	Hits:1	Allocated_reads:1	Strand:+
TATTGGATGTTCAAAGGACAGAAAAATA
>Location:NODE_382453_length_1102_cov_120.509071	Coordinate:54	Reads:1	Hits:1	Allocated_reads:1	Strand:-
TATTTTTCTGTCCTTTGAACATCCAA
>Location:NODE_382453_length_1102_cov_120.509071	Coordinate:54	Reads:1	Hits:1	Allocated_reads:1	Strand:+
TTGGATGTTCAAAGGACAGAAAAATATTCAAGT
>Location:NODE_382453_length_1102_cov_120.509071	Coordinate:55	Reads:1	Hits:1	Allocated_reads:1	Strand:+
TGGATGTTCAAAGGACAGAAAAATATT
>Location:NODE_382453_length_1102_cov_120.509071	Coordinate:55	Reads:4	Hits:1	Allocated_reads:4	Strand:+
TGGATGTTCAAAGGACAGAAAAATATTC
>Location:NODE_382453_length_1102_cov_120.509071	Coordinate:56	Reads:1	Hits:1	Allocated_reads:1	Strand:-
CTTGAATATTTTTCTGTCCTTTGAACATCC
>Location:NODE_382453_length_1102_cov_120.509071	Coordinate:56	Reads:1	Hits:1	Allocated_reads:1	Strand:-
TTGAATATTTTTCTGTCCTTTGAACAAAA
>Location:NODE_382453_length_1102_cov_120.509071	Coordinate:57	Reads:1	Hits:1	Allocated_reads:1	Strand:-
TTGAATATTTTTCTGTCCTTTGAACATC
>Location:NODE_382453_length_1102_cov_120.509071	Coordinate:58	Reads:1	Hits:1	Allocated_reads:1	Strand:-
AACTTGAATATTTTTCTGTCCTTTGAACAT
>Location:NODE_382453_length_1102_cov_120.509071	Coordinate:59	Reads:1	Hits:1	Allocated_reads:1	Strand:-
AACTTGAATATTTTTCTGTCCTTTGAACT
>Location:NODE_382453_length_1102_cov_120.509071	Coordinate:59	Reads:1	Hits:1	Allocated_reads:1	Strand:+
TGTTCAAAGGACAGAAAAATATTCAAGTTTT
>Location:NODE_382453_length_1102_cov_120.509071	Coordinate:60	Reads:1	Hits:1	Allocated_reads:1	Strand:-
AACTTGAATATTTTTCTGTCCTTTGAAC
>Location:NODE_382453_length_1102_cov_120.509071	Coordinate:60	Reads:1	Hits:1	Allocated_reads:1	Strand:-
CTTGAATATTTTTCTGTCCTTTGAAC
>Location:NODE_382453_length_1102_cov_120.509071	Coordinate:60	Reads:2	Hits:1	Allocated_reads:2	Strand:+
GTTCAAAGGACAGAAAAATATTCAAGTTT
>Location:NODE_382453_length_1102_cov_120.509071	Coordinate:61	Reads:2	Hits:1	Allocated_reads:2	Strand:+
TTCAAAGGACAGAAAAATATTCAAGTTT
>Location:NODE_382453_length_1102_cov_120.509071	Coordinate:62	Reads:1	Hits:1	Allocated_reads:1	Strand:-
AACTTGAATATTTTTCTGTCCTTTGA
>Location:NODE_382453_length_1102_cov_120.509071	Coordinate:62	Reads:1	Hits:1	Allocated_reads:1	Strand:+
TCAAAGGACAGAAAAATATTCAAGT
>Location:NODE_382453_length_1102_cov_120.509071	Coordinate:62	Reads:2	Hits:1	Allocated_reads:2	Strand:+
TCAAAGGACAGAAAAATATTCAAGTT
>Location:NODE_382453_length_1102_cov_120.509071	Coordinate:62	Reads:1	Hits:1	Allocated_reads:1	Strand:+
TCAAAGGACAGAAAAATATTCAAGTTT
>Location:NODE_382453_length_1102_cov_120.509071	Coordinate:62	Reads:3	Hits:1	Allocated_reads:3	Strand:+
TCAAAGGACAGAAAAATATTCAAGTTTT
>Location:NODE_382453_length_1102_cov_120.509071	Coordinate:62	Reads:2	Hits:1	Allocated_reads:2	Strand:+
TCAAAGGACAGAAAAATATTCAAGTTTTT
>Location:NODE_382453_length_1102_cov_120.509071	Coordinate:62	Reads:1	Hits:1	Allocated_reads:1	Strand:+
TCAAAGGACAGAAAAATATTCAAGTTTTTT
>Location:NODE_382453_length_1102_cov_120.509071	Coordinate:63	Reads:1	Hits:1	Allocated_reads:1	Strand:-
AACTTGAATATTTTTCTGTCCTTTG
>Location:NODE_382453_length_1102_cov_120.509071	Coordinate:63	Reads:1	Hits:1	Allocated_reads:1	Strand:+
CAAAGGACAGAAAAATATTCAAGTTT
>Location:NODE_382453_length_1102_cov_120.509071	Coordinate:63	Reads:1	Hits:1	Allocated_reads:1	Strand:+
CAAAGGACAGAAAAATATTCAAGTTTTT
>Location:NODE_382453_length_1102_cov_120.509071	Coordinate:65	Reads:1	Hits:1	Allocated_reads:1	Strand:-
AAAACTTGAATATTTTTCTGTCCTT
>Location:NODE_382453_length_1102_cov_120.509071	Coordinate:65	Reads:1	Hits:1	Allocated_reads:1	Strand:+
AAGGACAGAAAAATATTCAAGTTTTTTG
>Location:NODE_382453_length_1102_cov_120.509071	Coordinate:66	Reads:2	Hits:1	Allocated_reads:2	Strand:-
AAAAACTTGAATATTTTTCTGTCCT
>Location:NODE_382453_length_1102_cov_120.509071	Coordinate:66	Reads:1	Hits:1	Allocated_reads:1	Strand:-
AAAACTTGAATATTTTTCTGTCCT
>Location:NODE_382453_length_1102_cov_120.509071	Coordinate:69	Reads:4	Hits:1	Allocated_reads:4	Strand:-
AATCTGACAAAAAACTTGAATATTTTTCTGT
>Location:NODE_382453_length_1102_cov_120.509071	Coordinate:69	Reads:9	Hits:1	Allocated_reads:9	Strand:-
ATCTGACAAAAAACTTGAATATTTTTCTGT
>Location:NODE_382453_length_1102_cov_120.509071	Coordinate:69	Reads:1	Hits:1	Allocated_reads:1	Strand:-
CTGACAAAAAACTTGAATATTTTTCTGT
>Location:NODE_382453_length_1102_cov_120.509071	Coordinate:69	Reads:2	Hits:1	Allocated_reads:2	Strand:-
GAATCTGACAAAAAACTTGAATATTTTTCTGT
>Location:NODE_382453_length_1102_cov_120.509071	Coordinate:69	Reads:14	Hits:1	Allocated_reads:14	Strand:-
TCTGACAAAAAACTTGAATATTTTTCTGT
>Location:NODE_382453_length_1102_cov_120.509071	Coordinate:70	Reads:1	Hits:1	Allocated_reads:1	Strand:-
CTGACAAAAAACTTGAATATTTTTCTG
>Location:NODE_382453_length_1102_cov_120.509071	Coordinate:70	Reads:1	Hits:1	Allocated_reads:1	Strand:-
TGAATCTGACAAAAAACTTGAATATTTTTCTG
>Location:NODE_382453_length_1102_cov_120.509071	Coordinate:71	Reads:1	Hits:1	Allocated_reads:1	Strand:-
ATCTGACAAAAAACTTGAATATTTTTCT
>Location:NODE_382453_length_1102_cov_120.509071	Coordinate:71	Reads:1	Hits:1	Allocated_reads:1	Strand:-
TCTGACAAAAAACTTGAATATTTTTCT
>Location:NODE_382453_length_1102_cov_120.509071	Coordinate:71	Reads:1	Hits:1	Allocated_reads:1	Strand:-
TGAATCTGACAAAAAACTTGAATATTTTTTT
>Location:NODE_382453_length_1102_cov_120.509071	Coordinate:72	Reads:1	Hits:1	Allocated_reads:1	Strand:-
AATCTGACAAAAAACTTGAATATTTTTT
>Location:NODE_382453_length_1102_cov_120.509071	Coordinate:72	Reads:1	Hits:1	Allocated_reads:1	Strand:-
GAATCTGACAAAAAACTTGAATATTTTTC
>Location:NODE_382453_length_1102_cov_120.509071	Coordinate:72	Reads:2	Hits:1	Allocated_reads:2	Strand:-
TGAATCTGACAAAAAACTTGAATATTTTTC
>Location:NODE_382453_length_1102_cov_120.509071	Coordinate:73	Reads:5	Hits:1	Allocated_reads:5	Strand:-
AATCTGACAAAAAACTTGAATATTTTT
>Location:NODE_382453_length_1102_cov_120.509071	Coordinate:73	Reads:3	Hits:1	Allocated_reads:3	Strand:-
ATCTGACAAAAAACTTGAATATTTTT
>Location:NODE_382453_length_1102_cov_120.509071	Coordinate:73	Reads:1	Hits:1	Allocated_reads:1	Strand:-
CTGAATCTGACAAAAAACTTGAATATTTTT
>Location:NODE_382453_length_1102_cov_120.509071	Coordinate:73	Reads:1	Hits:1	Allocated_reads:1	Strand:-
CTGACAAAAAACTTGAATATTTTT
>Location:NODE_382453_length_1102_cov_120.509071	Coordinate:73	Reads:21	Hits:1	Allocated_reads:21	Strand:-
GAATCTGACAAAAAACTTGAATATTTTT
>Location:NODE_382453_length_1102_cov_120.509071	Coordinate:73	Reads:10	Hits:1	Allocated_reads:10	Strand:-
TCTGACAAAAAACTTGAATATTTTT
>Location:NODE_382453_length_1102_cov_120.509071	Coordinate:73	Reads:3	Hits:1	Allocated_reads:3	Strand:-
TGAATCTGACAAAAAACTTGAATATTTTT
>Location:NODE_382453_length_1102_cov_120.509071	Coordinate:74	Reads:1	Hits:1	Allocated_reads:1	Strand:-
CGACTGAATCTGACAAAAAACTTGAATATTTT
>Location:NODE_382453_length_1102_cov_120.509071	Coordinate:74	Reads:6	Hits:1	Allocated_reads:6	Strand:-
CTGAATCTGACAAAAAACTTGAATATTTT
>Location:NODE_382453_length_1102_cov_120.509071	Coordinate:74	Reads:7	Hits:1	Allocated_reads:7	Strand:-
GAATCTGACAAAAAACTTGAATATTTT
>Location:NODE_382453_length_1102_cov_120.509071	Coordinate:74	Reads:2	Hits:1	Allocated_reads:2	Strand:-
TGAATCTGACAAAAAACTTGAATATTTT
>Location:NODE_382453_length_1102_cov_120.509071	Coordinate:75	Reads:1	Hits:1	Allocated_reads:1	Strand:+
AAATATTCAAGTTTTTTGTCAGAT
>Location:NODE_382453_length_1102_cov_120.509071	Coordinate:75	Reads:1	Hits:1	Allocated_reads:1	Strand:+
AAATATTCAAGTTTTTTGTCAGATT
>Location:NODE_382453_length_1102_cov_120.509071	Coordinate:75	Reads:1	Hits:1	Allocated_reads:1	Strand:-
AGCGACTGAATCTGACAAAAAACTTGAATATTT
>Location:NODE_382453_length_1102_cov_120.509071	Coordinate:75	Reads:1	Hits:1	Allocated_reads:1	Strand:-
ATCTGACAAAAAACTTGAATATTT
>Location:NODE_382453_length_1102_cov_120.509071	Coordinate:75	Reads:1	Hits:1	Allocated_reads:1	Strand:-
CTGAATCTGACAAAAAACTTGAATTTTT
>Location:NODE_382453_length_1102_cov_120.509071	Coordinate:75	Reads:3	Hits:1	Allocated_reads:3	Strand:-
CTGAATCTGACAAAAAACTTGAATATTT
>Location:NODE_382453_length_1102_cov_120.509071	Coordinate:75	Reads:3	Hits:1	Allocated_reads:3	Strand:-
GAATCTGACAAAAAACTTGAATATTT
>Location:NODE_382453_length_1102_cov_120.509071	Coordinate:76	Reads:1	Hits:1	Allocated_reads:1	Strand:+
AATATTCAAGTTTTTTGTCAGATTCAGT
>Location:NODE_382453_length_1102_cov_120.509071	Coordinate:76	Reads:1	Hits:1	Allocated_reads:1	Strand:-
AATCTGACAAAAAACTTGAATATT
>Location:NODE_382453_length_1102_cov_120.509071	Coordinate:76	Reads:3	Hits:1	Allocated_reads:3	Strand:-
CTGAATCTGACAAAAAACTTGAATATT
>Location:NODE_382453_length_1102_cov_120.509071	Coordinate:77	Reads:1	Hits:1	Allocated_reads:1	Strand:+
ATATTCAAGTTTTTTGTCAGATTCAGT
>Location:NODE_382453_length_1102_cov_120.509071	Coordinate:77	Reads:1	Hits:1	Allocated_reads:1	Strand:-
GAATCTGACAAAAAACTTGAATAT
>Location:NODE_382453_length_1102_cov_120.509071	Coordinate:78	Reads:1	Hits:1	Allocated_reads:1	Strand:-
AGCGACTGAATCTGACAAAAAACTTGAATA
>Location:NODE_382453_length_1102_cov_120.509071	Coordinate:78	Reads:1	Hits:1	Allocated_reads:1	Strand:+
TATTCAAGTTTTTTGTCAGATTCAG
>Location:NODE_382453_length_1102_cov_120.509071	Coordinate:78	Reads:10	Hits:1	Allocated_reads:10	Strand:+
TATTCAAGTTTTTTGTCAGATTCAGT
>Location:NODE_382453_length_1102_cov_120.509071	Coordinate:78	Reads:8	Hits:1	Allocated_reads:8	Strand:+
TATTCAAGTTTTTTGTCAGATTCAGTC
>Location:NODE_382453_length_1102_cov_120.509071	Coordinate:78	Reads:1	Hits:1	Allocated_reads:1	Strand:+
TATTCAAGTTTTTTGTCAGATTCAGTCC
>Location:NODE_382453_length_1102_cov_120.509071	Coordinate:78	Reads:6	Hits:1	Allocated_reads:6	Strand:+
TATTCAAGTTTTTTGTCAGATTCAGTCGC
>Location:NODE_382453_length_1102_cov_120.509071	Coordinate:78	Reads:18	Hits:1	Allocated_reads:18	Strand:+
TATTCAAGTTTTTTGTCAGATTCAGTCGCT
>Location:NODE_382453_length_1102_cov_120.509071	Coordinate:78	Reads:1	Hits:1	Allocated_reads:1	Strand:+
TATTCAAGTTTTTTGTCAGATTCAGTCGCTT
>Location:NODE_382453_length_1102_cov_120.509071	Coordinate:79	Reads:1	Hits:1	Allocated_reads:1	Strand:+
ATTCAAGTTTTTTGTCAGATTCAGTCGC
>Location:NODE_382453_length_1102_cov_120.509071	Coordinate:79	Reads:1	Hits:1	Allocated_reads:1	Strand:+
ATTCAAGTTTTTTGTCAGATTCAGTCGCT
>Location:NODE_382453_length_1102_cov_120.509071	Coordinate:79	Reads:1	Hits:1	Allocated_reads:1	Strand:-
GACTGAATCTGACAAAAAACTTGAAT
>Location:NODE_382453_length_1102_cov_120.509071	Coordinate:80	Reads:1	Hits:1	Allocated_reads:1	Strand:-
AAGCGACTGAATCTGACAAAAAACTTGAA
>Location:NODE_382453_length_1102_cov_120.509071	Coordinate:80	Reads:3	Hits:1	Allocated_reads:3	Strand:+
TTCAAGTTTTTTGTCAGATTCAGT
>Location:NODE_382453_length_1102_cov_120.509071	Coordinate:80	Reads:2	Hits:1	Allocated_reads:2	Strand:+
TTCAAGTTTTTTGTCAGATTCAGTC
>Location:NODE_382453_length_1102_cov_120.509071	Coordinate:80	Reads:1	Hits:1	Allocated_reads:1	Strand:+
TTCAAGTTTTTTGTCAGATTCAGTCG
>Location:NODE_382453_length_1102_cov_120.509071	Coordinate:80	Reads:3	Hits:1	Allocated_reads:3	Strand:+
TTCAAGTTTTTTGTCAGATTCAGTCGC
>Location:NODE_382453_length_1102_cov_120.509071	Coordinate:80	Reads:11	Hits:1	Allocated_reads:11	Strand:+
TTCAAGTTTTTTGTCAGATTCAGTCGCT
>Location:NODE_382453_length_1102_cov_120.509071	Coordinate:80	Reads:1	Hits:1	Allocated_reads:1	Strand:+
TTCAAGTTTTTTGTCAGATTCAGTCGCTT
>Location:NODE_382453_length_1102_cov_120.509071	Coordinate:80	Reads:4	Hits:1	Allocated_reads:4	Strand:+
TTCAAGTTTTTTGTCAGATTCAGTCGCTTA
>Location:NODE_382453_length_1102_cov_120.509071	Coordinate:81	Reads:2	Hits:1	Allocated_reads:2	Strand:-
AGCGACTGAATCTGACAAAAAACTTGA
>Location:NODE_382453_length_1102_cov_120.509071	Coordinate:81	Reads:3	Hits:1	Allocated_reads:3	Strand:+
TCAAGTTTTTTGTCAGATTCAGTC
>Location:NODE_382453_length_1102_cov_120.509071	Coordinate:81	Reads:1	Hits:1	Allocated_reads:1	Strand:+
TCAAGTTTTTTGTCAGATTCAGTCT
>Location:NODE_382453_length_1102_cov_120.509071	Coordinate:81	Reads:1	Hits:1	Allocated_reads:1	Strand:+
TCAAGTTTTTTGTCAGATTCAGTCGC
>Location:NODE_382453_length_1102_cov_120.509071	Coordinate:81	Reads:1	Hits:1	Allocated_reads:1	Strand:+
TCAAGTTTTTTGTCAGATTCAGTCGCG
>Location:NODE_382453_length_1102_cov_120.509071	Coordinate:81	Reads:9	Hits:1	Allocated_reads:9	Strand:+
TCAAGTTTTTTGTCAGATTCAGTCGCT
>Location:NODE_382453_length_1102_cov_120.509071	Coordinate:81	Reads:5	Hits:1	Allocated_reads:5	Strand:+
TCAAGTTTTTTGTCAGATTCAGTCGCTTA
>Location:NODE_382453_length_1102_cov_120.509071	Coordinate:81	Reads:1	Hits:1	Allocated_reads:1	Strand:+
TCAAGTTTTTTGTCAGATTCAGTCGCTTATG
>Location:NODE_382453_length_1102_cov_120.509071	Coordinate:82	Reads:1	Hits:1	Allocated_reads:1	Strand:-
AGCGACTGAATCTGACAAAAAACTTG
>Location:NODE_382453_length_1102_cov_120.509071	Coordinate:83	Reads:2	Hits:1	Allocated_reads:2	Strand:-
AAGCGACTGAATCTGACAAAAAACTT
>Location:NODE_382453_length_1102_cov_120.509071	Coordinate:83	Reads:3	Hits:1	Allocated_reads:3	Strand:-
AAGCGACTGAATCTGACAAAAAAACT
>Location:NODE_382453_length_1102_cov_120.509071	Coordinate:83	Reads:3	Hits:1	Allocated_reads:3	Strand:-
AGCGACTGAATCTGACAAAAAAACT
>Location:NODE_382453_length_1102_cov_120.509071	Coordinate:83	Reads:1	Hits:1	Allocated_reads:1	Strand:-
ATAAGCGACTGAATCTGACAAAAAACTT
>Location:NODE_382453_length_1102_cov_120.509071	Coordinate:83	Reads:1	Hits:1	Allocated_reads:1	Strand:-
CATAAGCGACTGAATCTGACAAAAAACTT
>Location:NODE_382453_length_1102_cov_120.509071	Coordinate:84	Reads:1	Hits:1	Allocated_reads:1	Strand:-
AAGCGACTGAATCTGACAAAAAAAC
>Location:NODE_382453_length_1102_cov_120.509071	Coordinate:84	Reads:3	Hits:1	Allocated_reads:3	Strand:-
AAGCGACTGAATCTGACAAAAAACT
>Location:NODE_382453_length_1102_cov_120.509071	Coordinate:84	Reads:5	Hits:1	Allocated_reads:5	Strand:-
AGCGACTGAATCTGACAAAAAACT
>Location:NODE_382453_length_1102_cov_120.509071	Coordinate:84	Reads:1	Hits:1	Allocated_reads:1	Strand:+
AGTTTTTTGTCAGATTCAGTCGCTTATG
>Location:NODE_382453_length_1102_cov_120.509071	Coordinate:84	Reads:5	Hits:1	Allocated_reads:5	Strand:-
TAAGCGACTGAATCTGACAAAAAACT
>Location:NODE_382453_length_1102_cov_120.509071	Coordinate:85	Reads:3	Hits:1	Allocated_reads:3	Strand:-
TAAGCGACTGAATCTGACAAAAAAC
>Location:NODE_382453_length_1102_cov_120.509071	Coordinate:86	Reads:1	Hits:1	Allocated_reads:1	Strand:+
TTTTTTGTCAGATTCAGTCGCTTA
>Location:NODE_382453_length_1102_cov_120.509071	Coordinate:86	Reads:3	Hits:1	Allocated_reads:3	Strand:+
TTTTTTGTCAGATTCAGTCGCTTATGTC
>Location:NODE_382453_length_1102_cov_120.509071	Coordinate:87	Reads:1	Hits:1	Allocated_reads:1	Strand:+
TTTTTGTCAGATTCAGTCGCTTATG
>Location:NODE_382453_length_1102_cov_120.509071	Coordinate:87	Reads:1	Hits:1	Allocated_reads:1	Strand:+
TTTTTGTCAGATTCAGTCGCTTATGT
>Location:NODE_382453_length_1102_cov_120.509071	Coordinate:87	Reads:15	Hits:1	Allocated_reads:15	Strand:+
TTTTTGTCAGATTCAGTCGCTTATGTC
>Location:NODE_382453_length_1102_cov_120.509071	Coordinate:87	Reads:3	Hits:1	Allocated_reads:3	Strand:+
TTTTTGTCAGATTCAGTCGCTTATGTCAC
>Location:NODE_382453_length_1102_cov_120.509071	Coordinate:87	Reads:3	Hits:1	Allocated_reads:3	Strand:+
TTTTTGTCAGATTCAGTCGCTTATGTCACA
>Location:NODE_382453_length_1102_cov_120.509071	Coordinate:88	Reads:4	Hits:1	Allocated_reads:4	Strand:+
TTTTGTCAGATTCAGTCGCTTATG
>Location:NODE_382453_length_1102_cov_120.509071	Coordinate:88	Reads:1	Hits:1	Allocated_reads:1	Strand:+
TTTTGTCAGATTCAGTCGCTTATGA
>Location:NODE_382453_length_1102_cov_120.509071	Coordinate:88	Reads:5	Hits:1	Allocated_reads:5	Strand:+
TTTTGTCAGATTCAGTCGCTTATGT
>Location:NODE_382453_length_1102_cov_120.509071	Coordinate:88	Reads:1	Hits:1	Allocated_reads:1	Strand:+
TTTTGTCAGATTCAGTCGCCTATGTC
>Location:NODE_382453_length_1102_cov_120.509071	Coordinate:88	Reads:39	Hits:1	Allocated_reads:39	Strand:+
TTTTGTCAGATTCAGTCGCTTATGTC
>Location:NODE_382453_length_1102_cov_120.509071	Coordinate:88	Reads:1	Hits:1	Allocated_reads:1	Strand:+
TTTTGTCAGATTCAGTCGCTTATGTCG
>Location:NODE_382453_length_1102_cov_120.509071	Coordinate:88	Reads:2	Hits:1	Allocated_reads:2	Strand:+
TTTTGTCAGATTCAGTCGCTTATGTCT
>Location:NODE_382453_length_1102_cov_120.509071	Coordinate:88	Reads:11	Hits:1	Allocated_reads:11	Strand:+
TTTTGTCAGATTCAGTCGCTTATGTCAC
>Location:NODE_382453_length_1102_cov_120.509071	Coordinate:88	Reads:1	Hits:1	Allocated_reads:1	Strand:+
TTTTGTCAGATTCAGTCGCTTATGTCACA
>Location:NODE_382453_length_1102_cov_120.509071	Coordinate:88	Reads:2	Hits:1	Allocated_reads:2	Strand:+
TTTTGTCAGATTCAGTCGCTTATGTCACT
>Location:NODE_382453_length_1102_cov_120.509071	Coordinate:88	Reads:1	Hits:1	Allocated_reads:1	Strand:+
TTTTGTCAGATTCAGTCGCTTATGTCACAC
>Location:NODE_382453_length_1102_cov_120.509071	Coordinate:89	Reads:1	Hits:1	Allocated_reads:1	Strand:-
GTGTGACATAAGCGACTGAATCTGACTTT
>Location:NODE_382453_length_1102_cov_120.509071	Coordinate:89	Reads:1	Hits:1	Allocated_reads:1	Strand:-
TGTGTGACATAAGCGACTGAATCTGACAAA
>Location:NODE_382453_length_1102_cov_120.509071	Coordinate:89	Reads:2	Hits:1	Allocated_reads:2	Strand:+
TTTGTCAGATTCAGTCGCTTATGT
>Location:NODE_382453_length_1102_cov_120.509071	Coordinate:89	Reads:25	Hits:1	Allocated_reads:25	Strand:+
TTTGTCAGATTCAGTCGCTTATGTC
>Location:NODE_382453_length_1102_cov_120.509071	Coordinate:89	Reads:1	Hits:1	Allocated_reads:1	Strand:+
TTTGTCAGATTCAGTCGCTTATGTCA
>Location:NODE_382453_length_1102_cov_120.509071	Coordinate:89	Reads:3	Hits:1	Allocated_reads:3	Strand:+
TTTGTCAGATTCAGTCGCTTATGTCAC
>Location:NODE_382453_length_1102_cov_120.509071	Coordinate:89	Reads:4	Hits:1	Allocated_reads:4	Strand:+
TTTGTCAGATTCAGTCGCTTATGTCACA
>Location:NODE_382453_length_1102_cov_120.509071	Coordinate:89	Reads:1	Hits:1	Allocated_reads:1	Strand:+
TTTGTCAGATTCAGTCGCTTATGTCACAC
>Location:NODE_382453_length_1102_cov_120.509071	Coordinate:89	Reads:1	Hits:1	Allocated_reads:1	Strand:+
TTTGTCAGATTCAGTCGCTTATGTCACACA
>Location:NODE_382453_length_1102_cov_120.509071	Coordinate:89	Reads:1	Hits:1	Allocated_reads:1	Strand:+
TTTGTCAGATTCAGTCGCTTATGTCACACAC
>Location:NODE_382453_length_1102_cov_120.509071	Coordinate:90	Reads:1	Hits:1	Allocated_reads:1	Strand:-
GACATAAGCGACTGAATCTGACAA
>Location:NODE_382453_length_1102_cov_120.509071	Coordinate:90	Reads:1	Hits:1	Allocated_reads:1	Strand:+
TTGTCAGATTCAGTCGCTTATGTA
>Location:NODE_382453_length_1102_cov_120.509071	Coordinate:90	Reads:22	Hits:1	Allocated_reads:22	Strand:+
TTGTCAGATTCAGTCGCTTATGTC
>Location:NODE_382453_length_1102_cov_120.509071	Coordinate:90	Reads:3	Hits:1	Allocated_reads:3	Strand:+
TTGTCAGATTCAGTCGCTTATGTCA
>Location:NODE_382453_length_1102_cov_120.509071	Coordinate:90	Reads:7	Hits:1	Allocated_reads:7	Strand:+
TTGTCAGATTCAGTCGCTTATGTCAC
>Location:NODE_382453_length_1102_cov_120.509071	Coordinate:90	Reads:2	Hits:1	Allocated_reads:2	Strand:+
TTGTCAGATTCAGTCGCTTATGTCACACA
>Location:NODE_382453_length_1102_cov_120.509071	Coordinate:90	Reads:1	Hits:1	Allocated_reads:1	Strand:+
TTGTCAGATTCAGTCGCTTATGTCACACACA
>Location:NODE_382453_length_1102_cov_120.509071	Coordinate:91	Reads:1	Hits:1	Allocated_reads:1	Strand:-
GTGTGTGACATAAGCGACTGAATCTGACT
>Location:NODE_382453_length_1102_cov_120.509071	Coordinate:91	Reads:1	Hits:1	Allocated_reads:1	Strand:-
TCCATGTGTGTGACATAAGCGACTGAATCTGACA
>Location:NODE_382453_length_1102_cov_120.509071	Coordinate:91	Reads:1	Hits:1	Allocated_reads:1	Strand:+
TGTCAGATTCAGTCGCTTATGTCTT
>Location:NODE_382453_length_1102_cov_120.509071	Coordinate:91	Reads:12	Hits:1	Allocated_reads:12	Strand:+
TGTCAGATTCAGTCGCTTATGTCAC
>Location:NODE_382453_length_1102_cov_120.509071	Coordinate:91	Reads:2	Hits:1	Allocated_reads:2	Strand:+
TGTCAGATTCAGTCGCTTATGTCACA
>Location:NODE_382453_length_1102_cov_120.509071	Coordinate:91	Reads:4	Hits:1	Allocated_reads:4	Strand:+
TGTCAGATTCAGTCGCTTATGTCACAC
>Location:NODE_382453_length_1102_cov_120.509071	Coordinate:91	Reads:6	Hits:1	Allocated_reads:6	Strand:+
TGTCAGATTCAGTCGCTTATGTCACACA
>Location:NODE_382453_length_1102_cov_120.509071	Coordinate:91	Reads:1	Hits:1	Allocated_reads:1	Strand:+
TGTCAGATTCAGTCGCTTATGTCACACAC
>Location:NODE_382453_length_1102_cov_120.509071	Coordinate:92	Reads:1	Hits:1	Allocated_reads:1	Strand:+
GTCAGATTCAGTCGCTTATGTCACACACA
>Location:NODE_382453_length_1102_cov_120.509071	Coordinate:92	Reads:2	Hits:1	Allocated_reads:2	Strand:-
GTGTGACATAAGCGACTGAATCTGAC
>Location:NODE_382453_length_1102_cov_120.509071	Coordinate:92	Reads:1	Hits:1	Allocated_reads:1	Strand:-
GTGTGTGACATAAGCGACTGAATCTGAC
>Location:NODE_382453_length_1102_cov_120.509071	Coordinate:93	Reads:1	Hits:1	Allocated_reads:1	Strand:+
TCAGATTCAGTCGCTTATGTCACA
>Location:NODE_382453_length_1102_cov_120.509071	Coordinate:93	Reads:1	Hits:1	Allocated_reads:1	Strand:+
TCAGATTCAGTCGCTTATGTCACT
>Location:NODE_382453_length_1102_cov_120.509071	Coordinate:93	Reads:2	Hits:1	Allocated_reads:2	Strand:+
TCAGATTCAGTCGCTTATGTCACAC
>Location:NODE_382453_length_1102_cov_120.509071	Coordinate:93	Reads:1	Hits:1	Allocated_reads:1	Strand:+
TCAGATTCAGTCGCTTATGTCACACA
>Location:NODE_382453_length_1102_cov_120.509071	Coordinate:93	Reads:4	Hits:1	Allocated_reads:4	Strand:+
TCAGATTCAGTCGCTTATGTCACACAC
>Location:NODE_382453_length_1102_cov_120.509071	Coordinate:93	Reads:2	Hits:1	Allocated_reads:2	Strand:+
TCAGATTCAGTCGCTTATGTCACACACA
>Location:NODE_382453_length_1102_cov_120.509071	Coordinate:93	Reads:1	Hits:1	Allocated_reads:1	Strand:+
TCAGATTCAGTCGCTTATGTCACACACAT
>Location:NODE_382453_length_1102_cov_120.509071	Coordinate:94	Reads:1	Hits:1	Allocated_reads:1	Strand:+
CAGATTCAGTCGCTTATGTCACACA
>Location:NODE_382453_length_1102_cov_120.509071	Coordinate:94	Reads:4	Hits:1	Allocated_reads:4	Strand:-
GTGTGACATAAGCGACTGAATCTG
>Location:NODE_382453_length_1102_cov_120.509071	Coordinate:95	Reads:1	Hits:1	Allocated_reads:1	Strand:+
AGATTCAGTCGCTTATGTCACACACATG
>Location:NODE_382453_length_1102_cov_120.509071	Coordinate:95	Reads:1	Hits:1	Allocated_reads:1	Strand:-
ATGTGTGTGACATAAGCGACTGAATCT
>Location:NODE_382453_length_1102_cov_120.509071	Coordinate:95	Reads:3	Hits:1	Allocated_reads:3	Strand:-
CATGTGTGTGACATAAGCGACTGAATCT
>Location:NODE_382453_length_1102_cov_120.509071	Coordinate:95	Reads:2	Hits:1	Allocated_reads:2	Strand:-
TGTGTGACATAAGCGACTGAATCT
>Location:NODE_382453_length_1102_cov_120.509071	Coordinate:96	Reads:1	Hits:1	Allocated_reads:1	Strand:-
CATGTGTGTGACATAAGCGACTGAATT
>Location:NODE_382453_length_1102_cov_120.509071	Coordinate:96	Reads:1	Hits:1	Allocated_reads:1	Strand:+
GATTCAGTCGCTTATGTCACACACATGGA
>Location:NODE_382453_length_1102_cov_120.509071	Coordinate:96	Reads:1	Hits:1	Allocated_reads:1	Strand:-
GTGTGTGACATAAGCGACTGAATC
>Location:NODE_382453_length_1102_cov_120.509071	Coordinate:97	Reads:1	Hits:1	Allocated_reads:1	Strand:+
ATTCAGTCGCTTATGTCACACACATGGAAGA
>Location:NODE_382453_length_1102_cov_120.509071	Coordinate:97	Reads:1	Hits:1	Allocated_reads:1	Strand:-
TGTGTGTGACATAAGCGACTGAAT
>Location:NODE_382453_length_1102_cov_120.509071	Coordinate:98	Reads:1	Hits:1	Allocated_reads:1	Strand:+
TTCAGTCGCTTATGTCACACACAT
>Location:NODE_382453_length_1102_cov_120.509071	Coordinate:98	Reads:3	Hits:1	Allocated_reads:3	Strand:+
TTCAGTCGCTTATGTCACACACATG
>Location:NODE_382453_length_1102_cov_120.509071	Coordinate:98	Reads:2	Hits:1	Allocated_reads:2	Strand:+
TTCAGTCGCTTATGTCACACACATGG
>Location:NODE_382453_length_1102_cov_120.509071	Coordinate:98	Reads:5	Hits:1	Allocated_reads:5	Strand:+
TTCAGTCGCTTATGTCACACACATGGA
>Location:NODE_382453_length_1102_cov_120.509071	Coordinate:98	Reads:2	Hits:1	Allocated_reads:2	Strand:+
TTCAGTCGCTTATGTCACACACATGGAA
>Location:NODE_382453_length_1102_cov_120.509071	Coordinate:98	Reads:5	Hits:1	Allocated_reads:5	Strand:+
TTCAGTCGCTTATGTCACACACATGGAAGA
>Location:NODE_382453_length_1102_cov_120.509071	Coordinate:99	Reads:1	Hits:1	Allocated_reads:1	Strand:+
TCAGTCGCTTATGTCACACACATG
>Location:NODE_382453_length_1102_cov_120.509071	Coordinate:99	Reads:1	Hits:1	Allocated_reads:1	Strand:+
TCAGTCGCTTATGTCACACACATGGAA
>Location:NODE_382453_length_1102_cov_120.509071	Coordinate:99	Reads:1	Hits:1	Allocated_reads:1	Strand:+
TCAGTCGCTTATGTCACACACATGGAAGAG
>Location:NODE_382453_length_1102_cov_120.509071	Coordinate:100	Reads:1	Hits:1	Allocated_reads:1	Strand:+
CAGTCGCTTATGTCACACACATGGA
>Location:NODE_382453_length_1102_cov_120.509071	Coordinate:100	Reads:1	Hits:1	Allocated_reads:1	Strand:+
CAGTCGCTTATGTCACACACATGGAAGAG
>Location:NODE_382453_length_1102_cov_120.509071	Coordinate:100	Reads:3	Hits:1	Allocated_reads:3	Strand:-
TCCATGTGTGTGACATAAGCGACTG
>Location:NODE_382453_length_1102_cov_120.509071	Coordinate:101	Reads:2	Hits:1	Allocated_reads:2	Strand:-
CTCTTCCATGTGTGTGACATAAGCGACT
>Location:NODE_382453_length_1102_cov_120.509071	Coordinate:101	Reads:2	Hits:1	Allocated_reads:2	Strand:-
CTTCCATGTGTGTGACATAAGCGACT
>Location:NODE_382453_length_1102_cov_120.509071	Coordinate:101	Reads:14	Hits:1	Allocated_reads:14	Strand:-
TCCATGTGTGTGACATAAGCGACT
>Location:NODE_382453_length_1102_cov_120.509071	Coordinate:101	Reads:1	Hits:1	Allocated_reads:1	Strand:-
TCTCTTCCATGTGTGTGACATAAGCGACT
>Location:NODE_382453_length_1102_cov_120.509071	Coordinate:101	Reads:5	Hits:1	Allocated_reads:5	Strand:-
TCTTCCATGTGTGTGACATAAGCGACT
>Location:NODE_382453_length_1102_cov_120.509071	Coordinate:101	Reads:2	Hits:1	Allocated_reads:2	Strand:-
TTCCATGTGTGTGACATAAGCGACT
>Location:NODE_382453_length_1102_cov_120.509071	Coordinate:102	Reads:1	Hits:1	Allocated_reads:1	Strand:-
CTTCCATGTGTGTGACATAAGCGAC
>Location:NODE_382453_length_1102_cov_120.509071	Coordinate:104	Reads:1	Hits:1	Allocated_reads:1	Strand:-
TCTTCCATGTGTGTGACATAAGCG
>Location:NODE_382453_length_1102_cov_120.509071	Coordinate:105	Reads:1	Hits:1	Allocated_reads:1	Strand:-
CTCTCTTCCATGTGTGTGACATAAGC
>Location:NODE_382453_length_1102_cov_120.509071	Coordinate:105	Reads:1	Hits:1	Allocated_reads:1	Strand:+
GCTTATGTCACACACATGGAAGAGAGCT
>Location:NODE_382453_length_1102_cov_120.509071	Coordinate:105	Reads:1	Hits:1	Allocated_reads:1	Strand:+
GCTTATGTCACACACATGGAAGAGAGCTGGC
>Location:NODE_382453_length_1102_cov_120.509071	Coordinate:107	Reads:1	Hits:1	Allocated_reads:1	Strand:+
TTATGTCACACACATGGAAGAGAGC
>Location:NODE_382453_length_1102_cov_120.509071	Coordinate:107	Reads:1	Hits:1	Allocated_reads:1	Strand:+
TTATGTCACACACATGGAAGAGAGCT
>Location:NODE_382453_length_1102_cov_120.509071	Coordinate:107	Reads:2	Hits:1	Allocated_reads:2	Strand:+
TTATGTCACACACATGGAAGAGAGCTGG
>Location:NODE_382453_length_1102_cov_120.509071	Coordinate:107	Reads:2	Hits:1	Allocated_reads:2	Strand:+
TTATGTCACACACATGGAAGAGAGCTGT
>Location:NODE_382453_length_1102_cov_120.509071	Coordinate:107	Reads:1	Hits:1	Allocated_reads:1	Strand:+
TTATGTCACACACATGGAAGAGAGCTGGC
>Location:NODE_382453_length_1102_cov_120.509071	Coordinate:107	Reads:1	Hits:1	Allocated_reads:1	Strand:+
TTATGTCACACACATGGAAGAGAGCTGGCCACC
>Location:NODE_382453_length_1102_cov_120.509071	Coordinate:108	Reads:3	Hits:1	Allocated_reads:3	Strand:-
AGCTCTCTTCCATGTGTGTGACATA
>Location:NODE_382453_length_1102_cov_120.509071	Coordinate:108	Reads:1	Hits:1	Allocated_reads:1	Strand:-
GTGGCCAGCTCTCTTCCATGTGTGTGACATA
>Location:NODE_382453_length_1102_cov_120.509071	Coordinate:108	Reads:4	Hits:1	Allocated_reads:4	Strand:+
TATGTCACACACATGGAAGAGAGC
>Location:NODE_382453_length_1102_cov_120.509071	Coordinate:108	Reads:6	Hits:1	Allocated_reads:6	Strand:+
TATGTCACACACATGGAAGAGAGCT
>Location:NODE_382453_length_1102_cov_120.509071	Coordinate:108	Reads:1	Hits:1	Allocated_reads:1	Strand:+
TATGTCACACACATGGAAGAGAGCCT
>Location:NODE_382453_length_1102_cov_120.509071	Coordinate:108	Reads:2	Hits:1	Allocated_reads:2	Strand:+
TATGTCACACACATGGAAGAGAGCTG
>Location:NODE_382453_length_1102_cov_120.509071	Coordinate:108	Reads:5	Hits:1	Allocated_reads:5	Strand:+
TATGTCACACACATGGAAGAGAGCTGG
>Location:NODE_382453_length_1102_cov_120.509071	Coordinate:108	Reads:12	Hits:1	Allocated_reads:12	Strand:+
TATGTCACACACATGGAAGAGAGCTGGC
>Location:NODE_382453_length_1102_cov_120.509071	Coordinate:108	Reads:6	Hits:1	Allocated_reads:6	Strand:+
TATGTCACACACATGGAAGAGAGCTGGCCA
>Location:NODE_382453_length_1102_cov_120.509071	Coordinate:108	Reads:1	Hits:1	Allocated_reads:1	Strand:+
TATGTCACACACATGGAAGAGAGCTGGCCAC
>Location:NODE_382453_length_1102_cov_120.509071	Coordinate:108	Reads:1	Hits:1	Allocated_reads:1	Strand:+
TATGTCACACACATGGAAGAGAGCTGGCCACC
>Location:NODE_382453_length_1102_cov_120.509071	Coordinate:108	Reads:1	Hits:1	Allocated_reads:1	Strand:+
TATGTCACACACATGGAAGAGAGCTGGCCACCT
>Location:NODE_382453_length_1102_cov_120.509071	Coordinate:109	Reads:2	Hits:1	Allocated_reads:2	Strand:+
ATGTCACACACATGGAAGAGAGCT
>Location:NODE_382453_length_1102_cov_120.509071	Coordinate:109	Reads:1	Hits:1	Allocated_reads:1	Strand:+
ATGTCACACACATGGAAGAGAGCTGGC
>Location:NODE_382453_length_1102_cov_120.509071	Coordinate:109	Reads:1	Hits:1	Allocated_reads:1	Strand:+
ATGTCACACACATGGAAGAGAGCTGGCG
>Location:NODE_382453_length_1102_cov_120.509071	Coordinate:109	Reads:3	Hits:1	Allocated_reads:3	Strand:+
ATGTCACACACATGGAAGAGAGCTGGCCACC
>Location:NODE_382453_length_1102_cov_120.509071	Coordinate:110	Reads:1	Hits:1	Allocated_reads:1	Strand:-
GTGGCCAGCTCTCTTCCATGTGTGTGACA
>Location:NODE_382453_length_1102_cov_120.509071	Coordinate:110	Reads:1	Hits:1	Allocated_reads:1	Strand:+
TGTCACACACATGGAAGAGAGCTGT
>Location:NODE_382453_length_1102_cov_120.509071	Coordinate:110	Reads:3	Hits:1	Allocated_reads:3	Strand:+
TGTCACACACATGGAAGAGAGCTGG
>Location:NODE_382453_length_1102_cov_120.509071	Coordinate:110	Reads:7	Hits:1	Allocated_reads:7	Strand:+
TGTCACACACATGGAAGAGAGCTGGC
>Location:NODE_382453_length_1102_cov_120.509071	Coordinate:110	Reads:14	Hits:1	Allocated_reads:14	Strand:+
TGTCACACACATGGAAGAGAGCTGGCC
>Location:NODE_382453_length_1102_cov_120.509071	Coordinate:110	Reads:10	Hits:1	Allocated_reads:10	Strand:+
TGTCACACACATGGAAGAGAGCTGGCCA
>Location:NODE_382453_length_1102_cov_120.509071	Coordinate:110	Reads:2	Hits:1	Allocated_reads:2	Strand:+
TGTCACACACATGGAAGAGAGCTGGCCT
>Location:NODE_382453_length_1102_cov_120.509071	Coordinate:110	Reads:1	Hits:1	Allocated_reads:1	Strand:+
TGTCACACACATGGAAGAGAGCTGGCCAC
>Location:NODE_382453_length_1102_cov_120.509071	Coordinate:110	Reads:1	Hits:1	Allocated_reads:1	Strand:+
TGTCACACACATGGAAGAGAGCTGGCCATT
>Location:NODE_382453_length_1102_cov_120.509071	Coordinate:110	Reads:4	Hits:1	Allocated_reads:4	Strand:+
TGTCACACACATGGAAGAGAGCTGGCCACC
>Location:NODE_382453_length_1102_cov_120.509071	Coordinate:111	Reads:2	Hits:1	Allocated_reads:2	Strand:+
GTCACACACATGGAAGAGAGCTGGCC
>Location:NODE_382453_length_1102_cov_120.509071	Coordinate:111	Reads:1	Hits:1	Allocated_reads:1	Strand:+
GTCACACACATGGAAGAGAGCTGGCCT
>Location:NODE_382453_length_1102_cov_120.509071	Coordinate:111	Reads:4	Hits:1	Allocated_reads:4	Strand:+
GTCACACACATGGAAGAGAGCTGGCCACC
>Location:NODE_382453_length_1102_cov_120.509071	Coordinate:112	Reads:1	Hits:1	Allocated_reads:1	Strand:-
GTGGCCAGCTCTCTTCCATGTGTGACA
>Location:NODE_382453_length_1102_cov_120.509071	Coordinate:112	Reads:3	Hits:1	Allocated_reads:3	Strand:+
TCACACACATGGAAGAGAGCTGGC
>Location:NODE_382453_length_1102_cov_120.509071	Coordinate:112	Reads:5	Hits:1	Allocated_reads:5	Strand:+
TCACACACATGGAAGAGAGCTGGCC
>Location:NODE_382453_length_1102_cov_120.509071	Coordinate:112	Reads:9	Hits:1	Allocated_reads:9	Strand:+
TCACACACATGGAAGAGAGCTGGCCA
>Location:NODE_382453_length_1102_cov_120.509071	Coordinate:112	Reads:3	Hits:1	Allocated_reads:3	Strand:+
TCACACACATGGAAGAGAGCTGGCCACC
>Location:NODE_382453_length_1102_cov_120.509071	Coordinate:112	Reads:1	Hits:1	Allocated_reads:1	Strand:-
TGGCCAGCTCTCTTCCATGTGTGTGA
>Location:NODE_382453_length_1102_cov_120.509071	Coordinate:113	Reads:2	Hits:1	Allocated_reads:2	Strand:+
CACACACATGGAAGAGAGCTGGCC
>Location:NODE_382453_length_1102_cov_120.509071	Coordinate:113	Reads:2	Hits:1	Allocated_reads:2	Strand:+
CACACACATGGAAGAGAGCTGGCCA
>Location:NODE_382453_length_1102_cov_120.509071	Coordinate:113	Reads:2	Hits:1	Allocated_reads:2	Strand:+
CACACACATGGAAGAGAGCTGGCCACC
>Location:NODE_382453_length_1102_cov_120.509071	Coordinate:113	Reads:1	Hits:1	Allocated_reads:1	Strand:+
CACACACATGGAAGAGAGCTGGCAACCT
>Location:NODE_382453_length_1102_cov_120.509071	Coordinate:114	Reads:2	Hits:1	Allocated_reads:2	Strand:+
ACACACATGGAAGAGAGCTGGCCACC
>Location:NODE_382453_length_1102_cov_120.509071	Coordinate:115	Reads:5	Hits:1	Allocated_reads:5	Strand:+
CACACATGGAAGAGAGCTGGCCACC
>Location:NODE_382453_length_1102_cov_120.509071	Coordinate:115	Reads:4	Hits:1	Allocated_reads:4	Strand:+
CACACATGGAAGAGAGCTGGCCACCT
>Location:NODE_382453_length_1102_cov_120.509071	Coordinate:115	Reads:1	Hits:1	Allocated_reads:1	Strand:+
CACACATGGAAGAGAGCTGGCCACCTC
>Location:NODE_382453_length_1102_cov_120.509071	Coordinate:115	Reads:2	Hits:1	Allocated_reads:2	Strand:+
CACACATGGAAGAGAGCTGGCCACCTCA
>Location:NODE_382453_length_1102_cov_120.509071	Coordinate:115	Reads:1	Hits:1	Allocated_reads:1	Strand:+
CACACATGGAAGAGAGCTGGCCACCTCATTT
>Location:NODE_382453_length_1102_cov_120.509071	Coordinate:116	Reads:2	Hits:1	Allocated_reads:2	Strand:+
ACACATGGAAGAGAGCTGGCCACC
>Location:NODE_382453_length_1102_cov_120.509071	Coordinate:116	Reads:3	Hits:1	Allocated_reads:3	Strand:+
ACACATGGAAGAGAGCTGGCCACCT
>Location:NODE_382453_length_1102_cov_120.509071	Coordinate:116	Reads:1	Hits:1	Allocated_reads:1	Strand:+
ACACATGGAAGAGAGCTGGCCACCTCATT
>Location:NODE_382453_length_1102_cov_120.509071	Coordinate:117	Reads:3	Hits:1	Allocated_reads:3	Strand:+
CACATGGAAGAGAGCTGGCCACCT
>Location:NODE_382453_length_1102_cov_120.509071	Coordinate:117	Reads:1	Hits:1	Allocated_reads:1	Strand:+
CACATGGAAGAGAGCTGGCCACCTCATTT
>Location:NODE_382453_length_1102_cov_120.509071	Coordinate:118	Reads:1	Hits:1	Allocated_reads:1	Strand:+
ACATGGAAGAGAGCTGGCCACCTC
>Location:NODE_382453_length_1102_cov_120.509071	Coordinate:118	Reads:1	Hits:1	Allocated_reads:1	Strand:+
ACATGGAAGAGAGCTGGCCACCTCATTT
>Location:NODE_382453_length_1102_cov_120.509071	Coordinate:118	Reads:1	Hits:1	Allocated_reads:1	Strand:+
ACATGGAAGAGAGCTGGCCACCTCATTTT
>Location:NODE_382453_length_1102_cov_120.509071	Coordinate:118	Reads:1	Hits:1	Allocated_reads:1	Strand:+
ACATGGAAGAGAGCTGGCCACCTCATTTTG
>Location:NODE_382453_length_1102_cov_120.509071	Coordinate:119	Reads:1	Hits:1	Allocated_reads:1	Strand:-
ATGAGGTGGCCAGCTCTCTTCCAGA
>Location:NODE_382453_length_1102_cov_120.509071	Coordinate:119	Reads:1	Hits:1	Allocated_reads:1	Strand:+
CATGGAAGAGAGCTGGCCACCTCATT
>Location:NODE_382453_length_1102_cov_120.509071	Coordinate:119	Reads:2	Hits:1	Allocated_reads:2	Strand:+
CATGGAAGAGAGCTGGCCACCTCATTT
>Location:NODE_382453_length_1102_cov_120.509071	Coordinate:119	Reads:1	Hits:1	Allocated_reads:1	Strand:+
CATGGAAGAGAGCTGGCCACCTCATTTT
>Location:NODE_382453_length_1102_cov_120.509071	Coordinate:120	Reads:3	Hits:1	Allocated_reads:3	Strand:+
ATGGAAGAGAGCTGGCCACCTCATTT
>Location:NODE_382453_length_1102_cov_120.509071	Coordinate:120	Reads:2	Hits:1	Allocated_reads:2	Strand:+
ATGGAAGAGAGCTGGCCACCTCATTTT
>Location:NODE_382453_length_1102_cov_120.509071	Coordinate:120	Reads:1	Hits:1	Allocated_reads:1	Strand:+
ATGGAAGAGAGCTGGCCACCTCATTTTAGG
>Location:NODE_382453_length_1102_cov_120.509071	Coordinate:120	Reads:1	Hits:1	Allocated_reads:1	Strand:+
ATGGAAGAGAGCTGGCCACCTCATTTTGAAG
>Location:NODE_382453_length_1102_cov_120.509071	Coordinate:121	Reads:3	Hits:1	Allocated_reads:3	Strand:+
TGGAAGAGAGCTGGCCACCTCATT
>Location:NODE_382453_length_1102_cov_120.509071	Coordinate:121	Reads:1	Hits:1	Allocated_reads:1	Strand:+
TGGAAGAGAGCTGGCCACCTCATTT
>Location:NODE_382453_length_1102_cov_120.509071	Coordinate:121	Reads:1	Hits:1	Allocated_reads:1	Strand:+
TGGAAGAGAGCTGGCCACCTCATTTT
>Location:NODE_382453_length_1102_cov_120.509071	Coordinate:121	Reads:3	Hits:1	Allocated_reads:3	Strand:+
TGGAAGAGAGCTGGCCACCTCATTTTGAAG
>Location:NODE_382453_length_1102_cov_120.509071	Coordinate:121	Reads:7	Hits:1	Allocated_reads:7	Strand:+
TGGAAGAGAGCTGGCCACCTCATTTTGAAGT
>Location:NODE_382453_length_1102_cov_120.509071	Coordinate:121	Reads:1	Hits:1	Allocated_reads:1	Strand:+
TGGAAGAGAGCTGGCCACCTCATTTTGAAGTGG
>Location:NODE_382453_length_1102_cov_120.509071	Coordinate:123	Reads:4	Hits:1	Allocated_reads:4	Strand:+
GAAGAGAGCTGGCCACCTCATTTTGAAG
>Location:NODE_382453_length_1102_cov_120.509071	Coordinate:123	Reads:1	Hits:1	Allocated_reads:1	Strand:+
GAAGAGAGCTGGCCACCTCATTTTGAAGT
>Location:NODE_382453_length_1102_cov_120.509071	Coordinate:123	Reads:1	Hits:1	Allocated_reads:1	Strand:-
TGAAACTTCAAAATGAGGTGGCCAGCTCTCTTT
>Location:NODE_382453_length_1102_cov_120.509071	Coordinate:123	Reads:1	Hits:1	Allocated_reads:1	Strand:-
TTCAAAATGAGGTGGCCAGCTCTCTTC
>Location:NODE_382453_length_1102_cov_120.509071	Coordinate:124	Reads:1	Hits:1	Allocated_reads:1	Strand:-
AACTTCAAAATGAGGTGGCCAGCTCTCTT
>Location:NODE_382453_length_1102_cov_120.509071	Coordinate:124	Reads:1	Hits:1	Allocated_reads:1	Strand:+
AAGAGAGCTGGCCACCTCATTTTGAAGTT
>Location:NODE_382453_length_1102_cov_120.509071	Coordinate:124	Reads:1	Hits:1	Allocated_reads:1	Strand:-
TGAAACTTCAAAATGAGGTGGCCAGCTCTCTT
>Location:NODE_382453_length_1102_cov_120.509071	Coordinate:124	Reads:1	Hits:1	Allocated_reads:1	Strand:-
TTCAAAATGAGGTGGCCAGCTCTCTT
>Location:NODE_382453_length_1102_cov_120.509071	Coordinate:125	Reads:4	Hits:1	Allocated_reads:4	Strand:-
AACTTCAAAATGAGGTGGCCAGCTCTCT
>Location:NODE_382453_length_1102_cov_120.509071	Coordinate:126	Reads:3	Hits:1	Allocated_reads:3	Strand:-
AACTTCAAAATGAGGTGGCCAGCTCTC
>Location:NODE_382453_length_1102_cov_120.509071	Coordinate:126	Reads:1	Hits:1	Allocated_reads:1	Strand:-
GAAACTTCAAAATGAGGTGGCCAGCTCTC
>Location:NODE_382453_length_1102_cov_120.509071	Coordinate:126	Reads:1	Hits:1	Allocated_reads:1	Strand:+
GAGAGCTGGCCACCTCATTTTGAAG
>Location:NODE_382453_length_1102_cov_120.509071	Coordinate:127	Reads:1	Hits:1	Allocated_reads:1	Strand:-
AAACTTCAAAATGAGGTGGCCAGCTCT
>Location:NODE_382453_length_1102_cov_120.509071	Coordinate:127	Reads:2	Hits:1	Allocated_reads:2	Strand:-
AACTTCAAAATGAGGTGGCCAGCTCT
>Location:NODE_382453_length_1102_cov_120.509071	Coordinate:127	Reads:1	Hits:1	Allocated_reads:1	Strand:+
AGAGCTGGCCACCTCATTTTGAAG
>Location:NODE_382453_length_1102_cov_120.509071	Coordinate:127	Reads:1	Hits:1	Allocated_reads:1	Strand:-
TGAAACTTCAAAATGAGGTGGCCAGCTCT
>Location:NODE_382453_length_1102_cov_120.509071	Coordinate:128	Reads:1	Hits:1	Allocated_reads:1	Strand:-
AAACTTCAAAATGAGGTGGCCAGCTC
>Location:NODE_382453_length_1102_cov_120.509071	Coordinate:128	Reads:2	Hits:1	Allocated_reads:2	Strand:-
AACTTCAAAATGAGGTGGCCAGCTC
>Location:NODE_382453_length_1102_cov_120.509071	Coordinate:128	Reads:1	Hits:1	Allocated_reads:1	Strand:-
ACTTCAAAATGAGGTGGCCAGCTC
>Location:NODE_382453_length_1102_cov_120.509071	Coordinate:128	Reads:1	Hits:1	Allocated_reads:1	Strand:+
GAGCTGGCCACCTCATTTTGAAGTTTCA
>Location:NODE_382453_length_1102_cov_120.509071	Coordinate:128	Reads:1	Hits:1	Allocated_reads:1	Strand:-
TGAAACTTCAAAATGAGGTGGCCAGCTC
>Location:NODE_382453_length_1102_cov_120.509071	Coordinate:129	Reads:1	Hits:1	Allocated_reads:1	Strand:-
CTGAAACTTCAAAATGAGGTGGCCAGCT
>Location:NODE_382453_length_1102_cov_120.509071	Coordinate:132	Reads:3	Hits:1	Allocated_reads:3	Strand:+
TGGCCACCTCATTTTGAAGTTTCAGAC
>Location:NODE_382453_length_1102_cov_120.509071	Coordinate:132	Reads:2	Hits:1	Allocated_reads:2	Strand:+
TGGCCACCTCATTTTGAAGTTTCAGACT
>Location:NODE_382453_length_1102_cov_120.509071	Coordinate:132	Reads:1	Hits:1	Allocated_reads:1	Strand:+
TGGCCACCTCATTTTGAAGTTTCAGACTAAC
>Location:NODE_382453_length_1102_cov_120.509071	Coordinate:132	Reads:1	Hits:1	Allocated_reads:1	Strand:+
TGGCCACCTCATTTTGAAGTTTCAGACTAACTC
>Location:NODE_382453_length_1102_cov_120.509071	Coordinate:132	Reads:1	Hits:1	Allocated_reads:1	Strand:-
TTAGTCTGAAACTTCAAAATGAGGTGGCCT
>Location:NODE_382453_length_1102_cov_120.509071	Coordinate:133	Reads:1	Hits:1	Allocated_reads:1	Strand:+
GGCCACCTCATTTTGAAGTTTCAGACTAAC
>Location:NODE_382453_length_1102_cov_120.509071	Coordinate:133	Reads:1	Hits:1	Allocated_reads:1	Strand:-
TAGGAGTTAGTCTGAAACTTCAAAATGAGGTGGCC
>Location:NODE_382453_length_1102_cov_120.509071	Coordinate:134	Reads:1	Hits:1	Allocated_reads:1	Strand:+
GCCACCTCATTTTGAAGTTTCAGACTAAC
>Location:NODE_382453_length_1102_cov_120.509071	Coordinate:135	Reads:1	Hits:1	Allocated_reads:1	Strand:+
CCACCTCATTTTGAAGTTTCAGACTAAC
>Location:NODE_382453_length_1102_cov_120.509071	Coordinate:135	Reads:1	Hits:1	Allocated_reads:1	Strand:+
CCACCTCATTTTGAAGTTTCAGACTAACTCC
>Location:NODE_382453_length_1102_cov_120.509071	Coordinate:136	Reads:1	Hits:1	Allocated_reads:1	Strand:+
CACCTCATTTTGAAGTTTCAGACTAAC
>Location:NODE_382453_length_1102_cov_120.509071	Coordinate:136	Reads:1	Hits:1	Allocated_reads:1	Strand:+
CACCTCATTTTGAAGTTTCAGACTAACTC
>Location:NODE_382453_length_1102_cov_120.509071	Coordinate:136	Reads:6	Hits:1	Allocated_reads:6	Strand:+
CACCTCATTTTGAAGTTTCAGACTAACTCC
>Location:NODE_382453_length_1102_cov_120.509071	Coordinate:137	Reads:1	Hits:1	Allocated_reads:1	Strand:+
ACCTCATTTTGAAGTTTCAGACTAACTCC
>Location:NODE_382453_length_1102_cov_120.509071	Coordinate:137	Reads:1	Hits:1	Allocated_reads:1	Strand:-
GAGTTAGTCTGAAACTTCAAAATGAGGT
>Location:NODE_382453_length_1102_cov_120.509071	Coordinate:137	Reads:8	Hits:1	Allocated_reads:8	Strand:-
GTTAGTCTGAAACTTCAAAATGAGGT
>Location:NODE_382453_length_1102_cov_120.509071	Coordinate:137	Reads:2	Hits:1	Allocated_reads:2	Strand:-
TAGTCTGAAACTTCAAAATGAGGT
>Location:NODE_382453_length_1102_cov_120.509071	Coordinate:137	Reads:2	Hits:1	Allocated_reads:2	Strand:-
TTAGTCTGAAACTTCAAAATGAGGT
>Location:NODE_382453_length_1102_cov_120.509071	Coordinate:138	Reads:1	Hits:1	Allocated_reads:1	Strand:+
CCTCATTTTGAAGTTTCAGACTAAC
>Location:NODE_382453_length_1102_cov_120.509071	Coordinate:138	Reads:5	Hits:1	Allocated_reads:5	Strand:-
GTTAGTCTGAAACTTCAAAATGAGG
>Location:NODE_382453_length_1102_cov_120.509071	Coordinate:138	Reads:3	Hits:1	Allocated_reads:3	Strand:-
TTAGTCTGAAACTTCAAAATGAGG
>Location:NODE_382453_length_1102_cov_120.509071	Coordinate:139	Reads:1	Hits:1	Allocated_reads:1	Strand:-
GTTAGTCTGAAACTTCAAAATGAG
>Location:NODE_382453_length_1102_cov_120.509071	Coordinate:140	Reads:2	Hits:1	Allocated_reads:2	Strand:+
TCATTTTGAAGTTTCAGACTAACTC
>Location:NODE_382453_length_1102_cov_120.509071	Coordinate:140	Reads:1	Hits:1	Allocated_reads:1	Strand:+
TCATTTTGAAGTTTCAGACTAACTCC
>Location:NODE_382453_length_1102_cov_120.509071	Coordinate:140	Reads:4	Hits:1	Allocated_reads:4	Strand:+
TCATTTTGAAGTTTCAGACTAACTCCTACC
>Location:NODE_382453_length_1102_cov_120.509071	Coordinate:140	Reads:1	Hits:1	Allocated_reads:1	Strand:+
TCATTTTGAAGTTTCAGACTAACTCCTACCTCC
>Location:NODE_382453_length_1102_cov_120.509071	Coordinate:141	Reads:1	Hits:1	Allocated_reads:1	Strand:+
CATTTTGAAGTTTCAGACTAACTCCTACC
>Location:NODE_382453_length_1102_cov_120.509071	Coordinate:141	Reads:1	Hits:1	Allocated_reads:1	Strand:+
CATTTTGAAGTTTCAGACTAACTCCTACCT
>Location:NODE_382453_length_1102_cov_120.509071	Coordinate:142	Reads:1	Hits:1	Allocated_reads:1	Strand:+
ATTTTGAAGTTTCAGACTAACTCCTACCTC
>Location:NODE_382453_length_1102_cov_120.509071	Coordinate:143	Reads:10	Hits:1	Allocated_reads:10	Strand:+
TTTTGAAGTTTCAGACTAACTCCT
>Location:NODE_382453_length_1102_cov_120.509071	Coordinate:143	Reads:5	Hits:1	Allocated_reads:5	Strand:+
TTTTGAAGTTTCAGACTAACTCCTA
>Location:NODE_382453_length_1102_cov_120.509071	Coordinate:143	Reads:1	Hits:1	Allocated_reads:1	Strand:+
TTTTGAAGTTTCAGACTAACTCCCACC
>Location:NODE_382453_length_1102_cov_120.509071	Coordinate:143	Reads:73	Hits:1	Allocated_reads:73	Strand:+
TTTTGAAGTTTCAGACTAACTCCTACC
>Location:NODE_382453_length_1102_cov_120.509071	Coordinate:143	Reads:29	Hits:1	Allocated_reads:29	Strand:+
TTTTGAAGTTTCAGACTAACTCCTACCT
>Location:NODE_382453_length_1102_cov_120.509071	Coordinate:143	Reads:5	Hits:1	Allocated_reads:5	Strand:+
TTTTGAAGTTTCAGACTAACTCCTACCTC
>Location:NODE_382453_length_1102_cov_120.509071	Coordinate:143	Reads:2	Hits:1	Allocated_reads:2	Strand:+
TTTTGAAGTTTCAGACTAACTCCTACCTCC
>Location:NODE_382453_length_1102_cov_120.509071	Coordinate:143	Reads:2	Hits:1	Allocated_reads:2	Strand:+
TTTTGAAGTTTCAGACTAACTCCTACCTCCT
>Location:NODE_382453_length_1102_cov_120.509071	Coordinate:144	Reads:1	Hits:1	Allocated_reads:1	Strand:+
TTTGAAGTTTCAGACTAACTCCTAC
>Location:NODE_382453_length_1102_cov_120.509071	Coordinate:144	Reads:10	Hits:1	Allocated_reads:10	Strand:+
TTTGAAGTTTCAGACTAACTCCTACC
>Location:NODE_382453_length_1102_cov_120.509071	Coordinate:144	Reads:7	Hits:1	Allocated_reads:7	Strand:+
TTTGAAGTTTCAGACTAACTCCTACCT
>Location:NODE_382453_length_1102_cov_120.509071	Coordinate:144	Reads:1	Hits:1	Allocated_reads:1	Strand:+
TTTGAAGTTTCAGACTAACTCCTACCTC
>Location:NODE_382453_length_1102_cov_120.509071	Coordinate:144	Reads:1	Hits:1	Allocated_reads:1	Strand:+
TTTGAAGTTTCAGACTAACTCCTACCTCC
>Location:NODE_382453_length_1102_cov_120.509071	Coordinate:145	Reads:9	Hits:1	Allocated_reads:9	Strand:+
TTGAAGTTTCAGACTAACTCCTACC
>Location:NODE_382453_length_1102_cov_120.509071	Coordinate:145	Reads:8	Hits:1	Allocated_reads:8	Strand:+
TTGAAGTTTCAGACTAACTCCTACCT
>Location:NODE_382453_length_1102_cov_120.509071	Coordinate:145	Reads:4	Hits:1	Allocated_reads:4	Strand:+
TTGAAGTTTCAGACTAACTCCTACCTC
>Location:NODE_382453_length_1102_cov_120.509071	Coordinate:145	Reads:4	Hits:1	Allocated_reads:4	Strand:+
TTGAAGTTTCAGACTAACTCCTACCTCC
>Location:NODE_382453_length_1102_cov_120.509071	Coordinate:145	Reads:1	Hits:1	Allocated_reads:1	Strand:+
TTGAAGTTTCAGACTAACTCCTACCTCCA
>Location:NODE_382453_length_1102_cov_120.509071	Coordinate:145	Reads:7	Hits:1	Allocated_reads:7	Strand:+
TTGAAGTTTCAGACTAACTCCTACCTCCT
>Location:NODE_382453_length_1102_cov_120.509071	Coordinate:146	Reads:22	Hits:1	Allocated_reads:22	Strand:+
TGAAGTTTCAGACTAACTCCTACC
>Location:NODE_382453_length_1102_cov_120.509071	Coordinate:146	Reads:1	Hits:1	Allocated_reads:1	Strand:+
TGAAGTTTCAGACTAACTCCTACCA
>Location:NODE_382453_length_1102_cov_120.509071	Coordinate:146	Reads:45	Hits:1	Allocated_reads:45	Strand:+
TGAAGTTTCAGACTAACTCCTACCT
>Location:NODE_382453_length_1102_cov_120.509071	Coordinate:146	Reads:7	Hits:1	Allocated_reads:7	Strand:+
TGAAGTTTCAGACTAACTCCTACCTC
>Location:NODE_382453_length_1102_cov_120.509071	Coordinate:146	Reads:12	Hits:1	Allocated_reads:12	Strand:+
TGAAGTTTCAGACTAACTCCTACCTCC
>Location:NODE_382453_length_1102_cov_120.509071	Coordinate:146	Reads:1	Hits:1	Allocated_reads:1	Strand:+
TGAAGTTTCAGACTAACTCCTACCTACT
>Location:NODE_382453_length_1102_cov_120.509071	Coordinate:146	Reads:1	Hits:1	Allocated_reads:1	Strand:+
TGAAGTTTCAGACTAACTCTTACCTCCT
>Location:NODE_382453_length_1102_cov_120.509071	Coordinate:146	Reads:32	Hits:1	Allocated_reads:32	Strand:+
TGAAGTTTCAGACTAACTCCTACCTCCT
>Location:NODE_382453_length_1102_cov_120.509071	Coordinate:146	Reads:1	Hits:1	Allocated_reads:1	Strand:+
TGAAGTTTCAGACTAACTCCTACCTCCTA
>Location:NODE_382453_length_1102_cov_120.509071	Coordinate:146	Reads:1	Hits:1	Allocated_reads:1	Strand:+
TGAAGTTTCAGACTAACTCCTACCTCCTG
>Location:NODE_382453_length_1102_cov_120.509071	Coordinate:146	Reads:1	Hits:1	Allocated_reads:1	Strand:+
TGAAGTTTCAGACTAACTCCTACCTCCTGA
>Location:NODE_382453_length_1102_cov_120.509071	Coordinate:146	Reads:2	Hits:1	Allocated_reads:2	Strand:+
TGAAGTTTCAGACTAACTCCTACCTCCTGAGA
>Location:NODE_382453_length_1102_cov_120.509071	Coordinate:146	Reads:2	Hits:1	Allocated_reads:2	Strand:+
TGAAGTTTCAGACTAACTCCTACCTCCTGAGT
>Location:NODE_382453_length_1102_cov_120.509071	Coordinate:147	Reads:1	Hits:1	Allocated_reads:1	Strand:-
CAGGAGGTAGGAGTTAGTCTGAAACTTC
>Location:NODE_382453_length_1102_cov_120.509071	Coordinate:147	Reads:1	Hits:1	Allocated_reads:1	Strand:+
GAAGTTTCAGACTAACTCCTACCT
>Location:NODE_382453_length_1102_cov_120.509071	Coordinate:147	Reads:1	Hits:1	Allocated_reads:1	Strand:+
GAAGTTTCAGACTAACTCCTACCTC
>Location:NODE_382453_length_1102_cov_120.509071	Coordinate:147	Reads:1	Hits:1	Allocated_reads:1	Strand:+
GAAGTTTCAGACTAACTCCTACCTCCT
>Location:NODE_382453_length_1102_cov_120.509071	Coordinate:147	Reads:1	Hits:1	Allocated_reads:1	Strand:+
GAAGTTTCAGACTAACTCCTACCTCCTGAGAGC
>Location:NODE_382453_length_1102_cov_120.509071	Coordinate:147	Reads:1	Hits:1	Allocated_reads:1	Strand:-
TCAGGAGGTAGGAGTTAGTCTGAAACTTC
>Location:NODE_382453_length_1102_cov_120.509071	Coordinate:148	Reads:1	Hits:1	Allocated_reads:1	Strand:+
AAGTTTCAGACTAACTCCTACCTCCTGAGT
>Location:NODE_382453_length_1102_cov_120.509071	Coordinate:149	Reads:2	Hits:1	Allocated_reads:2	Strand:+
AGTTTCAGACTAACTCCTACCTCCTGAGA
>Location:NODE_382453_length_1102_cov_120.509071	Coordinate:150	Reads:1	Hits:1	Allocated_reads:1	Strand:+
GTTTCAGACTAACTCCTACCTCCTGAGAG
>Location:NODE_382453_length_1102_cov_120.509071	Coordinate:150	Reads:2	Hits:1	Allocated_reads:2	Strand:+
GTTTCAGACTAACTCCTACCTCCTGAGAGC
>Location:NODE_382453_length_1102_cov_120.509071	Coordinate:151	Reads:2	Hits:1	Allocated_reads:2	Strand:+
TTTCAGACTAACTCCTACCTCCTG
>Location:NODE_382453_length_1102_cov_120.509071	Coordinate:151	Reads:1	Hits:1	Allocated_reads:1	Strand:+
TTTCAGACTAACTCCTACCTCCTGA
>Location:NODE_382453_length_1102_cov_120.509071	Coordinate:151	Reads:1	Hits:1	Allocated_reads:1	Strand:+
TTTCAGACTAACTCCTACCTCCTGT
>Location:NODE_382453_length_1102_cov_120.509071	Coordinate:151	Reads:2	Hits:1	Allocated_reads:2	Strand:+
TTTCAGACTAACTCCTACCTCCTGAG
>Location:NODE_382453_length_1102_cov_120.509071	Coordinate:151	Reads:1	Hits:1	Allocated_reads:1	Strand:+
TTTCAGACTAACTCCTACCTCCTGAGT
>Location:NODE_382453_length_1102_cov_120.509071	Coordinate:151	Reads:2	Hits:1	Allocated_reads:2	Strand:+
TTTCAGACTAACTCCTACCTCCTGAGA
>Location:NODE_382453_length_1102_cov_120.509071	Coordinate:151	Reads:4	Hits:1	Allocated_reads:4	Strand:+
TTTCAGACTAACTCCTACCTCCTGAGAG
>Location:NODE_382453_length_1102_cov_120.509071	Coordinate:151	Reads:2	Hits:1	Allocated_reads:2	Strand:+
TTTCAGACTAACTCCTACCTCCTGAGAGC
>Location:NODE_382453_length_1102_cov_120.509071	Coordinate:151	Reads:2	Hits:1	Allocated_reads:2	Strand:+
TTTCAGACTAACTCCTACCTCCTGAGAGT
>Location:NODE_382453_length_1102_cov_120.509071	Coordinate:151	Reads:1	Hits:1	Allocated_reads:1	Strand:+
TTTCAGACTAACTCCTACCTCCTGAGAGCA
>Location:NODE_382453_length_1102_cov_120.509071	Coordinate:151	Reads:1	Hits:1	Allocated_reads:1	Strand:+
TTTCAGACTAACTCCTACCTCCTGAGAGCAAAGC
>Location:NODE_382453_length_1102_cov_120.509071	Coordinate:152	Reads:1	Hits:1	Allocated_reads:1	Strand:+
TTCAGACTAACTCCTACCTCCTGAG
>Location:NODE_382453_length_1102_cov_120.509071	Coordinate:152	Reads:2	Hits:1	Allocated_reads:2	Strand:+
TTCAGACTAACTCCTACCTCCTGAGT
>Location:NODE_382453_length_1102_cov_120.509071	Coordinate:152	Reads:8	Hits:1	Allocated_reads:8	Strand:+
TTCAGACTAACTCCTACCTCCTGAGA
>Location:NODE_382453_length_1102_cov_120.509071	Coordinate:152	Reads:4	Hits:1	Allocated_reads:4	Strand:+
TTCAGACTAACTCCTACCTCCTGAGAG
>Location:NODE_382453_length_1102_cov_120.509071	Coordinate:152	Reads:1	Hits:1	Allocated_reads:1	Strand:+
TTCAGACTAACTCCTACCTACTGAGAGT
>Location:NODE_382453_length_1102_cov_120.509071	Coordinate:152	Reads:1	Hits:1	Allocated_reads:1	Strand:+
TTCAGACTAACTCCTACCTCCTGAGAGT
>Location:NODE_382453_length_1102_cov_120.509071	Coordinate:152	Reads:6	Hits:1	Allocated_reads:6	Strand:+
TTCAGACTAACTCCTACCTCCTGAGAGC
>Location:NODE_382453_length_1102_cov_120.509071	Coordinate:152	Reads:7	Hits:1	Allocated_reads:7	Strand:+
TTCAGACTAACTCCTACCTCCTGAGAGCA
>Location:NODE_382453_length_1102_cov_120.509071	Coordinate:152	Reads:2	Hits:1	Allocated_reads:2	Strand:+
TTCAGACTAACTCCTACCTCCTGAGAGCAAAGC
>Location:NODE_382453_length_1102_cov_120.509071	Coordinate:153	Reads:3	Hits:1	Allocated_reads:3	Strand:+
TCAGACTAACTCCTACCTCCTGAG
>Location:NODE_382453_length_1102_cov_120.509071	Coordinate:153	Reads:1	Hits:1	Allocated_reads:1	Strand:+
TCAGACTAACTCCTACCTCCTGAGG
>Location:NODE_382453_length_1102_cov_120.509071	Coordinate:153	Reads:2	Hits:1	Allocated_reads:2	Strand:+
TCAGACTAACTCCTACCTCCTGAGT
>Location:NODE_382453_length_1102_cov_120.509071	Coordinate:153	Reads:3	Hits:1	Allocated_reads:3	Strand:+
TCAGACTAACTCCTACCTCCTGAGA
>Location:NODE_382453_length_1102_cov_120.509071	Coordinate:153	Reads:3	Hits:1	Allocated_reads:3	Strand:+
TCAGACTAACTCCTACCTCCTGAGAG
>Location:NODE_382453_length_1102_cov_120.509071	Coordinate:153	Reads:15	Hits:1	Allocated_reads:15	Strand:+
TCAGACTAACTCCTACCTCCTGAGAGC
>Location:NODE_382453_length_1102_cov_120.509071	Coordinate:153	Reads:13	Hits:1	Allocated_reads:13	Strand:+
TCAGACTAACTCCTACCTCCTGAGAGCA
>Location:NODE_382453_length_1102_cov_120.509071	Coordinate:153	Reads:2	Hits:1	Allocated_reads:2	Strand:+
TCAGACTAACTCCTACCTCCTGAGAGCAA
>Location:NODE_382453_length_1102_cov_120.509071	Coordinate:153	Reads:5	Hits:1	Allocated_reads:5	Strand:+
TCAGACTAACTCCTACCTCCTGAGAGCAAAGC
>Location:NODE_382453_length_1102_cov_120.509071	Coordinate:155	Reads:1	Hits:1	Allocated_reads:1	Strand:+
AGACTAACTCCTACCTCCTGAGAGCAA
>Location:NODE_382453_length_1102_cov_120.509071	Coordinate:155	Reads:1	Hits:1	Allocated_reads:1	Strand:-
GCTTTGCTCTCAGGAGGTAGGAGTTAGTCT
>Location:NODE_382453_length_1102_cov_120.509071	Coordinate:155	Reads:1	Hits:1	Allocated_reads:1	Strand:-
TGCTCTCAGGAGGTAGGAGTTAGTCT
>Location:NODE_382453_length_1102_cov_120.509071	Coordinate:155	Reads:2	Hits:1	Allocated_reads:2	Strand:-
TTTGCTCTCAGGAGGTAGGAGTTAGTCT
>Location:NODE_382453_length_1102_cov_120.509071	Coordinate:156	Reads:1	Hits:1	Allocated_reads:1	Strand:-
TTTGCTCTCAGGAGGTAGGAGTTAGTC
>Location:NODE_382453_length_1102_cov_120.509071	Coordinate:157	Reads:1	Hits:1	Allocated_reads:1	Strand:-
TTTGCTCTCAGGAGGTAGGAGTTAGT
>Location:NODE_382453_length_1102_cov_120.509071	Coordinate:158	Reads:1	Hits:1	Allocated_reads:1	Strand:-
AGCTTTGCTCTCAGGAGGTAGGAGTTAG
>Location:NODE_382453_length_1102_cov_120.509071	Coordinate:159	Reads:1	Hits:1	Allocated_reads:1	Strand:+
TAACTCCTACCTCCTGAGAGCAAAGCTGGGT
>Location:NODE_382453_length_1102_cov_120.509071	Coordinate:161	Reads:1	Hits:1	Allocated_reads:1	Strand:-
CAGCTTTGCTCTCAGGAGGTAGGAGT
>Location:NODE_382453_length_1102_cov_120.509071	Coordinate:163	Reads:2	Hits:1	Allocated_reads:2	Strand:-
AACCCAGCTTTGCTCTCAGGAGGTAGGA
>Location:NODE_382453_length_1102_cov_120.509071	Coordinate:163	Reads:1	Hits:1	Allocated_reads:1	Strand:-
TCAGAACCCAGCTTTGCTCTCAGGAGGTAGGA
>Location:NODE_382453_length_1102_cov_120.509071	Coordinate:163	Reads:1	Hits:1	Allocated_reads:1	Strand:+
TCCTACCTCCTGAGAGCAAAGCTGGGTTCTGT
>Location:NODE_382453_length_1102_cov_120.509071	Coordinate:163	Reads:1	Hits:1	Allocated_reads:1	Strand:-
TTTCAGAACCCAGCTTTGCTCTCAGGAGGTAGGA
>Location:NODE_382453_length_1102_cov_120.509071	Coordinate:163	Reads:1	Hits:1	Allocated_reads:1	Strand:-
TTTCAGAACCCAGCTTTGCTCTCAGGAGGTAGGC
>Location:NODE_382453_length_1102_cov_120.509071	Coordinate:164	Reads:1	Hits:1	Allocated_reads:1	Strand:-
CAGAACCCAGCTTTGCTCTCAGGAGGTAGT
>Location:NODE_382453_length_1102_cov_120.509071	Coordinate:165	Reads:1	Hits:1	Allocated_reads:1	Strand:-
CAGAACCCAGCTTTGCTCTCAGGAGGTAG
>Location:NODE_382453_length_1102_cov_120.509071	Coordinate:166	Reads:1	Hits:1	Allocated_reads:1	Strand:+
TACCTCCTGAGAGCAAAGCTGGGTTCTGA
>Location:NODE_382453_length_1102_cov_120.509071	Coordinate:166	Reads:1	Hits:1	Allocated_reads:1	Strand:-
TCAGAACCCAGCTTTGCTCTCAGGAGGTA
>Location:NODE_382453_length_1102_cov_120.509071	Coordinate:167	Reads:1	Hits:1	Allocated_reads:1	Strand:-
TCAGAACCCAGCTTTGCTCTCAGGAGGT
>Location:NODE_382453_length_1102_cov_120.509071	Coordinate:168	Reads:1	Hits:1	Allocated_reads:1	Strand:+
CCTCCTGAGAGCAAAGCTGGGTTCTG
>Location:NODE_382453_length_1102_cov_120.509071	Coordinate:168	Reads:1	Hits:1	Allocated_reads:1	Strand:-
TTCAGAACCCAGCTTTGCTCTCAGGAGG
>Location:NODE_382453_length_1102_cov_120.509071	Coordinate:170	Reads:1	Hits:1	Allocated_reads:1	Strand:-
TCAGAACCCAGCTTTGCTCTCAGGA
>Location:NODE_382453_length_1102_cov_120.509071	Coordinate:170	Reads:1	Hits:1	Allocated_reads:1	Strand:+
TCCTGAGAGCAAAGCTGGGTTCTGAAA
>Location:NODE_382453_length_1102_cov_120.509071	Coordinate:170	Reads:1	Hits:1	Allocated_reads:1	Strand:+
TCCTGAGAGCAAAGCTGGGTTCTGAAAT
>Location:NODE_382453_length_1102_cov_120.509071	Coordinate:170	Reads:2	Hits:1	Allocated_reads:2	Strand:+
TCCTGAGAGCAAAGCTGGGTTCTGAAAG
>Location:NODE_382453_length_1102_cov_120.509071	Coordinate:171	Reads:1	Hits:1	Allocated_reads:1	Strand:+
CCTGAGAGCAAAGCTGGGTTCTGAAAG
>Location:NODE_382453_length_1102_cov_120.509071	Coordinate:171	Reads:2	Hits:1	Allocated_reads:2	Strand:+
CCTGAGAGCAAAGCTGGGTTCTGAAAGA
>Location:NODE_382453_length_1102_cov_120.509071	Coordinate:171	Reads:1	Hits:1	Allocated_reads:1	Strand:+
CCTGAGAGCAAAGCTGGGTTCTGAAAGAG
>Location:NODE_382453_length_1102_cov_120.509071	Coordinate:171	Reads:1	Hits:1	Allocated_reads:1	Strand:+
CCTGAGAGCAAAGCTGGGTTCTGAAAGAGA
>Location:NODE_382453_length_1102_cov_120.509071	Coordinate:171	Reads:1	Hits:1	Allocated_reads:1	Strand:-
TCAGAACCCAGCTTTGCTCTCAGG
>Location:NODE_382453_length_1102_cov_120.509071	Coordinate:173	Reads:1	Hits:1	Allocated_reads:1	Strand:-
ATCTCTTTCAGAACCCAGCTTTGCTCTCA
>Location:NODE_382453_length_1102_cov_120.509071	Coordinate:173	Reads:1	Hits:1	Allocated_reads:1	Strand:-
TCTTTCAGAACCCAGCTTTGCTCTCA
>Location:NODE_382453_length_1102_cov_120.509071	Coordinate:173	Reads:1	Hits:1	Allocated_reads:1	Strand:+
TGAGAGCAAAGCTGGGTTCTGAAA
>Location:NODE_382453_length_1102_cov_120.509071	Coordinate:173	Reads:4	Hits:1	Allocated_reads:4	Strand:+
TGAGAGCAAAGCTGGGTTCTGAAAG
>Location:NODE_382453_length_1102_cov_120.509071	Coordinate:173	Reads:2	Hits:1	Allocated_reads:2	Strand:+
TGAGAGCAAAGCTGGGTTCTGAAAGA
>Location:NODE_382453_length_1102_cov_120.509071	Coordinate:173	Reads:9	Hits:1	Allocated_reads:9	Strand:+
TGAGAGCAAAGCTGGGTTCTGAAAGAGA
>Location:NODE_382453_length_1102_cov_120.509071	Coordinate:173	Reads:2	Hits:1	Allocated_reads:2	Strand:+
TGAGAGCAAAGCTGGGTTCTGAAAGAGAT
>Location:NODE_382453_length_1102_cov_120.509071	Coordinate:173	Reads:3	Hits:1	Allocated_reads:3	Strand:+
TGAGAGCAAAGCTGGGTTCTGAAAGAGATC
>Location:NODE_382453_length_1102_cov_120.509071	Coordinate:173	Reads:1	Hits:1	Allocated_reads:1	Strand:+
TGAGAGCAAAGCTGGGTTCTGAAAGAGATCAGA
>Location:NODE_382453_length_1102_cov_120.509071	Coordinate:173	Reads:1	Hits:1	Allocated_reads:1	Strand:+
TGAGAGCAAAGCTGGGTTCTGAAAGAGATCAGT
>Location:NODE_382453_length_1102_cov_120.509071	Coordinate:174	Reads:1	Hits:1	Allocated_reads:1	Strand:-
ATCTCTTTCAGAACCCAGCTTTGCTCTC
>Location:NODE_382453_length_1102_cov_120.509071	Coordinate:174	Reads:1	Hits:1	Allocated_reads:1	Strand:+
GAGAGCAAAGCTGGGTTCTGAAAG
>Location:NODE_382453_length_1102_cov_120.509071	Coordinate:174	Reads:1	Hits:1	Allocated_reads:1	Strand:+
GAGAGCAAAGCTGGGTTCTGAAAGAGA
>Location:NODE_382453_length_1102_cov_120.509071	Coordinate:174	Reads:1	Hits:1	Allocated_reads:1	Strand:+
GAGAGCAAAGCTGGGTTCTGAAAGAGATC
>Location:NODE_382453_length_1102_cov_120.509071	Coordinate:174	Reads:1	Hits:1	Allocated_reads:1	Strand:+
GAGAGCAAAGCTGGGTTCTGAAAGAGATCAGA
>Location:NODE_382453_length_1102_cov_120.509071	Coordinate:174	Reads:1	Hits:1	Allocated_reads:1	Strand:-
TCTTTCAGAACCCAGCTTTGCTCTC
>Location:NODE_382453_length_1102_cov_120.509071	Coordinate:175	Reads:1	Hits:1	Allocated_reads:1	Strand:-
ATCTCTTTCAGAACCCAGCTTTGCTCT
>Location:NODE_382453_length_1102_cov_120.509071	Coordinate:175	Reads:1	Hits:1	Allocated_reads:1	Strand:-
TCTTTCAGAACCCAGCTTTGCTCT
>Location:NODE_382453_length_1102_cov_120.509071	Coordinate:176	Reads:1	Hits:1	Allocated_reads:1	Strand:-
CTCTTTCAGAACCCAGCTTTGCTC
>Location:NODE_382453_length_1102_cov_120.509071	Coordinate:176	Reads:1	Hits:1	Allocated_reads:1	Strand:+
GAGCAAAGCTGGGTTCTGAAAGAGAT
>Location:NODE_382453_length_1102_cov_120.509071	Coordinate:176	Reads:7	Hits:1	Allocated_reads:7	Strand:+
GAGCAAAGCTGGGTTCTGAAAGAGATC
>Location:NODE_382453_length_1102_cov_120.509071	Coordinate:176	Reads:1	Hits:1	Allocated_reads:1	Strand:+
GAGCAAAGCTGGGTTCTGAAAGAGATCAGT
>Location:NODE_382453_length_1102_cov_120.509071	Coordinate:176	Reads:2	Hits:1	Allocated_reads:2	Strand:+
GAGCAAAGCTGGGTTCTGAAAGAGATCAGA
>Location:NODE_382453_length_1102_cov_120.509071	Coordinate:176	Reads:1	Hits:1	Allocated_reads:1	Strand:-
TCTCTTTCAGAACCCAGCTTTGCTC
>Location:NODE_382453_length_1102_cov_120.509071	Coordinate:177	Reads:2	Hits:1	Allocated_reads:2	Strand:+
AGCAAAGCTGGGTTCTGAAAGAGA
>Location:NODE_382453_length_1102_cov_120.509071	Coordinate:177	Reads:2	Hits:1	Allocated_reads:2	Strand:+
AGCAAAGCTGGGTTCTGAAAGAGATCAGA
>Location:NODE_382453_length_1102_cov_120.509071	Coordinate:177	Reads:1	Hits:1	Allocated_reads:1	Strand:-
TGATCTCTTTCAGAACCCAGCTTTGCT
>Location:NODE_382453_length_1102_cov_120.509071	Coordinate:178	Reads:1	Hits:1	Allocated_reads:1	Strand:-
ATCTCTTTCAGAACCCAGCTTTGC
>Location:NODE_382453_length_1102_cov_120.509071	Coordinate:180	Reads:1	Hits:1	Allocated_reads:1	Strand:+
AAAGCTGGGTTCTGAAAGAGATCAGA
>Location:NODE_382453_length_1102_cov_120.509071	Coordinate:180	Reads:1	Hits:1	Allocated_reads:1	Strand:+
AAAGCTGGGTTCTGAAAGAGATCAGATC
>Location:NODE_382453_length_1102_cov_120.509071	Coordinate:181	Reads:4	Hits:1	Allocated_reads:4	Strand:+
AAGCTGGGTTCTGAAAGAGATCAGATC
>Location:NODE_382453_length_1102_cov_120.509071	Coordinate:181	Reads:1	Hits:1	Allocated_reads:1	Strand:+
AAGCTGGGTTCTGAAAGAGATCAGATCC
>Location:NODE_382453_length_1102_cov_120.509071	Coordinate:181	Reads:1	Hits:1	Allocated_reads:1	Strand:-
CTGATCTCTTTCAGAACCCAGCTT
>Location:NODE_382453_length_1102_cov_120.509071	Coordinate:183	Reads:1	Hits:1	Allocated_reads:1	Strand:+
GCTGGGTTCTGAAAGAGATCAGATC
>Location:NODE_382453_length_1102_cov_120.509071	Coordinate:183	Reads:1	Hits:1	Allocated_reads:1	Strand:-
TAGGATCTGATCTCTTTCAGAACCCAGC
>Location:NODE_382453_length_1102_cov_120.509071	Coordinate:186	Reads:1	Hits:1	Allocated_reads:1	Strand:-
GTAGGATCTGATCTCTTTCAGAACCC
>Location:NODE_382453_length_1102_cov_120.509071	Coordinate:187	Reads:1	Hits:1	Allocated_reads:1	Strand:-
TAGGATCTGATCTCTTTCAGAACC
>Location:NODE_382453_length_1102_cov_120.509071	Coordinate:187	Reads:2	Hits:1	Allocated_reads:2	Strand:-
TGTAGGATCTGATCTCTTTCAGAACC
>Location:NODE_382453_length_1102_cov_120.509071	Coordinate:187	Reads:1	Hits:1	Allocated_reads:1	Strand:-
TTTGTAGGATCTGATCTCTTTCAGAACC
>Location:NODE_382453_length_1102_cov_120.509071	Coordinate:192	Reads:1	Hits:1	Allocated_reads:1	Strand:-
ATTTGTAGGATCTGATCTCTTTTT
>Location:NODE_382453_length_1102_cov_120.509071	Coordinate:192	Reads:4	Hits:1	Allocated_reads:4	Strand:-
ATTTGTAGGATCTGATCTCTTTCA
>Location:NODE_382453_length_1102_cov_120.509071	Coordinate:192	Reads:1	Hits:1	Allocated_reads:1	Strand:-
TTTAAATTTGTAGGATCTGATCTCTTTCA
>Location:NODE_382453_length_1102_cov_120.509071	Coordinate:193	Reads:1	Hits:1	Allocated_reads:1	Strand:+
GAAAGAGATCAGATCCTACAAATT
>Location:NODE_382453_length_1102_cov_120.509071	Coordinate:194	Reads:1	Hits:1	Allocated_reads:1	Strand:+
AAAGAGATCAGATCCTACAAATTTAAATC
>Location:NODE_382453_length_1102_cov_120.509071	Coordinate:195	Reads:3	Hits:1	Allocated_reads:3	Strand:+
AAGAGATCAGATCCTACAAATTTAAATC
>Location:NODE_382453_length_1102_cov_120.509071	Coordinate:196	Reads:3	Hits:1	Allocated_reads:3	Strand:+
AGAGATCAGATCCTACAAATTTAAATC
>Location:NODE_382453_length_1102_cov_120.509071	Coordinate:196	Reads:1	Hits:1	Allocated_reads:1	Strand:+
AGAGATCAGATCCTACAAATTTAAATCAATC
>Location:NODE_382453_length_1102_cov_120.509071	Coordinate:196	Reads:1	Hits:1	Allocated_reads:1	Strand:-
GATTGATTTAAATTTGTAGGATCTGATCTCT
>Location:NODE_382453_length_1102_cov_120.509071	Coordinate:197	Reads:1	Hits:1	Allocated_reads:1	Strand:-
ACAAGATTGATTTAAATTTGTAGGATCTGATCTC
>Location:NODE_382453_length_1102_cov_120.509071	Coordinate:199	Reads:1	Hits:1	Allocated_reads:1	Strand:-
ACAAGATTGATTTAAATTTGTAGGATCTGATC
>Location:NODE_382453_length_1102_cov_120.509071	Coordinate:199	Reads:1	Hits:1	Allocated_reads:1	Strand:-
GATTGATTTAAATTTGTAGGATCTGATC
>Location:NODE_382453_length_1102_cov_120.509071	Coordinate:200	Reads:1	Hits:1	Allocated_reads:1	Strand:-
GATTGATTTAAATTTGTAGGATCTGAT
>Location:NODE_382453_length_1102_cov_120.509071	Coordinate:200	Reads:1	Hits:1	Allocated_reads:1	Strand:-
TTGATTTAAATTTGTAGGATCTGAT
>Location:NODE_382453_length_1102_cov_120.509071	Coordinate:201	Reads:1	Hits:1	Allocated_reads:1	Strand:+
TCAGATCCTACAAATTTAAATCAAT
>Location:NODE_382453_length_1102_cov_120.509071	Coordinate:201	Reads:1	Hits:1	Allocated_reads:1	Strand:+
TCAGATCCTACAAATTTAAATCAATC
>Location:NODE_382453_length_1102_cov_120.509071	Coordinate:201	Reads:1	Hits:1	Allocated_reads:1	Strand:+
TCAGATCCTACAAATTTAAATCAATT
>Location:NODE_382453_length_1102_cov_120.509071	Coordinate:201	Reads:1	Hits:1	Allocated_reads:1	Strand:+
TCAGATCCTACAAATTTAAATCAATCT
>Location:NODE_382453_length_1102_cov_120.509071	Coordinate:201	Reads:1	Hits:1	Allocated_reads:1	Strand:+
TCAGATCCTACAAATTTAAATCAATCTT
>Location:NODE_382453_length_1102_cov_120.509071	Coordinate:201	Reads:3	Hits:1	Allocated_reads:3	Strand:+
TCAGATCCTACAAATTTAAATCAATCTTG
>Location:NODE_382453_length_1102_cov_120.509071	Coordinate:201	Reads:2	Hits:1	Allocated_reads:2	Strand:+
TCAGATCCTACAAATTTAAATCAATCTTGT
>Location:NODE_382453_length_1102_cov_120.509071	Coordinate:201	Reads:5	Hits:1	Allocated_reads:5	Strand:+
TCAGATCCTACAAATTTAAATCAATCTTGTA
>Location:NODE_382453_length_1102_cov_120.509071	Coordinate:202	Reads:1	Hits:1	Allocated_reads:1	Strand:+
CAGATCCTACAAATTTAAATCAATCTTG
>Location:NODE_382453_length_1102_cov_120.509071	Coordinate:203	Reads:1	Hits:1	Allocated_reads:1	Strand:-
AAGATTGATTTAAATTTGTAGGATCT
>Location:NODE_382453_length_1102_cov_120.509071	Coordinate:203	Reads:1	Hits:1	Allocated_reads:1	Strand:-
ACAAGATTGATTTAAATTTGTAGGATCG
>Location:NODE_382453_length_1102_cov_120.509071	Coordinate:203	Reads:33	Hits:1	Allocated_reads:33	Strand:-
ACAAGATTGATTTAAATTTGTAGGATCT
>Location:NODE_382453_length_1102_cov_120.509071	Coordinate:203	Reads:1	Hits:1	Allocated_reads:1	Strand:-
ACACATACAAGATTGATTTAAATTTGTAGGATCT
>Location:NODE_382453_length_1102_cov_120.509071	Coordinate:203	Reads:1	Hits:1	Allocated_reads:1	Strand:-
ACATACAAGATTGATTTAAATTTGTAGGATCT
>Location:NODE_382453_length_1102_cov_120.509071	Coordinate:203	Reads:1	Hits:1	Allocated_reads:1	Strand:-
ATACAAGATTGATTTAAATTTGTAGGATCT
>Location:NODE_382453_length_1102_cov_120.509071	Coordinate:203	Reads:1	Hits:1	Allocated_reads:1	Strand:-
CAAGATTGATTTAAATTTGTAGGATCT
>Location:NODE_382453_length_1102_cov_120.509071	Coordinate:203	Reads:6	Hits:1	Allocated_reads:6	Strand:-
TACAAGATTGATTTAAATTTGTAGGATCT
>Location:NODE_382453_length_1102_cov_120.509071	Coordinate:204	Reads:2	Hits:1	Allocated_reads:2	Strand:-
ACAAGATTGATTTAAATTTGTAGGATC
>Location:NODE_382453_length_1102_cov_120.509071	Coordinate:204	Reads:1	Hits:1	Allocated_reads:1	Strand:+
GATCCTACAAATTTAAATCAATCTTGT
>Location:NODE_382453_length_1102_cov_120.509071	Coordinate:211	Reads:1	Hits:1	Allocated_reads:1	Strand:-
CACACATACAAGATTGATTTAAATTTG
>Location:NODE_382453_length_1102_cov_120.509071	Coordinate:212	Reads:1	Hits:1	Allocated_reads:1	Strand:-
ACACATACAAGATTGATTTAAATTT
>Location:NODE_382453_length_1102_cov_120.509071	Coordinate:212	Reads:1	Hits:1	Allocated_reads:1	Strand:-
ACCACACATACAAGATTGATTTAAATTT
>Location:NODE_382453_length_1102_cov_120.509071	Coordinate:214	Reads:1	Hits:1	Allocated_reads:1	Strand:+
ATTTAAATCAATCTTGTATGTGTGGTAGGAG
>Location:NODE_382453_length_1102_cov_120.509071	Coordinate:215	Reads:1	Hits:1	Allocated_reads:1	Strand:+
TTTAAATCAATCTTGTATGTGTGGT
>Location:NODE_382453_length_1102_cov_120.509071	Coordinate:215	Reads:1	Hits:1	Allocated_reads:1	Strand:+
TTTAAATCAATCTTGTATGTGTGGTAGGAGG
>Location:NODE_382453_length_1102_cov_120.509071	Coordinate:216	Reads:1	Hits:1	Allocated_reads:1	Strand:+
TTAAATCAATCTTGTATGTGTGGTAGG
>Location:NODE_382453_length_1102_cov_120.509071	Coordinate:216	Reads:1	Hits:1	Allocated_reads:1	Strand:+
TTAAATCAATCTTGTATGTGTGGTAGGAGG
>Location:NODE_382453_length_1102_cov_120.509071	Coordinate:217	Reads:1	Hits:1	Allocated_reads:1	Strand:+
TAAATCAATCTTGTATGTGTGGTAGG
>Location:NODE_382453_length_1102_cov_120.509071	Coordinate:217	Reads:1	Hits:1	Allocated_reads:1	Strand:+
TAAATCAATCTTGTATGTGTGGTAGGA
>Location:NODE_382453_length_1102_cov_120.509071	Coordinate:217	Reads:1	Hits:1	Allocated_reads:1	Strand:+
TAAATCAATCTTGTATGTGTGGTAGGAG
>Location:NODE_382453_length_1102_cov_120.509071	Coordinate:217	Reads:1	Hits:1	Allocated_reads:1	Strand:+
TAAATCAATCTTGTATGTGTGGTAGGAGG
>Location:NODE_382453_length_1102_cov_120.509071	Coordinate:217	Reads:1	Hits:1	Allocated_reads:1	Strand:+
TAAATCAATCTTGTATGTGTGGTAGGAGGT
>Location:NODE_382453_length_1102_cov_120.509071	Coordinate:220	Reads:1	Hits:1	Allocated_reads:1	Strand:+
ATCAATCTTGTATGTGTGGTAGGAGGGA
>Location:NODE_382453_length_1102_cov_120.509071	Coordinate:220	Reads:1	Hits:1	Allocated_reads:1	Strand:+
ATCAATCTTGTATGTGTGGTAGGAGGGAGG
>Location:NODE_382453_length_1102_cov_120.509071	Coordinate:221	Reads:3	Hits:1	Allocated_reads:3	Strand:+
TCAATCTTGTATGTGTGGTAGGAGG
>Location:NODE_382453_length_1102_cov_120.509071	Coordinate:221	Reads:2	Hits:1	Allocated_reads:2	Strand:+
TCAATCTTGTATGTGTGGTAGGAGGGA
>Location:NODE_382453_length_1102_cov_120.509071	Coordinate:221	Reads:2	Hits:1	Allocated_reads:2	Strand:+
TCAATCTTGTATGTGTGGTAGGAGGGAG
>Location:NODE_382453_length_1102_cov_120.509071	Coordinate:221	Reads:1	Hits:1	Allocated_reads:1	Strand:+
TCAATCTTGTATGTGTGGTAGGAGGGAGA
>Location:NODE_382453_length_1102_cov_120.509071	Coordinate:221	Reads:4	Hits:1	Allocated_reads:4	Strand:+
TCAATCTTGTATGTGTGGTAGGAGGGAGG
>Location:NODE_382453_length_1102_cov_120.509071	Coordinate:221	Reads:1	Hits:1	Allocated_reads:1	Strand:+
TCAATCTTGTATGTGTGGTAGGAGGGAGGGGT
>Location:NODE_382453_length_1102_cov_120.509071	Coordinate:222	Reads:2	Hits:1	Allocated_reads:2	Strand:+
CAATCTTGTATGTGTGGTAGGAGGGAGG
>Location:NODE_382453_length_1102_cov_120.509071	Coordinate:222	Reads:1	Hits:1	Allocated_reads:1	Strand:+
CAATCTTGTATGTGTGGTAGGAGGGAGGGGTGG
>Location:NODE_382453_length_1102_cov_120.509071	Coordinate:224	Reads:1	Hits:1	Allocated_reads:1	Strand:+
ATCTTGTATGTGTGGTAGGAGGGAGG
>Location:NODE_382453_length_1102_cov_120.509071	Coordinate:225	Reads:3	Hits:1	Allocated_reads:3	Strand:+
TCTTGTATGTGTGGTAGGAGGGAGG
>Location:NODE_382453_length_1102_cov_120.509071	Coordinate:225	Reads:1	Hits:1	Allocated_reads:1	Strand:+
TCTTGTATGTGTGGTAGGAGGGAGGG
>Location:NODE_382453_length_1102_cov_120.509071	Coordinate:225	Reads:1	Hits:1	Allocated_reads:1	Strand:+
TCTTGTATGTGTGGTAGGAGGGATGG
>Location:NODE_382453_length_1102_cov_120.509071	Coordinate:227	Reads:1	Hits:1	Allocated_reads:1	Strand:+
TTGTATGTGTGGTAGGAGGGAGGGT
>Location:NODE_382453_length_1102_cov_120.509071	Coordinate:230	Reads:1	Hits:1	Allocated_reads:1	Strand:+
TATGTGTGGTAGGAGGGAGGGGTGG
>Location:NODE_382453_length_1102_cov_120.509071	Coordinate:230	Reads:1	Hits:1	Allocated_reads:1	Strand:-
TTAACCACCCCTCCCTCCTACCACACATA
>Location:NODE_382453_length_1102_cov_120.509071	Coordinate:232	Reads:1	Hits:1	Allocated_reads:1	Strand:+
TGTGTGGTAGGAGGGAGGGGTGGTTAAGT
>Location:NODE_382453_length_1102_cov_120.509071	Coordinate:234	Reads:1	Hits:1	Allocated_reads:1	Strand:+
TGTGGTAGGAGGGAGGGGTGGTTA
>Location:NODE_382453_length_1102_cov_120.509071	Coordinate:237	Reads:1	Hits:1	Allocated_reads:1	Strand:-
GACTTAACCACCCCTCCCTCCTACC
>Location:NODE_382453_length_1102_cov_120.509071	Coordinate:237	Reads:2	Hits:1	Allocated_reads:2	Strand:-
TGACTTAACCACCCCTCCCTCCTACC
>Location:NODE_382453_length_1102_cov_120.509071	Coordinate:238	Reads:1	Hits:1	Allocated_reads:1	Strand:-
TGACTTAACCACCCCTCCCTCCTAT
>Location:NODE_382453_length_1102_cov_120.509071	Coordinate:239	Reads:1	Hits:1	Allocated_reads:1	Strand:-
TGACTTAACCACCCCTCCCTCCTA
>Location:NODE_382453_length_1102_cov_120.509071	Coordinate:240	Reads:1	Hits:1	Allocated_reads:1	Strand:-
GAGGCTGACTTAACCACCCCTCCCTCCT
>Location:NODE_382453_length_1102_cov_120.509071	Coordinate:240	Reads:1	Hits:1	Allocated_reads:1	Strand:-
GCTGACTTAACCACCCCTCCCTCCT
>Location:NODE_382453_length_1102_cov_120.509071	Coordinate:240	Reads:1	Hits:1	Allocated_reads:1	Strand:-
GGCTGACTTAACCACCCCTCCCTCCT
>Location:NODE_382453_length_1102_cov_120.509071	Coordinate:241	Reads:1	Hits:1	Allocated_reads:1	Strand:-
GGCTGACTTAACCACCCCTCCCTCC
>Location:NODE_382453_length_1102_cov_120.509071	Coordinate:252	Reads:5	Hits:1	Allocated_reads:5	Strand:+
TGGTTAAGTCAGCCTCTTCCTACT
>Location:NODE_382453_length_1102_cov_120.509071	Coordinate:252	Reads:1	Hits:1	Allocated_reads:1	Strand:+
TGGTTAAGTCAGCCTCTTCCTACTTC
>Location:NODE_382453_length_1102_cov_120.509071	Coordinate:252	Reads:1	Hits:1	Allocated_reads:1	Strand:+
TGGTTAAGTCAGCCTCTTCCTACTTCC
>Location:NODE_382453_length_1102_cov_120.509071	Coordinate:252	Reads:1	Hits:1	Allocated_reads:1	Strand:+
TGGTTAAGTCAGCCTCTTCCTACTTCCTAGT
>Location:NODE_382453_length_1102_cov_120.509071	Coordinate:252	Reads:1	Hits:1	Allocated_reads:1	Strand:+
TGGTTAAGTCAGCCTCTTCCTACTTCCTAGTAGCT
>Location:NODE_382453_length_1102_cov_120.509071	Coordinate:253	Reads:1	Hits:1	Allocated_reads:1	Strand:-
GAAGTAGGAAGAGGCTGACTTAACC
>Location:NODE_382453_length_1102_cov_120.509071	Coordinate:253	Reads:1	Hits:1	Allocated_reads:1	Strand:-
GGAAGTAGGAAGAGGCTGACTTAACC
>Location:NODE_382453_length_1102_cov_120.509071	Coordinate:253	Reads:2	Hits:1	Allocated_reads:2	Strand:+
GGTTAAGTCAGCCTCTTCCTACTTCCTAGT
>Location:NODE_382453_length_1102_cov_120.509071	Coordinate:255	Reads:3	Hits:1	Allocated_reads:3	Strand:+
TTAAGTCAGCCTCTTCCTACTTCCT
>Location:NODE_382453_length_1102_cov_120.509071	Coordinate:255	Reads:1	Hits:1	Allocated_reads:1	Strand:+
TTAAGTCAGCCTCTTCCTACTTCCTAG
>Location:NODE_382453_length_1102_cov_120.509071	Coordinate:255	Reads:6	Hits:1	Allocated_reads:6	Strand:+
TTAAGTCAGCCTCTTCCTACTTCCTAGT
>Location:NODE_382453_length_1102_cov_120.509071	Coordinate:255	Reads:1	Hits:1	Allocated_reads:1	Strand:+
TTAAGTCAGCCTCTTCCTACTTCCTAGTA
>Location:NODE_382453_length_1102_cov_120.509071	Coordinate:255	Reads:4	Hits:1	Allocated_reads:4	Strand:+
TTAAGTCAGCCTCTTCCTACTTCCTAGTAGC
>Location:NODE_382453_length_1102_cov_120.509071	Coordinate:255	Reads:1	Hits:1	Allocated_reads:1	Strand:+
TTAAGTCAGCCTCTTCCTACTTCCTAGTAGCT
>Location:NODE_382453_length_1102_cov_120.509071	Coordinate:256	Reads:8	Hits:1	Allocated_reads:8	Strand:+
TAAGTCAGCCTCTTCCTACTTCCT
>Location:NODE_382453_length_1102_cov_120.509071	Coordinate:256	Reads:2	Hits:1	Allocated_reads:2	Strand:+
TAAGTCAGCCTCTTCCTACTTCCTA
>Location:NODE_382453_length_1102_cov_120.509071	Coordinate:256	Reads:22	Hits:1	Allocated_reads:22	Strand:+
TAAGTCAGCCTCTTCCTACTTCCTAGT
>Location:NODE_382453_length_1102_cov_120.509071	Coordinate:256	Reads:1	Hits:1	Allocated_reads:1	Strand:+
TAAGTCAGCCTCTTCCTACTTCCTAGTA
>Location:NODE_382453_length_1102_cov_120.509071	Coordinate:256	Reads:11	Hits:1	Allocated_reads:11	Strand:+
TAAGTCAGCCTCTTCCTACTTCCTAGTAGC
>Location:NODE_382453_length_1102_cov_120.509071	Coordinate:256	Reads:2	Hits:1	Allocated_reads:2	Strand:+
TAAGTCAGCCTCTTCCTACTTCCTAGTAGCT
>Location:NODE_382453_length_1102_cov_120.509071	Coordinate:256	Reads:1	Hits:1	Allocated_reads:1	Strand:+
TAAGTCAGCCTCTTCCTACTTCCTAGTAGCTC
>Location:NODE_382453_length_1102_cov_120.509071	Coordinate:257	Reads:2	Hits:1	Allocated_reads:2	Strand:+
AAGTCAGCCTCTTCCTACTTCCTAGTAGC
>Location:NODE_382453_length_1102_cov_120.509071	Coordinate:258	Reads:1	Hits:1	Allocated_reads:1	Strand:-
AGCTACTAGGAAGTAGGAAGAGGCTGACT
>Location:NODE_382453_length_1102_cov_120.509071	Coordinate:258	Reads:1	Hits:1	Allocated_reads:1	Strand:+
AGTCAGCCTCTTCCTACTTCCTAGT
>Location:NODE_382453_length_1102_cov_120.509071	Coordinate:258	Reads:3	Hits:1	Allocated_reads:3	Strand:+
AGTCAGCCTCTTCCTACTTCCTAGTAGC
>Location:NODE_382453_length_1102_cov_120.509071	Coordinate:258	Reads:2	Hits:1	Allocated_reads:2	Strand:+
AGTCAGCCTCTTCCTACTTCCTAGTAGCT
>Location:NODE_382453_length_1102_cov_120.509071	Coordinate:258	Reads:1	Hits:1	Allocated_reads:1	Strand:-
GAGCTACTAGGAAGTAGGAAGAGGCTGACT
>Location:NODE_382453_length_1102_cov_120.509071	Coordinate:258	Reads:4	Hits:1	Allocated_reads:4	Strand:-
GCTACTAGGAAGTAGGAAGAGGCTGACT
>Location:NODE_382453_length_1102_cov_120.509071	Coordinate:258	Reads:5	Hits:1	Allocated_reads:5	Strand:-
TGAGCTACTAGGAAGTAGGAAGAGGCTGACT
>Location:NODE_382453_length_1102_cov_120.509071	Coordinate:259	Reads:1	Hits:1	Allocated_reads:1	Strand:-
GAGCTACTAGGAAGTAGGAAGGGGCTGAC
>Location:NODE_382453_length_1102_cov_120.509071	Coordinate:259	Reads:2	Hits:1	Allocated_reads:2	Strand:+
GTCAGCCTCTTCCTACTTCCTAGTAGC
>Location:NODE_382453_length_1102_cov_120.509071	Coordinate:259	Reads:1	Hits:1	Allocated_reads:1	Strand:+
GTCAGCCTCTTCCTACTTCCTAGTAGCT
>Location:NODE_382453_length_1102_cov_120.509071	Coordinate:259	Reads:1	Hits:1	Allocated_reads:1	Strand:+
GTCAGCCTCTTCCTACTTCCTAGTAGCTCAGAAC
>Location:NODE_382453_length_1102_cov_120.509071	Coordinate:260	Reads:3	Hits:1	Allocated_reads:3	Strand:+
TCAGCCTCTTCCTACTTCCTAGTAGCT
>Location:NODE_382453_length_1102_cov_120.509071	Coordinate:262	Reads:3	Hits:1	Allocated_reads:3	Strand:-
TCTGAGCTACTAGGAAGTAGGAAGAGGCT
>Location:NODE_382453_length_1102_cov_120.509071	Coordinate:262	Reads:1	Hits:1	Allocated_reads:1	Strand:-
TGAGCTACTAGGAAGTAGGAAGAGGCT
>Location:NODE_382453_length_1102_cov_120.509071	Coordinate:263	Reads:1	Hits:1	Allocated_reads:1	Strand:+
GCCTCTTCCTACTTCCTAGTAGCTCT
>Location:NODE_382453_length_1102_cov_120.509071	Coordinate:264	Reads:1	Hits:1	Allocated_reads:1	Strand:-
TGAGCTACTAGGAAGTAGGAAGAGG
>Location:NODE_382453_length_1102_cov_120.509071	Coordinate:265	Reads:1	Hits:1	Allocated_reads:1	Strand:+
CTCTTCCTACTTCCTAGTAGCTCAGAACT
>Location:NODE_382453_length_1102_cov_120.509071	Coordinate:265	Reads:1	Hits:1	Allocated_reads:1	Strand:-
GGAGTTCTGAGCTACTAGGAAGTAGGAAGTT
>Location:NODE_382453_length_1102_cov_120.509071	Coordinate:266	Reads:2	Hits:1	Allocated_reads:2	Strand:-
CTATGGAGTTCTGAGCTACTAGGAAGTAGGAAGA
>Location:NODE_382453_length_1102_cov_120.509071	Coordinate:266	Reads:1	Hits:1	Allocated_reads:1	Strand:-
GGAGTTCTGAGCTACTAGGAAGTAGGAAGT
>Location:NODE_382453_length_1102_cov_120.509071	Coordinate:266	Reads:2	Hits:1	Allocated_reads:2	Strand:-
TATGGAGTTCTGAGCTACTAGGAAGTAGGAAGA
>Location:NODE_382453_length_1102_cov_120.509071	Coordinate:267	Reads:1	Hits:1	Allocated_reads:1	Strand:+
CTTCCTACTTCCTAGTAGCTCAGAACTCC
>Location:NODE_382453_length_1102_cov_120.509071	Coordinate:267	Reads:1	Hits:1	Allocated_reads:1	Strand:-
GGAGTTCTGAGCTACTAGGAAGTAGGAAA
>Location:NODE_382453_length_1102_cov_120.509071	Coordinate:267	Reads:1	Hits:1	Allocated_reads:1	Strand:-
TATGGAGTTCTGAGCTACTAGGAAGTAGGAAG
>Location:NODE_382453_length_1102_cov_120.509071	Coordinate:268	Reads:1	Hits:1	Allocated_reads:1	Strand:-
ACACTATGGAGTTCTGAGCTACTAGGAAGTAGGAA
>Location:NODE_382453_length_1102_cov_120.509071	Coordinate:268	Reads:3	Hits:1	Allocated_reads:3	Strand:+
TTCCTACTTCCTAGTAGCTCAGAACT
>Location:NODE_382453_length_1102_cov_120.509071	Coordinate:269	Reads:1	Hits:1	Allocated_reads:1	Strand:-
CTATGGAGTTCTGAGCTACTAGGAAGTATTT
>Location:NODE_382453_length_1102_cov_120.509071	Coordinate:269	Reads:1	Hits:1	Allocated_reads:1	Strand:-
GAGTTCTGAGCTACTAGGAAGTAGGA
>Location:NODE_382453_length_1102_cov_120.509071	Coordinate:269	Reads:2	Hits:1	Allocated_reads:2	Strand:-
GGAGTTCTGAGCTACTAGGAAGTATTT
>Location:NODE_382453_length_1102_cov_120.509071	Coordinate:269	Reads:6	Hits:1	Allocated_reads:6	Strand:-
GGAGTTCTGAGCTACTAGGAAGTAGGA
>Location:NODE_382453_length_1102_cov_120.509071	Coordinate:269	Reads:4	Hits:1	Allocated_reads:4	Strand:-
TATGGAGTTCTGAGCTACTAGGAAGTAGGA
>Location:NODE_382453_length_1102_cov_120.509071	Coordinate:269	Reads:2	Hits:1	Allocated_reads:2	Strand:+
TCCTACTTCCTAGTAGCTCAGAACT
>Location:NODE_382453_length_1102_cov_120.509071	Coordinate:269	Reads:1	Hits:1	Allocated_reads:1	Strand:+
TCCTACTTCCTAGTAGCTCAGAACTCCA
>Location:NODE_382453_length_1102_cov_120.509071	Coordinate:269	Reads:1	Hits:1	Allocated_reads:1	Strand:+
TCCTACTTCCTAGTAGCTCAGAGCTCCA
>Location:NODE_382453_length_1102_cov_120.509071	Coordinate:269	Reads:2	Hits:1	Allocated_reads:2	Strand:+
TCCTACTTCCTAGTAGCTCAGAACTCCATA
>Location:NODE_382453_length_1102_cov_120.509071	Coordinate:269	Reads:1	Hits:1	Allocated_reads:1	Strand:-
TGGAGTTCTGAGCTACTAGGAAGTAGGA
>Location:NODE_382453_length_1102_cov_120.509071	Coordinate:270	Reads:1	Hits:1	Allocated_reads:1	Strand:-
ACACTATGGAGTTCTGAGCTACTAGGAAGTAGG
>Location:NODE_382453_length_1102_cov_120.509071	Coordinate:270	Reads:1	Hits:1	Allocated_reads:1	Strand:-
GAGTTCTGAGCTACTAGGAAGTAGG
>Location:NODE_382453_length_1102_cov_120.509071	Coordinate:270	Reads:1	Hits:1	Allocated_reads:1	Strand:-
GGAGTTCTGAGCTACTAGGAAGTAGG
>Location:NODE_382453_length_1102_cov_120.509071	Coordinate:271	Reads:2	Hits:1	Allocated_reads:2	Strand:-
TATGGAGTTCTGAGCTACTAGGAAGTAG
>Location:NODE_382453_length_1102_cov_120.509071	Coordinate:272	Reads:3	Hits:1	Allocated_reads:3	Strand:-
ACACTATGGAGTTCTGAGCTACTAGGAAGTA
>Location:NODE_382453_length_1102_cov_120.509071	Coordinate:272	Reads:1	Hits:1	Allocated_reads:1	Strand:-
GGAGTTCTGAGCTACTAGGAAGTA
>Location:NODE_382453_length_1102_cov_120.509071	Coordinate:272	Reads:1	Hits:1	Allocated_reads:1	Strand:+
TACTTCCTAGTAGCTCAGAACTCCATAGT
>Location:NODE_382453_length_1102_cov_120.509071	Coordinate:272	Reads:1	Hits:1	Allocated_reads:1	Strand:+
TACTTCCTAGTAGCTCAGAACTCCATAGTG
>Location:NODE_382453_length_1102_cov_120.509071	Coordinate:272	Reads:1	Hits:1	Allocated_reads:1	Strand:-
TATGGAGTTCTGAGCTACTAGGAAGTA
>Location:NODE_382453_length_1102_cov_120.509071	Coordinate:272	Reads:4	Hits:1	Allocated_reads:4	Strand:-
TGGAGTTCTGAGCTACTAGGAAGTA
>Location:NODE_382453_length_1102_cov_120.509071	Coordinate:273	Reads:1	Hits:1	Allocated_reads:1	Strand:-
TATGGAGTTCTGAGCTACTAGGAAGT
>Location:NODE_382453_length_1102_cov_120.509071	Coordinate:273	Reads:3	Hits:1	Allocated_reads:3	Strand:-
TGGAGTTCTGAGCTACTAGGAAGT
>Location:NODE_382453_length_1102_cov_120.509071	Coordinate:274	Reads:2	Hits:1	Allocated_reads:2	Strand:+
CTTCCTAGTAGCTCAGAACTCCATAGTGTCTA
>Location:NODE_382453_length_1102_cov_120.509071	Coordinate:275	Reads:1	Hits:1	Allocated_reads:1	Strand:+
TTCCTAGTAGCTCAGAACTCCATAG
>Location:NODE_382453_length_1102_cov_120.509071	Coordinate:275	Reads:3	Hits:1	Allocated_reads:3	Strand:+
TTCCTAGTAGCTCAGAACTCCATAGTGT
>Location:NODE_382453_length_1102_cov_120.509071	Coordinate:275	Reads:1	Hits:1	Allocated_reads:1	Strand:+
TTCCTAGTAGCTCAGAACTCCATAGTGTC
>Location:NODE_382453_length_1102_cov_120.509071	Coordinate:275	Reads:5	Hits:1	Allocated_reads:5	Strand:+
TTCCTAGTAGCTCAGAACTCCATAGTGTCTA
>Location:NODE_382453_length_1102_cov_120.509071	Coordinate:276	Reads:1	Hits:1	Allocated_reads:1	Strand:-
ACACTATGGAGTTCTGAGCTACTAGGT
>Location:NODE_382453_length_1102_cov_120.509071	Coordinate:276	Reads:1	Hits:1	Allocated_reads:1	Strand:-
CACTATGGAGTTCTGAGCTACTAAAT
>Location:NODE_382453_length_1102_cov_120.509071	Coordinate:276	Reads:1	Hits:1	Allocated_reads:1	Strand:+
TCCTAGTAGCTCAGAACTCCATAG
>Location:NODE_382453_length_1102_cov_120.509071	Coordinate:276	Reads:1	Hits:1	Allocated_reads:1	Strand:+
TCCTAGTAGCTCAGAACTCCATAGT
>Location:NODE_382453_length_1102_cov_120.509071	Coordinate:276	Reads:8	Hits:1	Allocated_reads:8	Strand:+
TCCTAGTAGCTCAGAACTCCATAGTGT
>Location:NODE_382453_length_1102_cov_120.509071	Coordinate:276	Reads:9	Hits:1	Allocated_reads:9	Strand:+
TCCTAGTAGCTCAGAACTCCATAGTGTC
>Location:NODE_382453_length_1102_cov_120.509071	Coordinate:276	Reads:1	Hits:1	Allocated_reads:1	Strand:+
TCCTAGTAGCTCAGAACTCCATAGTGTCT
>Location:NODE_382453_length_1102_cov_120.509071	Coordinate:276	Reads:1	Hits:1	Allocated_reads:1	Strand:+
TCCTAGTAGCTCAGAACTCCATAGCGTCTA
>Location:NODE_382453_length_1102_cov_120.509071	Coordinate:276	Reads:1	Hits:1	Allocated_reads:1	Strand:+
TCCTAGTAGCTCAGAACTCCATAGTGACTA
>Location:NODE_382453_length_1102_cov_120.509071	Coordinate:276	Reads:1	Hits:1	Allocated_reads:1	Strand:+
TCCTAGTAGCTCAGAACTCCATAGTGTCCA
>Location:NODE_382453_length_1102_cov_120.509071	Coordinate:276	Reads:1	Hits:1	Allocated_reads:1	Strand:+
TCCTAGTAGCTCAGAACTCCATAGTGTGTA
>Location:NODE_382453_length_1102_cov_120.509071	Coordinate:276	Reads:180	Hits:1	Allocated_reads:180	Strand:+
TCCTAGTAGCTCAGAACTCCATAGTGTCTA
>Location:NODE_382453_length_1102_cov_120.509071	Coordinate:276	Reads:1	Hits:1	Allocated_reads:1	Strand:+
TCCTAGTAGCTCAGAACTCCATAGTGTCTAT
>Location:NODE_382453_length_1102_cov_120.509071	Coordinate:276	Reads:1	Hits:1	Allocated_reads:1	Strand:+
TCCTAGTAGCTCAGAACTCCATAGTGTCCATA
>Location:NODE_382453_length_1102_cov_120.509071	Coordinate:276	Reads:10	Hits:1	Allocated_reads:10	Strand:+
TCCTAGTAGCTCAGAACTCCATAGTGTCTATA
>Location:NODE_382453_length_1102_cov_120.509071	Coordinate:277	Reads:14	Hits:1	Allocated_reads:14	Strand:-
ACACTATGGAGTTCTGAGCTACTAGG
>Location:NODE_382453_length_1102_cov_120.509071	Coordinate:277	Reads:1	Hits:1	Allocated_reads:1	Strand:-
ACTATGGAGTTCTGAGCTACTAGG
>Location:NODE_382453_length_1102_cov_120.509071	Coordinate:277	Reads:1	Hits:1	Allocated_reads:1	Strand:-
AGACACTATGGAGTTCTGAGCTACTAGG
>Location:NODE_382453_length_1102_cov_120.509071	Coordinate:277	Reads:1	Hits:1	Allocated_reads:1	Strand:-
ATAGACACTATGGAGTTCTGAGCTACTAGA
>Location:NODE_382453_length_1102_cov_120.509071	Coordinate:277	Reads:3	Hits:1	Allocated_reads:3	Strand:-
CACTATGGAGTTCTGAGCTACTAGG
>Location:NODE_382453_length_1102_cov_120.509071	Coordinate:277	Reads:1	Hits:1	Allocated_reads:1	Strand:+
CCTAGTAGCTCAGAACTCCATAGTGT
>Location:NODE_382453_length_1102_cov_120.509071	Coordinate:277	Reads:1	Hits:1	Allocated_reads:1	Strand:+
CCTAGTAGCTCAGAACTCCATAGTGTC
>Location:NODE_382453_length_1102_cov_120.509071	Coordinate:277	Reads:18	Hits:1	Allocated_reads:18	Strand:+
CCTAGTAGCTCAGAACTCCATAGTGTCTA
>Location:NODE_382453_length_1102_cov_120.509071	Coordinate:277	Reads:9	Hits:1	Allocated_reads:9	Strand:+
CCTAGTAGCTCAGAACTCCATAGTGTCTATA
>Location:NODE_382453_length_1102_cov_120.509071	Coordinate:277	Reads:1	Hits:1	Allocated_reads:1	Strand:+
CCTAGTAGCTCAGAACTCCATAGTGTCTATACA
>Location:NODE_382453_length_1102_cov_120.509071	Coordinate:277	Reads:3	Hits:1	Allocated_reads:3	Strand:-
GACACTATGGAGTTCTGAGCTACTAGG
>Location:NODE_382453_length_1102_cov_120.509071	Coordinate:277	Reads:4	Hits:1	Allocated_reads:4	Strand:-
TAGACACTATGGAGTTCTGAGCTACTAGG
>Location:NODE_382453_length_1102_cov_120.509071	Coordinate:278	Reads:4	Hits:1	Allocated_reads:4	Strand:-
ACACTATGGAGTTCTGAGCTACTAG
>Location:NODE_382453_length_1102_cov_120.509071	Coordinate:278	Reads:1	Hits:1	Allocated_reads:1	Strand:-
AGACACTATGGAGTTCTGAGCTACTAG
>Location:NODE_382453_length_1102_cov_120.509071	Coordinate:278	Reads:4	Hits:1	Allocated_reads:4	Strand:-
ATAGACACTATGGAGTTCTGAGCTACTAG
>Location:NODE_382453_length_1102_cov_120.509071	Coordinate:278	Reads:12	Hits:1	Allocated_reads:12	Strand:-
CACTATGGAGTTCTGAGCTACTAG
>Location:NODE_382453_length_1102_cov_120.509071	Coordinate:278	Reads:2	Hits:1	Allocated_reads:2	Strand:+
CTAGTAGCTCAGAACTCCATAGTGT
>Location:NODE_382453_length_1102_cov_120.509071	Coordinate:278	Reads:11	Hits:1	Allocated_reads:11	Strand:+
CTAGTAGCTCAGAACTCCATAGTGTCTA
>Location:NODE_382453_length_1102_cov_120.509071	Coordinate:278	Reads:1	Hits:1	Allocated_reads:1	Strand:+
CTAGTAGCTCAGAACTCCATAGTCTCTATA
>Location:NODE_382453_length_1102_cov_120.509071	Coordinate:278	Reads:10	Hits:1	Allocated_reads:10	Strand:+
CTAGTAGCTCAGAACTCCATAGTGTCTATA
>Location:NODE_382453_length_1102_cov_120.509071	Coordinate:278	Reads:3	Hits:1	Allocated_reads:3	Strand:-
GACACTATGGAGTTCTGAGCTACTAG
>Location:NODE_382453_length_1102_cov_120.509071	Coordinate:278	Reads:1	Hits:1	Allocated_reads:1	Strand:-
TAGACACTATGGAGTTCTGAGCTACTGG
>Location:NODE_382453_length_1102_cov_120.509071	Coordinate:278	Reads:10	Hits:1	Allocated_reads:10	Strand:-
TAGACACTATGGAGTTCTGAGCTACTAG
>Location:NODE_382453_length_1102_cov_120.509071	Coordinate:278	Reads:1	Hits:1	Allocated_reads:1	Strand:-
TATAGACACTATGGAGTTCTGAGCTACTAG
>Location:NODE_382453_length_1102_cov_120.509071	Coordinate:279	Reads:1	Hits:1	Allocated_reads:1	Strand:-
GACACTATGGAGTTCTGAGCTACTA
>Location:NODE_382453_length_1102_cov_120.509071	Coordinate:279	Reads:1	Hits:1	Allocated_reads:1	Strand:-
GACACTATGGAGTTCTGAGCTATTT
>Location:NODE_382453_length_1102_cov_120.509071	Coordinate:279	Reads:1	Hits:1	Allocated_reads:1	Strand:+
TAGTAGCTCAGAACTCCATAGTGG
>Location:NODE_382453_length_1102_cov_120.509071	Coordinate:279	Reads:31	Hits:1	Allocated_reads:31	Strand:+
TAGTAGCTCAGAACTCCATAGTGT
>Location:NODE_382453_length_1102_cov_120.509071	Coordinate:279	Reads:12	Hits:1	Allocated_reads:12	Strand:+
TAGTAGCTCAGAACTCCATAGTGTC
>Location:NODE_382453_length_1102_cov_120.509071	Coordinate:279	Reads:1	Hits:1	Allocated_reads:1	Strand:+
TAGTAGCTCAGAACTCCATAGTGTCA
>Location:NODE_382453_length_1102_cov_120.509071	Coordinate:279	Reads:6	Hits:1	Allocated_reads:6	Strand:+
TAGTAGCTCAGAACTCCATAGTGTCT
>Location:NODE_382453_length_1102_cov_120.509071	Coordinate:279	Reads:1	Hits:1	Allocated_reads:1	Strand:+
TAGTAGCTCAGAACTCCATAATGTCTA
>Location:NODE_382453_length_1102_cov_120.509071	Coordinate:279	Reads:1	Hits:1	Allocated_reads:1	Strand:+
TAGTAGCTCAGAACTCCATAGTGCCTA
>Location:NODE_382453_length_1102_cov_120.509071	Coordinate:279	Reads:237	Hits:1	Allocated_reads:237	Strand:+
TAGTAGCTCAGAACTCCATAGTGTCTA
>Location:NODE_382453_length_1102_cov_120.509071	Coordinate:279	Reads:7	Hits:1	Allocated_reads:7	Strand:+
TAGTAGCTCAGAACTCCATAGTGTCTAT
>Location:NODE_382453_length_1102_cov_120.509071	Coordinate:279	Reads:1	Hits:1	Allocated_reads:1	Strand:+
TAGTAGCTCAGAACTCCATAGAGTCTATA
>Location:NODE_382453_length_1102_cov_120.509071	Coordinate:279	Reads:333	Hits:1	Allocated_reads:333	Strand:+
TAGTAGCTCAGAACTCCATAGTGTCTATA
>Location:NODE_382453_length_1102_cov_120.509071	Coordinate:279	Reads:55	Hits:1	Allocated_reads:55	Strand:+
TAGTAGCTCAGAACTCCATAGTGTCTATACA
>Location:NODE_382453_length_1102_cov_120.509071	Coordinate:279	Reads:1	Hits:1	Allocated_reads:1	Strand:+
TAGTAGCTCAGAACTCCATAGTGTCTATACAAAC
>Location:NODE_382453_length_1102_cov_120.509071	Coordinate:280	Reads:4	Hits:1	Allocated_reads:4	Strand:+
AGTAGCTCAGAACTCCATAGTGTCTA
>Location:NODE_382453_length_1102_cov_120.509071	Coordinate:280	Reads:3	Hits:1	Allocated_reads:3	Strand:+
AGTAGCTCAGAACTCCATAGTGTCTAT
>Location:NODE_382453_length_1102_cov_120.509071	Coordinate:280	Reads:1	Hits:1	Allocated_reads:1	Strand:+
AGTAGCTCAGAACTCCATAGTGTCTACA
>Location:NODE_382453_length_1102_cov_120.509071	Coordinate:280	Reads:7	Hits:1	Allocated_reads:7	Strand:+
AGTAGCTCAGAACTCCATAGTGTCTATA
>Location:NODE_382453_length_1102_cov_120.509071	Coordinate:280	Reads:7	Hits:1	Allocated_reads:7	Strand:+
AGTAGCTCAGAACTCCATAGTGTCTATACA
>Location:NODE_382453_length_1102_cov_120.509071	Coordinate:280	Reads:1	Hits:1	Allocated_reads:1	Strand:+
AGTAGCTCAGAACTCCATAGTGTCTATACAAA
>Location:NODE_382453_length_1102_cov_120.509071	Coordinate:280	Reads:2	Hits:1	Allocated_reads:2	Strand:-
ATAGACACTATGGAGTTCTGAGCTACT
>Location:NODE_382453_length_1102_cov_120.509071	Coordinate:280	Reads:9	Hits:1	Allocated_reads:9	Strand:-
GACACTATGGAGTTCTGAGCTACT
>Location:NODE_382453_length_1102_cov_120.509071	Coordinate:280	Reads:7	Hits:1	Allocated_reads:7	Strand:-
TAGACACTATGGAGTTCTGAGCTACT
>Location:NODE_382453_length_1102_cov_120.509071	Coordinate:281	Reads:1	Hits:1	Allocated_reads:1	Strand:-
AGACACTATGGAGTTCTGAGCTAC
>Location:NODE_382453_length_1102_cov_120.509071	Coordinate:281	Reads:1	Hits:1	Allocated_reads:1	Strand:+
GTAGCTCAGAACTCCATAGTGTCT
>Location:NODE_382453_length_1102_cov_120.509071	Coordinate:281	Reads:1	Hits:1	Allocated_reads:1	Strand:+
GTAGCTCAGAACTCCATAGCGTCTA
>Location:NODE_382453_length_1102_cov_120.509071	Coordinate:281	Reads:16	Hits:1	Allocated_reads:16	Strand:+
GTAGCTCAGAACTCCATAGTGTCTA
>Location:NODE_382453_length_1102_cov_120.509071	Coordinate:281	Reads:2	Hits:1	Allocated_reads:2	Strand:+
GTAGCTCAGAACTCCATAGTGTCTAT
>Location:NODE_382453_length_1102_cov_120.509071	Coordinate:281	Reads:24	Hits:1	Allocated_reads:24	Strand:+
GTAGCTCAGAACTCCATAGTGTCTATA
>Location:NODE_382453_length_1102_cov_120.509071	Coordinate:281	Reads:62	Hits:1	Allocated_reads:62	Strand:+
GTAGCTCAGAACTCCATAGTGTCTATACA
>Location:NODE_382453_length_1102_cov_120.509071	Coordinate:281	Reads:1	Hits:1	Allocated_reads:1	Strand:+
GTAGCTCAGAACTCCATAGTGTCTATACATA
>Location:NODE_382453_length_1102_cov_120.509071	Coordinate:281	Reads:2	Hits:1	Allocated_reads:2	Strand:+
GTAGCTCAGAACTCCATAGTGTCTATACAAA
>Location:NODE_382453_length_1102_cov_120.509071	Coordinate:281	Reads:4	Hits:1	Allocated_reads:4	Strand:+
GTAGCTCAGAACTCCATAGTGTCTATACAAACA
>Location:NODE_382453_length_1102_cov_120.509071	Coordinate:281	Reads:1	Hits:1	Allocated_reads:1	Strand:-
TGTATAGACACTATGGAGTTCTGAGCTAC
>Location:NODE_382453_length_1102_cov_120.509071	Coordinate:282	Reads:3	Hits:1	Allocated_reads:3	Strand:-
ATAGACACTATGGAGTTCTGAGCTA
>Location:NODE_382453_length_1102_cov_120.509071	Coordinate:282	Reads:2	Hits:1	Allocated_reads:2	Strand:-
TAGACACTATGGAGTTCTGAGCTA
>Location:NODE_382453_length_1102_cov_120.509071	Coordinate:282	Reads:32	Hits:1	Allocated_reads:32	Strand:+
TAGCTCAGAACTCCATAGTGTCTA
>Location:NODE_382453_length_1102_cov_120.509071	Coordinate:282	Reads:22	Hits:1	Allocated_reads:22	Strand:+
TAGCTCAGAACTCCATAGTGTCTAT
>Location:NODE_382453_length_1102_cov_120.509071	Coordinate:282	Reads:1	Hits:1	Allocated_reads:1	Strand:+
TAGCTCAGAACTCCATAGTGTCTGTA
>Location:NODE_382453_length_1102_cov_120.509071	Coordinate:282	Reads:53	Hits:1	Allocated_reads:53	Strand:+
TAGCTCAGAACTCCATAGTGTCTATA
>Location:NODE_382453_length_1102_cov_120.509071	Coordinate:282	Reads:2	Hits:1	Allocated_reads:2	Strand:+
TAGCTCAGAACTCCATAGTGTCTATAC
>Location:NODE_382453_length_1102_cov_120.509071	Coordinate:282	Reads:2	Hits:1	Allocated_reads:2	Strand:+
TAGCTCAGAACTCCATAGTGTCTATAT
>Location:NODE_382453_length_1102_cov_120.509071	Coordinate:282	Reads:1	Hits:1	Allocated_reads:1	Strand:+
TAGCTCAGAACTCCATAGTGTCTATACT
>Location:NODE_382453_length_1102_cov_120.509071	Coordinate:282	Reads:2	Hits:1	Allocated_reads:2	Strand:+
TAGCTCAGAACTCCATAGTGTCTGTACA
>Location:NODE_382453_length_1102_cov_120.509071	Coordinate:282	Reads:335	Hits:1	Allocated_reads:335	Strand:+
TAGCTCAGAACTCCATAGTGTCTATACA
>Location:NODE_382453_length_1102_cov_120.509071	Coordinate:282	Reads:1	Hits:1	Allocated_reads:1	Strand:+
TAGCTCAGAACTCCATAGTGTCTATACAT
>Location:NODE_382453_length_1102_cov_120.509071	Coordinate:282	Reads:1	Hits:1	Allocated_reads:1	Strand:+
TAGCTCAGAACTCCATAGTGTCTATACTT
>Location:NODE_382453_length_1102_cov_120.509071	Coordinate:282	Reads:25	Hits:1	Allocated_reads:25	Strand:+
TAGCTCAGAACTCCATAGTGTCTATACAA
>Location:NODE_382453_length_1102_cov_120.509071	Coordinate:282	Reads:1	Hits:1	Allocated_reads:1	Strand:+
TAGCTCAGAACTCCATAGTCTCTATACAAA
>Location:NODE_382453_length_1102_cov_120.509071	Coordinate:282	Reads:1	Hits:1	Allocated_reads:1	Strand:+
TAGCTCAGAACTCCATAGTGTCTATACAGA
>Location:NODE_382453_length_1102_cov_120.509071	Coordinate:282	Reads:80	Hits:1	Allocated_reads:80	Strand:+
TAGCTCAGAACTCCATAGTGTCTATACAAA
>Location:NODE_382453_length_1102_cov_120.509071	Coordinate:282	Reads:3	Hits:1	Allocated_reads:3	Strand:+
TAGCTCAGAACTCCATAGTGTCTATACAAAC
>Location:NODE_382453_length_1102_cov_120.509071	Coordinate:282	Reads:15	Hits:1	Allocated_reads:15	Strand:+
TAGCTCAGAACTCCATAGTGTCTATACAAACA
>Location:NODE_382453_length_1102_cov_120.509071	Coordinate:283	Reads:5	Hits:1	Allocated_reads:5	Strand:+
AGCTCAGAACTCCATAGTGTCTAT
>Location:NODE_382453_length_1102_cov_120.509071	Coordinate:283	Reads:8	Hits:1	Allocated_reads:8	Strand:+
AGCTCAGAACTCCATAGTGTCTATA
>Location:NODE_382453_length_1102_cov_120.509071	Coordinate:283	Reads:1	Hits:1	Allocated_reads:1	Strand:+
AGCTCAGAACTCCATAGTGTCTATAC
>Location:NODE_382453_length_1102_cov_120.509071	Coordinate:283	Reads:77	Hits:1	Allocated_reads:77	Strand:+
AGCTCAGAACTCCATAGTGTCTATACA
>Location:NODE_382453_length_1102_cov_120.509071	Coordinate:283	Reads:14	Hits:1	Allocated_reads:14	Strand:+
AGCTCAGAACTCCATAGTGTCTATACAA
>Location:NODE_382453_length_1102_cov_120.509071	Coordinate:283	Reads:1	Hits:1	Allocated_reads:1	Strand:+
AGCTCAGAACTCCATAGTGTCTATACTTT
>Location:NODE_382453_length_1102_cov_120.509071	Coordinate:283	Reads:29	Hits:1	Allocated_reads:29	Strand:+
AGCTCAGAACTCCATAGTGTCTATACAAA
>Location:NODE_382453_length_1102_cov_120.509071	Coordinate:283	Reads:1	Hits:1	Allocated_reads:1	Strand:+
AGCTCAGAACTCCATAGTGTCTATACAAAT
>Location:NODE_382453_length_1102_cov_120.509071	Coordinate:283	Reads:5	Hits:1	Allocated_reads:5	Strand:+
AGCTCAGAACTCCATAGTGTCTATACAAAC
>Location:NODE_382453_length_1102_cov_120.509071	Coordinate:283	Reads:27	Hits:1	Allocated_reads:27	Strand:+
AGCTCAGAACTCCATAGTGTCTATACAAACA
>Location:NODE_382453_length_1102_cov_120.509071	Coordinate:283	Reads:2	Hits:1	Allocated_reads:2	Strand:-
ATAGACACTATGGAGTTCTGAGCT
>Location:NODE_382453_length_1102_cov_120.509071	Coordinate:283	Reads:2	Hits:1	Allocated_reads:2	Strand:-
TATAGACACTATGGAGTTCTGAGCT
>Location:NODE_382453_length_1102_cov_120.509071	Coordinate:284	Reads:1	Hits:1	Allocated_reads:1	Strand:+
GCTCAGAACTCCATAGTGTCTATAC
>Location:NODE_382453_length_1102_cov_120.509071	Coordinate:284	Reads:9	Hits:1	Allocated_reads:9	Strand:+
GCTCAGAACTCCATAGTGTCTATACA
>Location:NODE_382453_length_1102_cov_120.509071	Coordinate:284	Reads:9	Hits:1	Allocated_reads:9	Strand:+
GCTCAGAACTCCATAGTGTCTATACAA
>Location:NODE_382453_length_1102_cov_120.509071	Coordinate:284	Reads:15	Hits:1	Allocated_reads:15	Strand:+
GCTCAGAACTCCATAGTGTCTATACAAA
>Location:NODE_382453_length_1102_cov_120.509071	Coordinate:284	Reads:6	Hits:1	Allocated_reads:6	Strand:+
GCTCAGAACTCCATAGTGTCTATACAAAC
>Location:NODE_382453_length_1102_cov_120.509071	Coordinate:284	Reads:1	Hits:1	Allocated_reads:1	Strand:+
GCTCAGAACTCCATAGTGTCTATACATACA
>Location:NODE_382453_length_1102_cov_120.509071	Coordinate:284	Reads:38	Hits:1	Allocated_reads:38	Strand:+
GCTCAGAACTCCATAGTGTCTATACAAACA
>Location:NODE_382453_length_1102_cov_120.509071	Coordinate:284	Reads:1	Hits:1	Allocated_reads:1	Strand:-
TATAGACACTATGGAGTTCTGAGC
>Location:NODE_382453_length_1102_cov_120.509071	Coordinate:284	Reads:3	Hits:1	Allocated_reads:3	Strand:-
TGTATAGACACTATGGAGTTCTGAGC
>Location:NODE_382453_length_1102_cov_120.509071	Coordinate:284	Reads:1	Hits:1	Allocated_reads:1	Strand:-
TTGTATAGACACTATGGAGTTCTGAGC
>Location:NODE_382453_length_1102_cov_120.509071	Coordinate:285	Reads:8	Hits:1	Allocated_reads:8	Strand:+
CTCAGAACTCCATAGTGTCTATACA
>Location:NODE_382453_length_1102_cov_120.509071	Coordinate:285	Reads:3	Hits:1	Allocated_reads:3	Strand:+
CTCAGAACTCCATAGTGTCTATACAA
>Location:NODE_382453_length_1102_cov_120.509071	Coordinate:285	Reads:9	Hits:1	Allocated_reads:9	Strand:+
CTCAGAACTCCATAGTGTCTATACAAA
>Location:NODE_382453_length_1102_cov_120.509071	Coordinate:285	Reads:2	Hits:1	Allocated_reads:2	Strand:+
CTCAGAACTCCATAGTGTCTATACAAAC
>Location:NODE_382453_length_1102_cov_120.509071	Coordinate:285	Reads:1	Hits:1	Allocated_reads:1	Strand:+
CTCAGAACTCCATAGTGTCTATACAAAAA
>Location:NODE_382453_length_1102_cov_120.509071	Coordinate:285	Reads:70	Hits:1	Allocated_reads:70	Strand:+
CTCAGAACTCCATAGTGTCTATACAAACA
>Location:NODE_382453_length_1102_cov_120.509071	Coordinate:285	Reads:2	Hits:1	Allocated_reads:2	Strand:+
CTCAGAACTCCATAGTGTCTATACAAACATG
>Location:NODE_382453_length_1102_cov_120.509071	Coordinate:285	Reads:1	Hits:1	Allocated_reads:1	Strand:-
GTATAGACACTATGGAGTTCTGAG
>Location:NODE_382453_length_1102_cov_120.509071	Coordinate:286	Reads:229	Hits:1	Allocated_reads:229	Strand:+
TCAGAACTCCATAGTGTCTATACA
>Location:NODE_382453_length_1102_cov_120.509071	Coordinate:286	Reads:35	Hits:1	Allocated_reads:35	Strand:+
TCAGAACTCCATAGTGTCTATACAA
>Location:NODE_382453_length_1102_cov_120.509071	Coordinate:286	Reads:1	Hits:1	Allocated_reads:1	Strand:+
TCAGAACTCCATAGTGTCTATACTTT
>Location:NODE_382453_length_1102_cov_120.509071	Coordinate:286	Reads:81	Hits:1	Allocated_reads:81	Strand:+
TCAGAACTCCATAGTGTCTATACAAA
>Location:NODE_382453_length_1102_cov_120.509071	Coordinate:286	Reads:1	Hits:1	Allocated_reads:1	Strand:+
TCAGAACTCCATAGTGTCTATAAAACA
>Location:NODE_382453_length_1102_cov_120.509071	Coordinate:286	Reads:1	Hits:1	Allocated_reads:1	Strand:+
TCAGAACTCCATAGTGTCTATACAACA
>Location:NODE_382453_length_1102_cov_120.509071	Coordinate:286	Reads:1	Hits:1	Allocated_reads:1	Strand:+
TCAGAACTCCATAGTGTCTATACAAGC
>Location:NODE_382453_length_1102_cov_120.509071	Coordinate:286	Reads:1	Hits:1	Allocated_reads:1	Strand:+
TCAGAACTCCATAGTGTCTATACAATT
>Location:NODE_382453_length_1102_cov_120.509071	Coordinate:286	Reads:2	Hits:1	Allocated_reads:2	Strand:+
TCAGAACTCCATAGTGTCTATACAAAA
>Location:NODE_382453_length_1102_cov_120.509071	Coordinate:286	Reads:27	Hits:1	Allocated_reads:27	Strand:+
TCAGAACTCCATAGTGTCTATACAAAC
>Location:NODE_382453_length_1102_cov_120.509071	Coordinate:286	Reads:1	Hits:1	Allocated_reads:1	Strand:+
TCAGAACTCCATAGTGTCGATACAAACA
>Location:NODE_382453_length_1102_cov_120.509071	Coordinate:286	Reads:1	Hits:1	Allocated_reads:1	Strand:+
TCAGAACTCCATAGTGTCTATAAAAACA
>Location:NODE_382453_length_1102_cov_120.509071	Coordinate:286	Reads:1	Hits:1	Allocated_reads:1	Strand:+
TCAGAACTCCATAGTGTCTATACAAACT
>Location:NODE_382453_length_1102_cov_120.509071	Coordinate:286	Reads:1	Hits:1	Allocated_reads:1	Strand:+
TCAGAACTCCATAGTGTCTATACAAATT
>Location:NODE_382453_length_1102_cov_120.509071	Coordinate:286	Reads:1	Hits:1	Allocated_reads:1	Strand:+
TCAGAACTCCATAGTGTCTATACAGACA
>Location:NODE_382453_length_1102_cov_120.509071	Coordinate:286	Reads:1	Hits:1	Allocated_reads:1	Strand:+
TCAGAACTCCATAGTGTCTATCCAAACA
>Location:NODE_382453_length_1102_cov_120.509071	Coordinate:286	Reads:1	Hits:1	Allocated_reads:1	Strand:+
TCAGAACTCCATAGTGTCTATGCAAACA
>Location:NODE_382453_length_1102_cov_120.509071	Coordinate:286	Reads:1	Hits:1	Allocated_reads:1	Strand:+
TCAGAACTCCATAGTGTCTGTACAAACA
>Location:NODE_382453_length_1102_cov_120.509071	Coordinate:286	Reads:2	Hits:1	Allocated_reads:2	Strand:+
TCAGAACTCCATAGTGTCTATACAAACG
>Location:NODE_382453_length_1102_cov_120.509071	Coordinate:286	Reads:2	Hits:1	Allocated_reads:2	Strand:+
TCAGAACTCCATAGTGTCTATACGAACA
>Location:NODE_382453_length_1102_cov_120.509071	Coordinate:286	Reads:2341	Hits:1	Allocated_reads:2341	Strand:+
TCAGAACTCCATAGTGTCTATACAAACA
>Location:NODE_382453_length_1102_cov_120.509071	Coordinate:286	Reads:1	Hits:1	Allocated_reads:1	Strand:+
TCAGAACTCCATAGTGTCTATACAAACAA
>Location:NODE_382453_length_1102_cov_120.509071	Coordinate:286	Reads:1	Hits:1	Allocated_reads:1	Strand:+
TCAGAACTCCATAGTGTCTATACAAACTT
>Location:NODE_382453_length_1102_cov_120.509071	Coordinate:286	Reads:32	Hits:1	Allocated_reads:32	Strand:+
TCAGAACTCCATAGTGTCTATACAAACAT
>Location:NODE_382453_length_1102_cov_120.509071	Coordinate:286	Reads:1	Hits:1	Allocated_reads:1	Strand:+
TCAGAACTCCATAGTGTCAATACAAACATG
>Location:NODE_382453_length_1102_cov_120.509071	Coordinate:286	Reads:1	Hits:1	Allocated_reads:1	Strand:+
TCAGAACTCCATAGTGTCTATACAAACACG
>Location:NODE_382453_length_1102_cov_120.509071	Coordinate:286	Reads:1	Hits:1	Allocated_reads:1	Strand:+
TCAGAACTCCATAGTGTCTATACAAACAGG
>Location:NODE_382453_length_1102_cov_120.509071	Coordinate:286	Reads:1	Hits:1	Allocated_reads:1	Strand:+
TCAGAACTCCATAGTGTCTATACAAACATA
>Location:NODE_382453_length_1102_cov_120.509071	Coordinate:286	Reads:1	Hits:1	Allocated_reads:1	Strand:+
TCAGAACTCCATAGTGTCTATACAAACATT
>Location:NODE_382453_length_1102_cov_120.509071	Coordinate:286	Reads:1	Hits:1	Allocated_reads:1	Strand:+
TCAGAACTCCATAGTGTCTATACAAATATG
>Location:NODE_382453_length_1102_cov_120.509071	Coordinate:286	Reads:318	Hits:1	Allocated_reads:318	Strand:+
TCAGAACTCCATAGTGTCTATACAAACATG
>Location:NODE_382453_length_1102_cov_120.509071	Coordinate:286	Reads:1	Hits:1	Allocated_reads:1	Strand:+
TCAGAACTCCATAGTGTCTATACAAACATGT
>Location:NODE_382453_length_1102_cov_120.509071	Coordinate:286	Reads:1	Hits:1	Allocated_reads:1	Strand:+
TCAGAACTCCATAGTGTCTATACAAACGTGC
>Location:NODE_382453_length_1102_cov_120.509071	Coordinate:286	Reads:103	Hits:1	Allocated_reads:103	Strand:+
TCAGAACTCCATAGTGTCTATACAAACATGC
>Location:NODE_382453_length_1102_cov_120.509071	Coordinate:286	Reads:16	Hits:1	Allocated_reads:16	Strand:+
TCAGAACTCCATAGTGTCTATACAAACATGCT
>Location:NODE_382453_length_1102_cov_120.509071	Coordinate:286	Reads:1	Hits:1	Allocated_reads:1	Strand:+
TCAGAACTCCATAGTGTCTATACAAACATGCTT
>Location:NODE_382453_length_1102_cov_120.509071	Coordinate:286	Reads:7	Hits:1	Allocated_reads:7	Strand:+
TCAGAACTCCATAGTGTCTATACAAACATGCTG
>Location:NODE_382453_length_1102_cov_120.509071	Coordinate:287	Reads:2	Hits:1	Allocated_reads:2	Strand:+
CAGAACTCCATAGTGTCTATACAA
>Location:NODE_382453_length_1102_cov_120.509071	Coordinate:287	Reads:10	Hits:1	Allocated_reads:10	Strand:+
CAGAACTCCATAGTGTCTATACAAA
>Location:NODE_382453_length_1102_cov_120.509071	Coordinate:287	Reads:5	Hits:1	Allocated_reads:5	Strand:+
CAGAACTCCATAGTGTCTATACAAAC
>Location:NODE_382453_length_1102_cov_120.509071	Coordinate:287	Reads:161	Hits:1	Allocated_reads:161	Strand:+
CAGAACTCCATAGTGTCTATACAAACA
>Location:NODE_382453_length_1102_cov_120.509071	Coordinate:287	Reads:1	Hits:1	Allocated_reads:1	Strand:+
CAGAACTCCATAGTGTCTATACAAACTT
>Location:NODE_382453_length_1102_cov_120.509071	Coordinate:287	Reads:7	Hits:1	Allocated_reads:7	Strand:+
CAGAACTCCATAGTGTCTATACAAACAT
>Location:NODE_382453_length_1102_cov_120.509071	Coordinate:287	Reads:1	Hits:1	Allocated_reads:1	Strand:+
CAGAACTCCATAGTGTCTATACAAACAAG
>Location:NODE_382453_length_1102_cov_120.509071	Coordinate:287	Reads:1	Hits:1	Allocated_reads:1	Strand:+
CAGAACTCCATAGTGTCTATACAAACTTA
>Location:NODE_382453_length_1102_cov_120.509071	Coordinate:287	Reads:54	Hits:1	Allocated_reads:54	Strand:+
CAGAACTCCATAGTGTCTATACAAACATG
>Location:NODE_382453_length_1102_cov_120.509071	Coordinate:287	Reads:68	Hits:1	Allocated_reads:68	Strand:+
CAGAACTCCATAGTGTCTATACAAACATGC
>Location:NODE_382453_length_1102_cov_120.509071	Coordinate:287	Reads:9	Hits:1	Allocated_reads:9	Strand:+
CAGAACTCCATAGTGTCTATACAAACATGCT
>Location:NODE_382453_length_1102_cov_120.509071	Coordinate:287	Reads:1	Hits:1	Allocated_reads:1	Strand:+
CAGAACTCCATAGTGTCTATACAAACATGCTG
>Location:NODE_382453_length_1102_cov_120.509071	Coordinate:287	Reads:1	Hits:1	Allocated_reads:1	Strand:+
CAGAACTCCATAGTGTCTATACAAACATGCTGT
>Location:NODE_382453_length_1102_cov_120.509071	Coordinate:288	Reads:1	Hits:1	Allocated_reads:1	Strand:+
AGAACTCCATAGTGTCTACACAAACA
>Location:NODE_382453_length_1102_cov_120.509071	Coordinate:288	Reads:1	Hits:1	Allocated_reads:1	Strand:+
AGAACTCCATAGTGTCTATACAAACT
>Location:NODE_382453_length_1102_cov_120.509071	Coordinate:288	Reads:8	Hits:1	Allocated_reads:8	Strand:+
AGAACTCCATAGTGTCTATACAAACA
>Location:NODE_382453_length_1102_cov_120.509071	Coordinate:288	Reads:1	Hits:1	Allocated_reads:1	Strand:+
AGAACTCCATAGTGTCTATACAAACATGCTG
>Location:NODE_382453_length_1102_cov_120.509071	Coordinate:289	Reads:2	Hits:1	Allocated_reads:2	Strand:+
GAACTCCATAGTGTCTATACAAACA
>Location:NODE_382453_length_1102_cov_120.509071	Coordinate:289	Reads:24	Hits:1	Allocated_reads:24	Strand:+
GAACTCCATAGTGTCTATACAAACATG
>Location:NODE_382453_length_1102_cov_120.509071	Coordinate:289	Reads:9	Hits:1	Allocated_reads:9	Strand:+
GAACTCCATAGTGTCTATACAAACATGC
>Location:NODE_382453_length_1102_cov_120.509071	Coordinate:289	Reads:1	Hits:1	Allocated_reads:1	Strand:+
GAACTCCATAGTGTCTATACAAACATGAA
>Location:NODE_382453_length_1102_cov_120.509071	Coordinate:289	Reads:1	Hits:1	Allocated_reads:1	Strand:+
GAACTCCATAGTGTCTATACAAACATGCG
>Location:NODE_382453_length_1102_cov_120.509071	Coordinate:289	Reads:3	Hits:1	Allocated_reads:3	Strand:+
GAACTCCATAGTGTCTATACAAACATGCT
>Location:NODE_382453_length_1102_cov_120.509071	Coordinate:289	Reads:3	Hits:1	Allocated_reads:3	Strand:+
GAACTCCATAGTGTCTATACAAACATGCTG
>Location:NODE_382453_length_1102_cov_120.509071	Coordinate:290	Reads:1	Hits:1	Allocated_reads:1	Strand:+
AACTCCATAGTGTCTATACAAACAT
>Location:NODE_382453_length_1102_cov_120.509071	Coordinate:290	Reads:2	Hits:1	Allocated_reads:2	Strand:+
AACTCCATAGTGTCTATACAAACATG
>Location:NODE_382453_length_1102_cov_120.509071	Coordinate:290	Reads:3	Hits:1	Allocated_reads:3	Strand:+
AACTCCATAGTGTCTATACAAACATGCT
>Location:NODE_382453_length_1102_cov_120.509071	Coordinate:290	Reads:1	Hits:1	Allocated_reads:1	Strand:+
AACTCCATAGTGTCTATACAAACATGCTG
>Location:NODE_382453_length_1102_cov_120.509071	Coordinate:290	Reads:1	Hits:1	Allocated_reads:1	Strand:+
AACTCCATAGTGTCTATACAAACATGCTGTA
>Location:NODE_382453_length_1102_cov_120.509071	Coordinate:290	Reads:1	Hits:1	Allocated_reads:1	Strand:+
AACTCCATAGTGTCTATACAAACATGCTGTAG
>Location:NODE_382453_length_1102_cov_120.509071	Coordinate:290	Reads:1	Hits:1	Allocated_reads:1	Strand:-
TGTTTGTATAGACACTATGGAGTT
>Location:NODE_382453_length_1102_cov_120.509071	Coordinate:291	Reads:1	Hits:1	Allocated_reads:1	Strand:+
ACTCCATAGTGTCTATACAAACATGCTG
>Location:NODE_382453_length_1102_cov_120.509071	Coordinate:291	Reads:2	Hits:1	Allocated_reads:2	Strand:+
ACTCCATAGTGTCTATACAAACATGCTGTA
>Location:NODE_382453_length_1102_cov_120.509071	Coordinate:292	Reads:2	Hits:1	Allocated_reads:2	Strand:+
CTCCATAGTGTCTATACAAACATG
>Location:NODE_382453_length_1102_cov_120.509071	Coordinate:292	Reads:2	Hits:1	Allocated_reads:2	Strand:+
CTCCATAGTGTCTATACAAACATGCT
>Location:NODE_382453_length_1102_cov_120.509071	Coordinate:292	Reads:1	Hits:1	Allocated_reads:1	Strand:+
CTCCATAGTGTCTATACAAACATGCTGT
>Location:NODE_382453_length_1102_cov_120.509071	Coordinate:292	Reads:5	Hits:1	Allocated_reads:5	Strand:+
CTCCATAGTGTCTATACAAACATGCTGTA
>Location:NODE_382453_length_1102_cov_120.509071	Coordinate:292	Reads:1	Hits:1	Allocated_reads:1	Strand:+
CTCCATAGTGTCTATACAAACATGCTGTAG
>Location:NODE_382453_length_1102_cov_120.509071	Coordinate:292	Reads:3	Hits:1	Allocated_reads:3	Strand:+
CTCCATAGTGTCTATACAAACATGCTGTAGTA
>Location:NODE_382453_length_1102_cov_120.509071	Coordinate:292	Reads:1	Hits:1	Allocated_reads:1	Strand:+
CTCCATAGTGTCTATACAAACATGCTGTAGTAAG
>Location:NODE_382453_length_1102_cov_120.509071	Coordinate:293	Reads:1	Hits:1	Allocated_reads:1	Strand:+
TCCATAGTGTCTATACAAACATGC
>Location:NODE_382453_length_1102_cov_120.509071	Coordinate:293	Reads:1	Hits:1	Allocated_reads:1	Strand:+
TCCATAGTGTCTATACAAACATGCT
>Location:NODE_382453_length_1102_cov_120.509071	Coordinate:293	Reads:3	Hits:1	Allocated_reads:3	Strand:+
TCCATAGTGTCTATACAAACATGCTG
>Location:NODE_382453_length_1102_cov_120.509071	Coordinate:293	Reads:2	Hits:1	Allocated_reads:2	Strand:+
TCCATAGTGTCTATACAAACATGCTGTAG
>Location:NODE_382453_length_1102_cov_120.509071	Coordinate:293	Reads:33	Hits:1	Allocated_reads:33	Strand:+
TCCATAGTGTCTATACAAACATGCTGTAGTA
>Location:NODE_382453_length_1102_cov_120.509071	Coordinate:293	Reads:1	Hits:1	Allocated_reads:1	Strand:+
TCCATAGTGTCTATACAAACATGCTGTAGTAAGCA
>Location:NODE_382453_length_1102_cov_120.509071	Coordinate:294	Reads:3	Hits:1	Allocated_reads:3	Strand:+
CCATAGTGTCTATACAAACATGCT
>Location:NODE_382453_length_1102_cov_120.509071	Coordinate:294	Reads:1	Hits:1	Allocated_reads:1	Strand:+
CCATAGTGTCTATACAAACATGCTGTAG
>Location:NODE_382453_length_1102_cov_120.509071	Coordinate:294	Reads:11	Hits:1	Allocated_reads:11	Strand:+
CCATAGTGTCTATACAAACATGCTGTAGTA
>Location:NODE_382453_length_1102_cov_120.509071	Coordinate:295	Reads:1	Hits:1	Allocated_reads:1	Strand:+
CATAGTGTCTATACAAACATGCTGTAGTA
>Location:NODE_382453_length_1102_cov_120.509071	Coordinate:296	Reads:1	Hits:1	Allocated_reads:1	Strand:+
ATAGTGTCTATACAAACATGCTGTA
>Location:NODE_382453_length_1102_cov_120.509071	Coordinate:296	Reads:2	Hits:1	Allocated_reads:2	Strand:+
ATAGTGTCTATACAAACATGCTGTAG
>Location:NODE_382453_length_1102_cov_120.509071	Coordinate:296	Reads:13	Hits:1	Allocated_reads:13	Strand:+
ATAGTGTCTATACAAACATGCTGTAGTA
>Location:NODE_382453_length_1102_cov_120.509071	Coordinate:296	Reads:1	Hits:1	Allocated_reads:1	Strand:+
ATAGTGTCTATACAAACATGCTGTAGTAA
>Location:NODE_382453_length_1102_cov_120.509071	Coordinate:296	Reads:2	Hits:1	Allocated_reads:2	Strand:+
ATAGTGTCTATACAAACATGCTGTAGTAAG
>Location:NODE_382453_length_1102_cov_120.509071	Coordinate:296	Reads:1	Hits:1	Allocated_reads:1	Strand:+
ATAGTGTCTATACAAACATGCTGTAGTAAGCA
>Location:NODE_382453_length_1102_cov_120.509071	Coordinate:297	Reads:1	Hits:1	Allocated_reads:1	Strand:+
TAGTGTCTATACAAACATGCTGTA
>Location:NODE_382453_length_1102_cov_120.509071	Coordinate:297	Reads:2	Hits:1	Allocated_reads:2	Strand:+
TAGTGTCTATACAAACATGCTGTAG
>Location:NODE_382453_length_1102_cov_120.509071	Coordinate:297	Reads:2	Hits:1	Allocated_reads:2	Strand:+
TAGTGTCTATACAAACATGCTGTAGT
>Location:NODE_382453_length_1102_cov_120.509071	Coordinate:297	Reads:5	Hits:1	Allocated_reads:5	Strand:+
TAGTGTCTATACAAACATGCTGTAGTA
>Location:NODE_382453_length_1102_cov_120.509071	Coordinate:297	Reads:1	Hits:1	Allocated_reads:1	Strand:+
TAGTGTCTATACAAACATGCTGTAGTGG
>Location:NODE_382453_length_1102_cov_120.509071	Coordinate:297	Reads:6	Hits:1	Allocated_reads:6	Strand:+
TAGTGTCTATACAAACATGCTGTAGTAAGC
>Location:NODE_382453_length_1102_cov_120.509071	Coordinate:297	Reads:1	Hits:1	Allocated_reads:1	Strand:+
TAGTGTCTATACAAACATGCTGTAGTAAGCT
>Location:NODE_382453_length_1102_cov_120.509071	Coordinate:297	Reads:1	Hits:1	Allocated_reads:1	Strand:+
TAGTGTCTATACAAACATGCTGTAGTAAGTT
>Location:NODE_382453_length_1102_cov_120.509071	Coordinate:297	Reads:14	Hits:1	Allocated_reads:14	Strand:+
TAGTGTCTATACAAACATGCTGTAGTAAGCA
>Location:NODE_382453_length_1102_cov_120.509071	Coordinate:297	Reads:1	Hits:1	Allocated_reads:1	Strand:+
TAGTGTCTATACAAACATGCTGTAGTAAGCATT
>Location:NODE_382453_length_1102_cov_120.509071	Coordinate:297	Reads:1	Hits:1	Allocated_reads:1	Strand:+
TAGTGTCTATACAAACATGCTGTAGTAAGCAACT
>Location:NODE_382453_length_1102_cov_120.509071	Coordinate:298	Reads:5	Hits:1	Allocated_reads:5	Strand:+
AGTGTCTATACAAACATGCTGTAGT
>Location:NODE_382453_length_1102_cov_120.509071	Coordinate:298	Reads:4	Hits:1	Allocated_reads:4	Strand:+
AGTGTCTATACAAACATGCTGTAGTA
>Location:NODE_382453_length_1102_cov_120.509071	Coordinate:298	Reads:1	Hits:1	Allocated_reads:1	Strand:+
AGTGTCTATACAAACATGCTGTAGTAAG
>Location:NODE_382453_length_1102_cov_120.509071	Coordinate:298	Reads:1	Hits:1	Allocated_reads:1	Strand:+
AGTGTCTATACAAACATGCTGTAGTAAGC
>Location:NODE_382453_length_1102_cov_120.509071	Coordinate:298	Reads:7	Hits:1	Allocated_reads:7	Strand:+
AGTGTCTATACAAACATGCTGTAGTAAGCA
>Location:NODE_382453_length_1102_cov_120.509071	Coordinate:299	Reads:1	Hits:1	Allocated_reads:1	Strand:+
GTGTCTATACAAACATGCTGTAGT
>Location:NODE_382453_length_1102_cov_120.509071	Coordinate:299	Reads:1	Hits:1	Allocated_reads:1	Strand:+
GTGTCTATACAAACATGCTGTAGTAAGCAACT
>Location:NODE_382453_length_1102_cov_120.509071	Coordinate:300	Reads:1	Hits:1	Allocated_reads:1	Strand:+
TGTCTATACAAACATGCTGTAGTA
>Location:NODE_382453_length_1102_cov_120.509071	Coordinate:300	Reads:1	Hits:1	Allocated_reads:1	Strand:+
TGTCTATACAAACATGCTGTAGTAAG
>Location:NODE_382453_length_1102_cov_120.509071	Coordinate:300	Reads:3	Hits:1	Allocated_reads:3	Strand:+
TGTCTATACAAACATGCTGTAGTAAGC
>Location:NODE_382453_length_1102_cov_120.509071	Coordinate:300	Reads:1	Hits:1	Allocated_reads:1	Strand:+
TGTCTATACAAACATGCTGTAGTAAGCGAC
>Location:NODE_382453_length_1102_cov_120.509071	Coordinate:301	Reads:1	Hits:1	Allocated_reads:1	Strand:+
GTCTATACAAACATGCTGTAGTAAGTT
>Location:NODE_382453_length_1102_cov_120.509071	Coordinate:301	Reads:5	Hits:1	Allocated_reads:5	Strand:+
GTCTATACAAACATGCTGTAGTAAGCA
>Location:NODE_382453_length_1102_cov_120.509071	Coordinate:302	Reads:4	Hits:1	Allocated_reads:4	Strand:+
TCTATACAAACATGCTGTAGTAAGCA
>Location:NODE_382453_length_1102_cov_120.509071	Coordinate:302	Reads:1	Hits:1	Allocated_reads:1	Strand:+
TCTATACAAACATGCTGTAGTAAGCAAC
>Location:NODE_382453_length_1102_cov_120.509071	Coordinate:302	Reads:2	Hits:1	Allocated_reads:2	Strand:+
TCTATACAAACATGCTGTAGTAAGCAACT
>Location:NODE_382453_length_1102_cov_120.509071	Coordinate:304	Reads:2	Hits:1	Allocated_reads:2	Strand:+
TATACAAACATGCTGTAGTAAGCA
>Location:NODE_382453_length_1102_cov_120.509071	Coordinate:304	Reads:3	Hits:1	Allocated_reads:3	Strand:+
TATACAAACATGCTGTAGTAAGCAACT
>Location:NODE_382453_length_1102_cov_120.509071	Coordinate:304	Reads:17	Hits:1	Allocated_reads:17	Strand:+
TATACAAACATGCTGTAGTAAGCAACTACC
>Location:NODE_382453_length_1102_cov_120.509071	Coordinate:305	Reads:2	Hits:1	Allocated_reads:2	Strand:+
ATACAAACATGCTGTAGTAAGCAACTACC
>Location:NODE_382453_length_1102_cov_120.509071	Coordinate:306	Reads:24	Hits:1	Allocated_reads:24	Strand:+
TACAAACATGCTGTAGTAAGCAACTACC
>Location:NODE_382453_length_1102_cov_120.509071	Coordinate:306	Reads:5	Hits:1	Allocated_reads:5	Strand:+
TACAAACATGCTGTAGTAAGCAACTACCT
>Location:NODE_382453_length_1102_cov_120.509071	Coordinate:306	Reads:1	Hits:1	Allocated_reads:1	Strand:-
TAGTTGCTTACTACAGCATGTTTGTA
>Location:NODE_382453_length_1102_cov_120.509071	Coordinate:307	Reads:1	Hits:1	Allocated_reads:1	Strand:+
ACAAACATGCTGTAGTAAGCAACAACC
>Location:NODE_382453_length_1102_cov_120.509071	Coordinate:307	Reads:2	Hits:1	Allocated_reads:2	Strand:+
ACAAACATGCTGTAGTAAGCAACTACC
>Location:NODE_382453_length_1102_cov_120.509071	Coordinate:308	Reads:1	Hits:1	Allocated_reads:1	Strand:+
CAAACATGCTGTAGTAAGCAACTACC
>Location:NODE_382453_length_1102_cov_120.509071	Coordinate:309	Reads:1	Hits:1	Allocated_reads:1	Strand:+
AAACATGCTGTAGTAAGCAACTACT
>Location:NODE_382453_length_1102_cov_120.509071	Coordinate:309	Reads:2	Hits:1	Allocated_reads:2	Strand:+
AAACATGCTGTAGTAAGCAACTACCT
>Location:NODE_382453_length_1102_cov_120.509071	Coordinate:309	Reads:5	Hits:1	Allocated_reads:5	Strand:+
AAACATGCTGTAGTAAGCAACTACCTCG
>Location:NODE_382453_length_1102_cov_120.509071	Coordinate:309	Reads:1	Hits:1	Allocated_reads:1	Strand:+
AAACATGCTGTAGTAAGCAACTACCTCGCACCCC
>Location:NODE_382453_length_1102_cov_120.509071	Coordinate:310	Reads:1	Hits:1	Allocated_reads:1	Strand:+
AACATGCTGTAGTAAGCAACTACCT
>Location:NODE_382453_length_1102_cov_120.509071	Coordinate:310	Reads:1	Hits:1	Allocated_reads:1	Strand:+
AACATGCTGTAGTAAGCAACTACCTCG
>Location:NODE_382453_length_1102_cov_120.509071	Coordinate:310	Reads:1	Hits:1	Allocated_reads:1	Strand:+
AACATGCTGTAGTAAGCAACTACCTCGCA
>Location:NODE_382453_length_1102_cov_120.509071	Coordinate:311	Reads:1	Hits:1	Allocated_reads:1	Strand:+
ACATGCTGTAGTAAGCAACTACCT
>Location:NODE_382453_length_1102_cov_120.509071	Coordinate:311	Reads:2	Hits:1	Allocated_reads:2	Strand:+
ACATGCTGTAGTAAGCAACTACCTCGCACC
>Location:NODE_382453_length_1102_cov_120.509071	Coordinate:311	Reads:1	Hits:1	Allocated_reads:1	Strand:+
ACATGCTGTAGTAAGCAACTACCTCGCACCC
>Location:NODE_382453_length_1102_cov_120.509071	Coordinate:312	Reads:1	Hits:1	Allocated_reads:1	Strand:+
CATGCTGTAGTAAGCAACTACCTCGC
>Location:NODE_382453_length_1102_cov_120.509071	Coordinate:312	Reads:1	Hits:1	Allocated_reads:1	Strand:+
CATGCTGTAGTAAGCAACTACCTCGCACCC
>Location:NODE_382453_length_1102_cov_120.509071	Coordinate:312	Reads:1	Hits:1	Allocated_reads:1	Strand:+
CATGCTGTAGTAAGCAACTACCTCGCACCCC
>Location:NODE_382453_length_1102_cov_120.509071	Coordinate:312	Reads:1	Hits:1	Allocated_reads:1	Strand:+
CATGCTGTAGTAAGCAACTACCTCGCACCCCGAA
>Location:NODE_382453_length_1102_cov_120.509071	Coordinate:312	Reads:1	Hits:1	Allocated_reads:1	Strand:+
CATGCTGTAGTAAGCAACTACCTCGCACCCCGAAT
>Location:NODE_382453_length_1102_cov_120.509071	Coordinate:313	Reads:1	Hits:1	Allocated_reads:1	Strand:+
ATGCTGTAGTAAGCAACTACCTCGCACCCC
>Location:NODE_382453_length_1102_cov_120.509071	Coordinate:314	Reads:27	Hits:1	Allocated_reads:27	Strand:+
TGCTGTAGTAAGCAACTACCTCGCACC
>Location:NODE_382453_length_1102_cov_120.509071	Coordinate:314	Reads:24	Hits:1	Allocated_reads:24	Strand:+
TGCTGTAGTAAGCAACTACCTCGCACCC
>Location:NODE_382453_length_1102_cov_120.509071	Coordinate:314	Reads:15	Hits:1	Allocated_reads:15	Strand:+
TGCTGTAGTAAGCAACTACCTCGCACCCC
>Location:NODE_382453_length_1102_cov_120.509071	Coordinate:314	Reads:1	Hits:1	Allocated_reads:1	Strand:+
TGCTGTAGTAAGCAACTACCTCGCACCCCG
>Location:NODE_382453_length_1102_cov_120.509071	Coordinate:314	Reads:3	Hits:1	Allocated_reads:3	Strand:+
TGCTGTAGTAAGCAACTACCTCGCACCCCGA
>Location:NODE_382453_length_1102_cov_120.509071	Coordinate:314	Reads:1	Hits:1	Allocated_reads:1	Strand:+
TGCTGTAGTAAGCAACTACCTCGCACCCCGAA
>Location:NODE_382453_length_1102_cov_120.509071	Coordinate:314	Reads:2	Hits:1	Allocated_reads:2	Strand:+
TGCTGTAGTAAGCAACTACCTCGCACCCCGAAT
>Location:NODE_382453_length_1102_cov_120.509071	Coordinate:317	Reads:1	Hits:1	Allocated_reads:1	Strand:+
TGTAGTAAGCAACTACCTCGCACC
>Location:NODE_382453_length_1102_cov_120.509071	Coordinate:317	Reads:1	Hits:1	Allocated_reads:1	Strand:+
TGTAGTAAGCAACTACCTCGCACCC
>Location:NODE_382453_length_1102_cov_120.509071	Coordinate:317	Reads:1	Hits:1	Allocated_reads:1	Strand:+
TGTAGTAAGCAACTACCTCGCACCCCG
>Location:NODE_382453_length_1102_cov_120.509071	Coordinate:317	Reads:2	Hits:1	Allocated_reads:2	Strand:+
TGTAGTAAGCAACTACCTCGCACCCCGAA
>Location:NODE_382453_length_1102_cov_120.509071	Coordinate:317	Reads:1	Hits:1	Allocated_reads:1	Strand:+
TGTAGTAAGCAACTACCTCGCACCCCGAAT
>Location:NODE_382453_length_1102_cov_120.509071	Coordinate:317	Reads:1	Hits:1	Allocated_reads:1	Strand:-
TTCGGGGTGCGAGGTAGTTGCTTACTATT
>Location:NODE_382453_length_1102_cov_120.509071	Coordinate:318	Reads:1	Hits:1	Allocated_reads:1	Strand:+
GTAGTAAGCAACTACCTCGCACCCCGAATT
>Location:NODE_382453_length_1102_cov_120.509071	Coordinate:319	Reads:1	Hits:1	Allocated_reads:1	Strand:+
TAGTAAGCAACTACCTCGCACCCC
>Location:NODE_382453_length_1102_cov_120.509071	Coordinate:319	Reads:1	Hits:1	Allocated_reads:1	Strand:+
TAGTAAGCAACTACCTCGCACCCCGA
>Location:NODE_382453_length_1102_cov_120.509071	Coordinate:319	Reads:1	Hits:1	Allocated_reads:1	Strand:+
TAGTAAGCAACTACCTCGCACCCCGAAA
>Location:NODE_382453_length_1102_cov_120.509071	Coordinate:319	Reads:13	Hits:1	Allocated_reads:13	Strand:+
TAGTAAGCAACTACCTCGCACCCCGAAT
>Location:NODE_382453_length_1102_cov_120.509071	Coordinate:319	Reads:2	Hits:1	Allocated_reads:2	Strand:+
TAGTAAGCAACTACCTCGCACCCCGAATT
>Location:NODE_382453_length_1102_cov_120.509071	Coordinate:320	Reads:5	Hits:1	Allocated_reads:5	Strand:+
AGTAAGCAACTACCTCGCACCCCGAAT
>Location:NODE_382453_length_1102_cov_120.509071	Coordinate:320	Reads:1	Hits:1	Allocated_reads:1	Strand:+
AGTAAGCAACTACCTCGCACCCCGAATT
>Location:NODE_382453_length_1102_cov_120.509071	Coordinate:321	Reads:2	Hits:1	Allocated_reads:2	Strand:+
GTAAGCAACTACCTCGCACCCCGAATT
>Location:NODE_382453_length_1102_cov_120.509071	Coordinate:321	Reads:2	Hits:1	Allocated_reads:2	Strand:-
TCGGGGTGCGAGGTAGTTGCTTAC
>Location:NODE_382453_length_1102_cov_120.509071	Coordinate:322	Reads:3	Hits:1	Allocated_reads:3	Strand:+
TAAGCAACTACCTCGCACCCCGAA
>Location:NODE_382453_length_1102_cov_120.509071	Coordinate:322	Reads:1	Hits:1	Allocated_reads:1	Strand:+
TAAGCAACTACCTCGCACCACGAAT
>Location:NODE_382453_length_1102_cov_120.509071	Coordinate:322	Reads:14	Hits:1	Allocated_reads:14	Strand:+
TAAGCAACTACCTCGCACCCCGAAT
>Location:NODE_382453_length_1102_cov_120.509071	Coordinate:322	Reads:12	Hits:1	Allocated_reads:12	Strand:+
TAAGCAACTACCTCGCACCCCGAATT
>Location:NODE_382453_length_1102_cov_120.509071	Coordinate:322	Reads:3	Hits:1	Allocated_reads:3	Strand:+
TAAGCAACTACCTCGCACCCCGAATTC
>Location:NODE_382453_length_1102_cov_120.509071	Coordinate:322	Reads:4	Hits:1	Allocated_reads:4	Strand:+
TAAGCAACTACCTCGCACCCCGAATTCA
>Location:NODE_382453_length_1102_cov_120.509071	Coordinate:322	Reads:2	Hits:1	Allocated_reads:2	Strand:+
TAAGCAACTACCTCGCACCCCGAATTCAG
>Location:NODE_382453_length_1102_cov_120.509071	Coordinate:322	Reads:1	Hits:1	Allocated_reads:1	Strand:+
TAAGCAACTACCTCGCACCCCGAATTCAGT
>Location:NODE_382453_length_1102_cov_120.509071	Coordinate:322	Reads:92	Hits:1	Allocated_reads:92	Strand:+
TAAGCAACTACCTCGCACCCCGAATTCAGC
>Location:NODE_382453_length_1102_cov_120.509071	Coordinate:322	Reads:6	Hits:1	Allocated_reads:6	Strand:+
TAAGCAACTACCTCGCACCCCGAATTCAGCT
>Location:NODE_382453_length_1102_cov_120.509071	Coordinate:322	Reads:18	Hits:1	Allocated_reads:18	Strand:+
TAAGCAACTACCTCGCACCCCGAATTCAGCTC
>Location:NODE_382453_length_1102_cov_120.509071	Coordinate:323	Reads:1	Hits:1	Allocated_reads:1	Strand:+
AAGCAACTACCTCGCACCCCGAAT
>Location:NODE_382453_length_1102_cov_120.509071	Coordinate:323	Reads:1	Hits:1	Allocated_reads:1	Strand:+
AAGCAACTACCTCGCACCCCGAATT
>Location:NODE_382453_length_1102_cov_120.509071	Coordinate:323	Reads:1	Hits:1	Allocated_reads:1	Strand:+
AAGCAACTACCTCGCACCCCGAATTC
>Location:NODE_382453_length_1102_cov_120.509071	Coordinate:323	Reads:6	Hits:1	Allocated_reads:6	Strand:+
AAGCAACTACCTCGCACCCCGAATTCAGC
>Location:NODE_382453_length_1102_cov_120.509071	Coordinate:323	Reads:1	Hits:1	Allocated_reads:1	Strand:+
AAGCAACTACCTCGCACCCCGAATTCAGCTC
>Location:NODE_382453_length_1102_cov_120.509071	Coordinate:324	Reads:26	Hits:1	Allocated_reads:26	Strand:+
AGCAACTACCTCGCACCCCGAATTCAGC
>Location:NODE_382453_length_1102_cov_120.509071	Coordinate:324	Reads:2	Hits:1	Allocated_reads:2	Strand:+
AGCAACTACCTCGCACCCCGAATTCAGCT
>Location:NODE_382453_length_1102_cov_120.509071	Coordinate:324	Reads:33	Hits:1	Allocated_reads:33	Strand:+
AGCAACTACCTCGCACCCCGAATTCAGCTC
>Location:NODE_382453_length_1102_cov_120.509071	Coordinate:324	Reads:1	Hits:1	Allocated_reads:1	Strand:-
TCGAGCTGAATTCGGGGTGCGAGGTAGTTGCT
>Location:NODE_382453_length_1102_cov_120.509071	Coordinate:324	Reads:1	Hits:1	Allocated_reads:1	Strand:-
TTCGAGCTGAATTCGGGGTGCGAGGTAGTTGCT
>Location:NODE_382453_length_1102_cov_120.509071	Coordinate:325	Reads:1	Hits:1	Allocated_reads:1	Strand:-
GAATTCGGGGTGCGAGGTAGTTGC
>Location:NODE_382453_length_1102_cov_120.509071	Coordinate:325	Reads:9	Hits:1	Allocated_reads:9	Strand:+
GCAACTACCTCGCACCCCGAATTCAGCT
>Location:NODE_382453_length_1102_cov_120.509071	Coordinate:325	Reads:7	Hits:1	Allocated_reads:7	Strand:+
GCAACTACCTCGCACCCCGAATTCAGCTC
>Location:NODE_382453_length_1102_cov_120.509071	Coordinate:326	Reads:2	Hits:1	Allocated_reads:2	Strand:+
CAACTACCTCGCACCCCGAATTCAGC
>Location:NODE_382453_length_1102_cov_120.509071	Coordinate:326	Reads:14	Hits:1	Allocated_reads:14	Strand:+
CAACTACCTCGCACCCCGAATTCAGCT
>Location:NODE_382453_length_1102_cov_120.509071	Coordinate:326	Reads:29	Hits:1	Allocated_reads:29	Strand:+
CAACTACCTCGCACCCCGAATTCAGCTC
>Location:NODE_382453_length_1102_cov_120.509071	Coordinate:326	Reads:1	Hits:1	Allocated_reads:1	Strand:+
CAACTACCTCGCACCCCGAATTCAGCTCGAA
>Location:NODE_382453_length_1102_cov_120.509071	Coordinate:327	Reads:3	Hits:1	Allocated_reads:3	Strand:+
AACTACCTCGCACCCCGAATTCAGC
>Location:NODE_382453_length_1102_cov_120.509071	Coordinate:327	Reads:12	Hits:1	Allocated_reads:12	Strand:+
AACTACCTCGCACCCCGAATTCAGCT
>Location:NODE_382453_length_1102_cov_120.509071	Coordinate:327	Reads:38	Hits:1	Allocated_reads:38	Strand:+
AACTACCTCGCACCCCGAATTCAGCTC
>Location:NODE_382453_length_1102_cov_120.509071	Coordinate:327	Reads:1	Hits:1	Allocated_reads:1	Strand:+
AACTACCTCGCACCCCGAATTCAGCTCG
>Location:NODE_382453_length_1102_cov_120.509071	Coordinate:327	Reads:1	Hits:1	Allocated_reads:1	Strand:+
AACTACCTCGCACCCCGAATTCAGCTCGA
>Location:NODE_382453_length_1102_cov_120.509071	Coordinate:327	Reads:1	Hits:1	Allocated_reads:1	Strand:+
AACTACCTCGCACCCCGAATTCAGCTCTAA
>Location:NODE_382453_length_1102_cov_120.509071	Coordinate:327	Reads:8	Hits:1	Allocated_reads:8	Strand:+
AACTACCTCGCACCCCGAATTCAGCTCGAA
>Location:NODE_382453_length_1102_cov_120.509071	Coordinate:327	Reads:2	Hits:1	Allocated_reads:2	Strand:+
AACTACCTCGCACCCCGAATTCAGCTCGAAT
>Location:NODE_382453_length_1102_cov_120.509071	Coordinate:327	Reads:2	Hits:1	Allocated_reads:2	Strand:+
AACTACCTCGCACCCCGAATTCAGCTCGAATA
>Location:NODE_382453_length_1102_cov_120.509071	Coordinate:327	Reads:2	Hits:1	Allocated_reads:2	Strand:-
TCGAGCTGAATTCGGGGTGCGAGGTAGTT
>Location:NODE_382453_length_1102_cov_120.509071	Coordinate:327	Reads:1	Hits:1	Allocated_reads:1	Strand:-
TTCGAGCTGAATTCGGGGTGCGAGGTAGTT
>Location:NODE_382453_length_1102_cov_120.509071	Coordinate:328	Reads:2	Hits:1	Allocated_reads:2	Strand:+
ACTACCTCGCACCCCGAATTCAGC
>Location:NODE_382453_length_1102_cov_120.509071	Coordinate:328	Reads:6	Hits:1	Allocated_reads:6	Strand:+
ACTACCTCGCACCCCGAATTCAGCTC
>Location:NODE_382453_length_1102_cov_120.509071	Coordinate:328	Reads:1	Hits:1	Allocated_reads:1	Strand:+
ACTACCTCGCACCCCGAATTCAGCTCGA
>Location:NODE_382453_length_1102_cov_120.509071	Coordinate:328	Reads:4	Hits:1	Allocated_reads:4	Strand:+
ACTACCTCGCACCCCGAATTCAGCTCGAA
>Location:NODE_382453_length_1102_cov_120.509071	Coordinate:328	Reads:1	Hits:1	Allocated_reads:1	Strand:+
ACTACCTCGCACCCCGAATTCAGCTCGAAA
>Location:NODE_382453_length_1102_cov_120.509071	Coordinate:328	Reads:3	Hits:1	Allocated_reads:3	Strand:+
ACTACCTCGCACCCCGAATTCAGCTCGAAT
>Location:NODE_382453_length_1102_cov_120.509071	Coordinate:328	Reads:2	Hits:1	Allocated_reads:2	Strand:+
ACTACCTCGCACCCCGAATTCAGCTCGAATA
>Location:NODE_382453_length_1102_cov_120.509071	Coordinate:328	Reads:1	Hits:1	Allocated_reads:1	Strand:-
AGCTGAATTCGGGGTGCGAGGTAGT
>Location:NODE_382453_length_1102_cov_120.509071	Coordinate:328	Reads:1	Hits:1	Allocated_reads:1	Strand:-
ATTCGAGCTGAATTCGGGGTGCGAGGTAGT
>Location:NODE_382453_length_1102_cov_120.509071	Coordinate:328	Reads:1	Hits:1	Allocated_reads:1	Strand:-
TCGAGCTGAATTCGGGGTGCGAGGTGGT
>Location:NODE_382453_length_1102_cov_120.509071	Coordinate:328	Reads:4	Hits:1	Allocated_reads:4	Strand:-
TCGAGCTGAATTCGGGGTGCGAGGTAGT
>Location:NODE_382453_length_1102_cov_120.509071	Coordinate:328	Reads:4	Hits:1	Allocated_reads:4	Strand:-
TTCGAGCTGAATTCGGGGTGCGAGGTAGT
>Location:NODE_382453_length_1102_cov_120.509071	Coordinate:329	Reads:1	Hits:1	Allocated_reads:1	Strand:+
CTACCTCGCACCCCGAATTCAGCT
>Location:NODE_382453_length_1102_cov_120.509071	Coordinate:329	Reads:1	Hits:1	Allocated_reads:1	Strand:+
CTACCTCGCACCCCGAATTCAGCTC
>Location:NODE_382453_length_1102_cov_120.509071	Coordinate:329	Reads:1	Hits:1	Allocated_reads:1	Strand:+
CTACCTCGCACCCCGAATTCAGCTCGAA
>Location:NODE_382453_length_1102_cov_120.509071	Coordinate:329	Reads:2	Hits:1	Allocated_reads:2	Strand:+
CTACCTCGCACCCCGAATTCAGCTCGAAT
>Location:NODE_382453_length_1102_cov_120.509071	Coordinate:329	Reads:3	Hits:1	Allocated_reads:3	Strand:+
CTACCTCGCACCCCGAATTCAGCTCGAATA
>Location:NODE_382453_length_1102_cov_120.509071	Coordinate:330	Reads:11	Hits:1	Allocated_reads:11	Strand:+
TACCTCGCACCCCGAATTCAGCTC
>Location:NODE_382453_length_1102_cov_120.509071	Coordinate:330	Reads:1	Hits:1	Allocated_reads:1	Strand:+
TACCTCGCACCCCGAATTCAGCTCG
>Location:NODE_382453_length_1102_cov_120.509071	Coordinate:330	Reads:2	Hits:1	Allocated_reads:2	Strand:+
TACCTCGCACCCCGAATTCAGCTCGA
>Location:NODE_382453_length_1102_cov_120.509071	Coordinate:330	Reads:23	Hits:1	Allocated_reads:23	Strand:+
TACCTCGCACCCCGAATTCAGCTCGAA
>Location:NODE_382453_length_1102_cov_120.509071	Coordinate:330	Reads:1	Hits:1	Allocated_reads:1	Strand:+
TACCTCGCACCCCGAATTCAGTTCGAAT
>Location:NODE_382453_length_1102_cov_120.509071	Coordinate:330	Reads:20	Hits:1	Allocated_reads:20	Strand:+
TACCTCGCACCCCGAATTCAGCTCGAAT
>Location:NODE_382453_length_1102_cov_120.509071	Coordinate:330	Reads:1	Hits:1	Allocated_reads:1	Strand:+
TACCTCGCACCCCGAATTCAGCTAGAATA
>Location:NODE_382453_length_1102_cov_120.509071	Coordinate:330	Reads:1	Hits:1	Allocated_reads:1	Strand:+
TACCTCGCACCCCGAATTCAGCTCGAAAA
>Location:NODE_382453_length_1102_cov_120.509071	Coordinate:330	Reads:1	Hits:1	Allocated_reads:1	Strand:+
TACCTCGCACCCCGAATTCAGCTCGAATT
>Location:NODE_382453_length_1102_cov_120.509071	Coordinate:330	Reads:46	Hits:1	Allocated_reads:46	Strand:+
TACCTCGCACCCCGAATTCAGCTCGAATA
>Location:NODE_382453_length_1102_cov_120.509071	Coordinate:330	Reads:3	Hits:1	Allocated_reads:3	Strand:+
TACCTCGCACCCCGAATTCAGCTCGAATAC
>Location:NODE_382453_length_1102_cov_120.509071	Coordinate:331	Reads:2	Hits:1	Allocated_reads:2	Strand:+
ACCTCGCACCCCGAATTCAGCTCGAA
>Location:NODE_382453_length_1102_cov_120.509071	Coordinate:331	Reads:1	Hits:1	Allocated_reads:1	Strand:+
ACCTCGCACCCCGAATTCAGCTCGAAT
>Location:NODE_382453_length_1102_cov_120.509071	Coordinate:331	Reads:1	Hits:1	Allocated_reads:1	Strand:+
ACCTCGCACCCCGAATTCAGCTCGAATA
>Location:NODE_382453_length_1102_cov_120.509071	Coordinate:331	Reads:1	Hits:1	Allocated_reads:1	Strand:+
ACCTCGCACCCCGAATTCAGCTCGAATAC
>Location:NODE_382453_length_1102_cov_120.509071	Coordinate:331	Reads:1	Hits:1	Allocated_reads:1	Strand:+
ACCTCGCACCCCGAATTCAGCTCGAATACA
>Location:NODE_382453_length_1102_cov_120.509071	Coordinate:331	Reads:1	Hits:1	Allocated_reads:1	Strand:-
TTCGAGCTGAATTCGGGGTGCGAGGT
>Location:NODE_382453_length_1102_cov_120.509071	Coordinate:332	Reads:5	Hits:1	Allocated_reads:5	Strand:+
CCTCGCACCCCGAATTCAGCTCGAATA
>Location:NODE_382453_length_1102_cov_120.509071	Coordinate:332	Reads:1	Hits:1	Allocated_reads:1	Strand:-
TCGAGCTGAATTCGGGGTGCGAGT
>Location:NODE_382453_length_1102_cov_120.509071	Coordinate:332	Reads:2	Hits:1	Allocated_reads:2	Strand:-
TCGAGCTGAATTCGGGGTGCGAGG
>Location:NODE_382453_length_1102_cov_120.509071	Coordinate:332	Reads:6	Hits:1	Allocated_reads:6	Strand:-
TTCGAGCTGAATTCGGGGTGCGAGG
>Location:NODE_382453_length_1102_cov_120.509071	Coordinate:333	Reads:1	Hits:1	Allocated_reads:1	Strand:+
CTCGCACCCCGAATTCAGCTCGAAT
>Location:NODE_382453_length_1102_cov_120.509071	Coordinate:333	Reads:1	Hits:1	Allocated_reads:1	Strand:+
CTCGCACCCCGAATTCAGCTCGAATACA
>Location:NODE_382453_length_1102_cov_120.509071	Coordinate:333	Reads:1	Hits:1	Allocated_reads:1	Strand:-
TTCGAGCTGAATTCGGGGTGCGAG
>Location:NODE_382453_length_1102_cov_120.509071	Coordinate:334	Reads:6	Hits:1	Allocated_reads:6	Strand:+
TCGCACCCCGAATTCAGCTCGAAT
>Location:NODE_382453_length_1102_cov_120.509071	Coordinate:334	Reads:2	Hits:1	Allocated_reads:2	Strand:+
TCGCACCCCGAATTCAGCTCGAATA
>Location:NODE_382453_length_1102_cov_120.509071	Coordinate:334	Reads:1	Hits:1	Allocated_reads:1	Strand:+
TCGCACCCCGAATTCAGCTCTAATAC
>Location:NODE_382453_length_1102_cov_120.509071	Coordinate:334	Reads:12	Hits:1	Allocated_reads:12	Strand:+
TCGCACCCCGAATTCAGCTCGAATAC
>Location:NODE_382453_length_1102_cov_120.509071	Coordinate:334	Reads:11	Hits:1	Allocated_reads:11	Strand:+
TCGCACCCCGAATTCAGCTCGAATACA
>Location:NODE_382453_length_1102_cov_120.509071	Coordinate:334	Reads:12	Hits:1	Allocated_reads:12	Strand:+
TCGCACCCCGAATTCAGCTCGAATACAT
>Location:NODE_382453_length_1102_cov_120.509071	Coordinate:334	Reads:4	Hits:1	Allocated_reads:4	Strand:+
TCGCACCCCGAATTCAGCTCGAATACATT
>Location:NODE_382453_length_1102_cov_120.509071	Coordinate:334	Reads:2	Hits:1	Allocated_reads:2	Strand:+
TCGCACCCCGAATTCAGCTCGAATACATTA
>Location:NODE_382453_length_1102_cov_120.509071	Coordinate:335	Reads:1	Hits:1	Allocated_reads:1	Strand:-
AATGTATTCGAGCTGAATTCGGGGTGCG
>Location:NODE_382453_length_1102_cov_120.509071	Coordinate:335	Reads:2	Hits:1	Allocated_reads:2	Strand:+
CGCACCCCGAATTCAGCTCGAATAC
>Location:NODE_382453_length_1102_cov_120.509071	Coordinate:335	Reads:3	Hits:1	Allocated_reads:3	Strand:+
CGCACCCCGAATTCAGCTCGAATACA
>Location:NODE_382453_length_1102_cov_120.509071	Coordinate:335	Reads:3	Hits:1	Allocated_reads:3	Strand:+
CGCACCCCGAATTCAGCTCGAATACAT
>Location:NODE_382453_length_1102_cov_120.509071	Coordinate:335	Reads:2	Hits:1	Allocated_reads:2	Strand:+
CGCACCCCGAATTCAGCTCGAATACATT
>Location:NODE_382453_length_1102_cov_120.509071	Coordinate:336	Reads:1	Hits:1	Allocated_reads:1	Strand:+
GCACCCCGAATTCAGCTCGAATAC
>Location:NODE_382453_length_1102_cov_120.509071	Coordinate:337	Reads:1	Hits:1	Allocated_reads:1	Strand:+
CACCCCGAATTCAGCTCGAATACATT
>Location:NODE_382453_length_1102_cov_120.509071	Coordinate:337	Reads:1	Hits:1	Allocated_reads:1	Strand:+
CACCCCGAATTCAGCTCGAATACATTAGT
>Location:NODE_382453_length_1102_cov_120.509071	Coordinate:338	Reads:1	Hits:1	Allocated_reads:1	Strand:+
ACCCCGAATTCAGCTCGAATACATTAAA
>Location:NODE_382453_length_1102_cov_120.509071	Coordinate:338	Reads:4	Hits:1	Allocated_reads:4	Strand:+
ACCCCGAATTCAGCTCGAATACATTAAAAA
>Location:NODE_382453_length_1102_cov_120.509071	Coordinate:338	Reads:1	Hits:1	Allocated_reads:1	Strand:+
ACCCCGAATTCAGCTCGAATACATTAAAAAT
>Location:NODE_382453_length_1102_cov_120.509071	Coordinate:338	Reads:1	Hits:1	Allocated_reads:1	Strand:-
TAATGTATTCGAGCTGAATTCGGGGT
>Location:NODE_382453_length_1102_cov_120.509071	Coordinate:339	Reads:1	Hits:1	Allocated_reads:1	Strand:+
CCCCGAATTCAGCTCGAATACATTAAAA
>Location:NODE_382453_length_1102_cov_120.509071	Coordinate:339	Reads:17	Hits:1	Allocated_reads:17	Strand:+
CCCCGAATTCAGCTCGAATACATTAAAAA
>Location:NODE_382453_length_1102_cov_120.509071	Coordinate:339	Reads:2	Hits:1	Allocated_reads:2	Strand:+
CCCCGAATTCAGCTCGAATACATTAAAAAT
>Location:NODE_382453_length_1102_cov_120.509071	Coordinate:339	Reads:1	Hits:1	Allocated_reads:1	Strand:-
TAATGTATTCGAGCTGAATTCGGGG
>Location:NODE_382453_length_1102_cov_120.509071	Coordinate:339	Reads:1	Hits:1	Allocated_reads:1	Strand:-
TTTAATGTATTCGAGCTGAATTCGGGG
>Location:NODE_382453_length_1102_cov_120.509071	Coordinate:339	Reads:1	Hits:1	Allocated_reads:1	Strand:-
TTTTTAATGTATTCGAGCTGAATTCGGGG
>Location:NODE_382453_length_1102_cov_120.509071	Coordinate:340	Reads:22	Hits:1	Allocated_reads:22	Strand:+
CCCGAATTCAGCTCGAATACATTAAAAA
>Location:NODE_382453_length_1102_cov_120.509071	Coordinate:340	Reads:6	Hits:1	Allocated_reads:6	Strand:+
CCCGAATTCAGCTCGAATACATTAAAAAT
>Location:NODE_382453_length_1102_cov_120.509071	Coordinate:340	Reads:1	Hits:1	Allocated_reads:1	Strand:+
CCCGAATTCAGCTCGAATACATTAAAAATG
>Location:NODE_382453_length_1102_cov_120.509071	Coordinate:345	Reads:2	Hits:1	Allocated_reads:2	Strand:+
ATTCAGCTCGAATACATTAAAAATGAAAA
>Location:NODE_382453_length_1102_cov_120.509071	Coordinate:346	Reads:2	Hits:1	Allocated_reads:2	Strand:+
TTCAGCTCGAATACATTAAAAATGA
>Location:NODE_382453_length_1102_cov_120.509071	Coordinate:346	Reads:1	Hits:1	Allocated_reads:1	Strand:+
TTCAGCTCGAATACATTAAAAATGAA
>Location:NODE_382453_length_1102_cov_120.509071	Coordinate:346	Reads:14	Hits:1	Allocated_reads:14	Strand:+
TTCAGCTCGAATACATTAAAAATGAAA
>Location:NODE_382453_length_1102_cov_120.509071	Coordinate:346	Reads:30	Hits:1	Allocated_reads:30	Strand:+
TTCAGCTCGAATACATTAAAAATGAAAA
>Location:NODE_382453_length_1102_cov_120.509071	Coordinate:346	Reads:8	Hits:1	Allocated_reads:8	Strand:+
TTCAGCTCGAATACATTAAAAATGAAAAA
>Location:NODE_382453_length_1102_cov_120.509071	Coordinate:346	Reads:6	Hits:1	Allocated_reads:6	Strand:+
TTCAGCTCGAATACATTAAAAATGAAAAAA
>Location:NODE_382453_length_1102_cov_120.509071	Coordinate:347	Reads:4	Hits:1	Allocated_reads:4	Strand:+
TCAGCTCGAATACATTAAAAATGA
>Location:NODE_382453_length_1102_cov_120.509071	Coordinate:347	Reads:24	Hits:1	Allocated_reads:24	Strand:+
TCAGCTCGAATACATTAAAAATGAA
>Location:NODE_382453_length_1102_cov_120.509071	Coordinate:347	Reads:38	Hits:1	Allocated_reads:38	Strand:+
TCAGCTCGAATACATTAAAAATGAAA
>Location:NODE_382453_length_1102_cov_120.509071	Coordinate:347	Reads:122	Hits:1	Allocated_reads:122	Strand:+
TCAGCTCGAATACATTAAAAATGAAAA
>Location:NODE_382453_length_1102_cov_120.509071	Coordinate:347	Reads:1	Hits:1	Allocated_reads:1	Strand:+
TCAGCTCGAATACATTAAAAATGCAAAA
>Location:NODE_382453_length_1102_cov_120.509071	Coordinate:347	Reads:1	Hits:1	Allocated_reads:1	Strand:+
TCAGCTCGAATACATTAAAAATGGAAAA
>Location:NODE_382453_length_1102_cov_120.509071	Coordinate:347	Reads:178	Hits:1	Allocated_reads:178	Strand:+
TCAGCTCGAATACATTAAAAATGAAAAA
>Location:NODE_382453_length_1102_cov_120.509071	Coordinate:347	Reads:1	Hits:1	Allocated_reads:1	Strand:+
TCAGCTCGAATACATTAAAAATGAAAAAG
>Location:NODE_382453_length_1102_cov_120.509071	Coordinate:347	Reads:1	Hits:1	Allocated_reads:1	Strand:+
TCAGCTCGAATACATTAAAAATGCAAAAA
>Location:NODE_382453_length_1102_cov_120.509071	Coordinate:347	Reads:255	Hits:1	Allocated_reads:255	Strand:+
TCAGCTCGAATACATTAAAAATGAAAAAA
>Location:NODE_382453_length_1102_cov_120.509071	Coordinate:347	Reads:1	Hits:1	Allocated_reads:1	Strand:+
TCAGCTCGAATACATTAAAAATGAAAACAA
>Location:NODE_382453_length_1102_cov_120.509071	Coordinate:347	Reads:4	Hits:1	Allocated_reads:4	Strand:+
TCAGCTCGAATACATTAAAAATGAAAAAAA
>Location:NODE_382453_length_1102_cov_120.509071	Coordinate:347	Reads:6	Hits:1	Allocated_reads:6	Strand:+
TCAGCTCGAATACATTAAAAATGAAAAAAC
>Location:NODE_382453_length_1102_cov_120.509071	Coordinate:347	Reads:1	Hits:1	Allocated_reads:1	Strand:+
TCAGCTCGAATACATTAAAAATGAAAAAATA
>Location:NODE_382453_length_1102_cov_120.509071	Coordinate:347	Reads:1	Hits:1	Allocated_reads:1	Strand:+
TCAGCTCGAATACATTAAAAATGAAAAAACCAAAA
>Location:NODE_382453_length_1102_cov_120.509071	Coordinate:348	Reads:2	Hits:1	Allocated_reads:2	Strand:+
CAGCTCGAATACATTAAAAATGAA
>Location:NODE_382453_length_1102_cov_120.509071	Coordinate:348	Reads:1	Hits:1	Allocated_reads:1	Strand:+
CAGCTCGAATACATTAAAAATGAAA
>Location:NODE_382453_length_1102_cov_120.509071	Coordinate:348	Reads:4	Hits:1	Allocated_reads:4	Strand:+
CAGCTCGAATACATTAAAAATGAAAA
>Location:NODE_382453_length_1102_cov_120.509071	Coordinate:348	Reads:16	Hits:1	Allocated_reads:16	Strand:+
CAGCTCGAATACATTAAAAATGAAAAA
>Location:NODE_382453_length_1102_cov_120.509071	Coordinate:348	Reads:1	Hits:1	Allocated_reads:1	Strand:+
CAGCTCGAATACATTAAAAATGAAAAAC
>Location:NODE_382453_length_1102_cov_120.509071	Coordinate:348	Reads:20	Hits:1	Allocated_reads:20	Strand:+
CAGCTCGAATACATTAAAAATGAAAAAA
>Location:NODE_382453_length_1102_cov_120.509071	Coordinate:348	Reads:1	Hits:1	Allocated_reads:1	Strand:+
CAGCTCGAATACATTAAAAATGAAAAAAC
>Location:NODE_382453_length_1102_cov_120.509071	Coordinate:348	Reads:1	Hits:1	Allocated_reads:1	Strand:+
CAGCTCGAATACATTAAAAATGAAAAAACC
>Location:NODE_382453_length_1102_cov_120.509071	Coordinate:348	Reads:1	Hits:1	Allocated_reads:1	Strand:+
CAGCTCGAATACATTAAAAATGAAAAAACCAAAAA
>Location:NODE_382453_length_1102_cov_120.509071	Coordinate:349	Reads:1	Hits:1	Allocated_reads:1	Strand:+
AGCTCGAATACATTAAAAATGAAA
>Location:NODE_382453_length_1102_cov_120.509071	Coordinate:349	Reads:2	Hits:1	Allocated_reads:2	Strand:+
AGCTCGAATACATTAAAAATGAAAA
>Location:NODE_382453_length_1102_cov_120.509071	Coordinate:349	Reads:2	Hits:1	Allocated_reads:2	Strand:+
AGCTCGAATACATTAAAAATGAAAAA
>Location:NODE_382453_length_1102_cov_120.509071	Coordinate:349	Reads:11	Hits:1	Allocated_reads:11	Strand:+
AGCTCGAATACATTAAAAATGAAAAAA
>Location:NODE_382453_length_1102_cov_120.509071	Coordinate:349	Reads:2	Hits:1	Allocated_reads:2	Strand:+
AGCTCGAATACATTAAAAATGAAAAAACC
>Location:NODE_382453_length_1102_cov_120.509071	Coordinate:349	Reads:1	Hits:1	Allocated_reads:1	Strand:-
TTTTTCATTTTTAATGTATTCGAGCT
>Location:NODE_382453_length_1102_cov_120.509071	Coordinate:350	Reads:1	Hits:1	Allocated_reads:1	Strand:+
GCTCGAATACATTAAAAATGAAAAAAC
>Location:NODE_382453_length_1102_cov_120.509071	Coordinate:351	Reads:1	Hits:1	Allocated_reads:1	Strand:+
CTCGAATACATTAAAAATGAAAAAACCAAA
>Location:NODE_382453_length_1102_cov_120.509071	Coordinate:351	Reads:1	Hits:1	Allocated_reads:1	Strand:+
CTCGAATACATTAAAAATGAAAAAACCAAAAA
>Location:NODE_382453_length_1102_cov_120.509071	Coordinate:352	Reads:1	Hits:1	Allocated_reads:1	Strand:+
TCGAATACATTAAAAATGAAAAAACC
>Location:NODE_382453_length_1102_cov_120.509071	Coordinate:352	Reads:1	Hits:1	Allocated_reads:1	Strand:+
TCGAATACATTAAAAATGAAAAAACCT
>Location:NODE_382453_length_1102_cov_120.509071	Coordinate:352	Reads:1	Hits:1	Allocated_reads:1	Strand:+
TCGAATACATTAAAAATGAAAAAACCAAAAA
>Location:NODE_382453_length_1102_cov_120.509071	Coordinate:354	Reads:1	Hits:1	Allocated_reads:1	Strand:+
GAATACATTAAAAATGAAAAAACCAAA
>Location:NODE_382453_length_1102_cov_120.509071	Coordinate:362	Reads:1	Hits:1	Allocated_reads:1	Strand:+
TAAAAATGAAAAAACCAAAAATGCTAATGATT
>Location:NODE_382453_length_1102_cov_120.509071	Coordinate:366	Reads:1	Hits:1	Allocated_reads:1	Strand:+
AATGAAAAAACCAAAAATGCTAATGACCA
>Location:NODE_382453_length_1102_cov_120.509071	Coordinate:366	Reads:1	Hits:1	Allocated_reads:1	Strand:-
ATTAGCATTTTTGGTTTTTTCATT
>Location:NODE_382453_length_1102_cov_120.509071	Coordinate:366	Reads:1	Hits:1	Allocated_reads:1	Strand:-
TGGTCATTAGCATTTTTGGTTTTTTCATT
>Location:NODE_382453_length_1102_cov_120.509071	Coordinate:367	Reads:1	Hits:1	Allocated_reads:1	Strand:-
GTCATTAGCATTTTTGGTTTTTTCAT
>Location:NODE_382453_length_1102_cov_120.509071	Coordinate:369	Reads:1	Hits:1	Allocated_reads:1	Strand:-
CTGGTCATTAGCATTTTTGGTTTTTTC
>Location:NODE_382453_length_1102_cov_120.509071	Coordinate:369	Reads:1	Hits:1	Allocated_reads:1	Strand:+
GAAAAAACCAAAAATGCTAATGACCAGA
>Location:NODE_382453_length_1102_cov_120.509071	Coordinate:370	Reads:1	Hits:1	Allocated_reads:1	Strand:+
AAAAAACCAAAAATGCTAATGACCAGA
>Location:NODE_382453_length_1102_cov_120.509071	Coordinate:371	Reads:1	Hits:1	Allocated_reads:1	Strand:+
AAAAACCAAAAATGCTAATGACCAGAAT
>Location:NODE_382453_length_1102_cov_120.509071	Coordinate:371	Reads:1	Hits:1	Allocated_reads:1	Strand:-
TTCTGGTCATTAGCATTTTTGGTTTTT
>Location:NODE_382453_length_1102_cov_120.509071	Coordinate:372	Reads:1	Hits:1	Allocated_reads:1	Strand:-
CTGGTCATTAGCATTTTTGGTTTT
>Location:NODE_382453_length_1102_cov_120.509071	Coordinate:373	Reads:1	Hits:1	Allocated_reads:1	Strand:+
AAACCAAAAATGCTAATGACCAGAAT
>Location:NODE_382453_length_1102_cov_120.509071	Coordinate:373	Reads:1	Hits:1	Allocated_reads:1	Strand:-
TCTGGTCATTAGCATTTTTGGTTT
>Location:NODE_382453_length_1102_cov_120.509071	Coordinate:375	Reads:1	Hits:1	Allocated_reads:1	Strand:-
ATTCTGGTCATTAGCATTTTTGGG
>Location:NODE_382453_length_1102_cov_120.509071	Coordinate:376	Reads:1	Hits:1	Allocated_reads:1	Strand:+
CCAAAAATGCTAATGACCAGAATGCACACA
>Location:NODE_382453_length_1102_cov_120.509071	Coordinate:377	Reads:1	Hits:1	Allocated_reads:1	Strand:+
CAAAAATGCTAATGACCAGAATGCACACAC
>Location:NODE_382453_length_1102_cov_120.509071	Coordinate:378	Reads:1	Hits:1	Allocated_reads:1	Strand:+
AAAAATGCTAATGACCAGAATGCACACACT
>Location:NODE_382453_length_1102_cov_120.509071	Coordinate:378	Reads:1	Hits:1	Allocated_reads:1	Strand:-
TGTGCATTCTGGTCATTAGCATTTTT
>Location:NODE_382453_length_1102_cov_120.509071	Coordinate:379	Reads:2	Hits:1	Allocated_reads:2	Strand:+
AAAATGCTAATGACCAGAATGCACACACT
>Location:NODE_382453_length_1102_cov_120.509071	Coordinate:380	Reads:2	Hits:1	Allocated_reads:2	Strand:+
AAATGCTAATGACCAGAATGCACACACTC
>Location:NODE_382453_length_1102_cov_120.509071	Coordinate:380	Reads:1	Hits:1	Allocated_reads:1	Strand:+
AAATGCTAATGACCAGAATGCACACACTCAACTTG
>Location:NODE_382453_length_1102_cov_120.509071	Coordinate:381	Reads:1	Hits:1	Allocated_reads:1	Strand:+
AATGCTAATGACCAGAATGCACACACT
>Location:NODE_382453_length_1102_cov_120.509071	Coordinate:381	Reads:2	Hits:1	Allocated_reads:2	Strand:+
AATGCTAATGACCAGAATGCACACACTC
>Location:NODE_382453_length_1102_cov_120.509071	Coordinate:381	Reads:1	Hits:1	Allocated_reads:1	Strand:+
AATGCTAATGACCAGAATGCACACACTCA
>Location:NODE_382453_length_1102_cov_120.509071	Coordinate:381	Reads:1	Hits:1	Allocated_reads:1	Strand:+
AATGCTAATGACCAGAATGCACACACTCAAC
>Location:NODE_382453_length_1102_cov_120.509071	Coordinate:382	Reads:1	Hits:1	Allocated_reads:1	Strand:-
AGTGTGTGCATTCTGGTCATTAGCAG
>Location:NODE_382453_length_1102_cov_120.509071	Coordinate:382	Reads:3	Hits:1	Allocated_reads:3	Strand:+
ATGCTAATGACCAGAATGCACACACTC
>Location:NODE_382453_length_1102_cov_120.509071	Coordinate:382	Reads:2	Hits:1	Allocated_reads:2	Strand:+
ATGCTAATGACCAGAATGCACACACTCA
>Location:NODE_382453_length_1102_cov_120.509071	Coordinate:383	Reads:1	Hits:1	Allocated_reads:1	Strand:-
AGTGTGTGCATTCTGGTCATTAGCA
>Location:NODE_382453_length_1102_cov_120.509071	Coordinate:383	Reads:1	Hits:1	Allocated_reads:1	Strand:+
TGCTAATGACCAGAATGCACACAC
>Location:NODE_382453_length_1102_cov_120.509071	Coordinate:383	Reads:1	Hits:1	Allocated_reads:1	Strand:+
TGCTAATGACCAGAATGCACACACT
>Location:NODE_382453_length_1102_cov_120.509071	Coordinate:383	Reads:1	Hits:1	Allocated_reads:1	Strand:+
TGCTAATGACCAGAATGCACACACTA
>Location:NODE_382453_length_1102_cov_120.509071	Coordinate:383	Reads:22	Hits:1	Allocated_reads:22	Strand:+
TGCTAATGACCAGAATGCACACACTC
>Location:NODE_382453_length_1102_cov_120.509071	Coordinate:383	Reads:9	Hits:1	Allocated_reads:9	Strand:+
TGCTAATGACCAGAATGCACACACTCA
>Location:NODE_382453_length_1102_cov_120.509071	Coordinate:383	Reads:1	Hits:1	Allocated_reads:1	Strand:+
TGCTAATGACCAGAATGCACACACTCAA
>Location:NODE_382453_length_1102_cov_120.509071	Coordinate:383	Reads:16	Hits:1	Allocated_reads:16	Strand:+
TGCTAATGACCAGAATGCACACACTCAAC
>Location:NODE_382453_length_1102_cov_120.509071	Coordinate:383	Reads:4	Hits:1	Allocated_reads:4	Strand:+
TGCTAATGACCAGAATGCACACACTCAACT
>Location:NODE_382453_length_1102_cov_120.509071	Coordinate:383	Reads:1	Hits:1	Allocated_reads:1	Strand:+
TGCTAATGACCAGAATGCACACACTCAACTTG
>Location:NODE_382453_length_1102_cov_120.509071	Coordinate:383	Reads:1	Hits:1	Allocated_reads:1	Strand:+
TGCTAATGACCAGAATGCACACACTCAACTTGT
>Location:NODE_382453_length_1102_cov_120.509071	Coordinate:384	Reads:2	Hits:1	Allocated_reads:2	Strand:+
GCTAATGACCAGAATGCACACACTCAAC
>Location:NODE_382453_length_1102_cov_120.509071	Coordinate:385	Reads:12	Hits:1	Allocated_reads:12	Strand:+
CTAATGACCAGAATGCACACACTC
>Location:NODE_382453_length_1102_cov_120.509071	Coordinate:385	Reads:1	Hits:1	Allocated_reads:1	Strand:+
CTAATGACCAGAATGCACACACTCAA
>Location:NODE_382453_length_1102_cov_120.509071	Coordinate:385	Reads:6	Hits:1	Allocated_reads:6	Strand:+
CTAATGACCAGAATGCACACACTCAAC
>Location:NODE_382453_length_1102_cov_120.509071	Coordinate:385	Reads:6	Hits:1	Allocated_reads:6	Strand:+
CTAATGACCAGAATGCACACACTCAACT
>Location:NODE_382453_length_1102_cov_120.509071	Coordinate:385	Reads:1	Hits:1	Allocated_reads:1	Strand:+
CTAATGACCAGAATGCACACACTCAACTT
>Location:NODE_382453_length_1102_cov_120.509071	Coordinate:385	Reads:1	Hits:1	Allocated_reads:1	Strand:+
CTAATGACCAGAATGCACACACTCAATTTT
>Location:NODE_382453_length_1102_cov_120.509071	Coordinate:385	Reads:1	Hits:1	Allocated_reads:1	Strand:+
CTAATGACCAGAATGCACACGCTCAACTTG
>Location:NODE_382453_length_1102_cov_120.509071	Coordinate:385	Reads:25	Hits:1	Allocated_reads:25	Strand:+
CTAATGACCAGAATGCACACACTCAACTTG
>Location:NODE_382453_length_1102_cov_120.509071	Coordinate:385	Reads:23	Hits:1	Allocated_reads:23	Strand:+
CTAATGACCAGAATGCACACACTCAACTTGT
>Location:NODE_382453_length_1102_cov_120.509071	Coordinate:386	Reads:2	Hits:1	Allocated_reads:2	Strand:+
TAATGACCAGAATGCACACACTCA
>Location:NODE_382453_length_1102_cov_120.509071	Coordinate:386	Reads:13	Hits:1	Allocated_reads:13	Strand:+
TAATGACCAGAATGCACACACTCAAC
>Location:NODE_382453_length_1102_cov_120.509071	Coordinate:386	Reads:1	Hits:1	Allocated_reads:1	Strand:+
TAATGACCAGAATGCACACACTCAAAA
>Location:NODE_382453_length_1102_cov_120.509071	Coordinate:386	Reads:1	Hits:1	Allocated_reads:1	Strand:+
TAATGACCAGAATGCACACACTCAACG
>Location:NODE_382453_length_1102_cov_120.509071	Coordinate:386	Reads:41	Hits:1	Allocated_reads:41	Strand:+
TAATGACCAGAATGCACACACTCAACT
>Location:NODE_382453_length_1102_cov_120.509071	Coordinate:386	Reads:1	Hits:1	Allocated_reads:1	Strand:+
TAATGACCAGAATGCACACCCTCAACTTG
>Location:NODE_382453_length_1102_cov_120.509071	Coordinate:386	Reads:124	Hits:1	Allocated_reads:124	Strand:+
TAATGACCAGAATGCACACACTCAACTTG
>Location:NODE_382453_length_1102_cov_120.509071	Coordinate:386	Reads:1	Hits:1	Allocated_reads:1	Strand:+
TAATGACCAGAATGCACACACTCAACTTGA
>Location:NODE_382453_length_1102_cov_120.509071	Coordinate:386	Reads:1	Hits:1	Allocated_reads:1	Strand:+
TAATGACCAGAATGCACACACTCGACTTGT
>Location:NODE_382453_length_1102_cov_120.509071	Coordinate:386	Reads:169	Hits:1	Allocated_reads:169	Strand:+
TAATGACCAGAATGCACACACTCAACTTGT
>Location:NODE_382453_length_1102_cov_120.509071	Coordinate:386	Reads:5	Hits:1	Allocated_reads:5	Strand:+
TAATGACCAGAATGCACACACTCAACTTGTT
>Location:NODE_382453_length_1102_cov_120.509071	Coordinate:386	Reads:1	Hits:1	Allocated_reads:1	Strand:+
TAATGACCAGAATGCACACACTCAACTTGTTT
>Location:NODE_382453_length_1102_cov_120.509071	Coordinate:387	Reads:1	Hits:1	Allocated_reads:1	Strand:+
AATGACCAGAATGCACACACTCAACT
>Location:NODE_382453_length_1102_cov_120.509071	Coordinate:387	Reads:4	Hits:1	Allocated_reads:4	Strand:+
AATGACCAGAATGCACACACTCAACTTG
>Location:NODE_382453_length_1102_cov_120.509071	Coordinate:387	Reads:12	Hits:1	Allocated_reads:12	Strand:+
AATGACCAGAATGCACACACTCAACTTGT
>Location:NODE_382453_length_1102_cov_120.509071	Coordinate:387	Reads:1	Hits:1	Allocated_reads:1	Strand:+
AATGACCAGAATGCACACACTCAACTTGTT
>Location:NODE_382453_length_1102_cov_120.509071	Coordinate:388	Reads:1	Hits:1	Allocated_reads:1	Strand:+
ATGACCAGAATGCACACACTCAAC
>Location:NODE_382453_length_1102_cov_120.509071	Coordinate:388	Reads:7	Hits:1	Allocated_reads:7	Strand:+
ATGACCAGAATGCACACACTCAACT
>Location:NODE_382453_length_1102_cov_120.509071	Coordinate:388	Reads:1	Hits:1	Allocated_reads:1	Strand:+
ATGACCAGAATGCACACACTCAATTTG
>Location:NODE_382453_length_1102_cov_120.509071	Coordinate:388	Reads:1	Hits:1	Allocated_reads:1	Strand:+
ATGACCAGAATGCACACACTCAGCTTG
>Location:NODE_382453_length_1102_cov_120.509071	Coordinate:388	Reads:14	Hits:1	Allocated_reads:14	Strand:+
ATGACCAGAATGCACACACTCAACTTG
>Location:NODE_382453_length_1102_cov_120.509071	Coordinate:388	Reads:1	Hits:1	Allocated_reads:1	Strand:+
ATGACCAGAATGCACACACGCAACTTGT
>Location:NODE_382453_length_1102_cov_120.509071	Coordinate:388	Reads:39	Hits:1	Allocated_reads:39	Strand:+
ATGACCAGAATGCACACACTCAACTTGT
>Location:NODE_382453_length_1102_cov_120.509071	Coordinate:388	Reads:1	Hits:1	Allocated_reads:1	Strand:+
ATGACCAGAATGCACACACTCAATTTGTT
>Location:NODE_382453_length_1102_cov_120.509071	Coordinate:388	Reads:28	Hits:1	Allocated_reads:28	Strand:+
ATGACCAGAATGCACACACTCAACTTGTT
>Location:NODE_382453_length_1102_cov_120.509071	Coordinate:388	Reads:2	Hits:1	Allocated_reads:2	Strand:+
ATGACCAGAATGCACACACTCAACTTGTTA
>Location:NODE_382453_length_1102_cov_120.509071	Coordinate:388	Reads:1	Hits:1	Allocated_reads:1	Strand:+
ATGACCAGAATGCACACACTCAACTTGTTACA
>Location:NODE_382453_length_1102_cov_120.509071	Coordinate:389	Reads:14	Hits:1	Allocated_reads:14	Strand:+
TGACCAGAATGCACACACTCAACT
>Location:NODE_382453_length_1102_cov_120.509071	Coordinate:389	Reads:1	Hits:1	Allocated_reads:1	Strand:+
TGACCAGAATGCACACACTCAACGTG
>Location:NODE_382453_length_1102_cov_120.509071	Coordinate:389	Reads:8	Hits:1	Allocated_reads:8	Strand:+
TGACCAGAATGCACACACTCAACTTG
>Location:NODE_382453_length_1102_cov_120.509071	Coordinate:389	Reads:28	Hits:1	Allocated_reads:28	Strand:+
TGACCAGAATGCACACACTCAACTTGT
>Location:NODE_382453_length_1102_cov_120.509071	Coordinate:389	Reads:22	Hits:1	Allocated_reads:22	Strand:+
TGACCAGAATGCACACACTCAACTTGTT
>Location:NODE_382453_length_1102_cov_120.509071	Coordinate:389	Reads:1	Hits:1	Allocated_reads:1	Strand:+
TGACCAGAATGCACACACTCAACTTGTTA
>Location:NODE_382453_length_1102_cov_120.509071	Coordinate:389	Reads:3	Hits:1	Allocated_reads:3	Strand:+
TGACCAGAATGCACACACTCAACTTGTTAC
>Location:NODE_382453_length_1102_cov_120.509071	Coordinate:389	Reads:1	Hits:1	Allocated_reads:1	Strand:+
TGACCAGAATGCACACACTCAACTTGTTACA
>Location:NODE_382453_length_1102_cov_120.509071	Coordinate:390	Reads:1	Hits:1	Allocated_reads:1	Strand:+
GACCAGAATGCACACACTCAACTTG
>Location:NODE_382453_length_1102_cov_120.509071	Coordinate:391	Reads:1	Hits:1	Allocated_reads:1	Strand:+
ACCAGAATGCACACACTCAACTTGTT
>Location:NODE_382453_length_1102_cov_120.509071	Coordinate:391	Reads:2	Hits:1	Allocated_reads:2	Strand:+
ACCAGAATGCACACACTCAACTTGTTACA
>Location:NODE_382453_length_1102_cov_120.509071	Coordinate:392	Reads:1	Hits:1	Allocated_reads:1	Strand:+
CCAGAATGCACACACTCAACTTGT
>Location:NODE_382453_length_1102_cov_120.509071	Coordinate:392	Reads:1	Hits:1	Allocated_reads:1	Strand:+
CCAGAATGCACACACTCAACTTGTT
>Location:NODE_382453_length_1102_cov_120.509071	Coordinate:392	Reads:2	Hits:1	Allocated_reads:2	Strand:+
CCAGAATGCACACACTCAACTTGTTAC
>Location:NODE_382453_length_1102_cov_120.509071	Coordinate:392	Reads:1	Hits:1	Allocated_reads:1	Strand:+
CCAGAATGCACACACTCAACTTGTTACA
>Location:NODE_382453_length_1102_cov_120.509071	Coordinate:393	Reads:1	Hits:1	Allocated_reads:1	Strand:-
TGTAACAAGTTGAGTGTGTGCATTCTG
>Location:NODE_382453_length_1102_cov_120.509071	Coordinate:394	Reads:1	Hits:1	Allocated_reads:1	Strand:+
AGAATGCACACACTCAACTTGTTACATA
>Location:NODE_382453_length_1102_cov_120.509071	Coordinate:394	Reads:1	Hits:1	Allocated_reads:1	Strand:+
AGAATGCACACACTCAACTTGTTACATATT
>Location:NODE_382453_length_1102_cov_120.509071	Coordinate:394	Reads:1	Hits:1	Allocated_reads:1	Strand:-
TAACAAGTTGAGTGTGTGCATTCT
>Location:NODE_382453_length_1102_cov_120.509071	Coordinate:394	Reads:1	Hits:1	Allocated_reads:1	Strand:-
TATGTAACAAGTTGAGTGTGTGCATTCT
>Location:NODE_382453_length_1102_cov_120.509071	Coordinate:394	Reads:3	Hits:1	Allocated_reads:3	Strand:-
TGTAACAAGTTGAGTGTGTGCATTCT
>Location:NODE_382453_length_1102_cov_120.509071	Coordinate:396	Reads:1	Hits:1	Allocated_reads:1	Strand:-
TGTAACAAGTTGAGTGTGTGCATT
>Location:NODE_382453_length_1102_cov_120.509071	Coordinate:396	Reads:1	Hits:1	Allocated_reads:1	Strand:-
TTGTCAAATATGTAACAAGTTGAGTGTGTGCATT
>Location:NODE_382453_length_1102_cov_120.509071	Coordinate:398	Reads:2	Hits:1	Allocated_reads:2	Strand:+
TGCACACACTCAACTTGTTACATATTT
>Location:NODE_382453_length_1102_cov_120.509071	Coordinate:398	Reads:1	Hits:1	Allocated_reads:1	Strand:+
TGCACACACTCAACTTGTTACATATTTGT
>Location:NODE_382453_length_1102_cov_120.509071	Coordinate:398	Reads:3	Hits:1	Allocated_reads:3	Strand:+
TGCACACACTCAACTTGTTACATATTTGA
>Location:NODE_382453_length_1102_cov_120.509071	Coordinate:398	Reads:1	Hits:1	Allocated_reads:1	Strand:+
TGCACACACTCAACTTGTTACATATTTGAA
>Location:NODE_382453_length_1102_cov_120.509071	Coordinate:398	Reads:2	Hits:1	Allocated_reads:2	Strand:+
TGCACACACTCAACTTGTTACATATTTGAC
>Location:NODE_382453_length_1102_cov_120.509071	Coordinate:398	Reads:1	Hits:1	Allocated_reads:1	Strand:+
TGCACACACTCAACTTGTTACATATTTGACT
>Location:NODE_382453_length_1102_cov_120.509071	Coordinate:398	Reads:1	Hits:1	Allocated_reads:1	Strand:+
TGCACACACTCAACTTGTTACATATTTGATT
>Location:NODE_382453_length_1102_cov_120.509071	Coordinate:398	Reads:3	Hits:1	Allocated_reads:3	Strand:+
TGCACACACTCAACTTGTTACATATTTGACA
>Location:NODE_382453_length_1102_cov_120.509071	Coordinate:399	Reads:1	Hits:1	Allocated_reads:1	Strand:-
TGTTGTCAAATATGTAACAAGTTGAGTGTGTGC
>Location:NODE_382453_length_1102_cov_120.509071	Coordinate:400	Reads:1	Hits:1	Allocated_reads:1	Strand:+
CACACACTCAACTTGTTACATATTTGACA
>Location:NODE_382453_length_1102_cov_120.509071	Coordinate:400	Reads:1	Hits:1	Allocated_reads:1	Strand:+
CACACACTCAACTTGTTACATATTTGACAACA
>Location:NODE_382453_length_1102_cov_120.509071	Coordinate:403	Reads:1	Hits:1	Allocated_reads:1	Strand:+
ACACTCAACTTGTTACATATTTGACA
>Location:NODE_382453_length_1102_cov_120.509071	Coordinate:404	Reads:1	Hits:1	Allocated_reads:1	Strand:-
TATGTTGTCAAATATGTAACAAGTTGAGTG
>Location:NODE_382453_length_1102_cov_120.509071	Coordinate:404	Reads:1	Hits:1	Allocated_reads:1	Strand:-
TGTTGTCAAATATGTAACAAGTTGAGTG
>Location:NODE_382453_length_1102_cov_120.509071	Coordinate:405	Reads:1	Hits:1	Allocated_reads:1	Strand:-
TATGTTGTCAAATATGTAACAAGTTGAGT
>Location:NODE_382453_length_1102_cov_120.509071	Coordinate:405	Reads:1	Hits:1	Allocated_reads:1	Strand:-
TTGTCAAATATGTAACAAGTTGAGT
>Location:NODE_382453_length_1102_cov_120.509071	Coordinate:407	Reads:1	Hits:1	Allocated_reads:1	Strand:+
TCAACTTGTTACATATTTGACAACATAGA
>Location:NODE_382453_length_1102_cov_120.509071	Coordinate:415	Reads:1	Hits:1	Allocated_reads:1	Strand:+
TTACATATTTGACAACATAGAAAAACA
>Location:NODE_382453_length_1102_cov_120.509071	Coordinate:415	Reads:1	Hits:1	Allocated_reads:1	Strand:+
TTACATATTTGACAACATAGAAAAACAA
>Location:NODE_382453_length_1102_cov_120.509071	Coordinate:416	Reads:1	Hits:1	Allocated_reads:1	Strand:+
TACATATTTGACAACATAGAAAAACAAGA
>Location:NODE_382453_length_1102_cov_120.509071	Coordinate:416	Reads:1	Hits:1	Allocated_reads:1	Strand:+
TACATATTTGACAACATAGAAAAACAAGAC
>Location:NODE_382453_length_1102_cov_120.509071	Coordinate:420	Reads:2	Hits:1	Allocated_reads:2	Strand:+
TATTTGACAACATAGAAAAACAAGAC
>Location:NODE_382453_length_1102_cov_120.509071	Coordinate:420	Reads:1	Hits:1	Allocated_reads:1	Strand:+
TATTTGACAACATAGAAAAACAAGACAA
>Location:NODE_382453_length_1102_cov_120.509071	Coordinate:420	Reads:4	Hits:1	Allocated_reads:4	Strand:+
TATTTGACAACATAGAAAAACAAGACAAC
>Location:NODE_382453_length_1102_cov_120.509071	Coordinate:420	Reads:13	Hits:1	Allocated_reads:13	Strand:+
TATTTGACAACATAGAAAAACAAGACAACA
>Location:NODE_382453_length_1102_cov_120.509071	Coordinate:420	Reads:4	Hits:1	Allocated_reads:4	Strand:+
TATTTGACAACATAGAAAAACAAGACAACAGT
>Location:NODE_382453_length_1102_cov_120.509071	Coordinate:420	Reads:1	Hits:1	Allocated_reads:1	Strand:-
TGTTGTCTTGTTTTTCTATGTTGTCAAATA
>Location:NODE_382453_length_1102_cov_120.509071	Coordinate:422	Reads:1	Hits:1	Allocated_reads:1	Strand:-
ACTGTTGTCTTGTTTTTCTATGTTGTCAAA
>Location:NODE_382453_length_1102_cov_120.509071	Coordinate:422	Reads:1	Hits:1	Allocated_reads:1	Strand:+
TTTGACAACATAGAAAAACAAGACA
>Location:NODE_382453_length_1102_cov_120.509071	Coordinate:422	Reads:1	Hits:1	Allocated_reads:1	Strand:+
TTTGACAACATAGAAAAACAAGACAAC
>Location:NODE_382453_length_1102_cov_120.509071	Coordinate:422	Reads:2	Hits:1	Allocated_reads:2	Strand:+
TTTGACAACATAGAAAAACAAGACAACT
>Location:NODE_382453_length_1102_cov_120.509071	Coordinate:422	Reads:7	Hits:1	Allocated_reads:7	Strand:+
TTTGACAACATAGAAAAACAAGACAACA
>Location:NODE_382453_length_1102_cov_120.509071	Coordinate:422	Reads:1	Hits:1	Allocated_reads:1	Strand:+
TTTGACAACATAGAAAAACAAGACAACAG
>Location:NODE_382453_length_1102_cov_120.509071	Coordinate:422	Reads:11	Hits:1	Allocated_reads:11	Strand:+
TTTGACAACATAGAAAAACAAGACAACAGT
>Location:NODE_382453_length_1102_cov_120.509071	Coordinate:422	Reads:3	Hits:1	Allocated_reads:3	Strand:+
TTTGACAACATAGAAAAACAAGACAACAGTC
>Location:NODE_382453_length_1102_cov_120.509071	Coordinate:423	Reads:1	Hits:1	Allocated_reads:1	Strand:+
TTGACAACATAGAAAAACAAGACAACA
>Location:NODE_382453_length_1102_cov_120.509071	Coordinate:423	Reads:4	Hits:1	Allocated_reads:4	Strand:+
TTGACAACATAGAAAAACAAGACAACAGT
>Location:NODE_382453_length_1102_cov_120.509071	Coordinate:423	Reads:3	Hits:1	Allocated_reads:3	Strand:+
TTGACAACATAGAAAAACAAGACAACAGTC
>Location:NODE_382453_length_1102_cov_120.509071	Coordinate:423	Reads:1	Hits:1	Allocated_reads:1	Strand:+
TTGACAACATAGAAAAACAAGACAACAGTCT
>Location:NODE_382453_length_1102_cov_120.509071	Coordinate:424	Reads:2	Hits:1	Allocated_reads:2	Strand:+
TGACAACATAGAAAAACAAGACAACA
>Location:NODE_382453_length_1102_cov_120.509071	Coordinate:424	Reads:18	Hits:1	Allocated_reads:18	Strand:+
TGACAACATAGAAAAACAAGACAACAGT
>Location:NODE_382453_length_1102_cov_120.509071	Coordinate:424	Reads:7	Hits:1	Allocated_reads:7	Strand:+
TGACAACATAGAAAAACAAGACAACAGTC
>Location:NODE_382453_length_1102_cov_120.509071	Coordinate:424	Reads:1	Hits:1	Allocated_reads:1	Strand:+
TGACAACATAGAAAAACAAGTCAACAGTCT
>Location:NODE_382453_length_1102_cov_120.509071	Coordinate:424	Reads:20	Hits:1	Allocated_reads:20	Strand:+
TGACAACATAGAAAAACAAGACAACAGTCT
>Location:NODE_382453_length_1102_cov_120.509071	Coordinate:424	Reads:1	Hits:1	Allocated_reads:1	Strand:+
TGACAACATAGAAAAACAAGACAACAGTCTGAAT
>Location:NODE_382453_length_1102_cov_120.509071	Coordinate:425	Reads:1	Hits:1	Allocated_reads:1	Strand:-
CAGACTGTTGTCTTGTTTTTCTATGTTGTC
>Location:NODE_382453_length_1102_cov_120.509071	Coordinate:425	Reads:5	Hits:1	Allocated_reads:5	Strand:+
GACAACATAGAAAAACAAGACAACAGTCT
>Location:NODE_382453_length_1102_cov_120.509071	Coordinate:426	Reads:1	Hits:1	Allocated_reads:1	Strand:-
ATTCAGACTGTTGTCTTGTTTTTCTATGTTGT
>Location:NODE_382453_length_1102_cov_120.509071	Coordinate:426	Reads:1	Hits:1	Allocated_reads:1	Strand:-
CAGACTGTTGTCTTGTTTTTCTATGTTGT
>Location:NODE_382453_length_1102_cov_120.509071	Coordinate:427	Reads:3	Hits:1	Allocated_reads:3	Strand:+
CAACATAGAAAAACAAGACAACAGTCT
>Location:NODE_382453_length_1102_cov_120.509071	Coordinate:428	Reads:1	Hits:1	Allocated_reads:1	Strand:-
GACTGTTGTCTTGTTTTTCTATGTT
>Location:NODE_382453_length_1102_cov_120.509071	Coordinate:429	Reads:2	Hits:1	Allocated_reads:2	Strand:-
CAGACTGTTGTCTTGTTTTTCTATGT
>Location:NODE_382453_length_1102_cov_120.509071	Coordinate:429	Reads:1	Hits:1	Allocated_reads:1	Strand:-
GACTGTTGTCTTGTTTTTCTATGT
>Location:NODE_382453_length_1102_cov_120.509071	Coordinate:430	Reads:1	Hits:1	Allocated_reads:1	Strand:+
CATAGAAAAACAAGACAACAGTCTGAATGT
>Location:NODE_382453_length_1102_cov_120.509071	Coordinate:431	Reads:1	Hits:1	Allocated_reads:1	Strand:-
TTCAGACTGTTGTCTTGTTTTTCTAT
>Location:NODE_382453_length_1102_cov_120.509071	Coordinate:432	Reads:14	Hits:1	Allocated_reads:14	Strand:+
TAGAAAAACAAGACAACAGTCTGAATGT
>Location:NODE_382453_length_1102_cov_120.509071	Coordinate:432	Reads:2	Hits:1	Allocated_reads:2	Strand:+
TAGAAAAACAAGACAACAGTCTGAATGTTT
>Location:NODE_382453_length_1102_cov_120.509071	Coordinate:432	Reads:2	Hits:1	Allocated_reads:2	Strand:-
TTCAGACTGTTGTCTTGTTTTTCTA
>Location:NODE_382453_length_1102_cov_120.509071	Coordinate:433	Reads:3	Hits:1	Allocated_reads:3	Strand:+
AGAAAAACAAGACAACAGTCTGAATGT
>Location:NODE_382453_length_1102_cov_120.509071	Coordinate:433	Reads:1	Hits:1	Allocated_reads:1	Strand:-
ATTCAGACTGTTGTCTTGTTTTTCT
>Location:NODE_382453_length_1102_cov_120.509071	Coordinate:437	Reads:1	Hits:1	Allocated_reads:1	Strand:-
TAAAAACATTCAGACTGTTGTCTTGTTT
>Location:NODE_382453_length_1102_cov_120.509071	Coordinate:438	Reads:4	Hits:1	Allocated_reads:4	Strand:-
AAAAACATTCAGACTGTTGTCTTGTT
>Location:NODE_382453_length_1102_cov_120.509071	Coordinate:438	Reads:3	Hits:1	Allocated_reads:3	Strand:-
AAAACATTCAGACTGTTGTCTTGTT
>Location:NODE_382453_length_1102_cov_120.509071	Coordinate:438	Reads:1	Hits:1	Allocated_reads:1	Strand:-
AAACATTCAGACTGTTGTCTTGTT
>Location:NODE_382453_length_1102_cov_120.509071	Coordinate:438	Reads:3	Hits:1	Allocated_reads:3	Strand:-
AATAAAAACATTCAGACTGTTGTCTTGTT
>Location:NODE_382453_length_1102_cov_120.509071	Coordinate:438	Reads:2	Hits:1	Allocated_reads:2	Strand:-
ATAAAAACATTCAGACTGTTGTCTTGTT
>Location:NODE_382453_length_1102_cov_120.509071	Coordinate:438	Reads:1	Hits:1	Allocated_reads:1	Strand:-
ATATCAAATAAAAACATTCAGACTGTTGTCTTGTT
>Location:NODE_382453_length_1102_cov_120.509071	Coordinate:438	Reads:3	Hits:1	Allocated_reads:3	Strand:-
TAAAAACATTCAGACTGTTGTCTTGTT
>Location:NODE_382453_length_1102_cov_120.509071	Coordinate:438	Reads:2	Hits:1	Allocated_reads:2	Strand:-
TCAAATAAAAACATTCAGACTGTTGTCTTGTT
>Location:NODE_382453_length_1102_cov_120.509071	Coordinate:439	Reads:1	Hits:1	Allocated_reads:1	Strand:-
AATAAAAACATTCAGACTGTTGTCTTGT
>Location:NODE_382453_length_1102_cov_120.509071	Coordinate:439	Reads:2	Hits:1	Allocated_reads:2	Strand:-
TCAAATAAAAACATTCAGACTGTTGTCTTGT
>Location:NODE_382453_length_1102_cov_120.509071	Coordinate:442	Reads:1	Hits:1	Allocated_reads:1	Strand:+
AGACAACAGTCTGAATGTTTTTATTTGATA
>Location:NODE_382453_length_1102_cov_120.509071	Coordinate:442	Reads:1	Hits:1	Allocated_reads:1	Strand:-
ATAAAAACATTCAGACTGTTGTCT
>Location:NODE_382453_length_1102_cov_120.509071	Coordinate:442	Reads:1	Hits:1	Allocated_reads:1	Strand:-
TATCAAATAAAAACATTCAGACTGTTGTCT
>Location:NODE_382453_length_1102_cov_120.509071	Coordinate:442	Reads:5	Hits:1	Allocated_reads:5	Strand:-
TCAAATAAAAACATTCAGACTGTTGTCT
>Location:NODE_382453_length_1102_cov_120.509071	Coordinate:443	Reads:1	Hits:1	Allocated_reads:1	Strand:-
CAAATAAAAACATTCAGACTGTTGTC
>Location:NODE_382453_length_1102_cov_120.509071	Coordinate:443	Reads:1	Hits:1	Allocated_reads:1	Strand:+
GACAACAGTCTGAATGTTTTTATTTGATATT
>Location:NODE_382453_length_1102_cov_120.509071	Coordinate:443	Reads:1	Hits:1	Allocated_reads:1	Strand:-
TAATATCAAATAAAAACATTCAGACTGTTGTC
>Location:NODE_382453_length_1102_cov_120.509071	Coordinate:443	Reads:2	Hits:1	Allocated_reads:2	Strand:-
TCAAATAAAAACATTCAGACTGTTGTC
>Location:NODE_382453_length_1102_cov_120.509071	Coordinate:444	Reads:1	Hits:1	Allocated_reads:1	Strand:+
ACAACAGTCTGAATGTTTTTATTTGATA
>Location:NODE_382453_length_1102_cov_120.509071	Coordinate:444	Reads:1	Hits:1	Allocated_reads:1	Strand:-
TATCAAATAAAAACATTCAGACTGTTGT
>Location:NODE_382453_length_1102_cov_120.509071	Coordinate:444	Reads:2	Hits:1	Allocated_reads:2	Strand:-
TCAAATAAAAACATTCAGACTGTTGT
>Location:NODE_382453_length_1102_cov_120.509071	Coordinate:445	Reads:1	Hits:1	Allocated_reads:1	Strand:+
CAACAGTCTGAATGTTTTTATTTGATATT
>Location:NODE_382453_length_1102_cov_120.509071	Coordinate:445	Reads:1	Hits:1	Allocated_reads:1	Strand:-
TATCAAATAAAAACATTCAGACTGTTG
>Location:NODE_382453_length_1102_cov_120.509071	Coordinate:446	Reads:3	Hits:1	Allocated_reads:3	Strand:+
AACAGTCTGAATGTTTTTATTTGATAT
>Location:NODE_382453_length_1102_cov_120.509071	Coordinate:447	Reads:5	Hits:1	Allocated_reads:5	Strand:-
AATAATATCAAATAAAAACATTCAGACTGT
>Location:NODE_382453_length_1102_cov_120.509071	Coordinate:447	Reads:1	Hits:1	Allocated_reads:1	Strand:+
ACAGTCTGAATGTTTTTATTTGATATT
>Location:NODE_382453_length_1102_cov_120.509071	Coordinate:447	Reads:1	Hits:1	Allocated_reads:1	Strand:+
ACAGTCTGAATGTTTTTATTTGATATTAT
>Location:NODE_382453_length_1102_cov_120.509071	Coordinate:447	Reads:1	Hits:1	Allocated_reads:1	Strand:-
ATAATATCAAATAAAAACATTCAGACTGC
>Location:NODE_382453_length_1102_cov_120.509071	Coordinate:447	Reads:3	Hits:1	Allocated_reads:3	Strand:-
TAATATCAAATAAAAACATTCAGACTGT
>Location:NODE_382453_length_1102_cov_120.509071	Coordinate:448	Reads:1	Hits:1	Allocated_reads:1	Strand:+
CAGTCTGAATGTTTTTATTTGATA
>Location:NODE_382453_length_1102_cov_120.509071	Coordinate:449	Reads:1	Hits:1	Allocated_reads:1	Strand:-
TAATATCAAATAAAAACATTCAGACT
>Location:NODE_382453_length_1102_cov_120.509071	Coordinate:451	Reads:1	Hits:1	Allocated_reads:1	Strand:+
TCTGAATGTTTTTATTTGATATTATTGT
>Location:NODE_382453_length_1102_cov_120.509071	Coordinate:451	Reads:4	Hits:1	Allocated_reads:4	Strand:+
TCTGAATGTTTTTATTTGATATTATTGTT
>Location:NODE_382453_length_1102_cov_120.509071	Coordinate:451	Reads:3	Hits:1	Allocated_reads:3	Strand:+
TCTGAATGTTTTTATTTGATATTATTGTTT
>Location:NODE_382453_length_1102_cov_120.509071	Coordinate:453	Reads:2	Hits:1	Allocated_reads:2	Strand:+
TGAATGTTTTTATTTGATATTATTGTTT
>Location:NODE_382453_length_1102_cov_120.509071	Coordinate:453	Reads:2	Hits:1	Allocated_reads:2	Strand:+
TGAATGTTTTTATTTGATATTATTGTTTTATT
>Location:NODE_382453_length_1102_cov_120.509071	Coordinate:455	Reads:1	Hits:1	Allocated_reads:1	Strand:+
AATGTTTTTATTTGATATTATTGTTTTA
>Location:NODE_382453_length_1102_cov_120.509071	Coordinate:501	Reads:1	Hits:1	Allocated_reads:1	Strand:+
TTGTATATGATATATATCTTAAATAAAGCGCC
>Location:NODE_382453_length_1102_cov_120.509071	Coordinate:502	Reads:1	Hits:1	Allocated_reads:1	Strand:+
TGTATATGATATATATCTTAAATAAAGCG
>Location:NODE_382453_length_1102_cov_120.509071	Coordinate:504	Reads:2	Hits:1	Allocated_reads:2	Strand:+
TATATGATATATATCTTAAATAAAGCGCC
>Location:NODE_382453_length_1102_cov_120.509071	Coordinate:505	Reads:5	Hits:1	Allocated_reads:5	Strand:+
ATATGATATATATCTTAAATAAAGCGCC
>Location:NODE_382453_length_1102_cov_120.509071	Coordinate:506	Reads:2	Hits:1	Allocated_reads:2	Strand:+
TATGATATATATCTTAAATAAAGCGCC
>Location:NODE_382453_length_1102_cov_120.509071	Coordinate:506	Reads:1	Hits:1	Allocated_reads:1	Strand:-
TGGCGCTTTATTTAAGATATATATCATA
>Location:NODE_382453_length_1102_cov_120.509071	Coordinate:509	Reads:1	Hits:1	Allocated_reads:1	Strand:-
TGTGATTTGGCGCTTTATTTAAGATATATATC
>Location:NODE_382453_length_1102_cov_120.509071	Coordinate:511	Reads:1	Hits:1	Allocated_reads:1	Strand:-
AAACTTGTGATTTGGCGCTTTAGTTAAGATATATA
>Location:NODE_382453_length_1102_cov_120.509071	Coordinate:511	Reads:4	Hits:1	Allocated_reads:4	Strand:-
AAACTTGTGATTTGGCGCTTTATTTAAGATATATA
>Location:NODE_382453_length_1102_cov_120.509071	Coordinate:511	Reads:3	Hits:1	Allocated_reads:3	Strand:-
ACTTGTGATTTGGCGCTTTATTTAAGATATATA
>Location:NODE_382453_length_1102_cov_120.509071	Coordinate:511	Reads:1	Hits:1	Allocated_reads:1	Strand:-
TGTGATTTGGCGCTTTATTTAAGATATATA
>Location:NODE_382453_length_1102_cov_120.509071	Coordinate:511	Reads:3	Hits:1	Allocated_reads:3	Strand:-
TTGTGATTTGGCGCTTTATTTAAGATATATA
>Location:NODE_382453_length_1102_cov_120.509071	Coordinate:513	Reads:2	Hits:1	Allocated_reads:2	Strand:-
AAACTTGTGATTTGGCGCTTTATTTAAGATATA
>Location:NODE_382453_length_1102_cov_120.509071	Coordinate:513	Reads:1	Hits:1	Allocated_reads:1	Strand:-
ATTTGGCGCTTTATTTAAGATATA
>Location:NODE_382453_length_1102_cov_120.509071	Coordinate:514	Reads:1	Hits:1	Allocated_reads:1	Strand:-
TTGTGATTTGGCGCTTTATTTAAGATAT
>Location:NODE_382453_length_1102_cov_120.509071	Coordinate:515	Reads:1	Hits:1	Allocated_reads:1	Strand:-
AAACTTGTGATTTGGCGCTTTATTTAAGATA
>Location:NODE_382453_length_1102_cov_120.509071	Coordinate:515	Reads:1	Hits:1	Allocated_reads:1	Strand:+
TATCTTAAATAAAGCGCCAAATCA
>Location:NODE_382453_length_1102_cov_120.509071	Coordinate:515	Reads:2	Hits:1	Allocated_reads:2	Strand:-
TTGTGATTTGGCGCTTTATTTAAGATA
>Location:NODE_382453_length_1102_cov_120.509071	Coordinate:516	Reads:4	Hits:1	Allocated_reads:4	Strand:-
AAACTTGTGATTTGGCGCTTTATTTAAGAT
>Location:NODE_382453_length_1102_cov_120.509071	Coordinate:516	Reads:1	Hits:1	Allocated_reads:1	Strand:-
ACTTGTGATTTGGCGCTTTATTTAAGAT
>Location:NODE_382453_length_1102_cov_120.509071	Coordinate:516	Reads:1	Hits:1	Allocated_reads:1	Strand:+
ATCTTAAATAAAGCGCCAAATCACAAGTT
>Location:NODE_382453_length_1102_cov_120.509071	Coordinate:516	Reads:1	Hits:1	Allocated_reads:1	Strand:-
CTTGTGATTTGGCGCTTTATTTAAGAT
>Location:NODE_382453_length_1102_cov_120.509071	Coordinate:517	Reads:3	Hits:1	Allocated_reads:3	Strand:-
AAACTTGTGATTTGGCGCTTTATTTAAGA
>Location:NODE_382453_length_1102_cov_120.509071	Coordinate:517	Reads:1	Hits:1	Allocated_reads:1	Strand:-
ACTTGTGATTTGGCGCTTTATTTAAGA
>Location:NODE_382453_length_1102_cov_120.509071	Coordinate:517	Reads:5	Hits:1	Allocated_reads:5	Strand:+
TCTTAAATAAAGCGCCAAATCACAAGTT
>Location:NODE_382453_length_1102_cov_120.509071	Coordinate:517	Reads:1	Hits:1	Allocated_reads:1	Strand:+
TCTTAAATAAAGCGCCAAATCACAAGTTTCT
>Location:NODE_382453_length_1102_cov_120.509071	Coordinate:517	Reads:1	Hits:1	Allocated_reads:1	Strand:-
TGTGATTTGGCGCTTTATTTAAGA
>Location:NODE_382453_length_1102_cov_120.509071	Coordinate:517	Reads:2	Hits:1	Allocated_reads:2	Strand:-
TTGTGATTTGGCGCTTTATTTAAGA
>Location:NODE_382453_length_1102_cov_120.509071	Coordinate:518	Reads:1	Hits:1	Allocated_reads:1	Strand:-
AAACTTGTGATTTGGCGCTTTATTTAAG
>Location:NODE_382453_length_1102_cov_120.509071	Coordinate:518	Reads:1	Hits:1	Allocated_reads:1	Strand:-
TTGTGATTTGGCGCTTTATTTAAG
>Location:NODE_382453_length_1102_cov_120.509071	Coordinate:519	Reads:1	Hits:1	Allocated_reads:1	Strand:-
AAACTTGTGATTTGGCGCTTTATTTAA
>Location:NODE_382453_length_1102_cov_120.509071	Coordinate:519	Reads:1	Hits:1	Allocated_reads:1	Strand:+
TTAAATAAAGCGCCAAATCACAAGTT
>Location:NODE_382453_length_1102_cov_120.509071	Coordinate:519	Reads:1	Hits:1	Allocated_reads:1	Strand:+
TTAAATAAAGCGCCAAATCACAAGTTTC
>Location:NODE_382453_length_1102_cov_120.509071	Coordinate:520	Reads:1	Hits:1	Allocated_reads:1	Strand:+
TAAATAAAGCGCCAAATCACAAGT
>Location:NODE_382453_length_1102_cov_120.509071	Coordinate:520	Reads:1	Hits:1	Allocated_reads:1	Strand:+
TAAATAAAGCGCCAAATCACAAGTTTCT
>Location:NODE_382453_length_1102_cov_120.509071	Coordinate:521	Reads:5	Hits:1	Allocated_reads:5	Strand:-
AAACTTGTGATTTGGCGCTTTATTT
>Location:NODE_382453_length_1102_cov_120.509071	Coordinate:521	Reads:1	Hits:1	Allocated_reads:1	Strand:-
AACTTGTGATTTGGCGCTTTATTT
>Location:NODE_382453_length_1102_cov_120.509071	Coordinate:522	Reads:13	Hits:1	Allocated_reads:13	Strand:-
AAACTTGTGATTTGGCGCTTTATT
>Location:NODE_382453_length_1102_cov_120.509071	Coordinate:522	Reads:1	Hits:1	Allocated_reads:1	Strand:-
AAGAAACTTGTGATTTGGCGCTTTATT
>Location:NODE_382453_length_1102_cov_120.509071	Coordinate:522	Reads:1	Hits:1	Allocated_reads:1	Strand:+
AATAAAGCGCCAAATCACAAGTTTCTT
>Location:NODE_382453_length_1102_cov_120.509071	Coordinate:522	Reads:1	Hits:1	Allocated_reads:1	Strand:-
AGAAACTTGTGATTTGGCGCTTTATT
>Location:NODE_382453_length_1102_cov_120.509071	Coordinate:522	Reads:1	Hits:1	Allocated_reads:1	Strand:-
GAAGAAACTTGTGATTTGGCGCTTTATT
>Location:NODE_382453_length_1102_cov_120.509071	Coordinate:522	Reads:1	Hits:1	Allocated_reads:1	Strand:-
GGGAAGAAACTTGTGATTTGGCGCTTTATT
>Location:NODE_382453_length_1102_cov_120.509071	Coordinate:523	Reads:1	Hits:1	Allocated_reads:1	Strand:-
AGGGAAGAAACTTGTGATTTGGCGCTTTAT
>Location:NODE_382453_length_1102_cov_120.509071	Coordinate:523	Reads:1	Hits:1	Allocated_reads:1	Strand:+
ATAAAGCGCCAAATCACAAGTTTCTTCCC
>Location:NODE_382453_length_1102_cov_120.509071	Coordinate:524	Reads:1	Hits:1	Allocated_reads:1	Strand:+
TAAAGCGCCAAATCACAAGTTTCTTCCC
>Location:NODE_382453_length_1102_cov_120.509071	Coordinate:524	Reads:7	Hits:1	Allocated_reads:7	Strand:+
TAAAGCGCCAAATCACAAGTTTCTTCCCT
>Location:NODE_382453_length_1102_cov_120.509071	Coordinate:525	Reads:1	Hits:1	Allocated_reads:1	Strand:+
AAAGCGCCAAATCACAAGTTTCTTCCCT
>Location:NODE_382453_length_1102_cov_120.509071	Coordinate:525	Reads:2	Hits:1	Allocated_reads:2	Strand:-
ACAGGGAAGAAACTTGTGATTTGGCGCTTT
>Location:NODE_382453_length_1102_cov_120.509071	Coordinate:525	Reads:1	Hits:1	Allocated_reads:1	Strand:-
GGGAAGAAACTTGTGATTTGGCGCTTT
>Location:NODE_382453_length_1102_cov_120.509071	Coordinate:526	Reads:2	Hits:1	Allocated_reads:2	Strand:-
AACAGGGAAGAAACTTGTGATTTGGCGCTT
>Location:NODE_382453_length_1102_cov_120.509071	Coordinate:526	Reads:2	Hits:1	Allocated_reads:2	Strand:-
ACAGGGAAGAAACTTGTGATTTGGCGCTT
>Location:NODE_382453_length_1102_cov_120.509071	Coordinate:526	Reads:3	Hits:1	Allocated_reads:3	Strand:-
CAGGGAAGAAACTTGTGATTTGGCGCTT
>Location:NODE_382453_length_1102_cov_120.509071	Coordinate:526	Reads:1	Hits:1	Allocated_reads:1	Strand:-
GGAAGAAACTTGTGATTTGGCGCTT
>Location:NODE_382453_length_1102_cov_120.509071	Coordinate:527	Reads:1	Hits:1	Allocated_reads:1	Strand:-
AACAGGGAAGAAACTTGTGATTTGGCGCT
>Location:NODE_382453_length_1102_cov_120.509071	Coordinate:527	Reads:3	Hits:1	Allocated_reads:3	Strand:-
ACAGGGAAGAAACTTGTGATTTGGCGCT
>Location:NODE_382453_length_1102_cov_120.509071	Coordinate:527	Reads:1	Hits:1	Allocated_reads:1	Strand:-
AGGGAAGAAACTTGTGATTTGGCGCT
>Location:NODE_382453_length_1102_cov_120.509071	Coordinate:527	Reads:2	Hits:1	Allocated_reads:2	Strand:-
CAAACAGGGAAGAAACTTGTGATTTGGCGCT
>Location:NODE_382453_length_1102_cov_120.509071	Coordinate:527	Reads:1	Hits:1	Allocated_reads:1	Strand:-
CAGGGAAGAAACTTGTGATTTGGTGCT
>Location:NODE_382453_length_1102_cov_120.509071	Coordinate:527	Reads:7	Hits:1	Allocated_reads:7	Strand:-
CAGGGAAGAAACTTGTGATTTGGCGCT
>Location:NODE_382453_length_1102_cov_120.509071	Coordinate:528	Reads:1	Hits:1	Allocated_reads:1	Strand:-
AACAGGGAAGAAACTTGTGATTTGGCGA
>Location:NODE_382453_length_1102_cov_120.509071	Coordinate:528	Reads:2	Hits:1	Allocated_reads:2	Strand:-
AACAGGGAAGAAACTTGTGATTTGGCGC
>Location:NODE_382453_length_1102_cov_120.509071	Coordinate:528	Reads:2	Hits:1	Allocated_reads:2	Strand:-
ACAGGGAAGAAACTTGTGATTTGGCGC
>Location:NODE_382453_length_1102_cov_120.509071	Coordinate:528	Reads:1	Hits:1	Allocated_reads:1	Strand:-
AGGGAAGAAACTTGTGATTTGGCGT
>Location:NODE_382453_length_1102_cov_120.509071	Coordinate:528	Reads:1	Hits:1	Allocated_reads:1	Strand:-
CAGGGAAGAAACTTGTGATTTGGCGT
>Location:NODE_382453_length_1102_cov_120.509071	Coordinate:528	Reads:2	Hits:1	Allocated_reads:2	Strand:-
CAGGGAAGAAACTTGTGATTTGGCGC
>Location:NODE_382453_length_1102_cov_120.509071	Coordinate:528	Reads:1	Hits:1	Allocated_reads:1	Strand:+
GCGCCAAATCACAAGTTTCTTCCCTGT
>Location:NODE_382453_length_1102_cov_120.509071	Coordinate:529	Reads:1	Hits:1	Allocated_reads:1	Strand:-
AGGGAAGAAACTTGTGATTTGGCG
>Location:NODE_382453_length_1102_cov_120.509071	Coordinate:529	Reads:2	Hits:1	Allocated_reads:2	Strand:-
CAGGGAAGAAACTTGTGATTTGGCG
>Location:NODE_382453_length_1102_cov_120.509071	Coordinate:529	Reads:1	Hits:1	Allocated_reads:1	Strand:+
CGCCAAATCACAAGTTTCTTCCCTGT
>Location:NODE_382453_length_1102_cov_120.509071	Coordinate:529	Reads:3	Hits:1	Allocated_reads:3	Strand:+
CGCCAAATCACAAGTTTCTTCCCTGTT
>Location:NODE_382453_length_1102_cov_120.509071	Coordinate:530	Reads:1	Hits:1	Allocated_reads:1	Strand:-
AACAGGGAAGAAACTTGTGATTTGGC
>Location:NODE_382453_length_1102_cov_120.509071	Coordinate:530	Reads:2	Hits:1	Allocated_reads:2	Strand:-
ACAGGGAAGAAACTTGTGATTTGGC
>Location:NODE_382453_length_1102_cov_120.509071	Coordinate:531	Reads:1	Hits:1	Allocated_reads:1	Strand:-
ACAGGGAAGAAACTTGTGATTTGG
>Location:NODE_382453_length_1102_cov_120.509071	Coordinate:531	Reads:1	Hits:1	Allocated_reads:1	Strand:+
CCAAATCACAAGTTTCTTCCCTGTT
>Location:NODE_382453_length_1102_cov_120.509071	Coordinate:532	Reads:1	Hits:1	Allocated_reads:1	Strand:+
CAAATCACAAGTTTCTTCCCTGTT
>Location:NODE_382453_length_1102_cov_120.509071	Coordinate:532	Reads:1	Hits:1	Allocated_reads:1	Strand:+
CAAATCACAAGTTTCTTCCCTGTTTG
>Location:NODE_382453_length_1102_cov_120.509071	Coordinate:532	Reads:6	Hits:1	Allocated_reads:6	Strand:+
CAAATCACAAGTTTCTTCCCTGTTTGTACT
>Location:NODE_382453_length_1102_cov_120.509071	Coordinate:533	Reads:2	Hits:1	Allocated_reads:2	Strand:+
AAATCACAAGTTTCTTCCCTGTTTGTACT
>Location:NODE_382453_length_1102_cov_120.509071	Coordinate:534	Reads:1	Hits:1	Allocated_reads:1	Strand:+
AATCACAAGTTTCTTCCCTGTTTG
>Location:NODE_382453_length_1102_cov_120.509071	Coordinate:534	Reads:1	Hits:1	Allocated_reads:1	Strand:+
AATCACAAGTTTCTTCCCTGTTTGTA
>Location:NODE_382453_length_1102_cov_120.509071	Coordinate:534	Reads:15	Hits:1	Allocated_reads:15	Strand:+
AATCACAAGTTTCTTCCCTGTTTGTACT
>Location:NODE_382453_length_1102_cov_120.509071	Coordinate:534	Reads:2	Hits:1	Allocated_reads:2	Strand:+
AATCACAAGTTTCTTCCCTGTTTGTACTG
>Location:NODE_382453_length_1102_cov_120.509071	Coordinate:534	Reads:3	Hits:1	Allocated_reads:3	Strand:+
AATCACAAGTTTCTTCCCTGTTTGTACTGT
>Location:NODE_382453_length_1102_cov_120.509071	Coordinate:535	Reads:5	Hits:1	Allocated_reads:5	Strand:+
ATCACAAGTTTCTTCCCTGTTTGTACT
>Location:NODE_382453_length_1102_cov_120.509071	Coordinate:536	Reads:1	Hits:1	Allocated_reads:1	Strand:-
ACAGTACAAACAGGGAAGAAACTTTTTT
>Location:NODE_382453_length_1102_cov_120.509071	Coordinate:536	Reads:1	Hits:1	Allocated_reads:1	Strand:+
TCACAAGTTTCTTCCCTGTTTGTA
>Location:NODE_382453_length_1102_cov_120.509071	Coordinate:536	Reads:4	Hits:1	Allocated_reads:4	Strand:+
TCACAAGTTTCTTCCCTGTTTGTAC
>Location:NODE_382453_length_1102_cov_120.509071	Coordinate:536	Reads:82	Hits:1	Allocated_reads:82	Strand:+
TCACAAGTTTCTTCCCTGTTTGTACT
>Location:NODE_382453_length_1102_cov_120.509071	Coordinate:536	Reads:14	Hits:1	Allocated_reads:14	Strand:+
TCACAAGTTTCTTCCCTGTTTGTACTG
>Location:NODE_382453_length_1102_cov_120.509071	Coordinate:536	Reads:9	Hits:1	Allocated_reads:9	Strand:+
TCACAAGTTTCTTCCCTGTTTGTACTGT
>Location:NODE_382453_length_1102_cov_120.509071	Coordinate:536	Reads:7	Hits:1	Allocated_reads:7	Strand:+
TCACAAGTTTCTTCCCTGTTTGTACTGTA
>Location:NODE_382453_length_1102_cov_120.509071	Coordinate:536	Reads:2	Hits:1	Allocated_reads:2	Strand:+
TCACAAGTTTCTTCCCTGTTTGTACTGTAA
>Location:NODE_382453_length_1102_cov_120.509071	Coordinate:536	Reads:3	Hits:1	Allocated_reads:3	Strand:+
TCACAAGTTTCTTCCCTGTTTGTACTGTAAGG
>Location:NODE_382453_length_1102_cov_120.509071	Coordinate:537	Reads:1	Hits:1	Allocated_reads:1	Strand:+
CACAAGTTTCTTCCCTGTTTGTACT
>Location:NODE_382453_length_1102_cov_120.509071	Coordinate:537	Reads:1	Hits:1	Allocated_reads:1	Strand:+
CACAAGTTTCTTCCCTGTTTGTACTGT
>Location:NODE_382453_length_1102_cov_120.509071	Coordinate:537	Reads:1	Hits:1	Allocated_reads:1	Strand:+
CACAAGTTTCTTCCCTGTTTGTACTGTA
>Location:NODE_382453_length_1102_cov_120.509071	Coordinate:537	Reads:2	Hits:1	Allocated_reads:2	Strand:+
CACAAGTTTCTTCCCTGTTTGTACTGTAAGG
>Location:NODE_382453_length_1102_cov_120.509071	Coordinate:539	Reads:2	Hits:1	Allocated_reads:2	Strand:+
CAAGTTTCTTCCCTGTTTGTACTGT
>Location:NODE_382453_length_1102_cov_120.509071	Coordinate:539	Reads:1	Hits:1	Allocated_reads:1	Strand:+
CAAGTTTCTTCCCTGTTTGTACTGTAAGG
>Location:NODE_382453_length_1102_cov_120.509071	Coordinate:540	Reads:1	Hits:1	Allocated_reads:1	Strand:+
AAGTTTCTTCCCTGTTTGTACTGTAAG
>Location:NODE_382453_length_1102_cov_120.509071	Coordinate:540	Reads:6	Hits:1	Allocated_reads:6	Strand:+
AAGTTTCTTCCCTGTTTGTACTGTAAGG
>Location:NODE_382453_length_1102_cov_120.509071	Coordinate:540	Reads:7	Hits:1	Allocated_reads:7	Strand:+
AAGTTTCTTCCCTGTTTGTACTGTAAGGT
>Location:NODE_382453_length_1102_cov_120.509071	Coordinate:541	Reads:2	Hits:1	Allocated_reads:2	Strand:+
AGTTTCTTCCCTGTTTGTACTGTA
>Location:NODE_382453_length_1102_cov_120.509071	Coordinate:541	Reads:5	Hits:1	Allocated_reads:5	Strand:+
AGTTTCTTCCCTGTTTGTACTGTAAGG
>Location:NODE_382453_length_1102_cov_120.509071	Coordinate:541	Reads:1	Hits:1	Allocated_reads:1	Strand:+
AGTTTCTTCCCTGTTTGTACTGTAAGGT
>Location:NODE_382453_length_1102_cov_120.509071	Coordinate:542	Reads:5	Hits:1	Allocated_reads:5	Strand:+
GTTTCTTCCCTGTTTGTACTGTAAGG
>Location:NODE_382453_length_1102_cov_120.509071	Coordinate:543	Reads:1	Hits:1	Allocated_reads:1	Strand:+
TTTCTTCCCTGTTTGTACTGTAAGG
>Location:NODE_382453_length_1102_cov_120.509071	Coordinate:544	Reads:3	Hits:1	Allocated_reads:3	Strand:+
TTCTTCCCTGTTTGTACTGTAAGG
>Location:NODE_382453_length_1102_cov_120.509071	Coordinate:544	Reads:4	Hits:1	Allocated_reads:4	Strand:+
TTCTTCCCTGTTTGTACTGTAAGGT
>Location:NODE_382453_length_1102_cov_120.509071	Coordinate:544	Reads:1	Hits:1	Allocated_reads:1	Strand:+
TTCTTCCCTGTTTGTACTGTAAGGTA
>Location:NODE_382453_length_1102_cov_120.509071	Coordinate:544	Reads:1	Hits:1	Allocated_reads:1	Strand:+
TTCTTCCCTGTTTGTACTGTAAGGTAAA
>Location:NODE_382453_length_1102_cov_120.509071	Coordinate:545	Reads:1	Hits:1	Allocated_reads:1	Strand:+
TCTTCCCTGTTTGTACTGTAAGGT
>Location:NODE_382453_length_1102_cov_120.509071	Coordinate:545	Reads:1	Hits:1	Allocated_reads:1	Strand:+
TCTTCCCTGTTTGTACTGTAAGGTA
>Location:NODE_382453_length_1102_cov_120.509071	Coordinate:545	Reads:1	Hits:1	Allocated_reads:1	Strand:+
TCTTCCCTGTTTGTACTGTAAGGTAAA
>Location:NODE_382453_length_1102_cov_120.509071	Coordinate:546	Reads:1	Hits:1	Allocated_reads:1	Strand:+
CTTCCCTGTTTGTACTGTAAGGTA
>Location:NODE_382453_length_1102_cov_120.509071	Coordinate:546	Reads:1	Hits:1	Allocated_reads:1	Strand:+
CTTCCCTGTTTGTACTGTAAGGTAAAAA
>Location:NODE_382453_length_1102_cov_120.509071	Coordinate:546	Reads:4	Hits:1	Allocated_reads:4	Strand:+
CTTCCCTGTTTGTACTGTAAGGTAAAAAC
>Location:NODE_382453_length_1102_cov_120.509071	Coordinate:546	Reads:2	Hits:1	Allocated_reads:2	Strand:+
CTTCCCTGTTTGTACTGTAAGGTAAAAACA
>Location:NODE_382453_length_1102_cov_120.509071	Coordinate:547	Reads:2	Hits:1	Allocated_reads:2	Strand:+
TTCCCTGTTTGTACTGTAAGGTAAAAA
>Location:NODE_382453_length_1102_cov_120.509071	Coordinate:547	Reads:1	Hits:1	Allocated_reads:1	Strand:+
TTCCCTGTTTGTACTGTAAGGTAAAAAC
>Location:NODE_382453_length_1102_cov_120.509071	Coordinate:547	Reads:1	Hits:1	Allocated_reads:1	Strand:+
TTCCCTGTTTGTACTGTAAGGTAAAAATT
>Location:NODE_382453_length_1102_cov_120.509071	Coordinate:547	Reads:8	Hits:1	Allocated_reads:8	Strand:+
TTCCCTGTTTGTACTGTAAGGTAAAAACA
>Location:NODE_382453_length_1102_cov_120.509071	Coordinate:548	Reads:1	Hits:1	Allocated_reads:1	Strand:+
TCCCTGTTTGTACTGTAAGGTAAAA
>Location:NODE_382453_length_1102_cov_120.509071	Coordinate:548	Reads:1	Hits:1	Allocated_reads:1	Strand:+
TCCCTGTTTGTACTGTAAGGTAAAAA
>Location:NODE_382453_length_1102_cov_120.509071	Coordinate:548	Reads:2	Hits:1	Allocated_reads:2	Strand:+
TCCCTGTTTGTACTGTAAGGTAAAAAC
>Location:NODE_382453_length_1102_cov_120.509071	Coordinate:548	Reads:1	Hits:1	Allocated_reads:1	Strand:+
TCCCTGTTTGTACTGTAAGGTAAAAATT
>Location:NODE_382453_length_1102_cov_120.509071	Coordinate:548	Reads:8	Hits:1	Allocated_reads:8	Strand:+
TCCCTGTTTGTACTGTAAGGTAAAAACA
>Location:NODE_382453_length_1102_cov_120.509071	Coordinate:560	Reads:1	Hits:1	Allocated_reads:1	Strand:-
TCTGTAGTACTGTATTGTTTTTACCTTACAG
>Location:NODE_382453_length_1102_cov_120.509071	Coordinate:562	Reads:1	Hits:1	Allocated_reads:1	Strand:-
TAGTACTGTATTGTTTTTGCCTTGC
>Location:NODE_382453_length_1102_cov_120.509071	Coordinate:562	Reads:3	Hits:1	Allocated_reads:3	Strand:-
TAGTACTGTATTGTTTTTACCTTAC
>Location:NODE_382453_length_1102_cov_120.509071	Coordinate:562	Reads:3	Hits:1	Allocated_reads:3	Strand:-
TGTAGTACTGTATTGTTTTTACCTTAC
>Location:NODE_382453_length_1102_cov_120.509071	Coordinate:563	Reads:1	Hits:1	Allocated_reads:1	Strand:-
TAGTACTGTATTGTTTTTACCTTA
>Location:NODE_382453_length_1102_cov_120.509071	Coordinate:564	Reads:4	Hits:1	Allocated_reads:4	Strand:-
CTCTGTAGTACTGTATTGTTTTTACCTT
>Location:NODE_382453_length_1102_cov_120.509071	Coordinate:564	Reads:2	Hits:1	Allocated_reads:2	Strand:-
TGTAGTACTGTATTGTTTTTACCTT
>Location:NODE_382453_length_1102_cov_120.509071	Coordinate:565	Reads:1	Hits:1	Allocated_reads:1	Strand:-
CTCTGTAGTACTGTATTGTTTTTGCCT
>Location:NODE_382453_length_1102_cov_120.509071	Coordinate:565	Reads:12	Hits:1	Allocated_reads:12	Strand:-
CTCTGTAGTACTGTATTGTTTTTACCT
>Location:NODE_382453_length_1102_cov_120.509071	Coordinate:565	Reads:11	Hits:1	Allocated_reads:11	Strand:-
TGTAGTACTGTATTGTTTTTACCT
>Location:NODE_382453_length_1102_cov_120.509071	Coordinate:566	Reads:6	Hits:1	Allocated_reads:6	Strand:-
CTCTGTAGTACTGTATTGTTTTTACC
>Location:NODE_382453_length_1102_cov_120.509071	Coordinate:566	Reads:1	Hits:1	Allocated_reads:1	Strand:+
GGTAAAAACAATACAGTACTACAGAGAA
>Location:NODE_382453_length_1102_cov_120.509071	Coordinate:566	Reads:1	Hits:1	Allocated_reads:1	Strand:-
TCTGTAGTACTGTATTGTTTTTACC
>Location:NODE_382453_length_1102_cov_120.509071	Coordinate:566	Reads:1	Hits:1	Allocated_reads:1	Strand:-
TTCTCTGTAGTACTGTATTGTTTTTACC
>Location:NODE_382453_length_1102_cov_120.509071	Coordinate:568	Reads:3	Hits:1	Allocated_reads:3	Strand:-
CTCTGTAGTACTGTATTGTTTTTA
>Location:NODE_382453_length_1102_cov_120.509071	Coordinate:568	Reads:1	Hits:1	Allocated_reads:1	Strand:+
TAAAAACAATACAGTACTACAGAGAAGCCC
>Location:NODE_382453_length_1102_cov_120.509071	Coordinate:570	Reads:1	Hits:1	Allocated_reads:1	Strand:-
TGGGCTTCTCTGTAGTACTGTATTGTTTT
>Location:NODE_382453_length_1102_cov_120.509071	Coordinate:574	Reads:2	Hits:1	Allocated_reads:2	Strand:+
CAATACAGTACTACAGAGAAGCCCAAC
>Location:NODE_382453_length_1102_cov_120.509071	Coordinate:574	Reads:1	Hits:1	Allocated_reads:1	Strand:+
CAATACAGTACTACAGAGAAGCCCAACAA
>Location:NODE_382453_length_1102_cov_120.509071	Coordinate:576	Reads:1	Hits:1	Allocated_reads:1	Strand:+
ATACAGTACTACAGAGAAGCCCAAC
>Location:NODE_382453_length_1102_cov_120.509071	Coordinate:576	Reads:1	Hits:1	Allocated_reads:1	Strand:-
ATTGTTGGGCTTCTCTGTAGTACTGTAT
>Location:NODE_382453_length_1102_cov_120.509071	Coordinate:577	Reads:1	Hits:1	Allocated_reads:1	Strand:+
TACAGTACTACAGAGAAGACCAAC
>Location:NODE_382453_length_1102_cov_120.509071	Coordinate:577	Reads:1	Hits:1	Allocated_reads:1	Strand:+
TACAGTACTACAGAGAAGCCAAAC
>Location:NODE_382453_length_1102_cov_120.509071	Coordinate:577	Reads:128	Hits:1	Allocated_reads:128	Strand:+
TACAGTACTACAGAGAAGCCCAAC
>Location:NODE_382453_length_1102_cov_120.509071	Coordinate:577	Reads:75	Hits:1	Allocated_reads:75	Strand:+
TACAGTACTACAGAGAAGCCCAACA
>Location:NODE_382453_length_1102_cov_120.509071	Coordinate:577	Reads:17	Hits:1	Allocated_reads:17	Strand:+
TACAGTACTACAGAGAAGCCCAACAA
>Location:NODE_382453_length_1102_cov_120.509071	Coordinate:577	Reads:69	Hits:1	Allocated_reads:69	Strand:+
TACAGTACTACAGAGAAGCCCAACAAT
>Location:NODE_382453_length_1102_cov_120.509071	Coordinate:577	Reads:1	Hits:1	Allocated_reads:1	Strand:+
TACAGTACTACAGAGAAGCCAAACAATC
>Location:NODE_382453_length_1102_cov_120.509071	Coordinate:577	Reads:1	Hits:1	Allocated_reads:1	Strand:+
TACAGTACTACAGAGAAGCCCAAAAATC
>Location:NODE_382453_length_1102_cov_120.509071	Coordinate:577	Reads:2	Hits:1	Allocated_reads:2	Strand:+
TACAGTACTACAGAGAAGCCCAACGATC
>Location:NODE_382453_length_1102_cov_120.509071	Coordinate:577	Reads:3	Hits:1	Allocated_reads:3	Strand:+
TACAGTACTACAGAGAAGCCCAACAATT
>Location:NODE_382453_length_1102_cov_120.509071	Coordinate:577	Reads:305	Hits:1	Allocated_reads:305	Strand:+
TACAGTACTACAGAGAAGCCCAACAATC
>Location:NODE_382453_length_1102_cov_120.509071	Coordinate:577	Reads:1	Hits:1	Allocated_reads:1	Strand:+
TACAGTACTACAGAGAAGCCCAACAATTT
>Location:NODE_382453_length_1102_cov_120.509071	Coordinate:577	Reads:1	Hits:1	Allocated_reads:1	Strand:+
TACAGTACTACAGAGAAGCCCAATAATCA
>Location:NODE_382453_length_1102_cov_120.509071	Coordinate:577	Reads:1	Hits:1	Allocated_reads:1	Strand:+
TACAGTACTACAGAGAAGCTCAACAATCA
>Location:NODE_382453_length_1102_cov_120.509071	Coordinate:577	Reads:13	Hits:1	Allocated_reads:13	Strand:+
TACAGTACTACAGAGAAGCCCAACAATCA
>Location:NODE_382453_length_1102_cov_120.509071	Coordinate:577	Reads:1	Hits:1	Allocated_reads:1	Strand:+
TACAGTACTACAGAGAAGCCCAACAATCTT
>Location:NODE_382453_length_1102_cov_120.509071	Coordinate:577	Reads:3	Hits:1	Allocated_reads:3	Strand:+
TACAGTACTACAGAGAAGCCCAACAATCAT
>Location:NODE_382453_length_1102_cov_120.509071	Coordinate:577	Reads:15	Hits:1	Allocated_reads:15	Strand:+
TACAGTACTACAGAGAAGCCCAACAATCAAA
>Location:NODE_382453_length_1102_cov_120.509071	Coordinate:577	Reads:1	Hits:1	Allocated_reads:1	Strand:+
TACAGTACTACAGAGAAGCCCAACAATCAAAC
>Location:NODE_382453_length_1102_cov_120.509071	Coordinate:577	Reads:1	Hits:1	Allocated_reads:1	Strand:+
TACAGTACTACAGAGAAGCCCAACAATCATAT
>Location:NODE_382453_length_1102_cov_120.509071	Coordinate:577	Reads:9	Hits:1	Allocated_reads:9	Strand:+
TACAGTACTACAGAGAAGCCCAACAATCAAAT
>Location:NODE_382453_length_1102_cov_120.509071	Coordinate:577	Reads:1	Hits:1	Allocated_reads:1	Strand:+
TACAGTACTACAGAGAAGCCCAACAATCAAATG
>Location:NODE_382453_length_1102_cov_120.509071	Coordinate:577	Reads:1	Hits:1	Allocated_reads:1	Strand:+
TACAGTACTACAGAGAAGCCCAACAATCAAATGA
>Location:NODE_382453_length_1102_cov_120.509071	Coordinate:577	Reads:1	Hits:1	Allocated_reads:1	Strand:+
TACAGTACTACAGAGAAGCCCAACAATCAAATGAA
>Location:NODE_382453_length_1102_cov_120.509071	Coordinate:577	Reads:1	Hits:1	Allocated_reads:1	Strand:+
TACAGTACTACAGAGAAGCCCAACAATCAAATTGT
>Location:NODE_382453_length_1102_cov_120.509071	Coordinate:577	Reads:3	Hits:1	Allocated_reads:3	Strand:+
TACAGTACTACAGAGAAGCCCAACAATCAAATGAT
>Location:NODE_382453_length_1102_cov_120.509071	Coordinate:578	Reads:1	Hits:1	Allocated_reads:1	Strand:+
ACAGTACTACAGAGAAGCCCAACAAT
>Location:NODE_382453_length_1102_cov_120.509071	Coordinate:578	Reads:2	Hits:1	Allocated_reads:2	Strand:+
ACAGTACTACAGAGAAGCCCAACAATC
>Location:NODE_382453_length_1102_cov_120.509071	Coordinate:578	Reads:2	Hits:1	Allocated_reads:2	Strand:+
ACAGTACTACAGAGAAGCCCAACAATCAAA
>Location:NODE_382453_length_1102_cov_120.509071	Coordinate:579	Reads:6	Hits:1	Allocated_reads:6	Strand:+
CAGTACTACAGAGAAGCCCAACAA
>Location:NODE_382453_length_1102_cov_120.509071	Coordinate:579	Reads:17	Hits:1	Allocated_reads:17	Strand:+
CAGTACTACAGAGAAGCCCAACAAT
>Location:NODE_382453_length_1102_cov_120.509071	Coordinate:579	Reads:112	Hits:1	Allocated_reads:112	Strand:+
CAGTACTACAGAGAAGCCCAACAATC
>Location:NODE_382453_length_1102_cov_120.509071	Coordinate:579	Reads:1	Hits:1	Allocated_reads:1	Strand:+
CAGTACTACAGAGAAGCCCAACAATTT
>Location:NODE_382453_length_1102_cov_120.509071	Coordinate:579	Reads:1	Hits:1	Allocated_reads:1	Strand:+
CAGTACTACAGAGAAGCCCAACAGTCA
>Location:NODE_382453_length_1102_cov_120.509071	Coordinate:579	Reads:18	Hits:1	Allocated_reads:18	Strand:+
CAGTACTACAGAGAAGCCCAACAATCA
>Location:NODE_382453_length_1102_cov_120.509071	Coordinate:579	Reads:3	Hits:1	Allocated_reads:3	Strand:+
CAGTACTACAGAGAAGCCCAACAATCT
>Location:NODE_382453_length_1102_cov_120.509071	Coordinate:579	Reads:3	Hits:1	Allocated_reads:3	Strand:+
CAGTACTACAGAGAAGCCCAACAATCAT
>Location:NODE_382453_length_1102_cov_120.509071	Coordinate:579	Reads:1	Hits:1	Allocated_reads:1	Strand:+
CAGTACTACAGAGAAGCCCAACAATCAAT
>Location:NODE_382453_length_1102_cov_120.509071	Coordinate:579	Reads:1	Hits:1	Allocated_reads:1	Strand:+
CAGTACTACAGAGAAGCCCAACAATCATT
>Location:NODE_382453_length_1102_cov_120.509071	Coordinate:579	Reads:103	Hits:1	Allocated_reads:103	Strand:+
CAGTACTACAGAGAAGCCCAACAATCAAA
>Location:NODE_382453_length_1102_cov_120.509071	Coordinate:579	Reads:1	Hits:1	Allocated_reads:1	Strand:+
CAGTACTACAGAGAAGCCCAACAATCAAAA
>Location:NODE_382453_length_1102_cov_120.509071	Coordinate:579	Reads:1	Hits:1	Allocated_reads:1	Strand:+
CAGTACTACAGAGAAGCCCAACAATCAATT
>Location:NODE_382453_length_1102_cov_120.509071	Coordinate:579	Reads:174	Hits:1	Allocated_reads:174	Strand:+
CAGTACTACAGAGAAGCCCAACAATCAAAT
>Location:NODE_382453_length_1102_cov_120.509071	Coordinate:579	Reads:1	Hits:1	Allocated_reads:1	Strand:+
CAGTACTACAGAGAAGCCCAACAATCAATTT
>Location:NODE_382453_length_1102_cov_120.509071	Coordinate:579	Reads:8	Hits:1	Allocated_reads:8	Strand:+
CAGTACTACAGAGAAGCCCAACAATCAAATG
>Location:NODE_382453_length_1102_cov_120.509071	Coordinate:579	Reads:1	Hits:1	Allocated_reads:1	Strand:+
CAGTACTACAGAGAAGCCCAACAATCAAATGT
>Location:NODE_382453_length_1102_cov_120.509071	Coordinate:579	Reads:6	Hits:1	Allocated_reads:6	Strand:+
CAGTACTACAGAGAAGCCCAACAATCAAATGA
>Location:NODE_382453_length_1102_cov_120.509071	Coordinate:579	Reads:1	Hits:1	Allocated_reads:1	Strand:+
CAGTACTACAGAGAAGCCCAACAATCAAATGAT
>Location:NODE_382453_length_1102_cov_120.509071	Coordinate:579	Reads:1	Hits:1	Allocated_reads:1	Strand:+
CAGTACTACAGAGAAGCCCAACAATCAAATGATC
>Location:NODE_382453_length_1102_cov_120.509071	Coordinate:579	Reads:1	Hits:1	Allocated_reads:1	Strand:+
CAGTACTACAGAGAAGCCCAACAATCAAATGATCC
>Location:NODE_382453_length_1102_cov_120.509071	Coordinate:579	Reads:1	Hits:1	Allocated_reads:1	Strand:+
CAGTACTACAGAGAAGCCCAACAATCAAATGATCT
>Location:NODE_382453_length_1102_cov_120.509071	Coordinate:580	Reads:1	Hits:1	Allocated_reads:1	Strand:+
AGTACTACAGAGAAGCCCAACAAGCAAA
>Location:NODE_382453_length_1102_cov_120.509071	Coordinate:580	Reads:3	Hits:1	Allocated_reads:3	Strand:+
AGTACTACAGAGAAGCCCAACAATCAAA
>Location:NODE_382453_length_1102_cov_120.509071	Coordinate:580	Reads:3	Hits:1	Allocated_reads:3	Strand:+
AGTACTACAGAGAAGCCCAACAATCAAAT
>Location:NODE_382453_length_1102_cov_120.509071	Coordinate:581	Reads:2	Hits:1	Allocated_reads:2	Strand:+
GTACTACAGAGAAGCCCAACAATCAAAT
>Location:NODE_382453_length_1102_cov_120.509071	Coordinate:581	Reads:1	Hits:1	Allocated_reads:1	Strand:+
GTACTACAGAGAAGCCCAACAATCAAATGA
>Location:NODE_382453_length_1102_cov_120.509071	Coordinate:582	Reads:1	Hits:1	Allocated_reads:1	Strand:+
TACTACAGAGAAGCCCAACAATCA
>Location:NODE_382453_length_1102_cov_120.509071	Coordinate:582	Reads:30	Hits:1	Allocated_reads:30	Strand:+
TACTACAGAGAAGCCCAACAATCAAA
>Location:NODE_382453_length_1102_cov_120.509071	Coordinate:582	Reads:92	Hits:1	Allocated_reads:92	Strand:+
TACTACAGAGAAGCCCAACAATCAAAT
>Location:NODE_382453_length_1102_cov_120.509071	Coordinate:582	Reads:1	Hits:1	Allocated_reads:1	Strand:+
TACTACAGAGAAGCCCAACAATCAAATT
>Location:NODE_382453_length_1102_cov_120.509071	Coordinate:582	Reads:8	Hits:1	Allocated_reads:8	Strand:+
TACTACAGAGAAGCCCAACAATCAAATG
>Location:NODE_382453_length_1102_cov_120.509071	Coordinate:582	Reads:1	Hits:1	Allocated_reads:1	Strand:+
TACTACAGAGAAGCCCAACAATCAAATAA
>Location:NODE_382453_length_1102_cov_120.509071	Coordinate:582	Reads:166	Hits:1	Allocated_reads:166	Strand:+
TACTACAGAGAAGCCCAACAATCAAATGA
>Location:NODE_382453_length_1102_cov_120.509071	Coordinate:582	Reads:1	Hits:1	Allocated_reads:1	Strand:+
TACTACAGAGAAGCCCAACAATCAAATGAA
>Location:NODE_382453_length_1102_cov_120.509071	Coordinate:582	Reads:1	Hits:1	Allocated_reads:1	Strand:+
TACTACAGAGAAGCCCAACAATCAAATGTT
>Location:NODE_382453_length_1102_cov_120.509071	Coordinate:582	Reads:17	Hits:1	Allocated_reads:17	Strand:+
TACTACAGAGAAGCCCAACAATCAAATGAT
>Location:NODE_382453_length_1102_cov_120.509071	Coordinate:582	Reads:2	Hits:1	Allocated_reads:2	Strand:+
TACTACAGAGAAGCCCAACAATCAAATGATC
>Location:NODE_382453_length_1102_cov_120.509071	Coordinate:582	Reads:1	Hits:1	Allocated_reads:1	Strand:+
TACTACAGAGAAGCCCAACAATCAAATGATCC
>Location:NODE_382453_length_1102_cov_120.509071	Coordinate:583	Reads:2	Hits:1	Allocated_reads:2	Strand:+
ACTACAGAGAAGCCCAACAATCAAA
>Location:NODE_382453_length_1102_cov_120.509071	Coordinate:583	Reads:1	Hits:1	Allocated_reads:1	Strand:+
ACTACAGAGAAGCCCAACAATCAAAT
>Location:NODE_382453_length_1102_cov_120.509071	Coordinate:583	Reads:4	Hits:1	Allocated_reads:4	Strand:+
ACTACAGAGAAGCCCAACAATCAAATGA
>Location:NODE_382453_length_1102_cov_120.509071	Coordinate:583	Reads:1	Hits:1	Allocated_reads:1	Strand:+
ACTACAGAGAAGCCCAACAATCAAATGATC
>Location:NODE_382453_length_1102_cov_120.509071	Coordinate:583	Reads:1	Hits:1	Allocated_reads:1	Strand:-
CATTTGATTGTTGGGCTTCTCTGTAGT
>Location:NODE_382453_length_1102_cov_120.509071	Coordinate:584	Reads:1	Hits:1	Allocated_reads:1	Strand:+
CTACAGAGAAGCCCAACAATCAAA
>Location:NODE_382453_length_1102_cov_120.509071	Coordinate:584	Reads:2	Hits:1	Allocated_reads:2	Strand:+
CTACAGAGAAGCCCAACAATCAAAT
>Location:NODE_382453_length_1102_cov_120.509071	Coordinate:584	Reads:2	Hits:1	Allocated_reads:2	Strand:+
CTACAGAGAAGCCCAACAATCAAATGA
>Location:NODE_382453_length_1102_cov_120.509071	Coordinate:585	Reads:1	Hits:1	Allocated_reads:1	Strand:+
TACAGAGAAGCCCAACAATCAAAT
>Location:NODE_382453_length_1102_cov_120.509071	Coordinate:585	Reads:1	Hits:1	Allocated_reads:1	Strand:+
TACAGAGAAGCCCAACAATCAAATGA
>Location:NODE_382453_length_1102_cov_120.509071	Coordinate:585	Reads:2	Hits:1	Allocated_reads:2	Strand:+
TACAGAGAAGCCCAACAATCAAATGAT
>Location:NODE_382453_length_1102_cov_120.509071	Coordinate:585	Reads:6	Hits:1	Allocated_reads:6	Strand:+
TACAGAGAAGCCCAACAATCAAATGATC
>Location:NODE_382453_length_1102_cov_120.509071	Coordinate:585	Reads:1	Hits:1	Allocated_reads:1	Strand:+
TACAGAGAAGCCCAACAATCAAATGATCCC
>Location:NODE_382453_length_1102_cov_120.509071	Coordinate:586	Reads:1	Hits:1	Allocated_reads:1	Strand:+
ACAGAGAAGCCCAACAATCAAATGA
>Location:NODE_382453_length_1102_cov_120.509071	Coordinate:587	Reads:1	Hits:1	Allocated_reads:1	Strand:+
CAGAGAAGCCCAACAATCAAATGA
>Location:NODE_382453_length_1102_cov_120.509071	Coordinate:589	Reads:1	Hits:1	Allocated_reads:1	Strand:+
GAGAAGCCCAACAATCAAATGATCCCC
>Location:NODE_382453_length_1102_cov_120.509071	Coordinate:591	Reads:1	Hits:1	Allocated_reads:1	Strand:-
AGGGGGATCATTTGATTGTTGGGCTTC
>Location:NODE_382453_length_1102_cov_120.509071	Coordinate:591	Reads:1	Hits:1	Allocated_reads:1	Strand:-
AGGGGGATCATTTGATTGTTGGGCTTT
>Location:NODE_382453_length_1102_cov_120.509071	Coordinate:591	Reads:1	Hits:1	Allocated_reads:1	Strand:-
GGGGATCATTTGATTGTTGGGCTTC
>Location:NODE_382453_length_1102_cov_120.509071	Coordinate:592	Reads:1	Hits:1	Allocated_reads:1	Strand:-
CAAAGGGGGATCATTTGATTGTTGGGCTT
>Location:NODE_382453_length_1102_cov_120.509071	Coordinate:593	Reads:1	Hits:1	Allocated_reads:1	Strand:-
AGGGGGATCATTTGATTGTTGGGCT
>Location:NODE_382453_length_1102_cov_120.509071	Coordinate:593	Reads:1	Hits:1	Allocated_reads:1	Strand:-
GGGGGATCATTTGATTGTTGGGCT
>Location:NODE_382453_length_1102_cov_120.509071	Coordinate:596	Reads:1	Hits:1	Allocated_reads:1	Strand:-
CTTGCTCAAAGGGGGATCATTTGATTGTTGT
>Location:NODE_382453_length_1102_cov_120.509071	Coordinate:596	Reads:1	Hits:1	Allocated_reads:1	Strand:-
TCAAAGGGGGATCATTTGATTGTTGG
>Location:NODE_382453_length_1102_cov_120.509071	Coordinate:597	Reads:1	Hits:1	Allocated_reads:1	Strand:-
CTTGCTCAAAGGGGGATCATTTGATTGTTG
>Location:NODE_382453_length_1102_cov_120.509071	Coordinate:597	Reads:1	Hits:1	Allocated_reads:1	Strand:-
TGCTCAAAGGGGGATCATTTGATTGTTG
>Location:NODE_382453_length_1102_cov_120.509071	Coordinate:599	Reads:2	Hits:1	Allocated_reads:2	Strand:-
TGCTTGCTCAAAGGGGGATCATTTGATTGT
>Location:NODE_382453_length_1102_cov_120.509071	Coordinate:601	Reads:2	Hits:1	Allocated_reads:2	Strand:-
CTTGCTCAAAGGGGGATCATTTGATT
>Location:NODE_382453_length_1102_cov_120.509071	Coordinate:603	Reads:1	Hits:1	Allocated_reads:1	Strand:-
TGCTTGCTCAAAGGGGGATCATTTGA
>Location:NODE_382453_length_1102_cov_120.509071	Coordinate:608	Reads:2	Hits:1	Allocated_reads:2	Strand:+
TGATCCCCCTTTGAGCAAGCACAAGG
>Location:NODE_382453_length_1102_cov_120.509071	Coordinate:608	Reads:1	Hits:1	Allocated_reads:1	Strand:+
TGATCCCCCTTTGAGCAAGCACAAGGCGAC
>Location:NODE_382453_length_1102_cov_120.509071	Coordinate:613	Reads:1	Hits:1	Allocated_reads:1	Strand:+
CCCCTTTGAGCAAGCACAAGGCGACAGT
>Location:NODE_382453_length_1102_cov_120.509071	Coordinate:614	Reads:1	Hits:2	Allocated_reads:0.5	Strand:-
ACTGTCGCCTTGTGCTTGCTCAAAAAA
>Location:NODE_382453_length_1102_cov_120.509071	Coordinate:614	Reads:1	Hits:1	Allocated_reads:1	Strand:+
CCCTTTGAGCAAGCACAAGGCGACAGTGG
>Location:NODE_382453_length_1102_cov_120.509071	Coordinate:614	Reads:1	Hits:1	Allocated_reads:1	Strand:-
CTGTCGCCTTGTGCTTGCTCAAAGGG
>Location:NODE_382453_length_1102_cov_120.509071	Coordinate:616	Reads:1	Hits:1	Allocated_reads:1	Strand:+
CTTTGAGCAAGCACAAGGCGACAG
>Location:NODE_382453_length_1102_cov_120.509071	Coordinate:617	Reads:4	Hits:1	Allocated_reads:4	Strand:+
TTTGAGCAAGCACAAGGCGACAGTG
>Location:NODE_382453_length_1102_cov_120.509071	Coordinate:617	Reads:1	Hits:1	Allocated_reads:1	Strand:+
TTTGAGCAAGCACAAGGCGACAGTGT
>Location:NODE_382453_length_1102_cov_120.509071	Coordinate:617	Reads:2	Hits:1	Allocated_reads:2	Strand:+
TTTGAGCAAGCACAAGGCGACAGTGGG
>Location:NODE_382453_length_1102_cov_120.509071	Coordinate:617	Reads:2	Hits:1	Allocated_reads:2	Strand:+
TTTGAGCAAGCACAAGGCGACAGTGTT
>Location:NODE_382453_length_1102_cov_120.509071	Coordinate:617	Reads:1	Hits:1	Allocated_reads:1	Strand:+
TTTGAGCAAGCACAAGGCGACAGTGGGG
>Location:NODE_382453_length_1102_cov_120.509071	Coordinate:617	Reads:3	Hits:1	Allocated_reads:3	Strand:+
TTTGAGCAAGCACAAGGCGACAGTGGGGA
>Location:NODE_382453_length_1102_cov_120.509071	Coordinate:618	Reads:1	Hits:1	Allocated_reads:1	Strand:+
TTGAGCAAGCACAAGGCGACAGTGGG
>Location:NODE_382453_length_1102_cov_120.509071	Coordinate:619	Reads:3	Hits:4	Allocated_reads:0.75	Strand:+
TGAGCAAGCACAAGGCGACAGTGG
>Location:NODE_382453_length_1102_cov_120.509071	Coordinate:619	Reads:4	Hits:2	Allocated_reads:2	Strand:+
TGAGCAAGCACAAGGCGACAGTGGGG
>Location:NODE_382453_length_1102_cov_120.509071	Coordinate:619	Reads:1	Hits:2	Allocated_reads:0.5	Strand:+
TGAGCAAGCACAAGGCGACAGTGGGGA
>Location:NODE_382453_length_1102_cov_120.509071	Coordinate:619	Reads:2	Hits:2	Allocated_reads:1	Strand:+
TGAGCAAGCACAAGGCGACAGTGGGGT
>Location:NODE_382453_length_1102_cov_120.509071	Coordinate:621	Reads:1	Hits:1	Allocated_reads:1	Strand:+
AGCAAGCACAAGGCGACAGTGGGGAA
>Location:NODE_382453_length_1102_cov_120.509071	Coordinate:625	Reads:1	Hits:1	Allocated_reads:1	Strand:+
AGCACAAGGCGACAGTGGGGAAGAAAT
>Location:NODE_382453_length_1102_cov_120.509071	Coordinate:625	Reads:1	Hits:1	Allocated_reads:1	Strand:+
AGCACAAGGCGACAGTGGGGAAGAAAAAC
>Location:NODE_382453_length_1102_cov_120.509071	Coordinate:625	Reads:1	Hits:1	Allocated_reads:1	Strand:+
AGCACAAGGCGACAGTGGGGAAGAAAAACT
>Location:NODE_382453_length_1102_cov_120.509071	Coordinate:626	Reads:1	Hits:1	Allocated_reads:1	Strand:+
GCACAAGGCGACAGTGGGGAAGAAAAAC
>Location:NODE_382453_length_1102_cov_120.509071	Coordinate:626	Reads:1	Hits:1	Allocated_reads:1	Strand:+
GCACAAGGCGACAGTGGGGAAGAAAAACT
>Location:NODE_382453_length_1102_cov_120.509071	Coordinate:627	Reads:1	Hits:1	Allocated_reads:1	Strand:+
CACAAGGCGACAGTGGGGAAGAAAAAC
>Location:NODE_382453_length_1102_cov_120.509071	Coordinate:628	Reads:2	Hits:1	Allocated_reads:2	Strand:+
ACAAGGCGACAGTGGGGAAGAAAAACT
>Location:NODE_382453_length_1102_cov_120.509071	Coordinate:628	Reads:1	Hits:1	Allocated_reads:1	Strand:+
ACAAGGCGACAGTGGGGAAGAAAAACTC
>Location:NODE_382453_length_1102_cov_120.509071	Coordinate:628	Reads:3	Hits:1	Allocated_reads:3	Strand:+
ACAAGGCGACAGTGGGGAAGAAAAACTCCC
>Location:NODE_382453_length_1102_cov_120.509071	Coordinate:628	Reads:2	Hits:1	Allocated_reads:2	Strand:-
TTTTCTTCCCCACTGTCGCCTTGT
>Location:NODE_382453_length_1102_cov_120.509071	Coordinate:628	Reads:1	Hits:1	Allocated_reads:1	Strand:-
TTTTTCTTCCCCACTGTCGCCTTGT
>Location:NODE_382453_length_1102_cov_120.509071	Coordinate:629	Reads:1	Hits:1	Allocated_reads:1	Strand:+
CAAGGCGACAGTGGGGAAGAAAAACT
>Location:NODE_382453_length_1102_cov_120.509071	Coordinate:629	Reads:1	Hits:1	Allocated_reads:1	Strand:+
CAAGGCGACAGTGGGGAAGAAAAACTCCC
>Location:NODE_382453_length_1102_cov_120.509071	Coordinate:629	Reads:1	Hits:1	Allocated_reads:1	Strand:-
CAGAAGGGAGTTTTTCTTCCCCACTGTCGCCTTG
>Location:NODE_382453_length_1102_cov_120.509071	Coordinate:629	Reads:1	Hits:1	Allocated_reads:1	Strand:-
TCAGAAGGGAGTTTTTCTTCCCCACTGTCGCCTTG
>Location:NODE_382453_length_1102_cov_120.509071	Coordinate:630	Reads:1	Hits:1	Allocated_reads:1	Strand:+
AAGGCGACAGTGGGGAAGAAAAACTCC
>Location:NODE_382453_length_1102_cov_120.509071	Coordinate:630	Reads:2	Hits:1	Allocated_reads:2	Strand:+
AAGGCGACAGTGGGGAAGAAAAACTCCC
>Location:NODE_382453_length_1102_cov_120.509071	Coordinate:630	Reads:1	Hits:1	Allocated_reads:1	Strand:+
AAGGCGACAGTGGGGAAGAAAAACTCCCTTC
>Location:NODE_382453_length_1102_cov_120.509071	Coordinate:632	Reads:3	Hits:4	Allocated_reads:0.75	Strand:+
GGCGACAGTGGGGAAGAAAAACTC
>Location:NODE_382453_length_1102_cov_120.509071	Coordinate:632	Reads:3	Hits:3	Allocated_reads:1	Strand:+
GGCGACAGTGGGGAAGAAAAACTCC
>Location:NODE_382453_length_1102_cov_120.509071	Coordinate:632	Reads:5	Hits:3	Allocated_reads:1.66666666666667	Strand:+
GGCGACAGTGGGGAAGAAAAACTCCC
>Location:NODE_382453_length_1102_cov_120.509071	Coordinate:633	Reads:1	Hits:3	Allocated_reads:0.333333333333333	Strand:+
GCGACAGTGGGGAAGAAAAACTCCC
>Location:NODE_382453_length_1102_cov_120.509071	Coordinate:634	Reads:1	Hits:4	Allocated_reads:0.25	Strand:+
CGACAGTGGGGAAGAAAAACTCCC
>Location:NODE_382453_length_1102_cov_120.509071	Coordinate:634	Reads:1	Hits:4	Allocated_reads:0.25	Strand:+
CGACAGTGGGGAAGAAAAACTCCCTT
>Location:NODE_382453_length_1102_cov_120.509071	Coordinate:641	Reads:1	Hits:1	Allocated_reads:1	Strand:-
TCCTGTCAGAAGGGAGTTTTTCTTCCCC
>Location:NODE_382453_length_1102_cov_120.509071	Coordinate:642	Reads:1	Hits:1	Allocated_reads:1	Strand:-
CTGTCAGAAGGGAGTTTTTCTTCCC
>Location:NODE_382453_length_1102_cov_120.509071	Coordinate:642	Reads:1	Hits:1	Allocated_reads:1	Strand:-
TCCTGTCAGAAGGGAGTTTTTCTTCCC
>Location:NODE_382453_length_1102_cov_120.509071	Coordinate:643	Reads:2	Hits:1	Allocated_reads:2	Strand:-
TCCTGTCAGAAGGGAGTTTTTCTTCC
>Location:NODE_382453_length_1102_cov_120.509071	Coordinate:646	Reads:1	Hits:1	Allocated_reads:1	Strand:+
AGAAAAACTCCCTTCTGACAGGAAGA
>Location:NODE_382453_length_1102_cov_120.509071	Coordinate:649	Reads:1	Hits:1	Allocated_reads:1	Strand:+
AAAACTCCCTTCTGACAGGAAGAAACTTCC
>Location:NODE_382453_length_1102_cov_120.509071	Coordinate:650	Reads:10	Hits:1	Allocated_reads:10	Strand:+
AAACTCCCTTCTGACAGGAAGAAACTTCC
>Location:NODE_382453_length_1102_cov_120.509071	Coordinate:651	Reads:29	Hits:1	Allocated_reads:29	Strand:+
AACTCCCTTCTGACAGGAAGAAACTTCC
>Location:NODE_382453_length_1102_cov_120.509071	Coordinate:651	Reads:1	Hits:1	Allocated_reads:1	Strand:-
TCCGTTGGAAGTTTCTTCCTGTCAGAAGGGAGTT
>Location:NODE_382453_length_1102_cov_120.509071	Coordinate:652	Reads:15	Hits:1	Allocated_reads:15	Strand:+
ACTCCCTTCTGACAGGAAGAAACTTCC
>Location:NODE_382453_length_1102_cov_120.509071	Coordinate:653	Reads:3	Hits:1	Allocated_reads:3	Strand:+
CTCCCTTCTGACAGGAAGAAACTTCC
>Location:NODE_382453_length_1102_cov_120.509071	Coordinate:653	Reads:2	Hits:1	Allocated_reads:2	Strand:+
CTCCCTTCTGACAGGAAGAAACTTCCAACG
>Location:NODE_382453_length_1102_cov_120.509071	Coordinate:655	Reads:1	Hits:1	Allocated_reads:1	Strand:+
CCCTTCTGACAGGAAGAAACTTCC
>Location:NODE_382453_length_1102_cov_120.509071	Coordinate:656	Reads:1	Hits:1	Allocated_reads:1	Strand:-
TCCGTTGGAAGTTTCTTCCTGTCAGAAGG
>Location:NODE_382453_length_1102_cov_120.509071	Coordinate:656	Reads:1	Hits:1	Allocated_reads:1	Strand:-
TTCCGTTGGAAGTTTCTTCCTGTCAGAAGT
>Location:NODE_382453_length_1102_cov_120.509071	Coordinate:656	Reads:3	Hits:1	Allocated_reads:3	Strand:-
TTCCGTTGGAAGTTTCTTCCTGTCAGAAGG
>Location:NODE_382453_length_1102_cov_120.509071	Coordinate:657	Reads:1	Hits:1	Allocated_reads:1	Strand:-
TCCGTTGGAAGTTTCTTCCTGTCAGAAT
>Location:NODE_382453_length_1102_cov_120.509071	Coordinate:657	Reads:1	Hits:1	Allocated_reads:1	Strand:-
TTCCGTTGGAAGTTTCTTCCTGTCAGAAA
>Location:NODE_382453_length_1102_cov_120.509071	Coordinate:657	Reads:1	Hits:1	Allocated_reads:1	Strand:-
TTCCGTTGGAAGTTTCTTCCTGTCAGAAT
>Location:NODE_382453_length_1102_cov_120.509071	Coordinate:658	Reads:1	Hits:1	Allocated_reads:1	Strand:-
TCCGTTGGAAGTTTCTTCCTGTCAGAA
>Location:NODE_382453_length_1102_cov_120.509071	Coordinate:659	Reads:1	Hits:1	Allocated_reads:1	Strand:-
TCCGTTGGAAGTTTCTTCCTGTCAGA
>Location:NODE_382453_length_1102_cov_120.509071	Coordinate:659	Reads:4	Hits:1	Allocated_reads:4	Strand:-
TTCCGTTGGAAGTTTCTTCCTGTCAGA
>Location:NODE_382453_length_1102_cov_120.509071	Coordinate:660	Reads:1	Hits:3	Allocated_reads:0.333333333333333	Strand:-
TTCCGTTGGAAGTTTCTTCCTGTCAA
>Location:NODE_382453_length_1102_cov_120.509071	Coordinate:660	Reads:1	Hits:1	Allocated_reads:1	Strand:-
TTCCGTTGGAAGTTTCTTCCTGTCAG
>Location:NODE_382453_length_1102_cov_120.509071	Coordinate:661	Reads:2	Hits:1	Allocated_reads:2	Strand:-
GGTTCCGTTGGAAGTTTCTTCCTGTCA
>Location:NODE_382453_length_1102_cov_120.509071	Coordinate:661	Reads:1	Hits:1	Allocated_reads:1	Strand:-
TCCGTTGGAAGTTTCTTCCTGTCA
>Location:NODE_382453_length_1102_cov_120.509071	Coordinate:661	Reads:1	Hits:1	Allocated_reads:1	Strand:-
TGGTTCCGTTGGAAGTTTCTTCCTGTCA
>Location:NODE_382453_length_1102_cov_120.509071	Coordinate:661	Reads:2	Hits:1	Allocated_reads:2	Strand:-
TTCCGTTGGAAGTTTCTTCCTGTCT
>Location:NODE_382453_length_1102_cov_120.509071	Coordinate:662	Reads:1	Hits:1	Allocated_reads:1	Strand:-
AGCCTGGTTCCGTTGGAAGTTTCTTCCTGTC
>Location:NODE_382453_length_1102_cov_120.509071	Coordinate:662	Reads:1	Hits:1	Allocated_reads:1	Strand:-
CCTGGTTCCGTTGGAAGTTTCTTCCTGTC
>Location:NODE_382453_length_1102_cov_120.509071	Coordinate:662	Reads:1	Hits:1	Allocated_reads:1	Strand:-
CTGGTTCCGTTGGAAGTTTCTTCCTGTA
>Location:NODE_382453_length_1102_cov_120.509071	Coordinate:662	Reads:2	Hits:1	Allocated_reads:2	Strand:-
GGTTCCGTTGGAAGTTTCTTCCTGTC
>Location:NODE_382453_length_1102_cov_120.509071	Coordinate:662	Reads:2	Hits:1	Allocated_reads:2	Strand:-
GTTCCGTTGGAAGTTTCTTCCTGTC
>Location:NODE_382453_length_1102_cov_120.509071	Coordinate:662	Reads:3	Hits:1	Allocated_reads:3	Strand:-
TGGTTCCGTTGGAAGTTTCTTCCTGTC
>Location:NODE_382453_length_1102_cov_120.509071	Coordinate:662	Reads:1	Hits:3	Allocated_reads:0.333333333333333	Strand:-
TTCCGTTGGAAGTTTCTTCCTGTA
>Location:NODE_382453_length_1102_cov_120.509071	Coordinate:662	Reads:4	Hits:1	Allocated_reads:4	Strand:-
TTCCGTTGGAAGTTTCTTCCTGTC
>Location:NODE_382453_length_1102_cov_120.509071	Coordinate:663	Reads:2	Hits:3	Allocated_reads:0.666666666666667	Strand:+
ACAGGAAGAAACTTCCAACGGAACC
>Location:NODE_382453_length_1102_cov_120.509071	Coordinate:663	Reads:2	Hits:1	Allocated_reads:2	Strand:+
ACAGGAAGAAACTTCCAACGGAACCAGGC
>Location:NODE_382453_length_1102_cov_120.509071	Coordinate:663	Reads:1	Hits:1	Allocated_reads:1	Strand:-
CCTGGTTCCGTTGGAAGTTTCTTCCTGA
>Location:NODE_382453_length_1102_cov_120.509071	Coordinate:663	Reads:3	Hits:1	Allocated_reads:3	Strand:-
GCCTGGTTCCGTTGGAAGTTTCTTCCTGT
>Location:NODE_382453_length_1102_cov_120.509071	Coordinate:663	Reads:1	Hits:3	Allocated_reads:0.333333333333333	Strand:-
GGTTCCGTTGGAAGTTTCTTCCTGT
>Location:NODE_382453_length_1102_cov_120.509071	Coordinate:663	Reads:1	Hits:3	Allocated_reads:0.333333333333333	Strand:-
GTTCCGTTGGAAGTTTCTTCCTGT
>Location:NODE_382453_length_1102_cov_120.509071	Coordinate:663	Reads:1	Hits:1	Allocated_reads:1	Strand:-
TGGTTCCGTTGGAAGTTTCTTCCTTA
>Location:NODE_382453_length_1102_cov_120.509071	Coordinate:663	Reads:5	Hits:1	Allocated_reads:5	Strand:-
TGGTTCCGTTGGAAGTTTCTTCCTGT
>Location:NODE_382453_length_1102_cov_120.509071	Coordinate:664	Reads:5	Hits:1	Allocated_reads:5	Strand:-
AGCCTGGTTCCGTTGGAAGTTTCTTCCTG
>Location:NODE_382453_length_1102_cov_120.509071	Coordinate:664	Reads:3	Hits:3	Allocated_reads:1	Strand:+
CAGGAAGAAACTTCCAACGGAACC
>Location:NODE_382453_length_1102_cov_120.509071	Coordinate:664	Reads:1	Hits:1	Allocated_reads:1	Strand:+
CAGGAAGAAACTTCCAACGGAACCAG
>Location:NODE_382453_length_1102_cov_120.509071	Coordinate:664	Reads:4	Hits:1	Allocated_reads:4	Strand:+
CAGGAAGAAACTTCCAACGGAACCAGG
>Location:NODE_382453_length_1102_cov_120.509071	Coordinate:664	Reads:10	Hits:1	Allocated_reads:10	Strand:+
CAGGAAGAAACTTCCAACGGAACCAGGC
>Location:NODE_382453_length_1102_cov_120.509071	Coordinate:664	Reads:3	Hits:1	Allocated_reads:3	Strand:+
CAGGAAGAAACTTCCAACGGAACCAGGCT
>Location:NODE_382453_length_1102_cov_120.509071	Coordinate:664	Reads:1	Hits:1	Allocated_reads:1	Strand:-
CCTGGTTCCGTTGGAAGTTTCTTCCTG
>Location:NODE_382453_length_1102_cov_120.509071	Coordinate:664	Reads:1	Hits:1	Allocated_reads:1	Strand:-
GCCTGGTTCCGTTGGAAGTTTCTTCCTA
>Location:NODE_382453_length_1102_cov_120.509071	Coordinate:664	Reads:7	Hits:1	Allocated_reads:7	Strand:-
GCCTGGTTCCGTTGGAAGTTTCTTCCTG
>Location:NODE_382453_length_1102_cov_120.509071	Coordinate:664	Reads:6	Hits:3	Allocated_reads:2	Strand:-
GGTTCCGTTGGAAGTTTCTTCCTG
>Location:NODE_382453_length_1102_cov_120.509071	Coordinate:664	Reads:4	Hits:1	Allocated_reads:4	Strand:-
TGAGCCTGGTTCCGTTGGAAGTTTCTTCCTG
>Location:NODE_382453_length_1102_cov_120.509071	Coordinate:664	Reads:17	Hits:1	Allocated_reads:17	Strand:-
TGGTTCCGTTGGAAGTTTCTTCCTG
>Location:NODE_382453_length_1102_cov_120.509071	Coordinate:665	Reads:1	Hits:1	Allocated_reads:1	Strand:+
AGGAAGAAACTTCCAACGGAACCAGGC
>Location:NODE_382453_length_1102_cov_120.509071	Coordinate:665	Reads:1	Hits:1	Allocated_reads:1	Strand:+
AGGAAGAAACTTCCAACGGAACCAGGCTCAGAA
>Location:NODE_382453_length_1102_cov_120.509071	Coordinate:665	Reads:4	Hits:1	Allocated_reads:4	Strand:-
CTGGTTCCGTTGGAAGTTTCTTCCT
>Location:NODE_382453_length_1102_cov_120.509071	Coordinate:665	Reads:1	Hits:1	Allocated_reads:1	Strand:-
GCCTGGTTCCGTTGGAAGTTTCTTCCG
>Location:NODE_382453_length_1102_cov_120.509071	Coordinate:665	Reads:1	Hits:1	Allocated_reads:1	Strand:-
GCCTGGTTCCGTTGGAAGTTTCTTCCT
>Location:NODE_382453_length_1102_cov_120.509071	Coordinate:665	Reads:4	Hits:1	Allocated_reads:4	Strand:-
TGGTTCCGTTGGAAGTTTCTTCCT
>Location:NODE_382453_length_1102_cov_120.509071	Coordinate:666	Reads:1	Hits:1	Allocated_reads:1	Strand:-
CCTGGTTCCGTTGGAAGTTTCTTCC
>Location:NODE_382453_length_1102_cov_120.509071	Coordinate:666	Reads:1	Hits:1	Allocated_reads:1	Strand:-
CTGAGCCTGGTTCCGTTGGAAGTTTCTTCC
>Location:NODE_382453_length_1102_cov_120.509071	Coordinate:666	Reads:1	Hits:1	Allocated_reads:1	Strand:-
CTGGTTCCGTTGGAAGTTTCTTCC
>Location:NODE_382453_length_1102_cov_120.509071	Coordinate:666	Reads:6	Hits:1	Allocated_reads:6	Strand:-
TGAGCCTGGTTCCGTTGGAAGTTTCTTCC
>Location:NODE_382453_length_1102_cov_120.509071	Coordinate:667	Reads:5	Hits:1	Allocated_reads:5	Strand:-
AGCCTGGTTCCGTTGGAAGTTTCTTC
>Location:NODE_382453_length_1102_cov_120.509071	Coordinate:667	Reads:3	Hits:1	Allocated_reads:3	Strand:-
GAGCCTGGTTCCGTTGGAAGTTTCTTC
>Location:NODE_382453_length_1102_cov_120.509071	Coordinate:667	Reads:6	Hits:1	Allocated_reads:6	Strand:-
GCCTGGTTCCGTTGGAAGTTTCTTC
>Location:NODE_382453_length_1102_cov_120.509071	Coordinate:667	Reads:1	Hits:1	Allocated_reads:1	Strand:-
TGAGCCTGGTTCCGTTGGAGGTTTCTTC
>Location:NODE_382453_length_1102_cov_120.509071	Coordinate:667	Reads:15	Hits:1	Allocated_reads:15	Strand:-
TGAGCCTGGTTCCGTTGGAAGTTTCTTC
>Location:NODE_382453_length_1102_cov_120.509071	Coordinate:668	Reads:1	Hits:1	Allocated_reads:1	Strand:-
AGCCTGGTTCCGTTGGAAGTTTCTT
>Location:NODE_382453_length_1102_cov_120.509071	Coordinate:668	Reads:1	Hits:1	Allocated_reads:1	Strand:-
GAGCCTGGTTCCGTTGGAAGTTTCTT
>Location:NODE_382453_length_1102_cov_120.509071	Coordinate:669	Reads:1	Hits:1	Allocated_reads:1	Strand:+
AGAAACTTCCAACGGAACCAGGCTCAGA
>Location:NODE_382453_length_1102_cov_120.509071	Coordinate:669	Reads:1	Hits:1	Allocated_reads:1	Strand:-
CTTTCTGAGCCTGGTTCCGTTGGAAGTTTCT
>Location:NODE_382453_length_1102_cov_120.509071	Coordinate:670	Reads:1	Hits:1	Allocated_reads:1	Strand:-
TGAGCCTGGTTCCGTTGGAAGTTTC
>Location:NODE_382453_length_1102_cov_120.509071	Coordinate:671	Reads:1	Hits:1	Allocated_reads:1	Strand:+
AAACTTCCAACGGAACCAGGCTCAGAA
>Location:NODE_382453_length_1102_cov_120.509071	Coordinate:671	Reads:1	Hits:1	Allocated_reads:1	Strand:+
AAACTTCCAACGGAACCAGGCTCAGAAA
>Location:NODE_382453_length_1102_cov_120.509071	Coordinate:671	Reads:1	Hits:1	Allocated_reads:1	Strand:+
AAACTTCCAACGGAACCAGGCTCAGAAAGGT
>Location:NODE_382453_length_1102_cov_120.509071	Coordinate:672	Reads:1	Hits:1	Allocated_reads:1	Strand:+
AACTTCCAACGGAACCAGGCTCAGAAAGG
>Location:NODE_382453_length_1102_cov_120.509071	Coordinate:673	Reads:1	Hits:1	Allocated_reads:1	Strand:+
ACTTCCAACGGAACCAGGCTCAGAAAGGGGC
>Location:NODE_382453_length_1102_cov_120.509071	Coordinate:673	Reads:1	Hits:1	Allocated_reads:1	Strand:-
TTCTGAGCCTGGTTCCGTTGGAAGT
>Location:NODE_382453_length_1102_cov_120.509071	Coordinate:674	Reads:1	Hits:1	Allocated_reads:1	Strand:+
CTTCCAACGGAACCAGGCTCAGAAAGGGGC
>Location:NODE_382453_length_1102_cov_120.509071	Coordinate:675	Reads:50	Hits:1	Allocated_reads:50	Strand:+
TTCCAACGGAACCAGGCTCAGAAA
>Location:NODE_382453_length_1102_cov_120.509071	Coordinate:675	Reads:10	Hits:1	Allocated_reads:10	Strand:+
TTCCAACGGAACCAGGCTCAGAAAG
>Location:NODE_382453_length_1102_cov_120.509071	Coordinate:675	Reads:2	Hits:1	Allocated_reads:2	Strand:+
TTCCAACGGAACCAGGCTCAGAAAT
>Location:NODE_382453_length_1102_cov_120.509071	Coordinate:675	Reads:3	Hits:1	Allocated_reads:3	Strand:+
TTCCAACGGAACCAGGCTCAGAAAA
>Location:NODE_382453_length_1102_cov_120.509071	Coordinate:675	Reads:1	Hits:1	Allocated_reads:1	Strand:+
TTCCAACGGAACCAGGCTCAGAAATT
>Location:NODE_382453_length_1102_cov_120.509071	Coordinate:675	Reads:14	Hits:1	Allocated_reads:14	Strand:+
TTCCAACGGAACCAGGCTCAGAAAGG
>Location:NODE_382453_length_1102_cov_120.509071	Coordinate:675	Reads:43	Hits:1	Allocated_reads:43	Strand:+
TTCCAACGGAACCAGGCTCAGAAAGT
>Location:NODE_382453_length_1102_cov_120.509071	Coordinate:675	Reads:14	Hits:1	Allocated_reads:14	Strand:+
TTCCAACGGAACCAGGCTCAGAAAGGG
>Location:NODE_382453_length_1102_cov_120.509071	Coordinate:675	Reads:18	Hits:1	Allocated_reads:18	Strand:+
TTCCAACGGAACCAGGCTCAGAAAGGT
>Location:NODE_382453_length_1102_cov_120.509071	Coordinate:675	Reads:18	Hits:1	Allocated_reads:18	Strand:+
TTCCAACGGAACCAGGCTCAGAAAGTT
>Location:NODE_382453_length_1102_cov_120.509071	Coordinate:675	Reads:1	Hits:1	Allocated_reads:1	Strand:+
TTCCAACGGAACCAGGCTCAGAAAGGGA
>Location:NODE_382453_length_1102_cov_120.509071	Coordinate:675	Reads:1	Hits:1	Allocated_reads:1	Strand:+
TTCCAACGGAACCAGGCTCAGAAAGGGC
>Location:NODE_382453_length_1102_cov_120.509071	Coordinate:675	Reads:1	Hits:1	Allocated_reads:1	Strand:+
TTCCAACGGAACCAGGCTCAGAAAGGTC
>Location:NODE_382453_length_1102_cov_120.509071	Coordinate:675	Reads:1	Hits:1	Allocated_reads:1	Strand:+
TTCCAACGGAACCAGGCTCAGAAGGGAC
>Location:NODE_382453_length_1102_cov_120.509071	Coordinate:675	Reads:13	Hits:1	Allocated_reads:13	Strand:+
TTCCAACGGAACCAGGCTCAGAAAGGTT
>Location:NODE_382453_length_1102_cov_120.509071	Coordinate:675	Reads:32	Hits:1	Allocated_reads:32	Strand:+
TTCCAACGGAACCAGGCTCAGAAAGGGG
>Location:NODE_382453_length_1102_cov_120.509071	Coordinate:675	Reads:44	Hits:1	Allocated_reads:44	Strand:+
TTCCAACGGAACCAGGCTCAGAAAGGGT
>Location:NODE_382453_length_1102_cov_120.509071	Coordinate:675	Reads:1	Hits:1	Allocated_reads:1	Strand:+
TTCCAACGGAACCAGGCTCAGAAAGGCTT
>Location:NODE_382453_length_1102_cov_120.509071	Coordinate:675	Reads:1	Hits:1	Allocated_reads:1	Strand:+
TTCCAACGGAACCAGGCTCAGAAAGGTGC
>Location:NODE_382453_length_1102_cov_120.509071	Coordinate:675	Reads:1	Hits:1	Allocated_reads:1	Strand:+
TTCCAACGGAACCAGGCTCAGTAAGGGGC
>Location:NODE_382453_length_1102_cov_120.509071	Coordinate:675	Reads:2	Hits:1	Allocated_reads:2	Strand:+
TTCCAACGGAACCAGGCTCAGAAAGGGTA
>Location:NODE_382453_length_1102_cov_120.509071	Coordinate:675	Reads:2	Hits:1	Allocated_reads:2	Strand:+
TTCCAACGGAACCAGGCTCAGAAAGTGGC
>Location:NODE_382453_length_1102_cov_120.509071	Coordinate:675	Reads:2	Hits:1	Allocated_reads:2	Strand:+
TTCCAACGGAACCAGGCTCAGAAGGGGGC
>Location:NODE_382453_length_1102_cov_120.509071	Coordinate:675	Reads:2	Hits:1	Allocated_reads:2	Strand:+
TTCCAACGGAACCAGGCTCAGAGAGGGGC
>Location:NODE_382453_length_1102_cov_120.509071	Coordinate:675	Reads:2	Hits:1	Allocated_reads:2	Strand:+
TTCCAACGGAACCAGGCTCGGAAAGGGGC
>Location:NODE_382453_length_1102_cov_120.509071	Coordinate:675	Reads:3	Hits:1	Allocated_reads:3	Strand:+
TTCCAACGGAACCAGGCTCAGAAAGGGGA
>Location:NODE_382453_length_1102_cov_120.509071	Coordinate:675	Reads:4	Hits:1	Allocated_reads:4	Strand:+
TTCCAACGGAACCAGGCTCAGAAAGGGAC
>Location:NODE_382453_length_1102_cov_120.509071	Coordinate:675	Reads:41	Hits:1	Allocated_reads:41	Strand:+
TTCCAACGGAACCAGGCTCAGAAAGGGGT
>Location:NODE_382453_length_1102_cov_120.509071	Coordinate:675	Reads:7	Hits:1	Allocated_reads:7	Strand:+
TTCCAACGGAACCAGGCTCAGAAAGGGTT
>Location:NODE_382453_length_1102_cov_120.509071	Coordinate:675	Reads:989	Hits:1	Allocated_reads:989	Strand:+
TTCCAACGGAACCAGGCTCAGAAAGGGGC
>Location:NODE_382453_length_1102_cov_120.509071	Coordinate:675	Reads:1	Hits:1	Allocated_reads:1	Strand:+
TTCCAACGGAACCAGGCTCGGAAAGGGGCA
>Location:NODE_382453_length_1102_cov_120.509071	Coordinate:675	Reads:52	Hits:1	Allocated_reads:52	Strand:+
TTCCAACGGAACCAGGCTCAGAAAGGGGCA
>Location:NODE_382453_length_1102_cov_120.509071	Coordinate:675	Reads:8	Hits:1	Allocated_reads:8	Strand:+
TTCCAACGGAACCAGGCTCAGAAAGGGGTT
>Location:NODE_382453_length_1102_cov_120.509071	Coordinate:675	Reads:4	Hits:1	Allocated_reads:4	Strand:+
TTCCAACGGAACCAGGCTCAGAAAGGGGCAGC
>Location:NODE_382453_length_1102_cov_120.509071	Coordinate:675	Reads:1	Hits:1	Allocated_reads:1	Strand:+
TTCCAACGGAACCAGGCTCAGAAAGGGGCAGCCA
>Location:NODE_382453_length_1102_cov_120.509071	Coordinate:675	Reads:1	Hits:1	Allocated_reads:1	Strand:+
TTCCAACGGAACCAGGCTCAGAAAGGGGCAGCCAT
>Location:NODE_382453_length_1102_cov_120.509071	Coordinate:676	Reads:3	Hits:1	Allocated_reads:3	Strand:+
TCCAACGGAACCAGGCTCAGAAAG
>Location:NODE_382453_length_1102_cov_120.509071	Coordinate:676	Reads:1	Hits:1	Allocated_reads:1	Strand:+
TCCAACGGAACCAGGCTCAGAAATC
>Location:NODE_382453_length_1102_cov_120.509071	Coordinate:676	Reads:13	Hits:1	Allocated_reads:13	Strand:+
TCCAACGGAACCAGGCTCAGAAAGG
>Location:NODE_382453_length_1102_cov_120.509071	Coordinate:676	Reads:3	Hits:1	Allocated_reads:3	Strand:+
TCCAACGGAACCAGGCTCAGAAAGT
>Location:NODE_382453_length_1102_cov_120.509071	Coordinate:676	Reads:1	Hits:1	Allocated_reads:1	Strand:+
TCCAACGGAACCAGGCTCAGAAAGGT
>Location:NODE_382453_length_1102_cov_120.509071	Coordinate:676	Reads:16	Hits:1	Allocated_reads:16	Strand:+
TCCAACGGAACCAGGCTCAGAAAGGG
>Location:NODE_382453_length_1102_cov_120.509071	Coordinate:676	Reads:1	Hits:1	Allocated_reads:1	Strand:+
TCCAACGGAACCAGGCTCAGAAAGGGT
>Location:NODE_382453_length_1102_cov_120.509071	Coordinate:676	Reads:1	Hits:1	Allocated_reads:1	Strand:+
TCCAACGGAACCAGGCTCAGAAGGGGC
>Location:NODE_382453_length_1102_cov_120.509071	Coordinate:676	Reads:27	Hits:1	Allocated_reads:27	Strand:+
TCCAACGGAACCAGGCTCAGAAAGGGG
>Location:NODE_382453_length_1102_cov_120.509071	Coordinate:676	Reads:1	Hits:1	Allocated_reads:1	Strand:+
TCCAACGGAACCAGGCTCAGAAAGCGGC
>Location:NODE_382453_length_1102_cov_120.509071	Coordinate:676	Reads:1	Hits:1	Allocated_reads:1	Strand:+
TCCAACGGAACCAGGCTCAGAAAGGAGC
>Location:NODE_382453_length_1102_cov_120.509071	Coordinate:676	Reads:1	Hits:1	Allocated_reads:1	Strand:+
TCCAACGGAACCAGGCTCAGAAAGGGGA
>Location:NODE_382453_length_1102_cov_120.509071	Coordinate:676	Reads:1	Hits:1	Allocated_reads:1	Strand:+
TCCAACGGAACCAGGCTCAGAAAGGTGC
>Location:NODE_382453_length_1102_cov_120.509071	Coordinate:676	Reads:1	Hits:1	Allocated_reads:1	Strand:+
TCCAACGGAACCAGGCTCAGACAGGGGC
>Location:NODE_382453_length_1102_cov_120.509071	Coordinate:676	Reads:1	Hits:1	Allocated_reads:1	Strand:+
TCCAACGGAACCAGGCTCGGAAAGGGGC
>Location:NODE_382453_length_1102_cov_120.509071	Coordinate:676	Reads:1	Hits:1	Allocated_reads:1	Strand:+
TCCAACGGAACCAGGCTCTGAAAGGGGC
>Location:NODE_382453_length_1102_cov_120.509071	Coordinate:676	Reads:1624	Hits:1	Allocated_reads:1624	Strand:+
TCCAACGGAACCAGGCTCAGAAAGGGGC
>Location:NODE_382453_length_1102_cov_120.509071	Coordinate:676	Reads:2	Hits:1	Allocated_reads:2	Strand:+
TCCAACGGAACCAGGCTCAGAAAAGGGC
>Location:NODE_382453_length_1102_cov_120.509071	Coordinate:676	Reads:2	Hits:1	Allocated_reads:2	Strand:+
TCCAACGGAACCAGGCTCAGAAAGTGGC
>Location:NODE_382453_length_1102_cov_120.509071	Coordinate:676	Reads:3	Hits:1	Allocated_reads:3	Strand:+
TCCAACGGAACCAGGCTCAGAAGGGGGC
>Location:NODE_382453_length_1102_cov_120.509071	Coordinate:676	Reads:5	Hits:1	Allocated_reads:5	Strand:+
TCCAACGGAACCAGGCTCAGAAAGGGGT
>Location:NODE_382453_length_1102_cov_120.509071	Coordinate:676	Reads:1	Hits:1	Allocated_reads:1	Strand:+
TCCAACGGAACCAGGCTCAAAAAGGGGCA
>Location:NODE_382453_length_1102_cov_120.509071	Coordinate:676	Reads:1	Hits:1	Allocated_reads:1	Strand:+
TCCAACGGAACCAGGCTCAGAAAAGGGGC
>Location:NODE_382453_length_1102_cov_120.509071	Coordinate:676	Reads:1	Hits:1	Allocated_reads:1	Strand:+
TCCAACGGAACCAGGCTCAGAAAGGAGCA
>Location:NODE_382453_length_1102_cov_120.509071	Coordinate:676	Reads:1	Hits:1	Allocated_reads:1	Strand:+
TCCAACGGAACCAGGCTCAGAAAGGCGCA
>Location:NODE_382453_length_1102_cov_120.509071	Coordinate:676	Reads:1	Hits:1	Allocated_reads:1	Strand:+
TCCAACGGAACCAGGCTCAGAAAGGTGCA
>Location:NODE_382453_length_1102_cov_120.509071	Coordinate:676	Reads:1	Hits:1	Allocated_reads:1	Strand:+
TCCAACGGAACCAGGCTCAGAAATGGGCA
>Location:NODE_382453_length_1102_cov_120.509071	Coordinate:676	Reads:1	Hits:1	Allocated_reads:1	Strand:+
TCCAACGGAACCAGGCTCAGAAGGGGGCA
>Location:NODE_382453_length_1102_cov_120.509071	Coordinate:676	Reads:1	Hits:1	Allocated_reads:1	Strand:+
TCCAACGGAACCAGGCTCAGCAAGGGGCA
>Location:NODE_382453_length_1102_cov_120.509071	Coordinate:676	Reads:1	Hits:1	Allocated_reads:1	Strand:+
TCCAACGGAACCAGGCTCAGTAAGGGGCA
>Location:NODE_382453_length_1102_cov_120.509071	Coordinate:676	Reads:1	Hits:1	Allocated_reads:1	Strand:+
TCCAACGGAACCAGGCTCATAAAGGGGCA
>Location:NODE_382453_length_1102_cov_120.509071	Coordinate:676	Reads:1	Hits:1	Allocated_reads:1	Strand:+
TCCAACGGAACCAGGCTCCGAAAGGGGCA
>Location:NODE_382453_length_1102_cov_120.509071	Coordinate:676	Reads:2	Hits:1	Allocated_reads:2	Strand:+
TCCAACGGAACCAGGCTCAGAAAGGGGCG
>Location:NODE_382453_length_1102_cov_120.509071	Coordinate:676	Reads:2	Hits:1	Allocated_reads:2	Strand:+
TCCAACGGAACCAGGCTCAGAAAGGGGCT
>Location:NODE_382453_length_1102_cov_120.509071	Coordinate:676	Reads:2	Hits:1	Allocated_reads:2	Strand:+
TCCAACGGAACCAGGCTCAGAGAGGGGCA
>Location:NODE_382453_length_1102_cov_120.509071	Coordinate:676	Reads:3	Hits:1	Allocated_reads:3	Strand:+
TCCAACGGAACCAGGCTCAGAAAGGGCCA
>Location:NODE_382453_length_1102_cov_120.509071	Coordinate:676	Reads:903	Hits:1	Allocated_reads:903	Strand:+
TCCAACGGAACCAGGCTCAGAAAGGGGCA
>Location:NODE_382453_length_1102_cov_120.509071	Coordinate:676	Reads:1	Hits:1	Allocated_reads:1	Strand:+
TCCAACGGAACCAGGCTCAGAAAGGGGCAA
>Location:NODE_382453_length_1102_cov_120.509071	Coordinate:676	Reads:2	Hits:1	Allocated_reads:2	Strand:+
TCCAACGGAACCAGGCTCAGAAAGGGGCAT
>Location:NODE_382453_length_1102_cov_120.509071	Coordinate:676	Reads:3	Hits:1	Allocated_reads:3	Strand:+
TCCAACGGAACCAGGCTCAGAAAGGGGCAC
>Location:NODE_382453_length_1102_cov_120.509071	Coordinate:676	Reads:2	Hits:1	Allocated_reads:2	Strand:+
TCCAACGGAACCAGGCTCAGAAAGGGGCAGT
>Location:NODE_382453_length_1102_cov_120.509071	Coordinate:676	Reads:49	Hits:1	Allocated_reads:49	Strand:+
TCCAACGGAACCAGGCTCAGAAAGGGGCAGC
>Location:NODE_382453_length_1102_cov_120.509071	Coordinate:676	Reads:3	Hits:1	Allocated_reads:3	Strand:+
TCCAACGGAACCAGGCTCAGAAAGGGGCAGCC
>Location:NODE_382453_length_1102_cov_120.509071	Coordinate:676	Reads:2	Hits:1	Allocated_reads:2	Strand:+
TCCAACGGAACCAGGCTCAGAAAGGGGCAGCCA
>Location:NODE_382453_length_1102_cov_120.509071	Coordinate:676	Reads:1	Hits:1	Allocated_reads:1	Strand:+
TCCAACGGAACCAGGCTCAGAAAGGGGCAGCCATC
>Location:NODE_382453_length_1102_cov_120.509071	Coordinate:677	Reads:1	Hits:1	Allocated_reads:1	Strand:+
CCAACGGAACCAGGCTCAGAAAGGGG
>Location:NODE_382453_length_1102_cov_120.509071	Coordinate:677	Reads:2	Hits:1	Allocated_reads:2	Strand:+
CCAACGGAACCAGGCTCAGAAAGGGGC
>Location:NODE_382453_length_1102_cov_120.509071	Coordinate:677	Reads:1	Hits:1	Allocated_reads:1	Strand:+
CCAACGGAACCAGGCTCAGAAAGGGGAA
>Location:NODE_382453_length_1102_cov_120.509071	Coordinate:677	Reads:5	Hits:1	Allocated_reads:5	Strand:+
CCAACGGAACCAGGCTCAGAAAGGGGCA
>Location:NODE_382453_length_1102_cov_120.509071	Coordinate:677	Reads:3	Hits:1	Allocated_reads:3	Strand:+
CCAACGGAACCAGGCTCAGAAAGGGGCAGC
>Location:NODE_382453_length_1102_cov_120.509071	Coordinate:678	Reads:1	Hits:1	Allocated_reads:1	Strand:+
CAACGGAACCAGGCTCAGAAAGGGG
>Location:NODE_382453_length_1102_cov_120.509071	Coordinate:678	Reads:22	Hits:1	Allocated_reads:22	Strand:+
CAACGGAACCAGGCTCAGAAAGGGGC
>Location:NODE_382453_length_1102_cov_120.509071	Coordinate:678	Reads:22	Hits:1	Allocated_reads:22	Strand:+
CAACGGAACCAGGCTCAGAAAGGGGCA
>Location:NODE_382453_length_1102_cov_120.509071	Coordinate:678	Reads:1	Hits:1	Allocated_reads:1	Strand:+
CAACGGAACCAGGCTCAGAAAGGGGCAC
>Location:NODE_382453_length_1102_cov_120.509071	Coordinate:678	Reads:9	Hits:1	Allocated_reads:9	Strand:+
CAACGGAACCAGGCTCAGAAAGGGGCAGC
>Location:NODE_382453_length_1102_cov_120.509071	Coordinate:678	Reads:1	Hits:1	Allocated_reads:1	Strand:+
CAACGGAACCAGGCTCAGAAAGGGGCAGCC
>Location:NODE_382453_length_1102_cov_120.509071	Coordinate:679	Reads:3	Hits:1	Allocated_reads:3	Strand:+
AACGGAACCAGGCTCAGAAAGGGG
>Location:NODE_382453_length_1102_cov_120.509071	Coordinate:679	Reads:24	Hits:1	Allocated_reads:24	Strand:+
AACGGAACCAGGCTCAGAAAGGGGC
>Location:NODE_382453_length_1102_cov_120.509071	Coordinate:679	Reads:1	Hits:1	Allocated_reads:1	Strand:+
AACGGAACCAGGCTCAGAAAGGGTCA
>Location:NODE_382453_length_1102_cov_120.509071	Coordinate:679	Reads:32	Hits:1	Allocated_reads:32	Strand:+
AACGGAACCAGGCTCAGAAAGGGGCA
>Location:NODE_382453_length_1102_cov_120.509071	Coordinate:679	Reads:1	Hits:1	Allocated_reads:1	Strand:+
AACGGAACCAGGCTCAGAAAGGGGCATC
>Location:NODE_382453_length_1102_cov_120.509071	Coordinate:679	Reads:22	Hits:1	Allocated_reads:22	Strand:+
AACGGAACCAGGCTCAGAAAGGGGCAGC
>Location:NODE_382453_length_1102_cov_120.509071	Coordinate:679	Reads:1	Hits:1	Allocated_reads:1	Strand:+
AACGGAACCAGGCTCAGAAAGGGGCAGAA
>Location:NODE_382453_length_1102_cov_120.509071	Coordinate:679	Reads:28	Hits:1	Allocated_reads:28	Strand:+
AACGGAACCAGGCTCAGAAAGGGGCAGCC
>Location:NODE_382453_length_1102_cov_120.509071	Coordinate:679	Reads:2	Hits:1	Allocated_reads:2	Strand:+
AACGGAACCAGGCTCAGAAAGGGGCAGCCA
>Location:NODE_382453_length_1102_cov_120.509071	Coordinate:679	Reads:1	Hits:1	Allocated_reads:1	Strand:-
TGGCTGCCCCTTTCTGAGCCTGGTTCCGAA
>Location:NODE_382453_length_1102_cov_120.509071	Coordinate:680	Reads:8	Hits:1	Allocated_reads:8	Strand:+
ACGGAACCAGGCTCAGAAAGGGGC
>Location:NODE_382453_length_1102_cov_120.509071	Coordinate:680	Reads:3	Hits:1	Allocated_reads:3	Strand:+
ACGGAACCAGGCTCAGAAAGGGGCA
>Location:NODE_382453_length_1102_cov_120.509071	Coordinate:680	Reads:3	Hits:1	Allocated_reads:3	Strand:+
ACGGAACCAGGCTCAGAAAGGGGCAGC
>Location:NODE_382453_length_1102_cov_120.509071	Coordinate:680	Reads:8	Hits:1	Allocated_reads:8	Strand:+
ACGGAACCAGGCTCAGAAAGGGGCAGCC
>Location:NODE_382453_length_1102_cov_120.509071	Coordinate:680	Reads:1	Hits:1	Allocated_reads:1	Strand:+
ACGGAACCAGGCTCAGAAAGGGGCAGCCA
>Location:NODE_382453_length_1102_cov_120.509071	Coordinate:681	Reads:1	Hits:1	Allocated_reads:1	Strand:+
CGGAACCAGGCTCAGAAAGGGGCA
>Location:NODE_382453_length_1102_cov_120.509071	Coordinate:681	Reads:2	Hits:1	Allocated_reads:2	Strand:+
CGGAACCAGGCTCAGAAAGGGGCAGC
>Location:NODE_382453_length_1102_cov_120.509071	Coordinate:681	Reads:6	Hits:1	Allocated_reads:6	Strand:+
CGGAACCAGGCTCAGAAAGGGGCAGCC
>Location:NODE_382453_length_1102_cov_120.509071	Coordinate:682	Reads:1	Hits:1	Allocated_reads:1	Strand:+
GGAACCAGGCTCAGAAAGGGGCAGC
>Location:NODE_382453_length_1102_cov_120.509071	Coordinate:685	Reads:1	Hits:1	Allocated_reads:1	Strand:+
ACCAGGCTCAGAAAGGGGCAGCCATCCGC
>Location:NODE_382453_length_1102_cov_120.509071	Coordinate:685	Reads:1	Hits:1	Allocated_reads:1	Strand:+
ACCAGGCTCAGAAAGGGGCAGCCATCCGCTGC
>Location:NODE_382453_length_1102_cov_120.509071	Coordinate:685	Reads:1	Hits:1	Allocated_reads:1	Strand:-
CGCAGCGGATGGCTGCCCCTTTCTGAGCCTGGT
>Location:NODE_382453_length_1102_cov_120.509071	Coordinate:685	Reads:1	Hits:1	Allocated_reads:1	Strand:-
GCGGATGGCTGCCCCTTTCTGAGCCTGGT
>Location:NODE_382453_length_1102_cov_120.509071	Coordinate:685	Reads:1	Hits:1	Allocated_reads:1	Strand:-
GTCGCAGCGGATGGCTGCCCCTTTCTGAGCCTGGT
>Location:NODE_382453_length_1102_cov_120.509071	Coordinate:686	Reads:1	Hits:1	Allocated_reads:1	Strand:-
GCGGATGGCTGCCCCTTTCTGAGCCTGG
>Location:NODE_382453_length_1102_cov_120.509071	Coordinate:686	Reads:2	Hits:1	Allocated_reads:2	Strand:-
TCGCAGCGGATGGCTGCCCCTTTCTGAGCCTGG
>Location:NODE_382453_length_1102_cov_120.509071	Coordinate:687	Reads:4	Hits:1	Allocated_reads:4	Strand:+
CAGGCTCAGAAAGGGGCAGCCATCCGCTGC
>Location:NODE_382453_length_1102_cov_120.509071	Coordinate:688	Reads:7	Hits:1	Allocated_reads:7	Strand:-
AGCGGATGGCTGCCCCTTTCTGAGCCT
>Location:NODE_382453_length_1102_cov_120.509071	Coordinate:688	Reads:1	Hits:1	Allocated_reads:1	Strand:+
AGGCTCAGAAAGGGGCAGCCATCCGCTTT
>Location:NODE_382453_length_1102_cov_120.509071	Coordinate:688	Reads:2	Hits:1	Allocated_reads:2	Strand:+
AGGCTCAGAAAGGGGCAGCCATCCGCTGC
>Location:NODE_382453_length_1102_cov_120.509071	Coordinate:688	Reads:1	Hits:1	Allocated_reads:1	Strand:-
CAGCGGATGGCTGCCCCTTTCTGAGCCT
>Location:NODE_382453_length_1102_cov_120.509071	Coordinate:688	Reads:1	Hits:1	Allocated_reads:1	Strand:-
CGGATGGCTGCCCCTTTCTGAGCCT
>Location:NODE_382453_length_1102_cov_120.509071	Coordinate:688	Reads:1	Hits:1	Allocated_reads:1	Strand:-
GCGGATGGCTGCCCCTTTCTGAGCCT
>Location:NODE_382453_length_1102_cov_120.509071	Coordinate:688	Reads:2	Hits:1	Allocated_reads:2	Strand:-
TCGCAGCGGATGGCTGCCCCTTTCTGAGCCT
>Location:NODE_382453_length_1102_cov_120.509071	Coordinate:689	Reads:3	Hits:1	Allocated_reads:3	Strand:-
AGCGGATGGCTGCCCCTTTCTGAGCC
>Location:NODE_382453_length_1102_cov_120.509071	Coordinate:689	Reads:1	Hits:1	Allocated_reads:1	Strand:-
CGCAGCGGATGGCTGCCCCTTTCTGAGCC
>Location:NODE_382453_length_1102_cov_120.509071	Coordinate:689	Reads:1	Hits:1	Allocated_reads:1	Strand:-
GCGGATGGCTGCCCCTTTCTGAGCC
>Location:NODE_382453_length_1102_cov_120.509071	Coordinate:689	Reads:1	Hits:1	Allocated_reads:1	Strand:+
GGCTCAGAAAGGGGCAGCCATCCG
>Location:NODE_382453_length_1102_cov_120.509071	Coordinate:689	Reads:1	Hits:1	Allocated_reads:1	Strand:+
GGCTCAGAAAGGGGCAGCCATCCGCTG
>Location:NODE_382453_length_1102_cov_120.509071	Coordinate:689	Reads:1	Hits:1	Allocated_reads:1	Strand:-
GTCGCAGCGGATGGCTGCCCCTTTCTGAGCC
>Location:NODE_382453_length_1102_cov_120.509071	Coordinate:689	Reads:2	Hits:1	Allocated_reads:2	Strand:-
TCGCAGCGGATGGCTGCCCCTTTCTGAGCC
>Location:NODE_382453_length_1102_cov_120.509071	Coordinate:690	Reads:1	Hits:1	Allocated_reads:1	Strand:-
TCGCAGCGGATGGCTGCCCCTTTCTGAGA
>Location:NODE_382453_length_1102_cov_120.509071	Coordinate:690	Reads:1	Hits:1	Allocated_reads:1	Strand:-
TCGCAGCGGATGGCTGCCCCTTTCTGAGC
>Location:NODE_382453_length_1102_cov_120.509071	Coordinate:691	Reads:1	Hits:1	Allocated_reads:1	Strand:-
AGCGGATGGCTGCCCCTTTCTGAG
>Location:NODE_382453_length_1102_cov_120.509071	Coordinate:691	Reads:1	Hits:1	Allocated_reads:1	Strand:-
TCGCAGCGGATGGCTGCCCCTTTCTTAG
>Location:NODE_382453_length_1102_cov_120.509071	Coordinate:703	Reads:1	Hits:1	Allocated_reads:1	Strand:+
CAGCCATCCGCTGCGACTGGTTGGGGG
>Location:NODE_382453_length_1102_cov_120.509071	Coordinate:704	Reads:2	Hits:1	Allocated_reads:2	Strand:+
AGCCATCCGCTGCGACTGGTTGGG
>Location:NODE_382453_length_1102_cov_120.509071	Coordinate:704	Reads:1	Hits:1	Allocated_reads:1	Strand:+
AGCCATCCGCTGCGACTGGTTGGGGG
>Location:NODE_382453_length_1102_cov_120.509071	Coordinate:704	Reads:1	Hits:1	Allocated_reads:1	Strand:+
AGCCATCCGCTGCGACTGGTTGGGGGCGATGGAA
>Location:NODE_382453_length_1102_cov_120.509071	Coordinate:705	Reads:1	Hits:1	Allocated_reads:1	Strand:+
GCCATCCGCTGCGACTGGTTGGGG
>Location:NODE_382453_length_1102_cov_120.509071	Coordinate:706	Reads:1	Hits:1	Allocated_reads:1	Strand:+
CCATCCGCTGCGACTGGTTGGGGGC
>Location:NODE_382453_length_1102_cov_120.509071	Coordinate:707	Reads:1	Hits:1	Allocated_reads:1	Strand:+
CATCCGCTGCGACTGGTTGGGGGC
>Location:NODE_382453_length_1102_cov_120.509071	Coordinate:707	Reads:4	Hits:1	Allocated_reads:4	Strand:+
CATCCGCTGCGACTGGTTGGGGGCG
>Location:NODE_382453_length_1102_cov_120.509071	Coordinate:707	Reads:1	Hits:1	Allocated_reads:1	Strand:+
CATCCGCTGCGACTGGTTGGGGGCGA
>Location:NODE_382453_length_1102_cov_120.509071	Coordinate:707	Reads:1	Hits:1	Allocated_reads:1	Strand:+
CATCCGCTGCGACTGGTTGGGGGCGAT
>Location:NODE_382453_length_1102_cov_120.509071	Coordinate:707	Reads:2	Hits:1	Allocated_reads:2	Strand:+
CATCCGCTGCGACTGGTTGGGGGCGATGGA
>Location:NODE_382453_length_1102_cov_120.509071	Coordinate:708	Reads:1	Hits:1	Allocated_reads:1	Strand:+
ATCCGCTGCGACTGGTTGGGGGCGA
>Location:NODE_382453_length_1102_cov_120.509071	Coordinate:708	Reads:1	Hits:1	Allocated_reads:1	Strand:+
ATCCGCTGCGACTGGTTGGGGGCGAT
>Location:NODE_382453_length_1102_cov_120.509071	Coordinate:708	Reads:1	Hits:1	Allocated_reads:1	Strand:+
ATCCGCTGCGACTGGTTGGGGGCGATGT
>Location:NODE_382453_length_1102_cov_120.509071	Coordinate:708	Reads:1	Hits:1	Allocated_reads:1	Strand:-
TCCATCACCCCCAACCAGTCGCAGCGGAT
>Location:NODE_382453_length_1102_cov_120.509071	Coordinate:709	Reads:1	Hits:1	Allocated_reads:1	Strand:+
TCCGCTGCGACTGGTTGGGGGCGA
>Location:NODE_382453_length_1102_cov_120.509071	Coordinate:709	Reads:1	Hits:1	Allocated_reads:1	Strand:+
TCCGCTGCGACTGGTTGGGGGCGAT
>Location:NODE_382453_length_1102_cov_120.509071	Coordinate:709	Reads:1	Hits:1	Allocated_reads:1	Strand:+
TCCGCTGCGACTGGTTGGGGGCGATG
>Location:NODE_382453_length_1102_cov_120.509071	Coordinate:709	Reads:2	Hits:1	Allocated_reads:2	Strand:+
TCCGCTGCGACTGGTTGGGGGCGATT
>Location:NODE_382453_length_1102_cov_120.509071	Coordinate:709	Reads:3	Hits:1	Allocated_reads:3	Strand:+
TCCGCTGCGACTGGTTGGGGGCGATGG
>Location:NODE_382453_length_1102_cov_120.509071	Coordinate:709	Reads:5	Hits:1	Allocated_reads:5	Strand:+
TCCGCTGCGACTGGTTGGGGGCGATGGA
>Location:NODE_382453_length_1102_cov_120.509071	Coordinate:709	Reads:2	Hits:1	Allocated_reads:2	Strand:+
TCCGCTGCGACTGGTTGGGGGCGATGGAAA
>Location:NODE_382453_length_1102_cov_120.509071	Coordinate:710	Reads:1	Hits:1	Allocated_reads:1	Strand:+
CCGCTGCGACTGGTTGGGGGCGAT
>Location:NODE_382453_length_1102_cov_120.509071	Coordinate:710	Reads:1	Hits:1	Allocated_reads:1	Strand:+
CCGCTGCGACTGGTTGGGGGCGATGG
>Location:NODE_382453_length_1102_cov_120.509071	Coordinate:710	Reads:1	Hits:1	Allocated_reads:1	Strand:+
CCGCTGCGACTGGTTGGGGGCGATGT
>Location:NODE_382453_length_1102_cov_120.509071	Coordinate:710	Reads:1	Hits:1	Allocated_reads:1	Strand:+
CCGCTGCGACTGGTTGGGGGCGATGGA
>Location:NODE_382453_length_1102_cov_120.509071	Coordinate:710	Reads:3	Hits:1	Allocated_reads:3	Strand:+
CCGCTGCGACTGGTTGGGGGCGATGGAAA
>Location:NODE_382453_length_1102_cov_120.509071	Coordinate:711	Reads:1	Hits:1	Allocated_reads:1	Strand:+
CGCTGCGACTGGTTGGGGGCGATG
>Location:NODE_382453_length_1102_cov_120.509071	Coordinate:711	Reads:1	Hits:1	Allocated_reads:1	Strand:+
CGCTGCGACTGGTTGGGGGCGATGG
>Location:NODE_382453_length_1102_cov_120.509071	Coordinate:711	Reads:1	Hits:1	Allocated_reads:1	Strand:+
CGCTGCGACTGGTTGGGGGCGATGGAAA
>Location:NODE_382453_length_1102_cov_120.509071	Coordinate:712	Reads:1	Hits:1	Allocated_reads:1	Strand:+
GCTGCGACTGGTTGGGGGCGATGGAAAT
>Location:NODE_382453_length_1102_cov_120.509071	Coordinate:712	Reads:1	Hits:1	Allocated_reads:1	Strand:-
TCCATCACCCCCAACCAGTCGCAGC
>Location:NODE_382453_length_1102_cov_120.509071	Coordinate:719	Reads:1	Hits:1	Allocated_reads:1	Strand:-
TAGCACCAAATCCATTTCCATCACCCCCAACCAG
>Location:NODE_382453_length_1102_cov_120.509071	Coordinate:721	Reads:1	Hits:1	Allocated_reads:1	Strand:-
ACCAAATCCATTTCCATCACCCCCAACC
>Location:NODE_382453_length_1102_cov_120.509071	Coordinate:721	Reads:4	Hits:1	Allocated_reads:4	Strand:-
ACCAAATCCATTTCCATCGCCCCCAACC
>Location:NODE_382453_length_1102_cov_120.509071	Coordinate:722	Reads:1	Hits:1	Allocated_reads:1	Strand:-
AAATCCATTTCCATCACCCCCAAC
>Location:NODE_382453_length_1102_cov_120.509071	Coordinate:722	Reads:2	Hits:1	Allocated_reads:2	Strand:-
ACCAAATCCATTTCCATCGCCCCCAAC
>Location:NODE_382453_length_1102_cov_120.509071	Coordinate:722	Reads:1	Hits:1	Allocated_reads:1	Strand:-
CAAATCCATTTCCATCACCCCCAAC
>Location:NODE_382453_length_1102_cov_120.509071	Coordinate:723	Reads:1	Hits:1	Allocated_reads:1	Strand:-
ACCAAATCCATTTCCATCGCCCCCAA
>Location:NODE_382453_length_1102_cov_120.509071	Coordinate:723	Reads:1	Hits:1	Allocated_reads:1	Strand:-
CACCAAATCCATTTCCATCGCCCCCAA
>Location:NODE_382453_length_1102_cov_120.509071	Coordinate:723	Reads:1	Hits:1	Allocated_reads:1	Strand:-
GCACCAAATCCATTTCCATCACCCCCAA
>Location:NODE_382453_length_1102_cov_120.509071	Coordinate:724	Reads:1	Hits:1	Allocated_reads:1	Strand:-
ACCAAATCCATTTCCATCGCCCCCA
>Location:NODE_382453_length_1102_cov_120.509071	Coordinate:724	Reads:1	Hits:1	Allocated_reads:1	Strand:-
CACCAAATCCATTTCCATCGCCCCCA
>Location:NODE_382453_length_1102_cov_120.509071	Coordinate:724	Reads:1	Hits:1	Allocated_reads:1	Strand:-
TTAGCACCAAATCCATTTCCATCGCCCCCA
>Location:NODE_382453_length_1102_cov_120.509071	Coordinate:724	Reads:2	Hits:1	Allocated_reads:2	Strand:-
TTAGCACCAAATCCATTTCCATCACCCCCA
>Location:NODE_382453_length_1102_cov_120.509071	Coordinate:725	Reads:4	Hits:1	Allocated_reads:4	Strand:-
ACCAAATCCATTTCCATCGCCCCC
>Location:NODE_382453_length_1102_cov_120.509071	Coordinate:725	Reads:1	Hits:1	Allocated_reads:1	Strand:-
CACCAAATCCATTTCCATCGCCCCC
>Location:NODE_382453_length_1102_cov_120.509071	Coordinate:725	Reads:1	Hits:1	Allocated_reads:1	Strand:-
TAGCACCAAATCCATTTCCATCGCCCCC
>Location:NODE_382453_length_1102_cov_120.509071	Coordinate:726	Reads:1	Hits:1	Allocated_reads:1	Strand:-
TTAGCACCAAATCCATTTCCATCGCCCC
>Location:NODE_382453_length_1102_cov_120.509071	Coordinate:726	Reads:3	Hits:1	Allocated_reads:3	Strand:-
TTAGCACCAAATCCATTTCCATCACCCC
>Location:NODE_382453_length_1102_cov_120.509071	Coordinate:726	Reads:1	Hits:1	Allocated_reads:1	Strand:-
TTTAGCACCAAATCCATTTCCATCGCCCC
>Location:NODE_382453_length_1102_cov_120.509071	Coordinate:727	Reads:3	Hits:1	Allocated_reads:3	Strand:-
TTAGCACCAAATCCATTTCCATCACCC
>Location:NODE_382453_length_1102_cov_120.509071	Coordinate:727	Reads:4	Hits:1	Allocated_reads:4	Strand:-
TTAGCACCAAATCCATTTCCATCGCCC
>Location:NODE_382453_length_1102_cov_120.509071	Coordinate:728	Reads:1	Hits:1	Allocated_reads:1	Strand:-
TAGCACCAAATCCATTTCCATCGCC
>Location:NODE_382453_length_1102_cov_120.509071	Coordinate:728	Reads:3	Hits:1	Allocated_reads:3	Strand:-
TTAGCACCAAATCCATTTCCATCACC
>Location:NODE_382453_length_1102_cov_120.509071	Coordinate:728	Reads:6	Hits:1	Allocated_reads:6	Strand:-
TTAGCACCAAATCCATTTCCATCGCC
>Location:NODE_382453_length_1102_cov_120.509071	Coordinate:728	Reads:1	Hits:1	Allocated_reads:1	Strand:-
TTTAGCACCAAATCCATTTCCATCGCC
>Location:NODE_382453_length_1102_cov_120.509071	Coordinate:729	Reads:2	Hits:1	Allocated_reads:2	Strand:-
TTAGCACCAAATCCATTTCCATCGC
>Location:NODE_382453_length_1102_cov_120.509071	Coordinate:729	Reads:1	Hits:1	Allocated_reads:1	Strand:-
TTTAGCACCAAATCCATTTCCATCAC
>Location:NODE_382453_length_1102_cov_120.509071	Coordinate:730	Reads:1	Hits:1	Allocated_reads:1	Strand:-
TTAGCACCAAATCCATTTCCATCG
>Location:NODE_382453_length_1102_cov_120.509071	Coordinate:730	Reads:2	Hits:1	Allocated_reads:2	Strand:-
TTTAGCACCAAATCCATTTCCATCA
>Location:NODE_382453_length_1102_cov_120.509071	Coordinate:730	Reads:2	Hits:1	Allocated_reads:2	Strand:-
TTTAGCACCAAATCCATTTCCATCG
>Location:NODE_382453_length_1102_cov_120.509071	Coordinate:731	Reads:2	Hits:1	Allocated_reads:2	Strand:-
AATTTTAGCACCAAATCCATTTCCATC
>Location:NODE_382453_length_1102_cov_120.509071	Coordinate:731	Reads:1	Hits:1	Allocated_reads:1	Strand:-
CAGAATTTTAGCACCAAATCCATTTCCATA
>Location:NODE_382453_length_1102_cov_120.509071	Coordinate:731	Reads:4	Hits:1	Allocated_reads:4	Strand:-
TTTAGCACCAAATCCATTTCCATC
>Location:NODE_382453_length_1102_cov_120.509071	Coordinate:733	Reads:1	Hits:1	Allocated_reads:1	Strand:+
TGGAAATGGATTTGGTGCTAAAATT
>Location:NODE_382453_length_1102_cov_120.509071	Coordinate:733	Reads:1	Hits:1	Allocated_reads:1	Strand:+
TGGAAATGGATTTGGTGCTAAAATTC
>Location:NODE_382453_length_1102_cov_120.509071	Coordinate:733	Reads:2	Hits:1	Allocated_reads:2	Strand:+
TGGAAATGGATTTGGTGCTAAAATTCT
>Location:NODE_382453_length_1102_cov_120.509071	Coordinate:733	Reads:1	Hits:1	Allocated_reads:1	Strand:+
TGGAAATGGATTTGGTGCTAAAATTCTGC
>Location:NODE_382453_length_1102_cov_120.509071	Coordinate:733	Reads:21	Hits:1	Allocated_reads:21	Strand:+
TGGAAATGGATTTGGTGCTAAAATTCTGCT
>Location:NODE_382453_length_1102_cov_120.509071	Coordinate:733	Reads:7	Hits:1	Allocated_reads:7	Strand:+
TGGAAATGGATTTGGTGCTAAAATTCTGCTT
>Location:NODE_382453_length_1102_cov_120.509071	Coordinate:734	Reads:1	Hits:1	Allocated_reads:1	Strand:-
AAGCAGAATTTTAGCACCAAATCCATTTCC
>Location:NODE_382453_length_1102_cov_120.509071	Coordinate:734	Reads:1	Hits:1	Allocated_reads:1	Strand:+
GGAAATGGATTTGGTGCTAAAATTCT
>Location:NODE_382453_length_1102_cov_120.509071	Coordinate:734	Reads:1	Hits:1	Allocated_reads:1	Strand:+
GGAAATGGATTTGGTGCTAAAATACTGCT
>Location:NODE_382453_length_1102_cov_120.509071	Coordinate:734	Reads:2	Hits:1	Allocated_reads:2	Strand:+
GGAAATGGATTTGGTGCTAAAATTCTGCT
>Location:NODE_382453_length_1102_cov_120.509071	Coordinate:734	Reads:2	Hits:1	Allocated_reads:2	Strand:+
GGAAATGGATTTGGTGCTAAAATTCTGCTT
>Location:NODE_382453_length_1102_cov_120.509071	Coordinate:735	Reads:5	Hits:1	Allocated_reads:5	Strand:+
GAAATGGATTTGGTGCTAAAATTCTGCT
>Location:NODE_382453_length_1102_cov_120.509071	Coordinate:735	Reads:3	Hits:1	Allocated_reads:3	Strand:+
GAAATGGATTTGGTGCTAAAATTCTGCTT
>Location:NODE_382453_length_1102_cov_120.509071	Coordinate:735	Reads:1	Hits:1	Allocated_reads:1	Strand:-
TCTTGAAGCAGAATTTTAGCACCAAATCCATTTC
>Location:NODE_382453_length_1102_cov_120.509071	Coordinate:736	Reads:2	Hits:1	Allocated_reads:2	Strand:+
AAATGGATTTGGTGCTAAAATTCTGC
>Location:NODE_382453_length_1102_cov_120.509071	Coordinate:736	Reads:7	Hits:1	Allocated_reads:7	Strand:+
AAATGGATTTGGTGCTAAAATTCTGCT
>Location:NODE_382453_length_1102_cov_120.509071	Coordinate:736	Reads:19	Hits:1	Allocated_reads:19	Strand:+
AAATGGATTTGGTGCTAAAATTCTGCTT
>Location:NODE_382453_length_1102_cov_120.509071	Coordinate:736	Reads:1	Hits:1	Allocated_reads:1	Strand:+
AAATGGATTTGGTGCTAAAATTCTGCTTC
>Location:NODE_382453_length_1102_cov_120.509071	Coordinate:736	Reads:1	Hits:1	Allocated_reads:1	Strand:+
AAATGGATTTGGTGCTAAAATTCTGCTTCAAG
>Location:NODE_382453_length_1102_cov_120.509071	Coordinate:736	Reads:1	Hits:1	Allocated_reads:1	Strand:-
CAGAATTTTAGCACCAAATCCATTT
>Location:NODE_382453_length_1102_cov_120.509071	Coordinate:737	Reads:27	Hits:1	Allocated_reads:27	Strand:+
AATGGATTTGGTGCTAAAATTCTGCT
>Location:NODE_382453_length_1102_cov_120.509071	Coordinate:737	Reads:77	Hits:1	Allocated_reads:77	Strand:+
AATGGATTTGGTGCTAAAATTCTGCTT
>Location:NODE_382453_length_1102_cov_120.509071	Coordinate:737	Reads:1	Hits:1	Allocated_reads:1	Strand:+
AATGGATTTGGTGCTAAAATTCTGCTTC
>Location:NODE_382453_length_1102_cov_120.509071	Coordinate:737	Reads:1	Hits:1	Allocated_reads:1	Strand:+
AATGGATTTGGTGCTAAAATTCTGCTTCA
>Location:NODE_382453_length_1102_cov_120.509071	Coordinate:737	Reads:1	Hits:1	Allocated_reads:1	Strand:-
TCTTGAAGCAGAATTTTAGCACCAAATCCATT
>Location:NODE_382453_length_1102_cov_120.509071	Coordinate:737	Reads:1	Hits:1	Allocated_reads:1	Strand:-
TGAAGCAGAATTTTAGCACCAAATCCATT
>Location:NODE_382453_length_1102_cov_120.509071	Coordinate:738	Reads:36	Hits:1	Allocated_reads:36	Strand:+
ATGGATTTGGTGCTAAAATTCTGCT
>Location:NODE_382453_length_1102_cov_120.509071	Coordinate:738	Reads:1	Hits:1	Allocated_reads:1	Strand:+
ATGGATTTGGTGCTAAAATTTTGCTT
>Location:NODE_382453_length_1102_cov_120.509071	Coordinate:738	Reads:56	Hits:1	Allocated_reads:56	Strand:+
ATGGATTTGGTGCTAAAATTCTGCTT
>Location:NODE_382453_length_1102_cov_120.509071	Coordinate:738	Reads:1	Hits:1	Allocated_reads:1	Strand:+
ATGGATTTGGTGCTAAAATTCTGCTTC
>Location:NODE_382453_length_1102_cov_120.509071	Coordinate:738	Reads:1	Hits:1	Allocated_reads:1	Strand:+
ATGGATTTGGTGCTAAAATTCTGCTTT
>Location:NODE_382453_length_1102_cov_120.509071	Coordinate:738	Reads:1	Hits:1	Allocated_reads:1	Strand:+
ATGGATTTGGTGCTAAAATTCTGCTTCCATT
>Location:NODE_382453_length_1102_cov_120.509071	Coordinate:739	Reads:58	Hits:2	Allocated_reads:29	Strand:+
TGGATTTGGTGCTAAAATTCTGCT
>Location:NODE_382453_length_1102_cov_120.509071	Coordinate:739	Reads:99	Hits:2	Allocated_reads:49.5	Strand:+
TGGATTTGGTGCTAAAATTCTGCTT
>Location:NODE_382453_length_1102_cov_120.509071	Coordinate:739	Reads:7	Hits:2	Allocated_reads:3.5	Strand:+
TGGATTTGGTGCTAAAATTCTGCTTC
>Location:NODE_382453_length_1102_cov_120.509071	Coordinate:739	Reads:6	Hits:2	Allocated_reads:3	Strand:+
TGGATTTGGTGCTAAAATTCTGCTTCA
>Location:NODE_382453_length_1102_cov_120.509071	Coordinate:739	Reads:1	Hits:2	Allocated_reads:0.5	Strand:+
TGGATTTGGTGCTAAAATTCTGCATCAAG
>Location:NODE_382453_length_1102_cov_120.509071	Coordinate:739	Reads:4	Hits:2	Allocated_reads:2	Strand:+
TGGATTTGGTGCTAAAATTCTGCTTCAAG
>Location:NODE_382453_length_1102_cov_120.509071	Coordinate:739	Reads:1	Hits:2	Allocated_reads:0.5	Strand:+
TGGATTTGGTGCTAAAATTCTGCTTCAAGG
>Location:NODE_382453_length_1102_cov_120.509071	Coordinate:739	Reads:1	Hits:2	Allocated_reads:0.5	Strand:+
TGGATTTGGTGCTAAAATTCTGCTTCAAGT
>Location:NODE_382453_length_1102_cov_120.509071	Coordinate:739	Reads:20	Hits:2	Allocated_reads:10	Strand:+
TGGATTTGGTGCTAAAATTCTGCTTCAAGA
>Location:NODE_382453_length_1102_cov_120.509071	Coordinate:739	Reads:1	Hits:2	Allocated_reads:0.5	Strand:+
TGGATTTGGTGCTAAAATTCTGCTTCAAGAT
>Location:NODE_382453_length_1102_cov_120.509071	Coordinate:739	Reads:2	Hits:1	Allocated_reads:2	Strand:+
TGGATTTGGTGCTAAAATTCTGCTTCAAGATT
>Location:NODE_382453_length_1102_cov_120.509071	Coordinate:739	Reads:6	Hits:1	Allocated_reads:6	Strand:+
TGGATTTGGTGCTAAAATTCTGCTTCAAGATTT
>Location:NODE_382453_length_1102_cov_120.509071	Coordinate:739	Reads:1	Hits:1	Allocated_reads:1	Strand:+
TGGATTTGGTGCTAAAATTCTGCTTCAAGATTTT
>Location:NODE_382453_length_1102_cov_120.509071	Coordinate:740	Reads:14	Hits:2	Allocated_reads:7	Strand:+
GGATTTGGTGCTAAAATTCTGCTT
>Location:NODE_382453_length_1102_cov_120.509071	Coordinate:740	Reads:1	Hits:2	Allocated_reads:0.5	Strand:+
GGATTTGGTGCTAAAATTCTGCTTC
>Location:NODE_382453_length_1102_cov_120.509071	Coordinate:740	Reads:1	Hits:2	Allocated_reads:0.5	Strand:+
GGATTTGGTGCTAAAATTCTGCTTCA
>Location:NODE_382453_length_1102_cov_120.509071	Coordinate:740	Reads:1	Hits:2	Allocated_reads:0.5	Strand:+
GGATTTGGTGCTAAAATTCTGCTTCAAGA
>Location:NODE_382453_length_1102_cov_120.509071	Coordinate:740	Reads:1	Hits:2	Allocated_reads:0.5	Strand:-
TGAAGCAGAATTTTAGCACCAAATCC
>Location:NODE_382453_length_1102_cov_120.509071	Coordinate:741	Reads:1	Hits:2	Allocated_reads:0.5	Strand:+
GATTTGGTGCTAAAATTCTGCTTC
>Location:NODE_382453_length_1102_cov_120.509071	Coordinate:741	Reads:1	Hits:2	Allocated_reads:0.5	Strand:+
GATTTGGTGCTAAAATTCTGCTTCAA
>Location:NODE_382453_length_1102_cov_120.509071	Coordinate:741	Reads:1	Hits:2	Allocated_reads:0.5	Strand:-
TGAAGCAGAATTTTAGCACCAAATC
>Location:NODE_382453_length_1102_cov_120.509071	Coordinate:742	Reads:1	Hits:2	Allocated_reads:0.5	Strand:+
ATTTGGTGCTAAAATTCTGCTTCAA
>Location:NODE_382453_length_1102_cov_120.509071	Coordinate:742	Reads:1	Hits:2	Allocated_reads:0.5	Strand:+
ATTTGGTGCTAAAATTCTGCTTCAAG
>Location:NODE_382453_length_1102_cov_120.509071	Coordinate:742	Reads:2	Hits:1	Allocated_reads:2	Strand:+
ATTTGGTGCTAAAATTCTGCTTCAAGATT
>Location:NODE_382453_length_1102_cov_120.509071	Coordinate:742	Reads:1	Hits:1	Allocated_reads:1	Strand:+
ATTTGGTGCTAAAATTCTGCTTCAAGATTT
>Location:NODE_382453_length_1102_cov_120.509071	Coordinate:743	Reads:2	Hits:2	Allocated_reads:1	Strand:+
TTTGGTGCTAAAATTCTGCTTCAAG
>Location:NODE_382453_length_1102_cov_120.509071	Coordinate:743	Reads:2	Hits:2	Allocated_reads:1	Strand:+
TTTGGTGCTAAAATTCTGCTTCAAGA
>Location:NODE_382453_length_1102_cov_120.509071	Coordinate:743	Reads:2	Hits:1	Allocated_reads:2	Strand:+
TTTGGTGCTAAAATTCTGCTTCAAGATTT
>Location:NODE_382453_length_1102_cov_120.509071	Coordinate:744	Reads:8	Hits:2	Allocated_reads:4	Strand:+
TTGGTGCTAAAATTCTGCTTCAAG
>Location:NODE_382453_length_1102_cov_120.509071	Coordinate:744	Reads:1	Hits:2	Allocated_reads:0.5	Strand:+
TTGGTGCTAAAATTCTGCTTCAAGT
>Location:NODE_382453_length_1102_cov_120.509071	Coordinate:744	Reads:4	Hits:2	Allocated_reads:2	Strand:+
TTGGTGCTAAAATTCTGCTTCAAGA
>Location:NODE_382453_length_1102_cov_120.509071	Coordinate:744	Reads:35	Hits:1	Allocated_reads:35	Strand:+
TTGGTGCTAAAATTCTGCTTCAAGATT
>Location:NODE_382453_length_1102_cov_120.509071	Coordinate:744	Reads:17	Hits:1	Allocated_reads:17	Strand:+
TTGGTGCTAAAATTCTGCTTCAAGATTT
>Location:NODE_382453_length_1102_cov_120.509071	Coordinate:744	Reads:1	Hits:1	Allocated_reads:1	Strand:+
TTGGTGCTAAAATTCTGCTTCAAGATTTT
>Location:NODE_382453_length_1102_cov_120.509071	Coordinate:744	Reads:1	Hits:1	Allocated_reads:1	Strand:+
TTGGTGCTAAAATTCTGCTTCAAGATTTTA
>Location:NODE_382453_length_1102_cov_120.509071	Coordinate:744	Reads:1	Hits:1	Allocated_reads:1	Strand:+
TTGGTGCTAAAATTCTGCTTCAAGATTTTAAAAG
>Location:NODE_382453_length_1102_cov_120.509071	Coordinate:745	Reads:1	Hits:2	Allocated_reads:0.5	Strand:-
TCTTGAAGCAGAATTTTAGCACCA
>Location:NODE_382453_length_1102_cov_120.509071	Coordinate:745	Reads:5	Hits:1	Allocated_reads:5	Strand:+
TGGTGCTAAAATTCTGCTTCAAGATT
>Location:NODE_382453_length_1102_cov_120.509071	Coordinate:745	Reads:11	Hits:1	Allocated_reads:11	Strand:+
TGGTGCTAAAATTCTGCTTCAAGATTT
>Location:NODE_382453_length_1102_cov_120.509071	Coordinate:745	Reads:2	Hits:1	Allocated_reads:2	Strand:+
TGGTGCTAAAATTCTGCTTCAAGATTTT
>Location:NODE_382453_length_1102_cov_120.509071	Coordinate:745	Reads:1	Hits:1	Allocated_reads:1	Strand:+
TGGTGCTAAAATTCTGCTTCAAGATTTTAAA
>Location:NODE_382453_length_1102_cov_120.509071	Coordinate:746	Reads:1	Hits:1	Allocated_reads:1	Strand:-
AATCTTGAAGCAGAATTTTAGCACC
>Location:NODE_382453_length_1102_cov_120.509071	Coordinate:746	Reads:1	Hits:1	Allocated_reads:1	Strand:-
TAAAATCTTGAAGCAGAATTTTAGCACC
>Location:NODE_382453_length_1102_cov_120.509071	Coordinate:747	Reads:1	Hits:1	Allocated_reads:1	Strand:-
AAATCTTGAAGCAGAATTTTAGCAC
>Location:NODE_382453_length_1102_cov_120.509071	Coordinate:747	Reads:1	Hits:1	Allocated_reads:1	Strand:-
TTCTTTTAAAATCTTGAAGCAGAATTTTAGCAC
>Location:NODE_382453_length_1102_cov_120.509071	Coordinate:749	Reads:1	Hits:1	Allocated_reads:1	Strand:-
AAAATCTTGAAGCAGAATTTTAGC
>Location:NODE_382453_length_1102_cov_120.509071	Coordinate:749	Reads:2	Hits:1	Allocated_reads:2	Strand:-
CTTCTTTTAAAATCTTGAAGCAGAATTTTAGC
>Location:NODE_382453_length_1102_cov_120.509071	Coordinate:749	Reads:1	Hits:1	Allocated_reads:1	Strand:-
GCTTCTTTTAAAATCTTGAAGCAGAATTTTAGC
>Location:NODE_382453_length_1102_cov_120.509071	Coordinate:749	Reads:2	Hits:1	Allocated_reads:2	Strand:-
TAAAATCTTGAAGCAGAATTTTAGC
>Location:NODE_382453_length_1102_cov_120.509071	Coordinate:749	Reads:20	Hits:1	Allocated_reads:20	Strand:-
TCTTTTAAAATCTTGAAGCAGAATTTTAGC
>Location:NODE_382453_length_1102_cov_120.509071	Coordinate:749	Reads:8	Hits:1	Allocated_reads:8	Strand:-
TCTTTTAAAATCTTGAAGCAGACTTTTAGC
>Location:NODE_382453_length_1102_cov_120.509071	Coordinate:749	Reads:1	Hits:1	Allocated_reads:1	Strand:-
TTTAAAATCTTGAAGCAGAATTTTAGC
>Location:NODE_382453_length_1102_cov_120.509071	Coordinate:755	Reads:1	Hits:1	Allocated_reads:1	Strand:-
TCTTTTAAAATCTTGAAGCAGACT
>Location:NODE_382453_length_1102_cov_120.509071	Coordinate:761	Reads:2	Hits:1	Allocated_reads:2	Strand:+
CTTCAAGATTTTAAAAGAAGCAAGGCAGC
>Location:NODE_382453_length_1102_cov_120.509071	Coordinate:762	Reads:1	Hits:1	Allocated_reads:1	Strand:+
TTCAAGATTTTAAAAGAAGCAAGGCAGCA
>Location:NODE_382453_length_1102_cov_120.509071	Coordinate:762	Reads:1	Hits:1	Allocated_reads:1	Strand:+
TTCAAGATTTTAAAAGAAGCAAGGCAGCAG
>Location:NODE_382453_length_1102_cov_120.509071	Coordinate:762	Reads:1	Hits:1	Allocated_reads:1	Strand:+
TTCAAGATTTTAAAAGAAGCAAGGCAGCAGG
>Location:NODE_382453_length_1102_cov_120.509071	Coordinate:763	Reads:1	Hits:1	Allocated_reads:1	Strand:+
TCAAGATTTTAAAAGAAGCAAGGCAGCAGG
>Location:NODE_382453_length_1102_cov_120.509071	Coordinate:764	Reads:1	Hits:1	Allocated_reads:1	Strand:+
CAAGATTTTAAAAGAAGCAAGGCAGC
>Location:NODE_382453_length_1102_cov_120.509071	Coordinate:764	Reads:1	Hits:1	Allocated_reads:1	Strand:+
CAAGATTTTAAAAGAAGCAAGGCAGCAGG
>Location:NODE_382453_length_1102_cov_120.509071	Coordinate:764	Reads:2	Hits:1	Allocated_reads:2	Strand:+
CAAGATTTTAAAAGAAGCAAGGCAGCAGGA
>Location:NODE_382453_length_1102_cov_120.509071	Coordinate:767	Reads:1	Hits:1	Allocated_reads:1	Strand:+
GATTTTAAAAGAAGCAAGGCAGCAGGA
>Location:NODE_382453_length_1102_cov_120.509071	Coordinate:767	Reads:1	Hits:1	Allocated_reads:1	Strand:+
GATTTTAAAAGAAGCAAGGCAGCAGGAA
>Location:NODE_382453_length_1102_cov_120.509071	Coordinate:769	Reads:1	Hits:1	Allocated_reads:1	Strand:-
TTCCTGCTGCCTTGCTTCTTTTAAAA
>Location:NODE_382453_length_1102_cov_120.509071	Coordinate:769	Reads:3	Hits:1	Allocated_reads:3	Strand:+
TTTTAAAAGAAGCAAGGCAGCAGG
>Location:NODE_382453_length_1102_cov_120.509071	Coordinate:769	Reads:2	Hits:1	Allocated_reads:2	Strand:+
TTTTAAAAGAAGCAAGGCAGCAGGA
>Location:NODE_382453_length_1102_cov_120.509071	Coordinate:769	Reads:8	Hits:1	Allocated_reads:8	Strand:+
TTTTAAAAGAAGCAAGGCAGCAGGAA
>Location:NODE_382453_length_1102_cov_120.509071	Coordinate:769	Reads:3	Hits:1	Allocated_reads:3	Strand:+
TTTTAAAAGAAGCAAGGCAGCAGGAAA
>Location:NODE_382453_length_1102_cov_120.509071	Coordinate:769	Reads:1	Hits:1	Allocated_reads:1	Strand:+
TTTTAAAAGAAGCAAGGCAGCAGGAATT
>Location:NODE_382453_length_1102_cov_120.509071	Coordinate:769	Reads:2	Hits:1	Allocated_reads:2	Strand:+
TTTTAAAAGAAGCAAGGCAGCAGGAAAA
>Location:NODE_382453_length_1102_cov_120.509071	Coordinate:769	Reads:3	Hits:1	Allocated_reads:3	Strand:+
TTTTAAAAGAAGCAAGGCAGCAGGAAAAA
>Location:NODE_382453_length_1102_cov_120.509071	Coordinate:769	Reads:1	Hits:1	Allocated_reads:1	Strand:+
TTTTAAAAGAAGCAAGGCAGCAGGAAAAAG
>Location:NODE_382453_length_1102_cov_120.509071	Coordinate:769	Reads:2	Hits:1	Allocated_reads:2	Strand:+
TTTTAAAAGAAGCAAGGCAGCAGGAAAAAGG
>Location:NODE_382453_length_1102_cov_120.509071	Coordinate:769	Reads:1	Hits:1	Allocated_reads:1	Strand:+
TTTTAAAAGAAGCAAGGCAGCAGGAAAAAGGCAA
>Location:NODE_382453_length_1102_cov_120.509071	Coordinate:771	Reads:1	Hits:1	Allocated_reads:1	Strand:+
TTAAAAGAAGCAAGGCAGCAGGAAAAAGG
>Location:NODE_382453_length_1102_cov_120.509071	Coordinate:772	Reads:4	Hits:1	Allocated_reads:4	Strand:+
TAAAAGAAGCAAGGCAGCAGGAAAAAGG
>Location:NODE_382453_length_1102_cov_120.509071	Coordinate:772	Reads:2	Hits:1	Allocated_reads:2	Strand:+
TAAAAGAAGCAAGGCAGCAGGAAAAAGGC
>Location:NODE_382453_length_1102_cov_120.509071	Coordinate:773	Reads:1	Hits:1	Allocated_reads:1	Strand:+
AAAAGAAGCAAGGCAGCAGGAAAAAGGC
>Location:NODE_382453_length_1102_cov_120.509071	Coordinate:774	Reads:3	Hits:1	Allocated_reads:3	Strand:+
AAAGAAGCAAGGCAGCAGGAAAAAGGC
>Location:NODE_382453_length_1102_cov_120.509071	Coordinate:775	Reads:1	Hits:1	Allocated_reads:1	Strand:+
AAGAAGCAAGGCAGCAGGAAAAAGG
>Location:NODE_382453_length_1102_cov_120.509071	Coordinate:776	Reads:1	Hits:1	Allocated_reads:1	Strand:+
AGAAGCAAGGCAGCAGGAAAAAGG
>Location:NODE_382453_length_1102_cov_120.509071	Coordinate:776	Reads:1	Hits:1	Allocated_reads:1	Strand:+
AGAAGCAAGGCAGCAGGAAAAAGGCAAAAATG
>Location:NODE_382453_length_1102_cov_120.509071	Coordinate:776	Reads:1	Hits:1	Allocated_reads:1	Strand:-
TTTGCCTTTTTCCTGCTGCCTTGCTTCT
>Location:NODE_382453_length_1102_cov_120.509071	Coordinate:777	Reads:1	Hits:1	Allocated_reads:1	Strand:+
GAAGCAAGGCAGCAGGAAAAAGGC
>Location:NODE_382453_length_1102_cov_120.509071	Coordinate:777	Reads:1	Hits:1	Allocated_reads:1	Strand:+
GAAGCAAGGCAGCAGGAAAAAGGCAAAAA
>Location:NODE_382453_length_1102_cov_120.509071	Coordinate:777	Reads:1	Hits:1	Allocated_reads:1	Strand:-
TTTGCCTTTTTCCTGCTGCCTTGCTTC
>Location:NODE_382453_length_1102_cov_120.509071	Coordinate:779	Reads:1	Hits:1	Allocated_reads:1	Strand:-
CATTTTTGCCTTTTTCCTGCTGCCTTGCT
>Location:NODE_382453_length_1102_cov_120.509071	Coordinate:779	Reads:2	Hits:1	Allocated_reads:2	Strand:-
TTGCCTTTTTCCTGCTGCCTTGCT
>Location:NODE_382453_length_1102_cov_120.509071	Coordinate:779	Reads:2	Hits:1	Allocated_reads:2	Strand:-
TTTGCCTTTTTCCTGCTGCCTTGCT
>Location:NODE_382453_length_1102_cov_120.509071	Coordinate:783	Reads:1	Hits:1	Allocated_reads:1	Strand:-
ACATTTTTGCCTTTTTCCTGCTGCCT
>Location:NODE_382453_length_1102_cov_120.509071	Coordinate:783	Reads:3	Hits:1	Allocated_reads:3	Strand:-
CATTTTTGCCTTTTTCCTGCTGCCT
>Location:NODE_382453_length_1102_cov_120.509071	Coordinate:783	Reads:1	Hits:1	Allocated_reads:1	Strand:-
CGTGACATTTTTGCCTTTTTCCTGCTGCCT
>Location:NODE_382453_length_1102_cov_120.509071	Coordinate:783	Reads:1	Hits:1	Allocated_reads:1	Strand:-
GATTACGTGACATTTTTGCCTTTTTCCTGCTGCCT
>Location:NODE_382453_length_1102_cov_120.509071	Coordinate:783	Reads:1	Hits:1	Allocated_reads:1	Strand:-
TACGTGACATTTTTGCCTTTTTCCTGCTGCCT
>Location:NODE_382453_length_1102_cov_120.509071	Coordinate:784	Reads:1	Hits:1	Allocated_reads:1	Strand:-
CGTGACATTTTTGCCTTTTTCCTGCTGCC
>Location:NODE_382453_length_1102_cov_120.509071	Coordinate:784	Reads:2	Hits:1	Allocated_reads:2	Strand:-
TTACGTGACATTTTTGCCTTTTTCCTGCTGCC
>Location:NODE_382453_length_1102_cov_120.509071	Coordinate:785	Reads:2	Hits:1	Allocated_reads:2	Strand:-
TTACGTGACATTTTTGCCTTTTTCCTGCTGC
>Location:NODE_382453_length_1102_cov_120.509071	Coordinate:786	Reads:2	Hits:1	Allocated_reads:2	Strand:+
CAGCAGGAAAAAGGCAAAAATGTCATG
>Location:NODE_382453_length_1102_cov_120.509071	Coordinate:788	Reads:1	Hits:1	Allocated_reads:1	Strand:-
GATTACGTGACATTTTTGCCTTTTTCCTGC
>Location:NODE_382453_length_1102_cov_120.509071	Coordinate:788	Reads:3	Hits:1	Allocated_reads:3	Strand:-
TTACGTGACATTTTTGCCTTTTTCCTGC
>Location:NODE_382453_length_1102_cov_120.509071	Coordinate:790	Reads:1	Hits:1	Allocated_reads:1	Strand:-
TTACGTGACATTTTTGCCTTTTTCCT
>Location:NODE_382453_length_1102_cov_120.509071	Coordinate:791	Reads:1	Hits:1	Allocated_reads:1	Strand:-
AATGATTACGTGACATTTTTGCTTTTTTCC
>Location:NODE_382453_length_1102_cov_120.509071	Coordinate:791	Reads:1	Hits:1	Allocated_reads:1	Strand:-
TTACGTGACATTTTTGCCTTTTTCC
>Location:NODE_382453_length_1102_cov_120.509071	Coordinate:823	Reads:1	Hits:1	Allocated_reads:1	Strand:-
CTTTACGTGCTGCTTTAAAGGGCA
>Location:NODE_382453_length_1102_cov_120.509071	Coordinate:826	Reads:1	Hits:1	Allocated_reads:1	Strand:-
AAACCCTTTACGTGCTGCTTTAAAGG
>Location:NODE_382453_length_1102_cov_120.509071	Coordinate:826	Reads:1	Hits:1	Allocated_reads:1	Strand:-
ACCCTTTACGTGCTGCTTTAAAGG
>Location:NODE_382453_length_1102_cov_120.509071	Coordinate:827	Reads:1	Hits:1	Allocated_reads:1	Strand:-
AAACCCTTTACGTGCTGCTTTAAAG
>Location:NODE_382453_length_1102_cov_120.509071	Coordinate:828	Reads:2	Hits:1	Allocated_reads:2	Strand:-
AAACCCTTTACGTGCTGCTTTAAA
>Location:NODE_382453_length_1102_cov_120.509071	Coordinate:831	Reads:1	Hits:1	Allocated_reads:1	Strand:-
CTTTTTTAAAACCCTTTACGTGCTGCTTT
>Location:NODE_382453_length_1102_cov_120.509071	Coordinate:832	Reads:1	Hits:1	Allocated_reads:1	Strand:-
TTTTTTAAAACCCTTTACGTGCTGCTT
>Location:NODE_382453_length_1102_cov_120.509071	Coordinate:833	Reads:1	Hits:1	Allocated_reads:1	Strand:+
AGCAGCACGTAAAGGGTTTTAAAAAAGC
>Location:NODE_382453_length_1102_cov_120.509071	Coordinate:833	Reads:1	Hits:1	Allocated_reads:1	Strand:-
TTTTTTAAAACCCTTTACGTGCTGCT
>Location:NODE_382453_length_1102_cov_120.509071	Coordinate:834	Reads:1	Hits:1	Allocated_reads:1	Strand:+
GCAGCACGTAAAGGGTTTTAAAAAAGC
>Location:NODE_382453_length_1102_cov_120.509071	Coordinate:834	Reads:6	Hits:1	Allocated_reads:6	Strand:+
GCAGCACGTAAAGGGTTTTAAAAAAGCTTT
>Location:NODE_382453_length_1102_cov_120.509071	Coordinate:835	Reads:1	Hits:1	Allocated_reads:1	Strand:+
CAGCACGTAAAGGGTTTTAAAAAAGCT
>Location:NODE_382453_length_1102_cov_120.509071	Coordinate:835	Reads:3	Hits:1	Allocated_reads:3	Strand:+
CAGCACGTAAAGGGTTTTAAAAAAGCTTT
>Location:NODE_382453_length_1102_cov_120.509071	Coordinate:836	Reads:1	Hits:1	Allocated_reads:1	Strand:+
AGCACGTAAAGGGTTTTAAAAAAGCT
>Location:NODE_382453_length_1102_cov_120.509071	Coordinate:836	Reads:8	Hits:1	Allocated_reads:8	Strand:+
AGCACGTAAAGGGTTTTAAAAAAGCTTT
>Location:NODE_382453_length_1102_cov_120.509071	Coordinate:837	Reads:1	Hits:1	Allocated_reads:1	Strand:+
GCACGTAAAGGGTTTTAAAAAAGCCTT
>Location:NODE_382453_length_1102_cov_120.509071	Coordinate:837	Reads:10	Hits:1	Allocated_reads:10	Strand:+
GCACGTAAAGGGTTTTAAAAAAGCTTT
>Location:NODE_382453_length_1102_cov_120.509071	Coordinate:837	Reads:1	Hits:1	Allocated_reads:1	Strand:+
GCACGTAAAGGGTTTTAAAAAAGCTTTT
>Location:NODE_382453_length_1102_cov_120.509071	Coordinate:838	Reads:1	Hits:1	Allocated_reads:1	Strand:-
TAAAAGCTTTTTTAAAACCCTTTACGTG
>Location:NODE_382453_length_1102_cov_120.509071	Coordinate:844	Reads:1	Hits:1	Allocated_reads:1	Strand:+
AAGGGTTTTAAAAAAGCTTTTAACACTGCT
>Location:NODE_382453_length_1102_cov_120.509071	Coordinate:846	Reads:1	Hits:1	Allocated_reads:1	Strand:-
CAGCAGTGTTAAAAGCTTTTTTAAAACCC
>Location:NODE_382453_length_1102_cov_120.509071	Coordinate:848	Reads:1	Hits:1	Allocated_reads:1	Strand:-
TCAGCAGTGTTAAAAGCTTTTTTAAAAC
>Location:NODE_382453_length_1102_cov_120.509071	Coordinate:856	Reads:1	Hits:4	Allocated_reads:0.25	Strand:+
AAAGCTTTTAACACTGCTGAAAAAAACCT
>Location:NODE_382453_length_1102_cov_120.509071	Coordinate:857	Reads:5	Hits:4	Allocated_reads:1.25	Strand:+
AAGCTTTTAACACTGCTGAAAAAAACCT
>Location:NODE_382453_length_1102_cov_120.509071	Coordinate:857	Reads:1	Hits:4	Allocated_reads:0.25	Strand:+
AAGCTTTTAACACTGCTGAAAAAAAACCT
>Location:NODE_382453_length_1102_cov_120.509071	Coordinate:858	Reads:3	Hits:4	Allocated_reads:0.75	Strand:+
AGCTTTTAACACTGCTGAAAAAAACCT
>Location:NODE_382453_length_1102_cov_120.509071	Coordinate:859	Reads:2	Hits:4	Allocated_reads:0.5	Strand:+
GCTTTTAACACTGCTGAAAAAAACCT
>Location:NODE_382453_length_1102_cov_120.509071	Coordinate:859	Reads:1	Hits:1	Allocated_reads:1	Strand:-
TCCAGGTTTTTTTCAGCAGTGTTAAAAGC
>Location:NODE_382453_length_1102_cov_120.509071	Coordinate:859	Reads:2	Hits:1	Allocated_reads:2	Strand:-
TTCCAGGTTTTTTTCAGCAGTGTTAAAAGC
>Location:NODE_382453_length_1102_cov_120.509071	Coordinate:860	Reads:1	Hits:4	Allocated_reads:0.25	Strand:+
CTTTTAACACTGCTGAAAAAAACCT
>Location:NODE_382453_length_1102_cov_120.509071	Coordinate:860	Reads:1	Hits:1	Allocated_reads:1	Strand:-
TTCCAGGTTTTTTTCAGCAGTGTTAAAAA
>Location:NODE_382453_length_1102_cov_120.509071	Coordinate:861	Reads:1	Hits:1	Allocated_reads:1	Strand:-
TTCCAGGTTTTTTTCAGCAGTGTTAAAA
>Location:NODE_382453_length_1102_cov_120.509071	Coordinate:861	Reads:1	Hits:1	Allocated_reads:1	Strand:-
TTTCCAGGTTTTTTTCAGCAGTGTTAAAA
>Location:NODE_382453_length_1102_cov_120.509071	Coordinate:861	Reads:4	Hits:4	Allocated_reads:1	Strand:+
TTTTAACACTGCTGAAAAAAACCT
>Location:NODE_382453_length_1102_cov_120.509071	Coordinate:861	Reads:1	Hits:4	Allocated_reads:0.25	Strand:+
TTTTAACACTGCTGAAAAAAAACCT
>Location:NODE_382453_length_1102_cov_120.509071	Coordinate:861	Reads:3	Hits:4	Allocated_reads:0.75	Strand:+
TTTTAACACTGCTGAAAAAAACCTG
>Location:NODE_382453_length_1102_cov_120.509071	Coordinate:861	Reads:1	Hits:4	Allocated_reads:0.25	Strand:+
TTTTAACACTGCTGAAAAAAACCTGG
>Location:NODE_382453_length_1102_cov_120.509071	Coordinate:861	Reads:2	Hits:1	Allocated_reads:2	Strand:+
TTTTAACACTGCTGAAAAAAACCTGGAA
>Location:NODE_382453_length_1102_cov_120.509071	Coordinate:861	Reads:1	Hits:1	Allocated_reads:1	Strand:+
TTTTAACACTGCTGAAAAAAACCTGGAAA
>Location:NODE_382453_length_1102_cov_120.509071	Coordinate:862	Reads:1	Hits:4	Allocated_reads:0.25	Strand:+
TTTAACACTGCTGAAAAAAACCTG
>Location:NODE_382453_length_1102_cov_120.509071	Coordinate:862	Reads:1	Hits:1	Allocated_reads:1	Strand:+
TTTAACACTGCTGAAAAAAACCTGGAAA
>Location:NODE_382453_length_1102_cov_120.509071	Coordinate:862	Reads:1	Hits:1	Allocated_reads:1	Strand:+
TTTAACACTGCTGAAAAAAACCTGGAAAT
>Location:NODE_382453_length_1102_cov_120.509071	Coordinate:863	Reads:3	Hits:4	Allocated_reads:0.75	Strand:+
TTAACACTGCTGAAAAAAACCTGG
>Location:NODE_382453_length_1102_cov_120.509071	Coordinate:863	Reads:1	Hits:1	Allocated_reads:1	Strand:+
TTAACACTGCTGAAAAAAACCTGGAA
>Location:NODE_382453_length_1102_cov_120.509071	Coordinate:863	Reads:2	Hits:1	Allocated_reads:2	Strand:+
TTAACACTGCTGAAAAAAACCTGGAAA
>Location:NODE_382453_length_1102_cov_120.509071	Coordinate:863	Reads:5	Hits:1	Allocated_reads:5	Strand:+
TTAACACTGCTGAAAAAAACCTGGAAAT
>Location:NODE_382453_length_1102_cov_120.509071	Coordinate:863	Reads:4	Hits:1	Allocated_reads:4	Strand:+
TTAACACTGCTGAAAAAAACCTGGAAATT
>Location:NODE_382453_length_1102_cov_120.509071	Coordinate:863	Reads:1	Hits:1	Allocated_reads:1	Strand:+
TTAACACTGCTGAAAAAAACCTGGAAATTT
>Location:NODE_382453_length_1102_cov_120.509071	Coordinate:863	Reads:2	Hits:1	Allocated_reads:2	Strand:+
TTAACACTGCTGAAAAAAACCTGGAAATTTT
>Location:NODE_382453_length_1102_cov_120.509071	Coordinate:864	Reads:6	Hits:1	Allocated_reads:6	Strand:+
TAACACTGCTGAAAAAAACCTGGA
>Location:NODE_382453_length_1102_cov_120.509071	Coordinate:864	Reads:7	Hits:1	Allocated_reads:7	Strand:+
TAACACTGCTGAAAAAAACCTGGAA
>Location:NODE_382453_length_1102_cov_120.509071	Coordinate:864	Reads:4	Hits:1	Allocated_reads:4	Strand:+
TAACACTGCTGAAAAAAACCTGGAAA
>Location:NODE_382453_length_1102_cov_120.509071	Coordinate:864	Reads:6	Hits:1	Allocated_reads:6	Strand:+
TAACACTGCTGAAAAAAACCTGGAAAT
>Location:NODE_382453_length_1102_cov_120.509071	Coordinate:864	Reads:26	Hits:1	Allocated_reads:26	Strand:+
TAACACTGCTGAAAAAAACCTGGAAATT
>Location:NODE_382453_length_1102_cov_120.509071	Coordinate:864	Reads:5	Hits:1	Allocated_reads:5	Strand:+
TAACACTGCTGAAAAAAACCTGGAAATTT
>Location:NODE_382453_length_1102_cov_120.509071	Coordinate:864	Reads:9	Hits:1	Allocated_reads:9	Strand:+
TAACACTGCTGAAAAAAACCTGGAAATTTT
>Location:NODE_382453_length_1102_cov_120.509071	Coordinate:864	Reads:1	Hits:1	Allocated_reads:1	Strand:+
TAACACTGCTGAAAAAAACCTGGAAATTTTGGAC
>Location:NODE_382453_length_1102_cov_120.509071	Coordinate:865	Reads:1	Hits:1	Allocated_reads:1	Strand:+
AACACTGCTGAAAAAAACCTGGAAATT
>Location:NODE_382453_length_1102_cov_120.509071	Coordinate:865	Reads:3	Hits:1	Allocated_reads:3	Strand:+
AACACTGCTGAAAAAAACCTGGAAATTTT
>Location:NODE_382453_length_1102_cov_120.509071	Coordinate:865	Reads:1	Hits:1	Allocated_reads:1	Strand:+
AACACTGCTGAAAAAAACCTGGAAATTTTG
>Location:NODE_382453_length_1102_cov_120.509071	Coordinate:865	Reads:1	Hits:1	Allocated_reads:1	Strand:+
AACACTGCTGAAAAAAACCTGGAAATTTTGT
>Location:NODE_382453_length_1102_cov_120.509071	Coordinate:865	Reads:4	Hits:1	Allocated_reads:4	Strand:-
TTCCAGGTTTTTTTCAGCAGTGTT
>Location:NODE_382453_length_1102_cov_120.509071	Coordinate:865	Reads:4	Hits:1	Allocated_reads:4	Strand:-
TTTCCAGGTTTTTTTCAGCAGTGTT
>Location:NODE_382453_length_1102_cov_120.509071	Coordinate:866	Reads:1	Hits:1	Allocated_reads:1	Strand:+
ACACTGCTGAAAAAAACCTGGAAATTTT
>Location:NODE_382453_length_1102_cov_120.509071	Coordinate:866	Reads:3	Hits:1	Allocated_reads:3	Strand:-
TTTCCAGGTTTTTTTCAGCAGTGT
>Location:NODE_382453_length_1102_cov_120.509071	Coordinate:867	Reads:1	Hits:1	Allocated_reads:1	Strand:+
CACTGCTGAAAAAAACCTGGAAATTT
>Location:NODE_382453_length_1102_cov_120.509071	Coordinate:867	Reads:1	Hits:1	Allocated_reads:1	Strand:+
CACTGCTGAAAAAAACCTGGAAATTTTG
>Location:NODE_382453_length_1102_cov_120.509071	Coordinate:867	Reads:1	Hits:1	Allocated_reads:1	Strand:+
CACTGCTGAAAAAAACCTGGAAATTTTGGACT
>Location:NODE_382453_length_1102_cov_120.509071	Coordinate:868	Reads:1	Hits:1	Allocated_reads:1	Strand:+
ACTGCTGAAAAAAACCTGGAAATTT
>Location:NODE_382453_length_1102_cov_120.509071	Coordinate:870	Reads:2	Hits:1	Allocated_reads:2	Strand:+
TGCTGAAAAAAACCTGGAAATTTTGGA
>Location:NODE_382453_length_1102_cov_120.509071	Coordinate:870	Reads:6	Hits:1	Allocated_reads:6	Strand:+
TGCTGAAAAAAACCTGGAAATTTTGGAC
>Location:NODE_382453_length_1102_cov_120.509071	Coordinate:870	Reads:9	Hits:1	Allocated_reads:9	Strand:+
TGCTGAAAAAAACCTGGAAATTTTGGACT
>Location:NODE_382453_length_1102_cov_120.509071	Coordinate:870	Reads:2	Hits:1	Allocated_reads:2	Strand:+
TGCTGAAAAAAACCTGGAAATTTTGGACTG
>Location:NODE_382453_length_1102_cov_120.509071	Coordinate:870	Reads:4	Hits:1	Allocated_reads:4	Strand:+
TGCTGAAAAAAACCTGGAAATTTTGGACTGT
>Location:NODE_382453_length_1102_cov_120.509071	Coordinate:870	Reads:1	Hits:1	Allocated_reads:1	Strand:+
TGCTGAAAAAAACCTGGAAATTTTGGACTGTT
>Location:NODE_382453_length_1102_cov_120.509071	Coordinate:871	Reads:1	Hits:1	Allocated_reads:1	Strand:-
CAGTCCAAAATTTCCAGGTTTTTTTCAGC
>Location:NODE_382453_length_1102_cov_120.509071	Coordinate:871	Reads:1	Hits:4	Allocated_reads:0.25	Strand:+
GCTGAAAAAAACCTGGAAATTTTGGACT
>Location:NODE_382453_length_1102_cov_120.509071	Coordinate:871	Reads:2	Hits:1	Allocated_reads:2	Strand:+
GCTGAAAAAAACCTGGAAATTTTGGACTGT
>Location:NODE_382453_length_1102_cov_120.509071	Coordinate:873	Reads:2	Hits:1	Allocated_reads:2	Strand:+
TGAAAAAAACCTGGAAATTTTGGACTGT
>Location:NODE_382453_length_1102_cov_120.509071	Coordinate:873	Reads:2	Hits:1	Allocated_reads:2	Strand:+
TGAAAAAAACCTGGAAATTTTGGACTGTT
>Location:NODE_382453_length_1102_cov_120.509071	Coordinate:873	Reads:1	Hits:1	Allocated_reads:1	Strand:+
TGAAAAAAACCTGGAAATTTTGGACTGTTC
>Location:NODE_382453_length_1102_cov_120.509071	Coordinate:873	Reads:1	Hits:1	Allocated_reads:1	Strand:+
TGAAAAAAACCTGGAAATTTTGGACTGTTCT
>Location:NODE_382453_length_1102_cov_120.509071	Coordinate:874	Reads:1	Hits:1	Allocated_reads:1	Strand:-
CAGTCCAAAATTTCCAGGTTTTTTTC
>Location:NODE_382453_length_1102_cov_120.509071	Coordinate:874	Reads:2	Hits:1	Allocated_reads:2	Strand:+
GAAAAAAACCTGGAAATTTTGGACTGT
>Location:NODE_382453_length_1102_cov_120.509071	Coordinate:874	Reads:2	Hits:1	Allocated_reads:2	Strand:+
GAAAAAAACCTGGAAATTTTGGACTGTTCT
>Location:NODE_382453_length_1102_cov_120.509071	Coordinate:875	Reads:2	Hits:5	Allocated_reads:0.4	Strand:+
AAAAAAACCTGGAAATTTTGGACT
>Location:NODE_382453_length_1102_cov_120.509071	Coordinate:876	Reads:1	Hits:1	Allocated_reads:1	Strand:+
AAAAAACCTGGAAATTTTGGACTGTTC
>Location:NODE_382453_length_1102_cov_120.509071	Coordinate:876	Reads:1	Hits:1	Allocated_reads:1	Strand:+
AAAAAACCTGGAAATTTTGGACTGTTCT
>Location:NODE_382453_length_1102_cov_120.509071	Coordinate:877	Reads:2	Hits:1	Allocated_reads:2	Strand:+
AAAAACCTGGAAATTTTGGACTGTT
>Location:NODE_382453_length_1102_cov_120.509071	Coordinate:877	Reads:2	Hits:1	Allocated_reads:2	Strand:+
AAAAACCTGGAAATTTTGGACTGTTC
>Location:NODE_382453_length_1102_cov_120.509071	Coordinate:877	Reads:8	Hits:1	Allocated_reads:8	Strand:+
AAAAACCTGGAAATTTTGGACTGTTCT
>Location:NODE_382453_length_1102_cov_120.509071	Coordinate:877	Reads:1	Hits:1	Allocated_reads:1	Strand:+
AAAAACCTGGAAATTTTGGACTGTTCTG
>Location:NODE_382453_length_1102_cov_120.509071	Coordinate:877	Reads:3	Hits:1	Allocated_reads:3	Strand:+
AAAAACCTGGAAATTTTGGACTGTTCTGGA
>Location:NODE_382453_length_1102_cov_120.509071	Coordinate:877	Reads:1	Hits:1	Allocated_reads:1	Strand:+
AAAAACCTGGAAATTTTGGACTGTTCTGGAG
>Location:NODE_382453_length_1102_cov_120.509071	Coordinate:877	Reads:1	Hits:1	Allocated_reads:1	Strand:+
AAAAACCTGGAAATTTTGGACTGTTCTGGAGG
>Location:NODE_382453_length_1102_cov_120.509071	Coordinate:877	Reads:2	Hits:1	Allocated_reads:2	Strand:+
AAAAACCTGGAAATTTTGGACTGTTCTGGAGGACT
>Location:NODE_382453_length_1102_cov_120.509071	Coordinate:878	Reads:13	Hits:1	Allocated_reads:13	Strand:+
AAAACCTGGAAATTTTGGACTGTTC
>Location:NODE_382453_length_1102_cov_120.509071	Coordinate:878	Reads:6	Hits:1	Allocated_reads:6	Strand:+
AAAACCTGGAAATTTTGGACTGTTCT
>Location:NODE_382453_length_1102_cov_120.509071	Coordinate:878	Reads:2	Hits:1	Allocated_reads:2	Strand:+
AAAACCTGGAAATTTTGGACTGTTCTG
>Location:NODE_382453_length_1102_cov_120.509071	Coordinate:878	Reads:6	Hits:1	Allocated_reads:6	Strand:+
AAAACCTGGAAATTTTGGACTGTTCTGG
>Location:NODE_382453_length_1102_cov_120.509071	Coordinate:878	Reads:7	Hits:1	Allocated_reads:7	Strand:+
AAAACCTGGAAATTTTGGACTGTTCTGGA
>Location:NODE_382453_length_1102_cov_120.509071	Coordinate:878	Reads:1	Hits:1	Allocated_reads:1	Strand:+
AAAACCTGGAAATTTTGGACTGTTCTGGAA
>Location:NODE_382453_length_1102_cov_120.509071	Coordinate:878	Reads:1	Hits:1	Allocated_reads:1	Strand:+
AAAACCTGGAAATTTTGGACTGTTCTGGAG
>Location:NODE_382453_length_1102_cov_120.509071	Coordinate:878	Reads:1	Hits:1	Allocated_reads:1	Strand:+
AAAACCTGGAAATTTTGGACTGTTCTGGAGT
>Location:NODE_382453_length_1102_cov_120.509071	Coordinate:878	Reads:1	Hits:1	Allocated_reads:1	Strand:+
AAAACCTGGAAATTTTGGACTGTTCTGGAGGACT
>Location:NODE_382453_length_1102_cov_120.509071	Coordinate:879	Reads:1	Hits:1	Allocated_reads:1	Strand:+
AAACCTGGAAATTTTGGACTGTTA
>Location:NODE_382453_length_1102_cov_120.509071	Coordinate:879	Reads:33	Hits:1	Allocated_reads:33	Strand:+
AAACCTGGAAATTTTGGACTGTTC
>Location:NODE_382453_length_1102_cov_120.509071	Coordinate:879	Reads:32	Hits:1	Allocated_reads:32	Strand:+
AAACCTGGAAATTTTGGACTGTTCT
>Location:NODE_382453_length_1102_cov_120.509071	Coordinate:879	Reads:1	Hits:1	Allocated_reads:1	Strand:+
AAACCTGGAAATTTTGGACTGTTCTA
>Location:NODE_382453_length_1102_cov_120.509071	Coordinate:879	Reads:1	Hits:1	Allocated_reads:1	Strand:+
AAACCTGGAAATTTTGGACTGTTCTT
>Location:NODE_382453_length_1102_cov_120.509071	Coordinate:879	Reads:13	Hits:1	Allocated_reads:13	Strand:+
AAACCTGGAAATTTTGGACTGTTCTG
>Location:NODE_382453_length_1102_cov_120.509071	Coordinate:879	Reads:1	Hits:1	Allocated_reads:1	Strand:+
AAACCTGGAAATTTTGGACTGTTCCTA
>Location:NODE_382453_length_1102_cov_120.509071	Coordinate:879	Reads:3	Hits:1	Allocated_reads:3	Strand:+
AAACCTGGAAATTTTGGACTGTTCTGT
>Location:NODE_382453_length_1102_cov_120.509071	Coordinate:879	Reads:61	Hits:1	Allocated_reads:61	Strand:+
AAACCTGGAAATTTTGGACTGTTCTGG
>Location:NODE_382453_length_1102_cov_120.509071	Coordinate:879	Reads:40	Hits:1	Allocated_reads:40	Strand:+
AAACCTGGAAATTTTGGACTGTTCTGGA
>Location:NODE_382453_length_1102_cov_120.509071	Coordinate:879	Reads:14	Hits:1	Allocated_reads:14	Strand:+
AAACCTGGAAATTTTGGACTGTTCTGGAG
>Location:NODE_382453_length_1102_cov_120.509071	Coordinate:879	Reads:1	Hits:1	Allocated_reads:1	Strand:+
AAACCTGGAAATTTTGGACTGTTCTGGTTC
>Location:NODE_382453_length_1102_cov_120.509071	Coordinate:879	Reads:12	Hits:1	Allocated_reads:12	Strand:+
AAACCTGGAAATTTTGGACTGTTCTGGAGT
>Location:NODE_382453_length_1102_cov_120.509071	Coordinate:879	Reads:3	Hits:1	Allocated_reads:3	Strand:+
AAACCTGGAAATTTTGGACTGTTCTGGAGG
>Location:NODE_382453_length_1102_cov_120.509071	Coordinate:879	Reads:1	Hits:1	Allocated_reads:1	Strand:+
AAACCTGGAAATTTTGGACTGTTCTGGATTT
>Location:NODE_382453_length_1102_cov_120.509071	Coordinate:879	Reads:8	Hits:1	Allocated_reads:8	Strand:+
AAACCTGGAAATTTTGGACTGTTCTGGAGGA
>Location:NODE_382453_length_1102_cov_120.509071	Coordinate:879	Reads:1	Hits:1	Allocated_reads:1	Strand:+
AAACCTGGAAATTTTGGACTGTTCTGGTGGAC
>Location:NODE_382453_length_1102_cov_120.509071	Coordinate:879	Reads:9	Hits:1	Allocated_reads:9	Strand:+
AAACCTGGAAATTTTGGACTGTTCTGGAGGAC
>Location:NODE_382453_length_1102_cov_120.509071	Coordinate:879	Reads:7	Hits:1	Allocated_reads:7	Strand:+
AAACCTGGAAATTTTGGACTGTTCTGGAGGACT
>Location:NODE_382453_length_1102_cov_120.509071	Coordinate:879	Reads:2	Hits:1	Allocated_reads:2	Strand:+
AAACCTGGAAATTTTGGACTGTTCTGGAGGACTGG
>Location:NODE_382453_length_1102_cov_120.509071	Coordinate:879	Reads:2	Hits:1	Allocated_reads:2	Strand:+
AAACCTGGAAATTTTGGACTGTTCTGGAGGACTGT
>Location:NODE_382453_length_1102_cov_120.509071	Coordinate:879	Reads:1	Hits:1	Allocated_reads:1	Strand:-
CAGAACAGTCCAAAATTTCCAGGTTT
>Location:NODE_382453_length_1102_cov_120.509071	Coordinate:880	Reads:11	Hits:1	Allocated_reads:11	Strand:+
AACCTGGAAATTTTGGACTGTTCT
>Location:NODE_382453_length_1102_cov_120.509071	Coordinate:880	Reads:10	Hits:1	Allocated_reads:10	Strand:+
AACCTGGAAATTTTGGACTGTTCTG
>Location:NODE_382453_length_1102_cov_120.509071	Coordinate:880	Reads:1	Hits:1	Allocated_reads:1	Strand:+
AACCTGGAAATTTTGGACTGTTCTGT
>Location:NODE_382453_length_1102_cov_120.509071	Coordinate:880	Reads:2	Hits:1	Allocated_reads:2	Strand:+
AACCTGGAAATTTTGGACTGTTCTGA
>Location:NODE_382453_length_1102_cov_120.509071	Coordinate:880	Reads:24	Hits:1	Allocated_reads:24	Strand:+
AACCTGGAAATTTTGGACTGTTCTGG
>Location:NODE_382453_length_1102_cov_120.509071	Coordinate:880	Reads:11	Hits:1	Allocated_reads:11	Strand:+
AACCTGGAAATTTTGGACTGTTCTGGA
>Location:NODE_382453_length_1102_cov_120.509071	Coordinate:880	Reads:1	Hits:1	Allocated_reads:1	Strand:+
AACCTGGAAATTTTGGACTGTTCTGGAA
>Location:NODE_382453_length_1102_cov_120.509071	Coordinate:880	Reads:11	Hits:1	Allocated_reads:11	Strand:+
AACCTGGAAATTTTGGACTGTTCTGGAG
>Location:NODE_382453_length_1102_cov_120.509071	Coordinate:880	Reads:1	Hits:1	Allocated_reads:1	Strand:+
AACCTGGAAATTTTGGACTGTTCTGGGCC
>Location:NODE_382453_length_1102_cov_120.509071	Coordinate:880	Reads:3	Hits:1	Allocated_reads:3	Strand:+
AACCTGGAAATTTTGGACTGTTCTGGAGG
>Location:NODE_382453_length_1102_cov_120.509071	Coordinate:880	Reads:7	Hits:1	Allocated_reads:7	Strand:+
AACCTGGAAATTTTGGACTGTTCTGGAGT
>Location:NODE_382453_length_1102_cov_120.509071	Coordinate:880	Reads:6	Hits:1	Allocated_reads:6	Strand:+
AACCTGGAAATTTTGGACTGTTCTGGAGGA
>Location:NODE_382453_length_1102_cov_120.509071	Coordinate:880	Reads:2	Hits:1	Allocated_reads:2	Strand:+
AACCTGGAAATTTTGGACTGTTCTGGAGGAC
>Location:NODE_382453_length_1102_cov_120.509071	Coordinate:880	Reads:4	Hits:1	Allocated_reads:4	Strand:+
AACCTGGAAATTTTGGACTGTTCTGGAGGACT
>Location:NODE_382453_length_1102_cov_120.509071	Coordinate:880	Reads:1	Hits:1	Allocated_reads:1	Strand:+
AACCTGGAAATTTTGGACTGTTCTGGAGGACTG
>Location:NODE_382453_length_1102_cov_120.509071	Coordinate:880	Reads:1	Hits:1	Allocated_reads:1	Strand:+
AACCTGGAAATTTTGGACTGTTCTGGAGGACTGG
>Location:NODE_382453_length_1102_cov_120.509071	Coordinate:880	Reads:1	Hits:1	Allocated_reads:1	Strand:+
AACCTGGAAATTTTGGACTGTTCTGGAGGACTGT
>Location:NODE_382453_length_1102_cov_120.509071	Coordinate:881	Reads:1	Hits:1	Allocated_reads:1	Strand:+
ACCTGGAAATTTTGGACTGTTCTGG
>Location:NODE_382453_length_1102_cov_120.509071	Coordinate:881	Reads:1	Hits:1	Allocated_reads:1	Strand:+
ACCTGGAAATTTTGGACTGTTCTGGAGGA
>Location:NODE_382453_length_1102_cov_120.509071	Coordinate:881	Reads:6	Hits:1	Allocated_reads:6	Strand:+
ACCTGGAAATTTTGGACTGTTCTGGAGGACT
>Location:NODE_382453_length_1102_cov_120.509071	Coordinate:881	Reads:1	Hits:1	Allocated_reads:1	Strand:+
ACCTGGAAATTTTGGACTGTTCTGGAGGACTT
>Location:NODE_382453_length_1102_cov_120.509071	Coordinate:881	Reads:2	Hits:1	Allocated_reads:2	Strand:+
ACCTGGAAATTTTGGACTGTTCTGGAGGACTGT
>Location:NODE_382453_length_1102_cov_120.509071	Coordinate:882	Reads:2	Hits:1	Allocated_reads:2	Strand:+
CCTGGAAATTTTGGACTGTTCTGGAGGACT
>Location:NODE_382453_length_1102_cov_120.509071	Coordinate:883	Reads:1	Hits:1	Allocated_reads:1	Strand:+
CTGGAAATTTTGGACTGTTCTGGA
>Location:NODE_382453_length_1102_cov_120.509071	Coordinate:883	Reads:1	Hits:1	Allocated_reads:1	Strand:+
CTGGAAATTTTGGACTGTTCTGGAGGA
>Location:NODE_382453_length_1102_cov_120.509071	Coordinate:883	Reads:1	Hits:1	Allocated_reads:1	Strand:+
CTGGAAATTTTGGACTGTTCTGGAGGACT
>Location:NODE_382453_length_1102_cov_120.509071	Coordinate:884	Reads:1	Hits:1	Allocated_reads:1	Strand:-
CCAGTCCTCCAGAACAGTCCAAAATTTTTT
>Location:NODE_382453_length_1102_cov_120.509071	Coordinate:884	Reads:1	Hits:1	Allocated_reads:1	Strand:+
TGGAAATTTTGGACTGTTCTGGAGGACT
>Location:NODE_382453_length_1102_cov_120.509071	Coordinate:884	Reads:3	Hits:1	Allocated_reads:3	Strand:+
TGGAAATTTTGGACTGTTCTGGAGGACTGG
>Location:NODE_382453_length_1102_cov_120.509071	Coordinate:885	Reads:1	Hits:1	Allocated_reads:1	Strand:-
TCCTCCAGAACAGTCCAAAATTTCC
>Location:NODE_382453_length_1102_cov_120.509071	Coordinate:886	Reads:1	Hits:1	Allocated_reads:1	Strand:+
GAAATTTTGGACTGTTCTGGAGGACT
>Location:NODE_382453_length_1102_cov_120.509071	Coordinate:887	Reads:1	Hits:1	Allocated_reads:1	Strand:-
CCCCAGTCCTCCAGAACAGTCCAAAATTT
>Location:NODE_382453_length_1102_cov_120.509071	Coordinate:888	Reads:1	Hits:1	Allocated_reads:1	Strand:+
AATTTTGGACTGTTCTGGAGGACT
>Location:NODE_382453_length_1102_cov_120.509071	Coordinate:888	Reads:1	Hits:1	Allocated_reads:1	Strand:+
AATTTTGGACTGTTCTGGAGGACTGG
>Location:NODE_382453_length_1102_cov_120.509071	Coordinate:888	Reads:1	Hits:1	Allocated_reads:1	Strand:+
AATTTTGGACTGTTCTGGAGGACTGGG
>Location:NODE_382453_length_1102_cov_120.509071	Coordinate:888	Reads:1	Hits:1	Allocated_reads:1	Strand:+
AATTTTGGACTGTTCTGGAGGACTGGGG
>Location:NODE_382453_length_1102_cov_120.509071	Coordinate:889	Reads:1	Hits:1	Allocated_reads:1	Strand:+
ATTTTGGACTGTTCTGGAGGACTGGGGA
>Location:NODE_382453_length_1102_cov_120.509071	Coordinate:889	Reads:1	Hits:1	Allocated_reads:1	Strand:-
TTCGGGCTCCCCAGTCCTCCAGAAAAGTCCAAAAT
>Location:NODE_382453_length_1102_cov_120.509071	Coordinate:890	Reads:5	Hits:1	Allocated_reads:5	Strand:+
TTTTGGACTGTTCTGGAGGACTGG
>Location:NODE_382453_length_1102_cov_120.509071	Coordinate:890	Reads:13	Hits:1	Allocated_reads:13	Strand:+
TTTTGGACTGTTCTGGAGGACTGGG
>Location:NODE_382453_length_1102_cov_120.509071	Coordinate:890	Reads:15	Hits:1	Allocated_reads:15	Strand:+
TTTTGGACTGTTCTGGAGGACTGGGG
>Location:NODE_382453_length_1102_cov_120.509071	Coordinate:890	Reads:2	Hits:1	Allocated_reads:2	Strand:+
TTTTGGACTGTTCTGGAGGACTGGGT
>Location:NODE_382453_length_1102_cov_120.509071	Coordinate:890	Reads:1	Hits:1	Allocated_reads:1	Strand:+
TTTTGGACTGTTCTGGAGGACTGTGGA
>Location:NODE_382453_length_1102_cov_120.509071	Coordinate:890	Reads:5	Hits:1	Allocated_reads:5	Strand:+
TTTTGGACTGTTCTGGAGGACTGGGGA
>Location:NODE_382453_length_1102_cov_120.509071	Coordinate:890	Reads:2	Hits:1	Allocated_reads:2	Strand:+
TTTTGGACTGTTCTGGAGGACTGGGGAG
>Location:NODE_382453_length_1102_cov_120.509071	Coordinate:890	Reads:2	Hits:1	Allocated_reads:2	Strand:+
TTTTGGACTGTTCTGGAGGACTGGGGAGC
>Location:NODE_382453_length_1102_cov_120.509071	Coordinate:890	Reads:4	Hits:1	Allocated_reads:4	Strand:+
TTTTGGACTGTTCTGGAGGACTGGGGAGCC
>Location:NODE_382453_length_1102_cov_120.509071	Coordinate:890	Reads:1	Hits:1	Allocated_reads:1	Strand:+
TTTTGGACTGTTCTGGAGGACTGGGGAGCCC
>Location:NODE_382453_length_1102_cov_120.509071	Coordinate:890	Reads:1	Hits:1	Allocated_reads:1	Strand:+
TTTTGGACTGTTCTGGAGGACTGGGGAGCCT
>Location:NODE_382453_length_1102_cov_120.509071	Coordinate:890	Reads:2	Hits:1	Allocated_reads:2	Strand:+
TTTTGGACTGTTCTGGAGGACTGGGGAGCCCT
>Location:NODE_382453_length_1102_cov_120.509071	Coordinate:890	Reads:1	Hits:1	Allocated_reads:1	Strand:+
TTTTGGACTGTTCTGGAGGACTGGGGAGCCCGT
>Location:NODE_382453_length_1102_cov_120.509071	Coordinate:891	Reads:8	Hits:1	Allocated_reads:8	Strand:+
TTTGGACTGTTCTGGAGGACTGGGG
>Location:NODE_382453_length_1102_cov_120.509071	Coordinate:891	Reads:1	Hits:1	Allocated_reads:1	Strand:+
TTTGGACTGTTCTGGAGGACTGGGGT
>Location:NODE_382453_length_1102_cov_120.509071	Coordinate:891	Reads:3	Hits:1	Allocated_reads:3	Strand:+
TTTGGACTGTTCTGGAGGACTGGGGA
>Location:NODE_382453_length_1102_cov_120.509071	Coordinate:891	Reads:1	Hits:1	Allocated_reads:1	Strand:+
TTTGGACTGTTCTGGAGGACTGGGGAGT
>Location:NODE_382453_length_1102_cov_120.509071	Coordinate:891	Reads:2	Hits:1	Allocated_reads:2	Strand:+
TTTGGACTGTTCTGGAGGACTGGGGAGC
>Location:NODE_382453_length_1102_cov_120.509071	Coordinate:891	Reads:4	Hits:1	Allocated_reads:4	Strand:+
TTTGGACTGTTCTGGAGGACTGGGGAGCC
>Location:NODE_382453_length_1102_cov_120.509071	Coordinate:891	Reads:2	Hits:1	Allocated_reads:2	Strand:+
TTTGGACTGTTCTGGAGGACTGGGGAGCCC
>Location:NODE_382453_length_1102_cov_120.509071	Coordinate:891	Reads:2	Hits:1	Allocated_reads:2	Strand:+
TTTGGACTGTTCTGGAGGACTGGGGAGCCT
>Location:NODE_382453_length_1102_cov_120.509071	Coordinate:891	Reads:1	Hits:1	Allocated_reads:1	Strand:+
TTTGGACTGTTCTGGAGGACTGGGGAGCCCG
>Location:NODE_382453_length_1102_cov_120.509071	Coordinate:891	Reads:1	Hits:1	Allocated_reads:1	Strand:+
TTTGGACTGTTCTGGAGGACTGGGGAGCCCGT
>Location:NODE_382453_length_1102_cov_120.509071	Coordinate:892	Reads:2	Hits:1	Allocated_reads:2	Strand:+
TTGGACTGTTCTGGAGGACTGGGG
>Location:NODE_382453_length_1102_cov_120.509071	Coordinate:892	Reads:4	Hits:1	Allocated_reads:4	Strand:+
TTGGACTGTTCTGGAGGACTGGGGAG
>Location:NODE_382453_length_1102_cov_120.509071	Coordinate:892	Reads:5	Hits:1	Allocated_reads:5	Strand:+
TTGGACTGTTCTGGAGGACTGGGGAGC
>Location:NODE_382453_length_1102_cov_120.509071	Coordinate:892	Reads:9	Hits:1	Allocated_reads:9	Strand:+
TTGGACTGTTCTGGAGGACTGGGGAGCC
>Location:NODE_382453_length_1102_cov_120.509071	Coordinate:892	Reads:10	Hits:1	Allocated_reads:10	Strand:+
TTGGACTGTTCTGGAGGACTGGGGAGCCC
>Location:NODE_382453_length_1102_cov_120.509071	Coordinate:892	Reads:3	Hits:1	Allocated_reads:3	Strand:+
TTGGACTGTTCTGGAGGACTGGGGAGCCT
>Location:NODE_382453_length_1102_cov_120.509071	Coordinate:892	Reads:1	Hits:1	Allocated_reads:1	Strand:+
TTGGACTGTTCTGGAGGACTGGGGAGCCCA
>Location:NODE_382453_length_1102_cov_120.509071	Coordinate:893	Reads:1	Hits:1	Allocated_reads:1	Strand:+
TGGACTGTTCTGGAGGACTGGGGAG
>Location:NODE_382453_length_1102_cov_120.509071	Coordinate:893	Reads:3	Hits:1	Allocated_reads:3	Strand:+
TGGACTGTTCTGGAGGACTGGGGAGC
>Location:NODE_382453_length_1102_cov_120.509071	Coordinate:893	Reads:5	Hits:1	Allocated_reads:5	Strand:+
TGGACTGTTCTGGAGGACTGGGGAGCC
>Location:NODE_382453_length_1102_cov_120.509071	Coordinate:893	Reads:1	Hits:1	Allocated_reads:1	Strand:+
TGGACTGTTCTGGAGGACTGGGGAGCCT
>Location:NODE_382453_length_1102_cov_120.509071	Coordinate:893	Reads:1	Hits:1	Allocated_reads:1	Strand:+
TGGACTGTTCTGGAGGACTTGGGAGCCC
>Location:NODE_382453_length_1102_cov_120.509071	Coordinate:893	Reads:6	Hits:1	Allocated_reads:6	Strand:+
TGGACTGTTCTGGAGGACTGGGGAGCCC
>Location:NODE_382453_length_1102_cov_120.509071	Coordinate:893	Reads:2	Hits:1	Allocated_reads:2	Strand:+
TGGACTGTTCTGGAGGACTGGGGAGCCCGA
>Location:NODE_382453_length_1102_cov_120.509071	Coordinate:893	Reads:1	Hits:1	Allocated_reads:1	Strand:+
TGGACTGTTCTGGAGGACTGGGGAGCCCGAA
>Location:NODE_382453_length_1102_cov_120.509071	Coordinate:893	Reads:1	Hits:1	Allocated_reads:1	Strand:+
TGGACTGTTCTGGAGGACTGGGGAGCCCGAAT
>Location:NODE_382453_length_1102_cov_120.509071	Coordinate:893	Reads:2	Hits:1	Allocated_reads:2	Strand:+
TGGACTGTTCTGGAGGACTGGGGAGCCCGAAA
>Location:NODE_382453_length_1102_cov_120.509071	Coordinate:893	Reads:1	Hits:1	Allocated_reads:1	Strand:-
TTCGGGCTCCCCAGTCCTCCAGAAAAGTCTT
>Location:NODE_382453_length_1102_cov_120.509071	Coordinate:894	Reads:1	Hits:1	Allocated_reads:1	Strand:+
GGACTGTTCTGGAGGACTGGGGAGCCC
>Location:NODE_382453_length_1102_cov_120.509071	Coordinate:894	Reads:1	Hits:1	Allocated_reads:1	Strand:-
GGCTCCCCAGTCCTCCAGAAAAGTCC
>Location:NODE_382453_length_1102_cov_120.509071	Coordinate:894	Reads:1	Hits:1	Allocated_reads:1	Strand:-
TCGGGCTCCCCAGTCCTCCAGAAAAGTCT
>Location:NODE_382453_length_1102_cov_120.509071	Coordinate:895	Reads:1	Hits:1	Allocated_reads:1	Strand:-
ATTCGGGCTCCCCAGTCCTCCAGAACAGTC
>Location:NODE_382453_length_1102_cov_120.509071	Coordinate:895	Reads:1	Hits:1	Allocated_reads:1	Strand:+
GACTGTTCTGGAGGACTGGGGAGA
>Location:NODE_382453_length_1102_cov_120.509071	Coordinate:895	Reads:2	Hits:1	Allocated_reads:2	Strand:+
GACTGTTCTGGAGGACTGGGGAGC
>Location:NODE_382453_length_1102_cov_120.509071	Coordinate:895	Reads:2	Hits:1	Allocated_reads:2	Strand:+
GACTGTTCTGGAGGACTGGGGAGCC
>Location:NODE_382453_length_1102_cov_120.509071	Coordinate:895	Reads:3	Hits:1	Allocated_reads:3	Strand:+
GACTGTTCTGGAGGACTGGGGAGCCC
>Location:NODE_382453_length_1102_cov_120.509071	Coordinate:895	Reads:1	Hits:1	Allocated_reads:1	Strand:+
GACTGTTCTGGAGGACTGGGGAGCCCT
>Location:NODE_382453_length_1102_cov_120.509071	Coordinate:895	Reads:2	Hits:1	Allocated_reads:2	Strand:+
GACTGTTCTGGAGGACTGGGGAGCCCGT
>Location:NODE_382453_length_1102_cov_120.509071	Coordinate:895	Reads:3	Hits:1	Allocated_reads:3	Strand:+
GACTGTTCTGGAGGACTGGGGAGCCCGA
>Location:NODE_382453_length_1102_cov_120.509071	Coordinate:895	Reads:2	Hits:1	Allocated_reads:2	Strand:+
GACTGTTCTGGAGGACTGGGGAGCCCGAA
>Location:NODE_382453_length_1102_cov_120.509071	Coordinate:895	Reads:2	Hits:1	Allocated_reads:2	Strand:+
GACTGTTCTGGAGGACTGGGGAGCCCGAAA
>Location:NODE_382453_length_1102_cov_120.509071	Coordinate:895	Reads:1	Hits:1	Allocated_reads:1	Strand:-
GGGCTCCCCAGTCCTCCAGAACAGTC
>Location:NODE_382453_length_1102_cov_120.509071	Coordinate:895	Reads:3	Hits:1	Allocated_reads:3	Strand:-
TTCGGGCTCCCCAGTCCTCCAGAACAGTC
>Location:NODE_382453_length_1102_cov_120.509071	Coordinate:895	Reads:4	Hits:1	Allocated_reads:4	Strand:-
TTCGGGCTCCCCAGTCCTCCAGAAAAGTC
>Location:NODE_382453_length_1102_cov_120.509071	Coordinate:896	Reads:1	Hits:1	Allocated_reads:1	Strand:-
TTCGGGCTCCCCAGTCCTCCAGAAAAGT
>Location:NODE_382453_length_1102_cov_120.509071	Coordinate:897	Reads:1	Hits:1	Allocated_reads:1	Strand:+
CTGTTCTGGAGGACTGGGGAGCCCGAG
>Location:NODE_382453_length_1102_cov_120.509071	Coordinate:897	Reads:1	Hits:1	Allocated_reads:1	Strand:-
TCGGGCTCCCCAGTCCTCCAGAACAG
>Location:NODE_382453_length_1102_cov_120.509071	Coordinate:897	Reads:1	Hits:1	Allocated_reads:1	Strand:-
TTCGGGCTCCCCAGTCCTCCAGAAAAA
>Location:NODE_382453_length_1102_cov_120.509071	Coordinate:898	Reads:1	Hits:1	Allocated_reads:1	Strand:-
TCGGGCTCCCCAGTCCTCCAGAAAA
>Location:NODE_382453_length_1102_cov_120.509071	Coordinate:898	Reads:3	Hits:1	Allocated_reads:3	Strand:+
TGTTCTGGAGGACTGGGGAGCCCGAA
>Location:NODE_382453_length_1102_cov_120.509071	Coordinate:898	Reads:1	Hits:1	Allocated_reads:1	Strand:+
TGTTCTGGAGGACTGGGGAGCCCGAAT
>Location:NODE_382453_length_1102_cov_120.509071	Coordinate:898	Reads:2	Hits:1	Allocated_reads:2	Strand:+
TGTTCTGGAGGACTGGGGAGCCCGAAA
>Location:NODE_382453_length_1102_cov_120.509071	Coordinate:898	Reads:6	Hits:1	Allocated_reads:6	Strand:+
TGTTCTGGAGGACTGGGGAGCCCGAATT
>Location:NODE_382453_length_1102_cov_120.509071	Coordinate:898	Reads:1	Hits:1	Allocated_reads:1	Strand:+
TGTTCTGGAGGACTGGGGAGCCCGAATTT
>Location:NODE_382453_length_1102_cov_120.509071	Coordinate:898	Reads:1	Hits:1	Allocated_reads:1	Strand:-
TTCGGGCTCCCCAGTCCTCCAGAACT
>Location:NODE_382453_length_1102_cov_120.509071	Coordinate:899	Reads:2	Hits:1	Allocated_reads:2	Strand:-
ATTCGGGCTCCCCAGTCCTCCAGAAC
>Location:NODE_382453_length_1102_cov_120.509071	Coordinate:899	Reads:1	Hits:1	Allocated_reads:1	Strand:+
GTTCTGGAGGACTGGGGAGCCCGAAT
>Location:NODE_382453_length_1102_cov_120.509071	Coordinate:899	Reads:1	Hits:1	Allocated_reads:1	Strand:+
GTTCTGGAGGACTGGGGAGCCCGAATTT
>Location:NODE_382453_length_1102_cov_120.509071	Coordinate:899	Reads:1	Hits:1	Allocated_reads:1	Strand:-
TTCGGGCTCCCCAGTCCTCCAGAAT
>Location:NODE_382453_length_1102_cov_120.509071	Coordinate:899	Reads:2	Hits:1	Allocated_reads:2	Strand:-
TTCGGGCTCCCCAGTCCTCCAGAAC
>Location:NODE_382453_length_1102_cov_120.509071	Coordinate:900	Reads:1	Hits:1	Allocated_reads:1	Strand:+
TTCTGGAGGACTGGGGAGCCCGAAA
>Location:NODE_382453_length_1102_cov_120.509071	Coordinate:900	Reads:1	Hits:1	Allocated_reads:1	Strand:+
TTCTGGAGGACTGGGGAGCCCGAAT
>Location:NODE_382453_length_1102_cov_120.509071	Coordinate:900	Reads:2	Hits:1	Allocated_reads:2	Strand:+
TTCTGGAGGACTGGGGAGCCCGAATT
>Location:NODE_382453_length_1102_cov_120.509071	Coordinate:900	Reads:1	Hits:1	Allocated_reads:1	Strand:+
TTCTGGAGGACTGGGGAGCCCGAATTT
>Location:NODE_382453_length_1102_cov_120.509071	Coordinate:900	Reads:2	Hits:1	Allocated_reads:2	Strand:+
TTCTGGAGGACTGGGGAGCCCGAATTTC
>Location:NODE_382453_length_1102_cov_120.509071	Coordinate:900	Reads:1	Hits:1	Allocated_reads:1	Strand:+
TTCTGGAGGACTGGGGAGCCCGAATTTCAAA
>Location:NODE_382453_length_1102_cov_120.509071	Coordinate:901	Reads:2	Hits:1	Allocated_reads:2	Strand:-
TCATTTGAAATTCGGGCTCCCCAGTCCTCCAGA
>Location:NODE_382453_length_1102_cov_120.509071	Coordinate:901	Reads:2	Hits:1	Allocated_reads:2	Strand:+
TCTGGAGGACTGGGGAGCCCGAAT
>Location:NODE_382453_length_1102_cov_120.509071	Coordinate:901	Reads:2	Hits:1	Allocated_reads:2	Strand:+
TCTGGAGGACTGGGGAGCCCGAATTT
>Location:NODE_382453_length_1102_cov_120.509071	Coordinate:901	Reads:4	Hits:1	Allocated_reads:4	Strand:+
TCTGGAGGACTGGGGAGCCCGAATTTC
>Location:NODE_382453_length_1102_cov_120.509071	Coordinate:901	Reads:1	Hits:1	Allocated_reads:1	Strand:+
TCTGGAGGACTGGGGAGCCCGAATTTCATA
>Location:NODE_382453_length_1102_cov_120.509071	Coordinate:901	Reads:2	Hits:1	Allocated_reads:2	Strand:+
TCTGGAGGACTGGGGAGCCCGAATTTCAAA
>Location:NODE_382453_length_1102_cov_120.509071	Coordinate:901	Reads:6	Hits:1	Allocated_reads:6	Strand:+
TCTGGAGGACTGGGGAGCCCGAATTTCAAAT
>Location:NODE_382453_length_1102_cov_120.509071	Coordinate:901	Reads:1	Hits:1	Allocated_reads:1	Strand:+
TCTGGAGGACTGGGGAGCCCGAATTTCAAATGT
>Location:NODE_382453_length_1102_cov_120.509071	Coordinate:901	Reads:1	Hits:1	Allocated_reads:1	Strand:+
TCTGGAGGACTGGGGAGCCCGAATTTCAAATGACT
>Location:NODE_382453_length_1102_cov_120.509071	Coordinate:901	Reads:1	Hits:1	Allocated_reads:1	Strand:-
TGAAATTCGGGCTCCCCAGTCCTCCAGA
>Location:NODE_382453_length_1102_cov_120.509071	Coordinate:902	Reads:1	Hits:1	Allocated_reads:1	Strand:+
CTGGAGGACTGGGGAGCCCGAATTTC
>Location:NODE_382453_length_1102_cov_120.509071	Coordinate:902	Reads:1	Hits:1	Allocated_reads:1	Strand:-
TCATTTGAAATTCGGGCTCCCCAGTCCTCCAG
>Location:NODE_382453_length_1102_cov_120.509071	Coordinate:903	Reads:1	Hits:1	Allocated_reads:1	Strand:-
TCATTTGAAATTCGGGCTCCCCAGTCCTCCA
>Location:NODE_382453_length_1102_cov_120.509071	Coordinate:903	Reads:1	Hits:1	Allocated_reads:1	Strand:+
TGGAGGACTGGGGAGCCCGAATTT
>Location:NODE_382453_length_1102_cov_120.509071	Coordinate:903	Reads:1	Hits:1	Allocated_reads:1	Strand:+
TGGAGGACTGGGGAGCCCGAATTTC
>Location:NODE_382453_length_1102_cov_120.509071	Coordinate:903	Reads:1	Hits:1	Allocated_reads:1	Strand:+
TGGAGGACTGGGGAGCCCGAATTTCAAA
>Location:NODE_382453_length_1102_cov_120.509071	Coordinate:903	Reads:1	Hits:1	Allocated_reads:1	Strand:+
TGGAGGACTGGGGAGCCCGAATTTCATT
>Location:NODE_382453_length_1102_cov_120.509071	Coordinate:903	Reads:8	Hits:1	Allocated_reads:8	Strand:+
TGGAGGACTGGGGAGCCCGAATTTCAAAT
>Location:NODE_382453_length_1102_cov_120.509071	Coordinate:903	Reads:1	Hits:1	Allocated_reads:1	Strand:+
TGGAGGACTGGGGAGCCCGAATTTCAAATGAC
>Location:NODE_382453_length_1102_cov_120.509071	Coordinate:903	Reads:2	Hits:1	Allocated_reads:2	Strand:+
TGGAGGACTGGGGAGCCCGAATTTCAAATGACT
>Location:NODE_382453_length_1102_cov_120.509071	Coordinate:904	Reads:1	Hits:1	Allocated_reads:1	Strand:+
GGAGGACTGGGGAGCCCGAATTTCAAA
>Location:NODE_382453_length_1102_cov_120.509071	Coordinate:905	Reads:1	Hits:1	Allocated_reads:1	Strand:+
GAGGACTGGGGAGCCCGAATTTCAAA
>Location:NODE_382453_length_1102_cov_120.509071	Coordinate:906	Reads:1	Hits:1	Allocated_reads:1	Strand:+
AGGACTGGGGAGCCCGAATTTCAAAT
>Location:NODE_382453_length_1102_cov_120.509071	Coordinate:906	Reads:1	Hits:1	Allocated_reads:1	Strand:+
AGGACTGGGGAGCCCGAATTTCAAATGAC
>Location:NODE_382453_length_1102_cov_120.509071	Coordinate:906	Reads:14	Hits:1	Allocated_reads:14	Strand:+
AGGACTGGGGAGCCCGAATTTCAAATGACT
>Location:NODE_382453_length_1102_cov_120.509071	Coordinate:906	Reads:1	Hits:1	Allocated_reads:1	Strand:+
AGGACTGGGGAGCCCGAATTTCAAATGACTT
>Location:NODE_382453_length_1102_cov_120.509071	Coordinate:906	Reads:1	Hits:1	Allocated_reads:1	Strand:+
AGGACTGGGGAGCCCGAATTTCAAATGACTTA
>Location:NODE_382453_length_1102_cov_120.509071	Coordinate:906	Reads:1	Hits:1	Allocated_reads:1	Strand:-
TCATTTGAAATTCGGGCTCCCCAGTTCT
>Location:NODE_382453_length_1102_cov_120.509071	Coordinate:906	Reads:2	Hits:1	Allocated_reads:2	Strand:-
TCATTTGAAATTCGGGCTCCCCAGTCCT
>Location:NODE_382453_length_1102_cov_120.509071	Coordinate:906	Reads:1	Hits:1	Allocated_reads:1	Strand:-
TTTGAAATTCGGGCTCCCCAGTCCC
>Location:NODE_382453_length_1102_cov_120.509071	Coordinate:907	Reads:1	Hits:1	Allocated_reads:1	Strand:+
GGACTGGGGAGCCCGAATTTCAAATGAC
>Location:NODE_382453_length_1102_cov_120.509071	Coordinate:907	Reads:1	Hits:1	Allocated_reads:1	Strand:+
GGACTGGGGAGCCCGAATTTCAAATGACT
>Location:NODE_382453_length_1102_cov_120.509071	Coordinate:907	Reads:1	Hits:1	Allocated_reads:1	Strand:+
GGACTGGGGAGCCCGAATTTCAAATGACTTA
>Location:NODE_382453_length_1102_cov_120.509071	Coordinate:907	Reads:1	Hits:1	Allocated_reads:1	Strand:-
TCATTTGAAATTCGGGCTCCCCAGTCA
>Location:NODE_382453_length_1102_cov_120.509071	Coordinate:907	Reads:1	Hits:1	Allocated_reads:1	Strand:-
TCATTTGAAATTCGGGCTCCCCAGTCT
>Location:NODE_382453_length_1102_cov_120.509071	Coordinate:907	Reads:1	Hits:1	Allocated_reads:1	Strand:-
TCATTTGAAATTCGGGCTCCCCAGTTT
>Location:NODE_382453_length_1102_cov_120.509071	Coordinate:907	Reads:7	Hits:1	Allocated_reads:7	Strand:-
TCATTTGAAATTCGGGCTCCCCAGTCC
>Location:NODE_382453_length_1102_cov_120.509071	Coordinate:907	Reads:1	Hits:1	Allocated_reads:1	Strand:-
TGATAAGTCATTTGAAATTCGGGCTCCCCAGTCT
>Location:NODE_382453_length_1102_cov_120.509071	Coordinate:908	Reads:1	Hits:1	Allocated_reads:1	Strand:-
AGTCATTTGAAATTCGGGCTCCCCAGTT
>Location:NODE_382453_length_1102_cov_120.509071	Coordinate:908	Reads:8	Hits:1	Allocated_reads:8	Strand:-
ATTTGAAATTCGGGCTCCCCAGTC
>Location:NODE_382453_length_1102_cov_120.509071	Coordinate:908	Reads:1	Hits:1	Allocated_reads:1	Strand:-
CATTTGAAATTCGGGCTCCCCAGTC
>Location:NODE_382453_length_1102_cov_120.509071	Coordinate:908	Reads:1	Hits:1	Allocated_reads:1	Strand:+
GACTGGGGAGCCCGAATTTCAAATG
>Location:NODE_382453_length_1102_cov_120.509071	Coordinate:908	Reads:4	Hits:1	Allocated_reads:4	Strand:+
GACTGGGGAGCCCGAATTTCAAATGAC
>Location:NODE_382453_length_1102_cov_120.509071	Coordinate:908	Reads:18	Hits:1	Allocated_reads:18	Strand:+
GACTGGGGAGCCCGAATTTCAAATGACT
>Location:NODE_382453_length_1102_cov_120.509071	Coordinate:908	Reads:1	Hits:1	Allocated_reads:1	Strand:+
GACTGGGGAGCCCGAATTTCAAATGACTT
>Location:NODE_382453_length_1102_cov_120.509071	Coordinate:908	Reads:1	Hits:1	Allocated_reads:1	Strand:+
GACTGGGGAGCCCGAATTTCAAATGACTTA
>Location:NODE_382453_length_1102_cov_120.509071	Coordinate:908	Reads:1	Hits:1	Allocated_reads:1	Strand:+
GACTGGGGAGCCCGAATTTCAAATGACTTAT
>Location:NODE_382453_length_1102_cov_120.509071	Coordinate:908	Reads:1	Hits:1	Allocated_reads:1	Strand:-
TAAGTCATTTGAAATTCGGGCTCCCCAGTC
>Location:NODE_382453_length_1102_cov_120.509071	Coordinate:908	Reads:1	Hits:1	Allocated_reads:1	Strand:-
TCATTTGAAATTCGGGCTCCCCAGTA
>Location:NODE_382453_length_1102_cov_120.509071	Coordinate:908	Reads:1	Hits:1	Allocated_reads:1	Strand:-
TCATTTGAAATTCGGGCTCCCCAGTT
>Location:NODE_382453_length_1102_cov_120.509071	Coordinate:908	Reads:67	Hits:1	Allocated_reads:67	Strand:-
TCATTTGAAATTCGGGCTCCCCAGTC
>Location:NODE_382453_length_1102_cov_120.509071	Coordinate:909	Reads:5	Hits:1	Allocated_reads:5	Strand:+
ACTGGGGAGCCCGAATTTCAAATGACT
>Location:NODE_382453_length_1102_cov_120.509071	Coordinate:909	Reads:9	Hits:1	Allocated_reads:9	Strand:+
ACTGGGGAGCCCGAATTTCAAATGACTT
>Location:NODE_382453_length_1102_cov_120.509071	Coordinate:909	Reads:1	Hits:1	Allocated_reads:1	Strand:+
ACTGGGGAGCCCGAATTTCAAATGACTTA
>Location:NODE_382453_length_1102_cov_120.509071	Coordinate:909	Reads:7	Hits:1	Allocated_reads:7	Strand:+
ACTGGGGAGCCCGAATTTCAAATGACTTAT
>Location:NODE_382453_length_1102_cov_120.509071	Coordinate:909	Reads:2	Hits:1	Allocated_reads:2	Strand:+
ACTGGGGAGCCCGAATTTCAAATGACTTATC
>Location:NODE_382453_length_1102_cov_120.509071	Coordinate:909	Reads:1	Hits:1	Allocated_reads:1	Strand:+
ACTGGGGAGCCCGAATTTCAAATGACTTATCA
>Location:NODE_382453_length_1102_cov_120.509071	Coordinate:909	Reads:2	Hits:1	Allocated_reads:2	Strand:-
AGTCATTTGAAATTCGGGCTCCCCAGT
>Location:NODE_382453_length_1102_cov_120.509071	Coordinate:909	Reads:1	Hits:1	Allocated_reads:1	Strand:-
GTCATTTGAAATTCGGGCTCCCCAGT
>Location:NODE_382453_length_1102_cov_120.509071	Coordinate:909	Reads:1	Hits:1	Allocated_reads:1	Strand:-
TAAGTCATTTGAAATTCGGGCTCCCCAAA
>Location:NODE_382453_length_1102_cov_120.509071	Coordinate:909	Reads:1	Hits:1	Allocated_reads:1	Strand:-
TCATTTGAAATTCGGGCTCCCCATA
>Location:NODE_382453_length_1102_cov_120.509071	Coordinate:909	Reads:13	Hits:1	Allocated_reads:13	Strand:-
TCATTTGAAATTCGGGCTCCCCAGT
>Location:NODE_382453_length_1102_cov_120.509071	Coordinate:909	Reads:2	Hits:1	Allocated_reads:2	Strand:-
TCATTTGAAATTCGGGCTCCCCAGA
>Location:NODE_382453_length_1102_cov_120.509071	Coordinate:910	Reads:6	Hits:1	Allocated_reads:6	Strand:+
CTGGGGAGCCCGAATTTCAAATGAC
>Location:NODE_382453_length_1102_cov_120.509071	Coordinate:910	Reads:9	Hits:1	Allocated_reads:9	Strand:+
CTGGGGAGCCCGAATTTCAAATGACT
>Location:NODE_382453_length_1102_cov_120.509071	Coordinate:910	Reads:5	Hits:1	Allocated_reads:5	Strand:+
CTGGGGAGCCCGAATTTCAAATGACTT
>Location:NODE_382453_length_1102_cov_120.509071	Coordinate:910	Reads:1	Hits:1	Allocated_reads:1	Strand:+
CTGGGGAGCCCGAATTTCAAATGACTTT
>Location:NODE_382453_length_1102_cov_120.509071	Coordinate:910	Reads:13	Hits:1	Allocated_reads:13	Strand:+
CTGGGGAGCCCGAATTTCAAATGACTTA
>Location:NODE_382453_length_1102_cov_120.509071	Coordinate:910	Reads:21	Hits:1	Allocated_reads:21	Strand:+
CTGGGGAGCCCGAATTTCAAATGACTTAT
>Location:NODE_382453_length_1102_cov_120.509071	Coordinate:910	Reads:22	Hits:1	Allocated_reads:22	Strand:+
CTGGGGAGCCCGAATTTCAAATGACTTATC
>Location:NODE_382453_length_1102_cov_120.509071	Coordinate:910	Reads:2	Hits:1	Allocated_reads:2	Strand:+
CTGGGGAGCCCGAATTTCAAATGACTTATCA
>Location:NODE_382453_length_1102_cov_120.509071	Coordinate:910	Reads:1	Hits:1	Allocated_reads:1	Strand:+
CTGGGGAGCCCGAATTTCAAATGACTTATCACA
>Location:NODE_382453_length_1102_cov_120.509071	Coordinate:910	Reads:14	Hits:1	Allocated_reads:14	Strand:-
TCATTTGAAATTCGGGCTCCCCAG
>Location:NODE_382453_length_1102_cov_120.509071	Coordinate:911	Reads:1	Hits:1	Allocated_reads:1	Strand:-
AGTCATTTGAAATTCGGGCTCCCCA
>Location:NODE_382453_length_1102_cov_120.509071	Coordinate:911	Reads:1	Hits:1	Allocated_reads:1	Strand:-
TGATAAGTCATTTGAAATTCGGGCTCCCCA
>Location:NODE_382453_length_1102_cov_120.509071	Coordinate:911	Reads:16	Hits:1	Allocated_reads:16	Strand:+
TGGGGAGCCCGAATTTCAAATGAC
>Location:NODE_382453_length_1102_cov_120.509071	Coordinate:911	Reads:78	Hits:1	Allocated_reads:78	Strand:+
TGGGGAGCCCGAATTTCAAATGACT
>Location:NODE_382453_length_1102_cov_120.509071	Coordinate:911	Reads:25	Hits:1	Allocated_reads:25	Strand:+
TGGGGAGCCCGAATTTCAAATGACTT
>Location:NODE_382453_length_1102_cov_120.509071	Coordinate:911	Reads:41	Hits:1	Allocated_reads:41	Strand:+
TGGGGAGCCCGAATTTCAAATGACTTA
>Location:NODE_382453_length_1102_cov_120.509071	Coordinate:911	Reads:1	Hits:1	Allocated_reads:1	Strand:+
TGGGGAGCCCGAATTTCAAATGACTTAA
>Location:NODE_382453_length_1102_cov_120.509071	Coordinate:911	Reads:86	Hits:1	Allocated_reads:86	Strand:+
TGGGGAGCCCGAATTTCAAATGACTTAT
>Location:NODE_382453_length_1102_cov_120.509071	Coordinate:911	Reads:1	Hits:1	Allocated_reads:1	Strand:+
TGGGGAGCCCGAATTTCAATTGACTTATC
>Location:NODE_382453_length_1102_cov_120.509071	Coordinate:911	Reads:111	Hits:1	Allocated_reads:111	Strand:+
TGGGGAGCCCGAATTTCAAATGACTTATC
>Location:NODE_382453_length_1102_cov_120.509071	Coordinate:911	Reads:4	Hits:1	Allocated_reads:4	Strand:+
TGGGGAGCCCGAATTTCAAATGACTTATT
>Location:NODE_382453_length_1102_cov_120.509071	Coordinate:911	Reads:1	Hits:1	Allocated_reads:1	Strand:+
TGGGGAGCCCGAATTTCAAATGACTTATCG
>Location:NODE_382453_length_1102_cov_120.509071	Coordinate:911	Reads:2	Hits:1	Allocated_reads:2	Strand:+
TGGGGAGCCCGAATTTCAAATGACTTATCT
>Location:NODE_382453_length_1102_cov_120.509071	Coordinate:911	Reads:62	Hits:1	Allocated_reads:62	Strand:+
TGGGGAGCCCGAATTTCAAATGACTTATCA
>Location:NODE_382453_length_1102_cov_120.509071	Coordinate:911	Reads:1	Hits:1	Allocated_reads:1	Strand:+
TGGGGAGCCCGAATTTCAAATGACTTATCAT
>Location:NODE_382453_length_1102_cov_120.509071	Coordinate:911	Reads:4	Hits:1	Allocated_reads:4	Strand:+
TGGGGAGCCCGAATTTCAAATGACTTATCAC
>Location:NODE_382453_length_1102_cov_120.509071	Coordinate:911	Reads:4	Hits:1	Allocated_reads:4	Strand:+
TGGGGAGCCCGAATTTCAAATGACTTATCACA
>Location:NODE_382453_length_1102_cov_120.509071	Coordinate:911	Reads:2	Hits:1	Allocated_reads:2	Strand:+
TGGGGAGCCCGAATTTCAAATGACTTATCACAGC
>Location:NODE_382453_length_1102_cov_120.509071	Coordinate:912	Reads:2	Hits:1	Allocated_reads:2	Strand:-
AGTCATTTGAAATTCGGGCTCCCC
>Location:NODE_382453_length_1102_cov_120.509071	Coordinate:912	Reads:1	Hits:1	Allocated_reads:1	Strand:-
ATAAGTCATTTGAAATTCGGGCTCCCC
>Location:NODE_382453_length_1102_cov_120.509071	Coordinate:912	Reads:6	Hits:1	Allocated_reads:6	Strand:+
GGGGAGCCCGAATTTCAAATGACT
>Location:NODE_382453_length_1102_cov_120.509071	Coordinate:912	Reads:1	Hits:1	Allocated_reads:1	Strand:+
GGGGAGCCCGAATTTCAAATGACTT
>Location:NODE_382453_length_1102_cov_120.509071	Coordinate:912	Reads:4	Hits:1	Allocated_reads:4	Strand:+
GGGGAGCCCGAATTTCAAATGACTTA
>Location:NODE_382453_length_1102_cov_120.509071	Coordinate:912	Reads:24	Hits:1	Allocated_reads:24	Strand:+
GGGGAGCCCGAATTTCAAATGACTTAT
>Location:NODE_382453_length_1102_cov_120.509071	Coordinate:912	Reads:1	Hits:1	Allocated_reads:1	Strand:+
GGGGAGCCCGAATTTCAAATGACTTATT
>Location:NODE_382453_length_1102_cov_120.509071	Coordinate:912	Reads:11	Hits:1	Allocated_reads:11	Strand:+
GGGGAGCCCGAATTTCAAATGACTTATC
>Location:NODE_382453_length_1102_cov_120.509071	Coordinate:912	Reads:30	Hits:1	Allocated_reads:30	Strand:+
GGGGAGCCCGAATTTCAAATGACTTATCA
>Location:NODE_382453_length_1102_cov_120.509071	Coordinate:912	Reads:2	Hits:1	Allocated_reads:2	Strand:+
GGGGAGCCCGAATTTCAAATGACTTATCACA
>Location:NODE_382453_length_1102_cov_120.509071	Coordinate:912	Reads:1	Hits:1	Allocated_reads:1	Strand:+
GGGGAGCCCGAATTTCAAATGACTTATCACAGCC
>Location:NODE_382453_length_1102_cov_120.509071	Coordinate:913	Reads:1	Hits:1	Allocated_reads:1	Strand:-
ATAAGTCATTTGAAATTCGGGCTCCC
>Location:NODE_382453_length_1102_cov_120.509071	Coordinate:913	Reads:3	Hits:1	Allocated_reads:3	Strand:+
GGGAGCCCGAATTTCAAATGACTTAT
>Location:NODE_382453_length_1102_cov_120.509071	Coordinate:913	Reads:1	Hits:1	Allocated_reads:1	Strand:+
GGGAGCCCGAATTTCAAATGACTTATA
>Location:NODE_382453_length_1102_cov_120.509071	Coordinate:913	Reads:7	Hits:1	Allocated_reads:7	Strand:+
GGGAGCCCGAATTTCAAATGACTTATC
>Location:NODE_382453_length_1102_cov_120.509071	Coordinate:913	Reads:22	Hits:1	Allocated_reads:22	Strand:+
GGGAGCCCGAATTTCAAATGACTTATCA
>Location:NODE_382453_length_1102_cov_120.509071	Coordinate:913	Reads:9	Hits:1	Allocated_reads:9	Strand:+
GGGAGCCCGAATTTCAAATGACTTATCACA
>Location:NODE_382453_length_1102_cov_120.509071	Coordinate:913	Reads:2	Hits:1	Allocated_reads:2	Strand:+
GGGAGCCCGAATTTCAAATGACTTATCACAGCCGT
>Location:NODE_382453_length_1102_cov_120.509071	Coordinate:913	Reads:2	Hits:1	Allocated_reads:2	Strand:-
TAAGTCATTTGAAATTCGGGCTCCC
>Location:NODE_382453_length_1102_cov_120.509071	Coordinate:913	Reads:4	Hits:1	Allocated_reads:4	Strand:-
TGATAAGTCATTTGAAATTCGGGCTCCC
>Location:NODE_382453_length_1102_cov_120.509071	Coordinate:914	Reads:1	Hits:1	Allocated_reads:1	Strand:-
ATAAGTCATTTGAAATTCGGGCTCC
>Location:NODE_382453_length_1102_cov_120.509071	Coordinate:914	Reads:1	Hits:1	Allocated_reads:1	Strand:-
GCTGTGATAAGTCATTTGAAATTCGGGCTCC
>Location:NODE_382453_length_1102_cov_120.509071	Coordinate:914	Reads:1	Hits:1	Allocated_reads:1	Strand:+
GGAGCCCGAATTTCAAATGACTTAT
>Location:NODE_382453_length_1102_cov_120.509071	Coordinate:914	Reads:2	Hits:1	Allocated_reads:2	Strand:+
GGAGCCCGAATTTCAAATGACTTATCA
>Location:NODE_382453_length_1102_cov_120.509071	Coordinate:914	Reads:13	Hits:1	Allocated_reads:13	Strand:+
GGAGCCCGAATTTCAAATGACTTATCACA
>Location:NODE_382453_length_1102_cov_120.509071	Coordinate:914	Reads:1	Hits:1	Allocated_reads:1	Strand:+
GGAGCCCGAATTTCAAATGACTTATCACAGCC
>Location:NODE_382453_length_1102_cov_120.509071	Coordinate:914	Reads:1	Hits:1	Allocated_reads:1	Strand:+
GGAGCCCGAATTTCAAATGACTTATCACAGCCGTG
>Location:NODE_382453_length_1102_cov_120.509071	Coordinate:914	Reads:2	Hits:1	Allocated_reads:2	Strand:-
TAAGTCATTTGAAATTCGGGCTCC
>Location:NODE_382453_length_1102_cov_120.509071	Coordinate:914	Reads:3	Hits:1	Allocated_reads:3	Strand:-
TGATAAGTCATTTGAAATTCGGGCTCC
>Location:NODE_382453_length_1102_cov_120.509071	Coordinate:915	Reads:1	Hits:1	Allocated_reads:1	Strand:+
GAGCCCGAATTTCAAATGACTTATCACAGC
>Location:NODE_382453_length_1102_cov_120.509071	Coordinate:916	Reads:1	Hits:1	Allocated_reads:1	Strand:+
AGCCCGAATTTCAAATGACTTATC
>Location:NODE_382453_length_1102_cov_120.509071	Coordinate:916	Reads:2	Hits:1	Allocated_reads:2	Strand:+
AGCCCGAATTTCAAATGACTTATCAC
>Location:NODE_382453_length_1102_cov_120.509071	Coordinate:916	Reads:6	Hits:1	Allocated_reads:6	Strand:+
AGCCCGAATTTCAAATGACTTATCACA
>Location:NODE_382453_length_1102_cov_120.509071	Coordinate:916	Reads:1	Hits:1	Allocated_reads:1	Strand:+
AGCCCGAATTTCAAATGACTTATCACAG
>Location:NODE_382453_length_1102_cov_120.509071	Coordinate:916	Reads:2	Hits:1	Allocated_reads:2	Strand:+
AGCCCGAATTTCAAATGACTTATCACAGCC
>Location:NODE_382453_length_1102_cov_120.509071	Coordinate:916	Reads:2	Hits:1	Allocated_reads:2	Strand:+
AGCCCGAATTTCAAATGACTTATCACAGCCG
>Location:NODE_382453_length_1102_cov_120.509071	Coordinate:916	Reads:2	Hits:1	Allocated_reads:2	Strand:+
AGCCCGAATTTCAAATGACTTATCACAGCCGTG
>Location:NODE_382453_length_1102_cov_120.509071	Coordinate:916	Reads:3	Hits:1	Allocated_reads:3	Strand:-
GCTGTGATAAGTCATTTGAAATTCGGGCT
>Location:NODE_382453_length_1102_cov_120.509071	Coordinate:916	Reads:1	Hits:1	Allocated_reads:1	Strand:-
TGATAAGTCATTTGAAATTCGGGCG
>Location:NODE_382453_length_1102_cov_120.509071	Coordinate:916	Reads:4	Hits:1	Allocated_reads:4	Strand:-
TGATAAGTCATTTGAAATTCGGGCT
>Location:NODE_382453_length_1102_cov_120.509071	Coordinate:917	Reads:1	Hits:1	Allocated_reads:1	Strand:-
ATGGCTGTGATAAGTCATTTGAAATTCGGGC
>Location:NODE_382453_length_1102_cov_120.509071	Coordinate:917	Reads:3	Hits:1	Allocated_reads:3	Strand:+
GCCCGAATTTCAAATGACTTATCACA
>Location:NODE_382453_length_1102_cov_120.509071	Coordinate:917	Reads:3	Hits:1	Allocated_reads:3	Strand:+
GCCCGAATTTCAAATGACTTATCACAGCC
>Location:NODE_382453_length_1102_cov_120.509071	Coordinate:917	Reads:1	Hits:1	Allocated_reads:1	Strand:-
GCTGTGATAAGTCATTTGAAATTCGGGC
>Location:NODE_382453_length_1102_cov_120.509071	Coordinate:917	Reads:2	Hits:1	Allocated_reads:2	Strand:-
GGCTGTGATAAGTCATTTGAAATTCGGGC
>Location:NODE_382453_length_1102_cov_120.509071	Coordinate:917	Reads:2	Hits:1	Allocated_reads:2	Strand:-
GTGATAAGTCATTTGAAATTCGGGC
>Location:NODE_382453_length_1102_cov_120.509071	Coordinate:917	Reads:1	Hits:1	Allocated_reads:1	Strand:-
TGGCTGTGATAAGTCATTTGAAATTCGGGC
>Location:NODE_382453_length_1102_cov_120.509071	Coordinate:918	Reads:1	Hits:1	Allocated_reads:1	Strand:+
CCCGAATTTCAAATGACTTATCACA
>Location:NODE_382453_length_1102_cov_120.509071	Coordinate:918	Reads:1	Hits:1	Allocated_reads:1	Strand:+
CCCGAATTTCAAATGACTTATCACAGCC
>Location:NODE_382453_length_1102_cov_120.509071	Coordinate:918	Reads:1	Hits:1	Allocated_reads:1	Strand:+
CCCGAATTTCAAATGACTTATCACAGCCGT
>Location:NODE_382453_length_1102_cov_120.509071	Coordinate:918	Reads:2	Hits:1	Allocated_reads:2	Strand:+
CCCGAATTTCAAATGACTTATCACAGCCGTG
>Location:NODE_382453_length_1102_cov_120.509071	Coordinate:918	Reads:1	Hits:1	Allocated_reads:1	Strand:+
CCCGAATTTCAAATGACTTATCACAGCCGTGT
>Location:NODE_382453_length_1102_cov_120.509071	Coordinate:919	Reads:1	Hits:1	Allocated_reads:1	Strand:+
CCGAATTTCAAATGACTTATCACAGCCG
>Location:NODE_382453_length_1102_cov_120.509071	Coordinate:919	Reads:2	Hits:1	Allocated_reads:2	Strand:+
CCGAATTTCAAATGACTTATCACAGCCGT
>Location:NODE_382453_length_1102_cov_120.509071	Coordinate:919	Reads:4	Hits:1	Allocated_reads:4	Strand:+
CCGAATTTCAAATGACTTATCACAGCCGTG
>Location:NODE_382453_length_1102_cov_120.509071	Coordinate:919	Reads:1	Hits:1	Allocated_reads:1	Strand:+
CCGAATTTCAAATGACTTATCACAGCCGTGT
>Location:NODE_382453_length_1102_cov_120.509071	Coordinate:920	Reads:1	Hits:1	Allocated_reads:1	Strand:+
CGAATTTCAAATGACTTATCACAGCCG
>Location:NODE_382453_length_1102_cov_120.509071	Coordinate:920	Reads:1	Hits:1	Allocated_reads:1	Strand:+
CGAATTTCAAATGACTTATCACAGCCGT
>Location:NODE_382453_length_1102_cov_120.509071	Coordinate:920	Reads:1	Hits:1	Allocated_reads:1	Strand:+
CGAATTTCAAATGACTTATCACAGCCGTG
>Location:NODE_382453_length_1102_cov_120.509071	Coordinate:921	Reads:1	Hits:1	Allocated_reads:1	Strand:+
GAATTTCAAATGACTTATCACAGCCGTG
>Location:NODE_382453_length_1102_cov_120.509071	Coordinate:922	Reads:1	Hits:1	Allocated_reads:1	Strand:+
AATTTCAAATGACTTATCACAGCCGTG
>Location:NODE_382453_length_1102_cov_120.509071	Coordinate:924	Reads:2	Hits:1	Allocated_reads:2	Strand:+
TTTCAAATGACTTATCACAGCCGTG
>Location:NODE_382453_length_1102_cov_120.509071	Coordinate:924	Reads:8	Hits:1	Allocated_reads:8	Strand:+
TTTCAAATGACTTATCACAGCCGTGTC
>Location:NODE_382453_length_1102_cov_120.509071	Coordinate:924	Reads:5	Hits:1	Allocated_reads:5	Strand:+
TTTCAAATGACTTATCACAGCCGTGTCA
>Location:NODE_382453_length_1102_cov_120.509071	Coordinate:926	Reads:1	Hits:1	Allocated_reads:1	Strand:+
TCAAATGACTTATCACAGCCGTGTC
>Location:NODE_382453_length_1102_cov_120.509071	Coordinate:931	Reads:1	Hits:1	Allocated_reads:1	Strand:-
TCATCTTTTGACATGGCTGTGATAAGTCA
>Location:NODE_382453_length_1102_cov_120.509071	Coordinate:931	Reads:1	Hits:1	Allocated_reads:1	Strand:-
TCTTTTGACATGGCTGTGATAAGTCA
>Location:NODE_382453_length_1102_cov_120.509071	Coordinate:934	Reads:3	Hits:1	Allocated_reads:3	Strand:-
AAATGATTCATCTTTTGACATGGCTGTGATAAG
>Location:NODE_382453_length_1102_cov_120.509071	Coordinate:934	Reads:1	Hits:1	Allocated_reads:1	Strand:-
ATGATTCATCTTTTGACACGGCTGTGATAAG
>Location:NODE_382453_length_1102_cov_120.509071	Coordinate:934	Reads:1	Hits:1	Allocated_reads:1	Strand:-
CATCTTTTGACATGGCTGTGATAAG
>Location:NODE_382453_length_1102_cov_120.509071	Coordinate:934	Reads:1	Hits:1	Allocated_reads:1	Strand:-
TGATTCATCTTTTGACATGGCTGTGATAAG
>Location:NODE_382453_length_1102_cov_120.509071	Coordinate:936	Reads:2	Hits:1	Allocated_reads:2	Strand:-
TGTCAAATGATTCATCTTTTGACATGGCTGTGATA
>Location:NODE_382453_length_1102_cov_120.509071	Coordinate:937	Reads:1	Hits:1	Allocated_reads:1	Strand:-
AAATGATTCATCTTTTGACACGGCTGTGAT
>Location:NODE_382453_length_1102_cov_120.509071	Coordinate:937	Reads:1	Hits:1	Allocated_reads:1	Strand:-
ATGATTCATCTTTTGACACGGCTGTGAT
>Location:NODE_382453_length_1102_cov_120.509071	Coordinate:938	Reads:1	Hits:1	Allocated_reads:1	Strand:-
GATTCATCTTTTGACATGGCTGTGA
>Location:NODE_382453_length_1102_cov_120.509071	Coordinate:938	Reads:1	Hits:1	Allocated_reads:1	Strand:+
TCACAGCCATGTCAAAAGATGAAT
>Location:NODE_382453_length_1102_cov_120.509071	Coordinate:942	Reads:1	Hits:1	Allocated_reads:1	Strand:-
AAATGATTCATCTTTTGACATGGCT
>Location:NODE_382453_length_1102_cov_120.509071	Coordinate:948	Reads:1	Hits:1	Allocated_reads:1	Strand:-
TGCGATGTCAAATGATTCATCTTTTGAA
>Location:NODE_382453_length_1102_cov_120.509071	Coordinate:952	Reads:1	Hits:1	Allocated_reads:1	Strand:-
CTGCGATGTCAAATGATTCATCTTT
>Location:NODE_382453_length_1102_cov_120.509071	Coordinate:955	Reads:1	Hits:1	Allocated_reads:1	Strand:+
GATGAATCATTTGACATCGCAGCATT
>Location:NODE_382453_length_1102_cov_120.509071	Coordinate:956	Reads:1	Hits:1	Allocated_reads:1	Strand:+
ATGAATCATTTGACATCGCAGCATT
>Location:NODE_382453_length_1102_cov_120.509071	Coordinate:956	Reads:1	Hits:1	Allocated_reads:1	Strand:+
ATGAATCATTTGACATCGCAGCATTTAAGA
>Location:NODE_382453_length_1102_cov_120.509071	Coordinate:957	Reads:9	Hits:1	Allocated_reads:9	Strand:+
TGAATCATTTGACATCGCAGCATT
>Location:NODE_382453_length_1102_cov_120.509071	Coordinate:957	Reads:3	Hits:1	Allocated_reads:3	Strand:+
TGAATCATTTGACATCGCAGCATTTAAGA
>Location:NODE_382453_length_1102_cov_120.509071	Coordinate:958	Reads:1	Hits:1	Allocated_reads:1	Strand:-
AAATGCTGCGATGTCAAATGATTC
>Location:NODE_382453_length_1102_cov_120.509071	Coordinate:959	Reads:1	Hits:1	Allocated_reads:1	Strand:-
CAATGTCTTAAATGCTGCGATGTCAAATGATT
>Location:NODE_382453_length_1102_cov_120.509071	Coordinate:960	Reads:1	Hits:1	Allocated_reads:1	Strand:+
ATCATTTGACATCGCAGCATTTAAGAC
>Location:NODE_382453_length_1102_cov_120.509071	Coordinate:961	Reads:3	Hits:1	Allocated_reads:3	Strand:+
TCATTTGACATCGCAGCATTTAAGA
>Location:NODE_382453_length_1102_cov_120.509071	Coordinate:961	Reads:6	Hits:1	Allocated_reads:6	Strand:+
TCATTTGACATCGCAGCATTTAAGAC
>Location:NODE_382453_length_1102_cov_120.509071	Coordinate:961	Reads:4	Hits:1	Allocated_reads:4	Strand:+
TCATTTGACATCGCAGCATTTAAGACA
>Location:NODE_382453_length_1102_cov_120.509071	Coordinate:961	Reads:8	Hits:1	Allocated_reads:8	Strand:+
TCATTTGACATCGCAGCATTTAAGACATT
>Location:NODE_382453_length_1102_cov_120.509071	Coordinate:961	Reads:1	Hits:1	Allocated_reads:1	Strand:+
TCATTTGACATCGCAGCATTTAAGACATTT
>Location:NODE_382453_length_1102_cov_120.509071	Coordinate:961	Reads:3	Hits:1	Allocated_reads:3	Strand:+
TCATTTGACATCGCAGCATTTAAGACATTG
>Location:NODE_382453_length_1102_cov_120.509071	Coordinate:963	Reads:1	Hits:1	Allocated_reads:1	Strand:+
ATTTGACATCGCAGCATTTAAGACATT
>Location:NODE_382453_length_1102_cov_120.509071	Coordinate:964	Reads:1	Hits:1	Allocated_reads:1	Strand:+
TTTGACATCGCAGCATTTAAGACATT
>Location:NODE_382453_length_1102_cov_120.509071	Coordinate:964	Reads:1	Hits:1	Allocated_reads:1	Strand:+
TTTGACATCGCAGCATTTAAGACATTGT
>Location:NODE_382453_length_1102_cov_120.509071	Coordinate:964	Reads:4	Hits:1	Allocated_reads:4	Strand:+
TTTGACATCGCAGCATTTAAGACATTGTCT
>Location:NODE_382453_length_1102_cov_120.509071	Coordinate:964	Reads:2	Hits:1	Allocated_reads:2	Strand:+
TTTGACATCGCAGCATTTAAGACATTGTCTGAGGA
>Location:NODE_382453_length_1102_cov_120.509071	Coordinate:965	Reads:2	Hits:1	Allocated_reads:2	Strand:+
TTGACATCGCAGCATTTAAGACATTGTC
>Location:NODE_382453_length_1102_cov_120.509071	Coordinate:965	Reads:2	Hits:1	Allocated_reads:2	Strand:+
TTGACATCGCAGCATTTAAGACATTGTCT
>Location:NODE_382453_length_1102_cov_120.509071	Coordinate:965	Reads:1	Hits:1	Allocated_reads:1	Strand:+
TTGACATCGCAGCATTTAAGACATTGTCTGA
>Location:NODE_382453_length_1102_cov_120.509071	Coordinate:965	Reads:2	Hits:1	Allocated_reads:2	Strand:+
TTGACATCGCAGCATTTAAGACATTGTCTGAGG
>Location:NODE_382453_length_1102_cov_120.509071	Coordinate:965	Reads:2	Hits:1	Allocated_reads:2	Strand:+
TTGACATCGCAGCATTTAAGACATTGTCTGAGGA
>Location:NODE_382453_length_1102_cov_120.509071	Coordinate:966	Reads:1	Hits:1	Allocated_reads:1	Strand:-
CAATGTCTTAAATGCTGCGATGTCT
>Location:NODE_382453_length_1102_cov_120.509071	Coordinate:966	Reads:1	Hits:1	Allocated_reads:1	Strand:+
TGACATCGCAGCATTTAAGACATT
>Location:NODE_382453_length_1102_cov_120.509071	Coordinate:966	Reads:1	Hits:1	Allocated_reads:1	Strand:+
TGACATCGCAGCATTTAAGACATTGT
>Location:NODE_382453_length_1102_cov_120.509071	Coordinate:966	Reads:1	Hits:1	Allocated_reads:1	Strand:+
TGACATCGCAGCATTTAAGACATTGTC
>Location:NODE_382453_length_1102_cov_120.509071	Coordinate:966	Reads:1	Hits:1	Allocated_reads:1	Strand:+
TGACATCGCAGCATTTAAGACATTGTCT
>Location:NODE_382453_length_1102_cov_120.509071	Coordinate:966	Reads:3	Hits:1	Allocated_reads:3	Strand:+
TGACATCGCAGCATTTAAGACATTGTCTGA
>Location:NODE_382453_length_1102_cov_120.509071	Coordinate:966	Reads:1	Hits:1	Allocated_reads:1	Strand:+
TGACATCGCAGCATTTAAGACATTGTCTGAGG
>Location:NODE_382453_length_1102_cov_120.509071	Coordinate:966	Reads:2	Hits:1	Allocated_reads:2	Strand:+
TGACATCGCAGCATTTAAGACATTGTCTGAGGA
>Location:NODE_382453_length_1102_cov_120.509071	Coordinate:967	Reads:5	Hits:1	Allocated_reads:5	Strand:-
CAATGTCTTAAATGCTGCGATGTC
>Location:NODE_382453_length_1102_cov_120.509071	Coordinate:969	Reads:1	Hits:1	Allocated_reads:1	Strand:+
CATCGCAGCATTTAAGACATTGTCTG
>Location:NODE_382453_length_1102_cov_120.509071	Coordinate:969	Reads:2	Hits:1	Allocated_reads:2	Strand:+
CATCGCAGCATTTAAGACATTGTCTGA
>Location:NODE_382453_length_1102_cov_120.509071	Coordinate:974	Reads:1	Hits:1	Allocated_reads:1	Strand:-
CCTCAGACAATGTCTTAAATGCTG
>Location:NODE_382453_length_1102_cov_120.509071	Coordinate:978	Reads:2	Hits:1	Allocated_reads:2	Strand:+
ATTTAAGACATTGTCTGAGGAGCCAAAC
>Location:NODE_382453_length_1102_cov_120.509071	Coordinate:978	Reads:2	Hits:1	Allocated_reads:2	Strand:+
ATTTAAGACATTGTCTGAGGAGCCAAACT
>Location:NODE_382453_length_1102_cov_120.509071	Coordinate:978	Reads:1	Hits:1	Allocated_reads:1	Strand:-
ATTTTGGCTCCTCAGACAATGTCTTAAAT
>Location:NODE_382453_length_1102_cov_120.509071	Coordinate:978	Reads:1	Hits:1	Allocated_reads:1	Strand:-
TTGGCTCCTCAGACAATGTCTTAAAT
>Location:NODE_382453_length_1102_cov_120.509071	Coordinate:979	Reads:6	Hits:1	Allocated_reads:6	Strand:+
TTTAAGACATTGTCTGAGGAGCCAAAC
>Location:NODE_382453_length_1102_cov_120.509071	Coordinate:979	Reads:24	Hits:1	Allocated_reads:24	Strand:+
TTTAAGACATTGTCTGAGGAGCCAAACT
>Location:NODE_382453_length_1102_cov_120.509071	Coordinate:980	Reads:2	Hits:1	Allocated_reads:2	Strand:+
TTAAGACATTGTCTGAGGAGCCAA
>Location:NODE_382453_length_1102_cov_120.509071	Coordinate:980	Reads:21	Hits:1	Allocated_reads:21	Strand:+
TTAAGACATTGTCTGAGGAGCCAAAC
>Location:NODE_382453_length_1102_cov_120.509071	Coordinate:980	Reads:85	Hits:1	Allocated_reads:85	Strand:+
TTAAGACATTGTCTGAGGAGCCAAACT
>Location:NODE_382453_length_1102_cov_120.509071	Coordinate:980	Reads:1	Hits:1	Allocated_reads:1	Strand:+
TTAAGACATTGTCTGAGGAGCCAAACTC
>Location:NODE_382453_length_1102_cov_120.509071	Coordinate:981	Reads:7	Hits:1	Allocated_reads:7	Strand:+
TAAGACATTGTCTGAGGAGCCAAA
>Location:NODE_382453_length_1102_cov_120.509071	Coordinate:981	Reads:1	Hits:1	Allocated_reads:1	Strand:+
TAAGACATTGTCTGAGGAGCCAAAT
>Location:NODE_382453_length_1102_cov_120.509071	Coordinate:981	Reads:1	Hits:1	Allocated_reads:1	Strand:+
TAAGACATTGTCTGAGGAGCCAAGC
>Location:NODE_382453_length_1102_cov_120.509071	Coordinate:981	Reads:145	Hits:1	Allocated_reads:145	Strand:+
TAAGACATTGTCTGAGGAGCCAAAC
>Location:NODE_382453_length_1102_cov_120.509071	Coordinate:981	Reads:3	Hits:1	Allocated_reads:3	Strand:+
TAAGACATTGTCTGAGGAGCCAAAA
>Location:NODE_382453_length_1102_cov_120.509071	Coordinate:981	Reads:1	Hits:1	Allocated_reads:1	Strand:+
TAAGACATTGTCTGAGGACCCAAACT
>Location:NODE_382453_length_1102_cov_120.509071	Coordinate:981	Reads:1	Hits:1	Allocated_reads:1	Strand:+
TAAGACATTGTCTGAGGAGCCAAACG
>Location:NODE_382453_length_1102_cov_120.509071	Coordinate:981	Reads:370	Hits:1	Allocated_reads:370	Strand:+
TAAGACATTGTCTGAGGAGCCAAACT
>Location:NODE_382453_length_1102_cov_120.509071	Coordinate:981	Reads:11	Hits:1	Allocated_reads:11	Strand:+
TAAGACATTGTCTGAGGAGCCAAACTC
>Location:NODE_382453_length_1102_cov_120.509071	Coordinate:981	Reads:2	Hits:1	Allocated_reads:2	Strand:+
TAAGACATTGTCTGAGGAGCCAAAATC
>Location:NODE_382453_length_1102_cov_120.509071	Coordinate:982	Reads:3	Hits:1	Allocated_reads:3	Strand:+
AAGACATTGTCTGAGGAGCCAAACT
>Location:NODE_382453_length_1102_cov_120.509071	Coordinate:982	Reads:2	Hits:1	Allocated_reads:2	Strand:+
AAGACATTGTCTGAGGAGCCAAACTC
>Location:NODE_382453_length_1102_cov_120.509071	Coordinate:982	Reads:1	Hits:1	Allocated_reads:1	Strand:+
AAGACATTGTCTGAGGAGCCAAACTCC
>Location:NODE_382453_length_1102_cov_120.509071	Coordinate:982	Reads:1	Hits:1	Allocated_reads:1	Strand:-
TCATCAAGGATTTTGGCTCCTCAGACAATGTCTT
>Location:NODE_382453_length_1102_cov_120.509071	Coordinate:983	Reads:3	Hits:1	Allocated_reads:3	Strand:+
AGACATTGTCTGAGGAGCCAAACT
>Location:NODE_382453_length_1102_cov_120.509071	Coordinate:983	Reads:1	Hits:1	Allocated_reads:1	Strand:+
AGACATTGTCTGAGGAGCCAAACTCC
>Location:NODE_382453_length_1102_cov_120.509071	Coordinate:986	Reads:1	Hits:1	Allocated_reads:1	Strand:+
CATTGTCTGAGGAGCCAAACTCCT
>Location:NODE_382453_length_1102_cov_120.509071	Coordinate:988	Reads:1	Hits:1	Allocated_reads:1	Strand:-
TCATCAAGGATTTTGGCTCCTCAGAATT
>Location:NODE_382453_length_1102_cov_120.509071	Coordinate:990	Reads:1	Hits:1	Allocated_reads:1	Strand:-
AAATCCCTCATCAAGGATTTTGGCTCCTCAGAC
>Location:NODE_382453_length_1102_cov_120.509071	Coordinate:990	Reads:2	Hits:1	Allocated_reads:2	Strand:-
AAATCCCTCATCAAGGATTTTGGCTCCTCAGAA
>Location:NODE_382453_length_1102_cov_120.509071	Coordinate:990	Reads:1	Hits:1	Allocated_reads:1	Strand:-
AATCCCTCATCAAGGATTTTGGCTCCTCAGAC
>Location:NODE_382453_length_1102_cov_120.509071	Coordinate:990	Reads:3	Hits:1	Allocated_reads:3	Strand:-
ATCCCTCATCAAGGATTTTGGCTCCTCAGAC
>Location:NODE_382453_length_1102_cov_120.509071	Coordinate:990	Reads:2	Hits:1	Allocated_reads:2	Strand:-
CCCTCATCAAGGATTTTGGCTCCTCAGAA
>Location:NODE_382453_length_1102_cov_120.509071	Coordinate:990	Reads:2	Hits:1	Allocated_reads:2	Strand:-
TCCCTCATCAAGGATTTTGGCTCCTCAGAA
>Location:NODE_382453_length_1102_cov_120.509071	Coordinate:990	Reads:2	Hits:1	Allocated_reads:2	Strand:-
TCCCTCATCAAGGATTTTGGCTCCTCAGAC
>Location:NODE_382453_length_1102_cov_120.509071	Coordinate:991	Reads:12	Hits:1	Allocated_reads:12	Strand:-
AAATCCCTCATCAAGGATTTTGGCTCCTCAGA
>Location:NODE_382453_length_1102_cov_120.509071	Coordinate:991	Reads:1	Hits:1	Allocated_reads:1	Strand:-
AATCCCTCATCAAGGATTTTGGCTCCTCAGA
>Location:NODE_382453_length_1102_cov_120.509071	Coordinate:991	Reads:5	Hits:1	Allocated_reads:5	Strand:-
ATCCCTCATCAAGGATTTTGGCTCCTCAGA
>Location:NODE_382453_length_1102_cov_120.509071	Coordinate:991	Reads:1	Hits:1	Allocated_reads:1	Strand:-
CAAATCCCTCATCAAGGAGTTTGGCTCCTCAGA
>Location:NODE_382453_length_1102_cov_120.509071	Coordinate:991	Reads:1	Hits:1	Allocated_reads:1	Strand:-
CAAATCCCTCATCAAGGATTTTGGCTCCTCAGA
>Location:NODE_382453_length_1102_cov_120.509071	Coordinate:991	Reads:1	Hits:1	Allocated_reads:1	Strand:-
CCCTCATCAAGGATTTTGGCTCCTCAGT
>Location:NODE_382453_length_1102_cov_120.509071	Coordinate:991	Reads:1	Hits:1	Allocated_reads:1	Strand:-
CCCTCATCAAGGATTTTGGCTCCTCGGA
>Location:NODE_382453_length_1102_cov_120.509071	Coordinate:991	Reads:19	Hits:1	Allocated_reads:19	Strand:-
CCCTCATCAAGGATTTTGGCTCCTCAGA
>Location:NODE_382453_length_1102_cov_120.509071	Coordinate:991	Reads:2	Hits:1	Allocated_reads:2	Strand:-
CCTCATCAAGGATTTTGGCTCCTCAGA
>Location:NODE_382453_length_1102_cov_120.509071	Coordinate:991	Reads:1	Hits:1	Allocated_reads:1	Strand:-
CTCATCAAGGATTTTGGCTCCTCAGA
>Location:NODE_382453_length_1102_cov_120.509071	Coordinate:991	Reads:2	Hits:1	Allocated_reads:2	Strand:-
TCATCAAGGATTTTGGCTCCTCAGA
>Location:NODE_382453_length_1102_cov_120.509071	Coordinate:991	Reads:1	Hits:1	Allocated_reads:1	Strand:-
TCCCTCATCAAGGATTTTGGCTCCTCAGG
>Location:NODE_382453_length_1102_cov_120.509071	Coordinate:991	Reads:37	Hits:1	Allocated_reads:37	Strand:-
TCCCTCATCAAGGATTTTGGCTCCTCAGA
>Location:NODE_382453_length_1102_cov_120.509071	Coordinate:993	Reads:1	Hits:1	Allocated_reads:1	Strand:-
AAATCCCTCATCAAGGATTTTGGCTCCTAA
>Location:NODE_382453_length_1102_cov_120.509071	Coordinate:993	Reads:1	Hits:1	Allocated_reads:1	Strand:+
TGAGGAGCCAAAATCCTTGATGAGGGATT
>Location:NODE_382453_length_1102_cov_120.509071	Coordinate:994	Reads:4	Hits:1	Allocated_reads:4	Strand:-
ATCCCTCATCAAGGATTTTGGCTCCTC
>Location:NODE_382453_length_1102_cov_120.509071	Coordinate:994	Reads:2	Hits:1	Allocated_reads:2	Strand:-
TCCCTCATCAAGGATTTTGGCTCCTC
>Location:NODE_382453_length_1102_cov_120.509071	Coordinate:995	Reads:2	Hits:1	Allocated_reads:2	Strand:-
AAATCCCTCATCAAGGATTTTGGCTCCT
>Location:NODE_382453_length_1102_cov_120.509071	Coordinate:995	Reads:2	Hits:1	Allocated_reads:2	Strand:-
ATCCCTCATCAAGGATTTTGGCTCCT
>Location:NODE_382453_length_1102_cov_120.509071	Coordinate:995	Reads:1	Hits:1	Allocated_reads:1	Strand:-
TCCCTCATCAAGGATTTTGGCTCCG
>Location:NODE_382453_length_1102_cov_120.509071	Coordinate:995	Reads:6	Hits:1	Allocated_reads:6	Strand:-
TCCCTCATCAAGGATTTTGGCTCCT
>Location:NODE_382453_length_1102_cov_120.509071	Coordinate:996	Reads:6	Hits:1	Allocated_reads:6	Strand:-
ATCCCTCATCAAGGATTTTGGCTCC
>Location:NODE_382453_length_1102_cov_120.509071	Coordinate:996	Reads:4	Hits:1	Allocated_reads:4	Strand:-
TCCCTCATCAAGGATTTTGGCTCC
>Location:NODE_382453_length_1102_cov_120.509071	Coordinate:997	Reads:2	Hits:1	Allocated_reads:2	Strand:-
AAATCCCTCATCAAGGATTTTGGCTC
>Location:NODE_382453_length_1102_cov_120.509071	Coordinate:997	Reads:3	Hits:1	Allocated_reads:3	Strand:-
ATCCCTCATCAAGGATTTTGGCTC
>Location:NODE_382453_length_1102_cov_120.509071	Coordinate:1002	Reads:1	Hits:1	Allocated_reads:1	Strand:-
AAAATGGCCAAATCCCTCATCAAGGAGTTT
>Location:NODE_382453_length_1102_cov_120.509071	Coordinate:1003	Reads:1	Hits:1	Allocated_reads:1	Strand:-
AAATGGCCAAATCCCTCATCAAGGAGTT
>Location:NODE_382453_length_1102_cov_120.509071	Coordinate:1004	Reads:1	Hits:1	Allocated_reads:1	Strand:-
AAAATGGCCAAATCCCTCATCAAGGATT
>Location:NODE_382453_length_1102_cov_120.509071	Coordinate:1004	Reads:1	Hits:1	Allocated_reads:1	Strand:-
AGAAAATGGCCAAATCCCTCATCAAGGAGT
>Location:NODE_382453_length_1102_cov_120.509071	Coordinate:1004	Reads:1	Hits:1	Allocated_reads:1	Strand:-
TAAGAAAATGGCCAAATCCCTCATCAAGGAGT
>Location:NODE_382453_length_1102_cov_120.509071	Coordinate:1006	Reads:1	Hits:1	Allocated_reads:1	Strand:-
GAAAATGGCCAAATCCCTCATCAAGGA
>Location:NODE_382453_length_1102_cov_120.509071	Coordinate:1006	Reads:1	Hits:1	Allocated_reads:1	Strand:+
TCCTTGATGAGGGATTTGGCCATTTTCT
>Location:NODE_382453_length_1102_cov_120.509071	Coordinate:1006	Reads:2	Hits:1	Allocated_reads:2	Strand:+
TCCTTGATGAGGGATTTGGCCATTTTCTTAA
>Location:NODE_382453_length_1102_cov_120.509071	Coordinate:1007	Reads:1	Hits:1	Allocated_reads:1	Strand:-
AGAAAATGGCCAAATCCCTCATCAAGG
>Location:NODE_382453_length_1102_cov_120.509071	Coordinate:1008	Reads:1	Hits:1	Allocated_reads:1	Strand:+
CTTGATGAGGGATTTGGCCATTTTCTTAATGAAC
>Location:NODE_382453_length_1102_cov_120.509071	Coordinate:1009	Reads:1	Hits:1	Allocated_reads:1	Strand:+
TTGATGAGGGATTTGGCCATTTTCTT
>Location:NODE_382453_length_1102_cov_120.509071	Coordinate:1009	Reads:1	Hits:1	Allocated_reads:1	Strand:+
TTGATGAGGGATTTGGCCATTTTTTTT
>Location:NODE_382453_length_1102_cov_120.509071	Coordinate:1009	Reads:1	Hits:1	Allocated_reads:1	Strand:+
TTGATGAGGGATTTGGCCATTTTCTTAA
>Location:NODE_382453_length_1102_cov_120.509071	Coordinate:1009	Reads:4	Hits:1	Allocated_reads:4	Strand:+
TTGATGAGGGATTTGGCCATTTTCTTAATG
>Location:NODE_382453_length_1102_cov_120.509071	Coordinate:1009	Reads:1	Hits:1	Allocated_reads:1	Strand:+
TTGATGAGGGATTTGGCCATTTTCTTAATGAA
>Location:NODE_382453_length_1102_cov_120.509071	Coordinate:1009	Reads:1	Hits:1	Allocated_reads:1	Strand:+
TTGATGAGGGATTTGGCCATTTTCTTAATGAAC
>Location:NODE_382453_length_1102_cov_120.509071	Coordinate:1009	Reads:2	Hits:1	Allocated_reads:2	Strand:+
TTGATGAGGGATTTGGCCATTTTCTTAATGAACT
>Location:NODE_382453_length_1102_cov_120.509071	Coordinate:1010	Reads:1	Hits:1	Allocated_reads:1	Strand:+
TGATGAGGGATTTGGCCATTTTCT
>Location:NODE_382453_length_1102_cov_120.509071	Coordinate:1010	Reads:2	Hits:1	Allocated_reads:2	Strand:+
TGATGAGGGATTTGGCCATTTTCTT
>Location:NODE_382453_length_1102_cov_120.509071	Coordinate:1010	Reads:3	Hits:1	Allocated_reads:3	Strand:+
TGATGAGGGATTTGGCCATTTTCTTA
>Location:NODE_382453_length_1102_cov_120.509071	Coordinate:1010	Reads:2	Hits:1	Allocated_reads:2	Strand:+
TGATGAGGGATTTGGCCATTTTCTTAA
>Location:NODE_382453_length_1102_cov_120.509071	Coordinate:1010	Reads:2	Hits:1	Allocated_reads:2	Strand:+
TGATGAGGGATTTGGCCATTTTCTTAAT
>Location:NODE_382453_length_1102_cov_120.509071	Coordinate:1010	Reads:2	Hits:1	Allocated_reads:2	Strand:+
TGATGAGGGATTTGGCCATTTTCTTAATG
>Location:NODE_382453_length_1102_cov_120.509071	Coordinate:1010	Reads:1	Hits:1	Allocated_reads:1	Strand:+
TGATGAGGGATTTGGCCATTTTCTTAATGA
>Location:NODE_382453_length_1102_cov_120.509071	Coordinate:1010	Reads:1	Hits:1	Allocated_reads:1	Strand:+
TGATGAGGGATTTGGCCATTTTCTTAATGAA
>Location:NODE_382453_length_1102_cov_120.509071	Coordinate:1010	Reads:1	Hits:1	Allocated_reads:1	Strand:+
TGATGAGGGATTTGGCCATTTTCTTAATGAAT
>Location:NODE_382453_length_1102_cov_120.509071	Coordinate:1010	Reads:9	Hits:1	Allocated_reads:9	Strand:+
TGATGAGGGATTTGGCCATTTTCTTAATGAAC
>Location:NODE_382453_length_1102_cov_120.509071	Coordinate:1010	Reads:1	Hits:1	Allocated_reads:1	Strand:+
TGATGAGGGATTTGGCCATTTTCTTAATGAACG
>Location:NODE_382453_length_1102_cov_120.509071	Coordinate:1010	Reads:16	Hits:1	Allocated_reads:16	Strand:+
TGATGAGGGATTTGGCCATTTTCTTAATGAACT
>Location:NODE_382453_length_1102_cov_120.509071	Coordinate:1010	Reads:1	Hits:1	Allocated_reads:1	Strand:+
TGATGAGGGATTTGGCCATTTTCTTAATGAACTGA
>Location:NODE_382453_length_1102_cov_120.509071	Coordinate:1011	Reads:1	Hits:1	Allocated_reads:1	Strand:+
GATGAGGGATTTGGCCATTTTCTT
>Location:NODE_382453_length_1102_cov_120.509071	Coordinate:1011	Reads:5	Hits:1	Allocated_reads:5	Strand:+
GATGAGGGATTTGGCCATTTTCTTAATG
>Location:NODE_382453_length_1102_cov_120.509071	Coordinate:1011	Reads:3	Hits:1	Allocated_reads:3	Strand:+
GATGAGGGATTTGGCCATTTTCTTAATGAA
>Location:NODE_382453_length_1102_cov_120.509071	Coordinate:1011	Reads:1	Hits:1	Allocated_reads:1	Strand:+
GATGAGGGATTTGGCCATTTTCTTAATGAAA
>Location:NODE_382453_length_1102_cov_120.509071	Coordinate:1011	Reads:11	Hits:1	Allocated_reads:11	Strand:+
GATGAGGGATTTGGCCATTTTCTTAATGAAC
>Location:NODE_382453_length_1102_cov_120.509071	Coordinate:1011	Reads:1	Hits:1	Allocated_reads:1	Strand:+
GATGAGGGATTTGGCCATTTTCTTAATTAACT
>Location:NODE_382453_length_1102_cov_120.509071	Coordinate:1011	Reads:16	Hits:1	Allocated_reads:16	Strand:+
GATGAGGGATTTGGCCATTTTCTTAATGAACT
>Location:NODE_382453_length_1102_cov_120.509071	Coordinate:1011	Reads:2	Hits:1	Allocated_reads:2	Strand:+
GATGAGGGATTTGGCCATTTTCTTAATGAACTGAT
>Location:NODE_382453_length_1102_cov_120.509071	Coordinate:1012	Reads:1	Hits:1	Allocated_reads:1	Strand:+
ATGAGGGATTTGGCCATTTTCTTAATGAA
>Location:NODE_382453_length_1102_cov_120.509071	Coordinate:1012	Reads:1	Hits:1	Allocated_reads:1	Strand:+
ATGAGGGATTTGGCCATTTTCTTAATGAAA
>Location:NODE_382453_length_1102_cov_120.509071	Coordinate:1012	Reads:2	Hits:1	Allocated_reads:2	Strand:+
ATGAGGGATTTGGCCATTTTCTTAATGAAC
>Location:NODE_382453_length_1102_cov_120.509071	Coordinate:1012	Reads:31	Hits:1	Allocated_reads:31	Strand:+
ATGAGGGATTTGGCCATTTTCTTAATGAACT
>Location:NODE_382453_length_1102_cov_120.509071	Coordinate:1013	Reads:2	Hits:1	Allocated_reads:2	Strand:+
TGAGGGATTTGGCCATTTTCTTAA
>Location:NODE_382453_length_1102_cov_120.509071	Coordinate:1013	Reads:2	Hits:1	Allocated_reads:2	Strand:+
TGAGGGATTTGGCCATTTTCTTAAT
>Location:NODE_382453_length_1102_cov_120.509071	Coordinate:1013	Reads:6	Hits:1	Allocated_reads:6	Strand:+
TGAGGGATTTGGCCATTTTCTTAATG
>Location:NODE_382453_length_1102_cov_120.509071	Coordinate:1013	Reads:1	Hits:1	Allocated_reads:1	Strand:+
TGAGGGATTTGGCCATTTTCTTAATGG
>Location:NODE_382453_length_1102_cov_120.509071	Coordinate:1013	Reads:2	Hits:1	Allocated_reads:2	Strand:+
TGAGGGATTTGGCCATTTTCTTAATGA
>Location:NODE_382453_length_1102_cov_120.509071	Coordinate:1013	Reads:49	Hits:1	Allocated_reads:49	Strand:+
TGAGGGATTTGGCCATTTTCTTAATGAA
>Location:NODE_382453_length_1102_cov_120.509071	Coordinate:1013	Reads:149	Hits:1	Allocated_reads:149	Strand:+
TGAGGGATTTGGCCATTTTCTTAATGAAC
>Location:NODE_382453_length_1102_cov_120.509071	Coordinate:1013	Reads:8	Hits:1	Allocated_reads:8	Strand:+
TGAGGGATTTGGCCATTTTCTTAATGAAA
>Location:NODE_382453_length_1102_cov_120.509071	Coordinate:1013	Reads:1	Hits:1	Allocated_reads:1	Strand:+
TGAGGGATTTGGCCATTTTATTAATGAACT
>Location:NODE_382453_length_1102_cov_120.509071	Coordinate:1013	Reads:1	Hits:1	Allocated_reads:1	Strand:+
TGAGGGATTTGGCCATTTTCTTAATAAACT
>Location:NODE_382453_length_1102_cov_120.509071	Coordinate:1013	Reads:1	Hits:1	Allocated_reads:1	Strand:+
TGAGGGATTTGGCCATTTTCTTATTGAACT
>Location:NODE_382453_length_1102_cov_120.509071	Coordinate:1013	Reads:1	Hits:1	Allocated_reads:1	Strand:+
TGAGGGATTTGGCCATTTTCTTGATGAACT
>Location:NODE_382453_length_1102_cov_120.509071	Coordinate:1013	Reads:1	Hits:1	Allocated_reads:1	Strand:+
TGAGGGATTTGGCCATTTTCTTTATGAACT
>Location:NODE_382453_length_1102_cov_120.509071	Coordinate:1013	Reads:1	Hits:1	Allocated_reads:1	Strand:+
TGAGGGATTTGGCCATTTTTTTAATGAACT
>Location:NODE_382453_length_1102_cov_120.509071	Coordinate:1013	Reads:1541	Hits:1	Allocated_reads:1541	Strand:+
TGAGGGATTTGGCCATTTTCTTAATGAACT
>Location:NODE_382453_length_1102_cov_120.509071	Coordinate:1013	Reads:2	Hits:1	Allocated_reads:2	Strand:+
TGAGGGATTTGGCCATTTTCTTAATGAACA
>Location:NODE_382453_length_1102_cov_120.509071	Coordinate:1013	Reads:2	Hits:1	Allocated_reads:2	Strand:+
TGAGGGATTTGGCCATTTTCTTAATTAACT
>Location:NODE_382453_length_1102_cov_120.509071	Coordinate:1013	Reads:5	Hits:1	Allocated_reads:5	Strand:+
TGAGGGATTTGGCCATTTTCTTAATGAACG
>Location:NODE_382453_length_1102_cov_120.509071	Coordinate:1013	Reads:5	Hits:1	Allocated_reads:5	Strand:+
TGAGGGATTTGGCCATTTTCTTAATGAACTGA
>Location:NODE_382453_length_1102_cov_120.509071	Coordinate:1013	Reads:4	Hits:1	Allocated_reads:4	Strand:+
TGAGGGATTTGGCCATTTTCTTAATGAACTGAT
>Location:NODE_382453_length_1102_cov_120.509071	Coordinate:1013	Reads:1	Hits:1	Allocated_reads:1	Strand:+
TGAGGGATTTGGCCATTTTCTTAATGAACTGATTC
>Location:NODE_382453_length_1102_cov_120.509071	Coordinate:1014	Reads:4	Hits:1	Allocated_reads:4	Strand:+
GAGGGATTTGGCCATTTTCTTAATGAA
>Location:NODE_382453_length_1102_cov_120.509071	Coordinate:1014	Reads:1	Hits:1	Allocated_reads:1	Strand:+
GAGGGATTTGGCCATTTTCTTAATGAAA
>Location:NODE_382453_length_1102_cov_120.509071	Coordinate:1014	Reads:1	Hits:1	Allocated_reads:1	Strand:+
GAGGGATTTGGCCATTTTCTTAATGAAT
>Location:NODE_382453_length_1102_cov_120.509071	Coordinate:1014	Reads:10	Hits:1	Allocated_reads:10	Strand:+
GAGGGATTTGGCCATTTTCTTAATGAAC
>Location:NODE_382453_length_1102_cov_120.509071	Coordinate:1014	Reads:1	Hits:1	Allocated_reads:1	Strand:+
GAGGGATTTGGCCATTTTCGTAATGAACT
>Location:NODE_382453_length_1102_cov_120.509071	Coordinate:1014	Reads:1	Hits:1	Allocated_reads:1	Strand:+
GAGGGATTTGGCCATTTTCTTAATGAACG
>Location:NODE_382453_length_1102_cov_120.509071	Coordinate:1014	Reads:109	Hits:1	Allocated_reads:109	Strand:+
GAGGGATTTGGCCATTTTCTTAATGAACT
>Location:NODE_382453_length_1102_cov_120.509071	Coordinate:1015	Reads:3	Hits:1	Allocated_reads:3	Strand:+
AGGGATTTGGCCATTTTCTTAATGAAC
>Location:NODE_382453_length_1102_cov_120.509071	Coordinate:1015	Reads:16	Hits:1	Allocated_reads:16	Strand:+
AGGGATTTGGCCATTTTCTTAATGAACT
>Location:NODE_382453_length_1102_cov_120.509071	Coordinate:1016	Reads:1	Hits:1	Allocated_reads:1	Strand:-
CAGTTCATTAAGAAAATGGCCAAATCCC
>Location:NODE_382453_length_1102_cov_120.509071	Coordinate:1016	Reads:2	Hits:1	Allocated_reads:2	Strand:+
GGGATTTGGCCATTTTCTTAATGAA
>Location:NODE_382453_length_1102_cov_120.509071	Coordinate:1016	Reads:4	Hits:1	Allocated_reads:4	Strand:+
GGGATTTGGCCATTTTCTTAATGAAC
>Location:NODE_382453_length_1102_cov_120.509071	Coordinate:1016	Reads:85	Hits:1	Allocated_reads:85	Strand:+
GGGATTTGGCCATTTTCTTAATGAACT
>Location:NODE_382453_length_1102_cov_120.509071	Coordinate:1016	Reads:2	Hits:1	Allocated_reads:2	Strand:+
GGGATTTGGCCATTTTCTTAATGAACTGA
>Location:NODE_382453_length_1102_cov_120.509071	Coordinate:1016	Reads:2	Hits:1	Allocated_reads:2	Strand:+
GGGATTTGGCCATTTTCTTAATGAACTGAT
>Location:NODE_382453_length_1102_cov_120.509071	Coordinate:1017	Reads:3	Hits:1	Allocated_reads:3	Strand:+
GGATTTGGCCATTTTCTTAATGAAC
>Location:NODE_382453_length_1102_cov_120.509071	Coordinate:1017	Reads:25	Hits:1	Allocated_reads:25	Strand:+
GGATTTGGCCATTTTCTTAATGAACT
>Location:NODE_382453_length_1102_cov_120.509071	Coordinate:1018	Reads:6	Hits:1	Allocated_reads:6	Strand:+
GATTTGGCCATTTTCTTAATGAACT
>Location:NODE_382453_length_1102_cov_120.509071	Coordinate:1019	Reads:1	Hits:1	Allocated_reads:1	Strand:+
ATTTGGCCATTTTCTTAATGAACTGATTCTTGTCA
>Location:NODE_382453_length_1102_cov_120.509071	Coordinate:1020	Reads:1	Hits:1	Allocated_reads:1	Strand:-
ACAAGAATCAGTTCATTAAGAAAATGGCCAAA
>Location:NODE_382453_length_1102_cov_120.509071	Coordinate:1020	Reads:3	Hits:1	Allocated_reads:3	Strand:+
TTTGGCCATTTTCTTAATGAACTGAT
>Location:NODE_382453_length_1102_cov_120.509071	Coordinate:1020	Reads:2	Hits:1	Allocated_reads:2	Strand:+
TTTGGCCATTTTCTTAATGAACTGATTC
>Location:NODE_382453_length_1102_cov_120.509071	Coordinate:1020	Reads:1	Hits:1	Allocated_reads:1	Strand:+
TTTGGCCATTTTCTTAATGAACTGATTCT
>Location:NODE_382453_length_1102_cov_120.509071	Coordinate:1020	Reads:1	Hits:1	Allocated_reads:1	Strand:+
TTTGGCCATTTTCTTAATGAACTGATTCTTGT
>Location:NODE_382453_length_1102_cov_120.509071	Coordinate:1020	Reads:1	Hits:1	Allocated_reads:1	Strand:+
TTTGGCCATTTTCTTAATGAACTGATTCTTGTCA
>Location:NODE_382453_length_1102_cov_120.509071	Coordinate:1021	Reads:1	Hits:1	Allocated_reads:1	Strand:-
AATGACAAGAATCAGTTCATTAAGAAAATGGCCAA
>Location:NODE_382453_length_1102_cov_120.509071	Coordinate:1021	Reads:1	Hits:1	Allocated_reads:1	Strand:+
TTGGCCATTTTCTTAATGAACTGA
>Location:NODE_382453_length_1102_cov_120.509071	Coordinate:1021	Reads:1	Hits:1	Allocated_reads:1	Strand:+
TTGGCCATTTTCTTAATGAACTGAT
>Location:NODE_382453_length_1102_cov_120.509071	Coordinate:1022	Reads:1	Hits:1	Allocated_reads:1	Strand:+
TGGCCATTTTCTTAATGAACTGATTCT
>Location:NODE_382453_length_1102_cov_120.509071	Coordinate:1022	Reads:2	Hits:1	Allocated_reads:2	Strand:+
TGGCCATTTTCTTAATGAACTGATTCTTGT
>Location:NODE_382453_length_1102_cov_120.509071	Coordinate:1022	Reads:1	Hits:1	Allocated_reads:1	Strand:+
TGGCCATTTTCTTAATGAACTGATTCTTGTCATT
>Location:NODE_382453_length_1102_cov_120.509071	Coordinate:1023	Reads:1	Hits:1	Allocated_reads:1	Strand:-
AATGACAAGAATCAGTTCATTAAGAAAATGGCT
>Location:NODE_382453_length_1102_cov_120.509071	Coordinate:1023	Reads:49	Hits:1	Allocated_reads:49	Strand:-
AATGACAAGAATCAGTTCATTAAGAAAATGGCC
>Location:NODE_382453_length_1102_cov_120.509071	Coordinate:1023	Reads:9	Hits:1	Allocated_reads:9	Strand:-
ACAAGAATCAGTTCATTAAGAAAATGGCC
>Location:NODE_382453_length_1102_cov_120.509071	Coordinate:1023	Reads:31	Hits:1	Allocated_reads:31	Strand:-
ATGACAAGAATCAGTTCATTAAGAAAATGGCC
>Location:NODE_382453_length_1102_cov_120.509071	Coordinate:1023	Reads:1	Hits:1	Allocated_reads:1	Strand:-
CAAGAATCAGTTCATTAAGAAAATGGCC
>Location:NODE_382453_length_1102_cov_120.509071	Coordinate:1023	Reads:2	Hits:1	Allocated_reads:2	Strand:-
TAAATGACAAGAATCAGTTCATTAAGAAAATGGCC
>Location:NODE_382453_length_1102_cov_120.509071	Coordinate:1024	Reads:7	Hits:1	Allocated_reads:7	Strand:-
AATGACAAGAATCAGTTCATTAAGAAAATGGC
>Location:NODE_382453_length_1102_cov_120.509071	Coordinate:1024	Reads:1	Hits:1	Allocated_reads:1	Strand:-
ACAAGAATCAGTTCATTAAGAAAATGGC
>Location:NODE_382453_length_1102_cov_120.509071	Coordinate:1024	Reads:2	Hits:1	Allocated_reads:2	Strand:-
ATAAATGACAAGAATCAGTTCATTAAGAAAATGGC
>Location:NODE_382453_length_1102_cov_120.509071	Coordinate:1024	Reads:10	Hits:1	Allocated_reads:10	Strand:-
ATGACAAGAATCAGTTCATTAAGAAAATGGC
>Location:NODE_382453_length_1102_cov_120.509071	Coordinate:1024	Reads:1	Hits:1	Allocated_reads:1	Strand:-
GACAAGAATCAGTTCATTAAGAAAATGGC
>Location:NODE_382453_length_1102_cov_120.509071	Coordinate:1025	Reads:1	Hits:1	Allocated_reads:1	Strand:-
ACAAGAATCAGTTCATTAAGAAAATGG
>Location:NODE_382453_length_1102_cov_120.509071	Coordinate:1025	Reads:1	Hits:1	Allocated_reads:1	Strand:-
ATGACAAGAATCAGTTCATTAAGAAAATGG
>Location:NODE_382453_length_1102_cov_120.509071	Coordinate:1026	Reads:1	Hits:1	Allocated_reads:1	Strand:-
ACAAGAATCAGTTCATTAAGAAAATG
>Location:NODE_382453_length_1102_cov_120.509071	Coordinate:1027	Reads:1	Hits:1	Allocated_reads:1	Strand:-
ATGACAAGAATCAGTTCATTAAGAAAAT
>Location:NODE_382453_length_1102_cov_120.509071	Coordinate:1028	Reads:7	Hits:1	Allocated_reads:7	Strand:-
ATGACAAGAATCAGTTCATTAAGAAAA
>Location:NODE_382453_length_1102_cov_120.509071	Coordinate:1029	Reads:2	Hits:1	Allocated_reads:2	Strand:-
ATGACAAGAATCAGTTCATTAAGAAA
>Location:NODE_382453_length_1102_cov_120.509071	Coordinate:1029	Reads:1	Hits:1	Allocated_reads:1	Strand:+
TTTCTTAATGAACTGATTCTTGTC
>Location:NODE_382453_length_1102_cov_120.509071	Coordinate:1030	Reads:1	Hits:1	Allocated_reads:1	Strand:-
AATGACAAGAATCAGTTCATTAAGAA
>Location:NODE_382453_length_1102_cov_120.509071	Coordinate:1030	Reads:6	Hits:1	Allocated_reads:6	Strand:-
ATGACAAGAATCAGTTCATTAAGAA
>Location:NODE_382453_length_1102_cov_120.509071	Coordinate:1030	Reads:1	Hits:1	Allocated_reads:1	Strand:-
TGACAAGAATCAGTTCATTAAGAA
>Location:NODE_382453_length_1102_cov_120.509071	Coordinate:1030	Reads:1	Hits:1	Allocated_reads:1	Strand:+
TTCTTAATGAACTGATTCTTGTCATT
>Location:NODE_382453_length_1102_cov_120.509071	Coordinate:1030	Reads:1	Hits:1	Allocated_reads:1	Strand:+
TTCTTAATGAACTGATTCTTGTCATTTA
>Location:NODE_382453_length_1102_cov_120.509071	Coordinate:1031	Reads:4	Hits:1	Allocated_reads:4	Strand:-
ATGACAAGAATCAGTTCATTAAGA
>Location:NODE_382453_length_1102_cov_120.509071	Coordinate:1034	Reads:1	Hits:1	Allocated_reads:1	Strand:+
TAATGAACTGATTCTTGTCATTTATCAGATT
>Location:NODE_382453_length_1102_cov_120.509071	Coordinate:1035	Reads:1	Hits:1	Allocated_reads:1	Strand:+
AATGAACTGATTCTTGTCATTTATCA
>Location:NODE_382453_length_1102_cov_120.509071	Coordinate:1042	Reads:2	Hits:1	Allocated_reads:2	Strand:+
TGATTCTTGTCATTTATCAGATTTA
>Location:NODE_382453_length_1102_cov_120.509071	Coordinate:1042	Reads:1	Hits:1	Allocated_reads:1	Strand:+
TGATTCTTGTCATTTATCAGATTAATGGC
>Location:NODE_382453_length_1102_cov_120.509071	Coordinate:1042	Reads:62	Hits:1	Allocated_reads:62	Strand:+
TGATTCTTGTCATTTATCAGATTTATGGC
>Location:NODE_382453_length_1102_cov_120.509071	Coordinate:1043	Reads:4	Hits:1	Allocated_reads:4	Strand:+
GATTCTTGTCATTTATCAGATTTATGGC
>Location:NODE_382453_length_1102_cov_120.509071	Coordinate:1044	Reads:2	Hits:1	Allocated_reads:2	Strand:+
ATTCTTGTCATTTATCAGATTTATGGC
>Location:NODE_382453_length_1102_cov_120.509071	Coordinate:1044	Reads:3	Hits:1	Allocated_reads:3	Strand:-
TCCGCCATAAATCTGATAAATGACAAGAAT
>Location:NODE_382453_length_1102_cov_120.509071	Coordinate:1045	Reads:8	Hits:1	Allocated_reads:8	Strand:+
TTCTTGTCATTTATCAGATTTATGGC
>Location:NODE_382453_length_1102_cov_120.509071	Coordinate:1045	Reads:12	Hits:1	Allocated_reads:12	Strand:+
TTCTTGTCATTTATCAGATTTATGGCGGACT
>Location:NODE_382453_length_1102_cov_120.509071	Coordinate:1046	Reads:1	Hits:1	Allocated_reads:1	Strand:-
TCCGCCATAAATCTGATAAATGACAAGA
>Location:NODE_382453_length_1102_cov_120.509071	Coordinate:1046	Reads:3	Hits:1	Allocated_reads:3	Strand:+
TCTTGTCATTTATCAGATTTATGGC
>Location:NODE_382453_length_1102_cov_120.509071	Coordinate:1046	Reads:1	Hits:1	Allocated_reads:1	Strand:+
TCTTGTCATTTATCAGATTTATGGCG
>Location:NODE_382453_length_1102_cov_120.509071	Coordinate:1046	Reads:1	Hits:1	Allocated_reads:1	Strand:+
TCTTGTCATTTATCAGATTTATGGCGG
>Location:NODE_382453_length_1102_cov_120.509071	Coordinate:1046	Reads:1	Hits:1	Allocated_reads:1	Strand:+
TCTTGTCATTTATCAGATTTATGGCGGACG
>Location:NODE_382453_length_1102_cov_120.509071	Coordinate:1046	Reads:1	Hits:1	Allocated_reads:1	Strand:+
TCTTGTCATTTATCAGATTTATTGCGGACT
>Location:NODE_382453_length_1102_cov_120.509071	Coordinate:1046	Reads:177	Hits:1	Allocated_reads:177	Strand:+
TCTTGTCATTTATCAGATTTATGGCGGACT
>Location:NODE_382453_length_1102_cov_120.509071	Coordinate:1048	Reads:1	Hits:1	Allocated_reads:1	Strand:+
TTGTCATTTATCAGATTTATGGCGGAC
>Location:NODE_382453_length_1102_cov_120.509071	Coordinate:1048	Reads:39	Hits:1	Allocated_reads:39	Strand:+
TTGTCATTTATCAGATTTATGGCGGACT
>Location:NODE_382453_length_1102_cov_120.509071	Coordinate:1048	Reads:1	Hits:1	Allocated_reads:1	Strand:+
TTGTCATTTATCAGATTTATGGCGGACTC
>Location:NODE_382453_length_1102_cov_120.509071	Coordinate:1048	Reads:1	Hits:1	Allocated_reads:1	Strand:+
TTGTCATTTATCAGATTTATGGCGGACTCTG
>Location:NODE_382453_length_1102_cov_120.509071	Coordinate:1048	Reads:1	Hits:1	Allocated_reads:1	Strand:+
TTGTCATTTATCAGATTTATGGCGGACTCTGT
>Location:NODE_382453_length_1102_cov_120.509071	Coordinate:1049	Reads:1	Hits:1	Allocated_reads:1	Strand:-
TCCGCCATAAATCTGATAAATGACA
>Location:NODE_382453_length_1102_cov_120.509071	Coordinate:1049	Reads:98	Hits:1	Allocated_reads:98	Strand:+
TGTCATTTATCAGATTTATGGCGGACT
>Location:NODE_382453_length_1102_cov_120.509071	Coordinate:1049	Reads:2	Hits:1	Allocated_reads:2	Strand:+
TGTCATTTATCAGATTTATGGCGGACTC
>Location:NODE_382453_length_1102_cov_120.509071	Coordinate:1049	Reads:2	Hits:1	Allocated_reads:2	Strand:+
TGTCATTTATCAGATTTATGGCGGACTCT
>Location:NODE_382453_length_1102_cov_120.509071	Coordinate:1049	Reads:1	Hits:1	Allocated_reads:1	Strand:+
TGTCATTTATCAGATTTATGGCGGACTCTG
>Location:NODE_382453_length_1102_cov_120.509071	Coordinate:1049	Reads:1	Hits:1	Allocated_reads:1	Strand:+
TGTCATTTATCAGATTTATGGCGGACTCTGTGC
>Location:NODE_382453_length_1102_cov_120.509071	Coordinate:1050	Reads:1	Hits:1	Allocated_reads:1	Strand:-
GAGTCCGCCATAAATCTGATAAATGAA
>Location:NODE_382453_length_1102_cov_120.509071	Coordinate:1051	Reads:1	Hits:1	Allocated_reads:1	Strand:-
AGAGTCCGCCATAAATCTGATAAATGA
>Location:NODE_382453_length_1102_cov_120.509071	Coordinate:1051	Reads:1	Hits:1	Allocated_reads:1	Strand:-
CACAGAGTCCGCCATAAATCTGATAAATGA
>Location:NODE_382453_length_1102_cov_120.509071	Coordinate:1051	Reads:2	Hits:1	Allocated_reads:2	Strand:-
GAGTCCGCCATAAATCTGATAAATGA
>Location:NODE_382453_length_1102_cov_120.509071	Coordinate:1051	Reads:1	Hits:1	Allocated_reads:1	Strand:-
GTCCGCCATAAATCTGATAAATGT
>Location:NODE_382453_length_1102_cov_120.509071	Coordinate:1051	Reads:1	Hits:1	Allocated_reads:1	Strand:+
TCATTTATCAGATTTATGGCGGACT
>Location:NODE_382453_length_1102_cov_120.509071	Coordinate:1051	Reads:1	Hits:1	Allocated_reads:1	Strand:+
TCATTTATCAGATTTATGGCGGACTCT
>Location:NODE_382453_length_1102_cov_120.509071	Coordinate:1051	Reads:1	Hits:1	Allocated_reads:1	Strand:+
TCATTTATCAGATTTATGGCGGACTCTG
>Location:NODE_382453_length_1102_cov_120.509071	Coordinate:1051	Reads:1	Hits:1	Allocated_reads:1	Strand:+
TCATTTATCAGATTTATGGCGGACTCTGT
>Location:NODE_382453_length_1102_cov_120.509071	Coordinate:1052	Reads:2	Hits:1	Allocated_reads:2	Strand:-
CAGCAGCACAGAGTCCGCCATAAATCTGATAAATG
>Location:NODE_382453_length_1102_cov_120.509071	Coordinate:1052	Reads:3	Hits:1	Allocated_reads:3	Strand:-
GCACAGAGTCCGCCATAAATCTGATAAATG
>Location:NODE_382453_length_1102_cov_120.509071	Coordinate:1053	Reads:1	Hits:1	Allocated_reads:1	Strand:+
ATTTATCAGATTTATGGCGGACTCTGTGC
>Location:NODE_382453_length_1102_cov_120.509071	Coordinate:1053	Reads:1	Hits:1	Allocated_reads:1	Strand:+
ATTTATCAGATTTATGGCGGACTCTGTGCT
>Location:NODE_382453_length_1102_cov_120.509071	Coordinate:1053	Reads:1	Hits:1	Allocated_reads:1	Strand:-
CAGCAGCACAGAGTCCGCCATAAATCTGATAAAT
>Location:NODE_382453_length_1102_cov_120.509071	Coordinate:1054	Reads:1	Hits:1	Allocated_reads:1	Strand:-
CACAGAGTCCGCCATAAATCTGATAAA
>Location:NODE_382453_length_1102_cov_120.509071	Coordinate:1054	Reads:3	Hits:1	Allocated_reads:3	Strand:+
TTTATCAGATTTATGGCGGACTCTG
>Location:NODE_382453_length_1102_cov_120.509071	Coordinate:1054	Reads:4	Hits:1	Allocated_reads:4	Strand:+
TTTATCAGATTTATGGCGGACTCTGTGC
>Location:NODE_382453_length_1102_cov_120.509071	Coordinate:1054	Reads:4	Hits:1	Allocated_reads:4	Strand:+
TTTATCAGATTTATGGCGGACTCTGTGCT
>Location:NODE_382453_length_1102_cov_120.509071	Coordinate:1054	Reads:5	Hits:1	Allocated_reads:5	Strand:+
TTTATCAGATTTATGGCGGACTCTGTGCTGC
>Location:NODE_382453_length_1102_cov_120.509071	Coordinate:1055	Reads:1	Hits:1	Allocated_reads:1	Strand:-
CAGCACAGAGTCCGCCATAAATCTGATAA
>Location:NODE_382453_length_1102_cov_120.509071	Coordinate:1055	Reads:4	Hits:1	Allocated_reads:4	Strand:-
CAGCAGCACAGAGTCCGCCATAAATCTGATAA
>Location:NODE_382453_length_1102_cov_120.509071	Coordinate:1055	Reads:1	Hits:1	Allocated_reads:1	Strand:-
CTCAGCAGCACAGAGTCCGCCATAAATCTGATAA
>Location:NODE_382453_length_1102_cov_120.509071	Coordinate:1055	Reads:1	Hits:1	Allocated_reads:1	Strand:+
TTATCAGATTTATGGCGGACTCTGTG
>Location:NODE_382453_length_1102_cov_120.509071	Coordinate:1055	Reads:3	Hits:1	Allocated_reads:3	Strand:+
TTATCAGATTTATGGCGGACTCTGTGCT
>Location:NODE_382453_length_1102_cov_120.509071	Coordinate:1055	Reads:7	Hits:1	Allocated_reads:7	Strand:+
TTATCAGATTTATGGCGGACTCTGTGCTGC
>Location:NODE_382453_length_1102_cov_120.509071	Coordinate:1055	Reads:6	Hits:1	Allocated_reads:6	Strand:+
TTATCAGATTTATGGCGGACTCTGTGCTGCT
>Location:NODE_382453_length_1102_cov_120.509071	Coordinate:1056	Reads:1	Hits:1	Allocated_reads:1	Strand:-
AACTCAGCAGCACAGAGTCCGCCATAAATCTGATA
>Location:NODE_382453_length_1102_cov_120.509071	Coordinate:1056	Reads:4	Hits:1	Allocated_reads:4	Strand:-
CAGCACAGAGTCCGCCATAAATCTGATA
>Location:NODE_382453_length_1102_cov_120.509071	Coordinate:1056	Reads:2	Hits:1	Allocated_reads:2	Strand:-
CAGCAGCACAGAGTCCGCCATAAATCTGAAA
>Location:NODE_382453_length_1102_cov_120.509071	Coordinate:1056	Reads:28	Hits:1	Allocated_reads:28	Strand:-
CAGCAGCACAGAGTCCGCCATAAATCTGATA
>Location:NODE_382453_length_1102_cov_120.509071	Coordinate:1056	Reads:13	Hits:1	Allocated_reads:13	Strand:-
CTCAGCAGCACAGAGTCCGCCATAAATCTGATA
>Location:NODE_382453_length_1102_cov_120.509071	Coordinate:1056	Reads:3	Hits:1	Allocated_reads:3	Strand:-
GCACAGAGTCCGCCATAAATCTGATA
>Location:NODE_382453_length_1102_cov_120.509071	Coordinate:1056	Reads:19	Hits:1	Allocated_reads:19	Strand:-
GCAGCACAGAGTCCGCCATAAATCTGATA
>Location:NODE_382453_length_1102_cov_120.509071	Coordinate:1056	Reads:2	Hits:1	Allocated_reads:2	Strand:+
TATCAGATTTATGGCGGACTCTGTG
>Location:NODE_382453_length_1102_cov_120.509071	Coordinate:1056	Reads:1	Hits:1	Allocated_reads:1	Strand:+
TATCAGATTTATGGCGGACTCTGTGC
>Location:NODE_382453_length_1102_cov_120.509071	Coordinate:1056	Reads:10	Hits:1	Allocated_reads:10	Strand:+
TATCAGATTTATGGCGGACTCTGTGCT
>Location:NODE_382453_length_1102_cov_120.509071	Coordinate:1056	Reads:13	Hits:1	Allocated_reads:13	Strand:+
TATCAGATTTATGGCGGACTCTGTGCTGC
>Location:NODE_382453_length_1102_cov_120.509071	Coordinate:1056	Reads:4	Hits:1	Allocated_reads:4	Strand:+
TATCAGATTTATGGCGGACTCTGTGCTGCT
>Location:NODE_382453_length_1102_cov_120.509071	Coordinate:1056	Reads:1	Hits:1	Allocated_reads:1	Strand:+
TATCAGATTTATGGCGGACTCTGTGCTGCTG
>Location:NODE_382453_length_1102_cov_120.509071	Coordinate:1056	Reads:1	Hits:1	Allocated_reads:1	Strand:-
TCAGCAGCACAGAGTCCGCCATAAATCTGATA
>Location:NODE_382453_length_1102_cov_120.509071	Coordinate:1057	Reads:1	Hits:1	Allocated_reads:1	Strand:+
ATCAGATTTATGGCGGACTCTGTGC
>Location:NODE_382453_length_1102_cov_120.509071	Coordinate:1057	Reads:7	Hits:1	Allocated_reads:7	Strand:+
ATCAGATTTATGGCGGACTCTGTGCT
>Location:NODE_382453_length_1102_cov_120.509071	Coordinate:1057	Reads:1	Hits:1	Allocated_reads:1	Strand:+
ATCAGATTTATGGCGGACTCTGAGCTGC
>Location:NODE_382453_length_1102_cov_120.509071	Coordinate:1057	Reads:1	Hits:1	Allocated_reads:1	Strand:+
ATCAGATTTATGGCGGACTCTGTGCTGC
>Location:NODE_382453_length_1102_cov_120.509071	Coordinate:1057	Reads:4	Hits:1	Allocated_reads:4	Strand:+
ATCAGATTTATGGCGGACTCTGTGCTGCT
>Location:NODE_382453_length_1102_cov_120.509071	Coordinate:1057	Reads:1	Hits:1	Allocated_reads:1	Strand:+
ATCAGATTTATGGCGGACTCTGTGCTGCTA
>Location:NODE_382453_length_1102_cov_120.509071	Coordinate:1057	Reads:1	Hits:1	Allocated_reads:1	Strand:+
ATCAGATTTATGGCGGACTCTGTGCTGCTGAGT
>Location:NODE_382453_length_1102_cov_120.509071	Coordinate:1057	Reads:1	Hits:1	Allocated_reads:1	Strand:-
CAGCACAGAGTCCGCCATAAATCTGAT
>Location:NODE_382453_length_1102_cov_120.509071	Coordinate:1057	Reads:1	Hits:1	Allocated_reads:1	Strand:-
GCACAGAGTCCGCCATAAATCTGAT
>Location:NODE_382453_length_1102_cov_120.509071	Coordinate:1057	Reads:2	Hits:1	Allocated_reads:2	Strand:-
GCAGCACAGAGTCCGCCATAAATCTGAT
>Location:NODE_382453_length_1102_cov_120.509071	Coordinate:1058	Reads:1	Hits:1	Allocated_reads:1	Strand:-
AGCACAGAGTCCGCCATAAATCTGA
>Location:NODE_382453_length_1102_cov_120.509071	Coordinate:1058	Reads:1	Hits:1	Allocated_reads:1	Strand:-
CAGCACAGAGTCCGCCATAAATCTGA
>Location:NODE_382453_length_1102_cov_120.509071	Coordinate:1058	Reads:12	Hits:1	Allocated_reads:12	Strand:-
CAGCAGCACAGAGTCCGCCATAAATCTGA
>Location:NODE_382453_length_1102_cov_120.509071	Coordinate:1058	Reads:1	Hits:1	Allocated_reads:1	Strand:-
CTCAGCAGCACAGAGTCCGCCATAAATCTGA
>Location:NODE_382453_length_1102_cov_120.509071	Coordinate:1058	Reads:7	Hits:1	Allocated_reads:7	Strand:-
GCACAGAGTCCGCCATAAATCTGA
>Location:NODE_382453_length_1102_cov_120.509071	Coordinate:1058	Reads:8	Hits:1	Allocated_reads:8	Strand:-
GCAGCACAGAGTCCGCCATAAATCTGA
>Location:NODE_382453_length_1102_cov_120.509071	Coordinate:1058	Reads:1	Hits:1	Allocated_reads:1	Strand:+
TCAGATTTATGGCGGACTCTGTGC
>Location:NODE_382453_length_1102_cov_120.509071	Coordinate:1058	Reads:9	Hits:1	Allocated_reads:9	Strand:+
TCAGATTTATGGCGGACTCTGTGCT
>Location:NODE_382453_length_1102_cov_120.509071	Coordinate:1058	Reads:1	Hits:1	Allocated_reads:1	Strand:+
TCAGATTTATGGCGGACTCTGTGCTT
>Location:NODE_382453_length_1102_cov_120.509071	Coordinate:1058	Reads:1	Hits:1	Allocated_reads:1	Strand:+
TCAGATTTATGGCGGACTCTGTGCTTA
>Location:NODE_382453_length_1102_cov_120.509071	Coordinate:1058	Reads:12	Hits:1	Allocated_reads:12	Strand:+
TCAGATTTATGGCGGACTCTGTGCTGC
>Location:NODE_382453_length_1102_cov_120.509071	Coordinate:1058	Reads:18	Hits:1	Allocated_reads:18	Strand:+
TCAGATTTATGGCGGACTCTGTGCTGCT
>Location:NODE_382453_length_1102_cov_120.509071	Coordinate:1058	Reads:1	Hits:1	Allocated_reads:1	Strand:+
TCAGATTTATGGCGGACTCTGTGTTGCTG
>Location:NODE_382453_length_1102_cov_120.509071	Coordinate:1058	Reads:4	Hits:1	Allocated_reads:4	Strand:+
TCAGATTTATGGCGGACTCTGTGCTGCTG
>Location:NODE_382453_length_1102_cov_120.509071	Coordinate:1059	Reads:1	Hits:1	Allocated_reads:1	Strand:+
CAGATTTATGGCGGACTCTGTGCTGC
>Location:NODE_382453_length_1102_cov_120.509071	Coordinate:1059	Reads:2	Hits:1	Allocated_reads:2	Strand:-
CTCAGCAGCACAGAGTCCGCCATAAATCTG
>Location:NODE_382453_length_1102_cov_120.509071	Coordinate:1060	Reads:3	Hits:1	Allocated_reads:3	Strand:-
CCTGAACTCAGCAGCACAGAGTCCGCCATAAATCT
>Location:NODE_382453_length_1102_cov_120.509071	Coordinate:1061	Reads:1	Hits:1	Allocated_reads:1	Strand:-
CAGCAGCACAGAGTCCGCCATAAATC
>Location:NODE_382453_length_1102_cov_120.509071	Coordinate:1061	Reads:6	Hits:1	Allocated_reads:6	Strand:-
CCTGAACTCAGCAGCACAGAGTCCGCCATAAATC
>Location:NODE_382453_length_1102_cov_120.509071	Coordinate:1061	Reads:1	Hits:1	Allocated_reads:1	Strand:-
CTCAGCAGCACAGAGTCCGCCATAAATC
>Location:NODE_382453_length_1102_cov_120.509071	Coordinate:1061	Reads:1	Hits:1	Allocated_reads:1	Strand:-
CTCAGCAGCACAGAGTCCGCCATAAATT
>Location:NODE_382453_length_1102_cov_120.509071	Coordinate:1062	Reads:4	Hits:1	Allocated_reads:4	Strand:-
CAGCAGCACAGAGTCCGCCATAAAT
>Location:NODE_382453_length_1102_cov_120.509071	Coordinate:1062	Reads:3	Hits:1	Allocated_reads:3	Strand:-
CCTGAACTCAGCAGCACAGAGTCCGCCATAAAT
>Location:NODE_382453_length_1102_cov_120.509071	Coordinate:1062	Reads:1	Hits:1	Allocated_reads:1	Strand:-
GAACTCAGCAGCACAGAGTCCGCCATAAAT
>Location:NODE_382453_length_1102_cov_120.509071	Coordinate:1063	Reads:1	Hits:1	Allocated_reads:1	Strand:+
TTTATGGCGGACTCTGTGCTGCTGAGT
>Location:NODE_382453_length_1102_cov_120.509071	Coordinate:1064	Reads:1	Hits:1	Allocated_reads:1	Strand:-
CCTGAACTCAGCAGCACAGAGTCCGCCATAA
>Location:NODE_382453_length_1102_cov_120.509071	Coordinate:1064	Reads:1	Hits:1	Allocated_reads:1	Strand:+
TTATGGCGGACTCTGTGCTGCTGAG
>Location:NODE_382453_length_1102_cov_120.509071	Coordinate:1064	Reads:1	Hits:1	Allocated_reads:1	Strand:+
TTATGGCGGACTCTGTGCTGCTGAGTTC
>Location:NODE_382453_length_1102_cov_120.509071	Coordinate:1065	Reads:5	Hits:1	Allocated_reads:5	Strand:-
CCTGAACTCAGCAGCACAGAGTCCGCCATA
>Location:NODE_382453_length_1102_cov_120.509071	Coordinate:1065	Reads:1	Hits:1	Allocated_reads:1	Strand:-
GAACTCAGCAGCACAGAGTCCGCCATA
>Location:NODE_382453_length_1102_cov_120.509071	Coordinate:1065	Reads:1	Hits:1	Allocated_reads:1	Strand:+
TATGGCGGACTCTGTGCTGCTGAGT
>Location:NODE_382453_length_1102_cov_120.509071	Coordinate:1065	Reads:1	Hits:1	Allocated_reads:1	Strand:+
TATGGCGGACTCTGTGCTGCTGAGTTCAGG
>Location:NODE_382453_length_1102_cov_120.509071	Coordinate:1065	Reads:1	Hits:1	Allocated_reads:1	Strand:+
TATGGCGGACTCTGTGCTGCTGAGTTCAGGC
>Location:NODE_382453_length_1102_cov_120.509071	Coordinate:1066	Reads:1	Hits:1	Allocated_reads:1	Strand:+
ATGGCGGACTCTGTGCTGCTGAGTT
>Location:NODE_382453_length_1102_cov_120.509071	Coordinate:1066	Reads:1	Hits:1	Allocated_reads:1	Strand:+
ATGGCGGACTCTGTGCTGCTGAGTTCAGGC
>Location:NODE_382453_length_1102_cov_120.509071	Coordinate:1066	Reads:1	Hits:1	Allocated_reads:1	Strand:-
CCTGAACTCAGCAGCACAGAGTCCGCCAT
>Location:NODE_382453_length_1102_cov_120.509071	Coordinate:1067	Reads:1	Hits:3	Allocated_reads:0.333333333333333	Strand:-
CCTGAACTCAGCAGCACAGAGTCCGCCT
>Location:NODE_382453_length_1102_cov_120.509071	Coordinate:1067	Reads:1	Hits:3	Allocated_reads:0.333333333333333	Strand:-
CCTGAACTCAGCAGCACAGAGTCCGCTT
>Location:NODE_382453_length_1102_cov_120.509071	Coordinate:1067	Reads:12	Hits:3	Allocated_reads:4	Strand:-
CCTGAACTCAGCAGCACAGAGTCCGCCA
>Location:NODE_382453_length_1102_cov_120.509071	Coordinate:1067	Reads:1	Hits:3	Allocated_reads:0.333333333333333	Strand:-
CTGAACTCAGCAGCACAGAGTCCGCCA
>Location:NODE_382453_length_1102_cov_120.509071	Coordinate:1067	Reads:1	Hits:3	Allocated_reads:0.333333333333333	Strand:+
TGGCGGACTCTGTGCTGCTGAGTTC
>Location:NODE_382453_length_1102_cov_120.509071	Coordinate:1067	Reads:1	Hits:3	Allocated_reads:0.333333333333333	Strand:+
TGGCGGACTCTGTGCTGCTGAGTTCAGT
>Location:NODE_382453_length_1102_cov_120.509071	Coordinate:1067	Reads:2	Hits:3	Allocated_reads:0.666666666666667	Strand:+
TGGCGGACTCTGTGCTGCTGAGTTCAGG
>Location:NODE_382453_length_1102_cov_120.509071	Coordinate:1067	Reads:5	Hits:3	Allocated_reads:1.66666666666667	Strand:+
TGGCGGACTCTGTGCTGCTGAGTTCAGGC
>Location:NODE_382453_length_1102_cov_120.509071	Coordinate:1068	Reads:2	Hits:3	Allocated_reads:0.666666666666667	Strand:-
AGCCTGAACTCAGCAGCACAGAGTCCGCC
>Location:NODE_382453_length_1102_cov_120.509071	Coordinate:1068	Reads:1	Hits:2	Allocated_reads:0.5	Strand:-
ATACAGCCTGAACTCAGCAGCACAGAGTCCGCC
>Location:NODE_382453_length_1102_cov_120.509071	Coordinate:1068	Reads:1	Hits:3	Allocated_reads:0.333333333333333	Strand:-
CCTGAACTCAGCAGCACAGAATCCGCC
>Location:NODE_382453_length_1102_cov_120.509071	Coordinate:1068	Reads:22	Hits:3	Allocated_reads:7.33333333333333	Strand:-
CCTGAACTCAGCAGCACAGAGTCCGCC
>Location:NODE_382453_length_1102_cov_120.509071	Coordinate:1068	Reads:1	Hits:3	Allocated_reads:0.333333333333333	Strand:-
CTGAACTCAGCAGCACAGAGTCCGCC
>Location:NODE_382453_length_1102_cov_120.509071	Coordinate:1068	Reads:1	Hits:3	Allocated_reads:0.333333333333333	Strand:-
GAACTCAGCAGCACAGAGTCCGCC
>Location:NODE_382453_length_1102_cov_120.509071	Coordinate:1068	Reads:4	Hits:3	Allocated_reads:1.33333333333333	Strand:+
GGCGGACTCTGTGCTGCTGAGTTCAGGC
>Location:NODE_382453_length_1102_cov_120.509071	Coordinate:1068	Reads:1	Hits:2	Allocated_reads:0.5	Strand:-
TACAGCCTGAACTCAGCAGCACAGAGTCCGCC
>Location:NODE_382453_length_1102_cov_120.509071	Coordinate:1069	Reads:2	Hits:2	Allocated_reads:1	Strand:-
ACAGCCTGAACTCAGCAGCACAGAGTCCGC
>Location:NODE_382453_length_1102_cov_120.509071	Coordinate:1069	Reads:1	Hits:3	Allocated_reads:0.333333333333333	Strand:-
CAGCCTGAACTCAGCAGCACAGAGTCCGC
>Location:NODE_382453_length_1102_cov_120.509071	Coordinate:1069	Reads:14	Hits:3	Allocated_reads:4.66666666666667	Strand:-
CCTGAACTCAGCAGCACAGAGTCCGC
>Location:NODE_382453_length_1102_cov_120.509071	Coordinate:1069	Reads:1	Hits:3	Allocated_reads:0.333333333333333	Strand:-
GCCTGAACTCAGCAGCACAGAGTCCGC
>Location:NODE_382453_length_1102_cov_120.509071	Coordinate:1069	Reads:2	Hits:2	Allocated_reads:1	Strand:-
TACAGCCTGAACTCAGCAGCACAGAGTCCGC
>Location:NODE_382453_length_1102_cov_120.509071	Coordinate:1070	Reads:2	Hits:5	Allocated_reads:0.4	Strand:-
CCTGAACTCAGCAGCACAGAGTCCT
>Location:NODE_382453_length_1102_cov_120.509071	Coordinate:1070	Reads:6	Hits:4	Allocated_reads:1.5	Strand:+
CGGACTCTGTGCTGCTGAGTTCAGGCT
>Location:NODE_382453_length_1102_cov_120.509071	Coordinate:1071	Reads:7	Hits:5	Allocated_reads:1.4	Strand:-
CCTGAACTCAGCAGCACAGAGTCC
>Location:NODE_382453_length_1102_cov_120.509071	Coordinate:1071	Reads:1	Hits:5	Allocated_reads:0.2	Strand:-
GCCTGAACTCAGCAGCACAGAGTCC
>Location:NODE_382453_length_1102_cov_120.509071	Coordinate:1071	Reads:2	Hits:2	Allocated_reads:1	Strand:-
TACAGCCTGAACTCAGCAGCACAGAGTCC
>Location:NODE_382453_length_1102_cov_120.509071	Coordinate:1072	Reads:1	Hits:2	Allocated_reads:0.5	Strand:-
ACAGCCTGAACTCAGCAGCACAGAGTC
>Location:NODE_382453_length_1102_cov_120.509071	Coordinate:1072	Reads:1	Hits:2	Allocated_reads:0.5	Strand:-
ACAGCCTGAACTCAGCAGCACAGAGTT
>Location:NODE_382453_length_1102_cov_120.509071	Coordinate:1072	Reads:4	Hits:5	Allocated_reads:0.8	Strand:+
GACTCTGTGCTGCTGAGTTCAGGCT
>Location:NODE_382453_length_1102_cov_120.509071	Coordinate:1072	Reads:1	Hits:2	Allocated_reads:0.5	Strand:+
GACTCTGTGCTGCTGAGTTCAGGCTGT
>Location:NODE_382453_length_1102_cov_120.509071	Coordinate:1072	Reads:2	Hits:2	Allocated_reads:1	Strand:+
GACTCTGTGCTGCTGAGTTCAGGCTGTA
>Location:NODE_382453_length_1102_cov_120.509071	Coordinate:1072	Reads:2	Hits:2	Allocated_reads:1	Strand:-
TACAGCCTGAACTCAGCAGCACAGAGAA
>Location:NODE_382453_length_1102_cov_120.509071	Coordinate:1073	Reads:1	Hits:2	Allocated_reads:0.5	Strand:-
ACAGCCTGAACTCAGCAGCACAGAGT
>Location:NODE_382453_length_1102_cov_120.509071	Coordinate:1073	Reads:1	Hits:2	Allocated_reads:0.5	Strand:-
ATACAGCCTGAACTCAGCAGCACAGAGT
>Location:NODE_382453_length_1102_cov_120.509071	Coordinate:1073	Reads:3	Hits:2	Allocated_reads:1.5	Strand:-
TACAGCCTGAACTCAGCAGCACAGAGT
>Location:NODE_382453_length_1102_cov_120.509071	Coordinate:1074	Reads:1	Hits:1	Allocated_reads:1	Strand:-
AGAGTTGATACAGCCTGAACTCAGCAGCACAGAG
>Location:NODE_382453_length_1102_cov_120.509071	Coordinate:1074	Reads:1	Hits:4	Allocated_reads:0.25	Strand:-
CAGCCTGAACTCAGCAGCACAGAG
>Location:NODE_382453_length_1102_cov_120.509071	Coordinate:1074	Reads:1	Hits:2	Allocated_reads:0.5	Strand:+
CTCTGTGCTGCTGAGTTCAGGCTGTA
>Location:NODE_382453_length_1102_cov_120.509071	Coordinate:1074	Reads:1	Hits:2	Allocated_reads:0.5	Strand:+
CTCTGTGCTGCTGAGTTCAGGCTGTATT
>Location:NODE_382453_length_1102_cov_120.509071	Coordinate:1074	Reads:5	Hits:2	Allocated_reads:2.5	Strand:-
TACAGCCTGAACTCAGCAGCACAGAG
>Location:NODE_382453_length_1102_cov_120.509071	Coordinate:1075	Reads:1	Hits:2	Allocated_reads:0.5	Strand:-
ACAGCCTGAACTCAGCAGCACAGA
>Location:NODE_382453_length_1102_cov_120.509071	Coordinate:1075	Reads:2	Hits:2	Allocated_reads:1	Strand:-
ACAGCCTGAACTCAGCAGCACAGT
>Location:NODE_382453_length_1102_cov_120.509071	Coordinate:1075	Reads:4	Hits:2	Allocated_reads:2	Strand:+
TCTGTGCTGCTGAGTTCAGGCTGT
>Location:NODE_382453_length_1102_cov_120.509071	Coordinate:1075	Reads:3	Hits:2	Allocated_reads:1.5	Strand:+
TCTGTGCTGCTGAGTTCAGGCTGTA
>Location:NODE_382453_length_1102_cov_120.509071	Coordinate:1075	Reads:1	Hits:2	Allocated_reads:0.5	Strand:+
TCTGTGCTGCTGAGTTCAGGCTGTATT
>Location:NODE_382453_length_1102_cov_120.509071	Coordinate:1075	Reads:15	Hits:2	Allocated_reads:7.5	Strand:+
TCTGTGCTGCTGAGTTCAGGCTGTATC
>Location:NODE_382453_length_1102_cov_120.509071	Coordinate:1075	Reads:1	Hits:2	Allocated_reads:0.5	Strand:+
TCTGTGCTGCTGAGTTCAGGCTGTATCA
>Location:NODE_382453_length_1102_cov_120.509071	Coordinate:1075	Reads:1	Hits:2	Allocated_reads:0.5	Strand:+
TCTGTGCTGCTGAGTTCAGGCTGTATCT
>Location:NODE_382453_length_1102_cov_120.509071	Coordinate:1075	Reads:1	Hits:1	Allocated_reads:1	Strand:+
TCTGTGCTGCTGAGTTCAGGCTGTATCAAC
>Location:NODE_382453_length_1102_cov_120.509071	Coordinate:1075	Reads:2	Hits:1	Allocated_reads:2	Strand:+
TCTGTGCTGCTGAGTTCAGGCTGTATCAACT
>Location:NODE_382453_length_1102_cov_120.509071	Coordinate:1075	Reads:2	Hits:1	Allocated_reads:2	Strand:+
TCTGTGCTGCTGAGTTCAGGCTGTATCAACTC
>Location:NODE_382453_length_1102_cov_120.509071	Coordinate:1076	Reads:1	Hits:2	Allocated_reads:0.5	Strand:+
CTGTGCTGCTGAGTTCAGGCTGTATC
>Location:NODE_382453_length_1102_cov_120.509071	Coordinate:1076	Reads:1	Hits:2	Allocated_reads:0.5	Strand:+
CTGTGCTGCTGAGTTCAGGCTGTATCT
>Location:NODE_382453_length_1102_cov_120.509071	Coordinate:1076	Reads:1	Hits:2	Allocated_reads:0.5	Strand:-
TACAGCCTGAACTCAGCAGCACAG
>Location:NODE_382453_length_1102_cov_120.509071	Coordinate:1077	Reads:1	Hits:2	Allocated_reads:0.5	Strand:+
TGTGCTGCTGAGTTCAGGCTGTAG
>Location:NODE_382453_length_1102_cov_120.509071	Coordinate:1077	Reads:1	Hits:2	Allocated_reads:0.5	Strand:+
TGTGCTGCTGAGTTCAGGCTGTATA
>Location:NODE_382453_length_1102_cov_120.509071	Coordinate:1077	Reads:1	Hits:5	Allocated_reads:0.2	Strand:+
TGTGCTGCTGAGTTCAGGCTGTATT
>Location:NODE_382453_length_1102_cov_120.509071	Coordinate:1077	Reads:8	Hits:2	Allocated_reads:4	Strand:+
TGTGCTGCTGAGTTCAGGCTGTATC
>Location:NODE_382453_length_1102_cov_120.509071	Coordinate:1077	Reads:1	Hits:2	Allocated_reads:0.5	Strand:+
TGTGCTGCTGAGTTCAGGCTGTATCA
>Location:NODE_382453_length_1102_cov_120.509071	Coordinate:1077	Reads:2	Hits:2	Allocated_reads:1	Strand:+
TGTGCTGCTGAGTTCAGGCTGTATCT
>Location:NODE_382453_length_1102_cov_120.509071	Coordinate:1077	Reads:1	Hits:1	Allocated_reads:1	Strand:+
TGTGCTGCTGAGTTCAGGCTGTACCAAC
>Location:NODE_382453_length_1102_cov_120.509071	Coordinate:1077	Reads:3	Hits:1	Allocated_reads:3	Strand:+
TGTGCTGCTGAGTTCAGGCTGTATCAAC
>Location:NODE_382453_length_1102_cov_120.509071	Coordinate:1077	Reads:1	Hits:1	Allocated_reads:1	Strand:+
TGTGCTGCTGAGTTCAGGCTGTATCAATT
>Location:NODE_382453_length_1102_cov_120.509071	Coordinate:1077	Reads:26	Hits:1	Allocated_reads:26	Strand:+
TGTGCTGCTGAGTTCAGGCTGTATCAACT
>Location:NODE_382453_length_1102_cov_120.509071	Coordinate:1077	Reads:1	Hits:1	Allocated_reads:1	Strand:+
TGTGCTGCTGAGTTCAGGCTGTATCAACTCTGTC
>Location:NODE_382453_length_1102_cov_120.509071	Coordinate:1078	Reads:1	Hits:1	Allocated_reads:1	Strand:+
GTGCTGCTGAGTTCAGGCTGTATCAACT
>Location:NODE_382453_length_1102_cov_120.509071	Coordinate:1079	Reads:1	Hits:2	Allocated_reads:0.5	Strand:+
TGCTGCTGAGTTCAGGCTGTATCA
>Location:NODE_382453_length_1102_cov_120.509071	Coordinate:1079	Reads:1	Hits:1	Allocated_reads:1	Strand:+
TGCTGCTGAGTTCAGGCTGTATCAAC
>Location:NODE_382453_length_1102_cov_120.509071	Coordinate:1079	Reads:21	Hits:1	Allocated_reads:21	Strand:+
TGCTGCTGAGTTCAGGCTGTATCAACT
>Location:NODE_382453_length_1102_cov_120.509071	Coordinate:1079	Reads:12	Hits:1	Allocated_reads:12	Strand:+
TGCTGCTGAGTTCAGGCTGTATCAACTC
>Location:NODE_382453_length_1102_cov_120.509071	Coordinate:1079	Reads:1	Hits:1	Allocated_reads:1	Strand:+
TGCTGCTGAGTTCAGGCTGTATCAACTCT
>Location:NODE_382453_length_1102_cov_120.509071	Coordinate:1079	Reads:1	Hits:1	Allocated_reads:1	Strand:+
TGCTGCTGAGTTCAGGCTGTATCAACTCTT
>Location:NODE_382453_length_1102_cov_120.509071	Coordinate:1079	Reads:1	Hits:1	Allocated_reads:1	Strand:+
TGCTGCTGAGTTCAGGCTGTATCAACTCTGA
>Location:NODE_382453_length_1102_cov_120.509071	Coordinate:1079	Reads:2	Hits:1	Allocated_reads:2	Strand:+
TGCTGCTGAGTTCAGGCTGTATCAACTCTGT
>Location:NODE_382453_length_1102_cov_120.509071	Coordinate:1079	Reads:2	Hits:1	Allocated_reads:2	Strand:+
TGCTGCTGAGTTCAGGCTGTATCAACTCTGTC
>Location:NODE_382453_length_1102_cov_120.509071	Coordinate:1080	Reads:1	Hits:1	Allocated_reads:1	Strand:-
ACAGAGTTGATACAGCCTGAACTCAGCAGC
>Location:NODE_382453_length_1102_cov_120.509071	Coordinate:1080	Reads:2	Hits:1	Allocated_reads:2	Strand:-
AGAGTTGATACAGCCTGAACTCAGCAGC
>Location:NODE_382453_length_1102_cov_120.509071	Coordinate:1080	Reads:1	Hits:1	Allocated_reads:1	Strand:-
AGTTGATACAGCCTGAACTCAGCAGC
>Location:NODE_382453_length_1102_cov_120.509071	Coordinate:1080	Reads:1	Hits:1	Allocated_reads:1	Strand:-
GAGTTGATACAGCCTGAACTCAGCAGC
>Location:NODE_382453_length_1102_cov_120.509071	Coordinate:1080	Reads:1	Hits:1	Allocated_reads:1	Strand:+
GCTGCTGAGTTCAGGCTGTATCAACT
>Location:NODE_382453_length_1102_cov_120.509071	Coordinate:1080	Reads:2	Hits:1	Allocated_reads:2	Strand:+
GCTGCTGAGTTCAGGCTGTATCAACTCTGT
>Location:NODE_382453_length_1102_cov_120.509071	Coordinate:1080	Reads:1	Hits:1	Allocated_reads:1	Strand:+
GCTGCTGAGTTCAGGCTGTATCAACTCTGTCAGA
>Location:NODE_382453_length_1102_cov_120.509071	Coordinate:1080	Reads:1	Hits:1	Allocated_reads:1	Strand:-
GTTGATACAGCCTGAACTCAGCAGC
>Location:NODE_382453_length_1102_cov_120.509071	Coordinate:1080	Reads:3	Hits:1	Allocated_reads:3	Strand:-
TTGATACAGCCTGAACTCAGCAGC
>Location:NODE_382453_length_1102_cov_120.509071	Coordinate:1081	Reads:1	Hits:1	Allocated_reads:1	Strand:+
CTGCTGAGTTCAGGCTGTATCAACT
>Location:NODE_382453_length_1102_cov_120.509071	Coordinate:1081	Reads:1	Hits:1	Allocated_reads:1	Strand:+
CTGCTGAGTTCAGGCTGTATCAACTCT
>Location:NODE_382453_length_1102_cov_120.509071	Coordinate:1081	Reads:1	Hits:1	Allocated_reads:1	Strand:+
CTGCTGAGTTCAGGCTGTATCAACTCTGTC
>Location:NODE_382453_length_1102_cov_120.509071	Coordinate:1082	Reads:11	Hits:1	Allocated_reads:11	Strand:+
TGCTGAGTTCAGGCTGTATCAACT
>Location:NODE_382453_length_1102_cov_120.509071	Coordinate:1082	Reads:9	Hits:1	Allocated_reads:9	Strand:+
TGCTGAGTTCAGGCTGTATCAACTC
>Location:NODE_382453_length_1102_cov_120.509071	Coordinate:1082	Reads:14	Hits:1	Allocated_reads:14	Strand:+
TGCTGAGTTCAGGCTGTATCAACTCT
>Location:NODE_382453_length_1102_cov_120.509071	Coordinate:1082	Reads:16	Hits:1	Allocated_reads:16	Strand:+
TGCTGAGTTCAGGCTGTATCAACTCTG
>Location:NODE_382453_length_1102_cov_120.509071	Coordinate:1082	Reads:10	Hits:1	Allocated_reads:10	Strand:+
TGCTGAGTTCAGGCTGTATCAACTCTGT
>Location:NODE_382453_length_1102_cov_120.509071	Coordinate:1082	Reads:61	Hits:1	Allocated_reads:61	Strand:+
TGCTGAGTTCAGGCTGTATCAACTCTGTC
>Location:NODE_382453_length_1102_cov_120.509071	Coordinate:1082	Reads:1	Hits:1	Allocated_reads:1	Strand:+
TGCTGAGTTCAGGCTGTATCAACTCTGTCA
>Location:NODE_382453_length_1102_cov_120.509071	Coordinate:1083	Reads:3	Hits:1	Allocated_reads:3	Strand:-
ACAGAGTTGATACAGCCTGAACTCAGC
>Location:NODE_382453_length_1102_cov_120.509071	Coordinate:1083	Reads:2	Hits:1	Allocated_reads:2	Strand:-
AGAGTTGATACAGCCTGAACTCAGC
>Location:NODE_382453_length_1102_cov_120.509071	Coordinate:1083	Reads:1	Hits:1	Allocated_reads:1	Strand:-
GAGTTGATACAGCCTGAACTCAGC
>Location:NODE_382453_length_1102_cov_120.509071	Coordinate:1083	Reads:1	Hits:1	Allocated_reads:1	Strand:+
GCTGAGTTCAGGCTGTATCAACTC
>Location:NODE_382453_length_1102_cov_120.509071	Coordinate:1083	Reads:1	Hits:1	Allocated_reads:1	Strand:+
GCTGAGTTCAGGCTGTATCAACTCT
>Location:NODE_382453_length_1102_cov_120.509071	Coordinate:1083	Reads:5	Hits:1	Allocated_reads:5	Strand:+
GCTGAGTTCAGGCTGTATCAACTCTGTC
>Location:NODE_382453_length_1102_cov_120.509071	Coordinate:1083	Reads:1	Hits:1	Allocated_reads:1	Strand:+
GCTGAGTTCAGGCTGTATCAACTCTGTCA
>Location:NODE_382453_length_1102_cov_120.509071	Coordinate:1084	Reads:1	Hits:1	Allocated_reads:1	Strand:-
CCATCTGACAGAGTTGATACAGCCTGAACTATT
>Location:NODE_382453_length_1102_cov_120.509071	Coordinate:1084	Reads:1	Hits:1	Allocated_reads:1	Strand:+
CTGAGTTCAGGCTGTATCAACTCTG
>Location:NODE_382453_length_1102_cov_120.509071	Coordinate:1084	Reads:2	Hits:1	Allocated_reads:2	Strand:+
CTGAGTTCAGGCTGTATCAACTCTGTC
>Location:NODE_382453_length_1102_cov_120.509071	Coordinate:1085	Reads:6	Hits:1	Allocated_reads:6	Strand:-
AACCATCTGACAGAGTTGATACAGCCTGAACTCA
>Location:NODE_382453_length_1102_cov_120.509071	Coordinate:1085	Reads:2	Hits:1	Allocated_reads:2	Strand:-
CAACCATCTGACAGAGTTGATACAGCCTGAACTCA
>Location:NODE_382453_length_1102_cov_120.509071	Coordinate:1085	Reads:10	Hits:1	Allocated_reads:10	Strand:-
CCATCTGACAGAGTTGATACAGCCTGAACTCA
>Location:NODE_382453_length_1102_cov_120.509071	Coordinate:1085	Reads:4	Hits:1	Allocated_reads:4	Strand:+
TGAGTTCAGGCTGTATCAACTCTG
>Location:NODE_382453_length_1102_cov_120.509071	Coordinate:1085	Reads:4	Hits:1	Allocated_reads:4	Strand:+
TGAGTTCAGGCTGTATCAACTCTGT
>Location:NODE_382453_length_1102_cov_120.509071	Coordinate:1085	Reads:1	Hits:1	Allocated_reads:1	Strand:+
TGAGTTCAGGCTGTATCAACTCTGCC
>Location:NODE_382453_length_1102_cov_120.509071	Coordinate:1085	Reads:224	Hits:1	Allocated_reads:224	Strand:+
TGAGTTCAGGCTGTATCAACTCTGTC
>Location:NODE_382453_length_1102_cov_120.509071	Coordinate:1085	Reads:1	Hits:1	Allocated_reads:1	Strand:+
TGAGTTCAGGCTGTATCAACTCTATCA
>Location:NODE_382453_length_1102_cov_120.509071	Coordinate:1085	Reads:1	Hits:1	Allocated_reads:1	Strand:+
TGAGTTCAGGCTGTATCAACTCTGTCC
>Location:NODE_382453_length_1102_cov_120.509071	Coordinate:1085	Reads:10	Hits:1	Allocated_reads:10	Strand:+
TGAGTTCAGGCTGTATCAACTCTGTCT
>Location:NODE_382453_length_1102_cov_120.509071	Coordinate:1085	Reads:15	Hits:1	Allocated_reads:15	Strand:+
TGAGTTCAGGCTGTATCAACTCTGTCA
>Location:NODE_382453_length_1102_cov_120.509071	Coordinate:1085	Reads:1	Hits:1	Allocated_reads:1	Strand:+
TGAGTTCAGGCTGTATCAACTCTGTCAT
>Location:NODE_382453_length_1102_cov_120.509071	Coordinate:1085	Reads:2	Hits:1	Allocated_reads:2	Strand:+
TGAGTTCAGGCTGTATCAACTCTGTCAG
>Location:NODE_382453_length_1102_cov_120.509071	Coordinate:1085	Reads:1	Hits:1	Allocated_reads:1	Strand:+
TGAGTTCAGGCTGTATCAACTCTGTCAGT
>Location:NODE_382453_length_1102_cov_120.509071	Coordinate:1085	Reads:40	Hits:1	Allocated_reads:40	Strand:+
TGAGTTCAGGCTGTATCAACTCTGTCAGA
>Location:NODE_382453_length_1102_cov_120.509071	Coordinate:1085	Reads:1	Hits:1	Allocated_reads:1	Strand:+
TGAGTTCAGGCTGTATCAACTCTGTCAGCC
>Location:NODE_382453_length_1102_cov_120.509071	Coordinate:1085	Reads:1	Hits:1	Allocated_reads:1	Strand:+
TGAGTTCAGGCTGTATCAACTCTGTCAGCT
>Location:NODE_382453_length_1102_cov_120.509071	Coordinate:1085	Reads:9	Hits:1	Allocated_reads:9	Strand:+
TGAGTTCAGGCTGTATCAACTCTGTCAGAT
>Location:NODE_382453_length_1102_cov_120.509071	Coordinate:1085	Reads:2	Hits:1	Allocated_reads:2	Strand:+
TGAGTTCAGGCTGTATCAACTCTGTCAGATG
>Location:NODE_382453_length_1102_cov_120.509071	Coordinate:1085	Reads:1	Hits:1	Allocated_reads:1	Strand:+
TGAGTTCAGGCTGTATCAACTCTGTCAGATGT
>Location:NODE_382453_length_1102_cov_120.509071	Coordinate:1085	Reads:8	Hits:1	Allocated_reads:8	Strand:+
TGAGTTCAGGCTGTATCAACTCTGTCAGATGGT
>Location:NODE_382453_length_1102_cov_120.509071	Coordinate:1085	Reads:2	Hits:1	Allocated_reads:2	Strand:+
TGAGTTCAGGCTGTATCAACTCTGTCAGATGGTT
>Location:NODE_382453_length_1102_cov_120.509071	Coordinate:1086	Reads:1	Hits:1	Allocated_reads:1	Strand:-
ACAGAGTTGATACAGCCTGAACTC
>Location:NODE_382453_length_1102_cov_120.509071	Coordinate:1086	Reads:1	Hits:1	Allocated_reads:1	Strand:-
ATCTGACAGAGTTGATACAGCCTGAACTC
>Location:NODE_382453_length_1102_cov_120.509071	Coordinate:1086	Reads:19	Hits:1	Allocated_reads:19	Strand:+
GAGTTCAGGCTGTATCAACTCTGTC
>Location:NODE_382453_length_1102_cov_120.509071	Coordinate:1086	Reads:1	Hits:1	Allocated_reads:1	Strand:+
GAGTTCAGGCTGTATCAACTCTGTCAGA
>Location:NODE_382453_length_1102_cov_120.509071	Coordinate:1086	Reads:1	Hits:1	Allocated_reads:1	Strand:+
GAGTTCAGGCTGTATCAACTCTGTCAGAT
>Location:NODE_382453_length_1102_cov_120.509071	Coordinate:1086	Reads:1	Hits:1	Allocated_reads:1	Strand:+
GAGTTCAGGCTGTATCAACTCTGTCAGATT
>Location:NODE_382453_length_1102_cov_120.509071	Coordinate:1086	Reads:1	Hits:1	Allocated_reads:1	Strand:+
GAGTTCAGGCTGTATCAACTCTGTCAGATGGT
>Location:NODE_382453_length_1102_cov_120.509071	Coordinate:1087	Reads:1	Hits:1	Allocated_reads:1	Strand:-
AACCATCTGACAGAGTTGATACAACCTGAACT
>Location:NODE_382453_length_1102_cov_120.509071	Coordinate:1087	Reads:22	Hits:1	Allocated_reads:22	Strand:-
AACCATCTGACAGAGTTGATACAGCCTGAACT
>Location:NODE_382453_length_1102_cov_120.509071	Coordinate:1087	Reads:4	Hits:1	Allocated_reads:4	Strand:-
ACCATCTGACAGAGTTGATACAGCCTGAACT
>Location:NODE_382453_length_1102_cov_120.509071	Coordinate:1087	Reads:1	Hits:1	Allocated_reads:1	Strand:+
AGTTCAGGCTGTATCAACTCTGTC
>Location:NODE_382453_length_1102_cov_120.509071	Coordinate:1087	Reads:1	Hits:1	Allocated_reads:1	Strand:+
AGTTCAGGCTGTATCAACTCTGTCAGATGGT
>Location:NODE_382453_length_1102_cov_120.509071	Coordinate:1087	Reads:7	Hits:1	Allocated_reads:7	Strand:-
ATCAACCATCTGACAGAGTTGATACAGCCTGAACT
>Location:NODE_382453_length_1102_cov_120.509071	Coordinate:1087	Reads:10	Hits:1	Allocated_reads:10	Strand:-
ATCTGACAGAGTTGATACAGCCTGAACT
>Location:NODE_382453_length_1102_cov_120.509071	Coordinate:1087	Reads:2	Hits:1	Allocated_reads:2	Strand:-
CAACCATCTGACAGAGTTGATACAGCCTGAACT
>Location:NODE_382453_length_1102_cov_120.509071	Coordinate:1087	Reads:7	Hits:1	Allocated_reads:7	Strand:-
CATCTGACAGAGTTGATACAGCCTGAACT
[truncated: 34,119 more chars]
