# Supplementary material for: First characterization of PIWI-interacting RNA clusters in a cichlid fish with a B chromosome
Source: BMC Biol. 2022 Sep 21;20:204. doi: 10.1186/s12915-022-01403-2 (PMC9490952; doi:10.1186/s12915-022-01403-2)
Supplement: Supplementary file 1 — Additional file 1. Zipped folder with fasta and interactive html piRNA cluster information for the A. latifasciata genome. The nomenclature is as follows: number-pirna-cluster_sex_B-presence (f, female; m, male; 0b, without B chromosome; 1b, with B chromosome). [file 12915_2022_1403_MOESM1_ESM.zip › 147_m1b.fasta]

>Location:NODE_382453_length_1102_cov_120.509071	Coordinate:10	Reads:1	Hits:3	Allocated_reads:0.333333333333333	Strand:+
CCTTGTGGGACATTTAAAGCATTATT
>Location:NODE_382453_length_1102_cov_120.509071	Coordinate:10	Reads:1	Hits:3	Allocated_reads:0.333333333333333	Strand:+
CCTTGTGGGACATTTAAAGCATTATTCTAT
>Location:NODE_382453_length_1102_cov_120.509071	Coordinate:10	Reads:1	Hits:3	Allocated_reads:0.333333333333333	Strand:-
TAATGCTTTAAATGTCCCACAAGG
>Location:NODE_382453_length_1102_cov_120.509071	Coordinate:12	Reads:1	Hits:3	Allocated_reads:0.333333333333333	Strand:+
TTGTGGGACATTTAAAGCATTATT
>Location:NODE_382453_length_1102_cov_120.509071	Coordinate:13	Reads:3	Hits:3	Allocated_reads:1	Strand:+
TGTGGGACATTTAAAGCATTATTC
>Location:NODE_382453_length_1102_cov_120.509071	Coordinate:13	Reads:3	Hits:3	Allocated_reads:1	Strand:+
TGTGGGACATTTAAAGCATTATTCT
>Location:NODE_382453_length_1102_cov_120.509071	Coordinate:13	Reads:3	Hits:3	Allocated_reads:1	Strand:+
TGTGGGACATTTAAAGCATTATTCTATT
>Location:NODE_382453_length_1102_cov_120.509071	Coordinate:13	Reads:4	Hits:3	Allocated_reads:1.33333333333333	Strand:+
TGTGGGACATTTAAAGCATTATTCTATTC
>Location:NODE_382453_length_1102_cov_120.509071	Coordinate:13	Reads:1	Hits:3	Allocated_reads:0.333333333333333	Strand:+
TGTGGGACATTTAAAGCATTATTCTATTCT
>Location:NODE_382453_length_1102_cov_120.509071	Coordinate:14	Reads:1	Hits:3	Allocated_reads:0.333333333333333	Strand:+
GTGGGACATTTAAAGCATTATTCT
>Location:NODE_382453_length_1102_cov_120.509071	Coordinate:14	Reads:1	Hits:3	Allocated_reads:0.333333333333333	Strand:+
GTGGGACATTTAAAGCATTATTCTATTCTATT
>Location:NODE_382453_length_1102_cov_120.509071	Coordinate:15	Reads:1	Hits:3	Allocated_reads:0.333333333333333	Strand:+
TGGGACATTTAAAGCATTATTCTATTC
>Location:NODE_382453_length_1102_cov_120.509071	Coordinate:16	Reads:2	Hits:3	Allocated_reads:0.666666666666667	Strand:-
TAGAATAGAATAATGCTTTAAATGTCCC
>Location:NODE_382453_length_1102_cov_120.509071	Coordinate:17	Reads:4	Hits:3	Allocated_reads:1.33333333333333	Strand:-
TAGAATAGAATAATGCTTTAAATGTCC
>Location:NODE_382453_length_1102_cov_120.509071	Coordinate:18	Reads:1	Hits:3	Allocated_reads:0.333333333333333	Strand:-
TAGAATAGAATAATGCTTTAAATGTC
>Location:NODE_382453_length_1102_cov_120.509071	Coordinate:19	Reads:2	Hits:3	Allocated_reads:0.666666666666667	Strand:-
TAGAATAGAATAATGCTTTAAATGT
>Location:NODE_382453_length_1102_cov_120.509071	Coordinate:20	Reads:2	Hits:3	Allocated_reads:0.666666666666667	Strand:-
ACAAATAGAATAGAATAATGCTTTAAATG
>Location:NODE_382453_length_1102_cov_120.509071	Coordinate:22	Reads:1	Hits:3	Allocated_reads:0.333333333333333	Strand:-
ACAAATAGAATAGAATAATGCTTTAAA
>Location:NODE_382453_length_1102_cov_120.509071	Coordinate:22	Reads:1	Hits:3	Allocated_reads:0.333333333333333	Strand:-
CAAATAGAATAGAATAATGCTTTAAA
>Location:NODE_382453_length_1102_cov_120.509071	Coordinate:22	Reads:1	Hits:3	Allocated_reads:0.333333333333333	Strand:+
TTTAAAGCATTATTCTATTCTATTT
>Location:NODE_382453_length_1102_cov_120.509071	Coordinate:23	Reads:2	Hits:3	Allocated_reads:0.666666666666667	Strand:-
ACAAATAGAATAGAATAATGCTTTAA
>Location:NODE_382453_length_1102_cov_120.509071	Coordinate:23	Reads:2	Hits:3	Allocated_reads:0.666666666666667	Strand:+
TTAAAGCATTATTCTATTCTATTT
>Location:NODE_382453_length_1102_cov_120.509071	Coordinate:24	Reads:1	Hits:3	Allocated_reads:0.333333333333333	Strand:-
ACAAATAGAATAGAATAATGCTTTA
>Location:NODE_382453_length_1102_cov_120.509071	Coordinate:24	Reads:1	Hits:3	Allocated_reads:0.333333333333333	Strand:+
TAAAGCATTATTCTATTCTATTTG
>Location:NODE_382453_length_1102_cov_120.509071	Coordinate:25	Reads:1	Hits:3	Allocated_reads:0.333333333333333	Strand:-
CGTACAAATAGAATAGAATAATGCTTT
>Location:NODE_382453_length_1102_cov_120.509071	Coordinate:25	Reads:1	Hits:3	Allocated_reads:0.333333333333333	Strand:-
TACAAATAGAATAGAATAATGCTTT
>Location:NODE_382453_length_1102_cov_120.509071	Coordinate:26	Reads:1	Hits:3	Allocated_reads:0.333333333333333	Strand:+
AAGCATTATTCTATTCTATTTGTACGTA
>Location:NODE_382453_length_1102_cov_120.509071	Coordinate:26	Reads:1	Hits:3	Allocated_reads:0.333333333333333	Strand:-
AATACGTACAAATAGAATAGAATAATGCTT
>Location:NODE_382453_length_1102_cov_120.509071	Coordinate:26	Reads:4	Hits:3	Allocated_reads:1.33333333333333	Strand:-
TACGTACAAATAGAATAGAATAATGCTT
>Location:NODE_382453_length_1102_cov_120.509071	Coordinate:27	Reads:1	Hits:3	Allocated_reads:0.333333333333333	Strand:-
ATACGTACAAATAGAATAGAATAATGCT
>Location:NODE_382453_length_1102_cov_120.509071	Coordinate:27	Reads:1	Hits:3	Allocated_reads:0.333333333333333	Strand:-
CGTACAAATAGAATAGAATAATGCT
>Location:NODE_382453_length_1102_cov_120.509071	Coordinate:27	Reads:1	Hits:3	Allocated_reads:0.333333333333333	Strand:-
TACGTACAAATAGAATAGAATAATGCT
>Location:NODE_382453_length_1102_cov_120.509071	Coordinate:28	Reads:1	Hits:3	Allocated_reads:0.333333333333333	Strand:-
TACGTACAAATAGAATAGAATAATGC
>Location:NODE_382453_length_1102_cov_120.509071	Coordinate:29	Reads:1	Hits:3	Allocated_reads:0.333333333333333	Strand:-
AATACGTACAAATAGAATAGAATAATG
>Location:NODE_382453_length_1102_cov_120.509071	Coordinate:29	Reads:1	Hits:3	Allocated_reads:0.333333333333333	Strand:-
TACGTACAAATAGAATAGAATAATT
>Location:NODE_382453_length_1102_cov_120.509071	Coordinate:30	Reads:1	Hits:3	Allocated_reads:0.333333333333333	Strand:-
ATCCAATACGTACAAATAGAATAGAATAAT
>Location:NODE_382453_length_1102_cov_120.509071	Coordinate:30	Reads:1	Hits:3	Allocated_reads:0.333333333333333	Strand:-
CCAATACGTACAAATAGAATAGAATAAT
>Location:NODE_382453_length_1102_cov_120.509071	Coordinate:30	Reads:1	Hits:3	Allocated_reads:0.333333333333333	Strand:-
TACGTACAAATAGAATAGAATAAT
>Location:NODE_382453_length_1102_cov_120.509071	Coordinate:30	Reads:1	Hits:3	Allocated_reads:0.333333333333333	Strand:-
TACGTACAAATAGAATAGAATTTT
>Location:NODE_382453_length_1102_cov_120.509071	Coordinate:31	Reads:1	Hits:3	Allocated_reads:0.333333333333333	Strand:-
CCAATACGTACAAATAGAATAGAATAA
>Location:NODE_382453_length_1102_cov_120.509071	Coordinate:31	Reads:1	Hits:3	Allocated_reads:0.333333333333333	Strand:-
TCCAATACGTACAAATAGAATAGAATAA
>Location:NODE_382453_length_1102_cov_120.509071	Coordinate:32	Reads:1	Hits:3	Allocated_reads:0.333333333333333	Strand:-
AATACGTACAAATAGAATAGAATA
>Location:NODE_382453_length_1102_cov_120.509071	Coordinate:33	Reads:1	Hits:3	Allocated_reads:0.333333333333333	Strand:-
ACATCCAATACGTACAAATAGAATAGAAT
>Location:NODE_382453_length_1102_cov_120.509071	Coordinate:33	Reads:3	Hits:3	Allocated_reads:1	Strand:-
ATCCAATACGTACAAATAGAATAGAAT
>Location:NODE_382453_length_1102_cov_120.509071	Coordinate:33	Reads:1	Hits:3	Allocated_reads:0.333333333333333	Strand:-
CCAATACGTACAAATAGAATAGAAT
>Location:NODE_382453_length_1102_cov_120.509071	Coordinate:33	Reads:1	Hits:3	Allocated_reads:0.333333333333333	Strand:-
GAACATCCAATACGTACAAATAGAATAGAAT
>Location:NODE_382453_length_1102_cov_120.509071	Coordinate:33	Reads:1	Hits:3	Allocated_reads:0.333333333333333	Strand:-
TCCAATACGTACAAATAGAATAGAAT
>Location:NODE_382453_length_1102_cov_120.509071	Coordinate:34	Reads:1	Hits:3	Allocated_reads:0.333333333333333	Strand:-
GAACATCCAATACGTACAAATAGAATAGAA
>Location:NODE_382453_length_1102_cov_120.509071	Coordinate:34	Reads:1	Hits:3	Allocated_reads:0.333333333333333	Strand:-
TCCAATACGTACAAATAGAATAGAA
>Location:NODE_382453_length_1102_cov_120.509071	Coordinate:34	Reads:2	Hits:3	Allocated_reads:0.666666666666667	Strand:+
TTCTATTCTATTTGTACGTATTGG
>Location:NODE_382453_length_1102_cov_120.509071	Coordinate:34	Reads:4	Hits:3	Allocated_reads:1.33333333333333	Strand:+
TTCTATTCTATTTGTACGTATTGGA
>Location:NODE_382453_length_1102_cov_120.509071	Coordinate:34	Reads:1	Hits:3	Allocated_reads:0.333333333333333	Strand:+
TTCTATTCTATTTGTACGTATTGGAT
>Location:NODE_382453_length_1102_cov_120.509071	Coordinate:34	Reads:1	Hits:3	Allocated_reads:0.333333333333333	Strand:+
TTCTATTCTATTTGTACGTATTGGATGT
>Location:NODE_382453_length_1102_cov_120.509071	Coordinate:34	Reads:3	Hits:3	Allocated_reads:1	Strand:+
TTCTATTCTATTTGTACGTATTGGATGTT
>Location:NODE_382453_length_1102_cov_120.509071	Coordinate:34	Reads:1	Hits:1	Allocated_reads:1	Strand:+
TTCTATTCTATTTGTACGTATTGGATGTTCAAA
>Location:NODE_382453_length_1102_cov_120.509071	Coordinate:35	Reads:3	Hits:3	Allocated_reads:1	Strand:-
ACATCCAATACGTACAAATAGAATAGA
>Location:NODE_382453_length_1102_cov_120.509071	Coordinate:35	Reads:1	Hits:3	Allocated_reads:0.333333333333333	Strand:-
GAACATCCAATACGTACAAATAGAATAGA
>Location:NODE_382453_length_1102_cov_120.509071	Coordinate:37	Reads:1	Hits:1	Allocated_reads:1	Strand:-
CCTTTGAACATCCAATACGTACAAATAGAATA
>Location:NODE_382453_length_1102_cov_120.509071	Coordinate:37	Reads:9	Hits:1	Allocated_reads:9	Strand:+
TATTCTATTTGTACGTATTGGATGTTCAAA
>Location:NODE_382453_length_1102_cov_120.509071	Coordinate:37	Reads:1	Hits:1	Allocated_reads:1	Strand:+
TATTCTATTTGTACGTATTGGATGTTCAAAG
>Location:NODE_382453_length_1102_cov_120.509071	Coordinate:38	Reads:1	Hits:3	Allocated_reads:0.333333333333333	Strand:-
AACATCCAATACGTACAAATAGAAT
>Location:NODE_382453_length_1102_cov_120.509071	Coordinate:38	Reads:1	Hits:3	Allocated_reads:0.333333333333333	Strand:-
ACATCCAATACGTACAAATTGAAT
>Location:NODE_382453_length_1102_cov_120.509071	Coordinate:38	Reads:22	Hits:3	Allocated_reads:7.33333333333333	Strand:-
ACATCCAATACGTACAAATAGAAT
>Location:NODE_382453_length_1102_cov_120.509071	Coordinate:38	Reads:3	Hits:1	Allocated_reads:3	Strand:+
ATTCTATTTGTACGTATTGGATGTTCAAA
>Location:NODE_382453_length_1102_cov_120.509071	Coordinate:38	Reads:2	Hits:3	Allocated_reads:0.666666666666667	Strand:-
GAACATCCAATACGTACAAATAGAAT
>Location:NODE_382453_length_1102_cov_120.509071	Coordinate:38	Reads:7	Hits:3	Allocated_reads:2.33333333333333	Strand:-
TGAACATCCAATACGTACAAATAGAAT
>Location:NODE_382453_length_1102_cov_120.509071	Coordinate:38	Reads:1	Hits:1	Allocated_reads:1	Strand:-
TTGAACATCCAATACGTACAAATAGAAT
>Location:NODE_382453_length_1102_cov_120.509071	Coordinate:39	Reads:1	Hits:3	Allocated_reads:0.333333333333333	Strand:+
TTCTATTTGTACGTATTGGCTGTT
>Location:NODE_382453_length_1102_cov_120.509071	Coordinate:39	Reads:1	Hits:3	Allocated_reads:0.333333333333333	Strand:+
TTCTATTTGTACGTATTGGATGTTC
>Location:NODE_382453_length_1102_cov_120.509071	Coordinate:39	Reads:1	Hits:1	Allocated_reads:1	Strand:+
TTCTATTTGTACGTATTGGATGTTTAAA
>Location:NODE_382453_length_1102_cov_120.509071	Coordinate:39	Reads:30	Hits:1	Allocated_reads:30	Strand:+
TTCTATTTGTACGTATTGGATGTTCAAA
>Location:NODE_382453_length_1102_cov_120.509071	Coordinate:39	Reads:1	Hits:1	Allocated_reads:1	Strand:+
TTCTATTTGTACGTATTGGATGTTCAAAGT
>Location:NODE_382453_length_1102_cov_120.509071	Coordinate:40	Reads:1	Hits:3	Allocated_reads:0.333333333333333	Strand:-
TGAACATCCAATACGTACAAATTTT
>Location:NODE_382453_length_1102_cov_120.509071	Coordinate:42	Reads:1	Hits:1	Allocated_reads:1	Strand:-
CTGTCCTTTGAACATCCAATACGTACAAATT
>Location:NODE_382453_length_1102_cov_120.509071	Coordinate:43	Reads:2	Hits:1	Allocated_reads:2	Strand:-
CTGTCCTTTGAACATCCAATACGTACAAAT
>Location:NODE_382453_length_1102_cov_120.509071	Coordinate:43	Reads:1	Hits:1	Allocated_reads:1	Strand:-
CTTTGAACATCCAATACGTACAAAT
>Location:NODE_382453_length_1102_cov_120.509071	Coordinate:43	Reads:1	Hits:1	Allocated_reads:1	Strand:-
TCCTTTGAACATCCAATACGTACAAAT
>Location:NODE_382453_length_1102_cov_120.509071	Coordinate:43	Reads:1	Hits:1	Allocated_reads:1	Strand:-
TGTCCTTTGAACATCCAATGCGTACAAAT
>Location:NODE_382453_length_1102_cov_120.509071	Coordinate:44	Reads:1	Hits:1	Allocated_reads:1	Strand:-
CTGTCCTTTGAACATCCAATACGTACAAA
>Location:NODE_382453_length_1102_cov_120.509071	Coordinate:44	Reads:1	Hits:1	Allocated_reads:1	Strand:-
GTCCTTTGAACATCCAATACGTACAAA
>Location:NODE_382453_length_1102_cov_120.509071	Coordinate:44	Reads:1	Hits:1	Allocated_reads:1	Strand:-
TGTCCTTTGAACATCCAATACGTACAAT
>Location:NODE_382453_length_1102_cov_120.509071	Coordinate:44	Reads:4	Hits:1	Allocated_reads:4	Strand:+
TTTGTACGTATTGGATGTTCAAAGG
>Location:NODE_382453_length_1102_cov_120.509071	Coordinate:44	Reads:1	Hits:1	Allocated_reads:1	Strand:+
TTTGTACGTATTGGATGTTCAAGGGACA
>Location:NODE_382453_length_1102_cov_120.509071	Coordinate:44	Reads:2	Hits:1	Allocated_reads:2	Strand:+
TTTGTACGTATTGGATGTTCAAAGGACA
>Location:NODE_382453_length_1102_cov_120.509071	Coordinate:44	Reads:1	Hits:1	Allocated_reads:1	Strand:+
TTTGTACGTATTGGATGTTCAAAGGACAG
>Location:NODE_382453_length_1102_cov_120.509071	Coordinate:44	Reads:2	Hits:1	Allocated_reads:2	Strand:+
TTTGTACGTATTGGATGTTCAAAGGACAGA
>Location:NODE_382453_length_1102_cov_120.509071	Coordinate:44	Reads:1	Hits:1	Allocated_reads:1	Strand:+
TTTGTACGTATTGGATGTTCAAAGGACAGAAA
>Location:NODE_382453_length_1102_cov_120.509071	Coordinate:44	Reads:1	Hits:1	Allocated_reads:1	Strand:-
TTTTCTGTCCTTTGAACATCCAATACGTACAAA
>Location:NODE_382453_length_1102_cov_120.509071	Coordinate:45	Reads:1	Hits:1	Allocated_reads:1	Strand:+
TTGTACGTATTGGATGTTCAAAGGACA
>Location:NODE_382453_length_1102_cov_120.509071	Coordinate:45	Reads:1	Hits:1	Allocated_reads:1	Strand:+
TTGTACGTATTGGATGTTCAAAGGACAGA
>Location:NODE_382453_length_1102_cov_120.509071	Coordinate:46	Reads:3	Hits:1	Allocated_reads:3	Strand:+
TGTACGTATTGGATGTTCAAAGGAC
>Location:NODE_382453_length_1102_cov_120.509071	Coordinate:46	Reads:1	Hits:1	Allocated_reads:1	Strand:+
TGTACGTATTGGATGTTCAAAGGACA
>Location:NODE_382453_length_1102_cov_120.509071	Coordinate:46	Reads:1	Hits:1	Allocated_reads:1	Strand:+
TGTACGTATTGGATGTTCAAAGGACAGA
>Location:NODE_382453_length_1102_cov_120.509071	Coordinate:46	Reads:2	Hits:1	Allocated_reads:2	Strand:+
TGTACGTATTGGATGTTCAAAGGACAGAA
>Location:NODE_382453_length_1102_cov_120.509071	Coordinate:46	Reads:1	Hits:1	Allocated_reads:1	Strand:+
TGTACGTATTGGATGTTCAAAGGACAGAAAAATA
>Location:NODE_382453_length_1102_cov_120.509071	Coordinate:47	Reads:1	Hits:1	Allocated_reads:1	Strand:-
GTCCTTTGAACATCCAATACGTAC
>Location:NODE_382453_length_1102_cov_120.509071	Coordinate:48	Reads:3	Hits:1	Allocated_reads:3	Strand:+
TACGTATTGGATGTTCAAAGGACA
>Location:NODE_382453_length_1102_cov_120.509071	Coordinate:48	Reads:1	Hits:1	Allocated_reads:1	Strand:+
TACGTATTGGATGTTCAAAGGACAG
>Location:NODE_382453_length_1102_cov_120.509071	Coordinate:48	Reads:4	Hits:1	Allocated_reads:4	Strand:+
TACGTATTGGATGTTCAAAGGACAGAA
>Location:NODE_382453_length_1102_cov_120.509071	Coordinate:48	Reads:1	Hits:1	Allocated_reads:1	Strand:+
TACGTATTGGATGTTCAAAGGACAGAAAA
>Location:NODE_382453_length_1102_cov_120.509071	Coordinate:48	Reads:1	Hits:1	Allocated_reads:1	Strand:+
TACGTATTGGATGTTCAAAGGACAGAAAAA
>Location:NODE_382453_length_1102_cov_120.509071	Coordinate:48	Reads:1	Hits:1	Allocated_reads:1	Strand:+
TACGTATTGGATGTTCAAAGGACAGAAAAATA
>Location:NODE_382453_length_1102_cov_120.509071	Coordinate:49	Reads:1	Hits:1	Allocated_reads:1	Strand:+
ACGTATTGGATGTTCAAAGGACAGAAAA
>Location:NODE_382453_length_1102_cov_120.509071	Coordinate:49	Reads:1	Hits:1	Allocated_reads:1	Strand:+
ACGTATTGGATGTTCAAAGGACAGAAAAATA
>Location:NODE_382453_length_1102_cov_120.509071	Coordinate:50	Reads:1	Hits:1	Allocated_reads:1	Strand:-
TTCTGTCCTTTGAACATCCAATACG
>Location:NODE_382453_length_1102_cov_120.509071	Coordinate:50	Reads:1	Hits:1	Allocated_reads:1	Strand:-
TTTTTCTGTCCTTTGAACATCCAATACG
>Location:NODE_382453_length_1102_cov_120.509071	Coordinate:52	Reads:1	Hits:1	Allocated_reads:1	Strand:+
TATTGGATGTTCAAAGGACAGAAA
>Location:NODE_382453_length_1102_cov_120.509071	Coordinate:52	Reads:6	Hits:1	Allocated_reads:6	Strand:+
TATTGGATGTTCAAAGGACAGAAAA
>Location:NODE_382453_length_1102_cov_120.509071	Coordinate:52	Reads:1	Hits:1	Allocated_reads:1	Strand:-
TTTCTGTCCTTTGAACATCCAATA
>Location:NODE_382453_length_1102_cov_120.509071	Coordinate:52	Reads:1	Hits:1	Allocated_reads:1	Strand:-
TTTTCTGTCCTTTGAACATCCAATA
>Location:NODE_382453_length_1102_cov_120.509071	Coordinate:55	Reads:3	Hits:1	Allocated_reads:3	Strand:+
TGGATGTTCAAAGGACAGAAAAATATT
>Location:NODE_382453_length_1102_cov_120.509071	Coordinate:55	Reads:1	Hits:1	Allocated_reads:1	Strand:+
TGGATGTTCAAAGGACAGAAAAATATTC
>Location:NODE_382453_length_1102_cov_120.509071	Coordinate:56	Reads:1	Hits:1	Allocated_reads:1	Strand:+
GGATGTTCAAAGGACAGAAAAATATT
>Location:NODE_382453_length_1102_cov_120.509071	Coordinate:56	Reads:1	Hits:1	Allocated_reads:1	Strand:+
GGATGTTCAAAGGACAGAAAAATATTC
>Location:NODE_382453_length_1102_cov_120.509071	Coordinate:56	Reads:1	Hits:1	Allocated_reads:1	Strand:-
TATTTTTCTGTCCTTTGAACATCC
>Location:NODE_382453_length_1102_cov_120.509071	Coordinate:57	Reads:1	Hits:1	Allocated_reads:1	Strand:-
ACTTGAATATTTTTCTGTCCTTTGAACATC
>Location:NODE_382453_length_1102_cov_120.509071	Coordinate:58	Reads:1	Hits:1	Allocated_reads:1	Strand:-
TTGAATATTTTTCTGTCCTTTGAACAT
>Location:NODE_382453_length_1102_cov_120.509071	Coordinate:59	Reads:1	Hits:1	Allocated_reads:1	Strand:+
TGTTCAAAGGACAGAAAAATATTCAAGTTT
>Location:NODE_382453_length_1102_cov_120.509071	Coordinate:59	Reads:1	Hits:1	Allocated_reads:1	Strand:-
TTGAATATTTTTCTGTCCTTTGAACA
>Location:NODE_382453_length_1102_cov_120.509071	Coordinate:60	Reads:1	Hits:1	Allocated_reads:1	Strand:-
AACTTGAATATTTTTCTGTCCTTTGAAC
>Location:NODE_382453_length_1102_cov_120.509071	Coordinate:60	Reads:1	Hits:1	Allocated_reads:1	Strand:-
TTGAATATTTTTCTGTCCTTTGAAC
>Location:NODE_382453_length_1102_cov_120.509071	Coordinate:61	Reads:1	Hits:1	Allocated_reads:1	Strand:+
TTCAAAGGACAGAAAAATATTCAAGTTTT
>Location:NODE_382453_length_1102_cov_120.509071	Coordinate:62	Reads:1	Hits:1	Allocated_reads:1	Strand:+
TCAAAGGACAGAAAAATATTCAAGTTTT
>Location:NODE_382453_length_1102_cov_120.509071	Coordinate:62	Reads:4	Hits:1	Allocated_reads:4	Strand:+
TCAAAGGACAGAAAAATATTCAAGTTTTT
>Location:NODE_382453_length_1102_cov_120.509071	Coordinate:62	Reads:1	Hits:1	Allocated_reads:1	Strand:+
TCAAAGGACAGAAAAATATTCAAGTTTTTT
>Location:NODE_382453_length_1102_cov_120.509071	Coordinate:63	Reads:1	Hits:1	Allocated_reads:1	Strand:-
AAAACTTGAATATTTTTCTGTCCTTTG
>Location:NODE_382453_length_1102_cov_120.509071	Coordinate:63	Reads:1	Hits:1	Allocated_reads:1	Strand:+
CAAAGGACAGAAAAATATTCAAGTTT
>Location:NODE_382453_length_1102_cov_120.509071	Coordinate:63	Reads:1	Hits:1	Allocated_reads:1	Strand:+
CAAAGGACAGAAAAATATTCAAGTTTT
>Location:NODE_382453_length_1102_cov_120.509071	Coordinate:64	Reads:1	Hits:1	Allocated_reads:1	Strand:+
AAAGGACAGAAAAATATTCAAGTTTTTT
>Location:NODE_382453_length_1102_cov_120.509071	Coordinate:65	Reads:1	Hits:1	Allocated_reads:1	Strand:+
AAGGACAGAAAAATATTCAAGTTTTT
>Location:NODE_382453_length_1102_cov_120.509071	Coordinate:65	Reads:2	Hits:1	Allocated_reads:2	Strand:+
AAGGACAGAAAAATATTCAAGTTTTTT
>Location:NODE_382453_length_1102_cov_120.509071	Coordinate:65	Reads:1	Hits:1	Allocated_reads:1	Strand:+
AAGGACAGAAAAATATTCAAGTTTTTTGT
>Location:NODE_382453_length_1102_cov_120.509071	Coordinate:69	Reads:3	Hits:1	Allocated_reads:3	Strand:-
AATCTGACAAAAAACTTGAATATTTTTCTGT
>Location:NODE_382453_length_1102_cov_120.509071	Coordinate:69	Reads:7	Hits:1	Allocated_reads:7	Strand:-
ATCTGACAAAAAACTTGAATATTTTTCTGT
>Location:NODE_382453_length_1102_cov_120.509071	Coordinate:69	Reads:3	Hits:1	Allocated_reads:3	Strand:-
GAATCTGACAAAAAACTTGAATATTTTTCTGT
>Location:NODE_382453_length_1102_cov_120.509071	Coordinate:69	Reads:8	Hits:1	Allocated_reads:8	Strand:-
TCTGACAAAAAACTTGAATATTTTTCTGT
>Location:NODE_382453_length_1102_cov_120.509071	Coordinate:69	Reads:1	Hits:1	Allocated_reads:1	Strand:-
TGAATCTGACAAAAAACTTGAATATTTTTCTGT
>Location:NODE_382453_length_1102_cov_120.509071	Coordinate:72	Reads:1	Hits:1	Allocated_reads:1	Strand:-
ATCTGACAAAAAACTTGAATATTTTTT
>Location:NODE_382453_length_1102_cov_120.509071	Coordinate:73	Reads:1	Hits:1	Allocated_reads:1	Strand:-
AATCTGACAAAAAACTTGAATATTTTT
>Location:NODE_382453_length_1102_cov_120.509071	Coordinate:73	Reads:8	Hits:1	Allocated_reads:8	Strand:-
ATCTGACAAAAAACTTGAATATTTTT
>Location:NODE_382453_length_1102_cov_120.509071	Coordinate:73	Reads:2	Hits:1	Allocated_reads:2	Strand:-
CTGAATCTGACAAAAAACTTGAATATTTTT
>Location:NODE_382453_length_1102_cov_120.509071	Coordinate:73	Reads:1	Hits:1	Allocated_reads:1	Strand:-
CTGACAAAAAACTTGAATATTTTT
>Location:NODE_382453_length_1102_cov_120.509071	Coordinate:73	Reads:9	Hits:1	Allocated_reads:9	Strand:-
GAATCTGACAAAAAACTTGAATATTTTT
>Location:NODE_382453_length_1102_cov_120.509071	Coordinate:73	Reads:11	Hits:1	Allocated_reads:11	Strand:-
TCTGACAAAAAACTTGAATATTTTT
>Location:NODE_382453_length_1102_cov_120.509071	Coordinate:73	Reads:3	Hits:1	Allocated_reads:3	Strand:-
TGAATCTGACAAAAAACTTGAATATTTTT
>Location:NODE_382453_length_1102_cov_120.509071	Coordinate:74	Reads:1	Hits:1	Allocated_reads:1	Strand:-
ATCTGACAAAAAACTTGAATATTTT
>Location:NODE_382453_length_1102_cov_120.509071	Coordinate:74	Reads:2	Hits:1	Allocated_reads:2	Strand:-
CTGAATCTGACAAAAAACTTGAATATTTT
>Location:NODE_382453_length_1102_cov_120.509071	Coordinate:74	Reads:5	Hits:1	Allocated_reads:5	Strand:-
GAATCTGACAAAAAACTTGAATATTTT
>Location:NODE_382453_length_1102_cov_120.509071	Coordinate:74	Reads:2	Hits:1	Allocated_reads:2	Strand:-
TCTGACAAAAAACTTGAATATTTT
>Location:NODE_382453_length_1102_cov_120.509071	Coordinate:74	Reads:1	Hits:1	Allocated_reads:1	Strand:-
TGAATCTGACAAAAAACTTGAATATTTT
>Location:NODE_382453_length_1102_cov_120.509071	Coordinate:75	Reads:1	Hits:1	Allocated_reads:1	Strand:+
AAATATTCAAGTTTTTTGTCAGATT
>Location:NODE_382453_length_1102_cov_120.509071	Coordinate:75	Reads:1	Hits:1	Allocated_reads:1	Strand:-
GAATCTGACAAAAAACTTGAATATTT
>Location:NODE_382453_length_1102_cov_120.509071	Coordinate:75	Reads:1	Hits:1	Allocated_reads:1	Strand:-
TGAATCTGACAAAAAACTTGAATATTT
>Location:NODE_382453_length_1102_cov_120.509071	Coordinate:76	Reads:1	Hits:1	Allocated_reads:1	Strand:+
AATATTCAAGTTTTTTGTCAGATTCAGT
>Location:NODE_382453_length_1102_cov_120.509071	Coordinate:76	Reads:1	Hits:1	Allocated_reads:1	Strand:-
CGACTGAATCTGACAAAAAACTTGAATATT
>Location:NODE_382453_length_1102_cov_120.509071	Coordinate:76	Reads:2	Hits:1	Allocated_reads:2	Strand:-
CTGAATCTGACAAAAAACTTGAATATT
>Location:NODE_382453_length_1102_cov_120.509071	Coordinate:76	Reads:3	Hits:1	Allocated_reads:3	Strand:-
GAATCTGACAAAAAACTTGAATATT
>Location:NODE_382453_length_1102_cov_120.509071	Coordinate:77	Reads:1	Hits:1	Allocated_reads:1	Strand:+
ATATTCAAGTTTTTTGTCAGATTCAGT
>Location:NODE_382453_length_1102_cov_120.509071	Coordinate:78	Reads:1	Hits:1	Allocated_reads:1	Strand:-
CGACTGAATCTGACAAAAAACTTGAATA
>Location:NODE_382453_length_1102_cov_120.509071	Coordinate:78	Reads:1	Hits:1	Allocated_reads:1	Strand:+
TATTCAAGTTTTTTGTCAGATTCA
>Location:NODE_382453_length_1102_cov_120.509071	Coordinate:78	Reads:2	Hits:1	Allocated_reads:2	Strand:+
TATTCAAGTTTTTTGTCAGATTCAG
>Location:NODE_382453_length_1102_cov_120.509071	Coordinate:78	Reads:9	Hits:1	Allocated_reads:9	Strand:+
TATTCAAGTTTTTTGTCAGATTCAGT
>Location:NODE_382453_length_1102_cov_120.509071	Coordinate:78	Reads:6	Hits:1	Allocated_reads:6	Strand:+
TATTCAAGTTTTTTGTCAGATTCAGTC
>Location:NODE_382453_length_1102_cov_120.509071	Coordinate:78	Reads:1	Hits:1	Allocated_reads:1	Strand:+
TATTCAAGTTTTTTGTCAGATTCAGTCG
>Location:NODE_382453_length_1102_cov_120.509071	Coordinate:78	Reads:7	Hits:1	Allocated_reads:7	Strand:+
TATTCAAGTTTTTTGTCAGATTCAGTCGC
>Location:NODE_382453_length_1102_cov_120.509071	Coordinate:78	Reads:6	Hits:1	Allocated_reads:6	Strand:+
TATTCAAGTTTTTTGTCAGATTCAGTCGCT
>Location:NODE_382453_length_1102_cov_120.509071	Coordinate:78	Reads:1	Hits:1	Allocated_reads:1	Strand:+
TATTCAAGTTTTTTGTCAGATTCAGTCGCTT
>Location:NODE_382453_length_1102_cov_120.509071	Coordinate:79	Reads:1	Hits:1	Allocated_reads:1	Strand:-
AGCGACTGAATCTGACAAAAAACTTGAGT
>Location:NODE_382453_length_1102_cov_120.509071	Coordinate:79	Reads:1	Hits:1	Allocated_reads:1	Strand:+
ATTCAAGTTTTTTGTCAGATTCAGTCGC
>Location:NODE_382453_length_1102_cov_120.509071	Coordinate:79	Reads:1	Hits:1	Allocated_reads:1	Strand:+
ATTCAAGTTTTTTGTCAGATTCAGTCGCT
>Location:NODE_382453_length_1102_cov_120.509071	Coordinate:80	Reads:2	Hits:1	Allocated_reads:2	Strand:-
CGACTGAATCTGACAAAAAACTTGAA
>Location:NODE_382453_length_1102_cov_120.509071	Coordinate:80	Reads:2	Hits:1	Allocated_reads:2	Strand:+
TTCAAGTTTTTTGTCAGATTCAGT
>Location:NODE_382453_length_1102_cov_120.509071	Coordinate:80	Reads:7	Hits:1	Allocated_reads:7	Strand:+
TTCAAGTTTTTTGTCAGATTCAGTC
>Location:NODE_382453_length_1102_cov_120.509071	Coordinate:80	Reads:1	Hits:1	Allocated_reads:1	Strand:+
TTCAAGTTTTTTGTCAGATTCAGTCGC
>Location:NODE_382453_length_1102_cov_120.509071	Coordinate:80	Reads:5	Hits:1	Allocated_reads:5	Strand:+
TTCAAGTTTTTTGTCAGATTCAGTCGCT
>Location:NODE_382453_length_1102_cov_120.509071	Coordinate:80	Reads:1	Hits:1	Allocated_reads:1	Strand:+
TTCAAGTTTTTTGTCAGATTCAGTCGCTT
>Location:NODE_382453_length_1102_cov_120.509071	Coordinate:80	Reads:4	Hits:1	Allocated_reads:4	Strand:+
TTCAAGTTTTTTGTCAGATTCAGTCGCTTA
>Location:NODE_382453_length_1102_cov_120.509071	Coordinate:80	Reads:2	Hits:1	Allocated_reads:2	Strand:+
TTCAAGTTTTTTGTCAGATTCAGTCGCTTATG
>Location:NODE_382453_length_1102_cov_120.509071	Coordinate:81	Reads:1	Hits:1	Allocated_reads:1	Strand:-
AAGCGACTGAATCTGACAAAAAACTTGA
>Location:NODE_382453_length_1102_cov_120.509071	Coordinate:81	Reads:5	Hits:1	Allocated_reads:5	Strand:+
TCAAGTTTTTTGTCAGATTCAGTC
>Location:NODE_382453_length_1102_cov_120.509071	Coordinate:81	Reads:2	Hits:1	Allocated_reads:2	Strand:+
TCAAGTTTTTTGTCAGATTCAGTCG
>Location:NODE_382453_length_1102_cov_120.509071	Coordinate:81	Reads:1	Hits:1	Allocated_reads:1	Strand:+
TCAAGTTTTTTGTCAGATTCAGTCGC
>Location:NODE_382453_length_1102_cov_120.509071	Coordinate:81	Reads:4	Hits:1	Allocated_reads:4	Strand:+
TCAAGTTTTTTGTCAGATTCAGTCGCT
>Location:NODE_382453_length_1102_cov_120.509071	Coordinate:81	Reads:5	Hits:1	Allocated_reads:5	Strand:+
TCAAGTTTTTTGTCAGATTCAGTCGCTTA
>Location:NODE_382453_length_1102_cov_120.509071	Coordinate:82	Reads:1	Hits:1	Allocated_reads:1	Strand:-
AGCGACTGAATCTGACAAAAAACTTG
>Location:NODE_382453_length_1102_cov_120.509071	Coordinate:82	Reads:1	Hits:1	Allocated_reads:1	Strand:+
CAAGTTTTTTGTCAGATTCAGTCGC
>Location:NODE_382453_length_1102_cov_120.509071	Coordinate:82	Reads:1	Hits:1	Allocated_reads:1	Strand:+
CAAGTTTTTTGTCAGATTCAGTCGCT
>Location:NODE_382453_length_1102_cov_120.509071	Coordinate:82	Reads:1	Hits:1	Allocated_reads:1	Strand:+
CAAGTTTTTTGTCAGATTCAGTCGCTTA
>Location:NODE_382453_length_1102_cov_120.509071	Coordinate:83	Reads:3	Hits:1	Allocated_reads:3	Strand:-
AGCGACTGAATCTGACAAAAAACTT
>Location:NODE_382453_length_1102_cov_120.509071	Coordinate:83	Reads:7	Hits:1	Allocated_reads:7	Strand:-
AGCGACTGAATCTGACAAAAAAACT
>Location:NODE_382453_length_1102_cov_120.509071	Coordinate:84	Reads:1	Hits:1	Allocated_reads:1	Strand:-
AAGCGACTGAATCTGACAAAAAAAC
>Location:NODE_382453_length_1102_cov_120.509071	Coordinate:84	Reads:1	Hits:1	Allocated_reads:1	Strand:-
AAGCGACTGAATCTGACAAAAACTT
>Location:NODE_382453_length_1102_cov_120.509071	Coordinate:84	Reads:3	Hits:1	Allocated_reads:3	Strand:-
AAGCGACTGAATCTGACAAAAAACT
>Location:NODE_382453_length_1102_cov_120.509071	Coordinate:84	Reads:1	Hits:1	Allocated_reads:1	Strand:-
ACATAAGCGACTGAATCTGACAAAAAACT
>Location:NODE_382453_length_1102_cov_120.509071	Coordinate:84	Reads:5	Hits:1	Allocated_reads:5	Strand:-
AGCGACTGAATCTGACAAAAAACT
>Location:NODE_382453_length_1102_cov_120.509071	Coordinate:84	Reads:1	Hits:1	Allocated_reads:1	Strand:+
AGTTTTTTGTCAGATTCAGTCGCT
>Location:NODE_382453_length_1102_cov_120.509071	Coordinate:84	Reads:1	Hits:1	Allocated_reads:1	Strand:-
ATAAGCGACTGAATCTGACAAAAAACT
>Location:NODE_382453_length_1102_cov_120.509071	Coordinate:84	Reads:2	Hits:1	Allocated_reads:2	Strand:-
CATAAGCGACTGAATCTGACAAAAAACT
>Location:NODE_382453_length_1102_cov_120.509071	Coordinate:84	Reads:1	Hits:1	Allocated_reads:1	Strand:-
TAAGCGACTGAATCTGACAAAAAACT
>Location:NODE_382453_length_1102_cov_120.509071	Coordinate:85	Reads:1	Hits:1	Allocated_reads:1	Strand:-
AAGCGACTGAATCTGACAAAAAAC
>Location:NODE_382453_length_1102_cov_120.509071	Coordinate:85	Reads:1	Hits:1	Allocated_reads:1	Strand:+
GTTTTTTGTCAGATTCAGTCGCTTA
>Location:NODE_382453_length_1102_cov_120.509071	Coordinate:85	Reads:1	Hits:1	Allocated_reads:1	Strand:-
TAAGCGACTGAATCTGACAAAAAAA
>Location:NODE_382453_length_1102_cov_120.509071	Coordinate:86	Reads:1	Hits:1	Allocated_reads:1	Strand:+
TTTTTTGTCAGATTCAGTCGCTTATG
>Location:NODE_382453_length_1102_cov_120.509071	Coordinate:86	Reads:1	Hits:1	Allocated_reads:1	Strand:+
TTTTTTGTCAGATTCAGTCGCTTATGTC
>Location:NODE_382453_length_1102_cov_120.509071	Coordinate:87	Reads:4	Hits:1	Allocated_reads:4	Strand:+
TTTTTGTCAGATTCAGTCGCTTATG
>Location:NODE_382453_length_1102_cov_120.509071	Coordinate:87	Reads:2	Hits:1	Allocated_reads:2	Strand:+
TTTTTGTCAGATTCAGTCGCTTATGT
>Location:NODE_382453_length_1102_cov_120.509071	Coordinate:87	Reads:4	Hits:1	Allocated_reads:4	Strand:+
TTTTTGTCAGATTCAGTCGCTTATGTC
>Location:NODE_382453_length_1102_cov_120.509071	Coordinate:87	Reads:2	Hits:1	Allocated_reads:2	Strand:+
TTTTTGTCAGATTCAGTCGCTTATGTCAC
>Location:NODE_382453_length_1102_cov_120.509071	Coordinate:87	Reads:2	Hits:1	Allocated_reads:2	Strand:+
TTTTTGTCAGATTCAGTCGCTTATGTCACA
>Location:NODE_382453_length_1102_cov_120.509071	Coordinate:87	Reads:1	Hits:1	Allocated_reads:1	Strand:+
TTTTTGTCAGATTCAGTCGCTTATGTCACAC
>Location:NODE_382453_length_1102_cov_120.509071	Coordinate:88	Reads:5	Hits:1	Allocated_reads:5	Strand:+
TTTTGTCAGATTCAGTCGCTTATG
>Location:NODE_382453_length_1102_cov_120.509071	Coordinate:88	Reads:1	Hits:1	Allocated_reads:1	Strand:+
TTTTGTCAGATTCAGTCGCTTATGA
>Location:NODE_382453_length_1102_cov_120.509071	Coordinate:88	Reads:1	Hits:1	Allocated_reads:1	Strand:+
TTTTGTCAGATTCAGTCGCTTATGAG
>Location:NODE_382453_length_1102_cov_120.509071	Coordinate:88	Reads:32	Hits:1	Allocated_reads:32	Strand:+
TTTTGTCAGATTCAGTCGCTTATGTC
>Location:NODE_382453_length_1102_cov_120.509071	Coordinate:88	Reads:2	Hits:1	Allocated_reads:2	Strand:+
TTTTGTCAGATTCAGTCGCTTATGTCT
>Location:NODE_382453_length_1102_cov_120.509071	Coordinate:88	Reads:4	Hits:1	Allocated_reads:4	Strand:+
TTTTGTCAGATTCAGTCGCTTATGTCA
>Location:NODE_382453_length_1102_cov_120.509071	Coordinate:88	Reads:10	Hits:1	Allocated_reads:10	Strand:+
TTTTGTCAGATTCAGTCGCTTATGTCAC
>Location:NODE_382453_length_1102_cov_120.509071	Coordinate:88	Reads:1	Hits:1	Allocated_reads:1	Strand:+
TTTTGTCAGATTCAGTCGCTTATGTCACA
>Location:NODE_382453_length_1102_cov_120.509071	Coordinate:88	Reads:1	Hits:1	Allocated_reads:1	Strand:+
TTTTGTCAGATTCAGTCGCTTATGTCACT
>Location:NODE_382453_length_1102_cov_120.509071	Coordinate:88	Reads:1	Hits:1	Allocated_reads:1	Strand:+
TTTTGTCAGATTCAGTCGCTTATGTCACAC
>Location:NODE_382453_length_1102_cov_120.509071	Coordinate:89	Reads:1	Hits:1	Allocated_reads:1	Strand:-
GTGTGTGACATAAGCGACTGAATCTGACAAT
>Location:NODE_382453_length_1102_cov_120.509071	Coordinate:89	Reads:1	Hits:1	Allocated_reads:1	Strand:+
TTTGTCAGATTCAGTCGCTTATGT
>Location:NODE_382453_length_1102_cov_120.509071	Coordinate:89	Reads:21	Hits:1	Allocated_reads:21	Strand:+
TTTGTCAGATTCAGTCGCTTATGTC
>Location:NODE_382453_length_1102_cov_120.509071	Coordinate:89	Reads:5	Hits:1	Allocated_reads:5	Strand:+
TTTGTCAGATTCAGTCGCTTATGTCAC
>Location:NODE_382453_length_1102_cov_120.509071	Coordinate:89	Reads:2	Hits:1	Allocated_reads:2	Strand:+
TTTGTCAGATTCAGTCGCTTATGTCACA
>Location:NODE_382453_length_1102_cov_120.509071	Coordinate:89	Reads:1	Hits:1	Allocated_reads:1	Strand:+
TTTGTCAGATTCAGTCGCTTATGTCACACA
>Location:NODE_382453_length_1102_cov_120.509071	Coordinate:89	Reads:1	Hits:1	Allocated_reads:1	Strand:+
TTTGTCAGATTCAGTCGCTTATGTCACACACA
>Location:NODE_382453_length_1102_cov_120.509071	Coordinate:90	Reads:14	Hits:1	Allocated_reads:14	Strand:+
TTGTCAGATTCAGTCGCTTATGTC
>Location:NODE_382453_length_1102_cov_120.509071	Coordinate:90	Reads:7	Hits:1	Allocated_reads:7	Strand:+
TTGTCAGATTCAGTCGCTTATGTCAC
>Location:NODE_382453_length_1102_cov_120.509071	Coordinate:90	Reads:1	Hits:1	Allocated_reads:1	Strand:+
TTGTCAGATTCAGTCGCTTATGTCACA
>Location:NODE_382453_length_1102_cov_120.509071	Coordinate:90	Reads:2	Hits:1	Allocated_reads:2	Strand:+
TTGTCAGATTCAGTCGCTTATGTCACAC
>Location:NODE_382453_length_1102_cov_120.509071	Coordinate:90	Reads:4	Hits:1	Allocated_reads:4	Strand:+
TTGTCAGATTCAGTCGCTTATGTCACACA
>Location:NODE_382453_length_1102_cov_120.509071	Coordinate:91	Reads:1	Hits:1	Allocated_reads:1	Strand:-
GTGTGACATAAGCGACTGAATCTGACT
>Location:NODE_382453_length_1102_cov_120.509071	Coordinate:91	Reads:1	Hits:1	Allocated_reads:1	Strand:+
TGTCAGATTCAGTCGCTTATGTCA
>Location:NODE_382453_length_1102_cov_120.509071	Coordinate:91	Reads:15	Hits:1	Allocated_reads:15	Strand:+
TGTCAGATTCAGTCGCTTATGTCAC
>Location:NODE_382453_length_1102_cov_120.509071	Coordinate:91	Reads:1	Hits:1	Allocated_reads:1	Strand:+
TGTCAGATTCAGTCGCTTATGTCACA
>Location:NODE_382453_length_1102_cov_120.509071	Coordinate:91	Reads:5	Hits:1	Allocated_reads:5	Strand:+
TGTCAGATTCAGTCGCTTATGTCACAC
>Location:NODE_382453_length_1102_cov_120.509071	Coordinate:91	Reads:6	Hits:1	Allocated_reads:6	Strand:+
TGTCAGATTCAGTCGCTTATGTCACACA
>Location:NODE_382453_length_1102_cov_120.509071	Coordinate:91	Reads:2	Hits:1	Allocated_reads:2	Strand:+
TGTCAGATTCAGTCGCTTATGTCACACAC
>Location:NODE_382453_length_1102_cov_120.509071	Coordinate:91	Reads:2	Hits:1	Allocated_reads:2	Strand:+
TGTCAGATTCAGTCGCTTATGTCACACACA
>Location:NODE_382453_length_1102_cov_120.509071	Coordinate:92	Reads:1	Hits:1	Allocated_reads:1	Strand:+
GTCAGATTCAGTCGCTTATGTCAC
>Location:NODE_382453_length_1102_cov_120.509071	Coordinate:92	Reads:1	Hits:1	Allocated_reads:1	Strand:+
GTCAGATTCAGTCGCTTATGTCACAC
>Location:NODE_382453_length_1102_cov_120.509071	Coordinate:92	Reads:1	Hits:1	Allocated_reads:1	Strand:+
GTCAGATTCAGTCGCTTATGTCACACA
>Location:NODE_382453_length_1102_cov_120.509071	Coordinate:92	Reads:1	Hits:1	Allocated_reads:1	Strand:+
GTCAGATTCAGTCGCTTATGTCACACACA
>Location:NODE_382453_length_1102_cov_120.509071	Coordinate:92	Reads:1	Hits:1	Allocated_reads:1	Strand:-
GTGTGTGACATAAGCGACTGAATCTGAT
>Location:NODE_382453_length_1102_cov_120.509071	Coordinate:92	Reads:1	Hits:1	Allocated_reads:1	Strand:-
TGTGTGTGACATAAGCGACTGAATCTGAC
>Location:NODE_382453_length_1102_cov_120.509071	Coordinate:93	Reads:1	Hits:1	Allocated_reads:1	Strand:-
ATGTGTGTGACATAAGCGACTGAATCTGT
>Location:NODE_382453_length_1102_cov_120.509071	Coordinate:93	Reads:2	Hits:1	Allocated_reads:2	Strand:+
TCAGATTCAGTCGCTTATGTCACA
>Location:NODE_382453_length_1102_cov_120.509071	Coordinate:93	Reads:7	Hits:1	Allocated_reads:7	Strand:+
TCAGATTCAGTCGCTTATGTCACAC
>Location:NODE_382453_length_1102_cov_120.509071	Coordinate:93	Reads:1	Hits:1	Allocated_reads:1	Strand:+
TCAGATTCAGTCGCTTATGTCACACAC
>Location:NODE_382453_length_1102_cov_120.509071	Coordinate:93	Reads:1	Hits:1	Allocated_reads:1	Strand:+
TCAGATTCAGTCGCTTATGTCACACACA
>Location:NODE_382453_length_1102_cov_120.509071	Coordinate:94	Reads:1	Hits:1	Allocated_reads:1	Strand:+
CAGATTCAGTCGCTTATGTCACAC
>Location:NODE_382453_length_1102_cov_120.509071	Coordinate:95	Reads:1	Hits:1	Allocated_reads:1	Strand:-
ATGTGTGTGACATAAGCGACTGAATCT
>Location:NODE_382453_length_1102_cov_120.509071	Coordinate:95	Reads:1	Hits:1	Allocated_reads:1	Strand:-
GTGTGTGACATAAGCGACTGAATCT
>Location:NODE_382453_length_1102_cov_120.509071	Coordinate:95	Reads:1	Hits:1	Allocated_reads:1	Strand:-
TGTGTGTGACATAAGCGACTGAATCT
>Location:NODE_382453_length_1102_cov_120.509071	Coordinate:96	Reads:1	Hits:1	Allocated_reads:1	Strand:-
CATGTGTGTGACATAAGCGACTGAATC
>Location:NODE_382453_length_1102_cov_120.509071	Coordinate:96	Reads:1	Hits:1	Allocated_reads:1	Strand:+
GATTCAGTCGCTTATGTCACACACA
>Location:NODE_382453_length_1102_cov_120.509071	Coordinate:96	Reads:1	Hits:1	Allocated_reads:1	Strand:-
GTGTGTGACATAAGCGACTGAATC
>Location:NODE_382453_length_1102_cov_120.509071	Coordinate:98	Reads:1	Hits:1	Allocated_reads:1	Strand:+
TTCAGTCGCTTATGTCACACACAT
>Location:NODE_382453_length_1102_cov_120.509071	Coordinate:98	Reads:5	Hits:1	Allocated_reads:5	Strand:+
TTCAGTCGCTTATGTCACACACATG
>Location:NODE_382453_length_1102_cov_120.509071	Coordinate:98	Reads:4	Hits:1	Allocated_reads:4	Strand:+
TTCAGTCGCTTATGTCACACACATGG
>Location:NODE_382453_length_1102_cov_120.509071	Coordinate:98	Reads:2	Hits:1	Allocated_reads:2	Strand:+
TTCAGTCGCTTATGTCACACACATGGA
>Location:NODE_382453_length_1102_cov_120.509071	Coordinate:98	Reads:1	Hits:1	Allocated_reads:1	Strand:+
TTCAGTCGCTTATGTCACACACATGTTT
>Location:NODE_382453_length_1102_cov_120.509071	Coordinate:98	Reads:2	Hits:1	Allocated_reads:2	Strand:+
TTCAGTCGCTTATGTCACACACATGGAA
>Location:NODE_382453_length_1102_cov_120.509071	Coordinate:98	Reads:9	Hits:1	Allocated_reads:9	Strand:+
TTCAGTCGCTTATGTCACACACATGGAAGA
>Location:NODE_382453_length_1102_cov_120.509071	Coordinate:98	Reads:1	Hits:1	Allocated_reads:1	Strand:+
TTCAGTCGCTTATGTCACACACATGGAAGAG
>Location:NODE_382453_length_1102_cov_120.509071	Coordinate:98	Reads:4	Hits:1	Allocated_reads:4	Strand:+
TTCAGTCGCTTATGTCACACACATGGAAGAGAGC
>Location:NODE_382453_length_1102_cov_120.509071	Coordinate:99	Reads:1	Hits:1	Allocated_reads:1	Strand:+
TCAGTCGCTTATGTCACACACATG
>Location:NODE_382453_length_1102_cov_120.509071	Coordinate:99	Reads:3	Hits:1	Allocated_reads:3	Strand:+
TCAGTCGCTTATGTCACACACATGG
>Location:NODE_382453_length_1102_cov_120.509071	Coordinate:99	Reads:1	Hits:1	Allocated_reads:1	Strand:+
TCAGTCGCTTATGTCACACACATGGAAG
>Location:NODE_382453_length_1102_cov_120.509071	Coordinate:99	Reads:1	Hits:1	Allocated_reads:1	Strand:+
TCAGTCGCTTATGTCACACACATGGAAGAGA
>Location:NODE_382453_length_1102_cov_120.509071	Coordinate:99	Reads:1	Hits:1	Allocated_reads:1	Strand:+
TCAGTCGCTTATGTCACACACATGGAAGAGAGC
>Location:NODE_382453_length_1102_cov_120.509071	Coordinate:100	Reads:2	Hits:1	Allocated_reads:2	Strand:-
TTCCATGTGTGTGACATAAGCGACTG
>Location:NODE_382453_length_1102_cov_120.509071	Coordinate:101	Reads:2	Hits:1	Allocated_reads:2	Strand:-
CTCTCTTCCATGTGTGTGACATAAGCGACT
>Location:NODE_382453_length_1102_cov_120.509071	Coordinate:101	Reads:5	Hits:1	Allocated_reads:5	Strand:-
CTTCCATGTGTGTGACATAAGCGACT
>Location:NODE_382453_length_1102_cov_120.509071	Coordinate:101	Reads:12	Hits:1	Allocated_reads:12	Strand:-
TCCATGTGTGTGACATAAGCGACT
>Location:NODE_382453_length_1102_cov_120.509071	Coordinate:101	Reads:2	Hits:1	Allocated_reads:2	Strand:-
TTCCATGTGTGTGACATAAGCGACT
>Location:NODE_382453_length_1102_cov_120.509071	Coordinate:104	Reads:1	Hits:1	Allocated_reads:1	Strand:+
CGCTTATGTCACACACATGGAAGAGAGCT
>Location:NODE_382453_length_1102_cov_120.509071	Coordinate:107	Reads:2	Hits:1	Allocated_reads:2	Strand:-
CTCTCTTCCATGTGTGTGACATAA
>Location:NODE_382453_length_1102_cov_120.509071	Coordinate:107	Reads:1	Hits:1	Allocated_reads:1	Strand:+
TTATGTCACACACATGGAAGAGAGC
>Location:NODE_382453_length_1102_cov_120.509071	Coordinate:107	Reads:1	Hits:1	Allocated_reads:1	Strand:+
TTATGTCACACACATGGAAGAGAGCT
>Location:NODE_382453_length_1102_cov_120.509071	Coordinate:107	Reads:1	Hits:1	Allocated_reads:1	Strand:+
TTATGTCACACACATGGAAGAGAGCTG
>Location:NODE_382453_length_1102_cov_120.509071	Coordinate:107	Reads:1	Hits:1	Allocated_reads:1	Strand:+
TTATGTCACACACATGGAAGAGAGCTAA
>Location:NODE_382453_length_1102_cov_120.509071	Coordinate:107	Reads:1	Hits:1	Allocated_reads:1	Strand:+
TTATGTCACACACATGGAAGAGAGCTGT
>Location:NODE_382453_length_1102_cov_120.509071	Coordinate:107	Reads:1	Hits:1	Allocated_reads:1	Strand:+
TTATGTCACACACATGGAAGAGAGCTGGA
>Location:NODE_382453_length_1102_cov_120.509071	Coordinate:107	Reads:2	Hits:1	Allocated_reads:2	Strand:+
TTATGTCACACACATGGAAGAGAGCTGGC
>Location:NODE_382453_length_1102_cov_120.509071	Coordinate:107	Reads:1	Hits:1	Allocated_reads:1	Strand:+
TTATGTCACACACATGGAAGAGAGCTGGCC
>Location:NODE_382453_length_1102_cov_120.509071	Coordinate:108	Reads:3	Hits:1	Allocated_reads:3	Strand:+
TATGTCACACACATGGAAGAGAGC
>Location:NODE_382453_length_1102_cov_120.509071	Coordinate:108	Reads:2	Hits:1	Allocated_reads:2	Strand:+
TATGTCACACACATGGAAGAGAGCT
>Location:NODE_382453_length_1102_cov_120.509071	Coordinate:108	Reads:2	Hits:1	Allocated_reads:2	Strand:+
TATGTCACACACATGGAAGAGAGCTG
>Location:NODE_382453_length_1102_cov_120.509071	Coordinate:108	Reads:1	Hits:1	Allocated_reads:1	Strand:+
TATGTCACACACATGGAAGAGAGCTGG
>Location:NODE_382453_length_1102_cov_120.509071	Coordinate:108	Reads:2	Hits:1	Allocated_reads:2	Strand:+
TATGTCACACACATGGAAGAGAGCTGGC
>Location:NODE_382453_length_1102_cov_120.509071	Coordinate:108	Reads:1	Hits:1	Allocated_reads:1	Strand:+
TATGTCACACACATGGAAGAGAGCTGGCC
>Location:NODE_382453_length_1102_cov_120.509071	Coordinate:108	Reads:1	Hits:1	Allocated_reads:1	Strand:+
TATGTCACACACATGGAAGAGAGCTGGCCACC
>Location:NODE_382453_length_1102_cov_120.509071	Coordinate:109	Reads:1	Hits:1	Allocated_reads:1	Strand:+
ATGTCACACACATGGAAGAGAGCT
>Location:NODE_382453_length_1102_cov_120.509071	Coordinate:109	Reads:1	Hits:1	Allocated_reads:1	Strand:+
ATGTCACACACATGGAAGAGAGCTGGC
>Location:NODE_382453_length_1102_cov_120.509071	Coordinate:109	Reads:1	Hits:1	Allocated_reads:1	Strand:+
ATGTCACACACATGGAAGAGAGCTGGCCACC
>Location:NODE_382453_length_1102_cov_120.509071	Coordinate:110	Reads:2	Hits:1	Allocated_reads:2	Strand:+
TGTCACACACATGGAAGAGAGCTG
>Location:NODE_382453_length_1102_cov_120.509071	Coordinate:110	Reads:4	Hits:1	Allocated_reads:4	Strand:+
TGTCACACACATGGAAGAGAGCTGGC
>Location:NODE_382453_length_1102_cov_120.509071	Coordinate:110	Reads:7	Hits:1	Allocated_reads:7	Strand:+
TGTCACACACATGGAAGAGAGCTGGCC
>Location:NODE_382453_length_1102_cov_120.509071	Coordinate:110	Reads:1	Hits:1	Allocated_reads:1	Strand:+
TGTCACACACATGGAAGAGAGCTGGCCA
>Location:NODE_382453_length_1102_cov_120.509071	Coordinate:110	Reads:1	Hits:1	Allocated_reads:1	Strand:+
TGTCACACACATGGAAGAGAGCTGGCCACC
>Location:NODE_382453_length_1102_cov_120.509071	Coordinate:110	Reads:2	Hits:1	Allocated_reads:2	Strand:+
TGTCACACACATGGAAGAGAGCTGGCCACCT
>Location:NODE_382453_length_1102_cov_120.509071	Coordinate:111	Reads:2	Hits:1	Allocated_reads:2	Strand:+
GTCACACACATGGAAGAGAGCTGGC
>Location:NODE_382453_length_1102_cov_120.509071	Coordinate:111	Reads:1	Hits:1	Allocated_reads:1	Strand:+
GTCACACACATGGAAGAGAGCTGGCC
>Location:NODE_382453_length_1102_cov_120.509071	Coordinate:111	Reads:1	Hits:1	Allocated_reads:1	Strand:+
GTCACACACATGGAAGAGAGCTGGCCACC
>Location:NODE_382453_length_1102_cov_120.509071	Coordinate:111	Reads:1	Hits:1	Allocated_reads:1	Strand:+
GTCACACACATGGAAGAGAGCTGGCCACCT
>Location:NODE_382453_length_1102_cov_120.509071	Coordinate:112	Reads:2	Hits:1	Allocated_reads:2	Strand:+
TCACACACATGGAAGAGAGCTGGC
>Location:NODE_382453_length_1102_cov_120.509071	Coordinate:112	Reads:3	Hits:1	Allocated_reads:3	Strand:+
TCACACACATGGAAGAGAGCTGGCC
>Location:NODE_382453_length_1102_cov_120.509071	Coordinate:112	Reads:1	Hits:1	Allocated_reads:1	Strand:+
TCACACACATGGAAGAGAGCTGGCCT
>Location:NODE_382453_length_1102_cov_120.509071	Coordinate:112	Reads:3	Hits:1	Allocated_reads:3	Strand:+
TCACACACATGGAAGAGAGCTGGCCA
>Location:NODE_382453_length_1102_cov_120.509071	Coordinate:112	Reads:1	Hits:1	Allocated_reads:1	Strand:+
TCACACACATGGAAGAGAGCTGGCCACC
>Location:NODE_382453_length_1102_cov_120.509071	Coordinate:112	Reads:1	Hits:1	Allocated_reads:1	Strand:+
TCACACACATGGAAGAGAGCTGGCCACCT
>Location:NODE_382453_length_1102_cov_120.509071	Coordinate:112	Reads:1	Hits:1	Allocated_reads:1	Strand:+
TCACACACATGGAAGAGAGCTGGCCACCTC
>Location:NODE_382453_length_1102_cov_120.509071	Coordinate:113	Reads:3	Hits:1	Allocated_reads:3	Strand:+
CACACACATGGAAGAGAGCTGGCC
>Location:NODE_382453_length_1102_cov_120.509071	Coordinate:113	Reads:1	Hits:1	Allocated_reads:1	Strand:+
CACACACATGGAAGAGAGCTGGCCA
>Location:NODE_382453_length_1102_cov_120.509071	Coordinate:114	Reads:1	Hits:1	Allocated_reads:1	Strand:+
ACACACATGGAAGAGAGCTGGCCACCT
>Location:NODE_382453_length_1102_cov_120.509071	Coordinate:114	Reads:1	Hits:1	Allocated_reads:1	Strand:+
ACACACATGGAAGAGAGCTGGCCACCTCT
>Location:NODE_382453_length_1102_cov_120.509071	Coordinate:115	Reads:6	Hits:1	Allocated_reads:6	Strand:+
CACACATGGAAGAGAGCTGGCCACC
>Location:NODE_382453_length_1102_cov_120.509071	Coordinate:115	Reads:3	Hits:1	Allocated_reads:3	Strand:+
CACACATGGAAGAGAGCTGGCCACCT
>Location:NODE_382453_length_1102_cov_120.509071	Coordinate:115	Reads:1	Hits:1	Allocated_reads:1	Strand:+
CACACATGGAAGAGAGCTGGCCACCTCA
>Location:NODE_382453_length_1102_cov_120.509071	Coordinate:116	Reads:3	Hits:1	Allocated_reads:3	Strand:+
ACACATGGAAGAGAGCTGGCCACC
>Location:NODE_382453_length_1102_cov_120.509071	Coordinate:116	Reads:1	Hits:1	Allocated_reads:1	Strand:+
ACACATGGAAGAGAGCTGGCCACCT
>Location:NODE_382453_length_1102_cov_120.509071	Coordinate:117	Reads:1	Hits:1	Allocated_reads:1	Strand:+
CACATGGAAGAGAGCTGGCCACCT
>Location:NODE_382453_length_1102_cov_120.509071	Coordinate:118	Reads:2	Hits:1	Allocated_reads:2	Strand:+
ACATGGAAGAGAGCTGGCCACCTC
>Location:NODE_382453_length_1102_cov_120.509071	Coordinate:118	Reads:1	Hits:1	Allocated_reads:1	Strand:+
ACATGGAAGAGAGCTGGCCACCTCATTTT
>Location:NODE_382453_length_1102_cov_120.509071	Coordinate:119	Reads:2	Hits:1	Allocated_reads:2	Strand:+
CATGGAAGAGAGCTGGCCACCTCATTT
>Location:NODE_382453_length_1102_cov_120.509071	Coordinate:119	Reads:3	Hits:1	Allocated_reads:3	Strand:+
CATGGAAGAGAGCTGGCCACCTCATTTTGAAGT
>Location:NODE_382453_length_1102_cov_120.509071	Coordinate:119	Reads:1	Hits:1	Allocated_reads:1	Strand:+
CATGGAAGAGAGCTGGCCACCTCATTTTGAAGTT
>Location:NODE_382453_length_1102_cov_120.509071	Coordinate:120	Reads:1	Hits:1	Allocated_reads:1	Strand:+
ATGGAAGAGAGCTGGCCACCTCATTT
>Location:NODE_382453_length_1102_cov_120.509071	Coordinate:120	Reads:1	Hits:1	Allocated_reads:1	Strand:+
ATGGAAGAGAGCTGGCCACCTCATTTT
>Location:NODE_382453_length_1102_cov_120.509071	Coordinate:121	Reads:2	Hits:1	Allocated_reads:2	Strand:+
TGGAAGAGAGCTGGCCACCTCATT
>Location:NODE_382453_length_1102_cov_120.509071	Coordinate:121	Reads:2	Hits:1	Allocated_reads:2	Strand:+
TGGAAGAGAGCTGGCCACCTCATTT
>Location:NODE_382453_length_1102_cov_120.509071	Coordinate:121	Reads:1	Hits:1	Allocated_reads:1	Strand:+
TGGAAGAGAGCTGGCCACCTCATTTTGGGG
>Location:NODE_382453_length_1102_cov_120.509071	Coordinate:121	Reads:2	Hits:1	Allocated_reads:2	Strand:+
TGGAAGAGAGCTGGCCACCTCATTTTGAAG
>Location:NODE_382453_length_1102_cov_120.509071	Coordinate:121	Reads:4	Hits:1	Allocated_reads:4	Strand:+
TGGAAGAGAGCTGGCCACCTCATTTTGAAGT
>Location:NODE_382453_length_1102_cov_120.509071	Coordinate:121	Reads:1	Hits:1	Allocated_reads:1	Strand:+
TGGAAGAGAGCTGGCCACCTCATTTTGAAGTT
>Location:NODE_382453_length_1102_cov_120.509071	Coordinate:122	Reads:1	Hits:1	Allocated_reads:1	Strand:-
AAATGAGGTGGCCAGCTCTCTTCC
>Location:NODE_382453_length_1102_cov_120.509071	Coordinate:122	Reads:1	Hits:1	Allocated_reads:1	Strand:-
AACTTCAAAATGAGGTGGCCAGCTCTCTTCC
>Location:NODE_382453_length_1102_cov_120.509071	Coordinate:122	Reads:1	Hits:1	Allocated_reads:1	Strand:+
GGAAGAGAGCTGGCCACCTCATTTTGAAGT
>Location:NODE_382453_length_1102_cov_120.509071	Coordinate:123	Reads:1	Hits:1	Allocated_reads:1	Strand:-
AACTTCAAAATGAGGTGGCCAGCTCTCTTC
>Location:NODE_382453_length_1102_cov_120.509071	Coordinate:124	Reads:1	Hits:1	Allocated_reads:1	Strand:+
AAGAGAGCTGGCCACCTCATTTTGAAGTT
>Location:NODE_382453_length_1102_cov_120.509071	Coordinate:125	Reads:1	Hits:1	Allocated_reads:1	Strand:-
AACTTCAAAATGAGGTGGCCAGCTCTCT
>Location:NODE_382453_length_1102_cov_120.509071	Coordinate:125	Reads:1	Hits:1	Allocated_reads:1	Strand:-
TGAAACTTCAAAATGAGGTGGCCAGCTCTCT
>Location:NODE_382453_length_1102_cov_120.509071	Coordinate:126	Reads:2	Hits:1	Allocated_reads:2	Strand:-
AACTTCAAAATGAGGTGGCCAGCTCTC
>Location:NODE_382453_length_1102_cov_120.509071	Coordinate:127	Reads:1	Hits:1	Allocated_reads:1	Strand:-
AACTTCAAAATGAGGTGGCCAGCTCT
>Location:NODE_382453_length_1102_cov_120.509071	Coordinate:128	Reads:1	Hits:1	Allocated_reads:1	Strand:-
AACTTCAAAATGAGGTGGCCAGCTC
>Location:NODE_382453_length_1102_cov_120.509071	Coordinate:129	Reads:2	Hits:1	Allocated_reads:2	Strand:-
TGAAACTTCAAAATGAGGTGGCCAGCT
>Location:NODE_382453_length_1102_cov_120.509071	Coordinate:132	Reads:2	Hits:1	Allocated_reads:2	Strand:+
TGGCCACCTCATTTTGAAGTTTCAGAC
>Location:NODE_382453_length_1102_cov_120.509071	Coordinate:132	Reads:1	Hits:1	Allocated_reads:1	Strand:+
TGGCCACCTCATTTTGAAGTTTCAGACTAAC
>Location:NODE_382453_length_1102_cov_120.509071	Coordinate:132	Reads:2	Hits:1	Allocated_reads:2	Strand:+
TGGCCACCTCATTTTGAAGTTTCAGACTAACTCC
>Location:NODE_382453_length_1102_cov_120.509071	Coordinate:135	Reads:1	Hits:1	Allocated_reads:1	Strand:+
CCACCTCATTTTGAAGTTTCAGACTAACTCC
>Location:NODE_382453_length_1102_cov_120.509071	Coordinate:136	Reads:1	Hits:1	Allocated_reads:1	Strand:+
CACCTCATTTTGAAGTTTCAGACT
>Location:NODE_382453_length_1102_cov_120.509071	Coordinate:136	Reads:1	Hits:1	Allocated_reads:1	Strand:+
CACCTCATTTTGAAGTTTCAGACTAACTC
>Location:NODE_382453_length_1102_cov_120.509071	Coordinate:136	Reads:6	Hits:1	Allocated_reads:6	Strand:+
CACCTCATTTTGAAGTTTCAGACTAACTCC
>Location:NODE_382453_length_1102_cov_120.509071	Coordinate:137	Reads:3	Hits:1	Allocated_reads:3	Strand:+
ACCTCATTTTGAAGTTTCAGACTAACTC
>Location:NODE_382453_length_1102_cov_120.509071	Coordinate:137	Reads:3	Hits:1	Allocated_reads:3	Strand:+
ACCTCATTTTGAAGTTTCAGACTAACTCC
>Location:NODE_382453_length_1102_cov_120.509071	Coordinate:137	Reads:4	Hits:1	Allocated_reads:4	Strand:-
GTTAGTCTGAAACTTCAAAATGAGGT
>Location:NODE_382453_length_1102_cov_120.509071	Coordinate:137	Reads:1	Hits:1	Allocated_reads:1	Strand:-
TAGTCTGAAACTTCAAAATGAGGT
>Location:NODE_382453_length_1102_cov_120.509071	Coordinate:137	Reads:3	Hits:1	Allocated_reads:3	Strand:-
TTAGTCTGAAACTTCAAAATGAGGT
>Location:NODE_382453_length_1102_cov_120.509071	Coordinate:138	Reads:1	Hits:1	Allocated_reads:1	Strand:-
GTTAGTCTGAAACTTCAAAATGAGG
>Location:NODE_382453_length_1102_cov_120.509071	Coordinate:138	Reads:5	Hits:1	Allocated_reads:5	Strand:-
TTAGTCTGAAACTTCAAAATGAGG
>Location:NODE_382453_length_1102_cov_120.509071	Coordinate:140	Reads:2	Hits:1	Allocated_reads:2	Strand:+
TCATTTTGAAGTTTCAGACTAACTCCT
>Location:NODE_382453_length_1102_cov_120.509071	Coordinate:140	Reads:1	Hits:1	Allocated_reads:1	Strand:+
TCATTTTGAAGTTTCAGACTAACTCCTACC
>Location:NODE_382453_length_1102_cov_120.509071	Coordinate:142	Reads:1	Hits:1	Allocated_reads:1	Strand:+
ATTTTGAAGTTTCAGACTAACTCCTACC
>Location:NODE_382453_length_1102_cov_120.509071	Coordinate:143	Reads:20	Hits:1	Allocated_reads:20	Strand:+
TTTTGAAGTTTCAGACTAACTCCT
>Location:NODE_382453_length_1102_cov_120.509071	Coordinate:143	Reads:1	Hits:1	Allocated_reads:1	Strand:+
TTTTGAAGTTTCAGACTAACTCCTA
>Location:NODE_382453_length_1102_cov_120.509071	Coordinate:143	Reads:1	Hits:1	Allocated_reads:1	Strand:+
TTTTGAAGTTTCAGACTAACTCCTATC
>Location:NODE_382453_length_1102_cov_120.509071	Coordinate:143	Reads:60	Hits:1	Allocated_reads:60	Strand:+
TTTTGAAGTTTCAGACTAACTCCTACC
>Location:NODE_382453_length_1102_cov_120.509071	Coordinate:143	Reads:1	Hits:1	Allocated_reads:1	Strand:+
TTTTGAAGTTTCAGACTAACTCCTACCC
>Location:NODE_382453_length_1102_cov_120.509071	Coordinate:143	Reads:18	Hits:1	Allocated_reads:18	Strand:+
TTTTGAAGTTTCAGACTAACTCCTACCT
>Location:NODE_382453_length_1102_cov_120.509071	Coordinate:143	Reads:5	Hits:1	Allocated_reads:5	Strand:+
TTTTGAAGTTTCAGACTAACTCCTACCTCC
>Location:NODE_382453_length_1102_cov_120.509071	Coordinate:143	Reads:1	Hits:1	Allocated_reads:1	Strand:+
TTTTGAAGTTTCAGACTAACTCCTACCTCCT
>Location:NODE_382453_length_1102_cov_120.509071	Coordinate:144	Reads:7	Hits:1	Allocated_reads:7	Strand:+
TTTGAAGTTTCAGACTAACTCCTACC
>Location:NODE_382453_length_1102_cov_120.509071	Coordinate:144	Reads:9	Hits:1	Allocated_reads:9	Strand:+
TTTGAAGTTTCAGACTAACTCCTACCT
>Location:NODE_382453_length_1102_cov_120.509071	Coordinate:144	Reads:2	Hits:1	Allocated_reads:2	Strand:+
TTTGAAGTTTCAGACTAACTCCTACCTCC
>Location:NODE_382453_length_1102_cov_120.509071	Coordinate:145	Reads:4	Hits:1	Allocated_reads:4	Strand:+
TTGAAGTTTCAGACTAACTCCTACC
>Location:NODE_382453_length_1102_cov_120.509071	Coordinate:145	Reads:9	Hits:1	Allocated_reads:9	Strand:+
TTGAAGTTTCAGACTAACTCCTACCT
>Location:NODE_382453_length_1102_cov_120.509071	Coordinate:145	Reads:3	Hits:1	Allocated_reads:3	Strand:+
TTGAAGTTTCAGACTAACTCCTACCTC
>Location:NODE_382453_length_1102_cov_120.509071	Coordinate:145	Reads:8	Hits:1	Allocated_reads:8	Strand:+
TTGAAGTTTCAGACTAACTCCTACCTCC
>Location:NODE_382453_length_1102_cov_120.509071	Coordinate:145	Reads:1	Hits:1	Allocated_reads:1	Strand:+
TTGAAGTTTCAGACTAACTCCTACCTCCT
>Location:NODE_382453_length_1102_cov_120.509071	Coordinate:145	Reads:1	Hits:1	Allocated_reads:1	Strand:+
TTGAAGTTTCAGACTAACTCCTACCTCCTG
>Location:NODE_382453_length_1102_cov_120.509071	Coordinate:145	Reads:1	Hits:1	Allocated_reads:1	Strand:+
TTGAAGTTTCAGACTAACTCCTACCTCCTGAG
>Location:NODE_382453_length_1102_cov_120.509071	Coordinate:146	Reads:23	Hits:1	Allocated_reads:23	Strand:+
TGAAGTTTCAGACTAACTCCTACC
>Location:NODE_382453_length_1102_cov_120.509071	Coordinate:146	Reads:1	Hits:1	Allocated_reads:1	Strand:+
TGAAGTTTCAGACTAACTCCTACCC
>Location:NODE_382453_length_1102_cov_120.509071	Coordinate:146	Reads:49	Hits:1	Allocated_reads:49	Strand:+
TGAAGTTTCAGACTAACTCCTACCT
>Location:NODE_382453_length_1102_cov_120.509071	Coordinate:146	Reads:5	Hits:1	Allocated_reads:5	Strand:+
TGAAGTTTCAGACTAACTCCTACCTC
>Location:NODE_382453_length_1102_cov_120.509071	Coordinate:146	Reads:10	Hits:1	Allocated_reads:10	Strand:+
TGAAGTTTCAGACTAACTCCTACCTCC
>Location:NODE_382453_length_1102_cov_120.509071	Coordinate:146	Reads:1	Hits:1	Allocated_reads:1	Strand:+
TGAAGTTTCAGACTAACTCCTACCTCAT
>Location:NODE_382453_length_1102_cov_120.509071	Coordinate:146	Reads:29	Hits:1	Allocated_reads:29	Strand:+
TGAAGTTTCAGACTAACTCCTACCTCCT
>Location:NODE_382453_length_1102_cov_120.509071	Coordinate:146	Reads:3	Hits:1	Allocated_reads:3	Strand:+
TGAAGTTTCAGACTAACTCCTACCTCCTG
>Location:NODE_382453_length_1102_cov_120.509071	Coordinate:146	Reads:5	Hits:1	Allocated_reads:5	Strand:+
TGAAGTTTCAGACTAACTCCTACCTCCTGA
>Location:NODE_382453_length_1102_cov_120.509071	Coordinate:146	Reads:1	Hits:1	Allocated_reads:1	Strand:+
TGAAGTTTCAGACTAACTCCTACATCCTGAG
>Location:NODE_382453_length_1102_cov_120.509071	Coordinate:146	Reads:1	Hits:1	Allocated_reads:1	Strand:+
TGAAGTTTCAGACTAACTCCTACCTCCTGAG
>Location:NODE_382453_length_1102_cov_120.509071	Coordinate:146	Reads:3	Hits:1	Allocated_reads:3	Strand:+
TGAAGTTTCAGACTAACTCCTACCTCCTGAGA
>Location:NODE_382453_length_1102_cov_120.509071	Coordinate:147	Reads:2	Hits:1	Allocated_reads:2	Strand:+
GAAGTTTCAGACTAACTCCTACCT
>Location:NODE_382453_length_1102_cov_120.509071	Coordinate:147	Reads:3	Hits:1	Allocated_reads:3	Strand:-
TCAGGAGGTAGGAGTTAGTCTGAAACTTC
>Location:NODE_382453_length_1102_cov_120.509071	Coordinate:148	Reads:1	Hits:1	Allocated_reads:1	Strand:+
AAGTTTCAGACTAACTCCTACCTC
>Location:NODE_382453_length_1102_cov_120.509071	Coordinate:148	Reads:1	Hits:1	Allocated_reads:1	Strand:+
AAGTTTCAGACTAACTCCTACCTCCT
>Location:NODE_382453_length_1102_cov_120.509071	Coordinate:148	Reads:1	Hits:1	Allocated_reads:1	Strand:+
AAGTTTCAGACTAACTCCTACCTCCTGAGA
>Location:NODE_382453_length_1102_cov_120.509071	Coordinate:149	Reads:1	Hits:1	Allocated_reads:1	Strand:+
AGTTTCAGACTAACTCCTACCTCCTGAG
>Location:NODE_382453_length_1102_cov_120.509071	Coordinate:149	Reads:1	Hits:1	Allocated_reads:1	Strand:+
AGTTTCAGACTAACTCCTACCTCCTGAGA
>Location:NODE_382453_length_1102_cov_120.509071	Coordinate:150	Reads:1	Hits:1	Allocated_reads:1	Strand:+
GTTTCAGACTAACTCCTACCTCCTGAGA
>Location:NODE_382453_length_1102_cov_120.509071	Coordinate:151	Reads:2	Hits:1	Allocated_reads:2	Strand:+
TTTCAGACTAACTCCTACCTCCTG
>Location:NODE_382453_length_1102_cov_120.509071	Coordinate:151	Reads:2	Hits:1	Allocated_reads:2	Strand:+
TTTCAGACTAACTCCTACCTCCTGAG
>Location:NODE_382453_length_1102_cov_120.509071	Coordinate:151	Reads:3	Hits:1	Allocated_reads:3	Strand:+
TTTCAGACTAACTCCTACCTCCTGAGA
>Location:NODE_382453_length_1102_cov_120.509071	Coordinate:151	Reads:2	Hits:1	Allocated_reads:2	Strand:+
TTTCAGACTAACTCCTACCTCCTGAGAG
>Location:NODE_382453_length_1102_cov_120.509071	Coordinate:151	Reads:2	Hits:1	Allocated_reads:2	Strand:+
TTTCAGACTAACTCCTACCTCCTGAGAGC
>Location:NODE_382453_length_1102_cov_120.509071	Coordinate:151	Reads:2	Hits:1	Allocated_reads:2	Strand:+
TTTCAGACTAACTCCTACCTCCTGAGAGT
>Location:NODE_382453_length_1102_cov_120.509071	Coordinate:152	Reads:1	Hits:1	Allocated_reads:1	Strand:+
TTCAGACTAACTCCTACCTCCTGAG
>Location:NODE_382453_length_1102_cov_120.509071	Coordinate:152	Reads:2	Hits:1	Allocated_reads:2	Strand:+
TTCAGACTAACTCCTACCTCCTGAGA
>Location:NODE_382453_length_1102_cov_120.509071	Coordinate:152	Reads:1	Hits:1	Allocated_reads:1	Strand:+
TTCAGACTAACTCCTACCTCCTGAGAA
>Location:NODE_382453_length_1102_cov_120.509071	Coordinate:152	Reads:1	Hits:1	Allocated_reads:1	Strand:+
TTCAGACTAACTCCTACCTCCTGAGAG
>Location:NODE_382453_length_1102_cov_120.509071	Coordinate:152	Reads:5	Hits:1	Allocated_reads:5	Strand:+
TTCAGACTAACTCCTACCTCCTGAGAGC
>Location:NODE_382453_length_1102_cov_120.509071	Coordinate:152	Reads:8	Hits:1	Allocated_reads:8	Strand:+
TTCAGACTAACTCCTACCTCCTGAGAGCA
>Location:NODE_382453_length_1102_cov_120.509071	Coordinate:152	Reads:2	Hits:1	Allocated_reads:2	Strand:+
TTCAGACTAACTCCTACCTCCTGAGAGCAA
>Location:NODE_382453_length_1102_cov_120.509071	Coordinate:152	Reads:2	Hits:1	Allocated_reads:2	Strand:+
TTCAGACTAACTCCTACCTCCTGAGAGCAAAGC
>Location:NODE_382453_length_1102_cov_120.509071	Coordinate:153	Reads:1	Hits:1	Allocated_reads:1	Strand:-
GCTCTCAGGAGGTAGGAGTTAGTCTGA
>Location:NODE_382453_length_1102_cov_120.509071	Coordinate:153	Reads:1	Hits:1	Allocated_reads:1	Strand:-
GCTCTCAGGAGGTAGGAGTTGGTCTGA
>Location:NODE_382453_length_1102_cov_120.509071	Coordinate:153	Reads:3	Hits:1	Allocated_reads:3	Strand:+
TCAGACTAACTCCTACCTCCTGAG
>Location:NODE_382453_length_1102_cov_120.509071	Coordinate:153	Reads:2	Hits:1	Allocated_reads:2	Strand:+
TCAGACTAACTCCTACCTCCTGAGT
>Location:NODE_382453_length_1102_cov_120.509071	Coordinate:153	Reads:9	Hits:1	Allocated_reads:9	Strand:+
TCAGACTAACTCCTACCTCCTGAGA
>Location:NODE_382453_length_1102_cov_120.509071	Coordinate:153	Reads:3	Hits:1	Allocated_reads:3	Strand:+
TCAGACTAACTCCTACCTCCTGAGAG
>Location:NODE_382453_length_1102_cov_120.509071	Coordinate:153	Reads:7	Hits:1	Allocated_reads:7	Strand:+
TCAGACTAACTCCTACCTCCTGAGAGC
>Location:NODE_382453_length_1102_cov_120.509071	Coordinate:153	Reads:5	Hits:1	Allocated_reads:5	Strand:+
TCAGACTAACTCCTACCTCCTGAGAGCA
>Location:NODE_382453_length_1102_cov_120.509071	Coordinate:153	Reads:1	Hits:1	Allocated_reads:1	Strand:+
TCAGACTAACTCCTACCTCCTGAGAGCAT
>Location:NODE_382453_length_1102_cov_120.509071	Coordinate:153	Reads:1	Hits:1	Allocated_reads:1	Strand:+
TCAGACTAACTCCTACCTCCTGAGAGCAAAGC
>Location:NODE_382453_length_1102_cov_120.509071	Coordinate:153	Reads:1	Hits:1	Allocated_reads:1	Strand:+
TCAGACTAACTCCTACCTCCTGTGAGCAAAGC
>Location:NODE_382453_length_1102_cov_120.509071	Coordinate:154	Reads:1	Hits:1	Allocated_reads:1	Strand:+
CAGACTAACTCCTACCTCCTGAGAG
>Location:NODE_382453_length_1102_cov_120.509071	Coordinate:154	Reads:1	Hits:1	Allocated_reads:1	Strand:+
CAGACTAACTCCTACCTCCTGAGAGCAAA
>Location:NODE_382453_length_1102_cov_120.509071	Coordinate:155	Reads:1	Hits:1	Allocated_reads:1	Strand:-
CTCTCAGGAGGTAGGAGTTAGTCT
>Location:NODE_382453_length_1102_cov_120.509071	Coordinate:155	Reads:1	Hits:1	Allocated_reads:1	Strand:-
GCTTTGCTCTCAGGAGGTAGGAGTTAGTCT
>Location:NODE_382453_length_1102_cov_120.509071	Coordinate:155	Reads:1	Hits:1	Allocated_reads:1	Strand:-
TTTGCTCTCAGGAGGTAGGAGTTAGTCT
>Location:NODE_382453_length_1102_cov_120.509071	Coordinate:156	Reads:1	Hits:1	Allocated_reads:1	Strand:+
GACTAACTCCTACCTCCTGAGAGCA
>Location:NODE_382453_length_1102_cov_120.509071	Coordinate:156	Reads:1	Hits:1	Allocated_reads:1	Strand:-
TTTGCTCTCAGGAGGTAGGAGTTAGTC
>Location:NODE_382453_length_1102_cov_120.509071	Coordinate:157	Reads:1	Hits:1	Allocated_reads:1	Strand:-
TTTGCTCTCAGGAGGTAGGAGTTAGT
>Location:NODE_382453_length_1102_cov_120.509071	Coordinate:158	Reads:1	Hits:1	Allocated_reads:1	Strand:+
CTAACTCCTACCTCCTGAGAGCAAAGCT
>Location:NODE_382453_length_1102_cov_120.509071	Coordinate:158	Reads:2	Hits:1	Allocated_reads:2	Strand:-
TTTGCTCTCAGGAGGTAGGAGTTAG
>Location:NODE_382453_length_1102_cov_120.509071	Coordinate:159	Reads:1	Hits:1	Allocated_reads:1	Strand:+
TAACTCCTACCTCCTGAGAGCAAAGCT
>Location:NODE_382453_length_1102_cov_120.509071	Coordinate:160	Reads:1	Hits:1	Allocated_reads:1	Strand:-
ACCCAGCTTTGCTCTCAGGAGGTAGGAGTT
>Location:NODE_382453_length_1102_cov_120.509071	Coordinate:160	Reads:1	Hits:1	Allocated_reads:1	Strand:-
AGCTTTGCTCTCAGGAGGTAGGAGTT
>Location:NODE_382453_length_1102_cov_120.509071	Coordinate:160	Reads:1	Hits:1	Allocated_reads:1	Strand:-
TCAGAACCCAGCTTTGCTCTCAGGAGGTAGGAGTT
>Location:NODE_382453_length_1102_cov_120.509071	Coordinate:161	Reads:1	Hits:1	Allocated_reads:1	Strand:-
CAGAACCCAGCTTTGCTCTCAGGAGGTAGGAGT
>Location:NODE_382453_length_1102_cov_120.509071	Coordinate:163	Reads:1	Hits:1	Allocated_reads:1	Strand:-
ACCCAGCTTTGCTCTCAGGAGGTAGGA
>Location:NODE_382453_length_1102_cov_120.509071	Coordinate:163	Reads:2	Hits:1	Allocated_reads:2	Strand:-
TCAGAACCCAGCTTTGCTCTCAGGAGGTAGGA
>Location:NODE_382453_length_1102_cov_120.509071	Coordinate:163	Reads:1	Hits:1	Allocated_reads:1	Strand:+
TCCTACCTCCTGAGAGCAAAGCTGGGT
>Location:NODE_382453_length_1102_cov_120.509071	Coordinate:166	Reads:1	Hits:1	Allocated_reads:1	Strand:+
TACCTCCTGAGAGCAAAGCTGGGTT
>Location:NODE_382453_length_1102_cov_120.509071	Coordinate:166	Reads:1	Hits:1	Allocated_reads:1	Strand:+
TACCTCCTGAGAGCAAAGCTGGGTTCT
>Location:NODE_382453_length_1102_cov_120.509071	Coordinate:166	Reads:1	Hits:1	Allocated_reads:1	Strand:+
TACCTCCTGAGAGCAAAGCTGGGTTCTGT
>Location:NODE_382453_length_1102_cov_120.509071	Coordinate:167	Reads:1	Hits:1	Allocated_reads:1	Strand:-
TCAGAACCCAGCTTTGCTCTCAGGAGGT
>Location:NODE_382453_length_1102_cov_120.509071	Coordinate:170	Reads:1	Hits:1	Allocated_reads:1	Strand:+
TCCTGAGAGCAAAGCTGGGTTCTGT
>Location:NODE_382453_length_1102_cov_120.509071	Coordinate:170	Reads:1	Hits:1	Allocated_reads:1	Strand:+
TCCTGAGAGCAAAGCTGGGTTCTGTT
>Location:NODE_382453_length_1102_cov_120.509071	Coordinate:170	Reads:2	Hits:1	Allocated_reads:2	Strand:+
TCCTGAGAGCAAAGCTGGGTTCTGAAAG
>Location:NODE_382453_length_1102_cov_120.509071	Coordinate:170	Reads:1	Hits:1	Allocated_reads:1	Strand:+
TCCTGAGAGCAAAGCTGGGTTCTGAAAGA
>Location:NODE_382453_length_1102_cov_120.509071	Coordinate:171	Reads:1	Hits:1	Allocated_reads:1	Strand:+
CCTGAGAGCAAAGCTGGGTTCTGAAAGA
>Location:NODE_382453_length_1102_cov_120.509071	Coordinate:171	Reads:1	Hits:1	Allocated_reads:1	Strand:+
CCTGAGAGCAAAGCTGGGTTCTGAAAGT
>Location:NODE_382453_length_1102_cov_120.509071	Coordinate:171	Reads:1	Hits:1	Allocated_reads:1	Strand:+
CCTGAGAGCAAAGCTGGGTTCTGAAAGAGA
>Location:NODE_382453_length_1102_cov_120.509071	Coordinate:171	Reads:1	Hits:1	Allocated_reads:1	Strand:-
TTCAGAACCCAGCTTTGCTCTCAGG
>Location:NODE_382453_length_1102_cov_120.509071	Coordinate:173	Reads:1	Hits:1	Allocated_reads:1	Strand:+
TGAGAGCAAAGCTGGGTTCTGTTT
>Location:NODE_382453_length_1102_cov_120.509071	Coordinate:173	Reads:2	Hits:1	Allocated_reads:2	Strand:+
TGAGAGCAAAGCTGGGTTCTGAAAG
>Location:NODE_382453_length_1102_cov_120.509071	Coordinate:173	Reads:1	Hits:1	Allocated_reads:1	Strand:+
TGAGAGCAAAGCTGGGTTCTGAAAGT
>Location:NODE_382453_length_1102_cov_120.509071	Coordinate:173	Reads:2	Hits:1	Allocated_reads:2	Strand:+
TGAGAGCAAAGCTGGGTTCTGAAAGA
>Location:NODE_382453_length_1102_cov_120.509071	Coordinate:173	Reads:2	Hits:1	Allocated_reads:2	Strand:+
TGAGAGCAAAGCTGGGTTCTGAAAGAG
>Location:NODE_382453_length_1102_cov_120.509071	Coordinate:173	Reads:10	Hits:1	Allocated_reads:10	Strand:+
TGAGAGCAAAGCTGGGTTCTGAAAGAGA
>Location:NODE_382453_length_1102_cov_120.509071	Coordinate:173	Reads:3	Hits:1	Allocated_reads:3	Strand:+
TGAGAGCAAAGCTGGGTTCTGAAAGAGAT
>Location:NODE_382453_length_1102_cov_120.509071	Coordinate:173	Reads:1	Hits:1	Allocated_reads:1	Strand:+
TGAGAGCAAAGCTGGGTTCTGAAAGAGATT
>Location:NODE_382453_length_1102_cov_120.509071	Coordinate:173	Reads:7	Hits:1	Allocated_reads:7	Strand:+
TGAGAGCAAAGCTGGGTTCTGAAAGAGATC
>Location:NODE_382453_length_1102_cov_120.509071	Coordinate:173	Reads:1	Hits:1	Allocated_reads:1	Strand:+
TGAGAGCAAAGCTGGGTTCTGAAAGAGATCAGA
>Location:NODE_382453_length_1102_cov_120.509071	Coordinate:174	Reads:1	Hits:1	Allocated_reads:1	Strand:-
TCTTTCAGAACCCAGCTTTGCTCTC
>Location:NODE_382453_length_1102_cov_120.509071	Coordinate:175	Reads:1	Hits:1	Allocated_reads:1	Strand:+
AGAGCAAAGCTGGGTTCTGAAAGAGA
>Location:NODE_382453_length_1102_cov_120.509071	Coordinate:175	Reads:1	Hits:1	Allocated_reads:1	Strand:+
AGAGCAAAGCTGGGTTCTGAAAGAGAT
>Location:NODE_382453_length_1102_cov_120.509071	Coordinate:175	Reads:3	Hits:1	Allocated_reads:3	Strand:+
AGAGCAAAGCTGGGTTCTGAAAGAGATC
>Location:NODE_382453_length_1102_cov_120.509071	Coordinate:175	Reads:2	Hits:1	Allocated_reads:2	Strand:+
AGAGCAAAGCTGGGTTCTGAAAGAGATCA
>Location:NODE_382453_length_1102_cov_120.509071	Coordinate:176	Reads:1	Hits:1	Allocated_reads:1	Strand:+
GAGCAAAGCTGGGTTCTGAAAGAG
>Location:NODE_382453_length_1102_cov_120.509071	Coordinate:176	Reads:1	Hits:1	Allocated_reads:1	Strand:+
GAGCAAAGCTGGGTTCTGAAAGAGAT
>Location:NODE_382453_length_1102_cov_120.509071	Coordinate:176	Reads:8	Hits:1	Allocated_reads:8	Strand:+
GAGCAAAGCTGGGTTCTGAAAGAGATC
>Location:NODE_382453_length_1102_cov_120.509071	Coordinate:176	Reads:2	Hits:1	Allocated_reads:2	Strand:+
GAGCAAAGCTGGGTTCTGAAAGAGATCAGA
>Location:NODE_382453_length_1102_cov_120.509071	Coordinate:176	Reads:1	Hits:1	Allocated_reads:1	Strand:+
GAGCAAAGCTGGGTTCTGAAAGAGATCAGAT
>Location:NODE_382453_length_1102_cov_120.509071	Coordinate:177	Reads:1	Hits:1	Allocated_reads:1	Strand:-
TGATCTCTTTCAGAACCCAGCTTTGCT
>Location:NODE_382453_length_1102_cov_120.509071	Coordinate:178	Reads:2	Hits:1	Allocated_reads:2	Strand:-
ATCTCTTTCAGAACCCAGCTTTGC
>Location:NODE_382453_length_1102_cov_120.509071	Coordinate:178	Reads:1	Hits:1	Allocated_reads:1	Strand:+
GCAAAGCTGGGTTCTGAAAGAGATC
>Location:NODE_382453_length_1102_cov_120.509071	Coordinate:180	Reads:1	Hits:1	Allocated_reads:1	Strand:+
AAAGCTGGGTTCTGAAAGAGATCAGATCC
>Location:NODE_382453_length_1102_cov_120.509071	Coordinate:181	Reads:1	Hits:1	Allocated_reads:1	Strand:+
AAGCTGGGTTCTGAAAGAGATCAGATC
>Location:NODE_382453_length_1102_cov_120.509071	Coordinate:181	Reads:1	Hits:1	Allocated_reads:1	Strand:-
TAGGATCTGATCTCTTTCAGAACCCAGCTT
>Location:NODE_382453_length_1102_cov_120.509071	Coordinate:181	Reads:1	Hits:1	Allocated_reads:1	Strand:-
TCTGATCTCTTTCAGAACCCAGCTT
>Location:NODE_382453_length_1102_cov_120.509071	Coordinate:182	Reads:1	Hits:1	Allocated_reads:1	Strand:+
AGCTGGGTTCTGAAAGAGATCAGATC
>Location:NODE_382453_length_1102_cov_120.509071	Coordinate:182	Reads:1	Hits:1	Allocated_reads:1	Strand:-
ATCTGATCTCTTTCAGAACCCAGCT
>Location:NODE_382453_length_1102_cov_120.509071	Coordinate:183	Reads:1	Hits:1	Allocated_reads:1	Strand:-
TAGGATCTGATCTCTTTCAGAACCCAGC
>Location:NODE_382453_length_1102_cov_120.509071	Coordinate:188	Reads:1	Hits:1	Allocated_reads:1	Strand:-
ATTTGTAGGATCTGATCTCTTTCAGAAC
>Location:NODE_382453_length_1102_cov_120.509071	Coordinate:188	Reads:1	Hits:1	Allocated_reads:1	Strand:-
TTGTAGGATCTGATCTCTTTCAGAAC
>Location:NODE_382453_length_1102_cov_120.509071	Coordinate:189	Reads:1	Hits:1	Allocated_reads:1	Strand:+
TTCTGAAAGAGATCAGATCCTACA
>Location:NODE_382453_length_1102_cov_120.509071	Coordinate:189	Reads:1	Hits:1	Allocated_reads:1	Strand:+
TTCTGAAAGAGATCAGATCCTACAAAT
>Location:NODE_382453_length_1102_cov_120.509071	Coordinate:191	Reads:1	Hits:1	Allocated_reads:1	Strand:-
ATTTGTAGGATCTGATCTCTTTCAT
>Location:NODE_382453_length_1102_cov_120.509071	Coordinate:194	Reads:2	Hits:1	Allocated_reads:2	Strand:+
AAAGAGATCAGATCCTACAAATTTAAATC
>Location:NODE_382453_length_1102_cov_120.509071	Coordinate:194	Reads:1	Hits:1	Allocated_reads:1	Strand:-
TAAATTTGTAGGATCTGATCTCTTT
>Location:NODE_382453_length_1102_cov_120.509071	Coordinate:195	Reads:3	Hits:1	Allocated_reads:3	Strand:+
AAGAGATCAGATCCTACAAATTTAAATC
>Location:NODE_382453_length_1102_cov_120.509071	Coordinate:195	Reads:1	Hits:1	Allocated_reads:1	Strand:-
GATTTAAATTTGTAGGATCTGATCTCTT
>Location:NODE_382453_length_1102_cov_120.509071	Coordinate:196	Reads:2	Hits:1	Allocated_reads:2	Strand:+
AGAGATCAGATCCTACAAATTTAAAT
>Location:NODE_382453_length_1102_cov_120.509071	Coordinate:196	Reads:2	Hits:1	Allocated_reads:2	Strand:+
AGAGATCAGATCCTACAAATTTAAATC
>Location:NODE_382453_length_1102_cov_120.509071	Coordinate:196	Reads:1	Hits:1	Allocated_reads:1	Strand:-
GATTTAAATTTGTAGGATCTGATCTCT
>Location:NODE_382453_length_1102_cov_120.509071	Coordinate:200	Reads:1	Hits:1	Allocated_reads:1	Strand:-
TTGATTTAAATTTGTAGGATCTGAT
>Location:NODE_382453_length_1102_cov_120.509071	Coordinate:201	Reads:1	Hits:1	Allocated_reads:1	Strand:-
TACAAGATTGATTTAAATTTGTAGGATCTGA
>Location:NODE_382453_length_1102_cov_120.509071	Coordinate:201	Reads:1	Hits:1	Allocated_reads:1	Strand:+
TCAGATCCTACAAATTTAAATCAATCT
>Location:NODE_382453_length_1102_cov_120.509071	Coordinate:201	Reads:1	Hits:1	Allocated_reads:1	Strand:+
TCAGATCCTACAAATTTAAATCAATCTT
>Location:NODE_382453_length_1102_cov_120.509071	Coordinate:201	Reads:1	Hits:1	Allocated_reads:1	Strand:+
TCAGATCCTACAAATTTAAATCAATCTTG
>Location:NODE_382453_length_1102_cov_120.509071	Coordinate:201	Reads:1	Hits:1	Allocated_reads:1	Strand:+
TCAGATCCTACAAATTTAAATCAATCTTGT
>Location:NODE_382453_length_1102_cov_120.509071	Coordinate:201	Reads:3	Hits:1	Allocated_reads:3	Strand:+
TCAGATCCTACAAATTTAAATCAATCTTGTA
>Location:NODE_382453_length_1102_cov_120.509071	Coordinate:202	Reads:1	Hits:1	Allocated_reads:1	Strand:+
CAGATCCTACAAATTTAAATCAATCTTGT
>Location:NODE_382453_length_1102_cov_120.509071	Coordinate:203	Reads:26	Hits:1	Allocated_reads:26	Strand:-
ACAAGATTGATTTAAATTTGTAGGATCT
>Location:NODE_382453_length_1102_cov_120.509071	Coordinate:203	Reads:2	Hits:1	Allocated_reads:2	Strand:-
ACATACAAGATTGATTTAAATTTGTAGGATCT
>Location:NODE_382453_length_1102_cov_120.509071	Coordinate:203	Reads:2	Hits:1	Allocated_reads:2	Strand:-
CAAGATTGATTTAAATTTGTAGGATCT
>Location:NODE_382453_length_1102_cov_120.509071	Coordinate:203	Reads:1	Hits:1	Allocated_reads:1	Strand:-
CATACAAGATTGATTTAAATTTGTAGGATCT
>Location:NODE_382453_length_1102_cov_120.509071	Coordinate:203	Reads:1	Hits:1	Allocated_reads:1	Strand:-
TACAAGATTGATTTAAATTTGTAGGATCA
>Location:NODE_382453_length_1102_cov_120.509071	Coordinate:203	Reads:2	Hits:1	Allocated_reads:2	Strand:-
TACAAGATTGATTTAAATTTGTAGGATCT
>Location:NODE_382453_length_1102_cov_120.509071	Coordinate:204	Reads:1	Hits:1	Allocated_reads:1	Strand:-
AAGATTGATTTAAATTTGTAGGATC
>Location:NODE_382453_length_1102_cov_120.509071	Coordinate:204	Reads:2	Hits:1	Allocated_reads:2	Strand:-
ACAAGATTGATTTAAATTTGTAGGATC
>Location:NODE_382453_length_1102_cov_120.509071	Coordinate:204	Reads:1	Hits:1	Allocated_reads:1	Strand:-
CAAGATTGATTTAAATTTGTAGGATC
>Location:NODE_382453_length_1102_cov_120.509071	Coordinate:206	Reads:1	Hits:1	Allocated_reads:1	Strand:+
TCCTACAAATTTAAATCAATCTTGT
>Location:NODE_382453_length_1102_cov_120.509071	Coordinate:207	Reads:1	Hits:1	Allocated_reads:1	Strand:-
ACAAGATTGATTTAAATTTGTAGG
>Location:NODE_382453_length_1102_cov_120.509071	Coordinate:207	Reads:1	Hits:1	Allocated_reads:1	Strand:-
TACAAGATTGATTTAAATTTGTAGG
>Location:NODE_382453_length_1102_cov_120.509071	Coordinate:209	Reads:1	Hits:1	Allocated_reads:1	Strand:-
CACACATACAAGATTGATTTAAATTTGTA
>Location:NODE_382453_length_1102_cov_120.509071	Coordinate:213	Reads:1	Hits:1	Allocated_reads:1	Strand:-
TCCTACCACACATACAAGATTGATTTAAATT
>Location:NODE_382453_length_1102_cov_120.509071	Coordinate:214	Reads:1	Hits:1	Allocated_reads:1	Strand:+
ATTTAAATCAATCTTGTATGTGTGG
>Location:NODE_382453_length_1102_cov_120.509071	Coordinate:214	Reads:1	Hits:1	Allocated_reads:1	Strand:+
ATTTAAATCAATCTTGTATGTGTGGT
>Location:NODE_382453_length_1102_cov_120.509071	Coordinate:215	Reads:1	Hits:1	Allocated_reads:1	Strand:+
TTTAAATCAATCTTGTATGTGTGGTA
>Location:NODE_382453_length_1102_cov_120.509071	Coordinate:216	Reads:1	Hits:1	Allocated_reads:1	Strand:+
TTAAATCAATCTTGTATGTGTGGTAGGAGG
>Location:NODE_382453_length_1102_cov_120.509071	Coordinate:217	Reads:1	Hits:1	Allocated_reads:1	Strand:+
TAAATCAATCTTGTATGTGTGGTA
>Location:NODE_382453_length_1102_cov_120.509071	Coordinate:217	Reads:2	Hits:1	Allocated_reads:2	Strand:+
TAAATCAATCTTGTATGTGTGGTAGG
>Location:NODE_382453_length_1102_cov_120.509071	Coordinate:217	Reads:1	Hits:1	Allocated_reads:1	Strand:+
TAAATCAATCTTGTATGTGTGGTAGGAGG
>Location:NODE_382453_length_1102_cov_120.509071	Coordinate:217	Reads:1	Hits:1	Allocated_reads:1	Strand:+
TAAATCAATCTTGTATGTGTGGTAGGAGGGA
>Location:NODE_382453_length_1102_cov_120.509071	Coordinate:221	Reads:1	Hits:1	Allocated_reads:1	Strand:+
TCAATCTTGTATGTGTGGTAGGAG
>Location:NODE_382453_length_1102_cov_120.509071	Coordinate:221	Reads:3	Hits:1	Allocated_reads:3	Strand:+
TCAATCTTGTATGTGTGGTAGGAGG
>Location:NODE_382453_length_1102_cov_120.509071	Coordinate:221	Reads:1	Hits:1	Allocated_reads:1	Strand:+
TCAATCTTGTATGTGTGGTAGGAGGG
>Location:NODE_382453_length_1102_cov_120.509071	Coordinate:221	Reads:1	Hits:1	Allocated_reads:1	Strand:+
TCAATCTTGTATGTGTGGTAGGAGGGA
>Location:NODE_382453_length_1102_cov_120.509071	Coordinate:221	Reads:1	Hits:1	Allocated_reads:1	Strand:+
TCAATCTTGTATGTGTGGTAGGAGGGAGG
>Location:NODE_382453_length_1102_cov_120.509071	Coordinate:221	Reads:1	Hits:1	Allocated_reads:1	Strand:+
TCAATCTTGTATGTGTGGTAGGAGGGAGGG
>Location:NODE_382453_length_1102_cov_120.509071	Coordinate:222	Reads:1	Hits:1	Allocated_reads:1	Strand:+
CAATCTTGTATGTGTGGTAGGAGGGAGG
>Location:NODE_382453_length_1102_cov_120.509071	Coordinate:224	Reads:1	Hits:1	Allocated_reads:1	Strand:+
ATCTTGTATGTGTGGTAGGAGGGAGG
>Location:NODE_382453_length_1102_cov_120.509071	Coordinate:225	Reads:1	Hits:1	Allocated_reads:1	Strand:+
TCTTGTATGTGTGGTAGGAGGGAG
>Location:NODE_382453_length_1102_cov_120.509071	Coordinate:225	Reads:2	Hits:1	Allocated_reads:2	Strand:+
TCTTGTATGTGTGGTAGGAGGGAGG
>Location:NODE_382453_length_1102_cov_120.509071	Coordinate:225	Reads:2	Hits:1	Allocated_reads:2	Strand:+
TCTTGTATGTGTGGTAGGAGGGAGGG
>Location:NODE_382453_length_1102_cov_120.509071	Coordinate:225	Reads:3	Hits:1	Allocated_reads:3	Strand:+
TCTTGTATGTGTGGTAGGAGGGAGGGG
>Location:NODE_382453_length_1102_cov_120.509071	Coordinate:227	Reads:1	Hits:1	Allocated_reads:1	Strand:+
TTGTATGTGTGGTAGGAGGGAGGGA
>Location:NODE_382453_length_1102_cov_120.509071	Coordinate:228	Reads:2	Hits:1	Allocated_reads:2	Strand:+
TGTATGTGTGGTAGGAGGGAGGGGT
>Location:NODE_382453_length_1102_cov_120.509071	Coordinate:234	Reads:1	Hits:1	Allocated_reads:1	Strand:-
CTTAACCACCCCTCCCTCCTACCACA
>Location:NODE_382453_length_1102_cov_120.509071	Coordinate:237	Reads:2	Hits:1	Allocated_reads:2	Strand:-
GACTTAACCACCCCTCCCTCCTACC
>Location:NODE_382453_length_1102_cov_120.509071	Coordinate:239	Reads:1	Hits:1	Allocated_reads:1	Strand:-
TGACTTAACCACCCCTCCCTCCTA
>Location:NODE_382453_length_1102_cov_120.509071	Coordinate:252	Reads:7	Hits:1	Allocated_reads:7	Strand:+
TGGTTAAGTCAGCCTCTTCCTACT
>Location:NODE_382453_length_1102_cov_120.509071	Coordinate:252	Reads:1	Hits:1	Allocated_reads:1	Strand:+
TGGTTAAGTCAGCCTCTTCCTACTT
>Location:NODE_382453_length_1102_cov_120.509071	Coordinate:252	Reads:1	Hits:1	Allocated_reads:1	Strand:+
TGGTTAAGTCAGCCTCTTCCTACTTC
>Location:NODE_382453_length_1102_cov_120.509071	Coordinate:252	Reads:1	Hits:1	Allocated_reads:1	Strand:+
TGGTTAAGTCAGCCTCTTCCTACTTCC
>Location:NODE_382453_length_1102_cov_120.509071	Coordinate:252	Reads:1	Hits:1	Allocated_reads:1	Strand:+
TGGTTAAGTCAGCCTCTTCCTACTTCCTA
>Location:NODE_382453_length_1102_cov_120.509071	Coordinate:252	Reads:1	Hits:1	Allocated_reads:1	Strand:+
TGGTTAAGTCAGCCTCTTCCTACTTCCTAGT
>Location:NODE_382453_length_1102_cov_120.509071	Coordinate:254	Reads:1	Hits:1	Allocated_reads:1	Strand:+
GTTAAGTCAGCCTCTTCCTACTTCCTAGT
>Location:NODE_382453_length_1102_cov_120.509071	Coordinate:255	Reads:1	Hits:1	Allocated_reads:1	Strand:+
TTAAGTCAGCCTCTTCCTACTTCC
>Location:NODE_382453_length_1102_cov_120.509071	Coordinate:255	Reads:2	Hits:1	Allocated_reads:2	Strand:+
TTAAGTCAGCCTCTTCCTACTTCCT
>Location:NODE_382453_length_1102_cov_120.509071	Coordinate:255	Reads:1	Hits:1	Allocated_reads:1	Strand:+
TTAAGTCAGCCTCTTCCTACTTCCTAGT
>Location:NODE_382453_length_1102_cov_120.509071	Coordinate:255	Reads:1	Hits:1	Allocated_reads:1	Strand:+
TTAAGTCAGCCTCTTCCTACTTCCTAGTAGC
>Location:NODE_382453_length_1102_cov_120.509071	Coordinate:256	Reads:9	Hits:1	Allocated_reads:9	Strand:+
TAAGTCAGCCTCTTCCTACTTCCT
>Location:NODE_382453_length_1102_cov_120.509071	Coordinate:256	Reads:13	Hits:1	Allocated_reads:13	Strand:+
TAAGTCAGCCTCTTCCTACTTCCTAGT
>Location:NODE_382453_length_1102_cov_120.509071	Coordinate:256	Reads:3	Hits:1	Allocated_reads:3	Strand:+
TAAGTCAGCCTCTTCCTACTTCCTAGTA
>Location:NODE_382453_length_1102_cov_120.509071	Coordinate:256	Reads:1	Hits:1	Allocated_reads:1	Strand:+
TAAGTCAGCCTCTTCCTACTTCCTAGTTTT
>Location:NODE_382453_length_1102_cov_120.509071	Coordinate:256	Reads:13	Hits:1	Allocated_reads:13	Strand:+
TAAGTCAGCCTCTTCCTACTTCCTAGTAGC
>Location:NODE_382453_length_1102_cov_120.509071	Coordinate:256	Reads:1	Hits:1	Allocated_reads:1	Strand:+
TAAGTCAGCCTCTTCCTACTTCCTAGTAGCT
>Location:NODE_382453_length_1102_cov_120.509071	Coordinate:258	Reads:1	Hits:1	Allocated_reads:1	Strand:+
AGTCAGCCTCTTCCTACTTCCTAGTAGC
>Location:NODE_382453_length_1102_cov_120.509071	Coordinate:258	Reads:1	Hits:1	Allocated_reads:1	Strand:-
GCTACTAGGAAGTAGGAAGAGGCTGACT
>Location:NODE_382453_length_1102_cov_120.509071	Coordinate:258	Reads:1	Hits:1	Allocated_reads:1	Strand:-
TGAGCTACTAGGAAGTAGGAAGAGGCTGACT
>Location:NODE_382453_length_1102_cov_120.509071	Coordinate:259	Reads:1	Hits:1	Allocated_reads:1	Strand:+
GTCAGCCTCTTCCTACTTCCTAGTAGCT
>Location:NODE_382453_length_1102_cov_120.509071	Coordinate:260	Reads:1	Hits:1	Allocated_reads:1	Strand:-
GCTACTAGGAAGTAGGAAGAGGCTGA
>Location:NODE_382453_length_1102_cov_120.509071	Coordinate:260	Reads:1	Hits:1	Allocated_reads:1	Strand:+
TCAGCCTCTTCCTACTTCCTAGTAGC
>Location:NODE_382453_length_1102_cov_120.509071	Coordinate:260	Reads:2	Hits:1	Allocated_reads:2	Strand:+
TCAGCCTCTTCCTACTTCCTAGTAGCT
>Location:NODE_382453_length_1102_cov_120.509071	Coordinate:264	Reads:1	Hits:1	Allocated_reads:1	Strand:+
CCTCTTCCTACTTCCTAGTAGCTCAGAACT
>Location:NODE_382453_length_1102_cov_120.509071	Coordinate:264	Reads:1	Hits:1	Allocated_reads:1	Strand:-
TGAGCTACTAGGAAGTAGGAAGAGG
>Location:NODE_382453_length_1102_cov_120.509071	Coordinate:266	Reads:2	Hits:1	Allocated_reads:2	Strand:+
TCTTCCTACTTCCTAGTAGCTCAGAACT
>Location:NODE_382453_length_1102_cov_120.509071	Coordinate:266	Reads:1	Hits:1	Allocated_reads:1	Strand:+
TCTTCCTACTTCCTAGTAGCTCAGAACTC
>Location:NODE_382453_length_1102_cov_120.509071	Coordinate:268	Reads:1	Hits:1	Allocated_reads:1	Strand:-
GGAGTTCTGAGCTACTAGGAAGTAGGAT
>Location:NODE_382453_length_1102_cov_120.509071	Coordinate:268	Reads:1	Hits:1	Allocated_reads:1	Strand:-
TGGAGTTCTGAGCTACTAGGAAGTAGGTT
>Location:NODE_382453_length_1102_cov_120.509071	Coordinate:268	Reads:4	Hits:1	Allocated_reads:4	Strand:+
TTCCTACTTCCTAGTAGCTCAGAACT
>Location:NODE_382453_length_1102_cov_120.509071	Coordinate:268	Reads:1	Hits:1	Allocated_reads:1	Strand:+
TTCCTACTTCCTAGTAGCTCAGAACTCCAT
>Location:NODE_382453_length_1102_cov_120.509071	Coordinate:268	Reads:1	Hits:1	Allocated_reads:1	Strand:+
TTCCTACTTCCTAGTAGCTCAGAACTCCATAGTGT
>Location:NODE_382453_length_1102_cov_120.509071	Coordinate:269	Reads:1	Hits:1	Allocated_reads:1	Strand:-
ACACTATGGAGTTCTGAGCTACTAGGAAGTAGGA
>Location:NODE_382453_length_1102_cov_120.509071	Coordinate:269	Reads:1	Hits:1	Allocated_reads:1	Strand:-
CACTATGGAGTTCTGAGCTACTAGGAAGTAGGA
>Location:NODE_382453_length_1102_cov_120.509071	Coordinate:269	Reads:4	Hits:1	Allocated_reads:4	Strand:-
GGAGTTCTGAGCTACTAGGAAGTAGGA
>Location:NODE_382453_length_1102_cov_120.509071	Coordinate:269	Reads:1	Hits:1	Allocated_reads:1	Strand:+
TCCTACTTCCTAGTAGCTCAGAACT
>Location:NODE_382453_length_1102_cov_120.509071	Coordinate:269	Reads:2	Hits:1	Allocated_reads:2	Strand:+
TCCTACTTCCTAGTAGCTCAGAACTCCA
>Location:NODE_382453_length_1102_cov_120.509071	Coordinate:269	Reads:1	Hits:1	Allocated_reads:1	Strand:+
TCCTACTTCCTAGTAGCTCAGAACTCCAT
>Location:NODE_382453_length_1102_cov_120.509071	Coordinate:269	Reads:1	Hits:1	Allocated_reads:1	Strand:+
TCCTACTTCCTAGTAGCTCAGAATTCCAT
>Location:NODE_382453_length_1102_cov_120.509071	Coordinate:269	Reads:1	Hits:1	Allocated_reads:1	Strand:+
TCCTACTTCCTAGTAGCTCAGAACTCCATA
>Location:NODE_382453_length_1102_cov_120.509071	Coordinate:270	Reads:1	Hits:1	Allocated_reads:1	Strand:-
ACACTATGGAGTTCTGAGCTACTAGGAAGTAGG
>Location:NODE_382453_length_1102_cov_120.509071	Coordinate:270	Reads:1	Hits:1	Allocated_reads:1	Strand:-
ACACTATGGAGTTCTGAGCTACTAGGAAGTAGT
>Location:NODE_382453_length_1102_cov_120.509071	Coordinate:270	Reads:1	Hits:1	Allocated_reads:1	Strand:-
CTATGGAGTTCTGAGCTACTAGGAAGTAGT
>Location:NODE_382453_length_1102_cov_120.509071	Coordinate:271	Reads:1	Hits:1	Allocated_reads:1	Strand:+
CTACTTCCTAGTAGCTCAGAACTCCATAGTGT
>Location:NODE_382453_length_1102_cov_120.509071	Coordinate:271	Reads:1	Hits:1	Allocated_reads:1	Strand:-
GAGTTCTGAGCTACTAGGAAGTAG
>Location:NODE_382453_length_1102_cov_120.509071	Coordinate:271	Reads:1	Hits:1	Allocated_reads:1	Strand:-
GGAGTTCTGAGCTACTAGGAAGTAG
>Location:NODE_382453_length_1102_cov_120.509071	Coordinate:271	Reads:1	Hits:1	Allocated_reads:1	Strand:-
TATGGAGTTCTGAGCTACTAGGAAGTAG
>Location:NODE_382453_length_1102_cov_120.509071	Coordinate:272	Reads:1	Hits:1	Allocated_reads:1	Strand:-
TATGGAGTTCTGAGCTACTAGGAAGTA
>Location:NODE_382453_length_1102_cov_120.509071	Coordinate:273	Reads:1	Hits:1	Allocated_reads:1	Strand:-
ACACTATGGAGTTCTGAGCTACTAGGAAGT
>Location:NODE_382453_length_1102_cov_120.509071	Coordinate:273	Reads:1	Hits:1	Allocated_reads:1	Strand:+
ACTTCCTAGTAGCTCAGAACTCCATAGTGT
>Location:NODE_382453_length_1102_cov_120.509071	Coordinate:273	Reads:3	Hits:1	Allocated_reads:3	Strand:-
TATGGAGTTCTGAGCTACTAGGAAGT
>Location:NODE_382453_length_1102_cov_120.509071	Coordinate:273	Reads:1	Hits:1	Allocated_reads:1	Strand:-
TGGAGTTCTGAGCTACTAGGAAGT
>Location:NODE_382453_length_1102_cov_120.509071	Coordinate:274	Reads:1	Hits:1	Allocated_reads:1	Strand:+
CTTCCTAGTAGCTCAGAACTCCAT
>Location:NODE_382453_length_1102_cov_120.509071	Coordinate:274	Reads:1	Hits:1	Allocated_reads:1	Strand:+
CTTCCTAGTAGCTCAGAACTCCATA
>Location:NODE_382453_length_1102_cov_120.509071	Coordinate:275	Reads:2	Hits:1	Allocated_reads:2	Strand:+
TTCCTAGTAGCTCAGAACTCCATAG
>Location:NODE_382453_length_1102_cov_120.509071	Coordinate:275	Reads:1	Hits:1	Allocated_reads:1	Strand:+
TTCCTAGTAGCTCAGAACTCCATAGTGT
>Location:NODE_382453_length_1102_cov_120.509071	Coordinate:275	Reads:3	Hits:1	Allocated_reads:3	Strand:+
TTCCTAGTAGCTCAGAACTCCATAGTGTCTA
>Location:NODE_382453_length_1102_cov_120.509071	Coordinate:276	Reads:1	Hits:1	Allocated_reads:1	Strand:-
TAGACACTATGGAGTTCTGAGCTACTAGGA
>Location:NODE_382453_length_1102_cov_120.509071	Coordinate:276	Reads:3	Hits:1	Allocated_reads:3	Strand:+
TCCTAGTAGCTCAGAACTCCATAG
>Location:NODE_382453_length_1102_cov_120.509071	Coordinate:276	Reads:1	Hits:1	Allocated_reads:1	Strand:+
TCCTAGTAGCTCAGAACTCCATATT
>Location:NODE_382453_length_1102_cov_120.509071	Coordinate:276	Reads:4	Hits:1	Allocated_reads:4	Strand:+
TCCTAGTAGCTCAGAACTCCATAGT
>Location:NODE_382453_length_1102_cov_120.509071	Coordinate:276	Reads:1	Hits:1	Allocated_reads:1	Strand:+
TCCTAGTAGCTCAGAACTCCATAGTG
>Location:NODE_382453_length_1102_cov_120.509071	Coordinate:276	Reads:5	Hits:1	Allocated_reads:5	Strand:+
TCCTAGTAGCTCAGAACTCCATAGTGT
>Location:NODE_382453_length_1102_cov_120.509071	Coordinate:276	Reads:4	Hits:1	Allocated_reads:4	Strand:+
TCCTAGTAGCTCAGAACTCCATAGTGTC
>Location:NODE_382453_length_1102_cov_120.509071	Coordinate:276	Reads:4	Hits:1	Allocated_reads:4	Strand:+
TCCTAGTAGCTCAGAACTCCATAGTGTCT
>Location:NODE_382453_length_1102_cov_120.509071	Coordinate:276	Reads:1	Hits:1	Allocated_reads:1	Strand:+
TCCTAGTAGCTCAGAACTACATAGTGTCTA
>Location:NODE_382453_length_1102_cov_120.509071	Coordinate:276	Reads:1	Hits:1	Allocated_reads:1	Strand:+
TCCTAGTAGCTCAGAACTCCATAATGTCTA
>Location:NODE_382453_length_1102_cov_120.509071	Coordinate:276	Reads:1	Hits:1	Allocated_reads:1	Strand:+
TCCTAGTAGCTCAGAACTCCATAGTGCCTA
>Location:NODE_382453_length_1102_cov_120.509071	Coordinate:276	Reads:215	Hits:1	Allocated_reads:215	Strand:+
TCCTAGTAGCTCAGAACTCCATAGTGTCTA
>Location:NODE_382453_length_1102_cov_120.509071	Coordinate:276	Reads:10	Hits:1	Allocated_reads:10	Strand:+
TCCTAGTAGCTCAGAACTCCATAGTGTCTATA
>Location:NODE_382453_length_1102_cov_120.509071	Coordinate:277	Reads:6	Hits:1	Allocated_reads:6	Strand:-
ACACTATGGAGTTCTGAGCTACTAGG
>Location:NODE_382453_length_1102_cov_120.509071	Coordinate:277	Reads:1	Hits:1	Allocated_reads:1	Strand:+
CCTAGTAGCTCAGAACTCCATAGT
>Location:NODE_382453_length_1102_cov_120.509071	Coordinate:277	Reads:2	Hits:1	Allocated_reads:2	Strand:+
CCTAGTAGCTCAGAACTCCATAGTGTC
>Location:NODE_382453_length_1102_cov_120.509071	Coordinate:277	Reads:1	Hits:1	Allocated_reads:1	Strand:+
CCTAGTAGCTCAGAACTCCATAGTGTCT
>Location:NODE_382453_length_1102_cov_120.509071	Coordinate:277	Reads:1	Hits:1	Allocated_reads:1	Strand:+
CCTAGTAGCTCAGAACTCAATAGTGTCTA
>Location:NODE_382453_length_1102_cov_120.509071	Coordinate:277	Reads:27	Hits:1	Allocated_reads:27	Strand:+
CCTAGTAGCTCAGAACTCCATAGTGTCTA
>Location:NODE_382453_length_1102_cov_120.509071	Coordinate:277	Reads:15	Hits:1	Allocated_reads:15	Strand:+
CCTAGTAGCTCAGAACTCCATAGTGTCTATA
>Location:NODE_382453_length_1102_cov_120.509071	Coordinate:277	Reads:1	Hits:1	Allocated_reads:1	Strand:-
GACACTATGGAGTTCTGAGCTACTAGG
>Location:NODE_382453_length_1102_cov_120.509071	Coordinate:277	Reads:2	Hits:1	Allocated_reads:2	Strand:-
TAGACACTATGGAGTTCTGAGCTACTAGG
>Location:NODE_382453_length_1102_cov_120.509071	Coordinate:278	Reads:9	Hits:1	Allocated_reads:9	Strand:-
ACACTATGGAGTTCTGAGCTACTAG
>Location:NODE_382453_length_1102_cov_120.509071	Coordinate:278	Reads:1	Hits:1	Allocated_reads:1	Strand:-
AGACACTATGGAGTTCTGAGCTACTAG
>Location:NODE_382453_length_1102_cov_120.509071	Coordinate:278	Reads:4	Hits:1	Allocated_reads:4	Strand:-
ATAGACACTATGGAGTTCTGAGCTACTAG
>Location:NODE_382453_length_1102_cov_120.509071	Coordinate:278	Reads:3	Hits:1	Allocated_reads:3	Strand:-
CACTATGGAGTTCTGAGCTACTAG
>Location:NODE_382453_length_1102_cov_120.509071	Coordinate:278	Reads:1	Hits:1	Allocated_reads:1	Strand:+
CTAGTAGCTCAGAACTCCATAGTGTC
>Location:NODE_382453_length_1102_cov_120.509071	Coordinate:278	Reads:2	Hits:1	Allocated_reads:2	Strand:+
CTAGTAGCTCAGAACTCCATAGTGTCT
>Location:NODE_382453_length_1102_cov_120.509071	Coordinate:278	Reads:10	Hits:1	Allocated_reads:10	Strand:+
CTAGTAGCTCAGAACTCCATAGTGTCTA
>Location:NODE_382453_length_1102_cov_120.509071	Coordinate:278	Reads:9	Hits:1	Allocated_reads:9	Strand:+
CTAGTAGCTCAGAACTCCATAGTGTCTATA
>Location:NODE_382453_length_1102_cov_120.509071	Coordinate:278	Reads:7	Hits:1	Allocated_reads:7	Strand:-
GACACTATGGAGTTCTGAGCTACTAG
>Location:NODE_382453_length_1102_cov_120.509071	Coordinate:278	Reads:1	Hits:1	Allocated_reads:1	Strand:-
TAGACACTATGGAGTTCTGAGCTACTGG
>Location:NODE_382453_length_1102_cov_120.509071	Coordinate:278	Reads:3	Hits:1	Allocated_reads:3	Strand:-
TAGACACTATGGAGTTCTGAGCTACTAG
>Location:NODE_382453_length_1102_cov_120.509071	Coordinate:278	Reads:2	Hits:1	Allocated_reads:2	Strand:-
TATAGACACTATGGAGTTCTGAGCTACTAG
>Location:NODE_382453_length_1102_cov_120.509071	Coordinate:279	Reads:1	Hits:1	Allocated_reads:1	Strand:+
TAGTAGCTCAGAACTCCATAGTGG
>Location:NODE_382453_length_1102_cov_120.509071	Coordinate:279	Reads:27	Hits:1	Allocated_reads:27	Strand:+
TAGTAGCTCAGAACTCCATAGTGT
>Location:NODE_382453_length_1102_cov_120.509071	Coordinate:279	Reads:13	Hits:1	Allocated_reads:13	Strand:+
TAGTAGCTCAGAACTCCATAGTGTC
>Location:NODE_382453_length_1102_cov_120.509071	Coordinate:279	Reads:12	Hits:1	Allocated_reads:12	Strand:+
TAGTAGCTCAGAACTCCATAGTGTCT
>Location:NODE_382453_length_1102_cov_120.509071	Coordinate:279	Reads:2	Hits:1	Allocated_reads:2	Strand:+
TAGTAGCTCAGAACTCCATAGTGTCA
>Location:NODE_382453_length_1102_cov_120.509071	Coordinate:279	Reads:1	Hits:1	Allocated_reads:1	Strand:+
TAGTAGCTCAGAACTCCATAGTGTCCA
>Location:NODE_382453_length_1102_cov_120.509071	Coordinate:279	Reads:210	Hits:1	Allocated_reads:210	Strand:+
TAGTAGCTCAGAACTCCATAGTGTCTA
>Location:NODE_382453_length_1102_cov_120.509071	Coordinate:279	Reads:1	Hits:1	Allocated_reads:1	Strand:+
TAGTAGCTCAGAACTCCATAGTGTCTAA
>Location:NODE_382453_length_1102_cov_120.509071	Coordinate:279	Reads:10	Hits:1	Allocated_reads:10	Strand:+
TAGTAGCTCAGAACTCCATAGTGTCTAT
>Location:NODE_382453_length_1102_cov_120.509071	Coordinate:279	Reads:1	Hits:1	Allocated_reads:1	Strand:+
TAGTAGCTCAGAACTCCATAGGGTCTATA
>Location:NODE_382453_length_1102_cov_120.509071	Coordinate:279	Reads:1	Hits:1	Allocated_reads:1	Strand:+
TAGTAGCTCAGAACTCCATAGTGACTATA
>Location:NODE_382453_length_1102_cov_120.509071	Coordinate:279	Reads:1	Hits:1	Allocated_reads:1	Strand:+
TAGTAGCTCAGAACTCCATAGTGGCTATA
>Location:NODE_382453_length_1102_cov_120.509071	Coordinate:279	Reads:1	Hits:1	Allocated_reads:1	Strand:+
TAGTAGCTCAGAACTCCATAGTGTCTGTA
>Location:NODE_382453_length_1102_cov_120.509071	Coordinate:279	Reads:287	Hits:1	Allocated_reads:287	Strand:+
TAGTAGCTCAGAACTCCATAGTGTCTATA
>Location:NODE_382453_length_1102_cov_120.509071	Coordinate:279	Reads:1	Hits:1	Allocated_reads:1	Strand:+
TAGTAGCTCAGAACTCCATAGCGTCTATACA
>Location:NODE_382453_length_1102_cov_120.509071	Coordinate:279	Reads:1	Hits:1	Allocated_reads:1	Strand:+
TAGTAGCTCAGAACTCCATAGTGTCTATATT
>Location:NODE_382453_length_1102_cov_120.509071	Coordinate:279	Reads:98	Hits:1	Allocated_reads:98	Strand:+
TAGTAGCTCAGAACTCCATAGTGTCTATACA
>Location:NODE_382453_length_1102_cov_120.509071	Coordinate:279	Reads:2	Hits:1	Allocated_reads:2	Strand:+
TAGTAGCTCAGAACTCCATAGTGTCTATACAAA
>Location:NODE_382453_length_1102_cov_120.509071	Coordinate:280	Reads:4	Hits:1	Allocated_reads:4	Strand:+
AGTAGCTCAGAACTCCATAGTGTCTA
>Location:NODE_382453_length_1102_cov_120.509071	Coordinate:280	Reads:1	Hits:1	Allocated_reads:1	Strand:+
AGTAGCTCAGAACTCCATAGTGTCTAT
>Location:NODE_382453_length_1102_cov_120.509071	Coordinate:280	Reads:14	Hits:1	Allocated_reads:14	Strand:+
AGTAGCTCAGAACTCCATAGTGTCTATA
>Location:NODE_382453_length_1102_cov_120.509071	Coordinate:280	Reads:17	Hits:1	Allocated_reads:17	Strand:+
AGTAGCTCAGAACTCCATAGTGTCTATACA
>Location:NODE_382453_length_1102_cov_120.509071	Coordinate:280	Reads:1	Hits:1	Allocated_reads:1	Strand:-
ATAGACACTATGGAGTTCTGAGCTACT
>Location:NODE_382453_length_1102_cov_120.509071	Coordinate:280	Reads:6	Hits:1	Allocated_reads:6	Strand:-
GACACTATGGAGTTCTGAGCTACT
>Location:NODE_382453_length_1102_cov_120.509071	Coordinate:280	Reads:2	Hits:1	Allocated_reads:2	Strand:-
TAGACACTATGGAGTTCTGAGCTACT
>Location:NODE_382453_length_1102_cov_120.509071	Coordinate:281	Reads:3	Hits:1	Allocated_reads:3	Strand:+
GTAGCTCAGAACTCCATAGTGTCT
>Location:NODE_382453_length_1102_cov_120.509071	Coordinate:281	Reads:5	Hits:1	Allocated_reads:5	Strand:+
GTAGCTCAGAACTCCATAGTGTCTA
>Location:NODE_382453_length_1102_cov_120.509071	Coordinate:281	Reads:26	Hits:1	Allocated_reads:26	Strand:+
GTAGCTCAGAACTCCATAGTGTCTATA
>Location:NODE_382453_length_1102_cov_120.509071	Coordinate:281	Reads:1	Hits:1	Allocated_reads:1	Strand:+
GTAGCTCAGAACTCCATACTGTCTATACA
>Location:NODE_382453_length_1102_cov_120.509071	Coordinate:281	Reads:47	Hits:1	Allocated_reads:47	Strand:+
GTAGCTCAGAACTCCATAGTGTCTATACA
>Location:NODE_382453_length_1102_cov_120.509071	Coordinate:281	Reads:1	Hits:1	Allocated_reads:1	Strand:+
GTAGCTCAGAACTCCATAGTGTCTATACAAA
>Location:NODE_382453_length_1102_cov_120.509071	Coordinate:282	Reads:33	Hits:1	Allocated_reads:33	Strand:+
TAGCTCAGAACTCCATAGTGTCTA
>Location:NODE_382453_length_1102_cov_120.509071	Coordinate:282	Reads:1	Hits:1	Allocated_reads:1	Strand:+
TAGCTCAGAACTCCATAGTGTCTAA
>Location:NODE_382453_length_1102_cov_120.509071	Coordinate:282	Reads:29	Hits:1	Allocated_reads:29	Strand:+
TAGCTCAGAACTCCATAGTGTCTAT
>Location:NODE_382453_length_1102_cov_120.509071	Coordinate:282	Reads:60	Hits:1	Allocated_reads:60	Strand:+
TAGCTCAGAACTCCATAGTGTCTATA
>Location:NODE_382453_length_1102_cov_120.509071	Coordinate:282	Reads:1	Hits:1	Allocated_reads:1	Strand:+
TAGCTCAGAACTCCATAGTGTCTATAA
>Location:NODE_382453_length_1102_cov_120.509071	Coordinate:282	Reads:2	Hits:1	Allocated_reads:2	Strand:+
TAGCTCAGAACTCCATAGTGTCTATAT
>Location:NODE_382453_length_1102_cov_120.509071	Coordinate:282	Reads:192	Hits:1	Allocated_reads:192	Strand:+
TAGCTCAGAACTCCATAGTGTCTATACA
>Location:NODE_382453_length_1102_cov_120.509071	Coordinate:282	Reads:2	Hits:1	Allocated_reads:2	Strand:+
TAGCTCAGAACTCCATAGTGTCTATACC
>Location:NODE_382453_length_1102_cov_120.509071	Coordinate:282	Reads:28	Hits:1	Allocated_reads:28	Strand:+
TAGCTCAGAACTCCATAGTGTCTATACAA
>Location:NODE_382453_length_1102_cov_120.509071	Coordinate:282	Reads:1	Hits:1	Allocated_reads:1	Strand:+
TAGCTCAGAACTCCATAGTGTCTATACAAC
>Location:NODE_382453_length_1102_cov_120.509071	Coordinate:282	Reads:1	Hits:1	Allocated_reads:1	Strand:+
TAGCTCAGAACTCCATAGTGTCTATACAAT
>Location:NODE_382453_length_1102_cov_120.509071	Coordinate:282	Reads:1	Hits:1	Allocated_reads:1	Strand:+
TAGCTCAGAACTCCATAGTGTCTATGCAGA
>Location:NODE_382453_length_1102_cov_120.509071	Coordinate:282	Reads:65	Hits:1	Allocated_reads:65	Strand:+
TAGCTCAGAACTCCATAGTGTCTATACAAA
>Location:NODE_382453_length_1102_cov_120.509071	Coordinate:282	Reads:5	Hits:1	Allocated_reads:5	Strand:+
TAGCTCAGAACTCCATAGTGTCTATACAAAC
>Location:NODE_382453_length_1102_cov_120.509071	Coordinate:282	Reads:18	Hits:1	Allocated_reads:18	Strand:+
TAGCTCAGAACTCCATAGTGTCTATACAAACA
>Location:NODE_382453_length_1102_cov_120.509071	Coordinate:282	Reads:1	Hits:1	Allocated_reads:1	Strand:+
TAGCTCAGAACTCCATAGTGTCTATACAAACATGC
>Location:NODE_382453_length_1102_cov_120.509071	Coordinate:283	Reads:4	Hits:1	Allocated_reads:4	Strand:+
AGCTCAGAACTCCATAGTGTCTAT
>Location:NODE_382453_length_1102_cov_120.509071	Coordinate:283	Reads:5	Hits:1	Allocated_reads:5	Strand:+
AGCTCAGAACTCCATAGTGTCTATA
>Location:NODE_382453_length_1102_cov_120.509071	Coordinate:283	Reads:1	Hits:1	Allocated_reads:1	Strand:+
AGCTCAGAACTCCATAGTGTCTATAC
>Location:NODE_382453_length_1102_cov_120.509071	Coordinate:283	Reads:46	Hits:1	Allocated_reads:46	Strand:+
AGCTCAGAACTCCATAGTGTCTATACA
>Location:NODE_382453_length_1102_cov_120.509071	Coordinate:283	Reads:9	Hits:1	Allocated_reads:9	Strand:+
AGCTCAGAACTCCATAGTGTCTATACAA
>Location:NODE_382453_length_1102_cov_120.509071	Coordinate:283	Reads:1	Hits:1	Allocated_reads:1	Strand:+
AGCTCAGAACTCCATAGTGTCTATATAAA
>Location:NODE_382453_length_1102_cov_120.509071	Coordinate:283	Reads:24	Hits:1	Allocated_reads:24	Strand:+
AGCTCAGAACTCCATAGTGTCTATACAAA
>Location:NODE_382453_length_1102_cov_120.509071	Coordinate:283	Reads:7	Hits:1	Allocated_reads:7	Strand:+
AGCTCAGAACTCCATAGTGTCTATACAAAC
>Location:NODE_382453_length_1102_cov_120.509071	Coordinate:283	Reads:34	Hits:1	Allocated_reads:34	Strand:+
AGCTCAGAACTCCATAGTGTCTATACAAACA
>Location:NODE_382453_length_1102_cov_120.509071	Coordinate:283	Reads:1	Hits:1	Allocated_reads:1	Strand:+
AGCTCAGAACTCCATAGTGTCTATACAAACAT
>Location:NODE_382453_length_1102_cov_120.509071	Coordinate:283	Reads:1	Hits:1	Allocated_reads:1	Strand:+
AGCTCAGAACTCCATAGTGTCTATACAAACATG
>Location:NODE_382453_length_1102_cov_120.509071	Coordinate:283	Reads:4	Hits:1	Allocated_reads:4	Strand:-
ATAGACACTATGGAGTTCTGAGCT
>Location:NODE_382453_length_1102_cov_120.509071	Coordinate:283	Reads:2	Hits:1	Allocated_reads:2	Strand:-
TATAGACACTATGGAGTTCTGAGCT
>Location:NODE_382453_length_1102_cov_120.509071	Coordinate:283	Reads:1	Hits:1	Allocated_reads:1	Strand:-
TTGTATAGACACTATGGAGTTCTGAGCT
>Location:NODE_382453_length_1102_cov_120.509071	Coordinate:284	Reads:2	Hits:1	Allocated_reads:2	Strand:+
GCTCAGAACTCCATAGTGTCTATA
>Location:NODE_382453_length_1102_cov_120.509071	Coordinate:284	Reads:14	Hits:1	Allocated_reads:14	Strand:+
GCTCAGAACTCCATAGTGTCTATACA
>Location:NODE_382453_length_1102_cov_120.509071	Coordinate:284	Reads:5	Hits:1	Allocated_reads:5	Strand:+
GCTCAGAACTCCATAGTGTCTATACAA
>Location:NODE_382453_length_1102_cov_120.509071	Coordinate:284	Reads:9	Hits:1	Allocated_reads:9	Strand:+
GCTCAGAACTCCATAGTGTCTATACAAA
>Location:NODE_382453_length_1102_cov_120.509071	Coordinate:284	Reads:9	Hits:1	Allocated_reads:9	Strand:+
GCTCAGAACTCCATAGTGTCTATACAAAC
>Location:NODE_382453_length_1102_cov_120.509071	Coordinate:284	Reads:21	Hits:1	Allocated_reads:21	Strand:+
GCTCAGAACTCCATAGTGTCTATACAAACA
>Location:NODE_382453_length_1102_cov_120.509071	Coordinate:284	Reads:3	Hits:1	Allocated_reads:3	Strand:+
GCTCAGAACTCCATAGTGTCTATACAAACAT
>Location:NODE_382453_length_1102_cov_120.509071	Coordinate:284	Reads:2	Hits:1	Allocated_reads:2	Strand:-
TATAGACACTATGGAGTTCTGAGC
>Location:NODE_382453_length_1102_cov_120.509071	Coordinate:285	Reads:1	Hits:1	Allocated_reads:1	Strand:+
CTCAGAACTCCATAGTGTCTATAC
>Location:NODE_382453_length_1102_cov_120.509071	Coordinate:285	Reads:8	Hits:1	Allocated_reads:8	Strand:+
CTCAGAACTCCATAGTGTCTATACA
>Location:NODE_382453_length_1102_cov_120.509071	Coordinate:285	Reads:1	Hits:1	Allocated_reads:1	Strand:+
CTCAGAACTCCATAGTGTCTATACAA
>Location:NODE_382453_length_1102_cov_120.509071	Coordinate:285	Reads:11	Hits:1	Allocated_reads:11	Strand:+
CTCAGAACTCCATAGTGTCTATACAAA
>Location:NODE_382453_length_1102_cov_120.509071	Coordinate:285	Reads:1	Hits:1	Allocated_reads:1	Strand:+
CTCAGAACTCCATAGTGTCTATACAAAC
>Location:NODE_382453_length_1102_cov_120.509071	Coordinate:285	Reads:44	Hits:1	Allocated_reads:44	Strand:+
CTCAGAACTCCATAGTGTCTATACAAACA
>Location:NODE_382453_length_1102_cov_120.509071	Coordinate:285	Reads:2	Hits:1	Allocated_reads:2	Strand:+
CTCAGAACTCCATAGTGTCTATACAAACATG
>Location:NODE_382453_length_1102_cov_120.509071	Coordinate:285	Reads:1	Hits:1	Allocated_reads:1	Strand:+
CTCAGAACTCCATAGTGTCTATACAAACATGCTG
>Location:NODE_382453_length_1102_cov_120.509071	Coordinate:285	Reads:1	Hits:1	Allocated_reads:1	Strand:-
GTTTGTATAGACACTATGGAGTTCTGAG
>Location:NODE_382453_length_1102_cov_120.509071	Coordinate:286	Reads:328	Hits:1	Allocated_reads:328	Strand:+
TCAGAACTCCATAGTGTCTATACA
>Location:NODE_382453_length_1102_cov_120.509071	Coordinate:286	Reads:32	Hits:1	Allocated_reads:32	Strand:+
TCAGAACTCCATAGTGTCTATACAA
>Location:NODE_382453_length_1102_cov_120.509071	Coordinate:286	Reads:82	Hits:1	Allocated_reads:82	Strand:+
TCAGAACTCCATAGTGTCTATACAAA
>Location:NODE_382453_length_1102_cov_120.509071	Coordinate:286	Reads:1	Hits:1	Allocated_reads:1	Strand:+
TCAGAACTCCATAGTGTCTATACAATT
>Location:NODE_382453_length_1102_cov_120.509071	Coordinate:286	Reads:2	Hits:1	Allocated_reads:2	Strand:+
TCAGAACTCCATAGTGTCTATACAAAA
>Location:NODE_382453_length_1102_cov_120.509071	Coordinate:286	Reads:26	Hits:1	Allocated_reads:26	Strand:+
TCAGAACTCCATAGTGTCTATACAAAC
>Location:NODE_382453_length_1102_cov_120.509071	Coordinate:286	Reads:1	Hits:1	Allocated_reads:1	Strand:+
TCAGAACTCCATAGTGTCTATACAAACG
>Location:NODE_382453_length_1102_cov_120.509071	Coordinate:286	Reads:1	Hits:1	Allocated_reads:1	Strand:+
TCAGAACTCCATAGTGTCTATACAACAT
>Location:NODE_382453_length_1102_cov_120.509071	Coordinate:286	Reads:1	Hits:1	Allocated_reads:1	Strand:+
TCAGAACTCCATAGTGTCTATACAACCA
>Location:NODE_382453_length_1102_cov_120.509071	Coordinate:286	Reads:1	Hits:1	Allocated_reads:1	Strand:+
TCAGAACTCCATAGTGTCTATACTAACA
>Location:NODE_382453_length_1102_cov_120.509071	Coordinate:286	Reads:1	Hits:1	Allocated_reads:1	Strand:+
TCAGAACTCCATAGTGTCTATGCAAACA
>Location:NODE_382453_length_1102_cov_120.509071	Coordinate:286	Reads:1702	Hits:1	Allocated_reads:1702	Strand:+
TCAGAACTCCATAGTGTCTATACAAACA
>Location:NODE_382453_length_1102_cov_120.509071	Coordinate:286	Reads:2	Hits:1	Allocated_reads:2	Strand:+
TCAGAACTCCATAGTGTCTATACAAAAA
>Location:NODE_382453_length_1102_cov_120.509071	Coordinate:286	Reads:2	Hits:1	Allocated_reads:2	Strand:+
TCAGAACTCCATAGTGTCTATACAAACT
>Location:NODE_382453_length_1102_cov_120.509071	Coordinate:286	Reads:2	Hits:1	Allocated_reads:2	Strand:+
TCAGAACTCCATAGTGTCTATACAGACA
>Location:NODE_382453_length_1102_cov_120.509071	Coordinate:286	Reads:1	Hits:1	Allocated_reads:1	Strand:+
TCAGAACTCCATAGTGTCTATACAAACAC
>Location:NODE_382453_length_1102_cov_120.509071	Coordinate:286	Reads:2	Hits:1	Allocated_reads:2	Strand:+
TCAGAACTCCATAGTGTCTATACAAACTT
>Location:NODE_382453_length_1102_cov_120.509071	Coordinate:286	Reads:23	Hits:1	Allocated_reads:23	Strand:+
TCAGAACTCCATAGTGTCTATACAAACAT
>Location:NODE_382453_length_1102_cov_120.509071	Coordinate:286	Reads:1	Hits:1	Allocated_reads:1	Strand:+
TCAGAACTCCATAGTGTCCATACAAACATG
>Location:NODE_382453_length_1102_cov_120.509071	Coordinate:286	Reads:1	Hits:1	Allocated_reads:1	Strand:+
TCAGAACTCCATAGTGTCTATACAAACAAG
>Location:NODE_382453_length_1102_cov_120.509071	Coordinate:286	Reads:1	Hits:1	Allocated_reads:1	Strand:+
TCAGAACTCCATAGTGTCTATACAAACACG
>Location:NODE_382453_length_1102_cov_120.509071	Coordinate:286	Reads:1	Hits:1	Allocated_reads:1	Strand:+
TCAGAACTCCATAGTGTCTATACAAACTTT
>Location:NODE_382453_length_1102_cov_120.509071	Coordinate:286	Reads:1	Hits:1	Allocated_reads:1	Strand:+
TCAGAACTCCATAGTGTCTATACAAGCATG
>Location:NODE_382453_length_1102_cov_120.509071	Coordinate:286	Reads:256	Hits:1	Allocated_reads:256	Strand:+
TCAGAACTCCATAGTGTCTATACAAACATG
>Location:NODE_382453_length_1102_cov_120.509071	Coordinate:286	Reads:3	Hits:1	Allocated_reads:3	Strand:+
TCAGAACTCCATAGTGTCTATACAAACATT
>Location:NODE_382453_length_1102_cov_120.509071	Coordinate:286	Reads:1	Hits:1	Allocated_reads:1	Strand:+
TCAGAACTCCATAGTGTCTATACAAACATTT
>Location:NODE_382453_length_1102_cov_120.509071	Coordinate:286	Reads:106	Hits:1	Allocated_reads:106	Strand:+
TCAGAACTCCATAGTGTCTATACAAACATGC
>Location:NODE_382453_length_1102_cov_120.509071	Coordinate:286	Reads:1	Hits:1	Allocated_reads:1	Strand:+
TCAGAACTCCATAGTGTCTATACAAACATGTT
>Location:NODE_382453_length_1102_cov_120.509071	Coordinate:286	Reads:2	Hits:1	Allocated_reads:2	Strand:+
TCAGAACTCCATAGTGTCTATACAAACATTTT
>Location:NODE_382453_length_1102_cov_120.509071	Coordinate:286	Reads:25	Hits:1	Allocated_reads:25	Strand:+
TCAGAACTCCATAGTGTCTATACAAACATGCT
>Location:NODE_382453_length_1102_cov_120.509071	Coordinate:286	Reads:7	Hits:1	Allocated_reads:7	Strand:+
TCAGAACTCCATAGTGTCTATACAAACATGCTG
>Location:NODE_382453_length_1102_cov_120.509071	Coordinate:286	Reads:1	Hits:1	Allocated_reads:1	Strand:+
TCAGAACTCCATAGTGTCTATACAAACATGCTTT
>Location:NODE_382453_length_1102_cov_120.509071	Coordinate:286	Reads:2	Hits:1	Allocated_reads:2	Strand:+
TCAGAACTCCATAGTGTCTATACAAACATGCTGT
>Location:NODE_382453_length_1102_cov_120.509071	Coordinate:286	Reads:1	Hits:1	Allocated_reads:1	Strand:-
TTGTATAGACACTATGGAGTTCTGT
>Location:NODE_382453_length_1102_cov_120.509071	Coordinate:287	Reads:3	Hits:1	Allocated_reads:3	Strand:+
CAGAACTCCATAGTGTCTATACAA
>Location:NODE_382453_length_1102_cov_120.509071	Coordinate:287	Reads:8	Hits:1	Allocated_reads:8	Strand:+
CAGAACTCCATAGTGTCTATACAAA
>Location:NODE_382453_length_1102_cov_120.509071	Coordinate:287	Reads:9	Hits:1	Allocated_reads:9	Strand:+
CAGAACTCCATAGTGTCTATACAAAC
>Location:NODE_382453_length_1102_cov_120.509071	Coordinate:287	Reads:1	Hits:1	Allocated_reads:1	Strand:+
CAGAACTCCATAGTGTCTATACAACAT
>Location:NODE_382453_length_1102_cov_120.509071	Coordinate:287	Reads:114	Hits:1	Allocated_reads:114	Strand:+
CAGAACTCCATAGTGTCTATACAAACA
>Location:NODE_382453_length_1102_cov_120.509071	Coordinate:287	Reads:3	Hits:1	Allocated_reads:3	Strand:+
CAGAACTCCATAGTGTCTATACAAACAT
>Location:NODE_382453_length_1102_cov_120.509071	Coordinate:287	Reads:49	Hits:1	Allocated_reads:49	Strand:+
CAGAACTCCATAGTGTCTATACAAACATG
>Location:NODE_382453_length_1102_cov_120.509071	Coordinate:287	Reads:39	Hits:1	Allocated_reads:39	Strand:+
CAGAACTCCATAGTGTCTATACAAACATGC
>Location:NODE_382453_length_1102_cov_120.509071	Coordinate:287	Reads:9	Hits:1	Allocated_reads:9	Strand:+
CAGAACTCCATAGTGTCTATACAAACATGCT
>Location:NODE_382453_length_1102_cov_120.509071	Coordinate:287	Reads:3	Hits:1	Allocated_reads:3	Strand:+
CAGAACTCCATAGTGTCTATACAAACATGCTG
>Location:NODE_382453_length_1102_cov_120.509071	Coordinate:287	Reads:1	Hits:1	Allocated_reads:1	Strand:+
CAGAACTCCATAGTGTCTATACAAACATGCTGT
>Location:NODE_382453_length_1102_cov_120.509071	Coordinate:287	Reads:1	Hits:1	Allocated_reads:1	Strand:+
CAGAACTCCATAGTGTCTATACAAACATGCTGTAG
>Location:NODE_382453_length_1102_cov_120.509071	Coordinate:288	Reads:1	Hits:1	Allocated_reads:1	Strand:+
AGAACTCCATAGTGTCTATACAAACC
>Location:NODE_382453_length_1102_cov_120.509071	Coordinate:288	Reads:5	Hits:1	Allocated_reads:5	Strand:+
AGAACTCCATAGTGTCTATACAAACA
>Location:NODE_382453_length_1102_cov_120.509071	Coordinate:288	Reads:1	Hits:1	Allocated_reads:1	Strand:+
AGAACTCCATAGTGTCTATACAAACAT
>Location:NODE_382453_length_1102_cov_120.509071	Coordinate:288	Reads:5	Hits:1	Allocated_reads:5	Strand:+
AGAACTCCATAGTGTCTATACAAACATG
>Location:NODE_382453_length_1102_cov_120.509071	Coordinate:288	Reads:4	Hits:1	Allocated_reads:4	Strand:+
AGAACTCCATAGTGTCTATACAAACATGC
>Location:NODE_382453_length_1102_cov_120.509071	Coordinate:289	Reads:3	Hits:1	Allocated_reads:3	Strand:+
GAACTCCATAGTGTCTATACAAACA
>Location:NODE_382453_length_1102_cov_120.509071	Coordinate:289	Reads:9	Hits:1	Allocated_reads:9	Strand:+
GAACTCCATAGTGTCTATACAAACATG
>Location:NODE_382453_length_1102_cov_120.509071	Coordinate:289	Reads:3	Hits:1	Allocated_reads:3	Strand:+
GAACTCCATAGTGTCTATACAAACATGC
>Location:NODE_382453_length_1102_cov_120.509071	Coordinate:289	Reads:5	Hits:1	Allocated_reads:5	Strand:+
GAACTCCATAGTGTCTATACAAACATGCT
>Location:NODE_382453_length_1102_cov_120.509071	Coordinate:289	Reads:12	Hits:1	Allocated_reads:12	Strand:+
GAACTCCATAGTGTCTATACAAACATGCTG
>Location:NODE_382453_length_1102_cov_120.509071	Coordinate:290	Reads:1	Hits:1	Allocated_reads:1	Strand:+
AACTCCATAGTGTCTATACAAACATG
>Location:NODE_382453_length_1102_cov_120.509071	Coordinate:290	Reads:3	Hits:1	Allocated_reads:3	Strand:+
AACTCCATAGTGTCTATACAAACATGCTG
>Location:NODE_382453_length_1102_cov_120.509071	Coordinate:290	Reads:1	Hits:1	Allocated_reads:1	Strand:+
AACTCCATAGTGTCTATACAAACATGCTGTA
>Location:NODE_382453_length_1102_cov_120.509071	Coordinate:290	Reads:1	Hits:1	Allocated_reads:1	Strand:-
TGTTTGTATAGACACTATGGAGTT
>Location:NODE_382453_length_1102_cov_120.509071	Coordinate:291	Reads:1	Hits:1	Allocated_reads:1	Strand:+
ACTCCATAGTGTCTATACAAACATG
>Location:NODE_382453_length_1102_cov_120.509071	Coordinate:291	Reads:1	Hits:1	Allocated_reads:1	Strand:+
ACTCCATAGTGTCTATACAAACATGCTG
>Location:NODE_382453_length_1102_cov_120.509071	Coordinate:291	Reads:1	Hits:1	Allocated_reads:1	Strand:+
ACTCCATAGTGTCTATACAAACATGCTGTAG
>Location:NODE_382453_length_1102_cov_120.509071	Coordinate:292	Reads:3	Hits:1	Allocated_reads:3	Strand:+
CTCCATAGTGTCTATACAAACATG
>Location:NODE_382453_length_1102_cov_120.509071	Coordinate:292	Reads:1	Hits:1	Allocated_reads:1	Strand:+
CTCCATAGTGTCTATACAAACATGC
>Location:NODE_382453_length_1102_cov_120.509071	Coordinate:292	Reads:2	Hits:1	Allocated_reads:2	Strand:+
CTCCATAGTGTCTATACAAACATGCT
>Location:NODE_382453_length_1102_cov_120.509071	Coordinate:292	Reads:2	Hits:1	Allocated_reads:2	Strand:+
CTCCATAGTGTCTATACAAACATGCTG
>Location:NODE_382453_length_1102_cov_120.509071	Coordinate:292	Reads:3	Hits:1	Allocated_reads:3	Strand:+
CTCCATAGTGTCTATACAAACATGCTGTA
>Location:NODE_382453_length_1102_cov_120.509071	Coordinate:292	Reads:3	Hits:1	Allocated_reads:3	Strand:+
CTCCATAGTGTCTATACAAACATGCTGTAGTA
>Location:NODE_382453_length_1102_cov_120.509071	Coordinate:293	Reads:3	Hits:1	Allocated_reads:3	Strand:+
TCCATAGTGTCTATACAAACATGCT
>Location:NODE_382453_length_1102_cov_120.509071	Coordinate:293	Reads:2	Hits:1	Allocated_reads:2	Strand:+
TCCATAGTGTCTATACAAACATGCTG
>Location:NODE_382453_length_1102_cov_120.509071	Coordinate:293	Reads:1	Hits:1	Allocated_reads:1	Strand:+
TCCATAGTGTCTATACAAACATGCTGT
>Location:NODE_382453_length_1102_cov_120.509071	Coordinate:293	Reads:6	Hits:1	Allocated_reads:6	Strand:+
TCCATAGTGTCTATACAAACATGCTGTA
>Location:NODE_382453_length_1102_cov_120.509071	Coordinate:293	Reads:2	Hits:1	Allocated_reads:2	Strand:+
TCCATAGTGTCTATACAAACATGCTGTAG
>Location:NODE_382453_length_1102_cov_120.509071	Coordinate:293	Reads:1	Hits:1	Allocated_reads:1	Strand:+
TCCATAGTGTCTATACAAACATGCTGTAGT
>Location:NODE_382453_length_1102_cov_120.509071	Coordinate:293	Reads:42	Hits:1	Allocated_reads:42	Strand:+
TCCATAGTGTCTATACAAACATGCTGTAGTA
>Location:NODE_382453_length_1102_cov_120.509071	Coordinate:294	Reads:2	Hits:1	Allocated_reads:2	Strand:+
CCATAGTGTCTATACAAACATGCT
>Location:NODE_382453_length_1102_cov_120.509071	Coordinate:294	Reads:11	Hits:1	Allocated_reads:11	Strand:+
CCATAGTGTCTATACAAACATGCTGTAGTA
>Location:NODE_382453_length_1102_cov_120.509071	Coordinate:295	Reads:1	Hits:1	Allocated_reads:1	Strand:+
CATAGTGTCTATACAAACATGCTGTAGTA
>Location:NODE_382453_length_1102_cov_120.509071	Coordinate:296	Reads:2	Hits:1	Allocated_reads:2	Strand:+
ATAGTGTCTATACAAACATGCTGTA
>Location:NODE_382453_length_1102_cov_120.509071	Coordinate:296	Reads:2	Hits:1	Allocated_reads:2	Strand:+
ATAGTGTCTATACAAACATGCTGTAG
>Location:NODE_382453_length_1102_cov_120.509071	Coordinate:296	Reads:12	Hits:1	Allocated_reads:12	Strand:+
ATAGTGTCTATACAAACATGCTGTAGTA
>Location:NODE_382453_length_1102_cov_120.509071	Coordinate:296	Reads:1	Hits:1	Allocated_reads:1	Strand:+
ATAGTGTCTATACAAACATGCTGTAGTATA
>Location:NODE_382453_length_1102_cov_120.509071	Coordinate:296	Reads:1	Hits:1	Allocated_reads:1	Strand:+
ATAGTGTCTATACAAACATGCTGTAGTAAGT
>Location:NODE_382453_length_1102_cov_120.509071	Coordinate:296	Reads:2	Hits:1	Allocated_reads:2	Strand:+
ATAGTGTCTATACAAACATGCTGTAGTAAGC
>Location:NODE_382453_length_1102_cov_120.509071	Coordinate:296	Reads:2	Hits:1	Allocated_reads:2	Strand:+
ATAGTGTCTATACAAACATGCTGTAGTAAGCA
>Location:NODE_382453_length_1102_cov_120.509071	Coordinate:297	Reads:4	Hits:1	Allocated_reads:4	Strand:+
TAGTGTCTATACAAACATGCTGTA
>Location:NODE_382453_length_1102_cov_120.509071	Coordinate:297	Reads:1	Hits:1	Allocated_reads:1	Strand:+
TAGTGTCTATACAAACATGCTGTAG
>Location:NODE_382453_length_1102_cov_120.509071	Coordinate:297	Reads:2	Hits:1	Allocated_reads:2	Strand:+
TAGTGTCTATACAAACATGCTGTAGT
>Location:NODE_382453_length_1102_cov_120.509071	Coordinate:297	Reads:4	Hits:1	Allocated_reads:4	Strand:+
TAGTGTCTATACAAACATGCTGTAGTA
>Location:NODE_382453_length_1102_cov_120.509071	Coordinate:297	Reads:1	Hits:1	Allocated_reads:1	Strand:+
TAGTGTCTATACAAACATGCTGTAGTACT
>Location:NODE_382453_length_1102_cov_120.509071	Coordinate:297	Reads:1	Hits:1	Allocated_reads:1	Strand:+
TAGTGTCTATACAAACATGCTGTAGTAAGT
>Location:NODE_382453_length_1102_cov_120.509071	Coordinate:297	Reads:2	Hits:1	Allocated_reads:2	Strand:+
TAGTGTCTATACAAACATGCTGTAGTAAGC
>Location:NODE_382453_length_1102_cov_120.509071	Coordinate:297	Reads:1	Hits:1	Allocated_reads:1	Strand:+
TAGTGTCTATACAAACATGCTGTAGCAAGCA
>Location:NODE_382453_length_1102_cov_120.509071	Coordinate:297	Reads:1	Hits:1	Allocated_reads:1	Strand:+
TAGTGTCTATACAAACATGCTGTAGTAAGCT
>Location:NODE_382453_length_1102_cov_120.509071	Coordinate:297	Reads:17	Hits:1	Allocated_reads:17	Strand:+
TAGTGTCTATACAAACATGCTGTAGTAAGCA
>Location:NODE_382453_length_1102_cov_120.509071	Coordinate:297	Reads:1	Hits:1	Allocated_reads:1	Strand:+
TAGTGTCTATACAAACATGCTGTAGTAAGCAAC
>Location:NODE_382453_length_1102_cov_120.509071	Coordinate:298	Reads:1	Hits:1	Allocated_reads:1	Strand:+
AGTGTCTATACAAACATGCTGTAG
>Location:NODE_382453_length_1102_cov_120.509071	Coordinate:298	Reads:3	Hits:1	Allocated_reads:3	Strand:+
AGTGTCTATACAAACATGCTGTAGTA
>Location:NODE_382453_length_1102_cov_120.509071	Coordinate:298	Reads:4	Hits:1	Allocated_reads:4	Strand:+
AGTGTCTATACAAACATGCTGTAGTAAGCA
>Location:NODE_382453_length_1102_cov_120.509071	Coordinate:299	Reads:1	Hits:1	Allocated_reads:1	Strand:+
GTGTCTATACAAACATGCTGTAGT
>Location:NODE_382453_length_1102_cov_120.509071	Coordinate:299	Reads:1	Hits:1	Allocated_reads:1	Strand:+
GTGTCTATACAAACATGCTGTAGTAAGCA
>Location:NODE_382453_length_1102_cov_120.509071	Coordinate:300	Reads:1	Hits:1	Allocated_reads:1	Strand:+
TGTCTATACAAACATGCTGTAGTAAG
>Location:NODE_382453_length_1102_cov_120.509071	Coordinate:300	Reads:2	Hits:1	Allocated_reads:2	Strand:+
TGTCTATACAAACATGCTGTAGTAAGC
>Location:NODE_382453_length_1102_cov_120.509071	Coordinate:300	Reads:3	Hits:1	Allocated_reads:3	Strand:+
TGTCTATACAAACATGCTGTAGTAAGCA
>Location:NODE_382453_length_1102_cov_120.509071	Coordinate:300	Reads:1	Hits:1	Allocated_reads:1	Strand:+
TGTCTATACAAACATGCTGTAGTAAGCAACT
>Location:NODE_382453_length_1102_cov_120.509071	Coordinate:301	Reads:3	Hits:1	Allocated_reads:3	Strand:+
GTCTATACAAACATGCTGTAGTAAGCA
>Location:NODE_382453_length_1102_cov_120.509071	Coordinate:301	Reads:1	Hits:1	Allocated_reads:1	Strand:+
GTCTATACAAACATGCTGTAGTAAGCAAC
>Location:NODE_382453_length_1102_cov_120.509071	Coordinate:302	Reads:2	Hits:1	Allocated_reads:2	Strand:+
TCTATACAAACATGCTGTAGTAAGCA
>Location:NODE_382453_length_1102_cov_120.509071	Coordinate:303	Reads:2	Hits:1	Allocated_reads:2	Strand:+
CTATACAAACATGCTGTAGTAAGCA
>Location:NODE_382453_length_1102_cov_120.509071	Coordinate:304	Reads:3	Hits:1	Allocated_reads:3	Strand:+
TATACAAACATGCTGTAGTAAGCA
>Location:NODE_382453_length_1102_cov_120.509071	Coordinate:304	Reads:1	Hits:1	Allocated_reads:1	Strand:+
TATACAAACATGCTGTAGTAAGCAACT
>Location:NODE_382453_length_1102_cov_120.509071	Coordinate:304	Reads:15	Hits:1	Allocated_reads:15	Strand:+
TATACAAACATGCTGTAGTAAGCAACTACC
>Location:NODE_382453_length_1102_cov_120.509071	Coordinate:305	Reads:2	Hits:1	Allocated_reads:2	Strand:+
ATACAAACATGCTGTAGTAAGCAACTACC
>Location:NODE_382453_length_1102_cov_120.509071	Coordinate:306	Reads:1	Hits:1	Allocated_reads:1	Strand:+
TACAAACATGCTGTAGTAAGCAAGTACC
>Location:NODE_382453_length_1102_cov_120.509071	Coordinate:306	Reads:9	Hits:1	Allocated_reads:9	Strand:+
TACAAACATGCTGTAGTAAGCAACTACC
>Location:NODE_382453_length_1102_cov_120.509071	Coordinate:306	Reads:3	Hits:1	Allocated_reads:3	Strand:+
TACAAACATGCTGTAGTAAGCAACTACCT
>Location:NODE_382453_length_1102_cov_120.509071	Coordinate:307	Reads:3	Hits:1	Allocated_reads:3	Strand:+
ACAAACATGCTGTAGTAAGCAACTACC
>Location:NODE_382453_length_1102_cov_120.509071	Coordinate:307	Reads:1	Hits:1	Allocated_reads:1	Strand:+
ACAAACATGCTGTAGTAAGCAACTGCCT
>Location:NODE_382453_length_1102_cov_120.509071	Coordinate:307	Reads:4	Hits:1	Allocated_reads:4	Strand:+
ACAAACATGCTGTAGTAAGCAACTACCT
>Location:NODE_382453_length_1102_cov_120.509071	Coordinate:308	Reads:2	Hits:1	Allocated_reads:2	Strand:+
CAAACATGCTGTAGTAAGCAACTACC
>Location:NODE_382453_length_1102_cov_120.509071	Coordinate:308	Reads:1	Hits:1	Allocated_reads:1	Strand:+
CAAACATGCTGTAGTAAGCAACTACCT
>Location:NODE_382453_length_1102_cov_120.509071	Coordinate:308	Reads:2	Hits:1	Allocated_reads:2	Strand:+
CAAACATGCTGTAGTAAGCAACTACCTCG
>Location:NODE_382453_length_1102_cov_120.509071	Coordinate:309	Reads:1	Hits:1	Allocated_reads:1	Strand:+
AAACATGCTGTAGTAAGCAACTACC
>Location:NODE_382453_length_1102_cov_120.509071	Coordinate:309	Reads:5	Hits:1	Allocated_reads:5	Strand:+
AAACATGCTGTAGTAAGCAACTACCT
>Location:NODE_382453_length_1102_cov_120.509071	Coordinate:309	Reads:2	Hits:1	Allocated_reads:2	Strand:+
AAACATGCTGTAGTAAGCAACTACCTCG
>Location:NODE_382453_length_1102_cov_120.509071	Coordinate:309	Reads:1	Hits:1	Allocated_reads:1	Strand:+
AAACATGCTGTAGTAAGCAACTACCTCGCA
>Location:NODE_382453_length_1102_cov_120.509071	Coordinate:310	Reads:1	Hits:1	Allocated_reads:1	Strand:+
AACATGCTGTAGTAAGCAACTACCT
>Location:NODE_382453_length_1102_cov_120.509071	Coordinate:310	Reads:1	Hits:1	Allocated_reads:1	Strand:+
AACATGCTGTAGTAAGCAACTACCTCGCA
>Location:NODE_382453_length_1102_cov_120.509071	Coordinate:310	Reads:1	Hits:1	Allocated_reads:1	Strand:+
AACATGCTGTAGTAAGCAACTACCTCGCACC
>Location:NODE_382453_length_1102_cov_120.509071	Coordinate:310	Reads:3	Hits:1	Allocated_reads:3	Strand:+
AACATGCTGTAGTAAGCAACTACCTCGCACCC
>Location:NODE_382453_length_1102_cov_120.509071	Coordinate:311	Reads:3	Hits:1	Allocated_reads:3	Strand:+
ACATGCTGTAGTAAGCAACTACCT
>Location:NODE_382453_length_1102_cov_120.509071	Coordinate:311	Reads:1	Hits:1	Allocated_reads:1	Strand:+
ACATGCTGTAGTAAGCAACTACCTC
>Location:NODE_382453_length_1102_cov_120.509071	Coordinate:311	Reads:1	Hits:1	Allocated_reads:1	Strand:+
ACATGCTGTAGTAAGCAACTACCTCGCA
>Location:NODE_382453_length_1102_cov_120.509071	Coordinate:311	Reads:2	Hits:1	Allocated_reads:2	Strand:+
ACATGCTGTAGTAAGCAACTACCTCGCACC
>Location:NODE_382453_length_1102_cov_120.509071	Coordinate:311	Reads:2	Hits:1	Allocated_reads:2	Strand:+
ACATGCTGTAGTAAGCAACTACCTCGCACCC
>Location:NODE_382453_length_1102_cov_120.509071	Coordinate:312	Reads:1	Hits:1	Allocated_reads:1	Strand:+
CATGCTGTAGTAAGCAACTACCTCGCACC
>Location:NODE_382453_length_1102_cov_120.509071	Coordinate:312	Reads:2	Hits:1	Allocated_reads:2	Strand:+
CATGCTGTAGTAAGCAACTACCTCGCACCC
>Location:NODE_382453_length_1102_cov_120.509071	Coordinate:313	Reads:1	Hits:1	Allocated_reads:1	Strand:+
ATGCTGTAGTAAGCAACTACCTCGCACCC
>Location:NODE_382453_length_1102_cov_120.509071	Coordinate:313	Reads:1	Hits:1	Allocated_reads:1	Strand:+
ATGCTGTAGTAAGCAACTACCTCGCACCCC
>Location:NODE_382453_length_1102_cov_120.509071	Coordinate:314	Reads:1	Hits:1	Allocated_reads:1	Strand:+
TGCTGTAGTAAGCAACTACCTCGCAC
>Location:NODE_382453_length_1102_cov_120.509071	Coordinate:314	Reads:25	Hits:1	Allocated_reads:25	Strand:+
TGCTGTAGTAAGCAACTACCTCGCACC
>Location:NODE_382453_length_1102_cov_120.509071	Coordinate:314	Reads:14	Hits:1	Allocated_reads:14	Strand:+
TGCTGTAGTAAGCAACTACCTCGCACCC
>Location:NODE_382453_length_1102_cov_120.509071	Coordinate:314	Reads:12	Hits:1	Allocated_reads:12	Strand:+
TGCTGTAGTAAGCAACTACCTCGCACCCC
>Location:NODE_382453_length_1102_cov_120.509071	Coordinate:314	Reads:3	Hits:1	Allocated_reads:3	Strand:+
TGCTGTAGTAAGCAACTACCTCGCACCCCG
>Location:NODE_382453_length_1102_cov_120.509071	Coordinate:314	Reads:8	Hits:1	Allocated_reads:8	Strand:+
TGCTGTAGTAAGCAACTACCTCGCACCCCGA
>Location:NODE_382453_length_1102_cov_120.509071	Coordinate:314	Reads:1	Hits:1	Allocated_reads:1	Strand:+
TGCTGTAGTAAGCAACTACCTCGCACCCCGAA
>Location:NODE_382453_length_1102_cov_120.509071	Coordinate:314	Reads:4	Hits:1	Allocated_reads:4	Strand:+
TGCTGTAGTAAGCAACTACCTCGCACCCCGAAT
>Location:NODE_382453_length_1102_cov_120.509071	Coordinate:315	Reads:1	Hits:1	Allocated_reads:1	Strand:+
GCTGTAGTAAGCAACTACCTCGCACCCC
>Location:NODE_382453_length_1102_cov_120.509071	Coordinate:316	Reads:1	Hits:1	Allocated_reads:1	Strand:+
CTGTAGTAAGCAACTACCTCGCACCC
>Location:NODE_382453_length_1102_cov_120.509071	Coordinate:316	Reads:4	Hits:1	Allocated_reads:4	Strand:+
CTGTAGTAAGCAACTACCTCGCACCCCGAA
>Location:NODE_382453_length_1102_cov_120.509071	Coordinate:317	Reads:1	Hits:1	Allocated_reads:1	Strand:-
TCGGGGTGCGAGGTAGTTGCTTACTACA
>Location:NODE_382453_length_1102_cov_120.509071	Coordinate:317	Reads:1	Hits:1	Allocated_reads:1	Strand:+
TGTAGTAAGCAACTACCTCGCACCC
>Location:NODE_382453_length_1102_cov_120.509071	Coordinate:317	Reads:2	Hits:1	Allocated_reads:2	Strand:+
TGTAGTAAGCAACTACCTCGCACCCCGAA
>Location:NODE_382453_length_1102_cov_120.509071	Coordinate:317	Reads:1	Hits:1	Allocated_reads:1	Strand:+
TGTAGTAAGCAACTACCTCGCACCCCGAAA
>Location:NODE_382453_length_1102_cov_120.509071	Coordinate:317	Reads:3	Hits:1	Allocated_reads:3	Strand:+
TGTAGTAAGCAACTACCTCGCACCCCGAAT
>Location:NODE_382453_length_1102_cov_120.509071	Coordinate:318	Reads:1	Hits:1	Allocated_reads:1	Strand:-
CGGGGTGCGAGGTAGTTGCTTACTAC
>Location:NODE_382453_length_1102_cov_120.509071	Coordinate:318	Reads:1	Hits:1	Allocated_reads:1	Strand:+
GTAGTAAGCAACTACCTCGCACCCCGAA
>Location:NODE_382453_length_1102_cov_120.509071	Coordinate:319	Reads:2	Hits:1	Allocated_reads:2	Strand:+
TAGTAAGCAACTACCTCGCACCCC
>Location:NODE_382453_length_1102_cov_120.509071	Coordinate:319	Reads:2	Hits:1	Allocated_reads:2	Strand:+
TAGTAAGCAACTACCTCGCACCCCGA
>Location:NODE_382453_length_1102_cov_120.509071	Coordinate:319	Reads:2	Hits:1	Allocated_reads:2	Strand:+
TAGTAAGCAACTACCTCGCACCCCGAA
>Location:NODE_382453_length_1102_cov_120.509071	Coordinate:319	Reads:12	Hits:1	Allocated_reads:12	Strand:+
TAGTAAGCAACTACCTCGCACCCCGAAT
>Location:NODE_382453_length_1102_cov_120.509071	Coordinate:319	Reads:3	Hits:1	Allocated_reads:3	Strand:+
TAGTAAGCAACTACCTCGCACCCCGAATT
>Location:NODE_382453_length_1102_cov_120.509071	Coordinate:320	Reads:1	Hits:1	Allocated_reads:1	Strand:+
AGTAAGCAACTACCTCGCACCCCGAAT
>Location:NODE_382453_length_1102_cov_120.509071	Coordinate:320	Reads:2	Hits:1	Allocated_reads:2	Strand:-
CGGGGTGCGAGGTAGTTGCTTACT
>Location:NODE_382453_length_1102_cov_120.509071	Coordinate:320	Reads:1	Hits:1	Allocated_reads:1	Strand:-
TCGGGGTGCGAGGTAGTTGCTTACT
>Location:NODE_382453_length_1102_cov_120.509071	Coordinate:321	Reads:1	Hits:1	Allocated_reads:1	Strand:+
GTAAGCAACTACCTCGCACCCCGAAT
>Location:NODE_382453_length_1102_cov_120.509071	Coordinate:321	Reads:1	Hits:1	Allocated_reads:1	Strand:+
GTAAGCAACTACCTCGCACCCCGAATTCAGC
>Location:NODE_382453_length_1102_cov_120.509071	Coordinate:321	Reads:1	Hits:1	Allocated_reads:1	Strand:-
TCGGGGTGCGAGGTAGTTGCTTAC
>Location:NODE_382453_length_1102_cov_120.509071	Coordinate:322	Reads:1	Hits:1	Allocated_reads:1	Strand:+
TAAGCAACTACCTCGCACCCAGAA
>Location:NODE_382453_length_1102_cov_120.509071	Coordinate:322	Reads:11	Hits:1	Allocated_reads:11	Strand:+
TAAGCAACTACCTCGCACCCCGAA
>Location:NODE_382453_length_1102_cov_120.509071	Coordinate:322	Reads:1	Hits:1	Allocated_reads:1	Strand:+
TAAGCAACTACCTCGCACCCCGATT
>Location:NODE_382453_length_1102_cov_120.509071	Coordinate:322	Reads:24	Hits:1	Allocated_reads:24	Strand:+
TAAGCAACTACCTCGCACCCCGAAT
>Location:NODE_382453_length_1102_cov_120.509071	Coordinate:322	Reads:9	Hits:1	Allocated_reads:9	Strand:+
TAAGCAACTACCTCGCACCCCGAATT
>Location:NODE_382453_length_1102_cov_120.509071	Coordinate:322	Reads:2	Hits:1	Allocated_reads:2	Strand:+
TAAGCAACTACCTCGCACCCCGAAAAA
>Location:NODE_382453_length_1102_cov_120.509071	Coordinate:322	Reads:1	Hits:1	Allocated_reads:1	Strand:+
TAAGCAACTACCTCGCACCCCGAATTCA
>Location:NODE_382453_length_1102_cov_120.509071	Coordinate:322	Reads:1	Hits:1	Allocated_reads:1	Strand:+
TAAGCAACTACCTCGCACCCCGAATTCAG
>Location:NODE_382453_length_1102_cov_120.509071	Coordinate:322	Reads:1	Hits:1	Allocated_reads:1	Strand:+
TAAGCAACTACCTCGCACCCCGAATTTAT
>Location:NODE_382453_length_1102_cov_120.509071	Coordinate:322	Reads:70	Hits:1	Allocated_reads:70	Strand:+
TAAGCAACTACCTCGCACCCCGAATTCAGC
>Location:NODE_382453_length_1102_cov_120.509071	Coordinate:322	Reads:10	Hits:1	Allocated_reads:10	Strand:+
TAAGCAACTACCTCGCACCCCGAATTCAGCT
>Location:NODE_382453_length_1102_cov_120.509071	Coordinate:322	Reads:1	Hits:1	Allocated_reads:1	Strand:+
TAAGCAACTACCTCGCACCCCGAATTCAGCTT
>Location:NODE_382453_length_1102_cov_120.509071	Coordinate:322	Reads:10	Hits:1	Allocated_reads:10	Strand:+
TAAGCAACTACCTCGCACCCCGAATTCAGCTC
>Location:NODE_382453_length_1102_cov_120.509071	Coordinate:322	Reads:1	Hits:1	Allocated_reads:1	Strand:-
TTCGGGGTGCGAGGTAGTTGCTTT
>Location:NODE_382453_length_1102_cov_120.509071	Coordinate:323	Reads:1	Hits:1	Allocated_reads:1	Strand:+
AAGCAACTACCTCGCACCCCGAAT
>Location:NODE_382453_length_1102_cov_120.509071	Coordinate:323	Reads:5	Hits:1	Allocated_reads:5	Strand:+
AAGCAACTACCTCGCACCCCGAATTCAGC
>Location:NODE_382453_length_1102_cov_120.509071	Coordinate:323	Reads:1	Hits:1	Allocated_reads:1	Strand:+
AAGCAACTACCTCGCACCCCGAATTCAGCT
>Location:NODE_382453_length_1102_cov_120.509071	Coordinate:324	Reads:11	Hits:1	Allocated_reads:11	Strand:+
AGCAACTACCTCGCACCCCGAATTCAGC
>Location:NODE_382453_length_1102_cov_120.509071	Coordinate:324	Reads:2	Hits:1	Allocated_reads:2	Strand:+
AGCAACTACCTCGCACCCCGAATTCAGCT
>Location:NODE_382453_length_1102_cov_120.509071	Coordinate:324	Reads:24	Hits:1	Allocated_reads:24	Strand:+
AGCAACTACCTCGCACCCCGAATTCAGCTC
>Location:NODE_382453_length_1102_cov_120.509071	Coordinate:324	Reads:2	Hits:1	Allocated_reads:2	Strand:+
AGCAACTACCTCGCACCCCGAATTCAGCTCGA
>Location:NODE_382453_length_1102_cov_120.509071	Coordinate:324	Reads:1	Hits:1	Allocated_reads:1	Strand:-
TTCGAGCTGAATTCGGGGTGCGAGGTAGTTGCT
>Location:NODE_382453_length_1102_cov_120.509071	Coordinate:325	Reads:2	Hits:1	Allocated_reads:2	Strand:+
GCAACTACCTCGCACCCCGAATTCAGC
>Location:NODE_382453_length_1102_cov_120.509071	Coordinate:325	Reads:2	Hits:1	Allocated_reads:2	Strand:+
GCAACTACCTCGCACCCCGAATTCAGCT
>Location:NODE_382453_length_1102_cov_120.509071	Coordinate:325	Reads:8	Hits:1	Allocated_reads:8	Strand:+
GCAACTACCTCGCACCCCGAATTCAGCTC
>Location:NODE_382453_length_1102_cov_120.509071	Coordinate:326	Reads:2	Hits:1	Allocated_reads:2	Strand:+
CAACTACCTCGCACCCCGAATTCAGC
>Location:NODE_382453_length_1102_cov_120.509071	Coordinate:326	Reads:6	Hits:1	Allocated_reads:6	Strand:+
CAACTACCTCGCACCCCGAATTCAGCT
>Location:NODE_382453_length_1102_cov_120.509071	Coordinate:326	Reads:18	Hits:1	Allocated_reads:18	Strand:+
CAACTACCTCGCACCCCGAATTCAGCTC
>Location:NODE_382453_length_1102_cov_120.509071	Coordinate:326	Reads:1	Hits:1	Allocated_reads:1	Strand:+
CAACTACCTCGCACCCCGAATTCAGCTCGA
>Location:NODE_382453_length_1102_cov_120.509071	Coordinate:326	Reads:1	Hits:1	Allocated_reads:1	Strand:+
CAACTACCTCGCACCCCGAATTCAGCTCGT
>Location:NODE_382453_length_1102_cov_120.509071	Coordinate:326	Reads:2	Hits:1	Allocated_reads:2	Strand:+
CAACTACCTCGCACCCCGAATTCAGCTCGAA
>Location:NODE_382453_length_1102_cov_120.509071	Coordinate:327	Reads:6	Hits:1	Allocated_reads:6	Strand:+
AACTACCTCGCACCCCGAATTCAGC
>Location:NODE_382453_length_1102_cov_120.509071	Coordinate:327	Reads:5	Hits:1	Allocated_reads:5	Strand:+
AACTACCTCGCACCCCGAATTCAGCT
>Location:NODE_382453_length_1102_cov_120.509071	Coordinate:327	Reads:17	Hits:1	Allocated_reads:17	Strand:+
AACTACCTCGCACCCCGAATTCAGCTC
>Location:NODE_382453_length_1102_cov_120.509071	Coordinate:327	Reads:2	Hits:1	Allocated_reads:2	Strand:+
AACTACCTCGCACCCCGAATTCAGCTCGAA
>Location:NODE_382453_length_1102_cov_120.509071	Coordinate:328	Reads:4	Hits:1	Allocated_reads:4	Strand:+
ACTACCTCGCACCCCGAATTCAGC
>Location:NODE_382453_length_1102_cov_120.509071	Coordinate:328	Reads:3	Hits:1	Allocated_reads:3	Strand:+
ACTACCTCGCACCCCGAATTCAGCT
>Location:NODE_382453_length_1102_cov_120.509071	Coordinate:328	Reads:5	Hits:1	Allocated_reads:5	Strand:+
ACTACCTCGCACCCCGAATTCAGCTC
>Location:NODE_382453_length_1102_cov_120.509071	Coordinate:328	Reads:6	Hits:1	Allocated_reads:6	Strand:+
ACTACCTCGCACCCCGAATTCAGCTCGAA
>Location:NODE_382453_length_1102_cov_120.509071	Coordinate:328	Reads:1	Hits:1	Allocated_reads:1	Strand:+
ACTACCTCGCACCCCGAATTCAGCTAGAATA
>Location:NODE_382453_length_1102_cov_120.509071	Coordinate:328	Reads:1	Hits:1	Allocated_reads:1	Strand:+
ACTACCTCGCACCCCGAATTCAGCTCGAACA
>Location:NODE_382453_length_1102_cov_120.509071	Coordinate:328	Reads:3	Hits:1	Allocated_reads:3	Strand:+
ACTACCTCGCACCCCGAATTCAGCTCGAATA
>Location:NODE_382453_length_1102_cov_120.509071	Coordinate:328	Reads:1	Hits:1	Allocated_reads:1	Strand:-
TCGAGCTGAATTCGGGGTGCGAGGTAGT
>Location:NODE_382453_length_1102_cov_120.509071	Coordinate:329	Reads:1	Hits:1	Allocated_reads:1	Strand:+
CTACCTCGCACCCCGAATTCAGCTCGAA
>Location:NODE_382453_length_1102_cov_120.509071	Coordinate:330	Reads:4	Hits:1	Allocated_reads:4	Strand:+
TACCTCGCACCCCGAATTCAGCTC
>Location:NODE_382453_length_1102_cov_120.509071	Coordinate:330	Reads:2	Hits:1	Allocated_reads:2	Strand:+
TACCTCGCACCCCGAATTCAGCTCG
>Location:NODE_382453_length_1102_cov_120.509071	Coordinate:330	Reads:3	Hits:1	Allocated_reads:3	Strand:+
TACCTCGCACCCCGAATTCAGCTCGA
>Location:NODE_382453_length_1102_cov_120.509071	Coordinate:330	Reads:12	Hits:1	Allocated_reads:12	Strand:+
TACCTCGCACCCCGAATTCAGCTCGAA
>Location:NODE_382453_length_1102_cov_120.509071	Coordinate:330	Reads:15	Hits:1	Allocated_reads:15	Strand:+
TACCTCGCACCCCGAATTCAGCTCGAAT
>Location:NODE_382453_length_1102_cov_120.509071	Coordinate:330	Reads:33	Hits:1	Allocated_reads:33	Strand:+
TACCTCGCACCCCGAATTCAGCTCGAATA
>Location:NODE_382453_length_1102_cov_120.509071	Coordinate:330	Reads:1	Hits:1	Allocated_reads:1	Strand:+
TACCTCGCACCCCGAATTCAGCTCGAATAC
>Location:NODE_382453_length_1102_cov_120.509071	Coordinate:330	Reads:2	Hits:1	Allocated_reads:2	Strand:+
TACCTCGCACCCCGAATTCAGCTCGAATACA
>Location:NODE_382453_length_1102_cov_120.509071	Coordinate:331	Reads:1	Hits:1	Allocated_reads:1	Strand:+
ACCTCGCACCCCGAATTCAGCTCGAAT
>Location:NODE_382453_length_1102_cov_120.509071	Coordinate:331	Reads:3	Hits:1	Allocated_reads:3	Strand:+
ACCTCGCACCCCGAATTCAGCTCGAATA
>Location:NODE_382453_length_1102_cov_120.509071	Coordinate:331	Reads:1	Hits:1	Allocated_reads:1	Strand:-
TTCGAGCTGAATTCGGGGTGCGAGGT
>Location:NODE_382453_length_1102_cov_120.509071	Coordinate:332	Reads:1	Hits:1	Allocated_reads:1	Strand:+
CCTCGCACCCCGAATTCAGCTCGAAT
>Location:NODE_382453_length_1102_cov_120.509071	Coordinate:332	Reads:2	Hits:1	Allocated_reads:2	Strand:+
CCTCGCACCCCGAATTCAGCTCGAATA
>Location:NODE_382453_length_1102_cov_120.509071	Coordinate:332	Reads:1	Hits:1	Allocated_reads:1	Strand:-
TAATGTATTCGAGCTGAATTCGGGGTGCGAGG
>Location:NODE_382453_length_1102_cov_120.509071	Coordinate:332	Reads:3	Hits:1	Allocated_reads:3	Strand:-
TTCGAGCTGAATTCGGGGTGCGAGG
>Location:NODE_382453_length_1102_cov_120.509071	Coordinate:333	Reads:1	Hits:1	Allocated_reads:1	Strand:+
CTCGCACCCCGAATTCAGCTCGAATACA
>Location:NODE_382453_length_1102_cov_120.509071	Coordinate:333	Reads:4	Hits:1	Allocated_reads:4	Strand:-
TTCGAGCTGAATTCGGGGTGCGAG
>Location:NODE_382453_length_1102_cov_120.509071	Coordinate:334	Reads:1	Hits:1	Allocated_reads:1	Strand:-
ATGTATTCGAGCTGAATTCGGGGAGCGT
>Location:NODE_382453_length_1102_cov_120.509071	Coordinate:334	Reads:2	Hits:1	Allocated_reads:2	Strand:+
TCGCACCCCGAATTCAGCTCGAAT
>Location:NODE_382453_length_1102_cov_120.509071	Coordinate:334	Reads:1	Hits:1	Allocated_reads:1	Strand:+
TCGCACCCCGAATTCAGCTCGAGCT
>Location:NODE_382453_length_1102_cov_120.509071	Coordinate:334	Reads:2	Hits:1	Allocated_reads:2	Strand:+
TCGCACCCCGAATTCAGCTCGAATA
>Location:NODE_382453_length_1102_cov_120.509071	Coordinate:334	Reads:6	Hits:1	Allocated_reads:6	Strand:+
TCGCACCCCGAATTCAGCTCGAATAC
>Location:NODE_382453_length_1102_cov_120.509071	Coordinate:334	Reads:4	Hits:1	Allocated_reads:4	Strand:+
TCGCACCCCGAATTCAGCTCGAATACA
>Location:NODE_382453_length_1102_cov_120.509071	Coordinate:334	Reads:3	Hits:1	Allocated_reads:3	Strand:+
TCGCACCCCGAATTCAGCTCGAATACAT
>Location:NODE_382453_length_1102_cov_120.509071	Coordinate:334	Reads:3	Hits:1	Allocated_reads:3	Strand:+
TCGCACCCCGAATTCAGCTCGAATACATT
>Location:NODE_382453_length_1102_cov_120.509071	Coordinate:335	Reads:1	Hits:1	Allocated_reads:1	Strand:+
CGCACCCCGAATTCAGCTCGAATAC
>Location:NODE_382453_length_1102_cov_120.509071	Coordinate:335	Reads:1	Hits:1	Allocated_reads:1	Strand:+
CGCACCCCGAATTCAGCTCGAATACATTAA
>Location:NODE_382453_length_1102_cov_120.509071	Coordinate:336	Reads:3	Hits:1	Allocated_reads:3	Strand:+
GCACCCCGAATTCAGCTCGAATAC
>Location:NODE_382453_length_1102_cov_120.509071	Coordinate:336	Reads:1	Hits:1	Allocated_reads:1	Strand:+
GCACCCCGAATTCAGCTCGAATACATT
>Location:NODE_382453_length_1102_cov_120.509071	Coordinate:336	Reads:1	Hits:1	Allocated_reads:1	Strand:+
GCACCCCGAATTCAGCTCGAATACATTA
>Location:NODE_382453_length_1102_cov_120.509071	Coordinate:337	Reads:1	Hits:1	Allocated_reads:1	Strand:-
AATGTATTCGAGCTGAATTCGGGGTG
>Location:NODE_382453_length_1102_cov_120.509071	Coordinate:337	Reads:1	Hits:1	Allocated_reads:1	Strand:+
CACCCCGAATTCAGCTCGAATACATTAAAA
>Location:NODE_382453_length_1102_cov_120.509071	Coordinate:338	Reads:1	Hits:1	Allocated_reads:1	Strand:+
ACCCCGAATTCAGCTCGAATACATTAAA
>Location:NODE_382453_length_1102_cov_120.509071	Coordinate:338	Reads:1	Hits:1	Allocated_reads:1	Strand:+
ACCCCGAATTCAGCTCGAATACATTAAAA
>Location:NODE_382453_length_1102_cov_120.509071	Coordinate:338	Reads:1	Hits:1	Allocated_reads:1	Strand:-
ATGTATTCGAGCTGAATTCGGGGT
>Location:NODE_382453_length_1102_cov_120.509071	Coordinate:339	Reads:7	Hits:1	Allocated_reads:7	Strand:+
CCCCGAATTCAGCTCGAATACATTAAAAA
>Location:NODE_382453_length_1102_cov_120.509071	Coordinate:339	Reads:1	Hits:1	Allocated_reads:1	Strand:+
CCCCGAATTCAGCTCGAATACATTAAAAAT
>Location:NODE_382453_length_1102_cov_120.509071	Coordinate:339	Reads:1	Hits:1	Allocated_reads:1	Strand:-
TAATGTATTCGAGCTGAATTCGGGG
>Location:NODE_382453_length_1102_cov_120.509071	Coordinate:340	Reads:1	Hits:1	Allocated_reads:1	Strand:+
CCCGAATTCAGCTCGAATACATTA
>Location:NODE_382453_length_1102_cov_120.509071	Coordinate:340	Reads:1	Hits:1	Allocated_reads:1	Strand:+
CCCGAATTCAGCTCGAATACATTAAAA
>Location:NODE_382453_length_1102_cov_120.509071	Coordinate:340	Reads:1	Hits:1	Allocated_reads:1	Strand:+
CCCGAATTCAGCTCGAATACATTGAAAA
>Location:NODE_382453_length_1102_cov_120.509071	Coordinate:340	Reads:9	Hits:1	Allocated_reads:9	Strand:+
CCCGAATTCAGCTCGAATACATTAAAAA
>Location:NODE_382453_length_1102_cov_120.509071	Coordinate:340	Reads:1	Hits:1	Allocated_reads:1	Strand:+
CCCGAATTCAGCTCGAATACATTAAAAAT
>Location:NODE_382453_length_1102_cov_120.509071	Coordinate:344	Reads:1	Hits:1	Allocated_reads:1	Strand:+
AATTCAGCTCGAATACATTAAAAATGAAAA
>Location:NODE_382453_length_1102_cov_120.509071	Coordinate:345	Reads:2	Hits:1	Allocated_reads:2	Strand:+
ATTCAGCTCGAATACATTAAAAATGAAAA
>Location:NODE_382453_length_1102_cov_120.509071	Coordinate:346	Reads:4	Hits:1	Allocated_reads:4	Strand:+
TTCAGCTCGAATACATTAAAAATG
>Location:NODE_382453_length_1102_cov_120.509071	Coordinate:346	Reads:1	Hits:1	Allocated_reads:1	Strand:+
TTCAGCTCGAATACATTAAAAATGA
>Location:NODE_382453_length_1102_cov_120.509071	Coordinate:346	Reads:2	Hits:1	Allocated_reads:2	Strand:+
TTCAGCTCGAATACATTAAAAATGAA
>Location:NODE_382453_length_1102_cov_120.509071	Coordinate:346	Reads:8	Hits:1	Allocated_reads:8	Strand:+
TTCAGCTCGAATACATTAAAAATGAAA
>Location:NODE_382453_length_1102_cov_120.509071	Coordinate:346	Reads:24	Hits:1	Allocated_reads:24	Strand:+
TTCAGCTCGAATACATTAAAAATGAAAA
>Location:NODE_382453_length_1102_cov_120.509071	Coordinate:346	Reads:14	Hits:1	Allocated_reads:14	Strand:+
TTCAGCTCGAATACATTAAAAATGAAAAA
>Location:NODE_382453_length_1102_cov_120.509071	Coordinate:346	Reads:11	Hits:1	Allocated_reads:11	Strand:+
TTCAGCTCGAATACATTAAAAATGAAAAAA
>Location:NODE_382453_length_1102_cov_120.509071	Coordinate:347	Reads:13	Hits:1	Allocated_reads:13	Strand:+
TCAGCTCGAATACATTAAAAATGA
>Location:NODE_382453_length_1102_cov_120.509071	Coordinate:347	Reads:50	Hits:1	Allocated_reads:50	Strand:+
TCAGCTCGAATACATTAAAAATGAA
>Location:NODE_382453_length_1102_cov_120.509071	Coordinate:347	Reads:58	Hits:1	Allocated_reads:58	Strand:+
TCAGCTCGAATACATTAAAAATGAAA
>Location:NODE_382453_length_1102_cov_120.509071	Coordinate:347	Reads:149	Hits:1	Allocated_reads:149	Strand:+
TCAGCTCGAATACATTAAAAATGAAAA
>Location:NODE_382453_length_1102_cov_120.509071	Coordinate:347	Reads:1	Hits:1	Allocated_reads:1	Strand:+
TCAGCTCGAATACATTAAAAATGAGAAA
>Location:NODE_382453_length_1102_cov_120.509071	Coordinate:347	Reads:171	Hits:1	Allocated_reads:171	Strand:+
TCAGCTCGAATACATTAAAAATGAAAAA
>Location:NODE_382453_length_1102_cov_120.509071	Coordinate:347	Reads:1	Hits:1	Allocated_reads:1	Strand:+
TCAGCTCGAATACATTAAAAATAAAAAAA
>Location:NODE_382453_length_1102_cov_120.509071	Coordinate:347	Reads:1	Hits:1	Allocated_reads:1	Strand:+
TCAGCTCGAATACATTAAAAATGAAAAAG
>Location:NODE_382453_length_1102_cov_120.509071	Coordinate:347	Reads:1	Hits:1	Allocated_reads:1	Strand:+
TCAGCTCGAATACATTAAAAGTGAAAAAA
>Location:NODE_382453_length_1102_cov_120.509071	Coordinate:347	Reads:309	Hits:1	Allocated_reads:309	Strand:+
TCAGCTCGAATACATTAAAAATGAAAAAA
>Location:NODE_382453_length_1102_cov_120.509071	Coordinate:347	Reads:1	Hits:1	Allocated_reads:1	Strand:+
TCAGCTCGAATACATTAAAAATGAAAAAAT
>Location:NODE_382453_length_1102_cov_120.509071	Coordinate:347	Reads:2	Hits:1	Allocated_reads:2	Strand:+
TCAGCTCGAATACATTAAAAATGAAAAAAC
>Location:NODE_382453_length_1102_cov_120.509071	Coordinate:347	Reads:6	Hits:1	Allocated_reads:6	Strand:+
TCAGCTCGAATACATTAAAAATGAAAAAAA
>Location:NODE_382453_length_1102_cov_120.509071	Coordinate:347	Reads:2	Hits:1	Allocated_reads:2	Strand:+
TCAGCTCGAATACATTAAAAATGAAAAAACC
>Location:NODE_382453_length_1102_cov_120.509071	Coordinate:347	Reads:1	Hits:1	Allocated_reads:1	Strand:+
TCAGCTCGAATACATTAAAAATGAAAAAACCAA
>Location:NODE_382453_length_1102_cov_120.509071	Coordinate:348	Reads:1	Hits:1	Allocated_reads:1	Strand:+
CAGCTCGAATACATTAAAAATGAAA
>Location:NODE_382453_length_1102_cov_120.509071	Coordinate:348	Reads:6	Hits:1	Allocated_reads:6	Strand:+
CAGCTCGAATACATTAAAAATGAAAA
>Location:NODE_382453_length_1102_cov_120.509071	Coordinate:348	Reads:18	Hits:1	Allocated_reads:18	Strand:+
CAGCTCGAATACATTAAAAATGAAAAA
>Location:NODE_382453_length_1102_cov_120.509071	Coordinate:348	Reads:29	Hits:1	Allocated_reads:29	Strand:+
CAGCTCGAATACATTAAAAATGAAAAAA
>Location:NODE_382453_length_1102_cov_120.509071	Coordinate:349	Reads:3	Hits:1	Allocated_reads:3	Strand:+
AGCTCGAATACATTAAAAATGAAA
>Location:NODE_382453_length_1102_cov_120.509071	Coordinate:349	Reads:2	Hits:1	Allocated_reads:2	Strand:+
AGCTCGAATACATTAAAAATGAAAAA
>Location:NODE_382453_length_1102_cov_120.509071	Coordinate:349	Reads:1	Hits:1	Allocated_reads:1	Strand:+
AGCTCGAATACATTAAAAATGAAGAAA
>Location:NODE_382453_length_1102_cov_120.509071	Coordinate:349	Reads:15	Hits:1	Allocated_reads:15	Strand:+
AGCTCGAATACATTAAAAATGAAAAAA
>Location:NODE_382453_length_1102_cov_120.509071	Coordinate:349	Reads:4	Hits:1	Allocated_reads:4	Strand:+
AGCTCGAATACATTAAAAATGAAAAAAC
>Location:NODE_382453_length_1102_cov_120.509071	Coordinate:349	Reads:1	Hits:1	Allocated_reads:1	Strand:+
AGCTCGAATACATTAAAAACGAAAAAACC
>Location:NODE_382453_length_1102_cov_120.509071	Coordinate:349	Reads:3	Hits:1	Allocated_reads:3	Strand:+
AGCTCGAATACATTAAAAATGAAAAAACC
>Location:NODE_382453_length_1102_cov_120.509071	Coordinate:349	Reads:1	Hits:1	Allocated_reads:1	Strand:+
AGCTCGAATACATTAAAAATGAAAAAACCA
>Location:NODE_382453_length_1102_cov_120.509071	Coordinate:350	Reads:1	Hits:1	Allocated_reads:1	Strand:+
GCTCGAATACATTAAAAATGAAAAA
>Location:NODE_382453_length_1102_cov_120.509071	Coordinate:350	Reads:1	Hits:1	Allocated_reads:1	Strand:+
GCTCGAATACATTAAAAATGAAAAAA
>Location:NODE_382453_length_1102_cov_120.509071	Coordinate:350	Reads:1	Hits:1	Allocated_reads:1	Strand:-
TTTTTCATTTTTAATGTATTCGAGC
>Location:NODE_382453_length_1102_cov_120.509071	Coordinate:351	Reads:1	Hits:1	Allocated_reads:1	Strand:+
CTCGAATACATTAAAAATGAAAAAACCAAAAA
>Location:NODE_382453_length_1102_cov_120.509071	Coordinate:351	Reads:1	Hits:1	Allocated_reads:1	Strand:+
CTCGAATACATTAAAAATGAAAGAACCAAAAA
>Location:NODE_382453_length_1102_cov_120.509071	Coordinate:352	Reads:1	Hits:1	Allocated_reads:1	Strand:+
TCGAATACATTAAAAATGAAAAAACCAAA
>Location:NODE_382453_length_1102_cov_120.509071	Coordinate:365	Reads:1	Hits:1	Allocated_reads:1	Strand:-
TCATTAGCATTTTTGGTTTTTTCATTT
>Location:NODE_382453_length_1102_cov_120.509071	Coordinate:368	Reads:1	Hits:1	Allocated_reads:1	Strand:+
TGAAAAAACCAAAAATGCTAATGACCAGAAT
>Location:NODE_382453_length_1102_cov_120.509071	Coordinate:370	Reads:1	Hits:1	Allocated_reads:1	Strand:+
AAAAAACCAAAAATGCTAATGACCAGAA
>Location:NODE_382453_length_1102_cov_120.509071	Coordinate:371	Reads:1	Hits:1	Allocated_reads:1	Strand:+
AAAAACCAAAAATGCTAATGACCAGAA
>Location:NODE_382453_length_1102_cov_120.509071	Coordinate:371	Reads:1	Hits:1	Allocated_reads:1	Strand:-
TCTGGTCATTAGCATTTTTGGTTTTT
>Location:NODE_382453_length_1102_cov_120.509071	Coordinate:372	Reads:1	Hits:1	Allocated_reads:1	Strand:-
TTCTGGTCATTAGCATTTTTGGTTTT
>Location:NODE_382453_length_1102_cov_120.509071	Coordinate:373	Reads:1	Hits:1	Allocated_reads:1	Strand:+
AAACCAAAAATGCTAATGACCAGAAT
>Location:NODE_382453_length_1102_cov_120.509071	Coordinate:374	Reads:1	Hits:1	Allocated_reads:1	Strand:+
AACCAAAAATGCTAATGACCAGAAT
>Location:NODE_382453_length_1102_cov_120.509071	Coordinate:374	Reads:1	Hits:1	Allocated_reads:1	Strand:-
TTCTGGTCATTAGCATTTTTGGTT
>Location:NODE_382453_length_1102_cov_120.509071	Coordinate:375	Reads:1	Hits:1	Allocated_reads:1	Strand:-
TGCATTCTGGTCATTAGCATTTTTGGT
>Location:NODE_382453_length_1102_cov_120.509071	Coordinate:377	Reads:1	Hits:1	Allocated_reads:1	Strand:+
CAAAAATGCTAATGACCAGAATGCACACACTCAAC
>Location:NODE_382453_length_1102_cov_120.509071	Coordinate:379	Reads:2	Hits:1	Allocated_reads:2	Strand:+
AAAATGCTAATGACCAGAATGCACACACT
>Location:NODE_382453_length_1102_cov_120.509071	Coordinate:380	Reads:2	Hits:1	Allocated_reads:2	Strand:+
AAATGCTAATGACCAGAATGCACACACT
>Location:NODE_382453_length_1102_cov_120.509071	Coordinate:381	Reads:1	Hits:1	Allocated_reads:1	Strand:+
AATGCTAATGACCAGAATGCACACACTC
>Location:NODE_382453_length_1102_cov_120.509071	Coordinate:381	Reads:1	Hits:1	Allocated_reads:1	Strand:+
AATGCTAATGACCAGAATGCACACACTCA
>Location:NODE_382453_length_1102_cov_120.509071	Coordinate:381	Reads:1	Hits:1	Allocated_reads:1	Strand:+
AATGCTAATGACCAGAATGCACACACTCAACT
>Location:NODE_382453_length_1102_cov_120.509071	Coordinate:382	Reads:1	Hits:1	Allocated_reads:1	Strand:+
ATGCTAATGACCAGAATGCACACA
>Location:NODE_382453_length_1102_cov_120.509071	Coordinate:382	Reads:3	Hits:1	Allocated_reads:3	Strand:+
ATGCTAATGACCAGAATGCACACACTC
>Location:NODE_382453_length_1102_cov_120.509071	Coordinate:382	Reads:1	Hits:1	Allocated_reads:1	Strand:+
ATGCTAATGACCAGAATGCACACACTCAAC
>Location:NODE_382453_length_1102_cov_120.509071	Coordinate:383	Reads:5	Hits:1	Allocated_reads:5	Strand:+
TGCTAATGACCAGAATGCACACACT
>Location:NODE_382453_length_1102_cov_120.509071	Coordinate:383	Reads:1	Hits:1	Allocated_reads:1	Strand:+
TGCTAATGACCAGAATGCACACACTA
>Location:NODE_382453_length_1102_cov_120.509071	Coordinate:383	Reads:21	Hits:1	Allocated_reads:21	Strand:+
TGCTAATGACCAGAATGCACACACTC
>Location:NODE_382453_length_1102_cov_120.509071	Coordinate:383	Reads:3	Hits:1	Allocated_reads:3	Strand:+
TGCTAATGACCAGAATGCACACACTCA
>Location:NODE_382453_length_1102_cov_120.509071	Coordinate:383	Reads:13	Hits:1	Allocated_reads:13	Strand:+
TGCTAATGACCAGAATGCACACACTCAAC
>Location:NODE_382453_length_1102_cov_120.509071	Coordinate:383	Reads:2	Hits:1	Allocated_reads:2	Strand:+
TGCTAATGACCAGAATGCACACACTCAACT
>Location:NODE_382453_length_1102_cov_120.509071	Coordinate:383	Reads:1	Hits:1	Allocated_reads:1	Strand:+
TGCTAATGACCAGAATGCACACACTCAACTTG
>Location:NODE_382453_length_1102_cov_120.509071	Coordinate:383	Reads:1	Hits:1	Allocated_reads:1	Strand:+
TGCTAATGACCAGAATGCACACACTCAACTTGT
>Location:NODE_382453_length_1102_cov_120.509071	Coordinate:384	Reads:1	Hits:1	Allocated_reads:1	Strand:-
AGTGTGTGCATTCTGGTCATTAGC
>Location:NODE_382453_length_1102_cov_120.509071	Coordinate:384	Reads:1	Hits:1	Allocated_reads:1	Strand:+
GCTAATGACCAGAATGCACACACTCAACTT
>Location:NODE_382453_length_1102_cov_120.509071	Coordinate:385	Reads:8	Hits:1	Allocated_reads:8	Strand:+
CTAATGACCAGAATGCACACACTC
>Location:NODE_382453_length_1102_cov_120.509071	Coordinate:385	Reads:2	Hits:1	Allocated_reads:2	Strand:+
CTAATGACCAGAATGCACACACTCAAC
>Location:NODE_382453_length_1102_cov_120.509071	Coordinate:385	Reads:10	Hits:1	Allocated_reads:10	Strand:+
CTAATGACCAGAATGCACACACTCAACT
>Location:NODE_382453_length_1102_cov_120.509071	Coordinate:385	Reads:20	Hits:1	Allocated_reads:20	Strand:+
CTAATGACCAGAATGCACACACTCAACTTG
>Location:NODE_382453_length_1102_cov_120.509071	Coordinate:385	Reads:21	Hits:1	Allocated_reads:21	Strand:+
CTAATGACCAGAATGCACACACTCAACTTGT
>Location:NODE_382453_length_1102_cov_120.509071	Coordinate:385	Reads:1	Hits:1	Allocated_reads:1	Strand:+
CTAATGACCAGAATGCACACACTCAACTTGTT
>Location:NODE_382453_length_1102_cov_120.509071	Coordinate:386	Reads:1	Hits:1	Allocated_reads:1	Strand:-
AACAAGTTGAGTGTGTGCATTCTGGTCATTA
>Location:NODE_382453_length_1102_cov_120.509071	Coordinate:386	Reads:2	Hits:1	Allocated_reads:2	Strand:+
TAATGACCAGAATGCACACACTCA
>Location:NODE_382453_length_1102_cov_120.509071	Coordinate:386	Reads:1	Hits:1	Allocated_reads:1	Strand:+
TAATGACCAGAATGCACACACTCAA
>Location:NODE_382453_length_1102_cov_120.509071	Coordinate:386	Reads:1	Hits:1	Allocated_reads:1	Strand:+
TAATGACCAGAATGCACACACTCGA
>Location:NODE_382453_length_1102_cov_120.509071	Coordinate:386	Reads:14	Hits:1	Allocated_reads:14	Strand:+
TAATGACCAGAATGCACACACTCAAC
>Location:NODE_382453_length_1102_cov_120.509071	Coordinate:386	Reads:49	Hits:1	Allocated_reads:49	Strand:+
TAATGACCAGAATGCACACACTCAACT
>Location:NODE_382453_length_1102_cov_120.509071	Coordinate:386	Reads:1	Hits:1	Allocated_reads:1	Strand:+
TAATGACCAGAATGCACACACTAAACTTG
>Location:NODE_382453_length_1102_cov_120.509071	Coordinate:386	Reads:1	Hits:1	Allocated_reads:1	Strand:+
TAATGACCAGAATGCACACACTCAACCTG
>Location:NODE_382453_length_1102_cov_120.509071	Coordinate:386	Reads:1	Hits:1	Allocated_reads:1	Strand:+
TAATGACCAGAATGCACACACTCAACTAG
>Location:NODE_382453_length_1102_cov_120.509071	Coordinate:386	Reads:161	Hits:1	Allocated_reads:161	Strand:+
TAATGACCAGAATGCACACACTCAACTTG
>Location:NODE_382453_length_1102_cov_120.509071	Coordinate:386	Reads:1	Hits:1	Allocated_reads:1	Strand:+
TAATGACCAGAATGCACACACTCAACTCGT
>Location:NODE_382453_length_1102_cov_120.509071	Coordinate:386	Reads:1	Hits:1	Allocated_reads:1	Strand:+
TAATGACCAGAATGCACACACTCGACTTGT
>Location:NODE_382453_length_1102_cov_120.509071	Coordinate:386	Reads:1	Hits:1	Allocated_reads:1	Strand:+
TAATGACCAGAATGCACACACTCTACTTGT
>Location:NODE_382453_length_1102_cov_120.509071	Coordinate:386	Reads:239	Hits:1	Allocated_reads:239	Strand:+
TAATGACCAGAATGCACACACTCAACTTGT
>Location:NODE_382453_length_1102_cov_120.509071	Coordinate:386	Reads:5	Hits:1	Allocated_reads:5	Strand:+
TAATGACCAGAATGCACACACTCAACTTGTT
>Location:NODE_382453_length_1102_cov_120.509071	Coordinate:387	Reads:1	Hits:1	Allocated_reads:1	Strand:+
AATGACCAGAATGCACACACTCAACTT
>Location:NODE_382453_length_1102_cov_120.509071	Coordinate:387	Reads:3	Hits:1	Allocated_reads:3	Strand:+
AATGACCAGAATGCACACACTCAACTTG
>Location:NODE_382453_length_1102_cov_120.509071	Coordinate:387	Reads:1	Hits:1	Allocated_reads:1	Strand:+
AATGACCAGAATGCACACACTCAACTCGT
>Location:NODE_382453_length_1102_cov_120.509071	Coordinate:387	Reads:1	Hits:1	Allocated_reads:1	Strand:+
AATGACCAGAATGCACACACTCAACTTGG
>Location:NODE_382453_length_1102_cov_120.509071	Coordinate:387	Reads:13	Hits:1	Allocated_reads:13	Strand:+
AATGACCAGAATGCACACACTCAACTTGT
>Location:NODE_382453_length_1102_cov_120.509071	Coordinate:387	Reads:1	Hits:1	Allocated_reads:1	Strand:+
AATGACCAGAATGCACACACTCAACTTGTT
>Location:NODE_382453_length_1102_cov_120.509071	Coordinate:387	Reads:1	Hits:1	Allocated_reads:1	Strand:-
TTGAGTGTGTGCATTCTGGTCATT
>Location:NODE_382453_length_1102_cov_120.509071	Coordinate:388	Reads:2	Hits:1	Allocated_reads:2	Strand:+
ATGACCAGAATGCACACACTCAAC
>Location:NODE_382453_length_1102_cov_120.509071	Coordinate:388	Reads:8	Hits:1	Allocated_reads:8	Strand:+
ATGACCAGAATGCACACACTCAACT
>Location:NODE_382453_length_1102_cov_120.509071	Coordinate:388	Reads:1	Hits:1	Allocated_reads:1	Strand:+
ATGACCAGAATGCACACACTCAACTT
>Location:NODE_382453_length_1102_cov_120.509071	Coordinate:388	Reads:14	Hits:1	Allocated_reads:14	Strand:+
ATGACCAGAATGCACACACTCAACTTG
>Location:NODE_382453_length_1102_cov_120.509071	Coordinate:388	Reads:1	Hits:1	Allocated_reads:1	Strand:+
ATGACCAGAATGCACACACTCAACTTGG
>Location:NODE_382453_length_1102_cov_120.509071	Coordinate:388	Reads:29	Hits:1	Allocated_reads:29	Strand:+
ATGACCAGAATGCACACACTCAACTTGT
>Location:NODE_382453_length_1102_cov_120.509071	Coordinate:388	Reads:13	Hits:1	Allocated_reads:13	Strand:+
ATGACCAGAATGCACACACTCAACTTGTT
>Location:NODE_382453_length_1102_cov_120.509071	Coordinate:388	Reads:1	Hits:1	Allocated_reads:1	Strand:+
ATGACCAGAATGCACACACTCAACTTGTTAC
>Location:NODE_382453_length_1102_cov_120.509071	Coordinate:389	Reads:1	Hits:1	Allocated_reads:1	Strand:-
AAGTTGAGTGTGTGCATTCTGGTCT
>Location:NODE_382453_length_1102_cov_120.509071	Coordinate:389	Reads:15	Hits:1	Allocated_reads:15	Strand:+
TGACCAGAATGCACACACTCAACT
>Location:NODE_382453_length_1102_cov_120.509071	Coordinate:389	Reads:3	Hits:1	Allocated_reads:3	Strand:+
TGACCAGAATGCACACACTCAACTT
>Location:NODE_382453_length_1102_cov_120.509071	Coordinate:389	Reads:18	Hits:1	Allocated_reads:18	Strand:+
TGACCAGAATGCACACACTCAACTTG
>Location:NODE_382453_length_1102_cov_120.509071	Coordinate:389	Reads:33	Hits:1	Allocated_reads:33	Strand:+
TGACCAGAATGCACACACTCAACTTGT
>Location:NODE_382453_length_1102_cov_120.509071	Coordinate:389	Reads:1	Hits:1	Allocated_reads:1	Strand:+
TGACCAGAATGCACACACTCAACTTGTC
>Location:NODE_382453_length_1102_cov_120.509071	Coordinate:389	Reads:15	Hits:1	Allocated_reads:15	Strand:+
TGACCAGAATGCACACACTCAACTTGTT
>Location:NODE_382453_length_1102_cov_120.509071	Coordinate:389	Reads:1	Hits:1	Allocated_reads:1	Strand:+
TGACCAGAATGCACACACTCAACTTGTTT
>Location:NODE_382453_length_1102_cov_120.509071	Coordinate:389	Reads:2	Hits:1	Allocated_reads:2	Strand:+
TGACCAGAATGCACACACTCAACTTGTTACA
>Location:NODE_382453_length_1102_cov_120.509071	Coordinate:390	Reads:2	Hits:1	Allocated_reads:2	Strand:+
GACCAGAATGCACACACTCAACTTG
>Location:NODE_382453_length_1102_cov_120.509071	Coordinate:390	Reads:1	Hits:1	Allocated_reads:1	Strand:+
GACCAGAATGCACACACTCAACTTGTT
>Location:NODE_382453_length_1102_cov_120.509071	Coordinate:391	Reads:2	Hits:1	Allocated_reads:2	Strand:+
ACCAGAATGCACACACTCAACTTGTT
>Location:NODE_382453_length_1102_cov_120.509071	Coordinate:391	Reads:1	Hits:1	Allocated_reads:1	Strand:+
ACCAGAATGCACACACTCAACTTGTTACA
>Location:NODE_382453_length_1102_cov_120.509071	Coordinate:392	Reads:1	Hits:1	Allocated_reads:1	Strand:+
CCAGAATGCACACACTCAACTTGT
>Location:NODE_382453_length_1102_cov_120.509071	Coordinate:392	Reads:3	Hits:1	Allocated_reads:3	Strand:+
CCAGAATGCACACACTCAACTTGTT
>Location:NODE_382453_length_1102_cov_120.509071	Coordinate:392	Reads:1	Hits:1	Allocated_reads:1	Strand:+
CCAGAATGCACACACTCAACTTGTTAC
>Location:NODE_382453_length_1102_cov_120.509071	Coordinate:392	Reads:3	Hits:1	Allocated_reads:3	Strand:+
CCAGAATGCACACACTCAACTTGTTACA
>Location:NODE_382453_length_1102_cov_120.509071	Coordinate:393	Reads:1	Hits:1	Allocated_reads:1	Strand:+
CAGAATGCACACACTCAACTTGTT
>Location:NODE_382453_length_1102_cov_120.509071	Coordinate:394	Reads:2	Hits:1	Allocated_reads:2	Strand:-
GTAACAAGTTGAGTGTGTGCATTCT
>Location:NODE_382453_length_1102_cov_120.509071	Coordinate:394	Reads:4	Hits:1	Allocated_reads:4	Strand:-
TAACAAGTTGAGTGTGTGCATTCT
>Location:NODE_382453_length_1102_cov_120.509071	Coordinate:394	Reads:2	Hits:1	Allocated_reads:2	Strand:-
TGTAACAAGTTGAGTGTGTGCATTCT
>Location:NODE_382453_length_1102_cov_120.509071	Coordinate:396	Reads:1	Hits:1	Allocated_reads:1	Strand:-
GTTGTCAAATATGTAACAAGTTGAGTGTGTGCATT
>Location:NODE_382453_length_1102_cov_120.509071	Coordinate:396	Reads:1	Hits:1	Allocated_reads:1	Strand:-
TTGTCAAATATGTAACAAGTTGAGTGTGTGCATT
>Location:NODE_382453_length_1102_cov_120.509071	Coordinate:400	Reads:1	Hits:1	Allocated_reads:1	Strand:-
TATGTTGTCAAATATGTAACAAGTTGAGTGTGTG
>Location:NODE_382453_length_1102_cov_120.509071	Coordinate:401	Reads:1	Hits:1	Allocated_reads:1	Strand:-
TTGTCAAATATGTAACAAGTTGAGTGTGT
>Location:NODE_382453_length_1102_cov_120.509071	Coordinate:403	Reads:1	Hits:1	Allocated_reads:1	Strand:+
ACACTCAACTTGTTACATATTTGACAACA
>Location:NODE_382453_length_1102_cov_120.509071	Coordinate:404	Reads:1	Hits:1	Allocated_reads:1	Strand:-
GTTGTCAAATATGTAACAAGTTGAGTT
>Location:NODE_382453_length_1102_cov_120.509071	Coordinate:404	Reads:1	Hits:1	Allocated_reads:1	Strand:-
TGTTGTCAAATATGTAACAAGTTGAGTG
>Location:NODE_382453_length_1102_cov_120.509071	Coordinate:405	Reads:1	Hits:1	Allocated_reads:1	Strand:-
TTGTCAAATATGTAACAAGTTGAGA
>Location:NODE_382453_length_1102_cov_120.509071	Coordinate:405	Reads:2	Hits:1	Allocated_reads:2	Strand:-
TTGTCAAATATGTAACAAGTTGAGT
>Location:NODE_382453_length_1102_cov_120.509071	Coordinate:413	Reads:1	Hits:1	Allocated_reads:1	Strand:-
TTTTCTATGTTGTCAAATATGTAACA
>Location:NODE_382453_length_1102_cov_120.509071	Coordinate:415	Reads:1	Hits:1	Allocated_reads:1	Strand:+
TTACATATTTGACAACATAGAAAAACA
>Location:NODE_382453_length_1102_cov_120.509071	Coordinate:416	Reads:3	Hits:1	Allocated_reads:3	Strand:+
TACATATTTGACAACATAGAAAAACAAGA
>Location:NODE_382453_length_1102_cov_120.509071	Coordinate:417	Reads:1	Hits:1	Allocated_reads:1	Strand:+
ACATATTTGACAACATAGAAAAACAAGA
>Location:NODE_382453_length_1102_cov_120.509071	Coordinate:418	Reads:1	Hits:1	Allocated_reads:1	Strand:+
CATATTTGACAACATAGAAAAACAAGA
>Location:NODE_382453_length_1102_cov_120.509071	Coordinate:420	Reads:2	Hits:1	Allocated_reads:2	Strand:+
TATTTGACAACATAGAAAAACAAG
>Location:NODE_382453_length_1102_cov_120.509071	Coordinate:420	Reads:1	Hits:1	Allocated_reads:1	Strand:+
TATTTGACAACATAGAAAAACAAGAT
>Location:NODE_382453_length_1102_cov_120.509071	Coordinate:420	Reads:2	Hits:1	Allocated_reads:2	Strand:+
TATTTGACAACATAGAAAAACAAGAC
>Location:NODE_382453_length_1102_cov_120.509071	Coordinate:420	Reads:3	Hits:1	Allocated_reads:3	Strand:+
TATTTGACAACATAGAAAAACAAGACA
>Location:NODE_382453_length_1102_cov_120.509071	Coordinate:420	Reads:1	Hits:1	Allocated_reads:1	Strand:+
TATTTGACAACATAGAAAAACAAGACAA
>Location:NODE_382453_length_1102_cov_120.509071	Coordinate:420	Reads:1	Hits:1	Allocated_reads:1	Strand:+
TATTTGACAACATAGAAAAACAAGACAAC
>Location:NODE_382453_length_1102_cov_120.509071	Coordinate:420	Reads:11	Hits:1	Allocated_reads:11	Strand:+
TATTTGACAACATAGAAAAACAAGACAACA
>Location:NODE_382453_length_1102_cov_120.509071	Coordinate:420	Reads:4	Hits:1	Allocated_reads:4	Strand:+
TATTTGACAACATAGAAAAACAAGACAACAGT
>Location:NODE_382453_length_1102_cov_120.509071	Coordinate:420	Reads:1	Hits:1	Allocated_reads:1	Strand:+
TATTTGACAACATAGAAAAACAAGACAACAGTC
>Location:NODE_382453_length_1102_cov_120.509071	Coordinate:422	Reads:1	Hits:1	Allocated_reads:1	Strand:-
GACTGTTGTCTTGTTTTTCTATGTTGTCAAA
>Location:NODE_382453_length_1102_cov_120.509071	Coordinate:422	Reads:1	Hits:1	Allocated_reads:1	Strand:+
TTTGACAACATAGAAAAACAAGACA
>Location:NODE_382453_length_1102_cov_120.509071	Coordinate:422	Reads:2	Hits:1	Allocated_reads:2	Strand:+
TTTGACAACATAGAAAAACAAGACAAC
>Location:NODE_382453_length_1102_cov_120.509071	Coordinate:422	Reads:2	Hits:1	Allocated_reads:2	Strand:+
TTTGACAACATAGAAAAACAAGACAACA
>Location:NODE_382453_length_1102_cov_120.509071	Coordinate:422	Reads:1	Hits:1	Allocated_reads:1	Strand:+
TTTGACAACATAGAAAAACAAGACAACAG
>Location:NODE_382453_length_1102_cov_120.509071	Coordinate:422	Reads:5	Hits:1	Allocated_reads:5	Strand:+
TTTGACAACATAGAAAAACAAGACAACAGT
>Location:NODE_382453_length_1102_cov_120.509071	Coordinate:422	Reads:1	Hits:1	Allocated_reads:1	Strand:+
TTTGACAACATAGAAAAACAAGACAACAGTC
>Location:NODE_382453_length_1102_cov_120.509071	Coordinate:422	Reads:7	Hits:1	Allocated_reads:7	Strand:+
TTTGACAACATAGAAAAACAAGACAACAGTCT
>Location:NODE_382453_length_1102_cov_120.509071	Coordinate:423	Reads:1	Hits:1	Allocated_reads:1	Strand:+
TTGACAACATAGAAAAACAAGACAACA
>Location:NODE_382453_length_1102_cov_120.509071	Coordinate:423	Reads:1	Hits:1	Allocated_reads:1	Strand:+
TTGACAACATAGAAAAACAAGACAACAGTCT
>Location:NODE_382453_length_1102_cov_120.509071	Coordinate:424	Reads:1	Hits:1	Allocated_reads:1	Strand:+
TGACAACATAGAAAAACAAGACAAC
>Location:NODE_382453_length_1102_cov_120.509071	Coordinate:424	Reads:2	Hits:1	Allocated_reads:2	Strand:+
TGACAACATAGAAAAACAAGACAACAG
>Location:NODE_382453_length_1102_cov_120.509071	Coordinate:424	Reads:8	Hits:1	Allocated_reads:8	Strand:+
TGACAACATAGAAAAACAAGACAACAGT
>Location:NODE_382453_length_1102_cov_120.509071	Coordinate:424	Reads:5	Hits:1	Allocated_reads:5	Strand:+
TGACAACATAGAAAAACAAGACAACAGTC
>Location:NODE_382453_length_1102_cov_120.509071	Coordinate:424	Reads:1	Hits:1	Allocated_reads:1	Strand:+
TGACAACATAGAAAAACAAGACAACAGGCT
>Location:NODE_382453_length_1102_cov_120.509071	Coordinate:424	Reads:1	Hits:1	Allocated_reads:1	Strand:+
TGACAACATAGAAAAACAAGACAACAGTCG
>Location:NODE_382453_length_1102_cov_120.509071	Coordinate:424	Reads:41	Hits:1	Allocated_reads:41	Strand:+
TGACAACATAGAAAAACAAGACAACAGTCT
>Location:NODE_382453_length_1102_cov_120.509071	Coordinate:424	Reads:1	Hits:1	Allocated_reads:1	Strand:+
TGACAACATAGAAAAACAAGACAACAGTCTGAA
>Location:NODE_382453_length_1102_cov_120.509071	Coordinate:425	Reads:1	Hits:1	Allocated_reads:1	Strand:-
ACTGTTGTCTTGTTTTTCTATGTTGTC
>Location:NODE_382453_length_1102_cov_120.509071	Coordinate:425	Reads:1	Hits:1	Allocated_reads:1	Strand:+
GACAACATAGAAAAACAAGACAACAGTCT
>Location:NODE_382453_length_1102_cov_120.509071	Coordinate:426	Reads:3	Hits:1	Allocated_reads:3	Strand:+
ACAACATAGAAAAACAAGACAACAGTCT
>Location:NODE_382453_length_1102_cov_120.509071	Coordinate:426	Reads:1	Hits:1	Allocated_reads:1	Strand:-
CATTCAGACTGTTGTCTTGTTTTTCTATGTTGT
>Location:NODE_382453_length_1102_cov_120.509071	Coordinate:427	Reads:3	Hits:1	Allocated_reads:3	Strand:+
CAACATAGAAAAACAAGACAACAGTCT
>Location:NODE_382453_length_1102_cov_120.509071	Coordinate:428	Reads:1	Hits:1	Allocated_reads:1	Strand:+
AACATAGAAAAACAAGACAACAGTCT
>Location:NODE_382453_length_1102_cov_120.509071	Coordinate:429	Reads:1	Hits:1	Allocated_reads:1	Strand:+
ACATAGAAAAACAAGACAACAGTCT
>Location:NODE_382453_length_1102_cov_120.509071	Coordinate:429	Reads:1	Hits:1	Allocated_reads:1	Strand:-
CAGACTGTTGTCTTGTTTTTCTATGT
>Location:NODE_382453_length_1102_cov_120.509071	Coordinate:429	Reads:1	Hits:1	Allocated_reads:1	Strand:-
CATTCAGACTGTTGTCTTGTTTTTCTATGT
>Location:NODE_382453_length_1102_cov_120.509071	Coordinate:430	Reads:1	Hits:1	Allocated_reads:1	Strand:-
CAGACTGTTGTCTTGTTTTTCTATG
>Location:NODE_382453_length_1102_cov_120.509071	Coordinate:430	Reads:1	Hits:1	Allocated_reads:1	Strand:+
CATAGAAAAACAAGACAACAGTCTGAATGT
>Location:NODE_382453_length_1102_cov_120.509071	Coordinate:430	Reads:1	Hits:1	Allocated_reads:1	Strand:-
TCAGACTGTTGTCTTGTTTTTCTATG
>Location:NODE_382453_length_1102_cov_120.509071	Coordinate:430	Reads:2	Hits:1	Allocated_reads:2	Strand:-
TTCAGACTGTTGTCTTGTTTTTCTATG
>Location:NODE_382453_length_1102_cov_120.509071	Coordinate:432	Reads:8	Hits:1	Allocated_reads:8	Strand:+
TAGAAAAACAAGACAACAGTCTGAATGT
>Location:NODE_382453_length_1102_cov_120.509071	Coordinate:432	Reads:1	Hits:1	Allocated_reads:1	Strand:+
TAGAAAAACAAGACAACAGTCTGAATGTT
>Location:NODE_382453_length_1102_cov_120.509071	Coordinate:438	Reads:2	Hits:1	Allocated_reads:2	Strand:-
AAAAACATTCAGACTGTTGTCTTGTT
>Location:NODE_382453_length_1102_cov_120.509071	Coordinate:438	Reads:2	Hits:1	Allocated_reads:2	Strand:-
AAACATTCAGACTGTTGTCTTGTT
>Location:NODE_382453_length_1102_cov_120.509071	Coordinate:438	Reads:3	Hits:1	Allocated_reads:3	Strand:-
AATAAAAACATTCAGACTGTTGTCTTGTT
>Location:NODE_382453_length_1102_cov_120.509071	Coordinate:438	Reads:2	Hits:1	Allocated_reads:2	Strand:-
ATAAAAACATTCAGACTGTTGTCTTGTT
>Location:NODE_382453_length_1102_cov_120.509071	Coordinate:438	Reads:2	Hits:1	Allocated_reads:2	Strand:-
CAAATAAAAACATTCAGACTGTTGTCTTGTT
>Location:NODE_382453_length_1102_cov_120.509071	Coordinate:438	Reads:5	Hits:1	Allocated_reads:5	Strand:-
TAAAAACATTCAGACTGTTGTCTTGTT
>Location:NODE_382453_length_1102_cov_120.509071	Coordinate:438	Reads:4	Hits:1	Allocated_reads:4	Strand:-
TCAAATAAAAACATTCAGACTGTTGTCTTGTT
>Location:NODE_382453_length_1102_cov_120.509071	Coordinate:439	Reads:1	Hits:1	Allocated_reads:1	Strand:-
AATAAAAACATTCAGACTGTTGTCTTGT
>Location:NODE_382453_length_1102_cov_120.509071	Coordinate:439	Reads:1	Hits:1	Allocated_reads:1	Strand:-
TCAAATAAAAACATTCAGACTGTTGTCTTGT
>Location:NODE_382453_length_1102_cov_120.509071	Coordinate:442	Reads:1	Hits:1	Allocated_reads:1	Strand:-
TCAAATAAAAACATTCAGACTGTTGTCT
>Location:NODE_382453_length_1102_cov_120.509071	Coordinate:443	Reads:1	Hits:1	Allocated_reads:1	Strand:-
AATAAAAACATTCAGACTGTTGTC
>Location:NODE_382453_length_1102_cov_120.509071	Coordinate:443	Reads:2	Hits:1	Allocated_reads:2	Strand:-
TCAAATAAAAACATTCAGACTGTTGTC
>Location:NODE_382453_length_1102_cov_120.509071	Coordinate:445	Reads:1	Hits:1	Allocated_reads:1	Strand:+
CAACAGTCTGAATGTTTTTATTTGA
>Location:NODE_382453_length_1102_cov_120.509071	Coordinate:445	Reads:1	Hits:1	Allocated_reads:1	Strand:+
CAACAGTCTGAATGTTTTTATTTGATA
>Location:NODE_382453_length_1102_cov_120.509071	Coordinate:445	Reads:1	Hits:1	Allocated_reads:1	Strand:+
CAACAGTCTGAATGTTTTTATTTGATAT
>Location:NODE_382453_length_1102_cov_120.509071	Coordinate:445	Reads:1	Hits:1	Allocated_reads:1	Strand:+
CAACAGTCTGAATGTTTTTATTTGATATT
>Location:NODE_382453_length_1102_cov_120.509071	Coordinate:445	Reads:1	Hits:1	Allocated_reads:1	Strand:-
TCAAATAAAAACATTCAGACTGTTG
>Location:NODE_382453_length_1102_cov_120.509071	Coordinate:446	Reads:1	Hits:1	Allocated_reads:1	Strand:+
AACAGTCTGAATGTTTTTATTTGAT
>Location:NODE_382453_length_1102_cov_120.509071	Coordinate:446	Reads:1	Hits:1	Allocated_reads:1	Strand:+
AACAGTCTGAATGTTTTTATTTGATATT
>Location:NODE_382453_length_1102_cov_120.509071	Coordinate:446	Reads:1	Hits:1	Allocated_reads:1	Strand:+
AACAGTCTGAATGTTTTTATTTGATATTA
>Location:NODE_382453_length_1102_cov_120.509071	Coordinate:446	Reads:1	Hits:1	Allocated_reads:1	Strand:-
TAATATCAAATAAAAACATTCAGACTGTT
>Location:NODE_382453_length_1102_cov_120.509071	Coordinate:447	Reads:4	Hits:1	Allocated_reads:4	Strand:-
AATAATATCAAATAAAAACATTCAGACTGT
>Location:NODE_382453_length_1102_cov_120.509071	Coordinate:447	Reads:2	Hits:1	Allocated_reads:2	Strand:+
ACAGTCTGAATGTTTTTATTTGATATT
>Location:NODE_382453_length_1102_cov_120.509071	Coordinate:447	Reads:9	Hits:1	Allocated_reads:9	Strand:-
TAATATCAAATAAAAACATTCAGACTGT
>Location:NODE_382453_length_1102_cov_120.509071	Coordinate:447	Reads:2	Hits:1	Allocated_reads:2	Strand:-
TATCAAATAAAAACATTCAGACTGT
>Location:NODE_382453_length_1102_cov_120.509071	Coordinate:449	Reads:1	Hits:1	Allocated_reads:1	Strand:-
AATAATATCAAATAAAAACATTCAGACT
>Location:NODE_382453_length_1102_cov_120.509071	Coordinate:449	Reads:4	Hits:1	Allocated_reads:4	Strand:-
TAATATCAAATAAAAACATTCAGACT
>Location:NODE_382453_length_1102_cov_120.509071	Coordinate:451	Reads:1	Hits:1	Allocated_reads:1	Strand:+
TCTGAATGTTTTTATTTGATATTA
>Location:NODE_382453_length_1102_cov_120.509071	Coordinate:451	Reads:1	Hits:1	Allocated_reads:1	Strand:+
TCTGAATGTTTTTATTTGATATTATTGT
>Location:NODE_382453_length_1102_cov_120.509071	Coordinate:451	Reads:3	Hits:1	Allocated_reads:3	Strand:+
TCTGAATGTTTTTATTTGATATTATTGTT
>Location:NODE_382453_length_1102_cov_120.509071	Coordinate:451	Reads:1	Hits:1	Allocated_reads:1	Strand:+
TCTGAATGTTTTTATTTGATATTATTGTTT
>Location:NODE_382453_length_1102_cov_120.509071	Coordinate:453	Reads:1	Hits:1	Allocated_reads:1	Strand:+
TGAATGTTTTTATTTGATATTATTGTT
>Location:NODE_382453_length_1102_cov_120.509071	Coordinate:457	Reads:1	Hits:1	Allocated_reads:1	Strand:+
TGTTTTTATTTGATATTATTGTTTTATT
>Location:NODE_382453_length_1102_cov_120.509071	Coordinate:457	Reads:1	Hits:1	Allocated_reads:1	Strand:+
TGTTTTTATTTGATATTATTGTTTTATTT
>Location:NODE_382453_length_1102_cov_120.509071	Coordinate:504	Reads:1	Hits:1	Allocated_reads:1	Strand:+
TATATGATATATATCTTAAATAAAGCGCC
>Location:NODE_382453_length_1102_cov_120.509071	Coordinate:504	Reads:1	Hits:1	Allocated_reads:1	Strand:-
TTGGCGCTTTATTTAAGATATATATCATATA
>Location:NODE_382453_length_1102_cov_120.509071	Coordinate:505	Reads:1	Hits:1	Allocated_reads:1	Strand:+
ATATGATATATATCTTAAATAAAGCGCCT
>Location:NODE_382453_length_1102_cov_120.509071	Coordinate:506	Reads:1	Hits:1	Allocated_reads:1	Strand:+
TATGATATATATCTTAAATAAAGCGCA
>Location:NODE_382453_length_1102_cov_120.509071	Coordinate:506	Reads:6	Hits:1	Allocated_reads:6	Strand:+
TATGATATATATCTTAAATAAAGCGCC
>Location:NODE_382453_length_1102_cov_120.509071	Coordinate:506	Reads:1	Hits:1	Allocated_reads:1	Strand:-
TTGGCGCTTTATTTAAGATATATATCATA
>Location:NODE_382453_length_1102_cov_120.509071	Coordinate:509	Reads:2	Hits:1	Allocated_reads:2	Strand:-
ATTTGGCGCTTTATTTAAGATATATATC
>Location:NODE_382453_length_1102_cov_120.509071	Coordinate:511	Reads:3	Hits:1	Allocated_reads:3	Strand:-
AAACTTGTGATTTGGCGCTTTATTTAAGATATATA
>Location:NODE_382453_length_1102_cov_120.509071	Coordinate:511	Reads:1	Hits:1	Allocated_reads:1	Strand:-
CTTGTGATTTGGCGCTTTATTTAAGATATATA
>Location:NODE_382453_length_1102_cov_120.509071	Coordinate:511	Reads:1	Hits:1	Allocated_reads:1	Strand:-
TGTGATTTGGCGCTTTATTTAAGATATATA
>Location:NODE_382453_length_1102_cov_120.509071	Coordinate:512	Reads:1	Hits:1	Allocated_reads:1	Strand:+
ATATATCTTAAATAAAGCGCCAAATCAC
>Location:NODE_382453_length_1102_cov_120.509071	Coordinate:512	Reads:1	Hits:1	Allocated_reads:1	Strand:-
CTTGTGATTTGGCGCTTTATTTAAGATATAT
>Location:NODE_382453_length_1102_cov_120.509071	Coordinate:512	Reads:1	Hits:1	Allocated_reads:1	Strand:-
TTGTGATTTGGCGCTTTATTTAAGATATAT
>Location:NODE_382453_length_1102_cov_120.509071	Coordinate:514	Reads:1	Hits:1	Allocated_reads:1	Strand:+
ATATCTTAAATAAAGCGCCAAATCACAAGT
>Location:NODE_382453_length_1102_cov_120.509071	Coordinate:515	Reads:2	Hits:1	Allocated_reads:2	Strand:-
AAACTTGTGATTTGGCGCTTTATTTAAGATA
>Location:NODE_382453_length_1102_cov_120.509071	Coordinate:515	Reads:1	Hits:1	Allocated_reads:1	Strand:-
AAGAAACTTGTGATTTGGCGCTTTATTTAAGATA
>Location:NODE_382453_length_1102_cov_120.509071	Coordinate:515	Reads:1	Hits:1	Allocated_reads:1	Strand:+
TATCTTAAATAAAGCGCCAAATCACAAGTT
>Location:NODE_382453_length_1102_cov_120.509071	Coordinate:516	Reads:1	Hits:1	Allocated_reads:1	Strand:-
AAACTTGTGATTTGGCGCTTTATTTAAGAT
>Location:NODE_382453_length_1102_cov_120.509071	Coordinate:516	Reads:1	Hits:1	Allocated_reads:1	Strand:+
ATCTTAAATAAAGCGCCAAATCACAAGTT
>Location:NODE_382453_length_1102_cov_120.509071	Coordinate:516	Reads:1	Hits:1	Allocated_reads:1	Strand:-
TGTGATTTGGCGCTTTATTTAAGAT
>Location:NODE_382453_length_1102_cov_120.509071	Coordinate:516	Reads:1	Hits:1	Allocated_reads:1	Strand:-
TTGTGATTTGGCGCTTTATTTAAGAT
>Location:NODE_382453_length_1102_cov_120.509071	Coordinate:517	Reads:1	Hits:1	Allocated_reads:1	Strand:-
AACTTGTGATTTGGCGCTTTATTTAAGA
>Location:NODE_382453_length_1102_cov_120.509071	Coordinate:517	Reads:5	Hits:1	Allocated_reads:5	Strand:+
TCTTAAATAAAGCGCCAAATCACAAGTT
>Location:NODE_382453_length_1102_cov_120.509071	Coordinate:517	Reads:3	Hits:1	Allocated_reads:3	Strand:+
TCTTAAATAAAGCGCCAAATCACAAGTTT
>Location:NODE_382453_length_1102_cov_120.509071	Coordinate:517	Reads:1	Hits:1	Allocated_reads:1	Strand:-
TGTGATTTGGCGCTTTATTTAAGA
>Location:NODE_382453_length_1102_cov_120.509071	Coordinate:517	Reads:2	Hits:1	Allocated_reads:2	Strand:-
TTGTGATTTGGCGCTTTATTTAAGA
>Location:NODE_382453_length_1102_cov_120.509071	Coordinate:518	Reads:3	Hits:1	Allocated_reads:3	Strand:-
AAACTTGTGATTTGGCGCTTTATTTAAG
>Location:NODE_382453_length_1102_cov_120.509071	Coordinate:518	Reads:1	Hits:1	Allocated_reads:1	Strand:-
AACTTGTGATTTGGCGCTTTATTTAAG
>Location:NODE_382453_length_1102_cov_120.509071	Coordinate:518	Reads:1	Hits:1	Allocated_reads:1	Strand:-
ACTTGTGATTTGGCGCTTTATTTAAG
>Location:NODE_382453_length_1102_cov_120.509071	Coordinate:518	Reads:3	Hits:1	Allocated_reads:3	Strand:-
TTGTGATTTGGCGCTTTATTTAAG
>Location:NODE_382453_length_1102_cov_120.509071	Coordinate:519	Reads:1	Hits:1	Allocated_reads:1	Strand:+
TTAAATAAAGCGCCAAATCACAAGTTTCT
>Location:NODE_382453_length_1102_cov_120.509071	Coordinate:520	Reads:1	Hits:1	Allocated_reads:1	Strand:-
AAACTTGTGATTTGGCGCTTTATTTA
>Location:NODE_382453_length_1102_cov_120.509071	Coordinate:520	Reads:1	Hits:1	Allocated_reads:1	Strand:-
ACTTGTGATTTGGCGCTTTATTTA
>Location:NODE_382453_length_1102_cov_120.509071	Coordinate:520	Reads:1	Hits:1	Allocated_reads:1	Strand:+
TAAATAAAGCGCCAAATCACAAGTTTCT
>Location:NODE_382453_length_1102_cov_120.509071	Coordinate:521	Reads:3	Hits:1	Allocated_reads:3	Strand:-
AAACTTGTGATTTGGCGCTTTATTT
>Location:NODE_382453_length_1102_cov_120.509071	Coordinate:521	Reads:1	Hits:1	Allocated_reads:1	Strand:-
AGAAACTTGTGATTTGGCGCTTTATTT
>Location:NODE_382453_length_1102_cov_120.509071	Coordinate:522	Reads:7	Hits:1	Allocated_reads:7	Strand:-
AAACTTGTGATTTGGCGCTTTATT
>Location:NODE_382453_length_1102_cov_120.509071	Coordinate:522	Reads:2	Hits:1	Allocated_reads:2	Strand:-
AAGAAACTTGTGATTTGGCGCTTTATT
>Location:NODE_382453_length_1102_cov_120.509071	Coordinate:522	Reads:1	Hits:1	Allocated_reads:1	Strand:+
AATAAAGCGCCAAATCACAAGTTTCTTCC
>Location:NODE_382453_length_1102_cov_120.509071	Coordinate:522	Reads:3	Hits:1	Allocated_reads:3	Strand:-
AGAAACTTGTGATTTGGCGCTTTATT
>Location:NODE_382453_length_1102_cov_120.509071	Coordinate:522	Reads:1	Hits:1	Allocated_reads:1	Strand:-
GAAGAAACTTGTGATTTGGCGCTTTATT
>Location:NODE_382453_length_1102_cov_120.509071	Coordinate:523	Reads:2	Hits:1	Allocated_reads:2	Strand:+
ATAAAGCGCCAAATCACAAGTTTCTTCCCT
>Location:NODE_382453_length_1102_cov_120.509071	Coordinate:523	Reads:2	Hits:1	Allocated_reads:2	Strand:-
GAAGAAACTTGTGATTTGGCGCTTTAT
>Location:NODE_382453_length_1102_cov_120.509071	Coordinate:524	Reads:1	Hits:1	Allocated_reads:1	Strand:+
TAAAGCGCCAAATCACAAGTTTCTTCCC
>Location:NODE_382453_length_1102_cov_120.509071	Coordinate:524	Reads:4	Hits:1	Allocated_reads:4	Strand:+
TAAAGCGCCAAATCACAAGTTTCTTCCCT
>Location:NODE_382453_length_1102_cov_120.509071	Coordinate:524	Reads:2	Hits:1	Allocated_reads:2	Strand:+
TAAAGCGCCAAATCACAAGTTTCTTCCCTGT
>Location:NODE_382453_length_1102_cov_120.509071	Coordinate:525	Reads:1	Hits:1	Allocated_reads:1	Strand:+
AAAGCGCCAAATCACAAGTTTCTTCCCT
>Location:NODE_382453_length_1102_cov_120.509071	Coordinate:525	Reads:1	Hits:1	Allocated_reads:1	Strand:+
AAAGCGCCAAATCACAAGTTTCTTCCCTT
>Location:NODE_382453_length_1102_cov_120.509071	Coordinate:525	Reads:1	Hits:1	Allocated_reads:1	Strand:+
AAAGCGCCAAATCACAAGTTTCTTCCCTGT
>Location:NODE_382453_length_1102_cov_120.509071	Coordinate:525	Reads:1	Hits:1	Allocated_reads:1	Strand:-
GGGAAGAAACTTGTGATTTGGCGCTTT
>Location:NODE_382453_length_1102_cov_120.509071	Coordinate:526	Reads:1	Hits:1	Allocated_reads:1	Strand:+
AAGCGCCAAATCACAAGTTTCTTCCCTGTTT
>Location:NODE_382453_length_1102_cov_120.509071	Coordinate:526	Reads:1	Hits:1	Allocated_reads:1	Strand:-
ACAGGGAAGAAACTTGTGATTTGGCGCTT
>Location:NODE_382453_length_1102_cov_120.509071	Coordinate:526	Reads:4	Hits:1	Allocated_reads:4	Strand:-
CAGGGAAGAAACTTGTGATTTGGCGCTT
>Location:NODE_382453_length_1102_cov_120.509071	Coordinate:526	Reads:1	Hits:1	Allocated_reads:1	Strand:-
GGGAAGAAACTTGTGATTTGGCGCTT
>Location:NODE_382453_length_1102_cov_120.509071	Coordinate:527	Reads:5	Hits:1	Allocated_reads:5	Strand:-
ACAGGGAAGAAACTTGTGATTTGGCGCT
>Location:NODE_382453_length_1102_cov_120.509071	Coordinate:527	Reads:1	Hits:1	Allocated_reads:1	Strand:+
AGCGCCAAATCACAAGTTTCTTCCC
>Location:NODE_382453_length_1102_cov_120.509071	Coordinate:527	Reads:1	Hits:1	Allocated_reads:1	Strand:+
AGCGCCAAATCACAAGTTTCTTCCCTG
>Location:NODE_382453_length_1102_cov_120.509071	Coordinate:527	Reads:5	Hits:1	Allocated_reads:5	Strand:-
CAGGGAAGAAACTTGTGATTTGGCGCT
>Location:NODE_382453_length_1102_cov_120.509071	Coordinate:527	Reads:1	Hits:1	Allocated_reads:1	Strand:-
GGGAAGAAACTTGTGATTTGGCGCT
>Location:NODE_382453_length_1102_cov_120.509071	Coordinate:528	Reads:4	Hits:1	Allocated_reads:4	Strand:-
CAGGGAAGAAACTTGTGATTTGGCGC
>Location:NODE_382453_length_1102_cov_120.509071	Coordinate:529	Reads:1	Hits:1	Allocated_reads:1	Strand:-
AACAGGGAAGAAACTTGTGATTTGGCG
>Location:NODE_382453_length_1102_cov_120.509071	Coordinate:529	Reads:1	Hits:1	Allocated_reads:1	Strand:-
ACAGGGAAGAAACTTGTGATTTGGCG
>Location:NODE_382453_length_1102_cov_120.509071	Coordinate:529	Reads:1	Hits:1	Allocated_reads:1	Strand:-
CAGGGAAGAAACTTGTGATTTGGCG
>Location:NODE_382453_length_1102_cov_120.509071	Coordinate:529	Reads:2	Hits:1	Allocated_reads:2	Strand:+
CGCCAAATCACAAGTTTCTTCCCTGTT
>Location:NODE_382453_length_1102_cov_120.509071	Coordinate:529	Reads:1	Hits:1	Allocated_reads:1	Strand:+
CGCCAAATCACAAGTTTCTTCCCTGTTT
>Location:NODE_382453_length_1102_cov_120.509071	Coordinate:530	Reads:1	Hits:1	Allocated_reads:1	Strand:-
CAGGGAAGAAACTTGTGATTTGGC
>Location:NODE_382453_length_1102_cov_120.509071	Coordinate:530	Reads:1	Hits:1	Allocated_reads:1	Strand:-
CAGGGAAGAAACTTGTGATTTGGT
>Location:NODE_382453_length_1102_cov_120.509071	Coordinate:531	Reads:1	Hits:1	Allocated_reads:1	Strand:-
ACAGGGAAGAAACTTGTGATTTGG
>Location:NODE_382453_length_1102_cov_120.509071	Coordinate:531	Reads:1	Hits:1	Allocated_reads:1	Strand:+
CCAAATCACAAGTTTCTTCCCTGTT
>Location:NODE_382453_length_1102_cov_120.509071	Coordinate:532	Reads:2	Hits:1	Allocated_reads:2	Strand:+
CAAATCACAAGTTTCTTCTCTGTT
>Location:NODE_382453_length_1102_cov_120.509071	Coordinate:532	Reads:4	Hits:1	Allocated_reads:4	Strand:+
CAAATCACAAGTTTCTTCCCTGTTTGTACT
>Location:NODE_382453_length_1102_cov_120.509071	Coordinate:533	Reads:1	Hits:1	Allocated_reads:1	Strand:+
AAATCACAAGTTTCTTCCCTGTTTGTACTGT
>Location:NODE_382453_length_1102_cov_120.509071	Coordinate:534	Reads:8	Hits:1	Allocated_reads:8	Strand:+
AATCACAAGTTTCTTCCCTGTTTGTACT
>Location:NODE_382453_length_1102_cov_120.509071	Coordinate:534	Reads:1	Hits:1	Allocated_reads:1	Strand:+
AATCACAAGTTTCTTCCCTGTTTGTACTG
>Location:NODE_382453_length_1102_cov_120.509071	Coordinate:534	Reads:1	Hits:1	Allocated_reads:1	Strand:+
AATCACAAGTTTCTTCCCTGTTTGTACTGT
>Location:NODE_382453_length_1102_cov_120.509071	Coordinate:535	Reads:1	Hits:1	Allocated_reads:1	Strand:+
ATCACAAGTTTCTTCCCTGTTTGTAC
>Location:NODE_382453_length_1102_cov_120.509071	Coordinate:535	Reads:4	Hits:1	Allocated_reads:4	Strand:+
ATCACAAGTTTCTTCCCTGTTTGTACT
>Location:NODE_382453_length_1102_cov_120.509071	Coordinate:535	Reads:1	Hits:1	Allocated_reads:1	Strand:+
ATCACAAGTTTCTTCCCTGTTTGTACTG
>Location:NODE_382453_length_1102_cov_120.509071	Coordinate:536	Reads:1	Hits:1	Allocated_reads:1	Strand:+
TCACAAGTTTCTTCCCTGTTTGTA
>Location:NODE_382453_length_1102_cov_120.509071	Coordinate:536	Reads:3	Hits:1	Allocated_reads:3	Strand:+
TCACAAGTTTCTTCCCTGTTTGTAC
>Location:NODE_382453_length_1102_cov_120.509071	Coordinate:536	Reads:58	Hits:1	Allocated_reads:58	Strand:+
TCACAAGTTTCTTCCCTGTTTGTACT
>Location:NODE_382453_length_1102_cov_120.509071	Coordinate:536	Reads:7	Hits:1	Allocated_reads:7	Strand:+
TCACAAGTTTCTTCCCTGTTTGTACTG
>Location:NODE_382453_length_1102_cov_120.509071	Coordinate:536	Reads:4	Hits:1	Allocated_reads:4	Strand:+
TCACAAGTTTCTTCCCTGTTTGTACTGT
>Location:NODE_382453_length_1102_cov_120.509071	Coordinate:536	Reads:11	Hits:1	Allocated_reads:11	Strand:+
TCACAAGTTTCTTCCCTGTTTGTACTGTA
>Location:NODE_382453_length_1102_cov_120.509071	Coordinate:536	Reads:1	Hits:1	Allocated_reads:1	Strand:+
TCACAAGTTTCTTCCCTGTTTGTACTGTAAGG
>Location:NODE_382453_length_1102_cov_120.509071	Coordinate:537	Reads:1	Hits:1	Allocated_reads:1	Strand:+
CACAAGTTTCTTCCCTGTTTGTACT
>Location:NODE_382453_length_1102_cov_120.509071	Coordinate:537	Reads:1	Hits:1	Allocated_reads:1	Strand:-
CCTTACAGTACAAACAGGGAAGAAACTTGTG
>Location:NODE_382453_length_1102_cov_120.509071	Coordinate:538	Reads:1	Hits:1	Allocated_reads:1	Strand:+
ACAAGTTTCTTCCCTGTTTGTACT
>Location:NODE_382453_length_1102_cov_120.509071	Coordinate:538	Reads:1	Hits:1	Allocated_reads:1	Strand:+
ACAAGTTTCTTCCCTGTTTGTACTGTAAGG
>Location:NODE_382453_length_1102_cov_120.509071	Coordinate:539	Reads:1	Hits:1	Allocated_reads:1	Strand:+
CAAGTTTCTTCCCTGTTTGTACTGT
>Location:NODE_382453_length_1102_cov_120.509071	Coordinate:539	Reads:1	Hits:1	Allocated_reads:1	Strand:+
CAAGTTTCTTCCCTGTTTGTACTGTA
>Location:NODE_382453_length_1102_cov_120.509071	Coordinate:539	Reads:2	Hits:1	Allocated_reads:2	Strand:+
CAAGTTTCTTCCCTGTTTGTACTGTAAGG
>Location:NODE_382453_length_1102_cov_120.509071	Coordinate:540	Reads:1	Hits:1	Allocated_reads:1	Strand:+
AAGTTTCTTCCCTGTTTGTACTGTA
>Location:NODE_382453_length_1102_cov_120.509071	Coordinate:540	Reads:3	Hits:1	Allocated_reads:3	Strand:+
AAGTTTCTTCCCTGTTTGTACTGTAAGG
>Location:NODE_382453_length_1102_cov_120.509071	Coordinate:540	Reads:1	Hits:1	Allocated_reads:1	Strand:+
AAGTTTCTTCCCTGTTTGTACTGTAAGGTA
>Location:NODE_382453_length_1102_cov_120.509071	Coordinate:541	Reads:2	Hits:1	Allocated_reads:2	Strand:+
AGTTTCTTCCCTGTTTGTACTGTAAGG
>Location:NODE_382453_length_1102_cov_120.509071	Coordinate:541	Reads:1	Hits:1	Allocated_reads:1	Strand:+
AGTTTCTTCCCTGTTTGTACTGTAAGGT
>Location:NODE_382453_length_1102_cov_120.509071	Coordinate:542	Reads:2	Hits:1	Allocated_reads:2	Strand:+
GTTTCTTCCCTGTTTGTACTGTAAGG
>Location:NODE_382453_length_1102_cov_120.509071	Coordinate:542	Reads:1	Hits:1	Allocated_reads:1	Strand:+
GTTTCTTCCCTGTTTGTACTGTAAGGT
>Location:NODE_382453_length_1102_cov_120.509071	Coordinate:543	Reads:1	Hits:1	Allocated_reads:1	Strand:+
TTTCTTCCCTGTTTGTACTGTAAG
>Location:NODE_382453_length_1102_cov_120.509071	Coordinate:544	Reads:3	Hits:1	Allocated_reads:3	Strand:+
TTCTTCCCTGTTTGTACTGTAAGGT
>Location:NODE_382453_length_1102_cov_120.509071	Coordinate:544	Reads:1	Hits:1	Allocated_reads:1	Strand:+
TTCTTCCCTGTTTGTACTGTAAGGTA
>Location:NODE_382453_length_1102_cov_120.509071	Coordinate:544	Reads:1	Hits:1	Allocated_reads:1	Strand:+
TTCTTCCCTGTTTGTACTGTAAGGTAA
>Location:NODE_382453_length_1102_cov_120.509071	Coordinate:544	Reads:1	Hits:1	Allocated_reads:1	Strand:+
TTCTTCCCTGTTTGTACTGTAAGGTAAAA
>Location:NODE_382453_length_1102_cov_120.509071	Coordinate:544	Reads:1	Hits:1	Allocated_reads:1	Strand:+
TTCTTCCCTGTTTGTACTGTAAGGTAAAAA
>Location:NODE_382453_length_1102_cov_120.509071	Coordinate:544	Reads:1	Hits:1	Allocated_reads:1	Strand:+
TTCTTCCCTGTTTGTACTGTAAGGTAAAAATT
>Location:NODE_382453_length_1102_cov_120.509071	Coordinate:544	Reads:1	Hits:1	Allocated_reads:1	Strand:+
TTCTTCCCTGTTTGTACTGTAAGGTAAAAACAA
>Location:NODE_382453_length_1102_cov_120.509071	Coordinate:545	Reads:1	Hits:1	Allocated_reads:1	Strand:+
TCTTCCCTGTTTGTACTGTAAGGTAAA
>Location:NODE_382453_length_1102_cov_120.509071	Coordinate:545	Reads:2	Hits:1	Allocated_reads:2	Strand:+
TCTTCCCTGTTTGTACTGTAAGGTAAAAA
>Location:NODE_382453_length_1102_cov_120.509071	Coordinate:545	Reads:1	Hits:1	Allocated_reads:1	Strand:+
TCTTCCCTGTTTGTACTGTAAGGTAAAAAC
>Location:NODE_382453_length_1102_cov_120.509071	Coordinate:545	Reads:1	Hits:1	Allocated_reads:1	Strand:+
TCTTCCCTGTTTGTACTGTAAGGTAAAAACAATA
>Location:NODE_382453_length_1102_cov_120.509071	Coordinate:546	Reads:3	Hits:1	Allocated_reads:3	Strand:+
CTTCCCTGTTTGTACTGTAAGGTAAAAACA
>Location:NODE_382453_length_1102_cov_120.509071	Coordinate:547	Reads:1	Hits:1	Allocated_reads:1	Strand:+
TTCCCTGTTTGTACTGTAAGGTAAAAA
>Location:NODE_382453_length_1102_cov_120.509071	Coordinate:547	Reads:2	Hits:1	Allocated_reads:2	Strand:+
TTCCCTGTTTGTACTGTAAGGTAAAAAC
>Location:NODE_382453_length_1102_cov_120.509071	Coordinate:547	Reads:2	Hits:1	Allocated_reads:2	Strand:+
TTCCCTGTTTGTACTGTAAGGTAAAAATT
>Location:NODE_382453_length_1102_cov_120.509071	Coordinate:547	Reads:5	Hits:1	Allocated_reads:5	Strand:+
TTCCCTGTTTGTACTGTAAGGTAAAAACA
>Location:NODE_382453_length_1102_cov_120.509071	Coordinate:548	Reads:2	Hits:1	Allocated_reads:2	Strand:+
TCCCTGTTTGTACTGTAAGGTAAAAA
>Location:NODE_382453_length_1102_cov_120.509071	Coordinate:548	Reads:3	Hits:1	Allocated_reads:3	Strand:+
TCCCTGTTTGTACTGTAAGGTAAAAAC
>Location:NODE_382453_length_1102_cov_120.509071	Coordinate:548	Reads:6	Hits:1	Allocated_reads:6	Strand:+
TCCCTGTTTGTACTGTAAGGTAAAAACA
>Location:NODE_382453_length_1102_cov_120.509071	Coordinate:555	Reads:1	Hits:1	Allocated_reads:1	Strand:+
TTGTACTGTAAGGTAAAAACAATA
>Location:NODE_382453_length_1102_cov_120.509071	Coordinate:558	Reads:1	Hits:1	Allocated_reads:1	Strand:-
CTCTGTAGTACTGTATTGTTTTTACCTTACAGTA
>Location:NODE_382453_length_1102_cov_120.509071	Coordinate:558	Reads:1	Hits:1	Allocated_reads:1	Strand:-
TCTGTAGTACTGTATTGTTTTTACCTTACAGTA
>Location:NODE_382453_length_1102_cov_120.509071	Coordinate:561	Reads:1	Hits:1	Allocated_reads:1	Strand:-
TAGTACTGTATTGTTTTTACCTTACA
>Location:NODE_382453_length_1102_cov_120.509071	Coordinate:562	Reads:1	Hits:1	Allocated_reads:1	Strand:-
TAGTACTGTATTGTTTTTGCCTTGC
>Location:NODE_382453_length_1102_cov_120.509071	Coordinate:562	Reads:3	Hits:1	Allocated_reads:3	Strand:-
TAGTACTGTATTGTTTTTACCTTAC
>Location:NODE_382453_length_1102_cov_120.509071	Coordinate:563	Reads:2	Hits:1	Allocated_reads:2	Strand:+
TAAGGTAAAAACAATACAGTACTACAGAGA
>Location:NODE_382453_length_1102_cov_120.509071	Coordinate:563	Reads:1	Hits:1	Allocated_reads:1	Strand:+
TAAGGTAAAAACAATACAGTACTACAGAGAA
>Location:NODE_382453_length_1102_cov_120.509071	Coordinate:563	Reads:3	Hits:1	Allocated_reads:3	Strand:-
TAGTACTGTATTGTTTTTACCTTA
>Location:NODE_382453_length_1102_cov_120.509071	Coordinate:563	Reads:4	Hits:1	Allocated_reads:4	Strand:-
TGTAGTACTGTATTGTTTTTACCTTA
>Location:NODE_382453_length_1102_cov_120.509071	Coordinate:564	Reads:1	Hits:1	Allocated_reads:1	Strand:-
CTCTGTAGTACTGTATTGTTTTTACCTT
>Location:NODE_382453_length_1102_cov_120.509071	Coordinate:564	Reads:1	Hits:1	Allocated_reads:1	Strand:-
TGTAGTACTGTATTGTTTTTACCTT
>Location:NODE_382453_length_1102_cov_120.509071	Coordinate:565	Reads:1	Hits:1	Allocated_reads:1	Strand:+
AGGTAAAAACAATACAGTACTACAGAGAA
>Location:NODE_382453_length_1102_cov_120.509071	Coordinate:565	Reads:16	Hits:1	Allocated_reads:16	Strand:-
CTCTGTAGTACTGTATTGTTTTTACCT
>Location:NODE_382453_length_1102_cov_120.509071	Coordinate:565	Reads:7	Hits:1	Allocated_reads:7	Strand:-
TGTAGTACTGTATTGTTTTTACCT
>Location:NODE_382453_length_1102_cov_120.509071	Coordinate:566	Reads:2	Hits:1	Allocated_reads:2	Strand:-
CTCTGTAGTACTGTATTGTTTTTACC
>Location:NODE_382453_length_1102_cov_120.509071	Coordinate:566	Reads:2	Hits:1	Allocated_reads:2	Strand:-
TCTGTAGTACTGTATTGTTTTTACC
>Location:NODE_382453_length_1102_cov_120.509071	Coordinate:566	Reads:1	Hits:1	Allocated_reads:1	Strand:-
TTCTCTGTAGTACTGTATTGTTTTTACC
>Location:NODE_382453_length_1102_cov_120.509071	Coordinate:568	Reads:1	Hits:1	Allocated_reads:1	Strand:-
CTCTGTAGTACTGTATTGTTTTTA
>Location:NODE_382453_length_1102_cov_120.509071	Coordinate:568	Reads:1	Hits:1	Allocated_reads:1	Strand:+
TAAAAACAATACAGTACTACAGAGAAGC
>Location:NODE_382453_length_1102_cov_120.509071	Coordinate:568	Reads:3	Hits:1	Allocated_reads:3	Strand:+
TAAAAACAATACAGTACTACAGAGAAGCC
>Location:NODE_382453_length_1102_cov_120.509071	Coordinate:570	Reads:1	Hits:1	Allocated_reads:1	Strand:-
CTTCTCTGTAGTACTGTATTGTTTT
>Location:NODE_382453_length_1102_cov_120.509071	Coordinate:570	Reads:1	Hits:1	Allocated_reads:1	Strand:-
TTCTCTGTAGTACTGTATTGTTTT
>Location:NODE_382453_length_1102_cov_120.509071	Coordinate:572	Reads:1	Hits:1	Allocated_reads:1	Strand:+
AACAATACAGTACTACAGAGAAGCCCAAC
>Location:NODE_382453_length_1102_cov_120.509071	Coordinate:572	Reads:1	Hits:1	Allocated_reads:1	Strand:-
TGTTGGGCTTCTCTGTAGTACTGTATTGTT
>Location:NODE_382453_length_1102_cov_120.509071	Coordinate:574	Reads:3	Hits:1	Allocated_reads:3	Strand:+
CAATACAGTACTACAGAGAAGCCCAAC
>Location:NODE_382453_length_1102_cov_120.509071	Coordinate:574	Reads:1	Hits:1	Allocated_reads:1	Strand:+
CAATACAGTACTACAGAGAAGCCCAACAA
>Location:NODE_382453_length_1102_cov_120.509071	Coordinate:575	Reads:1	Hits:1	Allocated_reads:1	Strand:+
AATACAGTACTACAGAGAAGCCCAACAATC
>Location:NODE_382453_length_1102_cov_120.509071	Coordinate:576	Reads:1	Hits:1	Allocated_reads:1	Strand:+
ATACAGTACTACAGAGAAGCCCAAC
>Location:NODE_382453_length_1102_cov_120.509071	Coordinate:577	Reads:228	Hits:1	Allocated_reads:228	Strand:+
TACAGTACTACAGAGAAGCCCAAC
>Location:NODE_382453_length_1102_cov_120.509071	Coordinate:577	Reads:1	Hits:1	Allocated_reads:1	Strand:+
TACAGTACTACAGAGAAGCCCAAAA
>Location:NODE_382453_length_1102_cov_120.509071	Coordinate:577	Reads:96	Hits:1	Allocated_reads:96	Strand:+
TACAGTACTACAGAGAAGCCCAACA
>Location:NODE_382453_length_1102_cov_120.509071	Coordinate:577	Reads:24	Hits:1	Allocated_reads:24	Strand:+
TACAGTACTACAGAGAAGCCCAACAA
>Location:NODE_382453_length_1102_cov_120.509071	Coordinate:577	Reads:1	Hits:1	Allocated_reads:1	Strand:+
TACAGTACTACAGAGAAGCCCAACAGT
>Location:NODE_382453_length_1102_cov_120.509071	Coordinate:577	Reads:2	Hits:1	Allocated_reads:2	Strand:+
TACAGTACTACAGAGAAGCCCAACAAA
>Location:NODE_382453_length_1102_cov_120.509071	Coordinate:577	Reads:66	Hits:1	Allocated_reads:66	Strand:+
TACAGTACTACAGAGAAGCCCAACAAT
>Location:NODE_382453_length_1102_cov_120.509071	Coordinate:577	Reads:1	Hits:1	Allocated_reads:1	Strand:+
TACAGTACTACAGAGAAGCCCAACAACC
>Location:NODE_382453_length_1102_cov_120.509071	Coordinate:577	Reads:1	Hits:1	Allocated_reads:1	Strand:+
TACAGTACTACAGAGAAGCCCAACGATC
>Location:NODE_382453_length_1102_cov_120.509071	Coordinate:577	Reads:1	Hits:1	Allocated_reads:1	Strand:+
TACAGTACTACAGAGAAGCTCAACAATC
>Location:NODE_382453_length_1102_cov_120.509071	Coordinate:577	Reads:205	Hits:1	Allocated_reads:205	Strand:+
TACAGTACTACAGAGAAGCCCAACAATC
>Location:NODE_382453_length_1102_cov_120.509071	Coordinate:577	Reads:4	Hits:1	Allocated_reads:4	Strand:+
TACAGTACTACAGAGAAGCCCAACAATT
>Location:NODE_382453_length_1102_cov_120.509071	Coordinate:577	Reads:1	Hits:1	Allocated_reads:1	Strand:+
TACAGTACTACAGAGAAGCACAACAATCA
>Location:NODE_382453_length_1102_cov_120.509071	Coordinate:577	Reads:1	Hits:1	Allocated_reads:1	Strand:+
TACAGTACTACAGAGAAGCCCAACAATCT
>Location:NODE_382453_length_1102_cov_120.509071	Coordinate:577	Reads:16	Hits:1	Allocated_reads:16	Strand:+
TACAGTACTACAGAGAAGCCCAACAATCA
>Location:NODE_382453_length_1102_cov_120.509071	Coordinate:577	Reads:2	Hits:1	Allocated_reads:2	Strand:+
TACAGTACTACAGAGAAGCCCAACAATTT
>Location:NODE_382453_length_1102_cov_120.509071	Coordinate:577	Reads:1	Hits:1	Allocated_reads:1	Strand:+
TACAGTACTACAGAGAAGCCCAACAATCAA
>Location:NODE_382453_length_1102_cov_120.509071	Coordinate:577	Reads:1	Hits:1	Allocated_reads:1	Strand:+
TACAGTACTACAGAGAAGCCCAACAATCAT
>Location:NODE_382453_length_1102_cov_120.509071	Coordinate:577	Reads:1	Hits:1	Allocated_reads:1	Strand:+
TACAGTACTACAGAGAAGCCCAACAATCTT
>Location:NODE_382453_length_1102_cov_120.509071	Coordinate:577	Reads:1	Hits:1	Allocated_reads:1	Strand:+
TACAGTACTACAGAGAAGCCCAACAATCAAT
>Location:NODE_382453_length_1102_cov_120.509071	Coordinate:577	Reads:17	Hits:1	Allocated_reads:17	Strand:+
TACAGTACTACAGAGAAGCCCAACAATCAAA
>Location:NODE_382453_length_1102_cov_120.509071	Coordinate:577	Reads:4	Hits:1	Allocated_reads:4	Strand:+
TACAGTACTACAGAGAAGCCCAACAATCATT
>Location:NODE_382453_length_1102_cov_120.509071	Coordinate:577	Reads:1	Hits:1	Allocated_reads:1	Strand:+
TACAGTACTACAGAGAAGCCCAACAATAAAAG
>Location:NODE_382453_length_1102_cov_120.509071	Coordinate:577	Reads:1	Hits:1	Allocated_reads:1	Strand:+
TACAGTACTACAGAGAAGCCCAACAATAAAAT
>Location:NODE_382453_length_1102_cov_120.509071	Coordinate:577	Reads:1	Hits:1	Allocated_reads:1	Strand:+
TACAGTACTACAGAGAAGCCCAACAATCAAAA
>Location:NODE_382453_length_1102_cov_120.509071	Coordinate:577	Reads:2	Hits:1	Allocated_reads:2	Strand:+
TACAGTACTACAGAGAAGCCCAACAATCAATT
>Location:NODE_382453_length_1102_cov_120.509071	Coordinate:577	Reads:31	Hits:1	Allocated_reads:31	Strand:+
TACAGTACTACAGAGAAGCCCAACAATCAAAT
>Location:NODE_382453_length_1102_cov_120.509071	Coordinate:577	Reads:2	Hits:1	Allocated_reads:2	Strand:+
TACAGTACTACAGAGAAGCCCAACAATCAAATGA
>Location:NODE_382453_length_1102_cov_120.509071	Coordinate:578	Reads:1	Hits:1	Allocated_reads:1	Strand:+
ACAGTACTACAGAGAAGCCCAACA
>Location:NODE_382453_length_1102_cov_120.509071	Coordinate:578	Reads:1	Hits:1	Allocated_reads:1	Strand:+
ACAGTACTACAGAGAAGCCCAACAA
>Location:NODE_382453_length_1102_cov_120.509071	Coordinate:578	Reads:1	Hits:1	Allocated_reads:1	Strand:+
ACAGTACTACAGAGAAGCCCAACAAT
>Location:NODE_382453_length_1102_cov_120.509071	Coordinate:578	Reads:3	Hits:1	Allocated_reads:3	Strand:+
ACAGTACTACAGAGAAGCCCAACAATC
>Location:NODE_382453_length_1102_cov_120.509071	Coordinate:579	Reads:7	Hits:1	Allocated_reads:7	Strand:+
CAGTACTACAGAGAAGCCCAACAA
>Location:NODE_382453_length_1102_cov_120.509071	Coordinate:579	Reads:9	Hits:1	Allocated_reads:9	Strand:+
CAGTACTACAGAGAAGCCCAACAAT
>Location:NODE_382453_length_1102_cov_120.509071	Coordinate:579	Reads:1	Hits:1	Allocated_reads:1	Strand:+
CAGTACTACAGAGAAGCCCAACAGTC
>Location:NODE_382453_length_1102_cov_120.509071	Coordinate:579	Reads:1	Hits:1	Allocated_reads:1	Strand:+
CAGTACTACAGAGAAGCCCAACGATC
>Location:NODE_382453_length_1102_cov_120.509071	Coordinate:579	Reads:44	Hits:1	Allocated_reads:44	Strand:+
CAGTACTACAGAGAAGCCCAACAATC
>Location:NODE_382453_length_1102_cov_120.509071	Coordinate:579	Reads:1	Hits:1	Allocated_reads:1	Strand:+
CAGTACTACAGAGAAGCCCAACAATTT
>Location:NODE_382453_length_1102_cov_120.509071	Coordinate:579	Reads:3	Hits:1	Allocated_reads:3	Strand:+
CAGTACTACAGAGAAGCCCAACAATCT
>Location:NODE_382453_length_1102_cov_120.509071	Coordinate:579	Reads:4	Hits:1	Allocated_reads:4	Strand:+
CAGTACTACAGAGAAGCCCAACAATCA
>Location:NODE_382453_length_1102_cov_120.509071	Coordinate:579	Reads:2	Hits:1	Allocated_reads:2	Strand:+
CAGTACTACAGAGAAGCCCAACAATCAT
>Location:NODE_382453_length_1102_cov_120.509071	Coordinate:579	Reads:1	Hits:1	Allocated_reads:1	Strand:+
CAGTACTACAGAGAAGCCAAACAATCAAA
>Location:NODE_382453_length_1102_cov_120.509071	Coordinate:579	Reads:1	Hits:1	Allocated_reads:1	Strand:+
CAGTACTACAGAGAAGCCCAACAATCATT
>Location:NODE_382453_length_1102_cov_120.509071	Coordinate:579	Reads:4	Hits:1	Allocated_reads:4	Strand:+
CAGTACTACAGAGAAGCCCAACAATCAAT
>Location:NODE_382453_length_1102_cov_120.509071	Coordinate:579	Reads:40	Hits:1	Allocated_reads:40	Strand:+
CAGTACTACAGAGAAGCCCAACAATCAAA
>Location:NODE_382453_length_1102_cov_120.509071	Coordinate:579	Reads:1	Hits:1	Allocated_reads:1	Strand:+
CAGTACTACAGAGAAGCCCAACAATCAGGT
>Location:NODE_382453_length_1102_cov_120.509071	Coordinate:579	Reads:1	Hits:1	Allocated_reads:1	Strand:+
CAGTACTACAGAGAAGCCCAACAGTCAAGT
>Location:NODE_382453_length_1102_cov_120.509071	Coordinate:579	Reads:1	Hits:1	Allocated_reads:1	Strand:+
CAGTACTACAGAGAAGCCCAACGATCAAGT
>Location:NODE_382453_length_1102_cov_120.509071	Coordinate:579	Reads:1	Hits:1	Allocated_reads:1	Strand:+
CAGTACTACAGAGAAGCCCGACAATCAAAT
>Location:NODE_382453_length_1102_cov_120.509071	Coordinate:579	Reads:105	Hits:1	Allocated_reads:105	Strand:+
CAGTACTACAGAGAAGCCCAACAATCAAAT
>Location:NODE_382453_length_1102_cov_120.509071	Coordinate:579	Reads:4	Hits:1	Allocated_reads:4	Strand:+
CAGTACTACAGAGAAGCCCAACAATCAAATG
>Location:NODE_382453_length_1102_cov_120.509071	Coordinate:579	Reads:8	Hits:1	Allocated_reads:8	Strand:+
CAGTACTACAGAGAAGCCCAACAATCAAATGA
>Location:NODE_382453_length_1102_cov_120.509071	Coordinate:579	Reads:1	Hits:1	Allocated_reads:1	Strand:+
CAGTACTACAGAGAAGCCCAACAATCAAATGATCC
>Location:NODE_382453_length_1102_cov_120.509071	Coordinate:580	Reads:1	Hits:1	Allocated_reads:1	Strand:+
AGTACTACAGAGAAGCCCAACAAT
>Location:NODE_382453_length_1102_cov_120.509071	Coordinate:580	Reads:1	Hits:1	Allocated_reads:1	Strand:+
AGTACTACAGAGAAGCCCAACAATC
>Location:NODE_382453_length_1102_cov_120.509071	Coordinate:580	Reads:1	Hits:1	Allocated_reads:1	Strand:+
AGTACTACAGAGAAGCCCAACAATCAAA
>Location:NODE_382453_length_1102_cov_120.509071	Coordinate:580	Reads:2	Hits:1	Allocated_reads:2	Strand:+
AGTACTACAGAGAAGCCCAACAATCAAAT
>Location:NODE_382453_length_1102_cov_120.509071	Coordinate:580	Reads:1	Hits:1	Allocated_reads:1	Strand:+
AGTACTACAGAGAAGCCCAACAATCAAATG
>Location:NODE_382453_length_1102_cov_120.509071	Coordinate:581	Reads:2	Hits:1	Allocated_reads:2	Strand:+
GTACTACAGAGAAGCCCAACAATCAAA
>Location:NODE_382453_length_1102_cov_120.509071	Coordinate:581	Reads:2	Hits:1	Allocated_reads:2	Strand:+
GTACTACAGAGAAGCCCAACAATCAAAT
>Location:NODE_382453_length_1102_cov_120.509071	Coordinate:581	Reads:3	Hits:1	Allocated_reads:3	Strand:+
GTACTACAGAGAAGCCCAACAATCAAATGA
>Location:NODE_382453_length_1102_cov_120.509071	Coordinate:582	Reads:2	Hits:1	Allocated_reads:2	Strand:+
TACTACAGAGAAGCCCAACAATCA
>Location:NODE_382453_length_1102_cov_120.509071	Coordinate:582	Reads:1	Hits:1	Allocated_reads:1	Strand:+
TACTACAGAGAAGCCCAACAATCATT
>Location:NODE_382453_length_1102_cov_120.509071	Coordinate:582	Reads:18	Hits:1	Allocated_reads:18	Strand:+
TACTACAGAGAAGCCCAACAATCAAA
>Location:NODE_382453_length_1102_cov_120.509071	Coordinate:582	Reads:1	Hits:1	Allocated_reads:1	Strand:+
TACTACAGAGAAGCCCAACAATCAAAA
>Location:NODE_382453_length_1102_cov_120.509071	Coordinate:582	Reads:68	Hits:1	Allocated_reads:68	Strand:+
TACTACAGAGAAGCCCAACAATCAAAT
>Location:NODE_382453_length_1102_cov_120.509071	Coordinate:582	Reads:10	Hits:1	Allocated_reads:10	Strand:+
TACTACAGAGAAGCCCAACAATCAAATG
>Location:NODE_382453_length_1102_cov_120.509071	Coordinate:582	Reads:198	Hits:1	Allocated_reads:198	Strand:+
TACTACAGAGAAGCCCAACAATCAAATGA
>Location:NODE_382453_length_1102_cov_120.509071	Coordinate:582	Reads:1	Hits:1	Allocated_reads:1	Strand:+
TACTACAGAGAAGCCCAACAATCAGATGAT
>Location:NODE_382453_length_1102_cov_120.509071	Coordinate:582	Reads:31	Hits:1	Allocated_reads:31	Strand:+
TACTACAGAGAAGCCCAACAATCAAATGAT
>Location:NODE_382453_length_1102_cov_120.509071	Coordinate:582	Reads:2	Hits:1	Allocated_reads:2	Strand:+
TACTACAGAGAAGCCCAACAATCAAATGATC
>Location:NODE_382453_length_1102_cov_120.509071	Coordinate:582	Reads:1	Hits:1	Allocated_reads:1	Strand:+
TACTACAGAGAAGCCCAACAATCAAATGTTTT
>Location:NODE_382453_length_1102_cov_120.509071	Coordinate:583	Reads:3	Hits:1	Allocated_reads:3	Strand:+
ACTACAGAGAAGCCCAACAATCAAAT
>Location:NODE_382453_length_1102_cov_120.509071	Coordinate:583	Reads:5	Hits:1	Allocated_reads:5	Strand:+
ACTACAGAGAAGCCCAACAATCAAATGA
>Location:NODE_382453_length_1102_cov_120.509071	Coordinate:584	Reads:1	Hits:1	Allocated_reads:1	Strand:+
CTACAGAGAAGCCCAACAATCAAAT
>Location:NODE_382453_length_1102_cov_120.509071	Coordinate:584	Reads:1	Hits:1	Allocated_reads:1	Strand:+
CTACAGAGAAGCCCAACAATCAAATGA
>Location:NODE_382453_length_1102_cov_120.509071	Coordinate:584	Reads:1	Hits:1	Allocated_reads:1	Strand:+
CTACAGAGAAGCCCAACAATCAAATGAT
>Location:NODE_382453_length_1102_cov_120.509071	Coordinate:585	Reads:1	Hits:1	Allocated_reads:1	Strand:+
TACAGAGAAGCCCAACAATCAAAT
>Location:NODE_382453_length_1102_cov_120.509071	Coordinate:585	Reads:2	Hits:1	Allocated_reads:2	Strand:+
TACAGAGAAGCCCAACAATCAAATGA
>Location:NODE_382453_length_1102_cov_120.509071	Coordinate:585	Reads:4	Hits:1	Allocated_reads:4	Strand:+
TACAGAGAAGCCCAACAATCAAATGAT
>Location:NODE_382453_length_1102_cov_120.509071	Coordinate:585	Reads:3	Hits:1	Allocated_reads:3	Strand:+
TACAGAGAAGCCCAACAATCAAATGATC
>Location:NODE_382453_length_1102_cov_120.509071	Coordinate:585	Reads:3	Hits:1	Allocated_reads:3	Strand:+
TACAGAGAAGCCCAACAATCAAATGATCC
>Location:NODE_382453_length_1102_cov_120.509071	Coordinate:586	Reads:1	Hits:1	Allocated_reads:1	Strand:+
ACAGAGAAGCCCAACAATCAAATGATC
>Location:NODE_382453_length_1102_cov_120.509071	Coordinate:587	Reads:1	Hits:1	Allocated_reads:1	Strand:+
CAGAGAAGCCCAACAATCAAATGATCC
>Location:NODE_382453_length_1102_cov_120.509071	Coordinate:589	Reads:1	Hits:1	Allocated_reads:1	Strand:-
AGGGGGATCATTTGATTGTTGGGCTTCTC
>Location:NODE_382453_length_1102_cov_120.509071	Coordinate:590	Reads:1	Hits:1	Allocated_reads:1	Strand:-
GGGGATCATTTGATTGTTGGGCTTCT
>Location:NODE_382453_length_1102_cov_120.509071	Coordinate:592	Reads:3	Hits:1	Allocated_reads:3	Strand:-
CAAAGGGGGATCATTTGATTGTTGGGCTT
>Location:NODE_382453_length_1102_cov_120.509071	Coordinate:593	Reads:1	Hits:1	Allocated_reads:1	Strand:+
AGCCCAACAATCAAATGATCCCCCTTTGT
>Location:NODE_382453_length_1102_cov_120.509071	Coordinate:593	Reads:1	Hits:1	Allocated_reads:1	Strand:-
AGGGGGATCATTTGATTGTTGGGCT
>Location:NODE_382453_length_1102_cov_120.509071	Coordinate:593	Reads:1	Hits:1	Allocated_reads:1	Strand:-
TCAAAGGGGGATCATTTGATTGTTGGGCT
>Location:NODE_382453_length_1102_cov_120.509071	Coordinate:594	Reads:1	Hits:1	Allocated_reads:1	Strand:-
AAGGGGGATCATTTGATTGTTGGGC
>Location:NODE_382453_length_1102_cov_120.509071	Coordinate:594	Reads:1	Hits:1	Allocated_reads:1	Strand:-
CAAAGGGGGATCATTTGATTGTTGGGC
>Location:NODE_382453_length_1102_cov_120.509071	Coordinate:594	Reads:1	Hits:1	Allocated_reads:1	Strand:-
TCAAAGGGGGATCATTTGATTGTTGGGC
>Location:NODE_382453_length_1102_cov_120.509071	Coordinate:596	Reads:1	Hits:1	Allocated_reads:1	Strand:+
CCAACAATCAAATGATCCCCCTTTGAGCA
>Location:NODE_382453_length_1102_cov_120.509071	Coordinate:596	Reads:1	Hits:1	Allocated_reads:1	Strand:-
CTTGCTCAAAGGGGGATCATTTGATTGTTGA
>Location:NODE_382453_length_1102_cov_120.509071	Coordinate:600	Reads:1	Hits:1	Allocated_reads:1	Strand:-
TGCTTGCTCAAAGGGGGATCATTTGAAAA
>Location:NODE_382453_length_1102_cov_120.509071	Coordinate:601	Reads:1	Hits:1	Allocated_reads:1	Strand:-
TGCTCAAAGGGGGATCATTTGATT
>Location:NODE_382453_length_1102_cov_120.509071	Coordinate:601	Reads:1	Hits:1	Allocated_reads:1	Strand:-
TGCTTGCTCAAAGGGGGATCATTTGAAA
>Location:NODE_382453_length_1102_cov_120.509071	Coordinate:601	Reads:1	Hits:1	Allocated_reads:1	Strand:-
TGCTTGCTCAAAGGGGGATCATTTGATA
>Location:NODE_382453_length_1102_cov_120.509071	Coordinate:602	Reads:1	Hits:1	Allocated_reads:1	Strand:-
CTTGCTCAAAGGGGGATCATTTGAT
>Location:NODE_382453_length_1102_cov_120.509071	Coordinate:602	Reads:1	Hits:1	Allocated_reads:1	Strand:-
TTGCTCAAAGGGGGATCATTTGAT
>Location:NODE_382453_length_1102_cov_120.509071	Coordinate:605	Reads:2	Hits:1	Allocated_reads:2	Strand:-
TGCTTGCTCAAAGGGGGATCATTT
>Location:NODE_382453_length_1102_cov_120.509071	Coordinate:606	Reads:1	Hits:1	Allocated_reads:1	Strand:+
AATGATCCCCCTTTGAGCAAGCACAAGG
>Location:NODE_382453_length_1102_cov_120.509071	Coordinate:608	Reads:1	Hits:1	Allocated_reads:1	Strand:-
CTGTCGCCTTGTGCTTGCTCAAAGGGGGTTTT
>Location:NODE_382453_length_1102_cov_120.509071	Coordinate:608	Reads:1	Hits:1	Allocated_reads:1	Strand:+
TGATCCCCCTTTGAGCAAGCACAAGG
>Location:NODE_382453_length_1102_cov_120.509071	Coordinate:608	Reads:1	Hits:1	Allocated_reads:1	Strand:+
TGATCCCCCTTTGAGCAAGCACAAGGC
>Location:NODE_382453_length_1102_cov_120.509071	Coordinate:609	Reads:1	Hits:1	Allocated_reads:1	Strand:+
GATCCCCCTTTGAGCAAGCACAAGGCGACA
>Location:NODE_382453_length_1102_cov_120.509071	Coordinate:611	Reads:1	Hits:1	Allocated_reads:1	Strand:+
TCCCCCTTTGAGCAAGCACAAGGCGAC
>Location:NODE_382453_length_1102_cov_120.509071	Coordinate:611	Reads:1	Hits:1	Allocated_reads:1	Strand:+
TCCCCCTTTGAGCAAGCACAAGGCGACAGT
>Location:NODE_382453_length_1102_cov_120.509071	Coordinate:614	Reads:1	Hits:1	Allocated_reads:1	Strand:+
CCCTTTGAGCAAGCACAAGGCGACAG
>Location:NODE_382453_length_1102_cov_120.509071	Coordinate:616	Reads:1	Hits:1	Allocated_reads:1	Strand:-
CACTGTCGCCTTGTGCTTGCTCAAAG
>Location:NODE_382453_length_1102_cov_120.509071	Coordinate:616	Reads:1	Hits:1	Allocated_reads:1	Strand:-
CCACTGTCGCCTTGTGCTTGCTCAAAG
>Location:NODE_382453_length_1102_cov_120.509071	Coordinate:616	Reads:2	Hits:1	Allocated_reads:2	Strand:-
CCCACTGTCGCCTTGTGCTTGCTCAAAG
>Location:NODE_382453_length_1102_cov_120.509071	Coordinate:616	Reads:1	Hits:1	Allocated_reads:1	Strand:-
CCCCACTGTCGCCTTGTGCTTGCTCAAAG
>Location:NODE_382453_length_1102_cov_120.509071	Coordinate:617	Reads:1	Hits:1	Allocated_reads:1	Strand:-
TCCCCACTGTCGCCTTGTGCTTGCTCAAA
>Location:NODE_382453_length_1102_cov_120.509071	Coordinate:617	Reads:2	Hits:1	Allocated_reads:2	Strand:+
TTTGAGCAAGCACAAGGCGACAGT
>Location:NODE_382453_length_1102_cov_120.509071	Coordinate:617	Reads:3	Hits:1	Allocated_reads:3	Strand:+
TTTGAGCAAGCACAAGGCGACAGTG
>Location:NODE_382453_length_1102_cov_120.509071	Coordinate:617	Reads:4	Hits:1	Allocated_reads:4	Strand:+
TTTGAGCAAGCACAAGGCGACAGTGG
>Location:NODE_382453_length_1102_cov_120.509071	Coordinate:617	Reads:1	Hits:1	Allocated_reads:1	Strand:+
TTTGAGCAAGCACAAGGCGACAGTGGGG
>Location:NODE_382453_length_1102_cov_120.509071	Coordinate:618	Reads:1	Hits:1	Allocated_reads:1	Strand:-
CCCCACTGTCGCCTTGTGCTTGCTCAA
>Location:NODE_382453_length_1102_cov_120.509071	Coordinate:618	Reads:1	Hits:1	Allocated_reads:1	Strand:+
TTGAGCAAGCACAAGGCGACAGTGGG
>Location:NODE_382453_length_1102_cov_120.509071	Coordinate:618	Reads:1	Hits:1	Allocated_reads:1	Strand:+
TTGAGCAAGCACAAGGCGACAGTGGGG
>Location:NODE_382453_length_1102_cov_120.509071	Coordinate:619	Reads:1	Hits:4	Allocated_reads:0.25	Strand:+
TGAGCAAGCACAAGGCGACAGTGA
>Location:NODE_382453_length_1102_cov_120.509071	Coordinate:619	Reads:3	Hits:4	Allocated_reads:0.75	Strand:+
TGAGCAAGCACAAGGCGACAGTGG
>Location:NODE_382453_length_1102_cov_120.509071	Coordinate:619	Reads:3	Hits:2	Allocated_reads:1.5	Strand:+
TGAGCAAGCACAAGGCGACAGTGGG
>Location:NODE_382453_length_1102_cov_120.509071	Coordinate:619	Reads:4	Hits:2	Allocated_reads:2	Strand:+
TGAGCAAGCACAAGGCGACAGTGGGG
>Location:NODE_382453_length_1102_cov_120.509071	Coordinate:619	Reads:1	Hits:2	Allocated_reads:0.5	Strand:+
TGAGCAAGCACAAGGCGACAGTGGGGT
>Location:NODE_382453_length_1102_cov_120.509071	Coordinate:619	Reads:1	Hits:1	Allocated_reads:1	Strand:+
TGAGCAAGCACAAGGCGACAGTGGGGAA
>Location:NODE_382453_length_1102_cov_120.509071	Coordinate:619	Reads:1	Hits:1	Allocated_reads:1	Strand:+
TGAGCAAGCACAAGGCGACAGTGGGGAAG
>Location:NODE_382453_length_1102_cov_120.509071	Coordinate:620	Reads:1	Hits:1	Allocated_reads:1	Strand:-
TTCCCCACTGTCGCCTTGTGCTTGCTC
>Location:NODE_382453_length_1102_cov_120.509071	Coordinate:621	Reads:1	Hits:1	Allocated_reads:1	Strand:+
AGCAAGCACAAGGCGACAGTGGGGAAGA
>Location:NODE_382453_length_1102_cov_120.509071	Coordinate:621	Reads:1	Hits:2	Allocated_reads:0.5	Strand:-
TCCCCACTGTCGCCTTGTGCTTGCT
>Location:NODE_382453_length_1102_cov_120.509071	Coordinate:622	Reads:1	Hits:1	Allocated_reads:1	Strand:+
GCAAGCACAAGGCGACAGTGGGGAAGAAA
>Location:NODE_382453_length_1102_cov_120.509071	Coordinate:622	Reads:1	Hits:1	Allocated_reads:1	Strand:-
TTTTCTTCCCCACTGTCGCCTTGTGCTAAG
>Location:NODE_382453_length_1102_cov_120.509071	Coordinate:625	Reads:1	Hits:1	Allocated_reads:1	Strand:+
AGCACAAGGCGACAGTGGGGAAGAAAAACT
>Location:NODE_382453_length_1102_cov_120.509071	Coordinate:626	Reads:1	Hits:1	Allocated_reads:1	Strand:+
GCACAAGGCGACAGTGGGGAAGAAAAAC
>Location:NODE_382453_length_1102_cov_120.509071	Coordinate:627	Reads:2	Hits:1	Allocated_reads:2	Strand:+
CACAAGGCGACAGTGGGGAAGAAAAACT
>Location:NODE_382453_length_1102_cov_120.509071	Coordinate:627	Reads:1	Hits:1	Allocated_reads:1	Strand:+
CACAAGGCGACAGTGGGGAAGAAAAACTCCCTT
>Location:NODE_382453_length_1102_cov_120.509071	Coordinate:628	Reads:1	Hits:1	Allocated_reads:1	Strand:+
ACAAGGCGACAGTGGGGAAGAAAAAC
>Location:NODE_382453_length_1102_cov_120.509071	Coordinate:628	Reads:3	Hits:1	Allocated_reads:3	Strand:+
ACAAGGCGACAGTGGGGAAGAAAAACT
>Location:NODE_382453_length_1102_cov_120.509071	Coordinate:628	Reads:4	Hits:1	Allocated_reads:4	Strand:+
ACAAGGCGACAGTGGGGAAGAAAAACTCCC
>Location:NODE_382453_length_1102_cov_120.509071	Coordinate:628	Reads:1	Hits:1	Allocated_reads:1	Strand:-
TTTTCTTCCCCACTGTCGCATTGT
>Location:NODE_382453_length_1102_cov_120.509071	Coordinate:628	Reads:1	Hits:1	Allocated_reads:1	Strand:-
TTTTCTTCCCCACTGTCGCCTTGT
>Location:NODE_382453_length_1102_cov_120.509071	Coordinate:629	Reads:2	Hits:1	Allocated_reads:2	Strand:+
CAAGGCGACAGTGGGGAAGAAAAACT
>Location:NODE_382453_length_1102_cov_120.509071	Coordinate:629	Reads:2	Hits:1	Allocated_reads:2	Strand:+
CAAGGCGACAGTGGGGAAGAAAAACTCCC
>Location:NODE_382453_length_1102_cov_120.509071	Coordinate:630	Reads:1	Hits:1	Allocated_reads:1	Strand:+
AAGGCGACAGTGGGGAAGAAAAACTC
>Location:NODE_382453_length_1102_cov_120.509071	Coordinate:630	Reads:5	Hits:1	Allocated_reads:5	Strand:+
AAGGCGACAGTGGGGAAGAAAAACTCCC
>Location:NODE_382453_length_1102_cov_120.509071	Coordinate:632	Reads:2	Hits:4	Allocated_reads:0.5	Strand:+
GGCGACAGTGGGGAAGAAAAACTC
>Location:NODE_382453_length_1102_cov_120.509071	Coordinate:632	Reads:6	Hits:3	Allocated_reads:2	Strand:+
GGCGACAGTGGGGAAGAAAAACTCC
>Location:NODE_382453_length_1102_cov_120.509071	Coordinate:632	Reads:9	Hits:3	Allocated_reads:3	Strand:+
GGCGACAGTGGGGAAGAAAAACTCCC
>Location:NODE_382453_length_1102_cov_120.509071	Coordinate:632	Reads:1	Hits:3	Allocated_reads:0.333333333333333	Strand:+
GGCGACAGTGGGGAAGAAAAACTCCCTT
>Location:NODE_382453_length_1102_cov_120.509071	Coordinate:634	Reads:3	Hits:4	Allocated_reads:0.75	Strand:+
CGACAGTGGGGAAGAAAAACTCCC
>Location:NODE_382453_length_1102_cov_120.509071	Coordinate:634	Reads:3	Hits:4	Allocated_reads:0.75	Strand:+
CGACAGTGGGGAAGAAAAACTCCCTT
>Location:NODE_382453_length_1102_cov_120.509071	Coordinate:634	Reads:2	Hits:1	Allocated_reads:2	Strand:+
CGACAGTGGGGAAGAAAAACTCCCTTC
>Location:NODE_382453_length_1102_cov_120.509071	Coordinate:639	Reads:1	Hits:1	Allocated_reads:1	Strand:-
CTTCCTGTCAGAAGGGAGTTTTTCTTCCCCAT
>Location:NODE_382453_length_1102_cov_120.509071	Coordinate:639	Reads:1	Hits:1	Allocated_reads:1	Strand:+
GTGGGGAAGAAAAACTCCCTTCTGACAGGA
>Location:NODE_382453_length_1102_cov_120.509071	Coordinate:642	Reads:1	Hits:1	Allocated_reads:1	Strand:+
GGGAAGAAAAACTCCCTTCTGACAGGAAGT
>Location:NODE_382453_length_1102_cov_120.509071	Coordinate:642	Reads:1	Hits:1	Allocated_reads:1	Strand:-
TCCTGTCAGAAGGGAGTTTTTCTTCCC
>Location:NODE_382453_length_1102_cov_120.509071	Coordinate:643	Reads:2	Hits:1	Allocated_reads:2	Strand:-
TCCTGTCAGAAGGGAGTTTTTCTTCC
>Location:NODE_382453_length_1102_cov_120.509071	Coordinate:644	Reads:1	Hits:1	Allocated_reads:1	Strand:+
GAAGAAAAACTCCCTTCTGACAGGAAGA
>Location:NODE_382453_length_1102_cov_120.509071	Coordinate:645	Reads:1	Hits:1	Allocated_reads:1	Strand:+
AAGAAAAACTCCCTTCTGACAGGAAGA
>Location:NODE_382453_length_1102_cov_120.509071	Coordinate:649	Reads:2	Hits:1	Allocated_reads:2	Strand:+
AAAACTCCCTTCTGACAGGAAGAAACTTCC
>Location:NODE_382453_length_1102_cov_120.509071	Coordinate:650	Reads:1	Hits:1	Allocated_reads:1	Strand:+
AAACTCCCTTCTGACAGGAAGAAACTTC
>Location:NODE_382453_length_1102_cov_120.509071	Coordinate:650	Reads:9	Hits:1	Allocated_reads:9	Strand:+
AAACTCCCTTCTGACAGGAAGAAACTTCC
>Location:NODE_382453_length_1102_cov_120.509071	Coordinate:651	Reads:22	Hits:1	Allocated_reads:22	Strand:+
AACTCCCTTCTGACAGGAAGAAACTTCC
>Location:NODE_382453_length_1102_cov_120.509071	Coordinate:652	Reads:4	Hits:1	Allocated_reads:4	Strand:+
ACTCCCTTCTGACAGGAAGAAACTTCC
>Location:NODE_382453_length_1102_cov_120.509071	Coordinate:653	Reads:1	Hits:1	Allocated_reads:1	Strand:+
CTCCCTTCTGACAGGAAGAAACTTCC
>Location:NODE_382453_length_1102_cov_120.509071	Coordinate:654	Reads:1	Hits:1	Allocated_reads:1	Strand:+
TCCCTTCTGACAGGAAGAAACTTCCAAC
>Location:NODE_382453_length_1102_cov_120.509071	Coordinate:655	Reads:1	Hits:1	Allocated_reads:1	Strand:+
CCCTTCTGACAGGAAGAAACTTCC
>Location:NODE_382453_length_1102_cov_120.509071	Coordinate:657	Reads:1	Hits:1	Allocated_reads:1	Strand:-
TCCGTTGGAAGTTTCTTCCTGTCAGAAG
>Location:NODE_382453_length_1102_cov_120.509071	Coordinate:658	Reads:1	Hits:1	Allocated_reads:1	Strand:-
TTCCGTTGGAAGTTTCTTCCTGTCAGAA
>Location:NODE_382453_length_1102_cov_120.509071	Coordinate:659	Reads:1	Hits:1	Allocated_reads:1	Strand:-
GGTTCCGTTGGAAGTTTCTTCCTGTCAGA
>Location:NODE_382453_length_1102_cov_120.509071	Coordinate:659	Reads:2	Hits:1	Allocated_reads:2	Strand:-
TTCCGTTGGAAGTTTCTTCCTGTCAGA
>Location:NODE_382453_length_1102_cov_120.509071	Coordinate:660	Reads:1	Hits:1	Allocated_reads:1	Strand:-
GGTTCCGTTGGAAGTTTCTTCCTGTCAG
>Location:NODE_382453_length_1102_cov_120.509071	Coordinate:661	Reads:1	Hits:1	Allocated_reads:1	Strand:-
CTGGTTCCGTTGGAAGTTTCTTCCTGTCA
>Location:NODE_382453_length_1102_cov_120.509071	Coordinate:661	Reads:2	Hits:1	Allocated_reads:2	Strand:+
TGACAGGAAGAAACTTCCAACGGAACC
>Location:NODE_382453_length_1102_cov_120.509071	Coordinate:661	Reads:1	Hits:1	Allocated_reads:1	Strand:-
TGGTTCCGTTGGAAGTTTCTTCCTGTCA
>Location:NODE_382453_length_1102_cov_120.509071	Coordinate:661	Reads:1	Hits:1	Allocated_reads:1	Strand:-
TTCCGTTGGAAGTTTCTTCCTGTCA
>Location:NODE_382453_length_1102_cov_120.509071	Coordinate:661	Reads:5	Hits:1	Allocated_reads:5	Strand:-
TTCCGTTGGAAGTTTCTTCCTGTCT
>Location:NODE_382453_length_1102_cov_120.509071	Coordinate:662	Reads:1	Hits:1	Allocated_reads:1	Strand:-
GCCTGGTTCCGTTGGAAGTTTCTTCCTGTC
>Location:NODE_382453_length_1102_cov_120.509071	Coordinate:662	Reads:1	Hits:1	Allocated_reads:1	Strand:-
GTTCCGTTGGAAGTTTCTTCCTGTC
>Location:NODE_382453_length_1102_cov_120.509071	Coordinate:662	Reads:3	Hits:1	Allocated_reads:3	Strand:-
TGGTTCCGTTGGAAGTTTCTTCCTGTC
>Location:NODE_382453_length_1102_cov_120.509071	Coordinate:662	Reads:23	Hits:1	Allocated_reads:23	Strand:-
TTCCGTTGGAAGTTTCTTCCTGTC
>Location:NODE_382453_length_1102_cov_120.509071	Coordinate:663	Reads:2	Hits:3	Allocated_reads:0.666666666666667	Strand:+
ACAGGAAGAAACTTCCAACGGAACC
>Location:NODE_382453_length_1102_cov_120.509071	Coordinate:663	Reads:2	Hits:1	Allocated_reads:2	Strand:+
ACAGGAAGAAACTTCCAACGGAACCAGT
>Location:NODE_382453_length_1102_cov_120.509071	Coordinate:663	Reads:1	Hits:1	Allocated_reads:1	Strand:+
ACAGGAAGAAACTTCCAACGGAACCAGGC
>Location:NODE_382453_length_1102_cov_120.509071	Coordinate:663	Reads:1	Hits:1	Allocated_reads:1	Strand:-
AGCCTGGTTCCGTTGGAAGTTTCTTCCTGT
>Location:NODE_382453_length_1102_cov_120.509071	Coordinate:663	Reads:1	Hits:1	Allocated_reads:1	Strand:-
CCTGGTTCCGTTGGAAGTTTCTTCCTGT
>Location:NODE_382453_length_1102_cov_120.509071	Coordinate:663	Reads:1	Hits:3	Allocated_reads:0.333333333333333	Strand:-
GGTTCCGTTGGAAGTTTCTTCCTGA
>Location:NODE_382453_length_1102_cov_120.509071	Coordinate:663	Reads:1	Hits:3	Allocated_reads:0.333333333333333	Strand:-
GGTTCCGTTGGAAGTTTCTTCCTGT
>Location:NODE_382453_length_1102_cov_120.509071	Coordinate:663	Reads:2	Hits:3	Allocated_reads:0.666666666666667	Strand:-
GTTCCGTTGGAAGTTTCTTCCTGT
>Location:NODE_382453_length_1102_cov_120.509071	Coordinate:663	Reads:3	Hits:1	Allocated_reads:3	Strand:-
TGGTTCCGTTGGAAGTTTCTTCCTGT
>Location:NODE_382453_length_1102_cov_120.509071	Coordinate:664	Reads:1	Hits:1	Allocated_reads:1	Strand:-
AGCCTGGTTCCGTTGGAAGTTTCTTCCTG
>Location:NODE_382453_length_1102_cov_120.509071	Coordinate:664	Reads:2	Hits:3	Allocated_reads:0.666666666666667	Strand:+
CAGGAAGAAACTTCCAACGGAACC
>Location:NODE_382453_length_1102_cov_120.509071	Coordinate:664	Reads:1	Hits:1	Allocated_reads:1	Strand:+
CAGGAAGAAACTTCCAACGGAACCAG
>Location:NODE_382453_length_1102_cov_120.509071	Coordinate:664	Reads:1	Hits:1	Allocated_reads:1	Strand:+
CAGGAAGAAACTTCCAACGGAACCAGT
>Location:NODE_382453_length_1102_cov_120.509071	Coordinate:664	Reads:6	Hits:1	Allocated_reads:6	Strand:+
CAGGAAGAAACTTCCAACGGAACCAGGC
>Location:NODE_382453_length_1102_cov_120.509071	Coordinate:664	Reads:1	Hits:1	Allocated_reads:1	Strand:+
CAGGAAGAAACTTCCAACGGAACCAGGCTC
>Location:NODE_382453_length_1102_cov_120.509071	Coordinate:664	Reads:3	Hits:1	Allocated_reads:3	Strand:-
GCCTGGTTCCGTTGGAAGTTTCTTCCTG
>Location:NODE_382453_length_1102_cov_120.509071	Coordinate:664	Reads:5	Hits:3	Allocated_reads:1.66666666666667	Strand:-
GGTTCCGTTGGAAGTTTCTTCCTG
>Location:NODE_382453_length_1102_cov_120.509071	Coordinate:664	Reads:11	Hits:1	Allocated_reads:11	Strand:-
TGGTTCCGTTGGAAGTTTCTTCCTG
>Location:NODE_382453_length_1102_cov_120.509071	Coordinate:665	Reads:1	Hits:1	Allocated_reads:1	Strand:+
AGGAAGAAACTTCCAACGGAACCAGGCTC
>Location:NODE_382453_length_1102_cov_120.509071	Coordinate:665	Reads:1	Hits:1	Allocated_reads:1	Strand:-
TGAGCCTGGTTCCGTTGGAAGTTTCTTCCT
>Location:NODE_382453_length_1102_cov_120.509071	Coordinate:665	Reads:5	Hits:1	Allocated_reads:5	Strand:-
TGGTTCCGTTGGAAGTTTCTTCCT
>Location:NODE_382453_length_1102_cov_120.509071	Coordinate:667	Reads:3	Hits:1	Allocated_reads:3	Strand:-
AGCCTGGTTCCGTTGGAAGTTTCTTC
>Location:NODE_382453_length_1102_cov_120.509071	Coordinate:667	Reads:1	Hits:1	Allocated_reads:1	Strand:-
CCTGGTTCCGTTGGAAGTTTCTTC
>Location:NODE_382453_length_1102_cov_120.509071	Coordinate:667	Reads:6	Hits:1	Allocated_reads:6	Strand:-
GCCTGGTTCCGTTGGAAGTTTCTTC
>Location:NODE_382453_length_1102_cov_120.509071	Coordinate:667	Reads:14	Hits:1	Allocated_reads:14	Strand:-
TGAGCCTGGTTCCGTTGGAAGTTTCTTC
>Location:NODE_382453_length_1102_cov_120.509071	Coordinate:668	Reads:1	Hits:1	Allocated_reads:1	Strand:+
AAGAAACTTCCAACGGAACCAGGCTCAGA
>Location:NODE_382453_length_1102_cov_120.509071	Coordinate:668	Reads:1	Hits:1	Allocated_reads:1	Strand:-
AGCCTGGTTCCGTTGGAAGTTTCTT
>Location:NODE_382453_length_1102_cov_120.509071	Coordinate:668	Reads:1	Hits:1	Allocated_reads:1	Strand:-
TCTGAGCCTGGTTCCGTTGGAAGTTTCTT
>Location:NODE_382453_length_1102_cov_120.509071	Coordinate:668	Reads:2	Hits:1	Allocated_reads:2	Strand:-
TGAGCCTGGTTCCGTTGGAAGTTTCTT
>Location:NODE_382453_length_1102_cov_120.509071	Coordinate:669	Reads:1	Hits:1	Allocated_reads:1	Strand:-
TTTCTGAGCCTGGTTCCGTTGGAAGTTTCT
>Location:NODE_382453_length_1102_cov_120.509071	Coordinate:670	Reads:1	Hits:1	Allocated_reads:1	Strand:-
TGAGCCTGGTTCCGTTGGAAGTTTC
>Location:NODE_382453_length_1102_cov_120.509071	Coordinate:671	Reads:1	Hits:1	Allocated_reads:1	Strand:+
AAACTTCCAACGGAACCAGGCTCAGAAA
>Location:NODE_382453_length_1102_cov_120.509071	Coordinate:671	Reads:1	Hits:1	Allocated_reads:1	Strand:+
AAACTTCCAACGGAACCAGGCTCAGAAAG
>Location:NODE_382453_length_1102_cov_120.509071	Coordinate:672	Reads:1	Hits:1	Allocated_reads:1	Strand:+
AACTTCCAACGGAACCAGGCTCAGAA
>Location:NODE_382453_length_1102_cov_120.509071	Coordinate:672	Reads:1	Hits:1	Allocated_reads:1	Strand:+
AACTTCCAACGGAACCAGGCTCAGAAAGGGGC
>Location:NODE_382453_length_1102_cov_120.509071	Coordinate:673	Reads:1	Hits:1	Allocated_reads:1	Strand:-
TTTCTGAGCCTGGTTCCGTTGGAAGT
>Location:NODE_382453_length_1102_cov_120.509071	Coordinate:674	Reads:1	Hits:1	Allocated_reads:1	Strand:+
CTTCCAACGGAACCAGGCTCAGAAAGGGG
>Location:NODE_382453_length_1102_cov_120.509071	Coordinate:674	Reads:2	Hits:1	Allocated_reads:2	Strand:+
CTTCCAACGGAACCAGGCTCAGAAAGGGGC
>Location:NODE_382453_length_1102_cov_120.509071	Coordinate:674	Reads:2	Hits:1	Allocated_reads:2	Strand:-
TTTCTGAGCCTGGTTCCGTTGGAAG
>Location:NODE_382453_length_1102_cov_120.509071	Coordinate:675	Reads:1	Hits:1	Allocated_reads:1	Strand:+
TTCCAACGGAACCAGGCTCAGAAG
>Location:NODE_382453_length_1102_cov_120.509071	Coordinate:675	Reads:78	Hits:1	Allocated_reads:78	Strand:+
TTCCAACGGAACCAGGCTCAGAAA
>Location:NODE_382453_length_1102_cov_120.509071	Coordinate:675	Reads:1	Hits:1	Allocated_reads:1	Strand:+
TTCCAACGGAACCAGGCTCAGAAAA
>Location:NODE_382453_length_1102_cov_120.509071	Coordinate:675	Reads:1	Hits:1	Allocated_reads:1	Strand:+
TTCCAACGGAACCAGGCTCAGAAGT
>Location:NODE_382453_length_1102_cov_120.509071	Coordinate:675	Reads:1	Hits:1	Allocated_reads:1	Strand:+
TTCCAACGGAACCAGGCTCAGAATT
>Location:NODE_382453_length_1102_cov_120.509071	Coordinate:675	Reads:11	Hits:1	Allocated_reads:11	Strand:+
TTCCAACGGAACCAGGCTCAGAAAG
>Location:NODE_382453_length_1102_cov_120.509071	Coordinate:675	Reads:3	Hits:1	Allocated_reads:3	Strand:+
TTCCAACGGAACCAGGCTCAGAAAT
>Location:NODE_382453_length_1102_cov_120.509071	Coordinate:675	Reads:1	Hits:1	Allocated_reads:1	Strand:+
TTCCAACGGAACCAGGCTCAGAAATC
>Location:NODE_382453_length_1102_cov_120.509071	Coordinate:675	Reads:6	Hits:1	Allocated_reads:6	Strand:+
TTCCAACGGAACCAGGCTCAGAAAGG
>Location:NODE_382453_length_1102_cov_120.509071	Coordinate:675	Reads:83	Hits:1	Allocated_reads:83	Strand:+
TTCCAACGGAACCAGGCTCAGAAAGT
>Location:NODE_382453_length_1102_cov_120.509071	Coordinate:675	Reads:1	Hits:1	Allocated_reads:1	Strand:+
TTCCAACGGAACCAGGCTCAGAAAGGA
>Location:NODE_382453_length_1102_cov_120.509071	Coordinate:675	Reads:1	Hits:1	Allocated_reads:1	Strand:+
TTCCAACGGAACCAGGCTCAGAAAGTA
>Location:NODE_382453_length_1102_cov_120.509071	Coordinate:675	Reads:1	Hits:1	Allocated_reads:1	Strand:+
TTCCAACGGAACCAGGCTCAGAAAGTC
>Location:NODE_382453_length_1102_cov_120.509071	Coordinate:675	Reads:1	Hits:1	Allocated_reads:1	Strand:+
TTCCAACGGAACCAGGCTCAGAGAGGT
>Location:NODE_382453_length_1102_cov_120.509071	Coordinate:675	Reads:10	Hits:1	Allocated_reads:10	Strand:+
TTCCAACGGAACCAGGCTCAGAAAGGG
>Location:NODE_382453_length_1102_cov_120.509071	Coordinate:675	Reads:18	Hits:1	Allocated_reads:18	Strand:+
TTCCAACGGAACCAGGCTCAGAAAGGT
>Location:NODE_382453_length_1102_cov_120.509071	Coordinate:675	Reads:35	Hits:1	Allocated_reads:35	Strand:+
TTCCAACGGAACCAGGCTCAGAAAGTT
>Location:NODE_382453_length_1102_cov_120.509071	Coordinate:675	Reads:1	Hits:1	Allocated_reads:1	Strand:+
TTCCAACGGAACCAGGCTCAGAAAGGTA
>Location:NODE_382453_length_1102_cov_120.509071	Coordinate:675	Reads:1	Hits:1	Allocated_reads:1	Strand:+
TTCCAACGGAACCAGGCTCAGAAAGGTC
>Location:NODE_382453_length_1102_cov_120.509071	Coordinate:675	Reads:1	Hits:1	Allocated_reads:1	Strand:+
TTCCAACGGAACCAGGCTCAGAAAGTGG
>Location:NODE_382453_length_1102_cov_120.509071	Coordinate:675	Reads:19	Hits:1	Allocated_reads:19	Strand:+
TTCCAACGGAACCAGGCTCAGAAAGGTT
>Location:NODE_382453_length_1102_cov_120.509071	Coordinate:675	Reads:2	Hits:1	Allocated_reads:2	Strand:+
TTCCAACGGAACCAGGCTCAGAAAGGGA
>Location:NODE_382453_length_1102_cov_120.509071	Coordinate:675	Reads:2	Hits:1	Allocated_reads:2	Strand:+
TTCCAACGGAACCAGGCTCAGAAAGTTC
>Location:NODE_382453_length_1102_cov_120.509071	Coordinate:675	Reads:27	Hits:1	Allocated_reads:27	Strand:+
TTCCAACGGAACCAGGCTCAGAAAGGGT
>Location:NODE_382453_length_1102_cov_120.509071	Coordinate:675	Reads:35	Hits:1	Allocated_reads:35	Strand:+
TTCCAACGGAACCAGGCTCAGAAAGGGG
>Location:NODE_382453_length_1102_cov_120.509071	Coordinate:675	Reads:1	Hits:1	Allocated_reads:1	Strand:+
TTCCAACGGAACCAGGCTAAGAAAGGGGC
>Location:NODE_382453_length_1102_cov_120.509071	Coordinate:675	Reads:1	Hits:1	Allocated_reads:1	Strand:+
TTCCAACGGAACCAGGCTCACAAAGGGGC
>Location:NODE_382453_length_1102_cov_120.509071	Coordinate:675	Reads:1	Hits:1	Allocated_reads:1	Strand:+
TTCCAACGGAACCAGGCTCAGAAAAGGGC
>Location:NODE_382453_length_1102_cov_120.509071	Coordinate:675	Reads:1	Hits:1	Allocated_reads:1	Strand:+
TTCCAACGGAACCAGGCTCAGAAAGGCGC
>Location:NODE_382453_length_1102_cov_120.509071	Coordinate:675	Reads:1	Hits:1	Allocated_reads:1	Strand:+
TTCCAACGGAACCAGGCTCAGAAAGGGAC
>Location:NODE_382453_length_1102_cov_120.509071	Coordinate:675	Reads:1	Hits:1	Allocated_reads:1	Strand:+
TTCCAACGGAACCAGGCTCAGAAAGGGGG
>Location:NODE_382453_length_1102_cov_120.509071	Coordinate:675	Reads:1	Hits:1	Allocated_reads:1	Strand:+
TTCCAACGGAACCAGGCTCAGAACGGGGC
>Location:NODE_382453_length_1102_cov_120.509071	Coordinate:675	Reads:1	Hits:1	Allocated_reads:1	Strand:+
TTCCAACGGAACCAGGCTCAGGAAGGGGC
>Location:NODE_382453_length_1102_cov_120.509071	Coordinate:675	Reads:1	Hits:1	Allocated_reads:1	Strand:+
TTCCAACGGAACCAGGCTCGGAAAGGGGC
>Location:NODE_382453_length_1102_cov_120.509071	Coordinate:675	Reads:11	Hits:1	Allocated_reads:11	Strand:+
TTCCAACGGAACCAGGCTCAGAAAGGGTT
>Location:NODE_382453_length_1102_cov_120.509071	Coordinate:675	Reads:2	Hits:1	Allocated_reads:2	Strand:+
TTCCAACGGAACCAGGCTCAGAAAGGGGA
>Location:NODE_382453_length_1102_cov_120.509071	Coordinate:675	Reads:2	Hits:1	Allocated_reads:2	Strand:+
TTCCAACGGAACCAGGCTCAGAAAGGGTA
>Location:NODE_382453_length_1102_cov_120.509071	Coordinate:675	Reads:2	Hits:1	Allocated_reads:2	Strand:+
TTCCAACGGAACCAGGCTCAGAAGGGGGC
>Location:NODE_382453_length_1102_cov_120.509071	Coordinate:675	Reads:46	Hits:1	Allocated_reads:46	Strand:+
TTCCAACGGAACCAGGCTCAGAAAGGGGT
>Location:NODE_382453_length_1102_cov_120.509071	Coordinate:675	Reads:980	Hits:1	Allocated_reads:980	Strand:+
TTCCAACGGAACCAGGCTCAGAAAGGGGC
>Location:NODE_382453_length_1102_cov_120.509071	Coordinate:675	Reads:1	Hits:1	Allocated_reads:1	Strand:+
TTCCAACGGAACCAGGCTCAGAAAGGGGCG
>Location:NODE_382453_length_1102_cov_120.509071	Coordinate:675	Reads:1	Hits:1	Allocated_reads:1	Strand:+
TTCCAACGGAACCAGGCTCAGAAAGGGGCT
>Location:NODE_382453_length_1102_cov_120.509071	Coordinate:675	Reads:1	Hits:1	Allocated_reads:1	Strand:+
TTCCAACGGAACCAGGCTCAGAAAGGGTCA
>Location:NODE_382453_length_1102_cov_120.509071	Coordinate:675	Reads:1	Hits:1	Allocated_reads:1	Strand:+
TTCCAACGGAACCAGGCTCAGAAGGGGGCA
>Location:NODE_382453_length_1102_cov_120.509071	Coordinate:675	Reads:1	Hits:1	Allocated_reads:1	Strand:+
TTCCAACGGAACCAGGCTCGGAAAGGGGCA
>Location:NODE_382453_length_1102_cov_120.509071	Coordinate:675	Reads:69	Hits:1	Allocated_reads:69	Strand:+
TTCCAACGGAACCAGGCTCAGAAAGGGGCA
>Location:NODE_382453_length_1102_cov_120.509071	Coordinate:675	Reads:8	Hits:1	Allocated_reads:8	Strand:+
TTCCAACGGAACCAGGCTCAGAAAGGGGTT
>Location:NODE_382453_length_1102_cov_120.509071	Coordinate:675	Reads:1	Hits:1	Allocated_reads:1	Strand:+
TTCCAACGGAACCAGGCTCAGAAAGGGGCAA
>Location:NODE_382453_length_1102_cov_120.509071	Coordinate:675	Reads:2	Hits:1	Allocated_reads:2	Strand:+
TTCCAACGGAACCAGGCTCAGAAAGGGGCAGC
>Location:NODE_382453_length_1102_cov_120.509071	Coordinate:675	Reads:1	Hits:1	Allocated_reads:1	Strand:-
TTTCTGAGCCTGGTTCCGTTGGAA
>Location:NODE_382453_length_1102_cov_120.509071	Coordinate:676	Reads:6	Hits:1	Allocated_reads:6	Strand:+
TCCAACGGAACCAGGCTCAGAAAG
>Location:NODE_382453_length_1102_cov_120.509071	Coordinate:676	Reads:2	Hits:1	Allocated_reads:2	Strand:+
TCCAACGGAACCAGGCTCAGAAAGG
>Location:NODE_382453_length_1102_cov_120.509071	Coordinate:676	Reads:5	Hits:1	Allocated_reads:5	Strand:+
TCCAACGGAACCAGGCTCAGAAAGT
>Location:NODE_382453_length_1102_cov_120.509071	Coordinate:676	Reads:1	Hits:1	Allocated_reads:1	Strand:+
TCCAACGGAACCAGGCTCAGAAAGTT
>Location:NODE_382453_length_1102_cov_120.509071	Coordinate:676	Reads:16	Hits:1	Allocated_reads:16	Strand:+
TCCAACGGAACCAGGCTCAGAAAGGG
>Location:NODE_382453_length_1102_cov_120.509071	Coordinate:676	Reads:2	Hits:1	Allocated_reads:2	Strand:+
TCCAACGGAACCAGGCTCAGAAAGGT
>Location:NODE_382453_length_1102_cov_120.509071	Coordinate:676	Reads:1	Hits:1	Allocated_reads:1	Strand:+
TCCAACGGAACCAGGCTCAGAAAGGGT
>Location:NODE_382453_length_1102_cov_120.509071	Coordinate:676	Reads:1	Hits:1	Allocated_reads:1	Strand:+
TCCAACGGAACCAGGCTCAGAAAGGTT
>Location:NODE_382453_length_1102_cov_120.509071	Coordinate:676	Reads:1	Hits:1	Allocated_reads:1	Strand:+
TCCAACGGAACCAGGCTCAGAAGGGGT
>Location:NODE_382453_length_1102_cov_120.509071	Coordinate:676	Reads:28	Hits:1	Allocated_reads:28	Strand:+
TCCAACGGAACCAGGCTCAGAAAGGGG
>Location:NODE_382453_length_1102_cov_120.509071	Coordinate:676	Reads:1	Hits:1	Allocated_reads:1	Strand:+
TCCAACGGAACCAGGCTCAGAAAGGGAC
>Location:NODE_382453_length_1102_cov_120.509071	Coordinate:676	Reads:1	Hits:1	Allocated_reads:1	Strand:+
TCCAACGGAACCAGGCTCAGAAAGGGCC
>Location:NODE_382453_length_1102_cov_120.509071	Coordinate:676	Reads:1	Hits:1	Allocated_reads:1	Strand:+
TCCAACGGAACCAGGCTCAGAAAGGGGG
>Location:NODE_382453_length_1102_cov_120.509071	Coordinate:676	Reads:1	Hits:1	Allocated_reads:1	Strand:+
TCCAACGGAACCAGGCTCAGAAAGGGTC
>Location:NODE_382453_length_1102_cov_120.509071	Coordinate:676	Reads:1	Hits:1	Allocated_reads:1	Strand:+
TCCAACGGAACCAGGCTCAGAAAGGGTT
>Location:NODE_382453_length_1102_cov_120.509071	Coordinate:676	Reads:1	Hits:1	Allocated_reads:1	Strand:+
TCCAACGGAACCAGGCTCAGAAAGTGGC
>Location:NODE_382453_length_1102_cov_120.509071	Coordinate:676	Reads:1	Hits:1	Allocated_reads:1	Strand:+
TCCAACGGAACCAGGCTCATAAAGGGGC
>Location:NODE_382453_length_1102_cov_120.509071	Coordinate:676	Reads:1271	Hits:1	Allocated_reads:1271	Strand:+
TCCAACGGAACCAGGCTCAGAAAGGGGC
>Location:NODE_382453_length_1102_cov_120.509071	Coordinate:676	Reads:2	Hits:1	Allocated_reads:2	Strand:+
TCCAACGGAACCAGGCTCAGAAAGGGGT
>Location:NODE_382453_length_1102_cov_120.509071	Coordinate:676	Reads:1	Hits:1	Allocated_reads:1	Strand:+
TCCAACGGAACCAGGCTCAGAAAAGGGCA
>Location:NODE_382453_length_1102_cov_120.509071	Coordinate:676	Reads:1	Hits:1	Allocated_reads:1	Strand:+
TCCAACGGAACCAGGCTCAGAAAGCGGCA
>Location:NODE_382453_length_1102_cov_120.509071	Coordinate:676	Reads:1	Hits:1	Allocated_reads:1	Strand:+
TCCAACGGAACCAGGCTCAGAAAGGGGCG
>Location:NODE_382453_length_1102_cov_120.509071	Coordinate:676	Reads:1	Hits:1	Allocated_reads:1	Strand:+
TCCAACGGAACCAGGCTCAGAGAGGGGCA
>Location:NODE_382453_length_1102_cov_120.509071	Coordinate:676	Reads:1	Hits:1	Allocated_reads:1	Strand:+
TCCAACGGAACCAGGCTCATAAAGGGGCA
>Location:NODE_382453_length_1102_cov_120.509071	Coordinate:676	Reads:2	Hits:1	Allocated_reads:2	Strand:+
TCCAACGGAACCAGGCTCAGAAAGGGGCT
>Location:NODE_382453_length_1102_cov_120.509071	Coordinate:676	Reads:2	Hits:1	Allocated_reads:2	Strand:+
TCCAACGGAACCAGGCTCAGAAAGTGGCA
>Location:NODE_382453_length_1102_cov_120.509071	Coordinate:676	Reads:6	Hits:1	Allocated_reads:6	Strand:+
TCCAACGGAACCAGGCTCAGAAAGGGGTT
>Location:NODE_382453_length_1102_cov_120.509071	Coordinate:676	Reads:679	Hits:1	Allocated_reads:679	Strand:+
TCCAACGGAACCAGGCTCAGAAAGGGGCA
>Location:NODE_382453_length_1102_cov_120.509071	Coordinate:676	Reads:1	Hits:1	Allocated_reads:1	Strand:+
TCCAACGGAACCAGGCTCAGAAAGGGGCAG
>Location:NODE_382453_length_1102_cov_120.509071	Coordinate:676	Reads:1	Hits:1	Allocated_reads:1	Strand:+
TCCAACGGAACCAGGCTCAGAAAGGGGCAT
>Location:NODE_382453_length_1102_cov_120.509071	Coordinate:676	Reads:1	Hits:1	Allocated_reads:1	Strand:+
TCCAACGGAACCAGGCTCAGAAAGGGGCTT
>Location:NODE_382453_length_1102_cov_120.509071	Coordinate:676	Reads:2	Hits:1	Allocated_reads:2	Strand:+
TCCAACGGAACCAGGCTCAGAAAGGGGCAC
>Location:NODE_382453_length_1102_cov_120.509071	Coordinate:676	Reads:1	Hits:1	Allocated_reads:1	Strand:+
TCCAACGGAACCAGGCTCAGAAAGGGGAAGC
>Location:NODE_382453_length_1102_cov_120.509071	Coordinate:676	Reads:2	Hits:1	Allocated_reads:2	Strand:+
TCCAACGGAACCAGGCTCAGAAAGGGGCAGT
>Location:NODE_382453_length_1102_cov_120.509071	Coordinate:676	Reads:59	Hits:1	Allocated_reads:59	Strand:+
TCCAACGGAACCAGGCTCAGAAAGGGGCAGC
>Location:NODE_382453_length_1102_cov_120.509071	Coordinate:676	Reads:1	Hits:1	Allocated_reads:1	Strand:+
TCCAACGGAACCAGGCTCAGAAAGGGGCAGTT
>Location:NODE_382453_length_1102_cov_120.509071	Coordinate:676	Reads:10	Hits:1	Allocated_reads:10	Strand:+
TCCAACGGAACCAGGCTCAGAAAGGGGCAGCC
>Location:NODE_382453_length_1102_cov_120.509071	Coordinate:676	Reads:2	Hits:1	Allocated_reads:2	Strand:+
TCCAACGGAACCAGGCTCAGAAAGGGGCAGCCA
>Location:NODE_382453_length_1102_cov_120.509071	Coordinate:677	Reads:1	Hits:1	Allocated_reads:1	Strand:+
CCAACGGAACCAGGCTCAGAAAGGG
>Location:NODE_382453_length_1102_cov_120.509071	Coordinate:677	Reads:2	Hits:1	Allocated_reads:2	Strand:+
CCAACGGAACCAGGCTCAGAAAGGGGC
>Location:NODE_382453_length_1102_cov_120.509071	Coordinate:677	Reads:8	Hits:1	Allocated_reads:8	Strand:+
CCAACGGAACCAGGCTCAGAAAGGGGCA
>Location:NODE_382453_length_1102_cov_120.509071	Coordinate:677	Reads:1	Hits:1	Allocated_reads:1	Strand:+
CCAACGGAACCAGGCTCAGAAAGGGGCAG
>Location:NODE_382453_length_1102_cov_120.509071	Coordinate:677	Reads:1	Hits:1	Allocated_reads:1	Strand:+
CCAACGGAACCAGGCTCAGAAAGGGGCAGCC
>Location:NODE_382453_length_1102_cov_120.509071	Coordinate:678	Reads:1	Hits:1	Allocated_reads:1	Strand:+
CAACGGAACCAGGCTCAGAAAGTT
>Location:NODE_382453_length_1102_cov_120.509071	Coordinate:678	Reads:5	Hits:1	Allocated_reads:5	Strand:+
CAACGGAACCAGGCTCAGAAAGGGG
>Location:NODE_382453_length_1102_cov_120.509071	Coordinate:678	Reads:1	Hits:1	Allocated_reads:1	Strand:+
CAACGGAACCAGGCTCAGAAAGGGGT
>Location:NODE_382453_length_1102_cov_120.509071	Coordinate:678	Reads:20	Hits:1	Allocated_reads:20	Strand:+
CAACGGAACCAGGCTCAGAAAGGGGC
>Location:NODE_382453_length_1102_cov_120.509071	Coordinate:678	Reads:26	Hits:1	Allocated_reads:26	Strand:+
CAACGGAACCAGGCTCAGAAAGGGGCA
>Location:NODE_382453_length_1102_cov_120.509071	Coordinate:678	Reads:8	Hits:1	Allocated_reads:8	Strand:+
CAACGGAACCAGGCTCAGAAAGGGGCAGC
>Location:NODE_382453_length_1102_cov_120.509071	Coordinate:678	Reads:2	Hits:1	Allocated_reads:2	Strand:+
CAACGGAACCAGGCTCAGAAAGGGGCAGCC
>Location:NODE_382453_length_1102_cov_120.509071	Coordinate:678	Reads:2	Hits:1	Allocated_reads:2	Strand:+
CAACGGAACCAGGCTCAGAAAGGGGCAGCCA
>Location:NODE_382453_length_1102_cov_120.509071	Coordinate:679	Reads:1	Hits:1	Allocated_reads:1	Strand:+
AACGGAACCAGGCTCAGAAAGGGG
>Location:NODE_382453_length_1102_cov_120.509071	Coordinate:679	Reads:1	Hits:1	Allocated_reads:1	Strand:+
AACGGAACCAGGCTCAGAAAGGGGT
>Location:NODE_382453_length_1102_cov_120.509071	Coordinate:679	Reads:25	Hits:1	Allocated_reads:25	Strand:+
AACGGAACCAGGCTCAGAAAGGGGC
>Location:NODE_382453_length_1102_cov_120.509071	Coordinate:679	Reads:1	Hits:1	Allocated_reads:1	Strand:+
AACGGAACCAGGCTCAGAAAGGGGCT
>Location:NODE_382453_length_1102_cov_120.509071	Coordinate:679	Reads:16	Hits:1	Allocated_reads:16	Strand:+
AACGGAACCAGGCTCAGAAAGGGGCA
>Location:NODE_382453_length_1102_cov_120.509071	Coordinate:679	Reads:2	Hits:1	Allocated_reads:2	Strand:+
AACGGAACCAGGCTCAGAAAGGTGCA
>Location:NODE_382453_length_1102_cov_120.509071	Coordinate:679	Reads:25	Hits:1	Allocated_reads:25	Strand:+
AACGGAACCAGGCTCAGAAAGGGGCAGC
>Location:NODE_382453_length_1102_cov_120.509071	Coordinate:679	Reads:17	Hits:1	Allocated_reads:17	Strand:+
AACGGAACCAGGCTCAGAAAGGGGCAGCC
>Location:NODE_382453_length_1102_cov_120.509071	Coordinate:679	Reads:1	Hits:1	Allocated_reads:1	Strand:+
AACGGAACCAGGCTCAGAAAGGGGCAGCCA
>Location:NODE_382453_length_1102_cov_120.509071	Coordinate:680	Reads:9	Hits:1	Allocated_reads:9	Strand:+
ACGGAACCAGGCTCAGAAAGGGGC
>Location:NODE_382453_length_1102_cov_120.509071	Coordinate:680	Reads:1	Hits:1	Allocated_reads:1	Strand:+
ACGGAACCAGGCTCAGAAAGGGGCAT
>Location:NODE_382453_length_1102_cov_120.509071	Coordinate:680	Reads:1	Hits:1	Allocated_reads:1	Strand:+
ACGGAACCAGGCTCAGAAAGGGGCAAC
>Location:NODE_382453_length_1102_cov_120.509071	Coordinate:680	Reads:8	Hits:1	Allocated_reads:8	Strand:+
ACGGAACCAGGCTCAGAAAGGGGCAGC
>Location:NODE_382453_length_1102_cov_120.509071	Coordinate:680	Reads:7	Hits:1	Allocated_reads:7	Strand:+
ACGGAACCAGGCTCAGAAAGGGGCAGCC
>Location:NODE_382453_length_1102_cov_120.509071	Coordinate:681	Reads:2	Hits:1	Allocated_reads:2	Strand:+
CGGAACCAGGCTCAGAAAGGGGCA
>Location:NODE_382453_length_1102_cov_120.509071	Coordinate:681	Reads:1	Hits:1	Allocated_reads:1	Strand:+
CGGAACCAGGCTCAGAAAGGGGCAGC
>Location:NODE_382453_length_1102_cov_120.509071	Coordinate:681	Reads:7	Hits:1	Allocated_reads:7	Strand:+
CGGAACCAGGCTCAGAAAGGGGCAGCC
>Location:NODE_382453_length_1102_cov_120.509071	Coordinate:681	Reads:1	Hits:1	Allocated_reads:1	Strand:+
CGGAACCAGGCTCAGAAAGGGGCAGCCA
>Location:NODE_382453_length_1102_cov_120.509071	Coordinate:682	Reads:1	Hits:1	Allocated_reads:1	Strand:-
AGCGGATGGCTGCCCCTTTCTGAGCCTGGTTCC
>Location:NODE_382453_length_1102_cov_120.509071	Coordinate:683	Reads:1	Hits:2	Allocated_reads:0.5	Strand:+
GAACCAGGCTCAGAAAGGGGCAGCC
>Location:NODE_382453_length_1102_cov_120.509071	Coordinate:684	Reads:1	Hits:1	Allocated_reads:1	Strand:+
AACCAGGCTCAGAAAGGGGCAGCCATCCGC
>Location:NODE_382453_length_1102_cov_120.509071	Coordinate:684	Reads:1	Hits:1	Allocated_reads:1	Strand:-
TCGCAGCGGATGGCTGCCCCTTTCTGAGCCTGGTA
>Location:NODE_382453_length_1102_cov_120.509071	Coordinate:685	Reads:2	Hits:1	Allocated_reads:2	Strand:+
ACCAGGCTCAGAAAGGGGCAGCCATCCGC
>Location:NODE_382453_length_1102_cov_120.509071	Coordinate:685	Reads:1	Hits:1	Allocated_reads:1	Strand:+
ACCAGGCTCAGAAAGGGGCAGCCATCCGCTGC
>Location:NODE_382453_length_1102_cov_120.509071	Coordinate:685	Reads:4	Hits:1	Allocated_reads:4	Strand:-
TCGCAGCGGATGGCTGCCCCTTTCTGAGCCTGGT
>Location:NODE_382453_length_1102_cov_120.509071	Coordinate:685	Reads:1	Hits:2	Allocated_reads:0.5	Strand:-
TGGCTGCCCCTTTCTGAGCCTGGT
>Location:NODE_382453_length_1102_cov_120.509071	Coordinate:686	Reads:2	Hits:1	Allocated_reads:2	Strand:-
AGCGGATGGCTGCCCCTTTCTGAGCCTGG
>Location:NODE_382453_length_1102_cov_120.509071	Coordinate:686	Reads:1	Hits:1	Allocated_reads:1	Strand:-
TCGCAGCGGATGGCTGCCCCTTTCTGAGCCTGG
>Location:NODE_382453_length_1102_cov_120.509071	Coordinate:687	Reads:2	Hits:1	Allocated_reads:2	Strand:+
CAGGCTCAGAAAGGGGCAGCCATCCGCTGC
>Location:NODE_382453_length_1102_cov_120.509071	Coordinate:687	Reads:1	Hits:1	Allocated_reads:1	Strand:-
TCGCAGCGGATGGCTGCCCCTTTCTGAGCCTG
>Location:NODE_382453_length_1102_cov_120.509071	Coordinate:688	Reads:3	Hits:1	Allocated_reads:3	Strand:-
AGCGGATGGCTGCCCCTTTCTGAGCCT
>Location:NODE_382453_length_1102_cov_120.509071	Coordinate:688	Reads:1	Hits:1	Allocated_reads:1	Strand:+
AGGCTCAGAAAGGGGCAGCCATCCGCTGC
>Location:NODE_382453_length_1102_cov_120.509071	Coordinate:688	Reads:1	Hits:1	Allocated_reads:1	Strand:-
CAGCGGATGGCTGCCCCTTTCTGAGCCT
>Location:NODE_382453_length_1102_cov_120.509071	Coordinate:688	Reads:1	Hits:1	Allocated_reads:1	Strand:-
GCGGATGGCTGCCCCTTTCTGAGCCT
>Location:NODE_382453_length_1102_cov_120.509071	Coordinate:688	Reads:1	Hits:1	Allocated_reads:1	Strand:-
TCGCAGCGGATGGCTGCCCCTTTCTGAGCTT
>Location:NODE_382453_length_1102_cov_120.509071	Coordinate:688	Reads:2	Hits:1	Allocated_reads:2	Strand:-
TCGCAGCGGATGGCTGCCCCTTTCTGAGCCT
>Location:NODE_382453_length_1102_cov_120.509071	Coordinate:689	Reads:1	Hits:1	Allocated_reads:1	Strand:-
ACCAGTCGCAGCGGATGGCTGCCCCTTTCTGAGCC
>Location:NODE_382453_length_1102_cov_120.509071	Coordinate:689	Reads:1	Hits:1	Allocated_reads:1	Strand:-
AGCGGATGGCTGCCCCTTTCTGAGCC
>Location:NODE_382453_length_1102_cov_120.509071	Coordinate:689	Reads:1	Hits:1	Allocated_reads:1	Strand:-
GCAGCGGATGGCTGCCCCTTTCTGAGCC
>Location:NODE_382453_length_1102_cov_120.509071	Coordinate:689	Reads:1	Hits:1	Allocated_reads:1	Strand:-
GCGGATGGCTGCCCCTTTCTGAGCC
>Location:NODE_382453_length_1102_cov_120.509071	Coordinate:689	Reads:2	Hits:1	Allocated_reads:2	Strand:-
TCGCAGCGGATGGCTGCCCCTTTCTGAGCC
>Location:NODE_382453_length_1102_cov_120.509071	Coordinate:690	Reads:1	Hits:1	Allocated_reads:1	Strand:-
TCGCAGCGGATGGCTGCCCCTTTCTGAAA
>Location:NODE_382453_length_1102_cov_120.509071	Coordinate:700	Reads:1	Hits:1	Allocated_reads:1	Strand:-
ACCAGTCGCAGCGGATGGCTGCCC
>Location:NODE_382453_length_1102_cov_120.509071	Coordinate:701	Reads:1	Hits:1	Allocated_reads:1	Strand:-
CAACCAGTCGCAGCGGATGGCTGCC
>Location:NODE_382453_length_1102_cov_120.509071	Coordinate:701	Reads:1	Hits:1	Allocated_reads:1	Strand:-
CCAACCAGTCGCAGCGGATGGCTGCC
>Location:NODE_382453_length_1102_cov_120.509071	Coordinate:704	Reads:2	Hits:1	Allocated_reads:2	Strand:+
AGCCATCCGCTGCGACTGGTTGGG
>Location:NODE_382453_length_1102_cov_120.509071	Coordinate:705	Reads:1	Hits:1	Allocated_reads:1	Strand:+
GCCATCCGCTGCGACTGGTTGGGGG
>Location:NODE_382453_length_1102_cov_120.509071	Coordinate:705	Reads:1	Hits:1	Allocated_reads:1	Strand:+
GCCATCCGCTGCGACTGGTTGGGGGCGATGGAAA
>Location:NODE_382453_length_1102_cov_120.509071	Coordinate:707	Reads:1	Hits:1	Allocated_reads:1	Strand:+
CATCCGCTGCGACTGGTTGGGGGCG
>Location:NODE_382453_length_1102_cov_120.509071	Coordinate:707	Reads:1	Hits:1	Allocated_reads:1	Strand:+
CATCCGCTGCGACTGGTTGGGGGCGT
>Location:NODE_382453_length_1102_cov_120.509071	Coordinate:707	Reads:2	Hits:1	Allocated_reads:2	Strand:+
CATCCGCTGCGACTGGTTGGGGGCGA
>Location:NODE_382453_length_1102_cov_120.509071	Coordinate:707	Reads:1	Hits:1	Allocated_reads:1	Strand:+
CATCCGCTGCGACTGGTTGGGGGCGAT
>Location:NODE_382453_length_1102_cov_120.509071	Coordinate:707	Reads:1	Hits:1	Allocated_reads:1	Strand:+
CATCCGCTGCGACTGGTTGGGGGCGATG
>Location:NODE_382453_length_1102_cov_120.509071	Coordinate:707	Reads:1	Hits:1	Allocated_reads:1	Strand:+
CATCCGCTGCGACTGGTTGGGGGCGATT
>Location:NODE_382453_length_1102_cov_120.509071	Coordinate:707	Reads:1	Hits:1	Allocated_reads:1	Strand:+
CATCCGCTGCGACTGGTTGGGGGCGATGGA
>Location:NODE_382453_length_1102_cov_120.509071	Coordinate:708	Reads:1	Hits:1	Allocated_reads:1	Strand:+
ATCCGCTGCGACTGGTTGGGGGCTT
>Location:NODE_382453_length_1102_cov_120.509071	Coordinate:708	Reads:1	Hits:1	Allocated_reads:1	Strand:+
ATCCGCTGCGACTGGTTGGGGGCGATGA
>Location:NODE_382453_length_1102_cov_120.509071	Coordinate:708	Reads:2	Hits:1	Allocated_reads:2	Strand:+
ATCCGCTGCGACTGGTTGGGGGCGATGT
>Location:NODE_382453_length_1102_cov_120.509071	Coordinate:708	Reads:1	Hits:1	Allocated_reads:1	Strand:-
TCCATCACCCCCAACCAGTCGCAGCGGAT
>Location:NODE_382453_length_1102_cov_120.509071	Coordinate:709	Reads:1	Hits:1	Allocated_reads:1	Strand:+
TCCGCTGCGACTGGTTGGGGGTGATG
>Location:NODE_382453_length_1102_cov_120.509071	Coordinate:709	Reads:10	Hits:1	Allocated_reads:10	Strand:+
TCCGCTGCGACTGGTTGGGGGCGATG
>Location:NODE_382453_length_1102_cov_120.509071	Coordinate:709	Reads:2	Hits:1	Allocated_reads:2	Strand:+
TCCGCTGCGACTGGTTGGGGGCGATGA
>Location:NODE_382453_length_1102_cov_120.509071	Coordinate:709	Reads:2	Hits:1	Allocated_reads:2	Strand:+
TCCGCTGCGACTGGTTGGGGGCGATGT
>Location:NODE_382453_length_1102_cov_120.509071	Coordinate:709	Reads:6	Hits:1	Allocated_reads:6	Strand:+
TCCGCTGCGACTGGTTGGGGGCGATGG
>Location:NODE_382453_length_1102_cov_120.509071	Coordinate:709	Reads:4	Hits:1	Allocated_reads:4	Strand:+
TCCGCTGCGACTGGTTGGGGGCGATGGA
>Location:NODE_382453_length_1102_cov_120.509071	Coordinate:709	Reads:1	Hits:1	Allocated_reads:1	Strand:+
TCCGCTGCGACTGGTTGGGGGCGATGGAA
>Location:NODE_382453_length_1102_cov_120.509071	Coordinate:709	Reads:3	Hits:1	Allocated_reads:3	Strand:+
TCCGCTGCGACTGGTTGGGGGCGATGGAAA
>Location:NODE_382453_length_1102_cov_120.509071	Coordinate:710	Reads:2	Hits:1	Allocated_reads:2	Strand:+
CCGCTGCGACTGGTTGGGGGCGATG
>Location:NODE_382453_length_1102_cov_120.509071	Coordinate:710	Reads:1	Hits:1	Allocated_reads:1	Strand:+
CCGCTGCGACTGGTTGGGGGCGATGT
>Location:NODE_382453_length_1102_cov_120.509071	Coordinate:710	Reads:2	Hits:1	Allocated_reads:2	Strand:+
CCGCTGCGACTGGTTGGGGGCGATGGA
>Location:NODE_382453_length_1102_cov_120.509071	Coordinate:711	Reads:1	Hits:1	Allocated_reads:1	Strand:+
CGCTGCGACTGGTTGGGGGCGATGGA
>Location:NODE_382453_length_1102_cov_120.509071	Coordinate:711	Reads:1	Hits:1	Allocated_reads:1	Strand:+
CGCTGCGACTGGTTGGGGGCGATGGAAA
>Location:NODE_382453_length_1102_cov_120.509071	Coordinate:711	Reads:1	Hits:1	Allocated_reads:1	Strand:+
CGCTGCGACTGGTTGGGGGCGATGGAAATGT
>Location:NODE_382453_length_1102_cov_120.509071	Coordinate:712	Reads:2	Hits:1	Allocated_reads:2	Strand:+
GCTGCGACTGGTTGGGGGCGATGGA
>Location:NODE_382453_length_1102_cov_120.509071	Coordinate:712	Reads:1	Hits:1	Allocated_reads:1	Strand:+
GCTGCGACTGGTTGGGGGCGATGGAAT
>Location:NODE_382453_length_1102_cov_120.509071	Coordinate:718	Reads:1	Hits:1	Allocated_reads:1	Strand:-
ACCAAATCCATTTCCATCGCCCCCAACCAGT
>Location:NODE_382453_length_1102_cov_120.509071	Coordinate:719	Reads:1	Hits:1	Allocated_reads:1	Strand:-
CACCAAATCCATTTCCATCGCCCCCAACCAG
>Location:NODE_382453_length_1102_cov_120.509071	Coordinate:720	Reads:1	Hits:1	Allocated_reads:1	Strand:-
ACCAAATCCATTTCCATCGCCCCCAACCA
>Location:NODE_382453_length_1102_cov_120.509071	Coordinate:720	Reads:1	Hits:1	Allocated_reads:1	Strand:-
CAAATCCATTTCCATCACCCCCAACCA
>Location:NODE_382453_length_1102_cov_120.509071	Coordinate:721	Reads:1	Hits:1	Allocated_reads:1	Strand:-
AAATCCATTTCCATCACCCCCAACC
>Location:NODE_382453_length_1102_cov_120.509071	Coordinate:721	Reads:1	Hits:1	Allocated_reads:1	Strand:-
ACCAAATCCATTTCCATCACCCCCAACC
>Location:NODE_382453_length_1102_cov_120.509071	Coordinate:721	Reads:1	Hits:1	Allocated_reads:1	Strand:-
CCAAATCCATTTCCATCACCCCCAACT
>Location:NODE_382453_length_1102_cov_120.509071	Coordinate:722	Reads:1	Hits:1	Allocated_reads:1	Strand:-
ACCAAATCCATTTCCATCACCCCCAAC
>Location:NODE_382453_length_1102_cov_120.509071	Coordinate:722	Reads:1	Hits:1	Allocated_reads:1	Strand:-
ACCAAATCCATTTCCATCGCCCCCAAC
>Location:NODE_382453_length_1102_cov_120.509071	Coordinate:722	Reads:1	Hits:1	Allocated_reads:1	Strand:-
TTAGCACCAAATCCATTTCCATCACCCCCAAC
>Location:NODE_382453_length_1102_cov_120.509071	Coordinate:723	Reads:1	Hits:1	Allocated_reads:1	Strand:-
ACCAAATCCATTTCCATCGCCCCCAA
>Location:NODE_382453_length_1102_cov_120.509071	Coordinate:723	Reads:1	Hits:1	Allocated_reads:1	Strand:-
CAAATCCATTTCCATCACCCCCAA
>Location:NODE_382453_length_1102_cov_120.509071	Coordinate:723	Reads:1	Hits:1	Allocated_reads:1	Strand:-
TTAGCACCAAATCCATTTCCATCGCCCCCAA
>Location:NODE_382453_length_1102_cov_120.509071	Coordinate:724	Reads:1	Hits:1	Allocated_reads:1	Strand:-
ACCAAATCCATTTCCATCACCCCCA
>Location:NODE_382453_length_1102_cov_120.509071	Coordinate:724	Reads:2	Hits:1	Allocated_reads:2	Strand:-
ACCAAATCCATTTCCATCGCCCCCA
>Location:NODE_382453_length_1102_cov_120.509071	Coordinate:724	Reads:1	Hits:1	Allocated_reads:1	Strand:-
CACCAAATCCATTTCCATCACCCCCA
>Location:NODE_382453_length_1102_cov_120.509071	Coordinate:724	Reads:1	Hits:1	Allocated_reads:1	Strand:-
CACCAAATCCATTTCCATCGCCCCCA
>Location:NODE_382453_length_1102_cov_120.509071	Coordinate:724	Reads:1	Hits:1	Allocated_reads:1	Strand:-
TTAGCACCAAATCCATTTCCATCACCCCCA
>Location:NODE_382453_length_1102_cov_120.509071	Coordinate:725	Reads:2	Hits:1	Allocated_reads:2	Strand:-
ACCAAATCCATTTCCATCGCCCCC
>Location:NODE_382453_length_1102_cov_120.509071	Coordinate:725	Reads:2	Hits:1	Allocated_reads:2	Strand:-
TTAGCACCAAATCCATTTCCATCGCCCCC
>Location:NODE_382453_length_1102_cov_120.509071	Coordinate:726	Reads:1	Hits:1	Allocated_reads:1	Strand:-
CACCAAATCCATTTCCATCGCCCC
>Location:NODE_382453_length_1102_cov_120.509071	Coordinate:726	Reads:3	Hits:1	Allocated_reads:3	Strand:-
TTAGCACCAAATCCATTTCCATCGCCCC
>Location:NODE_382453_length_1102_cov_120.509071	Coordinate:727	Reads:3	Hits:1	Allocated_reads:3	Strand:-
TTAGCACCAAATCCATTTCCATCACCC
>Location:NODE_382453_length_1102_cov_120.509071	Coordinate:728	Reads:12	Hits:1	Allocated_reads:12	Strand:-
TTAGCACCAAATCCATTTCCATCGCC
>Location:NODE_382453_length_1102_cov_120.509071	Coordinate:728	Reads:3	Hits:1	Allocated_reads:3	Strand:-
TTAGCACCAAATCCATTTCCATCACC
>Location:NODE_382453_length_1102_cov_120.509071	Coordinate:728	Reads:1	Hits:1	Allocated_reads:1	Strand:-
TTTTAGCACCAAATCCATTTCCATCGCC
>Location:NODE_382453_length_1102_cov_120.509071	Coordinate:729	Reads:1	Hits:1	Allocated_reads:1	Strand:-
TTAGCACCAAATCCATTTCCATCGC
>Location:NODE_382453_length_1102_cov_120.509071	Coordinate:729	Reads:2	Hits:1	Allocated_reads:2	Strand:-
TTAGCACCAAATCCATTTCCATCAC
>Location:NODE_382453_length_1102_cov_120.509071	Coordinate:729	Reads:1	Hits:1	Allocated_reads:1	Strand:-
TTTAGCACCAAATCCATTTCCATCAC
>Location:NODE_382453_length_1102_cov_120.509071	Coordinate:729	Reads:1	Hits:1	Allocated_reads:1	Strand:-
TTTTAGCACCAAATCCATTTCCATCGC
>Location:NODE_382453_length_1102_cov_120.509071	Coordinate:730	Reads:1	Hits:1	Allocated_reads:1	Strand:-
TTAGCACCAAATCCATTTCCATCG
>Location:NODE_382453_length_1102_cov_120.509071	Coordinate:730	Reads:1	Hits:1	Allocated_reads:1	Strand:-
TTTAGCACCAAATCCATTTCCATCG
>Location:NODE_382453_length_1102_cov_120.509071	Coordinate:731	Reads:2	Hits:1	Allocated_reads:2	Strand:-
AATTTTAGCACCAAATCCATTTCCATC
>Location:NODE_382453_length_1102_cov_120.509071	Coordinate:731	Reads:2	Hits:1	Allocated_reads:2	Strand:-
TTTAGCACCAAATCCATTTCCATC
>Location:NODE_382453_length_1102_cov_120.509071	Coordinate:732	Reads:1	Hits:1	Allocated_reads:1	Strand:+
ATGGAAATGGATTTGGTGCTAAAATT
>Location:NODE_382453_length_1102_cov_120.509071	Coordinate:733	Reads:1	Hits:1	Allocated_reads:1	Strand:+
TGGAAATGGATTTGGTGCTAAAATT
>Location:NODE_382453_length_1102_cov_120.509071	Coordinate:733	Reads:2	Hits:1	Allocated_reads:2	Strand:+
TGGAAATGGATTTGGTGCTAAAATTC
>Location:NODE_382453_length_1102_cov_120.509071	Coordinate:733	Reads:2	Hits:1	Allocated_reads:2	Strand:+
TGGAAATGGATTTGGTGCTAAAATTCTGC
>Location:NODE_382453_length_1102_cov_120.509071	Coordinate:733	Reads:4	Hits:1	Allocated_reads:4	Strand:+
TGGAAATGGATTTGGTGCTAAAATTCTGCT
>Location:NODE_382453_length_1102_cov_120.509071	Coordinate:733	Reads:4	Hits:1	Allocated_reads:4	Strand:+
TGGAAATGGATTTGGTGCTAAAATTCTGCTT
>Location:NODE_382453_length_1102_cov_120.509071	Coordinate:733	Reads:1	Hits:1	Allocated_reads:1	Strand:+
TGGAAATGGATTTGGTGCTAAAATTCTGCTTT
>Location:NODE_382453_length_1102_cov_120.509071	Coordinate:734	Reads:2	Hits:1	Allocated_reads:2	Strand:+
GGAAATGGATTTGGTGCTAAAATTCTGCT
>Location:NODE_382453_length_1102_cov_120.509071	Coordinate:734	Reads:1	Hits:1	Allocated_reads:1	Strand:+
GGAAATGGATTTGGTGCTAAAATTCTGCTT
>Location:NODE_382453_length_1102_cov_120.509071	Coordinate:735	Reads:1	Hits:1	Allocated_reads:1	Strand:-
CAGAATTTTAGCACCAAATCCATTTC
>Location:NODE_382453_length_1102_cov_120.509071	Coordinate:735	Reads:1	Hits:1	Allocated_reads:1	Strand:+
GAAATGGATTTGGTGCTAAAATTCTGCT
>Location:NODE_382453_length_1102_cov_120.509071	Coordinate:735	Reads:1	Hits:1	Allocated_reads:1	Strand:+
GAAATGGATTTGGTGCTAAAATTCTGCTT
>Location:NODE_382453_length_1102_cov_120.509071	Coordinate:736	Reads:9	Hits:1	Allocated_reads:9	Strand:+
AAATGGATTTGGTGCTAAAATTCTGCT
>Location:NODE_382453_length_1102_cov_120.509071	Coordinate:736	Reads:11	Hits:1	Allocated_reads:11	Strand:+
AAATGGATTTGGTGCTAAAATTCTGCTT
>Location:NODE_382453_length_1102_cov_120.509071	Coordinate:736	Reads:1	Hits:1	Allocated_reads:1	Strand:-
GCAGAATTTTAGCACCAAATCCATTT
>Location:NODE_382453_length_1102_cov_120.509071	Coordinate:736	Reads:1	Hits:1	Allocated_reads:1	Strand:-
TTGAAGCAGAATTTTAGCACCAAATCCATTT
>Location:NODE_382453_length_1102_cov_120.509071	Coordinate:737	Reads:1	Hits:1	Allocated_reads:1	Strand:+
AATGGATTTGGTGCTAAAATTCTG
>Location:NODE_382453_length_1102_cov_120.509071	Coordinate:737	Reads:1	Hits:1	Allocated_reads:1	Strand:+
AATGGATTTGGTGCTAAAATTCTGC
>Location:NODE_382453_length_1102_cov_120.509071	Coordinate:737	Reads:24	Hits:1	Allocated_reads:24	Strand:+
AATGGATTTGGTGCTAAAATTCTGCT
>Location:NODE_382453_length_1102_cov_120.509071	Coordinate:737	Reads:53	Hits:1	Allocated_reads:53	Strand:+
AATGGATTTGGTGCTAAAATTCTGCTT
>Location:NODE_382453_length_1102_cov_120.509071	Coordinate:737	Reads:2	Hits:1	Allocated_reads:2	Strand:+
AATGGATTTGGTGCTAAAATTCTGCTTC
>Location:NODE_382453_length_1102_cov_120.509071	Coordinate:737	Reads:2	Hits:1	Allocated_reads:2	Strand:+
AATGGATTTGGTGCTAAAATTCTGCTTCA
>Location:NODE_382453_length_1102_cov_120.509071	Coordinate:737	Reads:1	Hits:1	Allocated_reads:1	Strand:+
AATGGATTTGGTGCTAAAATTCTGCTTCAA
>Location:NODE_382453_length_1102_cov_120.509071	Coordinate:737	Reads:1	Hits:1	Allocated_reads:1	Strand:-
TGAAGCAGAATTTTAGCACCAAATCCATT
>Location:NODE_382453_length_1102_cov_120.509071	Coordinate:738	Reads:24	Hits:1	Allocated_reads:24	Strand:+
ATGGATTTGGTGCTAAAATTCTGCT
>Location:NODE_382453_length_1102_cov_120.509071	Coordinate:738	Reads:59	Hits:1	Allocated_reads:59	Strand:+
ATGGATTTGGTGCTAAAATTCTGCTT
>Location:NODE_382453_length_1102_cov_120.509071	Coordinate:739	Reads:1	Hits:2	Allocated_reads:0.5	Strand:+
TGGATTTGGTGCTAAAATTCTGCA
>Location:NODE_382453_length_1102_cov_120.509071	Coordinate:739	Reads:45	Hits:2	Allocated_reads:22.5	Strand:+
TGGATTTGGTGCTAAAATTCTGCT
>Location:NODE_382453_length_1102_cov_120.509071	Coordinate:739	Reads:1	Hits:2	Allocated_reads:0.5	Strand:+
TGGATTTGGTGCTAAAATTCTGATT
>Location:NODE_382453_length_1102_cov_120.509071	Coordinate:739	Reads:87	Hits:2	Allocated_reads:43.5	Strand:+
TGGATTTGGTGCTAAAATTCTGCTT
>Location:NODE_382453_length_1102_cov_120.509071	Coordinate:739	Reads:10	Hits:2	Allocated_reads:5	Strand:+
TGGATTTGGTGCTAAAATTCTGCTTC
>Location:NODE_382453_length_1102_cov_120.509071	Coordinate:739	Reads:1	Hits:2	Allocated_reads:0.5	Strand:+
TGGATTTGGTGCTAAAATTCTGCTTCT
>Location:NODE_382453_length_1102_cov_120.509071	Coordinate:739	Reads:1	Hits:2	Allocated_reads:0.5	Strand:+
TGGATTTGGTGCTAAAATTCTGCTTTA
>Location:NODE_382453_length_1102_cov_120.509071	Coordinate:739	Reads:8	Hits:2	Allocated_reads:4	Strand:+
TGGATTTGGTGCTAAAATTCTGCTTCA
>Location:NODE_382453_length_1102_cov_120.509071	Coordinate:739	Reads:3	Hits:2	Allocated_reads:1.5	Strand:+
TGGATTTGGTGCTAAAATTCTGCTTCAA
>Location:NODE_382453_length_1102_cov_120.509071	Coordinate:739	Reads:6	Hits:2	Allocated_reads:3	Strand:+
TGGATTTGGTGCTAAAATTCTGCTTCAAG
>Location:NODE_382453_length_1102_cov_120.509071	Coordinate:739	Reads:1	Hits:2	Allocated_reads:0.5	Strand:+
TGGATTTGGTGCTAAAATTCTGCTTCAAGT
>Location:NODE_382453_length_1102_cov_120.509071	Coordinate:739	Reads:1	Hits:2	Allocated_reads:0.5	Strand:+
TGGATTTGGTGCTAAAATTCTGCTTCAATC
>Location:NODE_382453_length_1102_cov_120.509071	Coordinate:739	Reads:7	Hits:2	Allocated_reads:3.5	Strand:+
TGGATTTGGTGCTAAAATTCTGCTTCAAGA
>Location:NODE_382453_length_1102_cov_120.509071	Coordinate:739	Reads:7	Hits:1	Allocated_reads:7	Strand:+
TGGATTTGGTGCTAAAATTCTGCTTCAAGATT
>Location:NODE_382453_length_1102_cov_120.509071	Coordinate:740	Reads:9	Hits:2	Allocated_reads:4.5	Strand:+
GGATTTGGTGCTAAAATTCTGCTT
>Location:NODE_382453_length_1102_cov_120.509071	Coordinate:740	Reads:4	Hits:2	Allocated_reads:2	Strand:+
GGATTTGGTGCTAAAATTCTGCTTC
>Location:NODE_382453_length_1102_cov_120.509071	Coordinate:740	Reads:1	Hits:2	Allocated_reads:0.5	Strand:+
GGATTTGGTGCTAAAATTCTGCTTCA
>Location:NODE_382453_length_1102_cov_120.509071	Coordinate:740	Reads:1	Hits:2	Allocated_reads:0.5	Strand:+
GGATTTGGTGCTAAAATTCTGCTTCAAG
>Location:NODE_382453_length_1102_cov_120.509071	Coordinate:741	Reads:2	Hits:2	Allocated_reads:1	Strand:+
GATTTGGTGCTAAAATTCTGCTTCAAG
>Location:NODE_382453_length_1102_cov_120.509071	Coordinate:741	Reads:1	Hits:2	Allocated_reads:0.5	Strand:+
GATTTGGTGCTAAAATTCTGCTTCAAGA
>Location:NODE_382453_length_1102_cov_120.509071	Coordinate:741	Reads:1	Hits:1	Allocated_reads:1	Strand:+
GATTTGGTGCTAAAATTCTGCTTCAAGATTT
>Location:NODE_382453_length_1102_cov_120.509071	Coordinate:741	Reads:1	Hits:2	Allocated_reads:0.5	Strand:-
TGAAGCAGAATTTTAGCACCAAATC
>Location:NODE_382453_length_1102_cov_120.509071	Coordinate:742	Reads:1	Hits:1	Allocated_reads:1	Strand:+
ATTTGGTGCTAAAATTCTGCTTCAAGATT
>Location:NODE_382453_length_1102_cov_120.509071	Coordinate:742	Reads:1	Hits:1	Allocated_reads:1	Strand:+
ATTTGGTGCTAAAATTCTGCTTCAAGATTT
>Location:NODE_382453_length_1102_cov_120.509071	Coordinate:742	Reads:1	Hits:1	Allocated_reads:1	Strand:+
ATTTGGTGCTAAAATTCTGCTTCAAGATTTT
>Location:NODE_382453_length_1102_cov_120.509071	Coordinate:743	Reads:1	Hits:2	Allocated_reads:0.5	Strand:-
TCTTGAAGCAGAATTTTAGCACCAAA
>Location:NODE_382453_length_1102_cov_120.509071	Coordinate:743	Reads:1	Hits:2	Allocated_reads:0.5	Strand:+
TTTGGTGCTAAAATTCTGCTTCAAG
>Location:NODE_382453_length_1102_cov_120.509071	Coordinate:743	Reads:1	Hits:2	Allocated_reads:0.5	Strand:+
TTTGGTGCTAAAATTCTGCTTCAAGAT
>Location:NODE_382453_length_1102_cov_120.509071	Coordinate:743	Reads:5	Hits:1	Allocated_reads:5	Strand:+
TTTGGTGCTAAAATTCTGCTTCAAGATT
>Location:NODE_382453_length_1102_cov_120.509071	Coordinate:744	Reads:9	Hits:2	Allocated_reads:4.5	Strand:+
TTGGTGCTAAAATTCTGCTTCAAG
>Location:NODE_382453_length_1102_cov_120.509071	Coordinate:744	Reads:2	Hits:2	Allocated_reads:1	Strand:+
TTGGTGCTAAAATTCTGCTTCAAGA
>Location:NODE_382453_length_1102_cov_120.509071	Coordinate:744	Reads:26	Hits:1	Allocated_reads:26	Strand:+
TTGGTGCTAAAATTCTGCTTCAAGATT
>Location:NODE_382453_length_1102_cov_120.509071	Coordinate:744	Reads:9	Hits:1	Allocated_reads:9	Strand:+
TTGGTGCTAAAATTCTGCTTCAAGATTT
>Location:NODE_382453_length_1102_cov_120.509071	Coordinate:744	Reads:1	Hits:1	Allocated_reads:1	Strand:+
TTGGTGCTAAAATTCTGCTTCAAGATTTT
>Location:NODE_382453_length_1102_cov_120.509071	Coordinate:745	Reads:3	Hits:2	Allocated_reads:1.5	Strand:-
TCTTGAAGCAGAATTTTAGCACCA
>Location:NODE_382453_length_1102_cov_120.509071	Coordinate:745	Reads:2	Hits:1	Allocated_reads:2	Strand:+
TGGTGCTAAAATTCTGCTTCAAGATT
>Location:NODE_382453_length_1102_cov_120.509071	Coordinate:745	Reads:9	Hits:1	Allocated_reads:9	Strand:+
TGGTGCTAAAATTCTGCTTCAAGATTT
>Location:NODE_382453_length_1102_cov_120.509071	Coordinate:745	Reads:5	Hits:1	Allocated_reads:5	Strand:+
TGGTGCTAAAATTCTGCTTCAAGATTTT
>Location:NODE_382453_length_1102_cov_120.509071	Coordinate:746	Reads:2	Hits:1	Allocated_reads:2	Strand:-
TAAAATCTTGAAGCAGAATTTTAGCACC
>Location:NODE_382453_length_1102_cov_120.509071	Coordinate:746	Reads:2	Hits:1	Allocated_reads:2	Strand:-
TCTTTTAAAATCTTGAAGCAGAATTTTAGCACC
>Location:NODE_382453_length_1102_cov_120.509071	Coordinate:749	Reads:4	Hits:1	Allocated_reads:4	Strand:-
CTTCTTTTAAAATCTTGAAGCAGAATTTTAGC
>Location:NODE_382453_length_1102_cov_120.509071	Coordinate:749	Reads:1	Hits:1	Allocated_reads:1	Strand:-
CTTTTAAAATCTTGAAGCAGAATTTTAGC
>Location:NODE_382453_length_1102_cov_120.509071	Coordinate:749	Reads:1	Hits:1	Allocated_reads:1	Strand:-
GCTTCTTTTAAAATCTTGAAGCAGAATTTTAGC
>Location:NODE_382453_length_1102_cov_120.509071	Coordinate:749	Reads:1	Hits:1	Allocated_reads:1	Strand:-
TAAAATCTTGAAGCAGAATTTTAGC
>Location:NODE_382453_length_1102_cov_120.509071	Coordinate:749	Reads:16	Hits:1	Allocated_reads:16	Strand:-
TCTTTTAAAATCTTGAAGCAGAATTTTAGC
>Location:NODE_382453_length_1102_cov_120.509071	Coordinate:749	Reads:3	Hits:1	Allocated_reads:3	Strand:-
TCTTTTAAAATCTTGAAGCAGACTTTTAGC
>Location:NODE_382453_length_1102_cov_120.509071	Coordinate:749	Reads:1	Hits:1	Allocated_reads:1	Strand:-
TTCTTTTAAAATCTTGAAGCAGAATTTTAGC
>Location:NODE_382453_length_1102_cov_120.509071	Coordinate:749	Reads:1	Hits:1	Allocated_reads:1	Strand:-
TTTAAAATCTTGAAGCAGAATTTTAGC
>Location:NODE_382453_length_1102_cov_120.509071	Coordinate:749	Reads:1	Hits:1	Allocated_reads:1	Strand:-
TTTAAAATCTTGAAGCAGACTTTTAGC
>Location:NODE_382453_length_1102_cov_120.509071	Coordinate:754	Reads:1	Hits:1	Allocated_reads:1	Strand:-
CTTTTAAAATCTTGAAGCAGAATT
>Location:NODE_382453_length_1102_cov_120.509071	Coordinate:762	Reads:1	Hits:1	Allocated_reads:1	Strand:-
TGCCTTGCTTCTTTTAAAATCTTGAA
>Location:NODE_382453_length_1102_cov_120.509071	Coordinate:762	Reads:1	Hits:1	Allocated_reads:1	Strand:+
TTCAAGATTTTAAAAGAAGCAAGGCAGCAGG
>Location:NODE_382453_length_1102_cov_120.509071	Coordinate:762	Reads:1	Hits:1	Allocated_reads:1	Strand:+
TTCAAGATTTTAAAAGAAGCAAGGCAGCAGGA
>Location:NODE_382453_length_1102_cov_120.509071	Coordinate:763	Reads:1	Hits:1	Allocated_reads:1	Strand:+
TCAAGATTTTAAAAGAAGCAAGGCA
>Location:NODE_382453_length_1102_cov_120.509071	Coordinate:763	Reads:1	Hits:1	Allocated_reads:1	Strand:+
TCAAGATTTTAAAAGAAGCAAGGCAGCA
>Location:NODE_382453_length_1102_cov_120.509071	Coordinate:764	Reads:1	Hits:1	Allocated_reads:1	Strand:+
CAAGATTTTAAAAGAAGCAAGGCAGCA
>Location:NODE_382453_length_1102_cov_120.509071	Coordinate:764	Reads:2	Hits:1	Allocated_reads:2	Strand:+
CAAGATTTTAAAAGAAGCAAGGCAGCAGGA
>Location:NODE_382453_length_1102_cov_120.509071	Coordinate:767	Reads:2	Hits:1	Allocated_reads:2	Strand:+
GATTTTAAAAGAAGCAAGGCAGCAGGAA
>Location:NODE_382453_length_1102_cov_120.509071	Coordinate:767	Reads:1	Hits:1	Allocated_reads:1	Strand:+
GATTTTAAAAGAAGCAAGGCAGCAGGAAA
>Location:NODE_382453_length_1102_cov_120.509071	Coordinate:769	Reads:8	Hits:1	Allocated_reads:8	Strand:+
TTTTAAAAGAAGCAAGGCAGCAGG
>Location:NODE_382453_length_1102_cov_120.509071	Coordinate:769	Reads:4	Hits:1	Allocated_reads:4	Strand:+
TTTTAAAAGAAGCAAGGCAGCAGGA
>Location:NODE_382453_length_1102_cov_120.509071	Coordinate:769	Reads:3	Hits:1	Allocated_reads:3	Strand:+
TTTTAAAAGAAGCAAGGCAGCAGGAA
>Location:NODE_382453_length_1102_cov_120.509071	Coordinate:769	Reads:1	Hits:1	Allocated_reads:1	Strand:+
TTTTAAAAGAAGCAAGGCAGCAGGATT
>Location:NODE_382453_length_1102_cov_120.509071	Coordinate:769	Reads:4	Hits:1	Allocated_reads:4	Strand:+
TTTTAAAAGAAGCAAGGCAGCAGGAAA
>Location:NODE_382453_length_1102_cov_120.509071	Coordinate:769	Reads:1	Hits:1	Allocated_reads:1	Strand:+
TTTTAAAAGAAGCAAGGCAGCAGGAAAA
>Location:NODE_382453_length_1102_cov_120.509071	Coordinate:769	Reads:2	Hits:1	Allocated_reads:2	Strand:+
TTTTAAAAGAAGCAAGGCAGCAGGAAAAA
>Location:NODE_382453_length_1102_cov_120.509071	Coordinate:770	Reads:1	Hits:1	Allocated_reads:1	Strand:+
TTTAAAAGAAGCAAGGCAGCAGGA
>Location:NODE_382453_length_1102_cov_120.509071	Coordinate:772	Reads:1	Hits:1	Allocated_reads:1	Strand:+
TAAAAGAAGCAAGGCAGCAGGAAAAAG
>Location:NODE_382453_length_1102_cov_120.509071	Coordinate:772	Reads:1	Hits:1	Allocated_reads:1	Strand:+
TAAAAGAAGCAAGGCAGCAGGAAAAAGG
>Location:NODE_382453_length_1102_cov_120.509071	Coordinate:772	Reads:2	Hits:1	Allocated_reads:2	Strand:+
TAAAAGAAGCAAGGCAGCAGGAAAAAGGC
>Location:NODE_382453_length_1102_cov_120.509071	Coordinate:772	Reads:1	Hits:1	Allocated_reads:1	Strand:+
TAAAAGAAGCAAGGCAGCAGGAAAAAGGCA
>Location:NODE_382453_length_1102_cov_120.509071	Coordinate:773	Reads:2	Hits:1	Allocated_reads:2	Strand:+
AAAAGAAGCAAGGCAGCAGGAAAAAG
>Location:NODE_382453_length_1102_cov_120.509071	Coordinate:773	Reads:1	Hits:1	Allocated_reads:1	Strand:+
AAAAGAAGCAAGGCAGCAGGAAAAAGG
>Location:NODE_382453_length_1102_cov_120.509071	Coordinate:774	Reads:1	Hits:1	Allocated_reads:1	Strand:+
AAAGAAGCAAGGCAGCAGGAAAAAGGC
>Location:NODE_382453_length_1102_cov_120.509071	Coordinate:774	Reads:1	Hits:1	Allocated_reads:1	Strand:-
TTGCCTTTTTCCTGCTGCCTTGCTTCTTT
>Location:NODE_382453_length_1102_cov_120.509071	Coordinate:776	Reads:1	Hits:1	Allocated_reads:1	Strand:-
TTTGCCTTTTTCCTGCTGCCTTGCTTCT
>Location:NODE_382453_length_1102_cov_120.509071	Coordinate:777	Reads:1	Hits:1	Allocated_reads:1	Strand:+
GAAGCAAGGCAGCAGGAAAAAGGCAAA
>Location:NODE_382453_length_1102_cov_120.509071	Coordinate:777	Reads:1	Hits:1	Allocated_reads:1	Strand:+
GAAGCAAGGCAGCAGGAAAAAGGCAAAA
>Location:NODE_382453_length_1102_cov_120.509071	Coordinate:779	Reads:2	Hits:1	Allocated_reads:2	Strand:-
TTTGCCTTTTTCCTGCTGCCTTGCT
>Location:NODE_382453_length_1102_cov_120.509071	Coordinate:781	Reads:1	Hits:1	Allocated_reads:1	Strand:-
CGTGACATTTTTGCCTTTTTCCTGCTGCCTTG
>Location:NODE_382453_length_1102_cov_120.509071	Coordinate:782	Reads:1	Hits:1	Allocated_reads:1	Strand:-
CGTGACATTTTTGCCTTTTTCGTGCTGCCTT
>Location:NODE_382453_length_1102_cov_120.509071	Coordinate:782	Reads:1	Hits:1	Allocated_reads:1	Strand:-
GTGACATTTTTGCCTTTTTCCTGCTGCCTT
>Location:NODE_382453_length_1102_cov_120.509071	Coordinate:783	Reads:1	Hits:1	Allocated_reads:1	Strand:-
ACATTTTTGCCTTTTTCCTGCTGCCT
>Location:NODE_382453_length_1102_cov_120.509071	Coordinate:783	Reads:1	Hits:1	Allocated_reads:1	Strand:-
CGTGACATTTTTGCCTTTTTCCTGCTGCCT
>Location:NODE_382453_length_1102_cov_120.509071	Coordinate:783	Reads:2	Hits:1	Allocated_reads:2	Strand:-
TGACATTTTTGCCTTTTTCCTGCTGCCT
>Location:NODE_382453_length_1102_cov_120.509071	Coordinate:783	Reads:2	Hits:1	Allocated_reads:2	Strand:-
TTACGTGACATTTTTGCCTTTTTCCTGCTGCCT
>Location:NODE_382453_length_1102_cov_120.509071	Coordinate:784	Reads:2	Hits:1	Allocated_reads:2	Strand:-
TTACGTGACATTTTTGCCTTTTTCCTGCTGCC
>Location:NODE_382453_length_1102_cov_120.509071	Coordinate:786	Reads:1	Hits:1	Allocated_reads:1	Strand:+
CAGCAGGAAAAAGGCAAAAATGTCATGT
>Location:NODE_382453_length_1102_cov_120.509071	Coordinate:787	Reads:1	Hits:1	Allocated_reads:1	Strand:-
TACGTGACATTTTTGCCTTTTTCCTGCT
>Location:NODE_382453_length_1102_cov_120.509071	Coordinate:788	Reads:1	Hits:1	Allocated_reads:1	Strand:-
TTACGTGACATTTTTGCCTTTTTCCTGC
>Location:NODE_382453_length_1102_cov_120.509071	Coordinate:797	Reads:1	Hits:1	Allocated_reads:1	Strand:-
AATGATTACGTGACATTTTTGCCT
>Location:NODE_382453_length_1102_cov_120.509071	Coordinate:803	Reads:1	Hits:1	Allocated_reads:1	Strand:-
TAAAGGGCAGCAATGATTACATGACATTT
>Location:NODE_382453_length_1102_cov_120.509071	Coordinate:805	Reads:1	Hits:1	Allocated_reads:1	Strand:-
TTAAAGGGCAGCAATGATTACGTGACAT
>Location:NODE_382453_length_1102_cov_120.509071	Coordinate:806	Reads:1	Hits:1	Allocated_reads:1	Strand:+
TGTCACGTAATCATTGCTGCCCTTTAAAG
>Location:NODE_382453_length_1102_cov_120.509071	Coordinate:817	Reads:1	Hits:1	Allocated_reads:1	Strand:-
AAACCCTTTACGTGCTGCTTTAAAGGGCAGCAATG
>Location:NODE_382453_length_1102_cov_120.509071	Coordinate:820	Reads:1	Hits:1	Allocated_reads:1	Strand:-
CCCTTTACGTGCTGCTTTAAAGGGCAGCA
>Location:NODE_382453_length_1102_cov_120.509071	Coordinate:820	Reads:1	Hits:1	Allocated_reads:1	Strand:-
CCTTTACGTGCTGCTTTAAAGGGCAGCA
>Location:NODE_382453_length_1102_cov_120.509071	Coordinate:821	Reads:1	Hits:1	Allocated_reads:1	Strand:-
CTTTACGTGCTGCTTTAAAGGGCAGC
>Location:NODE_382453_length_1102_cov_120.509071	Coordinate:831	Reads:1	Hits:1	Allocated_reads:1	Strand:-
TTTTTTAAAACCCTTTACGTGCTGCTTT
>Location:NODE_382453_length_1102_cov_120.509071	Coordinate:832	Reads:1	Hits:1	Allocated_reads:1	Strand:+
AAGCAGCACGTAAAGGGTTTTAAAAAAGCT
>Location:NODE_382453_length_1102_cov_120.509071	Coordinate:832	Reads:1	Hits:1	Allocated_reads:1	Strand:-
TTTTTAAAACCCTTTACGTGCTGCTT
>Location:NODE_382453_length_1102_cov_120.509071	Coordinate:833	Reads:1	Hits:1	Allocated_reads:1	Strand:+
AGCAGCACGTAAAGGGTTTTAAAAAAGCTTT
>Location:NODE_382453_length_1102_cov_120.509071	Coordinate:833	Reads:1	Hits:1	Allocated_reads:1	Strand:-
TTTTTTAAAACCCTTTACGTGCTGCT
>Location:NODE_382453_length_1102_cov_120.509071	Coordinate:834	Reads:1	Hits:1	Allocated_reads:1	Strand:+
GCAGCACGTAAAGGGTTTTAAAAAAGC
>Location:NODE_382453_length_1102_cov_120.509071	Coordinate:834	Reads:1	Hits:1	Allocated_reads:1	Strand:+
GCAGCACGTAAAGGGTTTTAAAAAAGCT
>Location:NODE_382453_length_1102_cov_120.509071	Coordinate:834	Reads:3	Hits:1	Allocated_reads:3	Strand:+
GCAGCACGTAAAGGGTTTTAAAAAAGCTTT
>Location:NODE_382453_length_1102_cov_120.509071	Coordinate:835	Reads:1	Hits:1	Allocated_reads:1	Strand:+
CAGCACGTAAAGGGTTTTAAAATT
>Location:NODE_382453_length_1102_cov_120.509071	Coordinate:835	Reads:2	Hits:1	Allocated_reads:2	Strand:+
CAGCACGTAAAGGGTTTTAAAAAAGCTTT
>Location:NODE_382453_length_1102_cov_120.509071	Coordinate:836	Reads:6	Hits:1	Allocated_reads:6	Strand:+
AGCACGTAAAGGGTTTTAAAAAAGCTTT
>Location:NODE_382453_length_1102_cov_120.509071	Coordinate:837	Reads:9	Hits:1	Allocated_reads:9	Strand:+
GCACGTAAAGGGTTTTAAAAAAGCTTT
>Location:NODE_382453_length_1102_cov_120.509071	Coordinate:837	Reads:1	Hits:1	Allocated_reads:1	Strand:+
GCACGTAAAGGGTTTTAAAAAAGCTTTT
>Location:NODE_382453_length_1102_cov_120.509071	Coordinate:837	Reads:1	Hits:1	Allocated_reads:1	Strand:+
GCACGTAAAGGGTTTTAAAAAAGCTTTTA
>Location:NODE_382453_length_1102_cov_120.509071	Coordinate:842	Reads:2	Hits:1	Allocated_reads:2	Strand:+
TAAAGGGTTTTAAAAAAGCTTTTAACACT
>Location:NODE_382453_length_1102_cov_120.509071	Coordinate:842	Reads:1	Hits:1	Allocated_reads:1	Strand:+
TAAAGGGTTTTAAAAAAGCTTTTAACACTGC
>Location:NODE_382453_length_1102_cov_120.509071	Coordinate:846	Reads:1	Hits:1	Allocated_reads:1	Strand:+
GGGTTTTAAAAAAGCTTTTAACACTGCT
>Location:NODE_382453_length_1102_cov_120.509071	Coordinate:847	Reads:1	Hits:1	Allocated_reads:1	Strand:-
AGCAGTGTTAAAAGCTTTTTTAAAACC
>Location:NODE_382453_length_1102_cov_120.509071	Coordinate:847	Reads:1	Hits:1	Allocated_reads:1	Strand:-
TTTCAGCAGTGTTAAAAGCTTTTTTAAAACC
>Location:NODE_382453_length_1102_cov_120.509071	Coordinate:856	Reads:3	Hits:4	Allocated_reads:0.75	Strand:+
AAAGCTTTTAACACTGCTGAAAAAAACCT
>Location:NODE_382453_length_1102_cov_120.509071	Coordinate:857	Reads:10	Hits:4	Allocated_reads:2.5	Strand:+
AAGCTTTTAACACTGCTGAAAAAAACCT
>Location:NODE_382453_length_1102_cov_120.509071	Coordinate:857	Reads:1	Hits:4	Allocated_reads:0.25	Strand:+
AAGCTTTTAACACTGCTGAAAAAAAACCT
>Location:NODE_382453_length_1102_cov_120.509071	Coordinate:857	Reads:1	Hits:4	Allocated_reads:0.25	Strand:+
AAGCTTTTAACACTGCTGAAAAAAACCTG
>Location:NODE_382453_length_1102_cov_120.509071	Coordinate:858	Reads:1	Hits:4	Allocated_reads:0.25	Strand:+
AGCTTTTAACACTGCTGAAAAAAACCT
>Location:NODE_382453_length_1102_cov_120.509071	Coordinate:859	Reads:3	Hits:1	Allocated_reads:3	Strand:-
TTCCAGGTTTTTTTCAGCAGTGTTAAAAGC
>Location:NODE_382453_length_1102_cov_120.509071	Coordinate:860	Reads:2	Hits:4	Allocated_reads:0.5	Strand:+
CTTTTAACACTGCTGAAAAAAACCT
>Location:NODE_382453_length_1102_cov_120.509071	Coordinate:860	Reads:1	Hits:4	Allocated_reads:0.25	Strand:+
CTTTTAACACTGCTGAAAAAAACCTG
>Location:NODE_382453_length_1102_cov_120.509071	Coordinate:861	Reads:6	Hits:4	Allocated_reads:1.5	Strand:+
TTTTAACACTGCTGAAAAAAACCT
>Location:NODE_382453_length_1102_cov_120.509071	Coordinate:861	Reads:2	Hits:1	Allocated_reads:2	Strand:+
TTTTAACACTGCTGAAAAAAACCTGGA
>Location:NODE_382453_length_1102_cov_120.509071	Coordinate:862	Reads:1	Hits:1	Allocated_reads:1	Strand:-
TCCAGGTTTTTTTCAGCAGTGTTAAA
>Location:NODE_382453_length_1102_cov_120.509071	Coordinate:863	Reads:1	Hits:4	Allocated_reads:0.25	Strand:-
CCAGGTTTTTTTCAGCAGTGTTAA
>Location:NODE_382453_length_1102_cov_120.509071	Coordinate:863	Reads:1	Hits:4	Allocated_reads:0.25	Strand:+
TTAACACTGCTGAAAAAAACCTGG
>Location:NODE_382453_length_1102_cov_120.509071	Coordinate:863	Reads:1	Hits:1	Allocated_reads:1	Strand:+
TTAACACTGCTGAAAAAAACCTGGAAA
>Location:NODE_382453_length_1102_cov_120.509071	Coordinate:863	Reads:1	Hits:1	Allocated_reads:1	Strand:+
TTAACACTGCTGAAAAAAACCTGGAAAT
>Location:NODE_382453_length_1102_cov_120.509071	Coordinate:863	Reads:1	Hits:3	Allocated_reads:0.333333333333333	Strand:+
TTAACACTGCTGAAAAAAACCTGGCATT
>Location:NODE_382453_length_1102_cov_120.509071	Coordinate:863	Reads:3	Hits:1	Allocated_reads:3	Strand:+
TTAACACTGCTGAAAAAAACCTGGAAATT
>Location:NODE_382453_length_1102_cov_120.509071	Coordinate:863	Reads:1	Hits:1	Allocated_reads:1	Strand:+
TTAACACTGCTGAAAAAAACCTGGAAATTT
>Location:NODE_382453_length_1102_cov_120.509071	Coordinate:864	Reads:4	Hits:1	Allocated_reads:4	Strand:+
TAACACTGCTGAAAAAAACCTGGA
>Location:NODE_382453_length_1102_cov_120.509071	Coordinate:864	Reads:4	Hits:1	Allocated_reads:4	Strand:+
TAACACTGCTGAAAAAAACCTGGAA
>Location:NODE_382453_length_1102_cov_120.509071	Coordinate:864	Reads:1	Hits:1	Allocated_reads:1	Strand:+
TAACACTGCTGAAAAAAACCTGGAAAT
>Location:NODE_382453_length_1102_cov_120.509071	Coordinate:864	Reads:1	Hits:1	Allocated_reads:1	Strand:+
TAACACTGCTGAAAAAAACCTGGATTT
>Location:NODE_382453_length_1102_cov_120.509071	Coordinate:864	Reads:16	Hits:1	Allocated_reads:16	Strand:+
TAACACTGCTGAAAAAAACCTGGAAATT
>Location:NODE_382453_length_1102_cov_120.509071	Coordinate:864	Reads:4	Hits:1	Allocated_reads:4	Strand:+
TAACACTGCTGAAAAAAACCTGGAAATTT
>Location:NODE_382453_length_1102_cov_120.509071	Coordinate:864	Reads:3	Hits:1	Allocated_reads:3	Strand:+
TAACACTGCTGAAAAAAACCTGGAAATTTT
>Location:NODE_382453_length_1102_cov_120.509071	Coordinate:864	Reads:2	Hits:1	Allocated_reads:2	Strand:-
TTCCAGGTTTTTTTCAGCAGTGTTA
>Location:NODE_382453_length_1102_cov_120.509071	Coordinate:864	Reads:3	Hits:1	Allocated_reads:3	Strand:-
TTTCCAGGTTTTTTTCAGCAGTGTTA
>Location:NODE_382453_length_1102_cov_120.509071	Coordinate:865	Reads:1	Hits:1	Allocated_reads:1	Strand:+
AACACTGCTGAAAAAAACCTGGAAATT
>Location:NODE_382453_length_1102_cov_120.509071	Coordinate:865	Reads:1	Hits:1	Allocated_reads:1	Strand:+
AACACTGCTGAAAAAAACCTGGAAATTT
>Location:NODE_382453_length_1102_cov_120.509071	Coordinate:865	Reads:4	Hits:1	Allocated_reads:4	Strand:+
AACACTGCTGAAAAAAACCTGGAAATTTT
>Location:NODE_382453_length_1102_cov_120.509071	Coordinate:865	Reads:1	Hits:1	Allocated_reads:1	Strand:+
AACACTGCTGAAAAAAACCTGGAAATTTTGGAC
>Location:NODE_382453_length_1102_cov_120.509071	Coordinate:865	Reads:5	Hits:1	Allocated_reads:5	Strand:-
TTCCAGGTTTTTTTCAGCAGTGTT
>Location:NODE_382453_length_1102_cov_120.509071	Coordinate:865	Reads:5	Hits:1	Allocated_reads:5	Strand:-
TTTCCAGGTTTTTTTCAGCAGTGTT
>Location:NODE_382453_length_1102_cov_120.509071	Coordinate:866	Reads:1	Hits:1	Allocated_reads:1	Strand:+
ACACTGCTGAAAAAAACCTGGAAATT
>Location:NODE_382453_length_1102_cov_120.509071	Coordinate:866	Reads:3	Hits:1	Allocated_reads:3	Strand:+
ACACTGCTGAAAAAAACCTGGAAATTTT
>Location:NODE_382453_length_1102_cov_120.509071	Coordinate:866	Reads:1	Hits:1	Allocated_reads:1	Strand:-
TTTCCAGGTTTTTTTCAGCAGTGT
>Location:NODE_382453_length_1102_cov_120.509071	Coordinate:867	Reads:1	Hits:1	Allocated_reads:1	Strand:+
CACTGCTGAAAAAAACCTGGAAATTTTGGAC
>Location:NODE_382453_length_1102_cov_120.509071	Coordinate:868	Reads:1	Hits:1	Allocated_reads:1	Strand:+
ACTGCTGAAAAAAACCTGGAAATG
>Location:NODE_382453_length_1102_cov_120.509071	Coordinate:868	Reads:1	Hits:1	Allocated_reads:1	Strand:+
ACTGCTGAAAAAAACCTGGAAATTTT
>Location:NODE_382453_length_1102_cov_120.509071	Coordinate:868	Reads:1	Hits:1	Allocated_reads:1	Strand:+
ACTGCTGAAAAAAACCTGGAAATTTTGGAC
>Location:NODE_382453_length_1102_cov_120.509071	Coordinate:868	Reads:1	Hits:1	Allocated_reads:1	Strand:+
ACTGCTGAAAAAAACCTGGAAATTTTGGACT
>Location:NODE_382453_length_1102_cov_120.509071	Coordinate:869	Reads:1	Hits:1	Allocated_reads:1	Strand:+
CTGCTGAAAAAAACCTGGAAATTTTGGACTGTT
>Location:NODE_382453_length_1102_cov_120.509071	Coordinate:870	Reads:1	Hits:1	Allocated_reads:1	Strand:+
TGCTGAAAAAAACCTGGAAATTTT
>Location:NODE_382453_length_1102_cov_120.509071	Coordinate:870	Reads:1	Hits:1	Allocated_reads:1	Strand:+
TGCTGAAAAAAACCTGGAAATTTTGGA
>Location:NODE_382453_length_1102_cov_120.509071	Coordinate:870	Reads:4	Hits:1	Allocated_reads:4	Strand:+
TGCTGAAAAAAACCTGGAAATTTTGGAC
>Location:NODE_382453_length_1102_cov_120.509071	Coordinate:870	Reads:1	Hits:1	Allocated_reads:1	Strand:+
TGCTGAAAAAAACCTGGAAATTTTGGAAA
>Location:NODE_382453_length_1102_cov_120.509071	Coordinate:870	Reads:4	Hits:1	Allocated_reads:4	Strand:+
TGCTGAAAAAAACCTGGAAATTTTGGACT
>Location:NODE_382453_length_1102_cov_120.509071	Coordinate:870	Reads:1	Hits:1	Allocated_reads:1	Strand:+
TGCTGAAAAAAACCTGGAAATTTTGGACTG
>Location:NODE_382453_length_1102_cov_120.509071	Coordinate:870	Reads:1	Hits:1	Allocated_reads:1	Strand:+
TGCTGAAAAAAACCTGGAAATTTTGGACTGG
>Location:NODE_382453_length_1102_cov_120.509071	Coordinate:870	Reads:4	Hits:1	Allocated_reads:4	Strand:+
TGCTGAAAAAAACCTGGAAATTTTGGACTGT
>Location:NODE_382453_length_1102_cov_120.509071	Coordinate:871	Reads:1	Hits:4	Allocated_reads:0.25	Strand:+
GCTGAAAAAAACCTGGAAATTTTGGACT
>Location:NODE_382453_length_1102_cov_120.509071	Coordinate:871	Reads:1	Hits:1	Allocated_reads:1	Strand:+
GCTGAAAAAAACCTGGAAATTTTGGACTGTT
>Location:NODE_382453_length_1102_cov_120.509071	Coordinate:873	Reads:1	Hits:4	Allocated_reads:0.25	Strand:+
TGAAAAAAACCTGGAAATTTTGGAC
>Location:NODE_382453_length_1102_cov_120.509071	Coordinate:873	Reads:3	Hits:1	Allocated_reads:3	Strand:+
TGAAAAAAACCTGGAAATTTTGGACTGT
>Location:NODE_382453_length_1102_cov_120.509071	Coordinate:873	Reads:2	Hits:1	Allocated_reads:2	Strand:+
TGAAAAAAACCTGGAAATTTTGGACTGTT
>Location:NODE_382453_length_1102_cov_120.509071	Coordinate:873	Reads:5	Hits:1	Allocated_reads:5	Strand:+
TGAAAAAAACCTGGAAATTTTGGACTGTTC
>Location:NODE_382453_length_1102_cov_120.509071	Coordinate:874	Reads:2	Hits:1	Allocated_reads:2	Strand:+
GAAAAAAACCTGGAAATTTTGGACTGTTCT
>Location:NODE_382453_length_1102_cov_120.509071	Coordinate:876	Reads:2	Hits:1	Allocated_reads:2	Strand:+
AAAAAACCTGGAAATTTTGGACTGTTC
>Location:NODE_382453_length_1102_cov_120.509071	Coordinate:877	Reads:4	Hits:1	Allocated_reads:4	Strand:+
AAAAACCTGGAAATTTTGGACTGTTCT
>Location:NODE_382453_length_1102_cov_120.509071	Coordinate:877	Reads:1	Hits:1	Allocated_reads:1	Strand:+
AAAAACCTGGAAATTTTGGACTGTTCTG
>Location:NODE_382453_length_1102_cov_120.509071	Coordinate:877	Reads:1	Hits:1	Allocated_reads:1	Strand:+
AAAAACCTGGAAATTTTGGACTGTTCTGGA
>Location:NODE_382453_length_1102_cov_120.509071	Coordinate:878	Reads:5	Hits:1	Allocated_reads:5	Strand:+
AAAACCTGGAAATTTTGGACTGTT
>Location:NODE_382453_length_1102_cov_120.509071	Coordinate:878	Reads:17	Hits:1	Allocated_reads:17	Strand:+
AAAACCTGGAAATTTTGGACTGTTC
>Location:NODE_382453_length_1102_cov_120.509071	Coordinate:878	Reads:16	Hits:1	Allocated_reads:16	Strand:+
AAAACCTGGAAATTTTGGACTGTTCT
>Location:NODE_382453_length_1102_cov_120.509071	Coordinate:878	Reads:1	Hits:1	Allocated_reads:1	Strand:+
AAAACCTGGAAATTTTGGACTGTTCAG
>Location:NODE_382453_length_1102_cov_120.509071	Coordinate:878	Reads:1	Hits:1	Allocated_reads:1	Strand:+
AAAACCTGGAAATTTTGGACTGTTCTG
>Location:NODE_382453_length_1102_cov_120.509071	Coordinate:878	Reads:4	Hits:1	Allocated_reads:4	Strand:+
AAAACCTGGAAATTTTGGACTGTTCTGG
>Location:NODE_382453_length_1102_cov_120.509071	Coordinate:878	Reads:7	Hits:1	Allocated_reads:7	Strand:+
AAAACCTGGAAATTTTGGACTGTTCTGGA
>Location:NODE_382453_length_1102_cov_120.509071	Coordinate:878	Reads:4	Hits:1	Allocated_reads:4	Strand:+
AAAACCTGGAAATTTTGGACTGTTCTGGAG
>Location:NODE_382453_length_1102_cov_120.509071	Coordinate:878	Reads:1	Hits:1	Allocated_reads:1	Strand:+
AAAACCTGGAAATTTTGGACTGTTCTGGATT
>Location:NODE_382453_length_1102_cov_120.509071	Coordinate:878	Reads:1	Hits:1	Allocated_reads:1	Strand:+
AAAACCTGGAAATTTTGGACTGTTCTGGAGGAC
>Location:NODE_382453_length_1102_cov_120.509071	Coordinate:878	Reads:1	Hits:1	Allocated_reads:1	Strand:+
AAAACCTGGAAATTTTGGACTGTTCTGGAGGACT
>Location:NODE_382453_length_1102_cov_120.509071	Coordinate:879	Reads:33	Hits:1	Allocated_reads:33	Strand:+
AAACCTGGAAATTTTGGACTGTTC
>Location:NODE_382453_length_1102_cov_120.509071	Coordinate:879	Reads:45	Hits:1	Allocated_reads:45	Strand:+
AAACCTGGAAATTTTGGACTGTTCT
>Location:NODE_382453_length_1102_cov_120.509071	Coordinate:879	Reads:1	Hits:1	Allocated_reads:1	Strand:+
AAACCTGGAAATTTTGGACTTTTCTG
>Location:NODE_382453_length_1102_cov_120.509071	Coordinate:879	Reads:10	Hits:1	Allocated_reads:10	Strand:+
AAACCTGGAAATTTTGGACTGTTCTG
>Location:NODE_382453_length_1102_cov_120.509071	Coordinate:879	Reads:1	Hits:1	Allocated_reads:1	Strand:+
AAACCTGGAAATTTTGGACTGTTCTGA
>Location:NODE_382453_length_1102_cov_120.509071	Coordinate:879	Reads:2	Hits:1	Allocated_reads:2	Strand:+
AAACCTGGAAATTTTGGACTGTTCTGT
>Location:NODE_382453_length_1102_cov_120.509071	Coordinate:879	Reads:47	Hits:1	Allocated_reads:47	Strand:+
AAACCTGGAAATTTTGGACTGTTCTGG
>Location:NODE_382453_length_1102_cov_120.509071	Coordinate:879	Reads:1	Hits:1	Allocated_reads:1	Strand:+
AAACCTGGAAATTTTGGACTGTTCTGGT
>Location:NODE_382453_length_1102_cov_120.509071	Coordinate:879	Reads:1	Hits:1	Allocated_reads:1	Strand:+
AAACCTGGAAATTTTGGACTGTTCTTTT
>Location:NODE_382453_length_1102_cov_120.509071	Coordinate:879	Reads:21	Hits:1	Allocated_reads:21	Strand:+
AAACCTGGAAATTTTGGACTGTTCTGGA
>Location:NODE_382453_length_1102_cov_120.509071	Coordinate:879	Reads:1	Hits:1	Allocated_reads:1	Strand:+
AAACCTGGAAATTTTGGACTGTTCTGGAA
>Location:NODE_382453_length_1102_cov_120.509071	Coordinate:879	Reads:14	Hits:1	Allocated_reads:14	Strand:+
AAACCTGGAAATTTTGGACTGTTCTGGAG
>Location:NODE_382453_length_1102_cov_120.509071	Coordinate:879	Reads:2	Hits:1	Allocated_reads:2	Strand:+
AAACCTGGAAATTTTGGACTGTTCTGAAA
>Location:NODE_382453_length_1102_cov_120.509071	Coordinate:879	Reads:1	Hits:1	Allocated_reads:1	Strand:+
AAACCTGGAAATTTTGGACTGTTCTGGAAT
>Location:NODE_382453_length_1102_cov_120.509071	Coordinate:879	Reads:11	Hits:1	Allocated_reads:11	Strand:+
AAACCTGGAAATTTTGGACTGTTCTGGAGT
>Location:NODE_382453_length_1102_cov_120.509071	Coordinate:879	Reads:4	Hits:1	Allocated_reads:4	Strand:+
AAACCTGGAAATTTTGGACTGTTCTGGAGG
>Location:NODE_382453_length_1102_cov_120.509071	Coordinate:879	Reads:1	Hits:1	Allocated_reads:1	Strand:+
AAACCTGGAAATTTTGGACTGTTCTGGAGGT
>Location:NODE_382453_length_1102_cov_120.509071	Coordinate:879	Reads:12	Hits:1	Allocated_reads:12	Strand:+
AAACCTGGAAATTTTGGACTGTTCTGGAGGA
>Location:NODE_382453_length_1102_cov_120.509071	Coordinate:879	Reads:1	Hits:1	Allocated_reads:1	Strand:+
AAACCTGGAAATTTTGGACTGTTCTGGAGTTT
>Location:NODE_382453_length_1102_cov_120.509071	Coordinate:879	Reads:4	Hits:1	Allocated_reads:4	Strand:+
AAACCTGGAAATTTTGGACTGTTCTGGAGGAC
>Location:NODE_382453_length_1102_cov_120.509071	Coordinate:879	Reads:1	Hits:1	Allocated_reads:1	Strand:+
AAACCTGGAAATTTTGGACTTTTCTGGAGGACT
>Location:NODE_382453_length_1102_cov_120.509071	Coordinate:879	Reads:12	Hits:1	Allocated_reads:12	Strand:+
AAACCTGGAAATTTTGGACTGTTCTGGAGGACT
>Location:NODE_382453_length_1102_cov_120.509071	Coordinate:879	Reads:1	Hits:1	Allocated_reads:1	Strand:+
AAACCTGGAAATTTTGGACTGTTCTGGAGGACTT
>Location:NODE_382453_length_1102_cov_120.509071	Coordinate:879	Reads:1	Hits:1	Allocated_reads:1	Strand:+
AAACCTGGAAATTTTGGACTGTTCTGGAGGACTGG
>Location:NODE_382453_length_1102_cov_120.509071	Coordinate:879	Reads:1	Hits:1	Allocated_reads:1	Strand:+
AAACCTGGAAATTTTGGACTGTTCTGGAGGACTGT
>Location:NODE_382453_length_1102_cov_120.509071	Coordinate:880	Reads:14	Hits:1	Allocated_reads:14	Strand:+
AACCTGGAAATTTTGGACTGTTCT
>Location:NODE_382453_length_1102_cov_120.509071	Coordinate:880	Reads:1	Hits:1	Allocated_reads:1	Strand:+
AACCTGGAAATTTTGGACTGTTCTA
>Location:NODE_382453_length_1102_cov_120.509071	Coordinate:880	Reads:11	Hits:1	Allocated_reads:11	Strand:+
AACCTGGAAATTTTGGACTGTTCTG
>Location:NODE_382453_length_1102_cov_120.509071	Coordinate:880	Reads:15	Hits:1	Allocated_reads:15	Strand:+
AACCTGGAAATTTTGGACTGTTCTGG
>Location:NODE_382453_length_1102_cov_120.509071	Coordinate:880	Reads:2	Hits:1	Allocated_reads:2	Strand:+
AACCTGGAAATTTTGGACTTTTCTGG
>Location:NODE_382453_length_1102_cov_120.509071	Coordinate:880	Reads:5	Hits:1	Allocated_reads:5	Strand:+
AACCTGGAAATTTTGGACTGTTCTGGT
>Location:NODE_382453_length_1102_cov_120.509071	Coordinate:880	Reads:7	Hits:1	Allocated_reads:7	Strand:+
AACCTGGAAATTTTGGACTGTTCTGGA
>Location:NODE_382453_length_1102_cov_120.509071	Coordinate:880	Reads:8	Hits:1	Allocated_reads:8	Strand:+
AACCTGGAAATTTTGGACTGTTCTGGAG
>Location:NODE_382453_length_1102_cov_120.509071	Coordinate:880	Reads:1	Hits:1	Allocated_reads:1	Strand:+
AACCTGGAAATTTTGGACTGTTCTGGTTT
>Location:NODE_382453_length_1102_cov_120.509071	Coordinate:880	Reads:2	Hits:1	Allocated_reads:2	Strand:+
AACCTGGAAATTTTGGACTGTTCTGGAGG
>Location:NODE_382453_length_1102_cov_120.509071	Coordinate:880	Reads:7	Hits:1	Allocated_reads:7	Strand:+
AACCTGGAAATTTTGGACTGTTCTGGAGT
>Location:NODE_382453_length_1102_cov_120.509071	Coordinate:880	Reads:1	Hits:1	Allocated_reads:1	Strand:+
AACCTGGAAATTTTGGACTGTTCAGGAGGA
>Location:NODE_382453_length_1102_cov_120.509071	Coordinate:880	Reads:4	Hits:1	Allocated_reads:4	Strand:+
AACCTGGAAATTTTGGACTGTTCTGGAGGA
>Location:NODE_382453_length_1102_cov_120.509071	Coordinate:880	Reads:1	Hits:1	Allocated_reads:1	Strand:+
AACCTGGAAATTTTGGACTGTTCTGGAGTTT
>Location:NODE_382453_length_1102_cov_120.509071	Coordinate:880	Reads:5	Hits:1	Allocated_reads:5	Strand:+
AACCTGGAAATTTTGGACTGTTCTGGAGGAC
>Location:NODE_382453_length_1102_cov_120.509071	Coordinate:880	Reads:1	Hits:1	Allocated_reads:1	Strand:+
AACCTGGAAATTTTGGACTTTTCTGGAGGACT
>Location:NODE_382453_length_1102_cov_120.509071	Coordinate:880	Reads:9	Hits:1	Allocated_reads:9	Strand:+
AACCTGGAAATTTTGGACTGTTCTGGAGGACT
>Location:NODE_382453_length_1102_cov_120.509071	Coordinate:880	Reads:1	Hits:1	Allocated_reads:1	Strand:+
AACCTGGAAATTTTGGACTGTTCTGGAGGACTG
>Location:NODE_382453_length_1102_cov_120.509071	Coordinate:880	Reads:1	Hits:1	Allocated_reads:1	Strand:+
AACCTGGAAATTTTGGACTGTTCTGGAGGACTGT
>Location:NODE_382453_length_1102_cov_120.509071	Coordinate:880	Reads:1	Hits:1	Allocated_reads:1	Strand:-
AGAACAGTCCAAAATTTCCAGGTT
>Location:NODE_382453_length_1102_cov_120.509071	Coordinate:880	Reads:1	Hits:1	Allocated_reads:1	Strand:-
CAGAACAGTCCAAAATTTCCAGGTT
>Location:NODE_382453_length_1102_cov_120.509071	Coordinate:880	Reads:1	Hits:1	Allocated_reads:1	Strand:-
CTCCAGAACAGTCCAAAATTTCCAGGTT
>Location:NODE_382453_length_1102_cov_120.509071	Coordinate:881	Reads:2	Hits:1	Allocated_reads:2	Strand:+
ACCTGGAAATTTTGGACTGTTCTGG
>Location:NODE_382453_length_1102_cov_120.509071	Coordinate:881	Reads:2	Hits:1	Allocated_reads:2	Strand:+
ACCTGGAAATTTTGGACTGTTCTGGAG
>Location:NODE_382453_length_1102_cov_120.509071	Coordinate:881	Reads:1	Hits:1	Allocated_reads:1	Strand:+
ACCTGGAAATTTTGGACTGTTCTGGAGT
>Location:NODE_382453_length_1102_cov_120.509071	Coordinate:881	Reads:1	Hits:1	Allocated_reads:1	Strand:+
ACCTGGAAATTTTGGACTGTTCTGGAGGA
>Location:NODE_382453_length_1102_cov_120.509071	Coordinate:881	Reads:2	Hits:1	Allocated_reads:2	Strand:+
ACCTGGAAATTTTGGACTGTTCTGGAGGAC
>Location:NODE_382453_length_1102_cov_120.509071	Coordinate:881	Reads:2	Hits:1	Allocated_reads:2	Strand:+
ACCTGGAAATTTTGGACTTTTCTGGAGGACT
>Location:NODE_382453_length_1102_cov_120.509071	Coordinate:881	Reads:3	Hits:1	Allocated_reads:3	Strand:+
ACCTGGAAATTTTGGACTGTTCTGGAGGACT
>Location:NODE_382453_length_1102_cov_120.509071	Coordinate:881	Reads:1	Hits:1	Allocated_reads:1	Strand:+
ACCTGGAAATTTTGGACTGTTCTGGAGGACTGT
>Location:NODE_382453_length_1102_cov_120.509071	Coordinate:884	Reads:1	Hits:1	Allocated_reads:1	Strand:+
TGGAAATTTTGGACTGTTCTGGAG
>Location:NODE_382453_length_1102_cov_120.509071	Coordinate:884	Reads:1	Hits:1	Allocated_reads:1	Strand:+
TGGAAATTTTGGACTGTTCTGGAGG
>Location:NODE_382453_length_1102_cov_120.509071	Coordinate:884	Reads:4	Hits:1	Allocated_reads:4	Strand:+
TGGAAATTTTGGACTGTTCTGGAGGACT
>Location:NODE_382453_length_1102_cov_120.509071	Coordinate:884	Reads:2	Hits:1	Allocated_reads:2	Strand:+
TGGAAATTTTGGACTGTTCTGGAGGACTGG
>Location:NODE_382453_length_1102_cov_120.509071	Coordinate:884	Reads:1	Hits:1	Allocated_reads:1	Strand:+
TGGAAATTTTGGACTGTTCTGGAGGACTGGG
>Location:NODE_382453_length_1102_cov_120.509071	Coordinate:886	Reads:1	Hits:1	Allocated_reads:1	Strand:-
CAGTCCTCCAGAACAGTCCAAAATTTC
>Location:NODE_382453_length_1102_cov_120.509071	Coordinate:886	Reads:1	Hits:1	Allocated_reads:1	Strand:+
GAAATTTTGGACTGTTCTGGAGGACT
>Location:NODE_382453_length_1102_cov_120.509071	Coordinate:886	Reads:1	Hits:1	Allocated_reads:1	Strand:+
GAAATTTTGGACTGTTCTGGAGGACTGGG
>Location:NODE_382453_length_1102_cov_120.509071	Coordinate:888	Reads:1	Hits:1	Allocated_reads:1	Strand:+
AATTTTGGACTGTTCTGGAGGACT
>Location:NODE_382453_length_1102_cov_120.509071	Coordinate:888	Reads:1	Hits:1	Allocated_reads:1	Strand:+
AATTTTGGACTGTTCTGGAGGACTGT
>Location:NODE_382453_length_1102_cov_120.509071	Coordinate:888	Reads:5	Hits:1	Allocated_reads:5	Strand:+
AATTTTGGACTGTTCTGGAGGACTGGGG
>Location:NODE_382453_length_1102_cov_120.509071	Coordinate:888	Reads:1	Hits:1	Allocated_reads:1	Strand:+
AATTTTGGACTGTTCTGGAGGACTGGGGA
>Location:NODE_382453_length_1102_cov_120.509071	Coordinate:889	Reads:1	Hits:1	Allocated_reads:1	Strand:+
ATTTTGGACTGTTCTGGAGGACTGGGG
>Location:NODE_382453_length_1102_cov_120.509071	Coordinate:889	Reads:1	Hits:1	Allocated_reads:1	Strand:+
ATTTTGGACTGTTCTGGAGGACTGGGGA
>Location:NODE_382453_length_1102_cov_120.509071	Coordinate:889	Reads:1	Hits:1	Allocated_reads:1	Strand:+
ATTTTGGACTGTTCTGGAGGACTGGGGAGC
>Location:NODE_382453_length_1102_cov_120.509071	Coordinate:889	Reads:1	Hits:1	Allocated_reads:1	Strand:-
CCCCAGTCCTCCAGAACAGTCCAAAAT
>Location:NODE_382453_length_1102_cov_120.509071	Coordinate:889	Reads:1	Hits:1	Allocated_reads:1	Strand:-
CTCCCCAGTCCTCCAGAAAAGTCCAAAAT
>Location:NODE_382453_length_1102_cov_120.509071	Coordinate:890	Reads:1	Hits:1	Allocated_reads:1	Strand:-
TTCGGGCTCCCCAGTCCTCCAGAAAAGTCCAACA
>Location:NODE_382453_length_1102_cov_120.509071	Coordinate:890	Reads:1	Hits:1	Allocated_reads:1	Strand:+
TTTTGGACTGTTCTGGAGGACTGG
>Location:NODE_382453_length_1102_cov_120.509071	Coordinate:890	Reads:8	Hits:1	Allocated_reads:8	Strand:+
TTTTGGACTGTTCTGGAGGACTGGG
>Location:NODE_382453_length_1102_cov_120.509071	Coordinate:890	Reads:1	Hits:1	Allocated_reads:1	Strand:+
TTTTGGACTGTTCTGGAGGACTGGGT
>Location:NODE_382453_length_1102_cov_120.509071	Coordinate:890	Reads:9	Hits:1	Allocated_reads:9	Strand:+
TTTTGGACTGTTCTGGAGGACTGGGG
>Location:NODE_382453_length_1102_cov_120.509071	Coordinate:890	Reads:2	Hits:1	Allocated_reads:2	Strand:+
TTTTGGACTGTTCTGGAGGACTGGGGA
>Location:NODE_382453_length_1102_cov_120.509071	Coordinate:890	Reads:1	Hits:1	Allocated_reads:1	Strand:+
TTTTGGACTGTTCTGGAGGACTGGGGAG
>Location:NODE_382453_length_1102_cov_120.509071	Coordinate:890	Reads:7	Hits:1	Allocated_reads:7	Strand:+
TTTTGGACTGTTCTGGAGGACTGGGGAGC
>Location:NODE_382453_length_1102_cov_120.509071	Coordinate:890	Reads:1	Hits:1	Allocated_reads:1	Strand:+
TTTTGGACTGTTCTGGAGGACTGGGGAGCC
>Location:NODE_382453_length_1102_cov_120.509071	Coordinate:891	Reads:3	Hits:1	Allocated_reads:3	Strand:+
TTTGGACTGTTCTGGAGGACTGGG
>Location:NODE_382453_length_1102_cov_120.509071	Coordinate:891	Reads:9	Hits:1	Allocated_reads:9	Strand:+
TTTGGACTGTTCTGGAGGACTGGGG
>Location:NODE_382453_length_1102_cov_120.509071	Coordinate:891	Reads:3	Hits:1	Allocated_reads:3	Strand:+
TTTGGACTGTTCTGGAGGACTGGGGA
>Location:NODE_382453_length_1102_cov_120.509071	Coordinate:891	Reads:1	Hits:1	Allocated_reads:1	Strand:+
TTTGGACTGTTCTGGAGGACTGGGGAGCC
>Location:NODE_382453_length_1102_cov_120.509071	Coordinate:891	Reads:2	Hits:1	Allocated_reads:2	Strand:+
TTTGGACTGTTCTGGAGGACTGGGGAGCCT
>Location:NODE_382453_length_1102_cov_120.509071	Coordinate:891	Reads:1	Hits:1	Allocated_reads:1	Strand:+
TTTGGACTGTTCTGGAGGACTGGGGAGCCCGA
>Location:NODE_382453_length_1102_cov_120.509071	Coordinate:891	Reads:1	Hits:1	Allocated_reads:1	Strand:+
TTTGGACTGTTCTGGAGGACTGGGGAGCCCGT
>Location:NODE_382453_length_1102_cov_120.509071	Coordinate:891	Reads:1	Hits:1	Allocated_reads:1	Strand:+
TTTGGACTGTTCTGGAGGACTGGGGAGCCCGAA
>Location:NODE_382453_length_1102_cov_120.509071	Coordinate:892	Reads:4	Hits:1	Allocated_reads:4	Strand:+
TTGGACTGTTCTGGAGGACTGGGG
>Location:NODE_382453_length_1102_cov_120.509071	Coordinate:892	Reads:1	Hits:1	Allocated_reads:1	Strand:+
TTGGACTGTTCTGGAGGACTGGGGA
>Location:NODE_382453_length_1102_cov_120.509071	Coordinate:892	Reads:3	Hits:1	Allocated_reads:3	Strand:+
TTGGACTGTTCTGGAGGACTGGGGAG
>Location:NODE_382453_length_1102_cov_120.509071	Coordinate:892	Reads:3	Hits:1	Allocated_reads:3	Strand:+
TTGGACTGTTCTGGAGGACTGGGGAGC
>Location:NODE_382453_length_1102_cov_120.509071	Coordinate:892	Reads:3	Hits:1	Allocated_reads:3	Strand:+
TTGGACTGTTCTGGAGGACTGGGGAGCC
>Location:NODE_382453_length_1102_cov_120.509071	Coordinate:892	Reads:2	Hits:1	Allocated_reads:2	Strand:+
TTGGACTGTTCTGGAGGACTGGGGAGCCT
>Location:NODE_382453_length_1102_cov_120.509071	Coordinate:892	Reads:4	Hits:1	Allocated_reads:4	Strand:+
TTGGACTGTTCTGGAGGACTGGGGAGCCC
>Location:NODE_382453_length_1102_cov_120.509071	Coordinate:892	Reads:1	Hits:1	Allocated_reads:1	Strand:+
TTGGACTGTTCTGGAGGACTGGGGAGCCAT
>Location:NODE_382453_length_1102_cov_120.509071	Coordinate:892	Reads:1	Hits:1	Allocated_reads:1	Strand:+
TTGGACTGTTCTGGAGGACTGGGGAGCCCGA
>Location:NODE_382453_length_1102_cov_120.509071	Coordinate:892	Reads:1	Hits:1	Allocated_reads:1	Strand:+
TTGGACTGTTCTGGAGGACTGGGGAGCCCGT
>Location:NODE_382453_length_1102_cov_120.509071	Coordinate:892	Reads:1	Hits:1	Allocated_reads:1	Strand:+
TTGGACTGTTCTGGAGGACTGGGGAGCCCGAATT
>Location:NODE_382453_length_1102_cov_120.509071	Coordinate:893	Reads:1	Hits:1	Allocated_reads:1	Strand:+
TGGACTGTTCTGGAGGACTGGGGA
>Location:NODE_382453_length_1102_cov_120.509071	Coordinate:893	Reads:3	Hits:1	Allocated_reads:3	Strand:+
TGGACTGTTCTGGAGGACTGGGGAGC
>Location:NODE_382453_length_1102_cov_120.509071	Coordinate:893	Reads:2	Hits:1	Allocated_reads:2	Strand:+
TGGACTGTTCTGGAGGACTGGGGAGCC
>Location:NODE_382453_length_1102_cov_120.509071	Coordinate:893	Reads:1	Hits:1	Allocated_reads:1	Strand:+
TGGACTGTTCTGGAGGACTGGGGAGCCT
>Location:NODE_382453_length_1102_cov_120.509071	Coordinate:893	Reads:9	Hits:1	Allocated_reads:9	Strand:+
TGGACTGTTCTGGAGGACTGGGGAGCCC
>Location:NODE_382453_length_1102_cov_120.509071	Coordinate:893	Reads:5	Hits:1	Allocated_reads:5	Strand:+
TGGACTGTTCTGGAGGACTGGGGAGCCCG
>Location:NODE_382453_length_1102_cov_120.509071	Coordinate:893	Reads:1	Hits:1	Allocated_reads:1	Strand:+
TGGACTGTTCTGGAGGACTGGGGAGCCCGG
>Location:NODE_382453_length_1102_cov_120.509071	Coordinate:893	Reads:1	Hits:1	Allocated_reads:1	Strand:+
TGGACTGTTCTGGAGGACTGGGGAGCCTTT
>Location:NODE_382453_length_1102_cov_120.509071	Coordinate:893	Reads:2	Hits:1	Allocated_reads:2	Strand:+
TGGACTGTTCTGGAGGACTGGGGAGCCCGT
>Location:NODE_382453_length_1102_cov_120.509071	Coordinate:893	Reads:3	Hits:1	Allocated_reads:3	Strand:+
TGGACTGTTCTGGAGGACTGGGGAGCCCGA
>Location:NODE_382453_length_1102_cov_120.509071	Coordinate:893	Reads:1	Hits:1	Allocated_reads:1	Strand:+
TGGACTGTTCTGGAGGACTGGGGAGCCCGAA
>Location:NODE_382453_length_1102_cov_120.509071	Coordinate:893	Reads:1	Hits:1	Allocated_reads:1	Strand:+
TGGACTGTTCTGGAGGACTGGGGAGCCCGAAA
>Location:NODE_382453_length_1102_cov_120.509071	Coordinate:893	Reads:1	Hits:1	Allocated_reads:1	Strand:+
TGGACTGTTCTGGAGGACTGGGGAGCCCGAAT
>Location:NODE_382453_length_1102_cov_120.509071	Coordinate:893	Reads:1	Hits:1	Allocated_reads:1	Strand:+
TGGACTGTTCTGGAGGACTGGGGAGCCCGAATT
>Location:NODE_382453_length_1102_cov_120.509071	Coordinate:894	Reads:1	Hits:1	Allocated_reads:1	Strand:+
GGACTGTTCTGGAGGACTGGGGAGCCC
>Location:NODE_382453_length_1102_cov_120.509071	Coordinate:894	Reads:1	Hits:1	Allocated_reads:1	Strand:-
TTCGGGCTCCCCAGTCCTCCAGAACAGTCC
>Location:NODE_382453_length_1102_cov_120.509071	Coordinate:895	Reads:1	Hits:1	Allocated_reads:1	Strand:-
CGGGCTCCCCAGTCCTCCAGAAAAGTC
>Location:NODE_382453_length_1102_cov_120.509071	Coordinate:895	Reads:1	Hits:1	Allocated_reads:1	Strand:+
GACTGTTCTGGAGGACTGGGGAGA
>Location:NODE_382453_length_1102_cov_120.509071	Coordinate:895	Reads:1	Hits:1	Allocated_reads:1	Strand:+
GACTGTTCTGGAGGACTGGGGAGT
>Location:NODE_382453_length_1102_cov_120.509071	Coordinate:895	Reads:4	Hits:1	Allocated_reads:4	Strand:+
GACTGTTCTGGAGGACTGGGGAGC
>Location:NODE_382453_length_1102_cov_120.509071	Coordinate:895	Reads:1	Hits:1	Allocated_reads:1	Strand:+
GACTGTTCTGGAGGACTGGGGAGCC
>Location:NODE_382453_length_1102_cov_120.509071	Coordinate:895	Reads:1	Hits:1	Allocated_reads:1	Strand:+
GACTGTTCTGGAGGACTGGGGAGCCT
>Location:NODE_382453_length_1102_cov_120.509071	Coordinate:895	Reads:4	Hits:1	Allocated_reads:4	Strand:+
GACTGTTCTGGAGGACTGGGGAGCCC
>Location:NODE_382453_length_1102_cov_120.509071	Coordinate:895	Reads:3	Hits:1	Allocated_reads:3	Strand:+
GACTGTTCTGGAGGACTGGGGAGCCCT
>Location:NODE_382453_length_1102_cov_120.509071	Coordinate:895	Reads:1	Hits:1	Allocated_reads:1	Strand:+
GACTGTTCTGGAGGACTGGGGAGCCCGA
>Location:NODE_382453_length_1102_cov_120.509071	Coordinate:895	Reads:1	Hits:1	Allocated_reads:1	Strand:+
GACTGTTCTGGAGGACTGGGGAGCCCGAA
>Location:NODE_382453_length_1102_cov_120.509071	Coordinate:895	Reads:1	Hits:1	Allocated_reads:1	Strand:+
GACTGTTCTGGAGGACTGGGGAGCCCGAAA
>Location:NODE_382453_length_1102_cov_120.509071	Coordinate:895	Reads:1	Hits:1	Allocated_reads:1	Strand:+
GACTGTTCTGGAGGACTGGGGAGCCCGAAT
>Location:NODE_382453_length_1102_cov_120.509071	Coordinate:895	Reads:2	Hits:1	Allocated_reads:2	Strand:-
TTCGGGCTCCCCAGTCCTCCAGAAAAGTC
>Location:NODE_382453_length_1102_cov_120.509071	Coordinate:895	Reads:2	Hits:1	Allocated_reads:2	Strand:-
TTCGGGCTCCCCAGTCCTCCAGAACAGTC
>Location:NODE_382453_length_1102_cov_120.509071	Coordinate:897	Reads:1	Hits:1	Allocated_reads:1	Strand:+
CTGTTCTGGAGGACTGGGGAGCCCGAAA
>Location:NODE_382453_length_1102_cov_120.509071	Coordinate:897	Reads:1	Hits:1	Allocated_reads:1	Strand:+
CTGTTCTGGAGGACTGGGGAGCCCGAAT
>Location:NODE_382453_length_1102_cov_120.509071	Coordinate:897	Reads:1	Hits:1	Allocated_reads:1	Strand:+
CTGTTCTGGAGGACTGGGGAGCCCGAATT
>Location:NODE_382453_length_1102_cov_120.509071	Coordinate:898	Reads:1	Hits:1	Allocated_reads:1	Strand:-
AATTCGGGCTCCCCAGTCCTCCAGAATT
>Location:NODE_382453_length_1102_cov_120.509071	Coordinate:898	Reads:2	Hits:1	Allocated_reads:2	Strand:+
TGTTCTGGAGGACTGGGGAGCCCGA
>Location:NODE_382453_length_1102_cov_120.509071	Coordinate:898	Reads:3	Hits:1	Allocated_reads:3	Strand:+
TGTTCTGGAGGACTGGGGAGCCCGAA
>Location:NODE_382453_length_1102_cov_120.509071	Coordinate:898	Reads:2	Hits:1	Allocated_reads:2	Strand:+
TGTTCTGGAGGACTGGGGAGCCCGAAA
>Location:NODE_382453_length_1102_cov_120.509071	Coordinate:898	Reads:5	Hits:1	Allocated_reads:5	Strand:+
TGTTCTGGAGGACTGGGGAGCCCGAAT
>Location:NODE_382453_length_1102_cov_120.509071	Coordinate:898	Reads:7	Hits:1	Allocated_reads:7	Strand:+
TGTTCTGGAGGACTGGGGAGCCCGAATT
>Location:NODE_382453_length_1102_cov_120.509071	Coordinate:898	Reads:1	Hits:1	Allocated_reads:1	Strand:+
TGTTCTGGAGGACTGGGGAGCCCGAATTTCAAAG
>Location:NODE_382453_length_1102_cov_120.509071	Coordinate:899	Reads:1	Hits:1	Allocated_reads:1	Strand:+
GTTCTGGAGGACTGGGGAGCCCGAATT
>Location:NODE_382453_length_1102_cov_120.509071	Coordinate:899	Reads:2	Hits:1	Allocated_reads:2	Strand:-
TCGGGCTCCCCAGTCCTCCAGAAC
>Location:NODE_382453_length_1102_cov_120.509071	Coordinate:899	Reads:3	Hits:1	Allocated_reads:3	Strand:-
TTCGGGCTCCCCAGTCCTCCAGAAC
>Location:NODE_382453_length_1102_cov_120.509071	Coordinate:900	Reads:2	Hits:1	Allocated_reads:2	Strand:+
TTCTGGAGGACTGGGGAGCCCGAA
>Location:NODE_382453_length_1102_cov_120.509071	Coordinate:900	Reads:1	Hits:1	Allocated_reads:1	Strand:+
TTCTGGAGGACTGGGGAGCCCGAAA
>Location:NODE_382453_length_1102_cov_120.509071	Coordinate:900	Reads:3	Hits:1	Allocated_reads:3	Strand:+
TTCTGGAGGACTGGGGAGCCCGAATT
>Location:NODE_382453_length_1102_cov_120.509071	Coordinate:900	Reads:2	Hits:1	Allocated_reads:2	Strand:+
TTCTGGAGGACTGGGGAGCCCGAATTT
>Location:NODE_382453_length_1102_cov_120.509071	Coordinate:900	Reads:1	Hits:1	Allocated_reads:1	Strand:+
TTCTGGAGGACTGGGGAGCCCGAATTTC
>Location:NODE_382453_length_1102_cov_120.509071	Coordinate:900	Reads:1	Hits:1	Allocated_reads:1	Strand:+
TTCTGGAGGACTGGGGAGCCCGAATTTCA
>Location:NODE_382453_length_1102_cov_120.509071	Coordinate:900	Reads:2	Hits:1	Allocated_reads:2	Strand:+
TTCTGGAGGACTGGGGAGCCCGAATTTCAAA
>Location:NODE_382453_length_1102_cov_120.509071	Coordinate:900	Reads:4	Hits:1	Allocated_reads:4	Strand:+
TTCTGGAGGACTGGGGAGCCCGAATTTCAAAT
>Location:NODE_382453_length_1102_cov_120.509071	Coordinate:900	Reads:1	Hits:1	Allocated_reads:1	Strand:+
TTCTGGAGGACTGGGGAGCCCGAATTTCAAATGAC
>Location:NODE_382453_length_1102_cov_120.509071	Coordinate:901	Reads:3	Hits:1	Allocated_reads:3	Strand:-
TCATTTGAAATTCGGGCTCCCCAGTCCTCCAGA
>Location:NODE_382453_length_1102_cov_120.509071	Coordinate:901	Reads:1	Hits:1	Allocated_reads:1	Strand:+
TCTGGAGGACTGGGGAGCCCGAAA
>Location:NODE_382453_length_1102_cov_120.509071	Coordinate:901	Reads:1	Hits:1	Allocated_reads:1	Strand:+
TCTGGAGGACTGGGGAGCCCGAAT
>Location:NODE_382453_length_1102_cov_120.509071	Coordinate:901	Reads:1	Hits:1	Allocated_reads:1	Strand:+
TCTGGAGGACTGGGGAGCCCGAATT
>Location:NODE_382453_length_1102_cov_120.509071	Coordinate:901	Reads:2	Hits:1	Allocated_reads:2	Strand:+
TCTGGAGGACTGGGGAGCCCGAATTTCAAA
>Location:NODE_382453_length_1102_cov_120.509071	Coordinate:901	Reads:1	Hits:1	Allocated_reads:1	Strand:+
TCTGGAGGACTGGGGAGCCCGAATTTCATTT
>Location:NODE_382453_length_1102_cov_120.509071	Coordinate:901	Reads:9	Hits:1	Allocated_reads:9	Strand:+
TCTGGAGGACTGGGGAGCCCGAATTTCAAAT
>Location:NODE_382453_length_1102_cov_120.509071	Coordinate:901	Reads:1	Hits:1	Allocated_reads:1	Strand:+
TCTGGAGGACTGGGGAGCCCGAATTTCAAATT
>Location:NODE_382453_length_1102_cov_120.509071	Coordinate:902	Reads:2	Hits:1	Allocated_reads:2	Strand:+
CTGGAGGACTGGGGAGCCCGAATTTCAAA
>Location:NODE_382453_length_1102_cov_120.509071	Coordinate:902	Reads:2	Hits:1	Allocated_reads:2	Strand:+
CTGGAGGACTGGGGAGCCCGAATTTCAAAT
>Location:NODE_382453_length_1102_cov_120.509071	Coordinate:903	Reads:1	Hits:1	Allocated_reads:1	Strand:-
TCATTTGAAATTCGGGCTCCCCAGTCCTCCA
>Location:NODE_382453_length_1102_cov_120.509071	Coordinate:903	Reads:3	Hits:1	Allocated_reads:3	Strand:+
TGGAGGACTGGGGAGCCCGAATTTCAAA
>Location:NODE_382453_length_1102_cov_120.509071	Coordinate:903	Reads:14	Hits:1	Allocated_reads:14	Strand:+
TGGAGGACTGGGGAGCCCGAATTTCAAAT
>Location:NODE_382453_length_1102_cov_120.509071	Coordinate:903	Reads:2	Hits:1	Allocated_reads:2	Strand:+
TGGAGGACTGGGGAGCCCGAATTTCAAATT
>Location:NODE_382453_length_1102_cov_120.509071	Coordinate:904	Reads:1	Hits:1	Allocated_reads:1	Strand:-
ATTTGAAATTCGGGCTCCCCAGTCCTCC
>Location:NODE_382453_length_1102_cov_120.509071	Coordinate:904	Reads:1	Hits:1	Allocated_reads:1	Strand:+
GGAGGACTGGGGAGCCCGAATTTCAAAT
>Location:NODE_382453_length_1102_cov_120.509071	Coordinate:904	Reads:1	Hits:1	Allocated_reads:1	Strand:+
GGAGGACTGGGGAGCCCGAATTTCAAATGAC
>Location:NODE_382453_length_1102_cov_120.509071	Coordinate:904	Reads:1	Hits:1	Allocated_reads:1	Strand:-
GTCATTTGAAATTCGGGCTCCCCAGCCCTCC
>Location:NODE_382453_length_1102_cov_120.509071	Coordinate:904	Reads:2	Hits:1	Allocated_reads:2	Strand:-
TCATTTGAAATTCGGGCTCCCCAGTCCTCC
>Location:NODE_382453_length_1102_cov_120.509071	Coordinate:905	Reads:1	Hits:1	Allocated_reads:1	Strand:+
GAGGACTGGGGAGCCCGAATTTCAAA
>Location:NODE_382453_length_1102_cov_120.509071	Coordinate:905	Reads:1	Hits:1	Allocated_reads:1	Strand:+
GAGGACTGGGGAGCCCGAATTTCATT
>Location:NODE_382453_length_1102_cov_120.509071	Coordinate:905	Reads:4	Hits:1	Allocated_reads:4	Strand:+
GAGGACTGGGGAGCCCGAATTTCAAAT
>Location:NODE_382453_length_1102_cov_120.509071	Coordinate:905	Reads:1	Hits:1	Allocated_reads:1	Strand:+
GAGGACTGGGGAGCCCGAATTTCAAATGAC
>Location:NODE_382453_length_1102_cov_120.509071	Coordinate:905	Reads:1	Hits:1	Allocated_reads:1	Strand:-
TCATTTGAAATTCGGGCTCCCCAGTCCTC
>Location:NODE_382453_length_1102_cov_120.509071	Coordinate:906	Reads:4	Hits:1	Allocated_reads:4	Strand:+
AGGACTGGGGAGCCCGAATTTCAAAT
>Location:NODE_382453_length_1102_cov_120.509071	Coordinate:906	Reads:1	Hits:1	Allocated_reads:1	Strand:+
AGGACTGGGGAGCCCGAATTTCAAATGAC
>Location:NODE_382453_length_1102_cov_120.509071	Coordinate:906	Reads:1	Hits:1	Allocated_reads:1	Strand:+
AGGACTGGGGAGCCCGAATTTCAAATGACG
>Location:NODE_382453_length_1102_cov_120.509071	Coordinate:906	Reads:10	Hits:1	Allocated_reads:10	Strand:+
AGGACTGGGGAGCCCGAATTTCAAATGACT
>Location:NODE_382453_length_1102_cov_120.509071	Coordinate:906	Reads:2	Hits:1	Allocated_reads:2	Strand:+
AGGACTGGGGAGCCCGAATTTCAAATGACTT
>Location:NODE_382453_length_1102_cov_120.509071	Coordinate:906	Reads:1	Hits:1	Allocated_reads:1	Strand:-
ATTTGAAATTCGGGCTCCCCAGTCCT
>Location:NODE_382453_length_1102_cov_120.509071	Coordinate:906	Reads:1	Hits:1	Allocated_reads:1	Strand:-
CATTTGAAATTCGGGCTCCCCAGTCCT
>Location:NODE_382453_length_1102_cov_120.509071	Coordinate:906	Reads:4	Hits:1	Allocated_reads:4	Strand:-
TCATTTGAAATTCGGGCTCCCCAGTCCT
>Location:NODE_382453_length_1102_cov_120.509071	Coordinate:906	Reads:1	Hits:1	Allocated_reads:1	Strand:-
TTTGAAATTCGGGCTCCCCAGTCCT
>Location:NODE_382453_length_1102_cov_120.509071	Coordinate:907	Reads:1	Hits:1	Allocated_reads:1	Strand:-
ATTTGAAATTCGGGCTCCCCAGTCC
>Location:NODE_382453_length_1102_cov_120.509071	Coordinate:907	Reads:2	Hits:1	Allocated_reads:2	Strand:+
GGACTGGGGAGCCCGAATTTCAAAT
>Location:NODE_382453_length_1102_cov_120.509071	Coordinate:907	Reads:5	Hits:1	Allocated_reads:5	Strand:+
GGACTGGGGAGCCCGAATTTCAAATGACT
>Location:NODE_382453_length_1102_cov_120.509071	Coordinate:907	Reads:1	Hits:1	Allocated_reads:1	Strand:-
GTCATTTGAAATTCGGGCTCCCCAGTCC
>Location:NODE_382453_length_1102_cov_120.509071	Coordinate:907	Reads:1	Hits:1	Allocated_reads:1	Strand:-
TCATTTGAAATTCGGGCTCCCCAGTCA
>Location:NODE_382453_length_1102_cov_120.509071	Coordinate:907	Reads:1	Hits:1	Allocated_reads:1	Strand:-
TCATTTGAAATTCGGGCTCCCCAGTCT
>Location:NODE_382453_length_1102_cov_120.509071	Coordinate:907	Reads:6	Hits:1	Allocated_reads:6	Strand:-
TCATTTGAAATTCGGGCTCCCCAGTCC
>Location:NODE_382453_length_1102_cov_120.509071	Coordinate:907	Reads:2	Hits:1	Allocated_reads:2	Strand:-
TTTGAAATTCGGGCTCCCCAGTCC
>Location:NODE_382453_length_1102_cov_120.509071	Coordinate:908	Reads:4	Hits:1	Allocated_reads:4	Strand:-
ATTTGAAATTCGGGCTCCCCAGTC
>Location:NODE_382453_length_1102_cov_120.509071	Coordinate:908	Reads:2	Hits:1	Allocated_reads:2	Strand:-
CATTTGAAATTCGGGCTCCCCAGTC
>Location:NODE_382453_length_1102_cov_120.509071	Coordinate:908	Reads:2	Hits:1	Allocated_reads:2	Strand:+
GACTGGGGAGCCCGAATTTCAAAT
>Location:NODE_382453_length_1102_cov_120.509071	Coordinate:908	Reads:2	Hits:1	Allocated_reads:2	Strand:+
GACTGGGGAGCCCGAATTTCAAATGA
>Location:NODE_382453_length_1102_cov_120.509071	Coordinate:908	Reads:4	Hits:1	Allocated_reads:4	Strand:+
GACTGGGGAGCCCGAATTTCAAATGAC
>Location:NODE_382453_length_1102_cov_120.509071	Coordinate:908	Reads:1	Hits:1	Allocated_reads:1	Strand:+
GACTGGGGAGCCCGAATTTCAAATGTTT
>Location:NODE_382453_length_1102_cov_120.509071	Coordinate:908	Reads:13	Hits:1	Allocated_reads:13	Strand:+
GACTGGGGAGCCCGAATTTCAAATGACT
>Location:NODE_382453_length_1102_cov_120.509071	Coordinate:908	Reads:5	Hits:1	Allocated_reads:5	Strand:+
GACTGGGGAGCCCGAATTTCAAATGACTT
>Location:NODE_382453_length_1102_cov_120.509071	Coordinate:908	Reads:3	Hits:1	Allocated_reads:3	Strand:+
GACTGGGGAGCCCGAATTTCAAATGACTTA
>Location:NODE_382453_length_1102_cov_120.509071	Coordinate:908	Reads:1	Hits:1	Allocated_reads:1	Strand:+
GACTGGGGAGCCCGAATTTCAAATGACTTATC
>Location:NODE_382453_length_1102_cov_120.509071	Coordinate:908	Reads:2	Hits:1	Allocated_reads:2	Strand:-
TCATTTGAAATTCGGGCTCCCCAGTT
>Location:NODE_382453_length_1102_cov_120.509071	Coordinate:908	Reads:47	Hits:1	Allocated_reads:47	Strand:-
TCATTTGAAATTCGGGCTCCCCAGTC
>Location:NODE_382453_length_1102_cov_120.509071	Coordinate:908	Reads:1	Hits:1	Allocated_reads:1	Strand:-
TGATAAGTCATTTGAAATTCGGGCTCCCCAGTC
>Location:NODE_382453_length_1102_cov_120.509071	Coordinate:909	Reads:1	Hits:1	Allocated_reads:1	Strand:+
ACTGGGGAGCCCGAATTTCAAATGAC
>Location:NODE_382453_length_1102_cov_120.509071	Coordinate:909	Reads:9	Hits:1	Allocated_reads:9	Strand:+
ACTGGGGAGCCCGAATTTCAAATGACT
>Location:NODE_382453_length_1102_cov_120.509071	Coordinate:909	Reads:2	Hits:1	Allocated_reads:2	Strand:+
ACTGGGGAGCCCGAATTTCAAATGACTT
>Location:NODE_382453_length_1102_cov_120.509071	Coordinate:909	Reads:1	Hits:1	Allocated_reads:1	Strand:+
ACTGGGGAGCCCGAATTTCAAATGACTTT
>Location:NODE_382453_length_1102_cov_120.509071	Coordinate:909	Reads:2	Hits:1	Allocated_reads:2	Strand:+
ACTGGGGAGCCCGAATTTCAAATGACTTA
>Location:NODE_382453_length_1102_cov_120.509071	Coordinate:909	Reads:2	Hits:1	Allocated_reads:2	Strand:+
ACTGGGGAGCCCGAATTTCAAATGACTTAT
>Location:NODE_382453_length_1102_cov_120.509071	Coordinate:909	Reads:1	Hits:1	Allocated_reads:1	Strand:+
ACTGGGGAGCCCGAATTTCAAATGACTTATCAT
>Location:NODE_382453_length_1102_cov_120.509071	Coordinate:909	Reads:3	Hits:1	Allocated_reads:3	Strand:-
AGTCATTTGAAATTCGGGCTCCCCAGT
>Location:NODE_382453_length_1102_cov_120.509071	Coordinate:909	Reads:1	Hits:1	Allocated_reads:1	Strand:-
TCATTTGAAATTCGGGCTCCCCACT
>Location:NODE_382453_length_1102_cov_120.509071	Coordinate:909	Reads:17	Hits:1	Allocated_reads:17	Strand:-
TCATTTGAAATTCGGGCTCCCCAGT
>Location:NODE_382453_length_1102_cov_120.509071	Coordinate:910	Reads:2	Hits:1	Allocated_reads:2	Strand:+
CTGGGGAGCCCGAATTTCAAATGAC
>Location:NODE_382453_length_1102_cov_120.509071	Coordinate:910	Reads:13	Hits:1	Allocated_reads:13	Strand:+
CTGGGGAGCCCGAATTTCAAATGACT
>Location:NODE_382453_length_1102_cov_120.509071	Coordinate:910	Reads:1	Hits:1	Allocated_reads:1	Strand:+
CTGGGGAGCCCGAATTTCAAATGACAT
>Location:NODE_382453_length_1102_cov_120.509071	Coordinate:910	Reads:14	Hits:1	Allocated_reads:14	Strand:+
CTGGGGAGCCCGAATTTCAAATGACTT
>Location:NODE_382453_length_1102_cov_120.509071	Coordinate:910	Reads:5	Hits:1	Allocated_reads:5	Strand:+
CTGGGGAGCCCGAATTTCAAATGACTTA
>Location:NODE_382453_length_1102_cov_120.509071	Coordinate:910	Reads:14	Hits:1	Allocated_reads:14	Strand:+
CTGGGGAGCCCGAATTTCAAATGACTTAT
>Location:NODE_382453_length_1102_cov_120.509071	Coordinate:910	Reads:21	Hits:1	Allocated_reads:21	Strand:+
CTGGGGAGCCCGAATTTCAAATGACTTATC
>Location:NODE_382453_length_1102_cov_120.509071	Coordinate:910	Reads:3	Hits:1	Allocated_reads:3	Strand:+
CTGGGGAGCCCGAATTTCAAATGACTTATT
>Location:NODE_382453_length_1102_cov_120.509071	Coordinate:910	Reads:2	Hits:1	Allocated_reads:2	Strand:+
CTGGGGAGCCCGAATTTCAAATGACTTATCT
>Location:NODE_382453_length_1102_cov_120.509071	Coordinate:910	Reads:6	Hits:1	Allocated_reads:6	Strand:+
CTGGGGAGCCCGAATTTCAAATGACTTATCA
>Location:NODE_382453_length_1102_cov_120.509071	Coordinate:910	Reads:1	Hits:1	Allocated_reads:1	Strand:+
CTGGGGAGCCCGAATTTCAAATGACTTATCAT
>Location:NODE_382453_length_1102_cov_120.509071	Coordinate:910	Reads:1	Hits:1	Allocated_reads:1	Strand:+
CTGGGGAGCCCGAATTTCAAATGACTTATCACA
>Location:NODE_382453_length_1102_cov_120.509071	Coordinate:910	Reads:5	Hits:1	Allocated_reads:5	Strand:-
TCATTTGAAATTCGGGCTCCCCAG
>Location:NODE_382453_length_1102_cov_120.509071	Coordinate:911	Reads:1	Hits:1	Allocated_reads:1	Strand:-
GTCATTTGAAATTCGGGCTCCCCA
>Location:NODE_382453_length_1102_cov_120.509071	Coordinate:911	Reads:10	Hits:1	Allocated_reads:10	Strand:+
TGGGGAGCCCGAATTTCAAATGAC
>Location:NODE_382453_length_1102_cov_120.509071	Coordinate:911	Reads:1	Hits:1	Allocated_reads:1	Strand:+
TGGGGAGCCCGAATTTCAAATGACG
>Location:NODE_382453_length_1102_cov_120.509071	Coordinate:911	Reads:1	Hits:1	Allocated_reads:1	Strand:+
TGGGGAGCCCGAATTTCAAATGATC
>Location:NODE_382453_length_1102_cov_120.509071	Coordinate:911	Reads:45	Hits:1	Allocated_reads:45	Strand:+
TGGGGAGCCCGAATTTCAAATGACT
>Location:NODE_382453_length_1102_cov_120.509071	Coordinate:911	Reads:22	Hits:1	Allocated_reads:22	Strand:+
TGGGGAGCCCGAATTTCAAATGACTT
>Location:NODE_382453_length_1102_cov_120.509071	Coordinate:911	Reads:1	Hits:1	Allocated_reads:1	Strand:+
TGGGGAGCCCGAATTTCAAACGACTTA
>Location:NODE_382453_length_1102_cov_120.509071	Coordinate:911	Reads:1	Hits:1	Allocated_reads:1	Strand:+
TGGGGAGCCCGAATTTCAAATGACTTT
>Location:NODE_382453_length_1102_cov_120.509071	Coordinate:911	Reads:41	Hits:1	Allocated_reads:41	Strand:+
TGGGGAGCCCGAATTTCAAATGACTTA
>Location:NODE_382453_length_1102_cov_120.509071	Coordinate:911	Reads:85	Hits:1	Allocated_reads:85	Strand:+
TGGGGAGCCCGAATTTCAAATGACTTAT
>Location:NODE_382453_length_1102_cov_120.509071	Coordinate:911	Reads:106	Hits:1	Allocated_reads:106	Strand:+
TGGGGAGCCCGAATTTCAAATGACTTATC
>Location:NODE_382453_length_1102_cov_120.509071	Coordinate:911	Reads:1	Hits:1	Allocated_reads:1	Strand:+
TGGGGAGCCCGAATTTCAAATGACTTATCT
>Location:NODE_382453_length_1102_cov_120.509071	Coordinate:911	Reads:39	Hits:1	Allocated_reads:39	Strand:+
TGGGGAGCCCGAATTTCAAATGACTTATCA
>Location:NODE_382453_length_1102_cov_120.509071	Coordinate:911	Reads:10	Hits:1	Allocated_reads:10	Strand:+
TGGGGAGCCCGAATTTCAAATGACTTATCAC
>Location:NODE_382453_length_1102_cov_120.509071	Coordinate:911	Reads:2	Hits:1	Allocated_reads:2	Strand:+
TGGGGAGCCCGAATTTCAAATGACTTATCAT
>Location:NODE_382453_length_1102_cov_120.509071	Coordinate:911	Reads:1	Hits:1	Allocated_reads:1	Strand:+
TGGGGAGCCCGAATTTCAAATGACTTATCACA
>Location:NODE_382453_length_1102_cov_120.509071	Coordinate:911	Reads:2	Hits:1	Allocated_reads:2	Strand:+
TGGGGAGCCCGAATTTCAAATGACTTATCATT
>Location:NODE_382453_length_1102_cov_120.509071	Coordinate:911	Reads:1	Hits:1	Allocated_reads:1	Strand:+
TGGGGAGCCCGAATTTCAAATGACTTATCACAG
>Location:NODE_382453_length_1102_cov_120.509071	Coordinate:911	Reads:2	Hits:1	Allocated_reads:2	Strand:+
TGGGGAGCCCGAATTTCAAATGACTTATCACAGC
>Location:NODE_382453_length_1102_cov_120.509071	Coordinate:912	Reads:1	Hits:1	Allocated_reads:1	Strand:-
AAGTCATTTGAAATTCGGGCTCCCC
>Location:NODE_382453_length_1102_cov_120.509071	Coordinate:912	Reads:2	Hits:1	Allocated_reads:2	Strand:-
AGTCATTTGAAATTCGGGCTCCCC
>Location:NODE_382453_length_1102_cov_120.509071	Coordinate:912	Reads:1	Hits:1	Allocated_reads:1	Strand:-
ATAAGTCATTTGAAATTCGGGCTCCCC
>Location:NODE_382453_length_1102_cov_120.509071	Coordinate:912	Reads:2	Hits:1	Allocated_reads:2	Strand:+
GGGGAGCCCGAATTTCAAATGACT
>Location:NODE_382453_length_1102_cov_120.509071	Coordinate:912	Reads:2	Hits:1	Allocated_reads:2	Strand:+
GGGGAGCCCGAATTTCAAATGACTT
>Location:NODE_382453_length_1102_cov_120.509071	Coordinate:912	Reads:1	Hits:1	Allocated_reads:1	Strand:+
GGGGAGCCCGAATTTCAAATGACTTT
>Location:NODE_382453_length_1102_cov_120.509071	Coordinate:912	Reads:2	Hits:1	Allocated_reads:2	Strand:+
GGGGAGCCCGAATTTCAAATGACTTA
>Location:NODE_382453_length_1102_cov_120.509071	Coordinate:912	Reads:13	Hits:1	Allocated_reads:13	Strand:+
GGGGAGCCCGAATTTCAAATGACTTAT
>Location:NODE_382453_length_1102_cov_120.509071	Coordinate:912	Reads:9	Hits:1	Allocated_reads:9	Strand:+
GGGGAGCCCGAATTTCAAATGACTTATC
>Location:NODE_382453_length_1102_cov_120.509071	Coordinate:912	Reads:1	Hits:1	Allocated_reads:1	Strand:+
GGGGAGCCCGAATTTCAAATGACTTAACA
>Location:NODE_382453_length_1102_cov_120.509071	Coordinate:912	Reads:1	Hits:1	Allocated_reads:1	Strand:+
GGGGAGCCCGAATTTCAAATGACTTATAA
>Location:NODE_382453_length_1102_cov_120.509071	Coordinate:912	Reads:1	Hits:1	Allocated_reads:1	Strand:+
GGGGAGCCCGAATTTCAAATGACTTGTCA
>Location:NODE_382453_length_1102_cov_120.509071	Coordinate:912	Reads:23	Hits:1	Allocated_reads:23	Strand:+
GGGGAGCCCGAATTTCAAATGACTTATCA
>Location:NODE_382453_length_1102_cov_120.509071	Coordinate:912	Reads:1	Hits:1	Allocated_reads:1	Strand:+
GGGGAGCCCGAATTTCAAATGACTTATCAT
>Location:NODE_382453_length_1102_cov_120.509071	Coordinate:912	Reads:5	Hits:1	Allocated_reads:5	Strand:+
GGGGAGCCCGAATTTCAAATGACTTATCACA
>Location:NODE_382453_length_1102_cov_120.509071	Coordinate:912	Reads:1	Hits:1	Allocated_reads:1	Strand:-
TAAGTCATTTGAAATTCGGGCTCCCC
>Location:NODE_382453_length_1102_cov_120.509071	Coordinate:913	Reads:1	Hits:1	Allocated_reads:1	Strand:-
GATAAGTCATTTGAAATTCGGGCTCCC
>Location:NODE_382453_length_1102_cov_120.509071	Coordinate:913	Reads:1	Hits:1	Allocated_reads:1	Strand:+
GGGAGCCCGAATTTCAAATGACTT
>Location:NODE_382453_length_1102_cov_120.509071	Coordinate:913	Reads:2	Hits:1	Allocated_reads:2	Strand:+
GGGAGCCCGAATTTCAAATGACTTA
>Location:NODE_382453_length_1102_cov_120.509071	Coordinate:913	Reads:2	Hits:1	Allocated_reads:2	Strand:+
GGGAGCCCGAATTTCAAATGACTTAT
>Location:NODE_382453_length_1102_cov_120.509071	Coordinate:913	Reads:1	Hits:1	Allocated_reads:1	Strand:+
GGGAGCCCGAATTTCAAATGACTTATC
>Location:NODE_382453_length_1102_cov_120.509071	Coordinate:913	Reads:20	Hits:1	Allocated_reads:20	Strand:+
GGGAGCCCGAATTTCAAATGACTTATCA
>Location:NODE_382453_length_1102_cov_120.509071	Coordinate:913	Reads:1	Hits:1	Allocated_reads:1	Strand:+
GGGAGCCCGAATTTCAAATGACTTATCAC
>Location:NODE_382453_length_1102_cov_120.509071	Coordinate:913	Reads:11	Hits:1	Allocated_reads:11	Strand:+
GGGAGCCCGAATTTCAAATGACTTATCACA
>Location:NODE_382453_length_1102_cov_120.509071	Coordinate:913	Reads:3	Hits:1	Allocated_reads:3	Strand:-
TAAGTCATTTGAAATTCGGGCTCCC
>Location:NODE_382453_length_1102_cov_120.509071	Coordinate:913	Reads:4	Hits:1	Allocated_reads:4	Strand:-
TGATAAGTCATTTGAAATTCGGGCTCCC
>Location:NODE_382453_length_1102_cov_120.509071	Coordinate:913	Reads:1	Hits:1	Allocated_reads:1	Strand:-
TGTGATAAGTCATTTGAAATTCGGGCTCCC
>Location:NODE_382453_length_1102_cov_120.509071	Coordinate:914	Reads:1	Hits:1	Allocated_reads:1	Strand:-
ATGGCTGTGATAAGTCATTTGAAATTCGGGCTCC
>Location:NODE_382453_length_1102_cov_120.509071	Coordinate:914	Reads:4	Hits:1	Allocated_reads:4	Strand:+
GGAGCCCGAATTTCAAATGACTTATCA
>Location:NODE_382453_length_1102_cov_120.509071	Coordinate:914	Reads:1	Hits:1	Allocated_reads:1	Strand:+
GGAGCCCGAATTTCAAATGACTTATCAC
>Location:NODE_382453_length_1102_cov_120.509071	Coordinate:914	Reads:4	Hits:1	Allocated_reads:4	Strand:+
GGAGCCCGAATTTCAAATGACTTATCACA
>Location:NODE_382453_length_1102_cov_120.509071	Coordinate:914	Reads:1	Hits:1	Allocated_reads:1	Strand:+
GGAGCCCGAATTTCAAATGACTTATCACAGC
>Location:NODE_382453_length_1102_cov_120.509071	Coordinate:914	Reads:1	Hits:1	Allocated_reads:1	Strand:-
TGATAAGTCATTTGAAATTCGGGCTCC
>Location:NODE_382453_length_1102_cov_120.509071	Coordinate:914	Reads:1	Hits:1	Allocated_reads:1	Strand:-
TGTGATAAGTCATTTGAAATTCGGGCTCC
>Location:NODE_382453_length_1102_cov_120.509071	Coordinate:915	Reads:2	Hits:1	Allocated_reads:2	Strand:+
GAGCCCGAATTTCAAATGACTTATCACA
>Location:NODE_382453_length_1102_cov_120.509071	Coordinate:915	Reads:1	Hits:1	Allocated_reads:1	Strand:-
TGATAAGTCATTTGAAATTCGGGCTC
>Location:NODE_382453_length_1102_cov_120.509071	Coordinate:916	Reads:1	Hits:1	Allocated_reads:1	Strand:+
AGCCCGAATTTCAAATGACTTATCAC
>Location:NODE_382453_length_1102_cov_120.509071	Coordinate:916	Reads:5	Hits:1	Allocated_reads:5	Strand:+
AGCCCGAATTTCAAATGACTTATCACA
>Location:NODE_382453_length_1102_cov_120.509071	Coordinate:916	Reads:1	Hits:1	Allocated_reads:1	Strand:+
AGCCCGAATTTCAAATGACTTATCACAG
>Location:NODE_382453_length_1102_cov_120.509071	Coordinate:916	Reads:3	Hits:1	Allocated_reads:3	Strand:+
AGCCCGAATTTCAAATGACTTATCACAGCC
>Location:NODE_382453_length_1102_cov_120.509071	Coordinate:916	Reads:2	Hits:1	Allocated_reads:2	Strand:+
AGCCCGAATTTCAAATGACTTATCACAGCCG
>Location:NODE_382453_length_1102_cov_120.509071	Coordinate:916	Reads:2	Hits:1	Allocated_reads:2	Strand:+
AGCCCGAATTTCAAATGACTTATCACAGCCGT
>Location:NODE_382453_length_1102_cov_120.509071	Coordinate:916	Reads:1	Hits:1	Allocated_reads:1	Strand:-
GCTGTGATAAGTCATTTGAAATTCGGGAA
>Location:NODE_382453_length_1102_cov_120.509071	Coordinate:916	Reads:1	Hits:1	Allocated_reads:1	Strand:-
GGCTGTGATAAGTCATTTGAAATTCGGGAT
>Location:NODE_382453_length_1102_cov_120.509071	Coordinate:916	Reads:1	Hits:1	Allocated_reads:1	Strand:-
GTGATAAGTCATTTGAAATTCGGGCT
>Location:NODE_382453_length_1102_cov_120.509071	Coordinate:916	Reads:4	Hits:1	Allocated_reads:4	Strand:-
TGATAAGTCATTTGAAATTCGGGCT
>Location:NODE_382453_length_1102_cov_120.509071	Coordinate:916	Reads:2	Hits:1	Allocated_reads:2	Strand:-
TGTGATAAGTCATTTGAAATTCGGGCT
>Location:NODE_382453_length_1102_cov_120.509071	Coordinate:917	Reads:2	Hits:1	Allocated_reads:2	Strand:+
GCCCGAATTTCAAATGACTTATCAC
>Location:NODE_382453_length_1102_cov_120.509071	Coordinate:917	Reads:3	Hits:1	Allocated_reads:3	Strand:+
GCCCGAATTTCAAATGACTTATCACA
>Location:NODE_382453_length_1102_cov_120.509071	Coordinate:917	Reads:1	Hits:1	Allocated_reads:1	Strand:+
GCCCGAATTTCAAATGACTTATCACAGCC
>Location:NODE_382453_length_1102_cov_120.509071	Coordinate:917	Reads:3	Hits:1	Allocated_reads:3	Strand:+
GCCCGAATTTCAAATGACTTATCACAGCCG
>Location:NODE_382453_length_1102_cov_120.509071	Coordinate:917	Reads:1	Hits:1	Allocated_reads:1	Strand:-
GCTGTGATAAGTCATTTGAAATTCGGGC
>Location:NODE_382453_length_1102_cov_120.509071	Coordinate:917	Reads:1	Hits:1	Allocated_reads:1	Strand:-
GGCTGTGATAAGTCATTTGAAATTCGGGC
>Location:NODE_382453_length_1102_cov_120.509071	Coordinate:917	Reads:1	Hits:1	Allocated_reads:1	Strand:-
GTGATAAGTCATTTGAAATTCGGGC
>Location:NODE_382453_length_1102_cov_120.509071	Coordinate:917	Reads:1	Hits:1	Allocated_reads:1	Strand:-
TGATAAGTCATTTGAAATTCGGGC
>Location:NODE_382453_length_1102_cov_120.509071	Coordinate:917	Reads:1	Hits:1	Allocated_reads:1	Strand:-
TGTGATAAGTCATTTGAAATTCGGGC
>Location:NODE_382453_length_1102_cov_120.509071	Coordinate:918	Reads:1	Hits:1	Allocated_reads:1	Strand:+
CCCGAATTTCAAATGACTTATCACA
>Location:NODE_382453_length_1102_cov_120.509071	Coordinate:918	Reads:1	Hits:1	Allocated_reads:1	Strand:+
CCCGAATTTCAAATGACTTATCACAG
>Location:NODE_382453_length_1102_cov_120.509071	Coordinate:918	Reads:1	Hits:1	Allocated_reads:1	Strand:+
CCCGAATTTCAAATGACTTATCACAGT
>Location:NODE_382453_length_1102_cov_120.509071	Coordinate:918	Reads:1	Hits:1	Allocated_reads:1	Strand:+
CCCGAATTTCAAATGACTTATCACAGCC
>Location:NODE_382453_length_1102_cov_120.509071	Coordinate:918	Reads:5	Hits:1	Allocated_reads:5	Strand:+
CCCGAATTTCAAATGACTTATCACAGCCGTG
>Location:NODE_382453_length_1102_cov_120.509071	Coordinate:919	Reads:2	Hits:1	Allocated_reads:2	Strand:+
CCGAATTTCAAATGACTTATCACAGCCGT
>Location:NODE_382453_length_1102_cov_120.509071	Coordinate:919	Reads:3	Hits:1	Allocated_reads:3	Strand:+
CCGAATTTCAAATGACTTATCACAGCCGTG
>Location:NODE_382453_length_1102_cov_120.509071	Coordinate:920	Reads:1	Hits:1	Allocated_reads:1	Strand:+
CGAATTTCAAATGACTTATCACAGCCGTG
>Location:NODE_382453_length_1102_cov_120.509071	Coordinate:920	Reads:1	Hits:1	Allocated_reads:1	Strand:+
CGAATTTCAAATGACTTATCACAGCCGTGT
>Location:NODE_382453_length_1102_cov_120.509071	Coordinate:921	Reads:2	Hits:1	Allocated_reads:2	Strand:+
GAATTTCAAATGACTTATCACAGCCGTG
>Location:NODE_382453_length_1102_cov_120.509071	Coordinate:924	Reads:2	Hits:1	Allocated_reads:2	Strand:+
TTTCAAATGACTTATCACAGCCGTG
>Location:NODE_382453_length_1102_cov_120.509071	Coordinate:924	Reads:4	Hits:1	Allocated_reads:4	Strand:+
TTTCAAATGACTTATCACAGCCGTGT
>Location:NODE_382453_length_1102_cov_120.509071	Coordinate:924	Reads:1	Hits:1	Allocated_reads:1	Strand:+
TTTCAAATGACTTATCACAGCCGTGTT
>Location:NODE_382453_length_1102_cov_120.509071	Coordinate:924	Reads:16	Hits:1	Allocated_reads:16	Strand:+
TTTCAAATGACTTATCACAGCCGTGTC
>Location:NODE_382453_length_1102_cov_120.509071	Coordinate:924	Reads:7	Hits:1	Allocated_reads:7	Strand:+
TTTCAAATGACTTATCACAGCCGTGTCA
>Location:NODE_382453_length_1102_cov_120.509071	Coordinate:924	Reads:1	Hits:1	Allocated_reads:1	Strand:+
TTTCAAATGACTTATCACAGCCGTGTCAA
>Location:NODE_382453_length_1102_cov_120.509071	Coordinate:924	Reads:1	Hits:1	Allocated_reads:1	Strand:+
TTTCAAATGACTTATCACAGCCGTGTCAT
>Location:NODE_382453_length_1102_cov_120.509071	Coordinate:924	Reads:1	Hits:1	Allocated_reads:1	Strand:+
TTTCAAATGACTTATCACAGCCGTGTCTT
>Location:NODE_382453_length_1102_cov_120.509071	Coordinate:926	Reads:3	Hits:1	Allocated_reads:3	Strand:+
TCAAATGACTTATCACAGCCGTGTC
>Location:NODE_382453_length_1102_cov_120.509071	Coordinate:926	Reads:1	Hits:1	Allocated_reads:1	Strand:+
TCAAATGACTTATCACAGCCGTGTCA
>Location:NODE_382453_length_1102_cov_120.509071	Coordinate:931	Reads:1	Hits:1	Allocated_reads:1	Strand:-
TCTTTTGACATGGCTGTGATAAGTCA
>Location:NODE_382453_length_1102_cov_120.509071	Coordinate:934	Reads:1	Hits:1	Allocated_reads:1	Strand:-
TGATTCATCTTTTGACATGGCTGTGATAAG
>Location:NODE_382453_length_1102_cov_120.509071	Coordinate:938	Reads:1	Hits:1	Allocated_reads:1	Strand:-
ATGATTCATCTTTTGACATGGCTGTGA
>Location:NODE_382453_length_1102_cov_120.509071	Coordinate:938	Reads:1	Hits:1	Allocated_reads:1	Strand:-
TGATTCATCTTTTGACATGGCTGTGA
>Location:NODE_382453_length_1102_cov_120.509071	Coordinate:938	Reads:1	Hits:1	Allocated_reads:1	Strand:-
TGATTCATCTTTTGACATGGCTGTGG
>Location:NODE_382453_length_1102_cov_120.509071	Coordinate:939	Reads:1	Hits:1	Allocated_reads:1	Strand:-
AAATGATTCATCTTTTGACATGGCTGTA
>Location:NODE_382453_length_1102_cov_120.509071	Coordinate:939	Reads:1	Hits:1	Allocated_reads:1	Strand:-
ATGATTCATCTTTTGACATGGCTGTG
>Location:NODE_382453_length_1102_cov_120.509071	Coordinate:941	Reads:1	Hits:1	Allocated_reads:1	Strand:+
CAGCCATGTCAAAAGATGAATCATTT
>Location:NODE_382453_length_1102_cov_120.509071	Coordinate:951	Reads:1	Hits:1	Allocated_reads:1	Strand:+
AAAAGATGAATCATTTGACATCGCAGCATT
>Location:NODE_382453_length_1102_cov_120.509071	Coordinate:954	Reads:1	Hits:1	Allocated_reads:1	Strand:+
AGATGAATCATTTGACATCGCAGCATT
>Location:NODE_382453_length_1102_cov_120.509071	Coordinate:955	Reads:1	Hits:1	Allocated_reads:1	Strand:+
GATGAATCATTTGACATCGCAGCATT
>Location:NODE_382453_length_1102_cov_120.509071	Coordinate:957	Reads:11	Hits:1	Allocated_reads:11	Strand:+
TGAATCATTTGACATCGCAGCATT
>Location:NODE_382453_length_1102_cov_120.509071	Coordinate:957	Reads:1	Hits:1	Allocated_reads:1	Strand:+
TGAATCATTTGACATCGCAGCATTTAAG
>Location:NODE_382453_length_1102_cov_120.509071	Coordinate:957	Reads:2	Hits:1	Allocated_reads:2	Strand:+
TGAATCATTTGACATCGCAGCATTTAAGA
>Location:NODE_382453_length_1102_cov_120.509071	Coordinate:959	Reads:1	Hits:1	Allocated_reads:1	Strand:+
AATCATTTGACATCGCAGCATTTAAGACA
>Location:NODE_382453_length_1102_cov_120.509071	Coordinate:960	Reads:1	Hits:1	Allocated_reads:1	Strand:+
ATCATTTGACATCGCAGCATTTAAGACA
>Location:NODE_382453_length_1102_cov_120.509071	Coordinate:961	Reads:2	Hits:1	Allocated_reads:2	Strand:+
TCATTTGACATCGCAGCATTTAAGAC
>Location:NODE_382453_length_1102_cov_120.509071	Coordinate:961	Reads:1	Hits:1	Allocated_reads:1	Strand:+
TCATTTGACATCGCAGCATTTAAGACT
>Location:NODE_382453_length_1102_cov_120.509071	Coordinate:961	Reads:2	Hits:1	Allocated_reads:2	Strand:+
TCATTTGACATCGCAGCATTTAAGACA
>Location:NODE_382453_length_1102_cov_120.509071	Coordinate:961	Reads:7	Hits:1	Allocated_reads:7	Strand:+
TCATTTGACATCGCAGCATTTAAGACATT
>Location:NODE_382453_length_1102_cov_120.509071	Coordinate:961	Reads:1	Hits:1	Allocated_reads:1	Strand:+
TCATTTGACATCGCAGCATGTAAGACATTG
>Location:NODE_382453_length_1102_cov_120.509071	Coordinate:962	Reads:1	Hits:1	Allocated_reads:1	Strand:-
ATGTCTTAAATGCTGCGATGTCAAATG
>Location:NODE_382453_length_1102_cov_120.509071	Coordinate:962	Reads:1	Hits:1	Allocated_reads:1	Strand:+
CATTTGACATCGCAGCATTTAAGAC
>Location:NODE_382453_length_1102_cov_120.509071	Coordinate:962	Reads:1	Hits:1	Allocated_reads:1	Strand:+
CATTTGACATCGCAGCATTTAAGACATT
>Location:NODE_382453_length_1102_cov_120.509071	Coordinate:963	Reads:1	Hits:1	Allocated_reads:1	Strand:+
ATTTGACATCGCAGCATTTAAGACATT
>Location:NODE_382453_length_1102_cov_120.509071	Coordinate:963	Reads:1	Hits:1	Allocated_reads:1	Strand:+
ATTTGACATCGCAGCATTTAAGACATTG
>Location:NODE_382453_length_1102_cov_120.509071	Coordinate:964	Reads:1	Hits:1	Allocated_reads:1	Strand:+
TTTGACATCGCAGCATTTAAGACA
>Location:NODE_382453_length_1102_cov_120.509071	Coordinate:964	Reads:1	Hits:1	Allocated_reads:1	Strand:+
TTTGACATCGCAGCATTTAAGACATT
>Location:NODE_382453_length_1102_cov_120.509071	Coordinate:964	Reads:1	Hits:1	Allocated_reads:1	Strand:+
TTTGACATCGCAGCATTTAAGACATTG
>Location:NODE_382453_length_1102_cov_120.509071	Coordinate:964	Reads:3	Hits:1	Allocated_reads:3	Strand:+
TTTGACATCGCAGCATTTAAGACATTGT
>Location:NODE_382453_length_1102_cov_120.509071	Coordinate:964	Reads:3	Hits:1	Allocated_reads:3	Strand:+
TTTGACATCGCAGCATTTAAGACATTGTC
>Location:NODE_382453_length_1102_cov_120.509071	Coordinate:964	Reads:1	Hits:1	Allocated_reads:1	Strand:+
TTTGACATCGCAGCATTTAAGACATTGTCT
>Location:NODE_382453_length_1102_cov_120.509071	Coordinate:965	Reads:1	Hits:1	Allocated_reads:1	Strand:+
TTGACATCGCAGCATTTAAGACATTGT
>Location:NODE_382453_length_1102_cov_120.509071	Coordinate:965	Reads:4	Hits:1	Allocated_reads:4	Strand:+
TTGACATCGCAGCATTTAAGACATTGTC
>Location:NODE_382453_length_1102_cov_120.509071	Coordinate:965	Reads:1	Hits:1	Allocated_reads:1	Strand:+
TTGACATCGCAGCATTTAAGACATTGTCTG
>Location:NODE_382453_length_1102_cov_120.509071	Coordinate:965	Reads:1	Hits:1	Allocated_reads:1	Strand:+
TTGACATCGCAGCATTTAAGACATTGTCTGAG
>Location:NODE_382453_length_1102_cov_120.509071	Coordinate:965	Reads:1	Hits:1	Allocated_reads:1	Strand:+
TTGACATCGCAGCATTTAAGACATTGTCTGAGA
>Location:NODE_382453_length_1102_cov_120.509071	Coordinate:965	Reads:4	Hits:1	Allocated_reads:4	Strand:+
TTGACATCGCAGCATTTAAGACATTGTCTGAGG
>Location:NODE_382453_length_1102_cov_120.509071	Coordinate:966	Reads:1	Hits:1	Allocated_reads:1	Strand:-
CAATGTCTTAAATGCTGCGATGTCT
>Location:NODE_382453_length_1102_cov_120.509071	Coordinate:966	Reads:1	Hits:1	Allocated_reads:1	Strand:+
TGACATCGCAGCATTTAAGACATTG
>Location:NODE_382453_length_1102_cov_120.509071	Coordinate:966	Reads:1	Hits:1	Allocated_reads:1	Strand:+
TGACATCGCAGCATTTAAGACATTGT
>Location:NODE_382453_length_1102_cov_120.509071	Coordinate:966	Reads:2	Hits:1	Allocated_reads:2	Strand:+
TGACATCGCAGCATTTAAGACATTGTC
>Location:NODE_382453_length_1102_cov_120.509071	Coordinate:966	Reads:8	Hits:1	Allocated_reads:8	Strand:+
TGACATCGCAGCATTTAAGACATTGTCTGA
>Location:NODE_382453_length_1102_cov_120.509071	Coordinate:966	Reads:1	Hits:1	Allocated_reads:1	Strand:+
TGACATCGCAGCATTTAAGACATTGTCTGAGT
>Location:NODE_382453_length_1102_cov_120.509071	Coordinate:966	Reads:2	Hits:1	Allocated_reads:2	Strand:+
TGACATCGCAGCATTTAAGACATTGTCTGAGG
>Location:NODE_382453_length_1102_cov_120.509071	Coordinate:967	Reads:7	Hits:1	Allocated_reads:7	Strand:-
CAATGTCTTAAATGCTGCGATGTC
>Location:NODE_382453_length_1102_cov_120.509071	Coordinate:968	Reads:1	Hits:1	Allocated_reads:1	Strand:+
ACATCGCAGCATTTAAGACATTGTCTGAG
>Location:NODE_382453_length_1102_cov_120.509071	Coordinate:969	Reads:1	Hits:1	Allocated_reads:1	Strand:+
CATCGCAGCATTTAAGACATTGTCTGA
>Location:NODE_382453_length_1102_cov_120.509071	Coordinate:969	Reads:1	Hits:1	Allocated_reads:1	Strand:+
CATCGCAGCATTTAAGACATTGTCTGAGGA
>Location:NODE_382453_length_1102_cov_120.509071	Coordinate:972	Reads:1	Hits:1	Allocated_reads:1	Strand:+
CGCAGCATTTAAGACATTGTCTGAGG
>Location:NODE_382453_length_1102_cov_120.509071	Coordinate:972	Reads:1	Hits:1	Allocated_reads:1	Strand:+
CGCAGCATTTAAGACATTGTCTGAGGAGC
>Location:NODE_382453_length_1102_cov_120.509071	Coordinate:973	Reads:1	Hits:1	Allocated_reads:1	Strand:+
GCAGCATTTAAGACATTGTCTGAGGAGC
>Location:NODE_382453_length_1102_cov_120.509071	Coordinate:974	Reads:1	Hits:1	Allocated_reads:1	Strand:+
CAGCATTTAAGACATTGTCTGAGG
>Location:NODE_382453_length_1102_cov_120.509071	Coordinate:974	Reads:2	Hits:1	Allocated_reads:2	Strand:+
CAGCATTTAAGACATTGTCTGAGGAGC
>Location:NODE_382453_length_1102_cov_120.509071	Coordinate:977	Reads:1	Hits:1	Allocated_reads:1	Strand:-
TGGCTCCTCAGACAATGTCTTACATG
>Location:NODE_382453_length_1102_cov_120.509071	Coordinate:978	Reads:1	Hits:1	Allocated_reads:1	Strand:+
ATTTAAGACATTGTCTGAGGAGCCAAACT
>Location:NODE_382453_length_1102_cov_120.509071	Coordinate:978	Reads:1	Hits:1	Allocated_reads:1	Strand:-
TGGCTCCTCAGACAATGTCTTACAT
>Location:NODE_382453_length_1102_cov_120.509071	Coordinate:978	Reads:1	Hits:1	Allocated_reads:1	Strand:-
TTGGCTCCTCAGACAATGTCTTACAT
>Location:NODE_382453_length_1102_cov_120.509071	Coordinate:978	Reads:1	Hits:1	Allocated_reads:1	Strand:-
TTTTGGCTCCTCAGACAATGTCTTAAAT
>Location:NODE_382453_length_1102_cov_120.509071	Coordinate:979	Reads:1	Hits:1	Allocated_reads:1	Strand:+
TTTAAGACATTGTCTGAGGAGCCAAAA
>Location:NODE_382453_length_1102_cov_120.509071	Coordinate:979	Reads:7	Hits:1	Allocated_reads:7	Strand:+
TTTAAGACATTGTCTGAGGAGCCAAAC
>Location:NODE_382453_length_1102_cov_120.509071	Coordinate:979	Reads:29	Hits:1	Allocated_reads:29	Strand:+
TTTAAGACATTGTCTGAGGAGCCAAACT
>Location:NODE_382453_length_1102_cov_120.509071	Coordinate:980	Reads:6	Hits:1	Allocated_reads:6	Strand:+
TTAAGACATTGTCTGAGGAGCCAA
>Location:NODE_382453_length_1102_cov_120.509071	Coordinate:980	Reads:23	Hits:1	Allocated_reads:23	Strand:+
TTAAGACATTGTCTGAGGAGCCAAAC
>Location:NODE_382453_length_1102_cov_120.509071	Coordinate:980	Reads:1	Hits:1	Allocated_reads:1	Strand:+
TTAAGACATTGTCTGAGGAGCCAAAAT
>Location:NODE_382453_length_1102_cov_120.509071	Coordinate:980	Reads:1	Hits:1	Allocated_reads:1	Strand:+
TTAAGACATTGTCTGAGGAGCCAGACT
>Location:NODE_382453_length_1102_cov_120.509071	Coordinate:980	Reads:96	Hits:1	Allocated_reads:96	Strand:+
TTAAGACATTGTCTGAGGAGCCAAACT
>Location:NODE_382453_length_1102_cov_120.509071	Coordinate:980	Reads:2	Hits:1	Allocated_reads:2	Strand:+
TTAAGACATTGTCTGAGGAGCCAAACTC
>Location:NODE_382453_length_1102_cov_120.509071	Coordinate:981	Reads:1	Hits:1	Allocated_reads:1	Strand:+
TAAGACATTGTCTGAGGAGCCGGG
>Location:NODE_382453_length_1102_cov_120.509071	Coordinate:981	Reads:9	Hits:1	Allocated_reads:9	Strand:+
TAAGACATTGTCTGAGGAGCCAAA
>Location:NODE_382453_length_1102_cov_120.509071	Coordinate:981	Reads:1	Hits:1	Allocated_reads:1	Strand:+
TAAGACATTGTCTGAGGAGCCAAAA
>Location:NODE_382453_length_1102_cov_120.509071	Coordinate:981	Reads:1	Hits:1	Allocated_reads:1	Strand:+
TAAGACATTGTCTGAGGAGCCAAAT
>Location:NODE_382453_length_1102_cov_120.509071	Coordinate:981	Reads:1	Hits:1	Allocated_reads:1	Strand:+
TAAGACATTGTCTGAGGAGCCGAAC
>Location:NODE_382453_length_1102_cov_120.509071	Coordinate:981	Reads:174	Hits:1	Allocated_reads:174	Strand:+
TAAGACATTGTCTGAGGAGCCAAAC
>Location:NODE_382453_length_1102_cov_120.509071	Coordinate:981	Reads:1	Hits:1	Allocated_reads:1	Strand:+
TAAGACATTGTCTGAGGAGCAAAACT
>Location:NODE_382453_length_1102_cov_120.509071	Coordinate:981	Reads:1	Hits:1	Allocated_reads:1	Strand:+
TAAGACATTGTCTGAGGAGCCAAAAA
>Location:NODE_382453_length_1102_cov_120.509071	Coordinate:981	Reads:1	Hits:1	Allocated_reads:1	Strand:+
TAAGACATTGTCTGAGGAGCCAAACG
>Location:NODE_382453_length_1102_cov_120.509071	Coordinate:981	Reads:1	Hits:1	Allocated_reads:1	Strand:+
TAAGACATTGTCTGAGGAGCCAACCT
>Location:NODE_382453_length_1102_cov_120.509071	Coordinate:981	Reads:1	Hits:1	Allocated_reads:1	Strand:+
TAAGACATTGTCTGAGGAGCCAAGCT
>Location:NODE_382453_length_1102_cov_120.509071	Coordinate:981	Reads:1	Hits:1	Allocated_reads:1	Strand:+
TAAGACATTGTCTGAGGAGGCAAACT
>Location:NODE_382453_length_1102_cov_120.509071	Coordinate:981	Reads:292	Hits:1	Allocated_reads:292	Strand:+
TAAGACATTGTCTGAGGAGCCAAACT
>Location:NODE_382453_length_1102_cov_120.509071	Coordinate:981	Reads:1	Hits:1	Allocated_reads:1	Strand:+
TAAGACATTGTCTGAGGAGCCAAAATC
>Location:NODE_382453_length_1102_cov_120.509071	Coordinate:981	Reads:1	Hits:1	Allocated_reads:1	Strand:+
TAAGACATTGTCTGAGGAGCCAAAATT
>Location:NODE_382453_length_1102_cov_120.509071	Coordinate:981	Reads:17	Hits:1	Allocated_reads:17	Strand:+
TAAGACATTGTCTGAGGAGCCAAACTC
>Location:NODE_382453_length_1102_cov_120.509071	Coordinate:981	Reads:1	Hits:1	Allocated_reads:1	Strand:+
TAAGACATTGTCTGAGGAGCCAAAATTGT
>Location:NODE_382453_length_1102_cov_120.509071	Coordinate:982	Reads:1	Hits:1	Allocated_reads:1	Strand:+
AAGACATTGTCTGAGGAGCCAAAC
>Location:NODE_382453_length_1102_cov_120.509071	Coordinate:982	Reads:1	Hits:1	Allocated_reads:1	Strand:+
AAGACATTGTCTGAGGAGCCAAACT
>Location:NODE_382453_length_1102_cov_120.509071	Coordinate:983	Reads:5	Hits:1	Allocated_reads:5	Strand:+
AGACATTGTCTGAGGAGCCAAACT
>Location:NODE_382453_length_1102_cov_120.509071	Coordinate:983	Reads:1	Hits:1	Allocated_reads:1	Strand:+
AGACATTGTCTGAGGAGCCAAACTCC
>Location:NODE_382453_length_1102_cov_120.509071	Coordinate:983	Reads:1	Hits:1	Allocated_reads:1	Strand:+
AGACATTGTCTGAGGAGCCAAACTCT
>Location:NODE_382453_length_1102_cov_120.509071	Coordinate:984	Reads:1	Hits:1	Allocated_reads:1	Strand:+
GACATTGTCTGAGGAGCCAAACTCCT
>Location:NODE_382453_length_1102_cov_120.509071	Coordinate:989	Reads:1	Hits:1	Allocated_reads:1	Strand:-
AAATCCCTCATCAAGGATTTTGGCTCCTCAGAAA
>Location:NODE_382453_length_1102_cov_120.509071	Coordinate:990	Reads:1	Hits:1	Allocated_reads:1	Strand:-
AAATCCCTCATCAAGGATTTTGGCTCCTCAGAA
>Location:NODE_382453_length_1102_cov_120.509071	Coordinate:990	Reads:2	Hits:1	Allocated_reads:2	Strand:-
AAATCCCTCATCAAGGATTTTGGCTCCTCAGAC
>Location:NODE_382453_length_1102_cov_120.509071	Coordinate:990	Reads:1	Hits:1	Allocated_reads:1	Strand:-
ATCCCTCATCAAGGATTTTGGCTCCTCAGAC
>Location:NODE_382453_length_1102_cov_120.509071	Coordinate:990	Reads:1	Hits:1	Allocated_reads:1	Strand:-
CAAATCCCTCATCAAGGAGTTTGGCTCCTCAGAA
>Location:NODE_382453_length_1102_cov_120.509071	Coordinate:990	Reads:1	Hits:1	Allocated_reads:1	Strand:-
CCCTCATCAAGGATTTTGGCTCCTCAGAC
>Location:NODE_382453_length_1102_cov_120.509071	Coordinate:990	Reads:3	Hits:1	Allocated_reads:3	Strand:-
CCCTCATCAAGGATTTTGGCTCCTCAGAA
>Location:NODE_382453_length_1102_cov_120.509071	Coordinate:990	Reads:2	Hits:1	Allocated_reads:2	Strand:-
TCCCTCATCAAGGATTTTGGCTCCTCAGAC
>Location:NODE_382453_length_1102_cov_120.509071	Coordinate:991	Reads:3	Hits:1	Allocated_reads:3	Strand:-
AAATCCCTCATCAAGGATTTTGGCTCCTCAGA
>Location:NODE_382453_length_1102_cov_120.509071	Coordinate:991	Reads:1	Hits:1	Allocated_reads:1	Strand:-
AATCCCTCATCAAGGATTTTGGCTCCTCAGA
>Location:NODE_382453_length_1102_cov_120.509071	Coordinate:991	Reads:2	Hits:1	Allocated_reads:2	Strand:-
ATCCCTCATCAAGGATTTTGGCTCCTCAGA
>Location:NODE_382453_length_1102_cov_120.509071	Coordinate:991	Reads:1	Hits:1	Allocated_reads:1	Strand:-
CATCAAGGATTTTGGCTCCTCAGA
>Location:NODE_382453_length_1102_cov_120.509071	Coordinate:991	Reads:13	Hits:1	Allocated_reads:13	Strand:-
CCCTCATCAAGGATTTTGGCTCCTCAGA
>Location:NODE_382453_length_1102_cov_120.509071	Coordinate:991	Reads:1	Hits:1	Allocated_reads:1	Strand:-
CCTCATCAAGGATTTTGGCTCCTCAGA
>Location:NODE_382453_length_1102_cov_120.509071	Coordinate:991	Reads:2	Hits:1	Allocated_reads:2	Strand:-
CTCATCAAGGATTTTGGCTCCTCAGA
>Location:NODE_382453_length_1102_cov_120.509071	Coordinate:991	Reads:3	Hits:1	Allocated_reads:3	Strand:-
TCATCAAGGATTTTGGCTCCTCAGA
>Location:NODE_382453_length_1102_cov_120.509071	Coordinate:991	Reads:22	Hits:1	Allocated_reads:22	Strand:-
TCCCTCATCAAGGATTTTGGCTCCTCAGA
>Location:NODE_382453_length_1102_cov_120.509071	Coordinate:993	Reads:1	Hits:1	Allocated_reads:1	Strand:-
TCCCTCATCAAGGATTTTGGCTCCTCA
>Location:NODE_382453_length_1102_cov_120.509071	Coordinate:994	Reads:1	Hits:1	Allocated_reads:1	Strand:-
AATCCCTCATCAAGGATTTTGGCTCCTC
>Location:NODE_382453_length_1102_cov_120.509071	Coordinate:994	Reads:1	Hits:1	Allocated_reads:1	Strand:-
ATCCCTCATCAAGGATTTTGGCTCCTC
>Location:NODE_382453_length_1102_cov_120.509071	Coordinate:994	Reads:1	Hits:1	Allocated_reads:1	Strand:+
GAGGAGCCAAAATCCTTGATGAGGGATTT
>Location:NODE_382453_length_1102_cov_120.509071	Coordinate:994	Reads:2	Hits:1	Allocated_reads:2	Strand:-
TCCCTCATCAAGGATTTTGGCTCCTC
>Location:NODE_382453_length_1102_cov_120.509071	Coordinate:995	Reads:1	Hits:1	Allocated_reads:1	Strand:-
AATCCCTCATCAAGGATTTTGGCTCCT
>Location:NODE_382453_length_1102_cov_120.509071	Coordinate:995	Reads:4	Hits:1	Allocated_reads:4	Strand:-
ATCCCTCATCAAGGATTTTGGCTCCT
>Location:NODE_382453_length_1102_cov_120.509071	Coordinate:995	Reads:1	Hits:1	Allocated_reads:1	Strand:-
CCCTCATCAAGGATTTTGGCTCCT
>Location:NODE_382453_length_1102_cov_120.509071	Coordinate:995	Reads:6	Hits:1	Allocated_reads:6	Strand:-
TCCCTCATCAAGGATTTTGGCTCCT
>Location:NODE_382453_length_1102_cov_120.509071	Coordinate:996	Reads:1	Hits:1	Allocated_reads:1	Strand:-
AATCCCTCATCAAGGATTTTGGCTCT
>Location:NODE_382453_length_1102_cov_120.509071	Coordinate:996	Reads:9	Hits:1	Allocated_reads:9	Strand:-
ATCCCTCATCAAGGATTTTGGCTCC
>Location:NODE_382453_length_1102_cov_120.509071	Coordinate:996	Reads:1	Hits:1	Allocated_reads:1	Strand:-
TCCCTCATCAAGGATTTTGGCTCC
>Location:NODE_382453_length_1102_cov_120.509071	Coordinate:997	Reads:1	Hits:1	Allocated_reads:1	Strand:-
ATCCCTCATCAAGGATTTTGGCTC
>Location:NODE_382453_length_1102_cov_120.509071	Coordinate:1002	Reads:2	Hits:1	Allocated_reads:2	Strand:-
AATGGCCAAATCCCTCATCAAGGAGTTT
>Location:NODE_382453_length_1102_cov_120.509071	Coordinate:1003	Reads:1	Hits:1	Allocated_reads:1	Strand:-
AAATGGCCAAATCCCTCATCAAGGAGTT
>Location:NODE_382453_length_1102_cov_120.509071	Coordinate:1003	Reads:1	Hits:1	Allocated_reads:1	Strand:-
AATGGCCAAATCCCTCATCAAGGAGTT
>Location:NODE_382453_length_1102_cov_120.509071	Coordinate:1005	Reads:2	Hits:1	Allocated_reads:2	Strand:-
AAATGGCCAAATCCCTCATCAAGGAT
>Location:NODE_382453_length_1102_cov_120.509071	Coordinate:1006	Reads:1	Hits:1	Allocated_reads:1	Strand:-
AAATGGCCAAATCCCTCATCAAGGA
>Location:NODE_382453_length_1102_cov_120.509071	Coordinate:1006	Reads:1	Hits:1	Allocated_reads:1	Strand:-
AATGGCCAAATCCCTCATCAAGGA
>Location:NODE_382453_length_1102_cov_120.509071	Coordinate:1006	Reads:3	Hits:1	Allocated_reads:3	Strand:+
TCCTTGATGAGGGATTTGGCCATTTTCT
>Location:NODE_382453_length_1102_cov_120.509071	Coordinate:1006	Reads:1	Hits:1	Allocated_reads:1	Strand:+
TCCTTGATGAGGGATTTGGCCATTTTCTTAA
>Location:NODE_382453_length_1102_cov_120.509071	Coordinate:1009	Reads:1	Hits:1	Allocated_reads:1	Strand:+
TTGATGAGGGATTTGGCCATTTTCTTAA
>Location:NODE_382453_length_1102_cov_120.509071	Coordinate:1009	Reads:1	Hits:1	Allocated_reads:1	Strand:+
TTGATGAGGGATTTGGCCATTTTCTTAAT
>Location:NODE_382453_length_1102_cov_120.509071	Coordinate:1010	Reads:3	Hits:1	Allocated_reads:3	Strand:+
TGATGAGGGATTTGGCCATTTTCTTAA
>Location:NODE_382453_length_1102_cov_120.509071	Coordinate:1010	Reads:2	Hits:1	Allocated_reads:2	Strand:+
TGATGAGGGATTTGGCCATTTTCTTAAT
>Location:NODE_382453_length_1102_cov_120.509071	Coordinate:1010	Reads:2	Hits:1	Allocated_reads:2	Strand:+
TGATGAGGGATTTGGCCATTTTCTTAATGA
>Location:NODE_382453_length_1102_cov_120.509071	Coordinate:1010	Reads:3	Hits:1	Allocated_reads:3	Strand:+
TGATGAGGGATTTGGCCATTTTCTTAATGAAC
>Location:NODE_382453_length_1102_cov_120.509071	Coordinate:1010	Reads:6	Hits:1	Allocated_reads:6	Strand:+
TGATGAGGGATTTGGCCATTTTCTTAATGAACT
>Location:NODE_382453_length_1102_cov_120.509071	Coordinate:1011	Reads:1	Hits:1	Allocated_reads:1	Strand:+
GATGAGGGATTTGGCCATTTTCTTAATG
>Location:NODE_382453_length_1102_cov_120.509071	Coordinate:1011	Reads:12	Hits:1	Allocated_reads:12	Strand:+
GATGAGGGATTTGGCCATTTTCTTAATGAACT
>Location:NODE_382453_length_1102_cov_120.509071	Coordinate:1012	Reads:1	Hits:1	Allocated_reads:1	Strand:+
ATGAGGGATTTGGCCATTTTCTTAA
>Location:NODE_382453_length_1102_cov_120.509071	Coordinate:1012	Reads:1	Hits:1	Allocated_reads:1	Strand:+
ATGAGGGATTTGGCCATTTTCTTAATG
>Location:NODE_382453_length_1102_cov_120.509071	Coordinate:1012	Reads:1	Hits:1	Allocated_reads:1	Strand:+
ATGAGGGATTTGGCCATTTTCTTAATGAA
>Location:NODE_382453_length_1102_cov_120.509071	Coordinate:1012	Reads:1	Hits:1	Allocated_reads:1	Strand:+
ATGAGGGATTTGGCCATTTTCTTAATGAAA
>Location:NODE_382453_length_1102_cov_120.509071	Coordinate:1012	Reads:10	Hits:1	Allocated_reads:10	Strand:+
ATGAGGGATTTGGCCATTTTCTTAATGAAC
>Location:NODE_382453_length_1102_cov_120.509071	Coordinate:1012	Reads:1	Hits:1	Allocated_reads:1	Strand:+
ATGAGGGATTTGGCCATTTTCTTAATGAACA
>Location:NODE_382453_length_1102_cov_120.509071	Coordinate:1012	Reads:28	Hits:1	Allocated_reads:28	Strand:+
ATGAGGGATTTGGCCATTTTCTTAATGAACT
>Location:NODE_382453_length_1102_cov_120.509071	Coordinate:1013	Reads:2	Hits:1	Allocated_reads:2	Strand:+
TGAGGGATTTGGCCATTTTCTTAA
>Location:NODE_382453_length_1102_cov_120.509071	Coordinate:1013	Reads:1	Hits:1	Allocated_reads:1	Strand:+
TGAGGGATTTGGCCATTTTCTTAAT
>Location:NODE_382453_length_1102_cov_120.509071	Coordinate:1013	Reads:1	Hits:1	Allocated_reads:1	Strand:+
TGAGGGATTTGGCCATTTTCTTAATGT
>Location:NODE_382453_length_1102_cov_120.509071	Coordinate:1013	Reads:2	Hits:1	Allocated_reads:2	Strand:+
TGAGGGATTTGGCCATTTTCTTAATGA
>Location:NODE_382453_length_1102_cov_120.509071	Coordinate:1013	Reads:34	Hits:1	Allocated_reads:34	Strand:+
TGAGGGATTTGGCCATTTTCTTAATGAA
>Location:NODE_382453_length_1102_cov_120.509071	Coordinate:1013	Reads:10	Hits:1	Allocated_reads:10	Strand:+
TGAGGGATTTGGCCATTTTCTTAATGAAA
>Location:NODE_382453_length_1102_cov_120.509071	Coordinate:1013	Reads:106	Hits:1	Allocated_reads:106	Strand:+
TGAGGGATTTGGCCATTTTCTTAATGAAC
>Location:NODE_382453_length_1102_cov_120.509071	Coordinate:1013	Reads:1	Hits:1	Allocated_reads:1	Strand:+
TGAGGGATTTGGCCATTTTCGTAATGAACT
>Location:NODE_382453_length_1102_cov_120.509071	Coordinate:1013	Reads:1	Hits:1	Allocated_reads:1	Strand:+
TGAGGGATTTGGCCATTTTCTAAATGAACT
>Location:NODE_382453_length_1102_cov_120.509071	Coordinate:1013	Reads:1	Hits:1	Allocated_reads:1	Strand:+
TGAGGGATTTGGCCATTTTCTGAATGAACT
>Location:NODE_382453_length_1102_cov_120.509071	Coordinate:1013	Reads:1	Hits:1	Allocated_reads:1	Strand:+
TGAGGGATTTGGCCATTTTCTTAATGCACT
>Location:NODE_382453_length_1102_cov_120.509071	Coordinate:1013	Reads:1	Hits:1	Allocated_reads:1	Strand:+
TGAGGGATTTGGCCATTTTCTTATTGAACT
>Location:NODE_382453_length_1102_cov_120.509071	Coordinate:1013	Reads:1156	Hits:1	Allocated_reads:1156	Strand:+
TGAGGGATTTGGCCATTTTCTTAATGAACT
>Location:NODE_382453_length_1102_cov_120.509071	Coordinate:1013	Reads:2	Hits:1	Allocated_reads:2	Strand:+
TGAGGGATTTGGCCATTTTCTTAATGAATT
>Location:NODE_382453_length_1102_cov_120.509071	Coordinate:1013	Reads:3	Hits:1	Allocated_reads:3	Strand:+
TGAGGGATTTGGCCATTTTCTTAATGAACG
>Location:NODE_382453_length_1102_cov_120.509071	Coordinate:1013	Reads:4	Hits:1	Allocated_reads:4	Strand:+
TGAGGGATTTGGCCATTTTCTTAATTAACT
>Location:NODE_382453_length_1102_cov_120.509071	Coordinate:1013	Reads:4	Hits:1	Allocated_reads:4	Strand:+
TGAGGGATTTGGCCATTTTCTTAATGAACTGA
>Location:NODE_382453_length_1102_cov_120.509071	Coordinate:1013	Reads:1	Hits:1	Allocated_reads:1	Strand:+
TGAGGGATTTGGCCATTTTCTTAATGAACTGAA
>Location:NODE_382453_length_1102_cov_120.509071	Coordinate:1013	Reads:1	Hits:1	Allocated_reads:1	Strand:+
TGAGGGATTTGGCCATTTTCTTAATGAACTGATTC
>Location:NODE_382453_length_1102_cov_120.509071	Coordinate:1014	Reads:1	Hits:1	Allocated_reads:1	Strand:-
CATTAAGAAAATGGCCAAATCCCTC
>Location:NODE_382453_length_1102_cov_120.509071	Coordinate:1014	Reads:1	Hits:1	Allocated_reads:1	Strand:+
GAGGGATTTGGCCATTTTCTTAAT
>Location:NODE_382453_length_1102_cov_120.509071	Coordinate:1014	Reads:1	Hits:1	Allocated_reads:1	Strand:+
GAGGGATTTGGCCATTTTCTTAATG
>Location:NODE_382453_length_1102_cov_120.509071	Coordinate:1014	Reads:1	Hits:1	Allocated_reads:1	Strand:+
GAGGGATTTGGCCATTTTCTTAATGAA
>Location:NODE_382453_length_1102_cov_120.509071	Coordinate:1014	Reads:2	Hits:1	Allocated_reads:2	Strand:+
GAGGGATTTGGCCATTTTCTTAATGAAA
>Location:NODE_382453_length_1102_cov_120.509071	Coordinate:1014	Reads:2	Hits:1	Allocated_reads:2	Strand:+
GAGGGATTTGGCCATTTTCTTAATGAAC
>Location:NODE_382453_length_1102_cov_120.509071	Coordinate:1014	Reads:1	Hits:1	Allocated_reads:1	Strand:+
GAGGGATTTGGCCATTTTCTTAAGGAACC
>Location:NODE_382453_length_1102_cov_120.509071	Coordinate:1014	Reads:1	Hits:1	Allocated_reads:1	Strand:+
GAGGGATTTGGCCATTTTCTTAATTAACT
>Location:NODE_382453_length_1102_cov_120.509071	Coordinate:1014	Reads:1	Hits:1	Allocated_reads:1	Strand:+
GAGGGATTTGGCCATTTTCTTGATGAACT
>Location:NODE_382453_length_1102_cov_120.509071	Coordinate:1014	Reads:68	Hits:1	Allocated_reads:68	Strand:+
GAGGGATTTGGCCATTTTCTTAATGAACT
>Location:NODE_382453_length_1102_cov_120.509071	Coordinate:1014	Reads:1	Hits:1	Allocated_reads:1	Strand:+
GAGGGATTTGGCCATTTTCTTAATGAACTGATT
>Location:NODE_382453_length_1102_cov_120.509071	Coordinate:1015	Reads:1	Hits:1	Allocated_reads:1	Strand:+
AGGGATTTGGCCATTTTCTTAATGAGC
>Location:NODE_382453_length_1102_cov_120.509071	Coordinate:1015	Reads:22	Hits:1	Allocated_reads:22	Strand:+
AGGGATTTGGCCATTTTCTTAATGAACT
>Location:NODE_382453_length_1102_cov_120.509071	Coordinate:1015	Reads:1	Hits:1	Allocated_reads:1	Strand:+
AGGGATTTGGCCATTTTCTTAATGAACTGA
>Location:NODE_382453_length_1102_cov_120.509071	Coordinate:1016	Reads:1	Hits:1	Allocated_reads:1	Strand:+
GGGATTTGGCCATTTTCTTAATGAA
>Location:NODE_382453_length_1102_cov_120.509071	Coordinate:1016	Reads:4	Hits:1	Allocated_reads:4	Strand:+
GGGATTTGGCCATTTTCTTAATGAAC
>Location:NODE_382453_length_1102_cov_120.509071	Coordinate:1016	Reads:1	Hits:1	Allocated_reads:1	Strand:+
GGGATTTGGCCATTTTCTTAATGAACA
>Location:NODE_382453_length_1102_cov_120.509071	Coordinate:1016	Reads:63	Hits:1	Allocated_reads:63	Strand:+
GGGATTTGGCCATTTTCTTAATGAACT
>Location:NODE_382453_length_1102_cov_120.509071	Coordinate:1017	Reads:13	Hits:1	Allocated_reads:13	Strand:+
GGATTTGGCCATTTTCTTAATGAACT
>Location:NODE_382453_length_1102_cov_120.509071	Coordinate:1018	Reads:1	Hits:1	Allocated_reads:1	Strand:+
GATTTGGCCATTTTCTTAATGAACT
>Location:NODE_382453_length_1102_cov_120.509071	Coordinate:1019	Reads:2	Hits:1	Allocated_reads:2	Strand:+
ATTTGGCCATTTTCTTAATGAACT
>Location:NODE_382453_length_1102_cov_120.509071	Coordinate:1020	Reads:4	Hits:1	Allocated_reads:4	Strand:-
ATGACAAGAATCAGTTCATTAAGAAAATGGCCAAA
>Location:NODE_382453_length_1102_cov_120.509071	Coordinate:1020	Reads:2	Hits:1	Allocated_reads:2	Strand:+
TTTGGCCATTTTCTTAATGAACTGA
>Location:NODE_382453_length_1102_cov_120.509071	Coordinate:1020	Reads:2	Hits:1	Allocated_reads:2	Strand:+
TTTGGCCATTTTCTTAATGAACTGAT
>Location:NODE_382453_length_1102_cov_120.509071	Coordinate:1020	Reads:3	Hits:1	Allocated_reads:3	Strand:+
TTTGGCCATTTTCTTAATGAACTGATTCT
>Location:NODE_382453_length_1102_cov_120.509071	Coordinate:1020	Reads:1	Hits:1	Allocated_reads:1	Strand:+
TTTGGCCATTTTCTTAATGAACTGATTCTTG
>Location:NODE_382453_length_1102_cov_120.509071	Coordinate:1020	Reads:2	Hits:1	Allocated_reads:2	Strand:+
TTTGGCCATTTTCTTAATGAACTGATTCTTGT
>Location:NODE_382453_length_1102_cov_120.509071	Coordinate:1021	Reads:1	Hits:1	Allocated_reads:1	Strand:+
TTGGCCATTTTCTTAATGAACTGTT
>Location:NODE_382453_length_1102_cov_120.509071	Coordinate:1021	Reads:3	Hits:1	Allocated_reads:3	Strand:+
TTGGCCATTTTCTTAATGAACTGATTCTTGT
>Location:NODE_382453_length_1102_cov_120.509071	Coordinate:1022	Reads:1	Hits:1	Allocated_reads:1	Strand:-
ACAAGAATCAGTTCATTAAGAAAATGGCCA
>Location:NODE_382453_length_1102_cov_120.509071	Coordinate:1022	Reads:1	Hits:1	Allocated_reads:1	Strand:+
TGGCCATTTTCTTAATGAACTGAT
>Location:NODE_382453_length_1102_cov_120.509071	Coordinate:1022	Reads:1	Hits:1	Allocated_reads:1	Strand:+
TGGCCATTTTCTTAATGAACTGATTC
>Location:NODE_382453_length_1102_cov_120.509071	Coordinate:1022	Reads:1	Hits:1	Allocated_reads:1	Strand:+
TGGCCATTTTCTTAATGAACTGATTCT
>Location:NODE_382453_length_1102_cov_120.509071	Coordinate:1023	Reads:1	Hits:1	Allocated_reads:1	Strand:-
AAGAATCAGTTCATTAAGAAAATGGCC
>Location:NODE_382453_length_1102_cov_120.509071	Coordinate:1023	Reads:1	Hits:1	Allocated_reads:1	Strand:-
AATCAGTTCATTAAGAAAATGGCC
>Location:NODE_382453_length_1102_cov_120.509071	Coordinate:1023	Reads:1	Hits:1	Allocated_reads:1	Strand:-
AATGACAAGAATCAGTTCATTAAGAAAATGGGT
>Location:NODE_382453_length_1102_cov_120.509071	Coordinate:1023	Reads:47	Hits:1	Allocated_reads:47	Strand:-
AATGACAAGAATCAGTTCATTAAGAAAATGGCC
>Location:NODE_382453_length_1102_cov_120.509071	Coordinate:1023	Reads:1	Hits:1	Allocated_reads:1	Strand:-
ACAAGAATCAGTTCATTAAGAAAATGGAA
>Location:NODE_382453_length_1102_cov_120.509071	Coordinate:1023	Reads:8	Hits:1	Allocated_reads:8	Strand:-
ACAAGAATCAGTTCATTAAGAAAATGGCC
>Location:NODE_382453_length_1102_cov_120.509071	Coordinate:1023	Reads:1	Hits:1	Allocated_reads:1	Strand:-
ATGACAAGAATCAGTTCATTAAGAAAATGGCA
>Location:NODE_382453_length_1102_cov_120.509071	Coordinate:1023	Reads:22	Hits:1	Allocated_reads:22	Strand:-
ATGACAAGAATCAGTTCATTAAGAAAATGGCC
>Location:NODE_382453_length_1102_cov_120.509071	Coordinate:1023	Reads:3	Hits:1	Allocated_reads:3	Strand:-
CAAGAATCAGTTCATTAAGAAAATGGCC
>Location:NODE_382453_length_1102_cov_120.509071	Coordinate:1023	Reads:4	Hits:1	Allocated_reads:4	Strand:-
TAAATGACAAGAATCAGTTCATTAAGAAAATGGCC
>Location:NODE_382453_length_1102_cov_120.509071	Coordinate:1024	Reads:6	Hits:1	Allocated_reads:6	Strand:-
AATGACAAGAATCAGTTCATTAAGAAAATGGC
>Location:NODE_382453_length_1102_cov_120.509071	Coordinate:1024	Reads:6	Hits:1	Allocated_reads:6	Strand:-
ACAAGAATCAGTTCATTAAGAAAATGGC
>Location:NODE_382453_length_1102_cov_120.509071	Coordinate:1024	Reads:1	Hits:1	Allocated_reads:1	Strand:-
ATAAATGACAAGAATCAGTTCATTAAGAAAATGGC
>Location:NODE_382453_length_1102_cov_120.509071	Coordinate:1024	Reads:5	Hits:1	Allocated_reads:5	Strand:-
ATGACAAGAATCAGTTCATTAAGAAAATGGC
>Location:NODE_382453_length_1102_cov_120.509071	Coordinate:1024	Reads:4	Hits:1	Allocated_reads:4	Strand:-
CAAGAATCAGTTCATTAAGAAAATGGC
>Location:NODE_382453_length_1102_cov_120.509071	Coordinate:1024	Reads:1	Hits:1	Allocated_reads:1	Strand:-
GACAAGAATCAGTTCATTAAGAAAATGGC
>Location:NODE_382453_length_1102_cov_120.509071	Coordinate:1024	Reads:4	Hits:1	Allocated_reads:4	Strand:-
TAAATGACAAGAATCAGTTCATTAAGAAAATGGC
>Location:NODE_382453_length_1102_cov_120.509071	Coordinate:1025	Reads:1	Hits:1	Allocated_reads:1	Strand:-
ACAAGAATCAGTTCATTAAGAAAATGG
>Location:NODE_382453_length_1102_cov_120.509071	Coordinate:1026	Reads:2	Hits:1	Allocated_reads:2	Strand:-
ATGACAAGAATCAGTTCATTAAGAAAATG
>Location:NODE_382453_length_1102_cov_120.509071	Coordinate:1026	Reads:1	Hits:1	Allocated_reads:1	Strand:+
CATTTTCTTAATGAACTGATTCTTGTCA
>Location:NODE_382453_length_1102_cov_120.509071	Coordinate:1027	Reads:1	Hits:1	Allocated_reads:1	Strand:-
AATGACAAGAATCAGTTCATTAAGAAAAC
>Location:NODE_382453_length_1102_cov_120.509071	Coordinate:1027	Reads:1	Hits:1	Allocated_reads:1	Strand:-
ATGACAAGAATCAGTTCATTAAGAAAAT
>Location:NODE_382453_length_1102_cov_120.509071	Coordinate:1028	Reads:2	Hits:1	Allocated_reads:2	Strand:-
ACAAGAATCAGTTCATTAAGAAAA
>Location:NODE_382453_length_1102_cov_120.509071	Coordinate:1028	Reads:2	Hits:1	Allocated_reads:2	Strand:-
ATGACAAGAATCAGTTCATTAAGAAAA
>Location:NODE_382453_length_1102_cov_120.509071	Coordinate:1029	Reads:3	Hits:1	Allocated_reads:3	Strand:-
ATGACAAGAATCAGTTCATTAAGAAA
>Location:NODE_382453_length_1102_cov_120.509071	Coordinate:1029	Reads:3	Hits:1	Allocated_reads:3	Strand:+
TTTCTTAATGAACTGATTCTTGTC
>Location:NODE_382453_length_1102_cov_120.509071	Coordinate:1029	Reads:1	Hits:1	Allocated_reads:1	Strand:+
TTTCTTAATGAACTGATTCTTGTCA
>Location:NODE_382453_length_1102_cov_120.509071	Coordinate:1029	Reads:1	Hits:1	Allocated_reads:1	Strand:+
TTTCTTAATGAACTGATTCTTGTCATT
>Location:NODE_382453_length_1102_cov_120.509071	Coordinate:1030	Reads:1	Hits:1	Allocated_reads:1	Strand:-
AATGACAAGAATCAGTTCATTAAGAA
>Location:NODE_382453_length_1102_cov_120.509071	Coordinate:1030	Reads:6	Hits:1	Allocated_reads:6	Strand:-
ATGACAAGAATCAGTTCATTAAGAA
>Location:NODE_382453_length_1102_cov_120.509071	Coordinate:1034	Reads:1	Hits:1	Allocated_reads:1	Strand:+
TAATGAACTGATTCTTGTCATTTAT
>Location:NODE_382453_length_1102_cov_120.509071	Coordinate:1034	Reads:1	Hits:1	Allocated_reads:1	Strand:+
TAATGAACTGATTCTTGTCATTTATC
>Location:NODE_382453_length_1102_cov_120.509071	Coordinate:1035	Reads:1	Hits:1	Allocated_reads:1	Strand:-
ATAAATGACAAGAATCAGTTCATT
>Location:NODE_382453_length_1102_cov_120.509071	Coordinate:1040	Reads:1	Hits:1	Allocated_reads:1	Strand:-
TCCGCCATAAATCTGATAAATGACAAGAATCAGT
>Location:NODE_382453_length_1102_cov_120.509071	Coordinate:1042	Reads:1	Hits:1	Allocated_reads:1	Strand:-
ATAAATCTGATAAATGACAAGAATCT
>Location:NODE_382453_length_1102_cov_120.509071	Coordinate:1042	Reads:2	Hits:1	Allocated_reads:2	Strand:+
TGATTCTTGTCATTTATCAGATTTATG
>Location:NODE_382453_length_1102_cov_120.509071	Coordinate:1042	Reads:2	Hits:1	Allocated_reads:2	Strand:+
TGATTCTTGTCATTTATCAGATTTATGG
>Location:NODE_382453_length_1102_cov_120.509071	Coordinate:1042	Reads:1	Hits:1	Allocated_reads:1	Strand:+
TGATTCTTGTCATTTATCAGATTGATGGC
>Location:NODE_382453_length_1102_cov_120.509071	Coordinate:1042	Reads:60	Hits:1	Allocated_reads:60	Strand:+
TGATTCTTGTCATTTATCAGATTTATGGC
>Location:NODE_382453_length_1102_cov_120.509071	Coordinate:1042	Reads:2	Hits:1	Allocated_reads:2	Strand:+
TGATTCTTGTCATTTATCAGATTTATGGCG
>Location:NODE_382453_length_1102_cov_120.509071	Coordinate:1043	Reads:1	Hits:1	Allocated_reads:1	Strand:+
GATTCTTGTCATTTATCAGATTTATGGC
>Location:NODE_382453_length_1102_cov_120.509071	Coordinate:1043	Reads:1	Hits:1	Allocated_reads:1	Strand:+
GATTCTTGTCATTTATCAGATTTATGGCG
>Location:NODE_382453_length_1102_cov_120.509071	Coordinate:1043	Reads:1	Hits:1	Allocated_reads:1	Strand:-
TCCGCCATAAATCTGATAAATGACAAGAATC
>Location:NODE_382453_length_1102_cov_120.509071	Coordinate:1044	Reads:1	Hits:1	Allocated_reads:1	Strand:+
ATTCTTGTCATTTATCAGATTTATGGC
>Location:NODE_382453_length_1102_cov_120.509071	Coordinate:1044	Reads:1	Hits:1	Allocated_reads:1	Strand:-
CCGCCATAAATCTGATAAATGACAAGAAA
>Location:NODE_382453_length_1102_cov_120.509071	Coordinate:1044	Reads:2	Hits:1	Allocated_reads:2	Strand:-
CCGCCATAAATCTGATAAATGACAAGAAT
>Location:NODE_382453_length_1102_cov_120.509071	Coordinate:1044	Reads:1	Hits:1	Allocated_reads:1	Strand:-
CGCCATAAATCTGATAAATGACAAGAAT
>Location:NODE_382453_length_1102_cov_120.509071	Coordinate:1044	Reads:1	Hits:1	Allocated_reads:1	Strand:-
TCCGCCATAAATCTGATAAATGACAAGAAA
>Location:NODE_382453_length_1102_cov_120.509071	Coordinate:1044	Reads:3	Hits:1	Allocated_reads:3	Strand:-
TCCGCCATAAATCTGATAAATGACAAGAAT
>Location:NODE_382453_length_1102_cov_120.509071	Coordinate:1045	Reads:1	Hits:1	Allocated_reads:1	Strand:+
TTCTTGTCATTTATCAGATTTATGG
>Location:NODE_382453_length_1102_cov_120.509071	Coordinate:1045	Reads:1	Hits:1	Allocated_reads:1	Strand:+
TTCTTGTCATTTATCAGATTTATGGCG
>Location:NODE_382453_length_1102_cov_120.509071	Coordinate:1045	Reads:11	Hits:1	Allocated_reads:11	Strand:+
TTCTTGTCATTTATCAGATTTATGGCGGACT
>Location:NODE_382453_length_1102_cov_120.509071	Coordinate:1045	Reads:1	Hits:1	Allocated_reads:1	Strand:+
TTCTTGTCATTTATCAGATTTATGGCGGACTCT
>Location:NODE_382453_length_1102_cov_120.509071	Coordinate:1046	Reads:3	Hits:1	Allocated_reads:3	Strand:+
TCTTGTCATTTATCAGATTTATGG
>Location:NODE_382453_length_1102_cov_120.509071	Coordinate:1046	Reads:2	Hits:1	Allocated_reads:2	Strand:+
TCTTGTCATTTATCAGATTTATGGC
>Location:NODE_382453_length_1102_cov_120.509071	Coordinate:1046	Reads:1	Hits:1	Allocated_reads:1	Strand:+
TCTTGTCATTTATCAGATTTATGGCG
>Location:NODE_382453_length_1102_cov_120.509071	Coordinate:1046	Reads:1	Hits:1	Allocated_reads:1	Strand:+
TCTTGTCATTTATCAGATTTATGGCGGAC
>Location:NODE_382453_length_1102_cov_120.509071	Coordinate:1046	Reads:1	Hits:1	Allocated_reads:1	Strand:+
TCTTGTCATTTATCAGATTTGTGGCGGACT
>Location:NODE_382453_length_1102_cov_120.509071	Coordinate:1046	Reads:110	Hits:1	Allocated_reads:110	Strand:+
TCTTGTCATTTATCAGATTTATGGCGGACT
>Location:NODE_382453_length_1102_cov_120.509071	Coordinate:1046	Reads:1	Hits:1	Allocated_reads:1	Strand:+
TCTTGTCATTTATCAGATTTATGGCGGACTC
>Location:NODE_382453_length_1102_cov_120.509071	Coordinate:1046	Reads:1	Hits:1	Allocated_reads:1	Strand:+
TCTTGTCATTTATCAGATTTATGGCGGACTCT
>Location:NODE_382453_length_1102_cov_120.509071	Coordinate:1047	Reads:2	Hits:1	Allocated_reads:2	Strand:-
GAGTCCGCCATAAATCTGATAAATGACAAG
>Location:NODE_382453_length_1102_cov_120.509071	Coordinate:1047	Reads:1	Hits:1	Allocated_reads:1	Strand:-
GTCCGCCATAAATCTGATAAATGACAAG
>Location:NODE_382453_length_1102_cov_120.509071	Coordinate:1048	Reads:53	Hits:1	Allocated_reads:53	Strand:+
TTGTCATTTATCAGATTTATGGCGGACT
>Location:NODE_382453_length_1102_cov_120.509071	Coordinate:1048	Reads:1	Hits:1	Allocated_reads:1	Strand:+
TTGTCATTTATCAGATTTATGGCGGACTC
>Location:NODE_382453_length_1102_cov_120.509071	Coordinate:1048	Reads:1	Hits:1	Allocated_reads:1	Strand:+
TTGTCATTTATCAGATTTATGGCGGACTCT
>Location:NODE_382453_length_1102_cov_120.509071	Coordinate:1049	Reads:1	Hits:1	Allocated_reads:1	Strand:+
TGTCATTTATCAGATTTATGGCGGACG
>Location:NODE_382453_length_1102_cov_120.509071	Coordinate:1049	Reads:91	Hits:1	Allocated_reads:91	Strand:+
TGTCATTTATCAGATTTATGGCGGACT
>Location:NODE_382453_length_1102_cov_120.509071	Coordinate:1050	Reads:1	Hits:1	Allocated_reads:1	Strand:-
AGAGTCCGCCATAAATCTGATAAATGAC
>Location:NODE_382453_length_1102_cov_120.509071	Coordinate:1051	Reads:1	Hits:1	Allocated_reads:1	Strand:-
CAGAGTCCGCCATAAATCTGATAAATGA
>Location:NODE_382453_length_1102_cov_120.509071	Coordinate:1051	Reads:2	Hits:1	Allocated_reads:2	Strand:+
TCATTTATCAGATTTATGGCGGACT
>Location:NODE_382453_length_1102_cov_120.509071	Coordinate:1051	Reads:1	Hits:1	Allocated_reads:1	Strand:+
TCATTTATCAGATTTATGGCGGACTC
>Location:NODE_382453_length_1102_cov_120.509071	Coordinate:1051	Reads:1	Hits:1	Allocated_reads:1	Strand:+
TCATTTATCAGATTTATGGCGGACTCT
>Location:NODE_382453_length_1102_cov_120.509071	Coordinate:1051	Reads:1	Hits:1	Allocated_reads:1	Strand:+
TCATTTATCAGATTTATGGCGGACTCTGTGC
>Location:NODE_382453_length_1102_cov_120.509071	Coordinate:1052	Reads:1	Hits:1	Allocated_reads:1	Strand:-
AGCACAGAGTCCGCCATAAATCTGATAAATG
>Location:NODE_382453_length_1102_cov_120.509071	Coordinate:1052	Reads:1	Hits:1	Allocated_reads:1	Strand:+
CATTTATCAGATTTATGGCGGACTCT
>Location:NODE_382453_length_1102_cov_120.509071	Coordinate:1052	Reads:1	Hits:1	Allocated_reads:1	Strand:-
GCAGCACAGAGTCCGCCATAAATCTGATAAATG
>Location:NODE_382453_length_1102_cov_120.509071	Coordinate:1053	Reads:1	Hits:1	Allocated_reads:1	Strand:+
ATTTATCAGATTTATGGCGGACTC
>Location:NODE_382453_length_1102_cov_120.509071	Coordinate:1053	Reads:1	Hits:1	Allocated_reads:1	Strand:+
ATTTATCAGATTTATGGCGGACTCT
>Location:NODE_382453_length_1102_cov_120.509071	Coordinate:1053	Reads:2	Hits:1	Allocated_reads:2	Strand:+
ATTTATCAGATTTATGGCGGACTCTGTGC
>Location:NODE_382453_length_1102_cov_120.509071	Coordinate:1053	Reads:1	Hits:1	Allocated_reads:1	Strand:-
CAGCAGCACAGAGTCCGCCATAAATCTGATTATT
>Location:NODE_382453_length_1102_cov_120.509071	Coordinate:1053	Reads:1	Hits:1	Allocated_reads:1	Strand:-
GCACAGAGTCCGCCATAAATCTGATAAAT
>Location:NODE_382453_length_1102_cov_120.509071	Coordinate:1054	Reads:1	Hits:1	Allocated_reads:1	Strand:-
GCACAGAGTCCGCCATAAATCTGATAAA
>Location:NODE_382453_length_1102_cov_120.509071	Coordinate:1054	Reads:1	Hits:1	Allocated_reads:1	Strand:+
TTTATCAGATTTATGGCGGACTCTG
>Location:NODE_382453_length_1102_cov_120.509071	Coordinate:1054	Reads:1	Hits:1	Allocated_reads:1	Strand:+
TTTATCAGATTTATGGCGGACTCTGTG
>Location:NODE_382453_length_1102_cov_120.509071	Coordinate:1054	Reads:6	Hits:1	Allocated_reads:6	Strand:+
TTTATCAGATTTATGGCGGACTCTGTGC
>Location:NODE_382453_length_1102_cov_120.509071	Coordinate:1054	Reads:5	Hits:1	Allocated_reads:5	Strand:+
TTTATCAGATTTATGGCGGACTCTGTGCT
>Location:NODE_382453_length_1102_cov_120.509071	Coordinate:1054	Reads:12	Hits:1	Allocated_reads:12	Strand:+
TTTATCAGATTTATGGCGGACTCTGTGCTGC
>Location:NODE_382453_length_1102_cov_120.509071	Coordinate:1055	Reads:1	Hits:1	Allocated_reads:1	Strand:-
CAGCAGCACAGAGTCCGCCATAAATCTGAAAA
>Location:NODE_382453_length_1102_cov_120.509071	Coordinate:1055	Reads:1	Hits:1	Allocated_reads:1	Strand:-
CAGCAGCACAGAGTCCGCCATAAATCTGGTAA
>Location:NODE_382453_length_1102_cov_120.509071	Coordinate:1055	Reads:3	Hits:1	Allocated_reads:3	Strand:-
CAGCAGCACAGAGTCCGCCATAAATCTGATAA
>Location:NODE_382453_length_1102_cov_120.509071	Coordinate:1055	Reads:1	Hits:1	Allocated_reads:1	Strand:-
CTCAGCAGCACAGAGTCCGCCATAAATCTGATAA
>Location:NODE_382453_length_1102_cov_120.509071	Coordinate:1055	Reads:1	Hits:1	Allocated_reads:1	Strand:-
GCACAGAGTCCGCCATAAATCTGATAA
>Location:NODE_382453_length_1102_cov_120.509071	Coordinate:1055	Reads:1	Hits:1	Allocated_reads:1	Strand:-
GCAGCACAGAGTCCGCCATAAATCTGATAA
>Location:NODE_382453_length_1102_cov_120.509071	Coordinate:1055	Reads:1	Hits:1	Allocated_reads:1	Strand:+
TTATCAGATTTATGGCGGACTCTGTG
>Location:NODE_382453_length_1102_cov_120.509071	Coordinate:1055	Reads:3	Hits:1	Allocated_reads:3	Strand:+
TTATCAGATTTATGGCGGACTCTGTGC
>Location:NODE_382453_length_1102_cov_120.509071	Coordinate:1055	Reads:4	Hits:1	Allocated_reads:4	Strand:+
TTATCAGATTTATGGCGGACTCTGTGCT
>Location:NODE_382453_length_1102_cov_120.509071	Coordinate:1055	Reads:6	Hits:1	Allocated_reads:6	Strand:+
TTATCAGATTTATGGCGGACTCTGTGCTGC
>Location:NODE_382453_length_1102_cov_120.509071	Coordinate:1055	Reads:2	Hits:1	Allocated_reads:2	Strand:+
TTATCAGATTTATGGCGGACTCTGTGCTGCT
>Location:NODE_382453_length_1102_cov_120.509071	Coordinate:1056	Reads:1	Hits:1	Allocated_reads:1	Strand:-
AACTCAGCAGCACAGAGTCCGCCATAAATCTGATA
>Location:NODE_382453_length_1102_cov_120.509071	Coordinate:1056	Reads:1	Hits:1	Allocated_reads:1	Strand:-
AGCACAGAGTCCGCCATAAATCTGATA
>Location:NODE_382453_length_1102_cov_120.509071	Coordinate:1056	Reads:1	Hits:1	Allocated_reads:1	Strand:-
AGCAGCACAGAGTCCGCCATAAATCTGATA
>Location:NODE_382453_length_1102_cov_120.509071	Coordinate:1056	Reads:3	Hits:1	Allocated_reads:3	Strand:-
CAGCACAGAGTCCGCCATAAATCTGATA
>Location:NODE_382453_length_1102_cov_120.509071	Coordinate:1056	Reads:31	Hits:1	Allocated_reads:31	Strand:-
CAGCAGCACAGAGTCCGCCATAAATCTGATA
>Location:NODE_382453_length_1102_cov_120.509071	Coordinate:1056	Reads:11	Hits:1	Allocated_reads:11	Strand:-
CTCAGCAGCACAGAGTCCGCCATAAATCTGATA
>Location:NODE_382453_length_1102_cov_120.509071	Coordinate:1056	Reads:7	Hits:1	Allocated_reads:7	Strand:-
GCACAGAGTCCGCCATAAATCTGATA
>Location:NODE_382453_length_1102_cov_120.509071	Coordinate:1056	Reads:8	Hits:1	Allocated_reads:8	Strand:-
GCAGCACAGAGTCCGCCATAAATCTGATA
>Location:NODE_382453_length_1102_cov_120.509071	Coordinate:1056	Reads:7	Hits:1	Allocated_reads:7	Strand:+
TATCAGATTTATGGCGGACTCTGTG
>Location:NODE_382453_length_1102_cov_120.509071	Coordinate:1056	Reads:3	Hits:1	Allocated_reads:3	Strand:+
TATCAGATTTATGGCGGACTCTGTGC
>Location:NODE_382453_length_1102_cov_120.509071	Coordinate:1056	Reads:1	Hits:1	Allocated_reads:1	Strand:+
TATCAGATTTATGGCGGACTCTGTGCA
>Location:NODE_382453_length_1102_cov_120.509071	Coordinate:1056	Reads:18	Hits:1	Allocated_reads:18	Strand:+
TATCAGATTTATGGCGGACTCTGTGCT
>Location:NODE_382453_length_1102_cov_120.509071	Coordinate:1056	Reads:15	Hits:1	Allocated_reads:15	Strand:+
TATCAGATTTATGGCGGACTCTGTGCTGC
>Location:NODE_382453_length_1102_cov_120.509071	Coordinate:1056	Reads:1	Hits:1	Allocated_reads:1	Strand:+
TATCAGATTTATGGCGGACTCTGTGCTGTA
>Location:NODE_382453_length_1102_cov_120.509071	Coordinate:1056	Reads:5	Hits:1	Allocated_reads:5	Strand:+
TATCAGATTTATGGCGGACTCTGTGCTGCT
>Location:NODE_382453_length_1102_cov_120.509071	Coordinate:1056	Reads:1	Hits:1	Allocated_reads:1	Strand:+
TATCAGATTTATGGCGGACTCTGTGCTGCTG
>Location:NODE_382453_length_1102_cov_120.509071	Coordinate:1056	Reads:1	Hits:1	Allocated_reads:1	Strand:-
TCAGCAGCACAGAGTCCGCCATAAATCTGATA
>Location:NODE_382453_length_1102_cov_120.509071	Coordinate:1057	Reads:1	Hits:1	Allocated_reads:1	Strand:+
ATCAGATTTATGGCGGACTCTGTG
>Location:NODE_382453_length_1102_cov_120.509071	Coordinate:1057	Reads:3	Hits:1	Allocated_reads:3	Strand:+
ATCAGATTTATGGCGGACTCTGTGCT
>Location:NODE_382453_length_1102_cov_120.509071	Coordinate:1057	Reads:1	Hits:1	Allocated_reads:1	Strand:+
ATCAGATTTATGGCGGACTCTGTGCTGCT
>Location:NODE_382453_length_1102_cov_120.509071	Coordinate:1057	Reads:1	Hits:1	Allocated_reads:1	Strand:-
CAGCAGCACAGAGTCCGCCATAAATCTGAA
>Location:NODE_382453_length_1102_cov_120.509071	Coordinate:1057	Reads:1	Hits:1	Allocated_reads:1	Strand:-
CAGCAGCACAGAGTCCGCCATAAATCTGAT
>Location:NODE_382453_length_1102_cov_120.509071	Coordinate:1057	Reads:1	Hits:1	Allocated_reads:1	Strand:-
GCACAGAGTCCGCCATAAATCTGAT
>Location:NODE_382453_length_1102_cov_120.509071	Coordinate:1057	Reads:1	Hits:1	Allocated_reads:1	Strand:-
GCAGCACAGAGTCCGCCATAAATCTGAA
>Location:NODE_382453_length_1102_cov_120.509071	Coordinate:1058	Reads:1	Hits:1	Allocated_reads:1	Strand:-
CAGCACAGAGTCCGCCATAAATCTGA
>Location:NODE_382453_length_1102_cov_120.509071	Coordinate:1058	Reads:8	Hits:1	Allocated_reads:8	Strand:-
CAGCAGCACAGAGTCCGCCATAAATCTGA
>Location:NODE_382453_length_1102_cov_120.509071	Coordinate:1058	Reads:1	Hits:1	Allocated_reads:1	Strand:-
CTCAGCAGCACAGAGTCCGCCATAAATCTGA
>Location:NODE_382453_length_1102_cov_120.509071	Coordinate:1058	Reads:1	Hits:1	Allocated_reads:1	Strand:-
GAACTCAGCAGCACAGAGTCCGCCATAAAGCTTT
>Location:NODE_382453_length_1102_cov_120.509071	Coordinate:1058	Reads:1	Hits:1	Allocated_reads:1	Strand:-
GAACTCAGCAGCACAGAGTCCGCCATAAATCTGA
>Location:NODE_382453_length_1102_cov_120.509071	Coordinate:1058	Reads:7	Hits:1	Allocated_reads:7	Strand:-
GCACAGAGTCCGCCATAAATCTGA
>Location:NODE_382453_length_1102_cov_120.509071	Coordinate:1058	Reads:6	Hits:1	Allocated_reads:6	Strand:-
GCAGCACAGAGTCCGCCATAAATCTGA
>Location:NODE_382453_length_1102_cov_120.509071	Coordinate:1058	Reads:4	Hits:1	Allocated_reads:4	Strand:+
TCAGATTTATGGCGGACTCTGTGC
>Location:NODE_382453_length_1102_cov_120.509071	Coordinate:1058	Reads:16	Hits:1	Allocated_reads:16	Strand:+
TCAGATTTATGGCGGACTCTGTGCT
>Location:NODE_382453_length_1102_cov_120.509071	Coordinate:1058	Reads:1	Hits:1	Allocated_reads:1	Strand:+
TCAGATTTATGGCGGACTCTGTGCCA
>Location:NODE_382453_length_1102_cov_120.509071	Coordinate:1058	Reads:2	Hits:1	Allocated_reads:2	Strand:+
TCAGATTTATGGCGGACTCTGTGCTT
>Location:NODE_382453_length_1102_cov_120.509071	Coordinate:1058	Reads:5	Hits:1	Allocated_reads:5	Strand:+
TCAGATTTATGGCGGACTCTGTGCTGC
>Location:NODE_382453_length_1102_cov_120.509071	Coordinate:1058	Reads:1	Hits:1	Allocated_reads:1	Strand:+
TCAGATTTATGGCGGACTCTGTGCTGTT
>Location:NODE_382453_length_1102_cov_120.509071	Coordinate:1058	Reads:28	Hits:1	Allocated_reads:28	Strand:+
TCAGATTTATGGCGGACTCTGTGCTGCT
>Location:NODE_382453_length_1102_cov_120.509071	Coordinate:1058	Reads:1	Hits:1	Allocated_reads:1	Strand:+
TCAGATTTATGGCGGACTCTGTGCTGCTT
>Location:NODE_382453_length_1102_cov_120.509071	Coordinate:1058	Reads:3	Hits:1	Allocated_reads:3	Strand:+
TCAGATTTATGGCGGACTCTGTGCTGCTA
>Location:NODE_382453_length_1102_cov_120.509071	Coordinate:1058	Reads:6	Hits:1	Allocated_reads:6	Strand:+
TCAGATTTATGGCGGACTCTGTGCTGCTG
>Location:NODE_382453_length_1102_cov_120.509071	Coordinate:1058	Reads:1	Hits:1	Allocated_reads:1	Strand:+
TCAGATTTATGGCGGACTCTGTGCTGCTGAGT
>Location:NODE_382453_length_1102_cov_120.509071	Coordinate:1058	Reads:1	Hits:1	Allocated_reads:1	Strand:-
TGAACTCAGCAGCACAGAGTCCGCCATAAATCTGA
>Location:NODE_382453_length_1102_cov_120.509071	Coordinate:1059	Reads:1	Hits:1	Allocated_reads:1	Strand:+
CAGATTTATGGCGGACTCTGTGCTGCT
>Location:NODE_382453_length_1102_cov_120.509071	Coordinate:1059	Reads:1	Hits:1	Allocated_reads:1	Strand:-
CAGCAGCACAGAGTCCGCCATAAATCTG
>Location:NODE_382453_length_1102_cov_120.509071	Coordinate:1059	Reads:1	Hits:1	Allocated_reads:1	Strand:-
CAGCAGCACAGAGTCCGCCATAAATCTT
>Location:NODE_382453_length_1102_cov_120.509071	Coordinate:1059	Reads:1	Hits:1	Allocated_reads:1	Strand:-
CTCAGCAGCACAGAGTCCGCCATAAATTTT
>Location:NODE_382453_length_1102_cov_120.509071	Coordinate:1060	Reads:1	Hits:1	Allocated_reads:1	Strand:-
CAGCACAGAGTCCGCCATAAATCT
>Location:NODE_382453_length_1102_cov_120.509071	Coordinate:1060	Reads:1	Hits:1	Allocated_reads:1	Strand:-
CAGCAGCACAGAGTCCGCCATAAATCT
>Location:NODE_382453_length_1102_cov_120.509071	Coordinate:1060	Reads:1	Hits:1	Allocated_reads:1	Strand:-
CCTGAACTCAGCAGCACAGAGTCCGCCATAAAAAT
>Location:NODE_382453_length_1102_cov_120.509071	Coordinate:1061	Reads:1	Hits:1	Allocated_reads:1	Strand:-
CAGCAGCACAGAGTCCGCCATAAATA
>Location:NODE_382453_length_1102_cov_120.509071	Coordinate:1061	Reads:3	Hits:1	Allocated_reads:3	Strand:-
CAGCAGCACAGAGTCCGCCATAAATC
>Location:NODE_382453_length_1102_cov_120.509071	Coordinate:1061	Reads:7	Hits:1	Allocated_reads:7	Strand:-
CCTGAACTCAGCAGCACAGAGTCCGCCATAAATC
>Location:NODE_382453_length_1102_cov_120.509071	Coordinate:1061	Reads:1	Hits:1	Allocated_reads:1	Strand:-
CTCAGCAGCACAGAGTCCGCCATAAATC
>Location:NODE_382453_length_1102_cov_120.509071	Coordinate:1061	Reads:1	Hits:1	Allocated_reads:1	Strand:-
CTCAGCAGCACAGAGTCCGCCATAAATT
>Location:NODE_382453_length_1102_cov_120.509071	Coordinate:1061	Reads:1	Hits:1	Allocated_reads:1	Strand:-
CTGAACTCAGCAGCACAGAGTCCGCCATAAATC
>Location:NODE_382453_length_1102_cov_120.509071	Coordinate:1061	Reads:2	Hits:1	Allocated_reads:2	Strand:+
GATTTATGGCGGACTCTGTGCTGCT
>Location:NODE_382453_length_1102_cov_120.509071	Coordinate:1061	Reads:1	Hits:1	Allocated_reads:1	Strand:-
GCAGCACAGAGTCCGCCATAAATC
>Location:NODE_382453_length_1102_cov_120.509071	Coordinate:1062	Reads:1	Hits:1	Allocated_reads:1	Strand:-
CCTGAACTCAGCAGCACAGAGTCCGCCATAAAT
>Location:NODE_382453_length_1102_cov_120.509071	Coordinate:1062	Reads:1	Hits:1	Allocated_reads:1	Strand:-
CTCAGCAGCACAGAGTCCGCCATAAAT
>Location:NODE_382453_length_1102_cov_120.509071	Coordinate:1062	Reads:1	Hits:1	Allocated_reads:1	Strand:-
TGAACTCAGCAGCACAGAGTCCGCCATAAAT
>Location:NODE_382453_length_1102_cov_120.509071	Coordinate:1063	Reads:1	Hits:1	Allocated_reads:1	Strand:-
CAGCAGCACAGAGTCCGCCATAAA
>Location:NODE_382453_length_1102_cov_120.509071	Coordinate:1063	Reads:1	Hits:1	Allocated_reads:1	Strand:-
CCTGAACTCAGCAGCACAGAGTCCGCCATAAA
>Location:NODE_382453_length_1102_cov_120.509071	Coordinate:1063	Reads:1	Hits:1	Allocated_reads:1	Strand:+
TTTATGGCGGACTCTGTGCTGCTGAGTT
>Location:NODE_382453_length_1102_cov_120.509071	Coordinate:1063	Reads:1	Hits:1	Allocated_reads:1	Strand:+
TTTATGGCGGACTCTGTGCTGCTGAGTTCAGTA
>Location:NODE_382453_length_1102_cov_120.509071	Coordinate:1064	Reads:3	Hits:1	Allocated_reads:3	Strand:+
TTATGGCGGACTCTGTGCTGCTGAGTT
>Location:NODE_382453_length_1102_cov_120.509071	Coordinate:1064	Reads:1	Hits:1	Allocated_reads:1	Strand:+
TTATGGCGGACTCTGTGCTGCTGAGTTC
>Location:NODE_382453_length_1102_cov_120.509071	Coordinate:1064	Reads:1	Hits:1	Allocated_reads:1	Strand:+
TTATGGCGGACTCTGTGCTGCTGAGTTCAGGC
>Location:NODE_382453_length_1102_cov_120.509071	Coordinate:1065	Reads:4	Hits:1	Allocated_reads:4	Strand:-
CCTGAACTCAGCAGCACAGAGTCCGCCATA
>Location:NODE_382453_length_1102_cov_120.509071	Coordinate:1065	Reads:2	Hits:1	Allocated_reads:2	Strand:+
TATGGCGGACTCTGTGCTGCTGAGTTC
>Location:NODE_382453_length_1102_cov_120.509071	Coordinate:1065	Reads:1	Hits:1	Allocated_reads:1	Strand:+
TATGGCGGACTCTGTGCTGCTGAGTTAAGG
>Location:NODE_382453_length_1102_cov_120.509071	Coordinate:1065	Reads:1	Hits:1	Allocated_reads:1	Strand:+
TATGGCGGACTCTGTGCTGCTGAGTTCAGG
>Location:NODE_382453_length_1102_cov_120.509071	Coordinate:1066	Reads:4	Hits:1	Allocated_reads:4	Strand:-
CCTGAACTCAGCAGCACAGAGTCCGCCAT
>Location:NODE_382453_length_1102_cov_120.509071	Coordinate:1066	Reads:1	Hits:1	Allocated_reads:1	Strand:-
GAACTCAGCAGCACAGAGTCCGCCAT
>Location:NODE_382453_length_1102_cov_120.509071	Coordinate:1066	Reads:1	Hits:1	Allocated_reads:1	Strand:-
TACAGCCTGAACTCAGCAGCACAGAGTCCGCCAT
>Location:NODE_382453_length_1102_cov_120.509071	Coordinate:1067	Reads:1	Hits:3	Allocated_reads:0.333333333333333	Strand:-
CCTGAACTCAGCAGCACAGAGTCCGCAA
>Location:NODE_382453_length_1102_cov_120.509071	Coordinate:1067	Reads:2	Hits:3	Allocated_reads:0.666666666666667	Strand:-
CCTGAACTCAGCAGCACAGAGTCCGCCT
>Location:NODE_382453_length_1102_cov_120.509071	Coordinate:1067	Reads:7	Hits:3	Allocated_reads:2.33333333333333	Strand:-
CCTGAACTCAGCAGCACAGAGTCCGCCA
>Location:NODE_382453_length_1102_cov_120.509071	Coordinate:1067	Reads:1	Hits:3	Allocated_reads:0.333333333333333	Strand:-
CTGAACTCAGCAGCACAGAGTCCGCCA
>Location:NODE_382453_length_1102_cov_120.509071	Coordinate:1067	Reads:1	Hits:3	Allocated_reads:0.333333333333333	Strand:+
TGGCGGACTCTGTGCTGCTGAGTTCA
>Location:NODE_382453_length_1102_cov_120.509071	Coordinate:1067	Reads:2	Hits:3	Allocated_reads:0.666666666666667	Strand:+
TGGCGGACTCTGTGCTGCTGAGTTCAGG
>Location:NODE_382453_length_1102_cov_120.509071	Coordinate:1067	Reads:16	Hits:3	Allocated_reads:5.33333333333333	Strand:+
TGGCGGACTCTGTGCTGCTGAGTTCAGGC
>Location:NODE_382453_length_1102_cov_120.509071	Coordinate:1067	Reads:1	Hits:3	Allocated_reads:0.333333333333333	Strand:+
TGGCGGACTCTGTGCTGCTGAGTTCAGGCTG
>Location:NODE_382453_length_1102_cov_120.509071	Coordinate:1068	Reads:3	Hits:2	Allocated_reads:1.5	Strand:-
ACAGCCTGAACTCAGCAGCACAGAGTCCGCC
>Location:NODE_382453_length_1102_cov_120.509071	Coordinate:1068	Reads:39	Hits:3	Allocated_reads:13	Strand:-
CCTGAACTCAGCAGCACAGAGTCCGCC
>Location:NODE_382453_length_1102_cov_120.509071	Coordinate:1068	Reads:4	Hits:3	Allocated_reads:1.33333333333333	Strand:+
GGCGGACTCTGTGCTGCTGAGTTCAGGC
>Location:NODE_382453_length_1102_cov_120.509071	Coordinate:1068	Reads:1	Hits:3	Allocated_reads:0.333333333333333	Strand:+
GGCGGACTCTGTGCTGCTGAGTTCAGGCT
>Location:NODE_382453_length_1102_cov_120.509071	Coordinate:1068	Reads:1	Hits:2	Allocated_reads:0.5	Strand:+
GGCGGACTCTGTGCTGCTGAGTTCAGGCTTT
>Location:NODE_382453_length_1102_cov_120.509071	Coordinate:1068	Reads:2	Hits:2	Allocated_reads:1	Strand:-
TACAGCCTGAACTCAGCAGCACAGAGTCCGCC
>Location:NODE_382453_length_1102_cov_120.509071	Coordinate:1069	Reads:1	Hits:2	Allocated_reads:0.5	Strand:-
ACAGCCTGAACTCAGCAGCACAGAGTCCGC
>Location:NODE_382453_length_1102_cov_120.509071	Coordinate:1069	Reads:1	Hits:3	Allocated_reads:0.333333333333333	Strand:-
AGCCTGAACTCAGCAGCACAGAGTCCGC
>Location:NODE_382453_length_1102_cov_120.509071	Coordinate:1069	Reads:10	Hits:3	Allocated_reads:3.33333333333333	Strand:-
CCTGAACTCAGCAGCACAGAGTCCGC
>Location:NODE_382453_length_1102_cov_120.509071	Coordinate:1069	Reads:1	Hits:3	Allocated_reads:0.333333333333333	Strand:-
CTGAACTCAGCAGCACAGAGTCCGC
>Location:NODE_382453_length_1102_cov_120.509071	Coordinate:1069	Reads:3	Hits:3	Allocated_reads:1	Strand:+
GCGGACTCTGTGCTGCTGAGTTCAGGCT
>Location:NODE_382453_length_1102_cov_120.509071	Coordinate:1069	Reads:2	Hits:2	Allocated_reads:1	Strand:-
TACAGCCTGAACTCAGCAGCACAGAGTCCGC
>Location:NODE_382453_length_1102_cov_120.509071	Coordinate:1070	Reads:2	Hits:4	Allocated_reads:0.5	Strand:-
CCTGAACTCAGCAGCACAGAGTCCG
>Location:NODE_382453_length_1102_cov_120.509071	Coordinate:1070	Reads:11	Hits:4	Allocated_reads:2.75	Strand:+
CGGACTCTGTGCTGCTGAGTTCAGGCT
>Location:NODE_382453_length_1102_cov_120.509071	Coordinate:1070	Reads:1	Hits:2	Allocated_reads:0.5	Strand:+
CGGACTCTGTGCTGCTGAGTTCAGGCTGTA
>Location:NODE_382453_length_1102_cov_120.509071	Coordinate:1071	Reads:1	Hits:2	Allocated_reads:0.5	Strand:-
ATACAGCCTGAACTCAGCAGCACAGAGAAG
>Location:NODE_382453_length_1102_cov_120.509071	Coordinate:1071	Reads:1	Hits:8	Allocated_reads:0.125	Strand:-
CCTGAACTCAGCAGCACAGAGTCT
>Location:NODE_382453_length_1102_cov_120.509071	Coordinate:1071	Reads:9	Hits:5	Allocated_reads:1.8	Strand:-
CCTGAACTCAGCAGCACAGAGTCC
>Location:NODE_382453_length_1102_cov_120.509071	Coordinate:1072	Reads:1	Hits:2	Allocated_reads:0.5	Strand:-
ACAGCCTGAACTCAGCAGCACAGAGTC
>Location:NODE_382453_length_1102_cov_120.509071	Coordinate:1072	Reads:1	Hits:5	Allocated_reads:0.2	Strand:+
GACTCTGTGCTGCTGAGTTCAGGCG
>Location:NODE_382453_length_1102_cov_120.509071	Coordinate:1072	Reads:4	Hits:5	Allocated_reads:0.8	Strand:+
GACTCTGTGCTGCTGAGTTCAGGCT
>Location:NODE_382453_length_1102_cov_120.509071	Coordinate:1072	Reads:1	Hits:2	Allocated_reads:0.5	Strand:+
GACTCTGTGCTGCTGAGTTTAGGCTGTA
>Location:NODE_382453_length_1102_cov_120.509071	Coordinate:1072	Reads:2	Hits:2	Allocated_reads:1	Strand:+
GACTCTGTGCTGCTGAGTTCAGGCTGTAT
>Location:NODE_382453_length_1102_cov_120.509071	Coordinate:1072	Reads:1	Hits:2	Allocated_reads:0.5	Strand:+
GACTCTGTGCTGCTGAGTTCAGGCTGTATC
>Location:NODE_382453_length_1102_cov_120.509071	Coordinate:1072	Reads:2	Hits:2	Allocated_reads:1	Strand:-
TACAGCCTGAACTCAGCAGCACAGAGAA
>Location:NODE_382453_length_1102_cov_120.509071	Coordinate:1072	Reads:1	Hits:2	Allocated_reads:0.5	Strand:-
TGATACAGCCTGAACTCAGCAGCACAGAGTC
>Location:NODE_382453_length_1102_cov_120.509071	Coordinate:1073	Reads:1	Hits:2	Allocated_reads:0.5	Strand:-
ACAGCCTGAACTCAGCAGCACAGAGA
>Location:NODE_382453_length_1102_cov_120.509071	Coordinate:1073	Reads:2	Hits:2	Allocated_reads:1	Strand:-
ACAGCCTGAACTCAGCAGCACAGAGT
>Location:NODE_382453_length_1102_cov_120.509071	Coordinate:1073	Reads:1	Hits:1	Allocated_reads:1	Strand:-
AGTTGATACAGCCTGAACTCAGCAGCACAGAGT
>Location:NODE_382453_length_1102_cov_120.509071	Coordinate:1073	Reads:1	Hits:4	Allocated_reads:0.25	Strand:-
CAGCCTGAACTCAGCAGCACAGAGT
>Location:NODE_382453_length_1102_cov_120.509071	Coordinate:1073	Reads:2	Hits:2	Allocated_reads:1	Strand:-
TACAGCCTGAACTCAGCAGCACAGAGA
>Location:NODE_382453_length_1102_cov_120.509071	Coordinate:1073	Reads:6	Hits:2	Allocated_reads:3	Strand:-
TACAGCCTGAACTCAGCAGCACAGAGT
>Location:NODE_382453_length_1102_cov_120.509071	Coordinate:1074	Reads:3	Hits:2	Allocated_reads:1.5	Strand:-
ACAGCCTGAACTCAGCAGCACAGAG
>Location:NODE_382453_length_1102_cov_120.509071	Coordinate:1074	Reads:1	Hits:2	Allocated_reads:0.5	Strand:+
CTCTGTGCTGCTGAGTTCAGGCTGTATT
>Location:NODE_382453_length_1102_cov_120.509071	Coordinate:1074	Reads:1	Hits:2	Allocated_reads:0.5	Strand:+
CTCTGTGCTGCTGAGTTCAGGCTGTATCT
>Location:NODE_382453_length_1102_cov_120.509071	Coordinate:1074	Reads:2	Hits:2	Allocated_reads:1	Strand:-
TACAGCCTGAACTCAGCAGCACAGAG
>Location:NODE_382453_length_1102_cov_120.509071	Coordinate:1074	Reads:1	Hits:2	Allocated_reads:0.5	Strand:-
TGATACAGCCTGAACTCAGCAGCACAGAG
>Location:NODE_382453_length_1102_cov_120.509071	Coordinate:1075	Reads:1	Hits:2	Allocated_reads:0.5	Strand:+
TCTGTGCTGCTGAGTTCAGGCTGT
>Location:NODE_382453_length_1102_cov_120.509071	Coordinate:1075	Reads:8	Hits:2	Allocated_reads:4	Strand:+
TCTGTGCTGCTGAGTTCAGGCTGTA
>Location:NODE_382453_length_1102_cov_120.509071	Coordinate:1075	Reads:1	Hits:2	Allocated_reads:0.5	Strand:+
TCTGTGCTGCTGAGTTCAGGCTGTAT
>Location:NODE_382453_length_1102_cov_120.509071	Coordinate:1075	Reads:1	Hits:2	Allocated_reads:0.5	Strand:+
TCTGTGCTGCTGAGTTCAGGCTGTATA
>Location:NODE_382453_length_1102_cov_120.509071	Coordinate:1075	Reads:7	Hits:2	Allocated_reads:3.5	Strand:+
TCTGTGCTGCTGAGTTCAGGCTGTATC
>Location:NODE_382453_length_1102_cov_120.509071	Coordinate:1075	Reads:1	Hits:2	Allocated_reads:0.5	Strand:+
TCTGTGCTGCTGAGTTCAGGCTGTATCT
>Location:NODE_382453_length_1102_cov_120.509071	Coordinate:1075	Reads:2	Hits:2	Allocated_reads:1	Strand:+
TCTGTGCTGCTGAGTTCAGGCTGTATCA
>Location:NODE_382453_length_1102_cov_120.509071	Coordinate:1075	Reads:3	Hits:1	Allocated_reads:3	Strand:+
TCTGTGCTGCTGAGTTCAGGCTGTATCAAC
>Location:NODE_382453_length_1102_cov_120.509071	Coordinate:1075	Reads:1	Hits:1	Allocated_reads:1	Strand:+
TCTGTGCTGCTGAGTTCAGGCTGTATCAACA
>Location:NODE_382453_length_1102_cov_120.509071	Coordinate:1075	Reads:5	Hits:1	Allocated_reads:5	Strand:+
TCTGTGCTGCTGAGTTCAGGCTGTATCAACT
>Location:NODE_382453_length_1102_cov_120.509071	Coordinate:1075	Reads:1	Hits:1	Allocated_reads:1	Strand:+
TCTGTGCTGCTGAGTTCAGGCTGTATCAACTC
>Location:NODE_382453_length_1102_cov_120.509071	Coordinate:1075	Reads:1	Hits:1	Allocated_reads:1	Strand:+
TCTGTGCTGCTGAGTTCAGGCTGTATCAACTCT
>Location:NODE_382453_length_1102_cov_120.509071	Coordinate:1076	Reads:1	Hits:2	Allocated_reads:0.5	Strand:+
CTGTGCTGCTGAGTTCAGGCTGTATC
>Location:NODE_382453_length_1102_cov_120.509071	Coordinate:1077	Reads:8	Hits:2	Allocated_reads:4	Strand:+
TGTGCTGCTGAGTTCAGGCTGTATC
>Location:NODE_382453_length_1102_cov_120.509071	Coordinate:1077	Reads:3	Hits:2	Allocated_reads:1.5	Strand:+
TGTGCTGCTGAGTTCAGGCTGTATCT
>Location:NODE_382453_length_1102_cov_120.509071	Coordinate:1077	Reads:1	Hits:1	Allocated_reads:1	Strand:+
TGTGCTGCTGAGTTCAGGCTGTATAAACT
>Location:NODE_382453_length_1102_cov_120.509071	Coordinate:1077	Reads:26	Hits:1	Allocated_reads:26	Strand:+
TGTGCTGCTGAGTTCAGGCTGTATCAACT
>Location:NODE_382453_length_1102_cov_120.509071	Coordinate:1077	Reads:6	Hits:1	Allocated_reads:6	Strand:+
TGTGCTGCTGAGTTCAGGCTGTATCAACTC
>Location:NODE_382453_length_1102_cov_120.509071	Coordinate:1077	Reads:3	Hits:1	Allocated_reads:3	Strand:+
TGTGCTGCTGAGTTCAGGCTGTATCAACTCT
>Location:NODE_382453_length_1102_cov_120.509071	Coordinate:1077	Reads:1	Hits:1	Allocated_reads:1	Strand:+
TGTGCTGCTGAGTTCAGGCTGTATCAACTCTG
>Location:NODE_382453_length_1102_cov_120.509071	Coordinate:1078	Reads:2	Hits:1	Allocated_reads:2	Strand:-
AGTTGATACAGCCTGAACTCAGCAGCAC
>Location:NODE_382453_length_1102_cov_120.509071	Coordinate:1079	Reads:1	Hits:2	Allocated_reads:0.5	Strand:-
TGATACAGCCTGAACTCAGCAGCA
>Location:NODE_382453_length_1102_cov_120.509071	Coordinate:1079	Reads:2	Hits:1	Allocated_reads:2	Strand:+
TGCTGCTGAGTTCAGGCTGTATCAAC
>Location:NODE_382453_length_1102_cov_120.509071	Coordinate:1079	Reads:9	Hits:1	Allocated_reads:9	Strand:+
TGCTGCTGAGTTCAGGCTGTATCAACT
>Location:NODE_382453_length_1102_cov_120.509071	Coordinate:1079	Reads:3	Hits:1	Allocated_reads:3	Strand:+
TGCTGCTGAGTTCAGGCTGTATCAACTC
>Location:NODE_382453_length_1102_cov_120.509071	Coordinate:1079	Reads:4	Hits:1	Allocated_reads:4	Strand:+
TGCTGCTGAGTTCAGGCTGTATCAACTCT
>Location:NODE_382453_length_1102_cov_120.509071	Coordinate:1079	Reads:1	Hits:1	Allocated_reads:1	Strand:+
TGCTGCTGAGTTCAGGCTGTATCAACTCTG
>Location:NODE_382453_length_1102_cov_120.509071	Coordinate:1079	Reads:3	Hits:1	Allocated_reads:3	Strand:+
TGCTGCTGAGTTCAGGCTGTATCAACTCTGT
>Location:NODE_382453_length_1102_cov_120.509071	Coordinate:1079	Reads:1	Hits:1	Allocated_reads:1	Strand:+
TGCTGCTGAGTTCAGGCTGTATCAACTCTGTC
>Location:NODE_382453_length_1102_cov_120.509071	Coordinate:1080	Reads:2	Hits:1	Allocated_reads:2	Strand:-
ACAGAGTTGATACAGCCTGAACTCAGCAGC
>Location:NODE_382453_length_1102_cov_120.509071	Coordinate:1080	Reads:2	Hits:1	Allocated_reads:2	Strand:-
AGAGTTGATACAGCCTGAACTCAGCAGC
>Location:NODE_382453_length_1102_cov_120.509071	Coordinate:1080	Reads:1	Hits:1	Allocated_reads:1	Strand:-
AGTTGATACAGCCTGAACTCAGCAGC
>Location:NODE_382453_length_1102_cov_120.509071	Coordinate:1080	Reads:1	Hits:1	Allocated_reads:1	Strand:-
CAGAGTTGATACAGCCTGAACTCAGCAGC
>Location:NODE_382453_length_1102_cov_120.509071	Coordinate:1080	Reads:2	Hits:1	Allocated_reads:2	Strand:+
GCTGCTGAGTTCAGGCTGTATCAAC
>Location:NODE_382453_length_1102_cov_120.509071	Coordinate:1080	Reads:2	Hits:1	Allocated_reads:2	Strand:+
GCTGCTGAGTTCAGGCTGTATCAACTCTGT
>Location:NODE_382453_length_1102_cov_120.509071	Coordinate:1080	Reads:3	Hits:1	Allocated_reads:3	Strand:-
TTGATACAGCCTGAACTCAGCAGC
>Location:NODE_382453_length_1102_cov_120.509071	Coordinate:1081	Reads:1	Hits:1	Allocated_reads:1	Strand:+
CTGCTGAGTTCAGGCTGTATCAAC
>Location:NODE_382453_length_1102_cov_120.509071	Coordinate:1081	Reads:1	Hits:1	Allocated_reads:1	Strand:+
CTGCTGAGTTCAGGCTGTATCAACTCTGTC
>Location:NODE_382453_length_1102_cov_120.509071	Coordinate:1082	Reads:1	Hits:1	Allocated_reads:1	Strand:-
ACAGAGTTGATACAGCCTGAACTCAGCA
>Location:NODE_382453_length_1102_cov_120.509071	Coordinate:1082	Reads:16	Hits:1	Allocated_reads:16	Strand:+
TGCTGAGTTCAGGCTGTATCAACT
>Location:NODE_382453_length_1102_cov_120.509071	Coordinate:1082	Reads:11	Hits:1	Allocated_reads:11	Strand:+
TGCTGAGTTCAGGCTGTATCAACTC
>Location:NODE_382453_length_1102_cov_120.509071	Coordinate:1082	Reads:10	Hits:1	Allocated_reads:10	Strand:+
TGCTGAGTTCAGGCTGTATCAACTCT
>Location:NODE_382453_length_1102_cov_120.509071	Coordinate:1082	Reads:1	Hits:1	Allocated_reads:1	Strand:+
TGCTGAGTTCAGGCTGTATCAACTCCG
>Location:NODE_382453_length_1102_cov_120.509071	Coordinate:1082	Reads:6	Hits:1	Allocated_reads:6	Strand:+
TGCTGAGTTCAGGCTGTATCAACTCTG
>Location:NODE_382453_length_1102_cov_120.509071	Coordinate:1082	Reads:13	Hits:1	Allocated_reads:13	Strand:+
TGCTGAGTTCAGGCTGTATCAACTCTGT
>Location:NODE_382453_length_1102_cov_120.509071	Coordinate:1082	Reads:68	Hits:1	Allocated_reads:68	Strand:+
TGCTGAGTTCAGGCTGTATCAACTCTGTC
>Location:NODE_382453_length_1102_cov_120.509071	Coordinate:1082	Reads:1	Hits:1	Allocated_reads:1	Strand:+
TGCTGAGTTCAGGCTGTATCAACTCTGTCT
>Location:NODE_382453_length_1102_cov_120.509071	Coordinate:1082	Reads:3	Hits:1	Allocated_reads:3	Strand:+
TGCTGAGTTCAGGCTGTATCAACTCTGTCA
>Location:NODE_382453_length_1102_cov_120.509071	Coordinate:1082	Reads:1	Hits:1	Allocated_reads:1	Strand:+
TGCTGAGTTCAGGCTGTATCAACTCTGTTTT
>Location:NODE_382453_length_1102_cov_120.509071	Coordinate:1082	Reads:3	Hits:1	Allocated_reads:3	Strand:+
TGCTGAGTTCAGGCTGTATCAACTCTGTCAGA
>Location:NODE_382453_length_1102_cov_120.509071	Coordinate:1082	Reads:1	Hits:1	Allocated_reads:1	Strand:+
TGCTGAGTTCAGGCTGTATCAACTCTGTCAGAT
>Location:NODE_382453_length_1102_cov_120.509071	Coordinate:1083	Reads:3	Hits:1	Allocated_reads:3	Strand:-
ACAGAGTTGATACAGCCTGAACTCAGC
>Location:NODE_382453_length_1102_cov_120.509071	Coordinate:1083	Reads:6	Hits:1	Allocated_reads:6	Strand:-
AGAGTTGATACAGCCTGAACTCAGC
>Location:NODE_382453_length_1102_cov_120.509071	Coordinate:1083	Reads:1	Hits:1	Allocated_reads:1	Strand:-
CCATCTGACAGAGTTGATACAGCCTGAACTCAGC
>Location:NODE_382453_length_1102_cov_120.509071	Coordinate:1083	Reads:1	Hits:1	Allocated_reads:1	Strand:-
GACAGAGTTGATACAGCCTGAACTCAGC
>Location:NODE_382453_length_1102_cov_120.509071	Coordinate:1083	Reads:1	Hits:1	Allocated_reads:1	Strand:+
GCTGAGTTCAGGCTGTATCAACTC
>Location:NODE_382453_length_1102_cov_120.509071	Coordinate:1083	Reads:1	Hits:1	Allocated_reads:1	Strand:+
GCTGAGTTCAGGCTGTATCAACTCT
>Location:NODE_382453_length_1102_cov_120.509071	Coordinate:1083	Reads:7	Hits:1	Allocated_reads:7	Strand:+
GCTGAGTTCAGGCTGTATCAACTCTGTC
>Location:NODE_382453_length_1102_cov_120.509071	Coordinate:1083	Reads:1	Hits:1	Allocated_reads:1	Strand:-
TGACAGAGTTGATACAGCCTGAACTCAGC
>Location:NODE_382453_length_1102_cov_120.509071	Coordinate:1084	Reads:3	Hits:1	Allocated_reads:3	Strand:+
CTGAGTTCAGGCTGTATCAACTCTGTC
>Location:NODE_382453_length_1102_cov_120.509071	Coordinate:1084	Reads:1	Hits:1	Allocated_reads:1	Strand:+
CTGAGTTCAGGCTGTATCAACTCTGTCAGT
>Location:NODE_382453_length_1102_cov_120.509071	Coordinate:1085	Reads:5	Hits:1	Allocated_reads:5	Strand:-
AACCATCTGACAGAGTTGATACAGCCTGAACTCA
>Location:NODE_382453_length_1102_cov_120.509071	Coordinate:1085	Reads:1	Hits:1	Allocated_reads:1	Strand:-
CAACCATCTGACAGAGTTGATACAGCCTGAACTCA
>Location:NODE_382453_length_1102_cov_120.509071	Coordinate:1085	Reads:2	Hits:1	Allocated_reads:2	Strand:-
CCATCTGACAGAGTTGATACAGCCTGAACTCA
>Location:NODE_382453_length_1102_cov_120.509071	Coordinate:1085	Reads:4	Hits:1	Allocated_reads:4	Strand:+
TGAGTTCAGGCTGTATCAACTCTG
>Location:NODE_382453_length_1102_cov_120.509071	Coordinate:1085	Reads:1	Hits:1	Allocated_reads:1	Strand:+
TGAGTTCAGGCTGTATCAACTCTGT
>Location:NODE_382453_length_1102_cov_120.509071	Coordinate:1085	Reads:1	Hits:1	Allocated_reads:1	Strand:+
TGAGTTCAGGCTGTATCAACTCTGGC
>Location:NODE_382453_length_1102_cov_120.509071	Coordinate:1085	Reads:1	Hits:1	Allocated_reads:1	Strand:+
TGAGTTCAGGCTGTATCAACTCTGTA
>Location:NODE_382453_length_1102_cov_120.509071	Coordinate:1085	Reads:261	Hits:1	Allocated_reads:261	Strand:+
TGAGTTCAGGCTGTATCAACTCTGTC
>Location:NODE_382453_length_1102_cov_120.509071	Coordinate:1085	Reads:1	Hits:1	Allocated_reads:1	Strand:+
TGAGTTCAGGCTGTATCAAATCTGTCT
>Location:NODE_382453_length_1102_cov_120.509071	Coordinate:1085	Reads:1	Hits:1	Allocated_reads:1	Strand:+
TGAGTTCAGGCTGTATCAACTCTGTCG
>Location:NODE_382453_length_1102_cov_120.509071	Coordinate:1085	Reads:16	Hits:1	Allocated_reads:16	Strand:+
TGAGTTCAGGCTGTATCAACTCTGTCA
>Location:NODE_382453_length_1102_cov_120.509071	Coordinate:1085	Reads:31	Hits:1	Allocated_reads:31	Strand:+
TGAGTTCAGGCTGTATCAACTCTGTCT
>Location:NODE_382453_length_1102_cov_120.509071	Coordinate:1085	Reads:1	Hits:1	Allocated_reads:1	Strand:+
TGAGTTCAGGCTGTATCAACTCTGTCAT
>Location:NODE_382453_length_1102_cov_120.509071	Coordinate:1085	Reads:6	Hits:1	Allocated_reads:6	Strand:+
TGAGTTCAGGCTGTATCAACTCTGTCAG
>Location:NODE_382453_length_1102_cov_120.509071	Coordinate:1085	Reads:1	Hits:1	Allocated_reads:1	Strand:+
TGAGTTCAGGCTGTATCAACTCTGTAAGA
>Location:NODE_382453_length_1102_cov_120.509071	Coordinate:1085	Reads:2	Hits:1	Allocated_reads:2	Strand:+
TGAGTTCAGGCTGTATCAACTCTGTCAGT
>Location:NODE_382453_length_1102_cov_120.509071	Coordinate:1085	Reads:43	Hits:1	Allocated_reads:43	Strand:+
TGAGTTCAGGCTGTATCAACTCTGTCAGA
>Location:NODE_382453_length_1102_cov_120.509071	Coordinate:1085	Reads:1	Hits:1	Allocated_reads:1	Strand:+
TGAGTTCAGGCTGTATCAACTCTGTCAGAA
>Location:NODE_382453_length_1102_cov_120.509071	Coordinate:1085	Reads:1	Hits:1	Allocated_reads:1	Strand:+
TGAGTTCAGGCTGTATCAACTCTGTCAGTT
>Location:NODE_382453_length_1102_cov_120.509071	Coordinate:1085	Reads:11	Hits:1	Allocated_reads:11	Strand:+
TGAGTTCAGGCTGTATCAACTCTGTCAGAT
>Location:NODE_382453_length_1102_cov_120.509071	Coordinate:1085	Reads:1	Hits:1	Allocated_reads:1	Strand:+
TGAGTTCAGGCTGTATCAACTCTGTCAGATT
>Location:NODE_382453_length_1102_cov_120.509071	Coordinate:1085	Reads:2	Hits:1	Allocated_reads:2	Strand:+
TGAGTTCAGGCTGTATCAACTCTGTCAGATG
>Location:NODE_382453_length_1102_cov_120.509071	Coordinate:1085	Reads:1	Hits:1	Allocated_reads:1	Strand:+
TGAGTTCAGGCTGTATCAACTCTGTCAGATGT
>Location:NODE_382453_length_1102_cov_120.509071	Coordinate:1085	Reads:4	Hits:1	Allocated_reads:4	Strand:+
TGAGTTCAGGCTGTATCAACTCTGTCAGATGG
>Location:NODE_382453_length_1102_cov_120.509071	Coordinate:1085	Reads:4	Hits:1	Allocated_reads:4	Strand:+
TGAGTTCAGGCTGTATCAACTCTGTCAGATGGT
>Location:NODE_382453_length_1102_cov_120.509071	Coordinate:1085	Reads:2	Hits:1	Allocated_reads:2	Strand:+
TGAGTTCAGGCTGTATCAACTCTGTCAGATGGTT
>Location:NODE_382453_length_1102_cov_120.509071	Coordinate:1086	Reads:1	Hits:1	Allocated_reads:1	Strand:-
AACCATCTGACAGAGTTGATACAGCCTGAAAAA
>Location:NODE_382453_length_1102_cov_120.509071	Coordinate:1086	Reads:6	Hits:1	Allocated_reads:6	Strand:-
ACAGAGTTGATACAGCCTGAACTC
>Location:NODE_382453_length_1102_cov_120.509071	Coordinate:1086	Reads:2	Hits:1	Allocated_reads:2	Strand:-
ATCTGACAGAGTTGATACAGCCTGAACTC
>Location:NODE_382453_length_1102_cov_120.509071	Coordinate:1086	Reads:2	Hits:1	Allocated_reads:2	Strand:-
CCATCTGACAGAGTTGATACAGCCTGAACTC
>Location:NODE_382453_length_1102_cov_120.509071	Coordinate:1086	Reads:23	Hits:1	Allocated_reads:23	Strand:+
GAGTTCAGGCTGTATCAACTCTGTC
>Location:NODE_382453_length_1102_cov_120.509071	Coordinate:1086	Reads:2	Hits:1	Allocated_reads:2	Strand:+
GAGTTCAGGCTGTATCAACTCTGTCT
>Location:NODE_382453_length_1102_cov_120.509071	Coordinate:1086	Reads:2	Hits:1	Allocated_reads:2	Strand:+
GAGTTCAGGCTGTATCAACTCTGTCAGA
>Location:NODE_382453_length_1102_cov_120.509071	Coordinate:1086	Reads:2	Hits:1	Allocated_reads:2	Strand:+
GAGTTCAGGCTGTATCAACTCTGTCAGATG
>Location:NODE_382453_length_1102_cov_120.509071	Coordinate:1086	Reads:1	Hits:1	Allocated_reads:1	Strand:+
GAGTTCAGGCTGTATCAACTCTGTCAGATGG
>Location:NODE_382453_length_1102_cov_120.509071	Coordinate:1086	Reads:1	Hits:1	Allocated_reads:1	Strand:+
GAGTTCAGGCTGTATCAACTCTGTCAGATGGT
>Location:NODE_382453_length_1102_cov_120.509071	Coordinate:1086	Reads:2	Hits:1	Allocated_reads:2	Strand:-
TGACAGAGTTGATACAGCCTGAACTC
>Location:NODE_382453_length_1102_cov_120.509071	Coordinate:1087	Reads:13	Hits:1	Allocated_reads:13	Strand:-
AACCATCTGACAGAGTTGATACAGCCTGAACT
>Location:NODE_382453_length_1102_cov_120.509071	Coordinate:1087	Reads:1	Hits:1	Allocated_reads:1	Strand:+
AGTTCAGGCTGTATCAACTCTGTCAGATGG
>Location:NODE_382453_length_1102_cov_120.509071	Coordinate:1087	Reads:1	Hits:1	Allocated_reads:1	Strand:-
ATCAACCATCTGACAGAGTTGATACAGCCTGAACT
>Location:NODE_382453_length_1102_cov_120.509071	Coordinate:1087	Reads:8	Hits:1	Allocated_reads:8	Strand:-
ATCTGACAGAGTTGATACAGCCTGAACT
>Location:NODE_382453_length_1102_cov_120.509071	Coordinate:1087	Reads:3	Hits:1	Allocated_reads:3	Strand:-
CAACCATCTGACAGAGTTGATACAGCCTGAACT
>Location:NODE_382453_length_1102_cov_120.509071	Coordinate:1087	Reads:2	Hits:1	Allocated_reads:2	Strand:-
CATCTGACAGAGTTGATACAGCCTGAACT
>Location:NODE_382453_length_1102_cov_120.509071	Coordinate:1087	Reads:21	Hits:1	Allocated_reads:21	Strand:-
CCATCTGACAGAGTTGATACAGCCTGAACT
>Location:NODE_382453_length_1102_cov_120.509071	Coordinate:1087	Reads:5	Hits:1	Allocated_reads:5	Strand:-
TCAACCATCTGACAGAGTTGATACAGCCTGAACT
>Location:NODE_382453_length_1102_cov_120.509071	Coordinate:1087	Reads:1	Hits:1	Allocated_reads:1	Strand:-
TCTGACAGAGTTGATACAGCCTGAACT
>Location:NODE_382453_length_1102_cov_120.509071	Coordinate:1088	Reads:1	Hits:1	Allocated_reads:1	Strand:-
CCATCTGACAGAGTTGATACAGCCTGAAA
>Location:NODE_382453_length_1102_cov_120.509071	Coordinate:1088	Reads:1	Hits:1	Allocated_reads:1	Strand:-
CTGACAGAGTTGATACAGCCTGAAC
>Location:NODE_382453_length_1102_cov_120.509071	Coordinate:1088	Reads:1	Hits:1	Allocated_reads:1	Strand:+
GTTCAGGCTGTATCAACTCTGTCAGATG
>Location:NODE_382453_length_1102_cov_120.509071	Coordinate:1088	Reads:6	Hits:1	Allocated_reads:6	Strand:+
GTTCAGGCTGTATCAACTCTGTCAGATGGT
>Location:NODE_382453_length_1102_cov_120.509071	Coordinate:1089	Reads:3	Hits:1	Allocated_reads:3	Strand:-
AACCATCTGACAGAGTTGATACAGCCTGAA
>Location:NODE_382453_length_1102_cov_120.509071	Coordinate:1089	Reads:1	Hits:1	Allocated_reads:1	Strand:-
ATCTGACAGAGTTGATACAGCCTAAA
>Location:NODE_382453_length_1102_cov_120.509071	Coordinate:1089	Reads:1	Hits:1	Allocated_reads:1	Strand:-
CCATCTGACAGAGTTGATACAGCCTGAA
>Location:NODE_382453_length_1102_cov_120.509071	Coordinate:1089	Reads:2	Hits:1	Allocated_reads:2	Strand:-
TCATCAACCATCTGACAGAGTTGATACAGCCTGAA
>Location:NODE_382453_length_1102_cov_120.509071	Coordinate:1089	Reads:3	Hits:1	Allocated_reads:3	Strand:+
TTCAGGCTGTATCAACTCTGTCAGA
>Location:NODE_382453_length_1102_cov_120.509071	Coordinate:1089	Reads:1	Hits:1	Allocated_reads:1	Strand:+
TTCAGGCTGTATCAACTCTGTCAGAT
>Location:NODE_382453_length_1102_cov_120.509071	Coordinate:1089	Reads:2	Hits:1	Allocated_reads:2	Strand:+
TTCAGGCTGTATCAACTCTGTCAGATGG
>Location:NODE_382453_length_1102_cov_120.509071	Coordinate:1089	Reads:51	Hits:1	Allocated_reads:51	Strand:+
TTCAGGCTGTATCAACTCTGTCAGATGGT
>Location:NODE_382453_length_1102_cov_120.509071	Coordinate:1089	Reads:2	Hits:1	Allocated_reads:2	Strand:+
TTCAGGCTGTATCAACTCTGTCAGATGGTT
>Location:NODE_382453_length_1102_cov_120.509071	Coordinate:1089	Reads:3	Hits:1	Allocated_reads:3	Strand:+
TTCAGGCTGTATCAACTCTGTCAGATGGTTGA
>Location:NODE_382453_length_1102_cov_120.509071	Coordinate:1090	Reads:2	Hits:1	Allocated_reads:2	Strand:-
AACCATCTGACAGAGTTGATACAGCCTGA
>Location:NODE_382453_length_1102_cov_120.509071	Coordinate:1090	Reads:1	Hits:1	Allocated_reads:1	Strand:-
ATCTGACAGAGTTGATACAGCCTGA
>Location:NODE_382453_length_1102_cov_120.509071	Coordinate:1090	Reads:4	Hits:1	Allocated_reads:4	Strand:-
CCATCTGACAGAGTTGATACAGCCTGA
>Location:NODE_382453_length_1102_cov_120.509071	Coordinate:1090	Reads:7	Hits:1	Allocated_reads:7	Strand:+
TCAGGCTGTATCAACTCTGTCAGA
>Location:NODE_382453_length_1102_cov_120.509071	Coordinate:1090	Reads:1	Hits:1	Allocated_reads:1	Strand:+
TCAGGCTGTATCAACTCTGTCAGAT
>Location:NODE_382453_length_1102_cov_120.509071	Coordinate:1090	Reads:1	Hits:1	Allocated_reads:1	Strand:+
TCAGGCTGTATCAACTCTGTCAGATG
>Location:NODE_382453_length_1102_cov_120.509071	Coordinate:1090	Reads:5	Hits:1	Allocated_reads:5	Strand:+
TCAGGCTGTATCAACTCTGTCAGATGG
>Location:NODE_382453_length_1102_cov_120.509071	Coordinate:1090	Reads:1	Hits:1	Allocated_reads:1	Strand:+
TCAGGCTGTATCAACTCTGTCAGATGGA
>Location:NODE_382453_length_1102_cov_120.509071	Coordinate:1090	Reads:96	Hits:1	Allocated_reads:96	Strand:+
TCAGGCTGTATCAACTCTGTCAGATGGT
>Location:NODE_382453_length_1102_cov_120.509071	Coordinate:1090	Reads:6	Hits:1	Allocated_reads:6	Strand:+
TCAGGCTGTATCAACTCTGTCAGATGGTT
>Location:NODE_382453_length_1102_cov_120.509071	Coordinate:1090	Reads:10	Hits:1	Allocated_reads:10	Strand:+
TCAGGCTGTATCAACTCTGTCAGATGGTTGA
>Location:NODE_382453_length_1102_cov_120.509071	Coordinate:1090	Reads:1	Hits:1	Allocated_reads:1	Strand:+
TCAGGCTGTATCAACTCTGTCAGATGGTTGAAA
>Location:NODE_382453_length_1102_cov_120.509071	Coordinate:1091	Reads:1	Hits:1	Allocated_reads:1	Strand:-
AACCATCTGACAGAGTTGATACAGCCTG
>Location:NODE_382453_length_1102_cov_120.509071	Coordinate:1091	Reads:1	Hits:1	Allocated_reads:1	Strand:+
CAGGCTGTATCAACTCTGTCAGAT
>Location:NODE_382453_length_1102_cov_120.509071	Coordinate:1091	Reads:3	Hits:1	Allocated_reads:3	Strand:+
CAGGCTGTATCAACTCTGTCAGATGGT
>Location:NODE_382453_length_1102_cov_120.509071	Coordinate:1091	Reads:1	Hits:1	Allocated_reads:1	Strand:+
CAGGCTGTATCAACTCTGTCAGATGGTT
>Location:NODE_382453_length_1102_cov_120.509071	Coordinate:1091	Reads:1	Hits:1	Allocated_reads:1	Strand:-
CCATCTGACAGAGTTGATACAGCCTC
>Location:NODE_382453_length_1102_cov_120.509071	Coordinate:1092	Reads:1	Hits:1	Allocated_reads:1	Strand:-
AACCATCTGACAGAGTTGATACAGCCG
>Location:NODE_382453_length_1102_cov_120.509071	Coordinate:1092	Reads:10	Hits:1	Allocated_reads:10	Strand:-
AACCATCTGACAGAGTTGATACAGCCT
>Location:NODE_382453_length_1102_cov_120.509071	Coordinate:1092	Reads:2	Hits:1	Allocated_reads:2	Strand:-
ACCATCTGACAGAGTTGATACAGCCT
>Location:NODE_382453_length_1102_cov_120.509071	Coordinate:1092	Reads:2	Hits:1	Allocated_reads:2	Strand:+
AGGCTGTATCAACTCTGTCAGATGGT
>Location:NODE_382453_length_1102_cov_120.509071	Coordinate:1092	Reads:1	Hits:1	Allocated_reads:1	Strand:+
AGGCTGTATCAACTCTGTCAGATGGTT
>Location:NODE_382453_length_1102_cov_120.509071	Coordinate:1092	Reads:1	Hits:1	Allocated_reads:1	Strand:-
CAACCATCTGACAGAGTTGATACAGCCT
>Location:NODE_382453_length_1102_cov_120.509071	Coordinate:1092	Reads:2	Hits:1	Allocated_reads:2	Strand:-
CATCTGACAGAGTTGATACAGCCT
>Location:NODE_382453_length_1102_cov_120.509071	Coordinate:1092	Reads:1	Hits:1	Allocated_reads:1	Strand:-
CCATCTGACAGAGTTGATACAGCTT
>Location:NODE_382453_length_1102_cov_120.509071	Coordinate:1092	Reads:2	Hits:1	Allocated_reads:2	Strand:-
CCATCTGACAGAGTTGATACAGCCG
>Location:NODE_382453_length_1102_cov_120.509071	Coordinate:1092	Reads:3	Hits:1	Allocated_reads:3	Strand:-
CCATCTGACAGAGTTGATACAGCCT
>Location:NODE_382453_length_1102_cov_120.509071	Coordinate:1092	Reads:1	Hits:1	Allocated_reads:1	Strand:-
CTCTCATCAACCATCTGACAGAGTTGATACAGCCT
>Location:NODE_382453_length_1102_cov_120.509071	Coordinate:1092	Reads:1	Hits:1	Allocated_reads:1	Strand:-
TCAACCATCTGACAGAGTTGATACAGCCT
>Location:NODE_382453_length_1102_cov_120.509071	Coordinate:1092	Reads:1	Hits:1	Allocated_reads:1	Strand:-
TCATCAACCATCTGACAGAGTTGATACAGCCT
>Location:NODE_382453_length_1102_cov_120.509071	Coordinate:1093	Reads:4	Hits:1	Allocated_reads:4	Strand:-
AACCATCTGACAGAGTTGATACAGCC
>Location:NODE_382453_length_1102_cov_120.509071	Coordinate:1093	Reads:1	Hits:1	Allocated_reads:1	Strand:-
CAACCATCTGACAGAGTTGATACAGCC
>Location:NODE_382453_length_1102_cov_120.509071	Coordinate:1093	Reads:3	Hits:1	Allocated_reads:3	Strand:-
CCATCTGACAGAGTTGATACAGCC
>Location:NODE_382453_length_1102_cov_120.509071	Coordinate:1093	Reads:1	Hits:1	Allocated_reads:1	Strand:+
GGCTGTATCAACTCTGTCAGATGGT
>Location:NODE_382453_length_1102_cov_120.509071	Coordinate:1093	Reads:3	Hits:1	Allocated_reads:3	Strand:+
GGCTGTATCAACTCTGTCAGATGGTTGA
>Location:NODE_382453_length_1102_cov_120.509071	Coordinate:1094	Reads:1	Hits:1	Allocated_reads:1	Strand:-
AACCATCTGACAGAGTTGATACAGC
>Location:NODE_382453_length_1102_cov_120.509071	Coordinate:1095	Reads:1	Hits:1	Allocated_reads:1	Strand:-
ACACTCTCATCAACCATCTGACAGAGTTGATACAG
>Location:NODE_382453_length_1102_cov_120.509071	Coordinate:1095	Reads:1	Hits:1	Allocated_reads:1	Strand:-
ACTCTCATCAACCATCTGACAGAGTTGATACAG
>Location:NODE_382453_length_1102_cov_120.509071	Coordinate:1095	Reads:4	Hits:1	Allocated_reads:4	Strand:-
CACTCTCATCAACCATCTGACAGAGTTGATACAG
>Location:NODE_382453_length_1102_cov_120.509071	Coordinate:1098	Reads:1	Hits:1	Allocated_reads:1	Strand:+
TATCAACTCTGTCAGATGGTTTATGAGAGT
>Location:NODE_382453_length_1102_cov_120.509071	Coordinate:1100	Reads:2	Hits:1	Allocated_reads:2	Strand:-
ACTCTCATCAACCATCTGACAGAGTTGA
>Location:NODE_382453_length_1102_cov_120.509071	Coordinate:1100	Reads:8	Hits:1	Allocated_reads:8	Strand:-
CACACTCTCATCAACCATCTGACAGAGTTGA
>Location:NODE_382453_length_1102_cov_120.509071	Coordinate:1100	Reads:1	Hits:1	Allocated_reads:1	Strand:-
TACACACTCTCATCAACCATCCGACAGAGTTGA
>Location:NODE_382453_length_1102_cov_120.509071	Coordinate:1103	Reads:1	Hits:3	Allocated_reads:0.333333333333333	Strand:-
ACACTCTCATCAACCATCTGACAGAGA
>Location:NODE_382453_length_1102_cov_120.509071	Coordinate:1104	Reads:1	Hits:3	Allocated_reads:0.333333333333333	Strand:-
CACACTCTCATCAACCATCTGACAGAG
>Location:NODE_382453_length_1102_cov_120.509071	Coordinate:1105	Reads:2	Hits:3	Allocated_reads:0.666666666666667	Strand:-
ATACACACTCTCATCAACCATCTGACAGA
>Location:NODE_382453_length_1102_cov_120.509071	Coordinate:1105	Reads:7	Hits:3	Allocated_reads:2.33333333333333	Strand:-
CACACTCTCATCAACCATCTGACAGA
>Location:NODE_382453_length_1102_cov_120.509071	Coordinate:1105	Reads:2	Hits:3	Allocated_reads:0.666666666666667	Strand:-
CACTCTCATCAACCATCTGACAGA
>Location:NODE_382453_length_1102_cov_120.509071	Coordinate:1105	Reads:7	Hits:3	Allocated_reads:2.33333333333333	Strand:+
TCTGTCAGATGGTTGATGAGAGTG
>Location:NODE_382453_length_1102_cov_120.509071	Coordinate:1105	Reads:2	Hits:3	Allocated_reads:0.666666666666667	Strand:+
TCTGTCAGATGGTTGATGAGAGTGT
>Location:NODE_382453_length_1102_cov_120.509071	Coordinate:1105	Reads:1	Hits:3	Allocated_reads:0.333333333333333	Strand:+
TCTGTCAGATGGTTGATGAGAGTGTGG
>Location:NODE_382453_length_1102_cov_120.509071	Coordinate:1105	Reads:2	Hits:3	Allocated_reads:0.666666666666667	Strand:+
TCTGTCAGATGGTTGATGAGAGTGTGT
>Location:NODE_382453_length_1102_cov_120.509071	Coordinate:1105	Reads:5	Hits:3	Allocated_reads:1.66666666666667	Strand:+
TCTGTCAGATGGTTGATGAGAGTGTGTA
>Location:NODE_382453_length_1102_cov_120.509071	Coordinate:1105	Reads:5	Hits:3	Allocated_reads:1.66666666666667	Strand:+
TCTGTCAGATGGTTGATGAGAGTGTGTAT
>Location:NODE_382453_length_1102_cov_120.509071	Coordinate:1105	Reads:7	Hits:3	Allocated_reads:2.33333333333333	Strand:+
TCTGTCAGATGGTTGATGAGAGTGTGTATT
>Location:NODE_382453_length_1102_cov_120.509071	Coordinate:1105	Reads:1	Hits:3	Allocated_reads:0.333333333333333	Strand:+
TCTGTCAGATGGTTGATGAGAGTGTGTATTTCTCT
>Location:NODE_382453_length_1102_cov_120.509071	Coordinate:1106	Reads:1	Hits:3	Allocated_reads:0.333333333333333	Strand:-
ACACTCTCATCAACCATCTGACAG
>Location:NODE_382453_length_1102_cov_120.509071	Coordinate:1106	Reads:11	Hits:3	Allocated_reads:3.66666666666667	Strand:-
CACACTCTCATCAACCATCTGACAG
>Location:NODE_382453_length_1102_cov_120.509071	Coordinate:1106	Reads:1	Hits:3	Allocated_reads:0.333333333333333	Strand:+
CTGTCAGATGGTTGATGAGAGTGTGT
>Location:NODE_382453_length_1102_cov_120.509071	Coordinate:1106	Reads:2	Hits:3	Allocated_reads:0.666666666666667	Strand:+
CTGTCAGATGGTTGATGAGAGTGTGTA
>Location:NODE_382453_length_1102_cov_120.509071	Coordinate:1106	Reads:1	Hits:3	Allocated_reads:0.333333333333333	Strand:+
CTGTCAGATGGTTGATGAGAGTGTGTAT
>Location:NODE_382453_length_1102_cov_120.509071	Coordinate:1106	Reads:5	Hits:3	Allocated_reads:1.66666666666667	Strand:+
CTGTCAGATGGTTGATGAGAGTGTGTATT
>Location:NODE_382453_length_1102_cov_120.509071	Coordinate:1106	Reads:1	Hits:3	Allocated_reads:0.333333333333333	Strand:-
GAAATACACACTCTCATCTACCATCTGACAG
>Location:NODE_382453_length_1102_cov_120.509071	Coordinate:1106	Reads:5	Hits:3	Allocated_reads:1.66666666666667	Strand:-
GAAATACACACTCTCATCAACCATCTGACAG
>Location:NODE_382453_length_1102_cov_120.509071	Coordinate:1107	Reads:1	Hits:3	Allocated_reads:0.333333333333333	Strand:-
CACACTCTCATCAACCATCTGACT
>Location:NODE_382453_length_1102_cov_120.509071	Coordinate:1107	Reads:1	Hits:3	Allocated_reads:0.333333333333333	Strand:+
TGTCAGATGGTTGATGAGAGTGGG
>Location:NODE_382453_length_1102_cov_120.509071	Coordinate:1107	Reads:6	Hits:3	Allocated_reads:2	Strand:+
TGTCAGATGGTTGATGAGAGTGTG
>Location:NODE_382453_length_1102_cov_120.509071	Coordinate:1107	Reads:5	Hits:3	Allocated_reads:1.66666666666667	Strand:+
TGTCAGATGGTTGATGAGAGTGTGT
>Location:NODE_382453_length_1102_cov_120.509071	Coordinate:1107	Reads:5	Hits:3	Allocated_reads:1.66666666666667	Strand:+
TGTCAGATGGTTGATGAGAGTGTGTA
>Location:NODE_382453_length_1102_cov_120.509071	Coordinate:1107	Reads:1	Hits:3	Allocated_reads:0.333333333333333	Strand:+
TGTCAGATGGTTGATGAGAGTGTGTAA
>Location:NODE_382453_length_1102_cov_120.509071	Coordinate:1107	Reads:15	Hits:3	Allocated_reads:5	Strand:+
TGTCAGATGGTTGATGAGAGTGTGTATT
>Location:NODE_382453_length_1102_cov_120.509071	Coordinate:1107	Reads:1	Hits:3	Allocated_reads:0.333333333333333	Strand:+
TGTCAGATGGTTGATGAGAGTGTGTATTT
>Location:NODE_382453_length_1102_cov_120.509071	Coordinate:1107	Reads:2	Hits:3	Allocated_reads:0.666666666666667	Strand:+
TGTCAGATGGTTGATGAGAGTGTGTATTTC
>Location:NODE_382453_length_1102_cov_120.509071	Coordinate:1107	Reads:1	Hits:3	Allocated_reads:0.333333333333333	Strand:+
TGTCAGATGGTTGATGAGAGTGTGTATTTCTATT
>Location:NODE_382453_length_1102_cov_120.509071	Coordinate:1108	Reads:1	Hits:3	Allocated_reads:0.333333333333333	Strand:-
GAAATACACACTCTCATCAACCATCTGAA
>Location:NODE_382453_length_1102_cov_120.509071	Coordinate:1108	Reads:2	Hits:3	Allocated_reads:0.666666666666667	Strand:-
GAAATACACACTCTCATCAACCATCTGAC
>Location:NODE_382453_length_1102_cov_120.509071	Coordinate:1108	Reads:1	Hits:3	Allocated_reads:0.333333333333333	Strand:+
GTCAGATGGTTGATGAGAGTGTGTA
>Location:NODE_382453_length_1102_cov_120.509071	Coordinate:1108	Reads:1	Hits:3	Allocated_reads:0.333333333333333	Strand:+
GTCAGATGGTTGATGAGAGTGTGTATT
>Location:NODE_382453_length_1102_cov_120.509071	Coordinate:1109	Reads:3	Hits:3	Allocated_reads:1	Strand:+
TCAGATGGTTGATGAGAGTGTGTA
>Location:NODE_382453_length_1102_cov_120.509071	Coordinate:1109	Reads:2	Hits:3	Allocated_reads:0.666666666666667	Strand:+
TCAGATGGTTGATGAGAGTGTGTAT
>Location:NODE_382453_length_1102_cov_120.509071	Coordinate:1109	Reads:4	Hits:3	Allocated_reads:1.33333333333333	Strand:+
TCAGATGGTTGATGAGAGTGTGTATT
>Location:NODE_382453_length_1102_cov_120.509071	Coordinate:1109	Reads:4	Hits:3	Allocated_reads:1.33333333333333	Strand:+
TCAGATGGTTGATGAGAGTGTGTATTT
>Location:NODE_382453_length_1102_cov_120.509071	Coordinate:1109	Reads:1	Hits:3	Allocated_reads:0.333333333333333	Strand:+
TCAGATGGTTGATGAGAGTATGTATTTT
>Location:NODE_382453_length_1102_cov_120.509071	Coordinate:1109	Reads:4	Hits:3	Allocated_reads:1.33333333333333	Strand:+
TCAGATGGTTGATGAGAGTGTGTATTTC
>Location:NODE_382453_length_1102_cov_120.509071	Coordinate:1109	Reads:2	Hits:3	Allocated_reads:0.666666666666667	Strand:+
TCAGATGGTTGATGAGAGTGTGTATTTCT
>Location:NODE_382453_length_1102_cov_120.509071	Coordinate:1109	Reads:7	Hits:3	Allocated_reads:2.33333333333333	Strand:+
TCAGATGGTTGATGAGAGTGTGTATTTCTCT
>Location:NODE_382453_length_1102_cov_120.509071	Coordinate:1109	Reads:6	Hits:3	Allocated_reads:2	Strand:+
TCAGATGGTTGATGAGAGTGTGTATTTCTCTT
>Location:NODE_382453_length_1102_cov_120.509071	Coordinate:1109	Reads:1	Hits:3	Allocated_reads:0.333333333333333	Strand:+
TCAGATGGTTGATGAGAGTGTGTATTTCTCTTT
>Location:NODE_382453_length_1102_cov_120.509071	Coordinate:1110	Reads:1	Hits:3	Allocated_reads:0.333333333333333	Strand:+
CAGATGGTTGATGAGAGTGTGTATTTC
>Location:NODE_382453_length_1102_cov_120.509071	Coordinate:1110	Reads:1	Hits:3	Allocated_reads:0.333333333333333	Strand:+
CAGATGGTTGATGAGAGTGTGTATTTCT
>Location:NODE_382453_length_1102_cov_120.509071	Coordinate:1110	Reads:1	Hits:3	Allocated_reads:0.333333333333333	Strand:+
CAGATGGTTGATGAGAGTGTGTATTTCTCT
>Location:NODE_382453_length_1102_cov_120.509071	Coordinate:1110	Reads:2	Hits:3	Allocated_reads:0.666666666666667	Strand:+
CAGATGGTTGATGAGAGTGTGTATTTCTCTT
>Location:NODE_382453_length_1102_cov_120.509071	Coordinate:1110	Reads:4	Hits:3	Allocated_reads:1.33333333333333	Strand:-
GAAATACACACTCTCATCAACCATCTG
>Location:NODE_382453_length_1102_cov_120.509071	Coordinate:1111	Reads:8	Hits:3	Allocated_reads:2.66666666666667	Strand:+
AGATGGTTGATGAGAGTGTGTATTTCTCT
>Location:NODE_382453_length_1102_cov_120.509071	Coordinate:1111	Reads:3	Hits:3	Allocated_reads:1	Strand:+
AGATGGTTGATGAGAGTGTGTATTTCTCTT
>Location:NODE_382453_length_1102_cov_120.509071	Coordinate:1111	Reads:2	Hits:3	Allocated_reads:0.666666666666667	Strand:-
GAAATACACACTCTCATCAACCATCT
[truncated: 21,125 more chars]
