# Supplementary material for: First characterization of PIWI-interacting RNA clusters in a cichlid fish with a B chromosome
Source: BMC Biol. 2022 Sep 21;20:204. doi: 10.1186/s12915-022-01403-2 (PMC9490952; doi:10.1186/s12915-022-01403-2)
Supplement: Supplementary file 1 — Additional file 1. Zipped folder with fasta and interactive html piRNA cluster information for the A. latifasciata genome. The nomenclature is as follows: number-pirna-cluster_sex_B-presence (f, female; m, male; 0b, without B chromosome; 1b, with B chromosome). [file 12915_2022_1403_MOESM1_ESM.zip › 148_m0b.fasta]

>Location:NODE_382493_length_8613_cov_31.659817	Coordinate:3	Reads:1	Hits:167	Allocated_reads:0.00598802395209581	Strand:+
TTTATATCGATATAGTCTATGTTAC
>Location:NODE_382493_length_8613_cov_31.659817	Coordinate:4	Reads:1	Hits:168	Allocated_reads:0.00595238095238095	Strand:+
TTATATCGATATAGTCTATGTTACC
>Location:NODE_382493_length_8613_cov_31.659817	Coordinate:4	Reads:1	Hits:38	Allocated_reads:0.0263157894736842	Strand:+
TTATATCGATATAGTCTATGTTACAT
>Location:NODE_382493_length_8613_cov_31.659817	Coordinate:4	Reads:1	Hits:38	Allocated_reads:0.0263157894736842	Strand:+
TTATATCGATATAGTCTATGTTACATT
>Location:NODE_382493_length_8613_cov_31.659817	Coordinate:5	Reads:1	Hits:38	Allocated_reads:0.0263157894736842	Strand:+
TATATCGATATAGTCTATGTTACA
>Location:NODE_382493_length_8613_cov_31.659817	Coordinate:5	Reads:1	Hits:38	Allocated_reads:0.0263157894736842	Strand:+
TATATCGATATAGTCTATGCTACAT
>Location:NODE_382493_length_8613_cov_31.659817	Coordinate:22	Reads:2	Hits:2	Allocated_reads:1	Strand:+
TGTTACATTATAATTATAGTTGTGGAGCC
>Location:NODE_382493_length_8613_cov_31.659817	Coordinate:23	Reads:1	Hits:1	Allocated_reads:1	Strand:+
GTTACATTATAATTATAGTTGTGGAGCCA
>Location:NODE_382493_length_8613_cov_31.659817	Coordinate:26	Reads:3	Hits:1	Allocated_reads:3	Strand:-
TGTGGCTCCACAACTATAATTATAATGT
>Location:NODE_382493_length_8613_cov_31.659817	Coordinate:27	Reads:1	Hits:1	Allocated_reads:1	Strand:-
TGTGGCTCCACAACTATAATTATAATG
>Location:NODE_382493_length_8613_cov_31.659817	Coordinate:27	Reads:1	Hits:1	Allocated_reads:1	Strand:-
TTGTGGCTCCACAACTATAATTATAATG
>Location:NODE_382493_length_8613_cov_31.659817	Coordinate:30	Reads:1	Hits:20	Allocated_reads:0.05	Strand:+
TATAATTATAGTTGTGGAGCCACA
>Location:NODE_382493_length_8613_cov_31.659817	Coordinate:35	Reads:3	Hits:18	Allocated_reads:0.166666666666667	Strand:+
TTATAGTTGTGGAGCCACAAGTTTG
>Location:NODE_382493_length_8613_cov_31.659817	Coordinate:35	Reads:21	Hits:18	Allocated_reads:1.16666666666667	Strand:+
TTATAGTTGTGGAGCCACAAGTTTGCC
>Location:NODE_382493_length_8613_cov_31.659817	Coordinate:35	Reads:12	Hits:17	Allocated_reads:0.705882352941177	Strand:+
TTATAGTTGTGGAGCCACAAGTTTGCCT
>Location:NODE_382493_length_8613_cov_31.659817	Coordinate:35	Reads:2	Hits:17	Allocated_reads:0.117647058823529	Strand:+
TTATAGTTGTGGAGCCACAAGTTTGCCTCT
>Location:NODE_382493_length_8613_cov_31.659817	Coordinate:36	Reads:1	Hits:21	Allocated_reads:0.0476190476190476	Strand:+
TATAGTTGTGGAGCCACAAGTTTGCC
>Location:NODE_382493_length_8613_cov_31.659817	Coordinate:36	Reads:1	Hits:21	Allocated_reads:0.0476190476190476	Strand:+
TATAGTTGTGGAGCCACAAGTTTGCCA
>Location:NODE_382493_length_8613_cov_31.659817	Coordinate:36	Reads:2	Hits:20	Allocated_reads:0.1	Strand:+
TATAGTTGTGGAGCCACAAGTTTGCCT
>Location:NODE_382493_length_8613_cov_31.659817	Coordinate:37	Reads:1	Hits:21	Allocated_reads:0.0476190476190476	Strand:+
ATAGTTGTGGAGCCACAAGTTTGCCT
>Location:NODE_382493_length_8613_cov_31.659817	Coordinate:38	Reads:2	Hits:23	Allocated_reads:0.0869565217391304	Strand:+
TAGTTGTGGAGCCACAAGTTTGCC
>Location:NODE_382493_length_8613_cov_31.659817	Coordinate:38	Reads:1	Hits:22	Allocated_reads:0.0454545454545455	Strand:+
TAGTTGTGGAGCCACAAGTTTGCCT
>Location:NODE_382493_length_8613_cov_31.659817	Coordinate:38	Reads:1	Hits:22	Allocated_reads:0.0454545454545455	Strand:+
TAGTTGTGGAGCCACAAGTTTGCCTCT
>Location:NODE_382493_length_8613_cov_31.659817	Coordinate:45	Reads:1	Hits:1	Allocated_reads:1	Strand:-
AGCGGACAAAAGAGGCAAACTTGTGGCTCC
>Location:NODE_382493_length_8613_cov_31.659817	Coordinate:46	Reads:1	Hits:1	Allocated_reads:1	Strand:-
CGGACAAAAGAGGCAAACTTGTGGCTC
>Location:NODE_382493_length_8613_cov_31.659817	Coordinate:52	Reads:1	Hits:1	Allocated_reads:1	Strand:+
CAAGTTTGCCTCTTTTGTCCGCTTTTGTCT
>Location:NODE_382493_length_8613_cov_31.659817	Coordinate:54	Reads:1	Hits:1	Allocated_reads:1	Strand:+
AGTTTGCCTCTTTTGTCCGCTTTTGT
>Location:NODE_382493_length_8613_cov_31.659817	Coordinate:58	Reads:1	Hits:1	Allocated_reads:1	Strand:-
TAAAGACAAAAGCGGACAAAAGAGGCA
>Location:NODE_382493_length_8613_cov_31.659817	Coordinate:59	Reads:1	Hits:1	Allocated_reads:1	Strand:-
AAAGACAAAAGCGGACAAAAGAGGC
>Location:NODE_382493_length_8613_cov_31.659817	Coordinate:59	Reads:2	Hits:1	Allocated_reads:2	Strand:-
TAAAGACAAAAGCGGACAAAAGAGGC
>Location:NODE_382493_length_8613_cov_31.659817	Coordinate:60	Reads:4	Hits:1	Allocated_reads:4	Strand:-
TAAAGACAAAAGCGGACAAAAGAGG
>Location:NODE_382493_length_8613_cov_31.659817	Coordinate:61	Reads:1	Hits:4	Allocated_reads:0.25	Strand:-
TAAAGACAAAAGCGGACAAAAGAG
>Location:NODE_382493_length_8613_cov_31.659817	Coordinate:64	Reads:1	Hits:4	Allocated_reads:0.25	Strand:-
TGCGTAAAGACAAAAGCGGACAAAA
>Location:NODE_382493_length_8613_cov_31.659817	Coordinate:65	Reads:1	Hits:4	Allocated_reads:0.25	Strand:+
TTTGTCCGCTTTTGTCTTTACGCAACG
>Location:NODE_382493_length_8613_cov_31.659817	Coordinate:71	Reads:1	Hits:5	Allocated_reads:0.2	Strand:-
CGAGTAACGTTGCGTAAAGACAAAAGCG
>Location:NODE_382493_length_8613_cov_31.659817	Coordinate:73	Reads:2	Hits:16	Allocated_reads:0.125	Strand:+
CTTTTGTCTTTACGCAACGTTACTCGGCCT
>Location:NODE_382493_length_8613_cov_31.659817	Coordinate:74	Reads:1	Hits:17	Allocated_reads:0.0588235294117647	Strand:-
GCCGAGTAACGTTGCGTAAAGACAAAA
>Location:NODE_382493_length_8613_cov_31.659817	Coordinate:74	Reads:4	Hits:16	Allocated_reads:0.25	Strand:+
TTTTGTCTTTACGCAACGTTACTCGGCCT
>Location:NODE_382493_length_8613_cov_31.659817	Coordinate:75	Reads:6	Hits:17	Allocated_reads:0.352941176470588	Strand:+
TTTGTCTTTACGCAACGTTACTCGGCC
>Location:NODE_382493_length_8613_cov_31.659817	Coordinate:75	Reads:1	Hits:17	Allocated_reads:0.0588235294117647	Strand:+
TTTGTCTTTACGCAACGTTACTCGGCCC
>Location:NODE_382493_length_8613_cov_31.659817	Coordinate:75	Reads:66	Hits:16	Allocated_reads:4.125	Strand:+
TTTGTCTTTACGCAACGTTACTCGGCCT
>Location:NODE_382493_length_8613_cov_31.659817	Coordinate:75	Reads:1	Hits:1	Allocated_reads:1	Strand:+
TTTGTCTTTACGCAACGTTACTCGGCCTG
>Location:NODE_382493_length_8613_cov_31.659817	Coordinate:75	Reads:1	Hits:1	Allocated_reads:1	Strand:+
TTTGTCTTTACGCAACGTTACTCGGCCTGGCC
>Location:NODE_382493_length_8613_cov_31.659817	Coordinate:76	Reads:1	Hits:16	Allocated_reads:0.0625	Strand:+
TTGTCTTTACGCAACGTTACTCGGCCT
>Location:NODE_382493_length_8613_cov_31.659817	Coordinate:77	Reads:1	Hits:1	Allocated_reads:1	Strand:-
CAGGCCGAGTAACGTTGCGTAAAGACA
>Location:NODE_382493_length_8613_cov_31.659817	Coordinate:77	Reads:2	Hits:16	Allocated_reads:0.125	Strand:+
TGTCTTTACGCAACGTTACTCGGCCT
>Location:NODE_382493_length_8613_cov_31.659817	Coordinate:78	Reads:1	Hits:29	Allocated_reads:0.0344827586206897	Strand:+
GTCTTTACGCAACGTTACTCGGCCT
>Location:NODE_382493_length_8613_cov_31.659817	Coordinate:79	Reads:1	Hits:1	Allocated_reads:1	Strand:+
TCTTTACGCAACGTTACTCGGCCTGGC
>Location:NODE_382493_length_8613_cov_31.659817	Coordinate:79	Reads:2	Hits:1	Allocated_reads:2	Strand:+
TCTTTACGCAACGTTACTCGGCCTGGCC
>Location:NODE_382493_length_8613_cov_31.659817	Coordinate:79	Reads:1	Hits:1	Allocated_reads:1	Strand:+
TCTTTACGCAACGTTACTCGGCCTGGCCG
>Location:NODE_382493_length_8613_cov_31.659817	Coordinate:79	Reads:1	Hits:1	Allocated_reads:1	Strand:+
TCTTTACGCAACGTTACTCGGCCTGGCCTC
>Location:NODE_382493_length_8613_cov_31.659817	Coordinate:81	Reads:1	Hits:1	Allocated_reads:1	Strand:+
TTTACGCAACGTTACTCGGCCTGGCC
>Location:NODE_382493_length_8613_cov_31.659817	Coordinate:81	Reads:1	Hits:1	Allocated_reads:1	Strand:+
TTTACGCAACGTTACTCGGCCTGGCCTC
>Location:NODE_382493_length_8613_cov_31.659817	Coordinate:81	Reads:1	Hits:1	Allocated_reads:1	Strand:+
TTTACGCAACGTTACTCGGCCTGGCCTCT
>Location:NODE_382493_length_8613_cov_31.659817	Coordinate:82	Reads:1	Hits:1	Allocated_reads:1	Strand:+
TTACGCAACGTTACTCGGCCTGGCC
>Location:NODE_382493_length_8613_cov_31.659817	Coordinate:83	Reads:4	Hits:2	Allocated_reads:2	Strand:+
TACGCAACGTTACTCGGCCTGGCC
>Location:NODE_382493_length_8613_cov_31.659817	Coordinate:83	Reads:4	Hits:2	Allocated_reads:2	Strand:+
TACGCAACGTTACTCGGCCTGGCCT
>Location:NODE_382493_length_8613_cov_31.659817	Coordinate:83	Reads:1	Hits:2	Allocated_reads:0.5	Strand:+
TACGCAACGTTACTCGGCCTGGCCTC
>Location:NODE_382493_length_8613_cov_31.659817	Coordinate:83	Reads:1	Hits:2	Allocated_reads:0.5	Strand:+
TACGCAACGTTACTCGGCCTGGCCTCT
>Location:NODE_382493_length_8613_cov_31.659817	Coordinate:84	Reads:1	Hits:2	Allocated_reads:0.5	Strand:+
ACGCAACGTTACTCGGCCTGGCCTC
>Location:NODE_382493_length_8613_cov_31.659817	Coordinate:85	Reads:2	Hits:2	Allocated_reads:1	Strand:+
CGCAACGTTACTCGGCCTGGCCTC
>Location:NODE_382493_length_8613_cov_31.659817	Coordinate:90	Reads:1	Hits:2	Allocated_reads:0.5	Strand:+
CGTTACTCGGCCTGGCCTCTCCTTCACTG
>Location:NODE_382493_length_8613_cov_31.659817	Coordinate:93	Reads:1	Hits:2	Allocated_reads:0.5	Strand:+
TACTCGGCCTGGCCTCTCCTTCAC
>Location:NODE_382493_length_8613_cov_31.659817	Coordinate:93	Reads:1	Hits:2	Allocated_reads:0.5	Strand:+
TACTCGGCCTGGCCTCTCCTTCACT
>Location:NODE_382493_length_8613_cov_31.659817	Coordinate:98	Reads:1	Hits:2	Allocated_reads:0.5	Strand:-
TGTGTTCAGTGAAGGAGAGGCCAGGCC
>Location:NODE_382493_length_8613_cov_31.659817	Coordinate:100	Reads:1	Hits:5	Allocated_reads:0.2	Strand:-
GTGTTCAGTGAAGGAGAGGCCAGA
>Location:NODE_382493_length_8613_cov_31.659817	Coordinate:107	Reads:1	Hits:112	Allocated_reads:0.00892857142857143	Strand:+
TCTCCTTCACTGAACACAACTCCCCCT
>Location:NODE_382493_length_8613_cov_31.659817	Coordinate:109	Reads:1	Hits:125	Allocated_reads:0.008	Strand:+
TCCTTCACTGAACACAACTCCCCCTC
>Location:NODE_382493_length_8613_cov_31.659817	Coordinate:109	Reads:1	Hits:58	Allocated_reads:0.0172413793103448	Strand:+
TCCTTCACTGAACACAACTCCCCCTCCC
>Location:NODE_382493_length_8613_cov_31.659817	Coordinate:112	Reads:1	Hits:66	Allocated_reads:0.0151515151515152	Strand:+
TTCACTGAACACAACTCCCCCTCCCC
>Location:NODE_382493_length_8613_cov_31.659817	Coordinate:113	Reads:1	Hits:72	Allocated_reads:0.0138888888888889	Strand:+
TCACTGAACACAACTCCCCCTCCCT
>Location:NODE_382493_length_8613_cov_31.659817	Coordinate:113	Reads:5	Hits:67	Allocated_reads:0.0746268656716418	Strand:+
TCACTGAACACAACTCCCCCTCCCC
>Location:NODE_382493_length_8613_cov_31.659817	Coordinate:113	Reads:2	Hits:3	Allocated_reads:0.666666666666667	Strand:+
TCACTGAACACAACTCCCCCTCCCCAT
>Location:NODE_382493_length_8613_cov_31.659817	Coordinate:113	Reads:1	Hits:2	Allocated_reads:0.5	Strand:+
TCACTGAACACAACTCCCCCTCCCCATC
>Location:NODE_382493_length_8613_cov_31.659817	Coordinate:113	Reads:1	Hits:3	Allocated_reads:0.333333333333333	Strand:+
TCACTGAACACAACTCCCCCTCCCCATTT
>Location:NODE_382493_length_8613_cov_31.659817	Coordinate:115	Reads:1	Hits:2	Allocated_reads:0.5	Strand:+
ACTGAACACAACTCCCCCTCCCCATC
>Location:NODE_382493_length_8613_cov_31.659817	Coordinate:117	Reads:5	Hits:2	Allocated_reads:2.5	Strand:+
TGAACACAACTCCCCCTCCCCATCGCT
>Location:NODE_382493_length_8613_cov_31.659817	Coordinate:143	Reads:3	Hits:27	Allocated_reads:0.111111111111111	Strand:+
TTCACCTGCAGGCAACGACAAGATGGACA
>Location:NODE_382493_length_8613_cov_31.659817	Coordinate:144	Reads:2	Hits:27	Allocated_reads:0.0740740740740741	Strand:+
TCACCTGCAGGCAACGACAAGATGGACA
>Location:NODE_382493_length_8613_cov_31.659817	Coordinate:146	Reads:1	Hits:5	Allocated_reads:0.2	Strand:+
ACCTGCAGGCAACGACAAGATGGACACAG
>Location:NODE_382493_length_8613_cov_31.659817	Coordinate:146	Reads:1	Hits:28	Allocated_reads:0.0357142857142857	Strand:-
GTCCATCTTGTCGTTGCCTGCAGGT
>Location:NODE_382493_length_8613_cov_31.659817	Coordinate:146	Reads:1	Hits:5	Allocated_reads:0.2	Strand:-
TGTGTCCATCTTGTCGTTGCCTGCAGGT
>Location:NODE_382493_length_8613_cov_31.659817	Coordinate:147	Reads:1	Hits:28	Allocated_reads:0.0357142857142857	Strand:+
CCTGCAGGCAACGACAAGATGGAC
>Location:NODE_382493_length_8613_cov_31.659817	Coordinate:147	Reads:1	Hits:4	Allocated_reads:0.25	Strand:+
CCTGCAGGCAACGACAAGATGGACACAGCA
>Location:NODE_382493_length_8613_cov_31.659817	Coordinate:147	Reads:3	Hits:28	Allocated_reads:0.107142857142857	Strand:-
GTCCATCTTGTCGTTGCCTGCAGG
>Location:NODE_382493_length_8613_cov_31.659817	Coordinate:147	Reads:1	Hits:24	Allocated_reads:0.0416666666666667	Strand:-
GTGTCCATCTTGTCGTTGCCTGCAGG
>Location:NODE_382493_length_8613_cov_31.659817	Coordinate:147	Reads:1	Hits:28	Allocated_reads:0.0357142857142857	Strand:-
TGTCCATCTTGTCGTTGCCTGCAGG
>Location:NODE_382493_length_8613_cov_31.659817	Coordinate:147	Reads:1	Hits:5	Allocated_reads:0.2	Strand:-
TGTGTCCATCTTGTCGTTGCCTGCAGG
>Location:NODE_382493_length_8613_cov_31.659817	Coordinate:149	Reads:1	Hits:5	Allocated_reads:0.2	Strand:+
TGCAGGCAACGACAAGATGGACACA
>Location:NODE_382493_length_8613_cov_31.659817	Coordinate:149	Reads:1	Hits:4	Allocated_reads:0.25	Strand:+
TGCAGGCAACGACAAGATGGACACAGCA
>Location:NODE_382493_length_8613_cov_31.659817	Coordinate:150	Reads:1	Hits:3	Allocated_reads:0.333333333333333	Strand:-
TTGCTGTGTCCATCTTGTCGTTGCCTGC
>Location:NODE_382493_length_8613_cov_31.659817	Coordinate:151	Reads:1	Hits:3	Allocated_reads:0.333333333333333	Strand:+
CAGGCAACGACAAGATGGACACAGCAAATC
>Location:NODE_382493_length_8613_cov_31.659817	Coordinate:152	Reads:1	Hits:3	Allocated_reads:0.333333333333333	Strand:+
AGGCAACGACAAGATGGACACAGCAAATC
>Location:NODE_382493_length_8613_cov_31.659817	Coordinate:152	Reads:1	Hits:4	Allocated_reads:0.25	Strand:-
GCTGTGTCCATCTTGTCGTTGCCT
>Location:NODE_382493_length_8613_cov_31.659817	Coordinate:152	Reads:1	Hits:4	Allocated_reads:0.25	Strand:-
TGCTGTGTCCATCTTGTCGTTGCCT
>Location:NODE_382493_length_8613_cov_31.659817	Coordinate:152	Reads:2	Hits:3	Allocated_reads:0.666666666666667	Strand:-
TTGCTGTGTCCATCTTGTCGTTGCCT
>Location:NODE_382493_length_8613_cov_31.659817	Coordinate:152	Reads:1	Hits:3	Allocated_reads:0.333333333333333	Strand:-
TTTGCTGTGTCCATCTTGTCGTTGCCT
>Location:NODE_382493_length_8613_cov_31.659817	Coordinate:153	Reads:3	Hits:3	Allocated_reads:1	Strand:+
GGCAACGACAAGATGGACACAGCAAATC
>Location:NODE_382493_length_8613_cov_31.659817	Coordinate:153	Reads:5	Hits:3	Allocated_reads:1.66666666666667	Strand:+
GGCAACGACAAGATGGACACAGCAAATCT
>Location:NODE_382493_length_8613_cov_31.659817	Coordinate:154	Reads:1	Hits:3	Allocated_reads:0.333333333333333	Strand:+
GCAACGACAAGATGGACACAGCAAATCG
>Location:NODE_382493_length_8613_cov_31.659817	Coordinate:154	Reads:1	Hits:3	Allocated_reads:0.333333333333333	Strand:+
GCAACGACAAGATGGACACAGCAAATCT
>Location:NODE_382493_length_8613_cov_31.659817	Coordinate:155	Reads:1	Hits:3	Allocated_reads:0.333333333333333	Strand:+
CAACGACAAGATGGACACAGCAAATCT
>Location:NODE_382493_length_8613_cov_31.659817	Coordinate:156	Reads:3	Hits:3	Allocated_reads:1	Strand:+
AACGACAAGATGGACACAGCAAATCT
>Location:NODE_382493_length_8613_cov_31.659817	Coordinate:157	Reads:1	Hits:3	Allocated_reads:0.333333333333333	Strand:-
GAGATTTGCTGTGTCCATCTTGTCGT
>Location:NODE_382493_length_8613_cov_31.659817	Coordinate:158	Reads:1	Hits:5	Allocated_reads:0.2	Strand:+
CGACAAGATGGACACAGCAAATCTCCT
>Location:NODE_382493_length_8613_cov_31.659817	Coordinate:166	Reads:3	Hits:1	Allocated_reads:3	Strand:-
TAACTCGTTAATGGAGATTTGCTGTGTCCA
>Location:NODE_382493_length_8613_cov_31.659817	Coordinate:168	Reads:1	Hits:1	Allocated_reads:1	Strand:+
GACACAGCAAATCTCCATTAACGAGT
>Location:NODE_382493_length_8613_cov_31.659817	Coordinate:168	Reads:5	Hits:1	Allocated_reads:5	Strand:-
TAACTCGTTAATGGAGATTTGCTGTGTC
>Location:NODE_382493_length_8613_cov_31.659817	Coordinate:169	Reads:1	Hits:1	Allocated_reads:1	Strand:-
TAACTCGTTAATGGAGATTTGCTGTGT
>Location:NODE_382493_length_8613_cov_31.659817	Coordinate:170	Reads:1	Hits:1	Allocated_reads:1	Strand:-
TAACTCGTTAATGGAGATTTGCTGTT
>Location:NODE_382493_length_8613_cov_31.659817	Coordinate:170	Reads:3	Hits:1	Allocated_reads:3	Strand:-
TAACTCGTTAATGGAGATTTGCTGTG
>Location:NODE_382493_length_8613_cov_31.659817	Coordinate:175	Reads:1	Hits:5	Allocated_reads:0.2	Strand:+
CAAATCTCCATTAACGAGTTACTGCGCATC
>Location:NODE_382493_length_8613_cov_31.659817	Coordinate:178	Reads:1	Hits:5	Allocated_reads:0.2	Strand:+
ATCTCCATTAACGAGTTACTGCGCATC
>Location:NODE_382493_length_8613_cov_31.659817	Coordinate:183	Reads:1	Hits:5	Allocated_reads:0.2	Strand:+
CATTAACGAGTTACTGCGCATCGCCCCGT
>Location:NODE_382493_length_8613_cov_31.659817	Coordinate:185	Reads:3	Hits:53	Allocated_reads:0.0566037735849057	Strand:+
TTAACGAGTTACTGCGCATCGCCC
>Location:NODE_382493_length_8613_cov_31.659817	Coordinate:185	Reads:1	Hits:36	Allocated_reads:0.0277777777777778	Strand:+
TTAACGAGTTACTGCGCATCGCCCCGT
>Location:NODE_382493_length_8613_cov_31.659817	Coordinate:186	Reads:2	Hits:51	Allocated_reads:0.0392156862745098	Strand:+
TAACGAGTTACTGCGCATCGCCCC
>Location:NODE_382493_length_8613_cov_31.659817	Coordinate:186	Reads:5	Hits:36	Allocated_reads:0.138888888888889	Strand:+
TAACGAGTTACTGCGCATCGCCCCG
>Location:NODE_382493_length_8613_cov_31.659817	Coordinate:186	Reads:1	Hits:36	Allocated_reads:0.0277777777777778	Strand:+
TAACGAGTTACTGCGCATCGCCCCGT
>Location:NODE_382493_length_8613_cov_31.659817	Coordinate:186	Reads:2	Hits:36	Allocated_reads:0.0555555555555556	Strand:+
TAACGAGTTACTGCGCATCGCCCCGTA
>Location:NODE_382493_length_8613_cov_31.659817	Coordinate:186	Reads:4	Hits:34	Allocated_reads:0.117647058823529	Strand:+
TAACGAGTTACTGCGCATCGCCCCGTG
>Location:NODE_382493_length_8613_cov_31.659817	Coordinate:186	Reads:1	Hits:32	Allocated_reads:0.03125	Strand:+
TAACGAGTTACTGCGCATCGCCCCGTGC
>Location:NODE_382493_length_8613_cov_31.659817	Coordinate:186	Reads:2	Hits:29	Allocated_reads:0.0689655172413793	Strand:+
TAACGAGTTACTGCGCATCGCCCCGTGCG
>Location:NODE_382493_length_8613_cov_31.659817	Coordinate:186	Reads:1	Hits:28	Allocated_reads:0.0357142857142857	Strand:+
TAACGAGTTACTGCGCATCGCCCCGTGCGT
>Location:NODE_382493_length_8613_cov_31.659817	Coordinate:211	Reads:2	Hits:1	Allocated_reads:2	Strand:+
TGCGTGGGGCTGGACGGCGTTAACGTTTTT
>Location:NODE_382493_length_8613_cov_31.659817	Coordinate:220	Reads:1	Hits:1	Allocated_reads:1	Strand:+
CTGGACGGCGTTAACGTTTTAACGAGC
>Location:NODE_382493_length_8613_cov_31.659817	Coordinate:221	Reads:1	Hits:1	Allocated_reads:1	Strand:+
TGGACGGCGTTAACGTTTTAACGAGC
>Location:NODE_382493_length_8613_cov_31.659817	Coordinate:223	Reads:2	Hits:1	Allocated_reads:2	Strand:-
TAGCTCGTTAAAACGTTAACGCCGTC
>Location:NODE_382493_length_8613_cov_31.659817	Coordinate:239	Reads:2	Hits:46	Allocated_reads:0.0434782608695652	Strand:+
TAACGAGCTAACCACGCTAACGCCATG
>Location:NODE_382493_length_8613_cov_31.659817	Coordinate:239	Reads:1	Hits:45	Allocated_reads:0.0222222222222222	Strand:+
TAACGAGCTAACCACGCTAACGCCATGC
>Location:NODE_382493_length_8613_cov_31.659817	Coordinate:239	Reads:1	Hits:14	Allocated_reads:0.0714285714285714	Strand:+
TAACGAGCTAACCACGCTAACGCCATGCAC
>Location:NODE_382493_length_8613_cov_31.659817	Coordinate:240	Reads:2	Hits:14	Allocated_reads:0.142857142857143	Strand:+
AACGAGCTAACCACGCTAACGCCATGCAC
>Location:NODE_382493_length_8613_cov_31.659817	Coordinate:259	Reads:1	Hits:12	Allocated_reads:0.0833333333333333	Strand:-
TGAAAGGATTTCAGGCCGTGCATGGCG
>Location:NODE_382493_length_8613_cov_31.659817	Coordinate:260	Reads:1	Hits:12	Allocated_reads:0.0833333333333333	Strand:-
ATGAAAGGATTTCAGGCCGTGCATGGC
>Location:NODE_382493_length_8613_cov_31.659817	Coordinate:260	Reads:1	Hits:12	Allocated_reads:0.0833333333333333	Strand:-
TGAAAGGATTTCAGGCCGTGCATGGC
>Location:NODE_382493_length_8613_cov_31.659817	Coordinate:265	Reads:1	Hits:15	Allocated_reads:0.0666666666666667	Strand:-
TTTTGAGAAAATGAAAGGATTTCAGGCCGTAC
>Location:NODE_382493_length_8613_cov_31.659817	Coordinate:268	Reads:4	Hits:12	Allocated_reads:0.333333333333333	Strand:-
TTTTGAGAAAATGAAAGGATTTCAGGCCG
>Location:NODE_382493_length_8613_cov_31.659817	Coordinate:269	Reads:2	Hits:13	Allocated_reads:0.153846153846154	Strand:-
TGAGAAAATGAAAGGATTTCAGGCC
>Location:NODE_382493_length_8613_cov_31.659817	Coordinate:269	Reads:1	Hits:13	Allocated_reads:0.0769230769230769	Strand:-
TTTGAGAAAATGAAAGGATTTCAGGCC
>Location:NODE_382493_length_8613_cov_31.659817	Coordinate:269	Reads:1	Hits:13	Allocated_reads:0.0769230769230769	Strand:-
TTTTGAGAAAATGAAAGGATTTCGGGCC
>Location:NODE_382493_length_8613_cov_31.659817	Coordinate:269	Reads:13	Hits:13	Allocated_reads:1	Strand:-
TTTTGAGAAAATGAAAGGATTTCAGGCC
>Location:NODE_382493_length_8613_cov_31.659817	Coordinate:270	Reads:1	Hits:13	Allocated_reads:0.0769230769230769	Strand:-
TTTTGAGAAAATGAAAGGATTTCAGGC
>Location:NODE_382493_length_8613_cov_31.659817	Coordinate:271	Reads:1	Hits:14	Allocated_reads:0.0714285714285714	Strand:-
TTTTGAGAAAATGAAAGGATTTCAGG
>Location:NODE_382493_length_8613_cov_31.659817	Coordinate:273	Reads:2	Hits:14	Allocated_reads:0.142857142857143	Strand:-
TTTTGAGAAAATGAAAGGATTTCA
>Location:NODE_382493_length_8613_cov_31.659817	Coordinate:279	Reads:1	Hits:25	Allocated_reads:0.04	Strand:-
AGGCGCACTGTCGATTTTTGAGAAAATGAAAGG
>Location:NODE_382493_length_8613_cov_31.659817	Coordinate:281	Reads:1	Hits:26	Allocated_reads:0.0384615384615385	Strand:+
TTTCATTTTCTCAAAAATCGACAGTGCGCC
>Location:NODE_382493_length_8613_cov_31.659817	Coordinate:284	Reads:1	Hits:29	Allocated_reads:0.0344827586206897	Strand:+
CATTTTCTCAAAAATCGACAGTGCGCC
>Location:NODE_382493_length_8613_cov_31.659817	Coordinate:285	Reads:1	Hits:68	Allocated_reads:0.0147058823529412	Strand:-
AAGGCGCACTGTCGATTTTTGAGAAAAT
>Location:NODE_382493_length_8613_cov_31.659817	Coordinate:285	Reads:1	Hits:61	Allocated_reads:0.0163934426229508	Strand:-
ATAAGGCGCACTGTCGATTTTTGAGAAAAT
>Location:NODE_382493_length_8613_cov_31.659817	Coordinate:285	Reads:1	Hits:71	Allocated_reads:0.0140845070422535	Strand:+
ATTTTCTCAAAAATCGACAGTGCGCCT
>Location:NODE_382493_length_8613_cov_31.659817	Coordinate:286	Reads:7	Hits:77	Allocated_reads:0.0909090909090909	Strand:+
TTTTCTCAAAAATCGACAGTGCGCC
>Location:NODE_382493_length_8613_cov_31.659817	Coordinate:286	Reads:3	Hits:75	Allocated_reads:0.04	Strand:+
TTTTCTCAAAAATCGACAGTGCGCCT
>Location:NODE_382493_length_8613_cov_31.659817	Coordinate:286	Reads:1	Hits:72	Allocated_reads:0.0138888888888889	Strand:+
TTTTCTCAAAAATCGACAGTGCGCCTT
>Location:NODE_382493_length_8613_cov_31.659817	Coordinate:287	Reads:112	Hits:79	Allocated_reads:1.41772151898734	Strand:+
TTTCTCAAAAATCGACAGTGCGCC
>Location:NODE_382493_length_8613_cov_31.659817	Coordinate:287	Reads:60	Hits:77	Allocated_reads:0.779220779220779	Strand:+
TTTCTCAAAAATCGACAGTGCGCCT
>Location:NODE_382493_length_8613_cov_31.659817	Coordinate:287	Reads:5	Hits:74	Allocated_reads:0.0675675675675676	Strand:+
TTTCTCAAAAATCGACAGTGCGCCTT
>Location:NODE_382493_length_8613_cov_31.659817	Coordinate:287	Reads:2	Hits:67	Allocated_reads:0.0298507462686567	Strand:+
TTTCTCAAAAATCGACAGTGCGCCTTA
>Location:NODE_382493_length_8613_cov_31.659817	Coordinate:287	Reads:1	Hits:67	Allocated_reads:0.0149253731343284	Strand:+
TTTCTCAAAAATCGACAGTGCGCCTTAT
>Location:NODE_382493_length_8613_cov_31.659817	Coordinate:288	Reads:1	Hits:76	Allocated_reads:0.0131578947368421	Strand:-
AAGGCGCACTGTCGATTTTTGAGAA
>Location:NODE_382493_length_8613_cov_31.659817	Coordinate:288	Reads:5	Hits:79	Allocated_reads:0.0632911392405063	Strand:+
TTCTCAAAAATCGACAGTGCGCCT
>Location:NODE_382493_length_8613_cov_31.659817	Coordinate:288	Reads:1	Hits:76	Allocated_reads:0.0131578947368421	Strand:+
TTCTCAAAAATCGACAGTGCGCCTT
>Location:NODE_382493_length_8613_cov_31.659817	Coordinate:291	Reads:1	Hits:35	Allocated_reads:0.0285714285714286	Strand:-
CATACATAAGGCGCACTGTCGATTTTTGA
>Location:NODE_382493_length_8613_cov_31.659817	Coordinate:291	Reads:1	Hits:35	Allocated_reads:0.0285714285714286	Strand:-
TCATACATAAGGCGCACTGTCGATTTTTGA
>Location:NODE_382493_length_8613_cov_31.659817	Coordinate:292	Reads:1	Hits:39	Allocated_reads:0.0256410256410256	Strand:-
TCATACATAAGGCGCACTGTCGATTTTTG
>Location:NODE_382493_length_8613_cov_31.659817	Coordinate:294	Reads:1	Hits:44	Allocated_reads:0.0227272727272727	Strand:-
TCATACATAAGGCGCACTGTCGATTTT
>Location:NODE_382493_length_8613_cov_31.659817	Coordinate:294	Reads:1	Hits:43	Allocated_reads:0.0232558139534884	Strand:-
TTCATACATAAGGCGCACTGTCGATTTT
>Location:NODE_382493_length_8613_cov_31.659817	Coordinate:295	Reads:2	Hits:47	Allocated_reads:0.0425531914893617	Strand:-
TCATACATAAGGCGCACTGTCGATTT
>Location:NODE_382493_length_8613_cov_31.659817	Coordinate:296	Reads:2	Hits:37	Allocated_reads:0.0540540540540541	Strand:-
AGAATTCATACATAAGGCGCACTGTCGATT
>Location:NODE_382493_length_8613_cov_31.659817	Coordinate:296	Reads:1	Hits:77	Allocated_reads:0.012987012987013	Strand:-
TCATACATAAGGCGCACTGTCGACT
>Location:NODE_382493_length_8613_cov_31.659817	Coordinate:296	Reads:10	Hits:47	Allocated_reads:0.212765957446809	Strand:-
TCATACATAAGGCGCACTGTCGATT
>Location:NODE_382493_length_8613_cov_31.659817	Coordinate:297	Reads:1	Hits:30	Allocated_reads:0.0333333333333333	Strand:-
ACAACCAGAATTCATACATAAGGCGCACTGTCGAT
>Location:NODE_382493_length_8613_cov_31.659817	Coordinate:297	Reads:2	Hits:39	Allocated_reads:0.0512820512820513	Strand:-
AGAATTCATACATAAGGCGCACTGTCGAT
>Location:NODE_382493_length_8613_cov_31.659817	Coordinate:297	Reads:1	Hits:31	Allocated_reads:0.032258064516129	Strand:-
CAACCAGAATTCATACATAAGGCGCACTGTCGAT
>Location:NODE_382493_length_8613_cov_31.659817	Coordinate:297	Reads:4	Hits:37	Allocated_reads:0.108108108108108	Strand:-
CCAGAATTCATACATAAGGCGCACTGTCGAT
>Location:NODE_382493_length_8613_cov_31.659817	Coordinate:297	Reads:1	Hits:70	Allocated_reads:0.0142857142857143	Strand:-
TCATACATAAGGCGCACTGTCGAA
>Location:NODE_382493_length_8613_cov_31.659817	Coordinate:297	Reads:15	Hits:50	Allocated_reads:0.3	Strand:-
TCATACATAAGGCGCACTGTCGAT
>Location:NODE_382493_length_8613_cov_31.659817	Coordinate:298	Reads:1	Hits:63	Allocated_reads:0.0158730158730159	Strand:-
AATTCATACATAAGGCGCACTGTCGA
>Location:NODE_382493_length_8613_cov_31.659817	Coordinate:298	Reads:2	Hits:56	Allocated_reads:0.0357142857142857	Strand:-
AGAATTCATACATAAGGCGCACTGTCGA
>Location:NODE_382493_length_8613_cov_31.659817	Coordinate:298	Reads:1	Hits:58	Allocated_reads:0.0172413793103448	Strand:-
GAATTCATACATAAGGCGCACTGTCGA
>Location:NODE_382493_length_8613_cov_31.659817	Coordinate:300	Reads:1	Hits:71	Allocated_reads:0.0140845070422535	Strand:-
ACCAGAATTCATACATAAGGCGCACTGTC
>Location:NODE_382493_length_8613_cov_31.659817	Coordinate:300	Reads:1	Hits:79	Allocated_reads:0.0126582278481013	Strand:-
AGAATTCATACATAAGGCGCACTGTC
>Location:NODE_382493_length_8613_cov_31.659817	Coordinate:300	Reads:2	Hits:73	Allocated_reads:0.0273972602739726	Strand:-
CCAGAATTCATACATAAGGCGCACTGTC
>Location:NODE_382493_length_8613_cov_31.659817	Coordinate:300	Reads:2	Hits:71	Allocated_reads:0.028169014084507	Strand:+
GACAGTGCGCCTTATGTATGAATTCTGGT
>Location:NODE_382493_length_8613_cov_31.659817	Coordinate:301	Reads:1	Hits:73	Allocated_reads:0.0136986301369863	Strand:-
ACAACCAGAATTCATACATAAGGCGCACTGT
>Location:NODE_382493_length_8613_cov_31.659817	Coordinate:301	Reads:1	Hits:87	Allocated_reads:0.0114942528735632	Strand:+
ACAGTGCGCCTTATGTATGAATTCTGGT
>Location:NODE_382493_length_8613_cov_31.659817	Coordinate:301	Reads:1	Hits:87	Allocated_reads:0.0114942528735632	Strand:-
ACCAGAATTCATACATAAGGCGCACTGT
>Location:NODE_382493_length_8613_cov_31.659817	Coordinate:301	Reads:1	Hits:98	Allocated_reads:0.0102040816326531	Strand:-
AGAATTCATACATAAGGCGCACTGT
>Location:NODE_382493_length_8613_cov_31.659817	Coordinate:301	Reads:1	Hits:67	Allocated_reads:0.0149253731343284	Strand:-
AGCACAACCAGAATTCATACATAAGGCGCACTGT
>Location:NODE_382493_length_8613_cov_31.659817	Coordinate:301	Reads:1	Hits:72	Allocated_reads:0.0138888888888889	Strand:-
CACAACCAGAATTCATACATAAGGCGCACTGT
>Location:NODE_382493_length_8613_cov_31.659817	Coordinate:301	Reads:1	Hits:93	Allocated_reads:0.010752688172043	Strand:-
CAGAATTCATACATAAGGCGCACTGT
>Location:NODE_382493_length_8613_cov_31.659817	Coordinate:301	Reads:2	Hits:89	Allocated_reads:0.0224719101123595	Strand:-
CCAGAATTCATACATAAGGCGCACTGT
>Location:NODE_382493_length_8613_cov_31.659817	Coordinate:301	Reads:1	Hits:100	Allocated_reads:0.01	Strand:-
GAATTCATACATAAGGCGCACTGT
>Location:NODE_382493_length_8613_cov_31.659817	Coordinate:302	Reads:1	Hits:81	Allocated_reads:0.0123456790123457	Strand:+
CAGTGCGCCTTATGTATGAATTCTGGTTGTGC
>Location:NODE_382493_length_8613_cov_31.659817	Coordinate:302	Reads:2	Hits:101	Allocated_reads:0.0198019801980198	Strand:-
CCAGAATTCATACATAAGGCGCACTG
>Location:NODE_382493_length_8613_cov_31.659817	Coordinate:303	Reads:2	Hits:101	Allocated_reads:0.0198019801980198	Strand:-
AACCAGAATTCATACATAAGGCGCACT
>Location:NODE_382493_length_8613_cov_31.659817	Coordinate:303	Reads:4	Hits:96	Allocated_reads:0.0416666666666667	Strand:-
ACAACCAGAATTCATACATAAGGCGCACT
>Location:NODE_382493_length_8613_cov_31.659817	Coordinate:303	Reads:1	Hits:111	Allocated_reads:0.00900900900900901	Strand:-
ACCAGAATTCATACATAAGGCGCACT
>Location:NODE_382493_length_8613_cov_31.659817	Coordinate:303	Reads:1	Hits:95	Allocated_reads:0.0105263157894737	Strand:-
CACAACCAGAATTCATACATAAGGCGCACT
>Location:NODE_382493_length_8613_cov_31.659817	Coordinate:303	Reads:1	Hits:118	Allocated_reads:0.00847457627118644	Strand:-
CAGAATTCATACATAAGGCGCACT
>Location:NODE_382493_length_8613_cov_31.659817	Coordinate:303	Reads:9	Hits:113	Allocated_reads:0.079646017699115	Strand:-
CCAGAATTCATACATAAGGCGCACT
>Location:NODE_382493_length_8613_cov_31.659817	Coordinate:304	Reads:1	Hits:179	Allocated_reads:0.00558659217877095	Strand:-
ACCAGAATTCATACATAAGGCGCAC
>Location:NODE_382493_length_8613_cov_31.659817	Coordinate:304	Reads:1	Hits:163	Allocated_reads:0.00613496932515337	Strand:-
CAACCAGAATTCATACATAAGGCGCAC
>Location:NODE_382493_length_8613_cov_31.659817	Coordinate:304	Reads:1	Hits:156	Allocated_reads:0.00641025641025641	Strand:-
CACAACCAGAATTCATACATAAGGCGCAC
>Location:NODE_382493_length_8613_cov_31.659817	Coordinate:304	Reads:2	Hits:183	Allocated_reads:0.0109289617486339	Strand:-
CCAGAATTCATACATAAGGCGCAC
>Location:NODE_382493_length_8613_cov_31.659817	Coordinate:304	Reads:2	Hits:130	Allocated_reads:0.0153846153846154	Strand:+
GTGCGCCTTATGTATGAATTCTGGTTGTGC
>Location:NODE_382493_length_8613_cov_31.659817	Coordinate:305	Reads:1	Hits:180	Allocated_reads:0.00555555555555556	Strand:-
AACCAGAATTCATACATAAGGCGCA
>Location:NODE_382493_length_8613_cov_31.659817	Coordinate:305	Reads:2	Hits:170	Allocated_reads:0.0117647058823529	Strand:-
ACAACCAGAATTCATACATAAGGCGCA
>Location:NODE_382493_length_8613_cov_31.659817	Coordinate:305	Reads:3	Hits:190	Allocated_reads:0.0157894736842105	Strand:-
ACCAGAATTCATACATAAGGCGCA
>Location:NODE_382493_length_8613_cov_31.659817	Coordinate:305	Reads:1	Hits:133	Allocated_reads:0.0075187969924812	Strand:-
AGCACAACCAGAATTCATACATAAGGCGCA
>Location:NODE_382493_length_8613_cov_31.659817	Coordinate:305	Reads:1	Hits:173	Allocated_reads:0.00578034682080925	Strand:-
CAACCAGAATTCATACATAAGGCGCA
>Location:NODE_382493_length_8613_cov_31.659817	Coordinate:305	Reads:3	Hits:190	Allocated_reads:0.0157894736842105	Strand:+
TGCGCCTTATGTATGAATTCTGGT
>Location:NODE_382493_length_8613_cov_31.659817	Coordinate:305	Reads:1	Hits:173	Allocated_reads:0.00578034682080925	Strand:+
TGCGCCTTATGTATGAATTCTGGTTG
>Location:NODE_382493_length_8613_cov_31.659817	Coordinate:305	Reads:2	Hits:170	Allocated_reads:0.0117647058823529	Strand:+
TGCGCCTTATGTATGAATTCTGGTTGT
>Location:NODE_382493_length_8613_cov_31.659817	Coordinate:305	Reads:1	Hits:136	Allocated_reads:0.00735294117647059	Strand:+
TGCGCCTTATGTATGAATTCTGGTTGTGC
>Location:NODE_382493_length_8613_cov_31.659817	Coordinate:305	Reads:2	Hits:133	Allocated_reads:0.0150375939849624	Strand:+
TGCGCCTTATGTATGAATTCTGGTTGTGCT
>Location:NODE_382493_length_8613_cov_31.659817	Coordinate:306	Reads:1	Hits:258	Allocated_reads:0.00387596899224806	Strand:-
AACCAGAATTCATACATAAGGCGC
>Location:NODE_382493_length_8613_cov_31.659817	Coordinate:306	Reads:4	Hits:245	Allocated_reads:0.0163265306122449	Strand:-
ACAACCAGAATTCATACATAAGGCGC
>Location:NODE_382493_length_8613_cov_31.659817	Coordinate:306	Reads:2	Hits:240	Allocated_reads:0.00833333333333333	Strand:-
CACAACCAGAATTCATACATAAGGCGC
>Location:NODE_382493_length_8613_cov_31.659817	Coordinate:306	Reads:1	Hits:258	Allocated_reads:0.00387596899224806	Strand:+
GCGCCTTATGTATGAATTCTGGTT
>Location:NODE_382493_length_8613_cov_31.659817	Coordinate:306	Reads:2	Hits:249	Allocated_reads:0.00803212851405622	Strand:+
GCGCCTTATGTATGAATTCTGGTTG
>Location:NODE_382493_length_8613_cov_31.659817	Coordinate:306	Reads:5	Hits:204	Allocated_reads:0.0245098039215686	Strand:+
GCGCCTTATGTATGAATTCTGGTTGTGCT
>Location:NODE_382493_length_8613_cov_31.659817	Coordinate:306	Reads:1	Hits:193	Allocated_reads:0.00518134715025907	Strand:+
GCGCCTTATGTATGAATTCTGGTTGTGCTT
>Location:NODE_382493_length_8613_cov_31.659817	Coordinate:307	Reads:2	Hits:264	Allocated_reads:0.00757575757575758	Strand:-
ACAACCAGAATTCATACATAAGGCG
>Location:NODE_382493_length_8613_cov_31.659817	Coordinate:307	Reads:1	Hits:219	Allocated_reads:0.0045662100456621	Strand:-
AGCACAACCAGAATTCATACATAAGGCG
>Location:NODE_382493_length_8613_cov_31.659817	Coordinate:307	Reads:1	Hits:269	Allocated_reads:0.00371747211895911	Strand:-
CAACCAGAATTCATACATAAGGCG
>Location:NODE_382493_length_8613_cov_31.659817	Coordinate:307	Reads:2	Hits:258	Allocated_reads:0.00775193798449612	Strand:-
CACAACCAGAATTCATACATAAGGCG
>Location:NODE_382493_length_8613_cov_31.659817	Coordinate:307	Reads:1	Hits:225	Allocated_reads:0.00444444444444444	Strand:+
CGCCTTATGTATGAATTCTGGTTGTGC
>Location:NODE_382493_length_8613_cov_31.659817	Coordinate:308	Reads:1	Hits:418	Allocated_reads:0.00239234449760766	Strand:-
AAGCACAACCAGAATTCATACATAAGGC
>Location:NODE_382493_length_8613_cov_31.659817	Coordinate:308	Reads:19	Hits:786	Allocated_reads:0.0241730279898219	Strand:-
ACAACCAGAATTCATACATAAGGC
>Location:NODE_382493_length_8613_cov_31.659817	Coordinate:308	Reads:1	Hits:438	Allocated_reads:0.00228310502283105	Strand:-
AGCACAACCAGAATTCATACATAAGGC
>Location:NODE_382493_length_8613_cov_31.659817	Coordinate:308	Reads:2	Hits:756	Allocated_reads:0.00264550264550265	Strand:-
CACAACCAGAATTCATACATAAGGC
>Location:NODE_382493_length_8613_cov_31.659817	Coordinate:308	Reads:4	Hits:448	Allocated_reads:0.00892857142857143	Strand:+
GCCTTATGTATGAATTCTGGTTGTGC
>Location:NODE_382493_length_8613_cov_31.659817	Coordinate:308	Reads:4	Hits:438	Allocated_reads:0.0091324200913242	Strand:+
GCCTTATGTATGAATTCTGGTTGTGCT
>Location:NODE_382493_length_8613_cov_31.659817	Coordinate:308	Reads:1	Hits:56	Allocated_reads:0.0178571428571429	Strand:+
GCCTTATGTATGAATTCTGGTTGTGCTTGAT
>Location:NODE_382493_length_8613_cov_31.659817	Coordinate:308	Reads:1	Hits:58	Allocated_reads:0.0172413793103448	Strand:-
TCAAGCACAACCAGAATTCATACATAAGGC
>Location:NODE_382493_length_8613_cov_31.659817	Coordinate:309	Reads:3	Hits:529	Allocated_reads:0.0056710775047259	Strand:-
AGCACAACCAGAATTCATACATAAGG
>Location:NODE_382493_length_8613_cov_31.659817	Coordinate:309	Reads:1	Hits:872	Allocated_reads:0.00114678899082569	Strand:-
CACAACCAGAATTCATACATAAGG
>Location:NODE_382493_length_8613_cov_31.659817	Coordinate:310	Reads:1	Hits:531	Allocated_reads:0.00188323917137476	Strand:-
AAGCACAACCAGAATTCATACATAAG
>Location:NODE_382493_length_8613_cov_31.659817	Coordinate:310	Reads:8	Hits:559	Allocated_reads:0.0143112701252236	Strand:-
AGCACAACCAGAATTCATACATAAG
>Location:NODE_382493_length_8613_cov_31.659817	Coordinate:310	Reads:13	Hits:571	Allocated_reads:0.0227670753064799	Strand:+
CTTATGTATGAATTCTGGTTGTGC
>Location:NODE_382493_length_8613_cov_31.659817	Coordinate:310	Reads:4	Hits:559	Allocated_reads:0.00715563506261181	Strand:+
CTTATGTATGAATTCTGGTTGTGCT
>Location:NODE_382493_length_8613_cov_31.659817	Coordinate:310	Reads:1	Hits:531	Allocated_reads:0.00188323917137476	Strand:+
CTTATGTATGAATTCTGGTTGTGCTT
>Location:NODE_382493_length_8613_cov_31.659817	Coordinate:310	Reads:1	Hits:56	Allocated_reads:0.0178571428571429	Strand:+
CTTATGTATGAATTCTGGTTGTGCTTGAT
>Location:NODE_382493_length_8613_cov_31.659817	Coordinate:310	Reads:1	Hits:56	Allocated_reads:0.0178571428571429	Strand:+
CTTATGTATGAATTCTGGTTGTGCTTGATGT
>Location:NODE_382493_length_8613_cov_31.659817	Coordinate:310	Reads:2	Hits:571	Allocated_reads:0.00350262697022767	Strand:-
GCACAACCAGAATTCATACATAAG
>Location:NODE_382493_length_8613_cov_31.659817	Coordinate:310	Reads:1	Hits:58	Allocated_reads:0.0172413793103448	Strand:-
TCAAGCACAACCAGAATTCATACATAAG
>Location:NODE_382493_length_8613_cov_31.659817	Coordinate:311	Reads:1	Hits:574	Allocated_reads:0.00174216027874564	Strand:-
AAGCACAACCAGAATTCATACATAA
>Location:NODE_382493_length_8613_cov_31.659817	Coordinate:311	Reads:12	Hits:605	Allocated_reads:0.0198347107438017	Strand:-
AGCACAACCAGAATTCATACATAA
>Location:NODE_382493_length_8613_cov_31.659817	Coordinate:311	Reads:1	Hits:56	Allocated_reads:0.0178571428571429	Strand:-
ATCAAGCACAACCAGAATTCATACATAA
>Location:NODE_382493_length_8613_cov_31.659817	Coordinate:311	Reads:2	Hits:64	Allocated_reads:0.03125	Strand:-
CAAGCACAACCAGAATTCATACATAA
>Location:NODE_382493_length_8613_cov_31.659817	Coordinate:311	Reads:127	Hits:605	Allocated_reads:0.209917355371901	Strand:+
TTATGTATGAATTCTGGTTGTGCT
>Location:NODE_382493_length_8613_cov_31.659817	Coordinate:311	Reads:45	Hits:574	Allocated_reads:0.078397212543554	Strand:+
TTATGTATGAATTCTGGTTGTGCTT
>Location:NODE_382493_length_8613_cov_31.659817	Coordinate:311	Reads:4	Hits:64	Allocated_reads:0.0625	Strand:+
TTATGTATGAATTCTGGTTGTGCTTG
>Location:NODE_382493_length_8613_cov_31.659817	Coordinate:311	Reads:1	Hits:85	Allocated_reads:0.0117647058823529	Strand:+
TTATGTATGAATTCTGGTTGTGCTTGT
>Location:NODE_382493_length_8613_cov_31.659817	Coordinate:311	Reads:17	Hits:58	Allocated_reads:0.293103448275862	Strand:+
TTATGTATGAATTCTGGTTGTGCTTGA
>Location:NODE_382493_length_8613_cov_31.659817	Coordinate:311	Reads:20	Hits:62	Allocated_reads:0.32258064516129	Strand:+
TTATGTATGAATTCTGGTTGTGCTTGGT
>Location:NODE_382493_length_8613_cov_31.659817	Coordinate:311	Reads:4	Hits:57	Allocated_reads:0.0701754385964912	Strand:+
TTATGTATGAATTCTGGTTGTTCTTGAT
>Location:NODE_382493_length_8613_cov_31.659817	Coordinate:311	Reads:83	Hits:56	Allocated_reads:1.48214285714286	Strand:+
TTATGTATGAATTCTGGTTGTGCTTGAT
>Location:NODE_382493_length_8613_cov_31.659817	Coordinate:311	Reads:1	Hits:61	Allocated_reads:0.0163934426229508	Strand:+
TTATGTATGAATTCTGGTTGTGCTTGGTG
>Location:NODE_382493_length_8613_cov_31.659817	Coordinate:311	Reads:4	Hits:56	Allocated_reads:0.0714285714285714	Strand:+
TTATGTATGAATTCTGGTTGTGCTTGATG
>Location:NODE_382493_length_8613_cov_31.659817	Coordinate:311	Reads:6	Hits:59	Allocated_reads:0.101694915254237	Strand:+
TTATGTATGAATTCTGGTTGTGCTTGATA
>Location:NODE_382493_length_8613_cov_31.659817	Coordinate:311	Reads:6	Hits:56	Allocated_reads:0.107142857142857	Strand:+
TTATGTATGAATTCTGGTTGTGCTTGATT
>Location:NODE_382493_length_8613_cov_31.659817	Coordinate:311	Reads:3	Hits:27	Allocated_reads:0.111111111111111	Strand:+
TTATGTATGAATTCTGGTTGTGCTTGATGA
>Location:NODE_382493_length_8613_cov_31.659817	Coordinate:311	Reads:3	Hits:56	Allocated_reads:0.0535714285714286	Strand:+
TTATGTATGAATTCTGGTTGTGCTTGATGT
>Location:NODE_382493_length_8613_cov_31.659817	Coordinate:311	Reads:20	Hits:26	Allocated_reads:0.769230769230769	Strand:+
TTATGTATGAATTCTGGTTGTGCTTGATGAC
>Location:NODE_382493_length_8613_cov_31.659817	Coordinate:311	Reads:1	Hits:27	Allocated_reads:0.037037037037037	Strand:+
TTATGTATGAATTCTGGTTGTGCTTGATGATC
>Location:NODE_382493_length_8613_cov_31.659817	Coordinate:311	Reads:11	Hits:24	Allocated_reads:0.458333333333333	Strand:+
TTATGTATGAATTCTGGTTGTGCTTGATGACC
>Location:NODE_382493_length_8613_cov_31.659817	Coordinate:312	Reads:1	Hits:597	Allocated_reads:0.0016750418760469	Strand:+
TATGTATGAATTCTGGTTGTGCTT
>Location:NODE_382493_length_8613_cov_31.659817	Coordinate:312	Reads:1	Hits:56	Allocated_reads:0.0178571428571429	Strand:+
TATGTATGAATTCTGGTTTTGCTTGAT
>Location:NODE_382493_length_8613_cov_31.659817	Coordinate:312	Reads:2	Hits:56	Allocated_reads:0.0357142857142857	Strand:+
TATGTATGAATTCTGGTTGTGCTTGAT
>Location:NODE_382493_length_8613_cov_31.659817	Coordinate:312	Reads:3	Hits:26	Allocated_reads:0.115384615384615	Strand:+
TATGTATGAATTCTGGTTGTGCTTGATGAC
>Location:NODE_382493_length_8613_cov_31.659817	Coordinate:312	Reads:1	Hits:21	Allocated_reads:0.0476190476190476	Strand:+
TATGTATGAATTCTGGTTGTGCTTGATGACCG
>Location:NODE_382493_length_8613_cov_31.659817	Coordinate:313	Reads:1	Hits:57	Allocated_reads:0.0175438596491228	Strand:+
ATGTATGAATTCTGGTTGTGCTTGAT
>Location:NODE_382493_length_8613_cov_31.659817	Coordinate:313	Reads:1	Hits:66	Allocated_reads:0.0151515151515152	Strand:-
CAAGCACAACCAGAATTCATACAT
>Location:NODE_382493_length_8613_cov_31.659817	Coordinate:314	Reads:1	Hits:65	Allocated_reads:0.0153846153846154	Strand:-
CATCAAGCACAACCAGAATTCATACA
>Location:NODE_382493_length_8613_cov_31.659817	Coordinate:314	Reads:1	Hits:33	Allocated_reads:0.0303030303030303	Strand:-
TCATCAAGCACAACCAGAATTCATACA
>Location:NODE_382493_length_8613_cov_31.659817	Coordinate:314	Reads:1	Hits:69	Allocated_reads:0.0144927536231884	Strand:+
TGTATGAATTCTGGTTGTGCTTGA
>Location:NODE_382493_length_8613_cov_31.659817	Coordinate:314	Reads:1	Hits:73	Allocated_reads:0.0136986301369863	Strand:+
TGTATGAATTCTGGTTGTGCTTGGT
>Location:NODE_382493_length_8613_cov_31.659817	Coordinate:314	Reads:2	Hits:66	Allocated_reads:0.0303030303030303	Strand:+
TGTATGAATTCTGGTTGTGCTTGAT
>Location:NODE_382493_length_8613_cov_31.659817	Coordinate:314	Reads:1	Hits:65	Allocated_reads:0.0153846153846154	Strand:+
TGTATGAATTCTGGTTGTGCTTGATG
>Location:NODE_382493_length_8613_cov_31.659817	Coordinate:314	Reads:13	Hits:31	Allocated_reads:0.419354838709677	Strand:+
TGTATGAATTCTGGTTGTGCTTGATGAC
>Location:NODE_382493_length_8613_cov_31.659817	Coordinate:314	Reads:1	Hits:29	Allocated_reads:0.0344827586206897	Strand:+
TGTATGAATTCTGGTTGTGCTTGATGACC
>Location:NODE_382493_length_8613_cov_31.659817	Coordinate:314	Reads:2	Hits:26	Allocated_reads:0.0769230769230769	Strand:+
TGTATGAATTCTGGTTGTGCTTGATGACCG
>Location:NODE_382493_length_8613_cov_31.659817	Coordinate:315	Reads:1	Hits:67	Allocated_reads:0.0149253731343284	Strand:-
ATCAAGCACAACCAGAATTCATAC
>Location:NODE_382493_length_8613_cov_31.659817	Coordinate:315	Reads:2	Hits:67	Allocated_reads:0.0298507462686567	Strand:+
GTATGAATTCTGGTTGTGCTTGAT
>Location:NODE_382493_length_8613_cov_31.659817	Coordinate:315	Reads:3	Hits:32	Allocated_reads:0.09375	Strand:+
GTATGAATTCTGGTTGTGCTTGATGAC
>Location:NODE_382493_length_8613_cov_31.659817	Coordinate:315	Reads:1	Hits:30	Allocated_reads:0.0333333333333333	Strand:+
GTATGAATTCTGGTTGTGCTTGATGACC
>Location:NODE_382493_length_8613_cov_31.659817	Coordinate:315	Reads:1	Hits:34	Allocated_reads:0.0294117647058824	Strand:-
TCATCAAGCACAACCAGAATTCATAC
>Location:NODE_382493_length_8613_cov_31.659817	Coordinate:316	Reads:5	Hits:68	Allocated_reads:0.0735294117647059	Strand:+
TATGAATTCTGGTTGTGCTTGATG
>Location:NODE_382493_length_8613_cov_31.659817	Coordinate:316	Reads:11	Hits:33	Allocated_reads:0.333333333333333	Strand:+
TATGAATTCTGGTTGTGCTTGATGAC
>Location:NODE_382493_length_8613_cov_31.659817	Coordinate:316	Reads:8	Hits:31	Allocated_reads:0.258064516129032	Strand:+
TATGAATTCTGGTTGTGCTTGATGACC
>Location:NODE_382493_length_8613_cov_31.659817	Coordinate:316	Reads:5	Hits:28	Allocated_reads:0.178571428571429	Strand:+
TATGAATTCTGGTTGTGCTTGATGACCG
>Location:NODE_382493_length_8613_cov_31.659817	Coordinate:317	Reads:1	Hits:37	Allocated_reads:0.027027027027027	Strand:-
TCATCAAGCACAACCAGAATTCAT
>Location:NODE_382493_length_8613_cov_31.659817	Coordinate:318	Reads:28	Hits:35	Allocated_reads:0.8	Strand:+
TGAATTCTGGTTGTGCTTGATGAC
>Location:NODE_382493_length_8613_cov_31.659817	Coordinate:318	Reads:8	Hits:32	Allocated_reads:0.25	Strand:+
TGAATTCTGGTTGTGCTTGATGACC
>Location:NODE_382493_length_8613_cov_31.659817	Coordinate:318	Reads:2	Hits:28	Allocated_reads:0.0714285714285714	Strand:+
TGAATTCTGGTTGTGCTTGATGACCG
>Location:NODE_382493_length_8613_cov_31.659817	Coordinate:322	Reads:2	Hits:11	Allocated_reads:0.181818181818182	Strand:+
TTCTGGTTGTGCTTGATGACCGTGAACT
>Location:NODE_382493_length_8613_cov_31.659817	Coordinate:322	Reads:4	Hits:8	Allocated_reads:0.5	Strand:+
TTCTGGTTGTGCTTGATGACCGTGAACC
>Location:NODE_382493_length_8613_cov_31.659817	Coordinate:328	Reads:1	Hits:7	Allocated_reads:0.142857142857143	Strand:+
TTGTGCTTGATGACCGTGAACCGATTTTATGT
>Location:NODE_382493_length_8613_cov_31.659817	Coordinate:329	Reads:1	Hits:8	Allocated_reads:0.125	Strand:+
TGTGCTTGATGACCGTGAACCGATTTTA
>Location:NODE_382493_length_8613_cov_31.659817	Coordinate:329	Reads:1	Hits:8	Allocated_reads:0.125	Strand:+
TGTGCTTGATGACCGTGAACCGATTTTAT
>Location:NODE_382493_length_8613_cov_31.659817	Coordinate:331	Reads:1	Hits:8	Allocated_reads:0.125	Strand:+
TGCTTGATGACCGTGAACCGATTTTATGT
>Location:NODE_382493_length_8613_cov_31.659817	Coordinate:332	Reads:1	Hits:8	Allocated_reads:0.125	Strand:-
ATAAAATCGGTTCACGGTCATCAAGC
>Location:NODE_382493_length_8613_cov_31.659817	Coordinate:333	Reads:1	Hits:2	Allocated_reads:0.5	Strand:+
CTTGATGACCGTGAACCGATTTTATGTGGTA
>Location:NODE_382493_length_8613_cov_31.659817	Coordinate:334	Reads:1	Hits:2	Allocated_reads:0.5	Strand:+
TTGATGACCGTGAACCGATTTTATGTGGT
>Location:NODE_382493_length_8613_cov_31.659817	Coordinate:335	Reads:1	Hits:9	Allocated_reads:0.111111111111111	Strand:-
CACATAAAATCGGTTCACGGTCATCA
>Location:NODE_382493_length_8613_cov_31.659817	Coordinate:335	Reads:1	Hits:2	Allocated_reads:0.5	Strand:+
TGATGACCGTGAACCGATTTTATGTGGTACA
>Location:NODE_382493_length_8613_cov_31.659817	Coordinate:337	Reads:1	Hits:3	Allocated_reads:0.333333333333333	Strand:+
ATGACCGTGAACCGATTTTATGTGGTACA
>Location:NODE_382493_length_8613_cov_31.659817	Coordinate:338	Reads:1	Hits:15	Allocated_reads:0.0666666666666667	Strand:+
TGACCGTGAACCGATTTTATGTGG
>Location:NODE_382493_length_8613_cov_31.659817	Coordinate:344	Reads:1	Hits:6	Allocated_reads:0.166666666666667	Strand:+
TGAACCGATTTTATGTGGTACACGGCGCTCAGC
>Location:NODE_382493_length_8613_cov_31.659817	Coordinate:347	Reads:2	Hits:57	Allocated_reads:0.0350877192982456	Strand:+
ACCGATTTTATGTGGTACACGGCGCTC
>Location:NODE_382493_length_8613_cov_31.659817	Coordinate:347	Reads:1	Hits:20	Allocated_reads:0.05	Strand:+
ACCGATTTTATGTGGTACACGGCGCTCAGC
>Location:NODE_382493_length_8613_cov_31.659817	Coordinate:348	Reads:2	Hits:58	Allocated_reads:0.0344827586206897	Strand:+
CCGATTTTATGTGGTACACGGCGCTC
>Location:NODE_382493_length_8613_cov_31.659817	Coordinate:349	Reads:1	Hits:21	Allocated_reads:0.0476190476190476	Strand:-
TGCTGAGCGCCGTGTACCACATAAAATCG
>Location:NODE_382493_length_8613_cov_31.659817	Coordinate:350	Reads:1	Hits:29	Allocated_reads:0.0344827586206897	Strand:-
TGCTGAGCGCCGTGTACCACATAAAATC
>Location:NODE_382493_length_8613_cov_31.659817	Coordinate:351	Reads:1	Hits:37	Allocated_reads:0.027027027027027	Strand:-
CTGAGCGCCGTGTACCACATAAAAT
>Location:NODE_382493_length_8613_cov_31.659817	Coordinate:352	Reads:1	Hits:39	Allocated_reads:0.0256410256410256	Strand:+
TTTTATGTGGTACACGGCGCTCAG
>Location:NODE_382493_length_8613_cov_31.659817	Coordinate:352	Reads:15	Hits:33	Allocated_reads:0.454545454545455	Strand:+
TTTTATGTGGTACACGGCGCTCAGC
>Location:NODE_382493_length_8613_cov_31.659817	Coordinate:352	Reads:1	Hits:30	Allocated_reads:0.0333333333333333	Strand:+
TTTTATGTGGTACACGGCGCTCAGCAATC
>Location:NODE_382493_length_8613_cov_31.659817	Coordinate:353	Reads:4	Hits:33	Allocated_reads:0.121212121212121	Strand:+
TTTATGTGGTACACGGCGCTCAGC
>Location:NODE_382493_length_8613_cov_31.659817	Coordinate:354	Reads:1	Hits:35	Allocated_reads:0.0285714285714286	Strand:+
TTATGTGGTACACGGCGCTCAGCA
>Location:NODE_382493_length_8613_cov_31.659817	Coordinate:354	Reads:1	Hits:34	Allocated_reads:0.0294117647058824	Strand:-
TTGCTGAGCGCCGTGTACCACATAA
>Location:NODE_382493_length_8613_cov_31.659817	Coordinate:355	Reads:1	Hits:30	Allocated_reads:0.0333333333333333	Strand:-
ACAGATTGCTGAGCGCCGTGTACCACATA
>Location:NODE_382493_length_8613_cov_31.659817	Coordinate:355	Reads:1	Hits:33	Allocated_reads:0.0303030303030303	Strand:+
TATGTGGTACACGGCGCTCAGCAAT
>Location:NODE_382493_length_8613_cov_31.659817	Coordinate:359	Reads:1	Hits:38	Allocated_reads:0.0263157894736842	Strand:-
TTTTGACAGATTGCTGAGCGCCGTGTACCA
>Location:NODE_382493_length_8613_cov_31.659817	Coordinate:360	Reads:1	Hits:46	Allocated_reads:0.0217391304347826	Strand:-
GACAGATTGCTGAGCGCCGTGTACC
>Location:NODE_382493_length_8613_cov_31.659817	Coordinate:360	Reads:7	Hits:42	Allocated_reads:0.166666666666667	Strand:-
TTTGACAGATTGCTGAGCGCCGTGTACC
>Location:NODE_382493_length_8613_cov_31.659817	Coordinate:361	Reads:1	Hits:27	Allocated_reads:0.037037037037037	Strand:+
GTACACGGCGCTCAGCAATCTGTCAAAAAAT
>Location:NODE_382493_length_8613_cov_31.659817	Coordinate:361	Reads:1	Hits:55	Allocated_reads:0.0181818181818182	Strand:-
TTTGACAGATTGCTGAGCGCCGTGTAT
>Location:NODE_382493_length_8613_cov_31.659817	Coordinate:361	Reads:1	Hits:42	Allocated_reads:0.0238095238095238	Strand:-
TTTTGACAGATTGCTGAGCGCCGTGTAC
>Location:NODE_382493_length_8613_cov_31.659817	Coordinate:362	Reads:2	Hits:57	Allocated_reads:0.0350877192982456	Strand:-
TTTGACAGATTGCTGAGCGCCGAGAA
>Location:NODE_382493_length_8613_cov_31.659817	Coordinate:362	Reads:1	Hits:48	Allocated_reads:0.0208333333333333	Strand:-
TTTTTGACAGATTGCTGAGCGCCGTGTA
>Location:NODE_382493_length_8613_cov_31.659817	Coordinate:363	Reads:3	Hits:42	Allocated_reads:0.0714285714285714	Strand:+
ACACGGCGCTCAGCAATCTGTCAAAAAAT
>Location:NODE_382493_length_8613_cov_31.659817	Coordinate:363	Reads:1	Hits:79	Allocated_reads:0.0126582278481013	Strand:-
TTGACAGATTGCTGAGCGCCGTGT
>Location:NODE_382493_length_8613_cov_31.659817	Coordinate:363	Reads:1	Hits:77	Allocated_reads:0.012987012987013	Strand:-
TTTGACAGATTGCTGAGCGCCGTGG
>Location:NODE_382493_length_8613_cov_31.659817	Coordinate:363	Reads:2	Hits:78	Allocated_reads:0.0256410256410256	Strand:-
TTTGACAGATTGCTGAGCGCCGTGA
>Location:NODE_382493_length_8613_cov_31.659817	Coordinate:363	Reads:6	Hits:75	Allocated_reads:0.08	Strand:-
TTTGACAGATTGCTGAGCGCCGTGT
>Location:NODE_382493_length_8613_cov_31.659817	Coordinate:363	Reads:1	Hits:71	Allocated_reads:0.0140845070422535	Strand:-
TTTTGACAGATTGCTGAGCGCCGAGT
>Location:NODE_382493_length_8613_cov_31.659817	Coordinate:363	Reads:1	Hits:73	Allocated_reads:0.0136986301369863	Strand:-
TTTTTGACAGATTGCTGAGCGCCGAGA
>Location:NODE_382493_length_8613_cov_31.659817	Coordinate:364	Reads:1	Hits:38	Allocated_reads:0.0263157894736842	Strand:+
CACGGCGCTCAGCAATCTGTCAAAAAATGTT
>Location:NODE_382493_length_8613_cov_31.659817	Coordinate:364	Reads:1	Hits:78	Allocated_reads:0.0128205128205128	Strand:-
TTTGACAGATTGCTGAGCGCCGTT
>Location:NODE_382493_length_8613_cov_31.659817	Coordinate:364	Reads:3	Hits:77	Allocated_reads:0.038961038961039	Strand:-
TTTGACAGATTGCTGAGCGCCGTG
>Location:NODE_382493_length_8613_cov_31.659817	Coordinate:364	Reads:1	Hits:48	Allocated_reads:0.0208333333333333	Strand:-
TTTTTTGACAGATTGCTGAGCGCCGTG
>Location:NODE_382493_length_8613_cov_31.659817	Coordinate:365	Reads:2	Hits:72	Allocated_reads:0.0277777777777778	Strand:-
TTTTGACAGATTGCTGAGCGCCGT
>Location:NODE_382493_length_8613_cov_31.659817	Coordinate:366	Reads:1	Hits:38	Allocated_reads:0.0263157894736842	Strand:+
CGGCGCTCAGCAATCTGTCAAAAAATGTT
>Location:NODE_382493_length_8613_cov_31.659817	Coordinate:366	Reads:1	Hits:49	Allocated_reads:0.0204081632653061	Strand:-
TTTTTTGACAGATTGCTGAGCGCCG
>Location:NODE_382493_length_8613_cov_31.659817	Coordinate:367	Reads:1	Hits:44	Allocated_reads:0.0227272727272727	Strand:-
CATTTTTTGACAGATTGCTGAGCGCC
>Location:NODE_382493_length_8613_cov_31.659817	Coordinate:367	Reads:1	Hits:43	Allocated_reads:0.0232558139534884	Strand:+
GGCGCTCAGCAATCTGTCAAAAAATGTTT
>Location:NODE_382493_length_8613_cov_31.659817	Coordinate:367	Reads:10	Hits:54	Allocated_reads:0.185185185185185	Strand:-
TTTTTTGACAGATTGCTGAGCGCC
>Location:NODE_382493_length_8613_cov_31.659817	Coordinate:369	Reads:1	Hits:74	Allocated_reads:0.0135135135135135	Strand:-
AAACATTTTTTGACAGATTGCTGAGCG
>Location:NODE_382493_length_8613_cov_31.659817	Coordinate:372	Reads:1	Hits:89	Allocated_reads:0.0112359550561798	Strand:-
AAACATTTTTTGACAGATTGCTGA
>Location:NODE_382493_length_8613_cov_31.659817	Coordinate:377	Reads:1	Hits:93	Allocated_reads:0.010752688172043	Strand:-
CAAAGTCGTACTAAAACATTTTTTGACAGATT
>Location:NODE_382493_length_8613_cov_31.659817	Coordinate:377	Reads:1	Hits:185	Allocated_reads:0.00540540540540541	Strand:-
TACTAAAACATTTTTTGACAGATT
>Location:NODE_382493_length_8613_cov_31.659817	Coordinate:377	Reads:1	Hits:104	Allocated_reads:0.00961538461538462	Strand:-
TCGTACTAAAACATTTTTTGACAGATT
>Location:NODE_382493_length_8613_cov_31.659817	Coordinate:378	Reads:1	Hits:144	Allocated_reads:0.00694444444444444	Strand:+
ATCTGTCAAAAAATGTTTTAGTAC
>Location:NODE_382493_length_8613_cov_31.659817	Coordinate:378	Reads:3	Hits:111	Allocated_reads:0.027027027027027	Strand:+
ATCTGTCAAAAAATGTTTTAGTACG
>Location:NODE_382493_length_8613_cov_31.659817	Coordinate:378	Reads:1	Hits:108	Allocated_reads:0.00925925925925926	Strand:+
ATCTGTCAAAAAATGTTTTAGTACGA
>Location:NODE_382493_length_8613_cov_31.659817	Coordinate:378	Reads:3	Hits:103	Allocated_reads:0.029126213592233	Strand:+
ATCTGTCAAAAAATGTTTTAGTACGACT
>Location:NODE_382493_length_8613_cov_31.659817	Coordinate:378	Reads:1	Hits:69	Allocated_reads:0.0144927536231884	Strand:+
ATCTGTCAAAAAATGTTTTAGTACGACTTTGG
>Location:NODE_382493_length_8613_cov_31.659817	Coordinate:379	Reads:1	Hits:112	Allocated_reads:0.00892857142857143	Strand:-
TCGTACTAAAACATTTTTTGACAGA
>Location:NODE_382493_length_8613_cov_31.659817	Coordinate:379	Reads:2	Hits:107	Allocated_reads:0.0186915887850467	Strand:+
TCTGTCAAAAAATGTTTTAGTACGACT
>Location:NODE_382493_length_8613_cov_31.659817	Coordinate:379	Reads:1	Hits:106	Allocated_reads:0.00943396226415094	Strand:+
TCTGTCAAAAAATGTTTTAGTACGACTT
>Location:NODE_382493_length_8613_cov_31.659817	Coordinate:381	Reads:1	Hits:80	Allocated_reads:0.0125	Strand:+
TGTCAAAAAATGTTTTAGTACGACTTTGG
>Location:NODE_382493_length_8613_cov_31.659817	Coordinate:382	Reads:1	Hits:77	Allocated_reads:0.012987012987013	Strand:-
TACCAAAGTCGTACTAAAACATTTTTTGAC
>Location:NODE_382493_length_8613_cov_31.659817	Coordinate:385	Reads:1	Hits:99	Allocated_reads:0.0101010101010101	Strand:-
TACCAAAGTCGTACTAAAACATTTTTT
>Location:NODE_382493_length_8613_cov_31.659817	Coordinate:386	Reads:1	Hits:128	Allocated_reads:0.0078125	Strand:-
GCTTACCAAAGTCGTACTAAAACATTTTT
>Location:NODE_382493_length_8613_cov_31.659817	Coordinate:386	Reads:1	Hits:150	Allocated_reads:0.00666666666666667	Strand:-
TACCAAAGTCGTACTAAAACATTTTT
>Location:NODE_382493_length_8613_cov_31.659817	Coordinate:386	Reads:1	Hits:145	Allocated_reads:0.00689655172413793	Strand:-
TTACCAAAGTCGTACTAAAACATTTTT
>Location:NODE_382493_length_8613_cov_31.659817	Coordinate:387	Reads:4	Hits:161	Allocated_reads:0.0248447204968944	Strand:-
TACCAAAGTCGTACTAAAACATTTT
>Location:NODE_382493_length_8613_cov_31.659817	Coordinate:387	Reads:1	Hits:154	Allocated_reads:0.00649350649350649	Strand:-
TTACCAAAGTCGTACTAAAACATTTT
>Location:NODE_382493_length_8613_cov_31.659817	Coordinate:388	Reads:1	Hits:146	Allocated_reads:0.00684931506849315	Strand:-
GCTTACCAAAGTCGTACTAAAACATTT
>Location:NODE_382493_length_8613_cov_31.659817	Coordinate:388	Reads:22	Hits:171	Allocated_reads:0.128654970760234	Strand:-
TACCAAAGTCGTACTAAAACATTT
>Location:NODE_382493_length_8613_cov_31.659817	Coordinate:388	Reads:3	Hits:138	Allocated_reads:0.0217391304347826	Strand:-
TAGCTTACCAAAGTCGTACTAAAACATTT
>Location:NODE_382493_length_8613_cov_31.659817	Coordinate:389	Reads:1	Hits:143	Allocated_reads:0.00699300699300699	Strand:-
AGCTTACCAAAGTCGTACTAAAACATT
>Location:NODE_382493_length_8613_cov_31.659817	Coordinate:389	Reads:1	Hits:139	Allocated_reads:0.00719424460431655	Strand:-
TAGCTTACCAAAGTCGTACTAAAACATT
>Location:NODE_382493_length_8613_cov_31.659817	Coordinate:389	Reads:3	Hits:166	Allocated_reads:0.0180722891566265	Strand:-
TTACCAAAGTCGTACTAAAACATT
>Location:NODE_382493_length_8613_cov_31.659817	Coordinate:390	Reads:1	Hits:147	Allocated_reads:0.00680272108843537	Strand:-
TAGCTTACCAAAGTCGTACTAAAACTT
>Location:NODE_382493_length_8613_cov_31.659817	Coordinate:391	Reads:2	Hits:159	Allocated_reads:0.0125786163522013	Strand:+
TGTTTTAGTACGACTTTGGTAAGC
>Location:NODE_382493_length_8613_cov_31.659817	Coordinate:391	Reads:2	Hits:153	Allocated_reads:0.0130718954248366	Strand:+
TGTTTTAGTACGACTTTGGTAAGCT
>Location:NODE_382493_length_8613_cov_31.659817	Coordinate:391	Reads:1	Hits:2	Allocated_reads:0.5	Strand:+
TGTTTTAGTACGACTTTGGTAAGCTATGGAGC
>Location:NODE_382493_length_8613_cov_31.659817	Coordinate:392	Reads:1	Hits:152	Allocated_reads:0.00657894736842105	Strand:-
TAGCTTACCAAAGTCGTACTAAAAC
>Location:NODE_382493_length_8613_cov_31.659817	Coordinate:394	Reads:1	Hits:2	Allocated_reads:0.5	Strand:+
TTTAGTACGACTTTGGTAAGCTATGGA
>Location:NODE_382493_length_8613_cov_31.659817	Coordinate:394	Reads:1	Hits:28	Allocated_reads:0.0357142857142857	Strand:+
TTTAGTACGACTTTGGTAAGCTAGGGAGC
>Location:NODE_382493_length_8613_cov_31.659817	Coordinate:394	Reads:7	Hits:2	Allocated_reads:3.5	Strand:+
TTTAGTACGACTTTGGTAAGCTATGGAGC
>Location:NODE_382493_length_8613_cov_31.659817	Coordinate:395	Reads:1	Hits:2	Allocated_reads:0.5	Strand:+
TTAGTACGACTTTGGTAAGCTATGGAGCT
>Location:NODE_382493_length_8613_cov_31.659817	Coordinate:399	Reads:1	Hits:2	Allocated_reads:0.5	Strand:+
TACGACTTTGGTAAGCTATGGAGC
>Location:NODE_382493_length_8613_cov_31.659817	Coordinate:399	Reads:1	Hits:2	Allocated_reads:0.5	Strand:+
TACGACTTTGGTAAGCTATGGAGCTGCACC
>Location:NODE_382493_length_8613_cov_31.659817	Coordinate:400	Reads:1	Hits:2	Allocated_reads:0.5	Strand:+
ACGACTTTGGTAAGCTATGGAGCTGCACC
>Location:NODE_382493_length_8613_cov_31.659817	Coordinate:403	Reads:1	Hits:2	Allocated_reads:0.5	Strand:+
ACTTTGGTAAGCTATGGAGCTGCACC
>Location:NODE_382493_length_8613_cov_31.659817	Coordinate:407	Reads:1	Hits:1	Allocated_reads:1	Strand:+
TGGTAAGCTATGGAGCTGCACCGGCT
>Location:NODE_382493_length_8613_cov_31.659817	Coordinate:407	Reads:1	Hits:1	Allocated_reads:1	Strand:+
TGGTAAGCTATGGAGCTGCACCGGCTT
>Location:NODE_382493_length_8613_cov_31.659817	Coordinate:413	Reads:1	Hits:1	Allocated_reads:1	Strand:-
ATCAAGCCGGTGCAGCTCCATAGC
>Location:NODE_382493_length_8613_cov_31.659817	Coordinate:413	Reads:1	Hits:1	Allocated_reads:1	Strand:-
ATCCATCAAGCCGGTGCAGCTCCATAGC
>Location:NODE_382493_length_8613_cov_31.659817	Coordinate:415	Reads:2	Hits:1	Allocated_reads:2	Strand:-
AATCCATCAAGCCGGTGCAGCTCCATA
>Location:NODE_382493_length_8613_cov_31.659817	Coordinate:417	Reads:1	Hits:2	Allocated_reads:0.5	Strand:-
CGACAATCCATCAAGCCGGTGCAGCTCTT
>Location:NODE_382493_length_8613_cov_31.659817	Coordinate:425	Reads:1	Hits:2	Allocated_reads:0.5	Strand:-
AATGCTCCGACAATCCATCAAGCCGGTG
>Location:NODE_382493_length_8613_cov_31.659817	Coordinate:427	Reads:1	Hits:2	Allocated_reads:0.5	Strand:+
CCGGCTTGATGGATTGTCGGAGCATTACGGC
>Location:NODE_382493_length_8613_cov_31.659817	Coordinate:429	Reads:1	Hits:3	Allocated_reads:0.333333333333333	Strand:-
TAATGCTCCGACAATCCATCAAGCC
>Location:NODE_382493_length_8613_cov_31.659817	Coordinate:430	Reads:1	Hits:329	Allocated_reads:0.00303951367781155	Strand:+
GCTTGATGGATTGTCGGAGCATTACGG
>Location:NODE_382493_length_8613_cov_31.659817	Coordinate:430	Reads:2	Hits:468	Allocated_reads:0.00427350427350427	Strand:-
TAATGCTCCGACAATCCATCAAGC
>Location:NODE_382493_length_8613_cov_31.659817	Coordinate:430	Reads:5	Hits:243	Allocated_reads:0.0205761316872428	Strand:-
TAGCCGTAATGCTCCGACAATCCATCAAGC
>Location:NODE_382493_length_8613_cov_31.659817	Coordinate:431	Reads:1	Hits:311	Allocated_reads:0.00321543408360129	Strand:-
AGCCGTAATGCTCCGACAATCCATCAAG
>Location:NODE_382493_length_8613_cov_31.659817	Coordinate:431	Reads:1	Hits:354	Allocated_reads:0.00282485875706215	Strand:-
CCGTAATGCTCCGACAATCCATCAAG
>Location:NODE_382493_length_8613_cov_31.659817	Coordinate:431	Reads:1	Hits:378	Allocated_reads:0.00264550264550265	Strand:-
CGTAATGCTCCGACAATCCATCAAG
>Location:NODE_382493_length_8613_cov_31.659817	Coordinate:432	Reads:1	Hits:272	Allocated_reads:0.00367647058823529	Strand:-
TAGCCGTAATGCTCCGACAATCCATCAA
>Location:NODE_382493_length_8613_cov_31.659817	Coordinate:432	Reads:2	Hits:388	Allocated_reads:0.00515463917525773	Strand:+
TTGATGGATTGTCGGAGCATTACG
>Location:NODE_382493_length_8613_cov_31.659817	Coordinate:432	Reads:6	Hits:363	Allocated_reads:0.0165289256198347	Strand:+
TTGATGGATTGTCGGAGCATTACGG
>Location:NODE_382493_length_8613_cov_31.659817	Coordinate:432	Reads:2	Hits:353	Allocated_reads:0.0056657223796034	Strand:+
TTGATGGATTGTCGGAGCATTACGGC
>Location:NODE_382493_length_8613_cov_31.659817	Coordinate:432	Reads:1	Hits:97	Allocated_reads:0.0103092783505155	Strand:+
TTGATGGATTGTCGGAGCATTACGGCTAC
>Location:NODE_382493_length_8613_cov_31.659817	Coordinate:432	Reads:1	Hits:80	Allocated_reads:0.0125	Strand:+
TTGATGGATTGTCGGAGCATTACGGCCACC
>Location:NODE_382493_length_8613_cov_31.659817	Coordinate:432	Reads:1	Hits:77	Allocated_reads:0.012987012987013	Strand:+
TTGATGGATTGTCGGAGCATTACGGCTACC
>Location:NODE_382493_length_8613_cov_31.659817	Coordinate:433	Reads:3	Hits:371	Allocated_reads:0.00808625336927224	Strand:+
TGATGGATTGTCGGAGCATTACGG
>Location:NODE_382493_length_8613_cov_31.659817	Coordinate:433	Reads:3	Hits:361	Allocated_reads:0.00831024930747922	Strand:+
TGATGGATTGTCGGAGCATTACGGC
>Location:NODE_382493_length_8613_cov_31.659817	Coordinate:433	Reads:1	Hits:328	Allocated_reads:0.00304878048780488	Strand:+
TGATGGATTGTCGGAGCATTACGGCT
>Location:NODE_382493_length_8613_cov_31.659817	Coordinate:434	Reads:1	Hits:353	Allocated_reads:0.0028328611898017	Strand:-
AGCCGTAATGCTCCGACAATCCATC
>Location:NODE_382493_length_8613_cov_31.659817	Coordinate:434	Reads:2	Hits:387	Allocated_reads:0.00516795865633075	Strand:+
GATGGATTGTCGGAGCATTACGGC
>Location:NODE_382493_length_8613_cov_31.659817	Coordinate:434	Reads:2	Hits:296	Allocated_reads:0.00675675675675676	Strand:-
TAGCCGTAATGCTCCGACAATCCATC
>Location:NODE_382493_length_8613_cov_31.659817	Coordinate:435	Reads:1	Hits:80	Allocated_reads:0.0125	Strand:+
ATGGATTGTCGGAGCATTACGGCTACC
>Location:NODE_382493_length_8613_cov_31.659817	Coordinate:436	Reads:2	Hits:80	Allocated_reads:0.025	Strand:+
TGGATTGTCGGAGCATTACGGCTACC
>Location:NODE_382493_length_8613_cov_31.659817	Coordinate:436	Reads:3	Hits:17	Allocated_reads:0.176470588235294	Strand:+
TGGATTGTCGGAGCATTACGGCTACCGA
>Location:NODE_382493_length_8613_cov_31.659817	Coordinate:443	Reads:1	Hits:1	Allocated_reads:1	Strand:+
TCGGAGCATTACGGCTACCGACCGAGGA
>Location:NODE_382493_length_8613_cov_31.659817	Coordinate:443	Reads:1	Hits:1	Allocated_reads:1	Strand:+
TCGGAGCATTACGGCTACCGACCGAGGAGCC
>Location:NODE_382493_length_8613_cov_31.659817	Coordinate:446	Reads:2	Hits:1	Allocated_reads:2	Strand:+
GAGCATTACGGCTACCGACCGAGGA
>Location:NODE_382493_length_8613_cov_31.659817	Coordinate:446	Reads:1	Hits:1	Allocated_reads:1	Strand:+
GAGCATTACGGCTACCGACCGAGGAGC
>Location:NODE_382493_length_8613_cov_31.659817	Coordinate:453	Reads:1	Hits:1	Allocated_reads:1	Strand:-
TCCGCGAGGCTCCTCGGTCGGTAGCCGA
>Location:NODE_382493_length_8613_cov_31.659817	Coordinate:454	Reads:3	Hits:1	Allocated_reads:3	Strand:-
TCCGCGAGGCTCCTCGGTCGGTAGCCG
>Location:NODE_382493_length_8613_cov_31.659817	Coordinate:464	Reads:1	Hits:23	Allocated_reads:0.0434782608695652	Strand:-
GTACGTATCACTCCGCGAGGCTCCTCGA
>Location:NODE_382493_length_8613_cov_31.659817	Coordinate:465	Reads:4	Hits:23	Allocated_reads:0.173913043478261	Strand:-
GTACGTATCACTCCGCGAGGCTCCTCG
>Location:NODE_382493_length_8613_cov_31.659817	Coordinate:465	Reads:28	Hits:24	Allocated_reads:1.16666666666667	Strand:-
TACGTATCACTCCGCGAGGCTCCTCG
>Location:NODE_382493_length_8613_cov_31.659817	Coordinate:466	Reads:1	Hits:57	Allocated_reads:0.0175438596491228	Strand:-
ACAGTACGTATCACTCCGCGAGGCTCCTC
>Location:NODE_382493_length_8613_cov_31.659817	Coordinate:466	Reads:1	Hits:61	Allocated_reads:0.0163934426229508	Strand:-
AGTACGTATCACTCCGCGAGGCTCCTC
>Location:NODE_382493_length_8613_cov_31.659817	Coordinate:466	Reads:9	Hits:63	Allocated_reads:0.142857142857143	Strand:-
TACGTATCACTCCGCGAGGCTCCTC
>Location:NODE_382493_length_8613_cov_31.659817	Coordinate:467	Reads:2	Hits:202	Allocated_reads:0.0099009900990099	Strand:-
ACAGTACGTATCACTCCGCGAGGCTCCT
>Location:NODE_382493_length_8613_cov_31.659817	Coordinate:467	Reads:1	Hits:217	Allocated_reads:0.00460829493087558	Strand:-
CAGTACGTATCACTCCGCGAGGCTCCT
>Location:NODE_382493_length_8613_cov_31.659817	Coordinate:467	Reads:22	Hits:244	Allocated_reads:0.0901639344262295	Strand:-
TACGTATCACTCCGCGAGGCTCCT
>Location:NODE_382493_length_8613_cov_31.659817	Coordinate:468	Reads:7	Hits:271	Allocated_reads:0.025830258302583	Strand:-
ACAGTACGTATCACTCCGCGAGGCTCC
>Location:NODE_382493_length_8613_cov_31.659817	Coordinate:468	Reads:2	Hits:296	Allocated_reads:0.00675675675675676	Strand:-
CAGTACGTATCACTCCGCGAGGCTCC
>Location:NODE_382493_length_8613_cov_31.659817	Coordinate:469	Reads:1	Hits:299	Allocated_reads:0.00334448160535117	Strand:+
GAGCCTCGCGGAGTGATACGTACTGTG
>Location:NODE_382493_length_8613_cov_31.659817	Coordinate:469	Reads:1	Hits:272	Allocated_reads:0.00367647058823529	Strand:+
GAGCCTCGCGGAGTGATACGTACTGTGCT
>Location:NODE_382493_length_8613_cov_31.659817	Coordinate:470	Reads:3	Hits:312	Allocated_reads:0.00961538461538462	Strand:-
ACAGTACGTATCACTCCGCGAGGCT
>Location:NODE_382493_length_8613_cov_31.659817	Coordinate:470	Reads:1	Hits:309	Allocated_reads:0.00323624595469256	Strand:-
CACAGTACGTATCACTCCGCGAGGCT
>Location:NODE_382493_length_8613_cov_31.659817	Coordinate:471	Reads:3	Hits:352	Allocated_reads:0.00852272727272727	Strand:-
ACAGTACGTATCACTCCGCGAGGC
>Location:NODE_382493_length_8613_cov_31.659817	Coordinate:471	Reads:1	Hits:352	Allocated_reads:0.00284090909090909	Strand:+
GCCTCGCGGAGTGATACGTACTGT
>Location:NODE_382493_length_8613_cov_31.659817	Coordinate:471	Reads:2	Hits:347	Allocated_reads:0.00576368876080692	Strand:+
GCCTCGCGGAGTGATACGTACTGTG
>Location:NODE_382493_length_8613_cov_31.659817	Coordinate:471	Reads:1	Hits:329	Allocated_reads:0.00303951367781155	Strand:+
GCCTCGCGGAGTGATACGTACTGTGC
>Location:NODE_382493_length_8613_cov_31.659817	Coordinate:471	Reads:1	Hits:310	Allocated_reads:0.0032258064516129	Strand:+
GCCTCGCGGAGTGATACGTACTGTGCTT
>Location:NODE_382493_length_8613_cov_31.659817	Coordinate:471	Reads:1	Hits:50	Allocated_reads:0.02	Strand:+
GCCTCGCGGAGTGATACGTACTGTGCTTCAACG
>Location:NODE_382493_length_8613_cov_31.659817	Coordinate:471	Reads:1	Hits:48	Allocated_reads:0.0208333333333333	Strand:+
GCCTCGCGGAGTGATACGTACTGTGCTTCAACGTA
>Location:NODE_382493_length_8613_cov_31.659817	Coordinate:472	Reads:1	Hits:357	Allocated_reads:0.00280112044817927	Strand:-
CACAGTACGTATCACTCCGCGAGG
>Location:NODE_382493_length_8613_cov_31.659817	Coordinate:472	Reads:1	Hits:328	Allocated_reads:0.00304878048780488	Strand:+
CCTCGCGGAGTGATACGTACTGTGCT
>Location:NODE_382493_length_8613_cov_31.659817	Coordinate:473	Reads:1	Hits:334	Allocated_reads:0.0029940119760479	Strand:-
AGCACAGTACGTATCACTCCGCGAG
>Location:NODE_382493_length_8613_cov_31.659817	Coordinate:474	Reads:1	Hits:356	Allocated_reads:0.00280898876404494	Strand:+
TCGCGGAGTGATACGTACTGTGCT
>Location:NODE_382493_length_8613_cov_31.659817	Coordinate:474	Reads:1	Hits:311	Allocated_reads:0.00321543408360129	Strand:-
TTGAAGCACAGTACGTATCACTCCGCGA
>Location:NODE_382493_length_8613_cov_31.659817	Coordinate:475	Reads:1	Hits:342	Allocated_reads:0.00292397660818713	Strand:+
CGCGGAGTGATACGTACTGTGCTTC
>Location:NODE_382493_length_8613_cov_31.659817	Coordinate:475	Reads:1	Hits:302	Allocated_reads:0.0033112582781457	Strand:+
CGCGGAGTGATACGTACTGTGCTTCAAC
>Location:NODE_382493_length_8613_cov_31.659817	Coordinate:475	Reads:3	Hits:65	Allocated_reads:0.0461538461538462	Strand:+
CGCGGAGTGATACGTACTGTGCTTCAACG
>Location:NODE_382493_length_8613_cov_31.659817	Coordinate:478	Reads:1	Hits:84	Allocated_reads:0.0119047619047619	Strand:-
TTACGTTGAAGCACAGTACGTATCACTCC
>Location:NODE_382493_length_8613_cov_31.659817	Coordinate:478	Reads:1	Hits:449	Allocated_reads:0.0022271714922049	Strand:-
TTGAAGCACAGTACGTATCACTCC
>Location:NODE_382493_length_8613_cov_31.659817	Coordinate:479	Reads:3	Hits:100	Allocated_reads:0.03	Strand:+
GAGTGATACGTACTGTGCTTCAACG
>Location:NODE_382493_length_8613_cov_31.659817	Coordinate:479	Reads:1	Hits:98	Allocated_reads:0.0102040816326531	Strand:+
GAGTGATACGTACTGTGCTTCAACGT
>Location:NODE_382493_length_8613_cov_31.659817	Coordinate:480	Reads:1	Hits:96	Allocated_reads:0.0104166666666667	Strand:-
TTACGTTGAAGCACAGTACGTATCACT
>Location:NODE_382493_length_8613_cov_31.659817	Coordinate:480	Reads:1	Hits:99	Allocated_reads:0.0101010101010101	Strand:-
TTACGTTGAAGCACAGTAGGTATCACT
>Location:NODE_382493_length_8613_cov_31.659817	Coordinate:481	Reads:10	Hits:98	Allocated_reads:0.102040816326531	Strand:+
GTGATACGTACTGTGCTTCAACGT
>Location:NODE_382493_length_8613_cov_31.659817	Coordinate:481	Reads:5	Hits:97	Allocated_reads:0.0515463917525773	Strand:+
GTGATACGTACTGTGCTTCAACGTA
>Location:NODE_382493_length_8613_cov_31.659817	Coordinate:481	Reads:1	Hits:96	Allocated_reads:0.0104166666666667	Strand:+
GTGATACGTACTGTGCTTCAACGTAAT
>Location:NODE_382493_length_8613_cov_31.659817	Coordinate:481	Reads:2	Hits:95	Allocated_reads:0.0210526315789474	Strand:+
GTGATACGTACTGTGCTTCAACGTAATAT
>Location:NODE_382493_length_8613_cov_31.659817	Coordinate:481	Reads:1	Hits:92	Allocated_reads:0.0108695652173913	Strand:+
GTGATACGTACTGTGCTTCAACGTAAAATT
>Location:NODE_382493_length_8613_cov_31.659817	Coordinate:483	Reads:1	Hits:65	Allocated_reads:0.0153846153846154	Strand:-
TACGGTAATATTACGTTGAAGCACAGTACGGATA
>Location:NODE_382493_length_8613_cov_31.659817	Coordinate:485	Reads:1	Hits:105	Allocated_reads:0.00952380952380952	Strand:+
TACGTACTGTGCTTCAACGTAATACT
>Location:NODE_382493_length_8613_cov_31.659817	Coordinate:485	Reads:2	Hits:90	Allocated_reads:0.0222222222222222	Strand:+
TACGTACTGTGCTTCAACGTAATATTACC
>Location:NODE_382493_length_8613_cov_31.659817	Coordinate:487	Reads:1	Hits:68	Allocated_reads:0.0147058823529412	Strand:-
TACGGTAATATTACGTTGAAGCACAGTACG
>Location:NODE_382493_length_8613_cov_31.659817	Coordinate:489	Reads:1	Hits:81	Allocated_reads:0.0123456790123457	Strand:-
TACGGTAATATTACGTTGAAGCACAGTT
>Location:NODE_382493_length_8613_cov_31.659817	Coordinate:489	Reads:3	Hits:74	Allocated_reads:0.0405405405405405	Strand:-
TACGGTAATATTACGTTGAAGCACAGTA
>Location:NODE_382493_length_8613_cov_31.659817	Coordinate:490	Reads:1	Hits:44	Allocated_reads:0.0227272727272727	Strand:-
CAATACGGTAATATTACGTTGAAGCACAGT
>Location:NODE_382493_length_8613_cov_31.659817	Coordinate:490	Reads:9	Hits:81	Allocated_reads:0.111111111111111	Strand:-
TACGGTAATATTACGTTGAAGCACAGT
>Location:NODE_382493_length_8613_cov_31.659817	Coordinate:491	Reads:10	Hits:82	Allocated_reads:0.121951219512195	Strand:-
TACGGTAATATTACGTTGAAGCACAG
>Location:NODE_382493_length_8613_cov_31.659817	Coordinate:492	Reads:5	Hits:84	Allocated_reads:0.0595238095238095	Strand:-
TACGGTAATATTACGTTGAAGCACA
>Location:NODE_382493_length_8613_cov_31.659817	Coordinate:493	Reads:6	Hits:85	Allocated_reads:0.0705882352941176	Strand:-
TACGGTAATATTACGTTGAAGCAC
>Location:NODE_382493_length_8613_cov_31.659817	Coordinate:507	Reads:1	Hits:62	Allocated_reads:0.0161290322580645	Strand:+
TATTACCGTATTGTGTGTGTATAAGG
>Location:NODE_382493_length_8613_cov_31.659817	Coordinate:507	Reads:7	Hits:46	Allocated_reads:0.152173913043478	Strand:+
TATTACCGTATTGTGTGTGTATAAGGACC
>Location:NODE_382493_length_8613_cov_31.659817	Coordinate:507	Reads:1	Hits:42	Allocated_reads:0.0238095238095238	Strand:+
TATTACCGTATTGTGTGTGTGTAAGGACCA
>Location:NODE_382493_length_8613_cov_31.659817	Coordinate:507	Reads:2	Hits:42	Allocated_reads:0.0476190476190476	Strand:+
TATTACCGTATTGTGTGTGTATAAGGACCA
>Location:NODE_382493_length_8613_cov_31.659817	Coordinate:507	Reads:4	Hits:37	Allocated_reads:0.108108108108108	Strand:+
TATTACCGTATTGTGTGTGTATAAGGACCATA
>Location:NODE_382493_length_8613_cov_31.659817	Coordinate:509	Reads:1	Hits:54	Allocated_reads:0.0185185185185185	Strand:+
TTACCGTATTGTGTGTGTATAAGGA
>Location:NODE_382493_length_8613_cov_31.659817	Coordinate:510	Reads:1	Hits:42	Allocated_reads:0.0238095238095238	Strand:+
TACCGTATTGTGTGTGTATAAGGACAATA
>Location:NODE_382493_length_8613_cov_31.659817	Coordinate:510	Reads:1	Hits:40	Allocated_reads:0.025	Strand:+
TACCGTATTGTGTGTGTATAAGGACCATA
>Location:NODE_382493_length_8613_cov_31.659817	Coordinate:514	Reads:1	Hits:34	Allocated_reads:0.0294117647058824	Strand:+
GTATTGTGTGTGTATAAGGACCATAAATGGCACC
>Location:NODE_382493_length_8613_cov_31.659817	Coordinate:516	Reads:1	Hits:37	Allocated_reads:0.027027027027027	Strand:+
ATTGTGTGTGTATAAGGACCATAAATGGCACC
>Location:NODE_382493_length_8613_cov_31.659817	Coordinate:517	Reads:1	Hits:38	Allocated_reads:0.0263157894736842	Strand:+
TTGTGTGTGTATAAGGACCATAAATGGCACC
>Location:NODE_382493_length_8613_cov_31.659817	Coordinate:518	Reads:1	Hits:58	Allocated_reads:0.0172413793103448	Strand:+
TGTGTGTGTATAAGGACCATAAATGGCA
>Location:NODE_382493_length_8613_cov_31.659817	Coordinate:518	Reads:4	Hits:53	Allocated_reads:0.0754716981132075	Strand:+
TGTGTGTGTATAAGGACCATAAATGGCACC
>Location:NODE_382493_length_8613_cov_31.659817	Coordinate:518	Reads:1	Hits:50	Allocated_reads:0.02	Strand:+
TGTGTGTGTATAAGGACCATAAATGGCACCTG
>Location:NODE_382493_length_8613_cov_31.659817	Coordinate:520	Reads:1	Hits:65	Allocated_reads:0.0153846153846154	Strand:+
TGTGTGTATAAGGACCATAAATGG
>Location:NODE_382493_length_8613_cov_31.659817	Coordinate:520	Reads:5	Hits:57	Allocated_reads:0.087719298245614	Strand:+
TGTGTGTATAAGGACCATAAATGGCACC
>Location:NODE_382493_length_8613_cov_31.659817	Coordinate:521	Reads:1	Hits:65	Allocated_reads:0.0153846153846154	Strand:+
GTGTGTATAAGGACCATAAATGGC
>Location:NODE_382493_length_8613_cov_31.659817	Coordinate:521	Reads:6	Hits:58	Allocated_reads:0.103448275862069	Strand:+
GTGTGTATAAGGACCATAAATGGCACC
>Location:NODE_382493_length_8613_cov_31.659817	Coordinate:521	Reads:2	Hits:55	Allocated_reads:0.0363636363636364	Strand:+
GTGTGTATAAGGACCATAAATGGCACCTG
>Location:NODE_382493_length_8613_cov_31.659817	Coordinate:522	Reads:1	Hits:91	Allocated_reads:0.010989010989011	Strand:+
TGTGTATAAGGACCATAAATGGCA
>Location:NODE_382493_length_8613_cov_31.659817	Coordinate:522	Reads:1	Hits:83	Allocated_reads:0.0120481927710843	Strand:+
TGTGTATAAGGACCATAAATGGCACC
>Location:NODE_382493_length_8613_cov_31.659817	Coordinate:523	Reads:1	Hits:84	Allocated_reads:0.0119047619047619	Strand:+
GTGTATAAGGACCATAAATGGCACC
>Location:NODE_382493_length_8613_cov_31.659817	Coordinate:529	Reads:1	Hits:24	Allocated_reads:0.0416666666666667	Strand:-
TGTCTCTTAACAGGTGCCATTTATGGTCCTT
>Location:NODE_382493_length_8613_cov_31.659817	Coordinate:531	Reads:1	Hits:11	Allocated_reads:0.0909090909090909	Strand:-
CCGTGTCTCTTAACAGGTGCCATTTATGGTCC
>Location:NODE_382493_length_8613_cov_31.659817	Coordinate:531	Reads:1	Hits:11	Allocated_reads:0.0909090909090909	Strand:-
CGTGTCTCTTAACAGGTGCCATTTATGGTCC
>Location:NODE_382493_length_8613_cov_31.659817	Coordinate:531	Reads:7	Hits:12	Allocated_reads:0.583333333333333	Strand:-
GTGTCTCTTAACAGGTGCCATTTATGGTCC
>Location:NODE_382493_length_8613_cov_31.659817	Coordinate:531	Reads:4	Hits:50	Allocated_reads:0.08	Strand:-
TCTCTTAACAGGTGCCATTTATGGTCC
>Location:NODE_382493_length_8613_cov_31.659817	Coordinate:531	Reads:4	Hits:25	Allocated_reads:0.16	Strand:-
TGTCTCTTAACAGGTGCCATTTATGGTCC
>Location:NODE_382493_length_8613_cov_31.659817	Coordinate:532	Reads:1	Hits:51	Allocated_reads:0.0196078431372549	Strand:-
TCTCTTAACAGGTGCCATTTATGGTC
>Location:NODE_382493_length_8613_cov_31.659817	Coordinate:534	Reads:1	Hits:14	Allocated_reads:0.0714285714285714	Strand:+
CCATAAATGGCACCTGTTAAGAGACAC
>Location:NODE_382493_length_8613_cov_31.659817	Coordinate:537	Reads:2	Hits:14	Allocated_reads:0.142857142857143	Strand:+
TAAATGGCACCTGTTAAGAGACAC
>Location:NODE_382493_length_8613_cov_31.659817	Coordinate:537	Reads:1	Hits:13	Allocated_reads:0.0769230769230769	Strand:+
TAAATGGCACCTGTTAAGAGACACG
>Location:NODE_382493_length_8613_cov_31.659817	Coordinate:537	Reads:2	Hits:13	Allocated_reads:0.153846153846154	Strand:+
TAAATGGCACCTGTTAAGAGACACGGT
>Location:NODE_382493_length_8613_cov_31.659817	Coordinate:538	Reads:2	Hits:5	Allocated_reads:0.4	Strand:+
AAATGGCACCTGTTAAGAGACACGGTTATGT
>Location:NODE_382493_length_8613_cov_31.659817	Coordinate:539	Reads:1	Hits:5	Allocated_reads:0.2	Strand:+
AATGGCACCTGTTAAGAGACACGGTTAT
>Location:NODE_382493_length_8613_cov_31.659817	Coordinate:539	Reads:2	Hits:5	Allocated_reads:0.4	Strand:+
AATGGCACCTGTTAAGAGACACGGTTATG
>Location:NODE_382493_length_8613_cov_31.659817	Coordinate:539	Reads:4	Hits:5	Allocated_reads:0.8	Strand:+
AATGGCACCTGTTAAGAGACACGGTTATGA
>Location:NODE_382493_length_8613_cov_31.659817	Coordinate:539	Reads:1	Hits:5	Allocated_reads:0.2	Strand:+
AATGGCACCTGTTAAGAGACACGGTTATGAA
>Location:NODE_382493_length_8613_cov_31.659817	Coordinate:540	Reads:1	Hits:5	Allocated_reads:0.2	Strand:+
ATGGCACCTGTTAAGAGACACGGTTATG
>Location:NODE_382493_length_8613_cov_31.659817	Coordinate:540	Reads:3	Hits:5	Allocated_reads:0.6	Strand:+
ATGGCACCTGTTAAGAGACACGGTTATGA
>Location:NODE_382493_length_8613_cov_31.659817	Coordinate:540	Reads:1	Hits:3	Allocated_reads:0.333333333333333	Strand:+
ATGGCACCTGTTAAGAGACACGGTTATGAAGC
>Location:NODE_382493_length_8613_cov_31.659817	Coordinate:541	Reads:1	Hits:6	Allocated_reads:0.166666666666667	Strand:+
TGGCACCTGTTAAGAGACACGTTTATGA
>Location:NODE_382493_length_8613_cov_31.659817	Coordinate:541	Reads:5	Hits:5	Allocated_reads:1	Strand:+
TGGCACCTGTTAAGAGACACGGTTATGA
>Location:NODE_382493_length_8613_cov_31.659817	Coordinate:541	Reads:3	Hits:5	Allocated_reads:0.6	Strand:+
TGGCACCTGTTAAGAGACACGGTTATGAA
>Location:NODE_382493_length_8613_cov_31.659817	Coordinate:541	Reads:1	Hits:5	Allocated_reads:0.2	Strand:+
TGGCACCTGTTAAGAGACACGGTTATGAAT
>Location:NODE_382493_length_8613_cov_31.659817	Coordinate:541	Reads:1	Hits:3	Allocated_reads:0.333333333333333	Strand:+
TGGCACCTGTTAAGAGACACGGTTATGAAGC
>Location:NODE_382493_length_8613_cov_31.659817	Coordinate:542	Reads:1	Hits:5	Allocated_reads:0.2	Strand:+
GGCACCTGTTAAGAGACACGGTTATGAA
>Location:NODE_382493_length_8613_cov_31.659817	Coordinate:544	Reads:1	Hits:2	Allocated_reads:0.5	Strand:+
CACCTGTTAAGAGACACGGTTATGAAGCG
>Location:NODE_382493_length_8613_cov_31.659817	Coordinate:546	Reads:1	Hits:3	Allocated_reads:0.333333333333333	Strand:+
CCTGTTAAGAGACACGGTTATGAAGC
>Location:NODE_382493_length_8613_cov_31.659817	Coordinate:546	Reads:1	Hits:5	Allocated_reads:0.2	Strand:-
TTCATAACCGTGTCTCTTAACAGG
>Location:NODE_382493_length_8613_cov_31.659817	Coordinate:548	Reads:1	Hits:2	Allocated_reads:0.5	Strand:-
AATCCGCTTCATAACCGTGTCTCTTAACA
>Location:NODE_382493_length_8613_cov_31.659817	Coordinate:548	Reads:2	Hits:2	Allocated_reads:1	Strand:-
ATCCGCTTCATAACCGTGTCTCTTAACA
>Location:NODE_382493_length_8613_cov_31.659817	Coordinate:548	Reads:3	Hits:3	Allocated_reads:1	Strand:+
TGTTAAGAGACACGGTTATGAAGC
>Location:NODE_382493_length_8613_cov_31.659817	Coordinate:548	Reads:1	Hits:2	Allocated_reads:0.5	Strand:+
TGTTAAGAGACACGGTTATGAAGCGG
>Location:NODE_382493_length_8613_cov_31.659817	Coordinate:548	Reads:3	Hits:2	Allocated_reads:1.5	Strand:+
TGTTAAGAGACACGGTTATGAAGCGGA
>Location:NODE_382493_length_8613_cov_31.659817	Coordinate:548	Reads:1	Hits:2	Allocated_reads:0.5	Strand:+
TGTTAAGAGACACGGTTATGAAGCGGATT
>Location:NODE_382493_length_8613_cov_31.659817	Coordinate:549	Reads:1	Hits:2	Allocated_reads:0.5	Strand:+
GTTAAGAGACACGGTTATGAAGCG
>Location:NODE_382493_length_8613_cov_31.659817	Coordinate:550	Reads:1	Hits:2	Allocated_reads:0.5	Strand:+
TTAAGAGACACGGTTATGAAGCGGATT
>Location:NODE_382493_length_8613_cov_31.659817	Coordinate:550	Reads:1	Hits:2	Allocated_reads:0.5	Strand:+
TTAAGAGACACGGTTATGAAGCGGATTT
>Location:NODE_382493_length_8613_cov_31.659817	Coordinate:551	Reads:1	Hits:2	Allocated_reads:0.5	Strand:+
TAAGAGACACGGTTATGAAGCGGATT
>Location:NODE_382493_length_8613_cov_31.659817	Coordinate:551	Reads:1	Hits:2	Allocated_reads:0.5	Strand:+
TAAGAGACACGGTTATGAAGCGGATTT
>Location:NODE_382493_length_8613_cov_31.659817	Coordinate:551	Reads:1	Hits:2	Allocated_reads:0.5	Strand:+
TAAGAGACACGGTTATGAAGCGGATTTCAAAC
>Location:NODE_382493_length_8613_cov_31.659817	Coordinate:552	Reads:1	Hits:2	Allocated_reads:0.5	Strand:+
AAGAGACACGGTTATGAAGCGGATTTCAAAC
>Location:NODE_382493_length_8613_cov_31.659817	Coordinate:554	Reads:3	Hits:3	Allocated_reads:1	Strand:+
GAGACACGGTTATGAAGCGGATTTCAAAC
>Location:NODE_382493_length_8613_cov_31.659817	Coordinate:554	Reads:1	Hits:3	Allocated_reads:0.333333333333333	Strand:+
GAGACACGGTTATGAAGCGGATTTCAAACT
>Location:NODE_382493_length_8613_cov_31.659817	Coordinate:556	Reads:4	Hits:3	Allocated_reads:1.33333333333333	Strand:+
GACACGGTTATGAAGCGGATTTCAAAC
>Location:NODE_382493_length_8613_cov_31.659817	Coordinate:556	Reads:1	Hits:3	Allocated_reads:0.333333333333333	Strand:+
GACACGGTTATGAAGCGGATTTCAAACTCCA
>Location:NODE_382493_length_8613_cov_31.659817	Coordinate:557	Reads:1	Hits:3	Allocated_reads:0.333333333333333	Strand:+
ACACGGTTATGAAGCGGATTTCAAACT
>Location:NODE_382493_length_8613_cov_31.659817	Coordinate:559	Reads:1	Hits:3	Allocated_reads:0.333333333333333	Strand:+
ACGGTTATGAAGCGGATTTCAAACTCCA
>Location:NODE_382493_length_8613_cov_31.659817	Coordinate:560	Reads:1	Hits:3	Allocated_reads:0.333333333333333	Strand:+
CGGTTATGAAGCGGATTTCAAACTCC
>Location:NODE_382493_length_8613_cov_31.659817	Coordinate:565	Reads:1	Hits:20	Allocated_reads:0.05	Strand:+
ATGAAGCGGATTTCAAACTCCAGGCT
>Location:NODE_382493_length_8613_cov_31.659817	Coordinate:567	Reads:1	Hits:54	Allocated_reads:0.0185185185185185	Strand:+
GAAGCGGATTTCAAACTCCAGGCT
>Location:NODE_382493_length_8613_cov_31.659817	Coordinate:569	Reads:1	Hits:7	Allocated_reads:0.142857142857143	Strand:+
AGCGGATTTCAAACTCCAGGCTATCAGTC
>Location:NODE_382493_length_8613_cov_31.659817	Coordinate:570	Reads:1	Hits:7	Allocated_reads:0.142857142857143	Strand:+
GCGGATTTCAAACTCCAGGCTATCAGT
>Location:NODE_382493_length_8613_cov_31.659817	Coordinate:570	Reads:1	Hits:7	Allocated_reads:0.142857142857143	Strand:+
GCGGATTTCAAACTCCAGGCTATCAGTC
>Location:NODE_382493_length_8613_cov_31.659817	Coordinate:571	Reads:4	Hits:7	Allocated_reads:0.571428571428571	Strand:+
CGGATTTCAAACTCCAGGCTATCAGTC
>Location:NODE_382493_length_8613_cov_31.659817	Coordinate:572	Reads:1	Hits:10	Allocated_reads:0.1	Strand:-
ACTGATAGCCTGGAGTTTGAAATCC
>Location:NODE_382493_length_8613_cov_31.659817	Coordinate:572	Reads:2	Hits:10	Allocated_reads:0.2	Strand:-
CTGATAGCCTGGAGTTTGAAATCC
>Location:NODE_382493_length_8613_cov_31.659817	Coordinate:572	Reads:1	Hits:10	Allocated_reads:0.1	Strand:-
GTGACTGATAGCCTGGAGTTTGAAATCC
>Location:NODE_382493_length_8613_cov_31.659817	Coordinate:573	Reads:1	Hits:10	Allocated_reads:0.1	Strand:+
GATTTCAAACTCCAGGCTATCAGTC
>Location:NODE_382493_length_8613_cov_31.659817	Coordinate:574	Reads:1	Hits:10	Allocated_reads:0.1	Strand:+
ATTTCAAACTCCAGGCTATCAGTC
>Location:NODE_382493_length_8613_cov_31.659817	Coordinate:574	Reads:1	Hits:10	Allocated_reads:0.1	Strand:-
TGACTGATAGCCTGGAGTTTGAAAT
>Location:NODE_382493_length_8613_cov_31.659817	Coordinate:575	Reads:1	Hits:10	Allocated_reads:0.1	Strand:+
TTTCAAACTCCAGGCTATCAGTCA
>Location:NODE_382493_length_8613_cov_31.659817	Coordinate:575	Reads:7	Hits:1	Allocated_reads:7	Strand:+
TTTCAAACTCCAGGCTATCAGTCACGAA
>Location:NODE_382493_length_8613_cov_31.659817	Coordinate:575	Reads:1	Hits:1	Allocated_reads:1	Strand:+
TTTCAAACTCCAGGCTATCAGTCACGAAA
>Location:NODE_382493_length_8613_cov_31.659817	Coordinate:575	Reads:2	Hits:1	Allocated_reads:2	Strand:+
TTTCAAACTCCAGGCTATCAGTCACGAAC
>Location:NODE_382493_length_8613_cov_31.659817	Coordinate:575	Reads:2	Hits:1	Allocated_reads:2	Strand:+
TTTCAAACTCCAGGCTATCAGTCACGAACT
>Location:NODE_382493_length_8613_cov_31.659817	Coordinate:576	Reads:1	Hits:1	Allocated_reads:1	Strand:-
TCGTGACTGATAGCCTGGAGTTTGAA
>Location:NODE_382493_length_8613_cov_31.659817	Coordinate:576	Reads:4	Hits:1	Allocated_reads:4	Strand:+
TTCAAACTCCAGGCTATCAGTCACGAA
>Location:NODE_382493_length_8613_cov_31.659817	Coordinate:576	Reads:2	Hits:1	Allocated_reads:2	Strand:+
TTCAAACTCCAGGCTATCAGTCACGAAC
>Location:NODE_382493_length_8613_cov_31.659817	Coordinate:577	Reads:1	Hits:1	Allocated_reads:1	Strand:+
TCAAACTCCAGGCTATCAGTCACGAA
>Location:NODE_382493_length_8613_cov_31.659817	Coordinate:577	Reads:1	Hits:1	Allocated_reads:1	Strand:+
TCAAACTCCAGGCTATCAGTCACGAACT
>Location:NODE_382493_length_8613_cov_31.659817	Coordinate:577	Reads:2	Hits:1	Allocated_reads:2	Strand:+
TCAAACTCCAGGCTATCAGTCACGAACTT
>Location:NODE_382493_length_8613_cov_31.659817	Coordinate:577	Reads:1	Hits:1	Allocated_reads:1	Strand:-
TTCGTGACTGATAGCCTGGAGTTTGT
>Location:NODE_382493_length_8613_cov_31.659817	Coordinate:578	Reads:1	Hits:1	Allocated_reads:1	Strand:+
CAAACTCCAGGCTATCAGTCACGAAC
>Location:NODE_382493_length_8613_cov_31.659817	Coordinate:578	Reads:1	Hits:1	Allocated_reads:1	Strand:+
CAAACTCCAGGCTATCAGTCACGAACT
>Location:NODE_382493_length_8613_cov_31.659817	Coordinate:580	Reads:1	Hits:1	Allocated_reads:1	Strand:-
TTCCAAGTTCGTGACTGATAGCCTGGAGTT
>Location:NODE_382493_length_8613_cov_31.659817	Coordinate:583	Reads:1	Hits:1	Allocated_reads:1	Strand:+
TCCAGGCTATCAGTCACGAACTTGGAAA
>Location:NODE_382493_length_8613_cov_31.659817	Coordinate:585	Reads:1	Hits:1	Allocated_reads:1	Strand:+
CAGGCTATCAGTCACGAACTTGGAAAGAGA
>Location:NODE_382493_length_8613_cov_31.659817	Coordinate:586	Reads:2	Hits:1	Allocated_reads:2	Strand:-
CTCTCTTTCCAAGTTCGTGACTGATAGCCT
>Location:NODE_382493_length_8613_cov_31.659817	Coordinate:586	Reads:2	Hits:1	Allocated_reads:2	Strand:-
CTTTCCAAGTTCGTGACTGATAGCCT
>Location:NODE_382493_length_8613_cov_31.659817	Coordinate:586	Reads:4	Hits:1	Allocated_reads:4	Strand:-
TCTCTTTCCAAGTTCGTGACTGATAGCCT
>Location:NODE_382493_length_8613_cov_31.659817	Coordinate:586	Reads:3	Hits:1	Allocated_reads:3	Strand:-
TCTTTCCAAGTTCGTGACTGATAGCCT
>Location:NODE_382493_length_8613_cov_31.659817	Coordinate:586	Reads:12	Hits:1	Allocated_reads:12	Strand:-
TTCCAAGTTCGTGACTGATAGCCT
>Location:NODE_382493_length_8613_cov_31.659817	Coordinate:586	Reads:2	Hits:1	Allocated_reads:2	Strand:-
TTCCAAGTTCGTGACTGATAGCCG
>Location:NODE_382493_length_8613_cov_31.659817	Coordinate:586	Reads:4	Hits:1	Allocated_reads:4	Strand:-
TTTCCAAGTTCGTGACTGATAGCCT
>Location:NODE_382493_length_8613_cov_31.659817	Coordinate:587	Reads:1	Hits:1	Allocated_reads:1	Strand:-
CTTTCCAAGTTCGTGACTGATAGCC
>Location:NODE_382493_length_8613_cov_31.659817	Coordinate:587	Reads:2	Hits:1	Allocated_reads:2	Strand:+
GGCTATCAGTCACGAACTTGGAAAGAGA
>Location:NODE_382493_length_8613_cov_31.659817	Coordinate:587	Reads:1	Hits:1	Allocated_reads:1	Strand:-
TCTTTCCAAGTTCGTGACTGATAGCC
>Location:NODE_382493_length_8613_cov_31.659817	Coordinate:587	Reads:5	Hits:1	Allocated_reads:5	Strand:-
TTTCCAAGTTCGTGACTGATAGCC
>Location:NODE_382493_length_8613_cov_31.659817	Coordinate:588	Reads:1	Hits:1	Allocated_reads:1	Strand:+
GCTATCAGTCACGAACTTGGAAAGAGA
>Location:NODE_382493_length_8613_cov_31.659817	Coordinate:588	Reads:1	Hits:1	Allocated_reads:1	Strand:+
GCTATCAGTCACGAACTTGGAAAGAGAGC
>Location:NODE_382493_length_8613_cov_31.659817	Coordinate:589	Reads:1	Hits:1	Allocated_reads:1	Strand:+
CTATCAGTCACGAACTTGGAAAGAGAGC
>Location:NODE_382493_length_8613_cov_31.659817	Coordinate:589	Reads:1	Hits:1	Allocated_reads:1	Strand:+
CTATCAGTCACGAACTTGGAAAGAGAGCA
>Location:NODE_382493_length_8613_cov_31.659817	Coordinate:589	Reads:1	Hits:1	Allocated_reads:1	Strand:+
CTATCAGTCACGAACTTGGAAAGAGAGCAGC
>Location:NODE_382493_length_8613_cov_31.659817	Coordinate:589	Reads:1	Hits:1	Allocated_reads:1	Strand:-
TCTCTTTCCAAGTTCGTGACTGATTT
>Location:NODE_382493_length_8613_cov_31.659817	Coordinate:590	Reads:1	Hits:1	Allocated_reads:1	Strand:+
TATCAGTCACGAACTTGGAAAGAGAG
>Location:NODE_382493_length_8613_cov_31.659817	Coordinate:590	Reads:1	Hits:1	Allocated_reads:1	Strand:+
TATCAGTCACGAACTTGGAAAGAGAGC
>Location:NODE_382493_length_8613_cov_31.659817	Coordinate:590	Reads:2	Hits:1	Allocated_reads:2	Strand:+
TATCAGTCACGAACTTGGAAAGAGAGCA
>Location:NODE_382493_length_8613_cov_31.659817	Coordinate:591	Reads:1	Hits:1	Allocated_reads:1	Strand:+
ATCAGTCACGAACTTGGAAAGAGAGC
>Location:NODE_382493_length_8613_cov_31.659817	Coordinate:591	Reads:1	Hits:1	Allocated_reads:1	Strand:+
ATCAGTCACGAACTTGGAAAGAGAGCAGCT
>Location:NODE_382493_length_8613_cov_31.659817	Coordinate:591	Reads:1	Hits:1	Allocated_reads:1	Strand:-
TCTCTTTCCAAGTTCGTGACTGAT
>Location:NODE_382493_length_8613_cov_31.659817	Coordinate:592	Reads:1	Hits:4	Allocated_reads:0.25	Strand:+
TCAGTCACGAACTTGGAAAGAGAGCAGC
>Location:NODE_382493_length_8613_cov_31.659817	Coordinate:594	Reads:3	Hits:3	Allocated_reads:1	Strand:-
ACAGCTGCTCTCTTTCCAAGTTCGTGACT
>Location:NODE_382493_length_8613_cov_31.659817	Coordinate:594	Reads:1	Hits:3	Allocated_reads:0.333333333333333	Strand:-
CACAGCTGCTCTCTTTCCAAGTTCGTGACT
>Location:NODE_382493_length_8613_cov_31.659817	Coordinate:595	Reads:1	Hits:4	Allocated_reads:0.25	Strand:+
GTCACGAACTTGGAAAGAGAGCAGCT
>Location:NODE_382493_length_8613_cov_31.659817	Coordinate:596	Reads:2	Hits:4	Allocated_reads:0.5	Strand:+
TCACGAACTTGGAAAGAGAGCAGC
>Location:NODE_382493_length_8613_cov_31.659817	Coordinate:597	Reads:1	Hits:3	Allocated_reads:0.333333333333333	Strand:+
CACGAACTTGGAAAGAGAGCAGCTG
>Location:NODE_382493_length_8613_cov_31.659817	Coordinate:599	Reads:1	Hits:3	Allocated_reads:0.333333333333333	Strand:+
CGAACTTGGAAAGAGAGCAGCTGTGAAATC
>Location:NODE_382493_length_8613_cov_31.659817	Coordinate:599	Reads:1	Hits:3	Allocated_reads:0.333333333333333	Strand:+
CGAACTTGGAAAGAGAGCAGCTGTGAAATCT
>Location:NODE_382493_length_8613_cov_31.659817	Coordinate:600	Reads:2	Hits:3	Allocated_reads:0.666666666666667	Strand:+
GAACTTGGAAAGAGAGCAGCTGTGAAATC
>Location:NODE_382493_length_8613_cov_31.659817	Coordinate:601	Reads:1	Hits:3	Allocated_reads:0.333333333333333	Strand:+
AACTTGGAAAGAGAGCAGCTGTGAAA
>Location:NODE_382493_length_8613_cov_31.659817	Coordinate:601	Reads:1	Hits:3	Allocated_reads:0.333333333333333	Strand:+
AACTTGGAAAGAGAGCAGCTGTGAAAT
>Location:NODE_382493_length_8613_cov_31.659817	Coordinate:601	Reads:6	Hits:3	Allocated_reads:2	Strand:+
AACTTGGAAAGAGAGCAGCTGTGAAATC
>Location:NODE_382493_length_8613_cov_31.659817	Coordinate:602	Reads:2	Hits:3	Allocated_reads:0.666666666666667	Strand:+
ACTTGGAAAGAGAGCAGCTGTGAAATC
>Location:NODE_382493_length_8613_cov_31.659817	Coordinate:602	Reads:2	Hits:3	Allocated_reads:0.666666666666667	Strand:+
ACTTGGAAAGAGAGCAGCTGTGAAATCT
>Location:NODE_382493_length_8613_cov_31.659817	Coordinate:602	Reads:1	Hits:3	Allocated_reads:0.333333333333333	Strand:-
CAGATTTCACAGCTGCTCTCTTTCCAAGT
>Location:NODE_382493_length_8613_cov_31.659817	Coordinate:603	Reads:1	Hits:3	Allocated_reads:0.333333333333333	Strand:+
CTTGGAAAGAGAGCAGCTGTGAAATC
>Location:NODE_382493_length_8613_cov_31.659817	Coordinate:604	Reads:1	Hits:3	Allocated_reads:0.333333333333333	Strand:+
TTGGAAAGAGAGCAGCTGTGAAATC
>Location:NODE_382493_length_8613_cov_31.659817	Coordinate:605	Reads:1	Hits:3	Allocated_reads:0.333333333333333	Strand:+
TGGAAAGAGAGCAGCTGTGAAATCTT
>Location:NODE_382493_length_8613_cov_31.659817	Coordinate:605	Reads:1	Hits:3	Allocated_reads:0.333333333333333	Strand:+
TGGAAAGAGAGCAGCTGTGAAATCTGT
>Location:NODE_382493_length_8613_cov_31.659817	Coordinate:605	Reads:1	Hits:3	Allocated_reads:0.333333333333333	Strand:+
TGGAAAGAGAGCAGCTGTGAAATCTGTC
>Location:NODE_382493_length_8613_cov_31.659817	Coordinate:606	Reads:3	Hits:4	Allocated_reads:0.75	Strand:-
AGATTTCACAGCTGCTCTCTTTCC
>Location:NODE_382493_length_8613_cov_31.659817	Coordinate:609	Reads:1	Hits:4	Allocated_reads:0.25	Strand:-
AACAAAGACAGATTTCACAGCTGCTCTCTT
>Location:NODE_382493_length_8613_cov_31.659817	Coordinate:613	Reads:1	Hits:60	Allocated_reads:0.0166666666666667	Strand:-
TAACAAAGACAGATTTCACAGCTGCTC
>Location:NODE_382493_length_8613_cov_31.659817	Coordinate:614	Reads:1	Hits:61	Allocated_reads:0.0163934426229508	Strand:+
AGCAGCTGTGAAATCTGTCTTTGTT
>Location:NODE_382493_length_8613_cov_31.659817	Coordinate:614	Reads:1	Hits:61	Allocated_reads:0.0163934426229508	Strand:-
TAACAAAGACAGATTTCACAGCTGCT
>Location:NODE_382493_length_8613_cov_31.659817	Coordinate:616	Reads:1	Hits:62	Allocated_reads:0.0161290322580645	Strand:+
CAGCTGTGAAATCTGTCTTTGTTATT
>Location:NODE_382493_length_8613_cov_31.659817	Coordinate:616	Reads:1	Hits:50	Allocated_reads:0.02	Strand:+
CAGCTGTGAAATCTGTCTTTGTTATTA
>Location:NODE_382493_length_8613_cov_31.659817	Coordinate:616	Reads:1	Hits:39	Allocated_reads:0.0256410256410256	Strand:+
CAGCTGTGAAATCTGTCTTTGTTATTATGC
>Location:NODE_382493_length_8613_cov_31.659817	Coordinate:617	Reads:1	Hits:50	Allocated_reads:0.02	Strand:+
AGCTGTGAAATCTGTCTTTGTTATTA
>Location:NODE_382493_length_8613_cov_31.659817	Coordinate:617	Reads:1	Hits:50	Allocated_reads:0.02	Strand:-
TAATAACAAAGACAGATTTCACAGCT
>Location:NODE_382493_length_8613_cov_31.659817	Coordinate:618	Reads:1	Hits:47	Allocated_reads:0.0212765957446809	Strand:-
CATAATAACAAAGACAGATTTCACAGC
>Location:NODE_382493_length_8613_cov_31.659817	Coordinate:618	Reads:1	Hits:40	Allocated_reads:0.025	Strand:+
GCTGTGAAATCTGTCTTTGTTATTATGC
>Location:NODE_382493_length_8613_cov_31.659817	Coordinate:618	Reads:1	Hits:51	Allocated_reads:0.0196078431372549	Strand:-
TAATAACAAAGACAGATTTCACAGC
>Location:NODE_382493_length_8613_cov_31.659817	Coordinate:618	Reads:1	Hits:40	Allocated_reads:0.025	Strand:-
TGAGCATAATAACAAAGACAGATTTCACAGC
>Location:NODE_382493_length_8613_cov_31.659817	Coordinate:620	Reads:1	Hits:43	Allocated_reads:0.0232558139534884	Strand:+
TGTGAAATCTGTCTTTGTTATTATGC
>Location:NODE_382493_length_8613_cov_31.659817	Coordinate:620	Reads:5	Hits:43	Allocated_reads:0.116279069767442	Strand:+
TGTGAAATCTGTCTTTGTTATTATGCT
>Location:NODE_382493_length_8613_cov_31.659817	Coordinate:621	Reads:1	Hits:34	Allocated_reads:0.0294117647058824	Strand:+
GTGAAATCTGTCTTTGTTATTATGCTCAGCG
>Location:NODE_382493_length_8613_cov_31.659817	Coordinate:623	Reads:1	Hits:51	Allocated_reads:0.0196078431372549	Strand:+
GAAATCTGTCTTTGTTATTATGCTC
>Location:NODE_382493_length_8613_cov_31.659817	Coordinate:623	Reads:1	Hits:51	Allocated_reads:0.0196078431372549	Strand:-
TGAGCATAATAACAAAGACAGATTTC
>Location:NODE_382493_length_8613_cov_31.659817	Coordinate:624	Reads:1	Hits:60	Allocated_reads:0.0166666666666667	Strand:+
AAATCTGTCTTTGTTATTATGCTC
>Location:NODE_382493_length_8613_cov_31.659817	Coordinate:627	Reads:1	Hits:44	Allocated_reads:0.0227272727272727	Strand:-
GACGCTGAGCATAATAACAAAGACAGA
>Location:NODE_382493_length_8613_cov_31.659817	Coordinate:627	Reads:1	Hits:46	Allocated_reads:0.0217391304347826	Strand:+
TCTGTCTTTGTTATTATGCTCAGCG
>Location:NODE_382493_length_8613_cov_31.659817	Coordinate:628	Reads:1	Hits:44	Allocated_reads:0.0227272727272727	Strand:+
CTGTCTTTGTTATTATGCTCAGCGTCT
>Location:NODE_382493_length_8613_cov_31.659817	Coordinate:630	Reads:1	Hits:27	Allocated_reads:0.037037037037037	Strand:+
GTCTTTGTTATTATGCTCAGCGTCTTT
>Location:NODE_382493_length_8613_cov_31.659817	Coordinate:631	Reads:1	Hits:29	Allocated_reads:0.0344827586206897	Strand:+
TCTTTGTTATTATGCTCAGCGTCTTT
>Location:NODE_382493_length_8613_cov_31.659817	Coordinate:632	Reads:1	Hits:30	Allocated_reads:0.0333333333333333	Strand:-
AAAGACGCTGAGCATAATAACAAAG
>Location:NODE_382493_length_8613_cov_31.659817	Coordinate:632	Reads:1	Hits:30	Allocated_reads:0.0333333333333333	Strand:-
AAGACGCTGAGCATAATAACAAAG
>Location:NODE_382493_length_8613_cov_31.659817	Coordinate:632	Reads:1	Hits:30	Allocated_reads:0.0333333333333333	Strand:+
CTTTGTTATTATGCTCAGCGTCTTT
>Location:NODE_382493_length_8613_cov_31.659817	Coordinate:632	Reads:1	Hits:19	Allocated_reads:0.0526315789473684	Strand:+
CTTTGTTATTATGCTCAGCGTCTTTTAGTT
>Location:NODE_382493_length_8613_cov_31.659817	Coordinate:632	Reads:5	Hits:22	Allocated_reads:0.227272727272727	Strand:-
TAAAAGACGCTGAGCATAATAACAAAG
>Location:NODE_382493_length_8613_cov_31.659817	Coordinate:635	Reads:1	Hits:31	Allocated_reads:0.032258064516129	Strand:-
TGTAAACTAAAAGACGCTGAGCATAATAACA
>Location:NODE_382493_length_8613_cov_31.659817	Coordinate:636	Reads:1	Hits:31	Allocated_reads:0.032258064516129	Strand:-
GTAAACTAAAAGACGCTGAGCATAATAAC
>Location:NODE_382493_length_8613_cov_31.659817	Coordinate:637	Reads:1	Hits:29	Allocated_reads:0.0344827586206897	Strand:-
CAAAATGTAAACTAAAAGACGCTGAGCATAATAA
>Location:NODE_382493_length_8613_cov_31.659817	Coordinate:638	Reads:1	Hits:31	Allocated_reads:0.032258064516129	Strand:-
GTAAACTAAAAGACGCTGAGCATAATA
>Location:NODE_382493_length_8613_cov_31.659817	Coordinate:640	Reads:1	Hits:33	Allocated_reads:0.0303030303030303	Strand:-
TGTAAACTAAAAGACGCTGAGCATAA
>Location:NODE_382493_length_8613_cov_31.659817	Coordinate:641	Reads:1	Hits:37	Allocated_reads:0.027027027027027	Strand:-
TGTAAACTAAAAGACGCTGAGCATA
>Location:NODE_382493_length_8613_cov_31.659817	Coordinate:642	Reads:1	Hits:37	Allocated_reads:0.027027027027027	Strand:-
AAATGTAAACTAAAAGACGCTGAGCAT
>Location:NODE_382493_length_8613_cov_31.659817	Coordinate:643	Reads:1	Hits:44	Allocated_reads:0.0227272727272727	Strand:-
AAAATGTAAACTAAAAGACGCTGAGCA
>Location:NODE_382493_length_8613_cov_31.659817	Coordinate:643	Reads:3	Hits:44	Allocated_reads:0.0681818181818182	Strand:-
AAATGTAAACTAAAAGACGCTGAGCA
>Location:NODE_382493_length_8613_cov_31.659817	Coordinate:643	Reads:4	Hits:44	Allocated_reads:0.0909090909090909	Strand:-
ATGTAAACTAAAAGACGCTGAGCA
>Location:NODE_382493_length_8613_cov_31.659817	Coordinate:643	Reads:5	Hits:43	Allocated_reads:0.116279069767442	Strand:-
CAAAATGTAAACTAAAAGACGCTGAGCA
>Location:NODE_382493_length_8613_cov_31.659817	Coordinate:643	Reads:1	Hits:42	Allocated_reads:0.0238095238095238	Strand:-
GTCAAAATGTAAACTAAAAGACGCTGAGCA
>Location:NODE_382493_length_8613_cov_31.659817	Coordinate:643	Reads:2	Hits:43	Allocated_reads:0.0465116279069767	Strand:-
TCAAAATGTAAACTAAAAGACGCTGAGCA
>Location:NODE_382493_length_8613_cov_31.659817	Coordinate:643	Reads:1	Hits:44	Allocated_reads:0.0227272727272727	Strand:+
TGCTCAGCGTCTTTTAGTTTACATTT
>Location:NODE_382493_length_8613_cov_31.659817	Coordinate:643	Reads:1	Hits:40	Allocated_reads:0.025	Strand:+
TGCTCAGCGTCTTTTAGTTTACATTTTGACT
>Location:NODE_382493_length_8613_cov_31.659817	Coordinate:644	Reads:12	Hits:60	Allocated_reads:0.2	Strand:-
AAATGTAAACTAAAAGACGCTGAGC
>Location:NODE_382493_length_8613_cov_31.659817	Coordinate:644	Reads:2	Hits:56	Allocated_reads:0.0357142857142857	Strand:-
CAAAATGTAAACTAAAAGACGCTGAGC
>Location:NODE_382493_length_8613_cov_31.659817	Coordinate:644	Reads:1	Hits:47	Allocated_reads:0.0212765957446809	Strand:-
TGCAGTCAAAATGTAAACTAAAAGACGCTGAGC
>Location:NODE_382493_length_8613_cov_31.659817	Coordinate:645	Reads:2	Hits:61	Allocated_reads:0.0327868852459016	Strand:-
AAATGTAAACTAAAAGACGCTGAG
>Location:NODE_382493_length_8613_cov_31.659817	Coordinate:645	Reads:1	Hits:54	Allocated_reads:0.0185185185185185	Strand:+
CTCAGCGTCTTTTAGTTTACATTTTGACT
>Location:NODE_382493_length_8613_cov_31.659817	Coordinate:646	Reads:1	Hits:75	Allocated_reads:0.0133333333333333	Strand:-
CAAAATGTAAACTAAAAGACGCTGG
>Location:NODE_382493_length_8613_cov_31.659817	Coordinate:646	Reads:1	Hits:72	Allocated_reads:0.0138888888888889	Strand:+
TCAGCGTCTTTTAGTTTACATTTTGACT
>Location:NODE_382493_length_8613_cov_31.659817	Coordinate:647	Reads:1	Hits:75	Allocated_reads:0.0133333333333333	Strand:-
CAAAATGTAAACTAAAAGACGCTG
>Location:NODE_382493_length_8613_cov_31.659817	Coordinate:651	Reads:2	Hits:75	Allocated_reads:0.0266666666666667	Strand:-
ATTGTGCAGTCAAAATGTAAACTAAAAGAC
>Location:NODE_382493_length_8613_cov_31.659817	Coordinate:651	Reads:1	Hits:86	Allocated_reads:0.0116279069767442	Strand:-
CAGTCAAAATGTAAACTAAAAGAC
>Location:NODE_382493_length_8613_cov_31.659817	Coordinate:651	Reads:5	Hits:86	Allocated_reads:0.0581395348837209	Strand:-
GCAGTCAAAATGTAAACTAAAAGAC
>Location:NODE_382493_length_8613_cov_31.659817	Coordinate:651	Reads:9	Hits:82	Allocated_reads:0.109756097560976	Strand:-
GTGCAGTCAAAATGTAAACTAAAAGAC
>Location:NODE_382493_length_8613_cov_31.659817	Coordinate:651	Reads:12	Hits:82	Allocated_reads:0.146341463414634	Strand:-
TGCAGTCAAAATGTAAACTAAAAGAC
>Location:NODE_382493_length_8613_cov_31.659817	Coordinate:651	Reads:8	Hits:78	Allocated_reads:0.102564102564103	Strand:-
TGTGCAGTCAAAATGTAAACTAAAAGAC
>Location:NODE_382493_length_8613_cov_31.659817	Coordinate:651	Reads:1	Hits:75	Allocated_reads:0.0133333333333333	Strand:-
TTGTGCAGTCAAAATGTAAACTAAAAGAC
>Location:NODE_382493_length_8613_cov_31.659817	Coordinate:652	Reads:1	Hits:92	Allocated_reads:0.0108695652173913	Strand:-
ATTGTGCAGTCAAAATGTAAACTAAAAGA
>Location:NODE_382493_length_8613_cov_31.659817	Coordinate:654	Reads:2	Hits:99	Allocated_reads:0.0202020202020202	Strand:+
TTTTAGTTTACATTTTGACTGCACAATT
>Location:NODE_382493_length_8613_cov_31.659817	Coordinate:655	Reads:5	Hits:102	Allocated_reads:0.0490196078431373	Strand:+
TTTAGTTTACATTTTGACTGCACAATT
>Location:NODE_382493_length_8613_cov_31.659817	Coordinate:656	Reads:1	Hits:177	Allocated_reads:0.00564971751412429	Strand:+
TTAGTTTACATTTTGACTGCACAA
>Location:NODE_382493_length_8613_cov_31.659817	Coordinate:656	Reads:25	Hits:174	Allocated_reads:0.14367816091954	Strand:+
TTAGTTTACATTTTGACTGCACAATT
>Location:NODE_382493_length_8613_cov_31.659817	Coordinate:657	Reads:3	Hits:176	Allocated_reads:0.0170454545454545	Strand:+
TAGTTTACATTTTGACTGCACAAT
>Location:NODE_382493_length_8613_cov_31.659817	Coordinate:657	Reads:17	Hits:175	Allocated_reads:0.0971428571428571	Strand:+
TAGTTTACATTTTGACTGCACAATT
>Location:NODE_382493_length_8613_cov_31.659817	Coordinate:657	Reads:1	Hits:142	Allocated_reads:0.00704225352112676	Strand:+
TAGTTTACATTTTGACTGCACAATTGTGAGC
>Location:NODE_382493_length_8613_cov_31.659817	Coordinate:658	Reads:1	Hits:175	Allocated_reads:0.00571428571428571	Strand:+
AGTTTACATTTTGACTGCACAATT
>Location:NODE_382493_length_8613_cov_31.659817	Coordinate:658	Reads:9	Hits:153	Allocated_reads:0.0588235294117647	Strand:-
CAATTGTGCAGTCAAAATGTAAACT
>Location:NODE_382493_length_8613_cov_31.659817	Coordinate:658	Reads:1	Hits:148	Allocated_reads:0.00675675675675676	Strand:-
CACAATTGTGCAGTCAAAATGTAAACT
>Location:NODE_382493_length_8613_cov_31.659817	Coordinate:658	Reads:1	Hits:144	Allocated_reads:0.00694444444444444	Strand:-
CTCACAATTGTGCAGTCAAAATGTAAACT
>Location:NODE_382493_length_8613_cov_31.659817	Coordinate:658	Reads:1	Hits:146	Allocated_reads:0.00684931506849315	Strand:-
TCACAATTGTGCAGTCAAAATGTAAACT
>Location:NODE_382493_length_8613_cov_31.659817	Coordinate:659	Reads:1	Hits:156	Allocated_reads:0.00641025641025641	Strand:-
CAATTGTGCAGTCAAAATGTAAAC
>Location:NODE_382493_length_8613_cov_31.659817	Coordinate:661	Reads:2	Hits:158	Allocated_reads:0.0126582278481013	Strand:+
TTACATTTTGACTGCACAATTGTGAGC
>Location:NODE_382493_length_8613_cov_31.659817	Coordinate:661	Reads:13	Hits:154	Allocated_reads:0.0844155844155844	Strand:+
TTACATTTTGACTGCACAATTGTGAGCT
>Location:NODE_382493_length_8613_cov_31.659817	Coordinate:662	Reads:6	Hits:154	Allocated_reads:0.038961038961039	Strand:+
TACATTTTGACTGCACAATTGTGAGCT
>Location:NODE_382493_length_8613_cov_31.659817	Coordinate:666	Reads:1	Hits:20	Allocated_reads:0.05	Strand:-
ACAAAGAGCTCACAATTGTGCAGTCAATT
>Location:NODE_382493_length_8613_cov_31.659817	Coordinate:666	Reads:1	Hits:24	Allocated_reads:0.0416666666666667	Strand:+
TTTTGACTGCACAATTGTGAGCTCTT
>Location:NODE_382493_length_8613_cov_31.659817	Coordinate:666	Reads:1	Hits:23	Allocated_reads:0.0434782608695652	Strand:+
TTTTGACTGCACAATTGTGAGCTCTTT
>Location:NODE_382493_length_8613_cov_31.659817	Coordinate:667	Reads:1	Hits:25	Allocated_reads:0.04	Strand:+
TTTGACTGCACAATTGTGAGCTCT
>Location:NODE_382493_length_8613_cov_31.659817	Coordinate:667	Reads:1	Hits:23	Allocated_reads:0.0434782608695652	Strand:+
TTTGACTGCACAATTGTGAGCTCTTT
>Location:NODE_382493_length_8613_cov_31.659817	Coordinate:667	Reads:1	Hits:20	Allocated_reads:0.05	Strand:+
TTTGACTGCACAATTGTGAGCTCTTTGA
>Location:NODE_382493_length_8613_cov_31.659817	Coordinate:667	Reads:1	Hits:20	Allocated_reads:0.05	Strand:+
TTTGACTGCACAATTGTGAGCTCTTTGTT
>Location:NODE_382493_length_8613_cov_31.659817	Coordinate:669	Reads:3	Hits:20	Allocated_reads:0.15	Strand:+
TGACTGCACAATTGTGAGCTCTTTGTT
>Location:NODE_382493_length_8613_cov_31.659817	Coordinate:669	Reads:1	Hits:18	Allocated_reads:0.0555555555555556	Strand:+
TGACTGCACAATTGTGAGCTCTTTGTTATG
>Location:NODE_382493_length_8613_cov_31.659817	Coordinate:669	Reads:1	Hits:18	Allocated_reads:0.0555555555555556	Strand:+
TGACTGCACAATTGTGAGCTCTTTGTTATGC
>Location:NODE_382493_length_8613_cov_31.659817	Coordinate:671	Reads:1	Hits:20	Allocated_reads:0.05	Strand:+
ACTGCACAATTGTGAGCTCTTTGTT
>Location:NODE_382493_length_8613_cov_31.659817	Coordinate:671	Reads:1	Hits:18	Allocated_reads:0.0555555555555556	Strand:+
ACTGCACAATTGTGAGCTCTTTGTTA
>Location:NODE_382493_length_8613_cov_31.659817	Coordinate:671	Reads:1	Hits:18	Allocated_reads:0.0555555555555556	Strand:+
ACTGCACAATTGTGAGCTCTTTGTTATG
>Location:NODE_382493_length_8613_cov_31.659817	Coordinate:671	Reads:1	Hits:18	Allocated_reads:0.0555555555555556	Strand:+
ACTGCACAATTGTGAGCTCTTTGTTATGCA
>Location:NODE_382493_length_8613_cov_31.659817	Coordinate:673	Reads:1	Hits:20	Allocated_reads:0.05	Strand:+
TGCACAATTGTGAGCTCTTTGTTATGCACT
>Location:NODE_382493_length_8613_cov_31.659817	Coordinate:673	Reads:2	Hits:20	Allocated_reads:0.1	Strand:+
TGCACAATTGTGAGCTCTTTGTTATGCACA
>Location:NODE_382493_length_8613_cov_31.659817	Coordinate:673	Reads:2	Hits:19	Allocated_reads:0.105263157894737	Strand:+
TGCACAATTGTGAGCTCTTTGTTATGCACAAA
>Location:NODE_382493_length_8613_cov_31.659817	Coordinate:680	Reads:1	Hits:32	Allocated_reads:0.03125	Strand:-
TTTGTGCATAACAAAGAGCTCACAA
>Location:NODE_382493_length_8613_cov_31.659817	Coordinate:681	Reads:1	Hits:33	Allocated_reads:0.0303030303030303	Strand:-
TTTGTGCATAACAAAGAGCTCACA
>Location:NODE_382493_length_8613_cov_31.659817	Coordinate:685	Reads:1	Hits:2	Allocated_reads:0.5	Strand:-
CGATGTTGTTTTTGTGCATAACAAAGAGCT
>Location:NODE_382493_length_8613_cov_31.659817	Coordinate:685	Reads:1	Hits:2	Allocated_reads:0.5	Strand:-
GATGTTGTTTTTGTGCATAACAAAGAGCT
>Location:NODE_382493_length_8613_cov_31.659817	Coordinate:695	Reads:2	Hits:2	Allocated_reads:1	Strand:+
TATGCACAAAAACAACATCGTTTT
>Location:NODE_382493_length_8613_cov_31.659817	Coordinate:705	Reads:1	Hits:2	Allocated_reads:0.5	Strand:+
AACAACATCGTTTTCTTTTATTTA
>Location:NODE_382493_length_8613_cov_31.659817	Coordinate:707	Reads:1	Hits:1	Allocated_reads:1	Strand:+
CAACATCGTTTTCTTTTATTTATGGAGCA
>Location:NODE_382493_length_8613_cov_31.659817	Coordinate:711	Reads:1	Hits:2	Allocated_reads:0.5	Strand:-
TAATGCTCCATAAATAAAAGAAAACGAT
>Location:NODE_382493_length_8613_cov_31.659817	Coordinate:720	Reads:1	Hits:79	Allocated_reads:0.0126582278481013	Strand:-
TATTAAATAATAATGCTCCATAAATAAAA
>Location:NODE_382493_length_8613_cov_31.659817	Coordinate:724	Reads:1	Hits:89	Allocated_reads:0.0112359550561798	Strand:+
ATTTATGGAGCATTATTATTTAATAA
>Location:NODE_382493_length_8613_cov_31.659817	Coordinate:734	Reads:1	Hits:49	Allocated_reads:0.0204081632653061	Strand:-
ATGAGCATTTATTAAATAATAATG
>Location:NODE_382493_length_8613_cov_31.659817	Coordinate:765	Reads:1	Hits:2	Allocated_reads:0.5	Strand:-
ATGTACATGAAAAAAACTGCTCAAAA
>Location:NODE_382493_length_8613_cov_31.659817	Coordinate:773	Reads:1	Hits:16	Allocated_reads:0.0625	Strand:-
GCATAGATGTACATGAAAAAAACT
>Location:NODE_382493_length_8613_cov_31.659817	Coordinate:776	Reads:1	Hits:24	Allocated_reads:0.0416666666666667	Strand:+
TTTTTTCATGTACATCTATGCTGTATG
>Location:NODE_382493_length_8613_cov_31.659817	Coordinate:778	Reads:1	Hits:28	Allocated_reads:0.0357142857142857	Strand:+
TTTTCATGTACATCTATGCTGTATG
>Location:NODE_382493_length_8613_cov_31.659817	Coordinate:779	Reads:4	Hits:30	Allocated_reads:0.133333333333333	Strand:+
TTTCATGTACATCTATGCTGTATG
>Location:NODE_382493_length_8613_cov_31.659817	Coordinate:784	Reads:1	Hits:36	Allocated_reads:0.0277777777777778	Strand:+
TGTACATCTATGCTGTATGTTAATAAAAG
>Location:NODE_382493_length_8613_cov_31.659817	Coordinate:790	Reads:2	Hits:2	Allocated_reads:1	Strand:+
TCTATGCTGTATGTTAATAAAAGTGCACA
>Location:NODE_382493_length_8613_cov_31.659817	Coordinate:797	Reads:1	Hits:2	Allocated_reads:0.5	Strand:-
GATGTCACATGTGCACTTTTATTAACATACA
>Location:NODE_382493_length_8613_cov_31.659817	Coordinate:799	Reads:6	Hits:2	Allocated_reads:3	Strand:-
AGATGTCACATGTGCACTTTTATTAACATA
>Location:NODE_382493_length_8613_cov_31.659817	Coordinate:799	Reads:1	Hits:2	Allocated_reads:0.5	Strand:-
ATGTCACATGTGCACTTTTATTAACATA
>Location:NODE_382493_length_8613_cov_31.659817	Coordinate:799	Reads:1	Hits:2	Allocated_reads:0.5	Strand:-
CAGATGTCACATGTGCACTTTTATTAACATA
>Location:NODE_382493_length_8613_cov_31.659817	Coordinate:799	Reads:2	Hits:2	Allocated_reads:1	Strand:-
CCAGATGTCACATGTGCACTTTTATTAACATA
>Location:NODE_382493_length_8613_cov_31.659817	Coordinate:799	Reads:7	Hits:2	Allocated_reads:3.5	Strand:-
GATGTCACATGTGCACTTTTATTAACATA
>Location:NODE_382493_length_8613_cov_31.659817	Coordinate:799	Reads:1	Hits:2	Allocated_reads:0.5	Strand:-
TGTCACATGTGCACTTTTATTAACATA
>Location:NODE_382493_length_8613_cov_31.659817	Coordinate:801	Reads:1	Hits:2	Allocated_reads:0.5	Strand:-
AGATGTCACATGTGCACTTTTATTAACA
>Location:NODE_382493_length_8613_cov_31.659817	Coordinate:801	Reads:1	Hits:2	Allocated_reads:0.5	Strand:-
CAGATGTCACATGTGCACTTTTATTAACA
>Location:NODE_382493_length_8613_cov_31.659817	Coordinate:801	Reads:5	Hits:2	Allocated_reads:2.5	Strand:-
CCAGATGTCACATGTGCACTTTTATTAACA
>Location:NODE_382493_length_8613_cov_31.659817	Coordinate:801	Reads:2	Hits:2	Allocated_reads:1	Strand:-
CCCAGATGTCACATGTGCACTTTTATTAACA
>Location:NODE_382493_length_8613_cov_31.659817	Coordinate:801	Reads:3	Hits:2	Allocated_reads:1.5	Strand:-
GATGTCACATGTGCACTTTTATTAACA
>Location:NODE_382493_length_8613_cov_31.659817	Coordinate:801	Reads:1	Hits:2	Allocated_reads:0.5	Strand:-
TCCCAGATGTCACATGTGCACTTTTATTAACA
>Location:NODE_382493_length_8613_cov_31.659817	Coordinate:804	Reads:1	Hits:2	Allocated_reads:0.5	Strand:+
TAATAAAAGTGCACATGTGACATCTGGGA
>Location:NODE_382493_length_8613_cov_31.659817	Coordinate:805	Reads:3	Hits:2	Allocated_reads:1.5	Strand:-
CCCAGATGTCACATGTGCACTTTTATT
>Location:NODE_382493_length_8613_cov_31.659817	Coordinate:805	Reads:7	Hits:2	Allocated_reads:3.5	Strand:-
TCCCAGATGTCACATGTGCACTTTTATT
>Location:NODE_382493_length_8613_cov_31.659817	Coordinate:807	Reads:1	Hits:2	Allocated_reads:0.5	Strand:+
TAAAAGTGCACATGTGACATCTGGG
>Location:NODE_382493_length_8613_cov_31.659817	Coordinate:807	Reads:1	Hits:2	Allocated_reads:0.5	Strand:+
TAAAAGTGCACATGTGACATCTGGGACACA
>Location:NODE_382493_length_8613_cov_31.659817	Coordinate:808	Reads:1	Hits:2	Allocated_reads:0.5	Strand:+
AAAAGTGCACATGTGACATCTGGGACACA
>Location:NODE_382493_length_8613_cov_31.659817	Coordinate:808	Reads:1	Hits:2	Allocated_reads:0.5	Strand:-
TCCCAGATGTCACATGTGCACTTTT
>Location:NODE_382493_length_8613_cov_31.659817	Coordinate:809	Reads:3	Hits:2	Allocated_reads:1.5	Strand:+
AAAGTGCACATGTGACATCTGGGACACA
>Location:NODE_382493_length_8613_cov_31.659817	Coordinate:809	Reads:1	Hits:2	Allocated_reads:0.5	Strand:-
TCCCAGATGTCACATGTGCACTTT
>Location:NODE_382493_length_8613_cov_31.659817	Coordinate:811	Reads:1	Hits:1	Allocated_reads:1	Strand:+
AGTGCACATGTGACATCTGGGACACAGC
>Location:NODE_382493_length_8613_cov_31.659817	Coordinate:811	Reads:1	Hits:2	Allocated_reads:0.5	Strand:-
TGTCCCAGATGTCACATGTGCACT
>Location:NODE_382493_length_8613_cov_31.659817	Coordinate:813	Reads:1	Hits:1	Allocated_reads:1	Strand:+
TGCACATGTGACATCTGGGACACAGCCTTGAC
>Location:NODE_382493_length_8613_cov_31.659817	Coordinate:814	Reads:1	Hits:1	Allocated_reads:1	Strand:+
GCACATGTGACATCTGGGACACAGCTT
>Location:NODE_382493_length_8613_cov_31.659817	Coordinate:815	Reads:1	Hits:1	Allocated_reads:1	Strand:+
CACATGTGACATCTGGGACACAGC
>Location:NODE_382493_length_8613_cov_31.659817	Coordinate:815	Reads:1	Hits:1	Allocated_reads:1	Strand:+
CACATGTGACATCTGGGACACAGCTT
>Location:NODE_382493_length_8613_cov_31.659817	Coordinate:815	Reads:1	Hits:1	Allocated_reads:1	Strand:+
CACATGTGACATCTGGGACACAGCTTTGAC
>Location:NODE_382493_length_8613_cov_31.659817	Coordinate:816	Reads:1	Hits:1	Allocated_reads:1	Strand:+
ACATGTGACATCTGGGACACAGCT
>Location:NODE_382493_length_8613_cov_31.659817	Coordinate:816	Reads:2	Hits:1	Allocated_reads:2	Strand:+
ACATGTGACATCTGGGACACAGCTTTGAC
>Location:NODE_382493_length_8613_cov_31.659817	Coordinate:816	Reads:1	Hits:1	Allocated_reads:1	Strand:+
ACATGTGACATCTGGGACACAGCTTTGACTAAGA
>Location:NODE_382493_length_8613_cov_31.659817	Coordinate:818	Reads:2	Hits:1	Allocated_reads:2	Strand:+
ATGTGACATCTGGGACACAGCTTTGACT
>Location:NODE_382493_length_8613_cov_31.659817	Coordinate:819	Reads:4	Hits:83	Allocated_reads:0.0481927710843374	Strand:+
TGTGACATCTGGGACACAGCTTTGAC
>Location:NODE_382493_length_8613_cov_31.659817	Coordinate:819	Reads:1	Hits:79	Allocated_reads:0.0126582278481013	Strand:+
TGTGACATCTGGGACACAGCTTTGACTAAGA
>Location:NODE_382493_length_8613_cov_31.659817	Coordinate:820	Reads:1	Hits:79	Allocated_reads:0.0126582278481013	Strand:+
GTGACATCTGGGACACAGCTTTGACTAAG
>Location:NODE_382493_length_8613_cov_31.659817	Coordinate:820	Reads:4	Hits:79	Allocated_reads:0.0506329113924051	Strand:+
GTGACATCTGGGACACAGCTTTGACTAAGA
>Location:NODE_382493_length_8613_cov_31.659817	Coordinate:821	Reads:1	Hits:90	Allocated_reads:0.0111111111111111	Strand:+
TGACATCTGGGACACAGCTTCGAC
>Location:NODE_382493_length_8613_cov_31.659817	Coordinate:821	Reads:15	Hits:87	Allocated_reads:0.172413793103448	Strand:+
TGACATCTGGGACACAGCTTTGAC
>Location:NODE_382493_length_8613_cov_31.659817	Coordinate:821	Reads:2	Hits:87	Allocated_reads:0.0229885057471264	Strand:+
TGACATCTGGGACACAGCTTTGACT
>Location:NODE_382493_length_8613_cov_31.659817	Coordinate:821	Reads:2	Hits:87	Allocated_reads:0.0229885057471264	Strand:+
TGACATCTGGGACACAGCTTTGACTA
>Location:NODE_382493_length_8613_cov_31.659817	Coordinate:821	Reads:1	Hits:80	Allocated_reads:0.0125	Strand:+
TGACATCTGGGACACAGCTTTGACTAAG
>Location:NODE_382493_length_8613_cov_31.659817	Coordinate:821	Reads:1	Hits:80	Allocated_reads:0.0125	Strand:+
TGACATCTGGGACACAGCTTTGACTAAGG
>Location:NODE_382493_length_8613_cov_31.659817	Coordinate:821	Reads:1	Hits:80	Allocated_reads:0.0125	Strand:+
TGACATCTGGGACACAGCTTTGACTAAGT
>Location:NODE_382493_length_8613_cov_31.659817	Coordinate:821	Reads:15	Hits:80	Allocated_reads:0.1875	Strand:+
TGACATCTGGGACACAGCTTTGACTAAGA
>Location:NODE_382493_length_8613_cov_31.659817	Coordinate:821	Reads:2	Hits:74	Allocated_reads:0.027027027027027	Strand:+
TGACATCTGGGACACAGCTTTGACTAAGAAC
>Location:NODE_382493_length_8613_cov_31.659817	Coordinate:822	Reads:2	Hits:90	Allocated_reads:0.0222222222222222	Strand:+
GACATCTGGGACACAGCTTTGACT
>Location:NODE_382493_length_8613_cov_31.659817	Coordinate:822	Reads:1	Hits:83	Allocated_reads:0.0120481927710843	Strand:+
GACATCTGGGACACAGCTTTGACTAAG
>Location:NODE_382493_length_8613_cov_31.659817	Coordinate:822	Reads:8	Hits:83	Allocated_reads:0.0963855421686747	Strand:+
GACATCTGGGACACAGCTTTGACTAAGA
>Location:NODE_382493_length_8613_cov_31.659817	Coordinate:822	Reads:2	Hits:77	Allocated_reads:0.025974025974026	Strand:+
GACATCTGGGACACAGCTTTGACTAAGAAC
>Location:NODE_382493_length_8613_cov_31.659817	Coordinate:822	Reads:1	Hits:90	Allocated_reads:0.0111111111111111	Strand:-
TAGTCAAAGCTGTGTCCCAGATGTC
>Location:NODE_382493_length_8613_cov_31.659817	Coordinate:823	Reads:4	Hits:97	Allocated_reads:0.0412371134020619	Strand:+
ACATCTGGGACACAGCTTTGACTA
>Location:NODE_382493_length_8613_cov_31.659817	Coordinate:823	Reads:1	Hits:90	Allocated_reads:0.0111111111111111	Strand:+
ACATCTGGGACACAGCTTTGACTAAG
>Location:NODE_382493_length_8613_cov_31.659817	Coordinate:823	Reads:1	Hits:90	Allocated_reads:0.0111111111111111	Strand:+
ACATCTGGGACACAGCTTTGACTAAGT
>Location:NODE_382493_length_8613_cov_31.659817	Coordinate:823	Reads:26	Hits:89	Allocated_reads:0.292134831460674	Strand:+
ACATCTGGGACACAGCTTTGACTAAGA
>Location:NODE_382493_length_8613_cov_31.659817	Coordinate:823	Reads:2	Hits:95	Allocated_reads:0.0210526315789474	Strand:+
ACATCTGGGACACAGCTTTGACTAAGTT
>Location:NODE_382493_length_8613_cov_31.659817	Coordinate:823	Reads:8	Hits:83	Allocated_reads:0.0963855421686747	Strand:+
ACATCTGGGACACAGCTTTGACTAAGAAC
>Location:NODE_382493_length_8613_cov_31.659817	Coordinate:823	Reads:1	Hits:82	Allocated_reads:0.0121951219512195	Strand:+
ACATCTGGGACACAGCTTTGACTAAGAACT
>Location:NODE_382493_length_8613_cov_31.659817	Coordinate:823	Reads:1	Hits:79	Allocated_reads:0.0126582278481013	Strand:+
ACATCTGGGACACAGCTTTGACTAAGAACTC
>Location:NODE_382493_length_8613_cov_31.659817	Coordinate:823	Reads:1	Hits:99	Allocated_reads:0.0101010101010101	Strand:-
TAGTCAAAGCTGTGTCCCAGATGA
>Location:NODE_382493_length_8613_cov_31.659817	Coordinate:823	Reads:1	Hits:89	Allocated_reads:0.0112359550561798	Strand:-
TCTTAGTCAAAGCTGTGTCCCAGATGT
>Location:NODE_382493_length_8613_cov_31.659817	Coordinate:824	Reads:6	Hits:89	Allocated_reads:0.0674157303370786	Strand:+
CATCTGGGACACAGCTTTGACTAAGA
>Location:NODE_382493_length_8613_cov_31.659817	Coordinate:824	Reads:4	Hits:83	Allocated_reads:0.0481927710843374	Strand:+
CATCTGGGACACAGCTTTGACTAAGAAC
>Location:NODE_382493_length_8613_cov_31.659817	Coordinate:824	Reads:3	Hits:82	Allocated_reads:0.0365853658536585	Strand:+
CATCTGGGACACAGCTTTGACTAAGAACT
>Location:NODE_382493_length_8613_cov_31.659817	Coordinate:824	Reads:1	Hits:79	Allocated_reads:0.0126582278481013	Strand:+
CATCTGGGACACAGCTTTGACTAAGAACTC
>Location:NODE_382493_length_8613_cov_31.659817	Coordinate:824	Reads:2	Hits:83	Allocated_reads:0.0240963855421687	Strand:-
TTCTTAGTCAAAGCTGTGTCCCAGATG
>Location:NODE_382493_length_8613_cov_31.659817	Coordinate:825	Reads:2	Hits:68	Allocated_reads:0.0294117647058824	Strand:-
AAAAGAGAGTTCTTAGTCAAAGCTGTGTCCCAGAT
>Location:NODE_382493_length_8613_cov_31.659817	Coordinate:825	Reads:1	Hits:110	Allocated_reads:0.00909090909090909	Strand:+
ATCTGGGACACAGCTTTGACTAAGA
>Location:NODE_382493_length_8613_cov_31.659817	Coordinate:826	Reads:6	Hits:69	Allocated_reads:0.0869565217391304	Strand:-
AAAAGAGAGTTCTTAGTCAAAGCTGTGTCCCAGA
>Location:NODE_382493_length_8613_cov_31.659817	Coordinate:826	Reads:2	Hits:95	Allocated_reads:0.0210526315789474	Strand:-
AGAGTTCTTAGTCAAAGCTGTGTCCCAGA
>Location:NODE_382493_length_8613_cov_31.659817	Coordinate:826	Reads:1	Hits:102	Allocated_reads:0.00980392156862745	Strand:-
GTTCTTAGTCAAAGCTGTGTCCCAGA
>Location:NODE_382493_length_8613_cov_31.659817	Coordinate:826	Reads:3	Hits:111	Allocated_reads:0.027027027027027	Strand:+
TCTGGGACACAGCTTTGACTAAGA
>Location:NODE_382493_length_8613_cov_31.659817	Coordinate:826	Reads:3	Hits:102	Allocated_reads:0.0294117647058824	Strand:+
TCTGGGACACAGCTTTGACTAAGAAC
>Location:NODE_382493_length_8613_cov_31.659817	Coordinate:826	Reads:1	Hits:101	Allocated_reads:0.0099009900990099	Strand:+
TCTGGGACACAGCTTTGACTAAGAACT
>Location:NODE_382493_length_8613_cov_31.659817	Coordinate:826	Reads:1	Hits:95	Allocated_reads:0.0105263157894737	Strand:+
TCTGGGACACAGCTTTGACTAAGAACTCT
>Location:NODE_382493_length_8613_cov_31.659817	Coordinate:826	Reads:1	Hits:111	Allocated_reads:0.00900900900900901	Strand:-
TCTTAGTCAAAGCTGTGTCCCAGA
>Location:NODE_382493_length_8613_cov_31.659817	Coordinate:827	Reads:1	Hits:97	Allocated_reads:0.0103092783505155	Strand:+
CTGGGACACAGCTTTGACTAAGAACTCT
>Location:NODE_382493_length_8613_cov_31.659817	Coordinate:828	Reads:1	Hits:85	Allocated_reads:0.0117647058823529	Strand:-
AAAAGAGAGTTCTTAGTCAAAGCTGTGTCCCA
>Location:NODE_382493_length_8613_cov_31.659817	Coordinate:828	Reads:1	Hits:113	Allocated_reads:0.00884955752212389	Strand:-
AGAGTTCTTAGTCAAAGCTGTGTACCA
>Location:NODE_382493_length_8613_cov_31.659817	Coordinate:829	Reads:1	Hits:83	Allocated_reads:0.0120481927710843	Strand:-
AAAAAGAGAGTTCTTAGTCAAAGCTGTGTCCC
>Location:NODE_382493_length_8613_cov_31.659817	Coordinate:829	Reads:2	Hits:87	Allocated_reads:0.0229885057471264	Strand:-
AAAAGAGAGTTCTTAGTCAAAGCTGTGTCCC
>Location:NODE_382493_length_8613_cov_31.659817	Coordinate:829	Reads:1	Hits:93	Allocated_reads:0.010752688172043	Strand:-
AAGAGAGTTCTTAGTCAAAGCTGTGTCCC
>Location:NODE_382493_length_8613_cov_31.659817	Coordinate:830	Reads:1	Hits:92	Allocated_reads:0.0108695652173913	Strand:-
AAAAGAGAGTTCTTAGTCTAAGCTGTGTCC
>Location:NODE_382493_length_8613_cov_31.659817	Coordinate:830	Reads:26	Hits:89	Allocated_reads:0.292134831460674	Strand:-
AAAAGAGAGTTCTTAGTCAAAGCTGTGTCT
>Location:NODE_382493_length_8613_cov_31.659817	Coordinate:830	Reads:44	Hits:88	Allocated_reads:0.5	Strand:-
AAAAGAGAGTTCTTAGTCAAAGCTGTGTCC
>Location:NODE_382493_length_8613_cov_31.659817	Coordinate:830	Reads:1	Hits:91	Allocated_reads:0.010989010989011	Strand:-
AAAGAGAGTTCTTAGTCAAAGCTGTGTCC
>Location:NODE_382493_length_8613_cov_31.659817	Coordinate:830	Reads:1	Hits:92	Allocated_reads:0.0108695652173913	Strand:-
AAAGAGAGTTCTTAGTCAAAGCTGTGTCT
>Location:NODE_382493_length_8613_cov_31.659817	Coordinate:830	Reads:1	Hits:99	Allocated_reads:0.0101010101010101	Strand:-
AGAGAGTTCTTAGTCAAAGCTGTGTCT
>Location:NODE_382493_length_8613_cov_31.659817	Coordinate:830	Reads:1	Hits:119	Allocated_reads:0.00840336134453781	Strand:-
GAGTTCTTAGTCAAAGCTGTGTCC
>Location:NODE_382493_length_8613_cov_31.659817	Coordinate:831	Reads:2	Hits:84	Allocated_reads:0.0238095238095238	Strand:-
AAAAAGAGAGTTCTTAGTCAAAGCTGTGTC
>Location:NODE_382493_length_8613_cov_31.659817	Coordinate:831	Reads:1	Hits:88	Allocated_reads:0.0113636363636364	Strand:-
AAAAGAGAGTTCTTAGTCAGAGCTGTGTC
>Location:NODE_382493_length_8613_cov_31.659817	Coordinate:831	Reads:421	Hits:88	Allocated_reads:4.78409090909091	Strand:-
AAAAGAGAGTTCTTAGTCAAAGCTGTGTC
>Location:NODE_382493_length_8613_cov_31.659817	Coordinate:831	Reads:3	Hits:91	Allocated_reads:0.032967032967033	Strand:-
AAAGAGAGTTCTTAGTCAAAGCTGTGTC
>Location:NODE_382493_length_8613_cov_31.659817	Coordinate:831	Reads:5	Hits:94	Allocated_reads:0.0531914893617021	Strand:-
AAGAGAGTTCTTAGTCAAAGCTGTGTC
>Location:NODE_382493_length_8613_cov_31.659817	Coordinate:831	Reads:4	Hits:98	Allocated_reads:0.0408163265306122	Strand:-
AGAGAGTTCTTAGTCAAAGCTGTGTC
>Location:NODE_382493_length_8613_cov_31.659817	Coordinate:831	Reads:3	Hits:120	Allocated_reads:0.025	Strand:-
AGAGTTCTTAGTCAAAGCTGTGTC
>Location:NODE_382493_length_8613_cov_31.659817	Coordinate:831	Reads:1	Hits:71	Allocated_reads:0.0140845070422535	Strand:-
CAAAAAGAGAGTTCTTAGTCAAAGCTGTGTC
>Location:NODE_382493_length_8613_cov_31.659817	Coordinate:831	Reads:5	Hits:103	Allocated_reads:0.0485436893203883	Strand:-
GAGAGTTCTTAGTCAAAGCTGTGTC
>Location:NODE_382493_length_8613_cov_31.659817	Coordinate:832	Reads:1	Hits:92	Allocated_reads:0.0108695652173913	Strand:-
AAAAGAGAGTTCTTAGTCAAAGCTGTGG
>Location:NODE_382493_length_8613_cov_31.659817	Coordinate:832	Reads:18	Hits:90	Allocated_reads:0.2	Strand:-
AAAAGAGAGTTCTTAGTCAAAGCTGTGT
>Location:NODE_382493_length_8613_cov_31.659817	Coordinate:832	Reads:2	Hits:93	Allocated_reads:0.021505376344086	Strand:-
AAAGAGAGTTCTTAGTCAAAGCTGTGT
>Location:NODE_382493_length_8613_cov_31.659817	Coordinate:832	Reads:3	Hits:96	Allocated_reads:0.03125	Strand:-
AAGAGAGTTCTTAGTCAAAGCTGTGT
>Location:NODE_382493_length_8613_cov_31.659817	Coordinate:832	Reads:1	Hits:105	Allocated_reads:0.00952380952380952	Strand:-
GAGAGTTCTTAGTCAAAGCTGTGT
>Location:NODE_382493_length_8613_cov_31.659817	Coordinate:833	Reads:1	Hits:88	Allocated_reads:0.0113636363636364	Strand:-
AAAAAGAGAGTTCTTAGTCAAAGCTGTG
>Location:NODE_382493_length_8613_cov_31.659817	Coordinate:833	Reads:1	Hits:95	Allocated_reads:0.0105263157894737	Strand:-
AAAAGAGAGTTCTTAGTCAAAGCTGAA
>Location:NODE_382493_length_8613_cov_31.659817	Coordinate:833	Reads:1	Hits:95	Allocated_reads:0.0105263157894737	Strand:-
AAAAGAGAGTTCTTAGTCAAAGCTGTA
>Location:NODE_382493_length_8613_cov_31.659817	Coordinate:833	Reads:135	Hits:92	Allocated_reads:1.46739130434783	Strand:-
AAAAGAGAGTTCTTAGTCAAAGCTGTG
>Location:NODE_382493_length_8613_cov_31.659817	Coordinate:833	Reads:5	Hits:98	Allocated_reads:0.0510204081632653	Strand:-
AAGAGAGTTCTTAGTCAAAGCTGTG
>Location:NODE_382493_length_8613_cov_31.659817	Coordinate:833	Reads:1	Hits:102	Allocated_reads:0.00980392156862745	Strand:-
AGAGAGTTCTTAGTCAAAGCTGTG
>Location:NODE_382493_length_8613_cov_31.659817	Coordinate:833	Reads:1	Hits:75	Allocated_reads:0.0133333333333333	Strand:-
CAAAAAGAGAGTTCTTAGACAAAGCTGTG
>Location:NODE_382493_length_8613_cov_31.659817	Coordinate:833	Reads:3	Hits:75	Allocated_reads:0.04	Strand:-
CAAAAAGAGAGTTCTTAGTCAAAGCTGTG
>Location:NODE_382493_length_8613_cov_31.659817	Coordinate:833	Reads:1	Hits:95	Allocated_reads:0.0105263157894737	Strand:+
CACAGCTTTGACTAAGAACTCTCTTT
>Location:NODE_382493_length_8613_cov_31.659817	Coordinate:834	Reads:1	Hits:91	Allocated_reads:0.010989010989011	Strand:-
AAAAAGAGAGTTCTTAGTCAAAGCTGT
>Location:NODE_382493_length_8613_cov_31.659817	Coordinate:834	Reads:107	Hits:95	Allocated_reads:1.12631578947368	Strand:-
AAAAGAGAGTTCTTAGTCAAAGCTGT
>Location:NODE_382493_length_8613_cov_31.659817	Coordinate:834	Reads:2	Hits:95	Allocated_reads:0.0210526315789474	Strand:-
AAAAGAGAGTTCTTAGTCAAAGCTGA
>Location:NODE_382493_length_8613_cov_31.659817	Coordinate:834	Reads:3	Hits:101	Allocated_reads:0.0297029702970297	Strand:-
AAGAGAGTTCTTAGTCAAAGCTGT
>Location:NODE_382493_length_8613_cov_31.659817	Coordinate:834	Reads:1	Hits:98	Allocated_reads:0.0102040816326531	Strand:+
ACAGCTTTGACTAAGAACTCTCTTT
>Location:NODE_382493_length_8613_cov_31.659817	Coordinate:835	Reads:1	Hits:91	Allocated_reads:0.010989010989011	Strand:-
AAAAAGAGAGTTCTTAGTCAAAGCTG
>Location:NODE_382493_length_8613_cov_31.659817	Coordinate:835	Reads:1	Hits:97	Allocated_reads:0.0103092783505155	Strand:-
AAAAGAGAGTTCTTAGTCAAAGCAG
>Location:NODE_382493_length_8613_cov_31.659817	Coordinate:835	Reads:1	Hits:96	Allocated_reads:0.0104166666666667	Strand:-
AAAAGAGAGTTCTTAGTCAAAGCTA
>Location:NODE_382493_length_8613_cov_31.659817	Coordinate:835	Reads:192	Hits:95	Allocated_reads:2.02105263157895	Strand:-
AAAAGAGAGTTCTTAGTCAAAGCTG
>Location:NODE_382493_length_8613_cov_31.659817	Coordinate:835	Reads:2	Hits:98	Allocated_reads:0.0204081632653061	Strand:-
AAAGAGAGTTCTTAGTCAAAGCTG
>Location:NODE_382493_length_8613_cov_31.659817	Coordinate:835	Reads:1	Hits:70	Allocated_reads:0.0142857142857143	Strand:+
CAGCTTTGACTAAGAACTCTCTTTTTGTTCT
>Location:NODE_382493_length_8613_cov_31.659817	Coordinate:836	Reads:164	Hits:96	Allocated_reads:1.70833333333333	Strand:-
AAAAGAGAGTTCTTAGTCAAAGCT
>Location:NODE_382493_length_8613_cov_31.659817	Coordinate:836	Reads:1	Hits:78	Allocated_reads:0.0128205128205128	Strand:-
AACAAAAAGAGAGTTCTTAGTCAAAGCT
>Location:NODE_382493_length_8613_cov_31.659817	Coordinate:836	Reads:2	Hits:79	Allocated_reads:0.0253164556962025	Strand:-
ACAAAAAGAGAGTTCTTAGTCAAAGCT
>Location:NODE_382493_length_8613_cov_31.659817	Coordinate:836	Reads:1	Hits:92	Allocated_reads:0.0108695652173913	Strand:+
AGCTTTGACTAAGAACTCTCTTTTT
>Location:NODE_382493_length_8613_cov_31.659817	Coordinate:836	Reads:1	Hits:79	Allocated_reads:0.0126582278481013	Strand:+
AGCTTTGACTAAGAACTCTCTTTTTG
>Location:NODE_382493_length_8613_cov_31.659817	Coordinate:836	Reads:4	Hits:79	Allocated_reads:0.0506329113924051	Strand:-
CAAAAAGAGAGTTCTTAGTCAAAGCT
>Location:NODE_382493_length_8613_cov_31.659817	Coordinate:837	Reads:7	Hits:81	Allocated_reads:0.0864197530864197	Strand:-
CAAAAAGAGAGTTCTTAGTCAAAGC
>Location:NODE_382493_length_8613_cov_31.659817	Coordinate:837	Reads:1	Hits:81	Allocated_reads:0.0123456790123457	Strand:+
GCTTTGACTAAGAACTCTCTTTTTG
>Location:NODE_382493_length_8613_cov_31.659817	Coordinate:837	Reads:2	Hits:77	Allocated_reads:0.025974025974026	Strand:+
GCTTTGACTAAGAACTCTCTTTTTGTTC
>Location:NODE_382493_length_8613_cov_31.659817	Coordinate:837	Reads:8	Hits:73	Allocated_reads:0.10958904109589	Strand:+
GCTTTGACTAAGAACTCTCTTTTTGTTCT
>Location:NODE_382493_length_8613_cov_31.659817	Coordinate:838	Reads:1	Hits:80	Allocated_reads:0.0125	Strand:+
CTTTGACTAAGAACTCTCTTTTTGTTCT
>Location:NODE_382493_length_8613_cov_31.659817	Coordinate:839	Reads:2	Hits:92	Allocated_reads:0.0217391304347826	Strand:+
TTTGACTAAGAACTCTCTTTTTGT
>Location:NODE_382493_length_8613_cov_31.659817	Coordinate:839	Reads:1	Hits:88	Allocated_reads:0.0113636363636364	Strand:+
TTTGACTAAGAACTCTCTTTTTGTTC
>Location:NODE_382493_length_8613_cov_31.659817	Coordinate:839	Reads:7	Hits:84	Allocated_reads:0.0833333333333333	Strand:+
TTTGACTAAGAACTCTCTTTTTGTTCT
>Location:NODE_382493_length_8613_cov_31.659817	Coordinate:840	Reads:1	Hits:92	Allocated_reads:0.0108695652173913	Strand:+
TTGACTAAGAACTCTCTTTTTGTT
>Location:NODE_382493_length_8613_cov_31.659817	Coordinate:840	Reads:6	Hits:85	Allocated_reads:0.0705882352941176	Strand:+
TTGACTAAGAACTCTCTTTTTGTTCT
>Location:NODE_382493_length_8613_cov_31.659817	Coordinate:841	Reads:1	Hits:160	Allocated_reads:0.00625	Strand:+
TGACTAAGAACTCTCTTTTTGTTC
>Location:NODE_382493_length_8613_cov_31.659817	Coordinate:841	Reads:11	Hits:156	Allocated_reads:0.0705128205128205	Strand:+
TGACTAAGAACTCTCTTTTTGTTCT
>Location:NODE_382493_length_8613_cov_31.659817	Coordinate:841	Reads:1	Hits:153	Allocated_reads:0.0065359477124183	Strand:+
TGACTAAGAACTCTCTTTTTGTTCTT
>Location:NODE_382493_length_8613_cov_31.659817	Coordinate:842	Reads:2	Hits:161	Allocated_reads:0.0124223602484472	Strand:+
GACTAAGAACTCTCTTTTTGTTCT
>Location:NODE_382493_length_8613_cov_31.659817	Coordinate:850	Reads:1	Hits:5	Allocated_reads:0.2	Strand:-
AAAGCCATAAGGTAAGAACAAAAAGAGAGT
>Location:NODE_382493_length_8613_cov_31.659817	Coordinate:850	Reads:3	Hits:16	Allocated_reads:0.1875	Strand:+
ACTCTCTTTTTGTTCTTACCTTATG
>Location:NODE_382493_length_8613_cov_31.659817	Coordinate:850	Reads:3	Hits:9	Allocated_reads:0.333333333333333	Strand:+
ACTCTCTTTTTGTTCTTACCTTATGGC
>Location:NODE_382493_length_8613_cov_31.659817	Coordinate:850	Reads:9	Hits:9	Allocated_reads:1	Strand:+
ACTCTCTTTTTGTTCTTACCTTATGGCT
>Location:NODE_382493_length_8613_cov_31.659817	Coordinate:850	Reads:3	Hits:9	Allocated_reads:0.333333333333333	Strand:+
ACTCTCTTTTTGTTCTTACCTTATGGCTT
>Location:NODE_382493_length_8613_cov_31.659817	Coordinate:850	Reads:1	Hits:5	Allocated_reads:0.2	Strand:+
ACTCTCTTTTTGTTCTTACCTTATGGCTTT
>Location:NODE_382493_length_8613_cov_31.659817	Coordinate:852	Reads:1	Hits:9	Allocated_reads:0.111111111111111	Strand:+
TCTCTTTTTGTTCTTACCTTATGGCTT
>Location:NODE_382493_length_8613_cov_31.659817	Coordinate:858	Reads:1	Hits:2	Allocated_reads:0.5	Strand:+
TTTGTTCTTACCTTATGGCTTTAAAAAATA
>Location:NODE_382493_length_8613_cov_31.659817	Coordinate:863	Reads:1	Hits:1	Allocated_reads:1	Strand:+
TCTTACCTTATGGCTTTAAAAAATATCGAGAT
>Location:NODE_382493_length_8613_cov_31.659817	Coordinate:867	Reads:1	Hits:1	Allocated_reads:1	Strand:-
CGATATTTTTTAAAGCCATAAGGT
>Location:NODE_382493_length_8613_cov_31.659817	Coordinate:870	Reads:4	Hits:15	Allocated_reads:0.266666666666667	Strand:+
TTATGGCTTTAAAAAATATCGAGAT
>Location:NODE_382493_length_8613_cov_31.659817	Coordinate:872	Reads:2	Hits:11	Allocated_reads:0.181818181818182	Strand:+
ATGGCTTTAAAAAATATCGAGATATATATC
>Location:NODE_382493_length_8613_cov_31.659817	Coordinate:876	Reads:1	Hits:5	Allocated_reads:0.2	Strand:+
CTTTAAAAAATATCGAGATATATATCTTA
>Location:NODE_382493_length_8613_cov_31.659817	Coordinate:883	Reads:1	Hits:54	Allocated_reads:0.0185185185185185	Strand:-
TATAAGATATATATCTCGATATTT
>Location:NODE_382493_length_8613_cov_31.659817	Coordinate:893	Reads:1	Hits:111	Allocated_reads:0.00900900900900901	Strand:-
CTGGATGGCGATATAAGATATATAT
>Location:NODE_382493_length_8613_cov_31.659817	Coordinate:893	Reads:1	Hits:112	Allocated_reads:0.00892857142857143	Strand:-
TGGATGGCGATATAAGATATATAT
>Location:NODE_382493_length_8613_cov_31.659817	Coordinate:894	Reads:1	Hits:105	Allocated_reads:0.00952380952380952	Strand:-
TTTAGCTGGATGGCGATATAAGATATATA
>Location:NODE_382493_length_8613_cov_31.659817	Coordinate:895	Reads:1	Hits:114	Allocated_reads:0.0087719298245614	Strand:+
ATATATCTTATATCGCCATCCAGC
>Location:NODE_382493_length_8613_cov_31.659817	Coordinate:895	Reads:5	Hits:114	Allocated_reads:0.043859649122807	Strand:+
ATATATCTTATATCGCCATCCAGCT
>Location:NODE_382493_length_8613_cov_31.659817	Coordinate:895	Reads:1	Hits:114	Allocated_reads:0.0087719298245614	Strand:+
ATATATCTTATATCGCCATCCAGCTT
>Location:NODE_382493_length_8613_cov_31.659817	Coordinate:896	Reads:1	Hits:137	Allocated_reads:0.0072992700729927	Strand:-
TAGCTGGATGGCGATATAAGATATA
>Location:NODE_382493_length_8613_cov_31.659817	Coordinate:896	Reads:1	Hits:139	Allocated_reads:0.00719424460431655	Strand:+
TATATCTTATATCGCCATCCAGCT
>Location:NODE_382493_length_8613_cov_31.659817	Coordinate:897	Reads:1	Hits:140	Allocated_reads:0.00714285714285714	Strand:-
TTTAGCTGGATGGCGATATAAGATAT
>Location:NODE_382493_length_8613_cov_31.659817	Coordinate:907	Reads:1	Hits:11	Allocated_reads:0.0909090909090909	Strand:-
TATCTTGATATTTTTTAGCTGGATGGCGA
>Location:NODE_382493_length_8613_cov_31.659817	Coordinate:907	Reads:2	Hits:11	Allocated_reads:0.181818181818182	Strand:-
TATCTTGATATTTTTTAGCTGGATGGCGT
>Location:NODE_382493_length_8613_cov_31.659817	Coordinate:908	Reads:1	Hits:11	Allocated_reads:0.0909090909090909	Strand:-
TATCTTGATATTTTTTAGCTGGATGGCG
>Location:NODE_382493_length_8613_cov_31.659817	Coordinate:913	Reads:1	Hits:12	Allocated_reads:0.0833333333333333	Strand:-
AATTCATATCTTGATATTTTTTAGCTGGA
>Location:NODE_382493_length_8613_cov_31.659817	Coordinate:916	Reads:1	Hits:14	Allocated_reads:0.0714285714285714	Strand:-
TTCATATCTTGATATTTTTTAGCT
>Location:NODE_382493_length_8613_cov_31.659817	Coordinate:924	Reads:3	Hits:18	Allocated_reads:0.166666666666667	Strand:-
ATGACCCAAAATTCATATCTTGATATT
>Location:NODE_382493_length_8613_cov_31.659817	Coordinate:926	Reads:1	Hits:18	Allocated_reads:0.0555555555555556	Strand:-
ATGACCCAAAATTCATATCTTGATA
>Location:NODE_382493_length_8613_cov_31.659817	Coordinate:926	Reads:5	Hits:18	Allocated_reads:0.277777777777778	Strand:+
TATCAAGATATGAATTTTGGGTCATA
>Location:NODE_382493_length_8613_cov_31.659817	Coordinate:954	Reads:1	Hits:2	Allocated_reads:0.5	Strand:-
TACTATTTGAGGTGCTAGTACTAGGGCTGGGC
>Location:NODE_382493_length_8613_cov_31.659817	Coordinate:954	Reads:1	Hits:2	Allocated_reads:0.5	Strand:-
TGAGGTGCTAGTACTAGGGCTGGGC
>Location:NODE_382493_length_8613_cov_31.659817	Coordinate:955	Reads:1	Hits:2	Allocated_reads:0.5	Strand:-
TACTATTTGAGGTGCTAGTACTAGGGCTGGG
>Location:NODE_382493_length_8613_cov_31.659817	Coordinate:955	Reads:2	Hits:2	Allocated_reads:1	Strand:-
TATTTGAGGTGCTAGTACTAGGGCTGGG
>Location:NODE_382493_length_8613_cov_31.659817	Coordinate:955	Reads:1	Hits:2	Allocated_reads:0.5	Strand:-
TGAGGTGCTAGTACTAGGGCTGGG
>Location:NODE_382493_length_8613_cov_31.659817	Coordinate:956	Reads:1	Hits:2	Allocated_reads:0.5	Strand:-
TTTGAGGTGCTAGTACTAGGGCTGG
>Location:NODE_382493_length_8613_cov_31.659817	Coordinate:957	Reads:1	Hits:2	Allocated_reads:0.5	Strand:+
CAGCCCTAGTACTAGCACCTCAAATAG
>Location:NODE_382493_length_8613_cov_31.659817	Coordinate:958	Reads:2	Hits:2	Allocated_reads:1	Strand:-
TACTATTTGAGGTGCTAGTACTAGGGCT
>Location:NODE_382493_length_8613_cov_31.659817	Coordinate:959	Reads:1	Hits:2	Allocated_reads:0.5	Strand:-
TGGTACTATTTGAGGTGCTAGTACTAGGGC
>Location:NODE_382493_length_8613_cov_31.659817	Coordinate:960	Reads:1	Hits:2	Allocated_reads:0.5	Strand:-
TGGTACTATTTGAGGTGCTAGTACTAGGG
>Location:NODE_382493_length_8613_cov_31.659817	Coordinate:968	Reads:4	Hits:2	Allocated_reads:2	Strand:+
CTAGCACCTCAAATAGTACCATATAGTAC
>Location:NODE_382493_length_8613_cov_31.659817	Coordinate:969	Reads:3	Hits:2	Allocated_reads:1.5	Strand:+
TAGCACCTCAAATAGTACCATATAGTAC
>Location:NODE_382493_length_8613_cov_31.659817	Coordinate:970	Reads:1	Hits:2	Allocated_reads:0.5	Strand:+
AGCACCTCAAATAGTACCATATAGTACTGC
>Location:NODE_382493_length_8613_cov_31.659817	Coordinate:971	Reads:1	Hits:2	Allocated_reads:0.5	Strand:+
GCACCTCAAATAGTACCATATAGTAC
>Location:NODE_382493_length_8613_cov_31.659817	Coordinate:981	Reads:1	Hits:2	Allocated_reads:0.5	Strand:+
TAGTACCATATAGTACTGCTCCTATT
>Location:NODE_382493_length_8613_cov_31.659817	Coordinate:983	Reads:1	Hits:2	Allocated_reads:0.5	Strand:-
AAACAACGAATAGGAGCAGTACTATATGGTAC
>Location:NODE_382493_length_8613_cov_31.659817	Coordinate:983	Reads:2	Hits:2	Allocated_reads:1	Strand:-
AACGAATAGGAGCAGTACTATATGGTAC
>Location:NODE_382493_length_8613_cov_31.659817	Coordinate:983	Reads:1	Hits:2	Allocated_reads:0.5	Strand:-
AATAGGAGCAGTACTATATGGTAC
>Location:NODE_382493_length_8613_cov_31.659817	Coordinate:983	Reads:18	Hits:2	Allocated_reads:9	Strand:-
ACAACGAATAGGAGCAGTACTATATGGTAC
>Location:NODE_382493_length_8613_cov_31.659817	Coordinate:983	Reads:8	Hits:2	Allocated_reads:4	Strand:-
ACGAATAGGAGCAGTACTATATGGTAC
>Location:NODE_382493_length_8613_cov_31.659817	Coordinate:983	Reads:1	Hits:2	Allocated_reads:0.5	Strand:-
CAACGAATAGGAGCAGTACTATATGGTAC
>Location:NODE_382493_length_8613_cov_31.659817	Coordinate:985	Reads:1	Hits:2	Allocated_reads:0.5	Strand:-
AAACAACGAATAGGAGCAGTACTATATGGT
>Location:NODE_382493_length_8613_cov_31.659817	Coordinate:985	Reads:1	Hits:2	Allocated_reads:0.5	Strand:-
ACAACGAATAGGAGCAGTACTATATGGT
>Location:NODE_382493_length_8613_cov_31.659817	Coordinate:992	Reads:1	Hits:2	Allocated_reads:0.5	Strand:-
AGCCAAAACAACGAATAGGAGCAGTACT
>Location:NODE_382493_length_8613_cov_31.659817	Coordinate:994	Reads:1	Hits:2	Allocated_reads:0.5	Strand:+
TACTGCTCCTATTCGTTGTTTTGGCT
>Location:NODE_382493_length_8613_cov_31.659817	Coordinate:995	Reads:1	Hits:2	Allocated_reads:0.5	Strand:-
AGCCAAAACAACGAATAGGAGCAGT
>Location:NODE_382493_length_8613_cov_31.659817	Coordinate:996	Reads:1	Hits:2	Allocated_reads:0.5	Strand:+
CTGCTCCTATTCGTTGTTTTGGCTATAACT
>Location:NODE_382493_length_8613_cov_31.659817	Coordinate:997	Reads:1	Hits:2	Allocated_reads:0.5	Strand:+
TGCTCCTATTCGTTGTTTTGGCTATAAC
>Location:NODE_382493_length_8613_cov_31.659817	Coordinate:997	Reads:1	Hits:2	Allocated_reads:0.5	Strand:+
TGCTCCTATTCGTTGTTTTGGCTATAACT
>Location:NODE_382493_length_8613_cov_31.659817	Coordinate:998	Reads:1	Hits:2	Allocated_reads:0.5	Strand:-
TATAGCCAAAACAACGAATAGGAGC
>Location:NODE_382493_length_8613_cov_31.659817	Coordinate:1000	Reads:1	Hits:2	Allocated_reads:0.5	Strand:-
CAGTTATAGCCAAAACAACGAATAGGA
>Location:NODE_382493_length_8613_cov_31.659817	Coordinate:1005	Reads:1	Hits:2	Allocated_reads:0.5	Strand:+
TTCGTTGTTTTGGCTATAACTGATAATA
>Location:NODE_382493_length_8613_cov_31.659817	Coordinate:1009	Reads:1	Hits:2	Allocated_reads:0.5	Strand:+
TTGTTTTGGCTATAACTGATAATATTAAAAGG
>Location:NODE_382493_length_8613_cov_31.659817	Coordinate:1010	Reads:1	Hits:2	Allocated_reads:0.5	Strand:+
TGTTTTGGCTATAACTGATAATATTAAAAGG
>Location:NODE_382493_length_8613_cov_31.659817	Coordinate:1011	Reads:1	Hits:2	Allocated_reads:0.5	Strand:+
GTTTTGGCTATAACTGATAATATTAAAA
>Location:NODE_382493_length_8613_cov_31.659817	Coordinate:1011	Reads:1	Hits:2	Allocated_reads:0.5	Strand:+
GTTTTGGCTATAACTGATAATATTAAAAGG
>Location:NODE_382493_length_8613_cov_31.659817	Coordinate:1012	Reads:2	Hits:2	Allocated_reads:1	Strand:+
TTTTGGCTATAACTGATAATATTAAAAGG
>Location:NODE_382493_length_8613_cov_31.659817	Coordinate:1012	Reads:1	Hits:2	Allocated_reads:0.5	Strand:+
TTTTGGCTATAACTGATAATATTAAAAGGA
>Location:NODE_382493_length_8613_cov_31.659817	Coordinate:1013	Reads:1	Hits:2	Allocated_reads:0.5	Strand:+
TTTGGCTATAACTGATAATATTAAAAGG
>Location:NODE_382493_length_8613_cov_31.659817	Coordinate:1014	Reads:4	Hits:2	Allocated_reads:2	Strand:+
TTGGCTATAACTGATAATATTAAAAGG
>Location:NODE_382493_length_8613_cov_31.659817	Coordinate:1015	Reads:1	Hits:2	Allocated_reads:0.5	Strand:+
TGGCTATAACTGATAATATTAAAAGG
>Location:NODE_382493_length_8613_cov_31.659817	Coordinate:1019	Reads:1	Hits:2	Allocated_reads:0.5	Strand:+
TATAACTGATAATATTAAAAGGAGCGG
>Location:NODE_382493_length_8613_cov_31.659817	Coordinate:1019	Reads:1	Hits:2	Allocated_reads:0.5	Strand:+
TATAACTGATAATATTAAAAGGAGCGGGGT
>Location:NODE_382493_length_8613_cov_31.659817	Coordinate:1026	Reads:1	Hits:2	Allocated_reads:0.5	Strand:+
GATAATATTAAAAGGAGCGGGGGGCCT
>Location:NODE_382493_length_8613_cov_31.659817	Coordinate:1030	Reads:1	Hits:2	Allocated_reads:0.5	Strand:+
ATATTAAAAGGAGCGGGGGGCCACACT
>Location:NODE_382493_length_8613_cov_31.659817	Coordinate:1033	Reads:1	Hits:2	Allocated_reads:0.5	Strand:+
TTAAAAGGAGCGGGGGGCCACACT
>Location:NODE_382493_length_8613_cov_31.659817	Coordinate:1036	Reads:1	Hits:2	Allocated_reads:0.5	Strand:+
AAAGGAGCGGGGGGCCACACTGACATCATAA
>Location:NODE_382493_length_8613_cov_31.659817	Coordinate:1036	Reads:1	Hits:2	Allocated_reads:0.5	Strand:-
TGTCAGTGTGGCCCCCCGCTCCTTT
>Location:NODE_382493_length_8613_cov_31.659817	Coordinate:1038	Reads:1	Hits:2	Allocated_reads:0.5	Strand:+
AGGAGCGGGGGGCCACACTGACAT
>Location:NODE_382493_length_8613_cov_31.659817	Coordinate:1038	Reads:1	Hits:2	Allocated_reads:0.5	Strand:-
TGATGTCAGTGTGGCCCCCCGCTCCT
>Location:NODE_382493_length_8613_cov_31.659817	Coordinate:1038	Reads:1	Hits:2	Allocated_reads:0.5	Strand:-
TTATGATGTCAGTGTGGCCCCCCGCTCCT
>Location:NODE_382493_length_8613_cov_31.659817	Coordinate:1039	Reads:1	Hits:2	Allocated_reads:0.5	Strand:-
TATGATGTCAGTGTGGCCCCCCGCTCC
>Location:NODE_382493_length_8613_cov_31.659817	Coordinate:1039	Reads:1	Hits:2	Allocated_reads:0.5	Strand:-
TATGATGTCAGTGTGGCCCCCCGCTCT
>Location:NODE_382493_length_8613_cov_31.659817	Coordinate:1039	Reads:1	Hits:2	Allocated_reads:0.5	Strand:-
TTATGATGTCAGTGTGGCCCCCCGCTCC
>Location:NODE_382493_length_8613_cov_31.659817	Coordinate:1039	Reads:1	Hits:2	Allocated_reads:0.5	Strand:-
TTTATGATGTCAGTGTGGCCCCCCGCTCC
>Location:NODE_382493_length_8613_cov_31.659817	Coordinate:1040	Reads:3	Hits:2	Allocated_reads:1.5	Strand:-
ATGATGTCAGTGTGGCCCCCCGCTC
>Location:NODE_382493_length_8613_cov_31.659817	Coordinate:1040	Reads:1	Hits:2	Allocated_reads:0.5	Strand:-
GTTTATGATGTCAGTGTGGCCCCCCGCTC
>Location:NODE_382493_length_8613_cov_31.659817	Coordinate:1040	Reads:7	Hits:2	Allocated_reads:3.5	Strand:-
TATGATGTCAGTGTGGCCCCCCGCTC
>Location:NODE_382493_length_8613_cov_31.659817	Coordinate:1040	Reads:2	Hits:2	Allocated_reads:1	Strand:-
TTATGATGTCAGTGTGGCCCCCCGCTC
>Location:NODE_382493_length_8613_cov_31.659817	Coordinate:1041	Reads:1	Hits:2	Allocated_reads:0.5	Strand:-
TATGATGTCAGTGTGGCCCCCCGCT
>Location:NODE_382493_length_8613_cov_31.659817	Coordinate:1042	Reads:1	Hits:2	Allocated_reads:0.5	Strand:+
GCGGGGGGCCACACTGACATCATAAACC
>Location:NODE_382493_length_8613_cov_31.659817	Coordinate:1042	Reads:2	Hits:2	Allocated_reads:1	Strand:-
TATGATGTCAGTGTGGCCCCCCGC
>Location:NODE_382493_length_8613_cov_31.659817	Coordinate:1042	Reads:4	Hits:2	Allocated_reads:2	Strand:-
TTATGATGTCAGTGTGGCCCCCCGC
>Location:NODE_382493_length_8613_cov_31.659817	Coordinate:1043	Reads:1	Hits:2	Allocated_reads:0.5	Strand:-
TTATGATGTCAGTGTGGCCCCCCG
>Location:NODE_382493_length_8613_cov_31.659817	Coordinate:1043	Reads:1	Hits:2	Allocated_reads:0.5	Strand:-
TTATGATGTCAGTGTGGCCCCCGC
>Location:NODE_382493_length_8613_cov_31.659817	Coordinate:1044	Reads:1	Hits:2	Allocated_reads:0.5	Strand:-
CGGTTTATGATGTCAGTGTGGCCCCCC
>Location:NODE_382493_length_8613_cov_31.659817	Coordinate:1044	Reads:1	Hits:1	Allocated_reads:1	Strand:-
CTGTCCGGTTTATGATGTCAGTGTGGCCCCCC
>Location:NODE_382493_length_8613_cov_31.659817	Coordinate:1046	Reads:1	Hits:1	Allocated_reads:1	Strand:-
GCTGTCCGGTTTATGATGTCAGTGTGGCCCC
>Location:NODE_382493_length_8613_cov_31.659817	Coordinate:1046	Reads:1	Hits:1	Allocated_reads:1	Strand:-
GTCCGGTTTATGATGTCAGTGTGGCCCC
>Location:NODE_382493_length_8613_cov_31.659817	Coordinate:1046	Reads:1	Hits:1	Allocated_reads:1	Strand:-
TGTCCGGTTTATGATGTCAGTGTGGCCCC
>Location:NODE_382493_length_8613_cov_31.659817	Coordinate:1047	Reads:1	Hits:1	Allocated_reads:1	Strand:-
CTGTCCGGTTTATGATGTCAGTGTGGCCC
>Location:NODE_382493_length_8613_cov_31.659817	Coordinate:1047	Reads:1	Hits:1	Allocated_reads:1	Strand:-
TGTCCGGTTTATGATGTCAGTGTGGCCC
>Location:NODE_382493_length_8613_cov_31.659817	Coordinate:1048	Reads:1	Hits:1	Allocated_reads:1	Strand:+
GGCCACACTGACATCATAAACCGGACAG
>Location:NODE_382493_length_8613_cov_31.659817	Coordinate:1049	Reads:1	Hits:1	Allocated_reads:1	Strand:+
GCCACACTGACATCATAAACCGGACAGCT
>Location:NODE_382493_length_8613_cov_31.659817	Coordinate:1054	Reads:1	Hits:1	Allocated_reads:1	Strand:+
ACTGACATCATAAACCGGACAGCTT
>Location:NODE_382493_length_8613_cov_31.659817	Coordinate:1056	Reads:8	Hits:1	Allocated_reads:8	Strand:+
TGACATCATAAACCGGACAGCTTTTGA
>Location:NODE_382493_length_8613_cov_31.659817	Coordinate:1056	Reads:1	Hits:1	Allocated_reads:1	Strand:+
TGACATCATAAACCGGACAGCTTTTGACT
>Location:NODE_382493_length_8613_cov_31.659817	Coordinate:1057	Reads:1	Hits:1	Allocated_reads:1	Strand:+
GACATCATAAACCGGACAGCTTTT
>Location:NODE_382493_length_8613_cov_31.659817	Coordinate:1057	Reads:3	Hits:1	Allocated_reads:3	Strand:+
GACATCATAAACCGGACAGCTTTTGA
>Location:NODE_382493_length_8613_cov_31.659817	Coordinate:1057	Reads:1	Hits:1	Allocated_reads:1	Strand:+
GACATCATAAACCGGACAGCTTTTGACT
>Location:NODE_382493_length_8613_cov_31.659817	Coordinate:1057	Reads:1	Hits:1	Allocated_reads:1	Strand:+
GACATCATAAACCGGACAGCTTTTGACTT
>Location:NODE_382493_length_8613_cov_31.659817	Coordinate:1058	Reads:1	Hits:1	Allocated_reads:1	Strand:+
ACATCATAAACCGGACAGCTTTTGACTT
>Location:NODE_382493_length_8613_cov_31.659817	Coordinate:1059	Reads:1	Hits:1	Allocated_reads:1	Strand:+
CATCATAAACCGGACAGCTTTTGAC
>Location:NODE_382493_length_8613_cov_31.659817	Coordinate:1060	Reads:1	Hits:1	Allocated_reads:1	Strand:+
ATCATAAACCGGACAGCTTTTGACTTTAGTT
>Location:NODE_382493_length_8613_cov_31.659817	Coordinate:1061	Reads:5	Hits:1	Allocated_reads:5	Strand:+
TCATAAACCGGACAGCTTTTGACT
>Location:NODE_382493_length_8613_cov_31.659817	Coordinate:1061	Reads:2	Hits:1	Allocated_reads:2	Strand:+
TCATAAACCGGACAGCTTTTGACTTTAGTT
>Location:NODE_382493_length_8613_cov_31.659817	Coordinate:1063	Reads:4	Hits:1	Allocated_reads:4	Strand:+
ATAAACCGGACAGCTTTTGACTTTAGT
>Location:NODE_382493_length_8613_cov_31.659817	Coordinate:1063	Reads:12	Hits:1	Allocated_reads:12	Strand:+
ATAAACCGGACAGCTTTTGACTTTAGTT
>Location:NODE_382493_length_8613_cov_31.659817	Coordinate:1063	Reads:1	Hits:1	Allocated_reads:1	Strand:-
TAAAGTCAAAAGCTGTCCGGTTTAT
>Location:NODE_382493_length_8613_cov_31.659817	Coordinate:1064	Reads:1	Hits:1	Allocated_reads:1	Strand:+
TAAACCGGACAGCTTTTGACTTTAG
>Location:NODE_382493_length_8613_cov_31.659817	Coordinate:1064	Reads:2	Hits:1	Allocated_reads:2	Strand:+
TAAACCGGACAGCTTTTGACTTTAGT
>Location:NODE_382493_length_8613_cov_31.659817	Coordinate:1064	Reads:13	Hits:1	Allocated_reads:13	Strand:+
TAAACCGGACAGCTTTTGACTTTAGTT
>Location:NODE_382493_length_8613_cov_31.659817	Coordinate:1065	Reads:2	Hits:1	Allocated_reads:2	Strand:+
AAACCGGACAGCTTTTGACTTTAGTT
>Location:NODE_382493_length_8613_cov_31.659817	Coordinate:1065	Reads:1	Hits:1	Allocated_reads:1	Strand:+
AAACCGGACAGCTTTTGACTTTAGTTT
>Location:NODE_382493_length_8613_cov_31.659817	Coordinate:1066	Reads:1	Hits:1	Allocated_reads:1	Strand:+
AACCGGACAGCTTTTGACTTTAGTTT
>Location:NODE_382493_length_8613_cov_31.659817	Coordinate:1067	Reads:1	Hits:1	Allocated_reads:1	Strand:+
ACCGGACAGCTTTTGACTTTAGTT
>Location:NODE_382493_length_8613_cov_31.659817	Coordinate:1067	Reads:1	Hits:1	Allocated_reads:1	Strand:+
ACCGGACAGCTTTTGACTTTAGTTTACAC
>Location:NODE_382493_length_8613_cov_31.659817	Coordinate:1067	Reads:1	Hits:1	Allocated_reads:1	Strand:+
ACCGGACAGCTTTTGACTTTAGTTTACACA
>Location:NODE_382493_length_8613_cov_31.659817	Coordinate:1067	Reads:1	Hits:1	Allocated_reads:1	Strand:-
GTGTAAACTAAAGTCAAAAGCTGTCCGGT
>Location:NODE_382493_length_8613_cov_31.659817	Coordinate:1067	Reads:2	Hits:1	Allocated_reads:2	Strand:-
TGTAAACTAAAGTCAAAAGCTGTCCGGT
>Location:NODE_382493_length_8613_cov_31.659817	Coordinate:1070	Reads:1	Hits:1	Allocated_reads:1	Strand:-
AATGTGTAAACTAAAGTCAAAAGCTGTCC
>Location:NODE_382493_length_8613_cov_31.659817	Coordinate:1070	Reads:1	Hits:1	Allocated_reads:1	Strand:-
TAAATGTGTAAACTAAAGTCAAAAGCTGTCC
>Location:NODE_382493_length_8613_cov_31.659817	Coordinate:1070	Reads:1	Hits:1	Allocated_reads:1	Strand:-
TGTGTAAACTAAAGTCAAAAGCTGTCC
>Location:NODE_382493_length_8613_cov_31.659817	Coordinate:1074	Reads:1	Hits:2	Allocated_reads:0.5	Strand:-
TAAATGTGTAAACTAAAGTCAAAAGCT
>Location:NODE_382493_length_8613_cov_31.659817	Coordinate:1075	Reads:1	Hits:2	Allocated_reads:0.5	Strand:+
GCTTTTGACTTTAGTTTACACATTT
>Location:NODE_382493_length_8613_cov_31.659817	Coordinate:1078	Reads:1	Hits:2	Allocated_reads:0.5	Strand:+
TTTGACTTTAGTTTACACATTTATCATT
>Location:NODE_382493_length_8613_cov_31.659817	Coordinate:1131	Reads:1	Hits:1	Allocated_reads:1	Strand:-
TGTCAGTTTATGTGGGTGTATATATAATA
>Location:NODE_382493_length_8613_cov_31.659817	Coordinate:1138	Reads:1	Hits:1	Allocated_reads:1	Strand:-
CAGTGGTGTCAGTTTATGTGGGTGTATA
>Location:NODE_382493_length_8613_cov_31.659817	Coordinate:1140	Reads:1	Hits:1	Allocated_reads:1	Strand:+
TACACCCACATAAACTGACACCACTGATG
>Location:NODE_382493_length_8613_cov_31.659817	Coordinate:1142	Reads:2	Hits:1	Allocated_reads:2	Strand:+
CACCCACATAAACTGACACCACTGATG
>Location:NODE_382493_length_8613_cov_31.659817	Coordinate:1150	Reads:1	Hits:2	Allocated_reads:0.5	Strand:+
TAAACTGACACCACTGATGGGCTATG
>Location:NODE_382493_length_8613_cov_31.659817	Coordinate:1150	Reads:1	Hits:2	Allocated_reads:0.5	Strand:+
TAAACTGACACCACTGATGGGCTATGCTA
>Location:NODE_382493_length_8613_cov_31.659817	Coordinate:1152	Reads:2	Hits:2	Allocated_reads:1	Strand:+
AACTGACACCACTGATGGGCTATGCTATAG
>Location:NODE_382493_length_8613_cov_31.659817	Coordinate:1152	Reads:1	Hits:2	Allocated_reads:0.5	Strand:+
AACTGACACCACTGATGGGCTATGCTATAGGCA
>Location:NODE_382493_length_8613_cov_31.659817	Coordinate:1154	Reads:1	Hits:2	Allocated_reads:0.5	Strand:+
CTGACACCACTGATGGGCTATGCTATAG
>Location:NODE_382493_length_8613_cov_31.659817	Coordinate:1154	Reads:1	Hits:2	Allocated_reads:0.5	Strand:+
CTGACACCACTGATGGGCTATGCTATAGG
>Location:NODE_382493_length_8613_cov_31.659817	Coordinate:1154	Reads:1	Hits:2	Allocated_reads:0.5	Strand:+
CTGACACCACTGATGGGCTATGCTATAGGCA
>Location:NODE_382493_length_8613_cov_31.659817	Coordinate:1156	Reads:1	Hits:2	Allocated_reads:0.5	Strand:+
GACACCACTGATGGGCTATGCTATA
>Location:NODE_382493_length_8613_cov_31.659817	Coordinate:1156	Reads:1	Hits:2	Allocated_reads:0.5	Strand:+
GACACCACTGATGGGCTATGCTATAGGCA
>Location:NODE_382493_length_8613_cov_31.659817	Coordinate:1157	Reads:1	Hits:2	Allocated_reads:0.5	Strand:+
ACACCACTGATGGGCTATGCTATA
>Location:NODE_382493_length_8613_cov_31.659817	Coordinate:1157	Reads:1	Hits:2	Allocated_reads:0.5	Strand:+
ACACCACTGATGGGCTATGCTATAG
>Location:NODE_382493_length_8613_cov_31.659817	Coordinate:1157	Reads:5	Hits:2	Allocated_reads:2.5	Strand:+
ACACCACTGATGGGCTATGCTATAGGCA
>Location:NODE_382493_length_8613_cov_31.659817	Coordinate:1158	Reads:1	Hits:2	Allocated_reads:0.5	Strand:+
CACCACTGATGGGCTATGCTATAG
>Location:NODE_382493_length_8613_cov_31.659817	Coordinate:1158	Reads:1	Hits:2	Allocated_reads:0.5	Strand:+
CACCACTGATGGGCTATGCTATAGG
>Location:NODE_382493_length_8613_cov_31.659817	Coordinate:1159	Reads:1	Hits:2	Allocated_reads:0.5	Strand:+
ACCACTGATGGGCTATGCTATAGG
>Location:NODE_382493_length_8613_cov_31.659817	Coordinate:1168	Reads:1	Hits:2	Allocated_reads:0.5	Strand:-
TTTAGTCGCTTTGAAGCATGCCTATAGCATAGCCT
>Location:NODE_382493_length_8613_cov_31.659817	Coordinate:1170	Reads:1	Hits:2	Allocated_reads:0.5	Strand:-
TAGTCGCTTTGAAGCATGCCTATAGCATAGC
>Location:NODE_382493_length_8613_cov_31.659817	Coordinate:1171	Reads:1	Hits:2	Allocated_reads:0.5	Strand:+
CTATGCTATAGGCATGCTTCAAAGCGACT
>Location:NODE_382493_length_8613_cov_31.659817	Coordinate:1172	Reads:1	Hits:2	Allocated_reads:0.5	Strand:-
GTCGCTTTGAAGCATGCCTATAGCATA
>Location:NODE_382493_length_8613_cov_31.659817	Coordinate:1172	Reads:2	Hits:2	Allocated_reads:1	Strand:-
TAGTCGCTTTGAAGCATGCCTATAGCATA
>Location:NODE_382493_length_8613_cov_31.659817	Coordinate:1174	Reads:7	Hits:2	Allocated_reads:3.5	Strand:-
TAGTCGCTTTGAAGCATGCCTATAGCA
>Location:NODE_382493_length_8613_cov_31.659817	Coordinate:1174	Reads:5	Hits:2	Allocated_reads:2.5	Strand:-
TTTAGTCGCTTTGAAGCATGCCTATAGCA
>Location:NODE_382493_length_8613_cov_31.659817	Coordinate:1177	Reads:3	Hits:2	Allocated_reads:1.5	Strand:-
TATTTAGTCGCTTTGAAGCATGCCTATA
>Location:NODE_382493_length_8613_cov_31.659817	Coordinate:1180	Reads:1	Hits:2	Allocated_reads:0.5	Strand:+
AGGCATGCTTCAAAGCGACTAAATAC
>Location:NODE_382493_length_8613_cov_31.659817	Coordinate:1180	Reads:2	Hits:2	Allocated_reads:1	Strand:-
ATTTAGTCGCTTTGAAGCATGCCT
>Location:NODE_382493_length_8613_cov_31.659817	Coordinate:1180	Reads:1	Hits:2	Allocated_reads:0.5	Strand:-
CAGTATTTAGTCGCTTTGAAGCATGCCT
>Location:NODE_382493_length_8613_cov_31.659817	Coordinate:1180	Reads:1	Hits:2	Allocated_reads:0.5	Strand:-
GTATTTAGTCGCTTTGAAGCATGCCT
>Location:NODE_382493_length_8613_cov_31.659817	Coordinate:1180	Reads:14	Hits:2	Allocated_reads:7	Strand:-
TATTTAGTCGCTTTGAAGCATGCCT
>Location:NODE_382493_length_8613_cov_31.659817	Coordinate:1181	Reads:3	Hits:2	Allocated_reads:1.5	Strand:-
CAGTATTTAGTCGCTTTGAAGCATGCC
>Location:NODE_382493_length_8613_cov_31.659817	Coordinate:1181	Reads:1	Hits:2	Allocated_reads:0.5	Strand:-
GTATTTAGTCGCTTTGAAGCATGCC
>Location:NODE_382493_length_8613_cov_31.659817	Coordinate:1181	Reads:1	Hits:2	Allocated_reads:0.5	Strand:-
TATTTAGTCGCTTTGAAGCATGCC
>Location:NODE_382493_length_8613_cov_31.659817	Coordinate:1181	Reads:8	Hits:2	Allocated_reads:4	Strand:-
TGACAGTATTTAGTCGCTTTGAAGCATGCC
>Location:NODE_382493_length_8613_cov_31.659817	Coordinate:1182	Reads:1	Hits:2	Allocated_reads:0.5	Strand:-
GTATTTAGTCGCTTTGAAGCATGC
>Location:NODE_382493_length_8613_cov_31.659817	Coordinate:1194	Reads:1	Hits:1	Allocated_reads:1	Strand:-
TGCGTCCTTTGACGTGACAGTATTTAGTCGC
>Location:NODE_382493_length_8613_cov_31.659817	Coordinate:1198	Reads:1	Hits:1	Allocated_reads:1	Strand:+
CTAAATACTGTCACGTCAAAGGAC
>Location:NODE_382493_length_8613_cov_31.659817	Coordinate:1201	Reads:1	Hits:1	Allocated_reads:1	Strand:+
AATACTGTCACGTCAAAGGACGCTT
>Location:NODE_382493_length_8613_cov_31.659817	Coordinate:1209	Reads:1	Hits:1	Allocated_reads:1	Strand:-
TAATGATGTGCGTCCTTTGACGTG
>Location:NODE_382493_length_8613_cov_31.659817	Coordinate:1209	Reads:1	Hits:1	Allocated_reads:1	Strand:-
TGCTTTGTAATGATGTGCGTCCTTTGACGTG
>Location:NODE_382493_length_8613_cov_31.659817	Coordinate:1209	Reads:1	Hits:1	Allocated_reads:1	Strand:-
TTTGTAATGATGTGCGTCCTTTGACGTG
>Location:NODE_382493_length_8613_cov_31.659817	Coordinate:1211	Reads:3	Hits:1	Allocated_reads:3	Strand:-
TGTAATGATGTGCGTCCTTTGACG
>Location:NODE_382493_length_8613_cov_31.659817	Coordinate:1211	Reads:1	Hits:1	Allocated_reads:1	Strand:-
TTTGTAATGATGTGCGTCCTTTGACG
>Location:NODE_382493_length_8613_cov_31.659817	Coordinate:1212	Reads:1	Hits:1	Allocated_reads:1	Strand:-
TTTGTAATGATGTGCGTCCTTTGAC
>Location:NODE_382493_length_8613_cov_31.659817	Coordinate:1213	Reads:1	Hits:1	Allocated_reads:1	Strand:+
TCAAAGGACGCACATCATTACAAAGCA
>Location:NODE_382493_length_8613_cov_31.659817	Coordinate:1215	Reads:1	Hits:1	Allocated_reads:1	Strand:+
AAAGGACGCACATCATTACAAAGC
>Location:NODE_382493_length_8613_cov_31.659817	Coordinate:1217	Reads:1	Hits:2	Allocated_reads:0.5	Strand:+
AGGACGCACATCATTACAAAGCACTCT
>Location:NODE_382493_length_8613_cov_31.659817	Coordinate:1221	Reads:1	Hits:2	Allocated_reads:0.5	Strand:-
TAGAGTGCTTTGTAATGATGTGCG
>Location:NODE_382493_length_8613_cov_31.659817	Coordinate:1221	Reads:1	Hits:2	Allocated_reads:0.5	Strand:-
TTAGAGTGCTTTGTAATGATGTGCG
>Location:NODE_382493_length_8613_cov_31.659817	Coordinate:1222	Reads:1	Hits:2	Allocated_reads:0.5	Strand:+
GCACATCATTACAAAGCACTCTAAAACCC
>Location:NODE_382493_length_8613_cov_31.659817	Coordinate:1223	Reads:1	Hits:2	Allocated_reads:0.5	Strand:+
CACATCATTACAAAGCACTCTAAAAC
>Location:NODE_382493_length_8613_cov_31.659817	Coordinate:1225	Reads:2	Hits:2	Allocated_reads:1	Strand:+
CATCATTACAAAGCACTCTAAAACCC
>Location:NODE_382493_length_8613_cov_31.659817	Coordinate:1225	Reads:1	Hits:2	Allocated_reads:0.5	Strand:+
CATCATTACAAAGCACTCTAAAACCCT
>Location:NODE_382493_length_8613_cov_31.659817	Coordinate:1225	Reads:1	Hits:2	Allocated_reads:0.5	Strand:+
CATCATTACAAAGCACTCTAAAACCCTT
>Location:NODE_382493_length_8613_cov_31.659817	Coordinate:1225	Reads:2	Hits:2	Allocated_reads:1	Strand:+
CATCATTACAAAGCACTCTAAAACCCTTA
>Location:NODE_382493_length_8613_cov_31.659817	Coordinate:1226	Reads:2	Hits:2	Allocated_reads:1	Strand:+
ATCATTACAAAGCACTCTAAAACCCTT
>Location:NODE_382493_length_8613_cov_31.659817	Coordinate:1226	Reads:1	Hits:2	Allocated_reads:0.5	Strand:-
GGGTTTTAGAGTGCTTTGTAATGAT
>Location:NODE_382493_length_8613_cov_31.659817	Coordinate:1227	Reads:1	Hits:2	Allocated_reads:0.5	Strand:+
TCATTACAAAGCACTCTAAAACCCT
>Location:NODE_382493_length_8613_cov_31.659817	Coordinate:1227	Reads:1	Hits:2	Allocated_reads:0.5	Strand:+
TCATTACAAAGCACTCTAAAACCCTTA
>Location:NODE_382493_length_8613_cov_31.659817	Coordinate:1230	Reads:1	Hits:2	Allocated_reads:0.5	Strand:-
TTAAGGGTTTTAGAGTGCTTTGTAT
>Location:NODE_382493_length_8613_cov_31.659817	Coordinate:1230	Reads:1	Hits:2	Allocated_reads:0.5	Strand:+
TTACAAAGCACTCTAAAACCCTTAAA
>Location:NODE_382493_length_8613_cov_31.659817	Coordinate:1230	Reads:2	Hits:1	Allocated_reads:2	Strand:+
TTACAAAGCACTCTAAAACCCTTAAAA
>Location:NODE_382493_length_8613_cov_31.659817	Coordinate:1230	Reads:1	Hits:1	Allocated_reads:1	Strand:+
TTACAAAGCACTCTAAAACCCTTAAAATG
>Location:NODE_382493_length_8613_cov_31.659817	Coordinate:1231	Reads:1	Hits:2	Allocated_reads:0.5	Strand:-
TTAAGGGTTTTAGAGTGCTTTGTA
>Location:NODE_382493_length_8613_cov_31.659817	Coordinate:1233	Reads:1	Hits:1	Allocated_reads:1	Strand:+
CAAAGCACTCTAAAACCCTTAAAA
>Location:NODE_382493_length_8613_cov_31.659817	Coordinate:1233	Reads:1	Hits:1	Allocated_reads:1	Strand:+
CAAAGCACTCTAAAACCCTTAAAATGT
>Location:NODE_382493_length_8613_cov_31.659817	Coordinate:1235	Reads:1	Hits:1	Allocated_reads:1	Strand:+
AAGCACTCTAAAACCCTTAAAATGT
>Location:NODE_382493_length_8613_cov_31.659817	Coordinate:1235	Reads:1	Hits:1	Allocated_reads:1	Strand:+
AAGCACTCTAAAACCCTTAAAATGTATC
>Location:NODE_382493_length_8613_cov_31.659817	Coordinate:1235	Reads:1	Hits:1	Allocated_reads:1	Strand:-
TCGATACATTTTAAGGGTTTTAGAGTGCTT
>Location:NODE_382493_length_8613_cov_31.659817	Coordinate:1236	Reads:2	Hits:1	Allocated_reads:2	Strand:+
AGCACTCTAAAACCCTTAAAATGT
>Location:NODE_382493_length_8613_cov_31.659817	Coordinate:1237	Reads:1	Hits:1	Allocated_reads:1	Strand:+
GCACTCTAAAACCCTTAAAATGTATC
>Location:NODE_382493_length_8613_cov_31.659817	Coordinate:1240	Reads:1	Hits:1	Allocated_reads:1	Strand:-
AATCGATACATTTTAAGGGTTTTAGAA
>Location:NODE_382493_length_8613_cov_31.659817	Coordinate:1241	Reads:1	Hits:1	Allocated_reads:1	Strand:-
ATCGATACATTTTAAGGGTTTTAGA
>Location:NODE_382493_length_8613_cov_31.659817	Coordinate:1241	Reads:1	Hits:1	Allocated_reads:1	Strand:-
TAATCGATACATTTTAAGGGTTTTAGA
>Location:NODE_382493_length_8613_cov_31.659817	Coordinate:1244	Reads:1	Hits:1	Allocated_reads:1	Strand:+
AAAACCCTTAAAATGTATCGATTGGATGT
>Location:NODE_382493_length_8613_cov_31.659817	Coordinate:1264	Reads:1	Hits:3	Allocated_reads:0.333333333333333	Strand:+
ATTAGATGTTAAATAAATTGAAACTGAAAA
>Location:NODE_382493_length_8613_cov_31.659817	Coordinate:1265	Reads:1	Hits:3	Allocated_reads:0.333333333333333	Strand:+
TTAGATGTTAAATAAATTGAAACTG
>Location:NODE_382493_length_8613_cov_31.659817	Coordinate:1268	Reads:2	Hits:3	Allocated_reads:0.666666666666667	Strand:-
TTCAGTTTCAATTTATTTAACATC
>Location:NODE_382493_length_8613_cov_31.659817	Coordinate:1271	Reads:1	Hits:2	Allocated_reads:0.5	Strand:-
GTAGCATTTTCAGTTTCAATTTATTTAAC
>Location:NODE_382493_length_8613_cov_31.659817	Coordinate:1277	Reads:1	Hits:2	Allocated_reads:0.5	Strand:+
TAAATTGAAACTGAAAATGCTACGTCCA
>Location:NODE_382493_length_8613_cov_31.659817	Coordinate:1281	Reads:1	Hits:2	Allocated_reads:0.5	Strand:+
TTGAAACTGAAAATGCTACGTCCAGATG
>Location:NODE_382493_length_8613_cov_31.659817	Coordinate:1285	Reads:1	Hits:1	Allocated_reads:1	Strand:-
CTGTTCATCTGGACGTAGCATTTTCAGTT
>Location:NODE_382493_length_8613_cov_31.659817	Coordinate:1285	Reads:2	Hits:1	Allocated_reads:2	Strand:-
TCTGTTCATCTGGACGTAGCATTTTCAGTT
>Location:NODE_382493_length_8613_cov_31.659817	Coordinate:1286	Reads:3	Hits:51	Allocated_reads:0.0588235294117647	Strand:-
TCTGTTCATCTGGACGTAGCATTTTCAGT
>Location:NODE_382493_length_8613_cov_31.659817	Coordinate:1286	Reads:2	Hits:59	Allocated_reads:0.0338983050847458	Strand:-
TGTTCATCTGGACGTAGCATTTTCAGT
>Location:NODE_382493_length_8613_cov_31.659817	Coordinate:1286	Reads:1	Hits:65	Allocated_reads:0.0153846153846154	Strand:-
TTCATCTGGACGTAGCATTTTCAGT
>Location:NODE_382493_length_8613_cov_31.659817	Coordinate:1288	Reads:1	Hits:64	Allocated_reads:0.015625	Strand:-
TCTGTTCATCTGGACGTAGCATTTTCA
>Location:NODE_382493_length_8613_cov_31.659817	Coordinate:1288	Reads:2	Hits:53	Allocated_reads:0.0377358490566038	Strand:+
TGAAAATGCTACGTCCAGATGAACAGAATC
>Location:NODE_382493_length_8613_cov_31.659817	Coordinate:1289	Reads:6	Hits:59	Allocated_reads:0.101694915254237	Strand:+
GAAAATGCTACGTCCAGATGAACAGAATC
>Location:NODE_382493_length_8613_cov_31.659817	Coordinate:1289	Reads:1	Hits:82	Allocated_reads:0.0121951219512195	Strand:-
TGTTCATCTGGACGTAGCATTTTC
>Location:NODE_382493_length_8613_cov_31.659817	Coordinate:1291	Reads:1	Hits:3	Allocated_reads:0.333333333333333	Strand:-
TAGATTCTGTTCATCTGGACGTAGCATTT
>Location:NODE_382493_length_8613_cov_31.659817	Coordinate:1291	Reads:3	Hits:127	Allocated_reads:0.0236220472440945	Strand:-
TCTGTTCATCTGGACGTAGCATTT
>Location:NODE_382493_length_8613_cov_31.659817	Coordinate:1292	Reads:1	Hits:116	Allocated_reads:0.00862068965517241	Strand:+
AATGCTACGTCCAGATGAACAGAATC
>Location:NODE_382493_length_8613_cov_31.659817	Coordinate:1292	Reads:1	Hits:3	Allocated_reads:0.333333333333333	Strand:-
TAGATTCTGTTCATCTGGACGTAGCATT
>Location:NODE_382493_length_8613_cov_31.659817	Coordinate:1292	Reads:1	Hits:129	Allocated_reads:0.00775193798449612	Strand:-
TTCTGTTCATCTGGACGTAGCATT
>Location:NODE_382493_length_8613_cov_31.659817	Coordinate:1293	Reads:2	Hits:122	Allocated_reads:0.0163934426229508	Strand:+
ATGCTACGTCCAGATGAACAGAATC
>Location:NODE_382493_length_8613_cov_31.659817	Coordinate:1294	Reads:12	Hits:130	Allocated_reads:0.0923076923076923	Strand:+
TGCTACGTCCAGATGAACAGAATC
>Location:NODE_382493_length_8613_cov_31.659817	Coordinate:1294	Reads:12	Hits:134	Allocated_reads:0.0895522388059701	Strand:+
TGCTACGTCCAGATGAACAGCATC
>Location:NODE_382493_length_8613_cov_31.659817	Coordinate:1297	Reads:4	Hits:4	Allocated_reads:1	Strand:+
TACGTCCAGATGAACAGAATCTACTTTT
>Location:NODE_382493_length_8613_cov_31.659817	Coordinate:1297	Reads:1	Hits:1	Allocated_reads:1	Strand:+
TACGTCCAGATGAACAGAATCTACTTTTAGG
>Location:NODE_382493_length_8613_cov_31.659817	Coordinate:1298	Reads:1	Hits:8	Allocated_reads:0.125	Strand:+
ACGTCCAGATGAACAGAATCTACTTT
>Location:NODE_382493_length_8613_cov_31.659817	Coordinate:1298	Reads:1	Hits:1	Allocated_reads:1	Strand:+
ACGTCCAGATGAACAGAATCTACTTTTA
>Location:NODE_382493_length_8613_cov_31.659817	Coordinate:1299	Reads:1	Hits:8	Allocated_reads:0.125	Strand:-
AAAGTAGATTCTGTTCATCTGGACG
>Location:NODE_382493_length_8613_cov_31.659817	Coordinate:1299	Reads:9	Hits:9	Allocated_reads:1	Strand:-
AAGTAGATTCTGTTCATCTGGACG
>Location:NODE_382493_length_8613_cov_31.659817	Coordinate:1299	Reads:3	Hits:1	Allocated_reads:3	Strand:-
CCTAAAAGTAGATTCTGTTCATCTGGACG
>Location:NODE_382493_length_8613_cov_31.659817	Coordinate:1299	Reads:1	Hits:1	Allocated_reads:1	Strand:-
GTCCCTAAAAGTAGATTCTGTTCATCTGGACG
>Location:NODE_382493_length_8613_cov_31.659817	Coordinate:1299	Reads:1	Hits:1	Allocated_reads:1	Strand:-
TAAAAGTAGATTCTGTTCATCTGGACT
>Location:NODE_382493_length_8613_cov_31.659817	Coordinate:1299	Reads:3	Hits:1	Allocated_reads:3	Strand:-
TAAAAGTAGATTCTGTTCATCTGGACG
>Location:NODE_382493_length_8613_cov_31.659817	Coordinate:1300	Reads:3	Hits:11	Allocated_reads:0.272727272727273	Strand:+
GTCCAGATGAACAGAATCTACTTT
>Location:NODE_382493_length_8613_cov_31.659817	Coordinate:1300	Reads:1	Hits:10	Allocated_reads:0.1	Strand:+
GTCCAGATGAACAGAATCTACTTTT
>Location:NODE_382493_length_8613_cov_31.659817	Coordinate:1300	Reads:1	Hits:1	Allocated_reads:1	Strand:+
GTCCAGATGAACAGAATCTACTTTTA
>Location:NODE_382493_length_8613_cov_31.659817	Coordinate:1300	Reads:1	Hits:1	Allocated_reads:1	Strand:+
GTCCAGATGAACAGAATCTACTTTTAGG
>Location:NODE_382493_length_8613_cov_31.659817	Coordinate:1300	Reads:1	Hits:1	Allocated_reads:1	Strand:-
TAAAAGTAGATTCTGTTCATCTGGAC
>Location:NODE_382493_length_8613_cov_31.659817	Coordinate:1301	Reads:1	Hits:1	Allocated_reads:1	Strand:-
TAAAAGTAGATTCTGTTCATCTGGA
>Location:NODE_382493_length_8613_cov_31.659817	Coordinate:1301	Reads:3	Hits:10	Allocated_reads:0.3	Strand:+
TCCAGATGAACAGAATCTACTTTT
>Location:NODE_382493_length_8613_cov_31.659817	Coordinate:1301	Reads:1	Hits:6	Allocated_reads:0.166666666666667	Strand:+
TCCAGATGAACAGAATCTACTTTTAGA
>Location:NODE_382493_length_8613_cov_31.659817	Coordinate:1301	Reads:2	Hits:1	Allocated_reads:2	Strand:+
TCCAGATGAACAGAATCTACTTTTAGG
>Location:NODE_382493_length_8613_cov_31.659817	Coordinate:1301	Reads:1	Hits:1	Allocated_reads:1	Strand:+
TCCAGATGAACAGAATCTACTTTTAGGG
>Location:NODE_382493_length_8613_cov_31.659817	Coordinate:1301	Reads:2	Hits:1	Allocated_reads:2	Strand:+
TCCAGATGAACAGAATCTACTTTTAGGGAC
>Location:NODE_382493_length_8613_cov_31.659817	Coordinate:1301	Reads:1	Hits:1	Allocated_reads:1	Strand:+
TCCAGATGAACAGAATCTACCTTTAGGGACT
>Location:NODE_382493_length_8613_cov_31.659817	Coordinate:1301	Reads:12	Hits:1	Allocated_reads:12	Strand:+
TCCAGATGAACAGAATCTACTTTTAGGGACT
>Location:NODE_382493_length_8613_cov_31.659817	Coordinate:1301	Reads:1	Hits:1	Allocated_reads:1	Strand:+
TCCAGATGAACAGAATCTACTTTTAGGGACTTA
>Location:NODE_382493_length_8613_cov_31.659817	Coordinate:1302	Reads:1	Hits:1	Allocated_reads:1	Strand:+
CCAGATGAACAGAATCTACTTTTAGGGACT
>Location:NODE_382493_length_8613_cov_31.659817	Coordinate:1302	Reads:1	Hits:1	Allocated_reads:1	Strand:+
CCAGATGAACAGAATCTACTTTTAGGGACTTA
>Location:NODE_382493_length_8613_cov_31.659817	Coordinate:1303	Reads:1	Hits:1	Allocated_reads:1	Strand:+
CAGATGAACAGAATCTACTTTTAG
>Location:NODE_382493_length_8613_cov_31.659817	Coordinate:1303	Reads:2	Hits:1	Allocated_reads:2	Strand:+
CAGATGAACAGAATCTACTTTTAGG
>Location:NODE_382493_length_8613_cov_31.659817	Coordinate:1303	Reads:1	Hits:1	Allocated_reads:1	Strand:+
CAGATGAACAGAATCTACTTTTAGGG
>Location:NODE_382493_length_8613_cov_31.659817	Coordinate:1303	Reads:6	Hits:1	Allocated_reads:6	Strand:+
CAGATGAACAGAATCTACTTTTAGGGAC
>Location:NODE_382493_length_8613_cov_31.659817	Coordinate:1303	Reads:42	Hits:1	Allocated_reads:42	Strand:+
CAGATGAACAGAATCTACTTTTAGGGACT
>Location:NODE_382493_length_8613_cov_31.659817	Coordinate:1304	Reads:1	Hits:2	Allocated_reads:0.5	Strand:+
AGATGAACAGAATCTACTTTTAGGGAT
>Location:NODE_382493_length_8613_cov_31.659817	Coordinate:1304	Reads:6	Hits:1	Allocated_reads:6	Strand:+
AGATGAACAGAATCTACTTTTAGGGACT
>Location:NODE_382493_length_8613_cov_31.659817	Coordinate:1305	Reads:50	Hits:1	Allocated_reads:50	Strand:+
GATGAACAGAATCTACTTTTAGGG
>Location:NODE_382493_length_8613_cov_31.659817	Coordinate:1305	Reads:1	Hits:2	Allocated_reads:0.5	Strand:+
GATGAACAGAATCTACTTTTAGGTT
>Location:NODE_382493_length_8613_cov_31.659817	Coordinate:1305	Reads:12	Hits:1	Allocated_reads:12	Strand:+
GATGAACAGAATCTACTTTTAGGGAC
>Location:NODE_382493_length_8613_cov_31.659817	Coordinate:1305	Reads:1	Hits:1	Allocated_reads:1	Strand:+
GATGAACAGAATCTACTTTTAGGGACG
>Location:NODE_382493_length_8613_cov_31.659817	Coordinate:1305	Reads:81	Hits:1	Allocated_reads:81	Strand:+
GATGAACAGAATCTACTTTTAGGGACT
>Location:NODE_382493_length_8613_cov_31.659817	Coordinate:1305	Reads:2	Hits:1	Allocated_reads:2	Strand:+
GATGAACAGAATCTACTTTTAGGGACTT
>Location:NODE_382493_length_8613_cov_31.659817	Coordinate:1305	Reads:1	Hits:1	Allocated_reads:1	Strand:+
GATGAACAGAATCTACTTTTAGGGACTTA
>Location:NODE_382493_length_8613_cov_31.659817	Coordinate:1305	Reads:1	Hits:1	Allocated_reads:1	Strand:+
GATGAACAGAATCTACTTTTAGGGACTTAC
>Location:NODE_382493_length_8613_cov_31.659817	Coordinate:1305	Reads:1	Hits:1	Allocated_reads:1	Strand:+
GATGAACAGAATCTACTTTTAGGGACTTTT
>Location:NODE_382493_length_8613_cov_31.659817	Coordinate:1306	Reads:1	Hits:1	Allocated_reads:1	Strand:+
ATGAACAGAATCTACTTTTAGGGAC
>Location:NODE_382493_length_8613_cov_31.659817	Coordinate:1306	Reads:3	Hits:1	Allocated_reads:3	Strand:+
ATGAACAGAATCTACTTTTAGGGACT
>Location:NODE_382493_length_8613_cov_31.659817	Coordinate:1307	Reads:2	Hits:1	Allocated_reads:2	Strand:+
TGAACAGAATCTACTTTTAGGGACT
>Location:NODE_382493_length_8613_cov_31.659817	Coordinate:1310	Reads:1	Hits:1	Allocated_reads:1	Strand:-
TGTGTAAGTCCCTAAAAGTAGATTCTGT
>Location:NODE_382493_length_8613_cov_31.659817	Coordinate:1314	Reads:3	Hits:2	Allocated_reads:1.5	Strand:-
TGTGTAAGTCCCTAAAAGTAGATT
>Location:NODE_382493_length_8613_cov_31.659817	Coordinate:1316	Reads:4	Hits:2	Allocated_reads:2	Strand:+
TCTACTTTTAGGGACTTACACAAC
>Location:NODE_382493_length_8613_cov_31.659817	Coordinate:1316	Reads:1	Hits:1	Allocated_reads:1	Strand:+
TCTACTTTTAGGGACTTACACAACAC
>Location:NODE_382493_length_8613_cov_31.659817	Coordinate:1316	Reads:1	Hits:1	Allocated_reads:1	Strand:+
TCTACTTTTAGGGACTTACACAACACTA
>Location:NODE_382493_length_8613_cov_31.659817	Coordinate:1318	Reads:1	Hits:1	Allocated_reads:1	Strand:+
TACTTTTAGGGACTTACACAACACTAACCA
>Location:NODE_382493_length_8613_cov_31.659817	Coordinate:1323	Reads:2	Hits:1	Allocated_reads:2	Strand:+
TTAGGGACTTACACAACACTAACC
>Location:NODE_382493_length_8613_cov_31.659817	Coordinate:1324	Reads:1	Hits:1	Allocated_reads:1	Strand:+
TAGGGACTTACACAACACTAACCAAGT
>Location:NODE_382493_length_8613_cov_31.659817	Coordinate:1326	Reads:1	Hits:1	Allocated_reads:1	Strand:-
TACTTGGTTAGTGTTGTGTAAGTCCC
>Location:NODE_382493_length_8613_cov_31.659817	Coordinate:1328	Reads:4	Hits:1	Allocated_reads:4	Strand:-
TACTTGGTTAGTGTTGTGTAAGTC
>Location:NODE_382493_length_8613_cov_31.659817	Coordinate:1334	Reads:1	Hits:1	Allocated_reads:1	Strand:+
CACAACACTAACCAAGTATTTTCTGCC
>Location:NODE_382493_length_8613_cov_31.659817	Coordinate:1336	Reads:1	Hits:1	Allocated_reads:1	Strand:+
CAACACTAACCAAGTATTTTCTGCCT
>Location:NODE_382493_length_8613_cov_31.659817	Coordinate:1337	Reads:1	Hits:2	Allocated_reads:0.5	Strand:+
AACACTAACCAAGTATTTTCTGCCT
>Location:NODE_382493_length_8613_cov_31.659817	Coordinate:1339	Reads:1	Hits:2	Allocated_reads:0.5	Strand:+
CACTAACCAAGTATTTTCTGCCTGCGA
>Location:NODE_382493_length_8613_cov_31.659817	Coordinate:1342	Reads:4	Hits:4	Allocated_reads:1	Strand:+
TAACCAAGTATTTTCTGCCTGCGA
>Location:NODE_382493_length_8613_cov_31.659817	Coordinate:1342	Reads:1	Hits:4	Allocated_reads:0.25	Strand:+
TAACCAAGTATTTTCTGCCTGCGAT
>Location:NODE_382493_length_8613_cov_31.659817	Coordinate:1342	Reads:1	Hits:4	Allocated_reads:0.25	Strand:+
TAACCAAGTATTTTCTGCCTGCTATCC
>Location:NODE_382493_length_8613_cov_31.659817	Coordinate:1342	Reads:6	Hits:4	Allocated_reads:1.5	Strand:+
TAACCAAGTATTTTCTGCCTGCGATCC
>Location:NODE_382493_length_8613_cov_31.659817	Coordinate:1342	Reads:1	Hits:4	Allocated_reads:0.25	Strand:+
TAACCAAGTATTTTCTGCCTGCGATCCATA
>Location:NODE_382493_length_8613_cov_31.659817	Coordinate:1344	Reads:1	Hits:5	Allocated_reads:0.2	Strand:+
ACCAAGTATTTTCTGCCTGCGATCC
>Location:NODE_382493_length_8613_cov_31.659817	Coordinate:1344	Reads:1	Hits:5	Allocated_reads:0.2	Strand:-
TGTATGGATCGCAGGCAGAAAATACTTGGT
>Location:NODE_382493_length_8613_cov_31.659817	Coordinate:1345	Reads:1	Hits:5	Allocated_reads:0.2	Strand:+
CCAAGTATTTTCTGCCTGCGATCC
>Location:NODE_382493_length_8613_cov_31.659817	Coordinate:1347	Reads:1	Hits:5	Allocated_reads:0.2	Strand:+
AAGTATTTTCTGCCTGCGATCCAT
>Location:NODE_382493_length_8613_cov_31.659817	Coordinate:1347	Reads:1	Hits:5	Allocated_reads:0.2	Strand:-
ATGGATCGCAGGCAGAAAATGCTT
>Location:NODE_382493_length_8613_cov_31.659817	Coordinate:1347	Reads:1	Hits:5	Allocated_reads:0.2	Strand:-
TATGGATCGCAGGCAGAAAATACTT
>Location:NODE_382493_length_8613_cov_31.659817	Coordinate:1348	Reads:1	Hits:5	Allocated_reads:0.2	Strand:-
CATGCTGTATGGATCGCAGGCAGAAAATACT
>Location:NODE_382493_length_8613_cov_31.659817	Coordinate:1348	Reads:3	Hits:5	Allocated_reads:0.6	Strand:-
TCATGCTGTATGGATCGCAGGCAGAAAATACT
>Location:NODE_382493_length_8613_cov_31.659817	Coordinate:1348	Reads:3	Hits:5	Allocated_reads:0.6	Strand:-
TGCTGTATGGATCGCAGGCAGAAAATACT
>Location:NODE_382493_length_8613_cov_31.659817	Coordinate:1349	Reads:2	Hits:5	Allocated_reads:0.4	Strand:-
TGTATGGATCGCAGGCAGAAAATAC
>Location:NODE_382493_length_8613_cov_31.659817	Coordinate:1350	Reads:1	Hits:5	Allocated_reads:0.2	Strand:-
TGTATGGATCGCAGGCAGAAAATA
>Location:NODE_382493_length_8613_cov_31.659817	Coordinate:1351	Reads:1	Hits:3	Allocated_reads:0.333333333333333	Strand:+
ATTTTCTGCCTGCGATCCATACAGCATGACCCGC
>Location:NODE_382493_length_8613_cov_31.659817	Coordinate:1354	Reads:1	Hits:5	Allocated_reads:0.2	Strand:-
TCATGCTGTATGGATCGCAGGCAGAA
>Location:NODE_382493_length_8613_cov_31.659817	Coordinate:1355	Reads:1	Hits:5	Allocated_reads:0.2	Strand:-
TCATGCTGTATGGATCGCAGGCATT
>Location:NODE_382493_length_8613_cov_31.659817	Coordinate:1355	Reads:1	Hits:5	Allocated_reads:0.2	Strand:-
TCATGCTGTATGGATCGCGGGCATT
>Location:NODE_382493_length_8613_cov_31.659817	Coordinate:1355	Reads:3	Hits:5	Allocated_reads:0.6	Strand:-
TCATGCTGTATGGATCGCAGGCAGA
>Location:NODE_382493_length_8613_cov_31.659817	Coordinate:1357	Reads:1	Hits:3	Allocated_reads:0.333333333333333	Strand:+
TGCCTGCGATCCATACAGCATGACCCGCA
>Location:NODE_382493_length_8613_cov_31.659817	Coordinate:1361	Reads:1	Hits:3	Allocated_reads:0.333333333333333	Strand:+
TGCGATCCATACAGCATGACCCGC
>Location:NODE_382493_length_8613_cov_31.659817	Coordinate:1370	Reads:2	Hits:1	Allocated_reads:2	Strand:+
TACAGCATGACCCGCAGAGAGAAAGAAG
>Location:NODE_382493_length_8613_cov_31.659817	Coordinate:1370	Reads:2	Hits:1	Allocated_reads:2	Strand:+
TACAGCATGACCCGCAGAGAGAAAGAAGC
>Location:NODE_382493_length_8613_cov_31.659817	Coordinate:1371	Reads:1	Hits:1	Allocated_reads:1	Strand:+
ACAGCATGACCCGCAGAGAGAAAGAAGC
>Location:NODE_382493_length_8613_cov_31.659817	Coordinate:1372	Reads:1	Hits:1	Allocated_reads:1	Strand:+
CAGCATGACCCGCAGAGAGAAAGAAGC
>Location:NODE_382493_length_8613_cov_31.659817	Coordinate:1380	Reads:1	Hits:1	Allocated_reads:1	Strand:+
CCCGCAGAGAGAAAGAAGCTTGTGATGAAATG
>Location:NODE_382493_length_8613_cov_31.659817	Coordinate:1380	Reads:1	Hits:1	Allocated_reads:1	Strand:-
TCATCACAAGCTTCTTTCTCTCTGCGGG
>Location:NODE_382493_length_8613_cov_31.659817	Coordinate:1383	Reads:1	Hits:1	Allocated_reads:1	Strand:+
GCAGAGAGAAAGAAGCTTGTGATGAAATG
>Location:NODE_382493_length_8613_cov_31.659817	Coordinate:1385	Reads:2	Hits:1	Allocated_reads:2	Strand:-
TTTCATCACAAGCTTCTTTCTCTCT
>Location:NODE_382493_length_8613_cov_31.659817	Coordinate:1396	Reads:1	Hits:1	Allocated_reads:1	Strand:-
TAGAAAGTGAACATTTCATCACAAGCT
>Location:NODE_382493_length_8613_cov_31.659817	Coordinate:1396	Reads:1	Hits:1	Allocated_reads:1	Strand:-
TTAGAAAGTGAACATTTCATGACAAGCT
>Location:NODE_382493_length_8613_cov_31.659817	Coordinate:1410	Reads:1	Hits:1	Allocated_reads:1	Strand:-
ATGCCATCACTGTATTAGAAAGTGAACA
>Location:NODE_382493_length_8613_cov_31.659817	Coordinate:1410	Reads:1	Hits:1	Allocated_reads:1	Strand:-
CATGCCATCACTGTATTAGAAAGTGAACA
>Location:NODE_382493_length_8613_cov_31.659817	Coordinate:1412	Reads:1	Hits:1	Allocated_reads:1	Strand:-
CATGCCATCACTGTATTAGAAAGTGAA
>Location:NODE_382493_length_8613_cov_31.659817	Coordinate:1412	Reads:1	Hits:1	Allocated_reads:1	Strand:-
TCAAGGAGCATGCCATCACTGTATTAGAAAGTGAA
>Location:NODE_382493_length_8613_cov_31.659817	Coordinate:1419	Reads:2	Hits:1	Allocated_reads:2	Strand:-
TCAAGGAGCATGCCATCACTGTATTAGA
>Location:NODE_382493_length_8613_cov_31.659817	Coordinate:1421	Reads:1	Hits:4	Allocated_reads:0.25	Strand:-
TCAAGGAGCATGCCATCACTGTAGTT
>Location:NODE_382493_length_8613_cov_31.659817	Coordinate:1421	Reads:1	Hits:1	Allocated_reads:1	Strand:-
TTTTCAAGGAGCATGCCATCACTGTATTA
>Location:NODE_382493_length_8613_cov_31.659817	Coordinate:1422	Reads:1	Hits:2	Allocated_reads:0.5	Strand:+
AATACAGTGATGGCATGCTCCTTG
>Location:NODE_382493_length_8613_cov_31.659817	Coordinate:1422	Reads:1	Hits:2	Allocated_reads:0.5	Strand:+
AATACAGTGATGGCATGCTCCTTGAAA
>Location:NODE_382493_length_8613_cov_31.659817	Coordinate:1422	Reads:3	Hits:2	Allocated_reads:1.5	Strand:+
AATACAGTGATGGCATGCTCCTTGAAAAC
>Location:NODE_382493_length_8613_cov_31.659817	Coordinate:1422	Reads:1	Hits:4	Allocated_reads:0.25	Strand:-
TCAAGGAGCATGCCATCACTGAAGA
>Location:NODE_382493_length_8613_cov_31.659817	Coordinate:1422	Reads:2	Hits:4	Allocated_reads:0.5	Strand:-
TCAAGGAGCATGCCATCACTGTAGA
>Location:NODE_382493_length_8613_cov_31.659817	Coordinate:1422	Reads:2	Hits:2	Allocated_reads:1	Strand:-
TCAAGGAGCATGCCATCACTGTATT
>Location:NODE_382493_length_8613_cov_31.659817	Coordinate:1423	Reads:1	Hits:2	Allocated_reads:0.5	Strand:+
ATACAGTGATGGCATGCTCCTTGAAAACC
>Location:NODE_382493_length_8613_cov_31.659817	Coordinate:1423	Reads:1	Hits:2	Allocated_reads:0.5	Strand:-
TCAAGGAGCATGCCATCACTGTAT
>Location:NODE_382493_length_8613_cov_31.659817	Coordinate:1423	Reads:1	Hits:2	Allocated_reads:0.5	Strand:-
TTTTCAAGGAGCATGCCATCGCTGTGT
>Location:NODE_382493_length_8613_cov_31.659817	Coordinate:1424	Reads:1	Hits:4	Allocated_reads:0.25	Strand:+
TACAGTGATGGCATGCTCCTTGTTT
>Location:NODE_382493_length_8613_cov_31.659817	Coordinate:1424	Reads:3	Hits:4	Allocated_reads:0.75	Strand:+
TACAGTGATGGCATGCTCCTTGAAA
>Location:NODE_382493_length_8613_cov_31.659817	Coordinate:1424	Reads:3	Hits:4	Allocated_reads:0.75	Strand:+
TACAGTGATGGCATGCTCCTTGAAAAC
>Location:NODE_382493_length_8613_cov_31.659817	Coordinate:1424	Reads:1	Hits:4	Allocated_reads:0.25	Strand:+
TACAGTGATGGCATGCTCCTTGAAAACC
>Location:NODE_382493_length_8613_cov_31.659817	Coordinate:1424	Reads:1	Hits:4	Allocated_reads:0.25	Strand:+
TACAGTGATGGCATGCTCCTTGAAAACCTT
>Location:NODE_382493_length_8613_cov_31.659817	Coordinate:1424	Reads:7	Hits:4	Allocated_reads:1.75	Strand:-
TTTTCAAGGAGCATGCCATCACTGTA
>Location:NODE_382493_length_8613_cov_31.659817	Coordinate:1425	Reads:1	Hits:4	Allocated_reads:0.25	Strand:+
ACAGTGATGGCATGCTCCTTGAAAAC
>Location:NODE_382493_length_8613_cov_31.659817	Coordinate:1426	Reads:1	Hits:4	Allocated_reads:0.25	Strand:-
TTTTCAAGGAGCATGCCATCACTG
>Location:NODE_382493_length_8613_cov_31.659817	Coordinate:1427	Reads:1	Hits:4	Allocated_reads:0.25	Strand:+
AGTGATGGCATGCTCCTTGAAAAC
>Location:NODE_382493_length_8613_cov_31.659817	Coordinate:1427	Reads:2	Hits:4	Allocated_reads:0.5	Strand:+
AGTGATGGCATGCTCCTTGAAAACC
>Location:NODE_382493_length_8613_cov_31.659817	Coordinate:1428	Reads:1	Hits:4	Allocated_reads:0.25	Strand:+
GTGATGGCATGCTCCTTGAAAACCT
>Location:NODE_382493_length_8613_cov_31.659817	Coordinate:1429	Reads:2	Hits:4	Allocated_reads:0.5	Strand:+
TGATGGCATGCTCCTTGAAAACCT
>Location:NODE_382493_length_8613_cov_31.659817	Coordinate:1429	Reads:1	Hits:4	Allocated_reads:0.25	Strand:+
TGATGGCATGCTCCTTGAAAACCTTTA
>Location:NODE_382493_length_8613_cov_31.659817	Coordinate:1430	Reads:1	Hits:4	Allocated_reads:0.25	Strand:-
AAGGTTTTCAAGGAGCATGCCATC
>Location:NODE_382493_length_8613_cov_31.659817	Coordinate:1431	Reads:1	Hits:4	Allocated_reads:0.25	Strand:+
ATGGCATGCTCCTTGAAAACCTTTACAAT
>Location:NODE_382493_length_8613_cov_31.659817	Coordinate:1431	Reads:2	Hits:4	Allocated_reads:0.5	Strand:-
TTGTAAAGGTTTTCAAGGAGCATGCCAT
>Location:NODE_382493_length_8613_cov_31.659817	Coordinate:1432	Reads:1	Hits:4	Allocated_reads:0.25	Strand:-
TTGTAAAGGTTTTCAAGGAGCATGCCA
>Location:NODE_382493_length_8613_cov_31.659817	Coordinate:1433	Reads:1	Hits:4	Allocated_reads:0.25	Strand:-
TTGTAAAGGTTTTCAAGGAGCATGTT
>Location:NODE_382493_length_8613_cov_31.659817	Coordinate:1433	Reads:5	Hits:4	Allocated_reads:1.25	Strand:-
TTGTAAAGGTTTTCAAGGAGCATGCC
>Location:NODE_382493_length_8613_cov_31.659817	Coordinate:1434	Reads:1	Hits:4	Allocated_reads:0.25	Strand:-
ATTGTAAAGGTTTTCAAGGAGCATGA
>Location:NODE_382493_length_8613_cov_31.659817	Coordinate:1434	Reads:1	Hits:4	Allocated_reads:0.25	Strand:-
TGTAAAGGTTTTCAAGGAGCATGC
>Location:NODE_382493_length_8613_cov_31.659817	Coordinate:1434	Reads:1	Hits:4	Allocated_reads:0.25	Strand:-
TTGTAAAGGTTTTCAAGGAGCATGT
>Location:NODE_382493_length_8613_cov_31.659817	Coordinate:1434	Reads:11	Hits:4	Allocated_reads:2.75	Strand:-
TTGTAAAGGTTTTCAAGGAGCATGC
>Location:NODE_382493_length_8613_cov_31.659817	Coordinate:1435	Reads:1	Hits:4	Allocated_reads:0.25	Strand:-
AATTGTAAAGGTTTTCAAGGAGCATG
>Location:NODE_382493_length_8613_cov_31.659817	Coordinate:1435	Reads:1	Hits:4	Allocated_reads:0.25	Strand:-
TTGTAAAGGTTTTCAAGGAGCATT
>Location:NODE_382493_length_8613_cov_31.659817	Coordinate:1435	Reads:25	Hits:4	Allocated_reads:6.25	Strand:-
TTGTAAAGGTTTTCAAGGAGCATG
>Location:NODE_382493_length_8613_cov_31.659817	Coordinate:1436	Reads:1	Hits:4	Allocated_reads:0.25	Strand:+
ATGCTCCTTGAAAACCTTTACAAT
>Location:NODE_382493_length_8613_cov_31.659817	Coordinate:1437	Reads:1	Hits:4	Allocated_reads:0.25	Strand:+
TGCTCCTTGAAAACCTTTACAATA
>Location:NODE_382493_length_8613_cov_31.659817	Coordinate:1437	Reads:4	Hits:4	Allocated_reads:1	Strand:+
TGCTCCTTGAAAACCTTTACAATT
>Location:NODE_382493_length_8613_cov_31.659817	Coordinate:1437	Reads:1	Hits:4	Allocated_reads:0.25	Strand:+
TGCTCCTTGAAAACCTTTACAATTA
>Location:NODE_382493_length_8613_cov_31.659817	Coordinate:1437	Reads:1	Hits:4	Allocated_reads:0.25	Strand:+
TGCTCCTTGAAAACCTTTACAATTACAT
>Location:NODE_382493_length_8613_cov_31.659817	Coordinate:1437	Reads:1	Hits:4	Allocated_reads:0.25	Strand:+
TGCTCCTTGAAAACCTTTACAATTACATCATC
>Location:NODE_382493_length_8613_cov_31.659817	Coordinate:1438	Reads:1	Hits:4	Allocated_reads:0.25	Strand:+
GCTCCTTGAAAACCTTTACAATTACA
>Location:NODE_382493_length_8613_cov_31.659817	Coordinate:1438	Reads:1	Hits:4	Allocated_reads:0.25	Strand:-
TGATGTAATTGTAAAGGTTTTCAAGGAGC
>Location:NODE_382493_length_8613_cov_31.659817	Coordinate:1438	Reads:1	Hits:4	Allocated_reads:0.25	Strand:-
TGTAATTGTAAAGGTTTTCAAGGAGC
>Location:NODE_382493_length_8613_cov_31.659817	Coordinate:1439	Reads:2	Hits:4	Allocated_reads:0.5	Strand:+
CTCCTTGAAAACCTTTACAATTACAT
>Location:NODE_382493_length_8613_cov_31.659817	Coordinate:1439	Reads:1	Hits:4	Allocated_reads:0.25	Strand:-
GATGATGTAATTGTAAAGGTTTTCAAGGAA
>Location:NODE_382493_length_8613_cov_31.659817	Coordinate:1440	Reads:2	Hits:4	Allocated_reads:0.5	Strand:+
TCCTTGAAAACCTTTACAATTACA
>Location:NODE_382493_length_8613_cov_31.659817	Coordinate:1440	Reads:1	Hits:4	Allocated_reads:0.25	Strand:+
TCCTTGAAAACCTTTACAATTACTT
>Location:NODE_382493_length_8613_cov_31.659817	Coordinate:1440	Reads:1	Hits:4	Allocated_reads:0.25	Strand:+
TCCTTGAAAACCTTTACAATTACATCA
>Location:NODE_382493_length_8613_cov_31.659817	Coordinate:1440	Reads:1	Hits:4	Allocated_reads:0.25	Strand:+
TCCTTGAAAACCTTTACAATTACATCAT
>Location:NODE_382493_length_8613_cov_31.659817	Coordinate:1440	Reads:1	Hits:4	Allocated_reads:0.25	Strand:+
TCCTTGAAAACCTTTACAATTACATCATCT
>Location:NODE_382493_length_8613_cov_31.659817	Coordinate:1440	Reads:1	Hits:4	Allocated_reads:0.25	Strand:-
TGTAATTGTAAAGGTTTTCAAGGA
>Location:NODE_382493_length_8613_cov_31.659817	Coordinate:1442	Reads:1	Hits:4	Allocated_reads:0.25	Strand:+
CTTGAAAACCTTTACAATTACATC
>Location:NODE_382493_length_8613_cov_31.659817	Coordinate:1445	Reads:1	Hits:4	Allocated_reads:0.25	Strand:-
AGATGATGTAATTGTAAAGGTTTTC
>Location:NODE_382493_length_8613_cov_31.659817	Coordinate:1445	Reads:1	Hits:4	Allocated_reads:0.25	Strand:-
GATGATGTAATTGTAAAGGTTTTC
>Location:NODE_382493_length_8613_cov_31.659817	Coordinate:1448	Reads:1	Hits:4	Allocated_reads:0.25	Strand:+
AACCTTTACAATTACATCATCTGAAT
>Location:NODE_382493_length_8613_cov_31.659817	Coordinate:1449	Reads:1	Hits:1	Allocated_reads:1	Strand:+
ACCTTTACAATTACATCATCTGTA
>Location:NODE_382493_length_8613_cov_31.659817	Coordinate:1449	Reads:1	Hits:1	Allocated_reads:1	Strand:+
ACCTTTACAATTACATCATCTGTATG
>Location:NODE_382493_length_8613_cov_31.659817	Coordinate:1449	Reads:1	Hits:4	Allocated_reads:0.25	Strand:+
ACCTTTACAATTACATCATCTGCATGT
>Location:NODE_382493_length_8613_cov_31.659817	Coordinate:1449	Reads:1	Hits:1	Allocated_reads:1	Strand:+
ACCTTTACAATTACATCATCTGTATGTT
>Location:NODE_382493_length_8613_cov_31.659817	Coordinate:1450	Reads:1	Hits:1	Allocated_reads:1	Strand:+
CCTTTACAATTACATCATCTGTATG
>Location:NODE_382493_length_8613_cov_31.659817	Coordinate:1457	Reads:1	Hits:1	Allocated_reads:1	Strand:+
AATTACATCATCTGTATGTTTGTGGCC
>Location:NODE_382493_length_8613_cov_31.659817	Coordinate:1457	Reads:1	Hits:1	Allocated_reads:1	Strand:-
TTAGGCCACAAACATACAGATGATGTAATT
>Location:NODE_382493_length_8613_cov_31.659817	Coordinate:1458	Reads:1	Hits:1	Allocated_reads:1	Strand:-
AATTAGGCCACAAACATACAGATGATGTAAT
>Location:NODE_382493_length_8613_cov_31.659817	Coordinate:1458	Reads:1	Hits:1	Allocated_reads:1	Strand:-
GGCCACAAACATACAGATGATGTAAT
>Location:NODE_382493_length_8613_cov_31.659817	Coordinate:1458	Reads:1	Hits:1	Allocated_reads:1	Strand:-
TAGGCCACAAACATACAGATGATGTAAT
>Location:NODE_382493_length_8613_cov_31.659817	Coordinate:1459	Reads:1	Hits:1	Allocated_reads:1	Strand:+
TTACATCATCTGTATGTTTGTGACC
>Location:NODE_382493_length_8613_cov_31.659817	Coordinate:1459	Reads:7	Hits:1	Allocated_reads:7	Strand:+
TTACATCATCTGTATGTTTGTGGCC
>Location:NODE_382493_length_8613_cov_31.659817	Coordinate:1459	Reads:1	Hits:1	Allocated_reads:1	Strand:+
TTACATCATCTGTATGTTTGTGGCCG
>Location:NODE_382493_length_8613_cov_31.659817	Coordinate:1459	Reads:6	Hits:1	Allocated_reads:6	Strand:+
TTACATCATCTGTATGTTTGTGGCCT
>Location:NODE_382493_length_8613_cov_31.659817	Coordinate:1460	Reads:1	Hits:1	Allocated_reads:1	Strand:+
TACATCATCTGTATGTTTGTGGCCG
>Location:NODE_382493_length_8613_cov_31.659817	Coordinate:1462	Reads:1	Hits:1	Allocated_reads:1	Strand:+
CATCATCTGTATGTTTGTGGCCTAATTC
>Location:NODE_382493_length_8613_cov_31.659817	Coordinate:1464	Reads:2	Hits:1	Allocated_reads:2	Strand:+
TCATCTGTATGTTTGTGGCCTAATTC
>Location:NODE_382493_length_8613_cov_31.659817	Coordinate:1467	Reads:1	Hits:1	Allocated_reads:1	Strand:+
TCTGTATGTTTGTGGCCTAATTCC
>Location:NODE_382493_length_8613_cov_31.659817	Coordinate:1471	Reads:1	Hits:1	Allocated_reads:1	Strand:-
CATTCATGGAATTAGGCCACAAACATA
>Location:NODE_382493_length_8613_cov_31.659817	Coordinate:1475	Reads:1	Hits:1	Allocated_reads:1	Strand:-
TACTGACATTCATGGAATTAGGCCACAAA
>Location:NODE_382493_length_8613_cov_31.659817	Coordinate:1478	Reads:1	Hits:1	Allocated_reads:1	Strand:+
GTGGCCTAATTCCATGAATGTCAGTATGA
>Location:NODE_382493_length_8613_cov_31.659817	Coordinate:1479	Reads:1	Hits:1	Allocated_reads:1	Strand:-
TACTGACATTCATGGAATTAGGCCA
>Location:NODE_382493_length_8613_cov_31.659817	Coordinate:1479	Reads:2	Hits:1	Allocated_reads:2	Strand:+
TGGCCTAATTCCATGAATGTCAGTATGA
>Location:NODE_382493_length_8613_cov_31.659817	Coordinate:1484	Reads:1	Hits:2	Allocated_reads:0.5	Strand:+
TAATTCCATGAATGTCAGTATGACA
>Location:NODE_382493_length_8613_cov_31.659817	Coordinate:1484	Reads:1	Hits:2	Allocated_reads:0.5	Strand:+
TAATTCCATGAATGTCAGTATGACATC
>Location:NODE_382493_length_8613_cov_31.659817	Coordinate:1484	Reads:1	Hits:2	Allocated_reads:0.5	Strand:+
TAATTCCATGAATGTCAGTATGACATCT
>Location:NODE_382493_length_8613_cov_31.659817	Coordinate:1484	Reads:1	Hits:2	Allocated_reads:0.5	Strand:+
TAATTCCATGAATGTCAGTATGACATCTG
>Location:NODE_382493_length_8613_cov_31.659817	Coordinate:1485	Reads:1	Hits:2	Allocated_reads:0.5	Strand:+
AATTCCATGAATGTCAGTATGACA
>Location:NODE_382493_length_8613_cov_31.659817	Coordinate:1485	Reads:2	Hits:2	Allocated_reads:1	Strand:+
AATTCCATGAATGTCAGTATGACATCTG
>Location:NODE_382493_length_8613_cov_31.659817	Coordinate:1486	Reads:1	Hits:2	Allocated_reads:0.5	Strand:+
ATTCCATGAATGTCAGTATGACAT
>Location:NODE_382493_length_8613_cov_31.659817	Coordinate:1486	Reads:2	Hits:2	Allocated_reads:1	Strand:+
ATTCCATGAATGTCAGTATGACATC
>Location:NODE_382493_length_8613_cov_31.659817	Coordinate:1486	Reads:2	Hits:2	Allocated_reads:1	Strand:+
ATTCCATGAATGTCAGTATGACATCT
>Location:NODE_382493_length_8613_cov_31.659817	Coordinate:1486	Reads:1	Hits:2	Allocated_reads:0.5	Strand:+
ATTCCATGAATGTCAGTATGACATCTG
>Location:NODE_382493_length_8613_cov_31.659817	Coordinate:1487	Reads:2	Hits:2	Allocated_reads:1	Strand:+
TTCCATGAATGTCAGTATGACATC
>Location:NODE_382493_length_8613_cov_31.659817	Coordinate:1488	Reads:1	Hits:2	Allocated_reads:0.5	Strand:+
TCCATGAATGTCAGTATGACATCT
>Location:NODE_382493_length_8613_cov_31.659817	Coordinate:1490	Reads:1	Hits:4	Allocated_reads:0.25	Strand:+
CATGAATGTCAGTATGACATCTGGCT
>Location:NODE_382493_length_8613_cov_31.659817	Coordinate:1491	Reads:1	Hits:4	Allocated_reads:0.25	Strand:+
ATGAATGTCAGTATGACATCTGGC
>Location:NODE_382493_length_8613_cov_31.659817	Coordinate:1491	Reads:1	Hits:4	Allocated_reads:0.25	Strand:+
ATGAATGTCAGTATGACATCTGGCT
>Location:NODE_382493_length_8613_cov_31.659817	Coordinate:1491	Reads:1	Hits:4	Allocated_reads:0.25	Strand:+
ATGAATGTCAGTATGACATCTGGCTCTT
>Location:NODE_382493_length_8613_cov_31.659817	Coordinate:1492	Reads:1	Hits:4	Allocated_reads:0.25	Strand:-
AAATGGAAAGAGCCAGATGTCATACTGACATTCA
>Location:NODE_382493_length_8613_cov_31.659817	Coordinate:1492	Reads:1	Hits:4	Allocated_reads:0.25	Strand:-
AATGGAAAGAGCCAGATGTCATACTGACATTCA
>Location:NODE_382493_length_8613_cov_31.659817	Coordinate:1492	Reads:3	Hits:4	Allocated_reads:0.75	Strand:+
TGAATGTCAGTATGACATCTGGCT
>Location:NODE_382493_length_8613_cov_31.659817	Coordinate:1492	Reads:1	Hits:4	Allocated_reads:0.25	Strand:+
TGAATGTCAGTATGACATCTGGCTCTT
>Location:NODE_382493_length_8613_cov_31.659817	Coordinate:1492	Reads:1	Hits:4	Allocated_reads:0.25	Strand:+
TGAATGTCAGTATGACATCTGGCTCTTTCC
>Location:NODE_382493_length_8613_cov_31.659817	Coordinate:1493	Reads:1	Hits:4	Allocated_reads:0.25	Strand:-
AAGAGCCAGATGTCATACTGACATTG
>Location:NODE_382493_length_8613_cov_31.659817	Coordinate:1493	Reads:2	Hits:4	Allocated_reads:0.5	Strand:-
AAGAGCCAGATGTCATACTGACATTC
>Location:NODE_382493_length_8613_cov_31.659817	Coordinate:1494	Reads:1	Hits:4	Allocated_reads:0.25	Strand:-
AAAGAGCCAGATGTCATACTGACATT
>Location:NODE_382493_length_8613_cov_31.659817	Coordinate:1494	Reads:3	Hits:4	Allocated_reads:0.75	Strand:-
AAGAGCCAGATGTCATACTGACATT
>Location:NODE_382493_length_8613_cov_31.659817	Coordinate:1494	Reads:1	Hits:4	Allocated_reads:0.25	Strand:-
AATGGAAAGAGCCAGATGTCATACTGACATT
>Location:NODE_382493_length_8613_cov_31.659817	Coordinate:1494	Reads:1	Hits:4	Allocated_reads:0.25	Strand:+
AATGTCAGTATGACATCTGGCTCTT
>Location:NODE_382493_length_8613_cov_31.659817	Coordinate:1494	Reads:2	Hits:4	Allocated_reads:0.5	Strand:+
AATGTCAGTATGACATCTGGCTCTTTCC
>Location:NODE_382493_length_8613_cov_31.659817	Coordinate:1495	Reads:1	Hits:4	Allocated_reads:0.25	Strand:+
ATGTCAGTATGACATCTGGCTCTTTCCATT
>Location:NODE_382493_length_8613_cov_31.659817	Coordinate:1495	Reads:4	Hits:4	Allocated_reads:1	Strand:-
TGGAAAGAGCCAGATGTCATACTGACAT
>Location:NODE_382493_length_8613_cov_31.659817	Coordinate:1496	Reads:3	Hits:4	Allocated_reads:0.75	Strand:-
TGGAAAGAGCCAGATGTCATACTGACA
>Location:NODE_382493_length_8613_cov_31.659817	Coordinate:1498	Reads:1	Hits:4	Allocated_reads:0.25	Strand:+
TCAGTATGACATCTGGCTCTTTCT
>Location:NODE_382493_length_8613_cov_31.659817	Coordinate:1498	Reads:1	Hits:4	Allocated_reads:0.25	Strand:+
TCAGTATGACATCTGGCTCTTTCCAT
>Location:NODE_382493_length_8613_cov_31.659817	Coordinate:1498	Reads:9	Hits:4	Allocated_reads:2.25	Strand:+
TCAGTATGACATCTGGCTCTTTCCATT
>Location:NODE_382493_length_8613_cov_31.659817	Coordinate:1498	Reads:1	Hits:4	Allocated_reads:0.25	Strand:+
TCAGTATGACATCTGGCTCTTTCCATTT
>Location:NODE_382493_length_8613_cov_31.659817	Coordinate:1499	Reads:1	Hits:4	Allocated_reads:0.25	Strand:+
CAGTATGACATCTGGCTCTTTCCA
>Location:NODE_382493_length_8613_cov_31.659817	Coordinate:1499	Reads:13	Hits:4	Allocated_reads:3.25	Strand:+
CAGTATGACATCTGGCTCTTTCCATT
>Location:NODE_382493_length_8613_cov_31.659817	Coordinate:1500	Reads:8	Hits:4	Allocated_reads:2	Strand:+
AGTATGACATCTGGCTCTTTCCATT
>Location:NODE_382493_length_8613_cov_31.659817	Coordinate:1501	Reads:1	Hits:4	Allocated_reads:0.25	Strand:-
AGAAATGGAAAGAGCCAGATGTCATAC
>Location:NODE_382493_length_8613_cov_31.659817	Coordinate:1501	Reads:1	Hits:4	Allocated_reads:0.25	Strand:+
GTATGACATCTGGCTCTTTCCAGT
>Location:NODE_382493_length_8613_cov_31.659817	Coordinate:1501	Reads:3	Hits:4	Allocated_reads:0.75	Strand:+
GTATGACATCTGGCTCTTTCCATA
>Location:NODE_382493_length_8613_cov_31.659817	Coordinate:1501	Reads:48	Hits:4	Allocated_reads:12	Strand:+
GTATGACATCTGGCTCTTTCCATT
>Location:NODE_382493_length_8613_cov_31.659817	Coordinate:1501	Reads:2	Hits:4	Allocated_reads:0.5	Strand:+
GTATGACATCTGGCTCTTTCCATTTC
>Location:NODE_382493_length_8613_cov_31.659817	Coordinate:1502	Reads:12	Hits:4	Allocated_reads:3	Strand:+
TATGACATCTGGCTCTTTCCATTT
>Location:NODE_382493_length_8613_cov_31.659817	Coordinate:1502	Reads:1	Hits:4	Allocated_reads:0.25	Strand:+
TATGACATCTGGCTCTTTCCGTTTC
>Location:NODE_382493_length_8613_cov_31.659817	Coordinate:1502	Reads:9	Hits:4	Allocated_reads:2.25	Strand:+
TATGACATCTGGCTCTTTCCATTTC
>Location:NODE_382493_length_8613_cov_31.659817	Coordinate:1502	Reads:3	Hits:4	Allocated_reads:0.75	Strand:+
TATGACATCTGGCTCTTTCCATTTCT
>Location:NODE_382493_length_8613_cov_31.659817	Coordinate:1502	Reads:1	Hits:3	Allocated_reads:0.333333333333333	Strand:+
TATGACATCTGGCTCTTTCCATTTCTC
>Location:NODE_382493_length_8613_cov_31.659817	Coordinate:1503	Reads:1	Hits:4	Allocated_reads:0.25	Strand:+
ATGACATCTGGCTCTTTCCATTTCT
>Location:NODE_382493_length_8613_cov_31.659817	Coordinate:1503	Reads:1	Hits:3	Allocated_reads:0.333333333333333	Strand:+
ATGACATCTGGCTCTTTCCATTTCTC
>Location:NODE_382493_length_8613_cov_31.659817	Coordinate:1508	Reads:1	Hits:3	Allocated_reads:0.333333333333333	Strand:+
ATCTGGCTCTTTCCATTTCTCTATTAAA
>Location:NODE_382493_length_8613_cov_31.659817	Coordinate:1509	Reads:1	Hits:3	Allocated_reads:0.333333333333333	Strand:+
TCTGGCTCTTTCCATTTCTCTATTAAA
>Location:NODE_382493_length_8613_cov_31.659817	Coordinate:1509	Reads:1	Hits:3	Allocated_reads:0.333333333333333	Strand:+
TCTGGCTCTTTCCATTTCTCTATTAAAGAG
>Location:NODE_382493_length_8613_cov_31.659817	Coordinate:1511	Reads:1	Hits:3	Allocated_reads:0.333333333333333	Strand:+
TGGCTCTTTCCATTTCTCTATTAA
>Location:NODE_382493_length_8613_cov_31.659817	Coordinate:1517	Reads:1	Hits:3	Allocated_reads:0.333333333333333	Strand:+
TTTCCATTTCTCTATTAAAGAGCT
>Location:NODE_382493_length_8613_cov_31.659817	Coordinate:1517	Reads:1	Hits:3	Allocated_reads:0.333333333333333	Strand:+
TTTCCATTTCTCTATTAAAGAGCTG
>Location:NODE_382493_length_8613_cov_31.659817	Coordinate:1517	Reads:1	Hits:3	Allocated_reads:0.333333333333333	Strand:+
TTTCCATTTCTCTATTAAAGAGCTGTA
>Location:NODE_382493_length_8613_cov_31.659817	Coordinate:1517	Reads:1	Hits:3	Allocated_reads:0.333333333333333	Strand:+
TTTCCATTTCTCTATTAAAGAGCTGTAA
>Location:NODE_382493_length_8613_cov_31.659817	Coordinate:1518	Reads:1	Hits:3	Allocated_reads:0.333333333333333	Strand:+
TTCCATTTCTCTATTAAAGAGCTGTAAA
>Location:NODE_382493_length_8613_cov_31.659817	Coordinate:1519	Reads:1	Hits:3	Allocated_reads:0.333333333333333	Strand:+
TCCATTTCTCTATTAAAGAGCTGTAAAC
>Location:NODE_382493_length_8613_cov_31.659817	Coordinate:1525	Reads:1	Hits:2	Allocated_reads:0.5	Strand:+
TCTCTATTAAAGAGCTGTAAACCATATCAC
>Location:NODE_382493_length_8613_cov_31.659817	Coordinate:1529	Reads:13	Hits:2	Allocated_reads:6.5	Strand:-
TAATGTGATATGGTTTACAGCTCTTTAATA
>Location:NODE_382493_length_8613_cov_31.659817	Coordinate:1529	Reads:1	Hits:4	Allocated_reads:0.25	Strand:+
TATTAAAGAGCTGTAAACCATATC
>Location:NODE_382493_length_8613_cov_31.659817	Coordinate:1529	Reads:1	Hits:2	Allocated_reads:0.5	Strand:+
TATTAAAGAGCTGTAAACCATATCACAT
>Location:NODE_382493_length_8613_cov_31.659817	Coordinate:1530	Reads:1	Hits:2	Allocated_reads:0.5	Strand:-
TGTGATATGGTTTACAGCTCTTTAAT
>Location:NODE_382493_length_8613_cov_31.659817	Coordinate:1531	Reads:3	Hits:2	Allocated_reads:1.5	Strand:-
TAATGTGATATGGTTTACAGCTCTTTAA
>Location:NODE_382493_length_8613_cov_31.659817	Coordinate:1531	Reads:4	Hits:3	Allocated_reads:1.33333333333333	Strand:+
TTAAAGAGCTGTAAACCATATCAC
>Location:NODE_382493_length_8613_cov_31.659817	Coordinate:1531	Reads:2	Hits:2	Allocated_reads:1	Strand:+
TTAAAGAGCTGTAAACCATATCACA
>Location:NODE_382493_length_8613_cov_31.659817	Coordinate:1531	Reads:1	Hits:2	Allocated_reads:0.5	Strand:+
TTAAAGAGCTGTAAACCATATCAGAT
>Location:NODE_382493_length_8613_cov_31.659817	Coordinate:1531	Reads:3	Hits:2	Allocated_reads:1.5	Strand:+
TTAAAGAGCTGTAAACCATATCACATT
>Location:NODE_382493_length_8613_cov_31.659817	Coordinate:1531	Reads:1	Hits:2	Allocated_reads:0.5	Strand:+
TTAAAGAGCTGTAAACCACATCACATTA
>Location:NODE_382493_length_8613_cov_31.659817	Coordinate:1531	Reads:5	Hits:2	Allocated_reads:2.5	Strand:+
TTAAAGAGCTGTAAACCATATCACATTA
>Location:NODE_382493_length_8613_cov_31.659817	Coordinate:1531	Reads:1	Hits:2	Allocated_reads:0.5	Strand:+
TTAAAGAGCTGTAAACCATATCACATTATA
>Location:NODE_382493_length_8613_cov_31.659817	Coordinate:1531	Reads:1	Hits:2	Allocated_reads:0.5	Strand:+
TTAAAGAGCTGTAAACCATATCACATTATC
>Location:NODE_382493_length_8613_cov_31.659817	Coordinate:1532	Reads:1	Hits:2	Allocated_reads:0.5	Strand:+
TAAAGAGCTGTAAACCATATCACAT
>Location:NODE_382493_length_8613_cov_31.659817	Coordinate:1532	Reads:1	Hits:2	Allocated_reads:0.5	Strand:+
TAAAGAGCTGTAAACCATATCACATTA
>Location:NODE_382493_length_8613_cov_31.659817	Coordinate:1532	Reads:1	Hits:2	Allocated_reads:0.5	Strand:+
TAAAGAGCTGTAAACCATATCACATTATC
>Location:NODE_382493_length_8613_cov_31.659817	Coordinate:1532	Reads:1	Hits:2	Allocated_reads:0.5	Strand:+
TAAAGAGCTGTAAACCATATCACATTATCAACT
>Location:NODE_382493_length_8613_cov_31.659817	Coordinate:1532	Reads:4	Hits:2	Allocated_reads:2	Strand:-
TAATGTGATATGGTTTACAGCTCTTTA
>Location:NODE_382493_length_8613_cov_31.659817	Coordinate:1532	Reads:1	Hits:2	Allocated_reads:0.5	Strand:-
TGTGATATGGTTTACAGCTCTTTA
>Location:NODE_382493_length_8613_cov_31.659817	Coordinate:1533	Reads:1	Hits:2	Allocated_reads:0.5	Strand:+
AAAGAGCTGTAAACCATATCACAT
>Location:NODE_382493_length_8613_cov_31.659817	Coordinate:1533	Reads:1	Hits:2	Allocated_reads:0.5	Strand:+
AAAGAGCTGTAAACCATATCACATTATCAACT
>Location:NODE_382493_length_8613_cov_31.659817	Coordinate:1533	Reads:9	Hits:2	Allocated_reads:4.5	Strand:-
TAATGTGATATGGTTTACAGCTCTTT
>Location:NODE_382493_length_8613_cov_31.659817	Coordinate:1534	Reads:1	Hits:2	Allocated_reads:0.5	Strand:+
AAGAGCTGTAAACCATATCACATTA
>Location:NODE_382493_length_8613_cov_31.659817	Coordinate:1534	Reads:1	Hits:2	Allocated_reads:0.5	Strand:-
ATAATGTGATATGGTTTACAGCTCTT
>Location:NODE_382493_length_8613_cov_31.659817	Coordinate:1534	Reads:11	Hits:2	Allocated_reads:5.5	Strand:-
TAATGTGATATGGTTTACAGCTCTT
>Location:NODE_382493_length_8613_cov_31.659817	Coordinate:1534	Reads:1	Hits:2	Allocated_reads:0.5	Strand:-
TCAAAGTTGATAATGTGATATGGTTTACAGCTCTT
>Location:NODE_382493_length_8613_cov_31.659817	Coordinate:1534	Reads:1	Hits:2	Allocated_reads:0.5	Strand:-
TCAAAGTTGATAATGTGATATGGTTTATAGCTCTT
>Location:NODE_382493_length_8613_cov_31.659817	Coordinate:1535	Reads:1	Hits:2	Allocated_reads:0.5	Strand:-
TAATGTGATATGGTTTACAGCTAT
>Location:NODE_382493_length_8613_cov_31.659817	Coordinate:1535	Reads:61	Hits:2	Allocated_reads:30.5	Strand:-
TAATGTGATATGGTTTACAGCTCT
>Location:NODE_382493_length_8613_cov_31.659817	Coordinate:1536	Reads:2	Hits:2	Allocated_reads:1	Strand:+
GAGCTGTAAACCATATCACATTATCAACT
>Location:NODE_382493_length_8613_cov_31.659817	Coordinate:1536	Reads:1	Hits:2	Allocated_reads:0.5	Strand:-
GTTGATAATGTGATATGGTTTATAGCTC
>Location:NODE_382493_length_8613_cov_31.659817	Coordinate:1537	Reads:1	Hits:2	Allocated_reads:0.5	Strand:+
AGCTGTAAACCATATCACATTATCAACTT
>Location:NODE_382493_length_8613_cov_31.659817	Coordinate:1537	Reads:1	Hits:2	Allocated_reads:0.5	Strand:-
GATAATGTGATATGGTTTACAGCT
>Location:NODE_382493_length_8613_cov_31.659817	Coordinate:1538	Reads:1	Hits:2	Allocated_reads:0.5	Strand:-
TCAAAGTTGATAATGTGATATGGTTTACAGC
>Location:NODE_382493_length_8613_cov_31.659817	Coordinate:1541	Reads:1	Hits:2	Allocated_reads:0.5	Strand:+
GTAAACCATATCACATTATCAACTTTGATCA
>Location:NODE_382493_length_8613_cov_31.659817	Coordinate:1542	Reads:1	Hits:2	Allocated_reads:0.5	Strand:+
TAAACCATATCACATTATCAACTTTGATC
>Location:NODE_382493_length_8613_cov_31.659817	Coordinate:1542	Reads:1	Hits:2	Allocated_reads:0.5	Strand:+
TAAACCATATCACATTATCAACTTTGATCT
>Location:NODE_382493_length_8613_cov_31.659817	Coordinate:1543	Reads:1	Hits:2	Allocated_reads:0.5	Strand:+
AAACCATATCACATTATCAACTTTGATC
>Location:NODE_382493_length_8613_cov_31.659817	Coordinate:1544	Reads:2	Hits:2	Allocated_reads:1	Strand:+
AACCATATCACATTATCAACTTTGATC
>Location:NODE_382493_length_8613_cov_31.659817	Coordinate:1544	Reads:1	Hits:2	Allocated_reads:0.5	Strand:+
AACCATATCACATTATCAACTTTGATCT
>Location:NODE_382493_length_8613_cov_31.659817	Coordinate:1545	Reads:1	Hits:2	Allocated_reads:0.5	Strand:+
ACCATATCACATTATCAACTTTGATCT
>Location:NODE_382493_length_8613_cov_31.659817	Coordinate:1545	Reads:1	Hits:2	Allocated_reads:0.5	Strand:-
TCAAAGTTGATAATGTGATATGGT
>Location:NODE_382493_length_8613_cov_31.659817	Coordinate:1546	Reads:6	Hits:2	Allocated_reads:3	Strand:+
CCATATCACATTATCAACTTTGATC
>Location:NODE_382493_length_8613_cov_31.659817	Coordinate:1546	Reads:2	Hits:2	Allocated_reads:1	Strand:+
CCATATCACATTATCAACTTTGATCT
>Location:NODE_382493_length_8613_cov_31.659817	Coordinate:1547	Reads:1	Hits:2	Allocated_reads:0.5	Strand:+
CATATCACATTATCAACTTTGATCT
>Location:NODE_382493_length_8613_cov_31.659817	Coordinate:1549	Reads:1	Hits:2	Allocated_reads:0.5	Strand:-
TAAAAAGATCAAAGTTGATAATGTGATA
>Location:NODE_382493_length_8613_cov_31.659817	Coordinate:1549	Reads:1	Hits:2	Allocated_reads:0.5	Strand:+
TATCACATTATCAACTTTGATAAA
>Location:NODE_382493_length_8613_cov_31.659817	Coordinate:1549	Reads:1	Hits:2	Allocated_reads:0.5	Strand:+
TATCACATTATCAACTTTGATCTA
>Location:NODE_382493_length_8613_cov_31.659817	Coordinate:1549	Reads:6	Hits:2	Allocated_reads:3	Strand:+
TATCACATTATCAACTTTGATCTT
>Location:NODE_382493_length_8613_cov_31.659817	Coordinate:1549	Reads:4	Hits:2	Allocated_reads:2	Strand:+
TATCACATTATCAACTTTGATCTTT
>Location:NODE_382493_length_8613_cov_31.659817	Coordinate:1549	Reads:9	Hits:2	Allocated_reads:4.5	Strand:+
TATCACATTATCAACTTTGATCTTTT
>Location:NODE_382493_length_8613_cov_31.659817	Coordinate:1549	Reads:6	Hits:2	Allocated_reads:3	Strand:+
TATCACATTATCAACTTTGATCTTTTT
>Location:NODE_382493_length_8613_cov_31.659817	Coordinate:1549	Reads:6	Hits:2	Allocated_reads:3	Strand:+
TATCACATTATCAACTTTGATCTTTTTA
>Location:NODE_382493_length_8613_cov_31.659817	Coordinate:1549	Reads:1	Hits:2	Allocated_reads:0.5	Strand:+
TATCACATTATCAACTTTGATCTTTTTAA
>Location:NODE_382493_length_8613_cov_31.659817	Coordinate:1549	Reads:1	Hits:2	Allocated_reads:0.5	Strand:+
TATCACATTATCAACTTTGATCTTTTTGGG
>Location:NODE_382493_length_8613_cov_31.659817	Coordinate:1549	Reads:1	Hits:2	Allocated_reads:0.5	Strand:+
TATCACATTATCAACTTTGATCTTTTTGAGT
>Location:NODE_382493_length_8613_cov_31.659817	Coordinate:1549	Reads:25	Hits:2	Allocated_reads:12.5	Strand:+
TATCACATTATCAACTTTGATCTTTTTAAGT
>Location:NODE_382493_length_8613_cov_31.659817	Coordinate:1549	Reads:3	Hits:2	Allocated_reads:1.5	Strand:+
TATCACATTATCAACTTTGATCTTTTTAAGTCT
>Location:NODE_382493_length_8613_cov_31.659817	Coordinate:1550	Reads:1	Hits:2	Allocated_reads:0.5	Strand:+
ATCACATTATCAACTTTGATCTTTTTAAGT
>Location:NODE_382493_length_8613_cov_31.659817	Coordinate:1552	Reads:7	Hits:2	Allocated_reads:3.5	Strand:+
CACATTATCAACTTTGATCTTTTTAAGT
>Location:NODE_382493_length_8613_cov_31.659817	Coordinate:1554	Reads:2	Hits:2	Allocated_reads:1	Strand:+
CATTATCAACTTTGATCTTTTTAAGT
>Location:NODE_382493_length_8613_cov_31.659817	Coordinate:1555	Reads:1	Hits:2	Allocated_reads:0.5	Strand:-
CTGGCCTAGACTTAAAAAGATCAAAGTTGATTTT
>Location:NODE_382493_length_8613_cov_31.659817	Coordinate:1556	Reads:5	Hits:2	Allocated_reads:2.5	Strand:+
TTATCAACTTTGATCTTTTTAAGT
>Location:NODE_382493_length_8613_cov_31.659817	Coordinate:1557	Reads:1	Hits:2	Allocated_reads:0.5	Strand:-
CTCTGGCCTAGACTTAAAAAGATCAAAGTTGATT
>Location:NODE_382493_length_8613_cov_31.659817	Coordinate:1557	Reads:1	Hits:2	Allocated_reads:0.5	Strand:+
TATCAACTTTGATCTTTTTAAGTCT
>Location:NODE_382493_length_8613_cov_31.659817	Coordinate:1557	Reads:1	Hits:2	Allocated_reads:0.5	Strand:+
TATCAACTTTGATCTTTTTAAGTCTAGGC
>Location:NODE_382493_length_8613_cov_31.659817	Coordinate:1559	Reads:1	Hits:2	Allocated_reads:0.5	Strand:+
TCAACTTTGATCTTTTTAAGTCTA
>Location:NODE_382493_length_8613_cov_31.659817	Coordinate:1561	Reads:2	Hits:2	Allocated_reads:1	Strand:-
CTCTGGCCTAGACTTAAAAAGATCAAAGTT
>Location:NODE_382493_length_8613_cov_31.659817	Coordinate:1561	Reads:1	Hits:2	Allocated_reads:0.5	Strand:-
CTGGCCTAGACTTAAAAAGATCAAAGTT
>Location:NODE_382493_length_8613_cov_31.659817	Coordinate:1562	Reads:1	Hits:2	Allocated_reads:0.5	Strand:-
AAACTCTGGCCTAGACTTAAAAAGATCAAAGT
>Location:NODE_382493_length_8613_cov_31.659817	Coordinate:1562	Reads:1	Hits:2	Allocated_reads:0.5	Strand:-
AACTCTGGCCTAGACTTAAAAAGATCAAAGT
>Location:NODE_382493_length_8613_cov_31.659817	Coordinate:1562	Reads:3	Hits:2	Allocated_reads:1.5	Strand:-
CTCTGGCCTAGACTTAAAAAGATCAAAGT
>Location:NODE_382493_length_8613_cov_31.659817	Coordinate:1562	Reads:1	Hits:2	Allocated_reads:0.5	Strand:-
CTGGCCTAGACTTAAAAAGATCAAAGT
>Location:NODE_382493_length_8613_cov_31.659817	Coordinate:1562	Reads:1	Hits:2	Allocated_reads:0.5	Strand:-
TAAAACTCTGGCCTAGACTTAAAAAGATCAAAGT
>Location:NODE_382493_length_8613_cov_31.659817	Coordinate:1562	Reads:4	Hits:2	Allocated_reads:2	Strand:-
TCTGGCCTAGACTTAAAAAGATCAAAGT
>Location:NODE_382493_length_8613_cov_31.659817	Coordinate:1564	Reads:1	Hits:2	Allocated_reads:0.5	Strand:+
TTTGATCTTTTTAAGTCTAGGCCAGAG
>Location:NODE_382493_length_8613_cov_31.659817	Coordinate:1566	Reads:1	Hits:2	Allocated_reads:0.5	Strand:+
TGATCTTTTTAAGTCTAGGCCAGAGTTTTAT
>Location:NODE_382493_length_8613_cov_31.659817	Coordinate:1567	Reads:1	Hits:2	Allocated_reads:0.5	Strand:-
AAAACTCTGGCCTAGACTTAAAAAGATC
>Location:NODE_382493_length_8613_cov_31.659817	Coordinate:1567	Reads:2	Hits:2	Allocated_reads:1	Strand:-
AAACTCTGGCCTAGACTTAAAAAGATC
>Location:NODE_382493_length_8613_cov_31.659817	Coordinate:1567	Reads:7	Hits:2	Allocated_reads:3.5	Strand:-
AACTCTGGCCTAGACTTAAAAAGATC
>Location:NODE_382493_length_8613_cov_31.659817	Coordinate:1567	Reads:1	Hits:2	Allocated_reads:0.5	Strand:-
ACTCTGGCCTAGACTTAAAAAGATC
>Location:NODE_382493_length_8613_cov_31.659817	Coordinate:1567	Reads:2	Hits:2	Allocated_reads:1	Strand:-
ATAAAACTCTGGCCTAGACTTAAAAAGATC
>Location:NODE_382493_length_8613_cov_31.659817	Coordinate:1567	Reads:8	Hits:2	Allocated_reads:4	Strand:-
CTCTGGCCTAGACTTAAAAAGATC
>Location:NODE_382493_length_8613_cov_31.659817	Coordinate:1567	Reads:6	Hits:2	Allocated_reads:3	Strand:-
TAAAACTCTGGCCTAGACTTAAAAAGATC
>Location:NODE_382493_length_8613_cov_31.659817	Coordinate:1569	Reads:1	Hits:2	Allocated_reads:0.5	Strand:-
AAAACTCTGGCCTAGACTTAAAAAGA
>Location:NODE_382493_length_8613_cov_31.659817	Coordinate:1569	Reads:1	Hits:2	Allocated_reads:0.5	Strand:-
CATAAAACTCTGGCCTAGACTTAAAAAGA
>Location:NODE_382493_length_8613_cov_31.659817	Coordinate:1569	Reads:1	Hits:2	Allocated_reads:0.5	Strand:+
TCTTTTTAAGTCTAGGCCAGAGTT
>Location:NODE_382493_length_8613_cov_31.659817	Coordinate:1569	Reads:1	Hits:2	Allocated_reads:0.5	Strand:-
TGTTCATAAAACTCTGGCCTAGACTTAAAAAGA
>Location:NODE_382493_length_8613_cov_31.659817	Coordinate:1569	Reads:1	Hits:2	Allocated_reads:0.5	Strand:-
TTCATAAAACTCTGGCCTAGACTTAAAAAGA
>Location:NODE_382493_length_8613_cov_31.659817	Coordinate:1570	Reads:1	Hits:2	Allocated_reads:0.5	Strand:-
AAACTCTGGCCTAGACTTAAAAAG
>Location:NODE_382493_length_8613_cov_31.659817	Coordinate:1570	Reads:1	Hits:2	Allocated_reads:0.5	Strand:-
TAAAACTCTGGCCTAGACTTAAAAAG
>Location:NODE_382493_length_8613_cov_31.659817	Coordinate:1571	Reads:1	Hits:3	Allocated_reads:0.333333333333333	Strand:-
TTCATAAAACTCTGGCCTAGACTTAAAAA
>Location:NODE_382493_length_8613_cov_31.659817	Coordinate:1571	Reads:1	Hits:3	Allocated_reads:0.333333333333333	Strand:+
TTTTTAAGTCTAGGCCAGAGTTTT
>Location:NODE_382493_length_8613_cov_31.659817	Coordinate:1572	Reads:4	Hits:3	Allocated_reads:1.33333333333333	Strand:-
TAAAACTCTGGCCTAGACTTAAAA
>Location:NODE_382493_length_8613_cov_31.659817	Coordinate:1572	Reads:1	Hits:3	Allocated_reads:0.333333333333333	Strand:+
TTTTAAGTCTAGGCCAGAGTTTTAT
>Location:NODE_382493_length_8613_cov_31.659817	Coordinate:1573	Reads:2	Hits:3	Allocated_reads:0.666666666666667	Strand:+
TTTAAGTCTAGGCCAGAGTTTTAT
>Location:NODE_382493_length_8613_cov_31.659817	Coordinate:1573	Reads:1	Hits:3	Allocated_reads:0.333333333333333	Strand:+
TTTAAGTCTAGGCCAGAGTTTTATGA
>Location:NODE_382493_length_8613_cov_31.659817	Coordinate:1573	Reads:3	Hits:3	Allocated_reads:1	Strand:+
TTTAAGTCTAGGCCAGAGTTTTATGAAC
>Location:NODE_382493_length_8613_cov_31.659817	Coordinate:1573	Reads:5	Hits:3	Allocated_reads:1.66666666666667	Strand:+
TTTAAGTCTAGGCCAGAGTTTTATGAACAGCC
>Location:NODE_382493_length_8613_cov_31.659817	Coordinate:1574	Reads:1	Hits:3	Allocated_reads:0.333333333333333	Strand:-
CATAAAACTCTGGCCTAGACTTAA
>Location:NODE_382493_length_8613_cov_31.659817	Coordinate:1574	Reads:1	Hits:3	Allocated_reads:0.333333333333333	Strand:-
CTGTTCATAAAACTCTGGCCTAGACTTAA
>Location:NODE_382493_length_8613_cov_31.659817	Coordinate:1574	Reads:1	Hits:3	Allocated_reads:0.333333333333333	Strand:+
TTAAGTCTAGGCCAGAGTTTTATGAA
>Location:NODE_382493_length_8613_cov_31.659817	Coordinate:1574	Reads:2	Hits:3	Allocated_reads:0.666666666666667	Strand:+
TTAAGTCTAGGCCAGAGTTTTATGAACA
>Location:NODE_382493_length_8613_cov_31.659817	Coordinate:1574	Reads:1	Hits:3	Allocated_reads:0.333333333333333	Strand:+
TTAAGTCTAGGCCAGAGTTTTATGAACAGCC
>Location:NODE_382493_length_8613_cov_31.659817	Coordinate:1575	Reads:3	Hits:3	Allocated_reads:1	Strand:+
TAAGTCTAGGCCAGAGTTTTATGA
>Location:NODE_382493_length_8613_cov_31.659817	Coordinate:1575	Reads:1	Hits:3	Allocated_reads:0.333333333333333	Strand:+
TAAGTCTAGGCCAGAGTTTTATGAAA
>Location:NODE_382493_length_8613_cov_31.659817	Coordinate:1575	Reads:1	Hits:3	Allocated_reads:0.333333333333333	Strand:+
TAAGTCTAGGCCAGAGTTTTATGAAC
>Location:NODE_382493_length_8613_cov_31.659817	Coordinate:1575	Reads:1	Hits:3	Allocated_reads:0.333333333333333	Strand:+
TAAGTCTAGGCCAGAGTTTTATGAACA
>Location:NODE_382493_length_8613_cov_31.659817	Coordinate:1575	Reads:2	Hits:3	Allocated_reads:0.666666666666667	Strand:+
TAAGTCTAGGCCAGAGTTTTATGAACAGC
>Location:NODE_382493_length_8613_cov_31.659817	Coordinate:1575	Reads:14	Hits:3	Allocated_reads:4.66666666666667	Strand:+
TAAGTCTAGGCCAGAGTTTTATGAACAGCC
>Location:NODE_382493_length_8613_cov_31.659817	Coordinate:1575	Reads:1	Hits:3	Allocated_reads:0.333333333333333	Strand:-
TCATAAAACTCTGGCCTAGACTTA
>Location:NODE_382493_length_8613_cov_31.659817	Coordinate:1575	Reads:1	Hits:3	Allocated_reads:0.333333333333333	Strand:-
TGTTCATAAAACTCTGGCCTAGACTTA
>Location:NODE_382493_length_8613_cov_31.659817	Coordinate:1576	Reads:1	Hits:3	Allocated_reads:0.333333333333333	Strand:-
TTCATAAAACTCTGGCCTAGACTT
>Location:NODE_382493_length_8613_cov_31.659817	Coordinate:1577	Reads:1	Hits:3	Allocated_reads:0.333333333333333	Strand:+
AGTCTAGGCCAGAGTTTTATGAAC
>Location:NODE_382493_length_8613_cov_31.659817	Coordinate:1577	Reads:2	Hits:3	Allocated_reads:0.666666666666667	Strand:+
AGTCTAGGCCAGAGTTTTATGAACAGC
>Location:NODE_382493_length_8613_cov_31.659817	Coordinate:1577	Reads:6	Hits:3	Allocated_reads:2	Strand:+
AGTCTAGGCCAGAGTTTTATGAACAGCC
>Location:NODE_382493_length_8613_cov_31.659817	Coordinate:1577	Reads:2	Hits:3	Allocated_reads:0.666666666666667	Strand:-
CGGCTGTTCATAAAACTCTGGCCTAGACT
>Location:NODE_382493_length_8613_cov_31.659817	Coordinate:1577	Reads:1	Hits:3	Allocated_reads:0.333333333333333	Strand:-
CTGTTCATAAAACTCTGGCCTAGACT
>Location:NODE_382493_length_8613_cov_31.659817	Coordinate:1577	Reads:1	Hits:3	Allocated_reads:0.333333333333333	Strand:-
GCTGTTCATAAAACTCTGGCCTAGACT
>Location:NODE_382493_length_8613_cov_31.659817	Coordinate:1577	Reads:1	Hits:3	Allocated_reads:0.333333333333333	Strand:-
GGCTGTTCATAAAACTCTGGCCTAGACT
>Location:NODE_382493_length_8613_cov_31.659817	Coordinate:1577	Reads:2	Hits:3	Allocated_reads:0.666666666666667	Strand:-
TGTTCATAAAACTCTGGCCTAGACT
>Location:NODE_382493_length_8613_cov_31.659817	Coordinate:1578	Reads:3	Hits:3	Allocated_reads:1	Strand:+
GTCTAGGCCAGAGTTTTATGAACA
>Location:NODE_382493_length_8613_cov_31.659817	Coordinate:1578	Reads:1	Hits:3	Allocated_reads:0.333333333333333	Strand:+
GTCTAGGCCAGAGTTTTATGAACAG
>Location:NODE_382493_length_8613_cov_31.659817	Coordinate:1578	Reads:1	Hits:3	Allocated_reads:0.333333333333333	Strand:+
GTCTAGGCCAGAGTTTTATGAACAGC
>Location:NODE_382493_length_8613_cov_31.659817	Coordinate:1578	Reads:3	Hits:3	Allocated_reads:1	Strand:+
GTCTAGGCCAGAGTTTTATGAACAGCC
>Location:NODE_382493_length_8613_cov_31.659817	Coordinate:1579	Reads:1	Hits:3	Allocated_reads:0.333333333333333	Strand:-
CTGTTCATAAAACTCTGGCCTAGA
>Location:NODE_382493_length_8613_cov_31.659817	Coordinate:1579	Reads:1	Hits:3	Allocated_reads:0.333333333333333	Strand:-
GGCTGTTCATAAAACTCTGGCCTAGA
>Location:NODE_382493_length_8613_cov_31.659817	Coordinate:1579	Reads:2	Hits:3	Allocated_reads:0.666666666666667	Strand:+
TCTAGGCCAGAGTTTTATGAACAG
>Location:NODE_382493_length_8613_cov_31.659817	Coordinate:1579	Reads:7	Hits:3	Allocated_reads:2.33333333333333	Strand:+
TCTAGGCCAGAGTTTTATGAACAGC
>Location:NODE_382493_length_8613_cov_31.659817	Coordinate:1579	Reads:8	Hits:3	Allocated_reads:2.66666666666667	Strand:+
TCTAGGCCAGAGTTTTATGAACAGCC
>Location:NODE_382493_length_8613_cov_31.659817	Coordinate:1580	Reads:1	Hits:3	Allocated_reads:0.333333333333333	Strand:-
CGGCTGTTCATAAAACTCTGGCCTAG
>Location:NODE_382493_length_8613_cov_31.659817	Coordinate:1581	Reads:1	Hits:3	Allocated_reads:0.333333333333333	Strand:+
TAGGCCAGAGTTTTATGAACAGCCGTTC
>Location:NODE_382493_length_8613_cov_31.659817	Coordinate:1581	Reads:1	Hits:3	Allocated_reads:0.333333333333333	Strand:+
TAGGCCAGAGTTTTATGAACAGCCGTTGGGTGATG
>Location:NODE_382493_length_8613_cov_31.659817	Coordinate:1582	Reads:1	Hits:3	Allocated_reads:0.333333333333333	Strand:-
ACGGCTGTTCATAAAACTCTGGCCA
>Location:NODE_382493_length_8613_cov_31.659817	Coordinate:1582	Reads:1	Hits:3	Allocated_reads:0.333333333333333	Strand:+
AGGCCAGAGTTTTATGAACAGCCGTTGGGT
>Location:NODE_382493_length_8613_cov_31.659817	Coordinate:1582	Reads:17	Hits:3	Allocated_reads:5.66666666666667	Strand:-
CGGCTGTTCATAAAACTCTGGCCT
>Location:NODE_382493_length_8613_cov_31.659817	Coordinate:1583	Reads:1	Hits:3	Allocated_reads:0.333333333333333	Strand:-
AACGGCTGTTCATAAAACTCTGGCC
>Location:NODE_382493_length_8613_cov_31.659817	Coordinate:1583	Reads:1	Hits:3	Allocated_reads:0.333333333333333	Strand:-
ACGGCTGTTCATAAAACTCTGGCC
>Location:NODE_382493_length_8613_cov_31.659817	Coordinate:1583	Reads:1	Hits:3	Allocated_reads:0.333333333333333	Strand:-
CAACGGCTGTTCATAAAACTCTGGCC
>Location:NODE_382493_length_8613_cov_31.659817	Coordinate:1583	Reads:1	Hits:3	Allocated_reads:0.333333333333333	Strand:-
CATCACCCAACGGCTGTTCATAAAACTCTGGCC
>Location:NODE_382493_length_8613_cov_31.659817	Coordinate:1583	Reads:2	Hits:3	Allocated_reads:0.666666666666667	Strand:-
CCAACGGCTGTTCATAAAACTCTGGCC
>Location:NODE_382493_length_8613_cov_31.659817	Coordinate:1583	Reads:1	Hits:3	Allocated_reads:0.333333333333333	Strand:-
TCACCCAACGGCTGTTCATAAAACTCTGGCC
>Location:NODE_382493_length_8613_cov_31.659817	Coordinate:1584	Reads:2	Hits:3	Allocated_reads:0.666666666666667	Strand:-
AACGGCTGTTCATAAAACTCTGGC
>Location:NODE_382493_length_8613_cov_31.659817	Coordinate:1584	Reads:1	Hits:3	Allocated_reads:0.333333333333333	Strand:-
ACCCAACGGCTGTTCATAAAACTCTGGC
>Location:NODE_382493_length_8613_cov_31.659817	Coordinate:1584	Reads:2	Hits:3	Allocated_reads:0.666666666666667	Strand:-
CAACGGCTGTTCATAAAACTCTGGC
>Location:NODE_382493_length_8613_cov_31.659817	Coordinate:1584	Reads:1	Hits:3	Allocated_reads:0.333333333333333	Strand:-
CACCCAACGGCTGTTCATAAAACTCTGGT
>Location:NODE_382493_length_8613_cov_31.659817	Coordinate:1584	Reads:2	Hits:3	Allocated_reads:0.666666666666667	Strand:-
CCAACGGCTGTTCATAAAACTCTGGC
>Location:NODE_382493_length_8613_cov_31.659817	Coordinate:1584	Reads:1	Hits:3	Allocated_reads:0.333333333333333	Strand:-
CCCAACGGCTGTTCATAAAACTCTGGC
>Location:NODE_382493_length_8613_cov_31.659817	Coordinate:1584	Reads:1	Hits:3	Allocated_reads:0.333333333333333	Strand:+
GCCAGAGTTTTATGAACAGCCGTT
>Location:NODE_382493_length_8613_cov_31.659817	Coordinate:1584	Reads:2	Hits:3	Allocated_reads:0.666666666666667	Strand:-
TCACCCAACGGCTGTTCATAAAACTCTGGC
>Location:NODE_382493_length_8613_cov_31.659817	Coordinate:1585	Reads:1	Hits:3	Allocated_reads:0.333333333333333	Strand:-
CCAACGGCTGTTCATAAAACTCTGG
>Location:NODE_382493_length_8613_cov_31.659817	Coordinate:1585	Reads:3	Hits:3	Allocated_reads:1	Strand:-
CCAACGGCTGTTCATAAAACTCTGT
>Location:NODE_382493_length_8613_cov_31.659817	Coordinate:1585	Reads:1	Hits:3	Allocated_reads:0.333333333333333	Strand:+
CCAGAGTTTTATGAACAGCCGTTG
>Location:NODE_382493_length_8613_cov_31.659817	Coordinate:1585	Reads:1	Hits:3	Allocated_reads:0.333333333333333	Strand:+
CCAGAGTTTTATGAACAGCCGTTGGG
>Location:NODE_382493_length_8613_cov_31.659817	Coordinate:1585	Reads:1	Hits:3	Allocated_reads:0.333333333333333	Strand:+
CCAGAGTTTTATGAACAGCCGTTGGGTG
>Location:NODE_382493_length_8613_cov_31.659817	Coordinate:1585	Reads:1	Hits:3	Allocated_reads:0.333333333333333	Strand:+
CCAGAGTTTTATGAACAGCCGTTGGGTGAT
>Location:NODE_382493_length_8613_cov_31.659817	Coordinate:1585	Reads:1	Hits:3	Allocated_reads:0.333333333333333	Strand:+
CCAGAGTTTTATGAACAGCCGTTGGGTGATG
>Location:NODE_382493_length_8613_cov_31.659817	Coordinate:1586	Reads:1	Hits:3	Allocated_reads:0.333333333333333	Strand:+
CAGAGTTTTATGAACAGCCGTTGGGG
>Location:NODE_382493_length_8613_cov_31.659817	Coordinate:1586	Reads:1	Hits:3	Allocated_reads:0.333333333333333	Strand:+
CAGAGTTTTATGAACAGCCGTTGGGTGA
>Location:NODE_382493_length_8613_cov_31.659817	Coordinate:1586	Reads:1	Hits:3	Allocated_reads:0.333333333333333	Strand:+
CAGAGTTTTATGAACAGCCGTTGGGTGAT
>Location:NODE_382493_length_8613_cov_31.659817	Coordinate:1586	Reads:4	Hits:3	Allocated_reads:1.33333333333333	Strand:+
CAGAGTTTTATGAACAGCCGTTGGGTGATG
>Location:NODE_382493_length_8613_cov_31.659817	Coordinate:1586	Reads:1	Hits:3	Allocated_reads:0.333333333333333	Strand:+
CAGAGTTTTATGAACAGCCGTTGGGTGATGTT
>Location:NODE_382493_length_8613_cov_31.659817	Coordinate:1587	Reads:1	Hits:3	Allocated_reads:0.333333333333333	Strand:+
AGAGTTTTATGAACAGCCGATGGGTGATG
>Location:NODE_382493_length_8613_cov_31.659817	Coordinate:1587	Reads:2	Hits:3	Allocated_reads:0.666666666666667	Strand:+
AGAGTTTTATGAACAGCCGTTGGGTGATGGCA
>Location:NODE_382493_length_8613_cov_31.659817	Coordinate:1587	Reads:1	Hits:3	Allocated_reads:0.333333333333333	Strand:-
CCATCACCCAACGGCTGTTCATAAAACTCT
>Location:NODE_382493_length_8613_cov_31.659817	Coordinate:1587	Reads:1	Hits:3	Allocated_reads:0.333333333333333	Strand:-
TCACCCAACGGCTGTTCATAAAACTCT
>Location:NODE_382493_length_8613_cov_31.659817	Coordinate:1588	Reads:1	Hits:3	Allocated_reads:0.333333333333333	Strand:-
ACCCAACGGCTGTTCATAAAACTG
>Location:NODE_382493_length_8613_cov_31.659817	Coordinate:1588	Reads:5	Hits:3	Allocated_reads:1.66666666666667	Strand:-
ACCCAACGGCTGTTCATAAAACTC
>Location:NODE_382493_length_8613_cov_31.659817	Coordinate:1588	Reads:1	Hits:3	Allocated_reads:0.333333333333333	Strand:-
ATCACCCAACGGCTGTTCATAAAACTC
>Location:NODE_382493_length_8613_cov_31.659817	Coordinate:1588	Reads:12	Hits:3	Allocated_reads:4	Strand:-
CACCCAACGGCTGTTCATAAAACTC
>Location:NODE_382493_length_8613_cov_31.659817	Coordinate:1588	Reads:4	Hits:3	Allocated_reads:1.33333333333333	Strand:-
CATCACCCAACGGCTGTTCATAAAACTC
>Location:NODE_382493_length_8613_cov_31.659817	Coordinate:1588	Reads:2	Hits:3	Allocated_reads:0.666666666666667	Strand:+
GAGTTTTATGAACAGCCGTTGGGTGATG
>Location:NODE_382493_length_8613_cov_31.659817	Coordinate:1588	Reads:2	Hits:3	Allocated_reads:0.666666666666667	Strand:-
GCCATCACCCAACGGCTGTTCATAAAACTC
>Location:NODE_382493_length_8613_cov_31.659817	Coordinate:1588	Reads:18	Hits:3	Allocated_reads:6	Strand:-
TCACCCAACGGCTGTTCATAAAACTC
>Location:NODE_382493_length_8613_cov_31.659817	Coordinate:1588	Reads:2	Hits:3	Allocated_reads:0.666666666666667	Strand:-
TGCCATCACCCAACGGCTGTTCATAAAACTC
>Location:NODE_382493_length_8613_cov_31.659817	Coordinate:1589	Reads:1	Hits:3	Allocated_reads:0.333333333333333	Strand:-
CATCACCCAACGGCTGTTCATAAAACT
>Location:NODE_382493_length_8613_cov_31.659817	Coordinate:1589	Reads:2	Hits:3	Allocated_reads:0.666666666666667	Strand:-
GATGCCATCACCCAACGGCTGTTCATAAAACT
>Location:NODE_382493_length_8613_cov_31.659817	Coordinate:1589	Reads:2	Hits:3	Allocated_reads:0.666666666666667	Strand:-
TCACCCAACGGCTGTTCATAAAACT
>Location:NODE_382493_length_8613_cov_31.659817	Coordinate:1589	Reads:2	Hits:3	Allocated_reads:0.666666666666667	Strand:-
TGCCATCACCCAACGGCTGTTCATAAAACT
>Location:NODE_382493_length_8613_cov_31.659817	Coordinate:1590	Reads:3	Hits:3	Allocated_reads:1	Strand:-
ATCACCCAACGGCTGTTCATAAAAC
>Location:NODE_382493_length_8613_cov_31.659817	Coordinate:1590	Reads:1	Hits:3	Allocated_reads:0.333333333333333	Strand:-
CCATCACCCAACGGCTGTTCATAAAAC
>Location:NODE_382493_length_8613_cov_31.659817	Coordinate:1590	Reads:1	Hits:3	Allocated_reads:0.333333333333333	Strand:+
GTTTTATGAACAGCCGTTGGGTGATGGCA
>Location:NODE_382493_length_8613_cov_31.659817	Coordinate:1590	Reads:1	Hits:3	Allocated_reads:0.333333333333333	Strand:-
TCACCCAACGGCTGTTCATAGAAC
>Location:NODE_382493_length_8613_cov_31.659817	Coordinate:1590	Reads:6	Hits:3	Allocated_reads:2	Strand:-
TCACCCAACGGCTGTTCATAAAAC
>Location:NODE_382493_length_8613_cov_31.659817	Coordinate:1590	Reads:1	Hits:3	Allocated_reads:0.333333333333333	Strand:-
TGCCATCACCCAACGGCTGTTCATAAAAC
>Location:NODE_382493_length_8613_cov_31.659817	Coordinate:1591	Reads:7	Hits:3	Allocated_reads:2.33333333333333	Strand:+
TTTTATGAACAGCCGTTGGGTGATG
>Location:NODE_382493_length_8613_cov_31.659817	Coordinate:1591	Reads:15	Hits:3	Allocated_reads:5	Strand:+
TTTTATGAACAGCCGTTGGGTGATGGC
>Location:NODE_382493_length_8613_cov_31.659817	Coordinate:1592	Reads:5	Hits:3	Allocated_reads:1.66666666666667	Strand:+
TTTATGAACAGCCGTTGGGTGATG
>Location:NODE_382493_length_8613_cov_31.659817	Coordinate:1592	Reads:14	Hits:3	Allocated_reads:4.66666666666667	Strand:+
TTTATGAACAGCCGTTGGGTGATGGC
>Location:NODE_382493_length_8613_cov_31.659817	Coordinate:1592	Reads:6	Hits:3	Allocated_reads:2	Strand:+
TTTATGAACAGCCGTTGGGTGATGGCA
>Location:NODE_382493_length_8613_cov_31.659817	Coordinate:1593	Reads:1	Hits:3	Allocated_reads:0.333333333333333	Strand:-
GATGCCATCACCCAACGGCTGTTCATGA
>Location:NODE_382493_length_8613_cov_31.659817	Coordinate:1593	Reads:1	Hits:3	Allocated_reads:0.333333333333333	Strand:-
TGATGCCATCACCCAACGGCTGTTCATAA
>Location:NODE_382493_length_8613_cov_31.659817	Coordinate:1593	Reads:1	Hits:3	Allocated_reads:0.333333333333333	Strand:+
TTATGAACAGCCGTTGGGTGATGG
>Location:NODE_382493_length_8613_cov_31.659817	Coordinate:1593	Reads:8	Hits:3	Allocated_reads:2.66666666666667	Strand:+
TTATGAACAGCCGTTGGGTGATGGC
>Location:NODE_382493_length_8613_cov_31.659817	Coordinate:1594	Reads:1	Hits:3	Allocated_reads:0.333333333333333	Strand:-
GATGCCATCACCCAACGGCTGTTCATA
>Location:NODE_382493_length_8613_cov_31.659817	Coordinate:1594	Reads:16	Hits:3	Allocated_reads:5.33333333333333	Strand:+
TATGAACAGCCGTTGGGTGATGGC
>Location:NODE_382493_length_8613_cov_31.659817	Coordinate:1594	Reads:1	Hits:3	Allocated_reads:0.333333333333333	Strand:-
TGATGCCATCACCCAACGGCTGTTCATA
>Location:NODE_382493_length_8613_cov_31.659817	Coordinate:1595	Reads:1	Hits:3	Allocated_reads:0.333333333333333	Strand:+
ATGAACAGCCGTTGGGTGATGGCATC
>Location:NODE_382493_length_8613_cov_31.659817	Coordinate:1596	Reads:3	Hits:3	Allocated_reads:1	Strand:+
TGAACAGCCGTTGGGTGATGGCATC
>Location:NODE_382493_length_8613_cov_31.659817	Coordinate:1597	Reads:2	Hits:3	Allocated_reads:0.666666666666667	Strand:-
GATGCCATCACCCAACGGCTGTTC
>Location:NODE_382493_length_8613_cov_31.659817	Coordinate:1599	Reads:2	Hits:3	Allocated_reads:0.666666666666667	Strand:+
ACAGCCGTTGGGTGATGGCATCAACT
>Location:NODE_382493_length_8613_cov_31.659817	Coordinate:1600	Reads:1	Hits:3	Allocated_reads:0.333333333333333	Strand:+
CAGCCGTTGGGTGATGGCATCAACG
>Location:NODE_382493_length_8613_cov_31.659817	Coordinate:1600	Reads:1	Hits:3	Allocated_reads:0.333333333333333	Strand:+
CAGCCGTTGGGTGATGGCATCAACT
>Location:NODE_382493_length_8613_cov_31.659817	Coordinate:1601	Reads:1	Hits:3	Allocated_reads:0.333333333333333	Strand:+
AGCCGTTGGGTGATGGCATCAACT
>Location:NODE_382493_length_8613_cov_31.659817	Coordinate:1611	Reads:1	Hits:2	Allocated_reads:0.5	Strand:+
TGATGGCATCAACTTTTTCAGTACAGCAAGTT
>Location:NODE_382493_length_8613_cov_31.659817	Coordinate:1616	Reads:1	Hits:2	Allocated_reads:0.5	Strand:-
TCACCTTGCTGTACTGAAAAAGTTGATGC
>Location:NODE_382493_length_8613_cov_31.659817	Coordinate:1647	Reads:1	Hits:1	Allocated_reads:1	Strand:+
TGGCATTGTTAATGACACGCGTCACCGTA
>Location:NODE_382493_length_8613_cov_31.659817	Coordinate:1649	Reads:1	Hits:1	Allocated_reads:1	Strand:+
GCATTGTTAATGACACGCGTCACCGCCT
>Location:NODE_382493_length_8613_cov_31.659817	Coordinate:1652	Reads:1	Hits:1	Allocated_reads:1	Strand:+
TTGTTAATGACACGCGTCACCGCC
>Location:NODE_382493_length_8613_cov_31.659817	Coordinate:1652	Reads:1	Hits:1	Allocated_reads:1	Strand:+
TTGTTAATGACACGCGTCACCGCCT
>Location:NODE_382493_length_8613_cov_31.659817	Coordinate:1652	Reads:1	Hits:1	Allocated_reads:1	Strand:+
TTGTTAATGACACGCGTCACCGCCTTCT
>Location:NODE_382493_length_8613_cov_31.659817	Coordinate:1674	Reads:3	Hits:1	Allocated_reads:3	Strand:-
TATCTGTGGAAACCTCTATCAAGAAGG
>Location:NODE_382493_length_8613_cov_31.659817	Coordinate:1675	Reads:1	Hits:1	Allocated_reads:1	Strand:-
TATCTGTGGAAACCTCTATCAAGAAG
>Location:NODE_382493_length_8613_cov_31.659817	Coordinate:1676	Reads:1	Hits:1	Allocated_reads:1	Strand:+
TTCTTGATAGAGGTTTCCACAGATAACCTG
>Location:NODE_382493_length_8613_cov_31.659817	Coordinate:1677	Reads:1	Hits:1	Allocated_reads:1	Strand:-
TATCTGTGGAAACCTCTATCAAGA
>Location:NODE_382493_length_8613_cov_31.659817	Coordinate:1677	Reads:1	Hits:1	Allocated_reads:1	Strand:+
TCTTGATAGAGGTTTCCACAGATAACCTG
>Location:NODE_382493_length_8613_cov_31.659817	Coordinate:1678	Reads:1	Hits:1	Allocated_reads:1	Strand:+
CTTGATAGAGGTTTCCACAGATAACCTG
>Location:NODE_382493_length_8613_cov_31.659817	Coordinate:1682	Reads:1	Hits:1	Allocated_reads:1	Strand:+
ATAGAGGTTTCCACAGATAACCTG
>Location:NODE_382493_length_8613_cov_31.659817	Coordinate:1682	Reads:1	Hits:1	Allocated_reads:1	Strand:-
TACAGGTTATCTGTGGAAACCTCTAT
>Location:NODE_382493_length_8613_cov_31.659817	Coordinate:1686	Reads:1	Hits:1	Allocated_reads:1	Strand:-
AAATTACAGGTTATCTGTGGAAACCT
>Location:NODE_382493_length_8613_cov_31.659817	Coordinate:1687	Reads:2	Hits:1	Allocated_reads:2	Strand:-
TGAAAATTACAGGTTATCTGTGGAAACC
>Location:NODE_382493_length_8613_cov_31.659817	Coordinate:1689	Reads:1	Hits:3	Allocated_reads:0.333333333333333	Strand:-
GGCTGAAAATTACAGGTTATCTGTGGAAT
>Location:NODE_382493_length_8613_cov_31.659817	Coordinate:1690	Reads:1	Hits:3	Allocated_reads:0.333333333333333	Strand:+
TTCCACAGATAACCTGTAATTTTCAGC
>Location:NODE_382493_length_8613_cov_31.659817	Coordinate:1690	Reads:2	Hits:3	Allocated_reads:0.666666666666667	Strand:+
TTCCACAGATAACCTGTAATTTTCAGCCT
>Location:NODE_382493_length_8613_cov_31.659817	Coordinate:1691	Reads:1	Hits:3	Allocated_reads:0.333333333333333	Strand:-
AAGAGGCTGAAAATTACAGGTTATCTGTGGA
>Location:NODE_382493_length_8613_cov_31.659817	Coordinate:1691	Reads:3	Hits:3	Allocated_reads:1	Strand:-
AGAGGCTGAAAATTACAGGTTATCTGTGGA
>Location:NODE_382493_length_8613_cov_31.659817	Coordinate:1691	Reads:1	Hits:3	Allocated_reads:0.333333333333333	Strand:+
TCCACAGATAACCTGTAATTTTCAG
>Location:NODE_382493_length_8613_cov_31.659817	Coordinate:1691	Reads:2	Hits:3	Allocated_reads:0.666666666666667	Strand:+
TCCACAGATAACCTGTAATTTTCAGC
>Location:NODE_382493_length_8613_cov_31.659817	Coordinate:1691	Reads:1	Hits:3	Allocated_reads:0.333333333333333	Strand:+
TCCACAGATAACCTGTAATTTTCAGCCT
>Location:NODE_382493_length_8613_cov_31.659817	Coordinate:1691	Reads:1	Hits:3	Allocated_reads:0.333333333333333	Strand:+
TCCACAGATAACCTGTAATTTTCGGCCTC
>Location:NODE_382493_length_8613_cov_31.659817	Coordinate:1691	Reads:2	Hits:3	Allocated_reads:0.666666666666667	Strand:+
TCCACAGATAACCTGTAATTTTCAGCCTC
>Location:NODE_382493_length_8613_cov_31.659817	Coordinate:1691	Reads:3	Hits:3	Allocated_reads:1	Strand:+
TCCACAGATAACCTGTAATTTTCAGCCTCT
>Location:NODE_382493_length_8613_cov_31.659817	Coordinate:1691	Reads:1	Hits:3	Allocated_reads:0.333333333333333	Strand:+
TCCACAGATAACCTGTAATTTTCAGCCTCTT
>Location:NODE_382493_length_8613_cov_31.659817	Coordinate:1692	Reads:1	Hits:3	Allocated_reads:0.333333333333333	Strand:-
AAGAGGCTGAAAATTACAGGTTATCTGTGT
>Location:NODE_382493_length_8613_cov_31.659817	Coordinate:1692	Reads:3	Hits:3	Allocated_reads:1	Strand:-
AGAGGCTGAAAATTACAGGTTATCTGTGT
>Location:NODE_382493_length_8613_cov_31.659817	Coordinate:1692	Reads:1	Hits:3	Allocated_reads:0.333333333333333	Strand:+
CCACAGATAACCTGTAATTTTCAGCCT
>Location:NODE_382493_length_8613_cov_31.659817	Coordinate:1692	Reads:2	Hits:3	Allocated_reads:0.666666666666667	Strand:-
GAAGAGGCTGAAAATTACAGGTTATCTGTGT
>Location:NODE_382493_length_8613_cov_31.659817	Coordinate:1692	Reads:2	Hits:3	Allocated_reads:0.666666666666667	Strand:-
GAGGCTGAAAATTACAGGTTATCTGTGG
>Location:NODE_382493_length_8613_cov_31.659817	Coordinate:1693	Reads:1	Hits:3	Allocated_reads:0.333333333333333	Strand:-
AGAGGCTGAAAATTACAGGTTATCTGTG
>Location:NODE_382493_length_8613_cov_31.659817	Coordinate:1693	Reads:1	Hits:3	Allocated_reads:0.333333333333333	Strand:-
AGGCTGAAAATTACAGGTTATCTGTG
>Location:NODE_382493_length_8613_cov_31.659817	Coordinate:1693	Reads:2	Hits:3	Allocated_reads:0.666666666666667	Strand:+
CACAGATAACCTGTAATTTTCAGCCT
>Location:NODE_382493_length_8613_cov_31.659817	Coordinate:1694	Reads:1	Hits:5	Allocated_reads:0.2	Strand:-
GGCTGAAAATTACAGGTTATTTGT
>Location:NODE_382493_length_8613_cov_31.659817	Coordinate:1694	Reads:2	Hits:3	Allocated_reads:0.666666666666667	Strand:-
TGAAGAGGCTGAAAATTACAGGTTATCTGT
>Location:NODE_382493_length_8613_cov_31.659817	Coordinate:1695	Reads:1	Hits:3	Allocated_reads:0.333333333333333	Strand:-
AAGAGGCTGAAAATTACAGGTTATCTG
>Location:NODE_382493_length_8613_cov_31.659817	Coordinate:1695	Reads:1	Hits:3	Allocated_reads:0.333333333333333	Strand:-
GAGGCTGAAAATTACAGGTTATCTG
>Location:NODE_382493_length_8613_cov_31.659817	Coordinate:1697	Reads:1	Hits:3	Allocated_reads:0.333333333333333	Strand:-
AAGAGGCTGAAAATTACAGGTTATC
>Location:NODE_382493_length_8613_cov_31.659817	Coordinate:1697	Reads:2	Hits:3	Allocated_reads:0.666666666666667	Strand:-
GAAGAGGCTGAAAATTACAGGTTATC
>Location:NODE_382493_length_8613_cov_31.659817	Coordinate:1698	Reads:2	Hits:3	Allocated_reads:0.666666666666667	Strand:+
ATAACCTGTAATTTTCAGCCTCTTC
>Location:NODE_382493_length_8613_cov_31.659817	Coordinate:1698	Reads:2	Hits:3	Allocated_reads:0.666666666666667	Strand:+
ATAACCTGTAATTTTCAGCCTCTTCA
>Location:NODE_382493_length_8613_cov_31.659817	Coordinate:1698	Reads:1	Hits:3	Allocated_reads:0.333333333333333	Strand:+
ATAACCTGTAATTTTCAGCCTCTTCAT
>Location:NODE_382493_length_8613_cov_31.659817	Coordinate:1698	Reads:1	Hits:1	Allocated_reads:1	Strand:+
ATAACCTGTAATTTTCAGCCTCTTCAACT
>Location:NODE_382493_length_8613_cov_31.659817	Coordinate:1699	Reads:2	Hits:3	Allocated_reads:0.666666666666667	Strand:+
TAACCTGTAATTTTCAGCCTCTTC
>Location:NODE_382493_length_8613_cov_31.659817	Coordinate:1699	Reads:1	Hits:3	Allocated_reads:0.333333333333333	Strand:+
TAACCTGTAATTTTCAGCCTCTTCA
>Location:NODE_382493_length_8613_cov_31.659817	Coordinate:1699	Reads:3	Hits:1	Allocated_reads:3	Strand:+
TAACCTGTAATTTTCAGCCTCTTCAACT
>Location:NODE_382493_length_8613_cov_31.659817	Coordinate:1699	Reads:1	Hits:3	Allocated_reads:0.333333333333333	Strand:-
TGAAGAGGCTGAAAATTACAGGTTA
>Location:NODE_382493_length_8613_cov_31.659817	Coordinate:1700	Reads:1	Hits:6	Allocated_reads:0.166666666666667	Strand:-
TGAAGAGGCTGAAAATTACAGGTT
>Location:NODE_382493_length_8613_cov_31.659817	Coordinate:1701	Reads:1	Hits:1	Allocated_reads:1	Strand:+
ACCTGTAATTTTCAGCCTCTTCAACTTC
>Location:NODE_382493_length_8613_cov_31.659817	Coordinate:1704	Reads:1	Hits:1	Allocated_reads:1	Strand:+
TGTAATTTTCAGCCTCTTCAACTTC
>Location:NODE_382493_length_8613_cov_31.659817	Coordinate:1708	Reads:1	Hits:1	Allocated_reads:1	Strand:+
ATTTTCAGCCTCTTCAACTTCACACAGG
>Location:NODE_382493_length_8613_cov_31.659817	Coordinate:1723	Reads:1	Hits:1	Allocated_reads:1	Strand:+
AACTTCACACAGGGCTGGATTCTGCATAG
>Location:NODE_382493_length_8613_cov_31.659817	Coordinate:1723	Reads:2	Hits:1	Allocated_reads:2	Strand:-
ACTATGCAGAATCCAGCCCTGTGTGATGCT
>Location:NODE_382493_length_8613_cov_31.659817	Coordinate:1723	Reads:2	Hits:1	Allocated_reads:2	Strand:-
GCAGAATCCAGCCCTGTGTGAAGTT
>Location:NODE_382493_length_8613_cov_31.659817	Coordinate:1723	Reads:2	Hits:1	Allocated_reads:2	Strand:-
TGCAGAATCCAGCCCTGTGTGAAGTT
>Location:NODE_382493_length_8613_cov_31.659817	Coordinate:1724	Reads:3	Hits:1	Allocated_reads:3	Strand:-
ACTATGCAGAATCCAGCCCTGTGTGATGC
>Location:NODE_382493_length_8613_cov_31.659817	Coordinate:1727	Reads:1	Hits:1	Allocated_reads:1	Strand:-
ACTATGCAGAATCCAGCCCTGTGTGA
>Location:NODE_382493_length_8613_cov_31.659817	Coordinate:1727	Reads:2	Hits:1	Allocated_reads:2	Strand:+
TCACACAGGGCTGGATTCTGCATAGTG
>Location:NODE_382493_length_8613_cov_31.659817	Coordinate:1727	Reads:1	Hits:1	Allocated_reads:1	Strand:+
TCACACAGGGCTGGATTCTGCATAGTGTC
>Location:NODE_382493_length_8613_cov_31.659817	Coordinate:1729	Reads:1	Hits:1	Allocated_reads:1	Strand:-
ACCTGATCGACACTATGCAGAATCCAGCCCTGTGT
>Location:NODE_382493_length_8613_cov_31.659817	Coordinate:1730	Reads:1	Hits:1	Allocated_reads:1	Strand:-
ACACTATGCAGAATCCAGCCCTGTG
>Location:NODE_382493_length_8613_cov_31.659817	Coordinate:1730	Reads:1	Hits:1	Allocated_reads:1	Strand:+
CACAGGGCTGGATTCTGCATAGTG
>Location:NODE_382493_length_8613_cov_31.659817	Coordinate:1730	Reads:1	Hits:1	Allocated_reads:1	Strand:+
CACAGGGCTGGATTCTGCATAGTGTCGAT
>Location:NODE_382493_length_8613_cov_31.659817	Coordinate:1730	Reads:1	Hits:1	Allocated_reads:1	Strand:-
TCGACACTATGCAGAATCCAGCCCTGTG
>Location:NODE_382493_length_8613_cov_31.659817	Coordinate:1730	Reads:1	Hits:1	Allocated_reads:1	Strand:-
TGATCGACACTATGCAGAATCCAGCCCTGTG
>Location:NODE_382493_length_8613_cov_31.659817	Coordinate:1731	Reads:1	Hits:1	Allocated_reads:1	Strand:-
ACACTATGCAGAATCCAGCCCTGT
>Location:NODE_382493_length_8613_cov_31.659817	Coordinate:1731	Reads:1	Hits:1	Allocated_reads:1	Strand:+
ACAGGGCTGGATTCTGCATAGTGTC
>Location:NODE_382493_length_8613_cov_31.659817	Coordinate:1731	Reads:1	Hits:1	Allocated_reads:1	Strand:+
ACAGGGCTGGATTCTGCATAGTGTCGA
>Location:NODE_382493_length_8613_cov_31.659817	Coordinate:1731	Reads:1	Hits:1	Allocated_reads:1	Strand:+
ACAGGGCTGGATTCTGCATAGTGTCGAT
>Location:NODE_382493_length_8613_cov_31.659817	Coordinate:1731	Reads:1	Hits:1	Allocated_reads:1	Strand:+
ACAGGGCTGGATTCTGCATAGTGTCGATC
>Location:NODE_382493_length_8613_cov_31.659817	Coordinate:1731	Reads:1	Hits:1	Allocated_reads:1	Strand:-
ATCGACACTATGCAGAATCCAGCCTTTT
>Location:NODE_382493_length_8613_cov_31.659817	Coordinate:1731	Reads:1	Hits:1	Allocated_reads:1	Strand:-
TCGACACTATGCAGAATCCAGCCCTGT
>Location:NODE_382493_length_8613_cov_31.659817	Coordinate:1732	Reads:1	Hits:1	Allocated_reads:1	Strand:+
CAGGGCTGGATTCTGCATAGTGTC
>Location:NODE_382493_length_8613_cov_31.659817	Coordinate:1732	Reads:2	Hits:1	Allocated_reads:2	Strand:+
CAGGGCTGGATTCTGCATAGTGTCGAT
>Location:NODE_382493_length_8613_cov_31.659817	Coordinate:1732	Reads:1	Hits:1	Allocated_reads:1	Strand:+
CAGGGCTGGATTCTGCATAGTGTCGATC
>Location:NODE_382493_length_8613_cov_31.659817	Coordinate:1732	Reads:2	Hits:1	Allocated_reads:2	Strand:+
CAGGGCTGGATTCTGCATAGTGTCGATCAGG
>Location:NODE_382493_length_8613_cov_31.659817	Coordinate:1732	Reads:1	Hits:1	Allocated_reads:1	Strand:+
CAGGGCTGGATTCTGCATAGTGTCGATCAGGT
>Location:NODE_382493_length_8613_cov_31.659817	Coordinate:1733	Reads:2	Hits:1	Allocated_reads:2	Strand:+
AGGGCTGGATTCTGCATAGTGTCG
>Location:NODE_382493_length_8613_cov_31.659817	Coordinate:1733	Reads:1	Hits:1	Allocated_reads:1	Strand:+
AGGGCTGGATTCTGCATAGTGTCGATC
>Location:NODE_382493_length_8613_cov_31.659817	Coordinate:1733	Reads:1	Hits:1	Allocated_reads:1	Strand:+
AGGGCTGGATTCTGCATAGTGTCGATCAGGT
>Location:NODE_382493_length_8613_cov_31.659817	Coordinate:1733	Reads:1	Hits:1	Allocated_reads:1	Strand:-
CTGATCGACACTATGCAGAATCCAGCCCT
>Location:NODE_382493_length_8613_cov_31.659817	Coordinate:1733	Reads:3	Hits:1	Allocated_reads:3	Strand:-
TCGACACTATGCAGAATCCAGCCCT
>Location:NODE_382493_length_8613_cov_31.659817	Coordinate:1734	Reads:1	Hits:1	Allocated_reads:1	Strand:-
ATCACCTGATCGACACTATGCAGAATCCAGCCC
>Location:NODE_382493_length_8613_cov_31.659817	Coordinate:1734	Reads:3	Hits:1	Allocated_reads:3	Strand:-
ATCGACACTATGCAGAATCCAGCCC
>Location:NODE_382493_length_8613_cov_31.659817	Coordinate:1734	Reads:5	Hits:1	Allocated_reads:5	Strand:-
CTGATCGACACTATGCAGAATCCAGCCC
>Location:NODE_382493_length_8613_cov_31.659817	Coordinate:1734	Reads:10	Hits:1	Allocated_reads:10	Strand:-
TCGACACTATGCAGAATCCAGCCC
>Location:NODE_382493_length_8613_cov_31.659817	Coordinate:1735	Reads:1	Hits:1	Allocated_reads:1	Strand:-
ATCGACACTATGCAGAATCCAGCA
>Location:NODE_382493_length_8613_cov_31.659817	Coordinate:1735	Reads:6	Hits:1	Allocated_reads:6	Strand:-
ATCGACACTATGCAGAATCCAGCC
>Location:NODE_382493_length_8613_cov_31.659817	Coordinate:1735	Reads:1	Hits:1	Allocated_reads:1	Strand:-
CTGATCGACACTATGCAGAATCCAGCC
>Location:NODE_382493_length_8613_cov_31.659817	Coordinate:1735	Reads:1	Hits:1	Allocated_reads:1	Strand:+
GGCTGGATTCTGCATAGTGTCGAT
>Location:NODE_382493_length_8613_cov_31.659817	Coordinate:1736	Reads:1	Hits:1	Allocated_reads:1	Strand:-
ACCTGATCGACACTATGCAGAATCCAGC
>Location:NODE_382493_length_8613_cov_31.659817	Coordinate:1736	Reads:1	Hits:1	Allocated_reads:1	Strand:-
CACCTGATCGACACTATGCAGAATCCAGC
>Location:NODE_382493_length_8613_cov_31.659817	Coordinate:1736	Reads:1	Hits:1	Allocated_reads:1	Strand:-
CTGATCGACACTATGCAGAATCCAGC
>Location:NODE_382493_length_8613_cov_31.659817	Coordinate:1736	Reads:1	Hits:1	Allocated_reads:1	Strand:-
TGATCGACACTATGCAGAATCCAAG
>Location:NODE_382493_length_8613_cov_31.659817	Coordinate:1736	Reads:7	Hits:1	Allocated_reads:7	Strand:-
TGATCGACACTATGCAGAATCCAGC
>Location:NODE_382493_length_8613_cov_31.659817	Coordinate:1737	Reads:2	Hits:1	Allocated_reads:2	Strand:-
ACCTGATCGACACTATGCAGAATCCAG
>Location:NODE_382493_length_8613_cov_31.659817	Coordinate:1737	Reads:2	Hits:1	Allocated_reads:2	Strand:-
ATCACCTGATCGACACTATGCAGAATCCAG
>Location:NODE_382493_length_8613_cov_31.659817	Coordinate:1737	Reads:2	Hits:1	Allocated_reads:2	Strand:-
TCACCTGATCGACACTATGCAGAATCCAG
>Location:NODE_382493_length_8613_cov_31.659817	Coordinate:1737	Reads:1	Hits:1	Allocated_reads:1	Strand:-
TGATCGACACTATGCAGAGTCCAG
>Location:NODE_382493_length_8613_cov_31.659817	Coordinate:1737	Reads:3	Hits:1	Allocated_reads:3	Strand:-
TGATCGACACTATGCAGAATCCAG
>Location:NODE_382493_length_8613_cov_31.659817	Coordinate:1738	Reads:1	Hits:1	Allocated_reads:1	Strand:-
ACCTGATCGACACTATGCAGAATCCA
>Location:NODE_382493_length_8613_cov_31.659817	Coordinate:1738	Reads:1	Hits:1	Allocated_reads:1	Strand:-
ATCACCTGATCGACACTATGCAGAATCCA
>Location:NODE_382493_length_8613_cov_31.659817	Coordinate:1738	Reads:1	Hits:1	Allocated_reads:1	Strand:+
TGGATTCTGCATAGTGTCGATCAGG
>Location:NODE_382493_length_8613_cov_31.659817	Coordinate:1738	Reads:2	Hits:1	Allocated_reads:2	Strand:+
TGGATTCTGCATAGTGTCGATCAGGT
>Location:NODE_382493_length_8613_cov_31.659817	Coordinate:1738	Reads:1	Hits:1	Allocated_reads:1	Strand:+
TGGATTCTGCATAGTGTCGATCAGGTGA
>Location:NODE_382493_length_8613_cov_31.659817	Coordinate:1739	Reads:3	Hits:1	Allocated_reads:3	Strand:-
ATCACCTGATCGACACTATGCAGAATCC
>Location:NODE_382493_length_8613_cov_31.659817	Coordinate:1739	Reads:1	Hits:1	Allocated_reads:1	Strand:-
CACCTGATCGACACTATGCAGAATCC
>Location:NODE_382493_length_8613_cov_31.659817	Coordinate:1739	Reads:1	Hits:1	Allocated_reads:1	Strand:+
GGATTCTGCATAGTGTCGATCAGG
>Location:NODE_382493_length_8613_cov_31.659817	Coordinate:1739	Reads:1	Hits:1	Allocated_reads:1	Strand:+
GGATTCTGCATAGTGTCGATCAGGT
>Location:NODE_382493_length_8613_cov_31.659817	Coordinate:1739	Reads:2	Hits:1	Allocated_reads:2	Strand:+
GGATTCTGCATAGTGTCGATCAGGTG
>Location:NODE_382493_length_8613_cov_31.659817	Coordinate:1740	Reads:1	Hits:1	Allocated_reads:1	Strand:-
AATCACCTGATCGACACTATGCAGAATC
>Location:NODE_382493_length_8613_cov_31.659817	Coordinate:1740	Reads:2	Hits:1	Allocated_reads:2	Strand:-
AATCACCTGATCGACACTATGCAGAATT
>Location:NODE_382493_length_8613_cov_31.659817	Coordinate:1740	Reads:1	Hits:1	Allocated_reads:1	Strand:-
ACCTGATCGACACTATGCAGAATC
>Location:NODE_382493_length_8613_cov_31.659817	Coordinate:1740	Reads:1	Hits:1	Allocated_reads:1	Strand:-
ATCACCTGATCGACACTATGCAGAATC
>Location:NODE_382493_length_8613_cov_31.659817	Coordinate:1740	Reads:2	Hits:1	Allocated_reads:2	Strand:-
TCACCTGATCGACACTATGCAGAATC
>Location:NODE_382493_length_8613_cov_31.659817	Coordinate:1741	Reads:1	Hits:1	Allocated_reads:1	Strand:-
AATCACCTGATCGACACTATGCAGAAT
>Location:NODE_382493_length_8613_cov_31.659817	Coordinate:1741	Reads:2	Hits:1	Allocated_reads:2	Strand:-
ATCACCTGATCGACACTATGCAGAAT
>Location:NODE_382493_length_8613_cov_31.659817	Coordinate:1741	Reads:2	Hits:1	Allocated_reads:2	Strand:+
ATTCTGCATAGTGTCGATCAGGTG
>Location:NODE_382493_length_8613_cov_31.659817	Coordinate:1741	Reads:2	Hits:1	Allocated_reads:2	Strand:-
TCACCTGATCGACACTATGCAGAAG
>Location:NODE_382493_length_8613_cov_31.659817	Coordinate:1742	Reads:1	Hits:1	Allocated_reads:1	Strand:-
AATCACCTGATCGACACTATGCAGAA
>Location:NODE_382493_length_8613_cov_31.659817	Coordinate:1742	Reads:1	Hits:1	Allocated_reads:1	Strand:-
AATCACCTGATCGACACTATGCAGAG
>Location:NODE_382493_length_8613_cov_31.659817	Coordinate:1742	Reads:1	Hits:1	Allocated_reads:1	Strand:-
ATCACCTGATCGACACTATGCAGAA
>Location:NODE_382493_length_8613_cov_31.659817	Coordinate:1742	Reads:1	Hits:1	Allocated_reads:1	Strand:-
TCACCTGATCGACACTATGCAGAA
>Location:NODE_382493_length_8613_cov_31.659817	Coordinate:1742	Reads:1	Hits:1	Allocated_reads:1	Strand:-
TCACCTGATCGACACTATGCAGAG
>Location:NODE_382493_length_8613_cov_31.659817	Coordinate:1743	Reads:3	Hits:1	Allocated_reads:3	Strand:+
TCTGCATAGTGTCGATCAGGTGAT
>Location:NODE_382493_length_8613_cov_31.659817	Coordinate:1743	Reads:1	Hits:1	Allocated_reads:1	Strand:+
TCTGCATAGTGTCGATCAGGTGATTT
>Location:NODE_382493_length_8613_cov_31.659817	Coordinate:1743	Reads:5	Hits:1	Allocated_reads:5	Strand:+
TCTGCATAGTGTCGATCAGGTGATTTT
>Location:NODE_382493_length_8613_cov_31.659817	Coordinate:1743	Reads:1	Hits:1	Allocated_reads:1	Strand:+
TCTGCATAGTGTCGATCAGGTGATTTTTAA
>Location:NODE_382493_length_8613_cov_31.659817	Coordinate:1744	Reads:1	Hits:1	Allocated_reads:1	Strand:-
AAATCACCTGATCGACACTATGCAG
>Location:NODE_382493_length_8613_cov_31.659817	Coordinate:1744	Reads:1	Hits:1	Allocated_reads:1	Strand:-
AATCACCTGATCGACACTATGCAG
>Location:NODE_382493_length_8613_cov_31.659817	Coordinate:1744	Reads:1	Hits:1	Allocated_reads:1	Strand:+
CTGCATAGTGTCGATCAGGTGATTTTTAATGAT
>Location:NODE_382493_length_8613_cov_31.659817	Coordinate:1745	Reads:1	Hits:1	Allocated_reads:1	Strand:+
TGCATAGTGTCGATCAGGTGATTT
>Location:NODE_382493_length_8613_cov_31.659817	Coordinate:1745	Reads:2	Hits:1	Allocated_reads:2	Strand:+
TGCATAGTGTCGATCAGGTGATTTT
>Location:NODE_382493_length_8613_cov_31.659817	Coordinate:1745	Reads:1	Hits:1	Allocated_reads:1	Strand:+
TGCATAGTGTCGATCAGGTGATTTTTAAT
>Location:NODE_382493_length_8613_cov_31.659817	Coordinate:1745	Reads:1	Hits:1	Allocated_reads:1	Strand:+
TGCATAGTGTCGATCAGGTGATTTTTAATG
>Location:NODE_382493_length_8613_cov_31.659817	Coordinate:1746	Reads:1	Hits:1	Allocated_reads:1	Strand:-
TTAAAAATCACCTGATCGACACTATGT
>Location:NODE_382493_length_8613_cov_31.659817	Coordinate:1749	Reads:1	Hits:1	Allocated_reads:1	Strand:+
TAGTGTCGATCAGGTGATTTTTAATGATA
>Location:NODE_382493_length_8613_cov_31.659817	Coordinate:1749	Reads:2	Hits:1	Allocated_reads:2	Strand:+
TAGTGTCGATCAGGTGATTTTTAATGATATC
>Location:NODE_382493_length_8613_cov_31.659817	Coordinate:1750	Reads:1	Hits:3	Allocated_reads:0.333333333333333	Strand:+
AGTGTCGATCAGGTGATTTTTAAT
>Location:NODE_382493_length_8613_cov_31.659817	Coordinate:1750	Reads:2	Hits:3	Allocated_reads:0.666666666666667	Strand:-
TATCATTAAAAATCACCTGATCGACACT
>Location:NODE_382493_length_8613_cov_31.659817	Coordinate:1751	Reads:2	Hits:3	Allocated_reads:0.666666666666667	Strand:+
GTGTCGATCAGGTGATTTTTAATGATA
>Location:NODE_382493_length_8613_cov_31.659817	Coordinate:1751	Reads:1	Hits:3	Allocated_reads:0.333333333333333	Strand:+
GTGTCGATCAGGTGATTTTTAATGATATC
>Location:NODE_382493_length_8613_cov_31.659817	Coordinate:1752	Reads:1	Hits:3	Allocated_reads:0.333333333333333	Strand:-
ATATCATTAAAAATCACCTGATCGACT
>Location:NODE_382493_length_8613_cov_31.659817	Coordinate:1752	Reads:1	Hits:3	Allocated_reads:0.333333333333333	Strand:+
TGTCGATCAGGTGATTTTTAATGA
>Location:NODE_382493_length_8613_cov_31.659817	Coordinate:1752	Reads:1	Hits:3	Allocated_reads:0.333333333333333	Strand:+
TGTCGATCAGGTGATTTTTAATGAT
>Location:NODE_382493_length_8613_cov_31.659817	Coordinate:1752	Reads:1	Hits:3	Allocated_reads:0.333333333333333	Strand:+
TGTCGATCAGGTGATTTTTAATGATATC
>Location:NODE_382493_length_8613_cov_31.659817	Coordinate:1756	Reads:1	Hits:3	Allocated_reads:0.333333333333333	Strand:-
ACGGTCGATATCATTAAAAATCACCTGATC
>Location:NODE_382493_length_8613_cov_31.659817	Coordinate:1756	Reads:1	Hits:3	Allocated_reads:0.333333333333333	Strand:-
CGATATCATTAAAAATCACCTGATC
>Location:NODE_382493_length_8613_cov_31.659817	Coordinate:1757	Reads:1	Hits:3	Allocated_reads:0.333333333333333	Strand:+
ATCAGGTGATTTTTAATGATATCTACC
>Location:NODE_382493_length_8613_cov_31.659817	Coordinate:1757	Reads:2	Hits:3	Allocated_reads:0.666666666666667	Strand:+
ATCAGGTGATTTTTAATGATATCGACC
>Location:NODE_382493_length_8613_cov_31.659817	Coordinate:1758	Reads:2	Hits:3	Allocated_reads:0.666666666666667	Strand:+
TCAGGTGATTTTTAATGATATCGAC
>Location:NODE_382493_length_8613_cov_31.659817	Coordinate:1758	Reads:1	Hits:3	Allocated_reads:0.333333333333333	Strand:+
TCAGGTGATTTTTAATGATATCGACC
>Location:NODE_382493_length_8613_cov_31.659817	Coordinate:1759	Reads:1	Hits:3	Allocated_reads:0.333333333333333	Strand:+
CAGGTGATTTTTAATGATATCGACC
>Location:NODE_382493_length_8613_cov_31.659817	Coordinate:1763	Reads:1	Hits:3	Allocated_reads:0.333333333333333	Strand:+
TGATTTTTAATGATATCGACCGTC
>Location:NODE_382493_length_8613_cov_31.659817	Coordinate:1763	Reads:1	Hits:1	Allocated_reads:1	Strand:+
TGATTTTTAATGATATCGACCGTCAGTT
>Location:NODE_382493_length_8613_cov_31.659817	Coordinate:1764	Reads:1	Hits:1	Allocated_reads:1	Strand:-
ACTGACGGTCGATATCATTAAAAATC
>Location:NODE_382493_length_8613_cov_31.659817	Coordinate:1764	Reads:1	Hits:1	Allocated_reads:1	Strand:+
GATTTTTAATGATATCGACCGTCAGT
>Location:NODE_382493_length_8613_cov_31.659817	Coordinate:1766	Reads:1	Hits:1	Allocated_reads:1	Strand:+
TTTTTAATGATATCGACCGTCAGT
>Location:NODE_382493_length_8613_cov_31.659817	Coordinate:1766	Reads:2	Hits:1	Allocated_reads:2	Strand:+
TTTTTAATGATATCGACCGTCAGTTTTCT
>Location:NODE_382493_length_8613_cov_31.659817	Coordinate:1767	Reads:1	Hits:1	Allocated_reads:1	Strand:+
TTTTAATGATATCGACCGTCAGTTTT
>Location:NODE_382493_length_8613_cov_31.659817	Coordinate:1768	Reads:3	Hits:1	Allocated_reads:3	Strand:+
TTTAATGATATCGACCGTCAGTTTTCT
>Location:NODE_382493_length_8613_cov_31.659817	Coordinate:1769	Reads:2	Hits:1	Allocated_reads:2	Strand:+
TTAATGATATCGACCGTCAGTTTTCT
>Location:NODE_382493_length_8613_cov_31.659817	Coordinate:1769	Reads:1	Hits:1	Allocated_reads:1	Strand:+
TTAATGATATCGACCGTCAGTTTTCTC
>Location:NODE_382493_length_8613_cov_31.659817	Coordinate:1769	Reads:1	Hits:1	Allocated_reads:1	Strand:+
TTAATGATATCGACCGTCAGTTTTCTCAACG
>Location:NODE_382493_length_8613_cov_31.659817	Coordinate:1770	Reads:1	Hits:1	Allocated_reads:1	Strand:+
TAATGATATCGACCGTCAGTTTTC
>Location:NODE_382493_length_8613_cov_31.659817	Coordinate:1770	Reads:1	Hits:1	Allocated_reads:1	Strand:+
TAATGATATCGACCGTCAGTTTTCT
>Location:NODE_382493_length_8613_cov_31.659817	Coordinate:1770	Reads:2	Hits:1	Allocated_reads:2	Strand:+
TAATGATATCGACCGTCAGTTTTCTC
>Location:NODE_382493_length_8613_cov_31.659817	Coordinate:1770	Reads:1	Hits:1	Allocated_reads:1	Strand:+
TAATGATATCGACCGTCAGTTTTCTCAAC
>Location:NODE_382493_length_8613_cov_31.659817	Coordinate:1770	Reads:1	Hits:1	Allocated_reads:1	Strand:+
TAATGATATCGACCGTCAGTTTTCTCAAGA
>Location:NODE_382493_length_8613_cov_31.659817	Coordinate:1770	Reads:1	Hits:3	Allocated_reads:0.333333333333333	Strand:+
TAATGATATCGACCGTCAGTTTTCTCAACACTGG
>Location:NODE_382493_length_8613_cov_31.659817	Coordinate:1772	Reads:3	Hits:1	Allocated_reads:3	Strand:+
ATGATATCGACCGTCAGTTTTCTCAAC
>Location:NODE_382493_length_8613_cov_31.659817	Coordinate:1772	Reads:1	Hits:1	Allocated_reads:1	Strand:+
ATGATATCGACCGTCAGTTTTCTCAACA
>Location:NODE_382493_length_8613_cov_31.659817	Coordinate:1772	Reads:1	Hits:1	Allocated_reads:1	Strand:+
ATGATATCGACCGTCAGTTTTCTCAACAC
>Location:NODE_382493_length_8613_cov_31.659817	Coordinate:1772	Reads:1	Hits:1	Allocated_reads:1	Strand:-
TGTTGAGAAAACTGACGGTCGATATCGT
>Location:NODE_382493_length_8613_cov_31.659817	Coordinate:1772	Reads:1	Hits:1	Allocated_reads:1	Strand:-
TTGAGAAAACTGACGGTCGATGTCGT
>Location:NODE_382493_length_8613_cov_31.659817	Coordinate:1773	Reads:1	Hits:1	Allocated_reads:1	Strand:+
TGATATCGACCGTCAGTTTTCTCA
>Location:NODE_382493_length_8613_cov_31.659817	Coordinate:1773	Reads:1	Hits:1	Allocated_reads:1	Strand:+
TGATATCGACCGTCAGTTTTCTCAA
>Location:NODE_382493_length_8613_cov_31.659817	Coordinate:1773	Reads:2	Hits:1	Allocated_reads:2	Strand:+
TGATATCGACCGTCAGTTTTCTCAAC
>Location:NODE_382493_length_8613_cov_31.659817	Coordinate:1773	Reads:2	Hits:1	Allocated_reads:2	Strand:+
TGATATCGACCGTCAGTTTTCTCAACAC
>Location:NODE_382493_length_8613_cov_31.659817	Coordinate:1773	Reads:1	Hits:1	Allocated_reads:1	Strand:+
TGATATCGACCGTCAGTTTTCTCAACACTGG
>Location:NODE_382493_length_8613_cov_31.659817	Coordinate:1773	Reads:4	Hits:1	Allocated_reads:4	Strand:+
TGATATCGACCGTCAGTTTTCTCAACACTGGG
>Location:NODE_382493_length_8613_cov_31.659817	Coordinate:1773	Reads:1	Hits:1	Allocated_reads:1	Strand:-
TTGAGAAAACTGACGGTCGATATCT
>Location:NODE_382493_length_8613_cov_31.659817	Coordinate:1774	Reads:2	Hits:1	Allocated_reads:2	Strand:-
AGTGTTGAGAAAACTGACGGTCGATATC
>Location:NODE_382493_length_8613_cov_31.659817	Coordinate:1774	Reads:11	Hits:1	Allocated_reads:11	Strand:+
GATATCGACCGTCAGTTTTCTCAAC
>Location:NODE_382493_length_8613_cov_31.659817	Coordinate:1774	Reads:1	Hits:1	Allocated_reads:1	Strand:+
GATATCGACCGTCAGTTTTCTCAACACTT
>Location:NODE_382493_length_8613_cov_31.659817	Coordinate:1774	Reads:3	Hits:1	Allocated_reads:3	Strand:+
GATATCGACCGTCAGTTTTCTCAACACTGGG
>Location:NODE_382493_length_8613_cov_31.659817	Coordinate:1774	Reads:1	Hits:1	Allocated_reads:1	Strand:-
GTTGAGAAAACTGACGGTCGATATC
>Location:NODE_382493_length_8613_cov_31.659817	Coordinate:1774	Reads:4	Hits:1	Allocated_reads:4	Strand:-
TGTTGAGAAAACTGACGGTCGATATC
>Location:NODE_382493_length_8613_cov_31.659817	Coordinate:1774	Reads:1	Hits:1	Allocated_reads:1	Strand:-
TTGAGAAAACTGACGGTCGATATA
>Location:NODE_382493_length_8613_cov_31.659817	Coordinate:1774	Reads:1	Hits:1	Allocated_reads:1	Strand:-
TTGAGAAAACTGACGGTCGATATT
>Location:NODE_382493_length_8613_cov_31.659817	Coordinate:1774	Reads:2	Hits:1	Allocated_reads:2	Strand:-
TTGAGAAAACTGACGGTCGATGTC
>Location:NODE_382493_length_8613_cov_31.659817	Coordinate:1774	Reads:6	Hits:1	Allocated_reads:6	Strand:-
TTGAGAAAACTGACGGTCGATATC
>Location:NODE_382493_length_8613_cov_31.659817	Coordinate:1775	Reads:65	Hits:1	Allocated_reads:65	Strand:+
ATATCGACCGTCAGTTTTCTCAAC
>Location:NODE_382493_length_8613_cov_31.659817	Coordinate:1775	Reads:1	Hits:1	Allocated_reads:1	Strand:+
ATATCGACCGTCAGTTTTCTCAACA
>Location:NODE_382493_length_8613_cov_31.659817	Coordinate:1775	Reads:6	Hits:1	Allocated_reads:6	Strand:+
ATATCGACCGTCAGTTTTCTCAACAC
>Location:NODE_382493_length_8613_cov_31.659817	Coordinate:1775	Reads:2	Hits:1	Allocated_reads:2	Strand:+
ATATCGACCGTCAGTTTTCTCAACACT
>Location:NODE_382493_length_8613_cov_31.659817	Coordinate:1775	Reads:9	Hits:1	Allocated_reads:9	Strand:+
ATATCGACCGTCAGTTTTCTCAACACTGGG
>Location:NODE_382493_length_8613_cov_31.659817	Coordinate:1776	Reads:1	Hits:1	Allocated_reads:1	Strand:-
GTGTTGAGAAAACTGACGGTCGATA
>Location:NODE_382493_length_8613_cov_31.659817	Coordinate:1776	Reads:2	Hits:1	Allocated_reads:2	Strand:+
TATCGACCGTCAGTTTTCTCAACA
>Location:NODE_382493_length_8613_cov_31.659817	Coordinate:1776	Reads:15	Hits:1	Allocated_reads:15	Strand:+
TATCGACCGTCAGTTTTCTCAACAC
>Location:NODE_382493_length_8613_cov_31.659817	Coordinate:1776	Reads:8	Hits:1	Allocated_reads:8	Strand:+
TATCGACCGTCAGTTTTCTCAACACT
>Location:NODE_382493_length_8613_cov_31.659817	Coordinate:1776	Reads:1	Hits:1	Allocated_reads:1	Strand:+
TATCGACCGTCAGTTTTCTCAACACTGA
>Location:NODE_382493_length_8613_cov_31.659817	Coordinate:1776	Reads:2	Hits:1	Allocated_reads:2	Strand:+
TATCGACCGTCAGTTTTCTCAACACTGG
>Location:NODE_382493_length_8613_cov_31.659817	Coordinate:1776	Reads:15	Hits:1	Allocated_reads:15	Strand:+
TATCGACCGTCAGTTTTCTCAACACTGGG
>Location:NODE_382493_length_8613_cov_31.659817	Coordinate:1776	Reads:1	Hits:1	Allocated_reads:1	Strand:-
TGTTGAGAAAACTGACGGTCGATA
>Location:NODE_382493_length_8613_cov_31.659817	Coordinate:1776	Reads:2	Hits:1	Allocated_reads:2	Strand:-
TGTTGAGAAAACTGACGGTAGATA
>Location:NODE_382493_length_8613_cov_31.659817	Coordinate:1777	Reads:21	Hits:1	Allocated_reads:21	Strand:+
ATCGACCGTCAGTTTTCTCAACAC
>Location:NODE_382493_length_8613_cov_31.659817	Coordinate:1777	Reads:1	Hits:1	Allocated_reads:1	Strand:+
ATCGACCGTCAGTTTTCTCAACACT
>Location:NODE_382493_length_8613_cov_31.659817	Coordinate:1777	Reads:16	Hits:1	Allocated_reads:16	Strand:+
ATCGACCGTCAGTTTTCTCAACACTGGG
>Location:NODE_382493_length_8613_cov_31.659817	Coordinate:1777	Reads:1	Hits:1	Allocated_reads:1	Strand:-
GTGTTGAGAAAACTGACGGTCGAT
>Location:NODE_382493_length_8613_cov_31.659817	Coordinate:1778	Reads:5	Hits:1	Allocated_reads:5	Strand:+
TCGACCGTCAGTTTTCTCAACACT
>Location:NODE_382493_length_8613_cov_31.659817	Coordinate:1778	Reads:1	Hits:1	Allocated_reads:1	Strand:+
TCGACCGTCAGTTTTCTCAACACTG
>Location:NODE_382493_length_8613_cov_31.659817	Coordinate:1778	Reads:1	Hits:1	Allocated_reads:1	Strand:+
TCGACCGTCAGTTTTCTCAACACTGG
>Location:NODE_382493_length_8613_cov_31.659817	Coordinate:1778	Reads:1	Hits:1	Allocated_reads:1	Strand:+
TCGACCGTCAGTTTTCTCAGCACTGGG
>Location:NODE_382493_length_8613_cov_31.659817	Coordinate:1778	Reads:6	Hits:1	Allocated_reads:6	Strand:+
TCGACCGTCAGTTTTCTCAACACTGGG
>Location:NODE_382493_length_8613_cov_31.659817	Coordinate:1778	Reads:1	Hits:1	Allocated_reads:1	Strand:+
TCGACCGTCAGTTTTCTCAACACTTTTT
>Location:NODE_382493_length_8613_cov_31.659817	Coordinate:1779	Reads:1	Hits:1	Allocated_reads:1	Strand:-
CAGTGTTGAGAAAACTGACGGTCA
>Location:NODE_382493_length_8613_cov_31.659817	Coordinate:1779	Reads:1	Hits:1	Allocated_reads:1	Strand:+
CGACCGTCAGTTTTCTCAACACTGG
>Location:NODE_382493_length_8613_cov_31.659817	Coordinate:1780	Reads:1	Hits:1	Allocated_reads:1	Strand:+
GACCGTCAGTTTTCTCAACACTGGG
>Location:NODE_382493_length_8613_cov_31.659817	Coordinate:1801	Reads:1	Hits:3	Allocated_reads:0.333333333333333	Strand:-
TACTGATGTTACTGAACGACGAGGACT
>Location:NODE_382493_length_8613_cov_31.659817	Coordinate:1801	Reads:2	Hits:3	Allocated_reads:0.666666666666667	Strand:-
TGATGTTACTGAACGACGAGGACT
>Location:NODE_382493_length_8613_cov_31.659817	Coordinate:1802	Reads:1	Hits:3	Allocated_reads:0.333333333333333	Strand:+
GTCCTCGTCGTTCAGTAACATCAGTAAATG
>Location:NODE_382493_length_8613_cov_31.659817	Coordinate:1802	Reads:1	Hits:3	Allocated_reads:0.333333333333333	Strand:-
TACTGATGTTACTGAACGACGAGGAC
>Location:NODE_382493_length_8613_cov_31.659817	Coordinate:1802	Reads:1	Hits:3	Allocated_reads:0.333333333333333	Strand:-
TACTGATGTTACTGAACGACGAGGAT
>Location:NODE_382493_length_8613_cov_31.659817	Coordinate:1803	Reads:1	Hits:4	Allocated_reads:0.25	Strand:-
ACTGATGTTACTGAACGACGAGGA
>Location:NODE_382493_length_8613_cov_31.659817	Coordinate:1803	Reads:1	Hits:4	Allocated_reads:0.25	Strand:-
TACTGATGTTACTGAACGACGAGTT
>Location:NODE_382493_length_8613_cov_31.659817	Coordinate:1803	Reads:2	Hits:4	Allocated_reads:0.5	Strand:-
TACTGATGTTACTGAACGACGAGGA
>Location:NODE_382493_length_8613_cov_31.659817	Coordinate:1803	Reads:11	Hits:4	Allocated_reads:2.75	Strand:+
TCCTCGTCGTTCAGTAACATCAGT
>Location:NODE_382493_length_8613_cov_31.659817	Coordinate:1803	Reads:2	Hits:4	Allocated_reads:0.5	Strand:+
TCCTCGTCGTTCAGTAACATCGGT
>Location:NODE_382493_length_8613_cov_31.659817	Coordinate:1803	Reads:1	Hits:4	Allocated_reads:0.25	Strand:+
TCCTCGTCGTTCAGTAACATCAGTA
>Location:NODE_382493_length_8613_cov_31.659817	Coordinate:1803	Reads:1	Hits:4	Allocated_reads:0.25	Strand:+
TCCTCGTCGTTCAGTAACATCGGTA
>Location:NODE_382493_length_8613_cov_31.659817	Coordinate:1803	Reads:1	Hits:4	Allocated_reads:0.25	Strand:+
TCCTCGTCGTTCAGTAACATCAGTTG
>Location:NODE_382493_length_8613_cov_31.659817	Coordinate:1803	Reads:1	Hits:4	Allocated_reads:0.25	Strand:+
TCCTCGTCGTTCAGTAACATCAGTAAA
>Location:NODE_382493_length_8613_cov_31.659817	Coordinate:1803	Reads:1	Hits:4	Allocated_reads:0.25	Strand:+
TCCTCGTCGTTCAGTAACATCGGTAAATGT
>Location:NODE_382493_length_8613_cov_31.659817	Coordinate:1803	Reads:2	Hits:4	Allocated_reads:0.5	Strand:+
TCCTCGTCGTTCAGTAACATCAGTAAATGT
>Location:NODE_382493_length_8613_cov_31.659817	Coordinate:1803	Reads:1	Hits:4	Allocated_reads:0.25	Strand:+
TCCTCGTCGTTCAGTAACATCAGTAAGTGTTT
>Location:NODE_382493_length_8613_cov_31.659817	Coordinate:1803	Reads:3	Hits:4	Allocated_reads:0.75	Strand:+
TCCTCGTCGTTCAGTAACATCAGTAAATGTTT
>Location:NODE_382493_length_8613_cov_31.659817	Coordinate:1803	Reads:1	Hits:4	Allocated_reads:0.25	Strand:+
TCCTCGTCGTTCAGTAACATCAGTAAATGTTTT
>Location:NODE_382493_length_8613_cov_31.659817	Coordinate:1803	Reads:1	Hits:4	Allocated_reads:0.25	Strand:-
TTTACTGATGTTACTGAACGACGAGGA
>Location:NODE_382493_length_8613_cov_31.659817	Coordinate:1804	Reads:1	Hits:4	Allocated_reads:0.25	Strand:+
CCTCGTCGTTCAGTAACATCAGTAAATGTT
>Location:NODE_382493_length_8613_cov_31.659817	Coordinate:1804	Reads:4	Hits:4	Allocated_reads:1	Strand:-
TACTGATGTTACTGAACGACGAGG
>Location:NODE_382493_length_8613_cov_31.659817	Coordinate:1804	Reads:1	Hits:4	Allocated_reads:0.25	Strand:-
TTTACTGATGTTACTGAACGACGAGG
>Location:NODE_382493_length_8613_cov_31.659817	Coordinate:1805	Reads:1	Hits:4	Allocated_reads:0.25	Strand:-
AACATTTACTGATGTTACTGAACGACGAG
>Location:NODE_382493_length_8613_cov_31.659817	Coordinate:1805	Reads:1	Hits:4	Allocated_reads:0.25	Strand:-
TTACTGATGTTACTGAACGACGAG
>Location:NODE_382493_length_8613_cov_31.659817	Coordinate:1805	Reads:1	Hits:4	Allocated_reads:0.25	Strand:-
TTTACTGATGTTACTGAACGACGAG
>Location:NODE_382493_length_8613_cov_31.659817	Coordinate:1806	Reads:1	Hits:4	Allocated_reads:0.25	Strand:-
AAACATTTACTGATGTTACTGAACGACGA
>Location:NODE_382493_length_8613_cov_31.659817	Coordinate:1806	Reads:1	Hits:4	Allocated_reads:0.25	Strand:+
TCGTCGTTCAGTAACATCAGTAAATGA
>Location:NODE_382493_length_8613_cov_31.659817	Coordinate:1806	Reads:1	Hits:4	Allocated_reads:0.25	Strand:+
TCGTCGTTCAGTAACATCAGTAAATGT
>Location:NODE_382493_length_8613_cov_31.659817	Coordinate:1806	Reads:1	Hits:4	Allocated_reads:0.25	Strand:-
TTTACTGATGTTACTGAACGACGA
>Location:NODE_382493_length_8613_cov_31.659817	Coordinate:1807	Reads:1	Hits:4	Allocated_reads:0.25	Strand:-
ATTTACTGATGTTACTGAACGACG
>Location:NODE_382493_length_8613_cov_31.659817	Coordinate:1807	Reads:2	Hits:4	Allocated_reads:0.5	Strand:-
CATTTACTGATGTTACTGAACGACG
>Location:NODE_382493_length_8613_cov_31.659817	Coordinate:1808	Reads:2	Hits:4	Allocated_reads:0.5	Strand:-
CATTTACTGATGTTACTGAACGAC
>Location:NODE_382493_length_8613_cov_31.659817	Coordinate:1809	Reads:1	Hits:4	Allocated_reads:0.25	Strand:-
AAACATTTACTGATGTTACTGAACGA
>Location:NODE_382493_length_8613_cov_31.659817	Coordinate:1809	Reads:3	Hits:4	Allocated_reads:0.75	Strand:+
TCGTTCAGTAACATCAGTAAATGT
>Location:NODE_382493_length_8613_cov_31.659817	Coordinate:1809	Reads:2	Hits:4	Allocated_reads:0.5	Strand:+
TCGTTCAGTAACATCAGTAAATGTT
>Location:NODE_382493_length_8613_cov_31.659817	Coordinate:1809	Reads:2	Hits:4	Allocated_reads:0.5	Strand:+
TCGTTCAGTAACATCAGTAAATGTTT
>Location:NODE_382493_length_8613_cov_31.659817	Coordinate:1809	Reads:2	Hits:4	Allocated_reads:0.5	Strand:+
TCGTTCAGTAACATCAGTAAATGTTTT
>Location:NODE_382493_length_8613_cov_31.659817	Coordinate:1809	Reads:1	Hits:4	Allocated_reads:0.25	Strand:+
TCGTTCAGTAACATCAGTAAATGTTTTTCT
>Location:NODE_382493_length_8613_cov_31.659817	Coordinate:1809	Reads:1	Hits:4	Allocated_reads:0.25	Strand:+
TCGTTCAGTAACATCAGTAAATGTTTTTCTT
>Location:NODE_382493_length_8613_cov_31.659817	Coordinate:1809	Reads:1	Hits:4	Allocated_reads:0.25	Strand:+
TCGTTCAGTAACATCAGTAAATGTTTTTCTTT
>Location:NODE_382493_length_8613_cov_31.659817	Coordinate:1811	Reads:1	Hits:4	Allocated_reads:0.25	Strand:-
AAACATTTACTGATGTTACTGAAC
>Location:NODE_382493_length_8613_cov_31.659817	Coordinate:1818	Reads:1	Hits:4	Allocated_reads:0.25	Strand:+
AACATCAGTAAATGTTTTTCTTTACAGA
>Location:NODE_382493_length_8613_cov_31.659817	Coordinate:1820	Reads:1	Hits:4	Allocated_reads:0.25	Strand:+
CATCAGTAAATGTTTTTCTTTACA
>Location:NODE_382493_length_8613_cov_31.659817	Coordinate:1822	Reads:3	Hits:4	Allocated_reads:0.75	Strand:-
ACATTCTGTAAAGAAAAACATTTACTGA
>Location:NODE_382493_length_8613_cov_31.659817	Coordinate:1830	Reads:1	Hits:4	Allocated_reads:0.25	Strand:-
CGTCAGAAAACATTCTGTAAAGAAAAACA
>Location:NODE_382493_length_8613_cov_31.659817	Coordinate:1832	Reads:1	Hits:4	Allocated_reads:0.25	Strand:-
AAGAGCTACGTCAGAAAACATTCTGTAAAGAAAAA
>Location:NODE_382493_length_8613_cov_31.659817	Coordinate:1832	Reads:1	Hits:4	Allocated_reads:0.25	Strand:-
ACGTCAGAAAACATTCTGTAAAGAAAAA
>Location:NODE_382493_length_8613_cov_31.659817	Coordinate:1832	Reads:3	Hits:4	Allocated_reads:0.75	Strand:-
AGCTACGTCAGAAAACATTCTGTAAAGAAAAA
>Location:NODE_382493_length_8613_cov_31.659817	Coordinate:1832	Reads:5	Hits:4	Allocated_reads:1.25	Strand:-
TACGTCAGAAAACATTCTGTAAAGAAAAA
>Location:NODE_382493_length_8613_cov_31.659817	Coordinate:1833	Reads:2	Hits:4	Allocated_reads:0.5	Strand:-
AGCTACGTCAGAAAACATTCTGTAAAGAAAA
>Location:NODE_382493_length_8613_cov_31.659817	Coordinate:1833	Reads:1	Hits:4	Allocated_reads:0.25	Strand:-
TACGTCAGAAAACATTCTGTATAGAAAA
>Location:NODE_382493_length_8613_cov_31.659817	Coordinate:1833	Reads:2	Hits:4	Allocated_reads:0.5	Strand:-
TACGTCAGAAAACATTCTGTAAAGAAAA
>Location:NODE_382493_length_8613_cov_31.659817	Coordinate:1833	Reads:1	Hits:4	Allocated_reads:0.25	Strand:+
TTTTCTTTACAGAATGTTTTCTGACG
>Location:NODE_382493_length_8613_cov_31.659817	Coordinate:1834	Reads:2	Hits:4	Allocated_reads:0.5	Strand:-
CTACGTCAGAAAACATTCTGTAAAGAAA
>Location:NODE_382493_length_8613_cov_31.659817	Coordinate:1834	Reads:3	Hits:4	Allocated_reads:0.75	Strand:-
GCTACGTCAGAAAACATTCTGTAAAGAAA
>Location:NODE_382493_length_8613_cov_31.659817	Coordinate:1834	Reads:14	Hits:4	Allocated_reads:3.5	Strand:-
TACGTCAGAAAACATTCTGTAAAGAAA
>Location:NODE_382493_length_8613_cov_31.659817	Coordinate:1834	Reads:1	Hits:4	Allocated_reads:0.25	Strand:+
TTTCTTTACAGAATGTTTTCTGACT
>Location:NODE_382493_length_8613_cov_31.659817	Coordinate:1834	Reads:1	Hits:4	Allocated_reads:0.25	Strand:+
TTTCTTTACAGAATGTTTTCTGACGTAGCTCTT
>Location:NODE_382493_length_8613_cov_31.659817	Coordinate:1835	Reads:1	Hits:4	Allocated_reads:0.25	Strand:-
ACGTCAGAAAACATTCTGTAGAGAA
>Location:NODE_382493_length_8613_cov_31.659817	Coordinate:1835	Reads:11	Hits:4	Allocated_reads:2.75	Strand:-
ACGTCAGAAAACATTCTGTAAAGAA
>Location:NODE_382493_length_8613_cov_31.659817	Coordinate:1835	Reads:1	Hits:4	Allocated_reads:0.25	Strand:-
AGCTACGTCAGAAAACATTCTGTGAAGAA
>Location:NODE_382493_length_8613_cov_31.659817	Coordinate:1835	Reads:11	Hits:4	Allocated_reads:2.75	Strand:-
AGCTACGTCAGAAAACATTCTGTAAAGAA
>Location:NODE_382493_length_8613_cov_31.659817	Coordinate:1835	Reads:6	Hits:4	Allocated_reads:1.5	Strand:-
CGTCAGAAAACATTCTGTAAAGAA
>Location:NODE_382493_length_8613_cov_31.659817	Coordinate:1835	Reads:21	Hits:4	Allocated_reads:5.25	Strand:-
CTACGTCAGAAAACATTCTGTAAAGAA
>Location:NODE_382493_length_8613_cov_31.659817	Coordinate:1835	Reads:4	Hits:4	Allocated_reads:1	Strand:-
GAGCTACGTCAGAAAACATTCTGTAAAGAA
>Location:NODE_382493_length_8613_cov_31.659817	Coordinate:1835	Reads:7	Hits:4	Allocated_reads:1.75	Strand:-
GCTACGTCAGAAAACATTCTGTAAAGAA
>Location:NODE_382493_length_8613_cov_31.659817	Coordinate:1835	Reads:1	Hits:4	Allocated_reads:0.25	Strand:-
TACGTCAGAAAACATTCTGTAAGGAA
>Location:NODE_382493_length_8613_cov_31.659817	Coordinate:1835	Reads:1	Hits:4	Allocated_reads:0.25	Strand:-
TACGTCAGAAAACATTCTGTGAAGAA
>Location:NODE_382493_length_8613_cov_31.659817	Coordinate:1835	Reads:2	Hits:4	Allocated_reads:0.5	Strand:-
TACGTCAGAAAACATTCTGTAAAGTT
>Location:NODE_382493_length_8613_cov_31.659817	Coordinate:1835	Reads:69	Hits:4	Allocated_reads:17.25	Strand:-
TACGTCAGAAAACATTCTGTAAAGAA
>Location:NODE_382493_length_8613_cov_31.659817	Coordinate:1835	Reads:1	Hits:4	Allocated_reads:0.25	Strand:+
TTCTTTACAGAATGTTTTCTGACGT
>Location:NODE_382493_length_8613_cov_31.659817	Coordinate:1835	Reads:1	Hits:4	Allocated_reads:0.25	Strand:+
TTCTTTACAGAATGTTTTCTGACGTAGC
>Location:NODE_382493_length_8613_cov_31.659817	Coordinate:1835	Reads:4	Hits:4	Allocated_reads:1	Strand:+
TTCTTTACAGAATGTTTTCTGACGTAGCT
>Location:NODE_382493_length_8613_cov_31.659817	Coordinate:1836	Reads:2	Hits:4	Allocated_reads:0.5	Strand:-
ACGTCAGAAAACATTCTGTAAAGA
>Location:NODE_382493_length_8613_cov_31.659817	Coordinate:1836	Reads:1	Hits:4	Allocated_reads:0.25	Strand:-
AGCTACGTCAGAAAACATTCTGTAAAGA
>Location:NODE_382493_length_8613_cov_31.659817	Coordinate:1836	Reads:2	Hits:4	Allocated_reads:0.5	Strand:-
GCTACGTCAGAAAACATTCTGTAAAGA
>Location:NODE_382493_length_8613_cov_31.659817	Coordinate:1836	Reads:15	Hits:4	Allocated_reads:3.75	Strand:-
TACGTCAGAAAACATTCTGTAAAGA
>Location:NODE_382493_length_8613_cov_31.659817	Coordinate:1836	Reads:1	Hits:4	Allocated_reads:0.25	Strand:+
TCTTTACAGAATGTTTTCTGACGTAGC
>Location:NODE_382493_length_8613_cov_31.659817	Coordinate:1836	Reads:5	Hits:4	Allocated_reads:1.25	Strand:+
TCTTTACAGAATGTTTTCTGACGTAGCT
>Location:NODE_382493_length_8613_cov_31.659817	Coordinate:1836	Reads:1	Hits:4	Allocated_reads:0.25	Strand:+
TCTTTACAGAATGTTTTCTGACGTAGCTC
>Location:NODE_382493_length_8613_cov_31.659817	Coordinate:1837	Reads:1	Hits:4	Allocated_reads:0.25	Strand:-
AGCTACGTCAGAAAACATTCTGTAAAA
>Location:NODE_382493_length_8613_cov_31.659817	Coordinate:1837	Reads:1	Hits:4	Allocated_reads:0.25	Strand:-
AGCTACGTCAGAAAACATTCTGTAAAG
>Location:NODE_382493_length_8613_cov_31.659817	Coordinate:1837	Reads:1	Hits:4	Allocated_reads:0.25	Strand:+
CTTTACAGAATGTTTTCTGACGTAGC
>Location:NODE_382493_length_8613_cov_31.659817	Coordinate:1837	Reads:2	Hits:4	Allocated_reads:0.5	Strand:+
CTTTACAGAATGTTTTCTGACGTAGCT
>Location:NODE_382493_length_8613_cov_31.659817	Coordinate:1837	Reads:1	Hits:4	Allocated_reads:0.25	Strand:+
CTTTACAGAATGTTTTCTGACGTAGCTCT
>Location:NODE_382493_length_8613_cov_31.659817	Coordinate:1837	Reads:2	Hits:4	Allocated_reads:0.5	Strand:-
TACGTCAGAAAACATTCTGTAAAG
>Location:NODE_382493_length_8613_cov_31.659817	Coordinate:1838	Reads:1	Hits:4	Allocated_reads:0.25	Strand:-
AAGAGCTACGTCAGAAAACATTCTGTAAA
>Location:NODE_382493_length_8613_cov_31.659817	Coordinate:1838	Reads:1	Hits:4	Allocated_reads:0.25	Strand:-
AGAGCTACGTCAGAAAACATTCTGTAAA
>Location:NODE_382493_length_8613_cov_31.659817	Coordinate:1838	Reads:3	Hits:4	Allocated_reads:0.75	Strand:-
AGCTACGTCAGAAAACATTCTGTAAA
>Location:NODE_382493_length_8613_cov_31.659817	Coordinate:1838	Reads:5	Hits:4	Allocated_reads:1.25	Strand:-
GAGCTACGTCAGAAAACATTCTGTAAA
>Location:NODE_382493_length_8613_cov_31.659817	Coordinate:1838	Reads:3	Hits:4	Allocated_reads:0.75	Strand:-
GCTACGTCAGAAAACATTCTGTAAA
>Location:NODE_382493_length_8613_cov_31.659817	Coordinate:1838	Reads:1	Hits:4	Allocated_reads:0.25	Strand:+
TTTACAGAATGTTTTCTGACGTAGCT
>Location:NODE_382493_length_8613_cov_31.659817	Coordinate:1838	Reads:1	Hits:4	Allocated_reads:0.25	Strand:+
TTTACAGAATGTTTTCTGACGTAGCTCT
>Location:NODE_382493_length_8613_cov_31.659817	Coordinate:1839	Reads:6	Hits:4	Allocated_reads:1.5	Strand:-
AGCTACGTCAGAAAACATTCTGTAA
>Location:NODE_382493_length_8613_cov_31.659817	Coordinate:1839	Reads:1	Hits:4	Allocated_reads:0.25	Strand:-
GAGCTACGTCAGAAAACATTCTGTGG
>Location:NODE_382493_length_8613_cov_31.659817	Coordinate:1839	Reads:7	Hits:4	Allocated_reads:1.75	Strand:-
GAGCTACGTCAGAAAACATTCTGTAA
>Location:NODE_382493_length_8613_cov_31.659817	Coordinate:1839	Reads:13	Hits:4	Allocated_reads:3.25	Strand:-
GCTACGTCAGAAAACATTCTGTAA
>Location:NODE_382493_length_8613_cov_31.659817	Coordinate:1839	Reads:2	Hits:4	Allocated_reads:0.5	Strand:+
TTACAGAATGTTTTCTGACGTAGC
>Location:NODE_382493_length_8613_cov_31.659817	Coordinate:1839	Reads:8	Hits:4	Allocated_reads:2	Strand:+
TTACAGAATGTTTTCTGACGTAGCT
>Location:NODE_382493_length_8613_cov_31.659817	Coordinate:1839	Reads:3	Hits:4	Allocated_reads:0.75	Strand:+
TTACAGAATGTTTTCTGACGTAGCTCT
>Location:NODE_382493_length_8613_cov_31.659817	Coordinate:1839	Reads:2	Hits:4	Allocated_reads:0.5	Strand:+
TTACAGAATGTTTTCTGACGTAGCTCTT
>Location:NODE_382493_length_8613_cov_31.659817	Coordinate:1839	Reads:1	Hits:2	Allocated_reads:0.5	Strand:+
TTACAGAATGTTTTCTGACGTAGCTCTTGGTA
>Location:NODE_382493_length_8613_cov_31.659817	Coordinate:1840	Reads:2	Hits:4	Allocated_reads:0.5	Strand:-
AAGAGCTACGTCAGAAAACATTCTGTA
>Location:NODE_382493_length_8613_cov_31.659817	Coordinate:1840	Reads:1	Hits:4	Allocated_reads:0.25	Strand:-
AGCTACGTCAGAAAACATTCTGTG
>Location:NODE_382493_length_8613_cov_31.659817	Coordinate:1840	Reads:5	Hits:4	Allocated_reads:1.25	Strand:-
AGCTACGTCAGAAAACATTCTGTA
>Location:NODE_382493_length_8613_cov_31.659817	Coordinate:1840	Reads:1	Hits:2	Allocated_reads:0.5	Strand:-
CCAAGAGCTACGTCAGAAAACATTCTGTA
>Location:NODE_382493_length_8613_cov_31.659817	Coordinate:1840	Reads:1	Hits:4	Allocated_reads:0.25	Strand:-
GAGCTACGTCAGAAAACATTCTAAA
>Location:NODE_382493_length_8613_cov_31.659817	Coordinate:1840	Reads:4	Hits:4	Allocated_reads:1	Strand:-
GAGCTACGTCAGAAAACATTCTGTA
>Location:NODE_382493_length_8613_cov_31.659817	Coordinate:1840	Reads:15	Hits:4	Allocated_reads:3.75	Strand:+
TACAGAATGTTTTCTGACGTAGCT
>Location:NODE_382493_length_8613_cov_31.659817	Coordinate:1840	Reads:2	Hits:4	Allocated_reads:0.5	Strand:+
TACAGAATGTTTTCTGACGTAGCG
>Location:NODE_382493_length_8613_cov_31.659817	Coordinate:1840	Reads:6	Hits:4	Allocated_reads:1.5	Strand:+
TACAGAATGTTTTCTGACGTAGCTC
>Location:NODE_382493_length_8613_cov_31.659817	Coordinate:1840	Reads:12	Hits:4	Allocated_reads:3	Strand:+
TACAGAATGTTTTCTGACGTAGCTCT
>Location:NODE_382493_length_8613_cov_31.659817	Coordinate:1840	Reads:5	Hits:4	Allocated_reads:1.25	Strand:+
TACAGAATGTTTTCTGACGTAGCTCTT
>Location:NODE_382493_length_8613_cov_31.659817	Coordinate:1840	Reads:18	Hits:2	Allocated_reads:9	Strand:+
TACAGAATGTTTTCTGACGTAGCTCTTGG
>Location:NODE_382493_length_8613_cov_31.659817	Coordinate:1840	Reads:9	Hits:2	Allocated_reads:4.5	Strand:+
TACAGAATGTTTTCTGACGTAGCTCTTGGT
>Location:NODE_382493_length_8613_cov_31.659817	Coordinate:1840	Reads:1	Hits:2	Allocated_reads:0.5	Strand:+
TACAGAATGTTTTCTGACGTGGCTCTTGGTG
>Location:NODE_382493_length_8613_cov_31.659817	Coordinate:1840	Reads:26	Hits:2	Allocated_reads:13	Strand:+
TACAGAATGTTTTCTGACGTAGCTCTTGGTA
>Location:NODE_382493_length_8613_cov_31.659817	Coordinate:1841	Reads:1	Hits:4	Allocated_reads:0.25	Strand:+
ACAGAATGTTTTCTGACGTAGCTCT
>Location:NODE_382493_length_8613_cov_31.659817	Coordinate:1841	Reads:1	Hits:2	Allocated_reads:0.5	Strand:+
ACAGAATGTTTTCTGACGTAGCTCTTGGTA
>Location:NODE_382493_length_8613_cov_31.659817	Coordinate:1841	Reads:3	Hits:4	Allocated_reads:0.75	Strand:-
GAGCTACGTCAGAAAACATTCTGT
>Location:NODE_382493_length_8613_cov_31.659817	Coordinate:1841	Reads:4	Hits:4	Allocated_reads:1	Strand:-
GAGCTACGTCAGAAAACATTCTGA
>Location:NODE_382493_length_8613_cov_31.659817	Coordinate:1841	Reads:1	Hits:2	Allocated_reads:0.5	Strand:-
TACCAAGAGCTACGTCAGAAAACATTCTGT
>Location:NODE_382493_length_8613_cov_31.659817	Coordinate:1842	Reads:1	Hits:4	Allocated_reads:0.25	Strand:-
AGAGCTACGTCAGAAAACATTCTG
>Location:NODE_382493_length_8613_cov_31.659817	Coordinate:1842	Reads:1	Hits:4	Allocated_reads:0.25	Strand:+
CAGAATGTTTTCTGACGTAGCTCT
>Location:NODE_382493_length_8613_cov_31.659817	Coordinate:1842	Reads:2	Hits:2	Allocated_reads:1	Strand:+
CAGAATGTTTTCTGACGTAGCTCTTGGTA
>Location:NODE_382493_length_8613_cov_31.659817	Coordinate:1843	Reads:1	Hits:2	Allocated_reads:0.5	Strand:+
AGAATGTTTTCTGACGTAGCTCTTGGT
>Location:NODE_382493_length_8613_cov_31.659817	Coordinate:1843	Reads:1	Hits:2	Allocated_reads:0.5	Strand:+
AGAATGTTTTCTGACGTAGCTCTTGGTA
>Location:NODE_382493_length_8613_cov_31.659817	Coordinate:1843	Reads:1	Hits:2	Allocated_reads:0.5	Strand:-
CCAAGAGCTACGTCAGAAAACATTCT
>Location:NODE_382493_length_8613_cov_31.659817	Coordinate:1843	Reads:1	Hits:2	Allocated_reads:0.5	Strand:-
TACCAAGAGCTACGTCAGAAAACATTCT
>Location:NODE_382493_length_8613_cov_31.659817	Coordinate:1844	Reads:1	Hits:2	Allocated_reads:0.5	Strand:+
GAATGTTTTCTGACGTAGCTCTTGG
>Location:NODE_382493_length_8613_cov_31.659817	Coordinate:1844	Reads:5	Hits:2	Allocated_reads:2.5	Strand:+
GAATGTTTTCTGACGTAGCTCTTGGTA
>Location:NODE_382493_length_8613_cov_31.659817	Coordinate:1844	Reads:1	Hits:2	Allocated_reads:0.5	Strand:+
GAATGTTTTCTGACGTAGCTCTTGGTAAATGGCCC
>Location:NODE_382493_length_8613_cov_31.659817	Coordinate:1846	Reads:1	Hits:2	Allocated_reads:0.5	Strand:+
ATGTTTTCTGACGTAGCTCTTGGT
>Location:NODE_382493_length_8613_cov_31.659817	Coordinate:1847	Reads:1	Hits:2	Allocated_reads:0.5	Strand:-
TACCAAGAGCTACGTCAGAAAACA
>Location:NODE_382493_length_8613_cov_31.659817	Coordinate:1847	Reads:24	Hits:2	Allocated_reads:12	Strand:+
TGTTTTCTGACGTAGCTCTTGGTA
>Location:NODE_382493_length_8613_cov_31.659817	Coordinate:1847	Reads:1	Hits:2	Allocated_reads:0.5	Strand:+
TGTTTTCTGACGTAGCTCTTGGTAA
>Location:NODE_382493_length_8613_cov_31.659817	Coordinate:1847	Reads:2	Hits:2	Allocated_reads:1	Strand:+
TGTTTTCTGACGTAGCTCTTGGTAAA
>Location:NODE_382493_length_8613_cov_31.659817	Coordinate:1847	Reads:7	Hits:2	Allocated_reads:3.5	Strand:+
TGTTTTCTGACGTAGCTCTTGGTAAATG
>Location:NODE_382493_length_8613_cov_31.659817	Coordinate:1847	Reads:1	Hits:2	Allocated_reads:0.5	Strand:+
TGTTTTCTGACGTAGCTCTTGGTAAATGGC
>Location:NODE_382493_length_8613_cov_31.659817	Coordinate:1847	Reads:1	Hits:2	Allocated_reads:0.5	Strand:+
TGTTTTCTGACGTAGCTCTTGGTAAATGGCC
>Location:NODE_382493_length_8613_cov_31.659817	Coordinate:1847	Reads:3	Hits:2	Allocated_reads:1.5	Strand:+
TGTTTTCTGACGTAGCTCTTGGTAAATGGCCC
>Location:NODE_382493_length_8613_cov_31.659817	Coordinate:1848	Reads:1	Hits:2	Allocated_reads:0.5	Strand:+
GTTTTCTGACGTAGCTCTTGGTAAATGGCCC
>Location:NODE_382493_length_8613_cov_31.659817	Coordinate:1849	Reads:1	Hits:2	Allocated_reads:0.5	Strand:+
TTTTCTGACGTAGCTCTTGGTAAATGG
>Location:NODE_382493_length_8613_cov_31.659817	Coordinate:1849	Reads:1	Hits:2	Allocated_reads:0.5	Strand:+
TTTTCTGACGTAGCTCTTGGTAAATGGCCC
>Location:NODE_382493_length_8613_cov_31.659817	Coordinate:1849	Reads:2	Hits:2	Allocated_reads:1	Strand:+
TTTTCTGACGTAGCTCTTGGTAAATGGCCCT
>Location:NODE_382493_length_8613_cov_31.659817	Coordinate:1850	Reads:2	Hits:2	Allocated_reads:1	Strand:+
TTTCTGACGTAGCTCTTGGTAAATG
>Location:NODE_382493_length_8613_cov_31.659817	Coordinate:1850	Reads:4	Hits:2	Allocated_reads:2	Strand:+
TTTCTGACGTAGCTCTTGGTAAATGG
>Location:NODE_382493_length_8613_cov_31.659817	Coordinate:1850	Reads:1	Hits:2	Allocated_reads:0.5	Strand:+
TTTCTGACGTAGCTCTTGGTAAATGGCC
>Location:NODE_382493_length_8613_cov_31.659817	Coordinate:1850	Reads:4	Hits:2	Allocated_reads:2	Strand:+
TTTCTGACGTAGCTCTTGGTAAATGGCCC
>Location:NODE_382493_length_8613_cov_31.659817	Coordinate:1851	Reads:4	Hits:2	Allocated_reads:2	Strand:+
TTCTGACGTAGCTCTTGGTAAATG
>Location:NODE_382493_length_8613_cov_31.659817	Coordinate:1851	Reads:9	Hits:2	Allocated_reads:4.5	Strand:+
TTCTGACGTAGCTCTTGGTAAATGG
>Location:NODE_382493_length_8613_cov_31.659817	Coordinate:1851	Reads:1	Hits:2	Allocated_reads:0.5	Strand:+
TTCTGACGTAGCTCTTGGTAAATGCC
>Location:NODE_382493_length_8613_cov_31.659817	Coordinate:1851	Reads:2	Hits:2	Allocated_reads:1	Strand:+
TTCTGACGTAGCTCTTGGTAAATGGC
>Location:NODE_382493_length_8613_cov_31.659817	Coordinate:1851	Reads:3	Hits:2	Allocated_reads:1.5	Strand:+
TTCTGACGTAGCTCTTGGTAAATGGCC
>Location:NODE_382493_length_8613_cov_31.659817	Coordinate:1851	Reads:2	Hits:2	Allocated_reads:1	Strand:+
TTCTGACGTAGCTCTTGGTAAATGGCCA
>Location:NODE_382493_length_8613_cov_31.659817	Coordinate:1851	Reads:26	Hits:2	Allocated_reads:13	Strand:+
TTCTGACGTAGCTCTTGGTAAATGGCCC
>Location:NODE_382493_length_8613_cov_31.659817	Coordinate:1851	Reads:1	Hits:2	Allocated_reads:0.5	Strand:+
TTCTGACGTAGCTCTTGGTAAATGGCCCA
>Location:NODE_382493_length_8613_cov_31.659817	Coordinate:1851	Reads:9	Hits:2	Allocated_reads:4.5	Strand:+
TTCTGACGTAGCTCTTGGTAAATGGCCCT
>Location:NODE_382493_length_8613_cov_31.659817	Coordinate:1851	Reads:1	Hits:2	Allocated_reads:0.5	Strand:+
TTCTGACGTAGCTCTTGGTAAATGGCCCTG
>Location:NODE_382493_length_8613_cov_31.659817	Coordinate:1851	Reads:2	Hits:2	Allocated_reads:1	Strand:+
TTCTGACGTAGCTCTTGGTAAATGGCCCTT
>Location:NODE_382493_length_8613_cov_31.659817	Coordinate:1851	Reads:4	Hits:2	Allocated_reads:2	Strand:+
TTCTGACGTAGCTCTTGGTAAATGGCCCTGT
>Location:NODE_382493_length_8613_cov_31.659817	Coordinate:1852	Reads:1	Hits:2	Allocated_reads:0.5	Strand:+
TCTGACGTAGCTCTTGGTAAATGGCC
>Location:NODE_382493_length_8613_cov_31.659817	Coordinate:1852	Reads:1	Hits:2	Allocated_reads:0.5	Strand:+
TCTGACGTAGCTCTTGGTAAATGGCCC
>Location:NODE_382493_length_8613_cov_31.659817	Coordinate:1852	Reads:2	Hits:2	Allocated_reads:1	Strand:+
TCTGACGTAGCTCTTGGTAAATGGCCCT
>Location:NODE_382493_length_8613_cov_31.659817	Coordinate:1852	Reads:1	Hits:2	Allocated_reads:0.5	Strand:+
TCTGACGTAGCTCTTGGTAAATGGCCCTGT
>Location:NODE_382493_length_8613_cov_31.659817	Coordinate:1854	Reads:1	Hits:2	Allocated_reads:0.5	Strand:+
TGACGTAGCTCTTGGTAAATGGCC
>Location:NODE_382493_length_8613_cov_31.659817	Coordinate:1854	Reads:1	Hits:2	Allocated_reads:0.5	Strand:+
TGACGTAGCTCTTGGTAAATGGCCC
>Location:NODE_382493_length_8613_cov_31.659817	Coordinate:1854	Reads:7	Hits:2	Allocated_reads:3.5	Strand:+
TGACGTAGCTCTTGGTAAATGGCCCTGT
>Location:NODE_382493_length_8613_cov_31.659817	Coordinate:1855	Reads:1	Hits:2	Allocated_reads:0.5	Strand:+
GACGTAGCTCTTGGTAAATGGCCCT
>Location:NODE_382493_length_8613_cov_31.659817	Coordinate:1855	Reads:1	Hits:2	Allocated_reads:0.5	Strand:+
GACGTAGCTCTTGGTAAATGGCCCTGT
>Location:NODE_382493_length_8613_cov_31.659817	Coordinate:1859	Reads:1	Hits:2	Allocated_reads:0.5	Strand:+
TAGCTCTTGGTAAATGGCCCTGTCT
>Location:NODE_382493_length_8613_cov_31.659817	Coordinate:1859	Reads:2	Hits:1	Allocated_reads:2	Strand:+
TAGCTCTTGGTAAATGGCCCTGTCGAGAA
>Location:NODE_382493_length_8613_cov_31.659817	Coordinate:1860	Reads:1	Hits:2	Allocated_reads:0.5	Strand:-
TCTCGACAGGGCCATTTACCAAGAGCT
>Location:NODE_382493_length_8613_cov_31.659817	Coordinate:1861	Reads:1	Hits:1	Allocated_reads:1	Strand:-
CTGCTTCTCGACAGGGCCATTTACCAAGAGC
>Location:NODE_382493_length_8613_cov_31.659817	Coordinate:1863	Reads:1	Hits:1	Allocated_reads:1	Strand:-
CTGCTTCTCGACAGGGCCATTTACCAAGA
>Location:NODE_382493_length_8613_cov_31.659817	Coordinate:1863	Reads:1	Hits:1	Allocated_reads:1	Strand:+
TCTTGGTAAATGGCCCTGTCGAGAA
>Location:NODE_382493_length_8613_cov_31.659817	Coordinate:1863	Reads:2	Hits:1	Allocated_reads:2	Strand:+
TCTTGGTAAATGGCCCTGTCGAGAAGCA
>Location:NODE_382493_length_8613_cov_31.659817	Coordinate:1864	Reads:1	Hits:1	Allocated_reads:1	Strand:+
CTTGGTAAATGGCCCTGTCGAGAAGCA
>Location:NODE_382493_length_8613_cov_31.659817	Coordinate:1865	Reads:1	Hits:1	Allocated_reads:1	Strand:+
TTGGTAAATGGCCCTGTCGAGAAGCAGT
>Location:NODE_382493_length_8613_cov_31.659817	Coordinate:1866	Reads:1	Hits:1	Allocated_reads:1	Strand:+
TGGTAAATGGCCCTGTCGAGAAGC
>Location:NODE_382493_length_8613_cov_31.659817	Coordinate:1867	Reads:1	Hits:1	Allocated_reads:1	Strand:-
TGCTTCTCGACAGGGCCATTTACC
>Location:NODE_382493_length_8613_cov_31.659817	Coordinate:1873	Reads:1	Hits:1	Allocated_reads:1	Strand:+
TGGCCCTGTCGAGAAGCAGTGGGAATG
>Location:NODE_382493_length_8613_cov_31.659817	Coordinate:1874	Reads:1	Hits:1	Allocated_reads:1	Strand:-
CTGATTCTCATTCCCACTGCTTCTCGACAGGGTT
>Location:NODE_382493_length_8613_cov_31.659817	Coordinate:1874	Reads:1	Hits:1	Allocated_reads:1	Strand:-
TCATTCCCACTGCTTCTCGACAGGGCC
>Location:NODE_382493_length_8613_cov_31.659817	Coordinate:1875	Reads:3	Hits:1	Allocated_reads:3	Strand:-
CTCATTCCCACTGCTTCTCGACAGGGC
>Location:NODE_382493_length_8613_cov_31.659817	Coordinate:1875	Reads:1	Hits:1	Allocated_reads:1	Strand:+
GCCCTGTCGAGAAGCAGTGGGAATGAGAA
>Location:NODE_382493_length_8613_cov_31.659817	Coordinate:1877	Reads:1	Hits:1	Allocated_reads:1	Strand:-
TCATTCCCACTGCTTCTCGACAGG
>Location:NODE_382493_length_8613_cov_31.659817	Coordinate:1878	Reads:1	Hits:1	Allocated_reads:1	Strand:-
ATTCTCATTCCCACTGCTTCTCGACAG
>Location:NODE_382493_length_8613_cov_31.659817	Coordinate:1878	Reads:2	Hits:1	Allocated_reads:2	Strand:-
CTGATTCTCATTCCCACTGCTTCTCGACAG
>Location:NODE_382493_length_8613_cov_31.659817	Coordinate:1878	Reads:2	Hits:1	Allocated_reads:2	Strand:+
CTGTCGAGAAGCAGTGGGAATGAGAATC
>Location:NODE_382493_length_8613_cov_31.659817	Coordinate:1878	Reads:8	Hits:1	Allocated_reads:8	Strand:+
CTGTCGAGAAGCAGTGGGAATGAGAATCAGC
>Location:NODE_382493_length_8613_cov_31.659817	Coordinate:1878	Reads:1	Hits:1	Allocated_reads:1	Strand:-
GATTCTCATTCCCACTGCTTCTCGACAG
>Location:NODE_382493_length_8613_cov_31.659817	Coordinate:1879	Reads:2	Hits:1	Allocated_reads:2	Strand:-
CTGATTCTCATTCCCACTGCTTCTCGACA
>Location:NODE_382493_length_8613_cov_31.659817	Coordinate:1879	Reads:1	Hits:1	Allocated_reads:1	Strand:+
TGTCGAGAAGCAGTGGGAATGAGAAT
>Location:NODE_382493_length_8613_cov_31.659817	Coordinate:1879	Reads:11	Hits:1	Allocated_reads:11	Strand:+
TGTCGAGAAGCAGTGGGAATGAGAATC
>Location:NODE_382493_length_8613_cov_31.659817	Coordinate:1879	Reads:2	Hits:1	Allocated_reads:2	Strand:+
TGTCGAGAAGCAGTGGGAATGAGAATCA
>Location:NODE_382493_length_8613_cov_31.659817	Coordinate:1879	Reads:1	Hits:1	Allocated_reads:1	Strand:+
TGTCGAGAAGCAGTGGGAATGAGGATCAGC
>Location:NODE_382493_length_8613_cov_31.659817	Coordinate:1879	Reads:39	Hits:1	Allocated_reads:39	Strand:+
TGTCGAGAAGCAGTGGGAATGAGAATCAGC
>Location:NODE_382493_length_8613_cov_31.659817	Coordinate:1879	Reads:1	Hits:1	Allocated_reads:1	Strand:+
TGTCGAGAAGCAGTGGGAATGAGAATCAGCAAC
>Location:NODE_382493_length_8613_cov_31.659817	Coordinate:1880	Reads:1	Hits:1	Allocated_reads:1	Strand:+
GTCGAGAAGCAGTGGGAATGAGAATCAGC
>Location:NODE_382493_length_8613_cov_31.659817	Coordinate:1881	Reads:20	Hits:1	Allocated_reads:20	Strand:+
TCGAGAAGCAGTGGGAATGAGAATC
>Location:NODE_382493_length_8613_cov_31.659817	Coordinate:1881	Reads:2	Hits:1	Allocated_reads:2	Strand:+
TCGAGAAGCAGTGGGAATGAGAATCA
>Location:NODE_382493_length_8613_cov_31.659817	Coordinate:1881	Reads:38	Hits:1	Allocated_reads:38	Strand:+
TCGAGAAGCAGTGGGAATGAGAATCAGC
>Location:NODE_382493_length_8613_cov_31.659817	Coordinate:1881	Reads:6	Hits:1	Allocated_reads:6	Strand:+
TCGAGAAGCAGTGGGAATGAGAATCAGCA
>Location:NODE_382493_length_8613_cov_31.659817	Coordinate:1881	Reads:2	Hits:1	Allocated_reads:2	Strand:+
TCGAGAAGCAGTGGGAATGAGAATCAGCAAC
>Location:NODE_382493_length_8613_cov_31.659817	Coordinate:1881	Reads:1	Hits:1	Allocated_reads:1	Strand:+
TCGAGAAGCAGTGGGAATGAGAATCAGCAACC
>Location:NODE_382493_length_8613_cov_31.659817	Coordinate:1881	Reads:1	Hits:1	Allocated_reads:1	Strand:+
TCGAGAAGCAGTGGGAATGAGAATCAGCAACCT
>Location:NODE_382493_length_8613_cov_31.659817	Coordinate:1882	Reads:5	Hits:1	Allocated_reads:5	Strand:+
CGAGAAGCAGTGGGAATGAGAATC
>Location:NODE_382493_length_8613_cov_31.659817	Coordinate:1882	Reads:16	Hits:1	Allocated_reads:16	Strand:+
CGAGAAGCAGTGGGAATGAGAATCAGC
>Location:NODE_382493_length_8613_cov_31.659817	Coordinate:1882	Reads:1	Hits:1	Allocated_reads:1	Strand:+
CGAGAAGCAGTGGGAATGAGAATCAGCA
>Location:NODE_382493_length_8613_cov_31.659817	Coordinate:1882	Reads:1	Hits:1	Allocated_reads:1	Strand:+
CGAGAAGCAGTGGGAATGAGAATCAGCAAC
>Location:NODE_382493_length_8613_cov_31.659817	Coordinate:1882	Reads:3	Hits:1	Allocated_reads:3	Strand:+
CGAGAAGCAGTGGGAATGAGAATCAGCAACC
>Location:NODE_382493_length_8613_cov_31.659817	Coordinate:1883	Reads:6	Hits:1	Allocated_reads:6	Strand:+
GAGAAGCAGTGGGAATGAGAATCAGC
>Location:NODE_382493_length_8613_cov_31.659817	Coordinate:1883	Reads:1	Hits:1	Allocated_reads:1	Strand:+
GAGAAGCAGTGGGAATGAGAATCAGCA
>Location:NODE_382493_length_8613_cov_31.659817	Coordinate:1883	Reads:2	Hits:1	Allocated_reads:2	Strand:+
GAGAAGCAGTGGGAATGAGAATCAGCAAC
>Location:NODE_382493_length_8613_cov_31.659817	Coordinate:1883	Reads:2	Hits:1	Allocated_reads:2	Strand:+
GAGAAGCAGTGGGAATGAGAATCAGCAACC
>Location:NODE_382493_length_8613_cov_31.659817	Coordinate:1884	Reads:1	Hits:1	Allocated_reads:1	Strand:+
AGAAGCAGTGGGAATGAGAATCAGCAACC
>Location:NODE_382493_length_8613_cov_31.659817	Coordinate:1884	Reads:1	Hits:1	Allocated_reads:1	Strand:+
AGAAGCAGTGGGAATGAGAATCAGCAACCT
>Location:NODE_382493_length_8613_cov_31.659817	Coordinate:1885	Reads:1	Hits:29	Allocated_reads:0.0344827586206897	Strand:+
GAAGCAGTGGGAATGAGAATCAGCA
>Location:NODE_382493_length_8613_cov_31.659817	Coordinate:1885	Reads:3	Hits:3	Allocated_reads:1	Strand:+
GAAGCAGTGGGAATGAGAATCAGCAAC
>Location:NODE_382493_length_8613_cov_31.659817	Coordinate:1885	Reads:1	Hits:2	Allocated_reads:0.5	Strand:+
GAAGCAGTGGGAATGAGAATCAGCAACC
>Location:NODE_382493_length_8613_cov_31.659817	Coordinate:1885	Reads:5	Hits:2	Allocated_reads:2.5	Strand:+
GAAGCAGTGGGAATGAGAATCAGCAACCT
>Location:NODE_382493_length_8613_cov_31.659817	Coordinate:1886	Reads:1	Hits:2	Allocated_reads:0.5	Strand:+
AAGCAGTGGGAATGAGAATCAGCAACC
>Location:NODE_382493_length_8613_cov_31.659817	Coordinate:1886	Reads:4	Hits:2	Allocated_reads:2	Strand:+
AAGCAGTGGGAATGAGAATCAGCAACCT
>Location:NODE_382493_length_8613_cov_31.659817	Coordinate:1886	Reads:1	Hits:2	Allocated_reads:0.5	Strand:+
AAGCAGTGGGAATGAGAATCAGCAACCTAAT
>Location:NODE_382493_length_8613_cov_31.659817	Coordinate:1886	Reads:1	Hits:2	Allocated_reads:0.5	Strand:+
AAGCAGTGGGAATGAGAATCAGCAACCTTAT
>Location:NODE_382493_length_8613_cov_31.659817	Coordinate:1886	Reads:1	Hits:31	Allocated_reads:0.032258064516129	Strand:-
TGCTGATTCTCATTCCCACTGCTT
>Location:NODE_382493_length_8613_cov_31.659817	Coordinate:1887	Reads:1	Hits:3	Allocated_reads:0.333333333333333	Strand:+
AGCAGTGGGAATGAGAATCAGCAAC
>Location:NODE_382493_length_8613_cov_31.659817	Coordinate:1887	Reads:1	Hits:2	Allocated_reads:0.5	Strand:+
AGCAGTGGGAATGAGAATCAGCAACC
>Location:NODE_382493_length_8613_cov_31.659817	Coordinate:1887	Reads:4	Hits:2	Allocated_reads:2	Strand:+
AGCAGTGGGAATGAGAATCAGCAACCT
>Location:NODE_382493_length_8613_cov_31.659817	Coordinate:1887	Reads:2	Hits:2	Allocated_reads:1	Strand:+
AGCAGTGGGAATGAGAATCAGCAACCTT
>Location:NODE_382493_length_8613_cov_31.659817	Coordinate:1887	Reads:1	Hits:2	Allocated_reads:0.5	Strand:+
AGCAGTGGGAATGAGAATCAGCAACCTTAT
>Location:NODE_382493_length_8613_cov_31.659817	Coordinate:1888	Reads:1	Hits:3	Allocated_reads:0.333333333333333	Strand:+
GCAGTGGGAATGAGAATCAGCAAC
>Location:NODE_382493_length_8613_cov_31.659817	Coordinate:1888	Reads:1	Hits:2	Allocated_reads:0.5	Strand:+
GCAGTGGGAATGAGAATCAGCAACC
>Location:NODE_382493_length_8613_cov_31.659817	Coordinate:1888	Reads:1	Hits:2	Allocated_reads:0.5	Strand:+
GCAGTGGGAATGAGAATCAGCAACCG
>Location:NODE_382493_length_8613_cov_31.659817	Coordinate:1888	Reads:3	Hits:2	Allocated_reads:1.5	Strand:+
GCAGTGGGAATGAGAATCAGCAACCT
>Location:NODE_382493_length_8613_cov_31.659817	Coordinate:1888	Reads:5	Hits:2	Allocated_reads:2.5	Strand:+
GCAGTGGGAATGAGAATCAGCAACCTT
>Location:NODE_382493_length_8613_cov_31.659817	Coordinate:1888	Reads:2	Hits:2	Allocated_reads:1	Strand:+
GCAGTGGGAATGAGAATCAGCAACCTTA
>Location:NODE_382493_length_8613_cov_31.659817	Coordinate:1888	Reads:1	Hits:2	Allocated_reads:0.5	Strand:+
GCAGTGGGAATGAGAATCAGCAACCTTAAA
>Location:NODE_382493_length_8613_cov_31.659817	Coordinate:1888	Reads:1	Hits:2	Allocated_reads:0.5	Strand:+
GCAGTGGGAATGAGAATCAGCAACCTTAAT
>Location:NODE_382493_length_8613_cov_31.659817	Coordinate:1888	Reads:1	Hits:2	Allocated_reads:0.5	Strand:-
TAAGGTTGCTGATTCTCATTCCCACTGC
>Location:NODE_382493_length_8613_cov_31.659817	Coordinate:1889	Reads:1	Hits:2	Allocated_reads:0.5	Strand:+
CAGTGGGAATGAGAATCAGCAACCTT
>Location:NODE_382493_length_8613_cov_31.659817	Coordinate:1890	Reads:4	Hits:2	Allocated_reads:2	Strand:+
AGTGGGAATGAGAATCAGCAACCT
>Location:NODE_382493_length_8613_cov_31.659817	Coordinate:1890	Reads:1	Hits:2	Allocated_reads:0.5	Strand:+
AGTGGGAATGAGAATCAGCAACCTT
>Location:NODE_382493_length_8613_cov_31.659817	Coordinate:1890	Reads:1	Hits:2	Allocated_reads:0.5	Strand:+
AGTGGGAATGAGAATCAGCAACCTTAC
>Location:NODE_382493_length_8613_cov_31.659817	Coordinate:1890	Reads:1	Hits:2	Allocated_reads:0.5	Strand:+
AGTGGGAATGAGAATCAGCAACCTTAAT
>Location:NODE_382493_length_8613_cov_31.659817	Coordinate:1890	Reads:1	Hits:2	Allocated_reads:0.5	Strand:+
AGTGGGAATGAGAATCAGCAACCTTACAC
>Location:NODE_382493_length_8613_cov_31.659817	Coordinate:1890	Reads:1	Hits:1	Allocated_reads:1	Strand:+
AGTGGGAATGAGAATCAGCAACCTTACACTGT
>Location:NODE_382493_length_8613_cov_31.659817	Coordinate:1890	Reads:2	Hits:2	Allocated_reads:1	Strand:-
GTAAGGTTGCTGATTCTCATTCCCACT
>Location:NODE_382493_length_8613_cov_31.659817	Coordinate:1891	Reads:2	Hits:2	Allocated_reads:1	Strand:+
GTGGGAATGAGAATCAGCAACCTT
>Location:NODE_382493_length_8613_cov_31.659817	Coordinate:1891	Reads:2	Hits:2	Allocated_reads:1	Strand:+
GTGGGAATGAGAATCAGCAACCTTACA
>Location:NODE_382493_length_8613_cov_31.659817	Coordinate:1891	Reads:1	Hits:2	Allocated_reads:0.5	Strand:+
GTGGGAATGAGAATCAGCAACCTTACAC
>Location:NODE_382493_length_8613_cov_31.659817	Coordinate:1891	Reads:6	Hits:2	Allocated_reads:3	Strand:+
GTGGGAATGAGAATCAGCAACCTTACACT
>Location:NODE_382493_length_8613_cov_31.659817	Coordinate:1891	Reads:2	Hits:1	Allocated_reads:2	Strand:+
GTGGGAATGAGAATCAGCAACCTTACACTGGA
>Location:NODE_382493_length_8613_cov_31.659817	Coordinate:1892	Reads:1	Hits:2	Allocated_reads:0.5	Strand:+
TGGGAATGAGAATCAGCAACCTTAC
>Location:NODE_382493_length_8613_cov_31.659817	Coordinate:1892	Reads:11	Hits:2	Allocated_reads:5.5	Strand:+
TGGGAATGAGAATCAGCAACCTTACAC
>Location:NODE_382493_length_8613_cov_31.659817	Coordinate:1892	Reads:34	Hits:2	Allocated_reads:17	Strand:+
TGGGAATGAGAATCAGCAACCTTACACT
>Location:NODE_382493_length_8613_cov_31.659817	Coordinate:1892	Reads:1	Hits:1	Allocated_reads:1	Strand:+
TGGGAATGAGAATCAGCAACCTTACACTG
>Location:NODE_382493_length_8613_cov_31.659817	Coordinate:1892	Reads:1	Hits:1	Allocated_reads:1	Strand:+
TGGGAATGAGAATCAGCAACCTTACACTGT
>Location:NODE_382493_length_8613_cov_31.659817	Coordinate:1892	Reads:4	Hits:1	Allocated_reads:4	Strand:+
TGGGAATGAGAATCAGCAACCTTACACTGGA
>Location:NODE_382493_length_8613_cov_31.659817	Coordinate:1892	Reads:3	Hits:1	Allocated_reads:3	Strand:+
TGGGAATGAGAATCAGCAACCTTACACTGGAT
>Location:NODE_382493_length_8613_cov_31.659817	Coordinate:1892	Reads:1	Hits:1	Allocated_reads:1	Strand:+
TGGGAATGAGAATCAGCAACCTTACACTGGATG
>Location:NODE_382493_length_8613_cov_31.659817	Coordinate:1892	Reads:1	Hits:1	Allocated_reads:1	Strand:+
TGGGAATGAGAATCAGCAACCTTACACTGGATTAT
>Location:NODE_382493_length_8613_cov_31.659817	Coordinate:1893	Reads:1	Hits:2	Allocated_reads:0.5	Strand:+
GGGAATGAGAATCAGCAACCTTACAC
>Location:NODE_382493_length_8613_cov_31.659817	Coordinate:1893	Reads:4	Hits:2	Allocated_reads:2	Strand:+
GGGAATGAGAATCAGCAACCTTACACT
>Location:NODE_382493_length_8613_cov_31.659817	Coordinate:1893	Reads:1	Hits:1	Allocated_reads:1	Strand:+
GGGAATGAGAATCAGCAACCTTACACTGG
>Location:NODE_382493_length_8613_cov_31.659817	Coordinate:1893	Reads:1	Hits:1	Allocated_reads:1	Strand:+
GGGAATGAGAATCAGCAACCTTACACTGT
>Location:NODE_382493_length_8613_cov_31.659817	Coordinate:1893	Reads:1	Hits:1	Allocated_reads:1	Strand:+
GGGAATGAGAATCAGCAACCTTGCACTGGA
>Location:NODE_382493_length_8613_cov_31.659817	Coordinate:1893	Reads:2	Hits:1	Allocated_reads:2	Strand:+
GGGAATGAGAATCAGCAACCTTACACTGGA
>Location:NODE_382493_length_8613_cov_31.659817	Coordinate:1893	Reads:4	Hits:1	Allocated_reads:4	Strand:+
GGGAATGAGAATCAGCAACCTTACACTGGAT
>Location:NODE_382493_length_8613_cov_31.659817	Coordinate:1894	Reads:1	Hits:2	Allocated_reads:0.5	Strand:+
GGAATGAGAATCAGCAACCTTACACT
>Location:NODE_382493_length_8613_cov_31.659817	Coordinate:1894	Reads:3	Hits:1	Allocated_reads:3	Strand:+
GGAATGAGAATCAGCAACCTTACACTGGA
>Location:NODE_382493_length_8613_cov_31.659817	Coordinate:1894	Reads:4	Hits:1	Allocated_reads:4	Strand:+
GGAATGAGAATCAGCAACCTTACACTGGAT
>Location:NODE_382493_length_8613_cov_31.659817	Coordinate:1894	Reads:1	Hits:2	Allocated_reads:0.5	Strand:-
TGTAAGGTTGCTGATTCTCATTCG
>Location:NODE_382493_length_8613_cov_31.659817	Coordinate:1895	Reads:4	Hits:2	Allocated_reads:2	Strand:+
GAATGAGAATCAGCAACCTTACACT
>Location:NODE_382493_length_8613_cov_31.659817	Coordinate:1895	Reads:2	Hits:1	Allocated_reads:2	Strand:+
GAATGAGAATCAGCAACCTTACACTGGA
>Location:NODE_382493_length_8613_cov_31.659817	Coordinate:1895	Reads:1	Hits:1	Allocated_reads:1	Strand:+
GAATGAGAATCAGCAACCTTGCACTGGAT
>Location:NODE_382493_length_8613_cov_31.659817	Coordinate:1895	Reads:3	Hits:1	Allocated_reads:3	Strand:+
GAATGAGAATCAGCAACCTTACACTGGAT
>Location:NODE_382493_length_8613_cov_31.659817	Coordinate:1895	Reads:1	Hits:1	Allocated_reads:1	Strand:+
GAATGAGAATCAGCAACCTTACACTGGATG
>Location:NODE_382493_length_8613_cov_31.659817	Coordinate:1896	Reads:10	Hits:2	Allocated_reads:5	Strand:+
AATGAGAATCAGCAACCTTACACT
>Location:NODE_382493_length_8613_cov_31.659817	Coordinate:1896	Reads:6	Hits:1	Allocated_reads:6	Strand:+
AATGAGAATCAGCAACCTTACACTGGA
>Location:NODE_382493_length_8613_cov_31.659817	Coordinate:1896	Reads:35	Hits:1	Allocated_reads:35	Strand:+
AATGAGAATCAGCAACCTTACACTGGAT
>Location:NODE_382493_length_8613_cov_31.659817	Coordinate:1896	Reads:6	Hits:1	Allocated_reads:6	Strand:+
AATGAGAATCAGCAACCTTACACTGGATG
>Location:NODE_382493_length_8613_cov_31.659817	Coordinate:1896	Reads:1	Hits:1	Allocated_reads:1	Strand:+
AATGAGAATCAGCAACCTTACACTGTATGG
>Location:NODE_382493_length_8613_cov_31.659817	Coordinate:1896	Reads:21	Hits:1	Allocated_reads:21	Strand:+
AATGAGAATCAGCAACCTTACACTGGATGG
>Location:NODE_382493_length_8613_cov_31.659817	Coordinate:1896	Reads:1	Hits:2	Allocated_reads:0.5	Strand:+
AATGAGAATCAGCAACCTTACACTGGATGGTT
>Location:NODE_382493_length_8613_cov_31.659817	Coordinate:1896	Reads:2	Hits:2	Allocated_reads:1	Strand:-
AGTGTAAGGTTGCTGATTCTCATT
>Location:NODE_382493_length_8613_cov_31.659817	Coordinate:1897	Reads:1	Hits:1	Allocated_reads:1	Strand:+
ATGAGAATCAGCAACCTTACACTGG
>Location:NODE_382493_length_8613_cov_31.659817	Coordinate:1897	Reads:2	Hits:1	Allocated_reads:2	Strand:+
ATGAGAATCAGCAACCTTACACTGGA
>Location:NODE_382493_length_8613_cov_31.659817	Coordinate:1897	Reads:7	Hits:1	Allocated_reads:7	Strand:+
ATGAGAATCAGCAACCTTACACTGGAT
>Location:NODE_382493_length_8613_cov_31.659817	Coordinate:1897	Reads:5	Hits:1	Allocated_reads:5	Strand:+
ATGAGAATCAGCAACCTTACACTGGATG
>Location:NODE_382493_length_8613_cov_31.659817	Coordinate:1897	Reads:18	Hits:1	Allocated_reads:18	Strand:+
ATGAGAATCAGCAACCTTACACTGGATGG
>Location:NODE_382493_length_8613_cov_31.659817	Coordinate:1897	Reads:1	Hits:2	Allocated_reads:0.5	Strand:+
ATGAGAATCAGCAACCTTACACTGGATGTT
>Location:NODE_382493_length_8613_cov_31.659817	Coordinate:1897	Reads:3	Hits:1	Allocated_reads:3	Strand:+
ATGAGAATCAGCAACCTTACACTGGATGGG
>Location:NODE_382493_length_8613_cov_31.659817	Coordinate:1897	Reads:2	Hits:1	Allocated_reads:2	Strand:+
ATGAGAATCAGCAACCTTACACTGGATGGGG
>Location:NODE_382493_length_8613_cov_31.659817	Coordinate:1897	Reads:1	Hits:1	Allocated_reads:1	Strand:-
CCATCCAGTGTAAGGTTGCTGATTCTCTT
>Location:NODE_382493_length_8613_cov_31.659817	Coordinate:1897	Reads:1	Hits:1	Allocated_reads:1	Strand:-
TCCAGTGTAAGGTTGCTGATTCTCAT
>Location:NODE_382493_length_8613_cov_31.659817	Coordinate:1898	Reads:3	Hits:1	Allocated_reads:3	Strand:+
TGAGAATCAGCAACCTTACACTGG
>Location:NODE_382493_length_8613_cov_31.659817	Coordinate:1898	Reads:24	Hits:1	Allocated_reads:24	Strand:+
TGAGAATCAGCAACCTTACACTGGA
>Location:NODE_382493_length_8613_cov_31.659817	Coordinate:1898	Reads:52	Hits:1	Allocated_reads:52	Strand:+
TGAGAATCAGCAACCTTACACTGGAT
>Location:NODE_382493_length_8613_cov_31.659817	Coordinate:1898	Reads:17	Hits:1	Allocated_reads:17	Strand:+
TGAGAATCAGCAACCTTACACTGGATG
>Location:NODE_382493_length_8613_cov_31.659817	Coordinate:1898	Reads:1	Hits:1	Allocated_reads:1	Strand:+
TGAGAATCAGCAACCTTACACTGGATGA
>Location:NODE_382493_length_8613_cov_31.659817	Coordinate:1898	Reads:1	Hits:1	Allocated_reads:1	Strand:+
TGAGAATCAGCAACCTTACACTGGGTGG
>Location:NODE_382493_length_8613_cov_31.659817	Coordinate:1898	Reads:201	Hits:1	Allocated_reads:201	Strand:+
TGAGAATCAGCAACCTTACACTGGATGG
>Location:NODE_382493_length_8613_cov_31.659817	Coordinate:1898	Reads:16	Hits:1	Allocated_reads:16	Strand:+
TGAGAATCAGCAACCTTACACTGGATGGG
>Location:NODE_382493_length_8613_cov_31.659817	Coordinate:1898	Reads:2	Hits:2	Allocated_reads:1	Strand:+
TGAGAATCAGCAACCTTACACTGGATGGT
>Location:NODE_382493_length_8613_cov_31.659817	Coordinate:1898	Reads:11	Hits:1	Allocated_reads:11	Strand:+
TGAGAATCAGCAACCTTACACTGGATGGGG
>Location:NODE_382493_length_8613_cov_31.659817	Coordinate:1898	Reads:1	Hits:1	Allocated_reads:1	Strand:+
TGAGAATCAGCAACCTTACACTGGATGGGTT
>Location:NODE_382493_length_8613_cov_31.659817	Coordinate:1898	Reads:36	Hits:1	Allocated_reads:36	Strand:+
TGAGAATCAGCAACCTTACACTGGATGGGGC
>Location:NODE_382493_length_8613_cov_31.659817	Coordinate:1898	Reads:3	Hits:1	Allocated_reads:3	Strand:+
TGAGAATCAGCAACCTTACACTGGATGGGGCT
>Location:NODE_382493_length_8613_cov_31.659817	Coordinate:1898	Reads:4	Hits:1	Allocated_reads:4	Strand:+
TGAGAATCAGCAACCTTACACTGGATGGGGCTC
>Location:NODE_382493_length_8613_cov_31.659817	Coordinate:1898	Reads:1	Hits:1	Allocated_reads:1	Strand:+
TGAGAATCAGCAACCTTACACTGGATGGGGCTCT
>Location:NODE_382493_length_8613_cov_31.659817	Coordinate:1899	Reads:1	Hits:1	Allocated_reads:1	Strand:-
AGCCCCATCCAGTGTAAGGTTGCTGATTCTC
>Location:NODE_382493_length_8613_cov_31.659817	Coordinate:1899	Reads:1	Hits:1	Allocated_reads:1	Strand:-
ATCCAGTGTAAGGTTGCTGATTCTC
>Location:NODE_382493_length_8613_cov_31.659817	Coordinate:1899	Reads:1	Hits:1	Allocated_reads:1	Strand:-
CCATCCAGTGTAAGGTTGCTGATTCTC
>Location:NODE_382493_length_8613_cov_31.659817	Coordinate:1899	Reads:2	Hits:1	Allocated_reads:2	Strand:+
GAGAATCAGCAACCTTACACTGGATGG
>Location:NODE_382493_length_8613_cov_31.659817	Coordinate:1899	Reads:1	Hits:1	Allocated_reads:1	Strand:+
GAGAATCAGCAACCTTACACTGGATGGG
>Location:NODE_382493_length_8613_cov_31.659817	Coordinate:1899	Reads:1	Hits:1	Allocated_reads:1	Strand:+
GAGAATCAGCAACCTTACACTGGATGGGG
>Location:NODE_382493_length_8613_cov_31.659817	Coordinate:1899	Reads:2	Hits:1	Allocated_reads:2	Strand:+
GAGAATCAGCAACCTTACACTGGATGGGGC
>Location:NODE_382493_length_8613_cov_31.659817	Coordinate:1900	Reads:1	Hits:1	Allocated_reads:1	Strand:+
AGAATCAGCAACCTTACACTGGATGGGG
>Location:NODE_382493_length_8613_cov_31.659817	Coordinate:1900	Reads:4	Hits:1	Allocated_reads:4	Strand:+
AGAATCAGCAACCTTACACTGGATGGGGC
>Location:NODE_382493_length_8613_cov_31.659817	Coordinate:1900	Reads:1	Hits:1	Allocated_reads:1	Strand:+
AGAATCAGCAACCTTACACTGGATGGGGCTC
>Location:NODE_382493_length_8613_cov_31.659817	Coordinate:1901	Reads:1	Hits:1	Allocated_reads:1	Strand:-
AGCCCCATCCAGTGTAAGGTTGCTGATTC
>Location:NODE_382493_length_8613_cov_31.659817	Coordinate:1901	Reads:1	Hits:1	Allocated_reads:1	Strand:+
GAATCAGCAACCTTACACTGGATGGGGCTC
>Location:NODE_382493_length_8613_cov_31.659817	Coordinate:1902	Reads:1	Hits:1	Allocated_reads:1	Strand:+
AATCAGCAACCTTACACTGGATGGGGC
>Location:NODE_382493_length_8613_cov_31.659817	Coordinate:1903	Reads:1	Hits:1	Allocated_reads:1	Strand:-
GAGCCCCATCCAGTGTAAGGTTGCTGAT
>Location:NODE_382493_length_8613_cov_31.659817	Coordinate:1904	Reads:1	Hits:1	Allocated_reads:1	Strand:+
TCAGCAACCTTACACTGGATGGGGCTCTGA
>Location:NODE_382493_length_8613_cov_31.659817	Coordinate:1906	Reads:1	Hits:1	Allocated_reads:1	Strand:+
AGCAACCTTACACTGGATGGGGCTCT
>Location:NODE_382493_length_8613_cov_31.659817	Coordinate:1906	Reads:1	Hits:1	Allocated_reads:1	Strand:+
AGCAACCTTACACTGGATGGGGCTCTGA
>Location:NODE_382493_length_8613_cov_31.659817	Coordinate:1909	Reads:1	Hits:1	Allocated_reads:1	Strand:+
AACCTTACACTGGATGGGGCTCTGAT
>Location:NODE_382493_length_8613_cov_31.659817	Coordinate:1911	Reads:1	Hits:1	Allocated_reads:1	Strand:+
CCTTACACTGGATGGGGCTCTGATAAATT
>Location:NODE_382493_length_8613_cov_31.659817	Coordinate:1911	Reads:1	Hits:1	Allocated_reads:1	Strand:-
TATCAGAGCCCCATCCAGTGTAAGG
>Location:NODE_382493_length_8613_cov_31.659817	Coordinate:1913	Reads:1	Hits:1	Allocated_reads:1	Strand:+
TTACACTGGATGGGGCTCTGATAA
>Location:NODE_382493_length_8613_cov_31.659817	Coordinate:1914	Reads:1	Hits:1	Allocated_reads:1	Strand:+
TACACTGGATGGGGCTCTGATAAAT
>Location:NODE_382493_length_8613_cov_31.659817	Coordinate:1914	Reads:2	Hits:1	Allocated_reads:2	Strand:+
TACACTGGATGGGGCTCTGATAAATT
>Location:NODE_382493_length_8613_cov_31.659817	Coordinate:1914	Reads:1	Hits:1	Allocated_reads:1	Strand:+
TACACTGGATGGGGCTCTGATAAATTTG
>Location:NODE_382493_length_8613_cov_31.659817	Coordinate:1914	Reads:2	Hits:1	Allocated_reads:2	Strand:+
TACACTGGATGGGGCTCTGATAAATTTGT
>Location:NODE_382493_length_8613_cov_31.659817	Coordinate:1915	Reads:1	Hits:1	Allocated_reads:1	Strand:+
ACACTGGATGGGGCTCTGATAAATTTGT
>Location:NODE_382493_length_8613_cov_31.659817	Coordinate:1917	Reads:1	Hits:1	Allocated_reads:1	Strand:+
ACTGGATGGGGCTCTGATAAATTTGTT
>Location:NODE_382493_length_8613_cov_31.659817	Coordinate:1918	Reads:1	Hits:1	Allocated_reads:1	Strand:+
CTGGATGGGGCTCTGATAAATTTGTT
>Location:NODE_382493_length_8613_cov_31.659817	Coordinate:1919	Reads:1	Hits:1	Allocated_reads:1	Strand:+
TGGATGGGGCTCTGATAAATTTGTT
>Location:NODE_382493_length_8613_cov_31.659817	Coordinate:1920	Reads:1	Hits:1	Allocated_reads:1	Strand:+
GGATGGGGCTCTGATAAATTTGTTAAGCTG
>Location:NODE_382493_length_8613_cov_31.659817	Coordinate:1923	Reads:2	Hits:1	Allocated_reads:2	Strand:+
TGGGGCTCTGATAAATTTGTTAAGCTGTAAGT
>Location:NODE_382493_length_8613_cov_31.659817	Coordinate:1929	Reads:2	Hits:2	Allocated_reads:1	Strand:+
TCTGATAAATTTGTTAAGCTGTAAG
>Location:NODE_382493_length_8613_cov_31.659817	Coordinate:1929	Reads:5	Hits:2	Allocated_reads:2.5	Strand:+
TCTGATAAATTTGTTAAGCTGTAAGT
>Location:NODE_382493_length_8613_cov_31.659817	Coordinate:1929	Reads:5	Hits:2	Allocated_reads:2.5	Strand:+
TCTGATAAATTTGTTAAGCTGTAAGTGGC
>Location:NODE_382493_length_8613_cov_31.659817	Coordinate:1929	Reads:1	Hits:2	Allocated_reads:0.5	Strand:+
TCTGATAAATTTGTTAAGCTGTAAGTGGCA
>Location:NODE_382493_length_8613_cov_31.659817	Coordinate:1929	Reads:1	Hits:2	Allocated_reads:0.5	Strand:+
TCTGATAAATTTGTTAAGCTGTAAGTGGCAGT
>Location:NODE_382493_length_8613_cov_31.659817	Coordinate:1929	Reads:1	Hits:2	Allocated_reads:0.5	Strand:+
TCTGATAAATTTGTTAAGCTGTAAGTGGCAGTA
>Location:NODE_382493_length_8613_cov_31.659817	Coordinate:1931	Reads:1	Hits:2	Allocated_reads:0.5	Strand:+
TGATAAATTTGTTAAGCTGTAAGTG
>Location:NODE_382493_length_8613_cov_31.659817	Coordinate:1931	Reads:4	Hits:2	Allocated_reads:2	Strand:+
TGATAAATTTGTTAAGCTGTAAGTGGC
>Location:NODE_382493_length_8613_cov_31.659817	Coordinate:1931	Reads:1	Hits:2	Allocated_reads:0.5	Strand:+
TGATAAATTTGTTAAGCTGTAAGTGGCAG
>Location:NODE_382493_length_8613_cov_31.659817	Coordinate:1931	Reads:3	Hits:2	Allocated_reads:1.5	Strand:+
TGATAAATTTGTTAAGCTGTAAGTGGCAGT
>Location:NODE_382493_length_8613_cov_31.659817	Coordinate:1931	Reads:1	Hits:2	Allocated_reads:0.5	Strand:+
TGATAAATTTGTTAAGCTGTAAGTGGCAGTA
>Location:NODE_382493_length_8613_cov_31.659817	Coordinate:1932	Reads:1	Hits:2	Allocated_reads:0.5	Strand:-
CACTTACAGCTTAACAAATTTATC
>Location:NODE_382493_length_8613_cov_31.659817	Coordinate:1934	Reads:2	Hits:2	Allocated_reads:1	Strand:+
TAAATTTGTTAAGCTGTAAGTGGC
>Location:NODE_382493_length_8613_cov_31.659817	Coordinate:1934	Reads:2	Hits:2	Allocated_reads:1	Strand:+
TAAATTTGTTAAGCTGTAAGTGGCAGT
>Location:NODE_382493_length_8613_cov_31.659817	Coordinate:1934	Reads:2	Hits:2	Allocated_reads:1	Strand:+
TAAATTTGTTAAGCTGTAAGTGGCAGTA
>Location:NODE_382493_length_8613_cov_31.659817	Coordinate:1935	Reads:1	Hits:2	Allocated_reads:0.5	Strand:+
AAATTTGTTAAGCTGTAAGTGGCAGTA
>Location:NODE_382493_length_8613_cov_31.659817	Coordinate:1937	Reads:1	Hits:2	Allocated_reads:0.5	Strand:+
ATTTGTTAAGCTGTAAGTGGCAGTA
>Location:NODE_382493_length_8613_cov_31.659817	Coordinate:1938	Reads:13	Hits:2	Allocated_reads:6.5	Strand:+
TTTGTTAAGCTGTAAGTGGCAGTA
>Location:NODE_382493_length_8613_cov_31.659817	Coordinate:1938	Reads:1	Hits:2	Allocated_reads:0.5	Strand:+
TTTGTTAAGCTGTAAGTGGCAGTAAAG
>Location:NODE_382493_length_8613_cov_31.659817	Coordinate:1938	Reads:36	Hits:2	Allocated_reads:18	Strand:+
TTTGTTAAGCTGTAAGTGGCAGTAAAGT
>Location:NODE_382493_length_8613_cov_31.659817	Coordinate:1938	Reads:13	Hits:2	Allocated_reads:6.5	Strand:+
TTTGTTAAGCTGTAAGTGGCAGTAAAGTT
>Location:NODE_382493_length_8613_cov_31.659817	Coordinate:1938	Reads:1	Hits:2	Allocated_reads:0.5	Strand:+
TTTGTTAAGCTGTAAGTGGCAGTAAAGTCT
>Location:NODE_382493_length_8613_cov_31.659817	Coordinate:1939	Reads:2	Hits:2	Allocated_reads:1	Strand:+
TTGTTAAGCTGTAAGTGGCAGTAAAGT
>Location:NODE_382493_length_8613_cov_31.659817	Coordinate:1939	Reads:2	Hits:2	Allocated_reads:1	Strand:+
TTGTTAAGCTGTAAGTGGCAGTAAAGTT
>Location:NODE_382493_length_8613_cov_31.659817	Coordinate:1940	Reads:1	Hits:2	Allocated_reads:0.5	Strand:+
TGTTAAGCTGTAAGTGGCAGTAAAGTT
>Location:NODE_382493_length_8613_cov_31.659817	Coordinate:1940	Reads:1	Hits:2	Allocated_reads:0.5	Strand:+
TGTTAAGCTGTAAGTGGCAGTAAAGTTGGT
>Location:NODE_382493_length_8613_cov_31.659817	Coordinate:1940	Reads:1	Hits:2	Allocated_reads:0.5	Strand:+
TGTTAAGCTGTAAGTGGCAGTAAAGTTGGTTT
>Location:NODE_382493_length_8613_cov_31.659817	Coordinate:1941	Reads:1	Hits:2	Allocated_reads:0.5	Strand:+
GTTAAGCTGTAAGTGGCAGTAAAGTTGGT
>Location:NODE_382493_length_8613_cov_31.659817	Coordinate:1941	Reads:1	Hits:2	Allocated_reads:0.5	Strand:+
GTTAAGCTGTAAGTGGCAGTAAAGTTGGTTT
>Location:NODE_382493_length_8613_cov_31.659817	Coordinate:1942	Reads:2	Hits:2	Allocated_reads:1	Strand:+
TTAAGCTGTAAGTGGCAGTAAAGTTGGT
>Location:NODE_382493_length_8613_cov_31.659817	Coordinate:1942	Reads:3	Hits:2	Allocated_reads:1.5	Strand:+
TTAAGCTGTAAGTGGCAGTAAAGTTGGTT
>Location:NODE_382493_length_8613_cov_31.659817	Coordinate:1942	Reads:1	Hits:2	Allocated_reads:0.5	Strand:+
TTAAGCTGTAAGTGGCAGTAAAGTTGGTTT
>Location:NODE_382493_length_8613_cov_31.659817	Coordinate:1943	Reads:2	Hits:2	Allocated_reads:1	Strand:+
TAAGCTGTAAGTGGCAGTAAAGTT
>Location:NODE_382493_length_8613_cov_31.659817	Coordinate:1943	Reads:1	Hits:2	Allocated_reads:0.5	Strand:+
TAAGCTGTAAGTGGCAGTAAAGTTGG
>Location:NODE_382493_length_8613_cov_31.659817	Coordinate:1943	Reads:3	Hits:2	Allocated_reads:1.5	Strand:+
TAAGCTGTAAGTGGCAGTAAAGTTGGT
>Location:NODE_382493_length_8613_cov_31.659817	Coordinate:1943	Reads:12	Hits:2	Allocated_reads:6	Strand:+
TAAGCTGTAAGTGGCAGTAAAGTTGGTT
>Location:NODE_382493_length_8613_cov_31.659817	Coordinate:1943	Reads:16	Hits:2	Allocated_reads:8	Strand:+
TAAGCTGTAAGTGGCAGTAAAGTTGGTTT
>Location:NODE_382493_length_8613_cov_31.659817	Coordinate:1943	Reads:1	Hits:2	Allocated_reads:0.5	Strand:+
TAAGCTGTAAGTGGCAGTAAAGTTGGTTTT
>Location:NODE_382493_length_8613_cov_31.659817	Coordinate:1944	Reads:1	Hits:2	Allocated_reads:0.5	Strand:+
AAGCTGTAAGTGGCAGTAAAGTTGG
>Location:NODE_382493_length_8613_cov_31.659817	Coordinate:1948	Reads:1	Hits:2	Allocated_reads:0.5	Strand:-
TAAAACCAACTTTACTGCCACTTACA
>Location:NODE_382493_length_8613_cov_31.659817	Coordinate:1948	Reads:1	Hits:2	Allocated_reads:0.5	Strand:+
TGTAAGTGGCAGTAAAGTTGGTTTTAAA
>Location:NODE_382493_length_8613_cov_31.659817	Coordinate:1948	Reads:1	Hits:1	Allocated_reads:1	Strand:+
TGTAAGTGGCAGTAAAGTTGGTTTTAAAT
>Location:NODE_382493_length_8613_cov_31.659817	Coordinate:1948	Reads:29	Hits:1	Allocated_reads:29	Strand:+
TGTAAGTGGCAGTAAAGTTGGTTTTAAATT
>Location:NODE_382493_length_8613_cov_31.659817	Coordinate:1950	Reads:1	Hits:1	Allocated_reads:1	Strand:+
TAAGTGGCAGTAAAGTTGGTTTTAAAT
>Location:NODE_382493_length_8613_cov_31.659817	Coordinate:1950	Reads:3	Hits:1	Allocated_reads:3	Strand:+
TAAGTGGCAGTAAAGTTGGTTTTAAATT
>Location:NODE_382493_length_8613_cov_31.659817	Coordinate:1956	Reads:1	Hits:1	Allocated_reads:1	Strand:-
TGAGCTGTGAAATTTAAAACCAACTTTACTGC
>Location:NODE_382493_length_8613_cov_31.659817	Coordinate:1958	Reads:3	Hits:1	Allocated_reads:3	Strand:-
TGAGCTGTGAAATTTAAAACCAACTTTACT
>Location:NODE_382493_length_8613_cov_31.659817	Coordinate:1963	Reads:1	Hits:1	Allocated_reads:1	Strand:-
AAAACTGAGCTGTGAAATTTAAAACCAACT
>Location:NODE_382493_length_8613_cov_31.659817	Coordinate:1963	Reads:4	Hits:1	Allocated_reads:4	Strand:-
AACTGAGCTGTGAAATTTAAAACCAACT
>Location:NODE_382493_length_8613_cov_31.659817	Coordinate:1963	Reads:1	Hits:1	Allocated_reads:1	Strand:-
ACTGAGCTGTGAAATTTAAAACCAACT
>Location:NODE_382493_length_8613_cov_31.659817	Coordinate:1963	Reads:3	Hits:1	Allocated_reads:3	Strand:-
AGAAAACTGAGCTGTGAAATTTAAAACCAACT
>Location:NODE_382493_length_8613_cov_31.659817	Coordinate:1963	Reads:2	Hits:1	Allocated_reads:2	Strand:-
CTGAGCTGTGAAATTTAAAACCAACT
>Location:NODE_382493_length_8613_cov_31.659817	Coordinate:1963	Reads:2	Hits:1	Allocated_reads:2	Strand:-
TGAGCTGTGAAATTTAAAACCAACT
>Location:NODE_382493_length_8613_cov_31.659817	Coordinate:1964	Reads:1	Hits:1	Allocated_reads:1	Strand:-
TGAGCTGTGAAATTTAAAACCAAC
>Location:NODE_382493_length_8613_cov_31.659817	Coordinate:1965	Reads:1	Hits:1	Allocated_reads:1	Strand:-
AGAAAACTGAGCTGTGAAATTTAAAACCAA
>Location:NODE_382493_length_8613_cov_31.659817	Coordinate:1966	Reads:1	Hits:1	Allocated_reads:1	Strand:-
AGAAAACTGAGCTGTGAAATTTAAAACCA
>Location:NODE_382493_length_8613_cov_31.659817	Coordinate:1966	Reads:2	Hits:1	Allocated_reads:2	Strand:+
TGGTTTTAAATTTCACAGCTCAGTT
>Location:NODE_382493_length_8613_cov_31.659817	Coordinate:1966	Reads:1	Hits:1	Allocated_reads:1	Strand:+
TGGTTTTAAATTTCACAGCTCAGTTTTCTTC
>Location:NODE_382493_length_8613_cov_31.659817	Coordinate:1967	Reads:1	Hits:1	Allocated_reads:1	Strand:-
AGAAAACTGAGCTGTGAAATTTAAAACC
>Location:NODE_382493_length_8613_cov_31.659817	Coordinate:1967	Reads:1	Hits:1	Allocated_reads:1	Strand:+
GGTTTTAAATTTCACAGCTCAGTTTTC
>Location:NODE_382493_length_8613_cov_31.659817	Coordinate:1969	Reads:1	Hits:1	Allocated_reads:1	Strand:+
TTTTAAATTTCACAGCTCAGTTTTCTTC
>Location:NODE_382493_length_8613_cov_31.659817	Coordinate:1969	Reads:1	Hits:1	Allocated_reads:1	Strand:+
TTTTAAATTTCACAGCTCAGTTTTCTTCT
>Location:NODE_382493_length_8613_cov_31.659817	Coordinate:1970	Reads:1	Hits:1	Allocated_reads:1	Strand:+
TTTAAATTTCACAGCTCAGTTTTCTTC
>Location:NODE_382493_length_8613_cov_31.659817	Coordinate:1970	Reads:1	Hits:1	Allocated_reads:1	Strand:+
TTTAAATTTCACAGCTCAGTTTTCTTCT
>Location:NODE_382493_length_8613_cov_31.659817	Coordinate:1971	Reads:1	Hits:1	Allocated_reads:1	Strand:+
TTAAATTTCACAGCTCAGTTTTCTTCTT
>Location:NODE_382493_length_8613_cov_31.659817	Coordinate:1971	Reads:2	Hits:1	Allocated_reads:2	Strand:+
TTAAATTTCACAGCTCAGTTTTCTTCTTT
>Location:NODE_382493_length_8613_cov_31.659817	Coordinate:1972	Reads:1	Hits:1	Allocated_reads:1	Strand:+
TAAATTTCACAGCTCAGTTTTCTTCT
>Location:NODE_382493_length_8613_cov_31.659817	Coordinate:1972	Reads:1	Hits:1	Allocated_reads:1	Strand:+
TAAATTTCACAGCTCAGTTTTCTTCTT
>Location:NODE_382493_length_8613_cov_31.659817	Coordinate:1972	Reads:4	Hits:1	Allocated_reads:4	Strand:+
TAAATTTCACAGCTCAGTTTTCTTCTTT
>Location:NODE_382493_length_8613_cov_31.659817	Coordinate:1973	Reads:2	Hits:1	Allocated_reads:2	Strand:-
AAAGAAGAAAACTGAGCTGTGAAATTT
>Location:NODE_382493_length_8613_cov_31.659817	Coordinate:1974	Reads:1	Hits:1	Allocated_reads:1	Strand:-
AAAAGAAGAAAACTGAGCTGTGAAATT
>Location:NODE_382493_length_8613_cov_31.659817	Coordinate:1974	Reads:5	Hits:1	Allocated_reads:5	Strand:-
AAAGAAGAAAACTGAGCTGTGAAATT
>Location:NODE_382493_length_8613_cov_31.659817	Coordinate:1974	Reads:1	Hits:1	Allocated_reads:1	Strand:-
AAGAAGAAAACTGAGCTGTGAAATT
>Location:NODE_382493_length_8613_cov_31.659817	Coordinate:1975	Reads:1	Hits:1	Allocated_reads:1	Strand:+
ATTTCACAGCTCAGTTTTCTTCTTTTC
>Location:NODE_382493_length_8613_cov_31.659817	Coordinate:1976	Reads:2	Hits:1	Allocated_reads:2	Strand:-
AAAGAAGAAAACTGAGCTGTGAAA
>Location:NODE_382493_length_8613_cov_31.659817	Coordinate:1976	Reads:1	Hits:1	Allocated_reads:1	Strand:+
TTTCACAGCTCAGTTTTCTTCTTTTC
>Location:NODE_382493_length_8613_cov_31.659817	Coordinate:1977	Reads:1	Hits:2	Allocated_reads:0.5	Strand:-
AAAAGAAGAAAACTGAGCTGTGAA
>Location:NODE_382493_length_8613_cov_31.659817	Coordinate:1977	Reads:4	Hits:2	Allocated_reads:2	Strand:+
TTCACAGCTCAGTTTTCTTCTTTTC
>Location:NODE_382493_length_8613_cov_31.659817	Coordinate:1977	Reads:9	Hits:2	Allocated_reads:4.5	Strand:+
TTCACAGCTCAGTTTTCTTCTTTTCT
>Location:NODE_382493_length_8613_cov_31.659817	Coordinate:1977	Reads:2	Hits:2	Allocated_reads:1	Strand:+
TTCACAGCTCAGTTTTCTTCTTTTCTT
>Location:NODE_382493_length_8613_cov_31.659817	Coordinate:1977	Reads:2	Hits:2	Allocated_reads:1	Strand:+
TTCACAGCTCAGTTTTCTTCTTTTCTTC
>Location:NODE_382493_length_8613_cov_31.659817	Coordinate:1977	Reads:11	Hits:2	Allocated_reads:5.5	Strand:+
TTCACAGCTCAGTTTTCTTCTTTTCTTCC
>Location:NODE_382493_length_8613_cov_31.659817	Coordinate:1977	Reads:1	Hits:2	Allocated_reads:0.5	Strand:+
TTCACAGCTCAGTTTTCTTCTTTTCTTCAT
>Location:NODE_382493_length_8613_cov_31.659817	Coordinate:1977	Reads:3	Hits:2	Allocated_reads:1.5	Strand:+
TTCACAGCTCAGTTTTCTTCTTTTCTTCCT
>Location:NODE_382493_length_8613_cov_31.659817	Coordinate:1977	Reads:4	Hits:2	Allocated_reads:2	Strand:+
TTCACAGCTCAGTTTTCTTCTTTTCTTCCTT
>Location:NODE_382493_length_8613_cov_31.659817	Coordinate:1977	Reads:2	Hits:2	Allocated_reads:1	Strand:+
TTCACAGCTCAGTTTTCTTCTTTTCTTCCTTCT
>Location:NODE_382493_length_8613_cov_31.659817	Coordinate:1978	Reads:1	Hits:2	Allocated_reads:0.5	Strand:-
GAAGAAAAGAAGAAAACTGAGCTGTGT
>Location:NODE_382493_length_8613_cov_31.659817	Coordinate:1978	Reads:5	Hits:2	Allocated_reads:2.5	Strand:+
TCACAGCTCAGTTTTCTTCTTTTCT
>Location:NODE_382493_length_8613_cov_31.659817	Coordinate:1978	Reads:2	Hits:2	Allocated_reads:1	Strand:+
TCACAGCTCAGTTTTCTTCTTTTCTT
>Location:NODE_382493_length_8613_cov_31.659817	Coordinate:1978	Reads:8	Hits:2	Allocated_reads:4	Strand:+
TCACAGCTCAGTTTTCTTCTTTTCTTCC
>Location:NODE_382493_length_8613_cov_31.659817	Coordinate:1978	Reads:10	Hits:2	Allocated_reads:5	Strand:+
TCACAGCTCAGTTTTCTTCTTTTCTTCCT
>Location:NODE_382493_length_8613_cov_31.659817	Coordinate:1978	Reads:1	Hits:2	Allocated_reads:0.5	Strand:+
TCACAGCTCAGTTTTCTTCTTTTCTTCCTT
>Location:NODE_382493_length_8613_cov_31.659817	Coordinate:1978	Reads:1	Hits:2	Allocated_reads:0.5	Strand:+
TCACAGCTCAGTTTTCTTCTTTTCTTCCTTC
>Location:NODE_382493_length_8613_cov_31.659817	Coordinate:1978	Reads:1	Hits:2	Allocated_reads:0.5	Strand:+
TCACAGCTCAGTTTTCTTCTTTTCTTCCTTCT
>Location:NODE_382493_length_8613_cov_31.659817	Coordinate:1979	Reads:1	Hits:2	Allocated_reads:0.5	Strand:+
CACAGCTCAGTTTTCTTCTTTTCTTCCTTCT
>Location:NODE_382493_length_8613_cov_31.659817	Coordinate:1980	Reads:3	Hits:2	Allocated_reads:1.5	Strand:-
AAGAAAAGAAGAAAACTGAGCTGT
>Location:NODE_382493_length_8613_cov_31.659817	Coordinate:1980	Reads:1	Hits:2	Allocated_reads:0.5	Strand:+
ACAGCTCAGTTTTCTTCTTTTCTTC
>Location:NODE_382493_length_8613_cov_31.659817	Coordinate:1980	Reads:1	Hits:2	Allocated_reads:0.5	Strand:+
ACAGCTCAGTTTTCTTCTTTTCTTCCTTCT
>Location:NODE_382493_length_8613_cov_31.659817	Coordinate:1981	Reads:1	Hits:2	Allocated_reads:0.5	Strand:+
CAGCTCAGTTTTCTTCTTTTCTTCCT
>Location:NODE_382493_length_8613_cov_31.659817	Coordinate:1981	Reads:2	Hits:2	Allocated_reads:1	Strand:+
CAGCTCAGTTTTCTTCTTTTCTTCCTTCT
>Location:NODE_382493_length_8613_cov_31.659817	Coordinate:1981	Reads:1	Hits:2	Allocated_reads:0.5	Strand:-
GAAGAAAAGAAGAAAACTGAGCTG
>Location:NODE_382493_length_8613_cov_31.659817	Coordinate:1982	Reads:1	Hits:2	Allocated_reads:0.5	Strand:+
AGCTCAGTTTTCTTCTTTTCTTCCT
>Location:NODE_382493_length_8613_cov_31.659817	Coordinate:1983	Reads:2	Hits:2	Allocated_reads:1	Strand:-
AGGAAGAAAAGAAGAAAACTGAGC
>Location:NODE_382493_length_8613_cov_31.659817	Coordinate:1983	Reads:3	Hits:2	Allocated_reads:1.5	Strand:-
GAAGGAAGAAAAGAAGAAAACTGAGC
>Location:NODE_382493_length_8613_cov_31.659817	Coordinate:1984	Reads:1	Hits:2	Allocated_reads:0.5	Strand:+
CTCAGTTTTCTTCTTTTCTTCCTTCTTAGT
>Location:NODE_382493_length_8613_cov_31.659817	Coordinate:1985	Reads:1	Hits:2	Allocated_reads:0.5	Strand:-
AAAAATACTAAGAAGGAAGAAAAGAAGAAAACTTT
>Location:NODE_382493_length_8613_cov_31.659817	Coordinate:1985	Reads:1	Hits:2	Allocated_reads:0.5	Strand:-
CTAAGAAGGAAGAAAAGAAGAAAACTTT
>Location:NODE_382493_length_8613_cov_31.659817	Coordinate:1985	Reads:3	Hits:2	Allocated_reads:1.5	Strand:+
TCAGTTTTCTTCTTTTCTTCCTTC
>Location:NODE_382493_length_8613_cov_31.659817	Coordinate:1985	Reads:1	Hits:2	Allocated_reads:0.5	Strand:+
TCAGTTTTCTTCTTTTCTTCCTTCT
>Location:NODE_382493_length_8613_cov_31.659817	Coordinate:1985	Reads:2	Hits:2	Allocated_reads:1	Strand:+
TCAGTTTTCTTCTTTTCTTCCTTCTT
>Location:NODE_382493_length_8613_cov_31.659817	Coordinate:1985	Reads:2	Hits:2	Allocated_reads:1	Strand:+
TCAGTTTTCTTCTTTTCTTCCTTCTTA
>Location:NODE_382493_length_8613_cov_31.659817	Coordinate:1985	Reads:1	Hits:2	Allocated_reads:0.5	Strand:+
TCAGTTTTCTTCTTTTCTTCCTTCTTAG
>Location:NODE_382493_length_8613_cov_31.659817	Coordinate:1985	Reads:1	Hits:2	Allocated_reads:0.5	Strand:+
TCAGTTTTCTTCTTTTCTTCCTTCTTAGTA
>Location:NODE_382493_length_8613_cov_31.659817	Coordinate:1986	Reads:1	Hits:2	Allocated_reads:0.5	Strand:+
CAGTTTTCTTCTTTTCTTCCTTCT
>Location:NODE_382493_length_8613_cov_31.659817	Coordinate:1986	Reads:1	Hits:2	Allocated_reads:0.5	Strand:+
CAGTTTTCTTCTTTTCTTCCTTCTTAG
>Location:NODE_382493_length_8613_cov_31.659817	Coordinate:1986	Reads:1	Hits:2	Allocated_reads:0.5	Strand:-
TAAGAAGGAAGAAAAGAAGAAAACTG
>Location:NODE_382493_length_8613_cov_31.659817	Coordinate:1987	Reads:8	Hits:2	Allocated_reads:4	Strand:-
AAAAATACTAAGAAGGAAGAAAAGAAGAAAACT
>Location:NODE_382493_length_8613_cov_31.659817	Coordinate:1987	Reads:2	Hits:2	Allocated_reads:1	Strand:-
AAAATACTAAGAAGGAAGAAAAGAAGAAAACT
>Location:NODE_382493_length_8613_cov_31.659817	Coordinate:1987	Reads:1	Hits:2	Allocated_reads:0.5	Strand:+
AGTTTTCTTCTTTTCTTCCTTCTTAG
>Location:NODE_382493_length_8613_cov_31.659817	Coordinate:1987	Reads:1	Hits:2	Allocated_reads:0.5	Strand:-
CTAAGAAGGAAGAAAAGAAGAAAACT
>Location:NODE_382493_length_8613_cov_31.659817	Coordinate:1987	Reads:8	Hits:2	Allocated_reads:4	Strand:-
TAAGAAGGAAGAAAAGAAGAAAACT
>Location:NODE_382493_length_8613_cov_31.659817	Coordinate:1987	Reads:1	Hits:2	Allocated_reads:0.5	Strand:-
TACTAAGAAGGAAGAAAAGAAGAAAACT
>Location:NODE_382493_length_8613_cov_31.659817	Coordinate:1988	Reads:1	Hits:2	Allocated_reads:0.5	Strand:-
AAAAATACTAAGAAGGAAGAAAAGAAGAAAAC
>Location:NODE_382493_length_8613_cov_31.659817	Coordinate:1988	Reads:1	Hits:2	Allocated_reads:0.5	Strand:+
GTTTTCTTCTTTTCTTCCTTCTTAGTATT
>Location:NODE_382493_length_8613_cov_31.659817	Coordinate:1988	Reads:2	Hits:2	Allocated_reads:1	Strand:-
TAAGAAGGAAGAAAAGAAGAAAAC
>Location:NODE_382493_length_8613_cov_31.659817	Coordinate:1989	Reads:2	Hits:2	Allocated_reads:1	Strand:+
TTTTCTTCTTTTCTTCCTTCTTAGTATTT
>Location:NODE_382493_length_8613_cov_31.659817	Coordinate:1990	Reads:2	Hits:2	Allocated_reads:1	Strand:+
TTTCTTCTTTTCTTCCTTCTTAGT
>Location:NODE_382493_length_8613_cov_31.659817	Coordinate:1990	Reads:2	Hits:2	Allocated_reads:1	Strand:+
TTTCTTCTTTTCTTCCTTCTTAGTA
>Location:NODE_382493_length_8613_cov_31.659817	Coordinate:1990	Reads:1	Hits:2	Allocated_reads:0.5	Strand:+
TTTCTTCTTTTCTTCCTTCTTAGTAT
>Location:NODE_382493_length_8613_cov_31.659817	Coordinate:1990	Reads:1	Hits:2	Allocated_reads:0.5	Strand:+
TTTCTTCTTTTCTTCCTTCTTAGTATA
>Location:NODE_382493_length_8613_cov_31.659817	Coordinate:1990	Reads:8	Hits:2	Allocated_reads:4	Strand:+
TTTCTTCTTTTCTTCCTTCTTAGTATT
>Location:NODE_382493_length_8613_cov_31.659817	Coordinate:1990	Reads:1	Hits:2	Allocated_reads:0.5	Strand:+
TTTCTTCTTTTCTTCCTTCTTAGTGTTT
>Location:NODE_382493_length_8613_cov_31.659817	Coordinate:1990	Reads:12	Hits:2	Allocated_reads:6	Strand:+
TTTCTTCTTTTCTTCCTTCTTAGTATTT
>Location:NODE_382493_length_8613_cov_31.659817	Coordinate:1990	Reads:8	Hits:2	Allocated_reads:4	Strand:+
TTTCTTCTTTTCTTCCTTCTTAGTATTTT
>Location:NODE_382493_length_8613_cov_31.659817	Coordinate:1991	Reads:2	Hits:2	Allocated_reads:1	Strand:-
AAAAATACTAAGAAGGAAGAAAAGAAGAA
>Location:NODE_382493_length_8613_cov_31.659817	Coordinate:1991	Reads:2	Hits:2	Allocated_reads:1	Strand:-
AAAATACTAAGAAGGAAGAAAAGAAGAA
>Location:NODE_382493_length_8613_cov_31.659817	Coordinate:1991	Reads:1	Hits:2	Allocated_reads:0.5	Strand:+
TTCTTCTTTTCTTCCTTCTTAGTATT
>Location:NODE_382493_length_8613_cov_31.659817	Coordinate:1991	Reads:4	Hits:2	Allocated_reads:2	Strand:+
TTCTTCTTTTCTTCCTTCTTAGTATTT
>Location:NODE_382493_length_8613_cov_31.659817	Coordinate:1991	Reads:2	Hits:2	Allocated_reads:1	Strand:+
TTCTTCTTTTCTTCCTTCTTAGTATTTT
>Location:NODE_382493_length_8613_cov_31.659817	Coordinate:1991	Reads:1	Hits:2	Allocated_reads:0.5	Strand:+
TTCTTCTTTTCTTCCTTCTTAGTATTTTTC
>Location:NODE_382493_length_8613_cov_31.659817	Coordinate:1991	Reads:1	Hits:2	Allocated_reads:0.5	Strand:+
TTCTTCTTTTCTTCCTTCTTAGTATTTTTCT
>Location:NODE_382493_length_8613_cov_31.659817	Coordinate:1991	Reads:1	Hits:2	Allocated_reads:0.5	Strand:+
TTCTTCTTTTCTTCCTTCTTAGTATTTTTCTCC
>Location:NODE_382493_length_8613_cov_31.659817	Coordinate:1992	Reads:2	Hits:2	Allocated_reads:1	Strand:-
AAAAATACTAAGAAGGAAGAAAAGAAGA
>Location:NODE_382493_length_8613_cov_31.659817	Coordinate:1993	Reads:1	Hits:2	Allocated_reads:0.5	Strand:-
AAAAATACTAAGAAGGAAGAAAAGAAG
>Location:NODE_382493_length_8613_cov_31.659817	Coordinate:1993	Reads:1	Hits:2	Allocated_reads:0.5	Strand:-
AAAATACTAAGAAGGAAGAAAAGAAA
>Location:NODE_382493_length_8613_cov_31.659817	Coordinate:1994	Reads:2	Hits:2	Allocated_reads:1	Strand:-
AAAAATACTAAGAAGGAAGAAAAGAA
>Location:NODE_382493_length_8613_cov_31.659817	Coordinate:1994	Reads:1	Hits:2	Allocated_reads:0.5	Strand:-
AAAATACTAAGAAGGAAGAAAAGAA
>Location:NODE_382493_length_8613_cov_31.659817	Coordinate:1994	Reads:1	Hits:2	Allocated_reads:0.5	Strand:+
TTCTTTTCTTCCTTCTTAGTATTTTT
>Location:NODE_382493_length_8613_cov_31.659817	Coordinate:1994	Reads:4	Hits:2	Allocated_reads:2	Strand:+
TTCTTTTCTTCCTTCTTAGTATTTTTC
>Location:NODE_382493_length_8613_cov_31.659817	Coordinate:1994	Reads:1	Hits:2	Allocated_reads:0.5	Strand:+
TTCTTTTCTTCCTTCTTAGTATTTTTCT
>Location:NODE_382493_length_8613_cov_31.659817	Coordinate:1994	Reads:3	Hits:2	Allocated_reads:1.5	Strand:+
TTCTTTTCTTCCTTCTTAGTATTTTTCTC
>Location:NODE_382493_length_8613_cov_31.659817	Coordinate:1994	Reads:1	Hits:2	Allocated_reads:0.5	Strand:+
TTCTTTTCTTCCTTCTTAGTATTTTTCTCC
>Location:NODE_382493_length_8613_cov_31.659817	Coordinate:1994	Reads:1	Hits:2	Allocated_reads:0.5	Strand:+
TTCTTTTCTTCCTTCTTAGTATTTTTCTCCTCTT
>Location:NODE_382493_length_8613_cov_31.659817	Coordinate:1995	Reads:3	Hits:2	Allocated_reads:1.5	Strand:-
AAAAATACTAAGAAGGAAGAAAAGA
>Location:NODE_382493_length_8613_cov_31.659817	Coordinate:1995	Reads:2	Hits:2	Allocated_reads:1	Strand:-
AAAATACTAAGAAGGAAGAAAAGA
>Location:NODE_382493_length_8613_cov_31.659817	Coordinate:1997	Reads:1	Hits:2	Allocated_reads:0.5	Strand:-
AGGAGAAAAATACTAAGAAGGAAGAAAA
>Location:NODE_382493_length_8613_cov_31.659817	Coordinate:1998	Reads:2	Hits:2	Allocated_reads:1	Strand:+
TTTCTTCCTTCTTAGTATTTTTCTCC
>Location:NODE_382493_length_8613_cov_31.659817	Coordinate:1998	Reads:1	Hits:2	Allocated_reads:0.5	Strand:+
TTTCTTCCTTCTTAGTATTTTTCTCCTAT
>Location:NODE_382493_length_8613_cov_31.659817	Coordinate:1998	Reads:1	Hits:2	Allocated_reads:0.5	Strand:+
TTTCTTCCTTCTTAGTATTTTTCTCCTCTT
>Location:NODE_382493_length_8613_cov_31.659817	Coordinate:1999	Reads:1	Hits:2	Allocated_reads:0.5	Strand:-
AGGAGAAAAATACTAAGAAGGAAGAT
>Location:NODE_382493_length_8613_cov_31.659817	Coordinate:1999	Reads:1	Hits:2	Allocated_reads:0.5	Strand:+
TTCTTCCTTCTTAGTATTTTTCTCC
>Location:NODE_382493_length_8613_cov_31.659817	Coordinate:1999	Reads:1	Hits:2	Allocated_reads:0.5	Strand:+
TTCTTCCTTCTTAGTATTTTTCTCCTC
>Location:NODE_382493_length_8613_cov_31.659817	Coordinate:1999	Reads:7	Hits:2	Allocated_reads:3.5	Strand:+
TTCTTCCTTCTTAGTATTTTTCTCCTCT
>Location:NODE_382493_length_8613_cov_31.659817	Coordinate:1999	Reads:5	Hits:2	Allocated_reads:2.5	Strand:+
TTCTTCCTTCTTAGTATTTTTCTCCTCTT
>Location:NODE_382493_length_8613_cov_31.659817	Coordinate:1999	Reads:1	Hits:2	Allocated_reads:0.5	Strand:+
TTCTTCCTTCTTAGTATTTTTCTCCTCTTT
>Location:NODE_382493_length_8613_cov_31.659817	Coordinate:2000	Reads:3	Hits:2	Allocated_reads:1.5	Strand:+
TCTTCCTTCTTAGTATTTTTCTCCTCT
>Location:NODE_382493_length_8613_cov_31.659817	Coordinate:2000	Reads:1	Hits:2	Allocated_reads:0.5	Strand:+
TCTTCCTTCTTAGTATTTTTCTCCTCTT
>Location:NODE_382493_length_8613_cov_31.659817	Coordinate:2000	Reads:1	Hits:2	Allocated_reads:0.5	Strand:+
TCTTCCTTCTTAGTATTTTTCTCCTCTTTATG
>Location:NODE_382493_length_8613_cov_31.659817	Coordinate:2001	Reads:2	Hits:2	Allocated_reads:1	Strand:-
AGGAGAAAAATACTAAGAAGGAAG
>Location:NODE_382493_length_8613_cov_31.659817	Coordinate:2002	Reads:1	Hits:2	Allocated_reads:0.5	Strand:+
TTCCTTCTTAGTATTTTTCTCCTCT
>Location:NODE_382493_length_8613_cov_31.659817	Coordinate:2002	Reads:1	Hits:2	Allocated_reads:0.5	Strand:+
TTCCTTCTTAGTATTTTTCTCCTCTTTA
>Location:NODE_382493_length_8613_cov_31.659817	Coordinate:2002	Reads:1	Hits:2	Allocated_reads:0.5	Strand:+
TTCCTTCTTAGTATTTTTCTCCTCTTTAT
>Location:NODE_382493_length_8613_cov_31.659817	Coordinate:2002	Reads:3	Hits:2	Allocated_reads:1.5	Strand:+
TTCCTTCTTAGTATTTTTCTCCTCTTTATG
>Location:NODE_382493_length_8613_cov_31.659817	Coordinate:2002	Reads:1	Hits:2	Allocated_reads:0.5	Strand:+
TTCCTTCTTAGTATTTTTCTCCTCTTTATCT
>Location:NODE_382493_length_8613_cov_31.659817	Coordinate:2002	Reads:1	Hits:2	Allocated_reads:0.5	Strand:+
TTCCTTCTTAGTATTTTTCTCCTCTTTATGA
>Location:NODE_382493_length_8613_cov_31.659817	Coordinate:2003	Reads:1	Hits:2	Allocated_reads:0.5	Strand:+
TCCTTCTTAGTATTTTTCTCCTCTTTATG
>Location:NODE_382493_length_8613_cov_31.659817	Coordinate:2004	Reads:1	Hits:2	Allocated_reads:0.5	Strand:-
TAAAGAGGAGAAAAATACTAAGAAGG
>Location:NODE_382493_length_8613_cov_31.659817	Coordinate:2005	Reads:1	Hits:2	Allocated_reads:0.5	Strand:+
CTTCTTAGTATTTTTCTCCTCTTTA
>Location:NODE_382493_length_8613_cov_31.659817	Coordinate:2005	Reads:1	Hits:2	Allocated_reads:0.5	Strand:+
CTTCTTAGTATTTTTCTCCTCTTTATG
>Location:NODE_382493_length_8613_cov_31.659817	Coordinate:2006	Reads:1	Hits:2	Allocated_reads:0.5	Strand:+
TTCTTAGTATTTTTCTCCTCTTTATGG
>Location:NODE_382493_length_8613_cov_31.659817	Coordinate:2006	Reads:1	Hits:2	Allocated_reads:0.5	Strand:+
TTCTTAGTATTTTTCTCCTCTTTATGGAA
>Location:NODE_382493_length_8613_cov_31.659817	Coordinate:2009	Reads:3	Hits:2	Allocated_reads:1.5	Strand:+
TTAGTATTTTTCTCCTCTTTATGGAAGAC
>Location:NODE_382493_length_8613_cov_31.659817	Coordinate:2010	Reads:1	Hits:2	Allocated_reads:0.5	Strand:+
TAGTATTTTTCTCCTCTTTATGGA
>Location:NODE_382493_length_8613_cov_31.659817	Coordinate:2013	Reads:1	Hits:2	Allocated_reads:0.5	Strand:+
TATTTTTCTCCTCTTTATGGAAGACT
>Location:NODE_382493_length_8613_cov_31.659817	Coordinate:2013	Reads:2	Hits:2	Allocated_reads:1	Strand:+
TATTTTTCTCCTCTTTATGGAAGACTGCT
>Location:NODE_382493_length_8613_cov_31.659817	Coordinate:2015	Reads:2	Hits:2	Allocated_reads:1	Strand:+
TTTTTCTCCTCTTTATGGAAGACTGC
>Location:NODE_382493_length_8613_cov_31.659817	Coordinate:2015	Reads:8	Hits:2	Allocated_reads:4	Strand:+
TTTTTCTCCTCTTTATGGAAGACTGCT
>Location:NODE_382493_length_8613_cov_31.659817	Coordinate:2015	Reads:1	Hits:2	Allocated_reads:0.5	Strand:+
TTTTTCTCCTCTTTATGGAAGACTGCTC
>Location:NODE_382493_length_8613_cov_31.659817	Coordinate:2015	Reads:2	Hits:2	Allocated_reads:1	Strand:+
TTTTTCTCCTCTTTATGGAAGACTGCTCC
>Location:NODE_382493_length_8613_cov_31.659817	Coordinate:2015	Reads:4	Hits:2	Allocated_reads:2	Strand:+
TTTTTCTCCTCTTTATGGAAGACTGCTCCA
>Location:NODE_382493_length_8613_cov_31.659817	Coordinate:2016	Reads:4	Hits:2	Allocated_reads:2	Strand:+
TTTTCTCCTCTTTATGGAAGACTGCT
>Location:NODE_382493_length_8613_cov_31.659817	Coordinate:2016	Reads:1	Hits:2	Allocated_reads:0.5	Strand:+
TTTTCTCCTCTTTATGGAAGACTGCTCC
>Location:NODE_382493_length_8613_cov_31.659817	Coordinate:2016	Reads:1	Hits:2	Allocated_reads:0.5	Strand:+
TTTTCTCCTCTTTATGGAAGACTGCTCCA
>Location:NODE_382493_length_8613_cov_31.659817	Coordinate:2016	Reads:1	Hits:2	Allocated_reads:0.5	Strand:+
TTTTCTCCTCTTTATGGAAGACCGCTCCATC
>Location:NODE_382493_length_8613_cov_31.659817	Coordinate:2017	Reads:1	Hits:2	Allocated_reads:0.5	Strand:+
TTTCTCCTCTTTATGGAAGACTGCTC
>Location:NODE_382493_length_8613_cov_31.659817	Coordinate:2017	Reads:1	Hits:2	Allocated_reads:0.5	Strand:+
TTTCTCCTCTTTATGGAAGACTGCTCCA
>Location:NODE_382493_length_8613_cov_31.659817	Coordinate:2017	Reads:1	Hits:2	Allocated_reads:0.5	Strand:+
TTTCTCCTCTTTATGGAAGACTGCTCCATCA
>Location:NODE_382493_length_8613_cov_31.659817	Coordinate:2018	Reads:1	Hits:2	Allocated_reads:0.5	Strand:+
TTCTCCTCTTTATGGAAGACTGCTCC
>Location:NODE_382493_length_8613_cov_31.659817	Coordinate:2019	Reads:1	Hits:2	Allocated_reads:0.5	Strand:+
TCTCCTCTTTATGGAAGACTGCTCCA
>Location:NODE_382493_length_8613_cov_31.659817	Coordinate:2019	Reads:1	Hits:2	Allocated_reads:0.5	Strand:+
TCTCCTCTTTATGGAAGACTGCTCCATCA
>Location:NODE_382493_length_8613_cov_31.659817	Coordinate:2020	Reads:1	Hits:2	Allocated_reads:0.5	Strand:-
GCCTGATGGAGCAGTCTTCCATAAAGAGGAG
>Location:NODE_382493_length_8613_cov_31.659817	Coordinate:2021	Reads:3	Hits:2	Allocated_reads:1.5	Strand:+
TCCTCTTTATGGAAGACTGCTCCATCAGGC
>Location:NODE_382493_length_8613_cov_31.659817	Coordinate:2027	Reads:5	Hits:2	Allocated_reads:2.5	Strand:+
TTATGGAAGACTGCTCCATCAGGC
>Location:NODE_382493_length_8613_cov_31.659817	Coordinate:2027	Reads:15	Hits:2	Allocated_reads:7.5	Strand:+
TTATGGAAGACTGCTCCATCAGGCA
>Location:NODE_382493_length_8613_cov_31.659817	Coordinate:2027	Reads:1	Hits:2	Allocated_reads:0.5	Strand:+
TTATGGAAGACTGCTCCATCAGGCAG
>Location:NODE_382493_length_8613_cov_31.659817	Coordinate:2027	Reads:1	Hits:2	Allocated_reads:0.5	Strand:+
TTATGGAAGACTGCTCCATCAGGCAT
>Location:NODE_382493_length_8613_cov_31.659817	Coordinate:2027	Reads:3	Hits:2	Allocated_reads:1.5	Strand:+
TTATGGAAGACTGCTCCATCAGGCAGC
>Location:NODE_382493_length_8613_cov_31.659817	Coordinate:2027	Reads:6	Hits:2	Allocated_reads:3	Strand:+
TTATGGAAGACTGCTCCATCAGGCAGCT
>Location:NODE_382493_length_8613_cov_31.659817	Coordinate:2028	Reads:9	Hits:2	Allocated_reads:4.5	Strand:+
TATGGAAGACTGCTCCATCAGGCA
>Location:NODE_382493_length_8613_cov_31.659817	Coordinate:2028	Reads:2	Hits:2	Allocated_reads:1	Strand:+
TATGGAAGACTGCTCCATCAGGCAGC
>Location:NODE_382493_length_8613_cov_31.659817	Coordinate:2028	Reads:10	Hits:2	Allocated_reads:5	Strand:+
TATGGAAGACTGCTCCATCAGGCAGCT
>Location:NODE_382493_length_8613_cov_31.659817	Coordinate:2028	Reads:1	Hits:2	Allocated_reads:0.5	Strand:+
TATGGAAGACTGCTCCATCAGGCAGCTT
>Location:NODE_382493_length_8613_cov_31.659817	Coordinate:2035	Reads:1	Hits:2	Allocated_reads:0.5	Strand:+
GACTGCTCCATCAGGCAGCTTTCTCCACT
>Location:NODE_382493_length_8613_cov_31.659817	Coordinate:2035	Reads:3	Hits:1	Allocated_reads:3	Strand:+
GACTGCTCCATCAGGCAGCTTTCTCCACTT
>Location:NODE_382493_length_8613_cov_31.659817	Coordinate:2037	Reads:1	Hits:1	Allocated_reads:1	Strand:-
AAGTGGAGAAAGCTGCCTGATGGAGCAG
>Location:NODE_382493_length_8613_cov_31.659817	Coordinate:2037	Reads:1	Hits:2	Allocated_reads:0.5	Strand:-
TGGAGAAAGCTGCCTGATGGAGCAG
>Location:NODE_382493_length_8613_cov_31.659817	Coordinate:2038	Reads:1	Hits:1	Allocated_reads:1	Strand:-
GAAGTGGAGAAAGCTGCCTGATGGAGCA
>Location:NODE_382493_length_8613_cov_31.659817	Coordinate:2038	Reads:1	Hits:2	Allocated_reads:0.5	Strand:+
TGCTCCATCAGGCAGCTTTCTCCAC
>Location:NODE_382493_length_8613_cov_31.659817	Coordinate:2038	Reads:5	Hits:2	Allocated_reads:2.5	Strand:+
TGCTCCATCAGGCAGCTTTCTCCACT
>Location:NODE_382493_length_8613_cov_31.659817	Coordinate:2038	Reads:1	Hits:1	Allocated_reads:1	Strand:+
TGCTCCATCAGGCAGCTTTCTCCACTTC
>Location:NODE_382493_length_8613_cov_31.659817	Coordinate:2038	Reads:3	Hits:1	Allocated_reads:3	Strand:+
TGCTCCATCAGGCAGCTTTCTCCACTTCA
>Location:NODE_382493_length_8613_cov_31.659817	Coordinate:2038	Reads:1	Hits:1	Allocated_reads:1	Strand:+
TGCTCCATCAGGCAGCTTTCTCCACTTCAGA
>Location:NODE_382493_length_8613_cov_31.659817	Coordinate:2039	Reads:1	Hits:1	Allocated_reads:1	Strand:-
AAGTGGAGAAAGCTGCCTGATGGAGC
>Location:NODE_382493_length_8613_cov_31.659817	Coordinate:2039	Reads:1	Hits:2	Allocated_reads:0.5	Strand:-
AGTGGAGAAAGCTGCCTGATGGAGC
>Location:NODE_382493_length_8613_cov_31.659817	Coordinate:2041	Reads:2	Hits:1	Allocated_reads:2	Strand:+
TCCATCAGGCAGCTTTCTCCACTT
>Location:NODE_382493_length_8613_cov_31.659817	Coordinate:2041	Reads:1	Hits:1	Allocated_reads:1	Strand:+
TCCATCAGGCAGCTTTCTCCACTTC
>Location:NODE_382493_length_8613_cov_31.659817	Coordinate:2041	Reads:37	Hits:1	Allocated_reads:37	Strand:+
TCCATCAGGCAGCTTTCTCCACTTCA
>Location:NODE_382493_length_8613_cov_31.659817	Coordinate:2041	Reads:14	Hits:1	Allocated_reads:14	Strand:+
TCCATCAGGCAGCTTTCTCCACTTCAGA
>Location:NODE_382493_length_8613_cov_31.659817	Coordinate:2041	Reads:4	Hits:1	Allocated_reads:4	Strand:+
TCCATCAGGCAGCTTTCTCCACTTCAGAT
>Location:NODE_382493_length_8613_cov_31.659817	Coordinate:2041	Reads:1	Hits:1	Allocated_reads:1	Strand:+
TCCATCAGGCAGCTTTCTCCACTTCAGATA
>Location:NODE_382493_length_8613_cov_31.659817	Coordinate:2041	Reads:8	Hits:1	Allocated_reads:8	Strand:+
TCCATCAGGCAGCTTTCTCCACTTCAGATT
>Location:NODE_382493_length_8613_cov_31.659817	Coordinate:2041	Reads:1	Hits:1	Allocated_reads:1	Strand:+
TCCATCAGGCAGCTTTCTCCACTTCAGATTGACT
>Location:NODE_382493_length_8613_cov_31.659817	Coordinate:2041	Reads:1	Hits:1	Allocated_reads:1	Strand:+
TCCATCAGGCAGCTTTCTCCACTTCAGATTGACTC
>Location:NODE_382493_length_8613_cov_31.659817	Coordinate:2042	Reads:2	Hits:1	Allocated_reads:2	Strand:-
GAAGTGGAGAAAGCTGCCTGATGG
>Location:NODE_382493_length_8613_cov_31.659817	Coordinate:2044	Reads:3	Hits:1	Allocated_reads:3	Strand:-
GTCAATCTGAAGTGGAGAAAGCTGCCTGAT
>Location:NODE_382493_length_8613_cov_31.659817	Coordinate:2044	Reads:1	Hits:1	Allocated_reads:1	Strand:-
TCAATCTGAAGTGGAGAAAGCTGCCTGAT
>Location:NODE_382493_length_8613_cov_31.659817	Coordinate:2045	Reads:2	Hits:1	Allocated_reads:2	Strand:-
GTCAATCTGAAGTGGAGAAAGCTGCCTGA
>Location:NODE_382493_length_8613_cov_31.659817	Coordinate:2045	Reads:3	Hits:1	Allocated_reads:3	Strand:-
TCAATCTGAAGTGGAGAAAGCTGCCTGA
>Location:NODE_382493_length_8613_cov_31.659817	Coordinate:2045	Reads:1	Hits:1	Allocated_reads:1	Strand:+
TCAGGCAGCTTTCTCCACTTCAGATTGAC
>Location:NODE_382493_length_8613_cov_31.659817	Coordinate:2046	Reads:1	Hits:1	Allocated_reads:1	Strand:-
TCAATCTGAAGTGGAGAAAGCTGCCCT
>Location:NODE_382493_length_8613_cov_31.659817	Coordinate:2046	Reads:1	Hits:1	Allocated_reads:1	Strand:-
TCAATCTGAAGTGGAGAAAGCTGCCTG
>Location:NODE_382493_length_8613_cov_31.659817	Coordinate:2047	Reads:1	Hits:1	Allocated_reads:1	Strand:-
AATCTGAAGTGGAGAAAGCTGCCT
>Location:NODE_382493_length_8613_cov_31.659817	Coordinate:2047	Reads:3	Hits:1	Allocated_reads:3	Strand:-
AGTCAATCTGAAGTGGAGAAAGCTGCCT
>Location:NODE_382493_length_8613_cov_31.659817	Coordinate:2047	Reads:11	Hits:1	Allocated_reads:11	Strand:-
CAATCTGAAGTGGAGAAAGCTGCCT
>Location:NODE_382493_length_8613_cov_31.659817	Coordinate:2047	Reads:1	Hits:1	Allocated_reads:1	Strand:-
GAGTCAATCTGAAGTGGAGAAAGCTGCCT
>Location:NODE_382493_length_8613_cov_31.659817	Coordinate:2047	Reads:32	Hits:1	Allocated_reads:32	Strand:-
GTCAATCTGAAGTGGAGAAAGCTGCCT
>Location:NODE_382493_length_8613_cov_31.659817	Coordinate:2047	Reads:1	Hits:1	Allocated_reads:1	Strand:-
TCAATCTGAAGTGGAGAATGCTGCCT
>Location:NODE_382493_length_8613_cov_31.659817	Coordinate:2047	Reads:65	Hits:1	Allocated_reads:65	Strand:-
TCAATCTGAAGTGGAGAAAGCTGCCT
>Location:NODE_382493_length_8613_cov_31.659817	Coordinate:2048	Reads:1	Hits:1	Allocated_reads:1	Strand:-
AGTCAATCTGAAGTGGAGAAAGCTGCC
>Location:NODE_382493_length_8613_cov_31.659817	Coordinate:2048	Reads:1	Hits:1	Allocated_reads:1	Strand:+
GGCAGCTTTCTCCACTTCAGATTGACT
>Location:NODE_382493_length_8613_cov_31.659817	Coordinate:2048	Reads:8	Hits:1	Allocated_reads:8	Strand:-
GTCAATCTGAAGTGGAGAAAGCTGCC
>Location:NODE_382493_length_8613_cov_31.659817	Coordinate:2048	Reads:19	Hits:1	Allocated_reads:19	Strand:-
TCAATCTGAAGTGGAGAAAGCTGCC
>Location:NODE_382493_length_8613_cov_31.659817	Coordinate:2049	Reads:2	Hits:1	Allocated_reads:2	Strand:-
GTCAATCTGAAGTGGAGAAAGCTGC
>Location:NODE_382493_length_8613_cov_31.659817	Coordinate:2049	Reads:2	Hits:1	Allocated_reads:2	Strand:-
GTCAATCTGAAGTGGAGAAAGCTGT
>Location:NODE_382493_length_8613_cov_31.659817	Coordinate:2049	Reads:6	Hits:1	Allocated_reads:6	Strand:-
TCAATCTGAAGTGGAGAAAGCTGC
>Location:NODE_382493_length_8613_cov_31.659817	Coordinate:2050	Reads:1	Hits:1	Allocated_reads:1	Strand:-
AATGGAGTCAATCTGAAGTGGAGAAAGCTT
>Location:NODE_382493_length_8613_cov_31.659817	Coordinate:2050	Reads:3	Hits:1	Allocated_reads:3	Strand:-
GTCAATCTGAAGTGGAGAAAGCTG
>Location:NODE_382493_length_8613_cov_31.659817	Coordinate:2051	Reads:1	Hits:1	Allocated_reads:1	Strand:-
AATGGAGTCAATCTGAAGTGGAGAAAGCT
>Location:NODE_382493_length_8613_cov_31.659817	Coordinate:2051	Reads:1	Hits:1	Allocated_reads:1	Strand:-
GAATGGAGTCAATCTGAAGTGGAGAAAGCT
>Location:NODE_382493_length_8613_cov_31.659817	Coordinate:2052	Reads:1	Hits:1	Allocated_reads:1	Strand:-
AATGGAGTCAATCTGAAGTGGAGAAAGC
>Location:NODE_382493_length_8613_cov_31.659817	Coordinate:2052	Reads:1	Hits:1	Allocated_reads:1	Strand:-
GAATGGAGTCAATCTGAAGTGGAGAAAGC
>Location:NODE_382493_length_8613_cov_31.659817	Coordinate:2054	Reads:1	Hits:1	Allocated_reads:1	Strand:-
AATGGAGTCAATCTGAAGTGGAGAAA
>Location:NODE_382493_length_8613_cov_31.659817	Coordinate:2055	Reads:1	Hits:1	Allocated_reads:1	Strand:-
AATGGAGTCAATCTGAAGTGGAGAA
>Location:NODE_382493_length_8613_cov_31.659817	Coordinate:2055	Reads:2	Hits:1	Allocated_reads:2	Strand:+
TTCTCCACTTCAGATTGACTCCATT
>Location:NODE_382493_length_8613_cov_31.659817	Coordinate:2055	Reads:1	Hits:1	Allocated_reads:1	Strand:+
TTCTCCACTTCAGATTGACTCCATTC
>Location:NODE_382493_length_8613_cov_31.659817	Coordinate:2055	Reads:2	Hits:1	Allocated_reads:2	Strand:+
TTCTCCACTTCAGATTGACTCCATTCACT
>Location:NODE_382493_length_8613_cov_31.659817	Coordinate:2055	Reads:1	Hits:1	Allocated_reads:1	Strand:+
TTCTCCACTTCAGATTGACTCCATTCACTCC
>Location:NODE_382493_length_8613_cov_31.659817	Coordinate:2056	Reads:1	Hits:1	Allocated_reads:1	Strand:-
AATGGAGTCAATCTGAAGTGGAGA
>Location:NODE_382493_length_8613_cov_31.659817	Coordinate:2056	Reads:1	Hits:1	Allocated_reads:1	Strand:-
AGTGAATGGAGTCAATCTGAAGTGGAGA
>Location:NODE_382493_length_8613_cov_31.659817	Coordinate:2056	Reads:1	Hits:1	Allocated_reads:1	Strand:-
GAATGGAGTCAATCTGAAGTGGAGA
>Location:NODE_382493_length_8613_cov_31.659817	Coordinate:2056	Reads:2	Hits:1	Allocated_reads:2	Strand:+
TCTCCACTTCAGATTGACTCCATTC
>Location:NODE_382493_length_8613_cov_31.659817	Coordinate:2056	Reads:1	Hits:1	Allocated_reads:1	Strand:+
TCTCCACTTCAGATTGACTCCATTCACT
>Location:NODE_382493_length_8613_cov_31.659817	Coordinate:2056	Reads:1	Hits:1	Allocated_reads:1	Strand:+
TCTCCACTTCAGATTGACTCCATTCACTCC
>Location:NODE_382493_length_8613_cov_31.659817	Coordinate:2057	Reads:2	Hits:1	Allocated_reads:2	Strand:+
CTCCACTTCAGATTGACTCCATTCACTC
>Location:NODE_382493_length_8613_cov_31.659817	Coordinate:2058	Reads:1	Hits:1	Allocated_reads:1	Strand:+
TCCACTTCAGATTGACTCCATTCACTCCT
>Location:NODE_382493_length_8613_cov_31.659817	Coordinate:2058	Reads:1	Hits:1	Allocated_reads:1	Strand:-
TGAATGGAGTCAATCTGAAGTGGA
>Location:NODE_382493_length_8613_cov_31.659817	Coordinate:2059	Reads:1	Hits:1	Allocated_reads:1	Strand:+
CCACTTCAGATTGACTCCATTCACTCC
>Location:NODE_382493_length_8613_cov_31.659817	Coordinate:2061	Reads:2	Hits:1	Allocated_reads:2	Strand:-
AAAGGAGTGAATGGAGTCAATCTGAAGT
>Location:NODE_382493_length_8613_cov_31.659817	Coordinate:2062	Reads:6	Hits:1	Allocated_reads:6	Strand:+
CTTCAGATTGACTCCATTCACTCCTTTT
>Location:NODE_382493_length_8613_cov_31.659817	Coordinate:2063	Reads:1	Hits:1	Allocated_reads:1	Strand:+
TTCAGATTGACTCCATTCACTCCTT
>Location:NODE_382493_length_8613_cov_31.659817	Coordinate:2063	Reads:3	Hits:1	Allocated_reads:3	Strand:+
TTCAGATTGACTCCATTCACTCCTTT
>Location:NODE_382493_length_8613_cov_31.659817	Coordinate:2063	Reads:1	Hits:1	Allocated_reads:1	Strand:+
TTCAGATTGACTCCATTCACTCATTTT
>Location:NODE_382493_length_8613_cov_31.659817	Coordinate:2063	Reads:1	Hits:1	Allocated_reads:1	Strand:+
TTCAGATTGACTCCATTCTCTCCTTTT
>Location:NODE_382493_length_8613_cov_31.659817	Coordinate:2063	Reads:75	Hits:1	Allocated_reads:75	Strand:+
TTCAGATTGACTCCATTCACTCCTTTT
>Location:NODE_382493_length_8613_cov_31.659817	Coordinate:2063	Reads:3	Hits:1	Allocated_reads:3	Strand:+
TTCAGATTGACTCCATTCACTCCTTTTT
>Location:NODE_382493_length_8613_cov_31.659817	Coordinate:2063	Reads:2	Hits:1	Allocated_reads:2	Strand:+
TTCAGATTGACTCCATTCACTCCTTTTTC
>Location:NODE_382493_length_8613_cov_31.659817	Coordinate:2063	Reads:4	Hits:1	Allocated_reads:4	Strand:+
TTCAGATTGACTCCATTCACTCCTTTTTCC
>Location:NODE_382493_length_8613_cov_31.659817	Coordinate:2064	Reads:1	Hits:1	Allocated_reads:1	Strand:-
GGAGGAAAAAGGAGTGAATGGAGTCAATCTGA
>Location:NODE_382493_length_8613_cov_31.659817	Coordinate:2064	Reads:1	Hits:1	Allocated_reads:1	Strand:+
TCAGATTGACTCCATTCACTCCTTTA
>Location:NODE_382493_length_8613_cov_31.659817	Coordinate:2064	Reads:42	Hits:1	Allocated_reads:42	Strand:+
TCAGATTGACTCCATTCACTCCTTTT
>Location:NODE_382493_length_8613_cov_31.659817	Coordinate:2064	Reads:4	Hits:1	Allocated_reads:4	Strand:+
TCAGATTGACTCCATTCACTCCTTTTT
>Location:NODE_382493_length_8613_cov_31.659817	Coordinate:2064	Reads:3	Hits:1	Allocated_reads:3	Strand:+
TCAGATTGACTCCATTCACTCCTTTTTC
>Location:NODE_382493_length_8613_cov_31.659817	Coordinate:2064	Reads:1	Hits:1	Allocated_reads:1	Strand:+
TCAGATTGACTCCATTCACTCCTTTTTAC
>Location:NODE_382493_length_8613_cov_31.659817	Coordinate:2064	Reads:23	Hits:1	Allocated_reads:23	Strand:+
TCAGATTGACTCCATTCACTCCTTTTTCC
>Location:NODE_382493_length_8613_cov_31.659817	Coordinate:2064	Reads:8	Hits:1	Allocated_reads:8	Strand:+
TCAGATTGACTCCATTCACTCCTTTTTCCT
>Location:NODE_382493_length_8613_cov_31.659817	Coordinate:2064	Reads:1	Hits:1	Allocated_reads:1	Strand:+
TCAGATTGACTCCATTCACTCCTTTTACCTC
>Location:NODE_382493_length_8613_cov_31.659817	Coordinate:2064	Reads:1	Hits:1	Allocated_reads:1	Strand:+
TCAGATTGACTCCATTCACTCCTTTTTCCCC
>Location:NODE_382493_length_8613_cov_31.659817	Coordinate:2064	Reads:4	Hits:1	Allocated_reads:4	Strand:+
TCAGATTGACTCCATTCACTCCTTTTTCCTC
>Location:NODE_382493_length_8613_cov_31.659817	Coordinate:2064	Reads:1	Hits:1	Allocated_reads:1	Strand:+
TCAGATTGACTCCATTCACTCCTTTTTCCTCCAGT
>Location:NODE_382493_length_8613_cov_31.659817	Coordinate:2065	Reads:1	Hits:1	Allocated_reads:1	Strand:+
CAGATTGACTCCATTCACTCCTTTT
>Location:NODE_382493_length_8613_cov_31.659817	Coordinate:2066	Reads:1	Hits:1	Allocated_reads:1	Strand:+
AGATTGACTCCATTCACTCCTTTTTCCT
>Location:NODE_382493_length_8613_cov_31.659817	Coordinate:2066	Reads:1	Hits:1	Allocated_reads:1	Strand:+
AGATTGACTCCATTCACTCCTTTTTCCTC
>Location:NODE_382493_length_8613_cov_31.659817	Coordinate:2066	Reads:1	Hits:1	Allocated_reads:1	Strand:-
GGAGGAAAAAGGAGTGAATGGAGTCAATCT
>Location:NODE_382493_length_8613_cov_31.659817	Coordinate:2067	Reads:1	Hits:1	Allocated_reads:1	Strand:+
GATTGACTCCATTCACTCCTTTTTCCTCCAGTTTG
>Location:NODE_382493_length_8613_cov_31.659817	Coordinate:2067	Reads:1	Hits:1	Allocated_reads:1	Strand:-
TGGAGGAAAAAGGAGTGAATGGAGTCAATT
>Location:NODE_382493_length_8613_cov_31.659817	Coordinate:2068	Reads:2	Hits:1	Allocated_reads:2	Strand:+
ATTGACTCCATTCACTCCTTTTTCCTCCA
>Location:NODE_382493_length_8613_cov_31.659817	Coordinate:2068	Reads:1	Hits:1	Allocated_reads:1	Strand:+
ATTGACTCCATTCACTCCTTTTTCCTCCAGT
>Location:NODE_382493_length_8613_cov_31.659817	Coordinate:2069	Reads:1	Hits:1	Allocated_reads:1	Strand:+
TTGACTCCATTCACTCCTTTTTCCTCC
>Location:NODE_382493_length_8613_cov_31.659817	Coordinate:2069	Reads:3	Hits:1	Allocated_reads:3	Strand:+
TTGACTCCATTCACTCCTTTTTCCTCCAGT
>Location:NODE_382493_length_8613_cov_31.659817	Coordinate:2069	Reads:1	Hits:1	Allocated_reads:1	Strand:+
TTGACTCCATTCACTCCTTTTTCCTCCAGTT
>Location:NODE_382493_length_8613_cov_31.659817	Coordinate:2070	Reads:1	Hits:1	Allocated_reads:1	Strand:+
TGACTCCATTCACTCCTTTTTCCTC
>Location:NODE_382493_length_8613_cov_31.659817	Coordinate:2070	Reads:3	Hits:1	Allocated_reads:3	Strand:+
TGACTCCATTCACTCCTTTTTCCTCC
>Location:NODE_382493_length_8613_cov_31.659817	Coordinate:2070	Reads:2	Hits:1	Allocated_reads:2	Strand:+
TGACTCCATTCACTCCTTTTTCCTCCA
>Location:NODE_382493_length_8613_cov_31.659817	Coordinate:2070	Reads:1	Hits:1	Allocated_reads:1	Strand:+
TGACTCCATTCACTCCTTTTTCCTCCAG
>Location:NODE_382493_length_8613_cov_31.659817	Coordinate:2070	Reads:5	Hits:1	Allocated_reads:5	Strand:+
TGACTCCATTCACTCCTTTTTCCTCCAGT
>Location:NODE_382493_length_8613_cov_31.659817	Coordinate:2070	Reads:7	Hits:1	Allocated_reads:7	Strand:+
TGACTCCATTCACTCCTTTTTCCTCCAGTT
>Location:NODE_382493_length_8613_cov_31.659817	Coordinate:2070	Reads:1	Hits:1	Allocated_reads:1	Strand:+
TGACTCCATTCACTCCTTTTTCCTCCAGTTTGTCC
>Location:NODE_382493_length_8613_cov_31.659817	Coordinate:2071	Reads:1	Hits:1	Allocated_reads:1	Strand:+
GACTCCATTCACTCCTTTTTCCTCCAGTT
>Location:NODE_382493_length_8613_cov_31.659817	Coordinate:2072	Reads:1	Hits:1	Allocated_reads:1	Strand:+
ACTCCATTCACTCCTTTTTCCTCCAGTT
>Location:NODE_382493_length_8613_cov_31.659817	Coordinate:2074	Reads:1	Hits:1	Allocated_reads:1	Strand:+
TCCATTCACTCCTTTTTCCTCCAG
>Location:NODE_382493_length_8613_cov_31.659817	Coordinate:2074	Reads:1	Hits:1	Allocated_reads:1	Strand:+
TCCATTCACTCCTTTTTCCTCCAGT
>Location:NODE_382493_length_8613_cov_31.659817	Coordinate:2074	Reads:2	Hits:1	Allocated_reads:2	Strand:+
TCCATTCACTCCTTTTTCCTCCAGTTTGTCC
>Location:NODE_382493_length_8613_cov_31.659817	Coordinate:2076	Reads:2	Hits:1	Allocated_reads:2	Strand:+
CATTCACTCCTTTTTCCTCCAGTTTGTCC
>Location:NODE_382493_length_8613_cov_31.659817	Coordinate:2076	Reads:1	Hits:1	Allocated_reads:1	Strand:+
CATTCACTCCTTTTTCCTCCAGTTTGTCCT
>Location:NODE_382493_length_8613_cov_31.659817	Coordinate:2077	Reads:1	Hits:1	Allocated_reads:1	Strand:-
ACAAACTGGAGGAAAAAGGAGTGAAT
>Location:NODE_382493_length_8613_cov_31.659817	Coordinate:2078	Reads:2	Hits:1	Allocated_reads:2	Strand:+
TTCACTCCTTTTTCCTCCAGTTTGTCCTGC
>Location:NODE_382493_length_8613_cov_31.659817	Coordinate:2079	Reads:1	Hits:1	Allocated_reads:1	Strand:+
TCACTCCTTTTTCCTCCAGTTTGTCCT
>Location:NODE_382493_length_8613_cov_31.659817	Coordinate:2079	Reads:3	Hits:1	Allocated_reads:3	Strand:+
TCACTCCTTTTTCCTCCAGTTTGTCCTGC
>Location:NODE_382493_length_8613_cov_31.659817	Coordinate:2080	Reads:1	Hits:1	Allocated_reads:1	Strand:+
CACTCCTTTTTCCTCCAGTTTGTCCTGCAGC
>Location:NODE_382493_length_8613_cov_31.659817	Coordinate:2080	Reads:1	Hits:1	Allocated_reads:1	Strand:-
TGCAGGACAAACTGGAGGAAAAAGGAGAA
>Location:NODE_382493_length_8613_cov_31.659817	Coordinate:2080	Reads:1	Hits:1	Allocated_reads:1	Strand:-
TGCAGGACAAACTGGAGGAAAAAGGAGTG
>Location:NODE_382493_length_8613_cov_31.659817	Coordinate:2081	Reads:1	Hits:1	Allocated_reads:1	Strand:-
CAGGACAAACTGGAGGAAAAAGGAGT
>Location:NODE_382493_length_8613_cov_31.659817	Coordinate:2081	Reads:1	Hits:1	Allocated_reads:1	Strand:-
CTGCAGGACAAACTGGAGGAAAAAGGAGT
>Location:NODE_382493_length_8613_cov_31.659817	Coordinate:2081	Reads:6	Hits:1	Allocated_reads:6	Strand:-
TGCAGGACAAACTGGAGGAAAAAGGAGT
>Location:NODE_382493_length_8613_cov_31.659817	Coordinate:2083	Reads:2	Hits:1	Allocated_reads:2	Strand:+
TCCTTTTTCCTCCAGTTTGTCCTGCAGC
>Location:NODE_382493_length_8613_cov_31.659817	Coordinate:2084	Reads:3	Hits:1	Allocated_reads:3	Strand:-
AGCTGCAGGACAAACTGGAGGAAAAAGG
>Location:NODE_382493_length_8613_cov_31.659817	Coordinate:2084	Reads:1	Hits:1	Allocated_reads:1	Strand:-
CAGCTGCAGGACAAACTGGAGGAAAAAGG
>Location:NODE_382493_length_8613_cov_31.659817	Coordinate:2084	Reads:4	Hits:1	Allocated_reads:4	Strand:-
CTGCAGGACAAACTGGAGGAAAAAGG
>Location:NODE_382493_length_8613_cov_31.659817	Coordinate:2084	Reads:3	Hits:1	Allocated_reads:3	Strand:-
TGCAGGACAAACTGGAGGAAAAAGG
>Location:NODE_382493_length_8613_cov_31.659817	Coordinate:2084	Reads:1	Hits:1	Allocated_reads:1	Strand:-
TTCAGCTGCAGGACAAACTGGAGGAAAAAGG
>Location:NODE_382493_length_8613_cov_31.659817	Coordinate:2086	Reads:5	Hits:1	Allocated_reads:5	Strand:+
TTTTTCCTCCAGTTTGTCCTGCAGC
>Location:NODE_382493_length_8613_cov_31.659817	Coordinate:2086	Reads:1	Hits:1	Allocated_reads:1	Strand:+
TTTTTCCTCCAGTTTGTCCTGCAGCTGA
>Location:NODE_382493_length_8613_cov_31.659817	Coordinate:2087	Reads:2	Hits:1	Allocated_reads:2	Strand:+
TTTTCCTCCAGTTTGTCCTGCAGC
>Location:NODE_382493_length_8613_cov_31.659817	Coordinate:2087	Reads:1	Hits:1	Allocated_reads:1	Strand:+
TTTTCCTCCAGTTTGTCCTGCAGCTGAA
>Location:NODE_382493_length_8613_cov_31.659817	Coordinate:2087	Reads:1	Hits:1	Allocated_reads:1	Strand:+
TTTTCCTCCAGTTTGTCCTGCAGCTGAAA
>Location:NODE_382493_length_8613_cov_31.659817	Coordinate:2087	Reads:2	Hits:1	Allocated_reads:2	Strand:+
TTTTCCTCCAGTTTGTCCTGCAGCTGAAAC
>Location:NODE_382493_length_8613_cov_31.659817	Coordinate:2088	Reads:1	Hits:1	Allocated_reads:1	Strand:-
TTCAGCTGCAGGACAAACTGGAGGAAA
>Location:NODE_382493_length_8613_cov_31.659817	Coordinate:2088	Reads:1	Hits:1	Allocated_reads:1	Strand:+
TTTCCTCCAGTTTGTCCTGCAGCTGAA
>Location:NODE_382493_length_8613_cov_31.659817	Coordinate:2088	Reads:3	Hits:1	Allocated_reads:3	Strand:+
TTTCCTCCAGTTTGTCCTGCAGCTGAAAC
>Location:NODE_382493_length_8613_cov_31.659817	Coordinate:2089	Reads:4	Hits:1	Allocated_reads:4	Strand:+
TTCCTCCAGTTTGTCCTGCAGCTGAAAC
>Location:NODE_382493_length_8613_cov_31.659817	Coordinate:2090	Reads:24	Hits:1	Allocated_reads:24	Strand:+
TCCTCCAGTTTGTCCTGCAGCTGAAAC
>Location:NODE_382493_length_8613_cov_31.659817	Coordinate:2091	Reads:1	Hits:1	Allocated_reads:1	Strand:+
CCTCCAGTTTGTCCTGCAGCTGAAACACA
>Location:NODE_382493_length_8613_cov_31.659817	Coordinate:2091	Reads:1	Hits:1	Allocated_reads:1	Strand:-
TGTTTCAGCTGCAGGACAAACTGGAGT
>Location:NODE_382493_length_8613_cov_31.659817	Coordinate:2091	Reads:1	Hits:1	Allocated_reads:1	Strand:-
TTGTGTTTCAGCTGCAGGACAAACTGGAGT
>Location:NODE_382493_length_8613_cov_31.659817	Coordinate:2092	Reads:3	Hits:1	Allocated_reads:3	Strand:+
CTCCAGTTTGTCCTGCAGCTGAAAC
>Location:NODE_382493_length_8613_cov_31.659817	Coordinate:2092	Reads:1	Hits:1	Allocated_reads:1	Strand:-
TTTCAGCTGCAGGACAAACTGGAG
>Location:NODE_382493_length_8613_cov_31.659817	Coordinate:2093	Reads:1	Hits:1	Allocated_reads:1	Strand:+
TCCAGTTTGTCCTGCAGCTGAAACAC
>Location:NODE_382493_length_8613_cov_31.659817	Coordinate:2093	Reads:1	Hits:1	Allocated_reads:1	Strand:+
TCCAGTTTGTCCTGCAGCTGAAACACAAAC
>Location:NODE_382493_length_8613_cov_31.659817	Coordinate:2095	Reads:1	Hits:2	Allocated_reads:0.5	Strand:+
CAGTTTGTCCTGCAGCTGAAACCCA
>Location:NODE_382493_length_8613_cov_31.659817	Coordinate:2096	Reads:3	Hits:2	Allocated_reads:1.5	Strand:-
TTGTGTTTCAGCTGCAGGACAAACT
>Location:NODE_382493_length_8613_cov_31.659817	Coordinate:2096	Reads:3	Hits:2	Allocated_reads:1.5	Strand:-
TTTGTGTTTCAGCTGCAGGACAAACT
>Location:NODE_382493_length_8613_cov_31.659817	Coordinate:2098	Reads:1	Hits:1	Allocated_reads:1	Strand:+
TTTGTCCTGCAGCTGAAACACAAACAAT
>Location:NODE_382493_length_8613_cov_31.659817	Coordinate:2098	Reads:1	Hits:1	Allocated_reads:1	Strand:+
TTTGTCCTGCAGCTGAAACACAAACAATAAACAAT
>Location:NODE_382493_length_8613_cov_31.659817	Coordinate:2099	Reads:7	Hits:1	Allocated_reads:7	Strand:+
TTGTCCTGCAGCTGAAACACAAACAAT
>Location:NODE_382493_length_8613_cov_31.659817	Coordinate:2099	Reads:4	Hits:1	Allocated_reads:4	Strand:+
TTGTCCTGCAGCTGAAACACAAACAATA
>Location:NODE_382493_length_8613_cov_31.659817	Coordinate:2099	Reads:1	Hits:1	Allocated_reads:1	Strand:+
TTGTCCTGCAGCTGAAACACAAACAATATTT
>Location:NODE_382493_length_8613_cov_31.659817	Coordinate:2099	Reads:4	Hits:1	Allocated_reads:4	Strand:+
TTGTCCTGCAGCTGAAACACAAACAATAAACAAT
>Location:NODE_382493_length_8613_cov_31.659817	Coordinate:2099	Reads:3	Hits:1	Allocated_reads:3	Strand:+
TTGTCCTGCAGCTGAAACACAAACAATAAACAATT
>Location:NODE_382493_length_8613_cov_31.659817	Coordinate:2100	Reads:3	Hits:1	Allocated_reads:3	Strand:+
TGTCCTGCAGCTGAAACACAAACAAT
>Location:NODE_382493_length_8613_cov_31.659817	Coordinate:2100	Reads:2	Hits:1	Allocated_reads:2	Strand:+
TGTCCTGCAGCTGAAACACAAACAATA
>Location:NODE_382493_length_8613_cov_31.659817	Coordinate:2100	Reads:1	Hits:2	Allocated_reads:0.5	Strand:+
TGTCCTGCAGCTGAAACACAAACAATAC
>Location:NODE_382493_length_8613_cov_31.659817	Coordinate:2100	Reads:1	Hits:1	Allocated_reads:1	Strand:+
TGTCCTGCAGCTGAAACACAAACAATAAA
>Location:NODE_382493_length_8613_cov_31.659817	Coordinate:2100	Reads:1	Hits:1	Allocated_reads:1	Strand:+
TGTCCTGCAGCTGAAACACAAACAATAAAC
>Location:NODE_382493_length_8613_cov_31.659817	Coordinate:2100	Reads:10	Hits:1	Allocated_reads:10	Strand:+
TGTCCTGCAGCTGAAACACAAACAATAAACAAT
>Location:NODE_382493_length_8613_cov_31.659817	Coordinate:2100	Reads:2	Hits:1	Allocated_reads:2	Strand:+
TGTCCTGCAGCTGAAACACAAACAATAAACAATT
>Location:NODE_382493_length_8613_cov_31.659817	Coordinate:2102	Reads:1	Hits:1	Allocated_reads:1	Strand:+
TCCTGCAGCTGAAACACAAACAATAAACAAT
>Location:NODE_382493_length_8613_cov_31.659817	Coordinate:2102	Reads:4	Hits:1	Allocated_reads:4	Strand:+
TCCTGCAGCTGAAACACAAACAATAAACAATT
>Location:NODE_382493_length_8613_cov_31.659817	Coordinate:2103	Reads:5	Hits:1	Allocated_reads:5	Strand:+
CCTGCAGCTGAAACACAAACAATAAACAAT
>Location:NODE_382493_length_8613_cov_31.659817	Coordinate:2103	Reads:4	Hits:1	Allocated_reads:4	Strand:+
CCTGCAGCTGAAACACAAACAATAAACAATT
>Location:NODE_382493_length_8613_cov_31.659817	Coordinate:2104	Reads:1	Hits:1	Allocated_reads:1	Strand:+
CTGCAGCTGAAACACAAACAATAAACA
>Location:NODE_382493_length_8613_cov_31.659817	Coordinate:2104	Reads:19	Hits:1	Allocated_reads:19	Strand:+
CTGCAGCTGAAACACAAACAATAAACAAT
>Location:NODE_382493_length_8613_cov_31.659817	Coordinate:2104	Reads:80	Hits:1	Allocated_reads:80	Strand:+
CTGCAGCTGAAACACAAACAATAAACAATT
>Location:NODE_382493_length_8613_cov_31.659817	Coordinate:2104	Reads:2	Hits:1	Allocated_reads:2	Strand:+
CTGCAGCTGAAACACAAACAATAAACAATTT
>Location:NODE_382493_length_8613_cov_31.659817	Coordinate:2105	Reads:133	Hits:1	Allocated_reads:133	Strand:+
TGCAGCTGAAACACAAACAATAAACAAT
>Location:NODE_382493_length_8613_cov_31.659817	Coordinate:2105	Reads:1	Hits:1	Allocated_reads:1	Strand:+
TGCAGCTGAAACACAAACAAAAAACAATT
>Location:NODE_382493_length_8613_cov_31.659817	Coordinate:2105	Reads:1	Hits:1	Allocated_reads:1	Strand:+
TGCAGCTGAAACACAAACAATAAACAAAT
>Location:NODE_382493_length_8613_cov_31.659817	Coordinate:2105	Reads:1	Hits:1	Allocated_reads:1	Strand:+
TGCAGCTGAAACACAAACAATAATCAATT
>Location:NODE_382493_length_8613_cov_31.659817	Coordinate:2105	Reads:1	Hits:1	Allocated_reads:1	Strand:+
TGCAGCTGAAACACAAACAATCAACAATT
>Location:NODE_382493_length_8613_cov_31.659817	Coordinate:2105	Reads:1	Hits:1	Allocated_reads:1	Strand:+
TGCAGCTGAAACACAAACAATTAACAATT
>Location:NODE_382493_length_8613_cov_31.659817	Coordinate:2105	Reads:654	Hits:1	Allocated_reads:654	Strand:+
TGCAGCTGAAACACAAACAATAAACAATT
>Location:NODE_382493_length_8613_cov_31.659817	Coordinate:2105	Reads:1	Hits:1	Allocated_reads:1	Strand:+
TGCAGCTGAAACACAAACAATAATCAATTT
>Location:NODE_382493_length_8613_cov_31.659817	Coordinate:2105	Reads:62	Hits:1	Allocated_reads:62	Strand:+
TGCAGCTGAAACACAAACAATAAACAATTT
>Location:NODE_382493_length_8613_cov_31.659817	Coordinate:2105	Reads:1	Hits:1	Allocated_reads:1	Strand:+
TGCAGCTGAAACACAAACAATAAACAATTTAAAG
>Location:NODE_382493_length_8613_cov_31.659817	Coordinate:2106	Reads:11	Hits:1	Allocated_reads:11	Strand:+
GCAGCTGAAACACAAACAATAAACAAT
>Location:NODE_382493_length_8613_cov_31.659817	Coordinate:2106	Reads:57	Hits:1	Allocated_reads:57	Strand:+
GCAGCTGAAACACAAACAATAAACAATT
>Location:NODE_382493_length_8613_cov_31.659817	Coordinate:2106	Reads:9	Hits:1	Allocated_reads:9	Strand:+
GCAGCTGAAACACAAACAATAAACAATTT
>Location:NODE_382493_length_8613_cov_31.659817	Coordinate:2106	Reads:1	Hits:1	Allocated_reads:1	Strand:+
GCAGCTGAAACACAAACAATAAACAATTTA
>Location:NODE_382493_length_8613_cov_31.659817	Coordinate:2106	Reads:1	Hits:1	Allocated_reads:1	Strand:+
GCAGCTGAAACACAAACAATAAACAATTTAAAG
>Location:NODE_382493_length_8613_cov_31.659817	Coordinate:2107	Reads:10	Hits:1	Allocated_reads:10	Strand:+
CAGCTGAAACACAAACAATAAACAATT
>Location:NODE_382493_length_8613_cov_31.659817	Coordinate:2107	Reads:3	Hits:1	Allocated_reads:3	Strand:+
CAGCTGAAACACAAACAATAAACAATTT
>Location:NODE_382493_length_8613_cov_31.659817	Coordinate:2108	Reads:7	Hits:1	Allocated_reads:7	Strand:+
AGCTGAAACACAAACAATAAACAATT
>Location:NODE_382493_length_8613_cov_31.659817	Coordinate:2108	Reads:3	Hits:1	Allocated_reads:3	Strand:+
AGCTGAAACACAAACAATAAACAATTT
>Location:NODE_382493_length_8613_cov_31.659817	Coordinate:2108	Reads:1	Hits:1	Allocated_reads:1	Strand:+
AGCTGAAACACAAACAATAAACAATTTAAA
>Location:NODE_382493_length_8613_cov_31.659817	Coordinate:2108	Reads:1	Hits:1	Allocated_reads:1	Strand:+
AGCTGAAACACAAACAATAAACAATTTAAAG
>Location:NODE_382493_length_8613_cov_31.659817	Coordinate:2109	Reads:2	Hits:1	Allocated_reads:2	Strand:+
GCTGAAACACAAACAATAAACAATT
>Location:NODE_382493_length_8613_cov_31.659817	Coordinate:2109	Reads:1	Hits:1	Allocated_reads:1	Strand:+
GCTGAAACACAAACAATAAACAATTT
>Location:NODE_382493_length_8613_cov_31.659817	Coordinate:2110	Reads:1	Hits:1	Allocated_reads:1	Strand:+
CTGAAACACAAACAATAAACAATT
>Location:NODE_382493_length_8613_cov_31.659817	Coordinate:2110	Reads:1	Hits:1	Allocated_reads:1	Strand:+
CTGAAACACAAACAATAAACAATTTAAAG
>Location:NODE_382493_length_8613_cov_31.659817	Coordinate:2110	Reads:1	Hits:1	Allocated_reads:1	Strand:+
CTGAAACACAAACAATAAACAATTTAAAGCC
>Location:NODE_382493_length_8613_cov_31.659817	Coordinate:2110	Reads:1	Hits:1	Allocated_reads:1	Strand:+
CTGAAACACAAACAATAAACAATTTAAAGCCT
>Location:NODE_382493_length_8613_cov_31.659817	Coordinate:2111	Reads:1	Hits:1	Allocated_reads:1	Strand:+
TGAAACACAAACAATAAACAATTTAAAG
>Location:NODE_382493_length_8613_cov_31.659817	Coordinate:2111	Reads:3	Hits:1	Allocated_reads:3	Strand:+
TGAAACACAAACAATAAACAATTTAAAGCC
>Location:NODE_382493_length_8613_cov_31.659817	Coordinate:2111	Reads:2	Hits:1	Allocated_reads:2	Strand:+
TGAAACACAAACAATAAACAATTTAAAGCCT
>Location:NODE_382493_length_8613_cov_31.659817	Coordinate:2120	Reads:1	Hits:1	Allocated_reads:1	Strand:+
AACAATAAACAATTTAAAGCCTCCAGGT
>Location:NODE_382493_length_8613_cov_31.659817	Coordinate:2120	Reads:1	Hits:1	Allocated_reads:1	Strand:-
ACCTGGAGGCTTTAAATTGTTTATTGTT
>Location:NODE_382493_length_8613_cov_31.659817	Coordinate:2120	Reads:1	Hits:1	Allocated_reads:1	Strand:-
CCTGGAGGCTTTAAATTGTTTATTGTT
>Location:NODE_382493_length_8613_cov_31.659817	Coordinate:2120	Reads:3	Hits:1	Allocated_reads:3	Strand:-
TACCTGGAGGCTTTAAATTGTTTATTGTT
>Location:NODE_382493_length_8613_cov_31.659817	Coordinate:2121	Reads:1	Hits:1	Allocated_reads:1	Strand:-
GTTACCTGGAGGCTTTAAATTGTTTATTGT
>Location:NODE_382493_length_8613_cov_31.659817	Coordinate:2121	Reads:3	Hits:1	Allocated_reads:3	Strand:-
TACCTGGAGGCTTTAAATTGTTTATTGT
>Location:NODE_382493_length_8613_cov_31.659817	Coordinate:2122	Reads:1	Hits:1	Allocated_reads:1	Strand:-
TACCTGGAGGCTTTAAATTGTTTATTG
>Location:NODE_382493_length_8613_cov_31.659817	Coordinate:2123	Reads:1	Hits:1	Allocated_reads:1	Strand:+
AATAAACAATTTAAAGCCTCCAGGTAAC
>Location:NODE_382493_length_8613_cov_31.659817	Coordinate:2123	Reads:2	Hits:1	Allocated_reads:2	Strand:-
GTTACCTGGAGGCTTTAAATTGTTTATA
>Location:NODE_382493_length_8613_cov_31.659817	Coordinate:2123	Reads:9	Hits:1	Allocated_reads:9	Strand:-
GTTACCTGGAGGCTTTAAATTGTTTATT
>Location:NODE_382493_length_8613_cov_31.659817	Coordinate:2123	Reads:7	Hits:1	Allocated_reads:7	Strand:-
TACCTGGAGGCTTTAAATTGTTTATT
>Location:NODE_382493_length_8613_cov_31.659817	Coordinate:2123	Reads:2	Hits:1	Allocated_reads:2	Strand:-
TTACCTGGAGGCTTTAAATTGTTTATT
>Location:NODE_382493_length_8613_cov_31.659817	Coordinate:2124	Reads:1	Hits:1	Allocated_reads:1	Strand:-
GTTACCTGGAGGCTTTAAATTGTTTAA
>Location:NODE_382493_length_8613_cov_31.659817	Coordinate:2124	Reads:11	Hits:1	Allocated_reads:11	Strand:-
GTTACCTGGAGGCTTTAAATTGTTTAT
>Location:NODE_382493_length_8613_cov_31.659817	Coordinate:2124	Reads:3	Hits:1	Allocated_reads:3	Strand:-
TACCTGGAGGCTTTAAATTGTTTAT
>Location:NODE_382493_length_8613_cov_31.659817	Coordinate:2124	Reads:1	Hits:1	Allocated_reads:1	Strand:-
TAGTTACCTGGAGGCTTTAAATTGTTTAT
>Location:NODE_382493_length_8613_cov_31.659817	Coordinate:2124	Reads:1	Hits:1	Allocated_reads:1	Strand:-
TTACCTGGAGGCTTTAAATTGTTTAT
>Location:NODE_382493_length_8613_cov_31.659817	Coordinate:2125	Reads:4	Hits:1	Allocated_reads:4	Strand:-
GTTACCTGGAGGCTTTAAATTGTTTA
>Location:NODE_382493_length_8613_cov_31.659817	Coordinate:2125	Reads:1	Hits:1	Allocated_reads:1	Strand:-
TACCTGGAGGCTTTAAATTGTTTA
>Location:NODE_382493_length_8613_cov_31.659817	Coordinate:2125	Reads:1	Hits:1	Allocated_reads:1	Strand:-
TTACCTGGAGGCTTTAAATTGTTTA
>Location:NODE_382493_length_8613_cov_31.659817	Coordinate:2126	Reads:3	Hits:1	Allocated_reads:3	Strand:-
GTTACCTGGAGGCTTTAAATTGTTT
>Location:NODE_382493_length_8613_cov_31.659817	Coordinate:2126	Reads:1	Hits:1	Allocated_reads:1	Strand:-
TAGTTACCTGGAGGCTTTAAATTGTTT
>Location:NODE_382493_length_8613_cov_31.659817	Coordinate:2127	Reads:2	Hits:1	Allocated_reads:2	Strand:-
GTTACCTGGAGGCTTTAAATTGTT
>Location:NODE_382493_length_8613_cov_31.659817	Coordinate:2127	Reads:2	Hits:1	Allocated_reads:2	Strand:-
TAGTTACCTGGAGGCTTTAAATTGTT
>Location:NODE_382493_length_8613_cov_31.659817	Coordinate:2131	Reads:2	Hits:1	Allocated_reads:2	Strand:+
ATTTAAAGCCTCCAGGTAACTAAAAACA
>Location:NODE_382493_length_8613_cov_31.659817	Coordinate:2133	Reads:3	Hits:1	Allocated_reads:3	Strand:+
TTAAAGCCTCCAGGTAACTAAAAACACA
>Location:NODE_382493_length_8613_cov_31.659817	Coordinate:2133	Reads:3	Hits:1	Allocated_reads:3	Strand:+
TTAAAGCCTCCAGGTAACTAAAAACACACA
>Location:NODE_382493_length_8613_cov_31.659817	Coordinate:2134	Reads:1	Hits:1	Allocated_reads:1	Strand:+
TAAAGCCTCCAGGTAACTAAAAAC
>Location:NODE_382493_length_8613_cov_31.659817	Coordinate:2134	Reads:2	Hits:1	Allocated_reads:2	Strand:+
TAAAGCCTCCAGGTAACTAAAAACACA
>Location:NODE_382493_length_8613_cov_31.659817	Coordinate:2134	Reads:3	Hits:1	Allocated_reads:3	Strand:+
TAAAGCCTCCAGGTAACTAAAAACACACA
>Location:NODE_382493_length_8613_cov_31.659817	Coordinate:2135	Reads:1	Hits:1	Allocated_reads:1	Strand:+
AAAGCCTCCAGGTAACTAAAAACACACAA
>Location:NODE_382493_length_8613_cov_31.659817	Coordinate:2137	Reads:1	Hits:1	Allocated_reads:1	Strand:+
AGCCTCCAGGTAACTAAAAACACACAAAA
>Location:NODE_382493_length_8613_cov_31.659817	Coordinate:2137	Reads:1	Hits:1	Allocated_reads:1	Strand:-
TGTGTTTTTAGTTACCTGGAGGCT
>Location:NODE_382493_length_8613_cov_31.659817	Coordinate:2138	Reads:1	Hits:1	Allocated_reads:1	Strand:-
TTTTGTGTGTTTTTAGTTACCTGGAGGC
>Location:NODE_382493_length_8613_cov_31.659817	Coordinate:2139	Reads:1	Hits:1	Allocated_reads:1	Strand:+
CCTCCAGGTAACTAAAAACACACAAAAAAGGC
>Location:NODE_382493_length_8613_cov_31.659817	Coordinate:2141	Reads:1	Hits:1	Allocated_reads:1	Strand:+
TCCAGGTAACTAAAAACACACAAAAAAG
>Location:NODE_382493_length_8613_cov_31.659817	Coordinate:2141	Reads:1	Hits:1	Allocated_reads:1	Strand:+
TCCAGGTAACTAAAAACACACAAAAAAGG
>Location:NODE_382493_length_8613_cov_31.659817	Coordinate:2141	Reads:6	Hits:1	Allocated_reads:6	Strand:+
TCCAGGTAACTAAAAACACACAAAAAAGGC
>Location:NODE_382493_length_8613_cov_31.659817	Coordinate:2141	Reads:1	Hits:1	Allocated_reads:1	Strand:-
TTTTTTGTGTGTTTTTAGTTACCTGGA
>Location:NODE_382493_length_8613_cov_31.659817	Coordinate:2143	Reads:3	Hits:1	Allocated_reads:3	Strand:+
CAGGTAACTAAAAACACACAAAAAAGG
>Location:NODE_382493_length_8613_cov_31.659817	Coordinate:2143	Reads:4	Hits:1	Allocated_reads:4	Strand:+
CAGGTAACTAAAAACACACAAAAAAGGC
>Location:NODE_382493_length_8613_cov_31.659817	Coordinate:2143	Reads:2	Hits:1	Allocated_reads:2	Strand:+
CAGGTAACTAAAAACACACAAAAAAGGCT
>Location:NODE_382493_length_8613_cov_31.659817	Coordinate:2143	Reads:1	Hits:1	Allocated_reads:1	Strand:+
CAGGTAACTAAAAACACACAAAAAAGGCTTT
>Location:NODE_382493_length_8613_cov_31.659817	Coordinate:2145	Reads:1	Hits:1	Allocated_reads:1	Strand:+
GGTAACTAAAAACACACAAAAAAGGC
>Location:NODE_382493_length_8613_cov_31.659817	Coordinate:2147	Reads:1	Hits:1	Allocated_reads:1	Strand:+
TAACTAAAAACACACAAAAAAGGC
>Location:NODE_382493_length_8613_cov_31.659817	Coordinate:2147	Reads:1	Hits:1	Allocated_reads:1	Strand:+
TAACTAAAAACACACAAAAAAGGCT
>Location:NODE_382493_length_8613_cov_31.659817	Coordinate:2147	Reads:5	Hits:1	Allocated_reads:5	Strand:+
TAACTAAAAACACACAAAAAAGGCTTT
>Location:NODE_382493_length_8613_cov_31.659817	Coordinate:2150	Reads:1	Hits:1	Allocated_reads:1	Strand:+
CTAAAAACACACAAAAAAGGCTTTTACC
>Location:NODE_382493_length_8613_cov_31.659817	Coordinate:2151	Reads:1	Hits:1	Allocated_reads:1	Strand:+
TAAAAACACACAAAAAAGGCTTTTACCT
>Location:NODE_382493_length_8613_cov_31.659817	Coordinate:2154	Reads:1	Hits:1	Allocated_reads:1	Strand:-
TGAGGTAAAAGCCTTTTTTGTGTGTTT
>Location:NODE_382493_length_8613_cov_31.659817	Coordinate:2156	Reads:1	Hits:1	Allocated_reads:1	Strand:-
TGAGGTAAAAGCCTTTTTTGTGTGT
>Location:NODE_382493_length_8613_cov_31.659817	Coordinate:2165	Reads:1	Hits:1	Allocated_reads:1	Strand:+
AAAGGCTTTTACCTCACACAAAGGCTGCT
>Location:NODE_382493_length_8613_cov_31.659817	Coordinate:2170	Reads:3	Hits:1	Allocated_reads:3	Strand:+
CTTTTACCTCACACAAAGGCTGCTTCTGA
>Location:NODE_382493_length_8613_cov_31.659817	Coordinate:2171	Reads:1	Hits:1	Allocated_reads:1	Strand:+
TTTTACCTCACACAAAGGCTGCTT
>Location:NODE_382493_length_8613_cov_31.659817	Coordinate:2171	Reads:4	Hits:1	Allocated_reads:4	Strand:+
TTTTACCTCACACAAAGGCTGCTTC
>Location:NODE_382493_length_8613_cov_31.659817	Coordinate:2171	Reads:21	Hits:1	Allocated_reads:21	Strand:+
TTTTACCTCACACAAAGGCTGCTTCT
>Location:NODE_382493_length_8613_cov_31.659817	Coordinate:2171	Reads:18	Hits:1	Allocated_reads:18	Strand:+
TTTTACCTCACACAAAGGCTGCTTCTGA
>Location:NODE_382493_length_8613_cov_31.659817	Coordinate:2171	Reads:3	Hits:1	Allocated_reads:3	Strand:+
TTTTACCTCACACAAAGGCTGCTTCTGT
>Location:NODE_382493_length_8613_cov_31.659817	Coordinate:2171	Reads:1	Hits:1	Allocated_reads:1	Strand:+
TTTTACCTCACACAAAGGCTGCTTCTGAT
>Location:NODE_382493_length_8613_cov_31.659817	Coordinate:2171	Reads:12	Hits:1	Allocated_reads:12	Strand:+
TTTTACCTCACACAAAGGCTGCTTCTGAC
>Location:NODE_382493_length_8613_cov_31.659817	Coordinate:2171	Reads:21	Hits:1	Allocated_reads:21	Strand:+
TTTTACCTCACACAAAGGCTGCTTCTGACA
>Location:NODE_382493_length_8613_cov_31.659817	Coordinate:2171	Reads:3	Hits:1	Allocated_reads:3	Strand:+
TTTTACCTCACACAAAGGCTGCTTCTGACT
>Location:NODE_382493_length_8613_cov_31.659817	Coordinate:2171	Reads:1	Hits:1	Allocated_reads:1	Strand:+
TTTTACCTCACACAAAGGCTGCTTCTGACTT
>Location:NODE_382493_length_8613_cov_31.659817	Coordinate:2171	Reads:2	Hits:1	Allocated_reads:2	Strand:+
TTTTACCTCACACAAAGGCTGCTTCTGACAGC
>Location:NODE_382493_length_8613_cov_31.659817	Coordinate:2172	Reads:2	Hits:1	Allocated_reads:2	Strand:+
TTTACCTCACACAAAGGCTGCTTCT
>Location:NODE_382493_length_8613_cov_31.659817	Coordinate:2172	Reads:2	Hits:1	Allocated_reads:2	Strand:+
TTTACCTCACACAAAGGCTGCTTCTGAC
>Location:NODE_382493_length_8613_cov_31.659817	Coordinate:2172	Reads:5	Hits:1	Allocated_reads:5	Strand:+
TTTACCTCACACAAAGGCTGCTTCTGACA
>Location:NODE_382493_length_8613_cov_31.659817	Coordinate:2172	Reads:1	Hits:1	Allocated_reads:1	Strand:+
TTTACCTCACACAAAGGCTGCTTCTGACAGCAT
>Location:NODE_382493_length_8613_cov_31.659817	Coordinate:2173	Reads:1	Hits:1	Allocated_reads:1	Strand:+
TTACCTCACACAAAGGCTGCTTCTGA
>Location:NODE_382493_length_8613_cov_31.659817	Coordinate:2173	Reads:1	Hits:1	Allocated_reads:1	Strand:+
TTACCTCACACAAAGGCTGCTTCCGAC
>Location:NODE_382493_length_8613_cov_31.659817	Coordinate:2173	Reads:2	Hits:1	Allocated_reads:2	Strand:+
TTACCTCACACAAAGGCTGCTTCTGAC
>Location:NODE_382493_length_8613_cov_31.659817	Coordinate:2173	Reads:20	Hits:1	Allocated_reads:20	Strand:+
TTACCTCACACAAAGGCTGCTTCTGACA
>Location:NODE_382493_length_8613_cov_31.659817	Coordinate:2173	Reads:2	Hits:1	Allocated_reads:2	Strand:+
TTACCTCACACAAAGGCTGCTTCTGACAGC
>Location:NODE_382493_length_8613_cov_31.659817	Coordinate:2173	Reads:1	Hits:1	Allocated_reads:1	Strand:+
TTACCTCACACAAAGGCTGCTTCTGACAGCA
>Location:NODE_382493_length_8613_cov_31.659817	Coordinate:2173	Reads:1	Hits:1	Allocated_reads:1	Strand:+
TTACCTCACACAAAGGCTGCTTCTGACAGCAAA
>Location:NODE_382493_length_8613_cov_31.659817	Coordinate:2173	Reads:3	Hits:1	Allocated_reads:3	Strand:+
TTACCTCACACAAAGGCTGCTTCTGACAGCAAAG
>Location:NODE_382493_length_8613_cov_31.659817	Coordinate:2174	Reads:1	Hits:1	Allocated_reads:1	Strand:+
TACCTCACACAAAGGCTGCTTCTG
>Location:NODE_382493_length_8613_cov_31.659817	Coordinate:2174	Reads:3	Hits:1	Allocated_reads:3	Strand:+
TACCTCACACAAAGGCTGCTTCTGAC
>Location:NODE_382493_length_8613_cov_31.659817	Coordinate:2174	Reads:1	Hits:1	Allocated_reads:1	Strand:+
TACCTCACACAAAGGCTGCTTCTGACT
>Location:NODE_382493_length_8613_cov_31.659817	Coordinate:2174	Reads:5	Hits:1	Allocated_reads:5	Strand:+
TACCTCACACAAAGGCTGCTTCTGACA
>Location:NODE_382493_length_8613_cov_31.659817	Coordinate:2174	Reads:1	Hits:1	Allocated_reads:1	Strand:+
TACCTCACACAAAGGCTGCTTCTGACAG
>Location:NODE_382493_length_8613_cov_31.659817	Coordinate:2174	Reads:1	Hits:1	Allocated_reads:1	Strand:+
TACCTCACACAAAGGCTGCTTCTGACAGT
>Location:NODE_382493_length_8613_cov_31.659817	Coordinate:2174	Reads:9	Hits:1	Allocated_reads:9	Strand:+
TACCTCACACAAAGGCTGCTTCTGACAGC
>Location:NODE_382493_length_8613_cov_31.659817	Coordinate:2174	Reads:3	Hits:1	Allocated_reads:3	Strand:+
TACCTCACACAAAGGCTGCTTCTGACAGCA
>Location:NODE_382493_length_8613_cov_31.659817	Coordinate:2174	Reads:1	Hits:1	Allocated_reads:1	Strand:+
TACCTCACACAAAGGCTGCTTCTGACAGCAT
>Location:NODE_382493_length_8613_cov_31.659817	Coordinate:2174	Reads:2	Hits:1	Allocated_reads:2	Strand:+
TACCTCACACAAAGGCTGCTTCTGACAGCATT
>Location:NODE_382493_length_8613_cov_31.659817	Coordinate:2174	Reads:2	Hits:1	Allocated_reads:2	Strand:+
TACCTCACACAAAGGCTGCTTCTGACAGCAAAG
>Location:NODE_382493_length_8613_cov_31.659817	Coordinate:2175	Reads:1	Hits:1	Allocated_reads:1	Strand:+
ACCTCACACAAAGGCTGCTTCTGA
>Location:NODE_382493_length_8613_cov_31.659817	Coordinate:2175	Reads:1	Hits:1	Allocated_reads:1	Strand:+
ACCTCACACAAAGGCTGCTTCTGACAGC
>Location:NODE_382493_length_8613_cov_31.659817	Coordinate:2175	Reads:4	Hits:1	Allocated_reads:4	Strand:+
ACCTCACACAAAGGCTGCTTCTGACAGCAAAG
>Location:NODE_382493_length_8613_cov_31.659817	Coordinate:2177	Reads:4	Hits:1	Allocated_reads:4	Strand:+
CTCACACAAAGGCTGCTTCTGACAGCA
>Location:NODE_382493_length_8613_cov_31.659817	Coordinate:2177	Reads:14	Hits:1	Allocated_reads:14	Strand:+
CTCACACAAAGGCTGCTTCTGACAGCAAAG
>Location:NODE_382493_length_8613_cov_31.659817	Coordinate:2177	Reads:4	Hits:1	Allocated_reads:4	Strand:+
CTCACACAAAGGCTGCTTCTGACAGCAAAGG
>Location:NODE_382493_length_8613_cov_31.659817	Coordinate:2178	Reads:1	Hits:1	Allocated_reads:1	Strand:+
TCACACAAAGGCTGCTTCTGACAGC
>Location:NODE_382493_length_8613_cov_31.659817	Coordinate:2178	Reads:1	Hits:1	Allocated_reads:1	Strand:+
TCACACAAAGGCTGCTTCTGACAGCA
>Location:NODE_382493_length_8613_cov_31.659817	Coordinate:2178	Reads:13	Hits:1	Allocated_reads:13	Strand:+
TCACACAAAGGCTGCTTCTGACAGCAAAG
>Location:NODE_382493_length_8613_cov_31.659817	Coordinate:2178	Reads:1	Hits:1	Allocated_reads:1	Strand:+
TCACACAAAGGCTGCTTCTGACAGCAAATT
>Location:NODE_382493_length_8613_cov_31.659817	Coordinate:2178	Reads:6	Hits:1	Allocated_reads:6	Strand:+
TCACACAAAGGCTGCTTCTGACAGCAAAGG
>Location:NODE_382493_length_8613_cov_31.659817	Coordinate:2179	Reads:4	Hits:1	Allocated_reads:4	Strand:+
CACACAAAGGCTGCTTCTGACAGCAAAGG
>Location:NODE_382493_length_8613_cov_31.659817	Coordinate:2180	Reads:1	Hits:1	Allocated_reads:1	Strand:+
ACACAAAGGCTGCTTCTGACAGTT
>Location:NODE_382493_length_8613_cov_31.659817	Coordinate:2180	Reads:2	Hits:1	Allocated_reads:2	Strand:+
ACACAAAGGCTGCTTCTGACAGCAAAG
>Location:NODE_382493_length_8613_cov_31.659817	Coordinate:2180	Reads:4	Hits:1	Allocated_reads:4	Strand:+
ACACAAAGGCTGCTTCTGACAGCAAAGG
>Location:NODE_382493_length_8613_cov_31.659817	Coordinate:2180	Reads:1	Hits:1	Allocated_reads:1	Strand:+
ACACAAAGGCTGCTTCTGACAGCAAAGGTCC
>Location:NODE_382493_length_8613_cov_31.659817	Coordinate:2180	Reads:1	Hits:1	Allocated_reads:1	Strand:-
TTTGCTGTCAGAAGCAGCCTTTGTGT
>Location:NODE_382493_length_8613_cov_31.659817	Coordinate:2181	Reads:1	Hits:1	Allocated_reads:1	Strand:+
CACAAAGGCTGCTTCTGACAGCAAAG
>Location:NODE_382493_length_8613_cov_31.659817	Coordinate:2181	Reads:1	Hits:1	Allocated_reads:1	Strand:+
CACAAAGGCTGCTTCTGACAGCAAAGG
>Location:NODE_382493_length_8613_cov_31.659817	Coordinate:2182	Reads:2	Hits:1	Allocated_reads:2	Strand:+
ACAAAGGCTGCTTCTGACAGCAAAGGTCC
>Location:NODE_382493_length_8613_cov_31.659817	Coordinate:2183	Reads:3	Hits:1	Allocated_reads:3	Strand:+
CAAAGGCTGCTTCTGACAGCAAAGGTCC
>Location:NODE_382493_length_8613_cov_31.659817	Coordinate:2183	Reads:14	Hits:1	Allocated_reads:14	Strand:+
CAAAGGCTGCTTCTGACAGCAAAGGTCCT
>Location:NODE_382493_length_8613_cov_31.659817	Coordinate:2184	Reads:4	Hits:1	Allocated_reads:4	Strand:+
AAAGGCTGCTTCTGACAGCAAAGGTCC
>Location:NODE_382493_length_8613_cov_31.659817	Coordinate:2184	Reads:2	Hits:1	Allocated_reads:2	Strand:+
AAAGGCTGCTTCTGACAGCAAAGGTCCT
>Location:NODE_382493_length_8613_cov_31.659817	Coordinate:2185	Reads:1	Hits:1	Allocated_reads:1	Strand:+
AAGGCTGCTTCTGACAGCAAAGGTC
>Location:NODE_382493_length_8613_cov_31.659817	Coordinate:2185	Reads:1	Hits:1	Allocated_reads:1	Strand:+
AAGGCTGCTTCTGACAGCAAAGGTCC
>Location:NODE_382493_length_8613_cov_31.659817	Coordinate:2185	Reads:5	Hits:1	Allocated_reads:5	Strand:+
AAGGCTGCTTCTGACAGCAAAGGTCCT
>Location:NODE_382493_length_8613_cov_31.659817	Coordinate:2186	Reads:1	Hits:1	Allocated_reads:1	Strand:+
AGGCTGCTTCTGACAGCAAAGGTCCTAAT
>Location:NODE_382493_length_8613_cov_31.659817	Coordinate:2187	Reads:1	Hits:1	Allocated_reads:1	Strand:-
CAGGACCTTTGCTGTCAGAAGCAGCC
>Location:NODE_382493_length_8613_cov_31.659817	Coordinate:2187	Reads:4	Hits:1	Allocated_reads:4	Strand:-
TCAGGACCTTTGCTGTCAGAAGCAGCC
>Location:NODE_382493_length_8613_cov_31.659817	Coordinate:2187	Reads:1	Hits:1	Allocated_reads:1	Strand:-
TCTTCAGGACCTTTGCTGTCAGAAGCAGCC
>Location:NODE_382493_length_8613_cov_31.659817	Coordinate:2187	Reads:3	Hits:1	Allocated_reads:3	Strand:-
TTCAGGACCTTTGCTGTCAGAAGCAGCC
>Location:NODE_382493_length_8613_cov_31.659817	Coordinate:2188	Reads:1	Hits:1	Allocated_reads:1	Strand:-
AGGACCTTTGCTGTCAGAAGCAGC
>Location:NODE_382493_length_8613_cov_31.659817	Coordinate:2189	Reads:1	Hits:1	Allocated_reads:1	Strand:+
CTGCTTCTGACAGCAAAGGTCCTGAA
>Location:NODE_382493_length_8613_cov_31.659817	Coordinate:2190	Reads:1	Hits:1	Allocated_reads:1	Strand:+
TGCTTCTGACAGCAAAGGTCCTGA
>Location:NODE_382493_length_8613_cov_31.659817	Coordinate:2190	Reads:1	Hits:1	Allocated_reads:1	Strand:+
TGCTTCTGACAGCAAAGGTCCTGAA
>Location:NODE_382493_length_8613_cov_31.659817	Coordinate:2190	Reads:2	Hits:1	Allocated_reads:2	Strand:+
TGCTTCTGACAGCAAAGGTCCTGAAGACT
>Location:NODE_382493_length_8613_cov_31.659817	Coordinate:2191	Reads:3	Hits:1	Allocated_reads:3	Strand:-
TCAGTCTTCAGGACCTTTGCTGTCAGAAGC
>Location:NODE_382493_length_8613_cov_31.659817	Coordinate:2193	Reads:1	Hits:1	Allocated_reads:1	Strand:-
TCAGTCTTCAGGACCTTTGCTGTCAGAA
>Location:NODE_382493_length_8613_cov_31.659817	Coordinate:2193	Reads:1	Hits:1	Allocated_reads:1	Strand:+
TTCTGACAGCAAAGGTCCTGAAGT
>Location:NODE_382493_length_8613_cov_31.659817	Coordinate:2193	Reads:34	Hits:1	Allocated_reads:34	Strand:+
TTCTGACAGCAAAGGTCCTGAAGACT
>Location:NODE_382493_length_8613_cov_31.659817	Coordinate:2193	Reads:1	Hits:1	Allocated_reads:1	Strand:+
TTCTGACAGCAAAGGTCCTGAAGACTGAAGT
>Location:NODE_382493_length_8613_cov_31.659817	Coordinate:2194	Reads:2	Hits:1	Allocated_reads:2	Strand:+
TCTGACAGCAAAGGTCCTGAAGAC
>Location:NODE_382493_length_8613_cov_31.659817	Coordinate:2194	Reads:80	Hits:1	Allocated_reads:80	Strand:+
TCTGACAGCAAAGGTCCTGAAGACT
>Location:NODE_382493_length_8613_cov_31.659817	Coordinate:2194	Reads:1	Hits:1	Allocated_reads:1	Strand:+
TCTGACAGCAAAGGTCCTGAAGACTG
>Location:NODE_382493_length_8613_cov_31.659817	Coordinate:2194	Reads:1	Hits:1	Allocated_reads:1	Strand:+
TCTGACAGCAAAGGTCCTGAAGACTGAA
>Location:NODE_382493_length_8613_cov_31.659817	Coordinate:2194	Reads:4	Hits:1	Allocated_reads:4	Strand:+
TCTGACAGCAAAGGTCCTGAAGACTGAAG
>Location:NODE_382493_length_8613_cov_31.659817	Coordinate:2194	Reads:1	Hits:1	Allocated_reads:1	Strand:+
TCTGACAGCAAAGGTCCTGAAGACTGAAGG
>Location:NODE_382493_length_8613_cov_31.659817	Coordinate:2194	Reads:7	Hits:1	Allocated_reads:7	Strand:+
TCTGACAGCAAAGGTCCTGAAGACTGAAGT
>Location:NODE_382493_length_8613_cov_31.659817	Coordinate:2194	Reads:7	Hits:1	Allocated_reads:7	Strand:+
TCTGACAGCAAAGGTCCTGAAGACTGAAGGATT
>Location:NODE_382493_length_8613_cov_31.659817	Coordinate:2195	Reads:2	Hits:1	Allocated_reads:2	Strand:+
CTGACAGCAAAGGTCCTGAAGACT
>Location:NODE_382493_length_8613_cov_31.659817	Coordinate:2195	Reads:2	Hits:1	Allocated_reads:2	Strand:+
CTGACAGCAAAGGTCCTGAAGACTGAAGT
>Location:NODE_382493_length_8613_cov_31.659817	Coordinate:2195	Reads:1	Hits:1	Allocated_reads:1	Strand:-
TCAGTCTTCAGGACCTTTGCTGTCAG
>Location:NODE_382493_length_8613_cov_31.659817	Coordinate:2196	Reads:1	Hits:1	Allocated_reads:1	Strand:-
CTTCAGTCTTCAGGACCTTTGCTGTCA
>Location:NODE_382493_length_8613_cov_31.659817	Coordinate:2196	Reads:1	Hits:1	Allocated_reads:1	Strand:-
TCAGTCTTCAGGACCTTTGCTGTCA
>Location:NODE_382493_length_8613_cov_31.659817	Coordinate:2196	Reads:2	Hits:1	Allocated_reads:2	Strand:-
TCCTTCAGTCTTCAGGACCTTTGCTGTCA
>Location:NODE_382493_length_8613_cov_31.659817	Coordinate:2196	Reads:1	Hits:1	Allocated_reads:1	Strand:+
TGACAGCAAAGGTCCTGAAGACTGAA
>Location:NODE_382493_length_8613_cov_31.659817	Coordinate:2196	Reads:6	Hits:1	Allocated_reads:6	Strand:+
TGACAGCAAAGGTCCTGAAGACTGAAG
>Location:NODE_382493_length_8613_cov_31.659817	Coordinate:2196	Reads:3	Hits:1	Allocated_reads:3	Strand:+
TGACAGCAAAGGTCCTGAAGACTGAAGG
>Location:NODE_382493_length_8613_cov_31.659817	Coordinate:2196	Reads:3	Hits:1	Allocated_reads:3	Strand:+
TGACAGCAAAGGTCCTGAAGACTGAAGT
>Location:NODE_382493_length_8613_cov_31.659817	Coordinate:2196	Reads:2	Hits:1	Allocated_reads:2	Strand:+
TGACAGCAAAGGTCCTGAAGACTGAAGGA
>Location:NODE_382493_length_8613_cov_31.659817	Coordinate:2196	Reads:1	Hits:1	Allocated_reads:1	Strand:+
TGACAGCAAAGGTCCTGAAGACTGAAGGAT
>Location:NODE_382493_length_8613_cov_31.659817	Coordinate:2196	Reads:16	Hits:1	Allocated_reads:16	Strand:+
TGACAGCAAAGGTCCTGAAGACTGAAGGATT
>Location:NODE_382493_length_8613_cov_31.659817	Coordinate:2196	Reads:1	Hits:1	Allocated_reads:1	Strand:+
TGACAGCAAAGGTCCTGAAGACTGAAGGATTTATC
>Location:NODE_382493_length_8613_cov_31.659817	Coordinate:2197	Reads:1	Hits:1	Allocated_reads:1	Strand:-
CCTTCAGTCTTCAGGACCTTTGCTGTC
>Location:NODE_382493_length_8613_cov_31.659817	Coordinate:2197	Reads:1	Hits:1	Allocated_reads:1	Strand:+
GACAGCAAAGGTCCTGAAGACTGAAGT
>Location:NODE_382493_length_8613_cov_31.659817	Coordinate:2197	Reads:15	Hits:1	Allocated_reads:15	Strand:+
GACAGCAAAGGTCCTGAAGACTGAAGGATT
>Location:NODE_382493_length_8613_cov_31.659817	Coordinate:2197	Reads:14	Hits:1	Allocated_reads:14	Strand:-
TCAGTCTTCAGGACCTTTGCTGTC
>Location:NODE_382493_length_8613_cov_31.659817	Coordinate:2197	Reads:4	Hits:1	Allocated_reads:4	Strand:-
TTCAGTCTTCAGGACCTTTGCTGTC
>Location:NODE_382493_length_8613_cov_31.659817	Coordinate:2198	Reads:11	Hits:1	Allocated_reads:11	Strand:+
ACAGCAAAGGTCCTGAAGACTGAAGGATT
>Location:NODE_382493_length_8613_cov_31.659817	Coordinate:2199	Reads:10	Hits:1	Allocated_reads:10	Strand:+
CAGCAAAGGTCCTGAAGACTGAAGGATT
>Location:NODE_382493_length_8613_cov_31.659817	Coordinate:2199	Reads:2	Hits:1	Allocated_reads:2	Strand:-
TCCTTCAGTCTTCAGGACCTTTGCTG
>Location:NODE_382493_length_8613_cov_31.659817	Coordinate:2200	Reads:2	Hits:1	Allocated_reads:2	Strand:-
AAATCCTTCAGTCTTCAGGACCTTTGCT
>Location:NODE_382493_length_8613_cov_31.659817	Coordinate:2200	Reads:2	Hits:1	Allocated_reads:2	Strand:+
AGCAAAGGTCCTGAAGACTGAAGGAT
>Location:NODE_382493_length_8613_cov_31.659817	Coordinate:2200	Reads:22	Hits:1	Allocated_reads:22	Strand:+
AGCAAAGGTCCTGAAGACTGAAGGATT
>Location:NODE_382493_length_8613_cov_31.659817	Coordinate:2200	Reads:1	Hits:1	Allocated_reads:1	Strand:+
AGCAAAGGTCCTGAAGACTGAAGGATTTT
>Location:NODE_382493_length_8613_cov_31.659817	Coordinate:2200	Reads:2	Hits:1	Allocated_reads:2	Strand:-
TCCTTCAGTCTTCAGGACCTTTGCT
>Location:NODE_382493_length_8613_cov_31.659817	Coordinate:2201	Reads:2	Hits:1	Allocated_reads:2	Strand:-
AAATCCTTCAGTCTTCAGGACCTTTGC
>Location:NODE_382493_length_8613_cov_31.659817	Coordinate:2201	Reads:1	Hits:1	Allocated_reads:1	Strand:+
GCAAAGGTCCTGAAGACTGAAGGATT
>Location:NODE_382493_length_8613_cov_31.659817	Coordinate:2201	Reads:1	Hits:1	Allocated_reads:1	Strand:+
GCAAAGGTCCTGAAGACTGAAGGATTTAT
>Location:NODE_382493_length_8613_cov_31.659817	Coordinate:2201	Reads:2	Hits:1	Allocated_reads:2	Strand:-
TCCTTCAGTCTTCAGGACCTTTGC
>Location:NODE_382493_length_8613_cov_31.659817	Coordinate:2202	Reads:1	Hits:1	Allocated_reads:1	Strand:+
CAAAGGTCCTGAAGACTGAAGGATT
>Location:NODE_382493_length_8613_cov_31.659817	Coordinate:2202	Reads:1	Hits:1	Allocated_reads:1	Strand:+
CAAAGGTCCTGAAGACTGAAGGATTTTT
>Location:NODE_382493_length_8613_cov_31.659817	Coordinate:2203	Reads:1	Hits:1	Allocated_reads:1	Strand:+
AAAGGTCCTGAAGACTGAAGGATT
>Location:NODE_382493_length_8613_cov_31.659817	Coordinate:2204	Reads:2	Hits:1	Allocated_reads:2	Strand:+
AAGGTCCTGAAGACTGAAGGATTTATC
>Location:NODE_382493_length_8613_cov_31.659817	Coordinate:2205	Reads:1	Hits:1	Allocated_reads:1	Strand:+
AGGTCCTGAAGACTGAAGGATTTATCT
>Location:NODE_382493_length_8613_cov_31.659817	Coordinate:2205	Reads:1	Hits:1	Allocated_reads:1	Strand:+
AGGTCCTGAAGACTGAAGGATTTATCAAAATT
>Location:NODE_382493_length_8613_cov_31.659817	Coordinate:2205	Reads:1	Hits:1	Allocated_reads:1	Strand:-
TAAATCCTTCAGTCTTCAGGACCT
>Location:NODE_382493_length_8613_cov_31.659817	Coordinate:2205	Reads:2	Hits:1	Allocated_reads:2	Strand:-
TGATAAATCCTTCAGTCTTCAGGACCT
>Location:NODE_382493_length_8613_cov_31.659817	Coordinate:2206	Reads:1	Hits:1	Allocated_reads:1	Strand:-
TTTGATAAATCCTTCAGTCTTCAGGACC
>Location:NODE_382493_length_8613_cov_31.659817	Coordinate:2207	Reads:2	Hits:1	Allocated_reads:2	Strand:+
GTCCTGAAGACTGAAGGATTTATCAAAATT
>Location:NODE_382493_length_8613_cov_31.659817	Coordinate:2208	Reads:1	Hits:1	Allocated_reads:1	Strand:+
TCCTGAAGACTGAAGGATTTATCAAAATT
>Location:NODE_382493_length_8613_cov_31.659817	Coordinate:2209	Reads:1	Hits:1	Allocated_reads:1	Strand:+
CCTGAAGACTGAAGGATTTATCAAAATTA
>Location:NODE_382493_length_8613_cov_31.659817	Coordinate:2209	Reads:2	Hits:1	Allocated_reads:2	Strand:+
CCTGAAGACTGAAGGATTTATCAAAATTATC
>Location:NODE_382493_length_8613_cov_31.659817	Coordinate:2209	Reads:1	Hits:1	Allocated_reads:1	Strand:+
CCTGAAGACTGAAGGATTTATCAAAATTATCAGC
>Location:NODE_382493_length_8613_cov_31.659817	Coordinate:2210	Reads:2	Hits:1	Allocated_reads:2	Strand:+
CTGAAGACTGAAGGATTTATCAAAATT
>Location:NODE_382493_length_8613_cov_31.659817	Coordinate:2210	Reads:2	Hits:1	Allocated_reads:2	Strand:+
CTGAAGACTGAAGGATTTATCAAAATTATC
>Location:NODE_382493_length_8613_cov_31.659817	Coordinate:2211	Reads:1	Hits:1	Allocated_reads:1	Strand:+
TGAAGACTGAAGGATTTATCAAAA
>Location:NODE_382493_length_8613_cov_31.659817	Coordinate:2211	Reads:12	Hits:1	Allocated_reads:12	Strand:+
TGAAGACTGAAGGATTTATCAAAATT
>Location:NODE_382493_length_8613_cov_31.659817	Coordinate:2211	Reads:2	Hits:1	Allocated_reads:2	Strand:+
TGAAGACTGAAGGATTTATCAAAATC
>Location:NODE_382493_length_8613_cov_31.659817	Coordinate:2211	Reads:11	Hits:1	Allocated_reads:11	Strand:+
TGAAGACTGAAGGATTTATCAAAATTA
>Location:NODE_382493_length_8613_cov_31.659817	Coordinate:2211	Reads:1	Hits:1	Allocated_reads:1	Strand:+
TGAAGACTGAAGGATTTATCAAAATTAT
>Location:NODE_382493_length_8613_cov_31.659817	Coordinate:2211	Reads:1	Hits:1	Allocated_reads:1	Strand:+
TGAAGACTGAAGGATTTATCAAAATTATT
>Location:NODE_382493_length_8613_cov_31.659817	Coordinate:2211	Reads:1	Hits:1	Allocated_reads:1	Strand:+
TGAAGACTGAAGGATTTATCAAAATTTTT
>Location:NODE_382493_length_8613_cov_31.659817	Coordinate:2211	Reads:119	Hits:1	Allocated_reads:119	Strand:+
TGAAGACTGAAGGATTTATCAAAATTATC
>Location:NODE_382493_length_8613_cov_31.659817	Coordinate:2211	Reads:11	Hits:1	Allocated_reads:11	Strand:+
TGAAGACTGAAGGATTTATCAAAATTATCA
>Location:NODE_382493_length_8613_cov_31.659817	Coordinate:2211	Reads:2	Hits:1	Allocated_reads:2	Strand:+
TGAAGACTGAAGGATTTATCAAAATTATCTT
>Location:NODE_382493_length_8613_cov_31.659817	Coordinate:2211	Reads:12	Hits:1	Allocated_reads:12	Strand:+
TGAAGACTGAAGGATTTATCAAAATTATCAGC
>Location:NODE_382493_length_8613_cov_31.659817	Coordinate:2212	Reads:2	Hits:1	Allocated_reads:2	Strand:+
GAAGACTGAAGGATTTATCAAAATTA
>Location:NODE_382493_length_8613_cov_31.659817	Coordinate:2212	Reads:1	Hits:1	Allocated_reads:1	Strand:+
GAAGACTGAAGGATTTATCAAAATTAT
>Location:NODE_382493_length_8613_cov_31.659817	Coordinate:2212	Reads:1	Hits:1	Allocated_reads:1	Strand:+
GAAGACTGAAGGATTTATCAAAATTTTT
>Location:NODE_382493_length_8613_cov_31.659817	Coordinate:2212	Reads:34	Hits:1	Allocated_reads:34	Strand:+
GAAGACTGAAGGATTTATCAAAATTATC
>Location:NODE_382493_length_8613_cov_31.659817	Coordinate:2212	Reads:3	Hits:1	Allocated_reads:3	Strand:+
GAAGACTGAAGGATTTATCAAAATTATCA
>Location:NODE_382493_length_8613_cov_31.659817	Coordinate:2212	Reads:1	Hits:1	Allocated_reads:1	Strand:+
GAAGACTGAAGGATTTATCAAAATTATCAGC
>Location:NODE_382493_length_8613_cov_31.659817	Coordinate:2213	Reads:1	Hits:1	Allocated_reads:1	Strand:+
AAGACTGAAGGATTTATCAAAATT
>Location:NODE_382493_length_8613_cov_31.659817	Coordinate:2213	Reads:1	Hits:1	Allocated_reads:1	Strand:+
AAGACTGAAGGATTTATCAAAATTATCAGC
>Location:NODE_382493_length_8613_cov_31.659817	Coordinate:2214	Reads:1	Hits:1	Allocated_reads:1	Strand:+
AGACTGAAGGATTTATCAAAATTAAC
>Location:NODE_382493_length_8613_cov_31.659817	Coordinate:2214	Reads:2	Hits:1	Allocated_reads:2	Strand:+
AGACTGAAGGATTTATCAAAATTATC
>Location:NODE_382493_length_8613_cov_31.659817	Coordinate:2217	Reads:1	Hits:1	Allocated_reads:1	Strand:+
CTGAAGGATTTATCAAAATTATCAGCTCT
>Location:NODE_382493_length_8613_cov_31.659817	Coordinate:2218	Reads:2	Hits:1	Allocated_reads:2	Strand:+
TGAAGGATTTATCAAAATTATCAGCT
>Location:NODE_382493_length_8613_cov_31.659817	Coordinate:2218	Reads:1	Hits:1	Allocated_reads:1	Strand:+
TGAAGGATTTATCAAAATTATCAGCTC
>Location:NODE_382493_length_8613_cov_31.659817	Coordinate:2218	Reads:19	Hits:1	Allocated_reads:19	Strand:+
TGAAGGATTTATCAAAATTATCAGCTCT
>Location:NODE_382493_length_8613_cov_31.659817	Coordinate:2218	Reads:12	Hits:1	Allocated_reads:12	Strand:+
TGAAGGATTTATCAAAATTATCAGCTCTC
>Location:NODE_382493_length_8613_cov_31.659817	Coordinate:2218	Reads:7	Hits:1	Allocated_reads:7	Strand:+
TGAAGGATTTATCAAAATTATCAGCTCTCA
>Location:NODE_382493_length_8613_cov_31.659817	Coordinate:2218	Reads:2	Hits:1	Allocated_reads:2	Strand:+
TGAAGGATTTATCAAAATTATCAGCTCTCAG
>Location:NODE_382493_length_8613_cov_31.659817	Coordinate:2218	Reads:1	Hits:1	Allocated_reads:1	Strand:+
TGAAGGATTTATCAAAATTATCAGCTCTCAGC
>Location:NODE_382493_length_8613_cov_31.659817	Coordinate:2218	Reads:1	Hits:1	Allocated_reads:1	Strand:-
TGAGAGCTGATAATTTTGATAAATCCTTCA
>Location:NODE_382493_length_8613_cov_31.659817	Coordinate:2219	Reads:2	Hits:1	Allocated_reads:2	Strand:+
GAAGGATTTATCAAAATTATCAGCTCT
>Location:NODE_382493_length_8613_cov_31.659817	Coordinate:2219	Reads:2	Hits:1	Allocated_reads:2	Strand:+
GAAGGATTTATCAAAATTATCAGCTCTC
>Location:NODE_382493_length_8613_cov_31.659817	Coordinate:2219	Reads:5	Hits:1	Allocated_reads:5	Strand:+
GAAGGATTTATCAAAATTATCAGCTCTCA
>Location:NODE_382493_length_8613_cov_31.659817	Coordinate:2219	Reads:2	Hits:1	Allocated_reads:2	Strand:+
GAAGGATTTATCAAAATTATCAGCTCTCAGC
>Location:NODE_382493_length_8613_cov_31.659817	Coordinate:2220	Reads:2	Hits:1	Allocated_reads:2	Strand:+
AAGGATTTATCAAAATTATCAGCTCTC
>Location:NODE_382493_length_8613_cov_31.659817	Coordinate:2220	Reads:1	Hits:1	Allocated_reads:1	Strand:+
AAGGATTTATCAAAATTATCAGCTCTCA
>Location:NODE_382493_length_8613_cov_31.659817	Coordinate:2220	Reads:2	Hits:1	Allocated_reads:2	Strand:+
AAGGATTTATCAAAATTATCAGCTCTCAGC
>Location:NODE_382493_length_8613_cov_31.659817	Coordinate:2220	Reads:6	Hits:1	Allocated_reads:6	Strand:-
TGAGAGCTGATAATTTTGATAAATCCTT
>Location:NODE_382493_length_8613_cov_31.659817	Coordinate:2221	Reads:2	Hits:1	Allocated_reads:2	Strand:-
AGAGCTGATAATTTTGATAAATCCT
>Location:NODE_382493_length_8613_cov_31.659817	Coordinate:2221	Reads:1	Hits:1	Allocated_reads:1	Strand:+
AGGATTTATCAAAATTATCAGCTCTC
>Location:NODE_382493_length_8613_cov_31.659817	Coordinate:2221	Reads:4	Hits:1	Allocated_reads:4	Strand:+
AGGATTTATCAAAATTATCAGCTCTCAGC
>Location:NODE_382493_length_8613_cov_31.659817	Coordinate:2221	Reads:1	Hits:1	Allocated_reads:1	Strand:+
AGGATTTATCAAAATTATCAGCTCTCAGCATT
>Location:NODE_382493_length_8613_cov_31.659817	Coordinate:2221	Reads:1	Hits:1	Allocated_reads:1	Strand:-
GCTGAGAGCTGATAATTTTGATAAATCCT
>Location:NODE_382493_length_8613_cov_31.659817	Coordinate:2221	Reads:9	Hits:1	Allocated_reads:9	Strand:-
TGAGAGCTGATAATTTTGATAAATCCT
>Location:NODE_382493_length_8613_cov_31.659817	Coordinate:2221	Reads:1	Hits:1	Allocated_reads:1	Strand:-
TGCTGAGAGCTGATAATTTTGATAAATCCT
>Location:NODE_382493_length_8613_cov_31.659817	Coordinate:2222	Reads:1	Hits:1	Allocated_reads:1	Strand:+
GGATTTATCAAAATTATCAGCTCTCAGC
>Location:NODE_382493_length_8613_cov_31.659817	Coordinate:2222	Reads:1	Hits:1	Allocated_reads:1	Strand:-
TAAATGCTGAGAGCTGATAATTTTGATAAATCC
>Location:NODE_382493_length_8613_cov_31.659817	Coordinate:2222	Reads:1	Hits:1	Allocated_reads:1	Strand:-
TGAGAGCTGATAATTTTGATAAATCC
>Location:NODE_382493_length_8613_cov_31.659817	Coordinate:2222	Reads:2	Hits:1	Allocated_reads:2	Strand:-
TGCTGAGAGCTGATAATTTTGATAAATCC
>Location:NODE_382493_length_8613_cov_31.659817	Coordinate:2223	Reads:1	Hits:1	Allocated_reads:1	Strand:-
ATGCTGAGAGCTGATAATTTTGATAAATC
>Location:NODE_382493_length_8613_cov_31.659817	Coordinate:2223	Reads:1	Hits:1	Allocated_reads:1	Strand:-
TGCTGAGAGCTGATAATTTTGATAAATT
>Location:NODE_382493_length_8613_cov_31.659817	Coordinate:2223	Reads:4	Hits:1	Allocated_reads:4	Strand:-
TGCTGAGAGCTGATAATTTTGATAAATC
>Location:NODE_382493_length_8613_cov_31.659817	Coordinate:2224	Reads:1	Hits:1	Allocated_reads:1	Strand:-
AAATGCTGAGAGCTGATAATTTTGATAAAT
>Location:NODE_382493_length_8613_cov_31.659817	Coordinate:2224	Reads:4	Hits:1	Allocated_reads:4	Strand:-
AATGCTGAGAGCTGATAATTTTGATAAAT
>Location:NODE_382493_length_8613_cov_31.659817	Coordinate:2224	Reads:1	Hits:1	Allocated_reads:1	Strand:+
ATTTATCAAAATTATCAGCTCTCAGCAT
>Location:NODE_382493_length_8613_cov_31.659817	Coordinate:2224	Reads:1	Hits:1	Allocated_reads:1	Strand:+
ATTTATCAAAATTATCAGCTCTCAGCATT
>Location:NODE_382493_length_8613_cov_31.659817	Coordinate:2224	Reads:1	Hits:1	Allocated_reads:1	Strand:-
GCTGAGAGCTGATAATTTTGATAAAT
>Location:NODE_382493_length_8613_cov_31.659817	Coordinate:2224	Reads:1	Hits:1	Allocated_reads:1	Strand:-
TAAATGCTGAGAGCTGATAATATTGATAAAT
>Location:NODE_382493_length_8613_cov_31.659817	Coordinate:2224	Reads:2	Hits:1	Allocated_reads:2	Strand:-
TAAATGCTGAGAGCTGATAATTTTGATAAAT
>Location:NODE_382493_length_8613_cov_31.659817	Coordinate:2224	Reads:4	Hits:1	Allocated_reads:4	Strand:-
TGAGAGCTGATAATTTTGATAAAT
>Location:NODE_382493_length_8613_cov_31.659817	Coordinate:2224	Reads:1	Hits:1	Allocated_reads:1	Strand:-
TGCTGAGAGCTGATAATTTTTATAAAT
>Location:NODE_382493_length_8613_cov_31.659817	Coordinate:2224	Reads:17	Hits:1	Allocated_reads:17	Strand:-
TGCTGAGAGCTGATAATTTTGATAAAT
>Location:NODE_382493_length_8613_cov_31.659817	Coordinate:2225	Reads:1	Hits:1	Allocated_reads:1	Strand:-
TGCTGAGAGCTGATAATTTTGATAAT
>Location:NODE_382493_length_8613_cov_31.659817	Coordinate:2225	Reads:3	Hits:1	Allocated_reads:3	Strand:-
TGCTGAGAGCTGATAATTTTGATAAA
>Location:NODE_382493_length_8613_cov_31.659817	Coordinate:2225	Reads:3	Hits:1	Allocated_reads:3	Strand:+
TTTATCAAAATTATCAGCTCTCAGC
>Location:NODE_382493_length_8613_cov_31.659817	Coordinate:2225	Reads:1	Hits:1	Allocated_reads:1	Strand:+
TTTATCAAAATTATCAGCTCTCAGCATTT
>Location:NODE_382493_length_8613_cov_31.659817	Coordinate:2226	Reads:2	Hits:1	Allocated_reads:2	Strand:+
TTATCAAAATTATCAGCTCTCAGC
>Location:NODE_382493_length_8613_cov_31.659817	Coordinate:2226	Reads:1	Hits:1	Allocated_reads:1	Strand:+
TTATCAAAATTATCAGCTCTCAGCATTT
>Location:NODE_382493_length_8613_cov_31.659817	Coordinate:2227	Reads:1	Hits:1	Allocated_reads:1	Strand:-
AATGCTGAGAGCTGATAATTTTGATA
>Location:NODE_382493_length_8613_cov_31.659817	Coordinate:2227	Reads:1	Hits:1	Allocated_reads:1	Strand:+
TATCAAAATTATCAGCTCTCAGCA
>Location:NODE_382493_length_8613_cov_31.659817	Coordinate:2227	Reads:5	Hits:1	Allocated_reads:5	Strand:+
TATCAAAATTATCAGCTCTCAGCATTT
>Location:NODE_382493_length_8613_cov_31.659817	Coordinate:2227	Reads:1	Hits:1	Allocated_reads:1	Strand:+
TATCAAAATTATCAGCTCTCAGCATTTA
>Location:NODE_382493_length_8613_cov_31.659817	Coordinate:2228	Reads:1	Hits:1	Allocated_reads:1	Strand:-
AATGCTGAGAGCTGATAATTCTGAT
>Location:NODE_382493_length_8613_cov_31.659817	Coordinate:2228	Reads:3	Hits:1	Allocated_reads:3	Strand:-
AATGCTGAGAGCTGATAATTTTGAT
>Location:NODE_382493_length_8613_cov_31.659817	Coordinate:2228	Reads:2	Hits:1	Allocated_reads:2	Strand:+
ATCAAAATTATCAGCTCTCAGCATTTAGA
>Location:NODE_382493_length_8613_cov_31.659817	Coordinate:2228	Reads:1	Hits:1	Allocated_reads:1	Strand:-
GCCTTATCTAAATGCTGAGAGCTGATAATTTTGAT
>Location:NODE_382493_length_8613_cov_31.659817	Coordinate:2229	Reads:1	Hits:1	Allocated_reads:1	Strand:-
TAAATGCTGAGAGCTGATAATTTTGA
>Location:NODE_382493_length_8613_cov_31.659817	Coordinate:2232	Reads:1	Hits:1	Allocated_reads:1	Strand:-
TCTAAATGCTGAGAGCTGATAATTT
>Location:NODE_382493_length_8613_cov_31.659817	Coordinate:2233	Reads:1	Hits:1	Allocated_reads:1	Strand:-
CTTATCTAAATGCTGAGAGCTGATAATT
>Location:NODE_382493_length_8613_cov_31.659817	Coordinate:2234	Reads:1	Hits:1	Allocated_reads:1	Strand:+
ATTATCAGCTCTCAGCATTTAGATAAGGC
>Location:NODE_382493_length_8613_cov_31.659817	Coordinate:2234	Reads:1	Hits:1	Allocated_reads:1	Strand:+
ATTATCAGCTCTCAGCATTTAGATAAGGCA
>Location:NODE_382493_length_8613_cov_31.659817	Coordinate:2235	Reads:1	Hits:1	Allocated_reads:1	Strand:+
TTATCAGCTCTCAGCATTTAGATA
>Location:NODE_382493_length_8613_cov_31.659817	Coordinate:2235	Reads:1	Hits:1	Allocated_reads:1	Strand:+
TTATCAGCTCTCAGCATTTAGATAAGGC
>Location:NODE_382493_length_8613_cov_31.659817	Coordinate:2235	Reads:1	Hits:1	Allocated_reads:1	Strand:+
TTATCAGCTCTCAGCATTTAGATAAGGCA
>Location:NODE_382493_length_8613_cov_31.659817	Coordinate:2235	Reads:2	Hits:1	Allocated_reads:2	Strand:+
TTATCAGCTCTCAGCATTTAGATAAGGCACA
>Location:NODE_382493_length_8613_cov_31.659817	Coordinate:2235	Reads:1	Hits:1	Allocated_reads:1	Strand:+
TTATCAGCTCTCAGCATTTAGATAAGGCACAAAA
>Location:NODE_382493_length_8613_cov_31.659817	Coordinate:2236	Reads:31	Hits:1	Allocated_reads:31	Strand:+
TATCAGCTCTCAGCATTTAGATAAGGC
>Location:NODE_382493_length_8613_cov_31.659817	Coordinate:2236	Reads:1	Hits:1	Allocated_reads:1	Strand:+
TATCAGCTCTCAGCATTTAGATAAGGCACA
>Location:NODE_382493_length_8613_cov_31.659817	Coordinate:2236	Reads:1	Hits:1	Allocated_reads:1	Strand:+
TATCAGCTCTCAGCATTTAGATAAGGCACC
>Location:NODE_382493_length_8613_cov_31.659817	Coordinate:2237	Reads:1	Hits:1	Allocated_reads:1	Strand:+
ATCAGCTCTCAGCATTTAGATAAGGCACT
>Location:NODE_382493_length_8613_cov_31.659817	Coordinate:2238	Reads:2	Hits:1	Allocated_reads:2	Strand:+
TCAGCTCTCAGCATTTAGATAAGGC
>Location:NODE_382493_length_8613_cov_31.659817	Coordinate:2238	Reads:1	Hits:1	Allocated_reads:1	Strand:+
TCAGCTCTCAGCATTTAGATAAGGCAC
>Location:NODE_382493_length_8613_cov_31.659817	Coordinate:2238	Reads:3	Hits:1	Allocated_reads:3	Strand:+
TCAGCTCTCAGCATTTAGATAAGGCACA
>Location:NODE_382493_length_8613_cov_31.659817	Coordinate:2238	Reads:1	Hits:1	Allocated_reads:1	Strand:+
TCAGCTCTCAGCATTTAGATAAGGCACAC
>Location:NODE_382493_length_8613_cov_31.659817	Coordinate:2243	Reads:1	Hits:1	Allocated_reads:1	Strand:-
ATTTTGTGCCTTATCTAAATGCTGAGA
>Location:NODE_382493_length_8613_cov_31.659817	Coordinate:2245	Reads:1	Hits:1	Allocated_reads:1	Strand:+
TCAGCATTTAGATAAGGCACAAAATCATA
>Location:NODE_382493_length_8613_cov_31.659817	Coordinate:2245	Reads:1	Hits:1	Allocated_reads:1	Strand:+
TCAGCATTTAGATAAGGCACAAAATCATAGT
>Location:NODE_382493_length_8613_cov_31.659817	Coordinate:2247	Reads:2	Hits:1	Allocated_reads:2	Strand:+
AGCATTTAGATAAGGCACAAAATCATATT
>Location:NODE_382493_length_8613_cov_31.659817	Coordinate:2249	Reads:1	Hits:1	Allocated_reads:1	Strand:+
CATTTAGATAAGGCACAAAATCATATT
>Location:NODE_382493_length_8613_cov_31.659817	Coordinate:2250	Reads:1	Hits:1	Allocated_reads:1	Strand:+
ATTTAGATAAGGCACAAAATCATATT
>Location:NODE_382493_length_8613_cov_31.659817	Coordinate:2251	Reads:1	Hits:1	Allocated_reads:1	Strand:+
TTTAGATAAGGCACAAAATCATATT
>Location:NODE_382493_length_8613_cov_31.659817	Coordinate:2251	Reads:1	Hits:1	Allocated_reads:1	Strand:+
TTTAGATAAGGCACAAAATCATATTG
>Location:NODE_382493_length_8613_cov_31.659817	Coordinate:2251	Reads:1	Hits:1	Allocated_reads:1	Strand:+
TTTAGATAAGGCACAAAATCATATTGCA
>Location:NODE_382493_length_8613_cov_31.659817	Coordinate:2252	Reads:3	Hits:1	Allocated_reads:3	Strand:+
TTAGATAAGGCACAAAATCATATT
>Location:NODE_382493_length_8613_cov_31.659817	Coordinate:2252	Reads:1	Hits:1	Allocated_reads:1	Strand:+
TTAGATAAGGCACAAAATCATATTG
>Location:NODE_382493_length_8613_cov_31.659817	Coordinate:2252	Reads:1	Hits:1	Allocated_reads:1	Strand:+
TTAGATAAGGCACAAAATCATATTGC
>Location:NODE_382493_length_8613_cov_31.659817	Coordinate:2252	Reads:1	Hits:1	Allocated_reads:1	Strand:+
TTAGATAAGGCACAAAATCATATTGCA
>Location:NODE_382493_length_8613_cov_31.659817	Coordinate:2257	Reads:1	Hits:1	Allocated_reads:1	Strand:+
TAAGGCACAAAATCATATTGCATTA
>Location:NODE_382493_length_8613_cov_31.659817	Coordinate:2257	Reads:1	Hits:1	Allocated_reads:1	Strand:+
TAAGGCACAAAATCATATTGCATTATTA
>Location:NODE_382493_length_8613_cov_31.659817	Coordinate:2258	Reads:2	Hits:1	Allocated_reads:2	Strand:-
TAATGCAATATGATTTTGTGCCTT
>Location:NODE_382493_length_8613_cov_31.659817	Coordinate:2259	Reads:1	Hits:1	Allocated_reads:1	Strand:+
AGGCACAAAATCATATTGCATTATTACAGCGA
>Location:NODE_382493_length_8613_cov_31.659817	Coordinate:2259	Reads:3	Hits:1	Allocated_reads:3	Strand:-
CGCTGTAATAATGCAATATGATTTTGTGCCT
>Location:NODE_382493_length_8613_cov_31.659817	Coordinate:2259	Reads:1	Hits:1	Allocated_reads:1	Strand:-
CTGTAATAATGCAATATGATTTTGTGCCT
>Location:NODE_382493_length_8613_cov_31.659817	Coordinate:2259	Reads:1	Hits:1	Allocated_reads:1	Strand:-
GCTGTAATAATGCAATATGATTTTGTGCCT
>Location:NODE_382493_length_8613_cov_31.659817	Coordinate:2259	Reads:1	Hits:1	Allocated_reads:1	Strand:-
TAATAATGCAATATGATTTTGTGCCT
>Location:NODE_382493_length_8613_cov_31.659817	Coordinate:2267	Reads:1	Hits:1	Allocated_reads:1	Strand:+
AATCATATTGCATTATTACAGCGAAGTCC
>Location:NODE_382493_length_8613_cov_31.659817	Coordinate:2269	Reads:1	Hits:1	Allocated_reads:1	Strand:+
TCATATTGCATTATTACAGCGAAGTC
>Location:NODE_382493_length_8613_cov_31.659817	Coordinate:2269	Reads:4	Hits:1	Allocated_reads:4	Strand:+
TCATATTGCATTATTACAGCGAAGTCC
>Location:NODE_382493_length_8613_cov_31.659817	Coordinate:2269	Reads:10	Hits:1	Allocated_reads:10	Strand:+
TCATATTGCATTATTACAGCGAAGTCCT
>Location:NODE_382493_length_8613_cov_31.659817	Coordinate:2269	Reads:1	Hits:1	Allocated_reads:1	Strand:+
TCATATTGCATTATTACAGCGAAGTCCTAACA
>Location:NODE_382493_length_8613_cov_31.659817	Coordinate:2272	Reads:1	Hits:1	Allocated_reads:1	Strand:+
TATTGCATTATTACAGCGAAGTCC
>Location:NODE_382493_length_8613_cov_31.659817	Coordinate:2272	Reads:12	Hits:1	Allocated_reads:12	Strand:+
TATTGCATTATTACAGCGAAGTCCT
>Location:NODE_382493_length_8613_cov_31.659817	Coordinate:2272	Reads:10	Hits:1	Allocated_reads:10	Strand:+
TATTGCATTATTACAGCGAAGTCCTAAC
>Location:NODE_382493_length_8613_cov_31.659817	Coordinate:2272	Reads:6	Hits:1	Allocated_reads:6	Strand:+
TATTGCATTATTACAGCGAAGTCCTAACA
>Location:NODE_382493_length_8613_cov_31.659817	Coordinate:2272	Reads:1	Hits:1	Allocated_reads:1	Strand:+
TATTGCATTATTACAGCGAAGTCCTAACAA
>Location:NODE_382493_length_8613_cov_31.659817	Coordinate:2277	Reads:1	Hits:1	Allocated_reads:1	Strand:+
CATTATTACAGCGAAGTCCTAACA
>Location:NODE_382493_length_8613_cov_31.659817	Coordinate:2277	Reads:1	Hits:1	Allocated_reads:1	Strand:-
TATTGTTAGGACTTCGCTGTAATAATG
>Location:NODE_382493_length_8613_cov_31.659817	Coordinate:2279	Reads:1	Hits:1	Allocated_reads:1	Strand:+
TTATTACAGCGAAGTCCTAACAAT
>Location:NODE_382493_length_8613_cov_31.659817	Coordinate:2279	Reads:1	Hits:1	Allocated_reads:1	Strand:+
TTATTACAGCGAAGTCCTAACAATATT
>Location:NODE_382493_length_8613_cov_31.659817	Coordinate:2279	Reads:2	Hits:1	Allocated_reads:2	Strand:+
TTATTACAGCGAAGTCCTAACAATATTT
>Location:NODE_382493_length_8613_cov_31.659817	Coordinate:2279	Reads:3	Hits:1	Allocated_reads:3	Strand:+
TTATTACAGCGAAGTCCTAACAATATTTTTGT
>Location:NODE_382493_length_8613_cov_31.659817	Coordinate:2280	Reads:1	Hits:1	Allocated_reads:1	Strand:-
AATATTGTTAGGACTTCGCTGTAATA
>Location:NODE_382493_length_8613_cov_31.659817	Coordinate:2280	Reads:1	Hits:1	Allocated_reads:1	Strand:+
TATTACAGCGAAGTCCTAACAATATT
>Location:NODE_382493_length_8613_cov_31.659817	Coordinate:2280	Reads:1	Hits:1	Allocated_reads:1	Strand:+
TATTACAGCGAAGTCCTAACAATATTT
>Location:NODE_382493_length_8613_cov_31.659817	Coordinate:2280	Reads:4	Hits:1	Allocated_reads:4	Strand:+
TATTACAGCGAAGTCCTAACAATATTTT
>Location:NODE_382493_length_8613_cov_31.659817	Coordinate:2280	Reads:1	Hits:1	Allocated_reads:1	Strand:+
TATTACAGCGAAGTCCTAACAATATTTTT
>Location:NODE_382493_length_8613_cov_31.659817	Coordinate:2280	Reads:15	Hits:1	Allocated_reads:15	Strand:+
TATTACAGCGAAGTCCTAACAATATTTTTGT
>Location:NODE_382493_length_8613_cov_31.659817	Coordinate:2281	Reads:4	Hits:1	Allocated_reads:4	Strand:+
ATTACAGCGAAGTCCTAACAATATTTTTGT
>Location:NODE_382493_length_8613_cov_31.659817	Coordinate:2282	Reads:1	Hits:1	Allocated_reads:1	Strand:-
GTGACAAAAATATTGTTAGGACTTCGCTGTAA
>Location:NODE_382493_length_8613_cov_31.659817	Coordinate:2282	Reads:1	Hits:1	Allocated_reads:1	Strand:+
TTACAGCGAAGTCCTAACAATATTT
>Location:NODE_382493_length_8613_cov_31.659817	Coordinate:2282	Reads:1	Hits:1	Allocated_reads:1	Strand:+
TTACAGCGAAGTCCTAACAATATTTT
>Location:NODE_382493_length_8613_cov_31.659817	Coordinate:2282	Reads:30	Hits:1	Allocated_reads:30	Strand:+
TTACAGCGAAGTCCTAACAATATTTTTGT
[truncated: 2,014,786 more chars]
