# Supplementary material for: First characterization of PIWI-interacting RNA clusters in a cichlid fish with a B chromosome
Source: BMC Biol. 2022 Sep 21;20:204. doi: 10.1186/s12915-022-01403-2 (PMC9490952; doi:10.1186/s12915-022-01403-2)
Supplement: Supplementary file 1 — Additional file 1. Zipped folder with fasta and interactive html piRNA cluster information for the A. latifasciata genome. The nomenclature is as follows: number-pirna-cluster_sex_B-presence (f, female; m, male; 0b, without B chromosome; 1b, with B chromosome). [file 12915_2022_1403_MOESM1_ESM.zip › 148_m1b.fasta]

>Location:NODE_382493_length_8613_cov_31.659817	Coordinate:4	Reads:1	Hits:169	Allocated_reads:0.00591715976331361	Strand:+
TTATATCGATATAGTCTATGTTAC
>Location:NODE_382493_length_8613_cov_31.659817	Coordinate:4	Reads:1	Hits:38	Allocated_reads:0.0263157894736842	Strand:+
TTATATCGATATAGTCTATGCTACATA
>Location:NODE_382493_length_8613_cov_31.659817	Coordinate:4	Reads:1	Hits:38	Allocated_reads:0.0263157894736842	Strand:+
TTATATCGATATAGTCTATGTTACATTATA
>Location:NODE_382493_length_8613_cov_31.659817	Coordinate:6	Reads:1	Hits:38	Allocated_reads:0.0263157894736842	Strand:+
ATATCGATATAGTCTATGTTACATTATAAT
>Location:NODE_382493_length_8613_cov_31.659817	Coordinate:7	Reads:1	Hits:38	Allocated_reads:0.0263157894736842	Strand:+
TATCGATATAGTCTATGTTACATT
>Location:NODE_382493_length_8613_cov_31.659817	Coordinate:22	Reads:1	Hits:2	Allocated_reads:0.5	Strand:+
TGTTACATTATAATTATAGTTGTGGAGCC
>Location:NODE_382493_length_8613_cov_31.659817	Coordinate:25	Reads:1	Hits:1	Allocated_reads:1	Strand:-
TTGTGGCTCCACAACTATAATTATAATGTA
>Location:NODE_382493_length_8613_cov_31.659817	Coordinate:26	Reads:1	Hits:1	Allocated_reads:1	Strand:-
TGTGGCTCCACAACTATAATTATAATGT
>Location:NODE_382493_length_8613_cov_31.659817	Coordinate:27	Reads:1	Hits:1	Allocated_reads:1	Strand:-
TGGCTCCACAACTATAATTATAATG
>Location:NODE_382493_length_8613_cov_31.659817	Coordinate:27	Reads:2	Hits:1	Allocated_reads:2	Strand:-
TGTGGCTCCACAACTATAATTATAATG
>Location:NODE_382493_length_8613_cov_31.659817	Coordinate:35	Reads:1	Hits:19	Allocated_reads:0.0526315789473684	Strand:+
TTATAGTTGTGGAGCCACAAGTTT
>Location:NODE_382493_length_8613_cov_31.659817	Coordinate:35	Reads:1	Hits:18	Allocated_reads:0.0555555555555556	Strand:+
TTATAGTTGTGGAGCCACAAGTTTGC
>Location:NODE_382493_length_8613_cov_31.659817	Coordinate:35	Reads:2	Hits:18	Allocated_reads:0.111111111111111	Strand:+
TTATAGTTGTGGAGCCACAAGTTTGT
>Location:NODE_382493_length_8613_cov_31.659817	Coordinate:35	Reads:26	Hits:18	Allocated_reads:1.44444444444444	Strand:+
TTATAGTTGTGGAGCCACAAGTTTGCC
>Location:NODE_382493_length_8613_cov_31.659817	Coordinate:35	Reads:1	Hits:18	Allocated_reads:0.0555555555555556	Strand:+
TTATAGTTGTGGAGCCACAAGTTTGCCA
>Location:NODE_382493_length_8613_cov_31.659817	Coordinate:35	Reads:19	Hits:17	Allocated_reads:1.11764705882353	Strand:+
TTATAGTTGTGGAGCCACAAGTTTGCCT
>Location:NODE_382493_length_8613_cov_31.659817	Coordinate:35	Reads:1	Hits:17	Allocated_reads:0.0588235294117647	Strand:+
TTATAGTTGTGGAGCCACAAGTTTGCCTC
>Location:NODE_382493_length_8613_cov_31.659817	Coordinate:35	Reads:2	Hits:17	Allocated_reads:0.117647058823529	Strand:+
TTATAGTTGTGGAGCCACAAGTTTGCCTCT
>Location:NODE_382493_length_8613_cov_31.659817	Coordinate:36	Reads:1	Hits:21	Allocated_reads:0.0476190476190476	Strand:+
TATAGTTGTGGAGCCACAAGTTTGCC
>Location:NODE_382493_length_8613_cov_31.659817	Coordinate:36	Reads:3	Hits:20	Allocated_reads:0.15	Strand:+
TATAGTTGTGGAGCCACAAGTTTGCCT
>Location:NODE_382493_length_8613_cov_31.659817	Coordinate:38	Reads:3	Hits:22	Allocated_reads:0.136363636363636	Strand:+
TAGTTGTGGAGCCACAAGTTTGCCT
>Location:NODE_382493_length_8613_cov_31.659817	Coordinate:39	Reads:1	Hits:1	Allocated_reads:1	Strand:-
AAAAGAGGCAAACTTGTGGCTCCACAACT
>Location:NODE_382493_length_8613_cov_31.659817	Coordinate:40	Reads:1	Hits:2	Allocated_reads:0.5	Strand:-
AAGAGGCAAACTTGTGGCTCCACAAA
>Location:NODE_382493_length_8613_cov_31.659817	Coordinate:48	Reads:1	Hits:1	Allocated_reads:1	Strand:-
CAAAAGCGGACAAAAGAGGCAAACTTGTGGC
>Location:NODE_382493_length_8613_cov_31.659817	Coordinate:48	Reads:1	Hits:1	Allocated_reads:1	Strand:-
GCGGACAAAAGAGGCAAACTTGTGGC
>Location:NODE_382493_length_8613_cov_31.659817	Coordinate:55	Reads:2	Hits:1	Allocated_reads:2	Strand:-
TAAAGACAAAAGCGGACAAAAGAGGCAAAC
>Location:NODE_382493_length_8613_cov_31.659817	Coordinate:57	Reads:1	Hits:1	Allocated_reads:1	Strand:-
TAAAGACAAAAGCGGACAAAAGAGGCAA
>Location:NODE_382493_length_8613_cov_31.659817	Coordinate:57	Reads:1	Hits:1	Allocated_reads:1	Strand:+
TTGCCTCTTTTGTCCGCTTTTGTATTTACG
>Location:NODE_382493_length_8613_cov_31.659817	Coordinate:59	Reads:1	Hits:1	Allocated_reads:1	Strand:-
CGTTGCGTAAAGACAAAAGCGGACAAAAGAGGC
>Location:NODE_382493_length_8613_cov_31.659817	Coordinate:59	Reads:2	Hits:1	Allocated_reads:2	Strand:-
TAAAGACAAAAGCGGACAAAAGAGGC
>Location:NODE_382493_length_8613_cov_31.659817	Coordinate:60	Reads:2	Hits:1	Allocated_reads:2	Strand:-
TAAAGACAAAAGCGGACAAAAGAGG
>Location:NODE_382493_length_8613_cov_31.659817	Coordinate:60	Reads:1	Hits:1	Allocated_reads:1	Strand:-
TGCGTAAAGACAAAAGCGGACAAAAGAGG
>Location:NODE_382493_length_8613_cov_31.659817	Coordinate:60	Reads:2	Hits:4	Allocated_reads:0.5	Strand:-
TGCGTAAAGACAAAAGCGGACAAAAGAGT
>Location:NODE_382493_length_8613_cov_31.659817	Coordinate:61	Reads:1	Hits:4	Allocated_reads:0.25	Strand:-
TAAAGACAAAAGCGGACAAAAGAG
>Location:NODE_382493_length_8613_cov_31.659817	Coordinate:72	Reads:1	Hits:4	Allocated_reads:0.25	Strand:+
GCTTTTGTCTTTACGCAACGTTACTCGGCCT
>Location:NODE_382493_length_8613_cov_31.659817	Coordinate:73	Reads:2	Hits:16	Allocated_reads:0.125	Strand:+
CTTTTGTCTTTACGCAACGTTACTCGGCCT
>Location:NODE_382493_length_8613_cov_31.659817	Coordinate:74	Reads:2	Hits:20	Allocated_reads:0.1	Strand:-
CGAGTAACGTTGCGTAAAGACAAAA
>Location:NODE_382493_length_8613_cov_31.659817	Coordinate:74	Reads:3	Hits:16	Allocated_reads:0.1875	Strand:+
TTTTGTCTTTACGCAACGTTACTCGGCCT
>Location:NODE_382493_length_8613_cov_31.659817	Coordinate:75	Reads:1	Hits:1	Allocated_reads:1	Strand:-
GCCAGGCCGAGTAACGTTGCGTAAAGACAAA
>Location:NODE_382493_length_8613_cov_31.659817	Coordinate:75	Reads:1	Hits:20	Allocated_reads:0.05	Strand:+
TTTGTCTTTACGCAACGTTACTCG
>Location:NODE_382493_length_8613_cov_31.659817	Coordinate:75	Reads:2	Hits:17	Allocated_reads:0.117647058823529	Strand:+
TTTGTCTTTACGCAACGTTACTCGGCC
>Location:NODE_382493_length_8613_cov_31.659817	Coordinate:75	Reads:1	Hits:17	Allocated_reads:0.0588235294117647	Strand:+
TTTGTCTTTACGCAACGTTACTCGGCCA
>Location:NODE_382493_length_8613_cov_31.659817	Coordinate:75	Reads:37	Hits:16	Allocated_reads:2.3125	Strand:+
TTTGTCTTTACGCAACGTTACTCGGCCT
>Location:NODE_382493_length_8613_cov_31.659817	Coordinate:75	Reads:1	Hits:1	Allocated_reads:1	Strand:+
TTTGTCTTTACGCAACGTTACTCGGCCTGGCCT
>Location:NODE_382493_length_8613_cov_31.659817	Coordinate:76	Reads:1	Hits:16	Allocated_reads:0.0625	Strand:-
AGGCCGAGTAACGTTGCGTAAAGACAA
>Location:NODE_382493_length_8613_cov_31.659817	Coordinate:77	Reads:1	Hits:17	Allocated_reads:0.0588235294117647	Strand:+
TGTCTTTACGCAACGTTACTCGGCC
>Location:NODE_382493_length_8613_cov_31.659817	Coordinate:79	Reads:5	Hits:31	Allocated_reads:0.161290322580645	Strand:+
TCTTTACGCAACGTTACTCGGCCT
>Location:NODE_382493_length_8613_cov_31.659817	Coordinate:79	Reads:1	Hits:2	Allocated_reads:0.5	Strand:+
TCTTTACGCAACGTTACTCGGCCTGT
>Location:NODE_382493_length_8613_cov_31.659817	Coordinate:79	Reads:1	Hits:1	Allocated_reads:1	Strand:+
TCTTTACGCAACGTTACTCGGCCTGGC
>Location:NODE_382493_length_8613_cov_31.659817	Coordinate:79	Reads:1	Hits:1	Allocated_reads:1	Strand:+
TCTTTACGCAACGTTACTCGGCCTGGCC
>Location:NODE_382493_length_8613_cov_31.659817	Coordinate:79	Reads:2	Hits:1	Allocated_reads:2	Strand:+
TCTTTACGCAACGTTACTCGGCCTGGCCT
>Location:NODE_382493_length_8613_cov_31.659817	Coordinate:79	Reads:2	Hits:1	Allocated_reads:2	Strand:+
TCTTTACGCAACGTTACTCGGCCTGGCCTC
>Location:NODE_382493_length_8613_cov_31.659817	Coordinate:80	Reads:1	Hits:1	Allocated_reads:1	Strand:+
CTTTACGCAACGTTACTCGGCCTGGC
>Location:NODE_382493_length_8613_cov_31.659817	Coordinate:81	Reads:2	Hits:1	Allocated_reads:2	Strand:+
TTTACGCAACGTTACTCGGCCTGGC
>Location:NODE_382493_length_8613_cov_31.659817	Coordinate:81	Reads:2	Hits:1	Allocated_reads:2	Strand:+
TTTACGCAACGTTACTCGGCCTGGCC
>Location:NODE_382493_length_8613_cov_31.659817	Coordinate:81	Reads:1	Hits:1	Allocated_reads:1	Strand:+
TTTACGCAACGTTACTCGGCCTGGCCTC
>Location:NODE_382493_length_8613_cov_31.659817	Coordinate:82	Reads:1	Hits:1	Allocated_reads:1	Strand:-
AGGAGAGGCCAGGCCGAGTAACGTTGCGTAA
>Location:NODE_382493_length_8613_cov_31.659817	Coordinate:82	Reads:1	Hits:1	Allocated_reads:1	Strand:+
TTACGCAACGTTACTCGGCCTGGCCT
>Location:NODE_382493_length_8613_cov_31.659817	Coordinate:83	Reads:1	Hits:2	Allocated_reads:0.5	Strand:+
TACGCAACGTTACTCGGCCTGGCC
>Location:NODE_382493_length_8613_cov_31.659817	Coordinate:83	Reads:1	Hits:2	Allocated_reads:0.5	Strand:+
TACGCAACGTTACTCGGCCTGGCCT
>Location:NODE_382493_length_8613_cov_31.659817	Coordinate:85	Reads:1	Hits:2	Allocated_reads:0.5	Strand:+
CGCAACGTTACTCGGCCTGGCCTCT
>Location:NODE_382493_length_8613_cov_31.659817	Coordinate:87	Reads:1	Hits:2	Allocated_reads:0.5	Strand:-
AGGAGAGGCCAGGCCGAGTAACGTTG
>Location:NODE_382493_length_8613_cov_31.659817	Coordinate:87	Reads:1	Hits:2	Allocated_reads:0.5	Strand:+
CAACGTTACTCGGCCTGGCCTCTCC
>Location:NODE_382493_length_8613_cov_31.659817	Coordinate:93	Reads:1	Hits:2	Allocated_reads:0.5	Strand:+
TACTCGGCCTGGCCTCTCCTTCACTA
>Location:NODE_382493_length_8613_cov_31.659817	Coordinate:98	Reads:1	Hits:2	Allocated_reads:0.5	Strand:-
GTTCAGTGAAGGAGAGGCCAGGCC
>Location:NODE_382493_length_8613_cov_31.659817	Coordinate:98	Reads:2	Hits:2	Allocated_reads:1	Strand:-
TGTTCAGTGAAGGAGAGGCCAGGCC
>Location:NODE_382493_length_8613_cov_31.659817	Coordinate:99	Reads:1	Hits:2	Allocated_reads:0.5	Strand:-
TGTTCAGTGAAGGAGAGGCCAGGC
>Location:NODE_382493_length_8613_cov_31.659817	Coordinate:102	Reads:1	Hits:2	Allocated_reads:0.5	Strand:-
GTTGTGTTCAGTGAAGGAGAGGCCT
>Location:NODE_382493_length_8613_cov_31.659817	Coordinate:107	Reads:1	Hits:124	Allocated_reads:0.00806451612903226	Strand:+
TCTCCTTCACTGAACACAACTCCCCC
>Location:NODE_382493_length_8613_cov_31.659817	Coordinate:109	Reads:1	Hits:127	Allocated_reads:0.0078740157480315	Strand:+
TCCTTCACTGAACACAACTCCCCCT
>Location:NODE_382493_length_8613_cov_31.659817	Coordinate:110	Reads:1	Hits:124	Allocated_reads:0.00806451612903226	Strand:+
CCTTCACTGAACACAACTCCCCCTCC
>Location:NODE_382493_length_8613_cov_31.659817	Coordinate:112	Reads:1	Hits:138	Allocated_reads:0.0072463768115942	Strand:+
TTCACTGAACACAACTCCCCCTCC
>Location:NODE_382493_length_8613_cov_31.659817	Coordinate:112	Reads:1	Hits:69	Allocated_reads:0.0144927536231884	Strand:+
TTCACTGAACACAACTCCCCCCCCC
>Location:NODE_382493_length_8613_cov_31.659817	Coordinate:112	Reads:1	Hits:67	Allocated_reads:0.0149253731343284	Strand:+
TTCACTGAACACAACTCCCCCTCCC
>Location:NODE_382493_length_8613_cov_31.659817	Coordinate:113	Reads:2	Hits:67	Allocated_reads:0.0298507462686567	Strand:+
TCACTGAACACAACTCCCCCTCCCC
>Location:NODE_382493_length_8613_cov_31.659817	Coordinate:113	Reads:1	Hits:3	Allocated_reads:0.333333333333333	Strand:+
TCACTGAACACAACTCCCCCTCCCCA
>Location:NODE_382493_length_8613_cov_31.659817	Coordinate:113	Reads:2	Hits:2	Allocated_reads:1	Strand:+
TCACTGAACACAACTCCCCCTCCCCATC
>Location:NODE_382493_length_8613_cov_31.659817	Coordinate:114	Reads:1	Hits:68	Allocated_reads:0.0147058823529412	Strand:+
CACTGAACACAACTCCCCCTCCCC
>Location:NODE_382493_length_8613_cov_31.659817	Coordinate:117	Reads:1	Hits:2	Allocated_reads:0.5	Strand:+
TGAACACAACTCCCCCTCCCCATCG
>Location:NODE_382493_length_8613_cov_31.659817	Coordinate:117	Reads:1	Hits:2	Allocated_reads:0.5	Strand:+
TGAACACAACTCCCCCTCCCCATCGCT
>Location:NODE_382493_length_8613_cov_31.659817	Coordinate:120	Reads:1	Hits:2	Allocated_reads:0.5	Strand:+
ACACAACTCCCCCTCCCCATCGCTT
>Location:NODE_382493_length_8613_cov_31.659817	Coordinate:146	Reads:2	Hits:29	Allocated_reads:0.0689655172413793	Strand:-
TCCATCTTGTCGTTGCCTGCAGGT
>Location:NODE_382493_length_8613_cov_31.659817	Coordinate:146	Reads:1	Hits:28	Allocated_reads:0.0357142857142857	Strand:-
TGTCCATCTTGTCGTTGCCTGCAGGT
>Location:NODE_382493_length_8613_cov_31.659817	Coordinate:147	Reads:1	Hits:5	Allocated_reads:0.2	Strand:+
CCTGCAGGCAACGACAAGATGGACACAG
>Location:NODE_382493_length_8613_cov_31.659817	Coordinate:147	Reads:1	Hits:5	Allocated_reads:0.2	Strand:-
CTGTGTCCATCTTGTCGTTGCCTGCAGA
>Location:NODE_382493_length_8613_cov_31.659817	Coordinate:147	Reads:1	Hits:28	Allocated_reads:0.0357142857142857	Strand:-
GTCCATCTTGTCGTTGCCTGCAGG
>Location:NODE_382493_length_8613_cov_31.659817	Coordinate:147	Reads:1	Hits:4	Allocated_reads:0.25	Strand:-
TGCTGTGTCCATCTTGTCGTTGCCTGCAGG
>Location:NODE_382493_length_8613_cov_31.659817	Coordinate:148	Reads:1	Hits:5	Allocated_reads:0.2	Strand:+
CTGCAGGCAACGACAAGATGGACACA
>Location:NODE_382493_length_8613_cov_31.659817	Coordinate:149	Reads:1	Hits:27	Allocated_reads:0.037037037037037	Strand:+
TGCAGGCAACGACAAGATGGACAC
>Location:NODE_382493_length_8613_cov_31.659817	Coordinate:149	Reads:1	Hits:4	Allocated_reads:0.25	Strand:+
TGCAGGCAACGACAAGATGGACACAGC
>Location:NODE_382493_length_8613_cov_31.659817	Coordinate:149	Reads:1	Hits:5	Allocated_reads:0.2	Strand:+
TGCAGGCAACGACAAGATGGACACAGTT
>Location:NODE_382493_length_8613_cov_31.659817	Coordinate:150	Reads:1	Hits:4	Allocated_reads:0.25	Strand:+
GCAGGCAACGACAAGATGGACACAGC
>Location:NODE_382493_length_8613_cov_31.659817	Coordinate:150	Reads:2	Hits:4	Allocated_reads:0.5	Strand:+
GCAGGCAACGACAAGATGGACACAGAAA
>Location:NODE_382493_length_8613_cov_31.659817	Coordinate:151	Reads:1	Hits:3	Allocated_reads:0.333333333333333	Strand:+
CAGGCAACGACAAGATGGACACAGCAAATC
>Location:NODE_382493_length_8613_cov_31.659817	Coordinate:151	Reads:1	Hits:3	Allocated_reads:0.333333333333333	Strand:+
CAGGCAACGACAAGATGGACACAGCAAATCT
>Location:NODE_382493_length_8613_cov_31.659817	Coordinate:152	Reads:1	Hits:3	Allocated_reads:0.333333333333333	Strand:-
AGATTTGCTGTGTCCATCTTGTCGTTGCCT
>Location:NODE_382493_length_8613_cov_31.659817	Coordinate:152	Reads:1	Hits:3	Allocated_reads:0.333333333333333	Strand:+
AGGCAACGACAAGATGGACACAGCAAAT
>Location:NODE_382493_length_8613_cov_31.659817	Coordinate:152	Reads:1	Hits:3	Allocated_reads:0.333333333333333	Strand:+
AGGCAACGACAAGATGGACACAGCAAATCT
>Location:NODE_382493_length_8613_cov_31.659817	Coordinate:153	Reads:3	Hits:3	Allocated_reads:1	Strand:+
GGCAACGACAAGATGGACACAGCAAATCT
>Location:NODE_382493_length_8613_cov_31.659817	Coordinate:154	Reads:6	Hits:3	Allocated_reads:2	Strand:+
GCAACGACAAGATGGACACAGCAAATCT
>Location:NODE_382493_length_8613_cov_31.659817	Coordinate:154	Reads:1	Hits:4	Allocated_reads:0.25	Strand:-
TTTGCTGTGTCCATCTTGTCGTTTT
>Location:NODE_382493_length_8613_cov_31.659817	Coordinate:156	Reads:4	Hits:3	Allocated_reads:1.33333333333333	Strand:+
AACGACAAGATGGACACAGCAAATCT
>Location:NODE_382493_length_8613_cov_31.659817	Coordinate:158	Reads:1	Hits:6	Allocated_reads:0.166666666666667	Strand:+
CGACAAGATGGACACAGCAAATCT
>Location:NODE_382493_length_8613_cov_31.659817	Coordinate:160	Reads:1	Hits:6	Allocated_reads:0.166666666666667	Strand:+
ACAAGATGGACACAGCAAATCTCC
>Location:NODE_382493_length_8613_cov_31.659817	Coordinate:160	Reads:1	Hits:1	Allocated_reads:1	Strand:+
ACAAGATGGACACAGCAAATCTCCA
>Location:NODE_382493_length_8613_cov_31.659817	Coordinate:166	Reads:2	Hits:1	Allocated_reads:2	Strand:-
TAACTCGTTAATGGAGATTTGCTGTGTCCA
>Location:NODE_382493_length_8613_cov_31.659817	Coordinate:168	Reads:1	Hits:1	Allocated_reads:1	Strand:-
GTAACTCGTTAATGGAGATTTGCTGTGTC
>Location:NODE_382493_length_8613_cov_31.659817	Coordinate:168	Reads:1	Hits:1	Allocated_reads:1	Strand:-
TAACTCGTTAATGGAGATTTGCTGTGTC
>Location:NODE_382493_length_8613_cov_31.659817	Coordinate:169	Reads:1	Hits:1	Allocated_reads:1	Strand:+
ACACAGCAAATCTCCATTAACGAGTT
>Location:NODE_382493_length_8613_cov_31.659817	Coordinate:169	Reads:1	Hits:1	Allocated_reads:1	Strand:-
TAACTCGTTAATGGAGATTTGCTGTGT
>Location:NODE_382493_length_8613_cov_31.659817	Coordinate:170	Reads:3	Hits:1	Allocated_reads:3	Strand:-
TAACTCGTTAATGGAGATTTGCTGTG
>Location:NODE_382493_length_8613_cov_31.659817	Coordinate:171	Reads:1	Hits:1	Allocated_reads:1	Strand:-
TAACTCGTTAATGGAGATTTGCTGT
>Location:NODE_382493_length_8613_cov_31.659817	Coordinate:172	Reads:5	Hits:2	Allocated_reads:2.5	Strand:-
TAACTCGTTAATGGAGATTTGCTG
>Location:NODE_382493_length_8613_cov_31.659817	Coordinate:185	Reads:1	Hits:55	Allocated_reads:0.0181818181818182	Strand:+
TTAACGAGTTACTGCGCATCGCCA
>Location:NODE_382493_length_8613_cov_31.659817	Coordinate:185	Reads:2	Hits:53	Allocated_reads:0.0377358490566038	Strand:+
TTAACGAGTTACTGCGCATCGCCC
>Location:NODE_382493_length_8613_cov_31.659817	Coordinate:185	Reads:1	Hits:34	Allocated_reads:0.0294117647058824	Strand:+
TTAACGAGTTACTGCGCATCGCCCCGTG
>Location:NODE_382493_length_8613_cov_31.659817	Coordinate:185	Reads:1	Hits:35	Allocated_reads:0.0285714285714286	Strand:+
TTAACGAGTTACTGCGCATCGCCCCGAGA
>Location:NODE_382493_length_8613_cov_31.659817	Coordinate:186	Reads:1	Hits:51	Allocated_reads:0.0196078431372549	Strand:+
TAACGAGTTACTGCGCATCGCCCC
>Location:NODE_382493_length_8613_cov_31.659817	Coordinate:186	Reads:2	Hits:36	Allocated_reads:0.0555555555555556	Strand:+
TAACGAGTTACTGCGCATCGCCCCG
>Location:NODE_382493_length_8613_cov_31.659817	Coordinate:186	Reads:1	Hits:36	Allocated_reads:0.0277777777777778	Strand:+
TAACGAGTTACTGCGCATCGCCCCGT
>Location:NODE_382493_length_8613_cov_31.659817	Coordinate:186	Reads:5	Hits:34	Allocated_reads:0.147058823529412	Strand:+
TAACGAGTTACTGCGCATCGCCCCGTG
>Location:NODE_382493_length_8613_cov_31.659817	Coordinate:186	Reads:2	Hits:29	Allocated_reads:0.0689655172413793	Strand:+
TAACGAGTTACTGCGCATCGCCCCGTGCG
>Location:NODE_382493_length_8613_cov_31.659817	Coordinate:197	Reads:1	Hits:31	Allocated_reads:0.032258064516129	Strand:+
TGCGCATCGCCCCGTGCGTGGGGCTGGA
>Location:NODE_382493_length_8613_cov_31.659817	Coordinate:206	Reads:1	Hits:139	Allocated_reads:0.00719424460431655	Strand:+
CCCCGTGCGTGGGGCTGGACGGCGT
>Location:NODE_382493_length_8613_cov_31.659817	Coordinate:215	Reads:1	Hits:1	Allocated_reads:1	Strand:+
TGGGGCTGGACGGCGTTAACGTTTTAACG
>Location:NODE_382493_length_8613_cov_31.659817	Coordinate:215	Reads:1	Hits:1	Allocated_reads:1	Strand:+
TGGGGCTGGACGGCGTTAACGTTTTAACGT
>Location:NODE_382493_length_8613_cov_31.659817	Coordinate:220	Reads:1	Hits:1	Allocated_reads:1	Strand:-
TAGCTCGTTAAAACGTTAACGCCGTCCAG
>Location:NODE_382493_length_8613_cov_31.659817	Coordinate:222	Reads:1	Hits:1	Allocated_reads:1	Strand:-
TTAGCTCGTTAAAACGTTAACGCCGTCC
>Location:NODE_382493_length_8613_cov_31.659817	Coordinate:239	Reads:2	Hits:48	Allocated_reads:0.0416666666666667	Strand:+
TAACGAGCTAACCACGCTAACGCC
>Location:NODE_382493_length_8613_cov_31.659817	Coordinate:239	Reads:1	Hits:47	Allocated_reads:0.0212765957446809	Strand:+
TAACGAGCTAACCACGCTAACGCCA
>Location:NODE_382493_length_8613_cov_31.659817	Coordinate:239	Reads:1	Hits:14	Allocated_reads:0.0714285714285714	Strand:+
TAACGAGCTAACCACGCTAACGCCATGCAC
>Location:NODE_382493_length_8613_cov_31.659817	Coordinate:246	Reads:1	Hits:10	Allocated_reads:0.1	Strand:+
CTAACCACGCTAACGCCATGCACGGCCT
>Location:NODE_382493_length_8613_cov_31.659817	Coordinate:247	Reads:1	Hits:10	Allocated_reads:0.1	Strand:+
TAACCACGCTAACGCCATGCACGGCCA
>Location:NODE_382493_length_8613_cov_31.659817	Coordinate:247	Reads:1	Hits:10	Allocated_reads:0.1	Strand:+
TAACCACGCTAACGCCATGCACGGCCT
>Location:NODE_382493_length_8613_cov_31.659817	Coordinate:248	Reads:1	Hits:10	Allocated_reads:0.1	Strand:+
AACCACGCTAACGCCATGCACGGCCT
>Location:NODE_382493_length_8613_cov_31.659817	Coordinate:248	Reads:1	Hits:10	Allocated_reads:0.1	Strand:+
AACCACGCTAACGCCATGCACGGCCTG
>Location:NODE_382493_length_8613_cov_31.659817	Coordinate:249	Reads:1	Hits:10	Allocated_reads:0.1	Strand:-
TTTCAGGCCGTGCATGGCGTTAGCGTGGT
>Location:NODE_382493_length_8613_cov_31.659817	Coordinate:256	Reads:1	Hits:11	Allocated_reads:0.0909090909090909	Strand:+
TAACGCCATGCACGGCCTGAAATCCT
>Location:NODE_382493_length_8613_cov_31.659817	Coordinate:257	Reads:1	Hits:11	Allocated_reads:0.0909090909090909	Strand:-
TGAAAGGATTTCAGGCCGTGCATGGCGTT
>Location:NODE_382493_length_8613_cov_31.659817	Coordinate:259	Reads:1	Hits:12	Allocated_reads:0.0833333333333333	Strand:-
TGAAAGGATTTCAGGCCGTGCATGGCG
>Location:NODE_382493_length_8613_cov_31.659817	Coordinate:264	Reads:1	Hits:13	Allocated_reads:0.0769230769230769	Strand:+
TGCACGGCCTGAAATCCTTTCATT
>Location:NODE_382493_length_8613_cov_31.659817	Coordinate:264	Reads:1	Hits:12	Allocated_reads:0.0833333333333333	Strand:+
TGCACGGCCTGAAATCCTTTCATTTTC
>Location:NODE_382493_length_8613_cov_31.659817	Coordinate:268	Reads:1	Hits:8	Allocated_reads:0.125	Strand:+
CGGCCTGAAATCCTTTCATTTTCTCAAAAA
>Location:NODE_382493_length_8613_cov_31.659817	Coordinate:268	Reads:1	Hits:12	Allocated_reads:0.0833333333333333	Strand:-
TTTGAGAAAATGAAAGGATTTCAGGCCG
>Location:NODE_382493_length_8613_cov_31.659817	Coordinate:269	Reads:2	Hits:13	Allocated_reads:0.153846153846154	Strand:-
TTGAGAAAATGAAAGGATTTCAGGCC
>Location:NODE_382493_length_8613_cov_31.659817	Coordinate:269	Reads:2	Hits:13	Allocated_reads:0.153846153846154	Strand:-
TTTGAGAAAATGAAAGGATTTCAGGCC
>Location:NODE_382493_length_8613_cov_31.659817	Coordinate:269	Reads:8	Hits:13	Allocated_reads:0.615384615384615	Strand:-
TTTTGAGAAAATGAAAGGATTTCAGGCC
>Location:NODE_382493_length_8613_cov_31.659817	Coordinate:270	Reads:1	Hits:13	Allocated_reads:0.0769230769230769	Strand:-
TTTTGAGAAAATGAAAGGATTTCAGGC
>Location:NODE_382493_length_8613_cov_31.659817	Coordinate:271	Reads:1	Hits:14	Allocated_reads:0.0714285714285714	Strand:-
TTTTGAGAAAATGAAAGGATTTCAGG
>Location:NODE_382493_length_8613_cov_31.659817	Coordinate:272	Reads:1	Hits:16	Allocated_reads:0.0625	Strand:-
TTTTGAGAAAATGAAAGGATTTCAT
>Location:NODE_382493_length_8613_cov_31.659817	Coordinate:273	Reads:3	Hits:14	Allocated_reads:0.214285714285714	Strand:-
TTTTGAGAAAATGAAAGGATTTCA
>Location:NODE_382493_length_8613_cov_31.659817	Coordinate:275	Reads:1	Hits:105	Allocated_reads:0.00952380952380952	Strand:+
AAATCCTTTCATTTTCTCAAAAATC
>Location:NODE_382493_length_8613_cov_31.659817	Coordinate:280	Reads:2	Hits:86	Allocated_reads:0.0232558139534884	Strand:-
TGTCGATTTTTGAGAAAATGAAAG
>Location:NODE_382493_length_8613_cov_31.659817	Coordinate:281	Reads:1	Hits:26	Allocated_reads:0.0384615384615385	Strand:+
TTTCATTTTCTCAAAAATCGACAGTGCGCC
>Location:NODE_382493_length_8613_cov_31.659817	Coordinate:284	Reads:1	Hits:30	Allocated_reads:0.0333333333333333	Strand:+
CATTTTCTCAAAAATCGACAGTTCGCCT
>Location:NODE_382493_length_8613_cov_31.659817	Coordinate:285	Reads:1	Hits:68	Allocated_reads:0.0147058823529412	Strand:-
AAGGCGCACTGTCGATTTTTGAGAAAAT
>Location:NODE_382493_length_8613_cov_31.659817	Coordinate:285	Reads:1	Hits:71	Allocated_reads:0.0140845070422535	Strand:-
AGGCGCACTGTCGATTTTTGAGAAAAT
>Location:NODE_382493_length_8613_cov_31.659817	Coordinate:285	Reads:1	Hits:73	Allocated_reads:0.0136986301369863	Strand:+
ATTTTCTCAAAAATCGACAGTGCGCC
>Location:NODE_382493_length_8613_cov_31.659817	Coordinate:286	Reads:1	Hits:81	Allocated_reads:0.0123456790123457	Strand:-
GCGCACTGTCGATTTTTGAGAAAA
>Location:NODE_382493_length_8613_cov_31.659817	Coordinate:286	Reads:3	Hits:77	Allocated_reads:0.038961038961039	Strand:+
TTTTCTCAAAAATCGACAGTGCGCC
>Location:NODE_382493_length_8613_cov_31.659817	Coordinate:286	Reads:3	Hits:75	Allocated_reads:0.04	Strand:+
TTTTCTCAAAAATCGACAGTGCGCCT
>Location:NODE_382493_length_8613_cov_31.659817	Coordinate:286	Reads:1	Hits:72	Allocated_reads:0.0138888888888889	Strand:+
TTTTCTCAAAAATCGACAGTGCGCCTT
>Location:NODE_382493_length_8613_cov_31.659817	Coordinate:287	Reads:71	Hits:79	Allocated_reads:0.89873417721519	Strand:+
TTTCTCAAAAATCGACAGTGCGCC
>Location:NODE_382493_length_8613_cov_31.659817	Coordinate:287	Reads:64	Hits:77	Allocated_reads:0.831168831168831	Strand:+
TTTCTCAAAAATCGACAGTGCGCCT
>Location:NODE_382493_length_8613_cov_31.659817	Coordinate:287	Reads:8	Hits:74	Allocated_reads:0.108108108108108	Strand:+
TTTCTCAAAAATCGACAGTGCGCCTT
>Location:NODE_382493_length_8613_cov_31.659817	Coordinate:287	Reads:2	Hits:40	Allocated_reads:0.05	Strand:+
TTTCTCAAAAATCGACAGTGCGCCTTATG
>Location:NODE_382493_length_8613_cov_31.659817	Coordinate:288	Reads:4	Hits:79	Allocated_reads:0.0506329113924051	Strand:+
TTCTCAAAAATCGACAGTGCGCCT
>Location:NODE_382493_length_8613_cov_31.659817	Coordinate:292	Reads:1	Hits:44	Allocated_reads:0.0227272727272727	Strand:+
CAAAAATCGACAGTGCGCCTTATGT
>Location:NODE_382493_length_8613_cov_31.659817	Coordinate:293	Reads:1	Hits:44	Allocated_reads:0.0227272727272727	Strand:-
TCATACATAAGGCGCACTGTCGATTTTA
>Location:NODE_382493_length_8613_cov_31.659817	Coordinate:294	Reads:3	Hits:44	Allocated_reads:0.0681818181818182	Strand:-
TCATACATAAGGCGCACTGTCGATTTT
>Location:NODE_382493_length_8613_cov_31.659817	Coordinate:295	Reads:1	Hits:77	Allocated_reads:0.012987012987013	Strand:-
TCATACATAAGGCGCACTGTCGACTT
>Location:NODE_382493_length_8613_cov_31.659817	Coordinate:295	Reads:1	Hits:47	Allocated_reads:0.0212765957446809	Strand:-
TCATACATAAGGCGCACTGTCGATTT
>Location:NODE_382493_length_8613_cov_31.659817	Coordinate:295	Reads:1	Hits:46	Allocated_reads:0.0217391304347826	Strand:-
TTCATACATAAGGCGCACTGTCGATTT
>Location:NODE_382493_length_8613_cov_31.659817	Coordinate:296	Reads:1	Hits:37	Allocated_reads:0.027027027027027	Strand:-
AGAATTCATACATAAGGCGCACTGTCGATT
>Location:NODE_382493_length_8613_cov_31.659817	Coordinate:296	Reads:1	Hits:77	Allocated_reads:0.012987012987013	Strand:-
TCATACATAAGGCGCACTGTCGACT
>Location:NODE_382493_length_8613_cov_31.659817	Coordinate:296	Reads:8	Hits:47	Allocated_reads:0.170212765957447	Strand:-
TCATACATAAGGCGCACTGTCGATT
>Location:NODE_382493_length_8613_cov_31.659817	Coordinate:297	Reads:1	Hits:30	Allocated_reads:0.0333333333333333	Strand:-
ACAACCAGAATTCATACATAAGGCGCACTGTCGAT
>Location:NODE_382493_length_8613_cov_31.659817	Coordinate:297	Reads:1	Hits:39	Allocated_reads:0.0256410256410256	Strand:-
AGAATTCATACATAAGGCGCACTGTCGAT
>Location:NODE_382493_length_8613_cov_31.659817	Coordinate:297	Reads:1	Hits:37	Allocated_reads:0.027027027027027	Strand:-
CCAGAATTCATACATAAGGCGCACTGTCGAT
>Location:NODE_382493_length_8613_cov_31.659817	Coordinate:297	Reads:8	Hits:50	Allocated_reads:0.16	Strand:-
TCATACATAAGGCGCACTGTCGAT
>Location:NODE_382493_length_8613_cov_31.659817	Coordinate:298	Reads:1	Hits:51	Allocated_reads:0.0196078431372549	Strand:-
CCAGAATTCATACATAAGGCGCACTGTCGA
>Location:NODE_382493_length_8613_cov_31.659817	Coordinate:300	Reads:1	Hits:71	Allocated_reads:0.0140845070422535	Strand:-
ACCAGAATTCATACATAAGGCGCACTGTC
>Location:NODE_382493_length_8613_cov_31.659817	Coordinate:300	Reads:5	Hits:73	Allocated_reads:0.0684931506849315	Strand:-
CCAGAATTCATACATAAGGCGCACTGTC
>Location:NODE_382493_length_8613_cov_31.659817	Coordinate:301	Reads:2	Hits:73	Allocated_reads:0.0273972602739726	Strand:-
ACAACCAGAATTCATACATAAGGCGCACTGT
>Location:NODE_382493_length_8613_cov_31.659817	Coordinate:301	Reads:1	Hits:73	Allocated_reads:0.0136986301369863	Strand:+
ACAGTGCGCCTTATGTATGAATTCTGGTTGT
>Location:NODE_382493_length_8613_cov_31.659817	Coordinate:301	Reads:1	Hits:87	Allocated_reads:0.0114942528735632	Strand:-
ACCAGAATTCATACATAAGGCGCACTGT
>Location:NODE_382493_length_8613_cov_31.659817	Coordinate:301	Reads:3	Hits:98	Allocated_reads:0.0306122448979592	Strand:-
AGAATTCATACATAAGGCGCACTGT
>Location:NODE_382493_length_8613_cov_31.659817	Coordinate:301	Reads:1	Hits:74	Allocated_reads:0.0135135135135135	Strand:-
CAACCAGAATTCATACATAAGGCGCACTGT
>Location:NODE_382493_length_8613_cov_31.659817	Coordinate:301	Reads:2	Hits:89	Allocated_reads:0.0224719101123595	Strand:-
CCAGAATTCATACATAAGGCGCACTGT
>Location:NODE_382493_length_8613_cov_31.659817	Coordinate:301	Reads:1	Hits:100	Allocated_reads:0.01	Strand:-
GAATTCATACATAAGGCGCACTGT
>Location:NODE_382493_length_8613_cov_31.659817	Coordinate:302	Reads:1	Hits:99	Allocated_reads:0.0101010101010101	Strand:-
ACCAGAATTCATACATAAGGCGCACTG
>Location:NODE_382493_length_8613_cov_31.659817	Coordinate:302	Reads:1	Hits:111	Allocated_reads:0.00900900900900901	Strand:-
AGAATTCATACATAAGGCGCACTG
>Location:NODE_382493_length_8613_cov_31.659817	Coordinate:302	Reads:1	Hits:99	Allocated_reads:0.0101010101010101	Strand:+
CAGTGCGCCTTATGTATGAATTCTGGT
>Location:NODE_382493_length_8613_cov_31.659817	Coordinate:303	Reads:1	Hits:96	Allocated_reads:0.0104166666666667	Strand:-
ACAACCAGAATTCATACATAAGGCGCACT
>Location:NODE_382493_length_8613_cov_31.659817	Coordinate:303	Reads:3	Hits:111	Allocated_reads:0.027027027027027	Strand:-
ACCAGAATTCATACATAAGGCGCACT
>Location:NODE_382493_length_8613_cov_31.659817	Coordinate:303	Reads:5	Hits:113	Allocated_reads:0.0442477876106195	Strand:-
CCAGAATTCATACATAAGGCGCACT
>Location:NODE_382493_length_8613_cov_31.659817	Coordinate:304	Reads:2	Hits:183	Allocated_reads:0.0109289617486339	Strand:-
CCAGAATTCATACATAAGGCGCAC
>Location:NODE_382493_length_8613_cov_31.659817	Coordinate:304	Reads:1	Hits:179	Allocated_reads:0.00558659217877095	Strand:+
GTGCGCCTTATGTATGAATTCTGGT
>Location:NODE_382493_length_8613_cov_31.659817	Coordinate:304	Reads:1	Hits:169	Allocated_reads:0.00591715976331361	Strand:+
GTGCGCCTTATGTATGAATTCTGGTT
>Location:NODE_382493_length_8613_cov_31.659817	Coordinate:304	Reads:2	Hits:130	Allocated_reads:0.0153846153846154	Strand:+
GTGCGCCTTATGTATGAATTCTGGTTGTGC
>Location:NODE_382493_length_8613_cov_31.659817	Coordinate:305	Reads:4	Hits:170	Allocated_reads:0.0235294117647059	Strand:-
ACAACCAGAATTCATACATAAGGCGCA
>Location:NODE_382493_length_8613_cov_31.659817	Coordinate:305	Reads:2	Hits:190	Allocated_reads:0.0105263157894737	Strand:+
TGCGCCTTATGTATGAATTCTGGT
>Location:NODE_382493_length_8613_cov_31.659817	Coordinate:305	Reads:1	Hits:136	Allocated_reads:0.00735294117647059	Strand:+
TGCGCCTTATGTATGAATTCTGGTTGTGC
>Location:NODE_382493_length_8613_cov_31.659817	Coordinate:305	Reads:1	Hits:133	Allocated_reads:0.0075187969924812	Strand:+
TGCGCCTTATGTATGAATTCTGGTTGTGCT
>Location:NODE_382493_length_8613_cov_31.659817	Coordinate:306	Reads:2	Hits:245	Allocated_reads:0.00816326530612245	Strand:-
ACAACCAGAATTCATACATAAGGCGC
>Location:NODE_382493_length_8613_cov_31.659817	Coordinate:306	Reads:3	Hits:258	Allocated_reads:0.0116279069767442	Strand:+
GCGCCTTATGTATGAATTCTGGTT
>Location:NODE_382493_length_8613_cov_31.659817	Coordinate:306	Reads:1	Hits:240	Allocated_reads:0.00416666666666667	Strand:+
GCGCCTTATGTATGAATTCTGGTTGTG
>Location:NODE_382493_length_8613_cov_31.659817	Coordinate:306	Reads:2	Hits:204	Allocated_reads:0.00980392156862745	Strand:+
GCGCCTTATGTATGAATTCTGGTTGTGCT
>Location:NODE_382493_length_8613_cov_31.659817	Coordinate:307	Reads:1	Hits:264	Allocated_reads:0.00378787878787879	Strand:-
ACAACCAGAATTCATACATAAGGCG
>Location:NODE_382493_length_8613_cov_31.659817	Coordinate:308	Reads:22	Hits:786	Allocated_reads:0.0279898218829517	Strand:-
ACAACCAGAATTCATACATAAGGC
>Location:NODE_382493_length_8613_cov_31.659817	Coordinate:308	Reads:2	Hits:756	Allocated_reads:0.00264550264550265	Strand:-
CACAACCAGAATTCATACATAAGGC
>Location:NODE_382493_length_8613_cov_31.659817	Coordinate:308	Reads:1	Hits:448	Allocated_reads:0.00223214285714286	Strand:+
GCCTTATGTATGAATTCTGGTTGTGC
>Location:NODE_382493_length_8613_cov_31.659817	Coordinate:308	Reads:2	Hits:438	Allocated_reads:0.0045662100456621	Strand:+
GCCTTATGTATGAATTCTGGTTGTGCT
>Location:NODE_382493_length_8613_cov_31.659817	Coordinate:309	Reads:2	Hits:502	Allocated_reads:0.00398406374501992	Strand:-
AAGCACAACCAGAATTCATACATAAGG
>Location:NODE_382493_length_8613_cov_31.659817	Coordinate:309	Reads:2	Hits:529	Allocated_reads:0.00378071833648393	Strand:-
AGCACAACCAGAATTCATACATAAGG
>Location:NODE_382493_length_8613_cov_31.659817	Coordinate:309	Reads:4	Hits:872	Allocated_reads:0.00458715596330275	Strand:-
CACAACCAGAATTCATACATAAGG
>Location:NODE_382493_length_8613_cov_31.659817	Coordinate:309	Reads:2	Hits:541	Allocated_reads:0.00369685767097967	Strand:-
GCACAACCAGAATTCATACATAAGG
>Location:NODE_382493_length_8613_cov_31.659817	Coordinate:310	Reads:4	Hits:559	Allocated_reads:0.00715563506261181	Strand:-
AGCACAACCAGAATTCATACATAAG
>Location:NODE_382493_length_8613_cov_31.659817	Coordinate:310	Reads:1	Hits:56	Allocated_reads:0.0178571428571429	Strand:-
ATCAAGCACAACCAGAATTCATACATAAG
>Location:NODE_382493_length_8613_cov_31.659817	Coordinate:310	Reads:16	Hits:571	Allocated_reads:0.0280210157618214	Strand:+
CTTATGTATGAATTCTGGTTGTGC
>Location:NODE_382493_length_8613_cov_31.659817	Coordinate:310	Reads:2	Hits:559	Allocated_reads:0.0035778175313059	Strand:+
CTTATGTATGAATTCTGGTTGTGCT
>Location:NODE_382493_length_8613_cov_31.659817	Coordinate:310	Reads:1	Hits:531	Allocated_reads:0.00188323917137476	Strand:+
CTTATGTATGAATTCTGGTTGTGCTT
>Location:NODE_382493_length_8613_cov_31.659817	Coordinate:310	Reads:2	Hits:571	Allocated_reads:0.00350262697022767	Strand:-
GCACAACCAGAATTCATACATAAG
>Location:NODE_382493_length_8613_cov_31.659817	Coordinate:310	Reads:1	Hits:27	Allocated_reads:0.037037037037037	Strand:-
TCATCAAGCACAACCAGAATTCATACATAAG
>Location:NODE_382493_length_8613_cov_31.659817	Coordinate:311	Reads:2	Hits:574	Allocated_reads:0.00348432055749129	Strand:-
AAGCACAACCAGAATTCATACATAA
>Location:NODE_382493_length_8613_cov_31.659817	Coordinate:311	Reads:7	Hits:605	Allocated_reads:0.0115702479338843	Strand:-
AGCACAACCAGAATTCATACATAA
>Location:NODE_382493_length_8613_cov_31.659817	Coordinate:311	Reads:1	Hits:56	Allocated_reads:0.0178571428571429	Strand:-
ATCAAGCACAACCAGAATTCATACATAA
>Location:NODE_382493_length_8613_cov_31.659817	Coordinate:311	Reads:85	Hits:605	Allocated_reads:0.140495867768595	Strand:+
TTATGTATGAATTCTGGTTGTGCT
>Location:NODE_382493_length_8613_cov_31.659817	Coordinate:311	Reads:49	Hits:574	Allocated_reads:0.0853658536585366	Strand:+
TTATGTATGAATTCTGGTTGTGCTT
>Location:NODE_382493_length_8613_cov_31.659817	Coordinate:311	Reads:2	Hits:64	Allocated_reads:0.03125	Strand:+
TTATGTATGAATTCTGGTTGTGCTTG
>Location:NODE_382493_length_8613_cov_31.659817	Coordinate:311	Reads:20	Hits:58	Allocated_reads:0.344827586206897	Strand:+
TTATGTATGAATTCTGGTTGTGCTTGA
>Location:NODE_382493_length_8613_cov_31.659817	Coordinate:311	Reads:3	Hits:85	Allocated_reads:0.0352941176470588	Strand:+
TTATGTATGAATTCTGGTTGTGCTTGT
>Location:NODE_382493_length_8613_cov_31.659817	Coordinate:311	Reads:15	Hits:62	Allocated_reads:0.241935483870968	Strand:+
TTATGTATGAATTCTGGTTGTGCTTGGT
>Location:NODE_382493_length_8613_cov_31.659817	Coordinate:311	Reads:2	Hits:57	Allocated_reads:0.0350877192982456	Strand:+
TTATGTATGAATTCTGGTTGTTCTTGAT
>Location:NODE_382493_length_8613_cov_31.659817	Coordinate:311	Reads:69	Hits:56	Allocated_reads:1.23214285714286	Strand:+
TTATGTATGAATTCTGGTTGTGCTTGAT
>Location:NODE_382493_length_8613_cov_31.659817	Coordinate:311	Reads:1	Hits:61	Allocated_reads:0.0163934426229508	Strand:+
TTATGTATGAATTCTGGTTGTGCTTGGTG
>Location:NODE_382493_length_8613_cov_31.659817	Coordinate:311	Reads:2	Hits:56	Allocated_reads:0.0357142857142857	Strand:+
TTATGTATGAATTCTGGTTGTGCTTGATG
>Location:NODE_382493_length_8613_cov_31.659817	Coordinate:311	Reads:3	Hits:59	Allocated_reads:0.0508474576271186	Strand:+
TTATGTATGAATTCTGGTTGTGCTTGATA
>Location:NODE_382493_length_8613_cov_31.659817	Coordinate:311	Reads:4	Hits:56	Allocated_reads:0.0714285714285714	Strand:+
TTATGTATGAATTCTGGTTGTGCTTGATT
>Location:NODE_382493_length_8613_cov_31.659817	Coordinate:311	Reads:6	Hits:27	Allocated_reads:0.222222222222222	Strand:+
TTATGTATGAATTCTGGTTGTGCTTGATGA
>Location:NODE_382493_length_8613_cov_31.659817	Coordinate:311	Reads:7	Hits:56	Allocated_reads:0.125	Strand:+
TTATGTATGAATTCTGGTTGTGCTTGATGT
>Location:NODE_382493_length_8613_cov_31.659817	Coordinate:311	Reads:26	Hits:26	Allocated_reads:1	Strand:+
TTATGTATGAATTCTGGTTGTGCTTGATGAC
>Location:NODE_382493_length_8613_cov_31.659817	Coordinate:311	Reads:9	Hits:24	Allocated_reads:0.375	Strand:+
TTATGTATGAATTCTGGTTGTGCTTGATGACC
>Location:NODE_382493_length_8613_cov_31.659817	Coordinate:311	Reads:1	Hits:21	Allocated_reads:0.0476190476190476	Strand:+
TTATGTATGAATTCTGGTTGTGCTTGATGACCG
>Location:NODE_382493_length_8613_cov_31.659817	Coordinate:311	Reads:1	Hits:7	Allocated_reads:0.142857142857143	Strand:+
TTATGTATGAATTCTGGTTGTGCTTGATGACCGT
>Location:NODE_382493_length_8613_cov_31.659817	Coordinate:312	Reads:2	Hits:597	Allocated_reads:0.0033500837520938	Strand:+
TATGTATGAATTCTGGTTGTGCTT
>Location:NODE_382493_length_8613_cov_31.659817	Coordinate:312	Reads:1	Hits:60	Allocated_reads:0.0166666666666667	Strand:+
TATGTATGAATTCTGGTTGTGCTAGA
>Location:NODE_382493_length_8613_cov_31.659817	Coordinate:312	Reads:2	Hits:58	Allocated_reads:0.0344827586206897	Strand:+
TATGTATGAATTCTGGTTGTGCTTGA
>Location:NODE_382493_length_8613_cov_31.659817	Coordinate:312	Reads:4	Hits:56	Allocated_reads:0.0714285714285714	Strand:+
TATGTATGAATTCTGGTTGTGCTTGAT
>Location:NODE_382493_length_8613_cov_31.659817	Coordinate:312	Reads:4	Hits:26	Allocated_reads:0.153846153846154	Strand:+
TATGTATGAATTCTGGTTGTGCTTGATGAC
>Location:NODE_382493_length_8613_cov_31.659817	Coordinate:312	Reads:1	Hits:24	Allocated_reads:0.0416666666666667	Strand:+
TATGTATGAATTCTGGTTGTGCTTGATGACC
>Location:NODE_382493_length_8613_cov_31.659817	Coordinate:313	Reads:1	Hits:24	Allocated_reads:0.0416666666666667	Strand:+
ATGTATGAATTCTGGTTGTGCTTGATGACC
>Location:NODE_382493_length_8613_cov_31.659817	Coordinate:313	Reads:1	Hits:21	Allocated_reads:0.0476190476190476	Strand:+
ATGTATGAATTCTGGTTGTGCTTGATGACCG
>Location:NODE_382493_length_8613_cov_31.659817	Coordinate:314	Reads:1	Hits:66	Allocated_reads:0.0151515151515152	Strand:-
ATCAAGCACAACCAGAATTCATACA
>Location:NODE_382493_length_8613_cov_31.659817	Coordinate:314	Reads:2	Hits:66	Allocated_reads:0.0303030303030303	Strand:+
TGTATGAATTCTGGTTGTGCTTGAT
>Location:NODE_382493_length_8613_cov_31.659817	Coordinate:314	Reads:2	Hits:71	Allocated_reads:0.028169014084507	Strand:+
TGTATGAATTCTGGTTGTGCTTGGTG
>Location:NODE_382493_length_8613_cov_31.659817	Coordinate:314	Reads:1	Hits:33	Allocated_reads:0.0303030303030303	Strand:+
TGTATGAATTCTGGTTGTGCTTGATGA
>Location:NODE_382493_length_8613_cov_31.659817	Coordinate:314	Reads:4	Hits:31	Allocated_reads:0.129032258064516	Strand:+
TGTATGAATTCTGGTTGTGCTTGATGAC
>Location:NODE_382493_length_8613_cov_31.659817	Coordinate:314	Reads:4	Hits:29	Allocated_reads:0.137931034482759	Strand:+
TGTATGAATTCTGGTTGTGCTTGATGACC
>Location:NODE_382493_length_8613_cov_31.659817	Coordinate:314	Reads:1	Hits:26	Allocated_reads:0.0384615384615385	Strand:+
TGTATGAATTCTGGTTGTGCTTGATGACCG
>Location:NODE_382493_length_8613_cov_31.659817	Coordinate:315	Reads:1	Hits:67	Allocated_reads:0.0149253731343284	Strand:-
ATCAAGCACAACCAGAATTCATAC
>Location:NODE_382493_length_8613_cov_31.659817	Coordinate:315	Reads:1	Hits:67	Allocated_reads:0.0149253731343284	Strand:+
GTATGAATTCTGGTTGTGCTTGAT
>Location:NODE_382493_length_8613_cov_31.659817	Coordinate:315	Reads:1	Hits:66	Allocated_reads:0.0151515151515152	Strand:+
GTATGAATTCTGGTTGTGCTTGATG
>Location:NODE_382493_length_8613_cov_31.659817	Coordinate:315	Reads:1	Hits:32	Allocated_reads:0.03125	Strand:+
GTATGAATTCTGGTTGTGCTTGATGAC
>Location:NODE_382493_length_8613_cov_31.659817	Coordinate:316	Reads:1	Hits:33	Allocated_reads:0.0303030303030303	Strand:-
GTCATCAAGCACAACCAGAATTCATA
>Location:NODE_382493_length_8613_cov_31.659817	Coordinate:316	Reads:4	Hits:68	Allocated_reads:0.0588235294117647	Strand:+
TATGAATTCTGGTTGTGCTTGATG
>Location:NODE_382493_length_8613_cov_31.659817	Coordinate:316	Reads:1	Hits:35	Allocated_reads:0.0285714285714286	Strand:+
TATGAATTCTGGTTGTGCTTGATGA
>Location:NODE_382493_length_8613_cov_31.659817	Coordinate:316	Reads:13	Hits:33	Allocated_reads:0.393939393939394	Strand:+
TATGAATTCTGGTTGTGCTTGATGAC
>Location:NODE_382493_length_8613_cov_31.659817	Coordinate:316	Reads:5	Hits:31	Allocated_reads:0.161290322580645	Strand:+
TATGAATTCTGGTTGTGCTTGATGACC
>Location:NODE_382493_length_8613_cov_31.659817	Coordinate:316	Reads:1	Hits:28	Allocated_reads:0.0357142857142857	Strand:+
TATGAATTCTGGTTGTGCTTGATGACCG
>Location:NODE_382493_length_8613_cov_31.659817	Coordinate:317	Reads:1	Hits:35	Allocated_reads:0.0285714285714286	Strand:+
ATGAATTCTGGTTGTGCTTGATGAC
>Location:NODE_382493_length_8613_cov_31.659817	Coordinate:317	Reads:1	Hits:32	Allocated_reads:0.03125	Strand:+
ATGAATTCTGGTTGTGCTTGATGACC
>Location:NODE_382493_length_8613_cov_31.659817	Coordinate:318	Reads:27	Hits:35	Allocated_reads:0.771428571428571	Strand:+
TGAATTCTGGTTGTGCTTGATGAC
>Location:NODE_382493_length_8613_cov_31.659817	Coordinate:318	Reads:2	Hits:53	Allocated_reads:0.0377358490566038	Strand:+
TGAATTCTGGTTGTGCTTGTTGACC
>Location:NODE_382493_length_8613_cov_31.659817	Coordinate:318	Reads:6	Hits:32	Allocated_reads:0.1875	Strand:+
TGAATTCTGGTTGTGCTTGATGACC
>Location:NODE_382493_length_8613_cov_31.659817	Coordinate:321	Reads:1	Hits:8	Allocated_reads:0.125	Strand:-
GTTCACGGTCATCAAGCACAACCAGAAA
>Location:NODE_382493_length_8613_cov_31.659817	Coordinate:322	Reads:3	Hits:8	Allocated_reads:0.375	Strand:+
TTCTGGTTGTGCTTGATGACCGTGAACC
>Location:NODE_382493_length_8613_cov_31.659817	Coordinate:325	Reads:1	Hits:8	Allocated_reads:0.125	Strand:+
TGGTTGTGCTTGATGACCGTGAACC
>Location:NODE_382493_length_8613_cov_31.659817	Coordinate:329	Reads:1	Hits:9	Allocated_reads:0.111111111111111	Strand:+
TGTGCTTGATGACCGTGAACCGATT
>Location:NODE_382493_length_8613_cov_31.659817	Coordinate:329	Reads:1	Hits:8	Allocated_reads:0.125	Strand:+
TGTGCTTGATGACCGTGAACCGATTTTATGT
>Location:NODE_382493_length_8613_cov_31.659817	Coordinate:331	Reads:1	Hits:9	Allocated_reads:0.111111111111111	Strand:+
TGCTTGATGACCGTGAACCGATTT
>Location:NODE_382493_length_8613_cov_31.659817	Coordinate:331	Reads:1	Hits:8	Allocated_reads:0.125	Strand:+
TGCTTGATGACCGTGAACCGATTTTATGT
>Location:NODE_382493_length_8613_cov_31.659817	Coordinate:332	Reads:2	Hits:8	Allocated_reads:0.25	Strand:+
GCTTGATGACCGTGAACCGATTTTTT
>Location:NODE_382493_length_8613_cov_31.659817	Coordinate:333	Reads:1	Hits:8	Allocated_reads:0.125	Strand:+
CTTGATGACCGTGAACCGATTTTATGTGG
>Location:NODE_382493_length_8613_cov_31.659817	Coordinate:334	Reads:1	Hits:8	Allocated_reads:0.125	Strand:+
TTGATGACCGTGAACCGATTTTATG
>Location:NODE_382493_length_8613_cov_31.659817	Coordinate:334	Reads:1	Hits:8	Allocated_reads:0.125	Strand:+
TTGATGACCGTGAACCGATTTTATGT
>Location:NODE_382493_length_8613_cov_31.659817	Coordinate:335	Reads:1	Hits:9	Allocated_reads:0.111111111111111	Strand:-
ACATAAAATCGGTTCACGGTCATCA
>Location:NODE_382493_length_8613_cov_31.659817	Coordinate:335	Reads:1	Hits:9	Allocated_reads:0.111111111111111	Strand:-
CCACATAAAATCGGTTCACGGTCATCA
>Location:NODE_382493_length_8613_cov_31.659817	Coordinate:335	Reads:2	Hits:9	Allocated_reads:0.222222222222222	Strand:+
TGATGACCGTGAACCGATTTTATGT
>Location:NODE_382493_length_8613_cov_31.659817	Coordinate:335	Reads:1	Hits:9	Allocated_reads:0.111111111111111	Strand:+
TGATGACCGTGAACCGATTTTATGTG
>Location:NODE_382493_length_8613_cov_31.659817	Coordinate:335	Reads:1	Hits:2	Allocated_reads:0.5	Strand:+
TGATGACCGTGAACCGATTTTATGTGGT
>Location:NODE_382493_length_8613_cov_31.659817	Coordinate:335	Reads:1	Hits:2	Allocated_reads:0.5	Strand:+
TGATGACCGTGAACCGATTTTATGTGGTACA
>Location:NODE_382493_length_8613_cov_31.659817	Coordinate:336	Reads:1	Hits:9	Allocated_reads:0.111111111111111	Strand:+
GATGACCGTGAACCGATTTTATGT
>Location:NODE_382493_length_8613_cov_31.659817	Coordinate:336	Reads:2	Hits:2	Allocated_reads:1	Strand:+
GATGACCGTGAACCGATTTTATGTGGT
>Location:NODE_382493_length_8613_cov_31.659817	Coordinate:338	Reads:3	Hits:8	Allocated_reads:0.375	Strand:+
TGACCGTGAACCGATTTTATGTGGT
>Location:NODE_382493_length_8613_cov_31.659817	Coordinate:347	Reads:1	Hits:20	Allocated_reads:0.05	Strand:+
ACCGATTTTATGTGGTACACGGCGCTCAGC
>Location:NODE_382493_length_8613_cov_31.659817	Coordinate:350	Reads:1	Hits:29	Allocated_reads:0.0344827586206897	Strand:-
GCTGAGCGCCGTGTACCACATAAAATC
>Location:NODE_382493_length_8613_cov_31.659817	Coordinate:350	Reads:2	Hits:96	Allocated_reads:0.0208333333333333	Strand:-
TGAGCGCCGTGTACCACATAAAATC
>Location:NODE_382493_length_8613_cov_31.659817	Coordinate:351	Reads:1	Hits:118	Allocated_reads:0.00847457627118644	Strand:-
TGAGCGCCGTGTACCACATAAAAT
>Location:NODE_382493_length_8613_cov_31.659817	Coordinate:352	Reads:1	Hits:32	Allocated_reads:0.03125	Strand:-
TTGCTGAGCGCCGTGTACCACATAAAA
>Location:NODE_382493_length_8613_cov_31.659817	Coordinate:352	Reads:1	Hits:39	Allocated_reads:0.0256410256410256	Strand:+
TTTTATGTGGTACACGGCGCTCAG
>Location:NODE_382493_length_8613_cov_31.659817	Coordinate:352	Reads:10	Hits:33	Allocated_reads:0.303030303030303	Strand:+
TTTTATGTGGTACACGGCGCTCAGC
>Location:NODE_382493_length_8613_cov_31.659817	Coordinate:352	Reads:1	Hits:33	Allocated_reads:0.0303030303030303	Strand:+
TTTTATGTGGTACACGGCGCTCAGCA
>Location:NODE_382493_length_8613_cov_31.659817	Coordinate:353	Reads:1	Hits:33	Allocated_reads:0.0303030303030303	Strand:-
GCTGAGCGCCGTGTACCACATAAA
>Location:NODE_382493_length_8613_cov_31.659817	Coordinate:353	Reads:5	Hits:33	Allocated_reads:0.151515151515152	Strand:+
TTTATGTGGTACACGGCGCTCAGC
>Location:NODE_382493_length_8613_cov_31.659817	Coordinate:355	Reads:1	Hits:32	Allocated_reads:0.03125	Strand:-
GATTGCTGAGCGCCGTGTACCACATA
>Location:NODE_382493_length_8613_cov_31.659817	Coordinate:359	Reads:1	Hits:45	Allocated_reads:0.0222222222222222	Strand:+
TGGTACACGGCGCTCAGCAATCTGT
>Location:NODE_382493_length_8613_cov_31.659817	Coordinate:360	Reads:1	Hits:47	Allocated_reads:0.0212765957446809	Strand:-
ACAGATTGCTGAGCGCCGTGTACC
>Location:NODE_382493_length_8613_cov_31.659817	Coordinate:360	Reads:1	Hits:46	Allocated_reads:0.0217391304347826	Strand:-
GACAGATTGCTGAGCGCCGTGTACC
>Location:NODE_382493_length_8613_cov_31.659817	Coordinate:360	Reads:1	Hits:45	Allocated_reads:0.0222222222222222	Strand:-
TTGACAGATTGCTGAGCGCCGTGTACC
>Location:NODE_382493_length_8613_cov_31.659817	Coordinate:360	Reads:4	Hits:42	Allocated_reads:0.0952380952380952	Strand:-
TTTGACAGATTGCTGAGCGCCGTGTACC
>Location:NODE_382493_length_8613_cov_31.659817	Coordinate:360	Reads:1	Hits:39	Allocated_reads:0.0256410256410256	Strand:-
TTTTTGACAGATTGCTGAGCGCCGTGTACC
>Location:NODE_382493_length_8613_cov_31.659817	Coordinate:362	Reads:2	Hits:57	Allocated_reads:0.0350877192982456	Strand:+
TACACGGCGCTCAGCAATCTGTCA
>Location:NODE_382493_length_8613_cov_31.659817	Coordinate:362	Reads:1	Hits:48	Allocated_reads:0.0208333333333333	Strand:+
TACACGGCGCTCAGCAATCTGTCAAAAA
>Location:NODE_382493_length_8613_cov_31.659817	Coordinate:362	Reads:1	Hits:29	Allocated_reads:0.0344827586206897	Strand:+
TACACGGCGCTCAGCAATCTGTCAAAAAAT
>Location:NODE_382493_length_8613_cov_31.659817	Coordinate:362	Reads:1	Hits:53	Allocated_reads:0.0188679245283019	Strand:-
TTTGACAGATTGCTGAGCGCCGTGTA
>Location:NODE_382493_length_8613_cov_31.659817	Coordinate:362	Reads:1	Hits:49	Allocated_reads:0.0204081632653061	Strand:-
TTTTGACAGATTGCTGAGCGCCGTGTA
>Location:NODE_382493_length_8613_cov_31.659817	Coordinate:363	Reads:2	Hits:42	Allocated_reads:0.0476190476190476	Strand:+
ACACGGCGCTCAGCAATCTGTCAAAAAAT
>Location:NODE_382493_length_8613_cov_31.659817	Coordinate:363	Reads:1	Hits:37	Allocated_reads:0.027027027027027	Strand:+
ACACGGCGCTCAGCAATCTGTCAAAAAATGT
>Location:NODE_382493_length_8613_cov_31.659817	Coordinate:363	Reads:1	Hits:81	Allocated_reads:0.0123456790123457	Strand:-
TTTGACAGATTGCTGAGCGCCGAAA
>Location:NODE_382493_length_8613_cov_31.659817	Coordinate:363	Reads:2	Hits:75	Allocated_reads:0.0266666666666667	Strand:-
TTTGACAGATTGCTGAGCGCCGTGT
>Location:NODE_382493_length_8613_cov_31.659817	Coordinate:364	Reads:1	Hits:43	Allocated_reads:0.0232558139534884	Strand:+
CACGGCGCTCAGCAATCTGTCAAAAAAT
>Location:NODE_382493_length_8613_cov_31.659817	Coordinate:364	Reads:3	Hits:77	Allocated_reads:0.038961038961039	Strand:-
TTTGACAGATTGCTGAGCGCCGTG
>Location:NODE_382493_length_8613_cov_31.659817	Coordinate:364	Reads:1	Hits:71	Allocated_reads:0.0140845070422535	Strand:-
TTTTGACAGATTGCTGAGCGCCGTG
>Location:NODE_382493_length_8613_cov_31.659817	Coordinate:364	Reads:1	Hits:70	Allocated_reads:0.0142857142857143	Strand:-
TTTTTGACAGATTGCTGAGCGCCGTG
>Location:NODE_382493_length_8613_cov_31.659817	Coordinate:365	Reads:1	Hits:38	Allocated_reads:0.0263157894736842	Strand:+
ACGGCGCTCAGCAATCTGTCAAAAAATGT
>Location:NODE_382493_length_8613_cov_31.659817	Coordinate:365	Reads:1	Hits:38	Allocated_reads:0.0263157894736842	Strand:+
ACGGCGCTCAGCAATCTGTCAAAAAATGTT
>Location:NODE_382493_length_8613_cov_31.659817	Coordinate:365	Reads:1	Hits:72	Allocated_reads:0.0138888888888889	Strand:-
TTTTGACAGATTGCTGAGCGCCGT
>Location:NODE_382493_length_8613_cov_31.659817	Coordinate:365	Reads:1	Hits:71	Allocated_reads:0.0140845070422535	Strand:-
TTTTTGACAGATTGCTGAGCGCCGT
>Location:NODE_382493_length_8613_cov_31.659817	Coordinate:365	Reads:1	Hits:49	Allocated_reads:0.0204081632653061	Strand:-
TTTTTTGACAGATTGCTGAGCGCCGT
>Location:NODE_382493_length_8613_cov_31.659817	Coordinate:366	Reads:1	Hits:38	Allocated_reads:0.0263157894736842	Strand:+
CGGCGCTCAGCAATCTGTCAAAAAATGTT
>Location:NODE_382493_length_8613_cov_31.659817	Coordinate:366	Reads:1	Hits:73	Allocated_reads:0.0136986301369863	Strand:-
TTTTTGACAGATTGCTGAGCGCCG
>Location:NODE_382493_length_8613_cov_31.659817	Coordinate:367	Reads:1	Hits:43	Allocated_reads:0.0232558139534884	Strand:-
ACATTTTTTGACAGATTGCTGAGCGCC
>Location:NODE_382493_length_8613_cov_31.659817	Coordinate:367	Reads:1	Hits:44	Allocated_reads:0.0227272727272727	Strand:-
CATTTTTTGACAGATTGCTGAGCGCC
>Location:NODE_382493_length_8613_cov_31.659817	Coordinate:367	Reads:2	Hits:40	Allocated_reads:0.05	Strand:-
TAAAACATTTTTTGACAGATTGCTGAGCGCC
>Location:NODE_382493_length_8613_cov_31.659817	Coordinate:367	Reads:7	Hits:54	Allocated_reads:0.12962962962963	Strand:-
TTTTTTGACAGATTGCTGAGCGCC
>Location:NODE_382493_length_8613_cov_31.659817	Coordinate:368	Reads:1	Hits:40	Allocated_reads:0.025	Strand:-
ACTAAAACATTTTTTGACAGATTGCTGAGCGC
>Location:NODE_382493_length_8613_cov_31.659817	Coordinate:370	Reads:1	Hits:80	Allocated_reads:0.0125	Strand:-
AAACATTTTTTGACAGATTGCTGAGC
>Location:NODE_382493_length_8613_cov_31.659817	Coordinate:371	Reads:1	Hits:84	Allocated_reads:0.0119047619047619	Strand:+
CTCAGCAATCTGTCAAAAAATGTTTT
>Location:NODE_382493_length_8613_cov_31.659817	Coordinate:377	Reads:3	Hits:104	Allocated_reads:0.0288461538461538	Strand:-
TCGTACTAAAACATTTTTTGACAGATT
>Location:NODE_382493_length_8613_cov_31.659817	Coordinate:378	Reads:2	Hits:144	Allocated_reads:0.0138888888888889	Strand:+
ATCTGTCAAAAAATGTTTTAGTAC
>Location:NODE_382493_length_8613_cov_31.659817	Coordinate:378	Reads:1	Hits:111	Allocated_reads:0.00900900900900901	Strand:+
ATCTGTCAAAAAATGTTTTAGTACG
>Location:NODE_382493_length_8613_cov_31.659817	Coordinate:378	Reads:1	Hits:108	Allocated_reads:0.00925925925925926	Strand:+
ATCTGTCAAAAAATGTTTTAGTACGA
>Location:NODE_382493_length_8613_cov_31.659817	Coordinate:378	Reads:2	Hits:103	Allocated_reads:0.0194174757281553	Strand:+
ATCTGTCAAAAAATGTTTTAGTACGACT
>Location:NODE_382493_length_8613_cov_31.659817	Coordinate:378	Reads:1	Hits:102	Allocated_reads:0.00980392156862745	Strand:+
ATCTGTCAAAAAATGTTTTAGTACGACTT
>Location:NODE_382493_length_8613_cov_31.659817	Coordinate:379	Reads:1	Hits:112	Allocated_reads:0.00892857142857143	Strand:-
TCGTACTAAAACATTTTTTGACAGA
>Location:NODE_382493_length_8613_cov_31.659817	Coordinate:379	Reads:2	Hits:115	Allocated_reads:0.0173913043478261	Strand:+
TCTGTCAAAAAATGTTTTAGTACG
>Location:NODE_382493_length_8613_cov_31.659817	Coordinate:379	Reads:2	Hits:107	Allocated_reads:0.0186915887850467	Strand:+
TCTGTCAAAAAATGTTTTAGTACGACT
>Location:NODE_382493_length_8613_cov_31.659817	Coordinate:381	Reads:1	Hits:73	Allocated_reads:0.0136986301369863	Strand:+
TGTCAAAAAATGTTTTAGTACGACTTTGGTA
>Location:NODE_382493_length_8613_cov_31.659817	Coordinate:385	Reads:1	Hits:99	Allocated_reads:0.0101010101010101	Strand:-
TACCAAAGTCGTACTAAAACATTTTTT
>Location:NODE_382493_length_8613_cov_31.659817	Coordinate:386	Reads:1	Hits:159	Allocated_reads:0.00628930817610063	Strand:+
AAAAATGTTTTAGTACGACTTTGGT
>Location:NODE_382493_length_8613_cov_31.659817	Coordinate:386	Reads:1	Hits:128	Allocated_reads:0.0078125	Strand:+
AAAAATGTTTTAGTACGACTTTGGTAAGC
>Location:NODE_382493_length_8613_cov_31.659817	Coordinate:387	Reads:3	Hits:161	Allocated_reads:0.0186335403726708	Strand:-
TACCAAAGTCGTACTAAAACATTTT
>Location:NODE_382493_length_8613_cov_31.659817	Coordinate:388	Reads:21	Hits:171	Allocated_reads:0.12280701754386	Strand:-
TACCAAAGTCGTACTAAAACATTT
>Location:NODE_382493_length_8613_cov_31.659817	Coordinate:388	Reads:1	Hits:164	Allocated_reads:0.00609756097560976	Strand:-
TTACCAAAGTCGTACTAAAACATTT
>Location:NODE_382493_length_8613_cov_31.659817	Coordinate:389	Reads:1	Hits:45	Allocated_reads:0.0222222222222222	Strand:+
AATGTTTTAGTACGACTTTGGTAAGCTATG
>Location:NODE_382493_length_8613_cov_31.659817	Coordinate:389	Reads:1	Hits:166	Allocated_reads:0.00602409638554217	Strand:-
TTACCAAAGTCGTACTAAAACATT
>Location:NODE_382493_length_8613_cov_31.659817	Coordinate:390	Reads:1	Hits:152	Allocated_reads:0.00657894736842105	Strand:+
ATGTTTTAGTACGACTTTGGTAAGC
>Location:NODE_382493_length_8613_cov_31.659817	Coordinate:391	Reads:1	Hits:159	Allocated_reads:0.00628930817610063	Strand:+
TGTTTTAGTACGACTTTGGTAAGC
>Location:NODE_382493_length_8613_cov_31.659817	Coordinate:391	Reads:1	Hits:153	Allocated_reads:0.0065359477124183	Strand:+
TGTTTTAGTACGACTTTGGTAAGCT
>Location:NODE_382493_length_8613_cov_31.659817	Coordinate:394	Reads:1	Hits:2	Allocated_reads:0.5	Strand:+
TTTAGTACGACTTTGGTAAGCTATGG
>Location:NODE_382493_length_8613_cov_31.659817	Coordinate:394	Reads:2	Hits:2	Allocated_reads:1	Strand:+
TTTAGTACGACTTTGGTAAGCTATGGA
>Location:NODE_382493_length_8613_cov_31.659817	Coordinate:394	Reads:5	Hits:2	Allocated_reads:2.5	Strand:+
TTTAGTACGACTTTGGTAAGCTATGGAGC
>Location:NODE_382493_length_8613_cov_31.659817	Coordinate:394	Reads:2	Hits:2	Allocated_reads:1	Strand:+
TTTAGTACGACTTTGGTAAGCTATGGAGCT
>Location:NODE_382493_length_8613_cov_31.659817	Coordinate:395	Reads:1	Hits:2	Allocated_reads:0.5	Strand:+
TTAGTACGACTTTGGTAAGCTATGGAGCT
>Location:NODE_382493_length_8613_cov_31.659817	Coordinate:396	Reads:1	Hits:2	Allocated_reads:0.5	Strand:+
TAGTACGACTTTGGTAAGCTATGGAGC
>Location:NODE_382493_length_8613_cov_31.659817	Coordinate:398	Reads:1	Hits:1	Allocated_reads:1	Strand:+
GTACGACTTTGGTAAGCTATGGAGCTGCACCGGCT
>Location:NODE_382493_length_8613_cov_31.659817	Coordinate:399	Reads:2	Hits:2	Allocated_reads:1	Strand:+
TACGACTTTGGTAAGCTATGGAGC
>Location:NODE_382493_length_8613_cov_31.659817	Coordinate:405	Reads:1	Hits:1	Allocated_reads:1	Strand:+
TTTGGTAAGCTATGGAGCTGCACCGGCTT
>Location:NODE_382493_length_8613_cov_31.659817	Coordinate:406	Reads:1	Hits:1	Allocated_reads:1	Strand:+
TTGGTAAGCTATGGAGCTGCACCGGCTT
>Location:NODE_382493_length_8613_cov_31.659817	Coordinate:407	Reads:2	Hits:1	Allocated_reads:2	Strand:+
TGGTAAGCTATGGAGCTGCACCGGCT
>Location:NODE_382493_length_8613_cov_31.659817	Coordinate:407	Reads:2	Hits:1	Allocated_reads:2	Strand:+
TGGTAAGCTATGGAGCTGCACCGGCTT
>Location:NODE_382493_length_8613_cov_31.659817	Coordinate:410	Reads:1	Hits:1	Allocated_reads:1	Strand:-
TCAAGCCGGTGCAGCTCCATAGCTTA
>Location:NODE_382493_length_8613_cov_31.659817	Coordinate:412	Reads:2	Hits:1	Allocated_reads:2	Strand:-
ATCAAGCCGGTGCAGCTCCATAGCT
>Location:NODE_382493_length_8613_cov_31.659817	Coordinate:413	Reads:1	Hits:1	Allocated_reads:1	Strand:-
CCATCAAGCCGGTGCAGCTCCATAGC
>Location:NODE_382493_length_8613_cov_31.659817	Coordinate:413	Reads:1	Hits:1	Allocated_reads:1	Strand:-
TCCATCAAGCCGGTGCAGCTCCATAGC
>Location:NODE_382493_length_8613_cov_31.659817	Coordinate:415	Reads:1	Hits:1	Allocated_reads:1	Strand:+
TATGGAGCTGCACCGGCTTGATGGATT
>Location:NODE_382493_length_8613_cov_31.659817	Coordinate:418	Reads:2	Hits:3	Allocated_reads:0.666666666666667	Strand:-
AATCCATCAAGCCGGTGCAGCTCC
>Location:NODE_382493_length_8613_cov_31.659817	Coordinate:420	Reads:1	Hits:2	Allocated_reads:0.5	Strand:-
TCCGACAATCCATCAAGCCGGTGCAGCT
>Location:NODE_382493_length_8613_cov_31.659817	Coordinate:427	Reads:1	Hits:2	Allocated_reads:0.5	Strand:-
CGTAATGCTCCGACAATCCATCAAGCCGG
>Location:NODE_382493_length_8613_cov_31.659817	Coordinate:429	Reads:1	Hits:3	Allocated_reads:0.333333333333333	Strand:-
TAGCCGTAATGCTCCGACAATCCATCAAGCC
>Location:NODE_382493_length_8613_cov_31.659817	Coordinate:430	Reads:1	Hits:468	Allocated_reads:0.00213675213675214	Strand:-
TAATGCTCCGACAATCCATCAAGC
>Location:NODE_382493_length_8613_cov_31.659817	Coordinate:430	Reads:1	Hits:243	Allocated_reads:0.00411522633744856	Strand:-
TAGCCGTAATGCTCCGACAATCCATCAAGC
>Location:NODE_382493_length_8613_cov_31.659817	Coordinate:431	Reads:2	Hits:378	Allocated_reads:0.00529100529100529	Strand:-
CGTAATGCTCCGACAATCCATCAAG
>Location:NODE_382493_length_8613_cov_31.659817	Coordinate:431	Reads:1	Hits:454	Allocated_reads:0.00220264317180617	Strand:+
CTTGATGGATTGTCGGAGCATTAC
>Location:NODE_382493_length_8613_cov_31.659817	Coordinate:431	Reads:1	Hits:263	Allocated_reads:0.00380228136882129	Strand:-
TAGCCGTAATGCTCCGACAATCCATCAAG
>Location:NODE_382493_length_8613_cov_31.659817	Coordinate:432	Reads:1	Hits:320	Allocated_reads:0.003125	Strand:-
AGCCGTAATGCTCCGACAATCCATCAA
>Location:NODE_382493_length_8613_cov_31.659817	Coordinate:432	Reads:2	Hits:388	Allocated_reads:0.00515463917525773	Strand:+
TTGATGGATTGTCGGAGCATTACG
>Location:NODE_382493_length_8613_cov_31.659817	Coordinate:432	Reads:3	Hits:363	Allocated_reads:0.00826446280991736	Strand:+
TTGATGGATTGTCGGAGCATTACGG
>Location:NODE_382493_length_8613_cov_31.659817	Coordinate:432	Reads:1	Hits:353	Allocated_reads:0.0028328611898017	Strand:+
TTGATGGATTGTCGGAGCATTACGGC
>Location:NODE_382493_length_8613_cov_31.659817	Coordinate:432	Reads:2	Hits:272	Allocated_reads:0.00735294117647059	Strand:+
TTGATGGATTGTCGGAGCATTACGGCTA
>Location:NODE_382493_length_8613_cov_31.659817	Coordinate:432	Reads:1	Hits:77	Allocated_reads:0.012987012987013	Strand:+
TTGATGGATTGTCGGAGCATTACGGCTACC
>Location:NODE_382493_length_8613_cov_31.659817	Coordinate:432	Reads:1	Hits:17	Allocated_reads:0.0588235294117647	Strand:+
TTGATGGATTGTCGGAGCATTACGGCTACCGA
>Location:NODE_382493_length_8613_cov_31.659817	Coordinate:433	Reads:2	Hits:371	Allocated_reads:0.00539083557951483	Strand:+
TGATGGATTGTCGGAGCATTACGG
>Location:NODE_382493_length_8613_cov_31.659817	Coordinate:433	Reads:1	Hits:361	Allocated_reads:0.00277008310249307	Strand:+
TGATGGATTGTCGGAGCATTACGGC
>Location:NODE_382493_length_8613_cov_31.659817	Coordinate:433	Reads:1	Hits:328	Allocated_reads:0.00304878048780488	Strand:+
TGATGGATTGTCGGAGCATTACGGCT
>Location:NODE_382493_length_8613_cov_31.659817	Coordinate:434	Reads:1	Hits:387	Allocated_reads:0.00258397932816537	Strand:-
GCCGTAATGCTCCGACAATCCATC
>Location:NODE_382493_length_8613_cov_31.659817	Coordinate:435	Reads:1	Hits:80	Allocated_reads:0.0125	Strand:+
ATGGATTGTCGGAGCATTACGGCTACC
>Location:NODE_382493_length_8613_cov_31.659817	Coordinate:436	Reads:1	Hits:306	Allocated_reads:0.00326797385620915	Strand:-
TAGCCGTAATGCTCCGACAATCCA
>Location:NODE_382493_length_8613_cov_31.659817	Coordinate:436	Reads:1	Hits:80	Allocated_reads:0.0125	Strand:+
TGGATTGTCGGAGCATTACGGCTACC
>Location:NODE_382493_length_8613_cov_31.659817	Coordinate:444	Reads:1	Hits:1	Allocated_reads:1	Strand:+
CGGAGCATTACGGCTACCGACCGAGGA
>Location:NODE_382493_length_8613_cov_31.659817	Coordinate:446	Reads:1	Hits:1	Allocated_reads:1	Strand:+
GAGCATTACGGCTACCGACCGAGGA
>Location:NODE_382493_length_8613_cov_31.659817	Coordinate:448	Reads:1	Hits:1	Allocated_reads:1	Strand:+
GCATTACGGCTACCGACCGAGGAGCCT
>Location:NODE_382493_length_8613_cov_31.659817	Coordinate:453	Reads:1	Hits:1	Allocated_reads:1	Strand:-
TCCGCGAGGCTCCTCGGTCGGTAGCCGA
>Location:NODE_382493_length_8613_cov_31.659817	Coordinate:454	Reads:1	Hits:1	Allocated_reads:1	Strand:-
CTCCGCGAGGCTCCTCGGTCGGTAGCCG
>Location:NODE_382493_length_8613_cov_31.659817	Coordinate:454	Reads:2	Hits:1	Allocated_reads:2	Strand:-
TCCGCGAGGCTCCTCGGTCGGTAGCCG
>Location:NODE_382493_length_8613_cov_31.659817	Coordinate:455	Reads:1	Hits:1	Allocated_reads:1	Strand:-
CTCCGCGAGGCTCCTCGGTCGGTAGCC
>Location:NODE_382493_length_8613_cov_31.659817	Coordinate:455	Reads:1	Hits:1	Allocated_reads:1	Strand:-
TCCGCGAGGCTCCTCGGTCGGTAGCC
>Location:NODE_382493_length_8613_cov_31.659817	Coordinate:461	Reads:1	Hits:1	Allocated_reads:1	Strand:+
CGACCGAGGAGCCTCGCGGAGTGATACG
>Location:NODE_382493_length_8613_cov_31.659817	Coordinate:461	Reads:1	Hits:1	Allocated_reads:1	Strand:-
TACGTATCACTCCGCGAGGCTCCTCGGTCT
>Location:NODE_382493_length_8613_cov_31.659817	Coordinate:463	Reads:1	Hits:21	Allocated_reads:0.0476190476190476	Strand:+
ACCGAGGAGCCTCGCGGAGTGATACGTA
>Location:NODE_382493_length_8613_cov_31.659817	Coordinate:463	Reads:1	Hits:20	Allocated_reads:0.05	Strand:-
GTACGTATCACTCCGCGAGGCTCCTCGGT
>Location:NODE_382493_length_8613_cov_31.659817	Coordinate:464	Reads:1	Hits:63	Allocated_reads:0.0158730158730159	Strand:-
TACGTATCACTCCGCGAGGCTCCTCCG
>Location:NODE_382493_length_8613_cov_31.659817	Coordinate:464	Reads:1	Hits:24	Allocated_reads:0.0416666666666667	Strand:-
TACGTATCACTCCGCGAGGCTCCTCGA
>Location:NODE_382493_length_8613_cov_31.659817	Coordinate:465	Reads:1	Hits:20	Allocated_reads:0.05	Strand:-
ACAGTACGTATCACTCCGCGAGGCTCCTCG
>Location:NODE_382493_length_8613_cov_31.659817	Coordinate:465	Reads:1	Hits:23	Allocated_reads:0.0434782608695652	Strand:-
AGTACGTATCACTCCGCGAGGCTCCTCG
>Location:NODE_382493_length_8613_cov_31.659817	Coordinate:465	Reads:1	Hits:25	Allocated_reads:0.04	Strand:-
TACGTATCACTCCGCGAGGCTCCCCG
>Location:NODE_382493_length_8613_cov_31.659817	Coordinate:465	Reads:21	Hits:24	Allocated_reads:0.875	Strand:-
TACGTATCACTCCGCGAGGCTCCTCG
>Location:NODE_382493_length_8613_cov_31.659817	Coordinate:466	Reads:4	Hits:63	Allocated_reads:0.0634920634920635	Strand:-
TACGTATCACTCCGCGAGGCTCCTC
>Location:NODE_382493_length_8613_cov_31.659817	Coordinate:467	Reads:2	Hits:202	Allocated_reads:0.0099009900990099	Strand:-
ACAGTACGTATCACTCCGCGAGGCTCCT
>Location:NODE_382493_length_8613_cov_31.659817	Coordinate:467	Reads:1	Hits:228	Allocated_reads:0.0043859649122807	Strand:+
AGGAGCCTCGCGGAGTGATACGTACT
>Location:NODE_382493_length_8613_cov_31.659817	Coordinate:467	Reads:1	Hits:217	Allocated_reads:0.00460829493087558	Strand:-
CAGTACGTATCACTCCGCGAGGCTCCT
>Location:NODE_382493_length_8613_cov_31.659817	Coordinate:467	Reads:17	Hits:244	Allocated_reads:0.069672131147541	Strand:-
TACGTATCACTCCGCGAGGCTCCT
>Location:NODE_382493_length_8613_cov_31.659817	Coordinate:468	Reads:5	Hits:271	Allocated_reads:0.018450184501845	Strand:-
ACAGTACGTATCACTCCGCGAGGCTCC
>Location:NODE_382493_length_8613_cov_31.659817	Coordinate:469	Reads:1	Hits:281	Allocated_reads:0.00355871886120996	Strand:+
GAGCCTCGCGGAGTGATACGTACTGTGC
>Location:NODE_382493_length_8613_cov_31.659817	Coordinate:470	Reads:2	Hits:312	Allocated_reads:0.00641025641025641	Strand:-
ACAGTACGTATCACTCCGCGAGGCT
>Location:NODE_382493_length_8613_cov_31.659817	Coordinate:470	Reads:1	Hits:338	Allocated_reads:0.0029585798816568	Strand:+
AGCCTCGCGGAGTGATACGTACTG
>Location:NODE_382493_length_8613_cov_31.659817	Coordinate:470	Reads:1	Hits:309	Allocated_reads:0.00323624595469256	Strand:+
AGCCTCGCGGAGTGATACGTACTGTG
>Location:NODE_382493_length_8613_cov_31.659817	Coordinate:470	Reads:2	Hits:282	Allocated_reads:0.00709219858156028	Strand:+
AGCCTCGCGGAGTGATACGTACTGTGCT
>Location:NODE_382493_length_8613_cov_31.659817	Coordinate:471	Reads:1	Hits:310	Allocated_reads:0.0032258064516129	Strand:-
AAGCACAGTACGTATCACTCCGCGAGGC
>Location:NODE_382493_length_8613_cov_31.659817	Coordinate:471	Reads:1	Hits:352	Allocated_reads:0.00284090909090909	Strand:-
ACAGTACGTATCACTCCGCGAGGC
>Location:NODE_382493_length_8613_cov_31.659817	Coordinate:471	Reads:1	Hits:347	Allocated_reads:0.00288184438040346	Strand:+
GCCTCGCGGAGTGATACGTACTGTG
>Location:NODE_382493_length_8613_cov_31.659817	Coordinate:472	Reads:1	Hits:319	Allocated_reads:0.00313479623824451	Strand:-
AAGCACAGTACGTATCACTCCGCGAGG
>Location:NODE_382493_length_8613_cov_31.659817	Coordinate:473	Reads:1	Hits:334	Allocated_reads:0.0029940119760479	Strand:+
CTCGCGGAGTGATACGTACTGTGCT
>Location:NODE_382493_length_8613_cov_31.659817	Coordinate:473	Reads:1	Hits:51	Allocated_reads:0.0196078431372549	Strand:+
CTCGCGGAGTGATACGTACTGTGCTTCAACG
>Location:NODE_382493_length_8613_cov_31.659817	Coordinate:474	Reads:2	Hits:64	Allocated_reads:0.03125	Strand:+
TCGCGGAGTGATACGTACTGTGCTTCAACG
>Location:NODE_382493_length_8613_cov_31.659817	Coordinate:476	Reads:1	Hits:72	Allocated_reads:0.0138888888888889	Strand:+
GCGGAGTGATACGTACTGTGCTTCAACG
>Location:NODE_382493_length_8613_cov_31.659817	Coordinate:476	Reads:2	Hits:383	Allocated_reads:0.00522193211488251	Strand:-
TGAAGCACAGTACGTATCACTCCGC
>Location:NODE_382493_length_8613_cov_31.659817	Coordinate:476	Reads:1	Hits:361	Allocated_reads:0.00277008310249307	Strand:-
TTGAAGCACAGTACGTATCACTCCGC
>Location:NODE_382493_length_8613_cov_31.659817	Coordinate:477	Reads:1	Hits:409	Allocated_reads:0.00244498777506112	Strand:-
TTGAAGCACAGTACGTATCACTCCG
>Location:NODE_382493_length_8613_cov_31.659817	Coordinate:479	Reads:1	Hits:99	Allocated_reads:0.0101010101010101	Strand:-
ATTACGTTGAAGCACAGTAGGTATCACTC
>Location:NODE_382493_length_8613_cov_31.659817	Coordinate:479	Reads:3	Hits:100	Allocated_reads:0.03	Strand:+
GAGTGATACGTACTGTGCTTCAACG
>Location:NODE_382493_length_8613_cov_31.659817	Coordinate:480	Reads:2	Hits:100	Allocated_reads:0.02	Strand:-
CGTTGAAGCACAGTACGTATCACT
>Location:NODE_382493_length_8613_cov_31.659817	Coordinate:481	Reads:3	Hits:98	Allocated_reads:0.0306122448979592	Strand:+
GTGATACGTACTGTGCTTCAACGT
>Location:NODE_382493_length_8613_cov_31.659817	Coordinate:481	Reads:6	Hits:97	Allocated_reads:0.0618556701030928	Strand:+
GTGATACGTACTGTGCTTCAACGTA
>Location:NODE_382493_length_8613_cov_31.659817	Coordinate:481	Reads:2	Hits:96	Allocated_reads:0.0208333333333333	Strand:+
GTGATACGTACTGTGCTTCAACGTAA
>Location:NODE_382493_length_8613_cov_31.659817	Coordinate:481	Reads:2	Hits:95	Allocated_reads:0.0210526315789474	Strand:+
GTGATACGTACTGTGCTTCAACGTAATA
>Location:NODE_382493_length_8613_cov_31.659817	Coordinate:488	Reads:1	Hits:74	Allocated_reads:0.0135135135135135	Strand:-
TACGGTAATATTACGTTGAAGCACAGTAA
>Location:NODE_382493_length_8613_cov_31.659817	Coordinate:489	Reads:1	Hits:105	Allocated_reads:0.00952380952380952	Strand:+
TACTGTGCTTCAACGTAATATTACC
>Location:NODE_382493_length_8613_cov_31.659817	Coordinate:490	Reads:2	Hits:81	Allocated_reads:0.0246913580246914	Strand:-
TACGGTAATATTACGTTGAAGCACAGT
>Location:NODE_382493_length_8613_cov_31.659817	Coordinate:491	Reads:1	Hits:46	Allocated_reads:0.0217391304347826	Strand:+
CTGTGCTTCAACGTAATATTACCGTATTA
>Location:NODE_382493_length_8613_cov_31.659817	Coordinate:491	Reads:4	Hits:82	Allocated_reads:0.0487804878048781	Strand:-
TACGGTAATATTACGTTGAAGCACAG
>Location:NODE_382493_length_8613_cov_31.659817	Coordinate:492	Reads:8	Hits:84	Allocated_reads:0.0952380952380952	Strand:-
TACGGTAATATTACGTTGAAGCACA
>Location:NODE_382493_length_8613_cov_31.659817	Coordinate:493	Reads:1	Hits:85	Allocated_reads:0.0117647058823529	Strand:-
TACGGTAATATTACGTTGAAGCAC
>Location:NODE_382493_length_8613_cov_31.659817	Coordinate:496	Reads:1	Hits:41	Allocated_reads:0.024390243902439	Strand:-
TACACACACAATACGGTAATATTACGTTGAAG
>Location:NODE_382493_length_8613_cov_31.659817	Coordinate:500	Reads:3	Hits:45	Allocated_reads:0.0666666666666667	Strand:-
TACACACACAATACGGTAATATTACGTT
>Location:NODE_382493_length_8613_cov_31.659817	Coordinate:507	Reads:1	Hits:75	Allocated_reads:0.0133333333333333	Strand:+
TATTACCGTATTGTGTGTGTATAAG
>Location:NODE_382493_length_8613_cov_31.659817	Coordinate:507	Reads:1	Hits:62	Allocated_reads:0.0161290322580645	Strand:+
TATTACCGTATTGTGTGTGTATAAGG
>Location:NODE_382493_length_8613_cov_31.659817	Coordinate:507	Reads:3	Hits:51	Allocated_reads:0.0588235294117647	Strand:+
TATTACCGTATTGTGTGTGTATAAGGA
>Location:NODE_382493_length_8613_cov_31.659817	Coordinate:507	Reads:2	Hits:46	Allocated_reads:0.0434782608695652	Strand:+
TATTACCGTATTGTGTGTGTATAAGGACC
>Location:NODE_382493_length_8613_cov_31.659817	Coordinate:507	Reads:2	Hits:42	Allocated_reads:0.0476190476190476	Strand:+
TATTACCGTATTGTGTGTGTATAAGGACCA
>Location:NODE_382493_length_8613_cov_31.659817	Coordinate:507	Reads:2	Hits:37	Allocated_reads:0.0540540540540541	Strand:+
TATTACCGTATTGTGTGTGTATAAGGACCATA
>Location:NODE_382493_length_8613_cov_31.659817	Coordinate:510	Reads:1	Hits:49	Allocated_reads:0.0204081632653061	Strand:+
TACCGTATTGTGTGTGTATAAGGACC
>Location:NODE_382493_length_8613_cov_31.659817	Coordinate:515	Reads:1	Hits:37	Allocated_reads:0.027027027027027	Strand:+
TATTGTGTGTGTATAAGGACCATAAATGGCACC
>Location:NODE_382493_length_8613_cov_31.659817	Coordinate:517	Reads:2	Hits:38	Allocated_reads:0.0526315789473684	Strand:+
TTGTGTGTGTATAAGGACCATAAATGGCACC
>Location:NODE_382493_length_8613_cov_31.659817	Coordinate:518	Reads:6	Hits:53	Allocated_reads:0.113207547169811	Strand:+
TGTGTGTGTATAAGGACCATAAATGGCACC
>Location:NODE_382493_length_8613_cov_31.659817	Coordinate:519	Reads:1	Hits:60	Allocated_reads:0.0166666666666667	Strand:-
CCATTTATGGTCCTTATACACACAC
>Location:NODE_382493_length_8613_cov_31.659817	Coordinate:520	Reads:1	Hits:57	Allocated_reads:0.0175438596491228	Strand:+
TGTGTGTATAAGGACCATAAATGGCACC
>Location:NODE_382493_length_8613_cov_31.659817	Coordinate:520	Reads:1	Hits:54	Allocated_reads:0.0185185185185185	Strand:+
TGTGTGTATAAGGACCATAAATGGCACCTG
>Location:NODE_382493_length_8613_cov_31.659817	Coordinate:522	Reads:2	Hits:83	Allocated_reads:0.0240963855421687	Strand:+
TGTGTATAAGGACCATAAATGGCACC
>Location:NODE_382493_length_8613_cov_31.659817	Coordinate:523	Reads:1	Hits:89	Allocated_reads:0.0112359550561798	Strand:+
GTGTATAAGGACCATAAATGGCAC
>Location:NODE_382493_length_8613_cov_31.659817	Coordinate:523	Reads:2	Hits:81	Allocated_reads:0.0246913580246914	Strand:+
GTGTATAAGGACCATAAATGGCACCTG
>Location:NODE_382493_length_8613_cov_31.659817	Coordinate:524	Reads:2	Hits:87	Allocated_reads:0.0229885057471264	Strand:+
TGTATAAGGACCATAAATGGCACC
>Location:NODE_382493_length_8613_cov_31.659817	Coordinate:531	Reads:1	Hits:11	Allocated_reads:0.0909090909090909	Strand:-
CGTGTCTCTTAACAGGTGCCATTTATGGTCC
>Location:NODE_382493_length_8613_cov_31.659817	Coordinate:531	Reads:5	Hits:12	Allocated_reads:0.416666666666667	Strand:-
GTGTCTCTTAACAGGTGCCATTTATGGTCC
>Location:NODE_382493_length_8613_cov_31.659817	Coordinate:531	Reads:3	Hits:50	Allocated_reads:0.06	Strand:-
TCTCTTAACAGGTGCCATTTATGGTCC
>Location:NODE_382493_length_8613_cov_31.659817	Coordinate:531	Reads:2	Hits:25	Allocated_reads:0.08	Strand:-
TGTCTCTTAACAGGTGCCATTTATGGTCC
>Location:NODE_382493_length_8613_cov_31.659817	Coordinate:532	Reads:1	Hits:51	Allocated_reads:0.0196078431372549	Strand:+
GACCATAAATGGCACCTGTTAAGAGA
>Location:NODE_382493_length_8613_cov_31.659817	Coordinate:532	Reads:3	Hits:51	Allocated_reads:0.0588235294117647	Strand:-
TCTCTTAACAGGTGCCATTTATGGTC
>Location:NODE_382493_length_8613_cov_31.659817	Coordinate:534	Reads:1	Hits:60	Allocated_reads:0.0166666666666667	Strand:+
CCATAAATGGCACCTGTTAAGAGA
>Location:NODE_382493_length_8613_cov_31.659817	Coordinate:537	Reads:1	Hits:14	Allocated_reads:0.0714285714285714	Strand:+
TAAATGGCACCTGTTAAGAGACAC
>Location:NODE_382493_length_8613_cov_31.659817	Coordinate:537	Reads:2	Hits:13	Allocated_reads:0.153846153846154	Strand:+
TAAATGGCACCTGTTAAGAGACACG
>Location:NODE_382493_length_8613_cov_31.659817	Coordinate:537	Reads:1	Hits:13	Allocated_reads:0.0769230769230769	Strand:+
TAAATGGCACCTGTTAAGAGACACGGT
>Location:NODE_382493_length_8613_cov_31.659817	Coordinate:537	Reads:1	Hits:13	Allocated_reads:0.0769230769230769	Strand:+
TAAATGGCACCTGTTAAGAGACACGGTTA
>Location:NODE_382493_length_8613_cov_31.659817	Coordinate:537	Reads:1	Hits:5	Allocated_reads:0.2	Strand:+
TAAATGGCACCTGTTAAGAGACACGGTTATG
>Location:NODE_382493_length_8613_cov_31.659817	Coordinate:539	Reads:2	Hits:5	Allocated_reads:0.4	Strand:+
AATGGCACCTGTTAAGAGACACGGTTATGA
>Location:NODE_382493_length_8613_cov_31.659817	Coordinate:540	Reads:1	Hits:5	Allocated_reads:0.2	Strand:+
ATGGCACCTGTTAAGAGACACGGTTATG
>Location:NODE_382493_length_8613_cov_31.659817	Coordinate:541	Reads:3	Hits:5	Allocated_reads:0.6	Strand:+
TGGCACCTGTTAAGAGACACGGTTATGA
>Location:NODE_382493_length_8613_cov_31.659817	Coordinate:541	Reads:1	Hits:5	Allocated_reads:0.2	Strand:+
TGGCACCTGTTAAGAGACACGGTTATGAA
>Location:NODE_382493_length_8613_cov_31.659817	Coordinate:541	Reads:1	Hits:3	Allocated_reads:0.333333333333333	Strand:+
TGGCACCTGTTAAGAGACACGGTTATGAAGC
>Location:NODE_382493_length_8613_cov_31.659817	Coordinate:542	Reads:1	Hits:5	Allocated_reads:0.2	Strand:+
GGCACCTGTTAAGAGACACGGTTATGA
>Location:NODE_382493_length_8613_cov_31.659817	Coordinate:543	Reads:1	Hits:2	Allocated_reads:0.5	Strand:-
ATCCGCTTCATAACCGTGTCTCTTAACAGGTGC
>Location:NODE_382493_length_8613_cov_31.659817	Coordinate:546	Reads:1	Hits:2	Allocated_reads:0.5	Strand:-
CCGCTTCATAACCGTGTCTCTTAACAGG
>Location:NODE_382493_length_8613_cov_31.659817	Coordinate:546	Reads:1	Hits:5	Allocated_reads:0.2	Strand:-
TTCATAACCGTGTCTCTTAACAGG
>Location:NODE_382493_length_8613_cov_31.659817	Coordinate:548	Reads:1	Hits:2	Allocated_reads:0.5	Strand:-
ATCCGCTTCATAACCGTGTCTCTTAACA
>Location:NODE_382493_length_8613_cov_31.659817	Coordinate:548	Reads:1	Hits:2	Allocated_reads:0.5	Strand:-
CCGCTTCATAACCGTGTCTCTTAACA
>Location:NODE_382493_length_8613_cov_31.659817	Coordinate:548	Reads:3	Hits:3	Allocated_reads:1	Strand:+
TGTTAAGAGACACGGTTATGAAGC
>Location:NODE_382493_length_8613_cov_31.659817	Coordinate:548	Reads:2	Hits:2	Allocated_reads:1	Strand:+
TGTTAAGAGACACGGTTATGAAGCG
>Location:NODE_382493_length_8613_cov_31.659817	Coordinate:548	Reads:2	Hits:2	Allocated_reads:1	Strand:+
TGTTAAGAGACACGGTTATGAAGCGGA
>Location:NODE_382493_length_8613_cov_31.659817	Coordinate:550	Reads:1	Hits:2	Allocated_reads:0.5	Strand:+
TTAAGAGACACGGTTATGAAGCGGATT
>Location:NODE_382493_length_8613_cov_31.659817	Coordinate:551	Reads:2	Hits:2	Allocated_reads:1	Strand:+
TAAGAGACACGGTTATGAAGCGGATT
>Location:NODE_382493_length_8613_cov_31.659817	Coordinate:552	Reads:1	Hits:2	Allocated_reads:0.5	Strand:+
AAGAGACACGGTTATGAAGCGGATTTCAAAC
>Location:NODE_382493_length_8613_cov_31.659817	Coordinate:553	Reads:1	Hits:2	Allocated_reads:0.5	Strand:-
GAAATCCGCTTCATAACCGTGTCTCT
>Location:NODE_382493_length_8613_cov_31.659817	Coordinate:554	Reads:1	Hits:3	Allocated_reads:0.333333333333333	Strand:+
GAGACACGGTTATGAAGCGGATTTCAAAC
>Location:NODE_382493_length_8613_cov_31.659817	Coordinate:555	Reads:1	Hits:3	Allocated_reads:0.333333333333333	Strand:+
AGACACGGTTATGAAGCGGATTTCAAAC
>Location:NODE_382493_length_8613_cov_31.659817	Coordinate:556	Reads:1	Hits:3	Allocated_reads:0.333333333333333	Strand:+
GACACGGTTATGAAGCGGATTTCAAAC
>Location:NODE_382493_length_8613_cov_31.659817	Coordinate:556	Reads:1	Hits:3	Allocated_reads:0.333333333333333	Strand:+
GACACGGTTATGAAGCGGATTTCAAACT
>Location:NODE_382493_length_8613_cov_31.659817	Coordinate:558	Reads:1	Hits:3	Allocated_reads:0.333333333333333	Strand:-
TTTGAAATCCGCTTCATAACCGTG
>Location:NODE_382493_length_8613_cov_31.659817	Coordinate:567	Reads:1	Hits:54	Allocated_reads:0.0185185185185185	Strand:+
GAAGCGGATTTCAAACTCCAGGCT
>Location:NODE_382493_length_8613_cov_31.659817	Coordinate:567	Reads:1	Hits:7	Allocated_reads:0.142857142857143	Strand:+
GAAGCGGATTTCAAACTCCAGGCTATC
>Location:NODE_382493_length_8613_cov_31.659817	Coordinate:569	Reads:1	Hits:7	Allocated_reads:0.142857142857143	Strand:+
AGCGGATTTCAAACTCCAGGCTATCAGT
>Location:NODE_382493_length_8613_cov_31.659817	Coordinate:570	Reads:1	Hits:7	Allocated_reads:0.142857142857143	Strand:-
GACTGATAGCCTGGAGTTTGAAATCCGC
>Location:NODE_382493_length_8613_cov_31.659817	Coordinate:570	Reads:5	Hits:7	Allocated_reads:0.714285714285714	Strand:+
GCGGATTTCAAACTCCAGGCTATCAGTC
>Location:NODE_382493_length_8613_cov_31.659817	Coordinate:571	Reads:1	Hits:7	Allocated_reads:0.142857142857143	Strand:+
CGGATTTCAAACTCCAGGCTATCAGTC
>Location:NODE_382493_length_8613_cov_31.659817	Coordinate:572	Reads:2	Hits:10	Allocated_reads:0.2	Strand:-
ACTGATAGCCTGGAGTTTGAAATCC
>Location:NODE_382493_length_8613_cov_31.659817	Coordinate:572	Reads:2	Hits:3	Allocated_reads:0.666666666666667	Strand:-
CGTGACTGATAGCCTGGAGTTTGAAATCC
>Location:NODE_382493_length_8613_cov_31.659817	Coordinate:572	Reads:1	Hits:10	Allocated_reads:0.1	Strand:-
CTGATAGCCTGGAGTTTGAAATCC
>Location:NODE_382493_length_8613_cov_31.659817	Coordinate:572	Reads:1	Hits:10	Allocated_reads:0.1	Strand:-
TGACTGATAGCCTGGAGTTTGAAATCC
>Location:NODE_382493_length_8613_cov_31.659817	Coordinate:575	Reads:1	Hits:10	Allocated_reads:0.1	Strand:+
TTTCAAACTCCAGGCTATCAGTCA
>Location:NODE_382493_length_8613_cov_31.659817	Coordinate:575	Reads:3	Hits:1	Allocated_reads:3	Strand:+
TTTCAAACTCCAGGCTATCAGTCACGAA
>Location:NODE_382493_length_8613_cov_31.659817	Coordinate:575	Reads:1	Hits:1	Allocated_reads:1	Strand:+
TTTCAAACTCCAGGCTATCAGTCACGAAC
>Location:NODE_382493_length_8613_cov_31.659817	Coordinate:575	Reads:1	Hits:1	Allocated_reads:1	Strand:+
TTTCAAACTCCAGGCTATCAGTCACGAACT
>Location:NODE_382493_length_8613_cov_31.659817	Coordinate:576	Reads:1	Hits:3	Allocated_reads:0.333333333333333	Strand:+
TTCAAACTCCAGGCTATCAGTCACGT
>Location:NODE_382493_length_8613_cov_31.659817	Coordinate:576	Reads:1	Hits:1	Allocated_reads:1	Strand:+
TTCAAACTCCAGGCTATCAGTCACGAA
>Location:NODE_382493_length_8613_cov_31.659817	Coordinate:576	Reads:2	Hits:1	Allocated_reads:2	Strand:+
TTCAAACTCCAGGCTATCAGTCACGAAC
>Location:NODE_382493_length_8613_cov_31.659817	Coordinate:576	Reads:1	Hits:1	Allocated_reads:1	Strand:+
TTCAAACTCCAGGCTATCAGTCACGAACT
>Location:NODE_382493_length_8613_cov_31.659817	Coordinate:577	Reads:1	Hits:1	Allocated_reads:1	Strand:+
TCAAACTCCAGGCTATCAGTCACGAA
>Location:NODE_382493_length_8613_cov_31.659817	Coordinate:579	Reads:1	Hits:1	Allocated_reads:1	Strand:-
CAAGTTCGTGACTGATAGCCTGGAGTTT
>Location:NODE_382493_length_8613_cov_31.659817	Coordinate:580	Reads:1	Hits:1	Allocated_reads:1	Strand:-
AAGTTCGTGACTGATAGCCTGGAGTT
>Location:NODE_382493_length_8613_cov_31.659817	Coordinate:580	Reads:1	Hits:1	Allocated_reads:1	Strand:-
CAAGTTCGTGACTGATAGCCTGGAGTT
>Location:NODE_382493_length_8613_cov_31.659817	Coordinate:581	Reads:1	Hits:1	Allocated_reads:1	Strand:-
TTCCAAGTTCGTGACTGATAGCCTGGAGT
>Location:NODE_382493_length_8613_cov_31.659817	Coordinate:583	Reads:1	Hits:1	Allocated_reads:1	Strand:-
CAAGTTCGTGACTGATAGCCTGGA
>Location:NODE_382493_length_8613_cov_31.659817	Coordinate:585	Reads:1	Hits:1	Allocated_reads:1	Strand:+
CAGGCTATCAGTCACGAACTTGGAAAGAGA
>Location:NODE_382493_length_8613_cov_31.659817	Coordinate:585	Reads:1	Hits:1	Allocated_reads:1	Strand:-
TTCCAAGTTCGTGACTGATAGCCTG
>Location:NODE_382493_length_8613_cov_31.659817	Coordinate:586	Reads:1	Hits:1	Allocated_reads:1	Strand:+
AGGCTATCAGTCACGAACTTGGAAAGAGA
>Location:NODE_382493_length_8613_cov_31.659817	Coordinate:586	Reads:1	Hits:1	Allocated_reads:1	Strand:-
CTCTCTTTCCAAGTTCGTGACTGATAGCCT
>Location:NODE_382493_length_8613_cov_31.659817	Coordinate:586	Reads:4	Hits:1	Allocated_reads:4	Strand:-
CTCTTTCCAAGTTCGTGACTGATAGCCT
>Location:NODE_382493_length_8613_cov_31.659817	Coordinate:586	Reads:3	Hits:1	Allocated_reads:3	Strand:-
CTTTCCAAGTTCGTGACTGATAGCCT
>Location:NODE_382493_length_8613_cov_31.659817	Coordinate:586	Reads:1	Hits:4	Allocated_reads:0.25	Strand:-
TCTCTTTCCAAGTTCGTGACTGAGAGCCT
>Location:NODE_382493_length_8613_cov_31.659817	Coordinate:586	Reads:12	Hits:1	Allocated_reads:12	Strand:-
TCTCTTTCCAAGTTCGTGACTGATAGCCT
>Location:NODE_382493_length_8613_cov_31.659817	Coordinate:586	Reads:4	Hits:1	Allocated_reads:4	Strand:-
TCTTTCCAAGTTCGTGACTGATAGCCT
>Location:NODE_382493_length_8613_cov_31.659817	Coordinate:586	Reads:1	Hits:1	Allocated_reads:1	Strand:-
TTCCAAGTTCGTGACTGATAGCCA
>Location:NODE_382493_length_8613_cov_31.659817	Coordinate:586	Reads:1	Hits:1	Allocated_reads:1	Strand:-
TTCCAAGTTCGTGACTGATAGCCG
>Location:NODE_382493_length_8613_cov_31.659817	Coordinate:586	Reads:20	Hits:1	Allocated_reads:20	Strand:-
TTCCAAGTTCGTGACTGATAGCCT
>Location:NODE_382493_length_8613_cov_31.659817	Coordinate:586	Reads:1	Hits:1	Allocated_reads:1	Strand:-
TTTCCAAGTTCGTGACTGATAGCCG
>Location:NODE_382493_length_8613_cov_31.659817	Coordinate:586	Reads:4	Hits:1	Allocated_reads:4	Strand:-
TTTCCAAGTTCGTGACTGATAGCCT
>Location:NODE_382493_length_8613_cov_31.659817	Coordinate:587	Reads:1	Hits:1	Allocated_reads:1	Strand:+
GGCTATCAGTCACGAACTTGGAAAGAGA
>Location:NODE_382493_length_8613_cov_31.659817	Coordinate:587	Reads:10	Hits:1	Allocated_reads:10	Strand:-
TTTCCAAGTTCGTGACTGATAGCC
>Location:NODE_382493_length_8613_cov_31.659817	Coordinate:588	Reads:2	Hits:1	Allocated_reads:2	Strand:+
GCTATCAGTCACGAACTTGGAAAGAGAGCA
>Location:NODE_382493_length_8613_cov_31.659817	Coordinate:589	Reads:1	Hits:1	Allocated_reads:1	Strand:+
CTATCAGTCACGAACTTGGAAAGAGAGC
>Location:NODE_382493_length_8613_cov_31.659817	Coordinate:589	Reads:1	Hits:1	Allocated_reads:1	Strand:+
CTATCAGTCACGAACTTGGAAAGAGAGCAG
>Location:NODE_382493_length_8613_cov_31.659817	Coordinate:590	Reads:1	Hits:1	Allocated_reads:1	Strand:-
CTCTTTCCAAGTTCGTGACTGATT
>Location:NODE_382493_length_8613_cov_31.659817	Coordinate:590	Reads:1	Hits:1	Allocated_reads:1	Strand:+
TATCAGTCACGAACTTGGAAAGAGAG
>Location:NODE_382493_length_8613_cov_31.659817	Coordinate:590	Reads:1	Hits:1	Allocated_reads:1	Strand:+
TATCAGTCACGAACTTGGAAAGAGAGC
>Location:NODE_382493_length_8613_cov_31.659817	Coordinate:592	Reads:2	Hits:4	Allocated_reads:0.5	Strand:+
TCAGTCACGAACTTGGAAAGAGAGC
>Location:NODE_382493_length_8613_cov_31.659817	Coordinate:592	Reads:1	Hits:4	Allocated_reads:0.25	Strand:+
TCAGTCACGAACTTGGAAAGAGAGCAGC
>Location:NODE_382493_length_8613_cov_31.659817	Coordinate:593	Reads:2	Hits:4	Allocated_reads:0.5	Strand:+
CAGTCACGAACTTGGAAAGAGAGCAGC
>Location:NODE_382493_length_8613_cov_31.659817	Coordinate:594	Reads:1	Hits:3	Allocated_reads:0.333333333333333	Strand:-
ACAGCTGCTCTCTTTCCAAGTTCGTGACT
>Location:NODE_382493_length_8613_cov_31.659817	Coordinate:596	Reads:3	Hits:4	Allocated_reads:0.75	Strand:+
TCACGAACTTGGAAAGAGAGCAGC
>Location:NODE_382493_length_8613_cov_31.659817	Coordinate:597	Reads:1	Hits:4	Allocated_reads:0.25	Strand:+
CACGAACTTGGAAAGAGAGCAGCT
>Location:NODE_382493_length_8613_cov_31.659817	Coordinate:597	Reads:1	Hits:3	Allocated_reads:0.333333333333333	Strand:+
CACGAACTTGGAAAGAGAGCAGCTGT
>Location:NODE_382493_length_8613_cov_31.659817	Coordinate:598	Reads:1	Hits:3	Allocated_reads:0.333333333333333	Strand:+
ACGAACTTGGAAAGAGAGCAGCTGTGAAATC
>Location:NODE_382493_length_8613_cov_31.659817	Coordinate:599	Reads:1	Hits:3	Allocated_reads:0.333333333333333	Strand:-
TTTCACAGCTGCTCTCTTTCCAAGTTCG
>Location:NODE_382493_length_8613_cov_31.659817	Coordinate:600	Reads:1	Hits:3	Allocated_reads:0.333333333333333	Strand:+
GAACTTGGAAAGAGAGCAGCTGTAA
>Location:NODE_382493_length_8613_cov_31.659817	Coordinate:601	Reads:4	Hits:3	Allocated_reads:1.33333333333333	Strand:+
AACTTGGAAAGAGAGCAGCTGTGAAATC
>Location:NODE_382493_length_8613_cov_31.659817	Coordinate:601	Reads:1	Hits:3	Allocated_reads:0.333333333333333	Strand:-
TTCACAGCTGCTCTCTTTCCAAGTT
>Location:NODE_382493_length_8613_cov_31.659817	Coordinate:602	Reads:1	Hits:3	Allocated_reads:0.333333333333333	Strand:+
ACTTGGAAAGAGAGCAGCTGTGAAAT
>Location:NODE_382493_length_8613_cov_31.659817	Coordinate:602	Reads:2	Hits:3	Allocated_reads:0.666666666666667	Strand:+
ACTTGGAAAGAGAGCAGCTGTGAAATC
>Location:NODE_382493_length_8613_cov_31.659817	Coordinate:602	Reads:1	Hits:3	Allocated_reads:0.333333333333333	Strand:+
ACTTGGAAAGAGAGCAGCTGTGAAATCT
>Location:NODE_382493_length_8613_cov_31.659817	Coordinate:602	Reads:1	Hits:3	Allocated_reads:0.333333333333333	Strand:-
TTCACAGCTGCTCTCTTTCCAAGT
>Location:NODE_382493_length_8613_cov_31.659817	Coordinate:602	Reads:1	Hits:3	Allocated_reads:0.333333333333333	Strand:-
TTTCACAGCTGCTCTCTTTCCAAGT
>Location:NODE_382493_length_8613_cov_31.659817	Coordinate:603	Reads:1	Hits:3	Allocated_reads:0.333333333333333	Strand:+
CTTGGAAAGAGAGCAGCTGTGAAATC
>Location:NODE_382493_length_8613_cov_31.659817	Coordinate:603	Reads:1	Hits:3	Allocated_reads:0.333333333333333	Strand:+
CTTGGAAAGAGAGCAGCTGTGAAATCTGT
>Location:NODE_382493_length_8613_cov_31.659817	Coordinate:605	Reads:1	Hits:3	Allocated_reads:0.333333333333333	Strand:+
TGGAAAGAGAGCAGCTGTGAAATCTGTC
>Location:NODE_382493_length_8613_cov_31.659817	Coordinate:606	Reads:1	Hits:4	Allocated_reads:0.25	Strand:-
AGATTTCACAGCTGCTCTCTTTCC
>Location:NODE_382493_length_8613_cov_31.659817	Coordinate:606	Reads:1	Hits:4	Allocated_reads:0.25	Strand:-
CAGATTTCACAGCTGCTCTCTTTCC
>Location:NODE_382493_length_8613_cov_31.659817	Coordinate:610	Reads:1	Hits:4	Allocated_reads:0.25	Strand:+
AGAGAGCAGCTGTGAAATCTGTCT
>Location:NODE_382493_length_8613_cov_31.659817	Coordinate:612	Reads:1	Hits:60	Allocated_reads:0.0166666666666667	Strand:+
AGAGCAGCTGTGAAATCTGTCTTTGTT
>Location:NODE_382493_length_8613_cov_31.659817	Coordinate:613	Reads:2	Hits:32	Allocated_reads:0.0625	Strand:+
GAGCAGCTGTGAAATCTGTCTTTGTTATTATGCT
>Location:NODE_382493_length_8613_cov_31.659817	Coordinate:613	Reads:1	Hits:60	Allocated_reads:0.0166666666666667	Strand:-
TAACAAAGACAGATTTCACAGCTGCTC
>Location:NODE_382493_length_8613_cov_31.659817	Coordinate:614	Reads:1	Hits:61	Allocated_reads:0.0163934426229508	Strand:-
TAACAAAGACAGATTTCACAGCTGCT
>Location:NODE_382493_length_8613_cov_31.659817	Coordinate:615	Reads:1	Hits:63	Allocated_reads:0.0158730158730159	Strand:-
TAACAAAGACAGATTTCACAGCTGC
>Location:NODE_382493_length_8613_cov_31.659817	Coordinate:616	Reads:1	Hits:67	Allocated_reads:0.0149253731343284	Strand:+
CAGCTGTGAAATCTGTCTTTGTTA
>Location:NODE_382493_length_8613_cov_31.659817	Coordinate:616	Reads:1	Hits:50	Allocated_reads:0.02	Strand:+
CAGCTGTGAAATCTGTCTTTGTTATTA
>Location:NODE_382493_length_8613_cov_31.659817	Coordinate:617	Reads:1	Hits:39	Allocated_reads:0.0256410256410256	Strand:+
AGCTGTGAAATCTGTCTTTGTTATTATGC
>Location:NODE_382493_length_8613_cov_31.659817	Coordinate:617	Reads:1	Hits:39	Allocated_reads:0.0256410256410256	Strand:+
AGCTGTGAAATCTGTCTTTGTTATTATGCT
>Location:NODE_382493_length_8613_cov_31.659817	Coordinate:619	Reads:1	Hits:41	Allocated_reads:0.024390243902439	Strand:+
CTGTGAAATCTGTCTTTGTTATTATGC
>Location:NODE_382493_length_8613_cov_31.659817	Coordinate:619	Reads:1	Hits:41	Allocated_reads:0.024390243902439	Strand:+
CTGTGAAATCTGTCTTTGTTATTATGCT
>Location:NODE_382493_length_8613_cov_31.659817	Coordinate:620	Reads:4	Hits:43	Allocated_reads:0.0930232558139535	Strand:+
TGTGAAATCTGTCTTTGTTATTATGC
>Location:NODE_382493_length_8613_cov_31.659817	Coordinate:620	Reads:2	Hits:43	Allocated_reads:0.0465116279069767	Strand:+
TGTGAAATCTGTCTTTGTTATTATGCT
>Location:NODE_382493_length_8613_cov_31.659817	Coordinate:620	Reads:1	Hits:41	Allocated_reads:0.024390243902439	Strand:+
TGTGAAATCTGTCTTTGTTATTATGCTCAG
>Location:NODE_382493_length_8613_cov_31.659817	Coordinate:621	Reads:1	Hits:43	Allocated_reads:0.0232558139534884	Strand:+
GTGAAATCTGTCTTTGTTATTATGCT
>Location:NODE_382493_length_8613_cov_31.659817	Coordinate:621	Reads:1	Hits:43	Allocated_reads:0.0232558139534884	Strand:+
GTGAAATCTGTCTTTGTTATTATGCTT
>Location:NODE_382493_length_8613_cov_31.659817	Coordinate:625	Reads:1	Hits:17	Allocated_reads:0.0588235294117647	Strand:-
AAGACGCTGAGCATAATAACAAAGACAGATT
>Location:NODE_382493_length_8613_cov_31.659817	Coordinate:625	Reads:1	Hits:42	Allocated_reads:0.0238095238095238	Strand:-
CGCTGAGCATAATAACAAAGACAGATT
>Location:NODE_382493_length_8613_cov_31.659817	Coordinate:626	Reads:1	Hits:42	Allocated_reads:0.0238095238095238	Strand:+
ATCTGTCTTTGTTATTATGCTCAGCG
>Location:NODE_382493_length_8613_cov_31.659817	Coordinate:627	Reads:1	Hits:46	Allocated_reads:0.0217391304347826	Strand:+
TCTGTCTTTGTTATTATGCTCAGCG
>Location:NODE_382493_length_8613_cov_31.659817	Coordinate:627	Reads:1	Hits:41	Allocated_reads:0.024390243902439	Strand:+
TCTGTCTTTGTTATTATGCTCAGCGTCT
>Location:NODE_382493_length_8613_cov_31.659817	Coordinate:629	Reads:1	Hits:51	Allocated_reads:0.0196078431372549	Strand:-
ACGCTGAGCATAATAACAAAGACA
>Location:NODE_382493_length_8613_cov_31.659817	Coordinate:629	Reads:1	Hits:19	Allocated_reads:0.0526315789473684	Strand:-
TAAAAGACGCTGAGCATAATAACAAAGACA
>Location:NODE_382493_length_8613_cov_31.659817	Coordinate:630	Reads:1	Hits:27	Allocated_reads:0.037037037037037	Strand:-
AAAGACGCTGAGCATAATAACAAAGAC
>Location:NODE_382493_length_8613_cov_31.659817	Coordinate:631	Reads:1	Hits:17	Allocated_reads:0.0588235294117647	Strand:+
TCTTTGTTATTATGCTCAGCGTCTTTTAGTTT
>Location:NODE_382493_length_8613_cov_31.659817	Coordinate:632	Reads:1	Hits:30	Allocated_reads:0.0333333333333333	Strand:-
AAGACGCTGAGCATAATAACAAAG
>Location:NODE_382493_length_8613_cov_31.659817	Coordinate:632	Reads:1	Hits:22	Allocated_reads:0.0454545454545455	Strand:-
TAAAAGACGCTGAGCATAATAACAAAG
>Location:NODE_382493_length_8613_cov_31.659817	Coordinate:637	Reads:1	Hits:31	Allocated_reads:0.032258064516129	Strand:-
TGTAAACTAAAAGACGCTGAGCATAATAA
>Location:NODE_382493_length_8613_cov_31.659817	Coordinate:638	Reads:1	Hits:31	Allocated_reads:0.032258064516129	Strand:-
GTAAACTAAAAGACGCTGAGCATAATT
>Location:NODE_382493_length_8613_cov_31.659817	Coordinate:638	Reads:1	Hits:31	Allocated_reads:0.032258064516129	Strand:+
TATTATGCTCAGCGTCTTTTAGTTTACA
>Location:NODE_382493_length_8613_cov_31.659817	Coordinate:638	Reads:1	Hits:31	Allocated_reads:0.032258064516129	Strand:-
TGTAAACTAAAAGACGCTGAGCATAATA
>Location:NODE_382493_length_8613_cov_31.659817	Coordinate:639	Reads:1	Hits:30	Allocated_reads:0.0333333333333333	Strand:-
ATGTAAACTAAAAGACGCTGAGCATAAT
>Location:NODE_382493_length_8613_cov_31.659817	Coordinate:639	Reads:1	Hits:32	Allocated_reads:0.03125	Strand:-
TAAACTAAAAGACGCTGAGCATAAT
>Location:NODE_382493_length_8613_cov_31.659817	Coordinate:640	Reads:1	Hits:32	Allocated_reads:0.03125	Strand:-
AATGTAAACTAAAAGACGCTGAGCATAA
>Location:NODE_382493_length_8613_cov_31.659817	Coordinate:641	Reads:1	Hits:36	Allocated_reads:0.0277777777777778	Strand:-
ATGTAAACTAAAAGACGCTGAGCATA
>Location:NODE_382493_length_8613_cov_31.659817	Coordinate:641	Reads:2	Hits:37	Allocated_reads:0.0540540540540541	Strand:-
TGTAAACTAAAAGACGCTGAGCATA
>Location:NODE_382493_length_8613_cov_31.659817	Coordinate:642	Reads:1	Hits:38	Allocated_reads:0.0263157894736842	Strand:-
TGTAAACTAAAAGACGCTGAGCAT
>Location:NODE_382493_length_8613_cov_31.659817	Coordinate:643	Reads:1	Hits:44	Allocated_reads:0.0227272727272727	Strand:-
AAATGTAAACTAAAAGACGCTGAGCA
>Location:NODE_382493_length_8613_cov_31.659817	Coordinate:643	Reads:5	Hits:44	Allocated_reads:0.113636363636364	Strand:-
ATGTAAACTAAAAGACGCTGAGCA
>Location:NODE_382493_length_8613_cov_31.659817	Coordinate:643	Reads:1	Hits:43	Allocated_reads:0.0232558139534884	Strand:-
CAAAATGTAAACTAAAAGACGCTGAGCA
>Location:NODE_382493_length_8613_cov_31.659817	Coordinate:644	Reads:5	Hits:60	Allocated_reads:0.0833333333333333	Strand:-
AAATGTAAACTAAAAGACGCTGAGC
>Location:NODE_382493_length_8613_cov_31.659817	Coordinate:644	Reads:1	Hits:60	Allocated_reads:0.0166666666666667	Strand:-
AATGTAAACTAAAAGACGCTGAGC
>Location:NODE_382493_length_8613_cov_31.659817	Coordinate:644	Reads:1	Hits:53	Allocated_reads:0.0188679245283019	Strand:-
AGTCAAAATGTAAACTAAAAGACGCTGAGC
>Location:NODE_382493_length_8613_cov_31.659817	Coordinate:644	Reads:2	Hits:56	Allocated_reads:0.0357142857142857	Strand:-
CAAAATGTAAACTAAAAGACGCTGAGC
>Location:NODE_382493_length_8613_cov_31.659817	Coordinate:644	Reads:1	Hits:56	Allocated_reads:0.0178571428571429	Strand:-
TCAAAATGTAAACTAAAAGACGCTGAGC
>Location:NODE_382493_length_8613_cov_31.659817	Coordinate:646	Reads:1	Hits:75	Allocated_reads:0.0133333333333333	Strand:-
CAAAATGTAAACTAAAAGACGCTGA
>Location:NODE_382493_length_8613_cov_31.659817	Coordinate:646	Reads:1	Hits:75	Allocated_reads:0.0133333333333333	Strand:-
TCAAAATGTAAACTAAAAGACGCTGA
>Location:NODE_382493_length_8613_cov_31.659817	Coordinate:646	Reads:1	Hits:75	Allocated_reads:0.0133333333333333	Strand:+
TCAGCGTCTTTTAGTTTACATTTTGA
>Location:NODE_382493_length_8613_cov_31.659817	Coordinate:646	Reads:1	Hits:72	Allocated_reads:0.0138888888888889	Strand:+
TCAGCGTCTTTTAGTTTACATTTTGACT
>Location:NODE_382493_length_8613_cov_31.659817	Coordinate:648	Reads:1	Hits:70	Allocated_reads:0.0142857142857143	Strand:-
CAGTCAAAATGTAAACTAAAAGACGCT
>Location:NODE_382493_length_8613_cov_31.659817	Coordinate:651	Reads:12	Hits:75	Allocated_reads:0.16	Strand:-
ATTGTGCAGTCAAAATGTAAACTAAAAGAC
>Location:NODE_382493_length_8613_cov_31.659817	Coordinate:651	Reads:4	Hits:86	Allocated_reads:0.0465116279069767	Strand:-
GCAGTCAAAATGTAAACTAAAAGAC
>Location:NODE_382493_length_8613_cov_31.659817	Coordinate:651	Reads:4	Hits:82	Allocated_reads:0.0487804878048781	Strand:-
GTGCAGTCAAAATGTAAACTAAAAGAC
>Location:NODE_382493_length_8613_cov_31.659817	Coordinate:651	Reads:1	Hits:82	Allocated_reads:0.0121951219512195	Strand:-
TGCAGTCAAAATGTAAACTAAAAGAC
>Location:NODE_382493_length_8613_cov_31.659817	Coordinate:651	Reads:1	Hits:78	Allocated_reads:0.0128205128205128	Strand:-
TGTGCAGTCAAAATGTAAACTAAAAGAC
>Location:NODE_382493_length_8613_cov_31.659817	Coordinate:652	Reads:1	Hits:92	Allocated_reads:0.0108695652173913	Strand:-
ATTGTGCAGTCAAAATGTAAACTAAAAGA
>Location:NODE_382493_length_8613_cov_31.659817	Coordinate:655	Reads:3	Hits:110	Allocated_reads:0.0272727272727273	Strand:+
TTTAGTTTACATTTTGACTGCACA
>Location:NODE_382493_length_8613_cov_31.659817	Coordinate:655	Reads:9	Hits:102	Allocated_reads:0.0882352941176471	Strand:+
TTTAGTTTACATTTTGACTGCACAATT
>Location:NODE_382493_length_8613_cov_31.659817	Coordinate:656	Reads:1	Hits:175	Allocated_reads:0.00571428571428571	Strand:+
TTAGTTTACATTTTGACTGCACAAT
>Location:NODE_382493_length_8613_cov_31.659817	Coordinate:656	Reads:28	Hits:174	Allocated_reads:0.160919540229885	Strand:+
TTAGTTTACATTTTGACTGCACAATT
>Location:NODE_382493_length_8613_cov_31.659817	Coordinate:657	Reads:1	Hits:176	Allocated_reads:0.00568181818181818	Strand:+
TAGTTTACATTTTGACTGCACAAT
>Location:NODE_382493_length_8613_cov_31.659817	Coordinate:657	Reads:17	Hits:175	Allocated_reads:0.0971428571428571	Strand:+
TAGTTTACATTTTGACTGCACAATT
>Location:NODE_382493_length_8613_cov_31.659817	Coordinate:658	Reads:1	Hits:148	Allocated_reads:0.00675675675675676	Strand:-
ACAATTGTGCAGTCAAAATGTAAACT
>Location:NODE_382493_length_8613_cov_31.659817	Coordinate:658	Reads:1	Hits:144	Allocated_reads:0.00694444444444444	Strand:-
CTCACAATTGTGCAGTCAAAATGTAAACT
>Location:NODE_382493_length_8613_cov_31.659817	Coordinate:659	Reads:1	Hits:149	Allocated_reads:0.00671140939597315	Strand:-
TCACAATTGTGCAGTCAAAATGTAAAC
>Location:NODE_382493_length_8613_cov_31.659817	Coordinate:660	Reads:1	Hits:153	Allocated_reads:0.0065359477124183	Strand:+
TTTACATTTTGACTGCACAATTGTGAGCT
>Location:NODE_382493_length_8613_cov_31.659817	Coordinate:661	Reads:3	Hits:158	Allocated_reads:0.0189873417721519	Strand:+
TTACATTTTGACTGCACAATTGTGAGC
>Location:NODE_382493_length_8613_cov_31.659817	Coordinate:661	Reads:9	Hits:154	Allocated_reads:0.0584415584415584	Strand:+
TTACATTTTGACTGCACAATTGTGAGCT
>Location:NODE_382493_length_8613_cov_31.659817	Coordinate:661	Reads:1	Hits:24	Allocated_reads:0.0416666666666667	Strand:+
TTACATTTTGACTGCACAATTGTGAGCTCT
>Location:NODE_382493_length_8613_cov_31.659817	Coordinate:662	Reads:1	Hits:158	Allocated_reads:0.00632911392405063	Strand:+
TACATTTTGACTGCACAATTGTGAGC
>Location:NODE_382493_length_8613_cov_31.659817	Coordinate:662	Reads:6	Hits:154	Allocated_reads:0.038961038961039	Strand:+
TACATTTTGACTGCACAATTGTGAGCT
>Location:NODE_382493_length_8613_cov_31.659817	Coordinate:662	Reads:1	Hits:162	Allocated_reads:0.00617283950617284	Strand:-
TCACAATTGTGCAGTCAAAATGTA
>Location:NODE_382493_length_8613_cov_31.659817	Coordinate:666	Reads:1	Hits:20	Allocated_reads:0.05	Strand:+
TTTTGACTGCACAATTGTGAGCTCTTTGT
>Location:NODE_382493_length_8613_cov_31.659817	Coordinate:669	Reads:1	Hits:20	Allocated_reads:0.05	Strand:+
TGACTGCACAATTGTGAGCTCTTTGTT
>Location:NODE_382493_length_8613_cov_31.659817	Coordinate:669	Reads:1	Hits:18	Allocated_reads:0.0555555555555556	Strand:+
TGACTGCACAATTGTGAGCTCTTTGTTATG
>Location:NODE_382493_length_8613_cov_31.659817	Coordinate:669	Reads:1	Hits:18	Allocated_reads:0.0555555555555556	Strand:+
TGACTGCACAATTGTGAGCTCTTTGTTATGC
>Location:NODE_382493_length_8613_cov_31.659817	Coordinate:671	Reads:3	Hits:20	Allocated_reads:0.15	Strand:+
ACTGCACAATTGTGAGCTCTTTGTT
>Location:NODE_382493_length_8613_cov_31.659817	Coordinate:671	Reads:1	Hits:18	Allocated_reads:0.0555555555555556	Strand:+
ACTGCACAATTGTGAGCTCTTTGTTAT
>Location:NODE_382493_length_8613_cov_31.659817	Coordinate:671	Reads:1	Hits:18	Allocated_reads:0.0555555555555556	Strand:+
ACTGCACAATTGTGAGCTCTTTGTTATG
>Location:NODE_382493_length_8613_cov_31.659817	Coordinate:671	Reads:1	Hits:18	Allocated_reads:0.0555555555555556	Strand:+
ACTGCACAATTGTGAGCTCTTTGTTATGC
>Location:NODE_382493_length_8613_cov_31.659817	Coordinate:671	Reads:3	Hits:18	Allocated_reads:0.166666666666667	Strand:+
ACTGCACAATTGTGAGCTCTTTGTTATGCA
>Location:NODE_382493_length_8613_cov_31.659817	Coordinate:671	Reads:1	Hits:19	Allocated_reads:0.0526315789473684	Strand:+
ACTGCACAATTGTGAGCTCTTTGTTATGCAA
>Location:NODE_382493_length_8613_cov_31.659817	Coordinate:671	Reads:2	Hits:16	Allocated_reads:0.125	Strand:+
ACTGCACAATTGTGAGCTCTTTGTTATGCACA
>Location:NODE_382493_length_8613_cov_31.659817	Coordinate:671	Reads:1	Hits:16	Allocated_reads:0.0625	Strand:+
ACTGCACAATTGTGAGCTCTTTGTTATGCACAT
>Location:NODE_382493_length_8613_cov_31.659817	Coordinate:671	Reads:1	Hits:17	Allocated_reads:0.0588235294117647	Strand:+
ACTGCACAATTGTGAGCTCTTTGTTATGCACTTT
>Location:NODE_382493_length_8613_cov_31.659817	Coordinate:672	Reads:1	Hits:21	Allocated_reads:0.0476190476190476	Strand:+
CTGCACAATTGTGAGCTCTTTGTTATGCA
>Location:NODE_382493_length_8613_cov_31.659817	Coordinate:673	Reads:1	Hits:22	Allocated_reads:0.0454545454545455	Strand:+
TGCACAATTGTGAGCTCTTTGTTATGC
>Location:NODE_382493_length_8613_cov_31.659817	Coordinate:673	Reads:2	Hits:22	Allocated_reads:0.0909090909090909	Strand:+
TGCACAATTGTGAGCTCTTTGTTATGCA
>Location:NODE_382493_length_8613_cov_31.659817	Coordinate:681	Reads:1	Hits:27	Allocated_reads:0.037037037037037	Strand:-
TTGTTTTTGTGCATAACAAAGAGCTCACA
>Location:NODE_382493_length_8613_cov_31.659817	Coordinate:686	Reads:1	Hits:2	Allocated_reads:0.5	Strand:-
CGATGTTGTTTTTGTGCATAACAAAGAGC
>Location:NODE_382493_length_8613_cov_31.659817	Coordinate:705	Reads:2	Hits:2	Allocated_reads:1	Strand:+
AACAACATCGTTTTCTTTTATTTATGGA
>Location:NODE_382493_length_8613_cov_31.659817	Coordinate:707	Reads:1	Hits:2	Allocated_reads:0.5	Strand:+
CAACATCGTTTTCTTTTATTTATGGA
>Location:NODE_382493_length_8613_cov_31.659817	Coordinate:711	Reads:1	Hits:2	Allocated_reads:0.5	Strand:-
ATAATGCTCCATAAATAAAAGAAAACGAT
>Location:NODE_382493_length_8613_cov_31.659817	Coordinate:711	Reads:1	Hits:2	Allocated_reads:0.5	Strand:-
TAATGCTCCATAAATAAAAGAAAACGAT
>Location:NODE_382493_length_8613_cov_31.659817	Coordinate:768	Reads:1	Hits:2	Allocated_reads:0.5	Strand:-
GCATAGATGTACATGAAAAAAACTGCTCA
>Location:NODE_382493_length_8613_cov_31.659817	Coordinate:769	Reads:1	Hits:2	Allocated_reads:0.5	Strand:-
CATAGATGTACATGAAAAAAACTGCTC
>Location:NODE_382493_length_8613_cov_31.659817	Coordinate:770	Reads:1	Hits:2	Allocated_reads:0.5	Strand:-
TAGATGTACATGAAAAAAACTGCT
>Location:NODE_382493_length_8613_cov_31.659817	Coordinate:773	Reads:1	Hits:16	Allocated_reads:0.0625	Strand:-
GCATAGATGTACATGAAAAAAACT
>Location:NODE_382493_length_8613_cov_31.659817	Coordinate:777	Reads:1	Hits:27	Allocated_reads:0.037037037037037	Strand:+
TTTTTCATGTACATCTATGCTGTATG
>Location:NODE_382493_length_8613_cov_31.659817	Coordinate:778	Reads:1	Hits:30	Allocated_reads:0.0333333333333333	Strand:+
TTTTCATGTACATCTATGCTGTATT
>Location:NODE_382493_length_8613_cov_31.659817	Coordinate:779	Reads:8	Hits:30	Allocated_reads:0.266666666666667	Strand:+
TTTCATGTACATCTATGCTGTATG
>Location:NODE_382493_length_8613_cov_31.659817	Coordinate:781	Reads:1	Hits:33	Allocated_reads:0.0303030303030303	Strand:+
TCATGTACATCTATGCTGTATGTTAATA
>Location:NODE_382493_length_8613_cov_31.659817	Coordinate:787	Reads:1	Hits:36	Allocated_reads:0.0277777777777778	Strand:+
ACATCTATGCTGTATGTTAATAAAAGTG
>Location:NODE_382493_length_8613_cov_31.659817	Coordinate:788	Reads:1	Hits:36	Allocated_reads:0.0277777777777778	Strand:-
CACTTTTATTAACATACAGCATAGATG
>Location:NODE_382493_length_8613_cov_31.659817	Coordinate:788	Reads:1	Hits:2	Allocated_reads:0.5	Strand:+
CATCTATGCTGTATGTTAATAAAAGTGCACA
>Location:NODE_382493_length_8613_cov_31.659817	Coordinate:789	Reads:1	Hits:36	Allocated_reads:0.0277777777777778	Strand:+
ATCTATGCTGTATGTTAATAAAAGTG
>Location:NODE_382493_length_8613_cov_31.659817	Coordinate:790	Reads:10	Hits:2	Allocated_reads:5	Strand:+
TCTATGCTGTATGTTAATAAAAGTGCACA
>Location:NODE_382493_length_8613_cov_31.659817	Coordinate:797	Reads:1	Hits:2	Allocated_reads:0.5	Strand:-
GATGTCACATGTGCACTTTTATTAACATACA
>Location:NODE_382493_length_8613_cov_31.659817	Coordinate:799	Reads:5	Hits:2	Allocated_reads:2.5	Strand:-
AGATGTCACATGTGCACTTTTATTAACATA
>Location:NODE_382493_length_8613_cov_31.659817	Coordinate:799	Reads:2	Hits:2	Allocated_reads:1	Strand:-
ATGTCACATGTGCACTTTTATTAACATA
>Location:NODE_382493_length_8613_cov_31.659817	Coordinate:799	Reads:1	Hits:2	Allocated_reads:0.5	Strand:-
CAGATGTCACATGTGCACTTTTATTAACATA
>Location:NODE_382493_length_8613_cov_31.659817	Coordinate:799	Reads:1	Hits:2	Allocated_reads:0.5	Strand:-
CCAGATGTCACATGTGCACTTTTATTAACATA
>Location:NODE_382493_length_8613_cov_31.659817	Coordinate:799	Reads:8	Hits:2	Allocated_reads:4	Strand:-
GATGTCACATGTGCACTTTTATTAACATA
>Location:NODE_382493_length_8613_cov_31.659817	Coordinate:799	Reads:1	Hits:2	Allocated_reads:0.5	Strand:-
TGTCACATGTGCACTTTTATTAACATA
>Location:NODE_382493_length_8613_cov_31.659817	Coordinate:800	Reads:1	Hits:2	Allocated_reads:0.5	Strand:-
TCCCAGATGTCACATGTGCACTTTTATTAACAT
>Location:NODE_382493_length_8613_cov_31.659817	Coordinate:801	Reads:1	Hits:2	Allocated_reads:0.5	Strand:-
CAGATGTCACATGTGCACTTTTATTAACA
>Location:NODE_382493_length_8613_cov_31.659817	Coordinate:801	Reads:4	Hits:2	Allocated_reads:2	Strand:-
CCAGATGTCACATGTGCACTTTTATTAACA
>Location:NODE_382493_length_8613_cov_31.659817	Coordinate:801	Reads:1	Hits:2	Allocated_reads:0.5	Strand:-
CCCAGATGTCACATGTGCACTTTTATTAACA
>Location:NODE_382493_length_8613_cov_31.659817	Coordinate:801	Reads:3	Hits:2	Allocated_reads:1.5	Strand:-
GATGTCACATGTGCACTTTTATTAACA
>Location:NODE_382493_length_8613_cov_31.659817	Coordinate:805	Reads:1	Hits:2	Allocated_reads:0.5	Strand:+
AATAAAAGTGCACATGTGACATCTGGGACACA
>Location:NODE_382493_length_8613_cov_31.659817	Coordinate:805	Reads:5	Hits:2	Allocated_reads:2.5	Strand:-
CCCAGATGTCACATGTGCACTTTTATT
>Location:NODE_382493_length_8613_cov_31.659817	Coordinate:805	Reads:2	Hits:2	Allocated_reads:1	Strand:-
GTCCCAGATGTCACATGTGCACTTTTATT
>Location:NODE_382493_length_8613_cov_31.659817	Coordinate:805	Reads:6	Hits:2	Allocated_reads:3	Strand:-
TCCCAGATGTCACATGTGCACTTTTATT
>Location:NODE_382493_length_8613_cov_31.659817	Coordinate:806	Reads:2	Hits:2	Allocated_reads:1	Strand:+
ATAAAAGTGCACATGTGACATCTGGGA
>Location:NODE_382493_length_8613_cov_31.659817	Coordinate:806	Reads:1	Hits:2	Allocated_reads:0.5	Strand:+
ATAAAAGTGCACATGTGACATCTGGGACACA
>Location:NODE_382493_length_8613_cov_31.659817	Coordinate:806	Reads:1	Hits:2	Allocated_reads:0.5	Strand:-
TGTCCCAGATGTCACATGTGCACTTTTAT
>Location:NODE_382493_length_8613_cov_31.659817	Coordinate:807	Reads:1	Hits:2	Allocated_reads:0.5	Strand:+
TAAAAGTGCACATGTGACATCTGGGA
>Location:NODE_382493_length_8613_cov_31.659817	Coordinate:807	Reads:1	Hits:2	Allocated_reads:0.5	Strand:+
TAAAAGTGCACATGTGACATCTGGGACA
>Location:NODE_382493_length_8613_cov_31.659817	Coordinate:807	Reads:1	Hits:2	Allocated_reads:0.5	Strand:+
TAAAAGTGCACATGTGACATCTGGGACACA
>Location:NODE_382493_length_8613_cov_31.659817	Coordinate:807	Reads:1	Hits:1	Allocated_reads:1	Strand:+
TAAAAGTGCACATGTGACATCTGGGACACAGCT
>Location:NODE_382493_length_8613_cov_31.659817	Coordinate:808	Reads:1	Hits:2	Allocated_reads:0.5	Strand:+
AAAAGTGCACATGTGACATCTGGG
>Location:NODE_382493_length_8613_cov_31.659817	Coordinate:808	Reads:2	Hits:2	Allocated_reads:1	Strand:+
AAAAGTGCACATGTGACATCTGGGACACA
>Location:NODE_382493_length_8613_cov_31.659817	Coordinate:809	Reads:3	Hits:2	Allocated_reads:1.5	Strand:+
AAAGTGCACATGTGACATCTGGGACACA
>Location:NODE_382493_length_8613_cov_31.659817	Coordinate:809	Reads:1	Hits:2	Allocated_reads:0.5	Strand:-
TCCCAGATGTCACATGTGCACTTT
>Location:NODE_382493_length_8613_cov_31.659817	Coordinate:811	Reads:1	Hits:2	Allocated_reads:0.5	Strand:+
AGTGCACATGTGACATCTGGGACAAA
>Location:NODE_382493_length_8613_cov_31.659817	Coordinate:813	Reads:3	Hits:2	Allocated_reads:1.5	Strand:+
TGCACATGTGACATCTGGGACACA
>Location:NODE_382493_length_8613_cov_31.659817	Coordinate:813	Reads:1	Hits:1	Allocated_reads:1	Strand:+
TGCACATGTGACATCTGGGACACAGCT
>Location:NODE_382493_length_8613_cov_31.659817	Coordinate:816	Reads:1	Hits:1	Allocated_reads:1	Strand:+
ACATGTGACATCTGGGACACAGCTTTGA
>Location:NODE_382493_length_8613_cov_31.659817	Coordinate:816	Reads:2	Hits:1	Allocated_reads:2	Strand:+
ACATGTGACATCTGGGACACAGCTTTGAC
>Location:NODE_382493_length_8613_cov_31.659817	Coordinate:816	Reads:1	Hits:1	Allocated_reads:1	Strand:+
ACATGTGACATCTGGGACACAGCTTTGACT
>Location:NODE_382493_length_8613_cov_31.659817	Coordinate:818	Reads:1	Hits:1	Allocated_reads:1	Strand:+
ATGTGACATCTGGGACACAGCTTTGAC
>Location:NODE_382493_length_8613_cov_31.659817	Coordinate:818	Reads:2	Hits:1	Allocated_reads:2	Strand:+
ATGTGACATCTGGGACACAGCTTTGACTAAG
>Location:NODE_382493_length_8613_cov_31.659817	Coordinate:819	Reads:1	Hits:86	Allocated_reads:0.0116279069767442	Strand:+
TGTGACATCTGGGACACAGCTTTG
>Location:NODE_382493_length_8613_cov_31.659817	Coordinate:819	Reads:1	Hits:83	Allocated_reads:0.0120481927710843	Strand:+
TGTGACATCTGGGACACAGCTTTGACTA
>Location:NODE_382493_length_8613_cov_31.659817	Coordinate:819	Reads:2	Hits:79	Allocated_reads:0.0253164556962025	Strand:+
TGTGACATCTGGGACACAGCTTTGACTAAGA
>Location:NODE_382493_length_8613_cov_31.659817	Coordinate:820	Reads:1	Hits:85	Allocated_reads:0.0117647058823529	Strand:+
GTGACATCTGGGACACAGCTTTGA
>Location:NODE_382493_length_8613_cov_31.659817	Coordinate:820	Reads:1	Hits:79	Allocated_reads:0.0126582278481013	Strand:+
GTGACATCTGGGACACAGCTTTGACTAAGA
>Location:NODE_382493_length_8613_cov_31.659817	Coordinate:821	Reads:6	Hits:87	Allocated_reads:0.0689655172413793	Strand:+
TGACATCTGGGACACAGCTTTGAC
>Location:NODE_382493_length_8613_cov_31.659817	Coordinate:821	Reads:1	Hits:87	Allocated_reads:0.0114942528735632	Strand:+
TGACATCTGGGACACAGCTTTGACT
>Location:NODE_382493_length_8613_cov_31.659817	Coordinate:821	Reads:2	Hits:80	Allocated_reads:0.025	Strand:+
TGACATCTGGGACACAGCTTTGACTAAGA
>Location:NODE_382493_length_8613_cov_31.659817	Coordinate:822	Reads:2	Hits:83	Allocated_reads:0.0240963855421687	Strand:-
CTTAGTCAAAGCTGTGTCCCAGATGTC
>Location:NODE_382493_length_8613_cov_31.659817	Coordinate:822	Reads:4	Hits:90	Allocated_reads:0.0444444444444444	Strand:+
GACATCTGGGACACAGCTTTGACT
>Location:NODE_382493_length_8613_cov_31.659817	Coordinate:822	Reads:1	Hits:89	Allocated_reads:0.0112359550561798	Strand:+
GACATCTGGGACACAGCTTTGACTAA
>Location:NODE_382493_length_8613_cov_31.659817	Coordinate:822	Reads:4	Hits:83	Allocated_reads:0.0481927710843374	Strand:+
GACATCTGGGACACAGCTTTGACTAAGA
>Location:NODE_382493_length_8613_cov_31.659817	Coordinate:822	Reads:1	Hits:77	Allocated_reads:0.012987012987013	Strand:+
GACATCTGGGACACAGCTTTGACTAAGAAGT
>Location:NODE_382493_length_8613_cov_31.659817	Coordinate:823	Reads:1	Hits:97	Allocated_reads:0.0103092783505155	Strand:+
ACATCTGGGACACAGCTTTGACTA
>Location:NODE_382493_length_8613_cov_31.659817	Coordinate:823	Reads:3	Hits:90	Allocated_reads:0.0333333333333333	Strand:+
ACATCTGGGACACAGCTTTGACTAAG
>Location:NODE_382493_length_8613_cov_31.659817	Coordinate:823	Reads:1	Hits:90	Allocated_reads:0.0111111111111111	Strand:+
ACATCTGGGACACAGCTTTGACTAAGT
>Location:NODE_382493_length_8613_cov_31.659817	Coordinate:823	Reads:14	Hits:89	Allocated_reads:0.157303370786517	Strand:+
ACATCTGGGACACAGCTTTGACTAAGA
>Location:NODE_382493_length_8613_cov_31.659817	Coordinate:823	Reads:2	Hits:82	Allocated_reads:0.024390243902439	Strand:+
ACATCTGGGACACAGCTTTGACTAAGAACT
>Location:NODE_382493_length_8613_cov_31.659817	Coordinate:823	Reads:2	Hits:79	Allocated_reads:0.0253164556962025	Strand:+
ACATCTGGGACACAGCTTTGACTAAGAACTC
>Location:NODE_382493_length_8613_cov_31.659817	Coordinate:823	Reads:1	Hits:89	Allocated_reads:0.0112359550561798	Strand:-
TCTTAGTCAAAGCTGTGTCCCAGATGT
>Location:NODE_382493_length_8613_cov_31.659817	Coordinate:824	Reads:1	Hits:90	Allocated_reads:0.0111111111111111	Strand:+
CATCTGGGACACAGCTTTGACTAAG
>Location:NODE_382493_length_8613_cov_31.659817	Coordinate:824	Reads:3	Hits:89	Allocated_reads:0.0337078651685393	Strand:+
CATCTGGGACACAGCTTTGACTAAGA
>Location:NODE_382493_length_8613_cov_31.659817	Coordinate:824	Reads:3	Hits:83	Allocated_reads:0.036144578313253	Strand:+
CATCTGGGACACAGCTTTGACTAAGAAC
>Location:NODE_382493_length_8613_cov_31.659817	Coordinate:824	Reads:2	Hits:79	Allocated_reads:0.0253164556962025	Strand:+
CATCTGGGACACAGCTTTGACTAAGAACTC
>Location:NODE_382493_length_8613_cov_31.659817	Coordinate:825	Reads:2	Hits:110	Allocated_reads:0.0181818181818182	Strand:+
ATCTGGGACACAGCTTTGACTAAGA
>Location:NODE_382493_length_8613_cov_31.659817	Coordinate:825	Reads:1	Hits:102	Allocated_reads:0.00980392156862745	Strand:+
ATCTGGGACACAGCTTTGACTAAGAA
>Location:NODE_382493_length_8613_cov_31.659817	Coordinate:825	Reads:1	Hits:101	Allocated_reads:0.0099009900990099	Strand:+
ATCTGGGACACAGCTTTGACTAAGAAC
>Location:NODE_382493_length_8613_cov_31.659817	Coordinate:825	Reads:2	Hits:100	Allocated_reads:0.02	Strand:+
ATCTGGGACACAGCTTTGACTAAGAACT
>Location:NODE_382493_length_8613_cov_31.659817	Coordinate:825	Reads:1	Hits:77	Allocated_reads:0.012987012987013	Strand:+
ATCTGGGACACAGCTTTGACTAAGAACTCTCT
>Location:NODE_382493_length_8613_cov_31.659817	Coordinate:825	Reads:1	Hits:111	Allocated_reads:0.00900900900900901	Strand:-
CTTAGTCAAAGCTGTGTCCCAGAT
>Location:NODE_382493_length_8613_cov_31.659817	Coordinate:825	Reads:1	Hits:101	Allocated_reads:0.0099009900990099	Strand:-
GTTCTTAGTCAAAGCTGTGTCCCAGAT
>Location:NODE_382493_length_8613_cov_31.659817	Coordinate:825	Reads:1	Hits:102	Allocated_reads:0.00980392156862745	Strand:-
TTCTTAGTCAAAGCTGTGTCCCAGAT
>Location:NODE_382493_length_8613_cov_31.659817	Coordinate:826	Reads:3	Hits:69	Allocated_reads:0.0434782608695652	Strand:-
AAAAGAGAGTTCTTAGTCAAAGCTGTGTCCCAGA
>Location:NODE_382493_length_8613_cov_31.659817	Coordinate:826	Reads:1	Hits:95	Allocated_reads:0.0105263157894737	Strand:-
AGAGTTCTTAGTCAAAGCTGTGTCCCAGA
>Location:NODE_382493_length_8613_cov_31.659817	Coordinate:826	Reads:3	Hits:111	Allocated_reads:0.027027027027027	Strand:+
TCTGGGACACAGCTTTGACTAAGA
>Location:NODE_382493_length_8613_cov_31.659817	Coordinate:826	Reads:1	Hits:103	Allocated_reads:0.00970873786407767	Strand:+
TCTGGGACACAGCTTTGACTAAGAA
>Location:NODE_382493_length_8613_cov_31.659817	Coordinate:826	Reads:1	Hits:102	Allocated_reads:0.00980392156862745	Strand:+
TCTGGGACACAGCTTTGACTAAGAAC
>Location:NODE_382493_length_8613_cov_31.659817	Coordinate:826	Reads:2	Hits:101	Allocated_reads:0.0198019801980198	Strand:+
TCTGGGACACAGCTTTGACTAAGAACT
>Location:NODE_382493_length_8613_cov_31.659817	Coordinate:826	Reads:2	Hits:97	Allocated_reads:0.0206185567010309	Strand:+
TCTGGGACACAGCTTTGACTAAGAACTC
>Location:NODE_382493_length_8613_cov_31.659817	Coordinate:826	Reads:1	Hits:95	Allocated_reads:0.0105263157894737	Strand:+
TCTGGGACACAGCTTTGACTAAGAACTCT
>Location:NODE_382493_length_8613_cov_31.659817	Coordinate:826	Reads:2	Hits:111	Allocated_reads:0.018018018018018	Strand:-
TCTTAGTCAAAGCTGTGTCCCAGA
>Location:NODE_382493_length_8613_cov_31.659817	Coordinate:827	Reads:1	Hits:103	Allocated_reads:0.00970873786407767	Strand:+
CTGGGACACAGCTTTGACTAAGAACT
>Location:NODE_382493_length_8613_cov_31.659817	Coordinate:828	Reads:1	Hits:85	Allocated_reads:0.0117647058823529	Strand:-
AAAAGAGAGTTCTTAGTCAAAGCTGTGTCCCA
>Location:NODE_382493_length_8613_cov_31.659817	Coordinate:828	Reads:1	Hits:119	Allocated_reads:0.00840336134453781	Strand:+
TGGGACACAGCTTTGACTAAGAACT
>Location:NODE_382493_length_8613_cov_31.659817	Coordinate:829	Reads:6	Hits:87	Allocated_reads:0.0689655172413793	Strand:-
AAAAGAGAGTTCTTAGTCAAAGCTGTGTCCC
>Location:NODE_382493_length_8613_cov_31.659817	Coordinate:830	Reads:12	Hits:89	Allocated_reads:0.134831460674157	Strand:-
AAAAGAGAGTTCTTAGTCAAAGCTGTGTCT
>Location:NODE_382493_length_8613_cov_31.659817	Coordinate:830	Reads:45	Hits:88	Allocated_reads:0.511363636363636	Strand:-
AAAAGAGAGTTCTTAGTCAAAGCTGTGTCC
>Location:NODE_382493_length_8613_cov_31.659817	Coordinate:830	Reads:2	Hits:94	Allocated_reads:0.0212765957446809	Strand:-
AAGAGAGTTCTTAGTCAAAGCTGTGTCC
>Location:NODE_382493_length_8613_cov_31.659817	Coordinate:830	Reads:1	Hits:98	Allocated_reads:0.0102040816326531	Strand:-
AGAGAGTTCTTAGTCAAAGCTGTGTCC
>Location:NODE_382493_length_8613_cov_31.659817	Coordinate:830	Reads:2	Hits:103	Allocated_reads:0.0194174757281553	Strand:-
GAGAGTTCTTAGTCAAAGCTGTGTCC
>Location:NODE_382493_length_8613_cov_31.659817	Coordinate:830	Reads:1	Hits:119	Allocated_reads:0.00840336134453781	Strand:-
GAGTTCTTAGTCAAAGCTGTGTCC
>Location:NODE_382493_length_8613_cov_31.659817	Coordinate:830	Reads:1	Hits:117	Allocated_reads:0.00854700854700855	Strand:+
GGACACAGCTTTGACTAAGAACTCT
>Location:NODE_382493_length_8613_cov_31.659817	Coordinate:831	Reads:2	Hits:84	Allocated_reads:0.0238095238095238	Strand:-
AAAAAGAGAGTTCTTAGTCAAAGCTGTGTC
>Location:NODE_382493_length_8613_cov_31.659817	Coordinate:831	Reads:1	Hits:89	Allocated_reads:0.0112359550561798	Strand:-
AAAAGAGAGTTCTTAGTCAAACCTGTGTC
>Location:NODE_382493_length_8613_cov_31.659817	Coordinate:831	Reads:1	Hits:88	Allocated_reads:0.0113636363636364	Strand:-
AAAAGAGAGTTCTTAGTCAAAGCTGAGTC
>Location:NODE_382493_length_8613_cov_31.659817	Coordinate:831	Reads:1	Hits:90	Allocated_reads:0.0111111111111111	Strand:-
AAAAGAGAGTTCTTAGTCAAAGCTGTCTC
>Location:NODE_382493_length_8613_cov_31.659817	Coordinate:831	Reads:1	Hits:90	Allocated_reads:0.0111111111111111	Strand:-
AAAAGAGAGTTCTTAGTCAAAGCTGTGGC
>Location:NODE_382493_length_8613_cov_31.659817	Coordinate:831	Reads:2	Hits:89	Allocated_reads:0.0224719101123595	Strand:-
AAAAGAGAGTTCTTAGTCAAAGCTGTATC
>Location:NODE_382493_length_8613_cov_31.659817	Coordinate:831	Reads:267	Hits:88	Allocated_reads:3.03409090909091	Strand:-
AAAAGAGAGTTCTTAGTCAAAGCTGTGTC
>Location:NODE_382493_length_8613_cov_31.659817	Coordinate:831	Reads:1	Hits:91	Allocated_reads:0.010989010989011	Strand:-
AAAGAGAGTTCTTAGTCAAAGCTGTGTC
>Location:NODE_382493_length_8613_cov_31.659817	Coordinate:831	Reads:3	Hits:94	Allocated_reads:0.0319148936170213	Strand:-
AAGAGAGTTCTTAGTCAAAGCTGTGTC
>Location:NODE_382493_length_8613_cov_31.659817	Coordinate:831	Reads:3	Hits:71	Allocated_reads:0.0422535211267606	Strand:-
CAAAAAGAGAGTTCTTAGTCAAAGCTGTGTC
>Location:NODE_382493_length_8613_cov_31.659817	Coordinate:831	Reads:2	Hits:103	Allocated_reads:0.0194174757281553	Strand:-
GAGAGTTCTTAGTCAAAGCTGTGTC
>Location:NODE_382493_length_8613_cov_31.659817	Coordinate:832	Reads:1	Hits:86	Allocated_reads:0.0116279069767442	Strand:-
AAAAAGAGAGTTCTTAGTCAAAGCTGTGT
>Location:NODE_382493_length_8613_cov_31.659817	Coordinate:832	Reads:12	Hits:90	Allocated_reads:0.133333333333333	Strand:-
AAAAGAGAGTTCTTAGTCAAAGCTGTGT
>Location:NODE_382493_length_8613_cov_31.659817	Coordinate:832	Reads:2	Hits:92	Allocated_reads:0.0217391304347826	Strand:-
AAAAGAGAGTTCTTAGTCAAAGCTGTGG
>Location:NODE_382493_length_8613_cov_31.659817	Coordinate:832	Reads:1	Hits:116	Allocated_reads:0.00862068965517241	Strand:+
ACACAGCTTTGACTAAGAACTCTAT
>Location:NODE_382493_length_8613_cov_31.659817	Coordinate:832	Reads:1	Hits:93	Allocated_reads:0.010752688172043	Strand:+
ACACAGCTTTGACTAAGAACTCTCTTT
>Location:NODE_382493_length_8613_cov_31.659817	Coordinate:832	Reads:1	Hits:73	Allocated_reads:0.0136986301369863	Strand:-
CAAAAAGAGAGTTCTTAGTCAAAGCTGTGT
>Location:NODE_382493_length_8613_cov_31.659817	Coordinate:833	Reads:1	Hits:88	Allocated_reads:0.0113636363636364	Strand:-
AAAAAGAGAGTTCTTAGTCAAAGCTGTG
>Location:NODE_382493_length_8613_cov_31.659817	Coordinate:833	Reads:83	Hits:92	Allocated_reads:0.902173913043478	Strand:-
AAAAGAGAGTTCTTAGTCAAAGCTGTG
>Location:NODE_382493_length_8613_cov_31.659817	Coordinate:833	Reads:1	Hits:98	Allocated_reads:0.0102040816326531	Strand:-
AAGAGAGTTCTTAGTCAAAGCTGTG
>Location:NODE_382493_length_8613_cov_31.659817	Coordinate:833	Reads:3	Hits:102	Allocated_reads:0.0294117647058824	Strand:-
AGAGAGTTCTTAGTCAAAGCTGTG
>Location:NODE_382493_length_8613_cov_31.659817	Coordinate:833	Reads:1	Hits:75	Allocated_reads:0.0133333333333333	Strand:-
CAAAAAGAGAGTTCTTAGTCAAAGCTGTG
>Location:NODE_382493_length_8613_cov_31.659817	Coordinate:833	Reads:1	Hits:102	Allocated_reads:0.00980392156862745	Strand:+
CACAGCTTTGACTAAGAACTCTCT
>Location:NODE_382493_length_8613_cov_31.659817	Coordinate:834	Reads:1	Hits:96	Allocated_reads:0.0104166666666667	Strand:-
AAAAGAGAGTTCTTAGTCAAAGCTGC
>Location:NODE_382493_length_8613_cov_31.659817	Coordinate:834	Reads:1	Hits:95	Allocated_reads:0.0105263157894737	Strand:-
AAAAGAGAGTTCTTAGTCAAGGCTGT
>Location:NODE_382493_length_8613_cov_31.659817	Coordinate:834	Reads:5	Hits:95	Allocated_reads:0.0526315789473684	Strand:-
AAAAGAGAGTTCTTAGTCAAAGCTGA
>Location:NODE_382493_length_8613_cov_31.659817	Coordinate:834	Reads:93	Hits:95	Allocated_reads:0.978947368421053	Strand:-
AAAAGAGAGTTCTTAGTCAAAGCTGT
>Location:NODE_382493_length_8613_cov_31.659817	Coordinate:834	Reads:1	Hits:98	Allocated_reads:0.0102040816326531	Strand:-
AAAGAGAGTTCTTAGTCAAAGCTGT
>Location:NODE_382493_length_8613_cov_31.659817	Coordinate:834	Reads:1	Hits:101	Allocated_reads:0.0099009900990099	Strand:-
AAGAGAGTTCTTAGTCAAAGCTGT
>Location:NODE_382493_length_8613_cov_31.659817	Coordinate:835	Reads:203	Hits:95	Allocated_reads:2.13684210526316	Strand:-
AAAAGAGAGTTCTTAGTCAAAGCTG
>Location:NODE_382493_length_8613_cov_31.659817	Coordinate:835	Reads:2	Hits:98	Allocated_reads:0.0204081632653061	Strand:-
AAAGAGAGTTCTTAGTCAAAGCTG
>Location:NODE_382493_length_8613_cov_31.659817	Coordinate:835	Reads:1	Hits:77	Allocated_reads:0.012987012987013	Strand:-
AACAAAAAGAGAGTTCTTAGTCAAAGCTG
>Location:NODE_382493_length_8613_cov_31.659817	Coordinate:835	Reads:1	Hits:78	Allocated_reads:0.0128205128205128	Strand:-
ACAAAAAGAGAGTTCTTAGTCAAAGCTG
>Location:NODE_382493_length_8613_cov_31.659817	Coordinate:835	Reads:2	Hits:78	Allocated_reads:0.0256410256410256	Strand:-
CAAAAAGAGAGTTCTTAGTCAAAGCTG
>Location:NODE_382493_length_8613_cov_31.659817	Coordinate:835	Reads:2	Hits:98	Allocated_reads:0.0204081632653061	Strand:+
CAGCTTTGACTAAGAACTCTCTTT
>Location:NODE_382493_length_8613_cov_31.659817	Coordinate:836	Reads:1	Hits:92	Allocated_reads:0.0108695652173913	Strand:-
AAAAAGAGAGTTCTTAGTCAAAGCT
>Location:NODE_382493_length_8613_cov_31.659817	Coordinate:836	Reads:126	Hits:96	Allocated_reads:1.3125	Strand:-
AAAAGAGAGTTCTTAGTCAAAGCT
>Location:NODE_382493_length_8613_cov_31.659817	Coordinate:836	Reads:1	Hits:78	Allocated_reads:0.0128205128205128	Strand:-
AACAAAAAGAGAGTTCTTAGTCAAAGCT
>Location:NODE_382493_length_8613_cov_31.659817	Coordinate:836	Reads:1	Hits:71	Allocated_reads:0.0140845070422535	Strand:-
AGAACAAAAAGAGAGTTCTTAGTCAAAGCT
>Location:NODE_382493_length_8613_cov_31.659817	Coordinate:836	Reads:3	Hits:79	Allocated_reads:0.0379746835443038	Strand:-
CAAAAAGAGAGTTCTTAGTCAAAGCT
>Location:NODE_382493_length_8613_cov_31.659817	Coordinate:837	Reads:1	Hits:80	Allocated_reads:0.0125	Strand:-
AACAAAAAGAGAGTTCTTAGTCAAAGC
>Location:NODE_382493_length_8613_cov_31.659817	Coordinate:837	Reads:10	Hits:81	Allocated_reads:0.123456790123457	Strand:-
CAAAAAGAGAGTTCTTAGTCAAAGC
>Location:NODE_382493_length_8613_cov_31.659817	Coordinate:837	Reads:7	Hits:73	Allocated_reads:0.0958904109589041	Strand:+
GCTTTGACTAAGAACTCTCTTTTTGTTCT
>Location:NODE_382493_length_8613_cov_31.659817	Coordinate:838	Reads:1	Hits:88	Allocated_reads:0.0113636363636364	Strand:-
CAAAAAGAGAGTTCTTAGTCAAAG
>Location:NODE_382493_length_8613_cov_31.659817	Coordinate:838	Reads:1	Hits:80	Allocated_reads:0.0125	Strand:+
CTTTGACTAAGAACTCTCTTTTTGTTCT
>Location:NODE_382493_length_8613_cov_31.659817	Coordinate:839	Reads:1	Hits:88	Allocated_reads:0.0113636363636364	Strand:+
TTTGACTAAGAACTCTCTTTTTGTTC
>Location:NODE_382493_length_8613_cov_31.659817	Coordinate:839	Reads:6	Hits:84	Allocated_reads:0.0714285714285714	Strand:+
TTTGACTAAGAACTCTCTTTTTGTTCT
>Location:NODE_382493_length_8613_cov_31.659817	Coordinate:839	Reads:1	Hits:82	Allocated_reads:0.0121951219512195	Strand:+
TTTGACTAAGAACTCTCTTTTTGTTCTT
>Location:NODE_382493_length_8613_cov_31.659817	Coordinate:840	Reads:1	Hits:89	Allocated_reads:0.0112359550561798	Strand:+
TTGACTAAGAACTCTCTTTTTGTTC
>Location:NODE_382493_length_8613_cov_31.659817	Coordinate:840	Reads:2	Hits:85	Allocated_reads:0.0235294117647059	Strand:+
TTGACTAAGAACTCTCTTTTTGTTCT
>Location:NODE_382493_length_8613_cov_31.659817	Coordinate:841	Reads:2	Hits:160	Allocated_reads:0.0125	Strand:+
TGACTAAGAACTCTCTTTTTGTTC
>Location:NODE_382493_length_8613_cov_31.659817	Coordinate:841	Reads:4	Hits:156	Allocated_reads:0.0256410256410256	Strand:+
TGACTAAGAACTCTCTTTTTGTTCT
>Location:NODE_382493_length_8613_cov_31.659817	Coordinate:845	Reads:1	Hits:15	Allocated_reads:0.0666666666666667	Strand:+
TAAGAACTCTCTTTTTGTTCTTACCTTAT
>Location:NODE_382493_length_8613_cov_31.659817	Coordinate:850	Reads:1	Hits:5	Allocated_reads:0.2	Strand:-
AAAGCCATAAGGTAAGAACAAAAAGAGAGT
>Location:NODE_382493_length_8613_cov_31.659817	Coordinate:850	Reads:1	Hits:87	Allocated_reads:0.0114942528735632	Strand:+
ACTCTCTTTTTGTTCTTACATTAT
>Location:NODE_382493_length_8613_cov_31.659817	Coordinate:850	Reads:3	Hits:17	Allocated_reads:0.176470588235294	Strand:+
ACTCTCTTTTTGTTCTTACCTTAT
>Location:NODE_382493_length_8613_cov_31.659817	Coordinate:850	Reads:1	Hits:16	Allocated_reads:0.0625	Strand:+
ACTCTCTTTTTGTTCTTACCTTATG
>Location:NODE_382493_length_8613_cov_31.659817	Coordinate:850	Reads:1	Hits:10	Allocated_reads:0.1	Strand:+
ACTCTCTTTTTGTTCTTACCTTATGG
>Location:NODE_382493_length_8613_cov_31.659817	Coordinate:850	Reads:1	Hits:9	Allocated_reads:0.111111111111111	Strand:+
ACTCTCTTTTTGTTCTTACCTTATGGC
>Location:NODE_382493_length_8613_cov_31.659817	Coordinate:850	Reads:9	Hits:9	Allocated_reads:1	Strand:+
ACTCTCTTTTTGTTCTTACCTTATGGCT
>Location:NODE_382493_length_8613_cov_31.659817	Coordinate:850	Reads:6	Hits:9	Allocated_reads:0.666666666666667	Strand:+
ACTCTCTTTTTGTTCTTACCTTATGGCTT
>Location:NODE_382493_length_8613_cov_31.659817	Coordinate:852	Reads:1	Hits:9	Allocated_reads:0.111111111111111	Strand:+
TCTCTTTTTGTTCTTACCTTATGGCT
>Location:NODE_382493_length_8613_cov_31.659817	Coordinate:857	Reads:1	Hits:6	Allocated_reads:0.166666666666667	Strand:+
TTTTGTTCTTACCTTATGGCTTTAAAA
>Location:NODE_382493_length_8613_cov_31.659817	Coordinate:865	Reads:1	Hits:1	Allocated_reads:1	Strand:-
TCTCGATATTTTTTAAAGCCATAAGGTAA
>Location:NODE_382493_length_8613_cov_31.659817	Coordinate:865	Reads:2	Hits:1	Allocated_reads:2	Strand:+
TTACCTTATGGCTTTAAAAAATATCGAGA
>Location:NODE_382493_length_8613_cov_31.659817	Coordinate:866	Reads:1	Hits:1	Allocated_reads:1	Strand:-
CTCGATATTTTTTAAAGCCATAAGGTT
>Location:NODE_382493_length_8613_cov_31.659817	Coordinate:868	Reads:1	Hits:1	Allocated_reads:1	Strand:+
CCTTATGGCTTTAAAAAATATCGAGAA
>Location:NODE_382493_length_8613_cov_31.659817	Coordinate:868	Reads:1	Hits:1	Allocated_reads:1	Strand:-
TATCTCGATATTTTTTAAAGCCATAAGG
>Location:NODE_382493_length_8613_cov_31.659817	Coordinate:869	Reads:1	Hits:6	Allocated_reads:0.166666666666667	Strand:+
CTTATGGCTTTAAAAAATATCGAGA
>Location:NODE_382493_length_8613_cov_31.659817	Coordinate:870	Reads:1	Hits:15	Allocated_reads:0.0666666666666667	Strand:+
TTATGGCTTTAAAAAATATCGAGA
>Location:NODE_382493_length_8613_cov_31.659817	Coordinate:871	Reads:1	Hits:15	Allocated_reads:0.0666666666666667	Strand:-
TATCTCGATATTTTTTAAAGCCATA
>Location:NODE_382493_length_8613_cov_31.659817	Coordinate:871	Reads:1	Hits:5	Allocated_reads:0.2	Strand:+
TATGGCTTTAAAAAATATCGAGATATATATCT
>Location:NODE_382493_length_8613_cov_31.659817	Coordinate:873	Reads:1	Hits:11	Allocated_reads:0.0909090909090909	Strand:+
TGGCTTTAAAAAATATCGAGATATATATC
>Location:NODE_382493_length_8613_cov_31.659817	Coordinate:874	Reads:1	Hits:14	Allocated_reads:0.0714285714285714	Strand:+
GGCTTTAAAAAATATCGAGATATATA
>Location:NODE_382493_length_8613_cov_31.659817	Coordinate:892	Reads:1	Hits:106	Allocated_reads:0.00943396226415094	Strand:-
TGGATGGCGATATAAGATATATATC
>Location:NODE_382493_length_8613_cov_31.659817	Coordinate:895	Reads:4	Hits:114	Allocated_reads:0.0350877192982456	Strand:+
ATATATCTTATATCGCCATCCAGCT
>Location:NODE_382493_length_8613_cov_31.659817	Coordinate:895	Reads:1	Hits:112	Allocated_reads:0.00892857142857143	Strand:+
ATATATCTTATATCGCCATCCAGCTA
>Location:NODE_382493_length_8613_cov_31.659817	Coordinate:895	Reads:1	Hits:104	Allocated_reads:0.00961538461538462	Strand:+
ATATATCTTATATCGCCATCCAGCTAAAAAAC
>Location:NODE_382493_length_8613_cov_31.659817	Coordinate:896	Reads:2	Hits:139	Allocated_reads:0.0143884892086331	Strand:+
TATATCTTATATCGCCATCCAGCT
>Location:NODE_382493_length_8613_cov_31.659817	Coordinate:896	Reads:1	Hits:137	Allocated_reads:0.0072992700729927	Strand:+
TATATCTTATATCGCCATCCAGCTA
>Location:NODE_382493_length_8613_cov_31.659817	Coordinate:912	Reads:1	Hits:12	Allocated_reads:0.0833333333333333	Strand:+
ATCCAGCTAAAAAATATCAAGATATGAATT
>Location:NODE_382493_length_8613_cov_31.659817	Coordinate:913	Reads:1	Hits:12	Allocated_reads:0.0833333333333333	Strand:+
TCCAGCTAAAAAATATCAAGATATG
>Location:NODE_382493_length_8613_cov_31.659817	Coordinate:914	Reads:2	Hits:13	Allocated_reads:0.153846153846154	Strand:+
CCAGCTAAAAAATATCAAGATATGAATT
>Location:NODE_382493_length_8613_cov_31.659817	Coordinate:922	Reads:1	Hits:15	Allocated_reads:0.0666666666666667	Strand:-
ATGACCCAAAATTCATATCTTGATATTTT
>Location:NODE_382493_length_8613_cov_31.659817	Coordinate:923	Reads:6	Hits:15	Allocated_reads:0.4	Strand:-
ATGACCCAAAATTCATATCTTGATATTT
>Location:NODE_382493_length_8613_cov_31.659817	Coordinate:923	Reads:2	Hits:15	Allocated_reads:0.133333333333333	Strand:-
TATGACCCAAAATTCATATCTTGATATTT
>Location:NODE_382493_length_8613_cov_31.659817	Coordinate:924	Reads:1	Hits:18	Allocated_reads:0.0555555555555556	Strand:-
TGACCCAAAATTCATATCTTGATATT
>Location:NODE_382493_length_8613_cov_31.659817	Coordinate:926	Reads:1	Hits:18	Allocated_reads:0.0555555555555556	Strand:+
TATCAAGATATGAATTTTGGGTCT
>Location:NODE_382493_length_8613_cov_31.659817	Coordinate:926	Reads:4	Hits:18	Allocated_reads:0.222222222222222	Strand:+
TATCAAGATATGAATTTTGGGTCATA
>Location:NODE_382493_length_8613_cov_31.659817	Coordinate:926	Reads:1	Hits:18	Allocated_reads:0.0555555555555556	Strand:-
TATGACCCAAAATTCATATCTTGATA
>Location:NODE_382493_length_8613_cov_31.659817	Coordinate:926	Reads:1	Hits:18	Allocated_reads:0.0555555555555556	Strand:-
TGACCCAAAATTCATATCTTGATA
>Location:NODE_382493_length_8613_cov_31.659817	Coordinate:954	Reads:1	Hits:2	Allocated_reads:0.5	Strand:-
TTGAGGTGCTAGTACTAGGGCTGGGC
>Location:NODE_382493_length_8613_cov_31.659817	Coordinate:955	Reads:1	Hits:2	Allocated_reads:0.5	Strand:-
TGAGGTGCTAGTACTAGGGCTGGG
>Location:NODE_382493_length_8613_cov_31.659817	Coordinate:958	Reads:2	Hits:2	Allocated_reads:1	Strand:-
TACTATTTGAGGTGCTAGTACTAGGGCT
>Location:NODE_382493_length_8613_cov_31.659817	Coordinate:958	Reads:1	Hits:2	Allocated_reads:0.5	Strand:-
TATTTGAGGTGCTAGTACTAGGGCT
>Location:NODE_382493_length_8613_cov_31.659817	Coordinate:959	Reads:1	Hits:2	Allocated_reads:0.5	Strand:-
CTATTTGAGGTGCTAGTACTAGGGC
>Location:NODE_382493_length_8613_cov_31.659817	Coordinate:959	Reads:1	Hits:2	Allocated_reads:0.5	Strand:-
GGTACTATTTGAGGTGCTAGTACTAGGGC
>Location:NODE_382493_length_8613_cov_31.659817	Coordinate:959	Reads:1	Hits:2	Allocated_reads:0.5	Strand:-
GTACTATTTGAGGTGCTAGTACTAGGGC
>Location:NODE_382493_length_8613_cov_31.659817	Coordinate:959	Reads:1	Hits:2	Allocated_reads:0.5	Strand:-
TATTTGAGGTGCTAGTACTAGGGC
>Location:NODE_382493_length_8613_cov_31.659817	Coordinate:966	Reads:4	Hits:2	Allocated_reads:2	Strand:+
TACTAGCACCTCAAATAGTACCATATAGTAC
>Location:NODE_382493_length_8613_cov_31.659817	Coordinate:967	Reads:1	Hits:2	Allocated_reads:0.5	Strand:+
ACTAGCACCTCAAATAGTACCATATAGTAC
>Location:NODE_382493_length_8613_cov_31.659817	Coordinate:968	Reads:6	Hits:2	Allocated_reads:3	Strand:+
CTAGCACCTCAAATAGTACCATATAGTAC
>Location:NODE_382493_length_8613_cov_31.659817	Coordinate:969	Reads:2	Hits:2	Allocated_reads:1	Strand:+
TAGCACCTCAAATAGTACCATATAGTAC
>Location:NODE_382493_length_8613_cov_31.659817	Coordinate:970	Reads:1	Hits:2	Allocated_reads:0.5	Strand:+
AGCACCTCAAATAGTACCATATAGTAC
>Location:NODE_382493_length_8613_cov_31.659817	Coordinate:971	Reads:1	Hits:2	Allocated_reads:0.5	Strand:+
GCACCTCAAATAGTACCATATAGTACT
>Location:NODE_382493_length_8613_cov_31.659817	Coordinate:972	Reads:1	Hits:2	Allocated_reads:0.5	Strand:+
CACCTCAAATAGTACCATATAGTAC
>Location:NODE_382493_length_8613_cov_31.659817	Coordinate:974	Reads:1	Hits:2	Allocated_reads:0.5	Strand:-
AGCAGTACTATATGGTACTATTTGAGG
>Location:NODE_382493_length_8613_cov_31.659817	Coordinate:983	Reads:1	Hits:2	Allocated_reads:0.5	Strand:-
AAACAACGAATAGGAGCAGTACTATATGGTAC
>Location:NODE_382493_length_8613_cov_31.659817	Coordinate:983	Reads:1	Hits:2	Allocated_reads:0.5	Strand:-
AACAACGAATAGGAGCAGTACTATATGGTAC
>Location:NODE_382493_length_8613_cov_31.659817	Coordinate:983	Reads:3	Hits:2	Allocated_reads:1.5	Strand:-
AACGAATAGGAGCAGTACTATATGGTAC
>Location:NODE_382493_length_8613_cov_31.659817	Coordinate:983	Reads:3	Hits:2	Allocated_reads:1.5	Strand:-
AATAGGAGCAGTACTATATGGTAC
>Location:NODE_382493_length_8613_cov_31.659817	Coordinate:983	Reads:17	Hits:2	Allocated_reads:8.5	Strand:-
ACAACGAATAGGAGCAGTACTATATGGTAC
>Location:NODE_382493_length_8613_cov_31.659817	Coordinate:983	Reads:12	Hits:2	Allocated_reads:6	Strand:-
ACGAATAGGAGCAGTACTATATGGTAC
>Location:NODE_382493_length_8613_cov_31.659817	Coordinate:984	Reads:1	Hits:2	Allocated_reads:0.5	Strand:-
ACAACGAATAGGAGCAGTACTATATGGTA
>Location:NODE_382493_length_8613_cov_31.659817	Coordinate:986	Reads:1	Hits:2	Allocated_reads:0.5	Strand:-
AAACAACGAATAGGAGCAGTACTATATGG
>Location:NODE_382493_length_8613_cov_31.659817	Coordinate:986	Reads:1	Hits:2	Allocated_reads:0.5	Strand:-
ACAACGAATAGGAGCAGTACTATATGG
>Location:NODE_382493_length_8613_cov_31.659817	Coordinate:991	Reads:1	Hits:2	Allocated_reads:0.5	Strand:+
TAGTACTGCTCCTATTCGTTGTTT
>Location:NODE_382493_length_8613_cov_31.659817	Coordinate:995	Reads:3	Hits:2	Allocated_reads:1.5	Strand:-
AGCCAAAACAACGAATAGGAGCAGT
>Location:NODE_382493_length_8613_cov_31.659817	Coordinate:995	Reads:1	Hits:2	Allocated_reads:0.5	Strand:-
ATAGCCAAAACAACGAATAGGAGCAGT
>Location:NODE_382493_length_8613_cov_31.659817	Coordinate:995	Reads:1	Hits:2	Allocated_reads:0.5	Strand:-
TAGCCAAAACAACGAATAGGAGCAGT
>Location:NODE_382493_length_8613_cov_31.659817	Coordinate:998	Reads:2	Hits:2	Allocated_reads:1	Strand:-
TATAGCCAAAACAACGAATAGGAGC
>Location:NODE_382493_length_8613_cov_31.659817	Coordinate:998	Reads:2	Hits:2	Allocated_reads:1	Strand:-
TTATAGCCAAAACAACGAATAGGAGC
>Location:NODE_382493_length_8613_cov_31.659817	Coordinate:1000	Reads:1	Hits:2	Allocated_reads:0.5	Strand:+
TCCTATTCGTTGTTTTGGCTATAACT
>Location:NODE_382493_length_8613_cov_31.659817	Coordinate:1005	Reads:1	Hits:2	Allocated_reads:0.5	Strand:+
TTCGTTGTTTTGGCTATAACTGATAATA
>Location:NODE_382493_length_8613_cov_31.659817	Coordinate:1007	Reads:1	Hits:2	Allocated_reads:0.5	Strand:+
CGTTGTTTTGGCTATAACTGATAATA
>Location:NODE_382493_length_8613_cov_31.659817	Coordinate:1009	Reads:1	Hits:2	Allocated_reads:0.5	Strand:+
TTGTTTTGGCTATAACTGATAATATTA
>Location:NODE_382493_length_8613_cov_31.659817	Coordinate:1011	Reads:1	Hits:2	Allocated_reads:0.5	Strand:-
AATATTATCAGTTATAGCCAAAAC
>Location:NODE_382493_length_8613_cov_31.659817	Coordinate:1011	Reads:1	Hits:2	Allocated_reads:0.5	Strand:+
GTTTTGGCTATAACTGATAATATTAAAAGG
>Location:NODE_382493_length_8613_cov_31.659817	Coordinate:1012	Reads:3	Hits:2	Allocated_reads:1.5	Strand:+
TTTTGGCTATAACTGATAATATTAAAAGG
>Location:NODE_382493_length_8613_cov_31.659817	Coordinate:1013	Reads:1	Hits:2	Allocated_reads:0.5	Strand:+
TTTGGCTATAACTGATAATATTAAAA
>Location:NODE_382493_length_8613_cov_31.659817	Coordinate:1013	Reads:1	Hits:2	Allocated_reads:0.5	Strand:+
TTTGGCTATAACTGATAATATTAAAAG
>Location:NODE_382493_length_8613_cov_31.659817	Coordinate:1013	Reads:3	Hits:2	Allocated_reads:1.5	Strand:+
TTTGGCTATAACTGATAATATTAAAAGG
>Location:NODE_382493_length_8613_cov_31.659817	Coordinate:1014	Reads:4	Hits:2	Allocated_reads:2	Strand:+
TTGGCTATAACTGATAATATTAAAAGG
>Location:NODE_382493_length_8613_cov_31.659817	Coordinate:1015	Reads:1	Hits:2	Allocated_reads:0.5	Strand:+
TGGCTATAACTGATAATATTAAAAGGAGCG
>Location:NODE_382493_length_8613_cov_31.659817	Coordinate:1036	Reads:1	Hits:2	Allocated_reads:0.5	Strand:-
TATGATGTCAGTGTGGCCCCCCGCTCCTAT
>Location:NODE_382493_length_8613_cov_31.659817	Coordinate:1039	Reads:1	Hits:2	Allocated_reads:0.5	Strand:-
GATGTCAGTGTGGCCCCCCGCTCC
>Location:NODE_382493_length_8613_cov_31.659817	Coordinate:1039	Reads:2	Hits:2	Allocated_reads:1	Strand:-
TATGATGTCAGTGTGGCCCCCCGCTCC
>Location:NODE_382493_length_8613_cov_31.659817	Coordinate:1039	Reads:1	Hits:2	Allocated_reads:0.5	Strand:-
TGATGTCAGTGTGGCCCCCCGCTCC
>Location:NODE_382493_length_8613_cov_31.659817	Coordinate:1039	Reads:1	Hits:2	Allocated_reads:0.5	Strand:-
TTATGATGTCAGTGTGGCCCCCCGCTCC
>Location:NODE_382493_length_8613_cov_31.659817	Coordinate:1040	Reads:1	Hits:2	Allocated_reads:0.5	Strand:-
GTTTATGATGTCAGTGTGGCCCCCCGCTC
>Location:NODE_382493_length_8613_cov_31.659817	Coordinate:1040	Reads:1	Hits:2	Allocated_reads:0.5	Strand:-
TATGATGTCAGTGTGGCCCCCCGCTC
>Location:NODE_382493_length_8613_cov_31.659817	Coordinate:1040	Reads:1	Hits:2	Allocated_reads:0.5	Strand:-
TTATGATGTCAGTGTGGCCCCCCGAGA
>Location:NODE_382493_length_8613_cov_31.659817	Coordinate:1040	Reads:1	Hits:2	Allocated_reads:0.5	Strand:-
TTATGATGTCAGTGTGGCCCCCCGCTA
>Location:NODE_382493_length_8613_cov_31.659817	Coordinate:1040	Reads:4	Hits:2	Allocated_reads:2	Strand:-
TTATGATGTCAGTGTGGCCCCCCGCTC
>Location:NODE_382493_length_8613_cov_31.659817	Coordinate:1041	Reads:4	Hits:2	Allocated_reads:2	Strand:-
TATGATGTCAGTGTGGCCCCCCGCT
>Location:NODE_382493_length_8613_cov_31.659817	Coordinate:1042	Reads:1	Hits:2	Allocated_reads:0.5	Strand:-
CGGTTTATGATGTCAGTGTGGCCCCCCGC
>Location:NODE_382493_length_8613_cov_31.659817	Coordinate:1042	Reads:1	Hits:1	Allocated_reads:1	Strand:+
GCGGGGGGCCACACTGACATCATAAACCGGA
>Location:NODE_382493_length_8613_cov_31.659817	Coordinate:1042	Reads:2	Hits:2	Allocated_reads:1	Strand:-
TATGATGTCAGTGTGGCCCCCCGC
>Location:NODE_382493_length_8613_cov_31.659817	Coordinate:1042	Reads:4	Hits:2	Allocated_reads:2	Strand:-
TTATGATGTCAGTGTGGCCCCCCGC
>Location:NODE_382493_length_8613_cov_31.659817	Coordinate:1043	Reads:1	Hits:2	Allocated_reads:0.5	Strand:-
TTATGATGTCAGTGTGGCCCCCCG
>Location:NODE_382493_length_8613_cov_31.659817	Coordinate:1044	Reads:1	Hits:2	Allocated_reads:0.5	Strand:-
CGGTTTATGATGTCAGTGTGGCCCCCC
>Location:NODE_382493_length_8613_cov_31.659817	Coordinate:1045	Reads:1	Hits:1	Allocated_reads:1	Strand:-
GTCCGGTTTATGATGTCAGTGTGGCCCCC
>Location:NODE_382493_length_8613_cov_31.659817	Coordinate:1045	Reads:1	Hits:1	Allocated_reads:1	Strand:-
TCCGGTTTATGATGTCAGTGTGGCCCCC
>Location:NODE_382493_length_8613_cov_31.659817	Coordinate:1047	Reads:1	Hits:1	Allocated_reads:1	Strand:-
CTGTCCGGTTTATGATGTCAGTGTGGCCC
>Location:NODE_382493_length_8613_cov_31.659817	Coordinate:1047	Reads:2	Hits:1	Allocated_reads:2	Strand:-
GTCCGGTTTATGATGTCAGTGTGGCCC
>Location:NODE_382493_length_8613_cov_31.659817	Coordinate:1047	Reads:1	Hits:1	Allocated_reads:1	Strand:-
TGTCCGGTTTATGATGTCAGTGTGGCCC
>Location:NODE_382493_length_8613_cov_31.659817	Coordinate:1048	Reads:1	Hits:1	Allocated_reads:1	Strand:-
GCTGTCCGGTTTATGATGTCAGTGTGGCC
>Location:NODE_382493_length_8613_cov_31.659817	Coordinate:1048	Reads:1	Hits:1	Allocated_reads:1	Strand:-
TGTCCGGTTTATGATGTCAGTGTGGCC
>Location:NODE_382493_length_8613_cov_31.659817	Coordinate:1049	Reads:1	Hits:1	Allocated_reads:1	Strand:-
GTCCGGTTTATGATGTCAGTGTGGC
>Location:NODE_382493_length_8613_cov_31.659817	Coordinate:1050	Reads:1	Hits:1	Allocated_reads:1	Strand:+
CCACACTGACATCATAAACCGGACAG
>Location:NODE_382493_length_8613_cov_31.659817	Coordinate:1053	Reads:1	Hits:1	Allocated_reads:1	Strand:+
CACTGACATCATAAACCGGACAGCT
>Location:NODE_382493_length_8613_cov_31.659817	Coordinate:1053	Reads:1	Hits:1	Allocated_reads:1	Strand:+
CACTGACATCATAAACCGGACAGCTTTTGA
>Location:NODE_382493_length_8613_cov_31.659817	Coordinate:1056	Reads:1	Hits:1	Allocated_reads:1	Strand:+
TGACATCATAAACCGGACAGCTTTT
>Location:NODE_382493_length_8613_cov_31.659817	Coordinate:1056	Reads:1	Hits:1	Allocated_reads:1	Strand:+
TGACATCATAAACCGGACAGCTTTTGT
>Location:NODE_382493_length_8613_cov_31.659817	Coordinate:1056	Reads:7	Hits:1	Allocated_reads:7	Strand:+
TGACATCATAAACCGGACAGCTTTTGA
>Location:NODE_382493_length_8613_cov_31.659817	Coordinate:1056	Reads:1	Hits:1	Allocated_reads:1	Strand:+
TGACATCATAAACCGGACAGCTTTTGACG
>Location:NODE_382493_length_8613_cov_31.659817	Coordinate:1057	Reads:1	Hits:1	Allocated_reads:1	Strand:+
GACATCATAAACCGGACAGCTTTTGAC
>Location:NODE_382493_length_8613_cov_31.659817	Coordinate:1057	Reads:1	Hits:1	Allocated_reads:1	Strand:+
GACATCATAAACCGGACAGCTTTTGACT
>Location:NODE_382493_length_8613_cov_31.659817	Coordinate:1059	Reads:1	Hits:1	Allocated_reads:1	Strand:+
CATCATAAACCGGACAGCTTTTGAC
>Location:NODE_382493_length_8613_cov_31.659817	Coordinate:1059	Reads:1	Hits:1	Allocated_reads:1	Strand:-
TCAAAAGCTGTCCGGTTTATGATG
>Location:NODE_382493_length_8613_cov_31.659817	Coordinate:1060	Reads:1	Hits:1	Allocated_reads:1	Strand:+
ATCATAAACCGGACAGCTTTTGACTTTAGTT
>Location:NODE_382493_length_8613_cov_31.659817	Coordinate:1061	Reads:7	Hits:1	Allocated_reads:7	Strand:+
TCATAAACCGGACAGCTTTTGACT
>Location:NODE_382493_length_8613_cov_31.659817	Coordinate:1061	Reads:1	Hits:1	Allocated_reads:1	Strand:+
TCATAAACCGGACAGCTTTTGACTTTA
>Location:NODE_382493_length_8613_cov_31.659817	Coordinate:1063	Reads:3	Hits:1	Allocated_reads:3	Strand:+
ATAAACCGGACAGCTTTTGACTTTAGT
>Location:NODE_382493_length_8613_cov_31.659817	Coordinate:1063	Reads:6	Hits:1	Allocated_reads:6	Strand:+
ATAAACCGGACAGCTTTTGACTTTAGTT
>Location:NODE_382493_length_8613_cov_31.659817	Coordinate:1064	Reads:5	Hits:1	Allocated_reads:5	Strand:+
TAAACCGGACAGCTTTTGACTTTAGTT
>Location:NODE_382493_length_8613_cov_31.659817	Coordinate:1064	Reads:1	Hits:1	Allocated_reads:1	Strand:+
TAAACCGGACAGCTTTTGACTTTAGTTTACAC
>Location:NODE_382493_length_8613_cov_31.659817	Coordinate:1065	Reads:2	Hits:1	Allocated_reads:2	Strand:+
AAACCGGACAGCTTTTGACTTTAGTT
>Location:NODE_382493_length_8613_cov_31.659817	Coordinate:1065	Reads:1	Hits:1	Allocated_reads:1	Strand:+
AAACCGGACAGCTTTTGACTTTAGTTAA
>Location:NODE_382493_length_8613_cov_31.659817	Coordinate:1065	Reads:1	Hits:1	Allocated_reads:1	Strand:+
AAACCGGACAGCTTTTGACTTTAGTTTA
>Location:NODE_382493_length_8613_cov_31.659817	Coordinate:1066	Reads:2	Hits:1	Allocated_reads:2	Strand:+
AACCGGACAGCTTTTGACTTTAGTT
>Location:NODE_382493_length_8613_cov_31.659817	Coordinate:1067	Reads:1	Hits:1	Allocated_reads:1	Strand:-
GTAAACTAAAGTCAAAAGCTGTCCGGT
>Location:NODE_382493_length_8613_cov_31.659817	Coordinate:1068	Reads:1	Hits:1	Allocated_reads:1	Strand:+
CCGGACAGCTTTTGACTTTAGTTTACA
>Location:NODE_382493_length_8613_cov_31.659817	Coordinate:1070	Reads:1	Hits:1	Allocated_reads:1	Strand:-
AAATGTGTAAACTAAAGTCAAAAGCTGTCC
>Location:NODE_382493_length_8613_cov_31.659817	Coordinate:1071	Reads:1	Hits:1	Allocated_reads:1	Strand:-
GTGTAAACTAAAGTCAAAAGCTGTC
>Location:NODE_382493_length_8613_cov_31.659817	Coordinate:1072	Reads:1	Hits:2	Allocated_reads:0.5	Strand:-
TAAATGTGTAAACTAAAGTCAAAAGCTGT
>Location:NODE_382493_length_8613_cov_31.659817	Coordinate:1073	Reads:2	Hits:2	Allocated_reads:1	Strand:+
CAGCTTTTGACTTTAGTTTACACATT
>Location:NODE_382493_length_8613_cov_31.659817	Coordinate:1074	Reads:1	Hits:2	Allocated_reads:0.5	Strand:-
TAAATGTGTAAACTAAAGTCAAAAGCT
>Location:NODE_382493_length_8613_cov_31.659817	Coordinate:1075	Reads:1	Hits:2	Allocated_reads:0.5	Strand:-
AATGTGTAAACTAAAGTCAAAAGC
>Location:NODE_382493_length_8613_cov_31.659817	Coordinate:1136	Reads:1	Hits:1	Allocated_reads:1	Strand:-
GTGGTGTCAGTTTATGTGGGTGTATATA
>Location:NODE_382493_length_8613_cov_31.659817	Coordinate:1140	Reads:1	Hits:1	Allocated_reads:1	Strand:+
TACACCCACATAAACTGACACCACTGAT
>Location:NODE_382493_length_8613_cov_31.659817	Coordinate:1140	Reads:1	Hits:1	Allocated_reads:1	Strand:+
TACACCCACATAAACTGACACCACTGAAG
>Location:NODE_382493_length_8613_cov_31.659817	Coordinate:1140	Reads:2	Hits:1	Allocated_reads:2	Strand:+
TACACCCACATAAACTGACACCACTGATG
>Location:NODE_382493_length_8613_cov_31.659817	Coordinate:1142	Reads:3	Hits:1	Allocated_reads:3	Strand:+
CACCCACATAAACTGACACCACTGATG
>Location:NODE_382493_length_8613_cov_31.659817	Coordinate:1142	Reads:2	Hits:1	Allocated_reads:2	Strand:+
CACCCACATAAACTGACACCACTGATGG
>Location:NODE_382493_length_8613_cov_31.659817	Coordinate:1143	Reads:1	Hits:1	Allocated_reads:1	Strand:+
ACCCACATAAACTGACACCACTGATG
>Location:NODE_382493_length_8613_cov_31.659817	Coordinate:1146	Reads:1	Hits:2	Allocated_reads:0.5	Strand:+
CACATAAACTGACACCACTGATGGGCTA
>Location:NODE_382493_length_8613_cov_31.659817	Coordinate:1150	Reads:1	Hits:2	Allocated_reads:0.5	Strand:+
TAAACTGACACCACTGATGGGCTATG
>Location:NODE_382493_length_8613_cov_31.659817	Coordinate:1150	Reads:1	Hits:2	Allocated_reads:0.5	Strand:+
TAAACTGACACCACTGATGGGCTATGC
>Location:NODE_382493_length_8613_cov_31.659817	Coordinate:1150	Reads:1	Hits:2	Allocated_reads:0.5	Strand:+
TAAACTGACACCACTGATGGGCTATGCT
>Location:NODE_382493_length_8613_cov_31.659817	Coordinate:1152	Reads:1	Hits:2	Allocated_reads:0.5	Strand:+
AACTGACACCACTGATGGGCTATGCTATAGG
>Location:NODE_382493_length_8613_cov_31.659817	Coordinate:1154	Reads:1	Hits:2	Allocated_reads:0.5	Strand:+
CTGACACCACTGATGGGCTATGCTATAG
>Location:NODE_382493_length_8613_cov_31.659817	Coordinate:1154	Reads:1	Hits:2	Allocated_reads:0.5	Strand:+
CTGACACCACTGATGGGCTATGCTATAGG
>Location:NODE_382493_length_8613_cov_31.659817	Coordinate:1154	Reads:2	Hits:2	Allocated_reads:1	Strand:+
CTGACACCACTGATGGGCTATGCTATAGGCA
>Location:NODE_382493_length_8613_cov_31.659817	Coordinate:1155	Reads:1	Hits:2	Allocated_reads:0.5	Strand:+
TGACACCACTGATGGGCTATGCTATAGG
>Location:NODE_382493_length_8613_cov_31.659817	Coordinate:1156	Reads:1	Hits:2	Allocated_reads:0.5	Strand:+
GACACCACTGATGGGCTATGCTATAG
>Location:NODE_382493_length_8613_cov_31.659817	Coordinate:1157	Reads:1	Hits:2	Allocated_reads:0.5	Strand:+
ACACCACTGATGGGCTATGCTATAG
>Location:NODE_382493_length_8613_cov_31.659817	Coordinate:1157	Reads:6	Hits:2	Allocated_reads:3	Strand:+
ACACCACTGATGGGCTATGCTATAGG
>Location:NODE_382493_length_8613_cov_31.659817	Coordinate:1157	Reads:8	Hits:2	Allocated_reads:4	Strand:+
ACACCACTGATGGGCTATGCTATAGGCA
>Location:NODE_382493_length_8613_cov_31.659817	Coordinate:1158	Reads:1	Hits:2	Allocated_reads:0.5	Strand:+
CACCACTGATGGGCTATGCTATAG
>Location:NODE_382493_length_8613_cov_31.659817	Coordinate:1158	Reads:2	Hits:2	Allocated_reads:1	Strand:+
CACCACTGATGGGCTATGCTATAGG
>Location:NODE_382493_length_8613_cov_31.659817	Coordinate:1159	Reads:1	Hits:2	Allocated_reads:0.5	Strand:+
ACCACTGATGGGCTATGCTATAGG
>Location:NODE_382493_length_8613_cov_31.659817	Coordinate:1170	Reads:1	Hits:2	Allocated_reads:0.5	Strand:-
TAGTCGCTTTGAAGCATGCCTATAGCATAGC
>Location:NODE_382493_length_8613_cov_31.659817	Coordinate:1172	Reads:1	Hits:2	Allocated_reads:0.5	Strand:-
AGTCGCTTTGAAGCATGCCTATAGCATA
>Location:NODE_382493_length_8613_cov_31.659817	Coordinate:1172	Reads:1	Hits:2	Allocated_reads:0.5	Strand:-
TAGTCGCTTTGAAGCATGCCTATAGCATA
>Location:NODE_382493_length_8613_cov_31.659817	Coordinate:1174	Reads:1	Hits:2	Allocated_reads:0.5	Strand:-
TAGTCGCTTTGAAGCATGCCTATAGCA
>Location:NODE_382493_length_8613_cov_31.659817	Coordinate:1174	Reads:1	Hits:2	Allocated_reads:0.5	Strand:-
TTTAGTCGCTTTGAAGCATGCCTATAGCA
>Location:NODE_382493_length_8613_cov_31.659817	Coordinate:1175	Reads:1	Hits:2	Allocated_reads:0.5	Strand:-
GTCGCTTTGAAGCATGCCTATAGC
>Location:NODE_382493_length_8613_cov_31.659817	Coordinate:1175	Reads:1	Hits:2	Allocated_reads:0.5	Strand:-
TAGTCGCTTTGAAGCATGCCTATAGC
>Location:NODE_382493_length_8613_cov_31.659817	Coordinate:1175	Reads:1	Hits:2	Allocated_reads:0.5	Strand:-
TTTAGTCGCTTTGAAGCATGCCTATAGC
>Location:NODE_382493_length_8613_cov_31.659817	Coordinate:1180	Reads:3	Hits:2	Allocated_reads:1.5	Strand:-
ACAGTATTTAGTCGCTTTGAAGCATGCCT
>Location:NODE_382493_length_8613_cov_31.659817	Coordinate:1180	Reads:3	Hits:2	Allocated_reads:1.5	Strand:-
AGTATTTAGTCGCTTTGAAGCATGCCT
>Location:NODE_382493_length_8613_cov_31.659817	Coordinate:1180	Reads:5	Hits:2	Allocated_reads:2.5	Strand:-
ATTTAGTCGCTTTGAAGCATGCCT
>Location:NODE_382493_length_8613_cov_31.659817	Coordinate:1180	Reads:3	Hits:2	Allocated_reads:1.5	Strand:-
CAGTATTTAGTCGCTTTGAAGCATGCCT
>Location:NODE_382493_length_8613_cov_31.659817	Coordinate:1180	Reads:3	Hits:2	Allocated_reads:1.5	Strand:-
GTATTTAGTCGCTTTGAAGCATGCCT
>Location:NODE_382493_length_8613_cov_31.659817	Coordinate:1180	Reads:21	Hits:2	Allocated_reads:10.5	Strand:-
TATTTAGTCGCTTTGAAGCATGCCT
>Location:NODE_382493_length_8613_cov_31.659817	Coordinate:1181	Reads:1	Hits:2	Allocated_reads:0.5	Strand:-
CAGTATTTAGTCGCTTTGAAGCATGCC
>Location:NODE_382493_length_8613_cov_31.659817	Coordinate:1181	Reads:1	Hits:2	Allocated_reads:0.5	Strand:-
GACGTGACAGTATTTAGTCGCTTTGAAGCATGCC
>Location:NODE_382493_length_8613_cov_31.659817	Coordinate:1181	Reads:3	Hits:2	Allocated_reads:1.5	Strand:-
TATTTAGTCGCTTTGAAGCATGCC
>Location:NODE_382493_length_8613_cov_31.659817	Coordinate:1181	Reads:4	Hits:2	Allocated_reads:2	Strand:-
TGACAGTATTTAGTCGCTTTGAAGCATGCC
>Location:NODE_382493_length_8613_cov_31.659817	Coordinate:1181	Reads:1	Hits:2	Allocated_reads:0.5	Strand:-
TGACGTGACAGTATTTAGTCGCTTTGAAGCATGCC
>Location:NODE_382493_length_8613_cov_31.659817	Coordinate:1182	Reads:1	Hits:2	Allocated_reads:0.5	Strand:-
ACAGTATTTAGTCGCTTTGAAGCATGC
>Location:NODE_382493_length_8613_cov_31.659817	Coordinate:1183	Reads:2	Hits:2	Allocated_reads:1	Strand:-
TGACAGTATTTAGTCGCTTTGAAGCATG
>Location:NODE_382493_length_8613_cov_31.659817	Coordinate:1184	Reads:1	Hits:2	Allocated_reads:0.5	Strand:-
CAGTATTTAGTCGCTTTGAAGCAT
>Location:NODE_382493_length_8613_cov_31.659817	Coordinate:1191	Reads:1	Hits:1	Allocated_reads:1	Strand:+
AAAGCGACTAAATACTGTCACGTCAAAGGACG
>Location:NODE_382493_length_8613_cov_31.659817	Coordinate:1195	Reads:2	Hits:1	Allocated_reads:2	Strand:+
CGACTAAATACTGTCACGTCAAAGGACGC
>Location:NODE_382493_length_8613_cov_31.659817	Coordinate:1196	Reads:1	Hits:1	Allocated_reads:1	Strand:+
GACTAAATACTGTCACGTCAAAGGAC
>Location:NODE_382493_length_8613_cov_31.659817	Coordinate:1198	Reads:1	Hits:1	Allocated_reads:1	Strand:+
CTAAATACTGTCACGTCAAAGGACGCACT
>Location:NODE_382493_length_8613_cov_31.659817	Coordinate:1206	Reads:1	Hits:1	Allocated_reads:1	Strand:+
TGTCACGTCAAAGGACGCACATCATTA
>Location:NODE_382493_length_8613_cov_31.659817	Coordinate:1209	Reads:3	Hits:1	Allocated_reads:3	Strand:-
TAATGATGTGCGTCCTTTGACGTG
>Location:NODE_382493_length_8613_cov_31.659817	Coordinate:1209	Reads:2	Hits:1	Allocated_reads:2	Strand:-
TGTAATGATGTGCGTCCTTTGACGTG
>Location:NODE_382493_length_8613_cov_31.659817	Coordinate:1209	Reads:1	Hits:1	Allocated_reads:1	Strand:-
TTTGTAATGATGTGCGTCCTTTGACGTT
>Location:NODE_382493_length_8613_cov_31.659817	Coordinate:1211	Reads:6	Hits:1	Allocated_reads:6	Strand:-
TGTAATGATGTGCGTCCTTTGACG
>Location:NODE_382493_length_8613_cov_31.659817	Coordinate:1211	Reads:1	Hits:1	Allocated_reads:1	Strand:-
TTTGTAATGATGTGCGTCCTTTGACG
>Location:NODE_382493_length_8613_cov_31.659817	Coordinate:1215	Reads:1	Hits:1	Allocated_reads:1	Strand:+
AAAGGACGCACATCATTACAAAGCACT
>Location:NODE_382493_length_8613_cov_31.659817	Coordinate:1217	Reads:1	Hits:2	Allocated_reads:0.5	Strand:+
AGGACGCACATCATTACAAAGCACT
>Location:NODE_382493_length_8613_cov_31.659817	Coordinate:1222	Reads:1	Hits:2	Allocated_reads:0.5	Strand:-
TTAGAGTGCTTTGTAATGATGTGC
>Location:NODE_382493_length_8613_cov_31.659817	Coordinate:1223	Reads:1	Hits:2	Allocated_reads:0.5	Strand:+
CACATCATTACAAAGCACTCTAAAACC
>Location:NODE_382493_length_8613_cov_31.659817	Coordinate:1223	Reads:1	Hits:2	Allocated_reads:0.5	Strand:+
CACATCATTACAAAGCACTCTAAAACCCT
>Location:NODE_382493_length_8613_cov_31.659817	Coordinate:1225	Reads:1	Hits:2	Allocated_reads:0.5	Strand:+
CATCATTACAAAGCACTCTAAAACCC
>Location:NODE_382493_length_8613_cov_31.659817	Coordinate:1225	Reads:3	Hits:2	Allocated_reads:1.5	Strand:+
CATCATTACAAAGCACTCTAAAACCCTT
>Location:NODE_382493_length_8613_cov_31.659817	Coordinate:1225	Reads:1	Hits:2	Allocated_reads:0.5	Strand:+
CATCATTACAAAGCACTCTAAAACCCTTA
>Location:NODE_382493_length_8613_cov_31.659817	Coordinate:1225	Reads:1	Hits:2	Allocated_reads:0.5	Strand:-
GGTTTTAGAGTGCTTTGTAATGATG
>Location:NODE_382493_length_8613_cov_31.659817	Coordinate:1227	Reads:1	Hits:2	Allocated_reads:0.5	Strand:+
TCATTACAAAGCACTCTAAAACCCT
>Location:NODE_382493_length_8613_cov_31.659817	Coordinate:1227	Reads:1	Hits:2	Allocated_reads:0.5	Strand:+
TCATTACAAAGCACTCTAAAACCCTT
>Location:NODE_382493_length_8613_cov_31.659817	Coordinate:1228	Reads:1	Hits:2	Allocated_reads:0.5	Strand:-
TAAGGGTTTTAGAGTGCTTTGTAATG
>Location:NODE_382493_length_8613_cov_31.659817	Coordinate:1230	Reads:2	Hits:2	Allocated_reads:1	Strand:+
TTACAAAGCACTCTAAAACCCTTAAA
>Location:NODE_382493_length_8613_cov_31.659817	Coordinate:1230	Reads:2	Hits:1	Allocated_reads:2	Strand:+
TTACAAAGCACTCTAAAACCCTTAAAA
>Location:NODE_382493_length_8613_cov_31.659817	Coordinate:1231	Reads:1	Hits:1	Allocated_reads:1	Strand:+
TACAAAGCACTCTAAAACCCTTAAAA
>Location:NODE_382493_length_8613_cov_31.659817	Coordinate:1231	Reads:1	Hits:1	Allocated_reads:1	Strand:+
TACAAAGCACTCTAAAACCCTTAAAATG
>Location:NODE_382493_length_8613_cov_31.659817	Coordinate:1231	Reads:2	Hits:1	Allocated_reads:2	Strand:+
TACAAAGCACTCTAAAACCCTTAAAATGT
>Location:NODE_382493_length_8613_cov_31.659817	Coordinate:1233	Reads:3	Hits:1	Allocated_reads:3	Strand:+
CAAAGCACTCTAAAACCCTTAAAATGT
>Location:NODE_382493_length_8613_cov_31.659817	Coordinate:1235	Reads:1	Hits:1	Allocated_reads:1	Strand:+
AAGCACTCTAAAACCCTTAAAATGT
>Location:NODE_382493_length_8613_cov_31.659817	Coordinate:1236	Reads:1	Hits:1	Allocated_reads:1	Strand:+
AGCACTCTAAAACCCTTAAAATGT
>Location:NODE_382493_length_8613_cov_31.659817	Coordinate:1236	Reads:1	Hits:1	Allocated_reads:1	Strand:+
AGCACTCTAAAACCCTTAAAATGTATCGAT
>Location:NODE_382493_length_8613_cov_31.659817	Coordinate:1240	Reads:1	Hits:1	Allocated_reads:1	Strand:-
AATCGATACATTTTAAGGGTTTTGGGG
>Location:NODE_382493_length_8613_cov_31.659817	Coordinate:1246	Reads:1	Hits:1	Allocated_reads:1	Strand:+
AACCCTTAAAATGTATCGATTAGA
>Location:NODE_382493_length_8613_cov_31.659817	Coordinate:1258	Reads:1	Hits:1	Allocated_reads:1	Strand:+
GTATCGATTAGATGTTAAATAAATTG
>Location:NODE_382493_length_8613_cov_31.659817	Coordinate:1259	Reads:1	Hits:1	Allocated_reads:1	Strand:+
TATCGATTAGATGTTAAATAAATTGAAACT
>Location:NODE_382493_length_8613_cov_31.659817	Coordinate:1260	Reads:1	Hits:2	Allocated_reads:0.5	Strand:+
ATCGATTAGATGTTAAATAAATTGAAACT
>Location:NODE_382493_length_8613_cov_31.659817	Coordinate:1264	Reads:1	Hits:3	Allocated_reads:0.333333333333333	Strand:+
ATTAGATGTTAAATAAATTGAAACT
>Location:NODE_382493_length_8613_cov_31.659817	Coordinate:1264	Reads:1	Hits:3	Allocated_reads:0.333333333333333	Strand:-
CAGTTTCAATTTATTTAACATCTAAT
>Location:NODE_382493_length_8613_cov_31.659817	Coordinate:1265	Reads:1	Hits:3	Allocated_reads:0.333333333333333	Strand:+
TTAGATGTTAAATAAATTGAAACT
>Location:NODE_382493_length_8613_cov_31.659817	Coordinate:1266	Reads:1	Hits:3	Allocated_reads:0.333333333333333	Strand:+
TAGATGTTAAATAAATTGAAACTGAAAA
>Location:NODE_382493_length_8613_cov_31.659817	Coordinate:1268	Reads:1	Hits:3	Allocated_reads:0.333333333333333	Strand:-
TTCAGTTTCAATTTATTTAACATC
>Location:NODE_382493_length_8613_cov_31.659817	Coordinate:1277	Reads:1	Hits:2	Allocated_reads:0.5	Strand:+
TAAATTGAAACTGAAAATGCTACG
>Location:NODE_382493_length_8613_cov_31.659817	Coordinate:1277	Reads:1	Hits:2	Allocated_reads:0.5	Strand:+
TAAATTGAAACTGAAAATGCTACGTCCA
>Location:NODE_382493_length_8613_cov_31.659817	Coordinate:1279	Reads:1	Hits:2	Allocated_reads:0.5	Strand:+
AATTGAAACTGAAAATGCTACGTCC
>Location:NODE_382493_length_8613_cov_31.659817	Coordinate:1284	Reads:1	Hits:1	Allocated_reads:1	Strand:-
TCTGTTCATCTGGACGTAGCATTTTCAGTTT
>Location:NODE_382493_length_8613_cov_31.659817	Coordinate:1285	Reads:1	Hits:1	Allocated_reads:1	Strand:-
TCTGTTCATCTGGACGTAGCATTTTCAGTT
>Location:NODE_382493_length_8613_cov_31.659817	Coordinate:1285	Reads:1	Hits:1	Allocated_reads:1	Strand:-
TGTTCATCTGGACGTAGCATTTTCAGTT
>Location:NODE_382493_length_8613_cov_31.659817	Coordinate:1286	Reads:1	Hits:67	Allocated_reads:0.0149253731343284	Strand:-
TCATCTGGACGTAGCATTTTCAGT
>Location:NODE_382493_length_8613_cov_31.659817	Coordinate:1286	Reads:2	Hits:59	Allocated_reads:0.0338983050847458	Strand:-
TGTTCATCTGGACGTAGCATTTTCAGT
>Location:NODE_382493_length_8613_cov_31.659817	Coordinate:1287	Reads:1	Hits:54	Allocated_reads:0.0185185185185185	Strand:-
TCTGTTCATCTGGACGTAGCATTTTCAG
>Location:NODE_382493_length_8613_cov_31.659817	Coordinate:1287	Reads:2	Hits:68	Allocated_reads:0.0294117647058824	Strand:-
TTCATCTGGACGTAGCATTTTCAG
>Location:NODE_382493_length_8613_cov_31.659817	Coordinate:1289	Reads:7	Hits:59	Allocated_reads:0.11864406779661	Strand:+
GAAAATGCTACGTCCAGATGAACAGAATC
>Location:NODE_382493_length_8613_cov_31.659817	Coordinate:1290	Reads:2	Hits:107	Allocated_reads:0.0186915887850467	Strand:+
AAAATGCTACGTCCAGATGAACAGAATC
>Location:NODE_382493_length_8613_cov_31.659817	Coordinate:1290	Reads:1	Hits:125	Allocated_reads:0.008	Strand:-
TCTGTTCATCTGGACGTAGCATTTT
>Location:NODE_382493_length_8613_cov_31.659817	Coordinate:1290	Reads:1	Hits:119	Allocated_reads:0.00840336134453781	Strand:-
TTCTGTTCATCTGGACGTAGCATTTT
>Location:NODE_382493_length_8613_cov_31.659817	Coordinate:1291	Reads:4	Hits:109	Allocated_reads:0.036697247706422	Strand:+
AAATGCTACGTCCAGATGAACAGAATC
>Location:NODE_382493_length_8613_cov_31.659817	Coordinate:1291	Reads:1	Hits:127	Allocated_reads:0.0078740157480315	Strand:-
TCTGTTCATCTGGACGTAGCATTT
>Location:NODE_382493_length_8613_cov_31.659817	Coordinate:1291	Reads:1	Hits:121	Allocated_reads:0.00826446280991736	Strand:-
TTCTGTTCATCTGGACGTAGCATTT
>Location:NODE_382493_length_8613_cov_31.659817	Coordinate:1292	Reads:1	Hits:116	Allocated_reads:0.00862068965517241	Strand:+
AATGCTACGTCCAGATGAACAGAATC
>Location:NODE_382493_length_8613_cov_31.659817	Coordinate:1292	Reads:1	Hits:3	Allocated_reads:0.333333333333333	Strand:-
TAGATTCTGTTCATCTGGACGTAGCATT
>Location:NODE_382493_length_8613_cov_31.659817	Coordinate:1294	Reads:11	Hits:134	Allocated_reads:0.082089552238806	Strand:+
TGCTACGTCCAGATGAACAGCATC
>Location:NODE_382493_length_8613_cov_31.659817	Coordinate:1294	Reads:16	Hits:130	Allocated_reads:0.123076923076923	Strand:+
TGCTACGTCCAGATGAACAGAATC
>Location:NODE_382493_length_8613_cov_31.659817	Coordinate:1294	Reads:1	Hits:3	Allocated_reads:0.333333333333333	Strand:+
TGCTACGTCCAGATGAACAGAATCTAC
>Location:NODE_382493_length_8613_cov_31.659817	Coordinate:1295	Reads:1	Hits:7	Allocated_reads:0.142857142857143	Strand:+
GCTACGTCCAGATGAACAGAATCTAC
>Location:NODE_382493_length_8613_cov_31.659817	Coordinate:1296	Reads:1	Hits:8	Allocated_reads:0.125	Strand:-
TAGATTCTGTTCATCTGGACGTAG
>Location:NODE_382493_length_8613_cov_31.659817	Coordinate:1297	Reads:1	Hits:1	Allocated_reads:1	Strand:-
TAAAAGTAGATTCTGTTCATCTGGACGTA
>Location:NODE_382493_length_8613_cov_31.659817	Coordinate:1297	Reads:1	Hits:7	Allocated_reads:0.142857142857143	Strand:+
TACGTCCAGATGAACAGAATCTAC
>Location:NODE_382493_length_8613_cov_31.659817	Coordinate:1297	Reads:1	Hits:5	Allocated_reads:0.2	Strand:+
TACGTCCAGATGAACAGAATCTACTT
>Location:NODE_382493_length_8613_cov_31.659817	Coordinate:1297	Reads:3	Hits:5	Allocated_reads:0.6	Strand:+
TACGTCCAGATGAACAGAATCTACTTT
>Location:NODE_382493_length_8613_cov_31.659817	Coordinate:1297	Reads:2	Hits:4	Allocated_reads:0.5	Strand:+
TACGTCCAGATGAACAGAATCTACTTTT
>Location:NODE_382493_length_8613_cov_31.659817	Coordinate:1297	Reads:1	Hits:1	Allocated_reads:1	Strand:+
TACGTCCAGATGAACAGAATCTACTTTTAG
>Location:NODE_382493_length_8613_cov_31.659817	Coordinate:1297	Reads:1	Hits:1	Allocated_reads:1	Strand:+
TACGTCCAGATGAACAGAATCTACTTTTAGG
>Location:NODE_382493_length_8613_cov_31.659817	Coordinate:1298	Reads:1	Hits:9	Allocated_reads:0.111111111111111	Strand:-
AAGTAGATTCTGTTCATCTGGACGT
>Location:NODE_382493_length_8613_cov_31.659817	Coordinate:1298	Reads:1	Hits:8	Allocated_reads:0.125	Strand:+
ACGTCCAGATGAACAGAATCTACTTT
>Location:NODE_382493_length_8613_cov_31.659817	Coordinate:1298	Reads:1	Hits:7	Allocated_reads:0.142857142857143	Strand:+
ACGTCCAGATGAACAGAATCTACTTTT
>Location:NODE_382493_length_8613_cov_31.659817	Coordinate:1298	Reads:1	Hits:1	Allocated_reads:1	Strand:+
ACGTCCAGATGAACAGAATCTACTTTTA
>Location:NODE_382493_length_8613_cov_31.659817	Coordinate:1298	Reads:1	Hits:1	Allocated_reads:1	Strand:+
ACGTCCAGATGAACAGAATCTACTTTTAG
>Location:NODE_382493_length_8613_cov_31.659817	Coordinate:1299	Reads:1	Hits:8	Allocated_reads:0.125	Strand:-
AAAGTAGATTCTGTTCATCTGGACG
>Location:NODE_382493_length_8613_cov_31.659817	Coordinate:1299	Reads:4	Hits:9	Allocated_reads:0.444444444444444	Strand:-
AAGTAGATTCTGTTCATCTGGACG
>Location:NODE_382493_length_8613_cov_31.659817	Coordinate:1299	Reads:1	Hits:1	Allocated_reads:1	Strand:-
CCCTAAAAGTAGATTCTGTTCATCTGGACG
>Location:NODE_382493_length_8613_cov_31.659817	Coordinate:1299	Reads:2	Hits:1	Allocated_reads:2	Strand:-
CCTAAAAGTAGATTCTGTTCATCTGGACG
>Location:NODE_382493_length_8613_cov_31.659817	Coordinate:1299	Reads:1	Hits:7	Allocated_reads:0.142857142857143	Strand:+
CGTCCAGATGAACAGAATCTACTTTT
>Location:NODE_382493_length_8613_cov_31.659817	Coordinate:1299	Reads:1	Hits:1	Allocated_reads:1	Strand:+
CGTCCAGATGAACAGAATCTACTTTTAGG
>Location:NODE_382493_length_8613_cov_31.659817	Coordinate:1299	Reads:2	Hits:1	Allocated_reads:2	Strand:-
TAAAAGTAGATTCTGTTCATCTGGACG
>Location:NODE_382493_length_8613_cov_31.659817	Coordinate:1300	Reads:1	Hits:10	Allocated_reads:0.1	Strand:-
AAAAGTAGATTCTGTTCATCTGGAC
>Location:NODE_382493_length_8613_cov_31.659817	Coordinate:1300	Reads:2	Hits:11	Allocated_reads:0.181818181818182	Strand:-
AAAGTAGATTCTGTTCATCTGGAC
>Location:NODE_382493_length_8613_cov_31.659817	Coordinate:1300	Reads:1	Hits:1	Allocated_reads:1	Strand:-
CCTAAAAGTAGATTCTGTTCATCTGGAT
>Location:NODE_382493_length_8613_cov_31.659817	Coordinate:1300	Reads:2	Hits:10	Allocated_reads:0.2	Strand:+
GTCCAGATGAACAGAATCTACTTTT
>Location:NODE_382493_length_8613_cov_31.659817	Coordinate:1300	Reads:1	Hits:1	Allocated_reads:1	Strand:+
GTCCAGATGAACAGAATCTACTTTTA
>Location:NODE_382493_length_8613_cov_31.659817	Coordinate:1300	Reads:1	Hits:1	Allocated_reads:1	Strand:+
GTCCAGATGAACAGAATCTACTTTTAG
>Location:NODE_382493_length_8613_cov_31.659817	Coordinate:1300	Reads:1	Hits:1	Allocated_reads:1	Strand:-
TAAAAGTAGATTCTGTTCATCTGGAC
>Location:NODE_382493_length_8613_cov_31.659817	Coordinate:1301	Reads:3	Hits:10	Allocated_reads:0.3	Strand:+
TCCAGATGAACAGAATCTACTTTT
>Location:NODE_382493_length_8613_cov_31.659817	Coordinate:1301	Reads:1	Hits:1	Allocated_reads:1	Strand:+
TCCAGATGAACAGAATCTACTTTTAG
>Location:NODE_382493_length_8613_cov_31.659817	Coordinate:1301	Reads:6	Hits:1	Allocated_reads:6	Strand:+
TCCAGATGAACAGAATCTACTTTTAGGGAC
>Location:NODE_382493_length_8613_cov_31.659817	Coordinate:1301	Reads:1	Hits:2	Allocated_reads:0.5	Strand:+
TCCAGATGAACAGAATCTACTTTTGGGGACT
>Location:NODE_382493_length_8613_cov_31.659817	Coordinate:1301	Reads:18	Hits:1	Allocated_reads:18	Strand:+
TCCAGATGAACAGAATCTACTTTTAGGGACT
>Location:NODE_382493_length_8613_cov_31.659817	Coordinate:1302	Reads:1	Hits:1	Allocated_reads:1	Strand:+
CCAGATGAACAGAATCTACTTTTAG
>Location:NODE_382493_length_8613_cov_31.659817	Coordinate:1302	Reads:1	Hits:1	Allocated_reads:1	Strand:+
CCAGATGAACAGAATCTACTTTTAGGGAC
>Location:NODE_382493_length_8613_cov_31.659817	Coordinate:1302	Reads:3	Hits:1	Allocated_reads:3	Strand:+
CCAGATGAACAGAATCTACTTTTAGGGACT
>Location:NODE_382493_length_8613_cov_31.659817	Coordinate:1303	Reads:1	Hits:1	Allocated_reads:1	Strand:+
CAGATGAACAGAATCTACTTTTAG
>Location:NODE_382493_length_8613_cov_31.659817	Coordinate:1303	Reads:3	Hits:1	Allocated_reads:3	Strand:+
CAGATGAACAGAATCTACTTTTAGG
>Location:NODE_382493_length_8613_cov_31.659817	Coordinate:1303	Reads:5	Hits:1	Allocated_reads:5	Strand:+
CAGATGAACAGAATCTACTTTTAGGG
>Location:NODE_382493_length_8613_cov_31.659817	Coordinate:1303	Reads:5	Hits:1	Allocated_reads:5	Strand:+
CAGATGAACAGAATCTACTTTTAGGGAC
>Location:NODE_382493_length_8613_cov_31.659817	Coordinate:1303	Reads:30	Hits:1	Allocated_reads:30	Strand:+
CAGATGAACAGAATCTACTTTTAGGGACT
>Location:NODE_382493_length_8613_cov_31.659817	Coordinate:1304	Reads:2	Hits:1	Allocated_reads:2	Strand:+
AGATGAACAGAATCTACTTTTAGG
>Location:NODE_382493_length_8613_cov_31.659817	Coordinate:1304	Reads:4	Hits:1	Allocated_reads:4	Strand:+
AGATGAACAGAATCTACTTTTAGGGACT
>Location:NODE_382493_length_8613_cov_31.659817	Coordinate:1304	Reads:1	Hits:1	Allocated_reads:1	Strand:+
AGATGAACAGAATCTACTTTTAGGGACTTTT
>Location:NODE_382493_length_8613_cov_31.659817	Coordinate:1305	Reads:1	Hits:1	Allocated_reads:1	Strand:-
CCCTAAAAGTAGATTCTGTTCATC
>Location:NODE_382493_length_8613_cov_31.659817	Coordinate:1305	Reads:1	Hits:7	Allocated_reads:0.142857142857143	Strand:+
GATGAACAGAATCTACTTTTGGGG
>Location:NODE_382493_length_8613_cov_31.659817	Coordinate:1305	Reads:61	Hits:1	Allocated_reads:61	Strand:+
GATGAACAGAATCTACTTTTAGGG
>Location:NODE_382493_length_8613_cov_31.659817	Coordinate:1305	Reads:1	Hits:1	Allocated_reads:1	Strand:+
GATGAACAGAATCTACTTTTAGGGT
>Location:NODE_382493_length_8613_cov_31.659817	Coordinate:1305	Reads:5	Hits:1	Allocated_reads:5	Strand:+
GATGAACAGAATCTACTTTTAGGGA
>Location:NODE_382493_length_8613_cov_31.659817	Coordinate:1305	Reads:1	Hits:2	Allocated_reads:0.5	Strand:+
GATGAACAGAATCTACTTTTAGGGAA
>Location:NODE_382493_length_8613_cov_31.659817	Coordinate:1305	Reads:21	Hits:1	Allocated_reads:21	Strand:+
GATGAACAGAATCTACTTTTAGGGAC
>Location:NODE_382493_length_8613_cov_31.659817	Coordinate:1305	Reads:37	Hits:1	Allocated_reads:37	Strand:+
GATGAACAGAATCTACTTTTAGGGACT
>Location:NODE_382493_length_8613_cov_31.659817	Coordinate:1305	Reads:1	Hits:1	Allocated_reads:1	Strand:+
GATGAACAGAATCTACTTTTAGGAACTT
>Location:NODE_382493_length_8613_cov_31.659817	Coordinate:1305	Reads:1	Hits:1	Allocated_reads:1	Strand:+
GATGAACAGAATCTACTTTTGGGGACTT
>Location:NODE_382493_length_8613_cov_31.659817	Coordinate:1305	Reads:2	Hits:1	Allocated_reads:2	Strand:+
GATGAACAGAATCTACTTTTAGGGACTT
>Location:NODE_382493_length_8613_cov_31.659817	Coordinate:1306	Reads:1	Hits:1	Allocated_reads:1	Strand:+
ATGAACAGAATCTACTTTTAGGGAC
>Location:NODE_382493_length_8613_cov_31.659817	Coordinate:1306	Reads:1	Hits:1	Allocated_reads:1	Strand:+
ATGAACAGAATCTACTTTTAGGGACT
>Location:NODE_382493_length_8613_cov_31.659817	Coordinate:1307	Reads:1	Hits:1	Allocated_reads:1	Strand:-
TAAGTCCCTAAAAGTAGATTCTGTTCA
>Location:NODE_382493_length_8613_cov_31.659817	Coordinate:1307	Reads:1	Hits:1	Allocated_reads:1	Strand:+
TGAACAGAATCTACTTTTAGGGAC
>Location:NODE_382493_length_8613_cov_31.659817	Coordinate:1307	Reads:1	Hits:1	Allocated_reads:1	Strand:+
TGAACAGAATCTACTTTTAGGGACT
>Location:NODE_382493_length_8613_cov_31.659817	Coordinate:1307	Reads:1	Hits:1	Allocated_reads:1	Strand:+
TGAACAGAATCTACTTTTAGGGACTT
>Location:NODE_382493_length_8613_cov_31.659817	Coordinate:1314	Reads:1	Hits:2	Allocated_reads:0.5	Strand:-
TGTTGTGTAAGTCCCTAAAAGTAGATT
>Location:NODE_382493_length_8613_cov_31.659817	Coordinate:1316	Reads:1	Hits:2	Allocated_reads:0.5	Strand:+
TCTACTTTTAGGGACTTACACAACA
>Location:NODE_382493_length_8613_cov_31.659817	Coordinate:1321	Reads:1	Hits:1	Allocated_reads:1	Strand:+
TTTTAGGGACTTACACAACACTAACCAAGT
>Location:NODE_382493_length_8613_cov_31.659817	Coordinate:1323	Reads:2	Hits:1	Allocated_reads:2	Strand:+
TTAGGGACTTACACAACACTAACC
>Location:NODE_382493_length_8613_cov_31.659817	Coordinate:1324	Reads:2	Hits:1	Allocated_reads:2	Strand:+
TAGGGACTTACACAACACTAACCAAGT
>Location:NODE_382493_length_8613_cov_31.659817	Coordinate:1324	Reads:1	Hits:1	Allocated_reads:1	Strand:+
TAGGGACTTACACAACACTAACCAAGTGT
>Location:NODE_382493_length_8613_cov_31.659817	Coordinate:1325	Reads:1	Hits:1	Allocated_reads:1	Strand:-
TACTTGGTTAGTGTTGTGTAAGTCCCT
>Location:NODE_382493_length_8613_cov_31.659817	Coordinate:1327	Reads:1	Hits:1	Allocated_reads:1	Strand:-
AATACTTGGTTAGTGTTGTGTAAGTCC
>Location:NODE_382493_length_8613_cov_31.659817	Coordinate:1327	Reads:1	Hits:1	Allocated_reads:1	Strand:-
TACTTGGTTAGTGTTGTGTAAGTCC
>Location:NODE_382493_length_8613_cov_31.659817	Coordinate:1328	Reads:3	Hits:1	Allocated_reads:3	Strand:-
TACTTGGTTAGTGTTGTGTAAGTC
>Location:NODE_382493_length_8613_cov_31.659817	Coordinate:1329	Reads:1	Hits:1	Allocated_reads:1	Strand:-
AATACTTGGTTAGTGTTGTGTAAGT
>Location:NODE_382493_length_8613_cov_31.659817	Coordinate:1332	Reads:1	Hits:1	Allocated_reads:1	Strand:+
TACACAACACTAACCAAGTATTTTCTGCCT
>Location:NODE_382493_length_8613_cov_31.659817	Coordinate:1334	Reads:2	Hits:1	Allocated_reads:2	Strand:+
CACAACACTAACCAAGTATTTTCTGCCT
>Location:NODE_382493_length_8613_cov_31.659817	Coordinate:1336	Reads:1	Hits:1	Allocated_reads:1	Strand:+
CAACACTAACCAAGTATTTTCTGCC
>Location:NODE_382493_length_8613_cov_31.659817	Coordinate:1338	Reads:1	Hits:2	Allocated_reads:0.5	Strand:+
ACACTAACCAAGTATTTTCTGCCT
>Location:NODE_382493_length_8613_cov_31.659817	Coordinate:1341	Reads:1	Hits:2	Allocated_reads:0.5	Strand:+
CTAACCAAGTATTTTCTGCCTGCG
>Location:NODE_382493_length_8613_cov_31.659817	Coordinate:1342	Reads:3	Hits:4	Allocated_reads:0.75	Strand:+
TAACCAAGTATTTTCTGCCTGCGA
>Location:NODE_382493_length_8613_cov_31.659817	Coordinate:1342	Reads:1	Hits:4	Allocated_reads:0.25	Strand:+
TAACCAAGTATTTTCTGCCTGCGATCC
>Location:NODE_382493_length_8613_cov_31.659817	Coordinate:1342	Reads:1	Hits:4	Allocated_reads:0.25	Strand:+
TAACCAAGTATTTTCTGCCTGCGATCCT
>Location:NODE_382493_length_8613_cov_31.659817	Coordinate:1342	Reads:1	Hits:4	Allocated_reads:0.25	Strand:+
TAACCAAGTATTTTCTGCCTGCGATCCAT
>Location:NODE_382493_length_8613_cov_31.659817	Coordinate:1343	Reads:1	Hits:4	Allocated_reads:0.25	Strand:+
AACCAAGTATTTTCTGCCTGCGATCCATA
>Location:NODE_382493_length_8613_cov_31.659817	Coordinate:1343	Reads:1	Hits:5	Allocated_reads:0.2	Strand:-
ATGGATCGCAGGCAGAAAATACTTGGTA
>Location:NODE_382493_length_8613_cov_31.659817	Coordinate:1344	Reads:1	Hits:5	Allocated_reads:0.2	Strand:+
ACCAAGTATTTTCTGCCTGCGATCCATA
>Location:NODE_382493_length_8613_cov_31.659817	Coordinate:1345	Reads:1	Hits:5	Allocated_reads:0.2	Strand:+
CCAAGTATTTTCTGCCTGCGATCC
>Location:NODE_382493_length_8613_cov_31.659817	Coordinate:1346	Reads:1	Hits:5	Allocated_reads:0.2	Strand:-
ATGGATCGCAGGCAGAAAATACTTG
>Location:NODE_382493_length_8613_cov_31.659817	Coordinate:1348	Reads:1	Hits:5	Allocated_reads:0.2	Strand:-
TATGGATCGCAGGCAGAAAATACT
>Location:NODE_382493_length_8613_cov_31.659817	Coordinate:1348	Reads:1	Hits:5	Allocated_reads:0.2	Strand:-
TCATGCTGTATGGATCGCAGGCAGAAAATACT
>Location:NODE_382493_length_8613_cov_31.659817	Coordinate:1348	Reads:1	Hits:5	Allocated_reads:0.2	Strand:-
TGTATGGATCGCAGGCAGAAAATACT
>Location:NODE_382493_length_8613_cov_31.659817	Coordinate:1349	Reads:2	Hits:5	Allocated_reads:0.4	Strand:-
TGTATGGATCGCAGGCAGAAAATAC
>Location:NODE_382493_length_8613_cov_31.659817	Coordinate:1350	Reads:1	Hits:5	Allocated_reads:0.2	Strand:+
TATTTTCTGCCTGCGATCCATACA
>Location:NODE_382493_length_8613_cov_31.659817	Coordinate:1354	Reads:1	Hits:5	Allocated_reads:0.2	Strand:-
TCATGCTGTATGGATCGCAGGCAGAA
>Location:NODE_382493_length_8613_cov_31.659817	Coordinate:1355	Reads:1	Hits:5	Allocated_reads:0.2	Strand:-
TCATGCTGTATGGATCGCAGGCAAA
>Location:NODE_382493_length_8613_cov_31.659817	Coordinate:1355	Reads:1	Hits:5	Allocated_reads:0.2	Strand:-
TCATGCTGTATGGATCGCAGGCATT
>Location:NODE_382493_length_8613_cov_31.659817	Coordinate:1356	Reads:1	Hits:5	Allocated_reads:0.2	Strand:-
TCATGCTGTATGGATCGCAGGCTT
>Location:NODE_382493_length_8613_cov_31.659817	Coordinate:1357	Reads:1	Hits:3	Allocated_reads:0.333333333333333	Strand:+
TGCCTGCGATCCATACAGCATGACCCGC
>Location:NODE_382493_length_8613_cov_31.659817	Coordinate:1358	Reads:1	Hits:5	Allocated_reads:0.2	Strand:+
GCCTGCGATCCATACAGCATGACCC
>Location:NODE_382493_length_8613_cov_31.659817	Coordinate:1364	Reads:1	Hits:1	Allocated_reads:1	Strand:-
TCTGCGGGTCATGCTGTATGGATT
>Location:NODE_382493_length_8613_cov_31.659817	Coordinate:1370	Reads:1	Hits:1	Allocated_reads:1	Strand:+
TACAGCATGACCCGCAGAGAGAAA
>Location:NODE_382493_length_8613_cov_31.659817	Coordinate:1370	Reads:1	Hits:1	Allocated_reads:1	Strand:+
TACAGCATGACCCGCAGAGAGAAT
>Location:NODE_382493_length_8613_cov_31.659817	Coordinate:1370	Reads:1	Hits:1	Allocated_reads:1	Strand:+
TACAGCATGACCCGCAGAGAGAAAGA
>Location:NODE_382493_length_8613_cov_31.659817	Coordinate:1380	Reads:1	Hits:1	Allocated_reads:1	Strand:-
GAACATTTCATCACAAGCTTCTTTCTCTCTGCGGG
>Location:NODE_382493_length_8613_cov_31.659817	Coordinate:1382	Reads:1	Hits:1	Allocated_reads:1	Strand:+
CGCAGAGAGAAAGAAGCTTGTGATG
>Location:NODE_382493_length_8613_cov_31.659817	Coordinate:1383	Reads:1	Hits:1	Allocated_reads:1	Strand:-
TCATCACAAGCTTCTTTCTCTCTGC
>Location:NODE_382493_length_8613_cov_31.659817	Coordinate:1384	Reads:1	Hits:1	Allocated_reads:1	Strand:-
TTTCATCACAAGCTTCTTTCTCTCTG
>Location:NODE_382493_length_8613_cov_31.659817	Coordinate:1403	Reads:1	Hits:1	Allocated_reads:1	Strand:-
TGTATTAGAAAGTGAACATTTCATC
>Location:NODE_382493_length_8613_cov_31.659817	Coordinate:1412	Reads:1	Hits:1	Allocated_reads:1	Strand:-
AGCATGCCATCACTGTATTAGAAAGTGAA
>Location:NODE_382493_length_8613_cov_31.659817	Coordinate:1413	Reads:1	Hits:1	Allocated_reads:1	Strand:-
CATGCCATCACTGTATTAGAAAGTGA
>Location:NODE_382493_length_8613_cov_31.659817	Coordinate:1413	Reads:1	Hits:1	Allocated_reads:1	Strand:-
TGCCATCACTGTATTAGAAAGTGA
>Location:NODE_382493_length_8613_cov_31.659817	Coordinate:1419	Reads:1	Hits:1	Allocated_reads:1	Strand:-
TCAAGGAGCATGCCATCACTGTATAAAG
>Location:NODE_382493_length_8613_cov_31.659817	Coordinate:1419	Reads:1	Hits:1	Allocated_reads:1	Strand:-
TCAAGGAGCATGCCATCACTGTATTAGA
>Location:NODE_382493_length_8613_cov_31.659817	Coordinate:1419	Reads:1	Hits:1	Allocated_reads:1	Strand:-
TCAAGGAGCATGCCATCACTTTATTAGA
>Location:NODE_382493_length_8613_cov_31.659817	Coordinate:1422	Reads:1	Hits:2	Allocated_reads:0.5	Strand:+
AATACAGTGATGGCATGCTCCTTG
>Location:NODE_382493_length_8613_cov_31.659817	Coordinate:1422	Reads:1	Hits:2	Allocated_reads:0.5	Strand:+
AATACAGTGATGGCATGCTCCTTGAAAACC
>Location:NODE_382493_length_8613_cov_31.659817	Coordinate:1422	Reads:2	Hits:4	Allocated_reads:0.5	Strand:-
TCAAGGAGCATGCCATCACTGTAGA
>Location:NODE_382493_length_8613_cov_31.659817	Coordinate:1422	Reads:1	Hits:2	Allocated_reads:0.5	Strand:-
TTCAAGGAGCATGCCATCACTGTATT
>Location:NODE_382493_length_8613_cov_31.659817	Coordinate:1423	Reads:1	Hits:2	Allocated_reads:0.5	Strand:+
ATACAGTGATGGCATGCTCCTTGAAA
>Location:NODE_382493_length_8613_cov_31.659817	Coordinate:1423	Reads:1	Hits:2	Allocated_reads:0.5	Strand:+
ATACAGTGATGGCATGCTCCTTGAAAAC
>Location:NODE_382493_length_8613_cov_31.659817	Coordinate:1423	Reads:1	Hits:2	Allocated_reads:0.5	Strand:-
TCAAGGAGCATGCCATCACTGTAT
>Location:NODE_382493_length_8613_cov_31.659817	Coordinate:1423	Reads:1	Hits:2	Allocated_reads:0.5	Strand:-
TTCAAGGAGCATGCCATCACTGTAT
>Location:NODE_382493_length_8613_cov_31.659817	Coordinate:1424	Reads:2	Hits:4	Allocated_reads:0.5	Strand:+
TACAGTGATGGCATGCTCCTTGAAA
>Location:NODE_382493_length_8613_cov_31.659817	Coordinate:1424	Reads:1	Hits:4	Allocated_reads:0.25	Strand:+
TACAGTGATGGCATGCTCCTTGAAAAC
>Location:NODE_382493_length_8613_cov_31.659817	Coordinate:1424	Reads:2	Hits:4	Allocated_reads:0.5	Strand:-
TTTCAAGGAGCATGCCATCACTGTA
>Location:NODE_382493_length_8613_cov_31.659817	Coordinate:1424	Reads:2	Hits:4	Allocated_reads:0.5	Strand:-
TTTTCAAGGAGCATGCCATCACTGTA
>Location:NODE_382493_length_8613_cov_31.659817	Coordinate:1425	Reads:1	Hits:4	Allocated_reads:0.25	Strand:+
ACAGTGATGGCATGCTCCTTGAAAACCT
>Location:NODE_382493_length_8613_cov_31.659817	Coordinate:1426	Reads:1	Hits:4	Allocated_reads:0.25	Strand:+
CAGTGATGGCATGCTCCTTGAAAACC
>Location:NODE_382493_length_8613_cov_31.659817	Coordinate:1426	Reads:1	Hits:4	Allocated_reads:0.25	Strand:-
TTTTCAAGGAGCATGCCATCACTG
>Location:NODE_382493_length_8613_cov_31.659817	Coordinate:1427	Reads:1	Hits:4	Allocated_reads:0.25	Strand:-
AGGTTTTCAAGGAGCATGCCATCACT
>Location:NODE_382493_length_8613_cov_31.659817	Coordinate:1430	Reads:1	Hits:4	Allocated_reads:0.25	Strand:+
GATGGCATGCTCCTTGAAAACCTTTACAAT
>Location:NODE_382493_length_8613_cov_31.659817	Coordinate:1432	Reads:1	Hits:4	Allocated_reads:0.25	Strand:+
TGGCATGCTCCTTGAAAACCTTTACA
>Location:NODE_382493_length_8613_cov_31.659817	Coordinate:1434	Reads:3	Hits:4	Allocated_reads:0.75	Strand:-
TGTAAAGGTTTTCAAGGAGCATGC
>Location:NODE_382493_length_8613_cov_31.659817	Coordinate:1434	Reads:1	Hits:4	Allocated_reads:0.25	Strand:-
TTGTAAAGGTTTTCAAGGAGCATGT
>Location:NODE_382493_length_8613_cov_31.659817	Coordinate:1434	Reads:7	Hits:4	Allocated_reads:1.75	Strand:-
TTGTAAAGGTTTTCAAGGAGCATGC
>Location:NODE_382493_length_8613_cov_31.659817	Coordinate:1435	Reads:1	Hits:4	Allocated_reads:0.25	Strand:-
TGTAATTGTAAAGGTTTTCAAGGAGCATG
>Location:NODE_382493_length_8613_cov_31.659817	Coordinate:1435	Reads:1	Hits:4	Allocated_reads:0.25	Strand:-
TTGTAAAGGTTTTCAAGGAGCATT
>Location:NODE_382493_length_8613_cov_31.659817	Coordinate:1435	Reads:19	Hits:4	Allocated_reads:4.75	Strand:-
TTGTAAAGGTTTTCAAGGAGCATG
>Location:NODE_382493_length_8613_cov_31.659817	Coordinate:1437	Reads:9	Hits:4	Allocated_reads:2.25	Strand:+
TGCTCCTTGAAAACCTTTACAATT
>Location:NODE_382493_length_8613_cov_31.659817	Coordinate:1437	Reads:1	Hits:4	Allocated_reads:0.25	Strand:+
TGCTCCTTGAAAACCTTTACAATTAC
>Location:NODE_382493_length_8613_cov_31.659817	Coordinate:1437	Reads:1	Hits:4	Allocated_reads:0.25	Strand:+
TGCTCCTTGAAAACCTTTACAATTACAT
>Location:NODE_382493_length_8613_cov_31.659817	Coordinate:1440	Reads:1	Hits:4	Allocated_reads:0.25	Strand:+
TCCTTGAAAACCTTTACAATTACATC
>Location:NODE_382493_length_8613_cov_31.659817	Coordinate:1448	Reads:1	Hits:1	Allocated_reads:1	Strand:+
AACCTTTACAATTACATCATCTGT
>Location:NODE_382493_length_8613_cov_31.659817	Coordinate:1449	Reads:1	Hits:1	Allocated_reads:1	Strand:+
ACCTTTACAATTACATCATCTGTATG
>Location:NODE_382493_length_8613_cov_31.659817	Coordinate:1449	Reads:1	Hits:1	Allocated_reads:1	Strand:+
ACCTTTACAATTACATCATCTGTATT
>Location:NODE_382493_length_8613_cov_31.659817	Coordinate:1449	Reads:1	Hits:1	Allocated_reads:1	Strand:+
ACCTTTACAATTACATCATCTGTATGT
>Location:NODE_382493_length_8613_cov_31.659817	Coordinate:1449	Reads:2	Hits:1	Allocated_reads:2	Strand:+
ACCTTTACAATTACATCATCTGTATGTT
>Location:NODE_382493_length_8613_cov_31.659817	Coordinate:1456	Reads:2	Hits:1	Allocated_reads:2	Strand:-
TAGGCCACAAACATACAGATGATGTAATTG
>Location:NODE_382493_length_8613_cov_31.659817	Coordinate:1457	Reads:1	Hits:1	Allocated_reads:1	Strand:-
AGGCCACAAACATACAGATGATGTAATT
>Location:NODE_382493_length_8613_cov_31.659817	Coordinate:1459	Reads:1	Hits:1	Allocated_reads:1	Strand:+
TTACATCATCTGTATGTTTGTGGCC
>Location:NODE_382493_length_8613_cov_31.659817	Coordinate:1459	Reads:5	Hits:1	Allocated_reads:5	Strand:+
TTACATCATCTGTATGTTTGTGGCCT
>Location:NODE_382493_length_8613_cov_31.659817	Coordinate:1460	Reads:2	Hits:1	Allocated_reads:2	Strand:-
GAATTAGGCCACAAACATACAGATGATGTA
>Location:NODE_382493_length_8613_cov_31.659817	Coordinate:1460	Reads:2	Hits:1	Allocated_reads:2	Strand:+
TACATCATCTGTATGTTTGTGGCCT
>Location:NODE_382493_length_8613_cov_31.659817	Coordinate:1462	Reads:1	Hits:1	Allocated_reads:1	Strand:-
TTAGGCCACAAACATACAGATGATG
>Location:NODE_382493_length_8613_cov_31.659817	Coordinate:1464	Reads:1	Hits:1	Allocated_reads:1	Strand:+
TCATCTGTATGTTTGTGGCCTAATT
>Location:NODE_382493_length_8613_cov_31.659817	Coordinate:1465	Reads:2	Hits:1	Allocated_reads:2	Strand:+
CATCTGTATGTTTGTGGCCTAATTCCATG
>Location:NODE_382493_length_8613_cov_31.659817	Coordinate:1467	Reads:1	Hits:1	Allocated_reads:1	Strand:+
TCTGTATGTTTGTGGCCTAATTCCAT
>Location:NODE_382493_length_8613_cov_31.659817	Coordinate:1473	Reads:1	Hits:1	Allocated_reads:1	Strand:-
ATTCATGGAATTAGGCCACAAACA
>Location:NODE_382493_length_8613_cov_31.659817	Coordinate:1476	Reads:1	Hits:1	Allocated_reads:1	Strand:+
TTGTGGCCTAATTCCATGAATGTCA
>Location:NODE_382493_length_8613_cov_31.659817	Coordinate:1476	Reads:1	Hits:1	Allocated_reads:1	Strand:+
TTGTGGCCTAATTCCATGAATGTCAGTA
>Location:NODE_382493_length_8613_cov_31.659817	Coordinate:1477	Reads:1	Hits:2	Allocated_reads:0.5	Strand:-
TGACATTCATGGAATTAGACCAAA
>Location:NODE_382493_length_8613_cov_31.659817	Coordinate:1477	Reads:1	Hits:1	Allocated_reads:1	Strand:+
TGTGGCCTAATTCCATGAATGTCAGTA
>Location:NODE_382493_length_8613_cov_31.659817	Coordinate:1482	Reads:2	Hits:1	Allocated_reads:2	Strand:+
CCTAATTCCATGAATGTCAGTATG
>Location:NODE_382493_length_8613_cov_31.659817	Coordinate:1483	Reads:1	Hits:2	Allocated_reads:0.5	Strand:+
CTAATTCCATGAATGTCAGTATGACA
>Location:NODE_382493_length_8613_cov_31.659817	Coordinate:1483	Reads:2	Hits:2	Allocated_reads:1	Strand:+
CTAATTCCATGAATGTCAGTATGACATCT
>Location:NODE_382493_length_8613_cov_31.659817	Coordinate:1484	Reads:2	Hits:2	Allocated_reads:1	Strand:+
TAATTCCATGAATGTCAGTATGACATC
>Location:NODE_382493_length_8613_cov_31.659817	Coordinate:1484	Reads:2	Hits:2	Allocated_reads:1	Strand:+
TAATTCCATGAATGTCAGTATGACATCT
>Location:NODE_382493_length_8613_cov_31.659817	Coordinate:1484	Reads:1	Hits:2	Allocated_reads:0.5	Strand:+
TAATTCCATGAATGTCAGTATGACATCTG
>Location:NODE_382493_length_8613_cov_31.659817	Coordinate:1485	Reads:2	Hits:2	Allocated_reads:1	Strand:+
AATTCCATGAATGTCAGTATGACA
>Location:NODE_382493_length_8613_cov_31.659817	Coordinate:1485	Reads:1	Hits:2	Allocated_reads:0.5	Strand:+
AATTCCATGAATGTCAGTATGACATCG
>Location:NODE_382493_length_8613_cov_31.659817	Coordinate:1485	Reads:2	Hits:2	Allocated_reads:1	Strand:+
AATTCCATGAATGTCAGTATGACATCT
>Location:NODE_382493_length_8613_cov_31.659817	Coordinate:1485	Reads:2	Hits:2	Allocated_reads:1	Strand:+
AATTCCATGAATGTCAGTATGACATCTG
>Location:NODE_382493_length_8613_cov_31.659817	Coordinate:1486	Reads:1	Hits:2	Allocated_reads:0.5	Strand:+
ATTCCATGAATGTCAGTATGACAT
>Location:NODE_382493_length_8613_cov_31.659817	Coordinate:1486	Reads:4	Hits:2	Allocated_reads:2	Strand:+
ATTCCATGAATGTCAGTATGACATC
>Location:NODE_382493_length_8613_cov_31.659817	Coordinate:1486	Reads:1	Hits:2	Allocated_reads:0.5	Strand:+
ATTCCATGAATGTCAGTATGACATCT
>Location:NODE_382493_length_8613_cov_31.659817	Coordinate:1486	Reads:2	Hits:2	Allocated_reads:1	Strand:+
ATTCCATGAATGTCAGTATGACATCTG
>Location:NODE_382493_length_8613_cov_31.659817	Coordinate:1487	Reads:1	Hits:2	Allocated_reads:0.5	Strand:+
TTCCATGAATGTCAGTATGACATC
>Location:NODE_382493_length_8613_cov_31.659817	Coordinate:1487	Reads:1	Hits:2	Allocated_reads:0.5	Strand:+
TTCCATGAATGTCAGTATGACATCT
>Location:NODE_382493_length_8613_cov_31.659817	Coordinate:1487	Reads:1	Hits:2	Allocated_reads:0.5	Strand:+
TTCCATGAATGTCAGTATGACATCTG
>Location:NODE_382493_length_8613_cov_31.659817	Coordinate:1491	Reads:1	Hits:4	Allocated_reads:0.25	Strand:+
ATGAATGTCAGTATGACATCTGGCT
>Location:NODE_382493_length_8613_cov_31.659817	Coordinate:1492	Reads:4	Hits:4	Allocated_reads:1	Strand:+
TGAATGTCAGTATGACATCTGGCT
>Location:NODE_382493_length_8613_cov_31.659817	Coordinate:1492	Reads:1	Hits:4	Allocated_reads:0.25	Strand:+
TGAATGTCAGTATGACATCTGGCTC
>Location:NODE_382493_length_8613_cov_31.659817	Coordinate:1493	Reads:1	Hits:4	Allocated_reads:0.25	Strand:-
AAAGAGCCAGATGTCATACTGACATTC
>Location:NODE_382493_length_8613_cov_31.659817	Coordinate:1493	Reads:1	Hits:4	Allocated_reads:0.25	Strand:-
AAGAGCCAGATGTCATACTGACATTC
>Location:NODE_382493_length_8613_cov_31.659817	Coordinate:1493	Reads:1	Hits:4	Allocated_reads:0.25	Strand:-
GAGCCAGATGTCATACTGACATTC
>Location:NODE_382493_length_8613_cov_31.659817	Coordinate:1494	Reads:1	Hits:4	Allocated_reads:0.25	Strand:-
AAAGAGCCAGATGTCATACTGACATT
>Location:NODE_382493_length_8613_cov_31.659817	Coordinate:1494	Reads:2	Hits:4	Allocated_reads:0.5	Strand:-
AAGAGCCAGATGTCATACTGACATT
>Location:NODE_382493_length_8613_cov_31.659817	Coordinate:1494	Reads:1	Hits:4	Allocated_reads:0.25	Strand:-
AATGGAAAGAGCCAGATGTCATACTGACATT
>Location:NODE_382493_length_8613_cov_31.659817	Coordinate:1494	Reads:2	Hits:4	Allocated_reads:0.5	Strand:+
AATGTCAGTATGACATCTGGCTCT
>Location:NODE_382493_length_8613_cov_31.659817	Coordinate:1494	Reads:2	Hits:4	Allocated_reads:0.5	Strand:-
AGAGCCAGATGTCATACTGACATT
>Location:NODE_382493_length_8613_cov_31.659817	Coordinate:1494	Reads:1	Hits:4	Allocated_reads:0.25	Strand:-
TGGAAAGAGCCAGATGTCATACTGACATT
>Location:NODE_382493_length_8613_cov_31.659817	Coordinate:1495	Reads:1	Hits:4	Allocated_reads:0.25	Strand:-
AAGAGCCAGATGTCATACTGACAT
>Location:NODE_382493_length_8613_cov_31.659817	Coordinate:1495	Reads:1	Hits:4	Allocated_reads:0.25	Strand:-
GGAAAGAGCCAGATGTCATACTGACAT
>Location:NODE_382493_length_8613_cov_31.659817	Coordinate:1495	Reads:1	Hits:4	Allocated_reads:0.25	Strand:-
TGGAAAGAGCCAGATGTCATACTGACAT
>Location:NODE_382493_length_8613_cov_31.659817	Coordinate:1496	Reads:1	Hits:4	Allocated_reads:0.25	Strand:-
AGAAATGGAAAGAGCCAGATGTCATACTGACA
>Location:NODE_382493_length_8613_cov_31.659817	Coordinate:1496	Reads:1	Hits:4	Allocated_reads:0.25	Strand:-
GAAAGAGCCAGATGTCATACTGACA
>Location:NODE_382493_length_8613_cov_31.659817	Coordinate:1496	Reads:1	Hits:4	Allocated_reads:0.25	Strand:-
GAAATGGAAAGAGCCAGATGTCATACTGACA
>Location:NODE_382493_length_8613_cov_31.659817	Coordinate:1498	Reads:1	Hits:4	Allocated_reads:0.25	Strand:+
TCAGTATGACATCTGGCTCTTTCC
>Location:NODE_382493_length_8613_cov_31.659817	Coordinate:1498	Reads:1	Hits:4	Allocated_reads:0.25	Strand:+
TCAGTATGACATCTGGCTCTTTCCA
>Location:NODE_382493_length_8613_cov_31.659817	Coordinate:1498	Reads:5	Hits:4	Allocated_reads:1.25	Strand:+
TCAGTATGACATCTGGCTCTTTCCATT
>Location:NODE_382493_length_8613_cov_31.659817	Coordinate:1499	Reads:2	Hits:4	Allocated_reads:0.5	Strand:+
CAGTATGACATCTGGCTCTTTCCT
>Location:NODE_382493_length_8613_cov_31.659817	Coordinate:1499	Reads:2	Hits:4	Allocated_reads:0.5	Strand:+
CAGTATGACATCTGGCTCTTTCCTT
>Location:NODE_382493_length_8613_cov_31.659817	Coordinate:1499	Reads:2	Hits:4	Allocated_reads:0.5	Strand:+
CAGTATGACATCTGGCTCTTTCCATA
>Location:NODE_382493_length_8613_cov_31.659817	Coordinate:1499	Reads:5	Hits:4	Allocated_reads:1.25	Strand:+
CAGTATGACATCTGGCTCTTTCCATT
>Location:NODE_382493_length_8613_cov_31.659817	Coordinate:1499	Reads:1	Hits:4	Allocated_reads:0.25	Strand:+
CAGTATGACATCTGGCTCTTTCCATTTT
>Location:NODE_382493_length_8613_cov_31.659817	Coordinate:1500	Reads:1	Hits:4	Allocated_reads:0.25	Strand:+
AGTATGACATCTGGCTCTTTCCAT
>Location:NODE_382493_length_8613_cov_31.659817	Coordinate:1500	Reads:2	Hits:4	Allocated_reads:0.5	Strand:+
AGTATGACATCTGGCTCTTTCCATT
>Location:NODE_382493_length_8613_cov_31.659817	Coordinate:1501	Reads:1	Hits:4	Allocated_reads:0.25	Strand:-
AGAAATGGAAAGAGCCAGATGTCATAC
>Location:NODE_382493_length_8613_cov_31.659817	Coordinate:1501	Reads:1	Hits:4	Allocated_reads:0.25	Strand:+
GTATGACATCTGGCTCTTTCCATA
>Location:NODE_382493_length_8613_cov_31.659817	Coordinate:1501	Reads:26	Hits:4	Allocated_reads:6.5	Strand:+
GTATGACATCTGGCTCTTTCCATT
>Location:NODE_382493_length_8613_cov_31.659817	Coordinate:1501	Reads:1	Hits:4	Allocated_reads:0.25	Strand:+
GTATGACATCTGGCTCTTTCCATTT
>Location:NODE_382493_length_8613_cov_31.659817	Coordinate:1502	Reads:2	Hits:4	Allocated_reads:0.5	Strand:+
TATGACATCTGGCTCTTTCCATTT
>Location:NODE_382493_length_8613_cov_31.659817	Coordinate:1502	Reads:1	Hits:4	Allocated_reads:0.25	Strand:+
TATGACATCTGGCTCTTTCCATTTT
>Location:NODE_382493_length_8613_cov_31.659817	Coordinate:1502	Reads:1	Hits:4	Allocated_reads:0.25	Strand:+
TATGACATCTGGCTCTTTCCATTTCT
>Location:NODE_382493_length_8613_cov_31.659817	Coordinate:1502	Reads:1	Hits:3	Allocated_reads:0.333333333333333	Strand:+
TATGACATCTGGCTCTTTCCATTTCTC
>Location:NODE_382493_length_8613_cov_31.659817	Coordinate:1503	Reads:1	Hits:3	Allocated_reads:0.333333333333333	Strand:+
ATGACATCTGGCTCTTTCCATTTCTCTAT
>Location:NODE_382493_length_8613_cov_31.659817	Coordinate:1504	Reads:1	Hits:3	Allocated_reads:0.333333333333333	Strand:+
TGACATCTGGCTCTTTCCATTTCTCTATTAA
>Location:NODE_382493_length_8613_cov_31.659817	Coordinate:1505	Reads:1	Hits:3	Allocated_reads:0.333333333333333	Strand:+
GACATCTGGCTCTTTCCATTTCTCTATT
>Location:NODE_382493_length_8613_cov_31.659817	Coordinate:1508	Reads:1	Hits:3	Allocated_reads:0.333333333333333	Strand:+
ATCTGGCTCTTTCCATTTCTCTATTAAA
>Location:NODE_382493_length_8613_cov_31.659817	Coordinate:1515	Reads:3	Hits:3	Allocated_reads:1	Strand:+
TCTTTCCATTTCTCTATTAAAGAGCTGTA
>Location:NODE_382493_length_8613_cov_31.659817	Coordinate:1518	Reads:2	Hits:3	Allocated_reads:0.666666666666667	Strand:+
TTCCATTTCTCTATTAAAGAGCTGTA
>Location:NODE_382493_length_8613_cov_31.659817	Coordinate:1529	Reads:2	Hits:4	Allocated_reads:0.5	Strand:+
TATTAAAGAGCTGTAAACCATATC
>Location:NODE_382493_length_8613_cov_31.659817	Coordinate:1529	Reads:1	Hits:3	Allocated_reads:0.333333333333333	Strand:+
TATTAAAGAGCTGTAAACCATATCAC
>Location:NODE_382493_length_8613_cov_31.659817	Coordinate:1530	Reads:1	Hits:3	Allocated_reads:0.333333333333333	Strand:+
ATTAAAGAGCTGTAAACCATATCA
>Location:NODE_382493_length_8613_cov_31.659817	Coordinate:1530	Reads:1	Hits:2	Allocated_reads:0.5	Strand:+
ATTAAAGAGCTGTAAACCATATCACATTA
>Location:NODE_382493_length_8613_cov_31.659817	Coordinate:1531	Reads:1	Hits:2	Allocated_reads:0.5	Strand:-
ATGTGATATGGTTTACAGCTCTTTAA
>Location:NODE_382493_length_8613_cov_31.659817	Coordinate:1531	Reads:1	Hits:2	Allocated_reads:0.5	Strand:-
TAATGTGATATGGTTTACAGCTCTTAGA
>Location:NODE_382493_length_8613_cov_31.659817	Coordinate:1531	Reads:4	Hits:3	Allocated_reads:1.33333333333333	Strand:+
TTAAAGAGCTGTAAACCATATCAC
>Location:NODE_382493_length_8613_cov_31.659817	Coordinate:1531	Reads:2	Hits:2	Allocated_reads:1	Strand:+
TTAAAGAGCTGTAAACCATATCACA
>Location:NODE_382493_length_8613_cov_31.659817	Coordinate:1531	Reads:1	Hits:2	Allocated_reads:0.5	Strand:+
TTAAAGAGCTGTAAACCATATCACAT
>Location:NODE_382493_length_8613_cov_31.659817	Coordinate:1531	Reads:2	Hits:2	Allocated_reads:1	Strand:+
TTAAAGAGCTGTAAACCATATCACATT
>Location:NODE_382493_length_8613_cov_31.659817	Coordinate:1531	Reads:17	Hits:2	Allocated_reads:8.5	Strand:+
TTAAAGAGCTGTAAACCATATCACATTA
>Location:NODE_382493_length_8613_cov_31.659817	Coordinate:1531	Reads:1	Hits:2	Allocated_reads:0.5	Strand:+
TTAAAGAGCTGTAAACCATATCACATTATC
>Location:NODE_382493_length_8613_cov_31.659817	Coordinate:1531	Reads:1	Hits:2	Allocated_reads:0.5	Strand:+
TTAAAGAGCTGTAAACCATATCACATTATCA
>Location:NODE_382493_length_8613_cov_31.659817	Coordinate:1532	Reads:1	Hits:2	Allocated_reads:0.5	Strand:+
TAAAGAGCTGTAAACCATATCACA
>Location:NODE_382493_length_8613_cov_31.659817	Coordinate:1532	Reads:2	Hits:2	Allocated_reads:1	Strand:+
TAAAGAGCTGTAAACCATATCACAT
>Location:NODE_382493_length_8613_cov_31.659817	Coordinate:1532	Reads:1	Hits:2	Allocated_reads:0.5	Strand:+
TAAAGAGCTGTAAACCATATCACATTA
>Location:NODE_382493_length_8613_cov_31.659817	Coordinate:1532	Reads:1	Hits:2	Allocated_reads:0.5	Strand:+
TAAAGAGCTGTAAACCATATCACATTGTA
>Location:NODE_382493_length_8613_cov_31.659817	Coordinate:1532	Reads:2	Hits:2	Allocated_reads:1	Strand:-
TAATGTGATATGGTTTACAGCTCTTTA
>Location:NODE_382493_length_8613_cov_31.659817	Coordinate:1532	Reads:2	Hits:2	Allocated_reads:1	Strand:-
TAATGTGATATGGTTTACAGCTCTTTT
>Location:NODE_382493_length_8613_cov_31.659817	Coordinate:1533	Reads:1	Hits:2	Allocated_reads:0.5	Strand:+
AAAGAGCTGTAAACCATATCACAT
>Location:NODE_382493_length_8613_cov_31.659817	Coordinate:1533	Reads:2	Hits:2	Allocated_reads:1	Strand:-
TAATGTGATATGGTTTACAGCTCTTT
>Location:NODE_382493_length_8613_cov_31.659817	Coordinate:1534	Reads:1	Hits:2	Allocated_reads:0.5	Strand:+
AAGAGCTGTAAACCATATCACATT
>Location:NODE_382493_length_8613_cov_31.659817	Coordinate:1534	Reads:1	Hits:2	Allocated_reads:0.5	Strand:+
AAGAGCTGTAAACCATATCACATTA
>Location:NODE_382493_length_8613_cov_31.659817	Coordinate:1534	Reads:2	Hits:2	Allocated_reads:1	Strand:+
AAGAGCTGTAAACCATATCACATTATC
>Location:NODE_382493_length_8613_cov_31.659817	Coordinate:1534	Reads:1	Hits:2	Allocated_reads:0.5	Strand:-
TAATGTGATATGGTTTACAGCTCTT
>Location:NODE_382493_length_8613_cov_31.659817	Coordinate:1535	Reads:1	Hits:2	Allocated_reads:0.5	Strand:+
AGAGCTGTAAACCATATCACATTA
>Location:NODE_382493_length_8613_cov_31.659817	Coordinate:1535	Reads:1	Hits:2	Allocated_reads:0.5	Strand:+
AGAGCTGTAAACCATATCACATTATC
>Location:NODE_382493_length_8613_cov_31.659817	Coordinate:1535	Reads:9	Hits:2	Allocated_reads:4.5	Strand:-
TAATGTGATATGGTTTACAGCTCT
>Location:NODE_382493_length_8613_cov_31.659817	Coordinate:1540	Reads:1	Hits:2	Allocated_reads:0.5	Strand:-
TCAAAGTTGATAATGTGATATGGTTTACA
>Location:NODE_382493_length_8613_cov_31.659817	Coordinate:1541	Reads:1	Hits:2	Allocated_reads:0.5	Strand:+
GTAAACCATATCACATTATCAACTTTGATCTTTT
>Location:NODE_382493_length_8613_cov_31.659817	Coordinate:1542	Reads:1	Hits:2	Allocated_reads:0.5	Strand:-
TCAAAGTTGATAATGTGATATGGTTTG
>Location:NODE_382493_length_8613_cov_31.659817	Coordinate:1543	Reads:1	Hits:2	Allocated_reads:0.5	Strand:-
CAAAGTTGATAATGTGATATGGTTT
>Location:NODE_382493_length_8613_cov_31.659817	Coordinate:1543	Reads:1	Hits:2	Allocated_reads:0.5	Strand:-
TCAAAGTTGATAATGTGATATGGTTT
>Location:NODE_382493_length_8613_cov_31.659817	Coordinate:1544	Reads:1	Hits:2	Allocated_reads:0.5	Strand:+
AACCATATCACATTATCAACTTTGCT
>Location:NODE_382493_length_8613_cov_31.659817	Coordinate:1544	Reads:3	Hits:2	Allocated_reads:1.5	Strand:+
AACCATATCACATTATCAACTTTGATCT
>Location:NODE_382493_length_8613_cov_31.659817	Coordinate:1544	Reads:1	Hits:2	Allocated_reads:0.5	Strand:-
TCAAAGTTGATAATGTGATATGGTT
>Location:NODE_382493_length_8613_cov_31.659817	Coordinate:1545	Reads:1	Hits:2	Allocated_reads:0.5	Strand:+
ACCATATCACATTATCAACTTTGA
>Location:NODE_382493_length_8613_cov_31.659817	Coordinate:1545	Reads:1	Hits:2	Allocated_reads:0.5	Strand:+
ACCATATCACATTATCAACTTTGATCT
>Location:NODE_382493_length_8613_cov_31.659817	Coordinate:1546	Reads:1	Hits:2	Allocated_reads:0.5	Strand:+
CCATATCACATTATCAACTTTGATC
>Location:NODE_382493_length_8613_cov_31.659817	Coordinate:1546	Reads:1	Hits:2	Allocated_reads:0.5	Strand:+
CCATATCACATTATCAACTTTGATCTTTT
>Location:NODE_382493_length_8613_cov_31.659817	Coordinate:1547	Reads:1	Hits:2	Allocated_reads:0.5	Strand:+
CATATCACATTATCAACTTTGATCT
>Location:NODE_382493_length_8613_cov_31.659817	Coordinate:1549	Reads:5	Hits:2	Allocated_reads:2.5	Strand:+
TATCACATTATCAACTTTGATCTT
>Location:NODE_382493_length_8613_cov_31.659817	Coordinate:1549	Reads:1	Hits:2	Allocated_reads:0.5	Strand:+
TATCACATTATCAACTTTGATCTTT
>Location:NODE_382493_length_8613_cov_31.659817	Coordinate:1549	Reads:2	Hits:2	Allocated_reads:1	Strand:+
TATCACATTATCAACTTTGATCTTTT
>Location:NODE_382493_length_8613_cov_31.659817	Coordinate:1549	Reads:1	Hits:2	Allocated_reads:0.5	Strand:+
TATCACATTATCAACTTTGATCTTTTTT
>Location:NODE_382493_length_8613_cov_31.659817	Coordinate:1549	Reads:2	Hits:2	Allocated_reads:1	Strand:+
TATCACATTATCAACTTTGATCTTTTTAAGT
>Location:NODE_382493_length_8613_cov_31.659817	Coordinate:1550	Reads:1	Hits:2	Allocated_reads:0.5	Strand:+
ATCACATTATCAACTTTGATCTTTTTAAGT
>Location:NODE_382493_length_8613_cov_31.659817	Coordinate:1552	Reads:1	Hits:2	Allocated_reads:0.5	Strand:+
CACATTATCAACTTTGATCTTTTTAAGT
>Location:NODE_382493_length_8613_cov_31.659817	Coordinate:1554	Reads:1	Hits:2	Allocated_reads:0.5	Strand:+
CATTATCAACTTTGATCTTTTTAAGT
>Location:NODE_382493_length_8613_cov_31.659817	Coordinate:1556	Reads:1	Hits:2	Allocated_reads:0.5	Strand:+
TTATCAACTTTGATCTTTTTAAGC
>Location:NODE_382493_length_8613_cov_31.659817	Coordinate:1556	Reads:8	Hits:2	Allocated_reads:4	Strand:+
TTATCAACTTTGATCTTTTTAAGT
>Location:NODE_382493_length_8613_cov_31.659817	Coordinate:1556	Reads:1	Hits:2	Allocated_reads:0.5	Strand:+
TTATCAACTTTGATCTTTTTAAGTCTAGGC
>Location:NODE_382493_length_8613_cov_31.659817	Coordinate:1557	Reads:2	Hits:2	Allocated_reads:1	Strand:+
TATCAACTTTGATCTTTTTAAGTC
>Location:NODE_382493_length_8613_cov_31.659817	Coordinate:1559	Reads:1	Hits:2	Allocated_reads:0.5	Strand:+
TCAACTTTGATCTTTTTAAGTCTAGG
>Location:NODE_382493_length_8613_cov_31.659817	Coordinate:1560	Reads:1	Hits:2	Allocated_reads:0.5	Strand:-
CTCTGGCCTAGACTTAAAAAGATCAAAGTTG
>Location:NODE_382493_length_8613_cov_31.659817	Coordinate:1560	Reads:1	Hits:2	Allocated_reads:0.5	Strand:-
CTCTGGCCTAGACTTAAAAAGATCAAAGTTT
>Location:NODE_382493_length_8613_cov_31.659817	Coordinate:1562	Reads:2	Hits:2	Allocated_reads:1	Strand:-
CTGGCCTAGACTTAAAAAGATCAAAGT
>Location:NODE_382493_length_8613_cov_31.659817	Coordinate:1567	Reads:1	Hits:2	Allocated_reads:0.5	Strand:-
AAAACTCTGGCCTAGACTTAAAAAGATC
>Location:NODE_382493_length_8613_cov_31.659817	Coordinate:1567	Reads:2	Hits:2	Allocated_reads:1	Strand:-
AAACTCTGGCCTAGACTTAAAAAGATC
>Location:NODE_382493_length_8613_cov_31.659817	Coordinate:1567	Reads:2	Hits:2	Allocated_reads:1	Strand:-
AACTCTGGCCTAGACTTAAAAAGATC
>Location:NODE_382493_length_8613_cov_31.659817	Coordinate:1567	Reads:1	Hits:2	Allocated_reads:0.5	Strand:-
ACTCTGGCCTAGACTTAAAAAGATC
>Location:NODE_382493_length_8613_cov_31.659817	Coordinate:1567	Reads:1	Hits:2	Allocated_reads:0.5	Strand:-
ACTCTGGCCTAGACTTAAAAAGTTT
>Location:NODE_382493_length_8613_cov_31.659817	Coordinate:1567	Reads:10	Hits:2	Allocated_reads:5	Strand:-
CTCTGGCCTAGACTTAAAAAGATC
>Location:NODE_382493_length_8613_cov_31.659817	Coordinate:1567	Reads:1	Hits:2	Allocated_reads:0.5	Strand:-
GTTCATAAAACTCTGGCCTAGACTTAAAAAGATT
>Location:NODE_382493_length_8613_cov_31.659817	Coordinate:1569	Reads:1	Hits:2	Allocated_reads:0.5	Strand:-
AACTCTGGCCTAGACTTAAAAAGA
>Location:NODE_382493_length_8613_cov_31.659817	Coordinate:1569	Reads:1	Hits:2	Allocated_reads:0.5	Strand:+
TCTTTTTAAGTCTAGGCCAGAGTT
>Location:NODE_382493_length_8613_cov_31.659817	Coordinate:1571	Reads:1	Hits:3	Allocated_reads:0.333333333333333	Strand:+
TTTTTAAGTCTAGGCCAGAGTTTTATG
>Location:NODE_382493_length_8613_cov_31.659817	Coordinate:1571	Reads:1	Hits:3	Allocated_reads:0.333333333333333	Strand:+
TTTTTAAGTCTAGGCCAGATTTTTATGAAC
>Location:NODE_382493_length_8613_cov_31.659817	Coordinate:1572	Reads:1	Hits:3	Allocated_reads:0.333333333333333	Strand:+
TTTTAAGTCTAGGCCAGAGTTTTAT
>Location:NODE_382493_length_8613_cov_31.659817	Coordinate:1572	Reads:1	Hits:3	Allocated_reads:0.333333333333333	Strand:+
TTTTAAGTCTAGGCCAGAGTTTTATGAACAGCC
>Location:NODE_382493_length_8613_cov_31.659817	Coordinate:1573	Reads:1	Hits:3	Allocated_reads:0.333333333333333	Strand:+
TTTAAGTCTAGGCCAGAGTTTTAT
>Location:NODE_382493_length_8613_cov_31.659817	Coordinate:1573	Reads:1	Hits:3	Allocated_reads:0.333333333333333	Strand:+
TTTAAGTCTAGGCCAGAGTTTTATGA
>Location:NODE_382493_length_8613_cov_31.659817	Coordinate:1573	Reads:1	Hits:3	Allocated_reads:0.333333333333333	Strand:+
TTTAAGTCTAGGCCAGAGTTTTATGAA
>Location:NODE_382493_length_8613_cov_31.659817	Coordinate:1573	Reads:1	Hits:3	Allocated_reads:0.333333333333333	Strand:+
TTTAAGTCTAGGCCAGAGTTTTATGAACA
>Location:NODE_382493_length_8613_cov_31.659817	Coordinate:1573	Reads:1	Hits:3	Allocated_reads:0.333333333333333	Strand:+
TTTAAGTCTAGGCCAGAGTTTTATGAACAGC
>Location:NODE_382493_length_8613_cov_31.659817	Coordinate:1573	Reads:3	Hits:3	Allocated_reads:1	Strand:+
TTTAAGTCTAGGCCAGAGTTTTATGAACAGCC
>Location:NODE_382493_length_8613_cov_31.659817	Coordinate:1574	Reads:1	Hits:3	Allocated_reads:0.333333333333333	Strand:+
TTAAGTCTAGGCCAGAGTTTTATG
>Location:NODE_382493_length_8613_cov_31.659817	Coordinate:1574	Reads:1	Hits:3	Allocated_reads:0.333333333333333	Strand:+
TTAAGTCTAGGCCAGAGTTTTATGT
>Location:NODE_382493_length_8613_cov_31.659817	Coordinate:1574	Reads:2	Hits:3	Allocated_reads:0.666666666666667	Strand:+
TTAAGTCTAGGCCAGAGTTTTATGAAC
>Location:NODE_382493_length_8613_cov_31.659817	Coordinate:1574	Reads:1	Hits:3	Allocated_reads:0.333333333333333	Strand:+
TTAAGTCTAGGCCAGAGTTTTATGAACA
>Location:NODE_382493_length_8613_cov_31.659817	Coordinate:1574	Reads:3	Hits:3	Allocated_reads:1	Strand:+
TTAAGTCTAGGCCAGAGTTTTATGAACAGCC
>Location:NODE_382493_length_8613_cov_31.659817	Coordinate:1575	Reads:1	Hits:3	Allocated_reads:0.333333333333333	Strand:-
GTTCATAAAACTCTGGCCTAGACTTA
>Location:NODE_382493_length_8613_cov_31.659817	Coordinate:1575	Reads:1	Hits:3	Allocated_reads:0.333333333333333	Strand:+
TAAGTCTAGGCCAGAGTTTTATGA
>Location:NODE_382493_length_8613_cov_31.659817	Coordinate:1575	Reads:1	Hits:3	Allocated_reads:0.333333333333333	Strand:+
TAAGTCTAGGCCAGAGTTTTATGAAC
>Location:NODE_382493_length_8613_cov_31.659817	Coordinate:1575	Reads:3	Hits:3	Allocated_reads:1	Strand:+
TAAGTCTAGGCCAGAGTTTTATGAACA
>Location:NODE_382493_length_8613_cov_31.659817	Coordinate:1575	Reads:7	Hits:3	Allocated_reads:2.33333333333333	Strand:+
TAAGTCTAGGCCAGAGTTTTATGAACAGCC
>Location:NODE_382493_length_8613_cov_31.659817	Coordinate:1576	Reads:1	Hits:3	Allocated_reads:0.333333333333333	Strand:-
CTGTTCATAAAACTCTGGCCTAGACTT
>Location:NODE_382493_length_8613_cov_31.659817	Coordinate:1577	Reads:1	Hits:3	Allocated_reads:0.333333333333333	Strand:+
AGTCTAGGCCAGAGTTTTATGAAC
>Location:NODE_382493_length_8613_cov_31.659817	Coordinate:1577	Reads:2	Hits:3	Allocated_reads:0.666666666666667	Strand:+
AGTCTAGGCCAGAGTTTTATGAACAGCC
>Location:NODE_382493_length_8613_cov_31.659817	Coordinate:1577	Reads:1	Hits:3	Allocated_reads:0.333333333333333	Strand:-
CGGCTGTTCATAAAACTCTGGCCTAGACT
>Location:NODE_382493_length_8613_cov_31.659817	Coordinate:1577	Reads:1	Hits:3	Allocated_reads:0.333333333333333	Strand:-
CTGTTCATAAAACTCTGGCCTAGACT
>Location:NODE_382493_length_8613_cov_31.659817	Coordinate:1577	Reads:2	Hits:3	Allocated_reads:0.666666666666667	Strand:-
TGTTCATAAAACTCTGGCCTAGACT
>Location:NODE_382493_length_8613_cov_31.659817	Coordinate:1578	Reads:1	Hits:3	Allocated_reads:0.333333333333333	Strand:+
GTCTAGGCCAGAGTTTTATGAACAGCC
>Location:NODE_382493_length_8613_cov_31.659817	Coordinate:1579	Reads:2	Hits:3	Allocated_reads:0.666666666666667	Strand:-
CTGTTCATAAAACTCTGGCCTAGA
>Location:NODE_382493_length_8613_cov_31.659817	Coordinate:1579	Reads:8	Hits:3	Allocated_reads:2.66666666666667	Strand:+
TCTAGGCCAGAGTTTTATGAACAGC
>Location:NODE_382493_length_8613_cov_31.659817	Coordinate:1579	Reads:11	Hits:3	Allocated_reads:3.66666666666667	Strand:+
TCTAGGCCAGAGTTTTATGAACAGCC
>Location:NODE_382493_length_8613_cov_31.659817	Coordinate:1580	Reads:3	Hits:3	Allocated_reads:1	Strand:+
CTAGGCCAGAGTTTTATGAACAGC
>Location:NODE_382493_length_8613_cov_31.659817	Coordinate:1581	Reads:1	Hits:3	Allocated_reads:0.333333333333333	Strand:+
TAGGCCAGAGTTTTATGAACAGCCGTTGGG
>Location:NODE_382493_length_8613_cov_31.659817	Coordinate:1582	Reads:1	Hits:3	Allocated_reads:0.333333333333333	Strand:-
AACGGCTGTTCATAAAACTCTGGCCT
>Location:NODE_382493_length_8613_cov_31.659817	Coordinate:1582	Reads:2	Hits:3	Allocated_reads:0.666666666666667	Strand:-
ACGGCTGTTCATAAAACTCTGGCCT
>Location:NODE_382493_length_8613_cov_31.659817	Coordinate:1582	Reads:10	Hits:3	Allocated_reads:3.33333333333333	Strand:-
CGGCTGTTCATAAAACTCTGGCCT
>Location:NODE_382493_length_8613_cov_31.659817	Coordinate:1583	Reads:1	Hits:3	Allocated_reads:0.333333333333333	Strand:-
CACCCAACGGCTGTTCATAAAACTCTGGCC
>Location:NODE_382493_length_8613_cov_31.659817	Coordinate:1583	Reads:2	Hits:3	Allocated_reads:0.666666666666667	Strand:+
GGCCAGAGTTTTATGAACAGCCGTTGGGT
>Location:NODE_382493_length_8613_cov_31.659817	Coordinate:1584	Reads:1	Hits:3	Allocated_reads:0.333333333333333	Strand:-
ACCCAACGGCTGTTCATAAAACTCTGGC
>Location:NODE_382493_length_8613_cov_31.659817	Coordinate:1584	Reads:1	Hits:3	Allocated_reads:0.333333333333333	Strand:-
CAACGGCTGTTCATAAAACTCTGGC
>Location:NODE_382493_length_8613_cov_31.659817	Coordinate:1584	Reads:1	Hits:3	Allocated_reads:0.333333333333333	Strand:+
GCCAGAGTTTTATGAACAGCCGTTGGGTGATG
>Location:NODE_382493_length_8613_cov_31.659817	Coordinate:1584	Reads:2	Hits:3	Allocated_reads:0.666666666666667	Strand:-
TCACCCAACGGCTGTTCATAAAACTCTGGC
>Location:NODE_382493_length_8613_cov_31.659817	Coordinate:1585	Reads:1	Hits:3	Allocated_reads:0.333333333333333	Strand:-
CCAACGGCTGTTCATAAAACTCTGT
>Location:NODE_382493_length_8613_cov_31.659817	Coordinate:1585	Reads:1	Hits:3	Allocated_reads:0.333333333333333	Strand:+
CCAGAGTTTTATGAACAGCCGTTGGGTGATGG
>Location:NODE_382493_length_8613_cov_31.659817	Coordinate:1585	Reads:3	Hits:3	Allocated_reads:1	Strand:-
CCCAACGGCTGTTCATAAAACTCTGT
>Location:NODE_382493_length_8613_cov_31.659817	Coordinate:1585	Reads:1	Hits:3	Allocated_reads:0.333333333333333	Strand:-
TCACCCAACGGCTGTTCATAAAACTCTGT
>Location:NODE_382493_length_8613_cov_31.659817	Coordinate:1586	Reads:1	Hits:3	Allocated_reads:0.333333333333333	Strand:+
CAGAGTTTTATGAACAGCCGTTGT
>Location:NODE_382493_length_8613_cov_31.659817	Coordinate:1586	Reads:2	Hits:3	Allocated_reads:0.666666666666667	Strand:+
CAGAGTTTTATGAACAGCCGTTGG
>Location:NODE_382493_length_8613_cov_31.659817	Coordinate:1586	Reads:1	Hits:3	Allocated_reads:0.333333333333333	Strand:+
CAGAGTTTTATGAACAGCCGTTGGGTG
>Location:NODE_382493_length_8613_cov_31.659817	Coordinate:1586	Reads:1	Hits:3	Allocated_reads:0.333333333333333	Strand:+
CAGAGTTTTATGAACAGCCGTTGGGTGA
>Location:NODE_382493_length_8613_cov_31.659817	Coordinate:1586	Reads:1	Hits:3	Allocated_reads:0.333333333333333	Strand:+
CAGAGTTTTATGAACAGCCGTTGGGTGC
>Location:NODE_382493_length_8613_cov_31.659817	Coordinate:1586	Reads:1	Hits:3	Allocated_reads:0.333333333333333	Strand:+
CAGAGTTTTATGAACAGCCGTTGGGTGT
>Location:NODE_382493_length_8613_cov_31.659817	Coordinate:1586	Reads:2	Hits:3	Allocated_reads:0.666666666666667	Strand:+
CAGAGTTTTATGAACAGCCGTTGGGTGATG
>Location:NODE_382493_length_8613_cov_31.659817	Coordinate:1586	Reads:1	Hits:3	Allocated_reads:0.333333333333333	Strand:+
CAGAGTTTTATGAACAGCCGTTGGGTGATGGCA
>Location:NODE_382493_length_8613_cov_31.659817	Coordinate:1586	Reads:1	Hits:3	Allocated_reads:0.333333333333333	Strand:-
CCCAACGGCTGTTCATAAAACTCTG
>Location:NODE_382493_length_8613_cov_31.659817	Coordinate:1588	Reads:6	Hits:3	Allocated_reads:2	Strand:-
ACCCAACGGCTGTTCATAAAACTC
>Location:NODE_382493_length_8613_cov_31.659817	Coordinate:1588	Reads:2	Hits:3	Allocated_reads:0.666666666666667	Strand:-
ATCACCCAACGGCTGTTCATAAAACTC
>Location:NODE_382493_length_8613_cov_31.659817	Coordinate:1588	Reads:1	Hits:3	Allocated_reads:0.333333333333333	Strand:-
ATGCCATCACCCAACGGCTGTTCATAAAACTC
>Location:NODE_382493_length_8613_cov_31.659817	Coordinate:1588	Reads:2	Hits:3	Allocated_reads:0.666666666666667	Strand:-
CATCACCCAACGGCTGTTCATAAAACTC
>Location:NODE_382493_length_8613_cov_31.659817	Coordinate:1588	Reads:1	Hits:3	Allocated_reads:0.333333333333333	Strand:+
GAGTTTTATGAACAGCCGTTGGGTGATG
>Location:NODE_382493_length_8613_cov_31.659817	Coordinate:1588	Reads:1	Hits:3	Allocated_reads:0.333333333333333	Strand:+
GAGTTTTATGAACAGCCGTTGGGTGATGG
>Location:NODE_382493_length_8613_cov_31.659817	Coordinate:1588	Reads:1	Hits:3	Allocated_reads:0.333333333333333	Strand:-
GATGCCATCACCCAACGGCTGTTCATAAAACTC
>Location:NODE_382493_length_8613_cov_31.659817	Coordinate:1588	Reads:1	Hits:3	Allocated_reads:0.333333333333333	Strand:-
TCACCCAACGGCTGTTCATGAAACTC
>Location:NODE_382493_length_8613_cov_31.659817	Coordinate:1588	Reads:7	Hits:3	Allocated_reads:2.33333333333333	Strand:-
TCACCCAACGGCTGTTCATAAAACTC
>Location:NODE_382493_length_8613_cov_31.659817	Coordinate:1588	Reads:1	Hits:3	Allocated_reads:0.333333333333333	Strand:-
TGCCATCACCCAACGGCTGTTCATAAAACTC
>Location:NODE_382493_length_8613_cov_31.659817	Coordinate:1589	Reads:1	Hits:3	Allocated_reads:0.333333333333333	Strand:-
ATGCCATCACCCAACGGCTGTTCATAAAACT
>Location:NODE_382493_length_8613_cov_31.659817	Coordinate:1589	Reads:1	Hits:3	Allocated_reads:0.333333333333333	Strand:-
CACCCAACGGCTGTTCATAAAACT
>Location:NODE_382493_length_8613_cov_31.659817	Coordinate:1589	Reads:2	Hits:3	Allocated_reads:0.666666666666667	Strand:-
GATGCCATCACCCAACGGCTGTTCATAAAACT
>Location:NODE_382493_length_8613_cov_31.659817	Coordinate:1589	Reads:1	Hits:3	Allocated_reads:0.333333333333333	Strand:-
GTTGATGCCATCACCCAACGGCTGTTCATAAAACT
>Location:NODE_382493_length_8613_cov_31.659817	Coordinate:1590	Reads:2	Hits:3	Allocated_reads:0.666666666666667	Strand:-
ATCACCCAACGGCTGTTCATAAAAC
>Location:NODE_382493_length_8613_cov_31.659817	Coordinate:1590	Reads:1	Hits:3	Allocated_reads:0.333333333333333	Strand:-
CCATCACCCAACGGCTGTTCATAAAAC
>Location:NODE_382493_length_8613_cov_31.659817	Coordinate:1591	Reads:5	Hits:3	Allocated_reads:1.66666666666667	Strand:+
TTTTATGAACAGCCGTTGGGTGATG
>Location:NODE_382493_length_8613_cov_31.659817	Coordinate:1591	Reads:1	Hits:3	Allocated_reads:0.333333333333333	Strand:+
TTTTATGAACAGCCGTTGGGTGATGCC
>Location:NODE_382493_length_8613_cov_31.659817	Coordinate:1591	Reads:1	Hits:3	Allocated_reads:0.333333333333333	Strand:+
TTTTATGAACAGCCGTTGGGTGATGGA
>Location:NODE_382493_length_8613_cov_31.659817	Coordinate:1591	Reads:1	Hits:3	Allocated_reads:0.333333333333333	Strand:+
TTTTATGAACAGCCGTTGTGTGATGGC
>Location:NODE_382493_length_8613_cov_31.659817	Coordinate:1591	Reads:4	Hits:3	Allocated_reads:1.33333333333333	Strand:+
TTTTATGAACAGCCGTTGGGTGATGGC
>Location:NODE_382493_length_8613_cov_31.659817	Coordinate:1591	Reads:1	Hits:3	Allocated_reads:0.333333333333333	Strand:+
TTTTATGAACAGCCGTTGGGTGATGGCA
>Location:NODE_382493_length_8613_cov_31.659817	Coordinate:1592	Reads:4	Hits:3	Allocated_reads:1.33333333333333	Strand:+
TTTATGAACAGCCGTTGGGTGATG
>Location:NODE_382493_length_8613_cov_31.659817	Coordinate:1592	Reads:1	Hits:3	Allocated_reads:0.333333333333333	Strand:+
TTTATGAACAGCCGTTGGGTGATGG
>Location:NODE_382493_length_8613_cov_31.659817	Coordinate:1592	Reads:10	Hits:3	Allocated_reads:3.33333333333333	Strand:+
TTTATGAACAGCCGTTGGGTGATGGC
>Location:NODE_382493_length_8613_cov_31.659817	Coordinate:1592	Reads:1	Hits:3	Allocated_reads:0.333333333333333	Strand:+
TTTATGAACAGCCGTTGGGTGATGGCA
>Location:NODE_382493_length_8613_cov_31.659817	Coordinate:1592	Reads:1	Hits:3	Allocated_reads:0.333333333333333	Strand:+
TTTATGAACAGCCGTTGGGTGATGGCATC
>Location:NODE_382493_length_8613_cov_31.659817	Coordinate:1593	Reads:1	Hits:3	Allocated_reads:0.333333333333333	Strand:-
CCATCACCCAACGGCTGTTCATAA
>Location:NODE_382493_length_8613_cov_31.659817	Coordinate:1593	Reads:1	Hits:3	Allocated_reads:0.333333333333333	Strand:-
GATGCCATCACCCAACGGCTGTTCATAA
>Location:NODE_382493_length_8613_cov_31.659817	Coordinate:1593	Reads:1	Hits:3	Allocated_reads:0.333333333333333	Strand:-
TGCCATCACCCAACGGCTGTTCATAA
>Location:NODE_382493_length_8613_cov_31.659817	Coordinate:1593	Reads:2	Hits:3	Allocated_reads:0.666666666666667	Strand:+
TTATGAACAGCCGTTGGGTGATGGC
>Location:NODE_382493_length_8613_cov_31.659817	Coordinate:1594	Reads:13	Hits:3	Allocated_reads:4.33333333333333	Strand:+
TATGAACAGCCGTTGGGTGATGGC
>Location:NODE_382493_length_8613_cov_31.659817	Coordinate:1596	Reads:1	Hits:3	Allocated_reads:0.333333333333333	Strand:-
GATGCCATCACCCAACGGCTGTTCA
>Location:NODE_382493_length_8613_cov_31.659817	Coordinate:1596	Reads:1	Hits:3	Allocated_reads:0.333333333333333	Strand:-
GATGCCATCACCCAACGGCTGTTGA
>Location:NODE_382493_length_8613_cov_31.659817	Coordinate:1596	Reads:1	Hits:3	Allocated_reads:0.333333333333333	Strand:+
TGAACAGCCGTTGGGTGATGGCATC
>Location:NODE_382493_length_8613_cov_31.659817	Coordinate:1598	Reads:1	Hits:3	Allocated_reads:0.333333333333333	Strand:-
AAGTTGATGCCATCACCCAACGGCTGTT
>Location:NODE_382493_length_8613_cov_31.659817	Coordinate:1598	Reads:1	Hits:3	Allocated_reads:0.333333333333333	Strand:-
GTTGATGCCATCACCCAACGGCTGTT
>Location:NODE_382493_length_8613_cov_31.659817	Coordinate:1599	Reads:1	Hits:3	Allocated_reads:0.333333333333333	Strand:+
ACAGCCGTTGGGTGATGGCATCAACT
>Location:NODE_382493_length_8613_cov_31.659817	Coordinate:1606	Reads:1	Hits:2	Allocated_reads:0.5	Strand:-
CTGTACTGAAAAAGTTGATGCCATCACCCAA
>Location:NODE_382493_length_8613_cov_31.659817	Coordinate:1608	Reads:1	Hits:2	Allocated_reads:0.5	Strand:-
TTGCTGTACTGAAAAAGTTGATGCCATCACCC
>Location:NODE_382493_length_8613_cov_31.659817	Coordinate:1609	Reads:1	Hits:2	Allocated_reads:0.5	Strand:-
CTGTACTGAAAAAGTTGATGCCATCACC
>Location:NODE_382493_length_8613_cov_31.659817	Coordinate:1612	Reads:1	Hits:2	Allocated_reads:0.5	Strand:+
GATGGCATCAACTTTTTCAGTACAGCAAGGT
>Location:NODE_382493_length_8613_cov_31.659817	Coordinate:1617	Reads:1	Hits:2	Allocated_reads:0.5	Strand:-
CACCTTGCTGTACTGAAAAAGTTGATT
>Location:NODE_382493_length_8613_cov_31.659817	Coordinate:1621	Reads:1	Hits:2	Allocated_reads:0.5	Strand:-
TTCACCTTGCTGTACTGAAAAAGTT
>Location:NODE_382493_length_8613_cov_31.659817	Coordinate:1624	Reads:1	Hits:2	Allocated_reads:0.5	Strand:+
TTTTTCAGTACAGCAAGGTGAACTGGC
>Location:NODE_382493_length_8613_cov_31.659817	Coordinate:1626	Reads:1	Hits:2	Allocated_reads:0.5	Strand:+
TTTCAGTACAGCAAGGTGAACTGGC
>Location:NODE_382493_length_8613_cov_31.659817	Coordinate:1627	Reads:1	Hits:2	Allocated_reads:0.5	Strand:+
TTCAGTACAGCAAGGTGAACTGGC
>Location:NODE_382493_length_8613_cov_31.659817	Coordinate:1629	Reads:1	Hits:2	Allocated_reads:0.5	Strand:+
CAGTACAGCAAGGTGAACTGGCATT
>Location:NODE_382493_length_8613_cov_31.659817	Coordinate:1637	Reads:1	Hits:2	Allocated_reads:0.5	Strand:+
CAAGGTGAACTGGCATTGTTAATGACA
>Location:NODE_382493_length_8613_cov_31.659817	Coordinate:1644	Reads:1	Hits:2	Allocated_reads:0.5	Strand:+
AACTGGCATTGTTAATGACACGCGTAACC
>Location:NODE_382493_length_8613_cov_31.659817	Coordinate:1647	Reads:1	Hits:2	Allocated_reads:0.5	Strand:+
TGGCATTGTTAATGACACGCGTCAC
>Location:NODE_382493_length_8613_cov_31.659817	Coordinate:1652	Reads:1	Hits:1	Allocated_reads:1	Strand:+
TTGTTAATGACACGCGTCACCGCC
>Location:NODE_382493_length_8613_cov_31.659817	Coordinate:1652	Reads:1	Hits:1	Allocated_reads:1	Strand:+
TTGTTAATGACACGCGTCACCGCCT
>Location:NODE_382493_length_8613_cov_31.659817	Coordinate:1658	Reads:2	Hits:1	Allocated_reads:2	Strand:+
ATGACACGCGTCACCGCCTTCTTGATA
>Location:NODE_382493_length_8613_cov_31.659817	Coordinate:1658	Reads:1	Hits:1	Allocated_reads:1	Strand:+
ATGACACGCGTCACCGCCTTCTTGATAGA
>Location:NODE_382493_length_8613_cov_31.659817	Coordinate:1659	Reads:1	Hits:1	Allocated_reads:1	Strand:+
TGACACGCGTCACCGCCTTCTTGAT
>Location:NODE_382493_length_8613_cov_31.659817	Coordinate:1676	Reads:1	Hits:1	Allocated_reads:1	Strand:+
TTCTTGATAGAGGTTTCCACAGATAACCTG
>Location:NODE_382493_length_8613_cov_31.659817	Coordinate:1677	Reads:1	Hits:1	Allocated_reads:1	Strand:+
TCTTGATAGAGGTTTCCACAGATAACATG
>Location:NODE_382493_length_8613_cov_31.659817	Coordinate:1677	Reads:1	Hits:1	Allocated_reads:1	Strand:+
TCTTGATAGAGGTTTCCACAGATAACCTG
>Location:NODE_382493_length_8613_cov_31.659817	Coordinate:1677	Reads:1	Hits:1	Allocated_reads:1	Strand:+
TCTTGATAGAGGTTTCCACAGATAACCTGT
>Location:NODE_382493_length_8613_cov_31.659817	Coordinate:1680	Reads:2	Hits:1	Allocated_reads:2	Strand:+
TGATAGAGGTTTCCACAGATAACCTG
>Location:NODE_382493_length_8613_cov_31.659817	Coordinate:1686	Reads:1	Hits:1	Allocated_reads:1	Strand:-
ATTACAGGTTATCTGTGGAAACCT
>Location:NODE_382493_length_8613_cov_31.659817	Coordinate:1687	Reads:2	Hits:1	Allocated_reads:2	Strand:-
AAATTACAGGTTATCTGTGGAAACC
>Location:NODE_382493_length_8613_cov_31.659817	Coordinate:1687	Reads:3	Hits:1	Allocated_reads:3	Strand:-
AATTACAGGTTATCTGTGGAAACC
>Location:NODE_382493_length_8613_cov_31.659817	Coordinate:1687	Reads:1	Hits:1	Allocated_reads:1	Strand:-
CTGAAAATTACAGGTTATCTGTGGAAACC
>Location:NODE_382493_length_8613_cov_31.659817	Coordinate:1687	Reads:2	Hits:1	Allocated_reads:2	Strand:-
TGAAAATTACAGGTTATCTGTGGAAACC
>Location:NODE_382493_length_8613_cov_31.659817	Coordinate:1690	Reads:1	Hits:3	Allocated_reads:0.333333333333333	Strand:+
TTCCACAGATAACCTGTAATTTTCAGC
>Location:NODE_382493_length_8613_cov_31.659817	Coordinate:1691	Reads:1	Hits:3	Allocated_reads:0.333333333333333	Strand:-
GAGGCTGAAAATTACAGGTTATCAGTGTT
>Location:NODE_382493_length_8613_cov_31.659817	Coordinate:1691	Reads:3	Hits:3	Allocated_reads:1	Strand:+
TCCACAGATAACCTGTAATTTTCAGCCT
>Location:NODE_382493_length_8613_cov_31.659817	Coordinate:1691	Reads:1	Hits:3	Allocated_reads:0.333333333333333	Strand:+
TCCACAGATAACCTGTAATTTTCAGCCTC
>Location:NODE_382493_length_8613_cov_31.659817	Coordinate:1692	Reads:1	Hits:3	Allocated_reads:0.333333333333333	Strand:-
AAGAGGCTGAAAATTACAGGTTATCTGTGT
>Location:NODE_382493_length_8613_cov_31.659817	Coordinate:1692	Reads:1	Hits:3	Allocated_reads:0.333333333333333	Strand:-
AGAGGCTGAAAATTACAGGTTATCTGTGG
>Location:NODE_382493_length_8613_cov_31.659817	Coordinate:1692	Reads:3	Hits:3	Allocated_reads:1	Strand:-
AGAGGCTGAAAATTACAGGTTATCTGTGT
>Location:NODE_382493_length_8613_cov_31.659817	Coordinate:1692	Reads:1	Hits:3	Allocated_reads:0.333333333333333	Strand:-
GAGGCTGAAAATTACAGGTTATCTGTGT
>Location:NODE_382493_length_8613_cov_31.659817	Coordinate:1692	Reads:1	Hits:3	Allocated_reads:0.333333333333333	Strand:-
TGAAGAGGCTGAAAATTACAGGTTATCTGTGT
>Location:NODE_382493_length_8613_cov_31.659817	Coordinate:1694	Reads:1	Hits:3	Allocated_reads:0.333333333333333	Strand:-
AGAGGCTGAAAATTACAGGTTATCTGT
>Location:NODE_382493_length_8613_cov_31.659817	Coordinate:1694	Reads:1	Hits:3	Allocated_reads:0.333333333333333	Strand:-
GAGGCTGAAAATTACAGGTTATCTGT
>Location:NODE_382493_length_8613_cov_31.659817	Coordinate:1695	Reads:1	Hits:3	Allocated_reads:0.333333333333333	Strand:-
AGGCTGAAAATTACAGGTTATCTG
>Location:NODE_382493_length_8613_cov_31.659817	Coordinate:1695	Reads:1	Hits:3	Allocated_reads:0.333333333333333	Strand:+
CAGATAACCTGTAATTTTCAGCCT
>Location:NODE_382493_length_8613_cov_31.659817	Coordinate:1697	Reads:1	Hits:3	Allocated_reads:0.333333333333333	Strand:-
AAGAGGCTGAAAATTACAGGTTATC
>Location:NODE_382493_length_8613_cov_31.659817	Coordinate:1697	Reads:1	Hits:3	Allocated_reads:0.333333333333333	Strand:-
TGAAGAGGCTGAAAATTACAGGTTATC
>Location:NODE_382493_length_8613_cov_31.659817	Coordinate:1698	Reads:1	Hits:3	Allocated_reads:0.333333333333333	Strand:+
ATAACCTGTAATTTTCAGCCTCTTCA
>Location:NODE_382493_length_8613_cov_31.659817	Coordinate:1699	Reads:1	Hits:3	Allocated_reads:0.333333333333333	Strand:+
TAACCTGTAATTTTCAGCCTCTTC
>Location:NODE_382493_length_8613_cov_31.659817	Coordinate:1699	Reads:1	Hits:3	Allocated_reads:0.333333333333333	Strand:+
TAACCTGTAATTTTCAGCCTCTTCA
>Location:NODE_382493_length_8613_cov_31.659817	Coordinate:1699	Reads:5	Hits:1	Allocated_reads:5	Strand:+
TAACCTGTAATTTTCAGCCTCTTCAACT
>Location:NODE_382493_length_8613_cov_31.659817	Coordinate:1700	Reads:1	Hits:1	Allocated_reads:1	Strand:+
AACCTGTAATTTTCAGCCTCTTCAACT
>Location:NODE_382493_length_8613_cov_31.659817	Coordinate:1701	Reads:1	Hits:1	Allocated_reads:1	Strand:-
TTGAAGAGGCTGAAAATTACAGGT
>Location:NODE_382493_length_8613_cov_31.659817	Coordinate:1708	Reads:1	Hits:1	Allocated_reads:1	Strand:+
ATTTTCAGCCTCTTCAACTTCACA
>Location:NODE_382493_length_8613_cov_31.659817	Coordinate:1714	Reads:1	Hits:1	Allocated_reads:1	Strand:-
GCCCTGTGTGAAGTTGAAGAGGCT
>Location:NODE_382493_length_8613_cov_31.659817	Coordinate:1717	Reads:1	Hits:1	Allocated_reads:1	Strand:-
TCCAGCCCTGTGTGAAGTTGAAGAG
>Location:NODE_382493_length_8613_cov_31.659817	Coordinate:1718	Reads:1	Hits:1	Allocated_reads:1	Strand:+
TCTTCAACTTCACACAGGGCTGGATTCT
>Location:NODE_382493_length_8613_cov_31.659817	Coordinate:1722	Reads:1	Hits:1	Allocated_reads:1	Strand:+
CAACTTCACACAGGGCTGGATTCTG
>Location:NODE_382493_length_8613_cov_31.659817	Coordinate:1723	Reads:1	Hits:1	Allocated_reads:1	Strand:+
AACTTCACACAGGGCTGGATTCTG
>Location:NODE_382493_length_8613_cov_31.659817	Coordinate:1724	Reads:1	Hits:1	Allocated_reads:1	Strand:+
ACTTCACACAGGGCTGGATTCTGCATAGTG
>Location:NODE_382493_length_8613_cov_31.659817	Coordinate:1724	Reads:1	Hits:1	Allocated_reads:1	Strand:-
CTATGCAGAATCCAGCCCTGTGTGATGC
>Location:NODE_382493_length_8613_cov_31.659817	Coordinate:1724	Reads:1	Hits:1	Allocated_reads:1	Strand:-
TGCAGAATCCAGCCCTGTGTGAAGT
>Location:NODE_382493_length_8613_cov_31.659817	Coordinate:1726	Reads:1	Hits:1	Allocated_reads:1	Strand:+
TTCACACAGGGCTGGATTCTGCAT
>Location:NODE_382493_length_8613_cov_31.659817	Coordinate:1726	Reads:1	Hits:1	Allocated_reads:1	Strand:+
TTCACACAGGGCTGGATTCTGCATAGTG
>Location:NODE_382493_length_8613_cov_31.659817	Coordinate:1727	Reads:1	Hits:3	Allocated_reads:0.333333333333333	Strand:+
TCACACAGGGCTGGATTCTGCATT
>Location:NODE_382493_length_8613_cov_31.659817	Coordinate:1727	Reads:1	Hits:1	Allocated_reads:1	Strand:+
TCACACAGGGCTGGATTCTGCATAGTG
>Location:NODE_382493_length_8613_cov_31.659817	Coordinate:1728	Reads:1	Hits:1	Allocated_reads:1	Strand:+
CACACAGGGCTGGATTCTGCATAGT
>Location:NODE_382493_length_8613_cov_31.659817	Coordinate:1729	Reads:1	Hits:1	Allocated_reads:1	Strand:+
ACACAGGGCTGGATTCTGCATAGTGTCGA
>Location:NODE_382493_length_8613_cov_31.659817	Coordinate:1729	Reads:1	Hits:1	Allocated_reads:1	Strand:-
ACTATGCAGAATCCAGCCCTGTGT
>Location:NODE_382493_length_8613_cov_31.659817	Coordinate:1731	Reads:1	Hits:1	Allocated_reads:1	Strand:-
ACACTATGCAGAATCCAGCCCTGT
>Location:NODE_382493_length_8613_cov_31.659817	Coordinate:1731	Reads:1	Hits:1	Allocated_reads:1	Strand:+
ACAGGGCTGGATTCTGCATAGTGTC
>Location:NODE_382493_length_8613_cov_31.659817	Coordinate:1731	Reads:1	Hits:1	Allocated_reads:1	Strand:+
ACAGGGCTGGATTCTGCATAGTGTCG
>Location:NODE_382493_length_8613_cov_31.659817	Coordinate:1731	Reads:2	Hits:1	Allocated_reads:2	Strand:+
ACAGGGCTGGATTCTGCATAGTGTCGATC
>Location:NODE_382493_length_8613_cov_31.659817	Coordinate:1732	Reads:3	Hits:1	Allocated_reads:3	Strand:+
CAGGGCTGGATTCTGCATAGTGTC
>Location:NODE_382493_length_8613_cov_31.659817	Coordinate:1732	Reads:1	Hits:1	Allocated_reads:1	Strand:+
CAGGGCTGGATTCTGCATAGTGTCT
>Location:NODE_382493_length_8613_cov_31.659817	Coordinate:1732	Reads:1	Hits:1	Allocated_reads:1	Strand:+
CAGGGCTGGATTCTGCATAGTGTCGA
>Location:NODE_382493_length_8613_cov_31.659817	Coordinate:1732	Reads:1	Hits:1	Allocated_reads:1	Strand:+
CAGGGCTGGATTCTGCATAGTGTCGAA
>Location:NODE_382493_length_8613_cov_31.659817	Coordinate:1732	Reads:1	Hits:1	Allocated_reads:1	Strand:+
CAGGGCTGGATTCTGCATAGTGTCGAT
>Location:NODE_382493_length_8613_cov_31.659817	Coordinate:1732	Reads:1	Hits:1	Allocated_reads:1	Strand:+
CAGGGCTGGATTCTGCATGGTGTCGATC
>Location:NODE_382493_length_8613_cov_31.659817	Coordinate:1732	Reads:1	Hits:1	Allocated_reads:1	Strand:+
CAGGGCTGGATTCTGCATAGTGTCGATCAGT
>Location:NODE_382493_length_8613_cov_31.659817	Coordinate:1733	Reads:1	Hits:1	Allocated_reads:1	Strand:+
AGGGCTGGATTCTGCATAGTGTCGATC
>Location:NODE_382493_length_8613_cov_31.659817	Coordinate:1733	Reads:1	Hits:1	Allocated_reads:1	Strand:+
AGGGCTGGATTCTGCATAGTGTCGATCAGGT
>Location:NODE_382493_length_8613_cov_31.659817	Coordinate:1734	Reads:1	Hits:1	Allocated_reads:1	Strand:-
ATCGACACTATGCAGAATCCAGCCC
>Location:NODE_382493_length_8613_cov_31.659817	Coordinate:1734	Reads:1	Hits:1	Allocated_reads:1	Strand:-
CTGATCGACACTATGCAGAATCCAGCCC
>Location:NODE_382493_length_8613_cov_31.659817	Coordinate:1734	Reads:2	Hits:1	Allocated_reads:2	Strand:-
TCGACACTATGCAGAATCCAGCCC
>Location:NODE_382493_length_8613_cov_31.659817	Coordinate:1734	Reads:2	Hits:1	Allocated_reads:2	Strand:-
TGATCGACACTATGCAGAATCCAGCCC
>Location:NODE_382493_length_8613_cov_31.659817	Coordinate:1735	Reads:2	Hits:1	Allocated_reads:2	Strand:-
ATCGACACTATGCAGAATCCAGCC
>Location:NODE_382493_length_8613_cov_31.659817	Coordinate:1735	Reads:1	Hits:1	Allocated_reads:1	Strand:-
CCTGATCGACACTATGCAGAATCCAGCC
>Location:NODE_382493_length_8613_cov_31.659817	Coordinate:1735	Reads:1	Hits:1	Allocated_reads:1	Strand:-
CTGATCGACACTATGCAGAATCCAGCC
>Location:NODE_382493_length_8613_cov_31.659817	Coordinate:1735	Reads:1	Hits:1	Allocated_reads:1	Strand:-
TGATCGACACTATGCAGAATCCAGCC
>Location:NODE_382493_length_8613_cov_31.659817	Coordinate:1736	Reads:1	Hits:1	Allocated_reads:1	Strand:-
CCTGATCGACACTATGCAGAATCCAGC
>Location:NODE_382493_length_8613_cov_31.659817	Coordinate:1737	Reads:3	Hits:1	Allocated_reads:3	Strand:-
ATCACCTGATCGACACTATGCAGAATCCAG
>Location:NODE_382493_length_8613_cov_31.659817	Coordinate:1737	Reads:2	Hits:1	Allocated_reads:2	Strand:-
TCACCTGATCGACACTATGCAGAATCCAG
>Location:NODE_382493_length_8613_cov_31.659817	Coordinate:1737	Reads:1	Hits:1	Allocated_reads:1	Strand:-
TGATCGACACTATGCAGAATCCAG
>Location:NODE_382493_length_8613_cov_31.659817	Coordinate:1738	Reads:1	Hits:1	Allocated_reads:1	Strand:-
ACCTGATCGACACTATGCAGAATCCA
>Location:NODE_382493_length_8613_cov_31.659817	Coordinate:1738	Reads:1	Hits:1	Allocated_reads:1	Strand:-
ATCACCTGATCGACACTATGCAGAATCCA
>Location:NODE_382493_length_8613_cov_31.659817	Coordinate:1738	Reads:1	Hits:1	Allocated_reads:1	Strand:-
TCACCTGATCGACACTATGCAGAATCCA
>Location:NODE_382493_length_8613_cov_31.659817	Coordinate:1738	Reads:1	Hits:1	Allocated_reads:1	Strand:+
TGGATTCTGCATAGTGTCGATCAGG
>Location:NODE_382493_length_8613_cov_31.659817	Coordinate:1739	Reads:1	Hits:1	Allocated_reads:1	Strand:-
AATCACCTGATCGACACTATGCAGAATCC
>Location:NODE_382493_length_8613_cov_31.659817	Coordinate:1739	Reads:1	Hits:1	Allocated_reads:1	Strand:-
ATCACCTGATCGACACTATGCAGAATCC
>Location:NODE_382493_length_8613_cov_31.659817	Coordinate:1739	Reads:2	Hits:1	Allocated_reads:2	Strand:-
TCACCTGATCGACACTATGCAGAATCC
>Location:NODE_382493_length_8613_cov_31.659817	Coordinate:1740	Reads:1	Hits:1	Allocated_reads:1	Strand:-
ATCACCTGATCGACACTATGCAGAATC
>Location:NODE_382493_length_8613_cov_31.659817	Coordinate:1741	Reads:1	Hits:1	Allocated_reads:1	Strand:-
ATCACCTGATCGACACTATGCAGAAT
>Location:NODE_382493_length_8613_cov_31.659817	Coordinate:1741	Reads:2	Hits:1	Allocated_reads:2	Strand:+
ATTCTGCATAGTGTCGATCAGGTG
>Location:NODE_382493_length_8613_cov_31.659817	Coordinate:1741	Reads:1	Hits:1	Allocated_reads:1	Strand:-
CACCTGATCGACACTATGCAGAAT
>Location:NODE_382493_length_8613_cov_31.659817	Coordinate:1741	Reads:1	Hits:1	Allocated_reads:1	Strand:-
TCACCTGATCGACACTATGCAGAAG
>Location:NODE_382493_length_8613_cov_31.659817	Coordinate:1741	Reads:1	Hits:1	Allocated_reads:1	Strand:-
TCACCTGATCGACACTATGCAGAAT
>Location:NODE_382493_length_8613_cov_31.659817	Coordinate:1742	Reads:1	Hits:1	Allocated_reads:1	Strand:+
TTCTGCATAGTGTCGATCAGGTGATT
>Location:NODE_382493_length_8613_cov_31.659817	Coordinate:1743	Reads:1	Hits:1	Allocated_reads:1	Strand:+
TCTGCATAGTGTCGATCAGGTGATTA
>Location:NODE_382493_length_8613_cov_31.659817	Coordinate:1745	Reads:2	Hits:1	Allocated_reads:2	Strand:+
TGCATAGTGTCGATCAGGTGATTT
>Location:NODE_382493_length_8613_cov_31.659817	Coordinate:1745	Reads:3	Hits:1	Allocated_reads:3	Strand:+
TGCATAGTGTCGATCAGGTGATTTT
>Location:NODE_382493_length_8613_cov_31.659817	Coordinate:1745	Reads:1	Hits:1	Allocated_reads:1	Strand:-
TTAAAAATCACCTGATCGACACTATGCA
>Location:NODE_382493_length_8613_cov_31.659817	Coordinate:1747	Reads:1	Hits:1	Allocated_reads:1	Strand:-
AAAAATCACCTGATCGACACTATG
>Location:NODE_382493_length_8613_cov_31.659817	Coordinate:1749	Reads:1	Hits:1	Allocated_reads:1	Strand:-
GATATCATTAAAAATCACCTGATCGACACTA
>Location:NODE_382493_length_8613_cov_31.659817	Coordinate:1750	Reads:1	Hits:3	Allocated_reads:0.333333333333333	Strand:+
AGTGTCGATCAGGTGATTTTTAATGATATC
>Location:NODE_382493_length_8613_cov_31.659817	Coordinate:1750	Reads:1	Hits:3	Allocated_reads:0.333333333333333	Strand:-
ATTAAAAATCACCTGATCGACACT
>Location:NODE_382493_length_8613_cov_31.659817	Coordinate:1750	Reads:2	Hits:3	Allocated_reads:0.666666666666667	Strand:-
TCATTAAAAATCACCTGATCGACACT
>Location:NODE_382493_length_8613_cov_31.659817	Coordinate:1751	Reads:1	Hits:3	Allocated_reads:0.333333333333333	Strand:+
GTGTCGATCAGGTGATTTTTAATG
>Location:NODE_382493_length_8613_cov_31.659817	Coordinate:1752	Reads:1	Hits:3	Allocated_reads:0.333333333333333	Strand:+
TGTCGATCAGGTGATTTTTAATGATATC
>Location:NODE_382493_length_8613_cov_31.659817	Coordinate:1752	Reads:1	Hits:3	Allocated_reads:0.333333333333333	Strand:+
TGTCGATCAGGTGATTTTTGATGATATC
>Location:NODE_382493_length_8613_cov_31.659817	Coordinate:1753	Reads:1	Hits:3	Allocated_reads:0.333333333333333	Strand:+
GTCGATCAGGTGATTTTTAATGAT
>Location:NODE_382493_length_8613_cov_31.659817	Coordinate:1756	Reads:1	Hits:3	Allocated_reads:0.333333333333333	Strand:-
CGATATCATTAAAAATCACCTGATC
>Location:NODE_382493_length_8613_cov_31.659817	Coordinate:1756	Reads:1	Hits:3	Allocated_reads:0.333333333333333	Strand:-
GATATCATTAAAAATCACCTGATC
>Location:NODE_382493_length_8613_cov_31.659817	Coordinate:1758	Reads:1	Hits:3	Allocated_reads:0.333333333333333	Strand:-
GTCGATATCATTAAAAATCACCTGA
>Location:NODE_382493_length_8613_cov_31.659817	Coordinate:1758	Reads:1	Hits:3	Allocated_reads:0.333333333333333	Strand:+
TCAGGTGATTTTTAATGATATCGAC
>Location:NODE_382493_length_8613_cov_31.659817	Coordinate:1758	Reads:1	Hits:3	Allocated_reads:0.333333333333333	Strand:+
TCAGGTGATTTTTAATGATATCGACC
>Location:NODE_382493_length_8613_cov_31.659817	Coordinate:1760	Reads:1	Hits:1	Allocated_reads:1	Strand:-
ACTGACGGTCGATATCATTAAAAATCACCT
>Location:NODE_382493_length_8613_cov_31.659817	Coordinate:1762	Reads:1	Hits:3	Allocated_reads:0.333333333333333	Strand:-
ACGGTCGATATCATTAAAAATCAC
>Location:NODE_382493_length_8613_cov_31.659817	Coordinate:1763	Reads:1	Hits:3	Allocated_reads:0.333333333333333	Strand:+
TGATTTTTAATGATATCGACCGTC
>Location:NODE_382493_length_8613_cov_31.659817	Coordinate:1763	Reads:1	Hits:1	Allocated_reads:1	Strand:+
TGATTTTTAATGATATCGACCGTCAGT
>Location:NODE_382493_length_8613_cov_31.659817	Coordinate:1763	Reads:1	Hits:1	Allocated_reads:1	Strand:+
TGATTTTTAATGATATCGACCGTCAGTT
>Location:NODE_382493_length_8613_cov_31.659817	Coordinate:1765	Reads:1	Hits:1	Allocated_reads:1	Strand:+
ATTTTTAATGATATCGACCGTCAGTTT
>Location:NODE_382493_length_8613_cov_31.659817	Coordinate:1766	Reads:1	Hits:1	Allocated_reads:1	Strand:+
TTTTTAATGATATCGACCGTCAGT
>Location:NODE_382493_length_8613_cov_31.659817	Coordinate:1768	Reads:1	Hits:1	Allocated_reads:1	Strand:+
TTTAATGATATCGACCGTCGGTTT
>Location:NODE_382493_length_8613_cov_31.659817	Coordinate:1769	Reads:1	Hits:1	Allocated_reads:1	Strand:+
TTAATGATATCGACCGTCAGTTTTCTC
>Location:NODE_382493_length_8613_cov_31.659817	Coordinate:1770	Reads:1	Hits:1	Allocated_reads:1	Strand:-
GAAAACTGACGGTCGATATCATTA
>Location:NODE_382493_length_8613_cov_31.659817	Coordinate:1770	Reads:1	Hits:1	Allocated_reads:1	Strand:+
TAATGATATCGACCGTCAGTTTTC
>Location:NODE_382493_length_8613_cov_31.659817	Coordinate:1770	Reads:1	Hits:1	Allocated_reads:1	Strand:+
TAATGATATCGACCGTCAGTTTTCT
>Location:NODE_382493_length_8613_cov_31.659817	Coordinate:1770	Reads:4	Hits:1	Allocated_reads:4	Strand:+
TAATGATATCGACCGTCAGTTTTCTC
>Location:NODE_382493_length_8613_cov_31.659817	Coordinate:1770	Reads:1	Hits:1	Allocated_reads:1	Strand:+
TAATGATATCGACCGTCAGTTTTCTCT
>Location:NODE_382493_length_8613_cov_31.659817	Coordinate:1771	Reads:1	Hits:1	Allocated_reads:1	Strand:+
AATGATATCGACCGTCAGTTTTCTC
>Location:NODE_382493_length_8613_cov_31.659817	Coordinate:1771	Reads:1	Hits:1	Allocated_reads:1	Strand:+
AATGATATCGACCGTCAGTTTTCTCAAC
>Location:NODE_382493_length_8613_cov_31.659817	Coordinate:1771	Reads:1	Hits:1	Allocated_reads:1	Strand:-
TTGAGAAAACTGACGGTCGATATCATT
>Location:NODE_382493_length_8613_cov_31.659817	Coordinate:1772	Reads:1	Hits:1	Allocated_reads:1	Strand:-
GTTGAGAAAACTGACGGTCGATATCGT
>Location:NODE_382493_length_8613_cov_31.659817	Coordinate:1772	Reads:3	Hits:1	Allocated_reads:3	Strand:-
TTGAGAAAACTGACGGTCGATATCGT
>Location:NODE_382493_length_8613_cov_31.659817	Coordinate:1773	Reads:1	Hits:1	Allocated_reads:1	Strand:+
TGATATCGACCGTCAGTTTTCTCAAC
>Location:NODE_382493_length_8613_cov_31.659817	Coordinate:1773	Reads:1	Hits:1	Allocated_reads:1	Strand:+
TGATATCGACCGTCAGTTTTCTCAACAC
>Location:NODE_382493_length_8613_cov_31.659817	Coordinate:1773	Reads:1	Hits:1	Allocated_reads:1	Strand:+
TGATATCGACCGTCAGTTTTCTCAACACT
>Location:NODE_382493_length_8613_cov_31.659817	Coordinate:1773	Reads:2	Hits:1	Allocated_reads:2	Strand:+
TGATATCGACCGTCAGTTTTCTCAACACTGGG
>Location:NODE_382493_length_8613_cov_31.659817	Coordinate:1774	Reads:8	Hits:1	Allocated_reads:8	Strand:+
GATATCGACCGTCAGTTTTCTCAAC
>Location:NODE_382493_length_8613_cov_31.659817	Coordinate:1774	Reads:1	Hits:1	Allocated_reads:1	Strand:+
GATATCGACCGTCAGTTTTCTCAACAC
>Location:NODE_382493_length_8613_cov_31.659817	Coordinate:1774	Reads:1	Hits:1	Allocated_reads:1	Strand:+
GATATCGACCGTCAGTTTTCTCAACACTGGG
>Location:NODE_382493_length_8613_cov_31.659817	Coordinate:1774	Reads:1	Hits:1	Allocated_reads:1	Strand:-
GTTGAGAAAACTGACGGTAGATATC
>Location:NODE_382493_length_8613_cov_31.659817	Coordinate:1774	Reads:3	Hits:1	Allocated_reads:3	Strand:-
TTGAGAAAACTGACGGTCGATATC
>Location:NODE_382493_length_8613_cov_31.659817	Coordinate:1775	Reads:1	Hits:1	Allocated_reads:1	Strand:+
ATATCGACCGTCAGTTTTCTCAAG
>Location:NODE_382493_length_8613_cov_31.659817	Coordinate:1775	Reads:48	Hits:1	Allocated_reads:48	Strand:+
ATATCGACCGTCAGTTTTCTCAAC
>Location:NODE_382493_length_8613_cov_31.659817	Coordinate:1775	Reads:5	Hits:1	Allocated_reads:5	Strand:+
ATATCGACCGTCAGTTTTCTCAACAC
>Location:NODE_382493_length_8613_cov_31.659817	Coordinate:1775	Reads:1	Hits:1	Allocated_reads:1	Strand:+
ATATCGACCGTCAGTTTTCTCAACACTGGG
>Location:NODE_382493_length_8613_cov_31.659817	Coordinate:1776	Reads:1	Hits:1	Allocated_reads:1	Strand:-
CAGTGTTGAGAAAACTGACGGTCGATA
>Location:NODE_382493_length_8613_cov_31.659817	Coordinate:1776	Reads:3	Hits:1	Allocated_reads:3	Strand:+
TATCGACCGTCAGTTTTCTCAACA
>Location:NODE_382493_length_8613_cov_31.659817	Coordinate:1776	Reads:10	Hits:1	Allocated_reads:10	Strand:+
TATCGACCGTCAGTTTTCTCAACAC
>Location:NODE_382493_length_8613_cov_31.659817	Coordinate:1776	Reads:1	Hits:1	Allocated_reads:1	Strand:+
TATCGACCGTCAGTTTTCTCAACACT
>Location:NODE_382493_length_8613_cov_31.659817	Coordinate:1776	Reads:11	Hits:1	Allocated_reads:11	Strand:+
TATCGACCGTCAGTTTTCTCAACACTGGG
>Location:NODE_382493_length_8613_cov_31.659817	Coordinate:1776	Reads:1	Hits:1	Allocated_reads:1	Strand:-
TGTTGAGAAAACTGACGGTCGATA
>Location:NODE_382493_length_8613_cov_31.659817	Coordinate:1777	Reads:6	Hits:1	Allocated_reads:6	Strand:+
ATCGACCGTCAGTTTTCTCAACAC
>Location:NODE_382493_length_8613_cov_31.659817	Coordinate:1777	Reads:1	Hits:1	Allocated_reads:1	Strand:+
ATCGACCGTCAGTTTTCTCAACACTG
>Location:NODE_382493_length_8613_cov_31.659817	Coordinate:1777	Reads:1	Hits:1	Allocated_reads:1	Strand:+
ATCGACCGTCAGTTTTCTCAACGCTGGG
>Location:NODE_382493_length_8613_cov_31.659817	Coordinate:1777	Reads:9	Hits:1	Allocated_reads:9	Strand:+
ATCGACCGTCAGTTTTCTCAACACTGGG
>Location:NODE_382493_length_8613_cov_31.659817	Coordinate:1777	Reads:1	Hits:1	Allocated_reads:1	Strand:-
GTGTTGAGAAAACTGACGGTCGAT
>Location:NODE_382493_length_8613_cov_31.659817	Coordinate:1778	Reads:2	Hits:1	Allocated_reads:2	Strand:-
AGTGTTGAGAAAACTGACGGTCGA
>Location:NODE_382493_length_8613_cov_31.659817	Coordinate:1778	Reads:1	Hits:1	Allocated_reads:1	Strand:+
TCGACCGTCAGTTTTCTCAACGCT
>Location:NODE_382493_length_8613_cov_31.659817	Coordinate:1778	Reads:2	Hits:1	Allocated_reads:2	Strand:+
TCGACCGTCAGTTTTCTCAACACT
>Location:NODE_382493_length_8613_cov_31.659817	Coordinate:1778	Reads:1	Hits:1	Allocated_reads:1	Strand:+
TCGACCGTCAGTTTTCTCAACACTG
>Location:NODE_382493_length_8613_cov_31.659817	Coordinate:1778	Reads:3	Hits:1	Allocated_reads:3	Strand:+
TCGACCGTCAGTTTTCTCAACACTGGG
>Location:NODE_382493_length_8613_cov_31.659817	Coordinate:1801	Reads:1	Hits:3	Allocated_reads:0.333333333333333	Strand:-
ACTGATGTTACTGAACGACGAGGACT
>Location:NODE_382493_length_8613_cov_31.659817	Coordinate:1801	Reads:1	Hits:2	Allocated_reads:0.5	Strand:-
CATTTACTGATGTTACTGAACGACGAGGAAA
>Location:NODE_382493_length_8613_cov_31.659817	Coordinate:1802	Reads:1	Hits:3	Allocated_reads:0.333333333333333	Strand:-
AAAAACATTTACTGATGTTACTGAACGACGAGGAC
>Location:NODE_382493_length_8613_cov_31.659817	Coordinate:1802	Reads:1	Hits:3	Allocated_reads:0.333333333333333	Strand:-
AAACATTTACTGATGTTACTGAACGACGAGGAC
>Location:NODE_382493_length_8613_cov_31.659817	Coordinate:1802	Reads:1	Hits:3	Allocated_reads:0.333333333333333	Strand:-
CATTTACTGATGTTACTGAACGACGAGGAC
>Location:NODE_382493_length_8613_cov_31.659817	Coordinate:1802	Reads:1	Hits:3	Allocated_reads:0.333333333333333	Strand:-
CTGATGTTACTGAACGACGAGGAC
>Location:NODE_382493_length_8613_cov_31.659817	Coordinate:1803	Reads:1	Hits:4	Allocated_reads:0.25	Strand:-
AAAACATTTACTGATGTTACTGAACGACGAGGA
>Location:NODE_382493_length_8613_cov_31.659817	Coordinate:1803	Reads:13	Hits:4	Allocated_reads:3.25	Strand:+
TCCTCGTCGTTCAGTAACATCAGT
>Location:NODE_382493_length_8613_cov_31.659817	Coordinate:1803	Reads:1	Hits:4	Allocated_reads:0.25	Strand:+
TCCTCGTCGTTCAGTAACATCAGTA
>Location:NODE_382493_length_8613_cov_31.659817	Coordinate:1803	Reads:1	Hits:4	Allocated_reads:0.25	Strand:+
TCCTCGTCGTTCAGTAACATCAGTAAA
>Location:NODE_382493_length_8613_cov_31.659817	Coordinate:1803	Reads:1	Hits:4	Allocated_reads:0.25	Strand:+
TCCTCGTCGTTCAGTAACATCGGTAGA
>Location:NODE_382493_length_8613_cov_31.659817	Coordinate:1803	Reads:1	Hits:4	Allocated_reads:0.25	Strand:+
TCCTCGTCGTTCAGTAACATCAGTAAAA
>Location:NODE_382493_length_8613_cov_31.659817	Coordinate:1803	Reads:5	Hits:4	Allocated_reads:1.25	Strand:+
TCCTCGTCGTTCAGTAACATCAGTAAATGT
>Location:NODE_382493_length_8613_cov_31.659817	Coordinate:1803	Reads:2	Hits:4	Allocated_reads:0.5	Strand:+
TCCTCGTCGTTCAGTAACATCAGTAAATGTT
>Location:NODE_382493_length_8613_cov_31.659817	Coordinate:1803	Reads:2	Hits:4	Allocated_reads:0.5	Strand:+
TCCTCGTCGTTCAGTAACATCAGTAAATGTTT
>Location:NODE_382493_length_8613_cov_31.659817	Coordinate:1803	Reads:2	Hits:4	Allocated_reads:0.5	Strand:+
TCCTCGTCGTTCAGTAACATCAGTAAATGTTTT
>Location:NODE_382493_length_8613_cov_31.659817	Coordinate:1803	Reads:2	Hits:4	Allocated_reads:0.5	Strand:-
TTACTGATGTTACTGAACGACGAGGA
>Location:NODE_382493_length_8613_cov_31.659817	Coordinate:1803	Reads:1	Hits:4	Allocated_reads:0.25	Strand:-
TTTACTGATGTTACTGAACGACGAGGA
>Location:NODE_382493_length_8613_cov_31.659817	Coordinate:1803	Reads:1	Hits:4	Allocated_reads:0.25	Strand:-
TTTACTGATGTTACTGAACGACGAGGG
>Location:NODE_382493_length_8613_cov_31.659817	Coordinate:1804	Reads:1	Hits:4	Allocated_reads:0.25	Strand:+
CCTCGTCGTTCAGTAACATCAGTAAATGTTTT
>Location:NODE_382493_length_8613_cov_31.659817	Coordinate:1804	Reads:2	Hits:4	Allocated_reads:0.5	Strand:-
TACTGATGTTACTGAACGACGAGG
>Location:NODE_382493_length_8613_cov_31.659817	Coordinate:1804	Reads:1	Hits:4	Allocated_reads:0.25	Strand:-
TTTACTGATGTTACTGAACGACGAGG
>Location:NODE_382493_length_8613_cov_31.659817	Coordinate:1805	Reads:1	Hits:4	Allocated_reads:0.25	Strand:+
CTCGTCGTTCAGTAACATCAGTAAATGT
>Location:NODE_382493_length_8613_cov_31.659817	Coordinate:1805	Reads:1	Hits:4	Allocated_reads:0.25	Strand:-
TTACTGATGTTACTGAACGACGAG
>Location:NODE_382493_length_8613_cov_31.659817	Coordinate:1806	Reads:1	Hits:4	Allocated_reads:0.25	Strand:+
TCGTCGTTCAGTAACATCAGTAAATGT
>Location:NODE_382493_length_8613_cov_31.659817	Coordinate:1807	Reads:1	Hits:4	Allocated_reads:0.25	Strand:-
ATTTACTGATGTTACTGAACGACT
>Location:NODE_382493_length_8613_cov_31.659817	Coordinate:1807	Reads:1	Hits:4	Allocated_reads:0.25	Strand:-
GAAAAACATTTACTGATGTTACTGAACGACT
>Location:NODE_382493_length_8613_cov_31.659817	Coordinate:1808	Reads:1	Hits:4	Allocated_reads:0.25	Strand:-
AAACATTTACTGATGTTACTGAACGAC
>Location:NODE_382493_length_8613_cov_31.659817	Coordinate:1809	Reads:1	Hits:4	Allocated_reads:0.25	Strand:+
TCGTTCAGTAACATCAGTAAATGT
>Location:NODE_382493_length_8613_cov_31.659817	Coordinate:1809	Reads:2	Hits:4	Allocated_reads:0.5	Strand:+
TCGTTCAGTAACATCAGTAAATGTTTTT
>Location:NODE_382493_length_8613_cov_31.659817	Coordinate:1810	Reads:1	Hits:4	Allocated_reads:0.25	Strand:-
GTAAAGAAAAACATTTACTGATGTTACTGAACT
>Location:NODE_382493_length_8613_cov_31.659817	Coordinate:1818	Reads:1	Hits:4	Allocated_reads:0.25	Strand:-
CTGTAAAGAAAAACATTTACTGATGTT
>Location:NODE_382493_length_8613_cov_31.659817	Coordinate:1822	Reads:1	Hits:4	Allocated_reads:0.25	Strand:-
AAACATTCTGTAAAGAAAAACATTTACTGA
>Location:NODE_382493_length_8613_cov_31.659817	Coordinate:1823	Reads:1	Hits:4	Allocated_reads:0.25	Strand:-
ACATTCTGTAAAGAAAAACATTTACTG
>Location:NODE_382493_length_8613_cov_31.659817	Coordinate:1826	Reads:2	Hits:4	Allocated_reads:0.5	Strand:-
ACATTCTGTAAAGAAAAACATTTA
>Location:NODE_382493_length_8613_cov_31.659817	Coordinate:1828	Reads:1	Hits:4	Allocated_reads:0.25	Strand:-
GAAAACATTCTGTAAAGAAAAACATT
>Location:NODE_382493_length_8613_cov_31.659817	Coordinate:1828	Reads:1	Hits:4	Allocated_reads:0.25	Strand:-
TACGTCAGAAAACATTCTGTAAAGAAAAACATT
>Location:NODE_382493_length_8613_cov_31.659817	Coordinate:1831	Reads:1	Hits:4	Allocated_reads:0.25	Strand:+
GTTTTTCTTTACAGAATGTTTTCTGAC
>Location:NODE_382493_length_8613_cov_31.659817	Coordinate:1831	Reads:1	Hits:4	Allocated_reads:0.25	Strand:-
TACGTCAGAAAACATTCTGTAAAGAAAAAA
>Location:NODE_382493_length_8613_cov_31.659817	Coordinate:1832	Reads:2	Hits:4	Allocated_reads:0.5	Strand:-
ACGTCAGAAAACATTCTGTAAAGAAAAA
>Location:NODE_382493_length_8613_cov_31.659817	Coordinate:1832	Reads:3	Hits:4	Allocated_reads:0.75	Strand:-
TACGTCAGAAAACATTCTGTAAAGAAAAA
>Location:NODE_382493_length_8613_cov_31.659817	Coordinate:1832	Reads:1	Hits:4	Allocated_reads:0.25	Strand:+
TTTTTCTTTACAGAATGTTTTCTG
>Location:NODE_382493_length_8613_cov_31.659817	Coordinate:1832	Reads:1	Hits:4	Allocated_reads:0.25	Strand:+
TTTTTCTTTACAGAATGTTTTCTGACGTAGC
>Location:NODE_382493_length_8613_cov_31.659817	Coordinate:1833	Reads:1	Hits:4	Allocated_reads:0.25	Strand:-
GCTACGTCAGAAAACATTCTGTAAAGAAAA
>Location:NODE_382493_length_8613_cov_31.659817	Coordinate:1833	Reads:1	Hits:4	Allocated_reads:0.25	Strand:-
TACGTCAGAAAACATTCTGTAAAGAAAA
>Location:NODE_382493_length_8613_cov_31.659817	Coordinate:1834	Reads:3	Hits:4	Allocated_reads:0.75	Strand:-
ACGTCAGAAAACATTCTGTAAAGAAA
>Location:NODE_382493_length_8613_cov_31.659817	Coordinate:1834	Reads:2	Hits:4	Allocated_reads:0.5	Strand:-
GCTACGTCAGAAAACATTCTGTAAAGAAA
>Location:NODE_382493_length_8613_cov_31.659817	Coordinate:1834	Reads:17	Hits:4	Allocated_reads:4.25	Strand:-
TACGTCAGAAAACATTCTGTAAAGAAA
>Location:NODE_382493_length_8613_cov_31.659817	Coordinate:1834	Reads:1	Hits:4	Allocated_reads:0.25	Strand:+
TTTCTTTACAGAATGTTTTCTGACGTA
>Location:NODE_382493_length_8613_cov_31.659817	Coordinate:1835	Reads:15	Hits:4	Allocated_reads:3.75	Strand:-
ACGTCAGAAAACATTCTGTAAAGAA
>Location:NODE_382493_length_8613_cov_31.659817	Coordinate:1835	Reads:2	Hits:4	Allocated_reads:0.5	Strand:-
ACGTCAGAAAACATTCTGTAGAGAA
>Location:NODE_382493_length_8613_cov_31.659817	Coordinate:1835	Reads:5	Hits:4	Allocated_reads:1.25	Strand:-
AGCTACGTCAGAAAACATTCTGTAAAGAA
>Location:NODE_382493_length_8613_cov_31.659817	Coordinate:1835	Reads:3	Hits:4	Allocated_reads:0.75	Strand:-
CGTCAGAAAACATTCTGTAAAGAA
>Location:NODE_382493_length_8613_cov_31.659817	Coordinate:1835	Reads:16	Hits:4	Allocated_reads:4	Strand:-
CTACGTCAGAAAACATTCTGTAAAGAA
>Location:NODE_382493_length_8613_cov_31.659817	Coordinate:1835	Reads:2	Hits:4	Allocated_reads:0.5	Strand:-
GAGCTACGTCAGAAAACATTCTGTAAAGAA
>Location:NODE_382493_length_8613_cov_31.659817	Coordinate:1835	Reads:1	Hits:4	Allocated_reads:0.25	Strand:-
GCTACGTCAGAAAACATTCTGTAGAGGA
>Location:NODE_382493_length_8613_cov_31.659817	Coordinate:1835	Reads:11	Hits:4	Allocated_reads:2.75	Strand:-
GCTACGTCAGAAAACATTCTGTAAAGAA
>Location:NODE_382493_length_8613_cov_31.659817	Coordinate:1835	Reads:1	Hits:4	Allocated_reads:0.25	Strand:-
TACGTCAGAAAACATTCTGTAAAGTT
>Location:NODE_382493_length_8613_cov_31.659817	Coordinate:1835	Reads:35	Hits:4	Allocated_reads:8.75	Strand:-
TACGTCAGAAAACATTCTGTAAAGAA
>Location:NODE_382493_length_8613_cov_31.659817	Coordinate:1835	Reads:1	Hits:4	Allocated_reads:0.25	Strand:+
TTCTTTACAGAATGTTTTCTGACGTAGCT
>Location:NODE_382493_length_8613_cov_31.659817	Coordinate:1836	Reads:1	Hits:4	Allocated_reads:0.25	Strand:-
ACGTCAGAAAACATTCTGTAAAGA
>Location:NODE_382493_length_8613_cov_31.659817	Coordinate:1836	Reads:1	Hits:4	Allocated_reads:0.25	Strand:-
AGCTACGTCAGAAAACATTCTGTAAAGA
>Location:NODE_382493_length_8613_cov_31.659817	Coordinate:1836	Reads:6	Hits:4	Allocated_reads:1.5	Strand:-
TACGTCAGAAAACATTCTGTAAAGA
>Location:NODE_382493_length_8613_cov_31.659817	Coordinate:1836	Reads:1	Hits:4	Allocated_reads:0.25	Strand:+
TCTTTACAGAATGTTTTCTGACGTAGCT
>Location:NODE_382493_length_8613_cov_31.659817	Coordinate:1836	Reads:2	Hits:4	Allocated_reads:0.5	Strand:+
TCTTTACAGAATGTTTTCTGACGTAGCTCT
>Location:NODE_382493_length_8613_cov_31.659817	Coordinate:1837	Reads:1	Hits:4	Allocated_reads:0.25	Strand:-
GCTACGTCAGAAAACATTCTGTAAAG
>Location:NODE_382493_length_8613_cov_31.659817	Coordinate:1838	Reads:2	Hits:4	Allocated_reads:0.5	Strand:-
AGCTACGTCAGAAAACATTCTGTAAA
>Location:NODE_382493_length_8613_cov_31.659817	Coordinate:1838	Reads:1	Hits:4	Allocated_reads:0.25	Strand:-
CTACGTCAGAAAACATTCTGTAAA
>Location:NODE_382493_length_8613_cov_31.659817	Coordinate:1838	Reads:3	Hits:4	Allocated_reads:0.75	Strand:-
GAGCTACGTCAGAAAACATTCTGTAAA
>Location:NODE_382493_length_8613_cov_31.659817	Coordinate:1838	Reads:1	Hits:4	Allocated_reads:0.25	Strand:+
TTTACAGAATGTTTTCTGACGTAGCT
>Location:NODE_382493_length_8613_cov_31.659817	Coordinate:1838	Reads:3	Hits:4	Allocated_reads:0.75	Strand:+
TTTACAGAATGTTTTCTGACGTAGCTCT
>Location:NODE_382493_length_8613_cov_31.659817	Coordinate:1838	Reads:1	Hits:4	Allocated_reads:0.25	Strand:+
TTTACAGAATGTTTTCTGACGTAGCTCTT
>Location:NODE_382493_length_8613_cov_31.659817	Coordinate:1838	Reads:1	Hits:2	Allocated_reads:0.5	Strand:+
TTTACAGAATGTTTTCTGACGTAGCTCTTGGT
>Location:NODE_382493_length_8613_cov_31.659817	Coordinate:1838	Reads:2	Hits:2	Allocated_reads:1	Strand:+
TTTACAGAATGTTTTCTGACGTAGCTCTTGGTA
>Location:NODE_382493_length_8613_cov_31.659817	Coordinate:1839	Reads:1	Hits:4	Allocated_reads:0.25	Strand:-
AGCTACGTCAGAAAACATTCTGTAG
>Location:NODE_382493_length_8613_cov_31.659817	Coordinate:1839	Reads:2	Hits:4	Allocated_reads:0.5	Strand:-
AGCTACGTCAGAAAACATTCTGTAA
>Location:NODE_382493_length_8613_cov_31.659817	Coordinate:1839	Reads:1	Hits:4	Allocated_reads:0.25	Strand:-
GAGCTACGTCAGAAAACATTCTGTGG
>Location:NODE_382493_length_8613_cov_31.659817	Coordinate:1839	Reads:4	Hits:4	Allocated_reads:1	Strand:-
GAGCTACGTCAGAAAACATTCTGTAA
>Location:NODE_382493_length_8613_cov_31.659817	Coordinate:1839	Reads:7	Hits:4	Allocated_reads:1.75	Strand:-
GCTACGTCAGAAAACATTCTGTAA
>Location:NODE_382493_length_8613_cov_31.659817	Coordinate:1839	Reads:2	Hits:4	Allocated_reads:0.5	Strand:+
TTACAGAATGTTTTCTGACGTAGC
>Location:NODE_382493_length_8613_cov_31.659817	Coordinate:1839	Reads:3	Hits:4	Allocated_reads:0.75	Strand:+
TTACAGAATGTTTTCTGACGTAGCT
>Location:NODE_382493_length_8613_cov_31.659817	Coordinate:1839	Reads:1	Hits:4	Allocated_reads:0.25	Strand:+
TTACAGAATGTTTTCTGACGTAGCTC
>Location:NODE_382493_length_8613_cov_31.659817	Coordinate:1839	Reads:1	Hits:4	Allocated_reads:0.25	Strand:+
TTACAGAATGTTTTCTGACGTAGCTCT
>Location:NODE_382493_length_8613_cov_31.659817	Coordinate:1839	Reads:2	Hits:4	Allocated_reads:0.5	Strand:+
TTACAGAATGTTTTCTGACGTAGCTCTT
>Location:NODE_382493_length_8613_cov_31.659817	Coordinate:1839	Reads:1	Hits:2	Allocated_reads:0.5	Strand:+
TTACAGAATGTTTTCTGACGTAGCTCTTGGTA
>Location:NODE_382493_length_8613_cov_31.659817	Coordinate:1840	Reads:2	Hits:4	Allocated_reads:0.5	Strand:-
AAGAGCTACGTCAGAAAACATTCTGTA
>Location:NODE_382493_length_8613_cov_31.659817	Coordinate:1840	Reads:1	Hits:2	Allocated_reads:0.5	Strand:-
ACCAAGAGCTACGTCAGAAAACATTCTGTA
>Location:NODE_382493_length_8613_cov_31.659817	Coordinate:1840	Reads:2	Hits:4	Allocated_reads:0.5	Strand:-
AGAGCTACGTCAGAAAACATTCTGTA
>Location:NODE_382493_length_8613_cov_31.659817	Coordinate:1840	Reads:3	Hits:4	Allocated_reads:0.75	Strand:-
AGCTACGTCAGAAAACATTCTGTA
>Location:NODE_382493_length_8613_cov_31.659817	Coordinate:1840	Reads:1	Hits:4	Allocated_reads:0.25	Strand:-
GAGCTACGTCAGAAAACATTCTGTG
>Location:NODE_382493_length_8613_cov_31.659817	Coordinate:1840	Reads:3	Hits:4	Allocated_reads:0.75	Strand:-
GAGCTACGTCAGAAAACATTCTGTA
>Location:NODE_382493_length_8613_cov_31.659817	Coordinate:1840	Reads:12	Hits:4	Allocated_reads:3	Strand:+
TACAGAATGTTTTCTGACGTAGCT
>Location:NODE_382493_length_8613_cov_31.659817	Coordinate:1840	Reads:4	Hits:4	Allocated_reads:1	Strand:+
TACAGAATGTTTTCTGACGTAGCTCT
>Location:NODE_382493_length_8613_cov_31.659817	Coordinate:1840	Reads:1	Hits:4	Allocated_reads:0.25	Strand:+
TACAGAATGTTTTCTGACGTAGCTCTT
>Location:NODE_382493_length_8613_cov_31.659817	Coordinate:1840	Reads:1	Hits:2	Allocated_reads:0.5	Strand:+
TACAGAATGTTTTCTGACGTGGCTCTTGG
>Location:NODE_382493_length_8613_cov_31.659817	Coordinate:1840	Reads:9	Hits:2	Allocated_reads:4.5	Strand:+
TACAGAATGTTTTCTGACGTAGCTCTTGG
>Location:NODE_382493_length_8613_cov_31.659817	Coordinate:1840	Reads:4	Hits:2	Allocated_reads:2	Strand:+
TACAGAATGTTTTCTGACGTAGCTCTTGGT
>Location:NODE_382493_length_8613_cov_31.659817	Coordinate:1840	Reads:17	Hits:2	Allocated_reads:8.5	Strand:+
TACAGAATGTTTTCTGACGTAGCTCTTGGTA
>Location:NODE_382493_length_8613_cov_31.659817	Coordinate:1841	Reads:1	Hits:4	Allocated_reads:0.25	Strand:-
AAGAGCTACGTCAGAAAACATTCTGA
>Location:NODE_382493_length_8613_cov_31.659817	Coordinate:1841	Reads:1	Hits:4	Allocated_reads:0.25	Strand:+
ACAGAATGTTTTCTGACGTAGCTC
>Location:NODE_382493_length_8613_cov_31.659817	Coordinate:1841	Reads:1	Hits:4	Allocated_reads:0.25	Strand:+
ACAGAATGTTTTCTGACGTAGCTCT
>Location:NODE_382493_length_8613_cov_31.659817	Coordinate:1841	Reads:1	Hits:2	Allocated_reads:0.5	Strand:+
ACAGAATGTTTTCTGACGTAGCTCTTGGTA
>Location:NODE_382493_length_8613_cov_31.659817	Coordinate:1841	Reads:1	Hits:4	Allocated_reads:0.25	Strand:-
AGAGCTACGTCAGAAAACATTCTGA
>Location:NODE_382493_length_8613_cov_31.659817	Coordinate:1841	Reads:1	Hits:4	Allocated_reads:0.25	Strand:-
AGAGCTACGTCAGAAAACATTCTGT
>Location:NODE_382493_length_8613_cov_31.659817	Coordinate:1841	Reads:2	Hits:4	Allocated_reads:0.5	Strand:-
GAGCTACGTCAGAAAACATTCTGT
>Location:NODE_382493_length_8613_cov_31.659817	Coordinate:1841	Reads:4	Hits:4	Allocated_reads:1	Strand:-
GAGCTACGTCAGAAAACATTCTGA
>Location:NODE_382493_length_8613_cov_31.659817	Coordinate:1842	Reads:1	Hits:2	Allocated_reads:0.5	Strand:+
CAGAATGTTTTCTGACGTAGCTCTTGGTA
>Location:NODE_382493_length_8613_cov_31.659817	Coordinate:1843	Reads:1	Hits:2	Allocated_reads:0.5	Strand:-
TTTACCAAGAGCTACGTCAGAAAACATTCT
>Location:NODE_382493_length_8613_cov_31.659817	Coordinate:1844	Reads:1	Hits:2	Allocated_reads:0.5	Strand:-
TACCAAGAGCTACGTCAGAAAACATTC
>Location:NODE_382493_length_8613_cov_31.659817	Coordinate:1844	Reads:1	Hits:2	Allocated_reads:0.5	Strand:-
TTTACCAAGAGCTACGTCAGAAAACATTC
>Location:NODE_382493_length_8613_cov_31.659817	Coordinate:1846	Reads:1	Hits:2	Allocated_reads:0.5	Strand:-
ACCAAGAGCTACGTCAGAAAACAT
>Location:NODE_382493_length_8613_cov_31.659817	Coordinate:1847	Reads:1	Hits:2	Allocated_reads:0.5	Strand:-
TACCAAGAGCTACGTCAGAAAACA
>Location:NODE_382493_length_8613_cov_31.659817	Coordinate:1847	Reads:14	Hits:2	Allocated_reads:7	Strand:+
TGTTTTCTGACGTAGCTCTTGGTA
>Location:NODE_382493_length_8613_cov_31.659817	Coordinate:1847	Reads:1	Hits:2	Allocated_reads:0.5	Strand:+
TGTTTTCTGACGTAGCTCTTGGTAA
>Location:NODE_382493_length_8613_cov_31.659817	Coordinate:1847	Reads:3	Hits:2	Allocated_reads:1.5	Strand:+
TGTTTTCTGACGTAGCTCTTGGTAAATG
>Location:NODE_382493_length_8613_cov_31.659817	Coordinate:1847	Reads:1	Hits:2	Allocated_reads:0.5	Strand:+
TGTTTTCTGACGTAGCTCTTGGTAAATGGCCC
>Location:NODE_382493_length_8613_cov_31.659817	Coordinate:1847	Reads:2	Hits:2	Allocated_reads:1	Strand:+
TGTTTTCTGACGTAGCTCTTGGTAAATGGCCCT
>Location:NODE_382493_length_8613_cov_31.659817	Coordinate:1849	Reads:1	Hits:2	Allocated_reads:0.5	Strand:+
TTTTCTGACGTAGCTCTTGGTAAATGGCCC
>Location:NODE_382493_length_8613_cov_31.659817	Coordinate:1850	Reads:4	Hits:2	Allocated_reads:2	Strand:+
TTTCTGACGTAGCTCTTGGTAAATG
>Location:NODE_382493_length_8613_cov_31.659817	Coordinate:1850	Reads:2	Hits:2	Allocated_reads:1	Strand:+
TTTCTGACGTAGCTCTTGGTAAATGG
>Location:NODE_382493_length_8613_cov_31.659817	Coordinate:1850	Reads:7	Hits:2	Allocated_reads:3.5	Strand:+
TTTCTGACGTAGCTCTTGGTAAATGGCCC
>Location:NODE_382493_length_8613_cov_31.659817	Coordinate:1850	Reads:2	Hits:2	Allocated_reads:1	Strand:+
TTTCTGACGTAGCTCTTGGTAAATGGCCCT
>Location:NODE_382493_length_8613_cov_31.659817	Coordinate:1850	Reads:1	Hits:2	Allocated_reads:0.5	Strand:+
TTTCTGACGTAGCTCTTGGTAAATGGCCCTGT
>Location:NODE_382493_length_8613_cov_31.659817	Coordinate:1851	Reads:5	Hits:2	Allocated_reads:2.5	Strand:+
TTCTGACGTAGCTCTTGGTAAATG
>Location:NODE_382493_length_8613_cov_31.659817	Coordinate:1851	Reads:1	Hits:2	Allocated_reads:0.5	Strand:+
TTCTGACGTAGCTCTTGGTAAATGT
>Location:NODE_382493_length_8613_cov_31.659817	Coordinate:1851	Reads:3	Hits:2	Allocated_reads:1.5	Strand:+
TTCTGACGTAGCTCTTGGTAAATGG
>Location:NODE_382493_length_8613_cov_31.659817	Coordinate:1851	Reads:5	Hits:2	Allocated_reads:2.5	Strand:+
TTCTGACGTAGCTCTTGGTAAATGGC
>Location:NODE_382493_length_8613_cov_31.659817	Coordinate:1851	Reads:3	Hits:2	Allocated_reads:1.5	Strand:+
TTCTGACGTAGCTCTTGGTAAATGGCC
>Location:NODE_382493_length_8613_cov_31.659817	Coordinate:1851	Reads:1	Hits:2	Allocated_reads:0.5	Strand:+
TTCTGACGTAGCTCTTGGTAAATGGCCT
>Location:NODE_382493_length_8613_cov_31.659817	Coordinate:1851	Reads:1	Hits:2	Allocated_reads:0.5	Strand:+
TTCTGACGTAGCTCTTGGTAGATGGCCC
>Location:NODE_382493_length_8613_cov_31.659817	Coordinate:1851	Reads:14	Hits:2	Allocated_reads:7	Strand:+
TTCTGACGTAGCTCTTGGTAAATGGCCC
>Location:NODE_382493_length_8613_cov_31.659817	Coordinate:1851	Reads:4	Hits:2	Allocated_reads:2	Strand:+
TTCTGACGTAGCTCTTGGTAAATGGCCCT
>Location:NODE_382493_length_8613_cov_31.659817	Coordinate:1851	Reads:2	Hits:2	Allocated_reads:1	Strand:+
TTCTGACGTAGCTCTTGGTAAATGGCCCTGT
>Location:NODE_382493_length_8613_cov_31.659817	Coordinate:1852	Reads:1	Hits:2	Allocated_reads:0.5	Strand:+
TCTGACGTAGCTCTTGGTAAATGG
>Location:NODE_382493_length_8613_cov_31.659817	Coordinate:1852	Reads:1	Hits:2	Allocated_reads:0.5	Strand:+
TCTGACGTAGCTCTTGGTAAATGT
>Location:NODE_382493_length_8613_cov_31.659817	Coordinate:1852	Reads:2	Hits:2	Allocated_reads:1	Strand:+
TCTGACGTAGCTCTTGGTAAATGGC
>Location:NODE_382493_length_8613_cov_31.659817	Coordinate:1852	Reads:1	Hits:2	Allocated_reads:0.5	Strand:+
TCTGACGTAGCTCTTGGTAAATGGCC
>Location:NODE_382493_length_8613_cov_31.659817	Coordinate:1852	Reads:3	Hits:2	Allocated_reads:1.5	Strand:+
TCTGACGTAGCTCTTGGTAAATGGCCC
>Location:NODE_382493_length_8613_cov_31.659817	Coordinate:1852	Reads:3	Hits:2	Allocated_reads:1.5	Strand:+
TCTGACGTAGCTCTTGGTAAATGGCCCT
>Location:NODE_382493_length_8613_cov_31.659817	Coordinate:1853	Reads:1	Hits:2	Allocated_reads:0.5	Strand:+
CTGACGTAGCTCTTGGTAAATGGCCCTA
>Location:NODE_382493_length_8613_cov_31.659817	Coordinate:1854	Reads:1	Hits:2	Allocated_reads:0.5	Strand:+
TGACGTAGCTCTTGGTAAATGGCC
>Location:NODE_382493_length_8613_cov_31.659817	Coordinate:1854	Reads:1	Hits:2	Allocated_reads:0.5	Strand:+
TGACGTAGCTCTTGGTAAATGGCCC
>Location:NODE_382493_length_8613_cov_31.659817	Coordinate:1854	Reads:1	Hits:2	Allocated_reads:0.5	Strand:+
TGACGTAGCTCTTGGTAAATGGCCCTGT
>Location:NODE_382493_length_8613_cov_31.659817	Coordinate:1855	Reads:1	Hits:2	Allocated_reads:0.5	Strand:+
GACGTAGCTCTTGGTAAATGGCCCT
>Location:NODE_382493_length_8613_cov_31.659817	Coordinate:1859	Reads:1	Hits:2	Allocated_reads:0.5	Strand:+
TAGCTCTTGGTAAATGGCCCTGTC
>Location:NODE_382493_length_8613_cov_31.659817	Coordinate:1859	Reads:4	Hits:2	Allocated_reads:2	Strand:+
TAGCTCTTGGTAAATGGCCCTGTCT
>Location:NODE_382493_length_8613_cov_31.659817	Coordinate:1860	Reads:1	Hits:1	Allocated_reads:1	Strand:-
CTTCTCGACAGGGCCATTTACCAAGAGCT
>Location:NODE_382493_length_8613_cov_31.659817	Coordinate:1863	Reads:2	Hits:1	Allocated_reads:2	Strand:+
TCTTGGTAAATGGCCCTGTCGAGAAGCA
>Location:NODE_382493_length_8613_cov_31.659817	Coordinate:1863	Reads:3	Hits:1	Allocated_reads:3	Strand:-
TTCTCGACAGGGCCATTTACCAAGA
>Location:NODE_382493_length_8613_cov_31.659817	Coordinate:1864	Reads:1	Hits:1	Allocated_reads:1	Strand:-
CCCACTGCTTCTCGACAGGGCCATTTGCCAAT
>Location:NODE_382493_length_8613_cov_31.659817	Coordinate:1864	Reads:1	Hits:1	Allocated_reads:1	Strand:+
CTTGGTAAATGGCCCTGTCGAGAA
>Location:NODE_382493_length_8613_cov_31.659817	Coordinate:1864	Reads:1	Hits:1	Allocated_reads:1	Strand:-
TTCTCGACAGGGCCATTTACCAAT
>Location:NODE_382493_length_8613_cov_31.659817	Coordinate:1865	Reads:1	Hits:1	Allocated_reads:1	Strand:+
TTGGTAAATGGCCCTGTCGAGAAGCAGTGG
>Location:NODE_382493_length_8613_cov_31.659817	Coordinate:1866	Reads:3	Hits:1	Allocated_reads:3	Strand:+
TGGTAAATGGCCCTGTCGAGAAGC
>Location:NODE_382493_length_8613_cov_31.659817	Coordinate:1866	Reads:1	Hits:1	Allocated_reads:1	Strand:+
TGGTAAATGGCCCTGTCGAGAAGCAGTG
>Location:NODE_382493_length_8613_cov_31.659817	Coordinate:1869	Reads:1	Hits:1	Allocated_reads:1	Strand:-
TTCTCATTCCCACTGCTTCTCGACAGGGCCATTTA
>Location:NODE_382493_length_8613_cov_31.659817	Coordinate:1871	Reads:1	Hits:1	Allocated_reads:1	Strand:-
CCCACTGCTTCTCGACAGGGCCATT
>Location:NODE_382493_length_8613_cov_31.659817	Coordinate:1871	Reads:1	Hits:1	Allocated_reads:1	Strand:-
TCCCACTGCTTCTCGACAGGGCCATT
>Location:NODE_382493_length_8613_cov_31.659817	Coordinate:1871	Reads:1	Hits:1	Allocated_reads:1	Strand:-
TTCTCATTCCCACTGCTTCTCGACAGGGCCATT
>Location:NODE_382493_length_8613_cov_31.659817	Coordinate:1875	Reads:1	Hits:1	Allocated_reads:1	Strand:-
CTGATTCTCATTCCCACTGCTTCTCGACAGGGC
>Location:NODE_382493_length_8613_cov_31.659817	Coordinate:1875	Reads:1	Hits:1	Allocated_reads:1	Strand:-
TCATTCCCACTGCTTCTCGACAGGGC
>Location:NODE_382493_length_8613_cov_31.659817	Coordinate:1877	Reads:1	Hits:1	Allocated_reads:1	Strand:+
CCTGTCGAGAAGCAGTGGGAATGAGAA
>Location:NODE_382493_length_8613_cov_31.659817	Coordinate:1877	Reads:1	Hits:1	Allocated_reads:1	Strand:-
TCATTCCCACTGCTTCTCGACAGG
>Location:NODE_382493_length_8613_cov_31.659817	Coordinate:1878	Reads:4	Hits:1	Allocated_reads:4	Strand:+
CTGTCGAGAAGCAGTGGGAATGAGAATC
>Location:NODE_382493_length_8613_cov_31.659817	Coordinate:1878	Reads:10	Hits:1	Allocated_reads:10	Strand:+
CTGTCGAGAAGCAGTGGGAATGAGAATCAGC
>Location:NODE_382493_length_8613_cov_31.659817	Coordinate:1878	Reads:1	Hits:1	Allocated_reads:1	Strand:-
TTCTCATTCCCACTGCTTCTCGACAG
>Location:NODE_382493_length_8613_cov_31.659817	Coordinate:1879	Reads:1	Hits:1	Allocated_reads:1	Strand:+
TGTCGAGAAGCAGTGGGAATGAGAATC
>Location:NODE_382493_length_8613_cov_31.659817	Coordinate:1879	Reads:3	Hits:1	Allocated_reads:3	Strand:+
TGTCGAGAAGCAGTGGGAATGAGAATCA
>Location:NODE_382493_length_8613_cov_31.659817	Coordinate:1879	Reads:1	Hits:1	Allocated_reads:1	Strand:+
TGTCGAGAAGCAGTGGGAATGAGATTCAGC
>Location:NODE_382493_length_8613_cov_31.659817	Coordinate:1879	Reads:34	Hits:1	Allocated_reads:34	Strand:+
TGTCGAGAAGCAGTGGGAATGAGAATCAGC
>Location:NODE_382493_length_8613_cov_31.659817	Coordinate:1880	Reads:1	Hits:1	Allocated_reads:1	Strand:-
CTGATTCTCATTCCCACTGCTTCTCGAC
>Location:NODE_382493_length_8613_cov_31.659817	Coordinate:1880	Reads:3	Hits:1	Allocated_reads:3	Strand:+
GTCGAGAAGCAGTGGGAATGAGAATCAGC
>Location:NODE_382493_length_8613_cov_31.659817	Coordinate:1881	Reads:1	Hits:1	Allocated_reads:1	Strand:-
CTGATTCTCATTCCCACTGCTTCTCGA
>Location:NODE_382493_length_8613_cov_31.659817	Coordinate:1881	Reads:1	Hits:1	Allocated_reads:1	Strand:-
GATTCTCATTCCCACTGCTTCTCGA
>Location:NODE_382493_length_8613_cov_31.659817	Coordinate:1881	Reads:9	Hits:1	Allocated_reads:9	Strand:+
TCGAGAAGCAGTGGGAATGAGAATC
>Location:NODE_382493_length_8613_cov_31.659817	Coordinate:1881	Reads:2	Hits:1	Allocated_reads:2	Strand:+
TCGAGAAGCAGTGGGAATGAGAATCA
>Location:NODE_382493_length_8613_cov_31.659817	Coordinate:1881	Reads:1	Hits:1	Allocated_reads:1	Strand:+
TCGAGAAGCAGTGGGAATGAGAATCAG
>Location:NODE_382493_length_8613_cov_31.659817	Coordinate:1881	Reads:1	Hits:1	Allocated_reads:1	Strand:+
TCGAGAAGCAGTGGGAATGAGAATCATT
>Location:NODE_382493_length_8613_cov_31.659817	Coordinate:1881	Reads:45	Hits:1	Allocated_reads:45	Strand:+
TCGAGAAGCAGTGGGAATGAGAATCAGC
>Location:NODE_382493_length_8613_cov_31.659817	Coordinate:1881	Reads:3	Hits:1	Allocated_reads:3	Strand:+
TCGAGAAGCAGTGGGAATGAGAATCAGCA
>Location:NODE_382493_length_8613_cov_31.659817	Coordinate:1881	Reads:2	Hits:1	Allocated_reads:2	Strand:+
TCGAGAAGCAGTGGGAATGAGAATCAGCAAC
>Location:NODE_382493_length_8613_cov_31.659817	Coordinate:1881	Reads:1	Hits:1	Allocated_reads:1	Strand:+
TCGAGAAGCAGTGGGAATGAGAATCAGCAACC
>Location:NODE_382493_length_8613_cov_31.659817	Coordinate:1882	Reads:2	Hits:1	Allocated_reads:2	Strand:+
CGAGAAGCAGTGGGAATGAGAATC
>Location:NODE_382493_length_8613_cov_31.659817	Coordinate:1882	Reads:7	Hits:1	Allocated_reads:7	Strand:+
CGAGAAGCAGTGGGAATGAGAATCAGC
>Location:NODE_382493_length_8613_cov_31.659817	Coordinate:1882	Reads:5	Hits:1	Allocated_reads:5	Strand:+
CGAGAAGCAGTGGGAATGAGAATCAGCAACC
>Location:NODE_382493_length_8613_cov_31.659817	Coordinate:1882	Reads:2	Hits:1	Allocated_reads:2	Strand:+
CGAGAAGCAGTGGGAATGAGAATCAGCAACCT
>Location:NODE_382493_length_8613_cov_31.659817	Coordinate:1882	Reads:1	Hits:1	Allocated_reads:1	Strand:+
CGAGAAGCAGTGGGAATGAGAATCAGCAACCTT
>Location:NODE_382493_length_8613_cov_31.659817	Coordinate:1883	Reads:3	Hits:1	Allocated_reads:3	Strand:-
CTGATTCTCATTCCCACTGCTTCTC
>Location:NODE_382493_length_8613_cov_31.659817	Coordinate:1883	Reads:5	Hits:1	Allocated_reads:5	Strand:+
GAGAAGCAGTGGGAATGAGAATCAGC
>Location:NODE_382493_length_8613_cov_31.659817	Coordinate:1883	Reads:1	Hits:1	Allocated_reads:1	Strand:+
GAGAAGCAGTGGGAATGAGAATCAGCAAC
>Location:NODE_382493_length_8613_cov_31.659817	Coordinate:1883	Reads:1	Hits:1	Allocated_reads:1	Strand:+
GAGAAGCAGTGGGAATGAGAATCAGCAACC
>Location:NODE_382493_length_8613_cov_31.659817	Coordinate:1883	Reads:2	Hits:1	Allocated_reads:2	Strand:+
GAGAAGCAGTGGGAATGAGAATCAGCAACCT
>Location:NODE_382493_length_8613_cov_31.659817	Coordinate:1883	Reads:1	Hits:1	Allocated_reads:1	Strand:-
TGATTCTCATTCCCACTGCTTCTC
>Location:NODE_382493_length_8613_cov_31.659817	Coordinate:1884	Reads:2	Hits:1	Allocated_reads:2	Strand:+
AGAAGCAGTGGGAATGAGAATCAGC
>Location:NODE_382493_length_8613_cov_31.659817	Coordinate:1884	Reads:1	Hits:1	Allocated_reads:1	Strand:+
AGAAGCAGTGGGAATGAGAATAAGCAACCT
>Location:NODE_382493_length_8613_cov_31.659817	Coordinate:1884	Reads:1	Hits:1	Allocated_reads:1	Strand:-
TTGCTGATTCTCATTCCCACTGCTTCT
>Location:NODE_382493_length_8613_cov_31.659817	Coordinate:1885	Reads:3	Hits:2	Allocated_reads:1.5	Strand:+
GAAGCAGTGGGAATGAGAATCAGCAACC
>Location:NODE_382493_length_8613_cov_31.659817	Coordinate:1885	Reads:3	Hits:2	Allocated_reads:1.5	Strand:+
GAAGCAGTGGGAATGAGAATCAGCAACCT
>Location:NODE_382493_length_8613_cov_31.659817	Coordinate:1886	Reads:1	Hits:2	Allocated_reads:0.5	Strand:+
AAGCAGTGGGAATGAGAATCAGCAACC
>Location:NODE_382493_length_8613_cov_31.659817	Coordinate:1886	Reads:1	Hits:27	Allocated_reads:0.037037037037037	Strand:+
AAGCAGTGGGAATGAGAATCAGCAACT
>Location:NODE_382493_length_8613_cov_31.659817	Coordinate:1886	Reads:3	Hits:2	Allocated_reads:1.5	Strand:+
AAGCAGTGGGAATGAGAATCAGCAACCT
>Location:NODE_382493_length_8613_cov_31.659817	Coordinate:1886	Reads:1	Hits:2	Allocated_reads:0.5	Strand:+
AAGCAGTGGGAATGAGAATCAGCAACCTT
>Location:NODE_382493_length_8613_cov_31.659817	Coordinate:1886	Reads:1	Hits:2	Allocated_reads:0.5	Strand:-
TTGCTGATTCTCATTCCCACTGCTT
>Location:NODE_382493_length_8613_cov_31.659817	Coordinate:1887	Reads:1	Hits:6	Allocated_reads:0.166666666666667	Strand:+
AGCAGTGGGAATGAGAATCAGCAAT
>Location:NODE_382493_length_8613_cov_31.659817	Coordinate:1887	Reads:2	Hits:2	Allocated_reads:1	Strand:+
AGCAGTGGGAATGAGAATCAGCAACC
>Location:NODE_382493_length_8613_cov_31.659817	Coordinate:1887	Reads:9	Hits:2	Allocated_reads:4.5	Strand:+
AGCAGTGGGAATGAGAATCAGCAACCT
>Location:NODE_382493_length_8613_cov_31.659817	Coordinate:1887	Reads:5	Hits:2	Allocated_reads:2.5	Strand:+
AGCAGTGGGAATGAGAATCAGCAACCTT
>Location:NODE_382493_length_8613_cov_31.659817	Coordinate:1887	Reads:2	Hits:2	Allocated_reads:1	Strand:+
AGCAGTGGGAATGAGAATCAGCAACCTTA
>Location:NODE_382493_length_8613_cov_31.659817	Coordinate:1888	Reads:2	Hits:3	Allocated_reads:0.666666666666667	Strand:+
GCAGTGGGAATGAGAATCAGCAAC
>Location:NODE_382493_length_8613_cov_31.659817	Coordinate:1888	Reads:5	Hits:2	Allocated_reads:2.5	Strand:+
GCAGTGGGAATGAGAATCAGCAACC
>Location:NODE_382493_length_8613_cov_31.659817	Coordinate:1888	Reads:5	Hits:2	Allocated_reads:2.5	Strand:+
GCAGTGGGAATGAGAATCAGCAACCT
>Location:NODE_382493_length_8613_cov_31.659817	Coordinate:1888	Reads:5	Hits:2	Allocated_reads:2.5	Strand:+
GCAGTGGGAATGAGAATCAGCAACCTT
>Location:NODE_382493_length_8613_cov_31.659817	Coordinate:1888	Reads:1	Hits:2	Allocated_reads:0.5	Strand:+
GCAGTGGGAATGAGAATCAGCAACCTTA
>Location:NODE_382493_length_8613_cov_31.659817	Coordinate:1888	Reads:2	Hits:2	Allocated_reads:1	Strand:+
GCAGTGGGAATGAGAATCAGCAACCTTAT
>Location:NODE_382493_length_8613_cov_31.659817	Coordinate:1888	Reads:1	Hits:2	Allocated_reads:0.5	Strand:+
GCAGTGGGAATGAGAATCAGCAACCTTAGT
>Location:NODE_382493_length_8613_cov_31.659817	Coordinate:1888	Reads:1	Hits:2	Allocated_reads:0.5	Strand:-
GTTGCTGATTCTCATTCCCACTGC
>Location:NODE_382493_length_8613_cov_31.659817	Coordinate:1889	Reads:2	Hits:2	Allocated_reads:1	Strand:+
CAGTGGGAATGAGAATCAGCAACCT
>Location:NODE_382493_length_8613_cov_31.659817	Coordinate:1889	Reads:1	Hits:2	Allocated_reads:0.5	Strand:+
CAGTGGGAATGAGAATCAGCAACCTTAT
>Location:NODE_382493_length_8613_cov_31.659817	Coordinate:1890	Reads:1	Hits:2	Allocated_reads:0.5	Strand:-
AGGTTGCTGATTCTCATTCCCACT
>Location:NODE_382493_length_8613_cov_31.659817	Coordinate:1890	Reads:2	Hits:2	Allocated_reads:1	Strand:+
AGTGGGAATGAGAATCAGCAACCT
>Location:NODE_382493_length_8613_cov_31.659817	Coordinate:1890	Reads:3	Hits:2	Allocated_reads:1.5	Strand:+
AGTGGGAATGAGAATCAGCAACCTT
>Location:NODE_382493_length_8613_cov_31.659817	Coordinate:1890	Reads:1	Hits:2	Allocated_reads:0.5	Strand:+
AGTGGGAATGAGAATCAGCAACCTTACAC
>Location:NODE_382493_length_8613_cov_31.659817	Coordinate:1890	Reads:1	Hits:2	Allocated_reads:0.5	Strand:+
AGTGGGAATGAGAATCAGCAACCTTACACT
>Location:NODE_382493_length_8613_cov_31.659817	Coordinate:1890	Reads:1	Hits:2	Allocated_reads:0.5	Strand:-
TAAGGTTGCTGATTCTCATTCCCACT
>Location:NODE_382493_length_8613_cov_31.659817	Coordinate:1891	Reads:2	Hits:2	Allocated_reads:1	Strand:+
GTGGGAATGAGAATCAGCAACCTT
>Location:NODE_382493_length_8613_cov_31.659817	Coordinate:1891	Reads:1	Hits:2	Allocated_reads:0.5	Strand:+
GTGGGAATGAGAATCAGCAACCTTAC
>Location:NODE_382493_length_8613_cov_31.659817	Coordinate:1891	Reads:4	Hits:2	Allocated_reads:2	Strand:+
GTGGGAATGAGAATCAGCAACCTTACACT
>Location:NODE_382493_length_8613_cov_31.659817	Coordinate:1891	Reads:2	Hits:1	Allocated_reads:2	Strand:+
GTGGGAATGAGAATCAGCAACCTTACACTGT
>Location:NODE_382493_length_8613_cov_31.659817	Coordinate:1891	Reads:1	Hits:1	Allocated_reads:1	Strand:+
GTGGGAATGAGAATCAGCAACCTTACACTGGA
>Location:NODE_382493_length_8613_cov_31.659817	Coordinate:1891	Reads:2	Hits:1	Allocated_reads:2	Strand:+
GTGGGAATGAGAATCAGCAACCTTACACTGGAT
>Location:NODE_382493_length_8613_cov_31.659817	Coordinate:1891	Reads:1	Hits:1	Allocated_reads:1	Strand:+
GTGGGAATGAGAATCAGCAACCTTACACTGGATT
>Location:NODE_382493_length_8613_cov_31.659817	Coordinate:1892	Reads:4	Hits:2	Allocated_reads:2	Strand:+
TGGGAATGAGAATCAGCAACCTTAC
>Location:NODE_382493_length_8613_cov_31.659817	Coordinate:1892	Reads:4	Hits:2	Allocated_reads:2	Strand:+
TGGGAATGAGAATCAGCAACCTTACAC
>Location:NODE_382493_length_8613_cov_31.659817	Coordinate:1892	Reads:34	Hits:2	Allocated_reads:17	Strand:+
TGGGAATGAGAATCAGCAACCTTACACT
>Location:NODE_382493_length_8613_cov_31.659817	Coordinate:1892	Reads:4	Hits:1	Allocated_reads:4	Strand:+
TGGGAATGAGAATCAGCAACCTTACACTG
>Location:NODE_382493_length_8613_cov_31.659817	Coordinate:1892	Reads:1	Hits:1	Allocated_reads:1	Strand:+
TGGGAATGAGAATCAGCAACCTTACACTGT
>Location:NODE_382493_length_8613_cov_31.659817	Coordinate:1892	Reads:4	Hits:1	Allocated_reads:4	Strand:+
TGGGAATGAGAATCAGCAACCTTACACTGGA
>Location:NODE_382493_length_8613_cov_31.659817	Coordinate:1892	Reads:7	Hits:1	Allocated_reads:7	Strand:+
TGGGAATGAGAATCAGCAACCTTACACTGGAT
>Location:NODE_382493_length_8613_cov_31.659817	Coordinate:1893	Reads:2	Hits:2	Allocated_reads:1	Strand:+
GGGAATGAGAATCAGCAACCTTACAC
>Location:NODE_382493_length_8613_cov_31.659817	Coordinate:1893	Reads:2	Hits:2	Allocated_reads:1	Strand:+
GGGAATGAGAATCAGCAACCTTACACT
>Location:NODE_382493_length_8613_cov_31.659817	Coordinate:1893	Reads:7	Hits:1	Allocated_reads:7	Strand:+
GGGAATGAGAATCAGCAACCTTACACTGGA
>Location:NODE_382493_length_8613_cov_31.659817	Coordinate:1893	Reads:3	Hits:1	Allocated_reads:3	Strand:+
GGGAATGAGAATCAGCAACCTTACACTGGAT
>Location:NODE_382493_length_8613_cov_31.659817	Coordinate:1893	Reads:1	Hits:2	Allocated_reads:0.5	Strand:-
GTAAGGTTGCTGATTCTCATTCCC
>Location:NODE_382493_length_8613_cov_31.659817	Coordinate:1894	Reads:2	Hits:1	Allocated_reads:2	Strand:+
GGAATGAGAATCAGCAACCTTACACTGGA
>Location:NODE_382493_length_8613_cov_31.659817	Coordinate:1894	Reads:3	Hits:1	Allocated_reads:3	Strand:+
GGAATGAGAATCAGCAACCTTACACTGGAT
>Location:NODE_382493_length_8613_cov_31.659817	Coordinate:1894	Reads:1	Hits:1	Allocated_reads:1	Strand:+
GGAATGAGAATCAGCAACCTTACACTGGACG
>Location:NODE_382493_length_8613_cov_31.659817	Coordinate:1894	Reads:1	Hits:1	Allocated_reads:1	Strand:+
GGAATGAGAATCAGCAACCTTACACTGGATGG
>Location:NODE_382493_length_8613_cov_31.659817	Coordinate:1894	Reads:2	Hits:2	Allocated_reads:1	Strand:-
GTGTAAGGTTGCTGATTCTCATTCC
>Location:NODE_382493_length_8613_cov_31.659817	Coordinate:1895	Reads:2	Hits:1	Allocated_reads:2	Strand:-
CAGTGTAAGGTTGCTGATTCTCATTC
>Location:NODE_382493_length_8613_cov_31.659817	Coordinate:1895	Reads:3	Hits:1	Allocated_reads:3	Strand:+
GAATGAGAATCAGCAACCTTACACTGGAT
>Location:NODE_382493_length_8613_cov_31.659817	Coordinate:1895	Reads:1	Hits:1	Allocated_reads:1	Strand:+
GAATGAGAATCAGCAACCTTACACTGGATG
>Location:NODE_382493_length_8613_cov_31.659817	Coordinate:1895	Reads:1	Hits:1	Allocated_reads:1	Strand:+
GAATGAGAATCAGCAACCTTACACTGGATGT
>Location:NODE_382493_length_8613_cov_31.659817	Coordinate:1895	Reads:1	Hits:2	Allocated_reads:0.5	Strand:-
GTGTAAGGTTGCTGATTCTCATTC
>Location:NODE_382493_length_8613_cov_31.659817	Coordinate:1896	Reads:18	Hits:2	Allocated_reads:9	Strand:+
AATGAGAATCAGCAACCTTACACT
>Location:NODE_382493_length_8613_cov_31.659817	Coordinate:1896	Reads:3	Hits:1	Allocated_reads:3	Strand:+
AATGAGAATCAGCAACCTTACACTG
>Location:NODE_382493_length_8613_cov_31.659817	Coordinate:1896	Reads:1	Hits:1	Allocated_reads:1	Strand:+
AATGAGAATCAGCAACCTTACACTGG
>Location:NODE_382493_length_8613_cov_31.659817	Coordinate:1896	Reads:8	Hits:1	Allocated_reads:8	Strand:+
AATGAGAATCAGCAACCTTACACTGGA
>Location:NODE_382493_length_8613_cov_31.659817	Coordinate:1896	Reads:19	Hits:1	Allocated_reads:19	Strand:+
AATGAGAATCAGCAACCTTACACTGGAT
>Location:NODE_382493_length_8613_cov_31.659817	Coordinate:1896	Reads:4	Hits:1	Allocated_reads:4	Strand:+
AATGAGAATCAGCAACCTTACACTGGATG
>Location:NODE_382493_length_8613_cov_31.659817	Coordinate:1896	Reads:17	Hits:1	Allocated_reads:17	Strand:+
AATGAGAATCAGCAACCTTACACTGGATGG
>Location:NODE_382493_length_8613_cov_31.659817	Coordinate:1896	Reads:3	Hits:1	Allocated_reads:3	Strand:+
AATGAGAATCAGCAACCTTACACTGGATGT
>Location:NODE_382493_length_8613_cov_31.659817	Coordinate:1896	Reads:1	Hits:2	Allocated_reads:0.5	Strand:-
AGTGTAAGGTTGCTGATTCTCATT
>Location:NODE_382493_length_8613_cov_31.659817	Coordinate:1896	Reads:1	Hits:1	Allocated_reads:1	Strand:-
ATCCAGTGTAAGGTTGCTGATTCTCATT
>Location:NODE_382493_length_8613_cov_31.659817	Coordinate:1897	Reads:1	Hits:1	Allocated_reads:1	Strand:+
ATGAGAATCAGCAACCTTACACTG
>Location:NODE_382493_length_8613_cov_31.659817	Coordinate:1897	Reads:2	Hits:1	Allocated_reads:2	Strand:+
ATGAGAATCAGCAACCTTACACTGG
>Location:NODE_382493_length_8613_cov_31.659817	Coordinate:1897	Reads:1	Hits:1	Allocated_reads:1	Strand:+
ATGAGAATCAGCAACCTTACACTGGA
>Location:NODE_382493_length_8613_cov_31.659817	Coordinate:1897	Reads:3	Hits:1	Allocated_reads:3	Strand:+
ATGAGAATCAGCAACCTTACACTGGAT
>Location:NODE_382493_length_8613_cov_31.659817	Coordinate:1897	Reads:1	Hits:1	Allocated_reads:1	Strand:+
ATGAGAATCAGCAACCTTACACTGGATT
>Location:NODE_382493_length_8613_cov_31.659817	Coordinate:1897	Reads:18	Hits:1	Allocated_reads:18	Strand:+
ATGAGAATCAGCAACCTTACACTGGATGG
>Location:NODE_382493_length_8613_cov_31.659817	Coordinate:1897	Reads:5	Hits:1	Allocated_reads:5	Strand:+
ATGAGAATCAGCAACCTTACACTGGATGGG
>Location:NODE_382493_length_8613_cov_31.659817	Coordinate:1897	Reads:1	Hits:1	Allocated_reads:1	Strand:+
ATGAGAATCAGCAACCTTACACTGGATGGGG
>Location:NODE_382493_length_8613_cov_31.659817	Coordinate:1897	Reads:1	Hits:2	Allocated_reads:0.5	Strand:+
ATGAGAATCAGCAACCTTACACTGGATGGTT
>Location:NODE_382493_length_8613_cov_31.659817	Coordinate:1897	Reads:3	Hits:1	Allocated_reads:3	Strand:+
ATGAGAATCAGCAACCTTACACTGGATGGGGC
>Location:NODE_382493_length_8613_cov_31.659817	Coordinate:1897	Reads:1	Hits:1	Allocated_reads:1	Strand:+
ATGAGAATCAGCAACCTTACACTGGATGGGGCTC
>Location:NODE_382493_length_8613_cov_31.659817	Coordinate:1898	Reads:1	Hits:1	Allocated_reads:1	Strand:+
TGAGAATCAGCAACCTTACACTGT
>Location:NODE_382493_length_8613_cov_31.659817	Coordinate:1898	Reads:14	Hits:1	Allocated_reads:14	Strand:+
TGAGAATCAGCAACCTTACACTGG
>Location:NODE_382493_length_8613_cov_31.659817	Coordinate:1898	Reads:21	Hits:1	Allocated_reads:21	Strand:+
TGAGAATCAGCAACCTTACACTGGA
>Location:NODE_382493_length_8613_cov_31.659817	Coordinate:1898	Reads:83	Hits:1	Allocated_reads:83	Strand:+
TGAGAATCAGCAACCTTACACTGGAT
>Location:NODE_382493_length_8613_cov_31.659817	Coordinate:1898	Reads:22	Hits:1	Allocated_reads:22	Strand:+
TGAGAATCAGCAACCTTACACTGGATG
>Location:NODE_382493_length_8613_cov_31.659817	Coordinate:1898	Reads:1	Hits:1	Allocated_reads:1	Strand:+
TGAGAATCAGCAACCTTACACTGAATGG
>Location:NODE_382493_length_8613_cov_31.659817	Coordinate:1898	Reads:135	Hits:1	Allocated_reads:135	Strand:+
TGAGAATCAGCAACCTTACACTGGATGG
>Location:NODE_382493_length_8613_cov_31.659817	Coordinate:1898	Reads:2	Hits:1	Allocated_reads:2	Strand:+
TGAGAATCAGCAACCTTACACTGGATGT
>Location:NODE_382493_length_8613_cov_31.659817	Coordinate:1898	Reads:13	Hits:1	Allocated_reads:13	Strand:+
TGAGAATCAGCAACCTTACACTGGATGGG
>Location:NODE_382493_length_8613_cov_31.659817	Coordinate:1898	Reads:2	Hits:2	Allocated_reads:1	Strand:+
TGAGAATCAGCAACCTTACACTGGATGGT
>Location:NODE_382493_length_8613_cov_31.659817	Coordinate:1898	Reads:1	Hits:1	Allocated_reads:1	Strand:+
TGAGAATCAGCAACCTTACCCTGGATGGGG
>Location:NODE_382493_length_8613_cov_31.659817	Coordinate:1898	Reads:18	Hits:1	Allocated_reads:18	Strand:+
TGAGAATCAGCAACCTTACACTGGATGGGG
>Location:NODE_382493_length_8613_cov_31.659817	Coordinate:1898	Reads:48	Hits:1	Allocated_reads:48	Strand:+
TGAGAATCAGCAACCTTACACTGGATGGGGC
>Location:NODE_382493_length_8613_cov_31.659817	Coordinate:1898	Reads:3	Hits:1	Allocated_reads:3	Strand:+
TGAGAATCAGCAACCTTACACTGGATGGGGCT
>Location:NODE_382493_length_8613_cov_31.659817	Coordinate:1898	Reads:18	Hits:1	Allocated_reads:18	Strand:+
TGAGAATCAGCAACCTTACACTGGATGGGGCTC
>Location:NODE_382493_length_8613_cov_31.659817	Coordinate:1898	Reads:1	Hits:1	Allocated_reads:1	Strand:+
TGAGAATCAGCAACCTTACACTGGATGGGGCTCT
>Location:NODE_382493_length_8613_cov_31.659817	Coordinate:1899	Reads:1	Hits:1	Allocated_reads:1	Strand:-
ATCCAGTGTAAGGTTGCTGATTCTC
>Location:NODE_382493_length_8613_cov_31.659817	Coordinate:1899	Reads:1	Hits:1	Allocated_reads:1	Strand:+
GAGAATCAGCAACCTTACACTGGATGG
>Location:NODE_382493_length_8613_cov_31.659817	Coordinate:1899	Reads:1	Hits:1	Allocated_reads:1	Strand:+
GAGAATCAGCAACCTTACACTGGATGGG
>Location:NODE_382493_length_8613_cov_31.659817	Coordinate:1899	Reads:2	Hits:1	Allocated_reads:2	Strand:+
GAGAATCAGCAACCTTACACTGGATGGGG
>Location:NODE_382493_length_8613_cov_31.659817	Coordinate:1899	Reads:2	Hits:1	Allocated_reads:2	Strand:+
GAGAATCAGCAACCTTACACTGGATGGGGC
>Location:NODE_382493_length_8613_cov_31.659817	Coordinate:1899	Reads:2	Hits:1	Allocated_reads:2	Strand:-
TCCAGTGTAAGGTTGCTGATTCTC
>Location:NODE_382493_length_8613_cov_31.659817	Coordinate:1900	Reads:1	Hits:1	Allocated_reads:1	Strand:+
AGAATCAGCAACCTTACACTGGATGG
>Location:NODE_382493_length_8613_cov_31.659817	Coordinate:1900	Reads:1	Hits:1	Allocated_reads:1	Strand:+
AGAATCAGCAACCTTACACTGGATGGG
>Location:NODE_382493_length_8613_cov_31.659817	Coordinate:1900	Reads:4	Hits:1	Allocated_reads:4	Strand:+
AGAATCAGCAACCTTACACTGGATGGGGC
>Location:NODE_382493_length_8613_cov_31.659817	Coordinate:1901	Reads:1	Hits:1	Allocated_reads:1	Strand:+
GAATCAGCAACCTTACACTGGATGG
>Location:NODE_382493_length_8613_cov_31.659817	Coordinate:1902	Reads:1	Hits:1	Allocated_reads:1	Strand:+
AATCAGCAACCTTACACTGGATGG
>Location:NODE_382493_length_8613_cov_31.659817	Coordinate:1902	Reads:2	Hits:1	Allocated_reads:2	Strand:+
AATCAGCAACCTTACACTGGATGGGGC
>Location:NODE_382493_length_8613_cov_31.659817	Coordinate:1904	Reads:1	Hits:1	Allocated_reads:1	Strand:+
TCAGCAACCTTACACTGGATGGGGCTCT
>Location:NODE_382493_length_8613_cov_31.659817	Coordinate:1904	Reads:1	Hits:1	Allocated_reads:1	Strand:+
TCAGCAACCTTACACTGGATGGGGCTCTGATAAAT
>Location:NODE_382493_length_8613_cov_31.659817	Coordinate:1909	Reads:1	Hits:1	Allocated_reads:1	Strand:+
AACCTTACACTGGATGGGGCTCTGAT
>Location:NODE_382493_length_8613_cov_31.659817	Coordinate:1911	Reads:1	Hits:1	Allocated_reads:1	Strand:+
CCTTACACTGGATGGGGCTCTGATA
>Location:NODE_382493_length_8613_cov_31.659817	Coordinate:1911	Reads:1	Hits:1	Allocated_reads:1	Strand:+
CCTTACACTGGATGGGGCTCTGATAAATT
>Location:NODE_382493_length_8613_cov_31.659817	Coordinate:1911	Reads:1	Hits:1	Allocated_reads:1	Strand:+
CCTTACACTGGATGGGGCTCTGATAAATTA
>Location:NODE_382493_length_8613_cov_31.659817	Coordinate:1912	Reads:1	Hits:1	Allocated_reads:1	Strand:+
CTTACACTGGATGGGGCTCTGATAAATT
>Location:NODE_382493_length_8613_cov_31.659817	Coordinate:1913	Reads:1	Hits:1	Allocated_reads:1	Strand:+
TTACACTGGATGGGGCTCTGATAAATT
>Location:NODE_382493_length_8613_cov_31.659817	Coordinate:1913	Reads:4	Hits:1	Allocated_reads:4	Strand:+
TTACACTGGATGGGGCTCTGATAAATTTGT
>Location:NODE_382493_length_8613_cov_31.659817	Coordinate:1916	Reads:2	Hits:1	Allocated_reads:2	Strand:+
CACTGGATGGGGCTCTGATAAATTTGT
>Location:NODE_382493_length_8613_cov_31.659817	Coordinate:1916	Reads:1	Hits:1	Allocated_reads:1	Strand:+
CACTGGATGGGGCTCTGATAAATTTGTT
>Location:NODE_382493_length_8613_cov_31.659817	Coordinate:1919	Reads:1	Hits:1	Allocated_reads:1	Strand:+
TGGATGGGGCTCTGATAAATTTGTTAAGC
>Location:NODE_382493_length_8613_cov_31.659817	Coordinate:1922	Reads:1	Hits:1	Allocated_reads:1	Strand:+
ATGGGGCTCTGATAAATTTGTTAAGC
>Location:NODE_382493_length_8613_cov_31.659817	Coordinate:1922	Reads:1	Hits:1	Allocated_reads:1	Strand:+
ATGGGGCTCTGATAAATTTGTTAAGCT
>Location:NODE_382493_length_8613_cov_31.659817	Coordinate:1922	Reads:2	Hits:1	Allocated_reads:2	Strand:+
ATGGGGCTCTGATAAATTTGTTAAGCTGTA
>Location:NODE_382493_length_8613_cov_31.659817	Coordinate:1922	Reads:1	Hits:1	Allocated_reads:1	Strand:+
ATGGGGCTCTGATAAATTTGTTAAGCTGTAAG
>Location:NODE_382493_length_8613_cov_31.659817	Coordinate:1923	Reads:1	Hits:1	Allocated_reads:1	Strand:+
TGGGGCTCTGATAAATTTGTTAAGC
>Location:NODE_382493_length_8613_cov_31.659817	Coordinate:1923	Reads:1	Hits:1	Allocated_reads:1	Strand:+
TGGGGCTCTGATAAATTTGTTAAGCTGTA
>Location:NODE_382493_length_8613_cov_31.659817	Coordinate:1923	Reads:1	Hits:1	Allocated_reads:1	Strand:+
TGGGGCTCTGATAAATTTGTTAAGCTGTAT
>Location:NODE_382493_length_8613_cov_31.659817	Coordinate:1927	Reads:2	Hits:2	Allocated_reads:1	Strand:-
CTTACAGCTTAACAAATTTATCAGAGC
>Location:NODE_382493_length_8613_cov_31.659817	Coordinate:1927	Reads:1	Hits:2	Allocated_reads:0.5	Strand:+
GCTCTGATAAATTTGTTAAGCTGTAAGTGGCAGT
>Location:NODE_382493_length_8613_cov_31.659817	Coordinate:1929	Reads:1	Hits:2	Allocated_reads:0.5	Strand:+
TCTGATAAATTTGTTAAGCTGTAAG
>Location:NODE_382493_length_8613_cov_31.659817	Coordinate:1929	Reads:1	Hits:2	Allocated_reads:0.5	Strand:+
TCTGATAAATTTGTTAAGCTGTAAGT
>Location:NODE_382493_length_8613_cov_31.659817	Coordinate:1929	Reads:1	Hits:2	Allocated_reads:0.5	Strand:+
TCTGATAAATTTGTTAAGCTGTAAGTG
>Location:NODE_382493_length_8613_cov_31.659817	Coordinate:1929	Reads:3	Hits:2	Allocated_reads:1.5	Strand:+
TCTGATAAATTTGTTAAGCTGTAAGTGGC
>Location:NODE_382493_length_8613_cov_31.659817	Coordinate:1929	Reads:2	Hits:2	Allocated_reads:1	Strand:+
TCTGATAAATTTGTTAAGCTGTAAGTGGCAGT
>Location:NODE_382493_length_8613_cov_31.659817	Coordinate:1931	Reads:1	Hits:2	Allocated_reads:0.5	Strand:+
TGATAAATTTGTTAAGCTGTAAGTGG
>Location:NODE_382493_length_8613_cov_31.659817	Coordinate:1931	Reads:3	Hits:2	Allocated_reads:1.5	Strand:+
TGATAAATTTGTTAAGCTGTAAGTGGC
>Location:NODE_382493_length_8613_cov_31.659817	Coordinate:1931	Reads:1	Hits:2	Allocated_reads:0.5	Strand:+
TGATAAATTTGTTAAGCTGTAAGTGGCA
>Location:NODE_382493_length_8613_cov_31.659817	Coordinate:1931	Reads:1	Hits:2	Allocated_reads:0.5	Strand:+
TGATAAATTTGTTAAGCTGTAAGTGGCAG
>Location:NODE_382493_length_8613_cov_31.659817	Coordinate:1931	Reads:4	Hits:2	Allocated_reads:2	Strand:+
TGATAAATTTGTTAAGCTGTAAGTGGCAGT
>Location:NODE_382493_length_8613_cov_31.659817	Coordinate:1931	Reads:1	Hits:2	Allocated_reads:0.5	Strand:+
TGATAAATTTGTTAAGCTGTAAGTGGCAGTA
>Location:NODE_382493_length_8613_cov_31.659817	Coordinate:1932	Reads:1	Hits:2	Allocated_reads:0.5	Strand:+
GATAAATTTGTTAAGCTGTAAGTGGCAGT
>Location:NODE_382493_length_8613_cov_31.659817	Coordinate:1934	Reads:4	Hits:2	Allocated_reads:2	Strand:+
TAAATTTGTTAAGCTGTAAGTGGC
>Location:NODE_382493_length_8613_cov_31.659817	Coordinate:1934	Reads:1	Hits:2	Allocated_reads:0.5	Strand:+
TAAATTTGTTAAGCTGTAAGTGGCAGTA
>Location:NODE_382493_length_8613_cov_31.659817	Coordinate:1935	Reads:1	Hits:2	Allocated_reads:0.5	Strand:+
AAATTTGTTAAGCTGTAAGTGGCAGT
>Location:NODE_382493_length_8613_cov_31.659817	Coordinate:1937	Reads:1	Hits:2	Allocated_reads:0.5	Strand:+
ATTTGTTAAGCTGTAAGTGGCAGTA
>Location:NODE_382493_length_8613_cov_31.659817	Coordinate:1938	Reads:15	Hits:2	Allocated_reads:7.5	Strand:+
TTTGTTAAGCTGTAAGTGGCAGTA
>Location:NODE_382493_length_8613_cov_31.659817	Coordinate:1938	Reads:2	Hits:2	Allocated_reads:1	Strand:+
TTTGTTAAGCTGTAAGTGGCAGTAAA
>Location:NODE_382493_length_8613_cov_31.659817	Coordinate:1938	Reads:1	Hits:2	Allocated_reads:0.5	Strand:+
TTTGTTAAGCTGTAAGTGGCAGTAAAG
>Location:NODE_382493_length_8613_cov_31.659817	Coordinate:1938	Reads:1	Hits:2	Allocated_reads:0.5	Strand:+
TTTGTTAAGCTGTAAGTGGCAGTAATT
>Location:NODE_382493_length_8613_cov_31.659817	Coordinate:1938	Reads:25	Hits:2	Allocated_reads:12.5	Strand:+
TTTGTTAAGCTGTAAGTGGCAGTAAAGT
>Location:NODE_382493_length_8613_cov_31.659817	Coordinate:1938	Reads:16	Hits:2	Allocated_reads:8	Strand:+
TTTGTTAAGCTGTAAGTGGCAGTAAAGTT
>Location:NODE_382493_length_8613_cov_31.659817	Coordinate:1938	Reads:2	Hits:2	Allocated_reads:1	Strand:+
TTTGTTAAGCTGTAAGTGGCAGTAAAGTTGG
>Location:NODE_382493_length_8613_cov_31.659817	Coordinate:1938	Reads:2	Hits:2	Allocated_reads:1	Strand:+
TTTGTTAAGCTGTAAGTGGCAGTAAAGTTGGT
>Location:NODE_382493_length_8613_cov_31.659817	Coordinate:1938	Reads:1	Hits:2	Allocated_reads:0.5	Strand:+
TTTGTTAAGCTGTAAGTGGCAGTAAAGTTGGTT
>Location:NODE_382493_length_8613_cov_31.659817	Coordinate:1939	Reads:1	Hits:2	Allocated_reads:0.5	Strand:+
TTGTTAAGCTGTAAGTGGCAGTAAA
>Location:NODE_382493_length_8613_cov_31.659817	Coordinate:1939	Reads:2	Hits:2	Allocated_reads:1	Strand:+
TTGTTAAGCTGTAAGTGGCAGTAAAGT
>Location:NODE_382493_length_8613_cov_31.659817	Coordinate:1939	Reads:3	Hits:2	Allocated_reads:1.5	Strand:+
TTGTTAAGCTGTAAGTGGCAGTAAAGTT
>Location:NODE_382493_length_8613_cov_31.659817	Coordinate:1939	Reads:1	Hits:2	Allocated_reads:0.5	Strand:+
TTGTTAAGCTGTAAGTGGCAGTAAAGTTGGTT
>Location:NODE_382493_length_8613_cov_31.659817	Coordinate:1939	Reads:1	Hits:2	Allocated_reads:0.5	Strand:+
TTGTTAAGCTGTAAGTGGCAGTAAAGTTGGTTT
>Location:NODE_382493_length_8613_cov_31.659817	Coordinate:1940	Reads:1	Hits:2	Allocated_reads:0.5	Strand:+
TGTTAAGCTGTAAGTGGCAGTAAAGT
>Location:NODE_382493_length_8613_cov_31.659817	Coordinate:1940	Reads:2	Hits:2	Allocated_reads:1	Strand:+
TGTTAAGCTGTAAGTGGCAGTAAAGTT
>Location:NODE_382493_length_8613_cov_31.659817	Coordinate:1940	Reads:1	Hits:2	Allocated_reads:0.5	Strand:+
TGTTAAGCTGTAAGTGGCAGTAAAGGTGT
>Location:NODE_382493_length_8613_cov_31.659817	Coordinate:1940	Reads:2	Hits:2	Allocated_reads:1	Strand:+
TGTTAAGCTGTAAGTGGCAGTAAAGTTGG
>Location:NODE_382493_length_8613_cov_31.659817	Coordinate:1940	Reads:2	Hits:2	Allocated_reads:1	Strand:+
TGTTAAGCTGTAAGTGGCAGTAAAGTTGGT
>Location:NODE_382493_length_8613_cov_31.659817	Coordinate:1940	Reads:1	Hits:2	Allocated_reads:0.5	Strand:+
TGTTAAGCTGTAAGTGGCAGTAAAGTTGGTT
>Location:NODE_382493_length_8613_cov_31.659817	Coordinate:1940	Reads:1	Hits:2	Allocated_reads:0.5	Strand:+
TGTTAAGCTGTAAGTGGCAGTAAAGTTGGTTT
>Location:NODE_382493_length_8613_cov_31.659817	Coordinate:1941	Reads:1	Hits:2	Allocated_reads:0.5	Strand:+
GTTAAGCTGTAAGTGGCAGTAAAGTTGGTT
>Location:NODE_382493_length_8613_cov_31.659817	Coordinate:1942	Reads:4	Hits:2	Allocated_reads:2	Strand:+
TTAAGCTGTAAGTGGCAGTAAAGTTGGT
>Location:NODE_382493_length_8613_cov_31.659817	Coordinate:1942	Reads:1	Hits:2	Allocated_reads:0.5	Strand:+
TTAAGCTGTAAGTGGCAGTAAAGTTGGTT
>Location:NODE_382493_length_8613_cov_31.659817	Coordinate:1942	Reads:7	Hits:2	Allocated_reads:3.5	Strand:+
TTAAGCTGTAAGTGGCAGTAAAGTTGGTTT
>Location:NODE_382493_length_8613_cov_31.659817	Coordinate:1943	Reads:1	Hits:2	Allocated_reads:0.5	Strand:+
TAAGCTGTAAGTGGCAGTAAAGTT
>Location:NODE_382493_length_8613_cov_31.659817	Coordinate:1943	Reads:1	Hits:2	Allocated_reads:0.5	Strand:+
TAAGCTGTAAGTGGCAGTAAAGTTG
>Location:NODE_382493_length_8613_cov_31.659817	Coordinate:1943	Reads:2	Hits:2	Allocated_reads:1	Strand:+
TAAGCTGTAAGTGGCAGTAAAGTTGGT
>Location:NODE_382493_length_8613_cov_31.659817	Coordinate:1943	Reads:1	Hits:2	Allocated_reads:0.5	Strand:+
TAAGCTGTAAGTGGCAGTAAAGTTGTTT
>Location:NODE_382493_length_8613_cov_31.659817	Coordinate:1943	Reads:7	Hits:2	Allocated_reads:3.5	Strand:+
TAAGCTGTAAGTGGCAGTAAAGTTGGTT
>Location:NODE_382493_length_8613_cov_31.659817	Coordinate:1943	Reads:14	Hits:2	Allocated_reads:7	Strand:+
TAAGCTGTAAGTGGCAGTAAAGTTGGTTT
>Location:NODE_382493_length_8613_cov_31.659817	Coordinate:1943	Reads:1	Hits:2	Allocated_reads:0.5	Strand:+
TAAGCTGTAAGTGGCAGTAAAGTTGGTTTTA
>Location:NODE_382493_length_8613_cov_31.659817	Coordinate:1945	Reads:1	Hits:2	Allocated_reads:0.5	Strand:-
AACCAACTTTACTGCCACTTACAGCT
>Location:NODE_382493_length_8613_cov_31.659817	Coordinate:1946	Reads:1	Hits:2	Allocated_reads:0.5	Strand:-
ACCAACTTTACTGCCACTTACAGC
>Location:NODE_382493_length_8613_cov_31.659817	Coordinate:1948	Reads:1	Hits:2	Allocated_reads:0.5	Strand:+
TGTAAGTGGCAGTAAAGTTGGTTTT
>Location:NODE_382493_length_8613_cov_31.659817	Coordinate:1948	Reads:2	Hits:1	Allocated_reads:2	Strand:+
TGTAAGTGGCAGTAAAGTTGGTTTTAAAT
>Location:NODE_382493_length_8613_cov_31.659817	Coordinate:1948	Reads:31	Hits:1	Allocated_reads:31	Strand:+
TGTAAGTGGCAGTAAAGTTGGTTTTAAATT
>Location:NODE_382493_length_8613_cov_31.659817	Coordinate:1950	Reads:5	Hits:1	Allocated_reads:5	Strand:+
TAAGTGGCAGTAAAGTTGGTTTTAAATT
>Location:NODE_382493_length_8613_cov_31.659817	Coordinate:1952	Reads:1	Hits:1	Allocated_reads:1	Strand:-
TGAAATTTAAAACCAACTTTACTGCCACT
>Location:NODE_382493_length_8613_cov_31.659817	Coordinate:1954	Reads:1	Hits:1	Allocated_reads:1	Strand:+
TGGCAGTAAAGTTGGTTTTAAATT
>Location:NODE_382493_length_8613_cov_31.659817	Coordinate:1954	Reads:1	Hits:1	Allocated_reads:1	Strand:+
TGGCAGTAAAGTTGGTTTTAAATTTC
>Location:NODE_382493_length_8613_cov_31.659817	Coordinate:1954	Reads:4	Hits:1	Allocated_reads:4	Strand:+
TGGCAGTAAAGTTGGTTTTAAATTTCAC
>Location:NODE_382493_length_8613_cov_31.659817	Coordinate:1954	Reads:1	Hits:1	Allocated_reads:1	Strand:+
TGGCAGTAAAGTTGGTTTTAAATTTCACAGC
>Location:NODE_382493_length_8613_cov_31.659817	Coordinate:1956	Reads:1	Hits:1	Allocated_reads:1	Strand:-
AACTGAGCTGTGAAATTTAAAACCAACTTTACTGT
>Location:NODE_382493_length_8613_cov_31.659817	Coordinate:1957	Reads:1	Hits:1	Allocated_reads:1	Strand:+
CAGTAAAGTTGGTTTTAAATTTCACAGCT
>Location:NODE_382493_length_8613_cov_31.659817	Coordinate:1958	Reads:3	Hits:1	Allocated_reads:3	Strand:-
TGAGCTGTGAAATTTAAAACCAACTTTACT
>Location:NODE_382493_length_8613_cov_31.659817	Coordinate:1960	Reads:1	Hits:1	Allocated_reads:1	Strand:+
TAAAGTTGGTTTTAAATTTCACAGC
>Location:NODE_382493_length_8613_cov_31.659817	Coordinate:1960	Reads:1	Hits:1	Allocated_reads:1	Strand:+
TAAAGTTGGTTTTAAATTTCACAGT
>Location:NODE_382493_length_8613_cov_31.659817	Coordinate:1960	Reads:1	Hits:1	Allocated_reads:1	Strand:+
TAAAGTTGGTTTTAAATTTCACAGCTCAGT
>Location:NODE_382493_length_8613_cov_31.659817	Coordinate:1961	Reads:1	Hits:1	Allocated_reads:1	Strand:-
AGAAAACTGAGCTGTGAAATTTAAAACCAACTTT
>Location:NODE_382493_length_8613_cov_31.659817	Coordinate:1961	Reads:2	Hits:1	Allocated_reads:2	Strand:-
TGAGCTGTGAAATTTAAAACCAACTTT
>Location:NODE_382493_length_8613_cov_31.659817	Coordinate:1962	Reads:1	Hits:1	Allocated_reads:1	Strand:-
AGAAAACTGAGCTGTGAAATTTAAAACCAACTT
>Location:NODE_382493_length_8613_cov_31.659817	Coordinate:1962	Reads:1	Hits:1	Allocated_reads:1	Strand:-
GAGCTGTGAAATTTAAAACCAACTT
>Location:NODE_382493_length_8613_cov_31.659817	Coordinate:1963	Reads:1	Hits:1	Allocated_reads:1	Strand:-
AACTGAGCTGTGAAATTTAAAACCAACT
>Location:NODE_382493_length_8613_cov_31.659817	Coordinate:1963	Reads:15	Hits:1	Allocated_reads:15	Strand:-
AGAAAACTGAGCTGTGAAATTTAAAACCAACT
>Location:NODE_382493_length_8613_cov_31.659817	Coordinate:1963	Reads:1	Hits:1	Allocated_reads:1	Strand:-
CTGAGCTGTGAAATTTAAAACCAACT
>Location:NODE_382493_length_8613_cov_31.659817	Coordinate:1963	Reads:1	Hits:1	Allocated_reads:1	Strand:-
GAGCTGTGAAATTTAAAACCAACT
>Location:NODE_382493_length_8613_cov_31.659817	Coordinate:1963	Reads:2	Hits:1	Allocated_reads:2	Strand:-
TGAGCTGTGAAATTTAAAACCAACT
>Location:NODE_382493_length_8613_cov_31.659817	Coordinate:1964	Reads:1	Hits:1	Allocated_reads:1	Strand:-
GAAAACTGAGCTGTGAAATTTAAAACCAAC
>Location:NODE_382493_length_8613_cov_31.659817	Coordinate:1965	Reads:1	Hits:1	Allocated_reads:1	Strand:+
TTGGTTTTAAATTTCACAGCTCAGTTTTCTTC
>Location:NODE_382493_length_8613_cov_31.659817	Coordinate:1966	Reads:1	Hits:1	Allocated_reads:1	Strand:-
AGAAAACTGAGCTGTGAAATTTAAAACCA
>Location:NODE_382493_length_8613_cov_31.659817	Coordinate:1967	Reads:1	Hits:1	Allocated_reads:1	Strand:-
AACTGAGCTGTGAAATTTAAAACC
>Location:NODE_382493_length_8613_cov_31.659817	Coordinate:1967	Reads:1	Hits:1	Allocated_reads:1	Strand:-
AGAAAACTGAGCTGTGAAATTTAAAACC
>Location:NODE_382493_length_8613_cov_31.659817	Coordinate:1968	Reads:1	Hits:1	Allocated_reads:1	Strand:-
AAACTGAGCTGTGAAATTTAAAAC
>Location:NODE_382493_length_8613_cov_31.659817	Coordinate:1968	Reads:1	Hits:1	Allocated_reads:1	Strand:-
AGAAAACTGAGCTGTGAAATTTAAAAC
>Location:NODE_382493_length_8613_cov_31.659817	Coordinate:1970	Reads:1	Hits:1	Allocated_reads:1	Strand:+
TTTAAATTTCACAGCTCAGTTTTC
>Location:NODE_382493_length_8613_cov_31.659817	Coordinate:1970	Reads:2	Hits:1	Allocated_reads:2	Strand:+
TTTAAATTTCACAGCTCAGTTTTCTTCT
>Location:NODE_382493_length_8613_cov_31.659817	Coordinate:1971	Reads:1	Hits:1	Allocated_reads:1	Strand:-
AAAGAAGAAAACTGAGCTGTGAAATTTAA
>Location:NODE_382493_length_8613_cov_31.659817	Coordinate:1972	Reads:1	Hits:1	Allocated_reads:1	Strand:+
TAAATTTCACAGCTCAGTTTTCTTCTTT
>Location:NODE_382493_length_8613_cov_31.659817	Coordinate:1973	Reads:1	Hits:1	Allocated_reads:1	Strand:-
AAAGAAGAAAACTGAGCTGTGAAATTT
>Location:NODE_382493_length_8613_cov_31.659817	Coordinate:1974	Reads:2	Hits:1	Allocated_reads:2	Strand:-
AAAGAAGAAAACTGAGCTGTGAAATT
>Location:NODE_382493_length_8613_cov_31.659817	Coordinate:1974	Reads:1	Hits:1	Allocated_reads:1	Strand:-
AAGAAAAGAAGAAAACTGAGCTGTGAAATT
>Location:NODE_382493_length_8613_cov_31.659817	Coordinate:1974	Reads:1	Hits:1	Allocated_reads:1	Strand:-
AAGAAGAAAACTGAGCTGTGAAATT
>Location:NODE_382493_length_8613_cov_31.659817	Coordinate:1975	Reads:1	Hits:1	Allocated_reads:1	Strand:-
AAAGAAGAAAACTGAGCTGTGAAAT
>Location:NODE_382493_length_8613_cov_31.659817	Coordinate:1976	Reads:1	Hits:1	Allocated_reads:1	Strand:+
TTTCACAGCTCAGTTTTCTTCTTT
>Location:NODE_382493_length_8613_cov_31.659817	Coordinate:1976	Reads:1	Hits:1	Allocated_reads:1	Strand:+
TTTCACAGCTCAGTTTTCTTCTTTTC
>Location:NODE_382493_length_8613_cov_31.659817	Coordinate:1976	Reads:2	Hits:1	Allocated_reads:2	Strand:+
TTTCACAGCTCAGTTTTCTTCTTTTCT
>Location:NODE_382493_length_8613_cov_31.659817	Coordinate:1977	Reads:1	Hits:2	Allocated_reads:0.5	Strand:-
AAGAAAAGAAGAAAACTGAGCTGTGAA
>Location:NODE_382493_length_8613_cov_31.659817	Coordinate:1977	Reads:2	Hits:2	Allocated_reads:1	Strand:+
TTCACAGCTCAGTTTTCTTCTTTT
>Location:NODE_382493_length_8613_cov_31.659817	Coordinate:1977	Reads:5	Hits:2	Allocated_reads:2.5	Strand:+
TTCACAGCTCAGTTTTCTTCTTTTC
>Location:NODE_382493_length_8613_cov_31.659817	Coordinate:1977	Reads:5	Hits:2	Allocated_reads:2.5	Strand:+
TTCACAGCTCAGTTTTCTTCTTTTCT
>Location:NODE_382493_length_8613_cov_31.659817	Coordinate:1977	Reads:1	Hits:2	Allocated_reads:0.5	Strand:+
TTCACAGCTCAGTTTTCTTCTTTTCTT
>Location:NODE_382493_length_8613_cov_31.659817	Coordinate:1977	Reads:7	Hits:2	Allocated_reads:3.5	Strand:+
TTCACAGCTCAGTTTTCTTCTTTTCTTCC
>Location:NODE_382493_length_8613_cov_31.659817	Coordinate:1977	Reads:2	Hits:2	Allocated_reads:1	Strand:+
TTCACAGCTCAGTTTTCTTCTTTTCTTCCT
>Location:NODE_382493_length_8613_cov_31.659817	Coordinate:1977	Reads:3	Hits:2	Allocated_reads:1.5	Strand:+
TTCACAGCTCAGTTTTCTTCTTTTCTTCCTTCT
>Location:NODE_382493_length_8613_cov_31.659817	Coordinate:1978	Reads:1	Hits:2	Allocated_reads:0.5	Strand:-
AGGAAGAAAAGAAGAAAACTGAGCTGTGA
>Location:NODE_382493_length_8613_cov_31.659817	Coordinate:1978	Reads:4	Hits:2	Allocated_reads:2	Strand:+
TCACAGCTCAGTTTTCTTCTTTTC
>Location:NODE_382493_length_8613_cov_31.659817	Coordinate:1978	Reads:2	Hits:2	Allocated_reads:1	Strand:+
TCACAGCTCAGTTTTCTTCTTTTCT
>Location:NODE_382493_length_8613_cov_31.659817	Coordinate:1978	Reads:1	Hits:2	Allocated_reads:0.5	Strand:+
TCACAGCTCAGTTTTCTTCTTTTCTT
>Location:NODE_382493_length_8613_cov_31.659817	Coordinate:1978	Reads:12	Hits:2	Allocated_reads:6	Strand:+
TCACAGCTCAGTTTTCTTCTTTTCTTCC
>Location:NODE_382493_length_8613_cov_31.659817	Coordinate:1978	Reads:7	Hits:2	Allocated_reads:3.5	Strand:+
TCACAGCTCAGTTTTCTTCTTTTCTTCCT
>Location:NODE_382493_length_8613_cov_31.659817	Coordinate:1978	Reads:1	Hits:2	Allocated_reads:0.5	Strand:+
TCACAGCTCAGTTTTCTTCTTTTCTTCCTT
>Location:NODE_382493_length_8613_cov_31.659817	Coordinate:1978	Reads:2	Hits:2	Allocated_reads:1	Strand:+
TCACAGCTCAGTTTTCTTCTTTTCTTCCTTC
>Location:NODE_382493_length_8613_cov_31.659817	Coordinate:1978	Reads:3	Hits:2	Allocated_reads:1.5	Strand:+
TCACAGCTCAGTTTTCTTCTTTTCTTCCTTCT
>Location:NODE_382493_length_8613_cov_31.659817	Coordinate:1979	Reads:1	Hits:2	Allocated_reads:0.5	Strand:+
CACAGCTCAGTTTTCTTCTTTTCTTCCTTCT
>Location:NODE_382493_length_8613_cov_31.659817	Coordinate:1980	Reads:1	Hits:2	Allocated_reads:0.5	Strand:-
AAGAAAAGAAGAAAACTGAGCTGT
>Location:NODE_382493_length_8613_cov_31.659817	Coordinate:1980	Reads:1	Hits:2	Allocated_reads:0.5	Strand:+
ACAGCTCAGTTTTCTTCTTTTCTTCCTTCT
>Location:NODE_382493_length_8613_cov_31.659817	Coordinate:1981	Reads:1	Hits:2	Allocated_reads:0.5	Strand:+
CAGCTCAGTTTTCTTCTTTTCTTCCT
>Location:NODE_382493_length_8613_cov_31.659817	Coordinate:1981	Reads:1	Hits:2	Allocated_reads:0.5	Strand:+
CAGCTCAGTTTTCTTCTTTTCTTCCTTCT
>Location:NODE_382493_length_8613_cov_31.659817	Coordinate:1981	Reads:1	Hits:2	Allocated_reads:0.5	Strand:+
CAGCTCAGTTTTCTTCTTTTCTTCCTTCTT
>Location:NODE_382493_length_8613_cov_31.659817	Coordinate:1982	Reads:1	Hits:2	Allocated_reads:0.5	Strand:-
AGAAGGAAGAAAAGAAGAAAACTGAGCT
>Location:NODE_382493_length_8613_cov_31.659817	Coordinate:1982	Reads:1	Hits:2	Allocated_reads:0.5	Strand:+
AGCTCAGTTTTCTTCTTTTCTTCCTTCT
>Location:NODE_382493_length_8613_cov_31.659817	Coordinate:1982	Reads:1	Hits:2	Allocated_reads:0.5	Strand:-
CTAAGAAGGAAGAAAAGAAGAAAACTGAGCT
>Location:NODE_382493_length_8613_cov_31.659817	Coordinate:1982	Reads:2	Hits:2	Allocated_reads:1	Strand:-
GAAGGAAGAAAAGAAGAAAACTGAGCT
>Location:NODE_382493_length_8613_cov_31.659817	Coordinate:1983	Reads:1	Hits:2	Allocated_reads:0.5	Strand:-
AGAAGGAAGAAAAGAAGAAAACTGAGC
>Location:NODE_382493_length_8613_cov_31.659817	Coordinate:1983	Reads:1	Hits:2	Allocated_reads:0.5	Strand:-
CTAAGAAGGAAGAAAAGAAGAAAACTGAGC
>Location:NODE_382493_length_8613_cov_31.659817	Coordinate:1983	Reads:1	Hits:2	Allocated_reads:0.5	Strand:-
GAAGGAAGAAAAGAAGAAAACTGAGC
>Location:NODE_382493_length_8613_cov_31.659817	Coordinate:1983	Reads:1	Hits:2	Allocated_reads:0.5	Strand:+
GCTCAGTTTTCTTCTTTTCTTCCTTC
>Location:NODE_382493_length_8613_cov_31.659817	Coordinate:1984	Reads:1	Hits:2	Allocated_reads:0.5	Strand:+
CTCAGTTTTCTTCTTTTCTTCCTTCTTAGT
>Location:NODE_382493_length_8613_cov_31.659817	Coordinate:1984	Reads:1	Hits:2	Allocated_reads:0.5	Strand:-
GAAGGAAGAAAAGAAGAAAACTGAG
>Location:NODE_382493_length_8613_cov_31.659817	Coordinate:1985	Reads:3	Hits:2	Allocated_reads:1.5	Strand:+
TCAGTTTTCTTCTTTTCTTCCTTC
>Location:NODE_382493_length_8613_cov_31.659817	Coordinate:1985	Reads:5	Hits:2	Allocated_reads:2.5	Strand:+
TCAGTTTTCTTCTTTTCTTCCTTCT
>Location:NODE_382493_length_8613_cov_31.659817	Coordinate:1985	Reads:3	Hits:2	Allocated_reads:1.5	Strand:+
TCAGTTTTCTTCTTTTCTTCCTTCTT
>Location:NODE_382493_length_8613_cov_31.659817	Coordinate:1985	Reads:1	Hits:2	Allocated_reads:0.5	Strand:+
TCAGTTTTCTTCTTTTCTTCCTTCTTT
>Location:NODE_382493_length_8613_cov_31.659817	Coordinate:1985	Reads:1	Hits:2	Allocated_reads:0.5	Strand:+
TCAGTTTTCTTCTTTTCTTCCTTCTTAG
>Location:NODE_382493_length_8613_cov_31.659817	Coordinate:1985	Reads:4	Hits:2	Allocated_reads:2	Strand:+
TCAGTTTTCTTCTTTTCTTCCTTCTTAGTATT
>Location:NODE_382493_length_8613_cov_31.659817	Coordinate:1986	Reads:1	Hits:2	Allocated_reads:0.5	Strand:-
AAGAAGGAAGAAAAGAAGAAAACTG
>Location:NODE_382493_length_8613_cov_31.659817	Coordinate:1986	Reads:1	Hits:2	Allocated_reads:0.5	Strand:+
CAGTTTTCTTCTTTTCTTCCTTCTTAGTA
>Location:NODE_382493_length_8613_cov_31.659817	Coordinate:1987	Reads:1	Hits:2	Allocated_reads:0.5	Strand:-
AAAATACTAAGAAGGAAGAAAAGAAGAAAACT
>Location:NODE_382493_length_8613_cov_31.659817	Coordinate:1987	Reads:1	Hits:2	Allocated_reads:0.5	Strand:+
AGTTTTCTTCTTTTCTTCCTTCTTAG
>Location:NODE_382493_length_8613_cov_31.659817	Coordinate:1987	Reads:1	Hits:2	Allocated_reads:0.5	Strand:+
AGTTTTCTTCTTTTCTTCCTTCTTAGTATT
>Location:NODE_382493_length_8613_cov_31.659817	Coordinate:1987	Reads:1	Hits:2	Allocated_reads:0.5	Strand:-
CTAAGAAGGAAGAAAAGAAGAAAACT
>Location:NODE_382493_length_8613_cov_31.659817	Coordinate:1987	Reads:5	Hits:2	Allocated_reads:2.5	Strand:-
TAAGAAGGAAGAAAAGAAGAAAACT
>Location:NODE_382493_length_8613_cov_31.659817	Coordinate:1987	Reads:1	Hits:2	Allocated_reads:0.5	Strand:-
TACTAAGAAGGAAGAAAAGAAGAAAACT
>Location:NODE_382493_length_8613_cov_31.659817	Coordinate:1989	Reads:1	Hits:2	Allocated_reads:0.5	Strand:-
AAAATACTAAGAAGGAAGAAAAGAAGAATT
>Location:NODE_382493_length_8613_cov_31.659817	Coordinate:1989	Reads:1	Hits:2	Allocated_reads:0.5	Strand:-
AATACTAAGAAGGAAGAAAAGAAGAAAA
>Location:NODE_382493_length_8613_cov_31.659817	Coordinate:1989	Reads:4	Hits:2	Allocated_reads:2	Strand:+
TTTTCTTCTTTTCTTCCTTCTTAGTATTT
>Location:NODE_382493_length_8613_cov_31.659817	Coordinate:1990	Reads:1	Hits:2	Allocated_reads:0.5	Strand:-
AAAATACTAAGAAGGAAGAAAAGAAGAAA
>Location:NODE_382493_length_8613_cov_31.659817	Coordinate:1990	Reads:1	Hits:2	Allocated_reads:0.5	Strand:-
TACTAAGAAGGAAGAAAAGAAGAAA
>Location:NODE_382493_length_8613_cov_31.659817	Coordinate:1990	Reads:1	Hits:2	Allocated_reads:0.5	Strand:+
TTTCTTCTTTTCTTCCTTCTTAGT
>Location:NODE_382493_length_8613_cov_31.659817	Coordinate:1990	Reads:4	Hits:2	Allocated_reads:2	Strand:+
TTTCTTCTTTTCTTCCTTCTTAGTA
>Location:NODE_382493_length_8613_cov_31.659817	Coordinate:1990	Reads:1	Hits:2	Allocated_reads:0.5	Strand:+
TTTCTTCTTTTCTTCCTTCTTAGTAT
>Location:NODE_382493_length_8613_cov_31.659817	Coordinate:1990	Reads:1	Hits:2	Allocated_reads:0.5	Strand:+
TTTCTTCTTTTCTTCCTTCTTAGTATG
>Location:NODE_382493_length_8613_cov_31.659817	Coordinate:1990	Reads:16	Hits:2	Allocated_reads:8	Strand:+
TTTCTTCTTTTCTTCCTTCTTAGTATT
>Location:NODE_382493_length_8613_cov_31.659817	Coordinate:1990	Reads:14	Hits:2	Allocated_reads:7	Strand:+
TTTCTTCTTTTCTTCCTTCTTAGTATTT
>Location:NODE_382493_length_8613_cov_31.659817	Coordinate:1990	Reads:2	Hits:2	Allocated_reads:1	Strand:+
TTTCTTCTTTTCTTCCTTCTTAGTATTA
>Location:NODE_382493_length_8613_cov_31.659817	Coordinate:1990	Reads:2	Hits:2	Allocated_reads:1	Strand:+
TTTCTTCTTTTCTTCCTTCTTAGTATTTT
>Location:NODE_382493_length_8613_cov_31.659817	Coordinate:1991	Reads:1	Hits:2	Allocated_reads:0.5	Strand:-
AAAAATACTAAGAAGGAAGAAAAGAAGAA
>Location:NODE_382493_length_8613_cov_31.659817	Coordinate:1991	Reads:1	Hits:2	Allocated_reads:0.5	Strand:-
AAAATACTAAGAAGGAAGAAAAGAAGAA
>Location:NODE_382493_length_8613_cov_31.659817	Coordinate:1991	Reads:1	Hits:2	Allocated_reads:0.5	Strand:+
TTCTTCTTTTCTTCCTTCTTAGTA
>Location:NODE_382493_length_8613_cov_31.659817	Coordinate:1991	Reads:1	Hits:2	Allocated_reads:0.5	Strand:+
TTCTTCTTTTCTTCCTTCTTAGTATT
>Location:NODE_382493_length_8613_cov_31.659817	Coordinate:1991	Reads:6	Hits:2	Allocated_reads:3	Strand:+
TTCTTCTTTTCTTCCTTCTTAGTATTT
>Location:NODE_382493_length_8613_cov_31.659817	Coordinate:1991	Reads:2	Hits:2	Allocated_reads:1	Strand:+
TTCTTCTTTTCTTCCTTCTTAGTATTTT
>Location:NODE_382493_length_8613_cov_31.659817	Coordinate:1991	Reads:1	Hits:2	Allocated_reads:0.5	Strand:+
TTCTTCTTTTCTTCCTTCTTAGTATTTTT
>Location:NODE_382493_length_8613_cov_31.659817	Coordinate:1991	Reads:1	Hits:2	Allocated_reads:0.5	Strand:+
TTCTTCTTTTCTTCCTTCTTAGTATTTTTC
>Location:NODE_382493_length_8613_cov_31.659817	Coordinate:1992	Reads:3	Hits:2	Allocated_reads:1.5	Strand:-
AAAAATACTAAGAAGGAAGAAAAGAAGA
>Location:NODE_382493_length_8613_cov_31.659817	Coordinate:1992	Reads:1	Hits:2	Allocated_reads:0.5	Strand:-
AAAATACTAAGAAGGAAGAAAAGAAGA
>Location:NODE_382493_length_8613_cov_31.659817	Coordinate:1993	Reads:1	Hits:2	Allocated_reads:0.5	Strand:-
AAAAATACTAAGAAGGAAGAAAAGAAG
>Location:NODE_382493_length_8613_cov_31.659817	Coordinate:1994	Reads:4	Hits:2	Allocated_reads:2	Strand:-
AAAAATACTAAGAAGGAAGAAAAGAA
>Location:NODE_382493_length_8613_cov_31.659817	Coordinate:1994	Reads:1	Hits:2	Allocated_reads:0.5	Strand:-
AAAATACTAAGAAGGAAGAAAAGAA
>Location:NODE_382493_length_8613_cov_31.659817	Coordinate:1994	Reads:1	Hits:2	Allocated_reads:0.5	Strand:-
AGGAGAAAAATACTAAGAAGGAAGAAAAGAA
>Location:NODE_382493_length_8613_cov_31.659817	Coordinate:1994	Reads:3	Hits:2	Allocated_reads:1.5	Strand:+
TTCTTTTCTTCCTTCTTAGTATTTTTC
>Location:NODE_382493_length_8613_cov_31.659817	Coordinate:1994	Reads:1	Hits:2	Allocated_reads:0.5	Strand:+
TTCTTTTCTTCCTTCTTAGTATTTTTCTCC
>Location:NODE_382493_length_8613_cov_31.659817	Coordinate:1995	Reads:7	Hits:2	Allocated_reads:3.5	Strand:-
AAAAATACTAAGAAGGAAGAAAAGA
>Location:NODE_382493_length_8613_cov_31.659817	Coordinate:1995	Reads:1	Hits:2	Allocated_reads:0.5	Strand:-
AAAATACTAAGAAGGAAGAAAAGA
>Location:NODE_382493_length_8613_cov_31.659817	Coordinate:1995	Reads:1	Hits:2	Allocated_reads:0.5	Strand:+
TCTTTTCTTCCTTCTTAGTATTTTTCTCC
>Location:NODE_382493_length_8613_cov_31.659817	Coordinate:1997	Reads:1	Hits:2	Allocated_reads:0.5	Strand:-
AGGAGAAAAATACTAAGAAGGAAGAAAA
>Location:NODE_382493_length_8613_cov_31.659817	Coordinate:1997	Reads:1	Hits:2	Allocated_reads:0.5	Strand:+
TTTTCTTCCTTCTTAGTATTTTTCTCC
>Location:NODE_382493_length_8613_cov_31.659817	Coordinate:1997	Reads:2	Hits:2	Allocated_reads:1	Strand:+
TTTTCTTCCTTCTTAGTATTTTTCTCCTCT
>Location:NODE_382493_length_8613_cov_31.659817	Coordinate:1998	Reads:1	Hits:2	Allocated_reads:0.5	Strand:+
TTTCTTCCTTCTTAGTATTTTTCTCC
>Location:NODE_382493_length_8613_cov_31.659817	Coordinate:1999	Reads:14	Hits:2	Allocated_reads:7	Strand:+
TTCTTCCTTCTTAGTATTTTTCTCCTCT
>Location:NODE_382493_length_8613_cov_31.659817	Coordinate:1999	Reads:9	Hits:2	Allocated_reads:4.5	Strand:+
TTCTTCCTTCTTAGTATTTTTCTCCTCTT
>Location:NODE_382493_length_8613_cov_31.659817	Coordinate:1999	Reads:1	Hits:2	Allocated_reads:0.5	Strand:+
TTCTTCCTTCTTAGTATTTTTCTCCTCTTT
>Location:NODE_382493_length_8613_cov_31.659817	Coordinate:1999	Reads:1	Hits:2	Allocated_reads:0.5	Strand:+
TTCTTCCTTCTTAGTATTTTTCTCCTCTTTA
>Location:NODE_382493_length_8613_cov_31.659817	Coordinate:2000	Reads:2	Hits:2	Allocated_reads:1	Strand:-
AGGAGAAAAATACTAAGAAGGAAGA
>Location:NODE_382493_length_8613_cov_31.659817	Coordinate:2000	Reads:1	Hits:2	Allocated_reads:0.5	Strand:-
ATAAAGAGGAGAAAAATACTAAGAAGGAAGA
>Location:NODE_382493_length_8613_cov_31.659817	Coordinate:2000	Reads:1	Hits:2	Allocated_reads:0.5	Strand:+
TCTTCCTTCTTAGTATTTTTCTCCTC
>Location:NODE_382493_length_8613_cov_31.659817	Coordinate:2000	Reads:1	Hits:2	Allocated_reads:0.5	Strand:+
TCTTCCTTCTTAGTATTTTTCTCCTCT
>Location:NODE_382493_length_8613_cov_31.659817	Coordinate:2000	Reads:3	Hits:2	Allocated_reads:1.5	Strand:+
TCTTCCTTCTTAGTATTTTTCTCCTCTT
>Location:NODE_382493_length_8613_cov_31.659817	Coordinate:2000	Reads:1	Hits:2	Allocated_reads:0.5	Strand:+
TCTTCCTTCTTAGTATTTTTCTCCTCTTTA
>Location:NODE_382493_length_8613_cov_31.659817	Coordinate:2002	Reads:1	Hits:2	Allocated_reads:0.5	Strand:+
TTCCTTCTTAGTATTTTTCTCCTCTTTAT
>Location:NODE_382493_length_8613_cov_31.659817	Coordinate:2002	Reads:1	Hits:2	Allocated_reads:0.5	Strand:+
TTCCTTCTTAGTATTTTTCTCCTCTTTATG
>Location:NODE_382493_length_8613_cov_31.659817	Coordinate:2003	Reads:1	Hits:2	Allocated_reads:0.5	Strand:+
TCCTTCTTAGTATTTTTCTCCTCTTTATG
>Location:NODE_382493_length_8613_cov_31.659817	Coordinate:2004	Reads:1	Hits:2	Allocated_reads:0.5	Strand:-
TAAAGAGGAGAAAAATACTAAGAAGG
>Location:NODE_382493_length_8613_cov_31.659817	Coordinate:2005	Reads:2	Hits:2	Allocated_reads:1	Strand:+
CTTCTTAGTATTTTTCTCCTCTTTATG
>Location:NODE_382493_length_8613_cov_31.659817	Coordinate:2005	Reads:1	Hits:2	Allocated_reads:0.5	Strand:-
TAAAGAGGAGAAAAATACTAAGAAG
>Location:NODE_382493_length_8613_cov_31.659817	Coordinate:2007	Reads:1	Hits:2	Allocated_reads:0.5	Strand:+
TCTTAGTATTTTTCTCCTCTTTATGGAA
>Location:NODE_382493_length_8613_cov_31.659817	Coordinate:2007	Reads:2	Hits:2	Allocated_reads:1	Strand:+
TCTTAGTATTTTTCTCCTCTTTATGGAAGAC
>Location:NODE_382493_length_8613_cov_31.659817	Coordinate:2009	Reads:1	Hits:2	Allocated_reads:0.5	Strand:+
TTAGTATTTTTCTCCTCTTTATGGA
>Location:NODE_382493_length_8613_cov_31.659817	Coordinate:2009	Reads:2	Hits:2	Allocated_reads:1	Strand:+
TTAGTATTTTTCTCCTCTTTATGGAA
>Location:NODE_382493_length_8613_cov_31.659817	Coordinate:2009	Reads:3	Hits:2	Allocated_reads:1.5	Strand:+
TTAGTATTTTTCTCCTCTTTATGGAAGT
>Location:NODE_382493_length_8613_cov_31.659817	Coordinate:2009	Reads:3	Hits:2	Allocated_reads:1.5	Strand:+
TTAGTATTTTTCTCCTCTTTATGGAAGAC
>Location:NODE_382493_length_8613_cov_31.659817	Coordinate:2009	Reads:2	Hits:2	Allocated_reads:1	Strand:+
TTAGTATTTTTCTCCTCTTTATGGAAGACT
>Location:NODE_382493_length_8613_cov_31.659817	Coordinate:2010	Reads:2	Hits:2	Allocated_reads:1	Strand:+
TAGTATTTTTCTCCTCTTTATGGA
>Location:NODE_382493_length_8613_cov_31.659817	Coordinate:2010	Reads:1	Hits:2	Allocated_reads:0.5	Strand:+
TAGTATTTTTCTCCTCTTTATGGAAGAC
>Location:NODE_382493_length_8613_cov_31.659817	Coordinate:2010	Reads:3	Hits:2	Allocated_reads:1.5	Strand:+
TAGTATTTTTCTCCTCTTTATGGAAGACT
>Location:NODE_382493_length_8613_cov_31.659817	Coordinate:2013	Reads:3	Hits:2	Allocated_reads:1.5	Strand:+
TATTTTTCTCCTCTTTATGGAAGACT
>Location:NODE_382493_length_8613_cov_31.659817	Coordinate:2013	Reads:5	Hits:2	Allocated_reads:2.5	Strand:+
TATTTTTCTCCTCTTTATGGAAGACTGC
>Location:NODE_382493_length_8613_cov_31.659817	Coordinate:2013	Reads:2	Hits:2	Allocated_reads:1	Strand:+
TATTTTTCTCCTCTTTATGGAAGACTGCT
>Location:NODE_382493_length_8613_cov_31.659817	Coordinate:2014	Reads:1	Hits:2	Allocated_reads:0.5	Strand:+
ATTTTTCTCCTCTTTATGGAAGACTGCT
>Location:NODE_382493_length_8613_cov_31.659817	Coordinate:2015	Reads:1	Hits:2	Allocated_reads:0.5	Strand:+
TTTTTCTCCTCTTTATGGAAGACTGC
>Location:NODE_382493_length_8613_cov_31.659817	Coordinate:2015	Reads:7	Hits:2	Allocated_reads:3.5	Strand:+
TTTTTCTCCTCTTTATGGAAGACTGCT
>Location:NODE_382493_length_8613_cov_31.659817	Coordinate:2015	Reads:5	Hits:2	Allocated_reads:2.5	Strand:+
TTTTTCTCCTCTTTATGGAAGACTGCTC
>Location:NODE_382493_length_8613_cov_31.659817	Coordinate:2015	Reads:1	Hits:2	Allocated_reads:0.5	Strand:+
TTTTTCTCCTCTTTATGGAAGACTGCTCC
>Location:NODE_382493_length_8613_cov_31.659817	Coordinate:2015	Reads:1	Hits:2	Allocated_reads:0.5	Strand:+
TTTTTCTCCTCTTTATGGAAGACTGCTCCT
>Location:NODE_382493_length_8613_cov_31.659817	Coordinate:2015	Reads:4	Hits:2	Allocated_reads:2	Strand:+
TTTTTCTCCTCTTTATGGAAGACTGCTCCA
>Location:NODE_382493_length_8613_cov_31.659817	Coordinate:2015	Reads:1	Hits:2	Allocated_reads:0.5	Strand:+
TTTTTCTCCTCTTTATGGAAGACTGCTCCAT
>Location:NODE_382493_length_8613_cov_31.659817	Coordinate:2016	Reads:1	Hits:2	Allocated_reads:0.5	Strand:+
TTTTCTCCTCTTTATGGAAGACTGCT
>Location:NODE_382493_length_8613_cov_31.659817	Coordinate:2016	Reads:2	Hits:2	Allocated_reads:1	Strand:+
TTTTCTCCTCTTTATGGAAGACTGCTCC
>Location:NODE_382493_length_8613_cov_31.659817	Coordinate:2016	Reads:1	Hits:2	Allocated_reads:0.5	Strand:+
TTTTCTCCTCTTTATGGAAGACTGCTCCA
>Location:NODE_382493_length_8613_cov_31.659817	Coordinate:2016	Reads:1	Hits:2	Allocated_reads:0.5	Strand:+
TTTTCTCCTCTTTATGGAAGACTGCTCCATT
>Location:NODE_382493_length_8613_cov_31.659817	Coordinate:2017	Reads:1	Hits:2	Allocated_reads:0.5	Strand:+
TTTCTCCTCTTTATGGAAGACTGCTC
>Location:NODE_382493_length_8613_cov_31.659817	Coordinate:2018	Reads:1	Hits:2	Allocated_reads:0.5	Strand:+
TTCTCCTCTTTATGGAAGACTGCTCC
>Location:NODE_382493_length_8613_cov_31.659817	Coordinate:2019	Reads:1	Hits:2	Allocated_reads:0.5	Strand:-
GCCTGATGGAGCAGTCTTCCATAAAGAGGAGA
>Location:NODE_382493_length_8613_cov_31.659817	Coordinate:2019	Reads:2	Hits:2	Allocated_reads:1	Strand:+
TCTCCTCTTTATGGAAGACTGCTCCATC
>Location:NODE_382493_length_8613_cov_31.659817	Coordinate:2021	Reads:1	Hits:2	Allocated_reads:0.5	Strand:-
GCCTGATGGAGCAGTCTTCCGTAAAGAGGA
>Location:NODE_382493_length_8613_cov_31.659817	Coordinate:2021	Reads:1	Hits:2	Allocated_reads:0.5	Strand:+
TCCTCTTTATGGAAGACTGCTCCATCAGGC
>Location:NODE_382493_length_8613_cov_31.659817	Coordinate:2024	Reads:1	Hits:2	Allocated_reads:0.5	Strand:+
TCTTTATGGAAGACTGCTCCATCAGGC
>Location:NODE_382493_length_8613_cov_31.659817	Coordinate:2025	Reads:1	Hits:2	Allocated_reads:0.5	Strand:+
CTTTATGGAAGACTGCTCCATCAGGCA
>Location:NODE_382493_length_8613_cov_31.659817	Coordinate:2026	Reads:1	Hits:2	Allocated_reads:0.5	Strand:+
TTTATGGAAGACTGCTCCATCAGG
>Location:NODE_382493_length_8613_cov_31.659817	Coordinate:2026	Reads:2	Hits:2	Allocated_reads:1	Strand:+
TTTATGGAAGACTGCTCCATCAGGCA
>Location:NODE_382493_length_8613_cov_31.659817	Coordinate:2026	Reads:3	Hits:2	Allocated_reads:1.5	Strand:+
TTTATGGAAGACTGCTCCATCAGGCAGCT
>Location:NODE_382493_length_8613_cov_31.659817	Coordinate:2027	Reads:4	Hits:2	Allocated_reads:2	Strand:+
TTATGGAAGACTGCTCCATCAGGC
>Location:NODE_382493_length_8613_cov_31.659817	Coordinate:2027	Reads:9	Hits:2	Allocated_reads:4.5	Strand:+
TTATGGAAGACTGCTCCATCAGGCA
>Location:NODE_382493_length_8613_cov_31.659817	Coordinate:2027	Reads:2	Hits:2	Allocated_reads:1	Strand:+
TTATGGAAGACTGCTCCATCAGGCAG
>Location:NODE_382493_length_8613_cov_31.659817	Coordinate:2027	Reads:8	Hits:2	Allocated_reads:4	Strand:+
TTATGGAAGACTGCTCCATCAGGCAGC
>Location:NODE_382493_length_8613_cov_31.659817	Coordinate:2027	Reads:15	Hits:2	Allocated_reads:7.5	Strand:+
TTATGGAAGACTGCTCCATCAGGCAGCT
>Location:NODE_382493_length_8613_cov_31.659817	Coordinate:2028	Reads:1	Hits:2	Allocated_reads:0.5	Strand:+
TATGGAAGACTGCTCCATCAGGCT
>Location:NODE_382493_length_8613_cov_31.659817	Coordinate:2028	Reads:16	Hits:2	Allocated_reads:8	Strand:+
TATGGAAGACTGCTCCATCAGGCA
>Location:NODE_382493_length_8613_cov_31.659817	Coordinate:2028	Reads:3	Hits:2	Allocated_reads:1.5	Strand:+
TATGGAAGACTGCTCCATCAGGCAGC
>Location:NODE_382493_length_8613_cov_31.659817	Coordinate:2028	Reads:13	Hits:2	Allocated_reads:6.5	Strand:+
TATGGAAGACTGCTCCATCAGGCAGCT
>Location:NODE_382493_length_8613_cov_31.659817	Coordinate:2028	Reads:1	Hits:2	Allocated_reads:0.5	Strand:+
TATGGAAGACTGCTCCATCAGGCAGCTGA
>Location:NODE_382493_length_8613_cov_31.659817	Coordinate:2035	Reads:1	Hits:2	Allocated_reads:0.5	Strand:+
GACTGCTCCATCAGGCAGCTTTCTCCACT
>Location:NODE_382493_length_8613_cov_31.659817	Coordinate:2035	Reads:1	Hits:1	Allocated_reads:1	Strand:+
GACTGCTCCATCAGGCAGCTTTCTCCACTT
>Location:NODE_382493_length_8613_cov_31.659817	Coordinate:2038	Reads:1	Hits:2	Allocated_reads:0.5	Strand:+
TGCTCCATCAGGCAGCTTTCTCCACT
>Location:NODE_382493_length_8613_cov_31.659817	Coordinate:2038	Reads:2	Hits:1	Allocated_reads:2	Strand:+
TGCTCCATCAGGCAGCTTTCTCCACTT
>Location:NODE_382493_length_8613_cov_31.659817	Coordinate:2038	Reads:2	Hits:1	Allocated_reads:2	Strand:+
TGCTCCATCAGGCAGCTTTCTCCACTTCA
>Location:NODE_382493_length_8613_cov_31.659817	Coordinate:2039	Reads:1	Hits:1	Allocated_reads:1	Strand:-
AAGTGGAGAAAGCTGCCTGATGGAGT
>Location:NODE_382493_length_8613_cov_31.659817	Coordinate:2040	Reads:1	Hits:1	Allocated_reads:1	Strand:-
AAGTGGAGAAAGCTGCCTGATGGAG
>Location:NODE_382493_length_8613_cov_31.659817	Coordinate:2040	Reads:1	Hits:1	Allocated_reads:1	Strand:+
CTCCATCAGGCAGCTTTCTCCACTTCAGATT
>Location:NODE_382493_length_8613_cov_31.659817	Coordinate:2041	Reads:4	Hits:1	Allocated_reads:4	Strand:+
TCCATCAGGCAGCTTTCTCCACTT
>Location:NODE_382493_length_8613_cov_31.659817	Coordinate:2041	Reads:1	Hits:1	Allocated_reads:1	Strand:+
TCCATCAGGCAGCTTTCTCCACTTC
>Location:NODE_382493_length_8613_cov_31.659817	Coordinate:2041	Reads:21	Hits:1	Allocated_reads:21	Strand:+
TCCATCAGGCAGCTTTCTCCACTTCA
>Location:NODE_382493_length_8613_cov_31.659817	Coordinate:2041	Reads:12	Hits:1	Allocated_reads:12	Strand:+
TCCATCAGGCAGCTTTCTCCACTTCAGA
>Location:NODE_382493_length_8613_cov_31.659817	Coordinate:2041	Reads:7	Hits:1	Allocated_reads:7	Strand:+
TCCATCAGGCAGCTTTCTCCACTTCAGAT
>Location:NODE_382493_length_8613_cov_31.659817	Coordinate:2041	Reads:1	Hits:1	Allocated_reads:1	Strand:+
TCCATCAGGCAGCTTTCTCCACTTCAAAAG
>Location:NODE_382493_length_8613_cov_31.659817	Coordinate:2041	Reads:6	Hits:1	Allocated_reads:6	Strand:+
TCCATCAGGCAGCTTTCTCCACTTCAGATT
>Location:NODE_382493_length_8613_cov_31.659817	Coordinate:2041	Reads:1	Hits:1	Allocated_reads:1	Strand:+
TCCATCAGGCAGCTTTCTCCACTTCAGATTGACT
>Location:NODE_382493_length_8613_cov_31.659817	Coordinate:2042	Reads:1	Hits:1	Allocated_reads:1	Strand:-
CTGAAGTGGAGAAAGCTGCCTGATGG
>Location:NODE_382493_length_8613_cov_31.659817	Coordinate:2042	Reads:1	Hits:1	Allocated_reads:1	Strand:-
GAAGTGGAGAAAGCTGCCTGATGG
>Location:NODE_382493_length_8613_cov_31.659817	Coordinate:2043	Reads:1	Hits:1	Allocated_reads:1	Strand:-
TGAAGTGGAGAAAGCTGCCTGATA
>Location:NODE_382493_length_8613_cov_31.659817	Coordinate:2044	Reads:1	Hits:1	Allocated_reads:1	Strand:-
GTCAATCTGAAGTGGAGAAAGCTGCCTGAT
>Location:NODE_382493_length_8613_cov_31.659817	Coordinate:2044	Reads:3	Hits:1	Allocated_reads:3	Strand:-
TCAATCTGAAGTGGAGAAAGCTGCCTGAT
>Location:NODE_382493_length_8613_cov_31.659817	Coordinate:2045	Reads:2	Hits:1	Allocated_reads:2	Strand:-
TCAATCTGAAGTGGAGAAAGCTGCCTGA
>Location:NODE_382493_length_8613_cov_31.659817	Coordinate:2045	Reads:1	Hits:1	Allocated_reads:1	Strand:+
TCAGGCAGCTTTCTCCACTTCAGA
>Location:NODE_382493_length_8613_cov_31.659817	Coordinate:2045	Reads:3	Hits:1	Allocated_reads:3	Strand:+
TCAGGCAGCTTTCTCCACTTCAGATTGACT
>Location:NODE_382493_length_8613_cov_31.659817	Coordinate:2046	Reads:1	Hits:1	Allocated_reads:1	Strand:+
CAGGCAGCTTTCTCCACTTCAGATTG
>Location:NODE_382493_length_8613_cov_31.659817	Coordinate:2046	Reads:2	Hits:1	Allocated_reads:2	Strand:-
GTCAATCTGAAGTGGAGAAAGCTGCCTG
>Location:NODE_382493_length_8613_cov_31.659817	Coordinate:2046	Reads:1	Hits:1	Allocated_reads:1	Strand:-
TCAATCTGAAGTGGAGAAAGCTGCCTG
>Location:NODE_382493_length_8613_cov_31.659817	Coordinate:2047	Reads:2	Hits:1	Allocated_reads:2	Strand:-
AATCTGAAGTGGAGAAAGCTGCCT
>Location:NODE_382493_length_8613_cov_31.659817	Coordinate:2047	Reads:4	Hits:1	Allocated_reads:4	Strand:-
CAATCTGAAGTGGAGAAAGCTGCCT
>Location:NODE_382493_length_8613_cov_31.659817	Coordinate:2047	Reads:1	Hits:1	Allocated_reads:1	Strand:-
GAGTCAATCTGAAGTGGAGAAAGCTGCCT
>Location:NODE_382493_length_8613_cov_31.659817	Coordinate:2047	Reads:22	Hits:1	Allocated_reads:22	Strand:-
GTCAATCTGAAGTGGAGAAAGCTGCCT
>Location:NODE_382493_length_8613_cov_31.659817	Coordinate:2047	Reads:1	Hits:1	Allocated_reads:1	Strand:-
TCAATCTGAAGTGGAGAAAGCTGCCA
>Location:NODE_382493_length_8613_cov_31.659817	Coordinate:2047	Reads:63	Hits:1	Allocated_reads:63	Strand:-
TCAATCTGAAGTGGAGAAAGCTGCCT
>Location:NODE_382493_length_8613_cov_31.659817	Coordinate:2048	Reads:6	Hits:1	Allocated_reads:6	Strand:-
GTCAATCTGAAGTGGAGAAAGCTGCC
>Location:NODE_382493_length_8613_cov_31.659817	Coordinate:2048	Reads:14	Hits:1	Allocated_reads:14	Strand:-
TCAATCTGAAGTGGAGAAAGCTGCC
>Location:NODE_382493_length_8613_cov_31.659817	Coordinate:2049	Reads:2	Hits:1	Allocated_reads:2	Strand:-
GTCAATCTGAAGTGGAGAAAGCTGC
>Location:NODE_382493_length_8613_cov_31.659817	Coordinate:2049	Reads:5	Hits:1	Allocated_reads:5	Strand:-
TCAATCTGAAGTGGAGAAAGCTGC
>Location:NODE_382493_length_8613_cov_31.659817	Coordinate:2050	Reads:2	Hits:1	Allocated_reads:2	Strand:-
GTCAATCTGAAGTGGAGAAAGCTG
>Location:NODE_382493_length_8613_cov_31.659817	Coordinate:2051	Reads:3	Hits:1	Allocated_reads:3	Strand:-
AATGGAGTCAATCTGAAGTGGAGAAAGCT
>Location:NODE_382493_length_8613_cov_31.659817	Coordinate:2051	Reads:1	Hits:1	Allocated_reads:1	Strand:-
AGTCAATCTGAAGTGGAGAAAGCT
>Location:NODE_382493_length_8613_cov_31.659817	Coordinate:2051	Reads:1	Hits:1	Allocated_reads:1	Strand:-
AGTGAATGGAGTCAATCTGAAGTGGAGAAAGCT
>Location:NODE_382493_length_8613_cov_31.659817	Coordinate:2051	Reads:1	Hits:1	Allocated_reads:1	Strand:-
ATGGAGTCAATCTGAAGTGGAGAAAGCT
>Location:NODE_382493_length_8613_cov_31.659817	Coordinate:2052	Reads:1	Hits:1	Allocated_reads:1	Strand:-
AATGGAGTCAATCTGAAGTGGAGAAAGC
>Location:NODE_382493_length_8613_cov_31.659817	Coordinate:2052	Reads:1	Hits:1	Allocated_reads:1	Strand:-
GAGTCAATCTGAAGTGGAGAAAGC
>Location:NODE_382493_length_8613_cov_31.659817	Coordinate:2052	Reads:1	Hits:1	Allocated_reads:1	Strand:-
TGGAGTCAATCTGAAGTGTAGAAAGC
>Location:NODE_382493_length_8613_cov_31.659817	Coordinate:2054	Reads:1	Hits:1	Allocated_reads:1	Strand:+
TTTCTCCACTTCAGATTGACTCCATTCAC
>Location:NODE_382493_length_8613_cov_31.659817	Coordinate:2055	Reads:3	Hits:1	Allocated_reads:3	Strand:-
AATGGAGTCAATCTGAAGTGGAGAA
>Location:NODE_382493_length_8613_cov_31.659817	Coordinate:2055	Reads:1	Hits:1	Allocated_reads:1	Strand:+
TTCTCCACTTCAGATTGACTCCATTCACTCC
>Location:NODE_382493_length_8613_cov_31.659817	Coordinate:2056	Reads:4	Hits:1	Allocated_reads:4	Strand:-
AATGGAGTCAATCTGAAGTGGAGA
>Location:NODE_382493_length_8613_cov_31.659817	Coordinate:2056	Reads:1	Hits:1	Allocated_reads:1	Strand:-
AGTGAATGGAGTCAATCTGAAGTGGAGA
>Location:NODE_382493_length_8613_cov_31.659817	Coordinate:2056	Reads:1	Hits:1	Allocated_reads:1	Strand:-
AGTGAATGGAGTCAATCTGAAGTGGATT
>Location:NODE_382493_length_8613_cov_31.659817	Coordinate:2056	Reads:1	Hits:1	Allocated_reads:1	Strand:-
GAATGGAGTCAATCTGAAGTGGAGA
>Location:NODE_382493_length_8613_cov_31.659817	Coordinate:2056	Reads:2	Hits:1	Allocated_reads:2	Strand:+
TCTCCACTTCAGATTGACTCCATTCACT
>Location:NODE_382493_length_8613_cov_31.659817	Coordinate:2056	Reads:2	Hits:1	Allocated_reads:2	Strand:+
TCTCCACTTCAGATTGACTCCATTCACTC
>Location:NODE_382493_length_8613_cov_31.659817	Coordinate:2056	Reads:2	Hits:1	Allocated_reads:2	Strand:+
TCTCCACTTCAGATTGACTCCATTCACTCC
>Location:NODE_382493_length_8613_cov_31.659817	Coordinate:2057	Reads:1	Hits:1	Allocated_reads:1	Strand:+
CTCCACTTCAGATTGACTCCATTCACTCCTT
>Location:NODE_382493_length_8613_cov_31.659817	Coordinate:2058	Reads:1	Hits:1	Allocated_reads:1	Strand:+
TCCACTTCAGATTGACTCCATTCACTC
>Location:NODE_382493_length_8613_cov_31.659817	Coordinate:2058	Reads:1	Hits:1	Allocated_reads:1	Strand:-
TGAATGGAGTCAATCTGAAGTGGA
>Location:NODE_382493_length_8613_cov_31.659817	Coordinate:2059	Reads:5	Hits:1	Allocated_reads:5	Strand:+
CCACTTCAGATTGACTCCATTCACTC
>Location:NODE_382493_length_8613_cov_31.659817	Coordinate:2060	Reads:1	Hits:1	Allocated_reads:1	Strand:-
AGTGAATGGAGTCAATCTGAAGTG
>Location:NODE_382493_length_8613_cov_31.659817	Coordinate:2060	Reads:1	Hits:1	Allocated_reads:1	Strand:+
CACTTCAGATTGACTCCATTCACTCCTTT
>Location:NODE_382493_length_8613_cov_31.659817	Coordinate:2061	Reads:1	Hits:1	Allocated_reads:1	Strand:+
ACTTCAGATTGACTCCATTCACTCCTTTT
>Location:NODE_382493_length_8613_cov_31.659817	Coordinate:2062	Reads:5	Hits:1	Allocated_reads:5	Strand:+
CTTCAGATTGACTCCATTCACTCCTTTT
>Location:NODE_382493_length_8613_cov_31.659817	Coordinate:2063	Reads:1	Hits:1	Allocated_reads:1	Strand:+
TTCAGATTGACTCCATTCACTCCT
>Location:NODE_382493_length_8613_cov_31.659817	Coordinate:2063	Reads:1	Hits:1	Allocated_reads:1	Strand:+
TTCAGATTGACTCCATTCACTCCTT
>Location:NODE_382493_length_8613_cov_31.659817	Coordinate:2063	Reads:5	Hits:1	Allocated_reads:5	Strand:+
TTCAGATTGACTCCATTCACTCCTTT
>Location:NODE_382493_length_8613_cov_31.659817	Coordinate:2063	Reads:63	Hits:1	Allocated_reads:63	Strand:+
TTCAGATTGACTCCATTCACTCCTTTT
>Location:NODE_382493_length_8613_cov_31.659817	Coordinate:2063	Reads:3	Hits:1	Allocated_reads:3	Strand:+
TTCAGATTGACTCCATTCACTCCTTTTT
>Location:NODE_382493_length_8613_cov_31.659817	Coordinate:2063	Reads:3	Hits:1	Allocated_reads:3	Strand:+
TTCAGATTGACTCCATTCACTCCTTTTTC
>Location:NODE_382493_length_8613_cov_31.659817	Coordinate:2063	Reads:1	Hits:1	Allocated_reads:1	Strand:+
TTCAGATTGACTCCATTCACTCCGTTTTCC
>Location:NODE_382493_length_8613_cov_31.659817	Coordinate:2063	Reads:2	Hits:1	Allocated_reads:2	Strand:+
TTCAGATTGACTCCATTCACTCCTTTTTCCT
>Location:NODE_382493_length_8613_cov_31.659817	Coordinate:2063	Reads:1	Hits:1	Allocated_reads:1	Strand:+
TTCAGATTGACTCCATTCACTCCTTTTTCCTC
>Location:NODE_382493_length_8613_cov_31.659817	Coordinate:2064	Reads:27	Hits:1	Allocated_reads:27	Strand:+
TCAGATTGACTCCATTCACTCCTTTT
>Location:NODE_382493_length_8613_cov_31.659817	Coordinate:2064	Reads:5	Hits:1	Allocated_reads:5	Strand:+
TCAGATTGACTCCATTCACTCCTTTTT
>Location:NODE_382493_length_8613_cov_31.659817	Coordinate:2064	Reads:4	Hits:1	Allocated_reads:4	Strand:+
TCAGATTGACTCCATTCACTCCTTTTTC
>Location:NODE_382493_length_8613_cov_31.659817	Coordinate:2064	Reads:11	Hits:1	Allocated_reads:11	Strand:+
TCAGATTGACTCCATTCACTCCTTTTTCC
>Location:NODE_382493_length_8613_cov_31.659817	Coordinate:2064	Reads:7	Hits:1	Allocated_reads:7	Strand:+
TCAGATTGACTCCATTCACTCCTTTTTCCT
>Location:NODE_382493_length_8613_cov_31.659817	Coordinate:2064	Reads:6	Hits:1	Allocated_reads:6	Strand:+
TCAGATTGACTCCATTCACTCCTTTTTCCTC
>Location:NODE_382493_length_8613_cov_31.659817	Coordinate:2065	Reads:1	Hits:1	Allocated_reads:1	Strand:-
AAAAGGAGTGAATGGAGTCAATCTG
>Location:NODE_382493_length_8613_cov_31.659817	Coordinate:2066	Reads:1	Hits:1	Allocated_reads:1	Strand:+
AGATTGACTCCATTCACTCCTTTTTCCTCCA
>Location:NODE_382493_length_8613_cov_31.659817	Coordinate:2067	Reads:2	Hits:1	Allocated_reads:2	Strand:+
GATTGACTCCATTCACTCCTTTTTCCTC
>Location:NODE_382493_length_8613_cov_31.659817	Coordinate:2069	Reads:1	Hits:1	Allocated_reads:1	Strand:+
TTGACTCCATTCACTCCTTTTTCCTC
>Location:NODE_382493_length_8613_cov_31.659817	Coordinate:2069	Reads:1	Hits:1	Allocated_reads:1	Strand:+
TTGACTCCATTCACTCCTTTTTCCTCCA
>Location:NODE_382493_length_8613_cov_31.659817	Coordinate:2069	Reads:2	Hits:1	Allocated_reads:2	Strand:+
TTGACTCCATTCACTCCTTTTTCCTCCAGTT
>Location:NODE_382493_length_8613_cov_31.659817	Coordinate:2070	Reads:1	Hits:1	Allocated_reads:1	Strand:+
TGACTCCATTCACTCCTTTTTCCT
>Location:NODE_382493_length_8613_cov_31.659817	Coordinate:2070	Reads:1	Hits:1	Allocated_reads:1	Strand:+
TGACTCCATTCACTCCTTTTTCCTC
>Location:NODE_382493_length_8613_cov_31.659817	Coordinate:2070	Reads:1	Hits:1	Allocated_reads:1	Strand:+
TGACTCCATTCACTCCTTTTTCCTCC
>Location:NODE_382493_length_8613_cov_31.659817	Coordinate:2070	Reads:3	Hits:1	Allocated_reads:3	Strand:+
TGACTCCATTCACTCCTTTTTCCTCCAG
>Location:NODE_382493_length_8613_cov_31.659817	Coordinate:2070	Reads:3	Hits:1	Allocated_reads:3	Strand:+
TGACTCCATTCACTCCTTTTTCCTCCAGT
>Location:NODE_382493_length_8613_cov_31.659817	Coordinate:2070	Reads:13	Hits:1	Allocated_reads:13	Strand:+
TGACTCCATTCACTCCTTTTTCCTCCAGTT
>Location:NODE_382493_length_8613_cov_31.659817	Coordinate:2071	Reads:2	Hits:1	Allocated_reads:2	Strand:+
GACTCCATTCACTCCTTTTTCCTCCAGTT
>Location:NODE_382493_length_8613_cov_31.659817	Coordinate:2074	Reads:1	Hits:1	Allocated_reads:1	Strand:+
TCCATTCACTCCTTTTTCCTCCAG
>Location:NODE_382493_length_8613_cov_31.659817	Coordinate:2074	Reads:1	Hits:1	Allocated_reads:1	Strand:+
TCCATTCACTCCTTTTTCCTCCAGTT
>Location:NODE_382493_length_8613_cov_31.659817	Coordinate:2074	Reads:1	Hits:1	Allocated_reads:1	Strand:+
TCCATTCACTCCTTTTTCCTCCAGTTT
>Location:NODE_382493_length_8613_cov_31.659817	Coordinate:2076	Reads:1	Hits:1	Allocated_reads:1	Strand:-
AACTGGAGGAAAAAGGAGTGAATG
>Location:NODE_382493_length_8613_cov_31.659817	Coordinate:2076	Reads:1	Hits:1	Allocated_reads:1	Strand:-
ACAAACTGGAGGAAAAAGGAGTGAATG
>Location:NODE_382493_length_8613_cov_31.659817	Coordinate:2076	Reads:1	Hits:1	Allocated_reads:1	Strand:+
CATTCACTCCTTTTTCCTCCAGTTTGTCC
>Location:NODE_382493_length_8613_cov_31.659817	Coordinate:2076	Reads:1	Hits:1	Allocated_reads:1	Strand:+
CATTCACTCCTTTTTCCTCCAGTTTGTCCT
>Location:NODE_382493_length_8613_cov_31.659817	Coordinate:2077	Reads:1	Hits:1	Allocated_reads:1	Strand:+
ATTCACTCCTTTTTCCTCCAGTTTGTC
>Location:NODE_382493_length_8613_cov_31.659817	Coordinate:2077	Reads:1	Hits:1	Allocated_reads:1	Strand:-
TGCAGGACAAACTGGAGGAAAAAGGAGTGAAT
>Location:NODE_382493_length_8613_cov_31.659817	Coordinate:2078	Reads:1	Hits:1	Allocated_reads:1	Strand:-
GACAAACTGGAGGAAAAAGGAGTGAA
>Location:NODE_382493_length_8613_cov_31.659817	Coordinate:2078	Reads:1	Hits:1	Allocated_reads:1	Strand:+
TTCACTCCTTTTTCCTCCAGTTTGTCC
>Location:NODE_382493_length_8613_cov_31.659817	Coordinate:2078	Reads:2	Hits:1	Allocated_reads:2	Strand:+
TTCACTCCTTTTTCCTCCAGTTTGTCCT
>Location:NODE_382493_length_8613_cov_31.659817	Coordinate:2078	Reads:1	Hits:1	Allocated_reads:1	Strand:+
TTCACTCCTTTTTCCTCCAGTTTGTCCTGC
>Location:NODE_382493_length_8613_cov_31.659817	Coordinate:2079	Reads:2	Hits:1	Allocated_reads:2	Strand:+
TCACTCCTTTTTCCTCCAGTTTGTCCTGC
>Location:NODE_382493_length_8613_cov_31.659817	Coordinate:2079	Reads:1	Hits:1	Allocated_reads:1	Strand:+
TCACTCCTTTTTCCTCCAGTTTGTCCTGCAGC
>Location:NODE_382493_length_8613_cov_31.659817	Coordinate:2080	Reads:2	Hits:1	Allocated_reads:2	Strand:+
CACTCCTTTTTCCTCCAGTTTGTCCTGCA
>Location:NODE_382493_length_8613_cov_31.659817	Coordinate:2080	Reads:1	Hits:1	Allocated_reads:1	Strand:-
TGCAGGACAAACTGGAGGAAAAAGGAGTG
>Location:NODE_382493_length_8613_cov_31.659817	Coordinate:2081	Reads:1	Hits:1	Allocated_reads:1	Strand:+
ACTCCTTTTTCCTCCAGTTTGTCCTGC
>Location:NODE_382493_length_8613_cov_31.659817	Coordinate:2081	Reads:2	Hits:1	Allocated_reads:2	Strand:-
CTGCAGGACAAACTGGAGGAAAAAGGAGT
>Location:NODE_382493_length_8613_cov_31.659817	Coordinate:2081	Reads:1	Hits:1	Allocated_reads:1	Strand:-
TGCAGGACAAACTGGAGGAAAAAGGAGT
>Location:NODE_382493_length_8613_cov_31.659817	Coordinate:2082	Reads:1	Hits:1	Allocated_reads:1	Strand:-
AGGACAAACTGGAGGAAAAAGGAG
>Location:NODE_382493_length_8613_cov_31.659817	Coordinate:2083	Reads:5	Hits:1	Allocated_reads:5	Strand:+
TCCTTTTTCCTCCAGTTTGTCCTGCAGC
>Location:NODE_382493_length_8613_cov_31.659817	Coordinate:2084	Reads:1	Hits:1	Allocated_reads:1	Strand:+
CCTTTTTCCTCCAGTTTGTCCTGCAGC
>Location:NODE_382493_length_8613_cov_31.659817	Coordinate:2084	Reads:1	Hits:1	Allocated_reads:1	Strand:-
CTGCAGGACAAACTGGAGGAAAAAGG
>Location:NODE_382493_length_8613_cov_31.659817	Coordinate:2085	Reads:1	Hits:1	Allocated_reads:1	Strand:-
CTGCAGGACAAACTGGAGGAAAAAG
>Location:NODE_382493_length_8613_cov_31.659817	Coordinate:2085	Reads:2	Hits:1	Allocated_reads:2	Strand:-
TGCAGGACAAACTGGAGGAAAAAG
>Location:NODE_382493_length_8613_cov_31.659817	Coordinate:2086	Reads:1	Hits:1	Allocated_reads:1	Strand:-
CAGCTGCAGGACAAACTGGAGGAAAAT
>Location:NODE_382493_length_8613_cov_31.659817	Coordinate:2086	Reads:12	Hits:1	Allocated_reads:12	Strand:+
TTTTTCCTCCAGTTTGTCCTGCAGC
>Location:NODE_382493_length_8613_cov_31.659817	Coordinate:2087	Reads:6	Hits:1	Allocated_reads:6	Strand:+
TTTTCCTCCAGTTTGTCCTGCAGC
>Location:NODE_382493_length_8613_cov_31.659817	Coordinate:2087	Reads:1	Hits:1	Allocated_reads:1	Strand:+
TTTTCCTCCAGTTTGTCCTGCAGCTTT
>Location:NODE_382493_length_8613_cov_31.659817	Coordinate:2087	Reads:4	Hits:1	Allocated_reads:4	Strand:+
TTTTCCTCCAGTTTGTCCTGCAGCTGAAAC
>Location:NODE_382493_length_8613_cov_31.659817	Coordinate:2088	Reads:6	Hits:1	Allocated_reads:6	Strand:+
TTTCCTCCAGTTTGTCCTGCAGCTGAAAC
>Location:NODE_382493_length_8613_cov_31.659817	Coordinate:2089	Reads:5	Hits:1	Allocated_reads:5	Strand:+
TTCCTCCAGTTTGTCCTGCAGCTGAAAC
>Location:NODE_382493_length_8613_cov_31.659817	Coordinate:2089	Reads:3	Hits:1	Allocated_reads:3	Strand:+
TTCCTCCAGTTTGTCCTGCAGCTGAAACA
>Location:NODE_382493_length_8613_cov_31.659817	Coordinate:2090	Reads:25	Hits:1	Allocated_reads:25	Strand:+
TCCTCCAGTTTGTCCTGCAGCTGAAAC
>Location:NODE_382493_length_8613_cov_31.659817	Coordinate:2090	Reads:1	Hits:1	Allocated_reads:1	Strand:+
TCCTCCAGTTTGTCCTGCAGCTGAAACA
>Location:NODE_382493_length_8613_cov_31.659817	Coordinate:2091	Reads:2	Hits:1	Allocated_reads:2	Strand:+
CCTCCAGTTTGTCCTGCAGCTGAAAC
>Location:NODE_382493_length_8613_cov_31.659817	Coordinate:2092	Reads:3	Hits:1	Allocated_reads:3	Strand:+
CTCCAGTTTGTCCTGCAGCTGAAAC
>Location:NODE_382493_length_8613_cov_31.659817	Coordinate:2092	Reads:1	Hits:1	Allocated_reads:1	Strand:+
CTCCAGTTTGTCCTGCAGCTGAAACAC
>Location:NODE_382493_length_8613_cov_31.659817	Coordinate:2092	Reads:1	Hits:1	Allocated_reads:1	Strand:+
CTCCAGTTTGTCCTGCAGCTGAAACACA
>Location:NODE_382493_length_8613_cov_31.659817	Coordinate:2092	Reads:1	Hits:1	Allocated_reads:1	Strand:-
GTTTCAGCTGCAGGACAAACTGGAG
>Location:NODE_382493_length_8613_cov_31.659817	Coordinate:2093	Reads:1	Hits:1	Allocated_reads:1	Strand:+
TCCAGTTTGTCCTGCAGCTGAAACACA
>Location:NODE_382493_length_8613_cov_31.659817	Coordinate:2093	Reads:1	Hits:1	Allocated_reads:1	Strand:+
TCCAGTTTGTCCTGCAGCTGAAACACAAA
>Location:NODE_382493_length_8613_cov_31.659817	Coordinate:2093	Reads:1	Hits:1	Allocated_reads:1	Strand:+
TCCAGTTTGTCCTGCAGCTGAAACACAAAC
>Location:NODE_382493_length_8613_cov_31.659817	Coordinate:2094	Reads:1	Hits:1	Allocated_reads:1	Strand:+
CCAGTTTGTCCTGCAGCTGAAACACAAAC
>Location:NODE_382493_length_8613_cov_31.659817	Coordinate:2095	Reads:1	Hits:2	Allocated_reads:0.5	Strand:-
GTGTTTCAGCTGCAGGACAAACTG
>Location:NODE_382493_length_8613_cov_31.659817	Coordinate:2096	Reads:1	Hits:2	Allocated_reads:0.5	Strand:+
AGTTTGTCCTGCAGCTGAAACACAAATT
>Location:NODE_382493_length_8613_cov_31.659817	Coordinate:2096	Reads:3	Hits:2	Allocated_reads:1.5	Strand:-
TTTGTGTTTCAGCTGCAGGACAAACT
>Location:NODE_382493_length_8613_cov_31.659817	Coordinate:2097	Reads:1	Hits:1	Allocated_reads:1	Strand:+
GTTTGTCCTGCAGCTGAAACACAAACA
>Location:NODE_382493_length_8613_cov_31.659817	Coordinate:2097	Reads:1	Hits:2	Allocated_reads:0.5	Strand:-
TTTGTGTTTCAGCTGCAGGACAAAC
>Location:NODE_382493_length_8613_cov_31.659817	Coordinate:2099	Reads:1	Hits:1	Allocated_reads:1	Strand:+
TTGTCCTGCAGCTGAAACACAAACA
>Location:NODE_382493_length_8613_cov_31.659817	Coordinate:2099	Reads:4	Hits:1	Allocated_reads:4	Strand:+
TTGTCCTGCAGCTGAAACACAAACAAT
>Location:NODE_382493_length_8613_cov_31.659817	Coordinate:2099	Reads:6	Hits:1	Allocated_reads:6	Strand:+
TTGTCCTGCAGCTGAAACACAAACAATA
>Location:NODE_382493_length_8613_cov_31.659817	Coordinate:2099	Reads:1	Hits:1	Allocated_reads:1	Strand:+
TTGTCCTGCAGCTGAAACACAAACAATAAA
>Location:NODE_382493_length_8613_cov_31.659817	Coordinate:2099	Reads:1	Hits:1	Allocated_reads:1	Strand:+
TTGTCCTGCAGCTGAAACACAAACAATAAAC
>Location:NODE_382493_length_8613_cov_31.659817	Coordinate:2099	Reads:1	Hits:1	Allocated_reads:1	Strand:+
TTGTCCTGCAGCTGAAACACAAACAATAAACT
>Location:NODE_382493_length_8613_cov_31.659817	Coordinate:2099	Reads:1	Hits:1	Allocated_reads:1	Strand:+
TTGTCCTGCAGCTGAAACACAAACAATAAATT
>Location:NODE_382493_length_8613_cov_31.659817	Coordinate:2099	Reads:8	Hits:1	Allocated_reads:8	Strand:+
TTGTCCTGCAGCTGAAACACAAACAATAAACAAT
>Location:NODE_382493_length_8613_cov_31.659817	Coordinate:2099	Reads:3	Hits:1	Allocated_reads:3	Strand:+
TTGTCCTGCAGCTGAAACACAAACAATAAACAATT
>Location:NODE_382493_length_8613_cov_31.659817	Coordinate:2100	Reads:3	Hits:1	Allocated_reads:3	Strand:+
TGTCCTGCAGCTGAAACACAAACAAT
>Location:NODE_382493_length_8613_cov_31.659817	Coordinate:2100	Reads:2	Hits:1	Allocated_reads:2	Strand:+
TGTCCTGCAGCTGAAACACAAACAATA
>Location:NODE_382493_length_8613_cov_31.659817	Coordinate:2100	Reads:1	Hits:1	Allocated_reads:1	Strand:+
TGTCCTGCAGCTGAAACACAAACAATAA
>Location:NODE_382493_length_8613_cov_31.659817	Coordinate:2100	Reads:1	Hits:1	Allocated_reads:1	Strand:+
TGTCCTGCAGCTGAAACACAAACAATCTT
>Location:NODE_382493_length_8613_cov_31.659817	Coordinate:2100	Reads:1	Hits:1	Allocated_reads:1	Strand:+
TGTCCTGCAGCTGAAACACAAACAATAAAAG
>Location:NODE_382493_length_8613_cov_31.659817	Coordinate:2100	Reads:1	Hits:1	Allocated_reads:1	Strand:+
TGTCCTGCAGCTGAAACACAAACAATAAACA
>Location:NODE_382493_length_8613_cov_31.659817	Coordinate:2100	Reads:3	Hits:1	Allocated_reads:3	Strand:+
TGTCCTGCAGCTGAAACACAAACAATAAACAATT
>Location:NODE_382493_length_8613_cov_31.659817	Coordinate:2100	Reads:1	Hits:1	Allocated_reads:1	Strand:+
TGTCCTGCAGCTGAAACACAAACAATAAACAATTT
>Location:NODE_382493_length_8613_cov_31.659817	Coordinate:2101	Reads:1	Hits:1	Allocated_reads:1	Strand:+
GTCCTGCAGCTGAAACACAAACAATAAACAATT
>Location:NODE_382493_length_8613_cov_31.659817	Coordinate:2102	Reads:1	Hits:1	Allocated_reads:1	Strand:+
TCCTGCAGCTGAAACACAAACAATAAAC
>Location:NODE_382493_length_8613_cov_31.659817	Coordinate:2102	Reads:1	Hits:1	Allocated_reads:1	Strand:+
TCCTGCAGCTGAAACACAAACAATAAACAAT
>Location:NODE_382493_length_8613_cov_31.659817	Coordinate:2102	Reads:4	Hits:1	Allocated_reads:4	Strand:+
TCCTGCAGCTGAAACACAAACAATAAACAATT
>Location:NODE_382493_length_8613_cov_31.659817	Coordinate:2103	Reads:5	Hits:1	Allocated_reads:5	Strand:+
CCTGCAGCTGAAACACAAACAATAAACAAT
>Location:NODE_382493_length_8613_cov_31.659817	Coordinate:2103	Reads:15	Hits:1	Allocated_reads:15	Strand:+
CCTGCAGCTGAAACACAAACAATAAACAATT
>Location:NODE_382493_length_8613_cov_31.659817	Coordinate:2104	Reads:20	Hits:1	Allocated_reads:20	Strand:+
CTGCAGCTGAAACACAAACAATAAACAAT
>Location:NODE_382493_length_8613_cov_31.659817	Coordinate:2104	Reads:96	Hits:1	Allocated_reads:96	Strand:+
CTGCAGCTGAAACACAAACAATAAACAATT
>Location:NODE_382493_length_8613_cov_31.659817	Coordinate:2104	Reads:6	Hits:1	Allocated_reads:6	Strand:+
CTGCAGCTGAAACACAAACAATAAACAATTT
>Location:NODE_382493_length_8613_cov_31.659817	Coordinate:2105	Reads:1	Hits:1	Allocated_reads:1	Strand:+
TGCAGCTGAAACACAAACAATATT
>Location:NODE_382493_length_8613_cov_31.659817	Coordinate:2105	Reads:1	Hits:1	Allocated_reads:1	Strand:+
TGCAGCTGAAACACAAACAATGAACAGT
>Location:NODE_382493_length_8613_cov_31.659817	Coordinate:2105	Reads:174	Hits:1	Allocated_reads:174	Strand:+
TGCAGCTGAAACACAAACAATAAACAAT
>Location:NODE_382493_length_8613_cov_31.659817	Coordinate:2105	Reads:2	Hits:1	Allocated_reads:2	Strand:+
TGCAGCTGAAACACAAACAATAAGCAAT
>Location:NODE_382493_length_8613_cov_31.659817	Coordinate:2105	Reads:1	Hits:1	Allocated_reads:1	Strand:+
TGCAGCTGAAACACAAACAATAAACAAAT
>Location:NODE_382493_length_8613_cov_31.659817	Coordinate:2105	Reads:1	Hits:1	Allocated_reads:1	Strand:+
TGCAGCTGAAACACAAACAATAAACAAGT
>Location:NODE_382493_length_8613_cov_31.659817	Coordinate:2105	Reads:1	Hits:1	Allocated_reads:1	Strand:+
TGCAGCTGAAACACAAACAATAAACATTT
>Location:NODE_382493_length_8613_cov_31.659817	Coordinate:2105	Reads:1	Hits:1	Allocated_reads:1	Strand:+
TGCAGCTGAAACACAAACAATAAACCATT
>Location:NODE_382493_length_8613_cov_31.659817	Coordinate:2105	Reads:1	Hits:1	Allocated_reads:1	Strand:+
TGCAGCTGAAACACAAACAATAAGCAATT
>Location:NODE_382493_length_8613_cov_31.659817	Coordinate:2105	Reads:1	Hits:1	Allocated_reads:1	Strand:+
TGCAGCTGAAACACAAACAATAATCAATT
>Location:NODE_382493_length_8613_cov_31.659817	Coordinate:2105	Reads:2	Hits:1	Allocated_reads:2	Strand:+
TGCAGCTGAAACACAAACAATAAACGATT
>Location:NODE_382493_length_8613_cov_31.659817	Coordinate:2105	Reads:849	Hits:1	Allocated_reads:849	Strand:+
TGCAGCTGAAACACAAACAATAAACAATT
>Location:NODE_382493_length_8613_cov_31.659817	Coordinate:2105	Reads:124	Hits:1	Allocated_reads:124	Strand:+
TGCAGCTGAAACACAAACAATAAACAATTT
>Location:NODE_382493_length_8613_cov_31.659817	Coordinate:2105	Reads:1	Hits:1	Allocated_reads:1	Strand:+
TGCAGCTGAAACACAAACAATAAACAATTTT
>Location:NODE_382493_length_8613_cov_31.659817	Coordinate:2105	Reads:1	Hits:1	Allocated_reads:1	Strand:+
TGCAGCTGAAACACAAACAATAAACAATTTAAAG
>Location:NODE_382493_length_8613_cov_31.659817	Coordinate:2106	Reads:11	Hits:1	Allocated_reads:11	Strand:+
GCAGCTGAAACACAAACAATAAACAAT
>Location:NODE_382493_length_8613_cov_31.659817	Coordinate:2106	Reads:1	Hits:1	Allocated_reads:1	Strand:+
GCAGCTGAAACACAAACAATAAACCATT
>Location:NODE_382493_length_8613_cov_31.659817	Coordinate:2106	Reads:95	Hits:1	Allocated_reads:95	Strand:+
GCAGCTGAAACACAAACAATAAACAATT
>Location:NODE_382493_length_8613_cov_31.659817	Coordinate:2106	Reads:18	Hits:1	Allocated_reads:18	Strand:+
GCAGCTGAAACACAAACAATAAACAATTT
>Location:NODE_382493_length_8613_cov_31.659817	Coordinate:2107	Reads:2	Hits:1	Allocated_reads:2	Strand:+
CAGCTGAAACACAAACAATAAACAAT
>Location:NODE_382493_length_8613_cov_31.659817	Coordinate:2107	Reads:23	Hits:1	Allocated_reads:23	Strand:+
CAGCTGAAACACAAACAATAAACAATT
>Location:NODE_382493_length_8613_cov_31.659817	Coordinate:2107	Reads:9	Hits:1	Allocated_reads:9	Strand:+
CAGCTGAAACACAAACAATAAACAATTT
>Location:NODE_382493_length_8613_cov_31.659817	Coordinate:2108	Reads:4	Hits:1	Allocated_reads:4	Strand:+
AGCTGAAACACAAACAATAAACAATT
>Location:NODE_382493_length_8613_cov_31.659817	Coordinate:2108	Reads:11	Hits:1	Allocated_reads:11	Strand:+
AGCTGAAACACAAACAATAAACAATTT
>Location:NODE_382493_length_8613_cov_31.659817	Coordinate:2108	Reads:1	Hits:1	Allocated_reads:1	Strand:+
AGCTGAAACACAAACAATAAACAATTTAAA
>Location:NODE_382493_length_8613_cov_31.659817	Coordinate:2109	Reads:2	Hits:1	Allocated_reads:2	Strand:+
GCTGAAACACAAACAATAAACAAT
>Location:NODE_382493_length_8613_cov_31.659817	Coordinate:2109	Reads:1	Hits:1	Allocated_reads:1	Strand:+
GCTGAAACACAAACAATAAACAATT
>Location:NODE_382493_length_8613_cov_31.659817	Coordinate:2109	Reads:2	Hits:1	Allocated_reads:2	Strand:+
GCTGAAACACAAACAATAAACAATTTAAA
>Location:NODE_382493_length_8613_cov_31.659817	Coordinate:2110	Reads:1	Hits:1	Allocated_reads:1	Strand:+
CTGAAACACAAACAATAAACAATTTAAA
>Location:NODE_382493_length_8613_cov_31.659817	Coordinate:2110	Reads:1	Hits:1	Allocated_reads:1	Strand:+
CTGAAACACAAACAATAAACAATTTAAAGCC
>Location:NODE_382493_length_8613_cov_31.659817	Coordinate:2111	Reads:1	Hits:1	Allocated_reads:1	Strand:+
TGAAACACAAACAATAAACAATTTAAAGCC
>Location:NODE_382493_length_8613_cov_31.659817	Coordinate:2111	Reads:1	Hits:1	Allocated_reads:1	Strand:+
TGAAACACAAACAATAAACAATTTAAAGCCT
>Location:NODE_382493_length_8613_cov_31.659817	Coordinate:2112	Reads:1	Hits:1	Allocated_reads:1	Strand:+
GAAACACAAACAATAAACAATTTAAAGC
>Location:NODE_382493_length_8613_cov_31.659817	Coordinate:2112	Reads:1	Hits:1	Allocated_reads:1	Strand:+
GAAACACAAACAATAAACAATTTAAAGCCT
>Location:NODE_382493_length_8613_cov_31.659817	Coordinate:2113	Reads:1	Hits:1	Allocated_reads:1	Strand:+
AAACACAAACAATAAACAATTTAAAGCC
>Location:NODE_382493_length_8613_cov_31.659817	Coordinate:2120	Reads:1	Hits:1	Allocated_reads:1	Strand:+
AACAATAAACAATTTAAAGCCTCCAGGT
>Location:NODE_382493_length_8613_cov_31.659817	Coordinate:2120	Reads:1	Hits:1	Allocated_reads:1	Strand:-
GGAGGCTTTAAATTGTTTATTGTT
>Location:NODE_382493_length_8613_cov_31.659817	Coordinate:2120	Reads:2	Hits:1	Allocated_reads:2	Strand:-
TACCTGGAGGCTTTAAATTGTTTATTGTT
>Location:NODE_382493_length_8613_cov_31.659817	Coordinate:2121	Reads:1	Hits:1	Allocated_reads:1	Strand:-
GTTACCTGGAGGCTTTAAATTGTTTATTGT
>Location:NODE_382493_length_8613_cov_31.659817	Coordinate:2122	Reads:2	Hits:1	Allocated_reads:2	Strand:+
CAATAAACAATTTAAAGCCTCCAGGTAAC
>Location:NODE_382493_length_8613_cov_31.659817	Coordinate:2122	Reads:1	Hits:1	Allocated_reads:1	Strand:+
CAATAAACAATTTAAAGCCTCCAGGTAACTA
>Location:NODE_382493_length_8613_cov_31.659817	Coordinate:2122	Reads:1	Hits:1	Allocated_reads:1	Strand:-
GTTACCTGGAGGCTTTAAATTGTTTATTG
>Location:NODE_382493_length_8613_cov_31.659817	Coordinate:2122	Reads:1	Hits:1	Allocated_reads:1	Strand:-
TACCTGGAGGCTTTAAATTGTTTATTT
>Location:NODE_382493_length_8613_cov_31.659817	Coordinate:2122	Reads:2	Hits:1	Allocated_reads:2	Strand:-
TACCTGGAGGCTTTAAATTGTTTATTG
>Location:NODE_382493_length_8613_cov_31.659817	Coordinate:2123	Reads:1	Hits:1	Allocated_reads:1	Strand:-
ACCTGGAGGCTTTAAATTGTTTATT
>Location:NODE_382493_length_8613_cov_31.659817	Coordinate:2123	Reads:4	Hits:1	Allocated_reads:4	Strand:-
GTTACCTGGAGGCTTTAAATTGTTTATT
>Location:NODE_382493_length_8613_cov_31.659817	Coordinate:2123	Reads:9	Hits:1	Allocated_reads:9	Strand:-
TACCTGGAGGCTTTAAATTGTTTATT
>Location:NODE_382493_length_8613_cov_31.659817	Coordinate:2123	Reads:1	Hits:1	Allocated_reads:1	Strand:-
TAGTTACCTGGAGGCTTTAAATTGTTTATT
>Location:NODE_382493_length_8613_cov_31.659817	Coordinate:2124	Reads:1	Hits:1	Allocated_reads:1	Strand:-
ACCTGGAGGCTTTAAATTGTTTAT
>Location:NODE_382493_length_8613_cov_31.659817	Coordinate:2124	Reads:11	Hits:1	Allocated_reads:11	Strand:-
GTTACCTGGAGGCTTTAAATTGTTTAT
>Location:NODE_382493_length_8613_cov_31.659817	Coordinate:2124	Reads:5	Hits:1	Allocated_reads:5	Strand:-
TACCTGGAGGCTTTAAATTGTTTAT
>Location:NODE_382493_length_8613_cov_31.659817	Coordinate:2124	Reads:1	Hits:1	Allocated_reads:1	Strand:-
TTAGTTACCTGGAGGCTTTAAATTGTTTAT
>Location:NODE_382493_length_8613_cov_31.659817	Coordinate:2125	Reads:1	Hits:1	Allocated_reads:1	Strand:-
GTTACCTGGAGGCTTTAAATTGTGTA
>Location:NODE_382493_length_8613_cov_31.659817	Coordinate:2125	Reads:4	Hits:1	Allocated_reads:4	Strand:-
GTTACCTGGAGGCTTTAAATTGTTTA
>Location:NODE_382493_length_8613_cov_31.659817	Coordinate:2125	Reads:4	Hits:1	Allocated_reads:4	Strand:-
TACCTGGAGGCTTTAAATTGTTTA
>Location:NODE_382493_length_8613_cov_31.659817	Coordinate:2126	Reads:1	Hits:1	Allocated_reads:1	Strand:+
AAACAATTTAAAGCCTCCAGGGAACCA
>Location:NODE_382493_length_8613_cov_31.659817	Coordinate:2126	Reads:1	Hits:1	Allocated_reads:1	Strand:-
GTTACCTGGAGGCTTTAAATTGTTT
>Location:NODE_382493_length_8613_cov_31.659817	Coordinate:2127	Reads:3	Hits:1	Allocated_reads:3	Strand:-
GTTACCTGGAGGCTTTAAATTGTT
>Location:NODE_382493_length_8613_cov_31.659817	Coordinate:2127	Reads:6	Hits:1	Allocated_reads:6	Strand:-
TAGTTACCTGGAGGCTTTAAATTGTT
>Location:NODE_382493_length_8613_cov_31.659817	Coordinate:2127	Reads:1	Hits:1	Allocated_reads:1	Strand:-
TTTAGTTACCTGGAGGCTTTAAATTGTT
>Location:NODE_382493_length_8613_cov_31.659817	Coordinate:2128	Reads:1	Hits:1	Allocated_reads:1	Strand:-
TTTAGTTACCTGGAGGCTTTAAATTGT
>Location:NODE_382493_length_8613_cov_31.659817	Coordinate:2133	Reads:1	Hits:1	Allocated_reads:1	Strand:+
TTAAAGCCTCCAGGTAACTAAAAACA
>Location:NODE_382493_length_8613_cov_31.659817	Coordinate:2133	Reads:1	Hits:1	Allocated_reads:1	Strand:+
TTAAAGCCTCCAGGTAACTAAAAACACA
>Location:NODE_382493_length_8613_cov_31.659817	Coordinate:2133	Reads:3	Hits:1	Allocated_reads:3	Strand:+
TTAAAGCCTCCAGGTAACTAAAAACACACA
>Location:NODE_382493_length_8613_cov_31.659817	Coordinate:2134	Reads:1	Hits:1	Allocated_reads:1	Strand:+
TAAAGCCTCCAGGTAACTAAAAAC
>Location:NODE_382493_length_8613_cov_31.659817	Coordinate:2134	Reads:1	Hits:1	Allocated_reads:1	Strand:+
TAAAGCCTCCAGGTAACTAAAAACACACA
>Location:NODE_382493_length_8613_cov_31.659817	Coordinate:2135	Reads:1	Hits:1	Allocated_reads:1	Strand:-
TTTTGTGTGTTTTTAGTTACCTGGAGGCTTT
>Location:NODE_382493_length_8613_cov_31.659817	Coordinate:2136	Reads:1	Hits:1	Allocated_reads:1	Strand:-
TTGTGTGTTTTTAGTTACCTGGAGGCTT
>Location:NODE_382493_length_8613_cov_31.659817	Coordinate:2138	Reads:1	Hits:1	Allocated_reads:1	Strand:+
GCCTCCAGGTAACTAAAAACACACAA
>Location:NODE_382493_length_8613_cov_31.659817	Coordinate:2139	Reads:1	Hits:1	Allocated_reads:1	Strand:+
CCTCCAGGTAACTAAAAACACACAAAA
>Location:NODE_382493_length_8613_cov_31.659817	Coordinate:2140	Reads:1	Hits:1	Allocated_reads:1	Strand:+
CTCCAGGTAACTAAAAACACACAAAAAAGGC
>Location:NODE_382493_length_8613_cov_31.659817	Coordinate:2141	Reads:6	Hits:1	Allocated_reads:6	Strand:+
TCCAGGTAACTAAAAACACACAAAAAAG
>Location:NODE_382493_length_8613_cov_31.659817	Coordinate:2141	Reads:1	Hits:1	Allocated_reads:1	Strand:+
TCCAGGTAACTAAAAACACACAAAAAAGG
>Location:NODE_382493_length_8613_cov_31.659817	Coordinate:2141	Reads:6	Hits:1	Allocated_reads:6	Strand:+
TCCAGGTAACTAAAAACACACAAAAAAGGC
>Location:NODE_382493_length_8613_cov_31.659817	Coordinate:2142	Reads:1	Hits:1	Allocated_reads:1	Strand:+
CCAGGTAACTAAAAACACACAAAAAAGGC
>Location:NODE_382493_length_8613_cov_31.659817	Coordinate:2143	Reads:2	Hits:1	Allocated_reads:2	Strand:+
CAGGTAACTAAAAACACACAAAAAAGG
>Location:NODE_382493_length_8613_cov_31.659817	Coordinate:2143	Reads:2	Hits:1	Allocated_reads:2	Strand:+
CAGGTAACTAAAAACACACAAAAAAGGC
>Location:NODE_382493_length_8613_cov_31.659817	Coordinate:2143	Reads:2	Hits:1	Allocated_reads:2	Strand:+
CAGGTAACTAAAAACACACAAAAAAGGCT
>Location:NODE_382493_length_8613_cov_31.659817	Coordinate:2143	Reads:1	Hits:1	Allocated_reads:1	Strand:+
CAGGTAACTAAAAACACACAAAAAAGGCTT
>Location:NODE_382493_length_8613_cov_31.659817	Coordinate:2144	Reads:1	Hits:1	Allocated_reads:1	Strand:+
AGGTAACTAAAAACACACAAAAAAGGCTTT
>Location:NODE_382493_length_8613_cov_31.659817	Coordinate:2145	Reads:1	Hits:1	Allocated_reads:1	Strand:+
GGTAACTAAAAACACACAAAAAAGGCTT
>Location:NODE_382493_length_8613_cov_31.659817	Coordinate:2147	Reads:2	Hits:1	Allocated_reads:2	Strand:+
TAACTAAAAACACACAAAAAAGGCTTT
>Location:NODE_382493_length_8613_cov_31.659817	Coordinate:2151	Reads:2	Hits:1	Allocated_reads:2	Strand:+
TAAAAACACACAAAAAAGGCTTTTACC
>Location:NODE_382493_length_8613_cov_31.659817	Coordinate:2151	Reads:1	Hits:1	Allocated_reads:1	Strand:+
TAAAAACACACAAAAAAGGCTTTTACCTC
>Location:NODE_382493_length_8613_cov_31.659817	Coordinate:2155	Reads:1	Hits:1	Allocated_reads:1	Strand:-
TGAGGTAAAAGCCTTTTTTGTGTGTT
>Location:NODE_382493_length_8613_cov_31.659817	Coordinate:2156	Reads:1	Hits:1	Allocated_reads:1	Strand:+
ACACACAAAAAAGGCTTTTACCTCACACA
>Location:NODE_382493_length_8613_cov_31.659817	Coordinate:2156	Reads:1	Hits:1	Allocated_reads:1	Strand:-
TGAGGTAAAAGCCTTTTTTGTGTGT
>Location:NODE_382493_length_8613_cov_31.659817	Coordinate:2157	Reads:1	Hits:1	Allocated_reads:1	Strand:-
TTTGTGTGAGGTAAAAGCCTTTTTTGTGTG
>Location:NODE_382493_length_8613_cov_31.659817	Coordinate:2158	Reads:1	Hits:1	Allocated_reads:1	Strand:+
ACACAAAAAAGGCTTTTACCTCACAC
>Location:NODE_382493_length_8613_cov_31.659817	Coordinate:2163	Reads:1	Hits:1	Allocated_reads:1	Strand:+
AAAAAGGCTTTTACCTCACACAAAGGCT
>Location:NODE_382493_length_8613_cov_31.659817	Coordinate:2165	Reads:1	Hits:1	Allocated_reads:1	Strand:+
AAAGGCTTTTACCTCACACAAAGGCTGC
>Location:NODE_382493_length_8613_cov_31.659817	Coordinate:2166	Reads:1	Hits:1	Allocated_reads:1	Strand:+
AAGGCTTTTACCTCACACAAAGGCTGCT
>Location:NODE_382493_length_8613_cov_31.659817	Coordinate:2169	Reads:1	Hits:1	Allocated_reads:1	Strand:+
GCTTTTACCTCACACAAAGGCTGCTT
>Location:NODE_382493_length_8613_cov_31.659817	Coordinate:2170	Reads:1	Hits:1	Allocated_reads:1	Strand:+
CTTTTACCTCACACAAAGGCTGCTT
>Location:NODE_382493_length_8613_cov_31.659817	Coordinate:2170	Reads:1	Hits:1	Allocated_reads:1	Strand:+
CTTTTACCTCACACAAAGGCTGCTTCT
>Location:NODE_382493_length_8613_cov_31.659817	Coordinate:2171	Reads:5	Hits:1	Allocated_reads:5	Strand:+
TTTTACCTCACACAAAGGCTGCTT
>Location:NODE_382493_length_8613_cov_31.659817	Coordinate:2171	Reads:1	Hits:1	Allocated_reads:1	Strand:+
TTTTACCTCACACAAAGGCTGCTTC
>Location:NODE_382493_length_8613_cov_31.659817	Coordinate:2171	Reads:3	Hits:1	Allocated_reads:3	Strand:+
TTTTACCTCACACAAAGGCTGCTTCT
>Location:NODE_382493_length_8613_cov_31.659817	Coordinate:2171	Reads:5	Hits:1	Allocated_reads:5	Strand:+
TTTTACCTCACACAAAGGCTGCTTCTG
>Location:NODE_382493_length_8613_cov_31.659817	Coordinate:2171	Reads:14	Hits:1	Allocated_reads:14	Strand:+
TTTTACCTCACACAAAGGCTGCTTCTGA
>Location:NODE_382493_length_8613_cov_31.659817	Coordinate:2171	Reads:5	Hits:1	Allocated_reads:5	Strand:+
TTTTACCTCACACAAAGGCTGCTTCTGAC
>Location:NODE_382493_length_8613_cov_31.659817	Coordinate:2171	Reads:31	Hits:1	Allocated_reads:31	Strand:+
TTTTACCTCACACAAAGGCTGCTTCTGACA
>Location:NODE_382493_length_8613_cov_31.659817	Coordinate:2171	Reads:5	Hits:1	Allocated_reads:5	Strand:+
TTTTACCTCACACAAAGGCTGCTTCTGACT
>Location:NODE_382493_length_8613_cov_31.659817	Coordinate:2171	Reads:1	Hits:1	Allocated_reads:1	Strand:+
TTTTACCTCACACAAAGGCTGCTTCTGAAAA
>Location:NODE_382493_length_8613_cov_31.659817	Coordinate:2171	Reads:1	Hits:1	Allocated_reads:1	Strand:+
TTTTACCTCACACAAAGGCTGCTTCTGACAGCATC
>Location:NODE_382493_length_8613_cov_31.659817	Coordinate:2172	Reads:1	Hits:1	Allocated_reads:1	Strand:+
TTTACCTCACACAAAGGCTGCTTCTGA
>Location:NODE_382493_length_8613_cov_31.659817	Coordinate:2172	Reads:1	Hits:1	Allocated_reads:1	Strand:+
TTTACCTCACACAAAGGCTGCTTCTGAC
>Location:NODE_382493_length_8613_cov_31.659817	Coordinate:2172	Reads:3	Hits:1	Allocated_reads:3	Strand:+
TTTACCTCACACAAAGGCTGCTTCTGACT
>Location:NODE_382493_length_8613_cov_31.659817	Coordinate:2172	Reads:4	Hits:1	Allocated_reads:4	Strand:+
TTTACCTCACACAAAGGCTGCTTCTGACA
>Location:NODE_382493_length_8613_cov_31.659817	Coordinate:2172	Reads:1	Hits:1	Allocated_reads:1	Strand:+
TTTACCTCACACAAAGGCTGCTTCTGACAGC
>Location:NODE_382493_length_8613_cov_31.659817	Coordinate:2173	Reads:1	Hits:1	Allocated_reads:1	Strand:+
TTACCTCACACAAAGGCTGCTTCT
>Location:NODE_382493_length_8613_cov_31.659817	Coordinate:2173	Reads:3	Hits:1	Allocated_reads:3	Strand:+
TTACCTCACACAAAGGCTGCTTCTG
>Location:NODE_382493_length_8613_cov_31.659817	Coordinate:2173	Reads:2	Hits:1	Allocated_reads:2	Strand:+
TTACCTCACACAAAGGCTGCTTCTGA
>Location:NODE_382493_length_8613_cov_31.659817	Coordinate:2173	Reads:5	Hits:1	Allocated_reads:5	Strand:+
TTACCTCACACAAAGGCTGCTTCTGAC
>Location:NODE_382493_length_8613_cov_31.659817	Coordinate:2173	Reads:1	Hits:1	Allocated_reads:1	Strand:+
TTACCTCACACAAAGGCTGCGTCTGACA
>Location:NODE_382493_length_8613_cov_31.659817	Coordinate:2173	Reads:21	Hits:1	Allocated_reads:21	Strand:+
TTACCTCACACAAAGGCTGCTTCTGACA
>Location:NODE_382493_length_8613_cov_31.659817	Coordinate:2173	Reads:13	Hits:1	Allocated_reads:13	Strand:+
TTACCTCACACAAAGGCTGCTTCTGACAGC
>Location:NODE_382493_length_8613_cov_31.659817	Coordinate:2173	Reads:1	Hits:1	Allocated_reads:1	Strand:+
TTACCTCACACAAAGGCTGCTTCTGACAGTT
>Location:NODE_382493_length_8613_cov_31.659817	Coordinate:2173	Reads:1	Hits:1	Allocated_reads:1	Strand:+
TTACCTCACACAAAGGCTGCTTCTGACAGCAT
>Location:NODE_382493_length_8613_cov_31.659817	Coordinate:2173	Reads:2	Hits:1	Allocated_reads:2	Strand:+
TTACCTCACACAAAGGCTGCTTCTGACAGCATT
>Location:NODE_382493_length_8613_cov_31.659817	Coordinate:2174	Reads:1	Hits:1	Allocated_reads:1	Strand:+
TACCTCACACAAAGGCTGCTTCTGA
>Location:NODE_382493_length_8613_cov_31.659817	Coordinate:2174	Reads:2	Hits:1	Allocated_reads:2	Strand:+
TACCTCACACAAAGGCTGCTTCTGAC
>Location:NODE_382493_length_8613_cov_31.659817	Coordinate:2174	Reads:15	Hits:1	Allocated_reads:15	Strand:+
TACCTCACACAAAGGCTGCTTCTGACA
>Location:NODE_382493_length_8613_cov_31.659817	Coordinate:2174	Reads:21	Hits:1	Allocated_reads:21	Strand:+
TACCTCACACAAAGGCTGCTTCTGACAGC
>Location:NODE_382493_length_8613_cov_31.659817	Coordinate:2174	Reads:3	Hits:1	Allocated_reads:3	Strand:+
TACCTCACACAAAGGCTGCTTCTGACAGCA
>Location:NODE_382493_length_8613_cov_31.659817	Coordinate:2174	Reads:4	Hits:1	Allocated_reads:4	Strand:+
TACCTCACACAAAGGCTGCTTCTGACAGCAAAG
>Location:NODE_382493_length_8613_cov_31.659817	Coordinate:2175	Reads:1	Hits:1	Allocated_reads:1	Strand:+
ACCTCACACAAAGGCTGCTTCTGAC
>Location:NODE_382493_length_8613_cov_31.659817	Coordinate:2175	Reads:1	Hits:1	Allocated_reads:1	Strand:+
ACCTCACACAAAGGCTGCTTCTGACAGC
>Location:NODE_382493_length_8613_cov_31.659817	Coordinate:2175	Reads:3	Hits:1	Allocated_reads:3	Strand:+
ACCTCACACAAAGGCTGCTTCTGACAGCAAAG
>Location:NODE_382493_length_8613_cov_31.659817	Coordinate:2177	Reads:1	Hits:1	Allocated_reads:1	Strand:+
CTCACACAAAGGCTGCTTCTGACAGCA
>Location:NODE_382493_length_8613_cov_31.659817	Coordinate:2177	Reads:1	Hits:1	Allocated_reads:1	Strand:+
CTCACACAAAGGCTGCTTCTGACAGCTTT
>Location:NODE_382493_length_8613_cov_31.659817	Coordinate:2177	Reads:10	Hits:1	Allocated_reads:10	Strand:+
CTCACACAAAGGCTGCTTCTGACAGCAAAG
>Location:NODE_382493_length_8613_cov_31.659817	Coordinate:2177	Reads:6	Hits:1	Allocated_reads:6	Strand:+
CTCACACAAAGGCTGCTTCTGACAGCAAAGG
>Location:NODE_382493_length_8613_cov_31.659817	Coordinate:2177	Reads:1	Hits:1	Allocated_reads:1	Strand:-
TTTGCTGTCAGAAGCAGCCTTTGTGTGAG
>Location:NODE_382493_length_8613_cov_31.659817	Coordinate:2178	Reads:1	Hits:1	Allocated_reads:1	Strand:+
TCACACAAAGGCTGCTTCTGACAGCA
>Location:NODE_382493_length_8613_cov_31.659817	Coordinate:2178	Reads:8	Hits:1	Allocated_reads:8	Strand:+
TCACACAAAGGCTGCTTCTGACAGCAAAG
>Location:NODE_382493_length_8613_cov_31.659817	Coordinate:2178	Reads:24	Hits:1	Allocated_reads:24	Strand:+
TCACACAAAGGCTGCTTCTGACAGCAAAGG
>Location:NODE_382493_length_8613_cov_31.659817	Coordinate:2179	Reads:2	Hits:1	Allocated_reads:2	Strand:+
CACACAAAGGCTGCTTCTGACAGCAAAGG
>Location:NODE_382493_length_8613_cov_31.659817	Coordinate:2180	Reads:3	Hits:1	Allocated_reads:3	Strand:+
ACACAAAGGCTGCTTCTGACAGCAAAG
>Location:NODE_382493_length_8613_cov_31.659817	Coordinate:2180	Reads:3	Hits:1	Allocated_reads:3	Strand:+
ACACAAAGGCTGCTTCTGACAGCAAAGG
>Location:NODE_382493_length_8613_cov_31.659817	Coordinate:2181	Reads:1	Hits:1	Allocated_reads:1	Strand:+
CACAAAGGCTGCTTCTGACAGCAAAGGT
>Location:NODE_382493_length_8613_cov_31.659817	Coordinate:2182	Reads:1	Hits:1	Allocated_reads:1	Strand:+
ACAAAGGCTGCTTCTGACAGCAAAGGTCC
>Location:NODE_382493_length_8613_cov_31.659817	Coordinate:2182	Reads:4	Hits:1	Allocated_reads:4	Strand:+
ACAAAGGCTGCTTCTGACAGCAAAGGTCCT
>Location:NODE_382493_length_8613_cov_31.659817	Coordinate:2183	Reads:5	Hits:1	Allocated_reads:5	Strand:+
CAAAGGCTGCTTCTGACAGCAAAGGTCC
>Location:NODE_382493_length_8613_cov_31.659817	Coordinate:2183	Reads:1	Hits:1	Allocated_reads:1	Strand:+
CAAAGGCTGCTTCTGACAGCAACGGTCCT
>Location:NODE_382493_length_8613_cov_31.659817	Coordinate:2183	Reads:22	Hits:1	Allocated_reads:22	Strand:+
CAAAGGCTGCTTCTGACAGCAAAGGTCCT
>Location:NODE_382493_length_8613_cov_31.659817	Coordinate:2184	Reads:3	Hits:1	Allocated_reads:3	Strand:+
AAAGGCTGCTTCTGACAGCAAAGGTCC
>Location:NODE_382493_length_8613_cov_31.659817	Coordinate:2184	Reads:13	Hits:1	Allocated_reads:13	Strand:+
AAAGGCTGCTTCTGACAGCAAAGGTCCT
>Location:NODE_382493_length_8613_cov_31.659817	Coordinate:2185	Reads:1	Hits:1	Allocated_reads:1	Strand:+
AAGGCTGCTTCTGACAGCAATGGTCC
>Location:NODE_382493_length_8613_cov_31.659817	Coordinate:2185	Reads:3	Hits:1	Allocated_reads:3	Strand:+
AAGGCTGCTTCTGACAGCAAAGGTCC
>Location:NODE_382493_length_8613_cov_31.659817	Coordinate:2185	Reads:7	Hits:1	Allocated_reads:7	Strand:+
AAGGCTGCTTCTGACAGCAAAGGTCCT
>Location:NODE_382493_length_8613_cov_31.659817	Coordinate:2185	Reads:2	Hits:1	Allocated_reads:2	Strand:+
AAGGCTGCTTCTGACAGCAAAGGTCCTGAA
>Location:NODE_382493_length_8613_cov_31.659817	Coordinate:2186	Reads:1	Hits:1	Allocated_reads:1	Strand:+
AGGCTGCTTCTGACAGCAAAGGTCCT
>Location:NODE_382493_length_8613_cov_31.659817	Coordinate:2186	Reads:1	Hits:1	Allocated_reads:1	Strand:+
AGGCTGCTTCTGACAGCAAAGGTCCTGAA
>Location:NODE_382493_length_8613_cov_31.659817	Coordinate:2186	Reads:1	Hits:1	Allocated_reads:1	Strand:-
TCAGGACCTTTGCTGTCAGAAGCAGCCT
>Location:NODE_382493_length_8613_cov_31.659817	Coordinate:2186	Reads:1	Hits:1	Allocated_reads:1	Strand:-
TTCAGGACCTTTGCTGTCAGAAGCAGCCT
>Location:NODE_382493_length_8613_cov_31.659817	Coordinate:2187	Reads:2	Hits:1	Allocated_reads:2	Strand:-
CTTCAGGACCTTTGCTGTCAGAAGCAGCC
>Location:NODE_382493_length_8613_cov_31.659817	Coordinate:2187	Reads:1	Hits:1	Allocated_reads:1	Strand:-
TCAGGACCTTTGCTGTCAGAAGCAGCC
>Location:NODE_382493_length_8613_cov_31.659817	Coordinate:2187	Reads:1	Hits:1	Allocated_reads:1	Strand:-
TCTTCAGGACCTTTGCTGTCAGAAGCAGCC
>Location:NODE_382493_length_8613_cov_31.659817	Coordinate:2188	Reads:1	Hits:1	Allocated_reads:1	Strand:-
TCAGGACCTTTGCTGTCAGAAGCAGC
>Location:NODE_382493_length_8613_cov_31.659817	Coordinate:2189	Reads:1	Hits:1	Allocated_reads:1	Strand:+
CTGCTTCTGACAGCAAAGGTCCTGAATT
>Location:NODE_382493_length_8613_cov_31.659817	Coordinate:2189	Reads:4	Hits:1	Allocated_reads:4	Strand:-
TCAGGACCTTTGCTGTCAGAAGCAG
>Location:NODE_382493_length_8613_cov_31.659817	Coordinate:2190	Reads:1	Hits:1	Allocated_reads:1	Strand:-
TCAGGACCTTTGCTGTCAGAAGCA
>Location:NODE_382493_length_8613_cov_31.659817	Coordinate:2190	Reads:1	Hits:1	Allocated_reads:1	Strand:+
TGCTTCTGACAGCAAAGGTCCTGAA
>Location:NODE_382493_length_8613_cov_31.659817	Coordinate:2190	Reads:4	Hits:1	Allocated_reads:4	Strand:+
TGCTTCTGACAGCAAAGGTCCTGAAGACT
>Location:NODE_382493_length_8613_cov_31.659817	Coordinate:2190	Reads:1	Hits:1	Allocated_reads:1	Strand:-
TTCAGGACCTTTGCTGTCAGAAGCA
>Location:NODE_382493_length_8613_cov_31.659817	Coordinate:2191	Reads:1	Hits:1	Allocated_reads:1	Strand:-
TCAGTCTTCAGGACCTTTGCTGTCAGAAGC
>Location:NODE_382493_length_8613_cov_31.659817	Coordinate:2191	Reads:1	Hits:1	Allocated_reads:1	Strand:-
TTCAGTCTTCAGGACCTTTGCTGTCAGAAGC
>Location:NODE_382493_length_8613_cov_31.659817	Coordinate:2193	Reads:1	Hits:1	Allocated_reads:1	Strand:-
TTCAGTCTTCAGGACCTTTGCTGTCAGAA
>Location:NODE_382493_length_8613_cov_31.659817	Coordinate:2193	Reads:1	Hits:1	Allocated_reads:1	Strand:+
TTCTGACAGCAAAGGTCCTGAAGAC
>Location:NODE_382493_length_8613_cov_31.659817	Coordinate:2193	Reads:31	Hits:1	Allocated_reads:31	Strand:+
TTCTGACAGCAAAGGTCCTGAAGACT
>Location:NODE_382493_length_8613_cov_31.659817	Coordinate:2193	Reads:1	Hits:1	Allocated_reads:1	Strand:+
TTCTGACAGCAAAGGTCCTGAAGACTGAAGA
>Location:NODE_382493_length_8613_cov_31.659817	Coordinate:2193	Reads:1	Hits:1	Allocated_reads:1	Strand:+
TTCTGACAGCAAAGGTCCTGAAGACTGAAGG
>Location:NODE_382493_length_8613_cov_31.659817	Coordinate:2194	Reads:5	Hits:1	Allocated_reads:5	Strand:+
TCTGACAGCAAAGGTCCTGAAGAC
>Location:NODE_382493_length_8613_cov_31.659817	Coordinate:2194	Reads:1	Hits:1	Allocated_reads:1	Strand:+
TCTGACAGCAAAGGTCCTGAAGACA
>Location:NODE_382493_length_8613_cov_31.659817	Coordinate:2194	Reads:1	Hits:1	Allocated_reads:1	Strand:+
TCTGACAGCAAAGGTCCTGAAGACG
>Location:NODE_382493_length_8613_cov_31.659817	Coordinate:2194	Reads:149	Hits:1	Allocated_reads:149	Strand:+
TCTGACAGCAAAGGTCCTGAAGACT
>Location:NODE_382493_length_8613_cov_31.659817	Coordinate:2194	Reads:1	Hits:1	Allocated_reads:1	Strand:+
TCTGACAGCAAAGGTCCTGAAGACTG
>Location:NODE_382493_length_8613_cov_31.659817	Coordinate:2194	Reads:1	Hits:1	Allocated_reads:1	Strand:+
TCTGACAGCAAAGGTCCTGAAGACTT
>Location:NODE_382493_length_8613_cov_31.659817	Coordinate:2194	Reads:7	Hits:1	Allocated_reads:7	Strand:+
TCTGACAGCAAAGGTCCTGAAGACTGAA
>Location:NODE_382493_length_8613_cov_31.659817	Coordinate:2194	Reads:1	Hits:1	Allocated_reads:1	Strand:+
TCTGACAGCAAAGGTCCTGAAGACTGAAA
>Location:NODE_382493_length_8613_cov_31.659817	Coordinate:2194	Reads:7	Hits:1	Allocated_reads:7	Strand:+
TCTGACAGCAAAGGTCCTGAAGACTGAAG
>Location:NODE_382493_length_8613_cov_31.659817	Coordinate:2194	Reads:1	Hits:1	Allocated_reads:1	Strand:+
TCTGACAGCAAAGGTCCTGAAGACTGAAGG
>Location:NODE_382493_length_8613_cov_31.659817	Coordinate:2194	Reads:6	Hits:1	Allocated_reads:6	Strand:+
TCTGACAGCAAAGGTCCTGAAGACTGAAGT
>Location:NODE_382493_length_8613_cov_31.659817	Coordinate:2194	Reads:6	Hits:1	Allocated_reads:6	Strand:+
TCTGACAGCAAAGGTCCTGAAGACTGAAGGATT
>Location:NODE_382493_length_8613_cov_31.659817	Coordinate:2194	Reads:1	Hits:1	Allocated_reads:1	Strand:-
TTCAGTCTTCAGGACCTTTGCTGTCAGA
>Location:NODE_382493_length_8613_cov_31.659817	Coordinate:2195	Reads:2	Hits:1	Allocated_reads:2	Strand:+
CTGACAGCAAAGGTCCTGAAGACT
>Location:NODE_382493_length_8613_cov_31.659817	Coordinate:2195	Reads:3	Hits:1	Allocated_reads:3	Strand:+
CTGACAGCAAAGGTCCTGAAGACTGAAG
>Location:NODE_382493_length_8613_cov_31.659817	Coordinate:2195	Reads:1	Hits:1	Allocated_reads:1	Strand:+
CTGACAGCAAAGGTCCTGAAGACTGAAGT
>Location:NODE_382493_length_8613_cov_31.659817	Coordinate:2195	Reads:1	Hits:1	Allocated_reads:1	Strand:+
CTGACAGCAAAGGTCCTGAAGACTGAAGGA
>Location:NODE_382493_length_8613_cov_31.659817	Coordinate:2195	Reads:2	Hits:1	Allocated_reads:2	Strand:+
CTGACAGCAAAGGTCCTGAAGACTGAAGGATT
>Location:NODE_382493_length_8613_cov_31.659817	Coordinate:2195	Reads:1	Hits:1	Allocated_reads:1	Strand:-
TTCAGTCTTCAGGACCTTTGCTGTCAG
>Location:NODE_382493_length_8613_cov_31.659817	Coordinate:2196	Reads:1	Hits:1	Allocated_reads:1	Strand:-
CAGTCTTCAGGACCTTTGCTGTCA
>Location:NODE_382493_length_8613_cov_31.659817	Coordinate:2196	Reads:3	Hits:1	Allocated_reads:3	Strand:-
CCTTCAGTCTTCAGGACCTTTGCTGTCA
>Location:NODE_382493_length_8613_cov_31.659817	Coordinate:2196	Reads:1	Hits:1	Allocated_reads:1	Strand:-
TCAGTCTTCAGGACCTTTGCTGTCA
>Location:NODE_382493_length_8613_cov_31.659817	Coordinate:2196	Reads:4	Hits:1	Allocated_reads:4	Strand:-
TCCTTCAGTCTTCAGGACCTTTGCTGTCA
>Location:NODE_382493_length_8613_cov_31.659817	Coordinate:2196	Reads:1	Hits:1	Allocated_reads:1	Strand:+
TGACAGCAAAGGTCCTGAAGACTG
>Location:NODE_382493_length_8613_cov_31.659817	Coordinate:2196	Reads:10	Hits:1	Allocated_reads:10	Strand:+
TGACAGCAAAGGTCCTGAAGACTGAAG
>Location:NODE_382493_length_8613_cov_31.659817	Coordinate:2196	Reads:3	Hits:1	Allocated_reads:3	Strand:+
TGACAGCAAAGGTCCTGAAGACTGAAGG
>Location:NODE_382493_length_8613_cov_31.659817	Coordinate:2196	Reads:9	Hits:1	Allocated_reads:9	Strand:+
TGACAGCAAAGGTCCTGAAGACTGAAGT
>Location:NODE_382493_length_8613_cov_31.659817	Coordinate:2196	Reads:7	Hits:1	Allocated_reads:7	Strand:+
TGACAGCAAAGGTCCTGAAGACTGAAGGA
>Location:NODE_382493_length_8613_cov_31.659817	Coordinate:2196	Reads:4	Hits:1	Allocated_reads:4	Strand:+
TGACAGCAAAGGTCCTGAAGACTGAAGGAT
>Location:NODE_382493_length_8613_cov_31.659817	Coordinate:2196	Reads:47	Hits:1	Allocated_reads:47	Strand:+
TGACAGCAAAGGTCCTGAAGACTGAAGGATT
>Location:NODE_382493_length_8613_cov_31.659817	Coordinate:2196	Reads:1	Hits:1	Allocated_reads:1	Strand:+
TGACAGCAAAGGTCCTGAAGACTGAAGGATTTATC
>Location:NODE_382493_length_8613_cov_31.659817	Coordinate:2196	Reads:1	Hits:1	Allocated_reads:1	Strand:-
TTCAGTCTTCAGGACCTTTGCTGTCA
>Location:NODE_382493_length_8613_cov_31.659817	Coordinate:2197	Reads:1	Hits:1	Allocated_reads:1	Strand:+
GACAGCAAAGGTCCTGAAGACTGAAG
>Location:NODE_382493_length_8613_cov_31.659817	Coordinate:2197	Reads:1	Hits:1	Allocated_reads:1	Strand:+
GACAGCAAAGGTCCTGAAGACTGAAGG
>Location:NODE_382493_length_8613_cov_31.659817	Coordinate:2197	Reads:1	Hits:1	Allocated_reads:1	Strand:+
GACAGCAAAGGTCCTGAAGACTGAAGT
>Location:NODE_382493_length_8613_cov_31.659817	Coordinate:2197	Reads:1	Hits:1	Allocated_reads:1	Strand:+
GACAGCAAAGGTCCTGAAGACTGTAGGATT
>Location:NODE_382493_length_8613_cov_31.659817	Coordinate:2197	Reads:19	Hits:1	Allocated_reads:19	Strand:+
GACAGCAAAGGTCCTGAAGACTGAAGGATT
>Location:NODE_382493_length_8613_cov_31.659817	Coordinate:2197	Reads:19	Hits:1	Allocated_reads:19	Strand:-
TCAGTCTTCAGGACCTTTGCTGTC
>Location:NODE_382493_length_8613_cov_31.659817	Coordinate:2197	Reads:6	Hits:1	Allocated_reads:6	Strand:-
TTCAGTCTTCAGGACCTTTGCTGTC
>Location:NODE_382493_length_8613_cov_31.659817	Coordinate:2198	Reads:1	Hits:1	Allocated_reads:1	Strand:+
ACAGCAAAGGTCCTGAAGACTGAAG
>Location:NODE_382493_length_8613_cov_31.659817	Coordinate:2198	Reads:1	Hits:1	Allocated_reads:1	Strand:+
ACAGCAAAGGTCCTGAAGACTGAAGGA
>Location:NODE_382493_length_8613_cov_31.659817	Coordinate:2198	Reads:1	Hits:1	Allocated_reads:1	Strand:+
ACAGCAAAGGTCCTGAAGACTGAAGGAT
>Location:NODE_382493_length_8613_cov_31.659817	Coordinate:2198	Reads:13	Hits:1	Allocated_reads:13	Strand:+
ACAGCAAAGGTCCTGAAGACTGAAGGATT
>Location:NODE_382493_length_8613_cov_31.659817	Coordinate:2198	Reads:1	Hits:1	Allocated_reads:1	Strand:-
TTCAGTCTTCAGGACCTTTGCTGT
>Location:NODE_382493_length_8613_cov_31.659817	Coordinate:2199	Reads:1	Hits:1	Allocated_reads:1	Strand:-
AAATCCTTCAGTCTTCAGGACCTTTGCTG
>Location:NODE_382493_length_8613_cov_31.659817	Coordinate:2199	Reads:1	Hits:1	Allocated_reads:1	Strand:+
CAGCAAAGGTCCTGAAGACTGAAGT
>Location:NODE_382493_length_8613_cov_31.659817	Coordinate:2199	Reads:12	Hits:1	Allocated_reads:12	Strand:+
CAGCAAAGGTCCTGAAGACTGAAGGATT
>Location:NODE_382493_length_8613_cov_31.659817	Coordinate:2200	Reads:1	Hits:1	Allocated_reads:1	Strand:+
AGCAAAGGTCCTGAAGACTGAAGGA
>Location:NODE_382493_length_8613_cov_31.659817	Coordinate:2200	Reads:24	Hits:1	Allocated_reads:24	Strand:+
AGCAAAGGTCCTGAAGACTGAAGGATT
>Location:NODE_382493_length_8613_cov_31.659817	Coordinate:2201	Reads:1	Hits:1	Allocated_reads:1	Strand:-
AAATCCTTCAGTCTTCAGGACCTTTGT
>Location:NODE_382493_length_8613_cov_31.659817	Coordinate:2201	Reads:2	Hits:1	Allocated_reads:2	Strand:-
AAATCCTTCAGTCTTCAGGACCTTTGC
>Location:NODE_382493_length_8613_cov_31.659817	Coordinate:2201	Reads:1	Hits:1	Allocated_reads:1	Strand:-
AATCCTTCAGTCTTCAGGACCTTTGC
>Location:NODE_382493_length_8613_cov_31.659817	Coordinate:2201	Reads:3	Hits:1	Allocated_reads:3	Strand:+
GCAAAGGTCCTGAAGACTGAAGGATT
>Location:NODE_382493_length_8613_cov_31.659817	Coordinate:2201	Reads:1	Hits:1	Allocated_reads:1	Strand:+
GCAAAGGTCCTGAAGACTGAAGGATTT
>Location:NODE_382493_length_8613_cov_31.659817	Coordinate:2201	Reads:1	Hits:1	Allocated_reads:1	Strand:+
GCAAAGGTCCTGAAGACTGAAGGATTTA
>Location:NODE_382493_length_8613_cov_31.659817	Coordinate:2201	Reads:1	Hits:1	Allocated_reads:1	Strand:+
GCAAAGGTCCTGAAGACTGAAGGATTTATC
>Location:NODE_382493_length_8613_cov_31.659817	Coordinate:2201	Reads:1	Hits:1	Allocated_reads:1	Strand:-
TAAATCCTTCAGTCTTCAGGACCTTTGC
>Location:NODE_382493_length_8613_cov_31.659817	Coordinate:2201	Reads:1	Hits:1	Allocated_reads:1	Strand:-
TCCTTCAGTCTTCAGGACCTTTGC
>Location:NODE_382493_length_8613_cov_31.659817	Coordinate:2202	Reads:1	Hits:1	Allocated_reads:1	Strand:-
AAATCCTTCAGTCTTCAGGACCTTTG
>Location:NODE_382493_length_8613_cov_31.659817	Coordinate:2202	Reads:2	Hits:1	Allocated_reads:2	Strand:+
CAAAGGTCCTGAAGACTGAAGGATT
>Location:NODE_382493_length_8613_cov_31.659817	Coordinate:2203	Reads:2	Hits:1	Allocated_reads:2	Strand:+
AAAGGTCCTGAAGACTGAAGGATT
>Location:NODE_382493_length_8613_cov_31.659817	Coordinate:2203	Reads:1	Hits:1	Allocated_reads:1	Strand:+
AAAGGTCCTGAAGACTGAAGGATTTATC
>Location:NODE_382493_length_8613_cov_31.659817	Coordinate:2204	Reads:1	Hits:1	Allocated_reads:1	Strand:+
AAGGTCCTGAAGACTGAAGGATTTATC
>Location:NODE_382493_length_8613_cov_31.659817	Coordinate:2204	Reads:1	Hits:1	Allocated_reads:1	Strand:+
AAGGTCCTGAAGACTGAAGGATTTATCAAAAT
>Location:NODE_382493_length_8613_cov_31.659817	Coordinate:2206	Reads:1	Hits:1	Allocated_reads:1	Strand:-
TGATAAATCCTTCAGTCTTCAGGACC
>Location:NODE_382493_length_8613_cov_31.659817	Coordinate:2206	Reads:1	Hits:1	Allocated_reads:1	Strand:-
TTTGATAAATCCTTCAGTCTTCAGGACC
>Location:NODE_382493_length_8613_cov_31.659817	Coordinate:2207	Reads:1	Hits:1	Allocated_reads:1	Strand:+
GTCCTGAAGACTGAAGGATTTATCAAAATT
>Location:NODE_382493_length_8613_cov_31.659817	Coordinate:2208	Reads:1	Hits:1	Allocated_reads:1	Strand:+
TCCTGAAGACTGAAGGATTTATCAAAAGT
>Location:NODE_382493_length_8613_cov_31.659817	Coordinate:2208	Reads:1	Hits:1	Allocated_reads:1	Strand:+
TCCTGAAGACTGAAGGATTTATCAAAATT
>Location:NODE_382493_length_8613_cov_31.659817	Coordinate:2208	Reads:1	Hits:1	Allocated_reads:1	Strand:+
TCCTGAAGACTGAAGGATTTATCAAAATTA
>Location:NODE_382493_length_8613_cov_31.659817	Coordinate:2210	Reads:1	Hits:1	Allocated_reads:1	Strand:+
CTGAAGACTGAAGGATTTATCAAAATT
>Location:NODE_382493_length_8613_cov_31.659817	Coordinate:2210	Reads:1	Hits:1	Allocated_reads:1	Strand:+
CTGAAGACTGAAGGATTTATCAAAATTATC
>Location:NODE_382493_length_8613_cov_31.659817	Coordinate:2211	Reads:2	Hits:1	Allocated_reads:2	Strand:+
TGAAGACTGAAGGATTTATCAAAA
>Location:NODE_382493_length_8613_cov_31.659817	Coordinate:2211	Reads:2	Hits:1	Allocated_reads:2	Strand:+
TGAAGACTGAAGGATTTATCAAAAT
>Location:NODE_382493_length_8613_cov_31.659817	Coordinate:2211	Reads:14	Hits:1	Allocated_reads:14	Strand:+
TGAAGACTGAAGGATTTATCAAAATT
>Location:NODE_382493_length_8613_cov_31.659817	Coordinate:2211	Reads:2	Hits:1	Allocated_reads:2	Strand:+
TGAAGACTGAAGGATTTATCAAAATTT
>Location:NODE_382493_length_8613_cov_31.659817	Coordinate:2211	Reads:5	Hits:1	Allocated_reads:5	Strand:+
TGAAGACTGAAGGATTTATCAAAATTA
>Location:NODE_382493_length_8613_cov_31.659817	Coordinate:2211	Reads:4	Hits:1	Allocated_reads:4	Strand:+
TGAAGACTGAAGGATTTATCAAAATTAT
>Location:NODE_382493_length_8613_cov_31.659817	Coordinate:2211	Reads:7	Hits:1	Allocated_reads:7	Strand:+
TGAAGACTGAAGGATTTATCAAAATTATT
>Location:NODE_382493_length_8613_cov_31.659817	Coordinate:2211	Reads:74	Hits:1	Allocated_reads:74	Strand:+
TGAAGACTGAAGGATTTATCAAAATTATC
>Location:NODE_382493_length_8613_cov_31.659817	Coordinate:2211	Reads:10	Hits:1	Allocated_reads:10	Strand:+
TGAAGACTGAAGGATTTATCAAAATTATCA
>Location:NODE_382493_length_8613_cov_31.659817	Coordinate:2211	Reads:1	Hits:1	Allocated_reads:1	Strand:+
TGAAGACTGAAGGATTTATCAAAATTATCTT
>Location:NODE_382493_length_8613_cov_31.659817	Coordinate:2211	Reads:13	Hits:1	Allocated_reads:13	Strand:+
TGAAGACTGAAGGATTTATCAAAATTATCAGC
>Location:NODE_382493_length_8613_cov_31.659817	Coordinate:2212	Reads:3	Hits:1	Allocated_reads:3	Strand:+
GAAGACTGAAGGATTTATCAAAATT
>Location:NODE_382493_length_8613_cov_31.659817	Coordinate:2212	Reads:3	Hits:1	Allocated_reads:3	Strand:+
GAAGACTGAAGGATTTATCAAAATTA
>Location:NODE_382493_length_8613_cov_31.659817	Coordinate:2212	Reads:2	Hits:1	Allocated_reads:2	Strand:+
GAAGACTGAAGGATTTATCAAAATTATT
>Location:NODE_382493_length_8613_cov_31.659817	Coordinate:2212	Reads:34	Hits:1	Allocated_reads:34	Strand:+
GAAGACTGAAGGATTTATCAAAATTATC
>Location:NODE_382493_length_8613_cov_31.659817	Coordinate:2212	Reads:1	Hits:1	Allocated_reads:1	Strand:+
GAAGACTGAAGGATTTATCAAAATTATCC
>Location:NODE_382493_length_8613_cov_31.659817	Coordinate:2212	Reads:1	Hits:1	Allocated_reads:1	Strand:+
GAAGACTGAAGGATTTATCAAAATTTTTT
>Location:NODE_382493_length_8613_cov_31.659817	Coordinate:2212	Reads:2	Hits:1	Allocated_reads:2	Strand:+
GAAGACTGAAGGATTTATCAAAATTATCA
>Location:NODE_382493_length_8613_cov_31.659817	Coordinate:2212	Reads:4	Hits:1	Allocated_reads:4	Strand:+
GAAGACTGAAGGATTTATCAAAATTATCAGC
>Location:NODE_382493_length_8613_cov_31.659817	Coordinate:2213	Reads:1	Hits:1	Allocated_reads:1	Strand:+
AAGACTGAAGGATTTATCAAAATTATC
>Location:NODE_382493_length_8613_cov_31.659817	Coordinate:2214	Reads:1	Hits:1	Allocated_reads:1	Strand:+
AGACTGAAGGATTTATCAAAATTATC
>Location:NODE_382493_length_8613_cov_31.659817	Coordinate:2215	Reads:1	Hits:1	Allocated_reads:1	Strand:+
GACTGAAGGATTTATCAAAATTATC
>Location:NODE_382493_length_8613_cov_31.659817	Coordinate:2215	Reads:1	Hits:1	Allocated_reads:1	Strand:+
GACTGAAGGATTTATCAAAATTATCA
>Location:NODE_382493_length_8613_cov_31.659817	Coordinate:2217	Reads:1	Hits:1	Allocated_reads:1	Strand:+
CTGAAGGATTTATCAAAATTATCAGCTCT
>Location:NODE_382493_length_8613_cov_31.659817	Coordinate:2217	Reads:2	Hits:1	Allocated_reads:2	Strand:-
TGAGAGCTGATAATTTTGATAAATCCTTTTT
>Location:NODE_382493_length_8613_cov_31.659817	Coordinate:2218	Reads:1	Hits:1	Allocated_reads:1	Strand:+
TGAAGGATTTATCAAAATTATCAGC
>Location:NODE_382493_length_8613_cov_31.659817	Coordinate:2218	Reads:2	Hits:1	Allocated_reads:2	Strand:+
TGAAGGATTTATCAAAATTATCAGCT
>Location:NODE_382493_length_8613_cov_31.659817	Coordinate:2218	Reads:23	Hits:1	Allocated_reads:23	Strand:+
TGAAGGATTTATCAAAATTATCAGCTCT
>Location:NODE_382493_length_8613_cov_31.659817	Coordinate:2218	Reads:10	Hits:1	Allocated_reads:10	Strand:+
TGAAGGATTTATCAAAATTATCAGCTCTC
>Location:NODE_382493_length_8613_cov_31.659817	Coordinate:2218	Reads:4	Hits:1	Allocated_reads:4	Strand:+
TGAAGGATTTATCAAAATTATCAGCTCTCA
>Location:NODE_382493_length_8613_cov_31.659817	Coordinate:2218	Reads:1	Hits:1	Allocated_reads:1	Strand:+
TGAAGGATTTATCAAAATTATCAGCTCTCAG
>Location:NODE_382493_length_8613_cov_31.659817	Coordinate:2218	Reads:1	Hits:1	Allocated_reads:1	Strand:+
TGAAGGATTTATCAAAATTATCAGCTCTCAGC
>Location:NODE_382493_length_8613_cov_31.659817	Coordinate:2219	Reads:6	Hits:1	Allocated_reads:6	Strand:+
GAAGGATTTATCAAAATTATCAGCTCT
>Location:NODE_382493_length_8613_cov_31.659817	Coordinate:2219	Reads:1	Hits:1	Allocated_reads:1	Strand:+
GAAGGATTTATCAAAATTATCAGCTCTC
>Location:NODE_382493_length_8613_cov_31.659817	Coordinate:2219	Reads:2	Hits:1	Allocated_reads:2	Strand:+
GAAGGATTTATCAAAATTATCAGCTCTCA
>Location:NODE_382493_length_8613_cov_31.659817	Coordinate:2219	Reads:1	Hits:1	Allocated_reads:1	Strand:+
GAAGGATTTATCAAAATTATCAGCTCTCAGC
>Location:NODE_382493_length_8613_cov_31.659817	Coordinate:2219	Reads:1	Hits:1	Allocated_reads:1	Strand:-
GAGCTGATAATTTTGATAAATCCTTC
>Location:NODE_382493_length_8613_cov_31.659817	Coordinate:2220	Reads:1	Hits:1	Allocated_reads:1	Strand:+
AAGGATTTATCAAAATTATCAGCTCTC
>Location:NODE_382493_length_8613_cov_31.659817	Coordinate:2220	Reads:1	Hits:1	Allocated_reads:1	Strand:+
AAGGATTTATCAAAATTATCAGCTCTCA
>Location:NODE_382493_length_8613_cov_31.659817	Coordinate:2220	Reads:1	Hits:1	Allocated_reads:1	Strand:+
AAGGATTTATCAAAATTATCAGCTCTCAG
>Location:NODE_382493_length_8613_cov_31.659817	Coordinate:2220	Reads:1	Hits:1	Allocated_reads:1	Strand:+
AAGGATTTATCAAAATTATCAGCTCTCAGCA
>Location:NODE_382493_length_8613_cov_31.659817	Coordinate:2220	Reads:1	Hits:1	Allocated_reads:1	Strand:-
GAGAGCTGATAATTTTGATAAATCCTT
>Location:NODE_382493_length_8613_cov_31.659817	Coordinate:2220	Reads:2	Hits:1	Allocated_reads:2	Strand:-
TGAGAGCTGATAATTTTGATAAATCCTT
>Location:NODE_382493_length_8613_cov_31.659817	Coordinate:2221	Reads:2	Hits:1	Allocated_reads:2	Strand:-
AATGCTGAGAGCTGATAATTTTGATAAATCCT
>Location:NODE_382493_length_8613_cov_31.659817	Coordinate:2221	Reads:1	Hits:1	Allocated_reads:1	Strand:-
AGAGCTGATAATTTTGATAAATCCT
>Location:NODE_382493_length_8613_cov_31.659817	Coordinate:2221	Reads:1	Hits:1	Allocated_reads:1	Strand:+
AGGATTTATCAAAATTATCAGCTCTCAG
>Location:NODE_382493_length_8613_cov_31.659817	Coordinate:2221	Reads:2	Hits:1	Allocated_reads:2	Strand:+
AGGATTTATCAAAATTATCAGCTCTCAGC
>Location:NODE_382493_length_8613_cov_31.659817	Coordinate:2221	Reads:1	Hits:1	Allocated_reads:1	Strand:+
AGGATTTATCAAAATTATCAGCTCTCAGCATT
>Location:NODE_382493_length_8613_cov_31.659817	Coordinate:2221	Reads:1	Hits:1	Allocated_reads:1	Strand:-
GCTGAGAGCTGATAATTTTGATAAATCCT
>Location:NODE_382493_length_8613_cov_31.659817	Coordinate:2221	Reads:1	Hits:1	Allocated_reads:1	Strand:-
TAAATGCTGAGAGCTGATAATTTTGATAAATCCT
>Location:NODE_382493_length_8613_cov_31.659817	Coordinate:2221	Reads:8	Hits:1	Allocated_reads:8	Strand:-
TGAGAGCTGATAATTTTGATAAATCCT
>Location:NODE_382493_length_8613_cov_31.659817	Coordinate:2221	Reads:2	Hits:1	Allocated_reads:2	Strand:-
TGCTGAGAGCTGATAATTTTGATAAATCCT
>Location:NODE_382493_length_8613_cov_31.659817	Coordinate:2222	Reads:1	Hits:1	Allocated_reads:1	Strand:+
GGATTTATCAAAATTATCAGCTCTCAGC
>Location:NODE_382493_length_8613_cov_31.659817	Coordinate:2223	Reads:4	Hits:1	Allocated_reads:4	Strand:+
GATTTATCAAAATTATCAGCTCTCAGC
>Location:NODE_382493_length_8613_cov_31.659817	Coordinate:2223	Reads:1	Hits:1	Allocated_reads:1	Strand:-
GCTGAGAGCTGATAATTTTGATAAATC
>Location:NODE_382493_length_8613_cov_31.659817	Coordinate:2223	Reads:1	Hits:1	Allocated_reads:1	Strand:-
TGAGAGCTGATAATTTTGATAAATC
>Location:NODE_382493_length_8613_cov_31.659817	Coordinate:2224	Reads:6	Hits:1	Allocated_reads:6	Strand:-
AATGCTGAGAGCTGATAATTTTGATAAAT
>Location:NODE_382493_length_8613_cov_31.659817	Coordinate:2224	Reads:1	Hits:1	Allocated_reads:1	Strand:-
ATGCTGAGAGCTGATAATTTTGATAAAT
>Location:NODE_382493_length_8613_cov_31.659817	Coordinate:2224	Reads:3	Hits:1	Allocated_reads:3	Strand:+
ATTTATCAAAATTATCAGCTCTCAGC
>Location:NODE_382493_length_8613_cov_31.659817	Coordinate:2224	Reads:1	Hits:1	Allocated_reads:1	Strand:+
ATTTATCAAAATTATCAGCTCTCAGCA
>Location:NODE_382493_length_8613_cov_31.659817	Coordinate:2224	Reads:1	Hits:1	Allocated_reads:1	Strand:+
ATTTATCAAAATTATCAGCTCTCAGCAT
>Location:NODE_382493_length_8613_cov_31.659817	Coordinate:2224	Reads:2	Hits:1	Allocated_reads:2	Strand:-
CTGAGAGCTGATAATTTTGATAAAT
>Location:NODE_382493_length_8613_cov_31.659817	Coordinate:2224	Reads:1	Hits:1	Allocated_reads:1	Strand:-
GCTGAGAGCTGATAATTTTGATACAT
>Location:NODE_382493_length_8613_cov_31.659817	Coordinate:2224	Reads:3	Hits:1	Allocated_reads:3	Strand:-
GCTGAGAGCTGATAATTTTGATAAAT
>Location:NODE_382493_length_8613_cov_31.659817	Coordinate:2224	Reads:1	Hits:1	Allocated_reads:1	Strand:-
TAAATGCTGAGAGCTGATAATTTTGATAAAT
>Location:NODE_382493_length_8613_cov_31.659817	Coordinate:2224	Reads:10	Hits:1	Allocated_reads:10	Strand:-
TGAGAGCTGATAATTTTGATAAAT
>Location:NODE_382493_length_8613_cov_31.659817	Coordinate:2224	Reads:1	Hits:1	Allocated_reads:1	Strand:-
TGCTGAGAGCTGATAATTTTGATAATT
>Location:NODE_382493_length_8613_cov_31.659817	Coordinate:2224	Reads:1	Hits:1	Allocated_reads:1	Strand:-
TGCTGAGAGCTGATAATTTTGATAGAT
>Location:NODE_382493_length_8613_cov_31.659817	Coordinate:2224	Reads:28	Hits:1	Allocated_reads:28	Strand:-
TGCTGAGAGCTGATAATTTTGATAAAT
>Location:NODE_382493_length_8613_cov_31.659817	Coordinate:2225	Reads:1	Hits:1	Allocated_reads:1	Strand:-
TGCTGAGAGCTGATAATTTTGATAAA
>Location:NODE_382493_length_8613_cov_31.659817	Coordinate:2225	Reads:4	Hits:1	Allocated_reads:4	Strand:+
TTTATCAAAATTATCAGCTCTCAGC
>Location:NODE_382493_length_8613_cov_31.659817	Coordinate:2225	Reads:1	Hits:1	Allocated_reads:1	Strand:+
TTTATCAAAATTATCAGCTCTCAGCATT
>Location:NODE_382493_length_8613_cov_31.659817	Coordinate:2226	Reads:2	Hits:1	Allocated_reads:2	Strand:+
TTATCAAAATTATCAGCTCTCAGC
>Location:NODE_382493_length_8613_cov_31.659817	Coordinate:2227	Reads:1	Hits:1	Allocated_reads:1	Strand:-
AATGCTGAGAGCTGATAATTTTGATA
>Location:NODE_382493_length_8613_cov_31.659817	Coordinate:2227	Reads:1	Hits:1	Allocated_reads:1	Strand:+
TATCAAAATTATCAGCTCTCAGCA
>Location:NODE_382493_length_8613_cov_31.659817	Coordinate:2227	Reads:3	Hits:1	Allocated_reads:3	Strand:+
TATCAAAATTATCAGCTCTCAGCATT
>Location:NODE_382493_length_8613_cov_31.659817	Coordinate:2227	Reads:3	Hits:1	Allocated_reads:3	Strand:+
TATCAAAATTATCAGCTCTCAGCATTT
>Location:NODE_382493_length_8613_cov_31.659817	Coordinate:2227	Reads:1	Hits:1	Allocated_reads:1	Strand:+
TATCAAAATTATCAGCTCTCAGCATTTA
>Location:NODE_382493_length_8613_cov_31.659817	Coordinate:2227	Reads:4	Hits:1	Allocated_reads:4	Strand:+
TATCAAAATTATCAGCTCTCAGCATTTAGA
>Location:NODE_382493_length_8613_cov_31.659817	Coordinate:2228	Reads:1	Hits:1	Allocated_reads:1	Strand:-
AAATGCTGAGAGCTGATAATTTTGAT
>Location:NODE_382493_length_8613_cov_31.659817	Coordinate:2228	Reads:1	Hits:1	Allocated_reads:1	Strand:-
AATGCTGAGAGCTGATAATTTTGAT
>Location:NODE_382493_length_8613_cov_31.659817	Coordinate:2228	Reads:1	Hits:1	Allocated_reads:1	Strand:+
ATCAAAATTATCAGCTCTCAGCATTTAGA
>Location:NODE_382493_length_8613_cov_31.659817	Coordinate:2228	Reads:1	Hits:1	Allocated_reads:1	Strand:-
GCCTTATCTAAATGCTGAGAGCTGATAATTTTGAT
>Location:NODE_382493_length_8613_cov_31.659817	Coordinate:2228	Reads:2	Hits:1	Allocated_reads:2	Strand:-
TAAATGCTGAGAGCTGATAATTTTGAT
>Location:NODE_382493_length_8613_cov_31.659817	Coordinate:2229	Reads:1	Hits:1	Allocated_reads:1	Strand:+
TCAAAATTATCAGCTCTCAGCATTTAGA
>Location:NODE_382493_length_8613_cov_31.659817	Coordinate:2235	Reads:1	Hits:1	Allocated_reads:1	Strand:+
TTATCAGCTCTCAGCATTTAGATAAGGC
>Location:NODE_382493_length_8613_cov_31.659817	Coordinate:2235	Reads:1	Hits:1	Allocated_reads:1	Strand:+
TTATCAGCTCTCAGCATTTAGATAAGGCACA
>Location:NODE_382493_length_8613_cov_31.659817	Coordinate:2236	Reads:1	Hits:1	Allocated_reads:1	Strand:-
CCTTATCTAAATGCTGAGAGCTGATA
>Location:NODE_382493_length_8613_cov_31.659817	Coordinate:2236	Reads:1	Hits:1	Allocated_reads:1	Strand:+
TATCAGCTCTCAGCATTTAGATAGGGC
>Location:NODE_382493_length_8613_cov_31.659817	Coordinate:2236	Reads:29	Hits:1	Allocated_reads:29	Strand:+
TATCAGCTCTCAGCATTTAGATAAGGC
>Location:NODE_382493_length_8613_cov_31.659817	Coordinate:2236	Reads:1	Hits:1	Allocated_reads:1	Strand:+
TATCAGCTCTCAGCATTTAGATAAGGCA
>Location:NODE_382493_length_8613_cov_31.659817	Coordinate:2237	Reads:1	Hits:1	Allocated_reads:1	Strand:+
ATCAGCTCTCAGCATTTAGATAAGGCA
>Location:NODE_382493_length_8613_cov_31.659817	Coordinate:2237	Reads:1	Hits:1	Allocated_reads:1	Strand:-
CTTATCTAAATGCTGAGAGCTGAT
>Location:NODE_382493_length_8613_cov_31.659817	Coordinate:2238	Reads:10	Hits:1	Allocated_reads:10	Strand:+
TCAGCTCTCAGCATTTAGATAAGGC
>Location:NODE_382493_length_8613_cov_31.659817	Coordinate:2238	Reads:3	Hits:1	Allocated_reads:3	Strand:+
TCAGCTCTCAGCATTTAGATAAGGCACA
>Location:NODE_382493_length_8613_cov_31.659817	Coordinate:2238	Reads:2	Hits:1	Allocated_reads:2	Strand:+
TCAGCTCTCAGCATTTAGATAAGGCACAAA
>Location:NODE_382493_length_8613_cov_31.659817	Coordinate:2238	Reads:1	Hits:1	Allocated_reads:1	Strand:+
TCAGCTCTCAGCATTTAGATAAGGCACAAAA
>Location:NODE_382493_length_8613_cov_31.659817	Coordinate:2239	Reads:1	Hits:1	Allocated_reads:1	Strand:+
CAGCTCTCAGCATTTAGATAAGGC
>Location:NODE_382493_length_8613_cov_31.659817	Coordinate:2241	Reads:1	Hits:1	Allocated_reads:1	Strand:-
TTTTGTGCCTTATCTAAATGCTGAGAGC
>Location:NODE_382493_length_8613_cov_31.659817	Coordinate:2243	Reads:1	Hits:1	Allocated_reads:1	Strand:+
TCTCAGCATTTAGATAAGGCACAAAATC
>Location:NODE_382493_length_8613_cov_31.659817	Coordinate:2243	Reads:1	Hits:1	Allocated_reads:1	Strand:+
TCTCAGCATTTAGATAAGGCACAAAATCA
>Location:NODE_382493_length_8613_cov_31.659817	Coordinate:2244	Reads:1	Hits:1	Allocated_reads:1	Strand:+
CTCAGCATTTAGATAAGGCACAAAATCATATT
>Location:NODE_382493_length_8613_cov_31.659817	Coordinate:2249	Reads:2	Hits:1	Allocated_reads:2	Strand:+
CATTTAGATAAGGCACAAAATCATATT
>Location:NODE_382493_length_8613_cov_31.659817	Coordinate:2249	Reads:1	Hits:1	Allocated_reads:1	Strand:+
CATTTAGATAAGGCACAAAATCATATTGCA
>Location:NODE_382493_length_8613_cov_31.659817	Coordinate:2250	Reads:1	Hits:1	Allocated_reads:1	Strand:+
ATTTAGATAAGGCACAAAATCATATTGCA
>Location:NODE_382493_length_8613_cov_31.659817	Coordinate:2251	Reads:4	Hits:1	Allocated_reads:4	Strand:+
TTTAGATAAGGCACAAAATCATATT
>Location:NODE_382493_length_8613_cov_31.659817	Coordinate:2251	Reads:1	Hits:1	Allocated_reads:1	Strand:+
TTTAGATAAGGCACAAAATCATATTT
>Location:NODE_382493_length_8613_cov_31.659817	Coordinate:2251	Reads:1	Hits:1	Allocated_reads:1	Strand:+
TTTAGATAAGGCACAAAATCATTTTT
>Location:NODE_382493_length_8613_cov_31.659817	Coordinate:2251	Reads:1	Hits:1	Allocated_reads:1	Strand:+
TTTAGATAAGGCACAAAATCATATTGC
>Location:NODE_382493_length_8613_cov_31.659817	Coordinate:2251	Reads:1	Hits:1	Allocated_reads:1	Strand:+
TTTAGATAAGGCACAAAATCATATTGCA
>Location:NODE_382493_length_8613_cov_31.659817	Coordinate:2252	Reads:2	Hits:1	Allocated_reads:2	Strand:+
TTAGATAAGGCACAAAATCATATT
>Location:NODE_382493_length_8613_cov_31.659817	Coordinate:2252	Reads:1	Hits:1	Allocated_reads:1	Strand:+
TTAGATAAGGCACAAAATCATATTG
>Location:NODE_382493_length_8613_cov_31.659817	Coordinate:2252	Reads:1	Hits:1	Allocated_reads:1	Strand:+
TTAGATAAGGCACAAAATCATATTGCATT
>Location:NODE_382493_length_8613_cov_31.659817	Coordinate:2257	Reads:1	Hits:1	Allocated_reads:1	Strand:-
AATAATGCAATATGATTTTGTGCCTTT
>Location:NODE_382493_length_8613_cov_31.659817	Coordinate:2257	Reads:1	Hits:1	Allocated_reads:1	Strand:-
TAATGCAATATGATTTTGTGCCTTA
>Location:NODE_382493_length_8613_cov_31.659817	Coordinate:2258	Reads:1	Hits:1	Allocated_reads:1	Strand:-
TAATGCAATATGATTTTGTGCCTT
>Location:NODE_382493_length_8613_cov_31.659817	Coordinate:2259	Reads:1	Hits:1	Allocated_reads:1	Strand:-
AATAATGCAATATGATTTTGTGCCT
>Location:NODE_382493_length_8613_cov_31.659817	Coordinate:2259	Reads:1	Hits:1	Allocated_reads:1	Strand:+
AGGCACAAAATCATATTGCATTATTACAGC
>Location:NODE_382493_length_8613_cov_31.659817	Coordinate:2259	Reads:3	Hits:1	Allocated_reads:3	Strand:-
CGCTGTAATAATGCAATATGATTTTGTGCCT
>Location:NODE_382493_length_8613_cov_31.659817	Coordinate:2259	Reads:1	Hits:1	Allocated_reads:1	Strand:-
TAATAATGCAATATGATTTTGTGCCT
>Location:NODE_382493_length_8613_cov_31.659817	Coordinate:2259	Reads:1	Hits:1	Allocated_reads:1	Strand:-
TTCGCTGTAATAATGCAATATGATTTTGTGCCT
>Location:NODE_382493_length_8613_cov_31.659817	Coordinate:2266	Reads:1	Hits:1	Allocated_reads:1	Strand:+
AAATCATATTGCATTATTACAGCGAAGTCC
>Location:NODE_382493_length_8613_cov_31.659817	Coordinate:2267	Reads:2	Hits:1	Allocated_reads:2	Strand:+
AATCATATTGCATTATTACAGCGAAGTCC
>Location:NODE_382493_length_8613_cov_31.659817	Coordinate:2269	Reads:2	Hits:1	Allocated_reads:2	Strand:+
TCATATTGCATTATTACAGCGAAGTC
>Location:NODE_382493_length_8613_cov_31.659817	Coordinate:2269	Reads:7	Hits:1	Allocated_reads:7	Strand:+
TCATATTGCATTATTACAGCGAAGTCC
>Location:NODE_382493_length_8613_cov_31.659817	Coordinate:2269	Reads:2	Hits:1	Allocated_reads:2	Strand:+
TCATATTGCATTATTACAGCGAAGTCCG
>Location:NODE_382493_length_8613_cov_31.659817	Coordinate:2269	Reads:9	Hits:1	Allocated_reads:9	Strand:+
TCATATTGCATTATTACAGCGAAGTCCT
>Location:NODE_382493_length_8613_cov_31.659817	Coordinate:2269	Reads:1	Hits:1	Allocated_reads:1	Strand:+
TCATATTGCATTATTACAGCGAAGTCCTA
>Location:NODE_382493_length_8613_cov_31.659817	Coordinate:2269	Reads:1	Hits:1	Allocated_reads:1	Strand:+
TCATATTGCATTATTACAGCGAAGTCCTAAC
>Location:NODE_382493_length_8613_cov_31.659817	Coordinate:2270	Reads:1	Hits:1	Allocated_reads:1	Strand:+
CATATTGCATTATTACAGCGAAGTCCT
>Location:NODE_382493_length_8613_cov_31.659817	Coordinate:2272	Reads:1	Hits:1	Allocated_reads:1	Strand:+
TATTGCATTATTACAGCGAAGTCC
>Location:NODE_382493_length_8613_cov_31.659817	Coordinate:2272	Reads:14	Hits:1	Allocated_reads:14	Strand:+
TATTGCATTATTACAGCGAAGTCCT
>Location:NODE_382493_length_8613_cov_31.659817	Coordinate:2272	Reads:1	Hits:1	Allocated_reads:1	Strand:+
TATTGCATTATTACAGCGAAGTCCTA
>Location:NODE_382493_length_8613_cov_31.659817	Coordinate:2272	Reads:13	Hits:1	Allocated_reads:13	Strand:+
TATTGCATTATTACAGCGAAGTCCTAAC
>Location:NODE_382493_length_8613_cov_31.659817	Coordinate:2272	Reads:2	Hits:1	Allocated_reads:2	Strand:+
TATTGCATTATTACAGCGAAGTCCTAACA
>Location:NODE_382493_length_8613_cov_31.659817	Coordinate:2272	Reads:2	Hits:1	Allocated_reads:2	Strand:+
TATTGCATTATTACAGCGAAGTCCTAACAA
>Location:NODE_382493_length_8613_cov_31.659817	Coordinate:2273	Reads:2	Hits:1	Allocated_reads:2	Strand:+
ATTGCATTATTACAGCGAAGTCCTAAC
>Location:NODE_382493_length_8613_cov_31.659817	Coordinate:2274	Reads:2	Hits:1	Allocated_reads:2	Strand:+
TTGCATTATTACAGCGAAGTCCTAAC
>Location:NODE_382493_length_8613_cov_31.659817	Coordinate:2275	Reads:1	Hits:1	Allocated_reads:1	Strand:+
TGCATTATTACAGCGAAGTCCTAAC
>Location:NODE_382493_length_8613_cov_31.659817	Coordinate:2275	Reads:1	Hits:1	Allocated_reads:1	Strand:+
TGCATTATTACAGCGAAGTCCTAACAATA
>Location:NODE_382493_length_8613_cov_31.659817	Coordinate:2277	Reads:1	Hits:1	Allocated_reads:1	Strand:-
TATTGTTAGGACTTCGCTGTAATAATT
>Location:NODE_382493_length_8613_cov_31.659817	Coordinate:2279	Reads:2	Hits:1	Allocated_reads:2	Strand:+
TTATTACAGCGAAGTCCTAACAAT
>Location:NODE_382493_length_8613_cov_31.659817	Coordinate:2279	Reads:1	Hits:1	Allocated_reads:1	Strand:+
TTATTACAGCGAAGTCCTAACAATA
>Location:NODE_382493_length_8613_cov_31.659817	Coordinate:2279	Reads:1	Hits:1	Allocated_reads:1	Strand:+
TTATTACAGCGAAGTCCTAACAATAT
>Location:NODE_382493_length_8613_cov_31.659817	Coordinate:2279	Reads:3	Hits:1	Allocated_reads:3	Strand:+
TTATTACAGCGAAGTCCTAACAATATT
>Location:NODE_382493_length_8613_cov_31.659817	Coordinate:2279	Reads:3	Hits:1	Allocated_reads:3	Strand:+
TTATTACAGCGAAGTCCTAACAATATTT
>Location:NODE_382493_length_8613_cov_31.659817	Coordinate:2279	Reads:1	Hits:1	Allocated_reads:1	Strand:+
TTATTACAGCGAAGTCCTAACAATATTTT
>Location:NODE_382493_length_8613_cov_31.659817	Coordinate:2279	Reads:1	Hits:1	Allocated_reads:1	Strand:+
TTATTACAGCGAAGTCCTAACAATATTTTTG
>Location:NODE_382493_length_8613_cov_31.659817	Coordinate:2279	Reads:3	Hits:1	Allocated_reads:3	Strand:+
TTATTACAGCGAAGTCCTAACAATATTTTTGT
>Location:NODE_382493_length_8613_cov_31.659817	Coordinate:2279	Reads:1	Hits:1	Allocated_reads:1	Strand:+
TTATTACAGCGAAGTCCTAACAATATTTTTGTC
>Location:NODE_382493_length_8613_cov_31.659817	Coordinate:2280	Reads:2	Hits:1	Allocated_reads:2	Strand:+
TATTACAGCGAAGTCCTAACAATATT
>Location:NODE_382493_length_8613_cov_31.659817	Coordinate:2280	Reads:1	Hits:1	Allocated_reads:1	Strand:+
TATTACAGCGAAGTCCTAACAATATTT
>Location:NODE_382493_length_8613_cov_31.659817	Coordinate:2280	Reads:1	Hits:1	Allocated_reads:1	Strand:+
TATTACAGCGAAGTCCTAACAATATTTT
>Location:NODE_382493_length_8613_cov_31.659817	Coordinate:2280	Reads:25	Hits:1	Allocated_reads:25	Strand:+
TATTACAGCGAAGTCCTAACAATATTTTTGT
>Location:NODE_382493_length_8613_cov_31.659817	Coordinate:2280	Reads:1	Hits:1	Allocated_reads:1	Strand:+
TATTACAGCGAAGTCCTAACAATATTTTTGTC
>Location:NODE_382493_length_8613_cov_31.659817	Coordinate:2281	Reads:1	Hits:1	Allocated_reads:1	Strand:+
ATTACAGCGAAGTCCTAACAATATTTTTG
>Location:NODE_382493_length_8613_cov_31.659817	Coordinate:2281	Reads:3	Hits:1	Allocated_reads:3	Strand:+
ATTACAGCGAAGTCCTAACAATATTTTTGT
>Location:NODE_382493_length_8613_cov_31.659817	Coordinate:2282	Reads:1	Hits:1	Allocated_reads:1	Strand:-
GTGACAAAAATATTGTTAGGACTTCGCTGTAA
>Location:NODE_382493_length_8613_cov_31.659817	Coordinate:2282	Reads:1	Hits:1	Allocated_reads:1	Strand:+
TTACAGCGAAGTCCTAACAATATT
>Location:NODE_382493_length_8613_cov_31.659817	Coordinate:2282	Reads:1	Hits:1	Allocated_reads:1	Strand:+
TTACAGCGAAGTCCTAACAATATTTT
>Location:NODE_382493_length_8613_cov_31.659817	Coordinate:2282	Reads:50	Hits:1	Allocated_reads:50	Strand:+
TTACAGCGAAGTCCTAACAATATTTTTGT
>Location:NODE_382493_length_8613_cov_31.659817	Coordinate:2282	Reads:3	Hits:1	Allocated_reads:3	Strand:+
TTACAGCGAAGTCCTAACAATATTTTTGTC
>Location:NODE_382493_length_8613_cov_31.659817	Coordinate:2282	Reads:2	Hits:1	Allocated_reads:2	Strand:+
TTACAGCGAAGTCCTAACAATATTTTTGTCAC
>Location:NODE_382493_length_8613_cov_31.659817	Coordinate:2283	Reads:1	Hits:1	Allocated_reads:1	Strand:+
TACAGCGAAGTCCTAACAATATTTT
>Location:NODE_382493_length_8613_cov_31.659817	Coordinate:2283	Reads:15	Hits:1	Allocated_reads:15	Strand:+
TACAGCGAAGTCCTAACAATATTTTTGT
>Location:NODE_382493_length_8613_cov_31.659817	Coordinate:2283	Reads:1	Hits:1	Allocated_reads:1	Strand:+
TACAGCGAAGTCCTAACAATATTTTTGTT
>Location:NODE_382493_length_8613_cov_31.659817	Coordinate:2283	Reads:3	Hits:1	Allocated_reads:3	Strand:+
TACAGCGAAGTCCTAACAATATTTTTGTC
>Location:NODE_382493_length_8613_cov_31.659817	Coordinate:2283	Reads:1	Hits:1	Allocated_reads:1	Strand:+
TACAGCGAAGTCCTAACAATATTTTTGTCAC
>Location:NODE_382493_length_8613_cov_31.659817	Coordinate:2284	Reads:1	Hits:1	Allocated_reads:1	Strand:+
ACAGCGAAGTCCTAACAATATTTTTGT
>Location:NODE_382493_length_8613_cov_31.659817	Coordinate:2284	Reads:1	Hits:1	Allocated_reads:1	Strand:-
GACAAAAATATTGTTAGGACTTCGCTGA
>Location:NODE_382493_length_8613_cov_31.659817	Coordinate:2284	Reads:1	Hits:1	Allocated_reads:1	Strand:-
GACAAAAATATTGTTAGGACTTCGCTGT
>Location:NODE_382493_length_8613_cov_31.659817	Coordinate:2284	Reads:1	Hits:1	Allocated_reads:1	Strand:-
GTGACAAAAATATTGTTAGGACTTCGCTGT
>Location:NODE_382493_length_8613_cov_31.659817	Coordinate:2286	Reads:1	Hits:1	Allocated_reads:1	Strand:-
AAGTGACAAAAATATTGTTAGGACTTCGCT
>Location:NODE_382493_length_8613_cov_31.659817	Coordinate:2286	Reads:2	Hits:1	Allocated_reads:2	Strand:-
GACAAAAATATTGTTAGGACTTCGCT
>Location:NODE_382493_length_8613_cov_31.659817	Coordinate:2286	Reads:3	Hits:1	Allocated_reads:3	Strand:-
GTGACAAAAATATTGTTAGGACTTCGCT
>Location:NODE_382493_length_8613_cov_31.659817	Coordinate:2287	Reads:1	Hits:1	Allocated_reads:1	Strand:-
AAGTGACAAAAATATTGTTAGGACTTCGC
>Location:NODE_382493_length_8613_cov_31.659817	Coordinate:2287	Reads:1	Hits:1	Allocated_reads:1	Strand:-
GACAAAAATATTGTTAGGACTTCGC
>Location:NODE_382493_length_8613_cov_31.659817	Coordinate:2287	Reads:1	Hits:1	Allocated_reads:1	Strand:-
GTGACAAAAATATTGTTAGGACTTCGC
>Location:NODE_382493_length_8613_cov_31.659817	Coordinate:2287	Reads:1	Hits:1	Allocated_reads:1	Strand:-
TGACAAAAATATTGTTAGGACTTCGC
>Location:NODE_382493_length_8613_cov_31.659817	Coordinate:2289	Reads:1	Hits:1	Allocated_reads:1	Strand:+
GAAGTCCTAACAATATTTTTGTCACTTATAGAAC
>Location:NODE_382493_length_8613_cov_31.659817	Coordinate:2290	Reads:1	Hits:1	Allocated_reads:1	Strand:-
AAGTGACAAAAATATTGTTAGGACTT
>Location:NODE_382493_length_8613_cov_31.659817	Coordinate:2290	Reads:4	Hits:1	Allocated_reads:4	Strand:-
ATAAGTGACAAAAATATTGTTAGGACTT
>Location:NODE_382493_length_8613_cov_31.659817	Coordinate:2290	Reads:1	Hits:1	Allocated_reads:1	Strand:-
CTATAAGTGACAAAAATATTGTTAGGACTT
>Location:NODE_382493_length_8613_cov_31.659817	Coordinate:2290	Reads:2	Hits:1	Allocated_reads:2	Strand:-
TAAGTGACAAAAATATTGTTAGGACTT
>Location:NODE_382493_length_8613_cov_31.659817	Coordinate:2291	Reads:1	Hits:1	Allocated_reads:1	Strand:-
AGTGACAAAAATATTGTTAGGACT
>Location:NODE_382493_length_8613_cov_31.659817	Coordinate:2291	Reads:2	Hits:1	Allocated_reads:2	Strand:-
ATAAGTGACAAAAATATTGTTAGGACT
>Location:NODE_382493_length_8613_cov_31.659817	Coordinate:2291	Reads:2	Hits:1	Allocated_reads:2	Strand:-
CTATAAGTGACAAAAATATTGTTAGGACT
>Location:NODE_382493_length_8613_cov_31.659817	Coordinate:2291	Reads:9	Hits:1	Allocated_reads:9	Strand:-
TAAGTGACAAAAATATTGTTAGGACT
>Location:NODE_382493_length_8613_cov_31.659817	Coordinate:2291	Reads:4	Hits:1	Allocated_reads:4	Strand:-
TCTATAAGTGACAAAAATATTGTTAGGACT
>Location:NODE_382493_length_8613_cov_31.659817	Coordinate:2292	Reads:1	Hits:1	Allocated_reads:1	Strand:-
ATAAGTGACAAAAATATTGTTAGGAC
>Location:NODE_382493_length_8613_cov_31.659817	Coordinate:2293	Reads:1	Hits:1	Allocated_reads:1	Strand:+
TCCTAACAATATTTTTGTCACTTATAGAACT
>Location:NODE_382493_length_8613_cov_31.659817	Coordinate:2294	Reads:5	Hits:1	Allocated_reads:5	Strand:+
CCTAACAATATTTTTGTCACTTATAGAACT
>Location:NODE_382493_length_8613_cov_31.659817	Coordinate:2295	Reads:1	Hits:1	Allocated_reads:1	Strand:+
CTAACAATATTTTTGTCACTTATAGAACT
>Location:NODE_382493_length_8613_cov_31.659817	Coordinate:2296	Reads:1	Hits:1	Allocated_reads:1	Strand:-
AGTTCTATAAGTGACAAAAATATTGTTA
>Location:NODE_382493_length_8613_cov_31.659817	Coordinate:2296	Reads:1	Hits:1	Allocated_reads:1	Strand:-
GCAAGTTCTATAAGTGACAAAAATATTGTTA
>Location:NODE_382493_length_8613_cov_31.659817	Coordinate:2296	Reads:14	Hits:1	Allocated_reads:14	Strand:+
TAACAATATTTTTGTCACTTATAGAACT
>Location:NODE_382493_length_8613_cov_31.659817	Coordinate:2296	Reads:3	Hits:1	Allocated_reads:3	Strand:+
TAACAATATTTTTGTCACTTATAGAACTT
>Location:NODE_382493_length_8613_cov_31.659817	Coordinate:2297	Reads:1	Hits:1	Allocated_reads:1	Strand:+
AACAATATTTTTGTCACTTATAGAACT
>Location:NODE_382493_length_8613_cov_31.659817	Coordinate:2299	Reads:1	Hits:1	Allocated_reads:1	Strand:+
CAATATTTTTGTCACTTATAGAACT
>Location:NODE_382493_length_8613_cov_31.659817	Coordinate:2299	Reads:1	Hits:1	Allocated_reads:1	Strand:+
CAATATTTTTGTCACTTATAGAACTTGC
>Location:NODE_382493_length_8613_cov_31.659817	Coordinate:2299	Reads:1	Hits:1	Allocated_reads:1	Strand:+
CAATATTTTTGTCACTTATAGAACTTGCA
>Location:NODE_382493_length_8613_cov_31.659817	Coordinate:2300	Reads:2	Hits:1	Allocated_reads:2	Strand:+
AATATTTTTGTCACTTATAGAACTTGC
>Location:NODE_382493_length_8613_cov_31.659817	Coordinate:2300	Reads:1	Hits:1	Allocated_reads:1	Strand:+
AATATTTTTGTCACTTATAGAACTTGCA
>Location:NODE_382493_length_8613_cov_31.659817	Coordinate:2300	Reads:1	Hits:1	Allocated_reads:1	Strand:+
AATATTTTTGTCACTTATAGAACTTGCAGAGACT
>Location:NODE_382493_length_8613_cov_31.659817	Coordinate:2301	Reads:2	Hits:1	Allocated_reads:2	Strand:+
ATATTTTTGTCACTTATAGAACTTGCAGA
>Location:NODE_382493_length_8613_cov_31.659817	Coordinate:2302	Reads:1	Hits:1	Allocated_reads:1	Strand:+
TATTTTTGTCACTTATAGAACTTG
>Location:NODE_382493_length_8613_cov_31.659817	Coordinate:2302	Reads:6	Hits:1	Allocated_reads:6	Strand:+
TATTTTTGTCACTTATAGAACTTGC
>Location:NODE_382493_length_8613_cov_31.659817	Coordinate:2302	Reads:2	Hits:1	Allocated_reads:2	Strand:+
TATTTTTGTCACTTATAGAACTTGCA
>Location:NODE_382493_length_8613_cov_31.659817	Coordinate:2302	Reads:1	Hits:1	Allocated_reads:1	Strand:+
TATTTTTGTCACTTATAGAACTTGCAGC
>Location:NODE_382493_length_8613_cov_31.659817	Coordinate:2302	Reads:20	Hits:1	Allocated_reads:20	Strand:+
TATTTTTGTCACTTATAGAACTTGCAGA
>Location:NODE_382493_length_8613_cov_31.659817	Coordinate:2302	Reads:1	Hits:1	Allocated_reads:1	Strand:+
TATTTTTGTCACTTATAGAACTTGCAGAG
>Location:NODE_382493_length_8613_cov_31.659817	Coordinate:2302	Reads:2	Hits:1	Allocated_reads:2	Strand:+
TATTTTTGTCACTTATAGAACTTGCAGAGA
>Location:NODE_382493_length_8613_cov_31.659817	Coordinate:2302	Reads:7	Hits:1	Allocated_reads:7	Strand:+
TATTTTTGTCACTTATAGAACTTGCAGAGACT
>Location:NODE_382493_length_8613_cov_31.659817	Coordinate:2303	Reads:1	Hits:1	Allocated_reads:1	Strand:+
ATTTTTGTCACTTATAGAACTTGCAGA
>Location:NODE_382493_length_8613_cov_31.659817	Coordinate:2303	Reads:1	Hits:1	Allocated_reads:1	Strand:+
ATTTTTGTCACTTATAGAACTTGCAGAGACT
>Location:NODE_382493_length_8613_cov_31.659817	Coordinate:2304	Reads:1	Hits:1	Allocated_reads:1	Strand:+
TTTTTGTCACTTATAGAACTTGCAG
>Location:NODE_382493_length_8613_cov_31.659817	Coordinate:2304	Reads:1	Hits:1	Allocated_reads:1	Strand:+
TTTTTGTCACTTATAGAACTTGCAGA
>Location:NODE_382493_length_8613_cov_31.659817	Coordinate:2304	Reads:2	Hits:1	Allocated_reads:2	Strand:+
TTTTTGTCACTTATAGAACTTGCAGAGA
>Location:NODE_382493_length_8613_cov_31.659817	Coordinate:2304	Reads:2	Hits:1	Allocated_reads:2	Strand:+
TTTTTGTCACTTATAGAACTTGCAGAGAC
>Location:NODE_382493_length_8613_cov_31.659817	Coordinate:2304	Reads:89	Hits:1	Allocated_reads:89	Strand:+
TTTTTGTCACTTATAGAACTTGCAGAGACT
>Location:NODE_382493_length_8613_cov_31.659817	Coordinate:2305	Reads:2	Hits:1	Allocated_reads:2	Strand:+
TTTTGTCACTTATAGAACTTGCAGA
>Location:NODE_382493_length_8613_cov_31.659817	Coordinate:2305	Reads:1	Hits:1	Allocated_reads:1	Strand:+
TTTTGTCACTTATAGAACTTGCAGAGAC
>Location:NODE_382493_length_8613_cov_31.659817	Coordinate:2305	Reads:33	Hits:1	Allocated_reads:33	Strand:+
TTTTGTCACTTATAGAACTTGCAGAGACT
>Location:NODE_382493_length_8613_cov_31.659817	Coordinate:2305	Reads:1	Hits:1	Allocated_reads:1	Strand:+
TTTTGTCACTTATAGAACTTGCAGAGACTT
>Location:NODE_382493_length_8613_cov_31.659817	Coordinate:2305	Reads:1	Hits:1	Allocated_reads:1	Strand:+
TTTTGTCACTTATAGAACTTGCAGAGACTTGCCT
>Location:NODE_382493_length_8613_cov_31.659817	Coordinate:2306	Reads:1	Hits:1	Allocated_reads:1	Strand:+
TTTGTCACTTATAGAACTTGCAGCG
>Location:NODE_382493_length_8613_cov_31.659817	Coordinate:2306	Reads:29	Hits:1	Allocated_reads:29	Strand:+
TTTGTCACTTATAGAACTTGCAGAGACT
>Location:NODE_382493_length_8613_cov_31.659817	Coordinate:2306	Reads:3	Hits:1	Allocated_reads:3	Strand:+
TTTGTCACTTATAGAACTTGCAGAGACTTGC
>Location:NODE_382493_length_8613_cov_31.659817	Coordinate:2306	Reads:4	Hits:1	Allocated_reads:4	Strand:+
TTTGTCACTTATAGAACTTGCAGAGACTTGCC
>Location:NODE_382493_length_8613_cov_31.659817	Coordinate:2306	Reads:1	Hits:1	Allocated_reads:1	Strand:+
TTTGTCACTTATAGAACTTGCAGAGACTTGCCT
>Location:NODE_382493_length_8613_cov_31.659817	Coordinate:2307	Reads:2	Hits:1	Allocated_reads:2	Strand:+
TTGTCACTTATAGAACTTGCAGAG
>Location:NODE_382493_length_8613_cov_31.659817	Coordinate:2307	Reads:2	Hits:1	Allocated_reads:2	Strand:+
TTGTCACTTATAGAACTTGCAGAGA
>Location:NODE_382493_length_8613_cov_31.659817	Coordinate:2307	Reads:3	Hits:1	Allocated_reads:3	Strand:+
TTGTCACTTATAGAACTTGCAGAGAC
>Location:NODE_382493_length_8613_cov_31.659817	Coordinate:2307	Reads:2	Hits:1	Allocated_reads:2	Strand:+
TTGTCACTTATAGAACTTGCAGAGACG
>Location:NODE_382493_length_8613_cov_31.659817	Coordinate:2307	Reads:48	Hits:1	Allocated_reads:48	Strand:+
TTGTCACTTATAGAACTTGCAGAGACT
>Location:NODE_382493_length_8613_cov_31.659817	Coordinate:2307	Reads:6	Hits:1	Allocated_reads:6	Strand:+
TTGTCACTTATAGAACTTGCAGAGACTT
>Location:NODE_382493_length_8613_cov_31.659817	Coordinate:2307	Reads:1	Hits:1	Allocated_reads:1	Strand:+
TTGTCACTTATAGAACTTGCAGAGACTTG
>Location:NODE_382493_length_8613_cov_31.659817	Coordinate:2307	Reads:36	Hits:1	Allocated_reads:36	Strand:+
TTGTCACTTATAGAACTTGCAGAGACTTGC
>Location:NODE_382493_length_8613_cov_31.659817	Coordinate:2307	Reads:1	Hits:1	Allocated_reads:1	Strand:+
TTGTCACTTATAGAACTTGCAGAGACTTGCA
>Location:NODE_382493_length_8613_cov_31.659817	Coordinate:2307	Reads:15	Hits:1	Allocated_reads:15	Strand:+
TTGTCACTTATAGAACTTGCAGAGACTTGCC
>Location:NODE_382493_length_8613_cov_31.659817	Coordinate:2307	Reads:50	Hits:1	Allocated_reads:50	Strand:+
TTGTCACTTATAGAACTTGCAGAGACTTGCCT
>Location:NODE_382493_length_8613_cov_31.659817	Coordinate:2307	Reads:3	Hits:1	Allocated_reads:3	Strand:+
TTGTCACTTATAGAACTTGCAGAGACTTGCCTT
>Location:NODE_382493_length_8613_cov_31.659817	Coordinate:2308	Reads:4	Hits:1	Allocated_reads:4	Strand:+
TGTCACTTATAGAACTTGCAGAGA
>Location:NODE_382493_length_8613_cov_31.659817	Coordinate:2308	Reads:2	Hits:1	Allocated_reads:2	Strand:+
TGTCACTTATAGAACTTGCAGAGAC
>Location:NODE_382493_length_8613_cov_31.659817	Coordinate:2308	Reads:17	Hits:1	Allocated_reads:17	Strand:+
TGTCACTTATAGAACTTGCAGAGACT
>Location:NODE_382493_length_8613_cov_31.659817	Coordinate:2308	Reads:5	Hits:1	Allocated_reads:5	Strand:+
TGTCACTTATAGAACTTGCAGAGACTT
>Location:NODE_382493_length_8613_cov_31.659817	Coordinate:2308	Reads:2	Hits:1	Allocated_reads:2	Strand:+
TGTCACTTATAGAACTTGCAGAGACTTG
>Location:NODE_382493_length_8613_cov_31.659817	Coordinate:2308	Reads:1	Hits:1	Allocated_reads:1	Strand:+
TGTCACTTATAGAACTTGCAGAGACTTGT
>Location:NODE_382493_length_8613_cov_31.659817	Coordinate:2308	Reads:53	Hits:1	Allocated_reads:53	Strand:+
TGTCACTTATAGAACTTGCAGAGACTTGC
>Location:NODE_382493_length_8613_cov_31.659817	Coordinate:2308	Reads:1	Hits:1	Allocated_reads:1	Strand:+
TGTCACTTATAGAACTTGCAGAGACTTGCA
>Location:NODE_382493_length_8613_cov_31.659817	Coordinate:2308	Reads:1	Hits:1	Allocated_reads:1	Strand:+
TGTCACTTATAGAACTTGCAGAGATTTGCC
>Location:NODE_382493_length_8613_cov_31.659817	Coordinate:2308	Reads:22	Hits:1	Allocated_reads:22	Strand:+
TGTCACTTATAGAACTTGCAGAGACTTGCC
>Location:NODE_382493_length_8613_cov_31.659817	Coordinate:2308	Reads:1	Hits:1	Allocated_reads:1	Strand:+
TGTCACTTATAGAACTTGCAGAGACTTGCCA
>Location:NODE_382493_length_8613_cov_31.659817	Coordinate:2308	Reads:1	Hits:1	Allocated_reads:1	Strand:+
TGTCACTTATAGAACTTGCAGAGACTTGCCG
>Location:NODE_382493_length_8613_cov_31.659817	Coordinate:2308	Reads:71	Hits:1	Allocated_reads:71	Strand:+
TGTCACTTATAGAACTTGCAGAGACTTGCCT
>Location:NODE_382493_length_8613_cov_31.659817	Coordinate:2308	Reads:3	Hits:1	Allocated_reads:3	Strand:+
TGTCACTTATAGAACTTGCAGAGACTTGCCTT
>Location:NODE_382493_length_8613_cov_31.659817	Coordinate:2309	Reads:1	Hits:1	Allocated_reads:1	Strand:+
GTCACTTATAGAACTTGCAGAGACT
>Location:NODE_382493_length_8613_cov_31.659817	Coordinate:2309	Reads:5	Hits:1	Allocated_reads:5	Strand:+
GTCACTTATAGAACTTGCAGAGACTTGCCT
>Location:NODE_382493_length_8613_cov_31.659817	Coordinate:2309	Reads:1	Hits:1	Allocated_reads:1	Strand:+
GTCACTTATAGAACTTGCAGAGACTTGCCTTTTTT
>Location:NODE_382493_length_8613_cov_31.659817	Coordinate:2310	Reads:1	Hits:1	Allocated_reads:1	Strand:+
TCACTTATAGAACTTGCAGAGACT
>Location:NODE_382493_length_8613_cov_31.659817	Coordinate:2310	Reads:11	Hits:1	Allocated_reads:11	Strand:+
TCACTTATAGAACTTGCAGAGACTTGC
>Location:NODE_382493_length_8613_cov_31.659817	Coordinate:2310	Reads:11	Hits:1	Allocated_reads:11	Strand:+
TCACTTATAGAACTTGCAGAGACTTGCC
>Location:NODE_382493_length_8613_cov_31.659817	Coordinate:2310	Reads:29	Hits:1	Allocated_reads:29	Strand:+
TCACTTATAGAACTTGCAGAGACTTGCCT
>Location:NODE_382493_length_8613_cov_31.659817	Coordinate:2310	Reads:1	Hits:1	Allocated_reads:1	Strand:+
TCACTTATAGAACTTGCAGAGACTTGACTT
>Location:NODE_382493_length_8613_cov_31.659817	Coordinate:2310	Reads:1	Hits:1	Allocated_reads:1	Strand:+
TCACTTATAGAACTTGCAGAGACTTTCCTT
>Location:NODE_382493_length_8613_cov_31.659817	Coordinate:2310	Reads:4	Hits:1	Allocated_reads:4	Strand:+
TCACTTATAGAACTTGCAGAGACTTGCCTT
>Location:NODE_382493_length_8613_cov_31.659817	Coordinate:2311	Reads:6	Hits:1	Allocated_reads:6	Strand:+
CACTTATAGAACTTGCAGAGACTTGC
>Location:NODE_382493_length_8613_cov_31.659817	Coordinate:2311	Reads:3	Hits:1	Allocated_reads:3	Strand:+
CACTTATAGAACTTGCAGAGACTTGCC
>Location:NODE_382493_length_8613_cov_31.659817	Coordinate:2311	Reads:12	Hits:1	Allocated_reads:12	Strand:+
CACTTATAGAACTTGCAGAGACTTGCCT
>Location:NODE_382493_length_8613_cov_31.659817	Coordinate:2311	Reads:5	Hits:1	Allocated_reads:5	Strand:+
CACTTATAGAACTTGCAGAGACTTGCCTT
>Location:NODE_382493_length_8613_cov_31.659817	Coordinate:2312	Reads:3	Hits:1	Allocated_reads:3	Strand:-
AAGGCAAGTCTCTGCAAGTTCTATAAGT
>Location:NODE_382493_length_8613_cov_31.659817	Coordinate:2312	Reads:2	Hits:1	Allocated_reads:2	Strand:+
ACTTATAGAACTTGCAGAGACTTGCC
>Location:NODE_382493_length_8613_cov_31.659817	Coordinate:2312	Reads:4	Hits:1	Allocated_reads:4	Strand:+
ACTTATAGAACTTGCAGAGACTTGCCT
>Location:NODE_382493_length_8613_cov_31.659817	Coordinate:2313	Reads:4	Hits:1	Allocated_reads:4	Strand:+
CTTATAGAACTTGCAGAGACTTGCC
>Location:NODE_382493_length_8613_cov_31.659817	Coordinate:2313	Reads:6	Hits:1	Allocated_reads:6	Strand:+
CTTATAGAACTTGCAGAGACTTGCCT
>Location:NODE_382493_length_8613_cov_31.659817	Coordinate:2313	Reads:1	Hits:1	Allocated_reads:1	Strand:+
CTTATAGAACTTGCAGAGACTTGCCTT
>Location:NODE_382493_length_8613_cov_31.659817	Coordinate:2313	Reads:1	Hits:1	Allocated_reads:1	Strand:+
CTTATAGAACTTGCAGAGACTTGCCTTTGT
>Location:NODE_382493_length_8613_cov_31.659817	Coordinate:2313	Reads:2	Hits:1	Allocated_reads:2	Strand:+
CTTATAGAACTTGCAGAGACTTGCCTTTGTT
>Location:NODE_382493_length_8613_cov_31.659817	Coordinate:2314	Reads:1	Hits:1	Allocated_reads:1	Strand:+
TTATAGAACTTGCAGAGACTTGCA
>Location:NODE_382493_length_8613_cov_31.659817	Coordinate:2314	Reads:1	Hits:1	Allocated_reads:1	Strand:+
TTATAGAACTTGCAGAGACTTTTT
>Location:NODE_382493_length_8613_cov_31.659817	Coordinate:2314	Reads:120	Hits:1	Allocated_reads:120	Strand:+
TTATAGAACTTGCAGAGACTTGCC
>Location:NODE_382493_length_8613_cov_31.659817	Coordinate:2314	Reads:1	Hits:1	Allocated_reads:1	Strand:+
TTATAGAACTTGCAGAGACTTGCAT
>Location:NODE_382493_length_8613_cov_31.659817	Coordinate:2314	Reads:1	Hits:1	Allocated_reads:1	Strand:+
TTATAGAACTTGCAGAGACTTGCCA
>Location:NODE_382493_length_8613_cov_31.659817	Coordinate:2314	Reads:1	Hits:1	Allocated_reads:1	Strand:+
TTATAGAACTTGCAGAGACTTGCCG
>Location:NODE_382493_length_8613_cov_31.659817	Coordinate:2314	Reads:116	Hits:1	Allocated_reads:116	Strand:+
TTATAGAACTTGCAGAGACTTGCCT
>Location:NODE_382493_length_8613_cov_31.659817	Coordinate:2314	Reads:3	Hits:1	Allocated_reads:3	Strand:+
[truncated: 2,427,338 more chars]
