# Supplementary material for: First characterization of PIWI-interacting RNA clusters in a cichlid fish with a B chromosome
Source: BMC Biol. 2022 Sep 21;20:204. doi: 10.1186/s12915-022-01403-2 (PMC9490952; doi:10.1186/s12915-022-01403-2)
Supplement: Supplementary file 1 — Additional file 1. Zipped folder with fasta and interactive html piRNA cluster information for the A. latifasciata genome. The nomenclature is as follows: number-pirna-cluster_sex_B-presence (f, female; m, male; 0b, without B chromosome; 1b, with B chromosome). [file 12915_2022_1403_MOESM1_ESM.zip › 149_m1b.fasta]

>Location:NODE_385231_length_5676_cov_22.431114	Coordinate:1	Reads:3	Hits:10	Allocated_reads:0.3	Strand:+
TTTAGCAGAATTTTGGAAGTTTCC
>Location:NODE_385231_length_5676_cov_22.431114	Coordinate:1	Reads:29	Hits:10	Allocated_reads:2.9	Strand:+
TTTAGCAGAATTTTGGAAGTTTCCC
>Location:NODE_385231_length_5676_cov_22.431114	Coordinate:1	Reads:1	Hits:10	Allocated_reads:0.1	Strand:+
TTTAGCAGAATTTTGGAAGTTTCCCT
>Location:NODE_385231_length_5676_cov_22.431114	Coordinate:1	Reads:12	Hits:10	Allocated_reads:1.2	Strand:+
TTTAGCAGAATTTTGGAAGTTTCCCA
>Location:NODE_385231_length_5676_cov_22.431114	Coordinate:1	Reads:2	Hits:10	Allocated_reads:0.2	Strand:+
TTTAGCAGAATTTTGGAAGTTTCCCAT
>Location:NODE_385231_length_5676_cov_22.431114	Coordinate:1	Reads:6	Hits:9	Allocated_reads:0.666666666666667	Strand:+
TTTAGCAGAATTTTGGAAGTTTCCCATT
>Location:NODE_385231_length_5676_cov_22.431114	Coordinate:1	Reads:1	Hits:9	Allocated_reads:0.111111111111111	Strand:+
TTTAGCAGAATTTTGGAAGTTTCCCATTC
>Location:NODE_385231_length_5676_cov_22.431114	Coordinate:2	Reads:1	Hits:10	Allocated_reads:0.1	Strand:+
TTAGCAGAATTTTGGAAGTTTCCC
>Location:NODE_385231_length_5676_cov_22.431114	Coordinate:2	Reads:1	Hits:10	Allocated_reads:0.1	Strand:+
TTAGCAGAATTTTGGAAGTTTCCCA
>Location:NODE_385231_length_5676_cov_22.431114	Coordinate:2	Reads:2	Hits:9	Allocated_reads:0.222222222222222	Strand:+
TTAGCAGAATTTTGGAAGTTTCCCATTC
>Location:NODE_385231_length_5676_cov_22.431114	Coordinate:3	Reads:2	Hits:9	Allocated_reads:0.222222222222222	Strand:+
TAGCAGAATTTTGGAAGTTTCCCATT
>Location:NODE_385231_length_5676_cov_22.431114	Coordinate:3	Reads:2	Hits:9	Allocated_reads:0.222222222222222	Strand:+
TAGCAGAATTTTGGAAGTTTCCCATTC
>Location:NODE_385231_length_5676_cov_22.431114	Coordinate:4	Reads:2	Hits:9	Allocated_reads:0.222222222222222	Strand:+
AGCAGAATTTTGGAAGTTTCCCATT
>Location:NODE_385231_length_5676_cov_22.431114	Coordinate:4	Reads:1	Hits:9	Allocated_reads:0.111111111111111	Strand:+
AGCAGAATTTTGGAAGTTTCCCATTC
>Location:NODE_385231_length_5676_cov_22.431114	Coordinate:4	Reads:2	Hits:9	Allocated_reads:0.222222222222222	Strand:-
TGAATGGGAAACTTCCAAAATTCTGCT
>Location:NODE_385231_length_5676_cov_22.431114	Coordinate:7	Reads:1	Hits:11	Allocated_reads:0.0909090909090909	Strand:-
AATGAATGGGAAACTTCCAAAATTCT
>Location:NODE_385231_length_5676_cov_22.431114	Coordinate:11	Reads:1	Hits:10	Allocated_reads:0.1	Strand:+
TTTTGGAAGTTTCCCATTCATTTCAATGG
>Location:NODE_385231_length_5676_cov_22.431114	Coordinate:13	Reads:1	Hits:14	Allocated_reads:0.0714285714285714	Strand:-
CATTGAAATGAATGGGAAACTTCCAA
>Location:NODE_385231_length_5676_cov_22.431114	Coordinate:13	Reads:1	Hits:14	Allocated_reads:0.0714285714285714	Strand:+
TTGGAAGTTTCCCATTCATTTCAATG
>Location:NODE_385231_length_5676_cov_22.431114	Coordinate:26	Reads:1	Hits:72	Allocated_reads:0.0138888888888889	Strand:+
ATTCATTTCAATGGGACAAATTAAAGGAA
>Location:NODE_385231_length_5676_cov_22.431114	Coordinate:27	Reads:1	Hits:73	Allocated_reads:0.0136986301369863	Strand:-
CCTTTAATTTGTCCCATTGAAATGAA
>Location:NODE_385231_length_5676_cov_22.431114	Coordinate:27	Reads:1	Hits:73	Allocated_reads:0.0136986301369863	Strand:+
TTCATTTCAATGGGACAAATTAAAGGAA
>Location:NODE_385231_length_5676_cov_22.431114	Coordinate:27	Reads:1	Hits:76	Allocated_reads:0.0131578947368421	Strand:-
TTTAATTTGTCCCATTGAAATGAA
>Location:NODE_385231_length_5676_cov_22.431114	Coordinate:31	Reads:1	Hits:79	Allocated_reads:0.0126582278481013	Strand:+
TTTCAATGGGACAAATTAAAGGAAA
>Location:NODE_385231_length_5676_cov_22.431114	Coordinate:32	Reads:3	Hits:79	Allocated_reads:0.0379746835443038	Strand:+
TTCAATGGGACAAATTAAAGGAAA
>Location:NODE_385231_length_5676_cov_22.431114	Coordinate:32	Reads:1	Hits:79	Allocated_reads:0.0126582278481013	Strand:+
TTCAATGGGACAAATTAAAGGAAAA
>Location:NODE_385231_length_5676_cov_22.431114	Coordinate:32	Reads:5	Hits:78	Allocated_reads:0.0641025641025641	Strand:+
TTCAATGGGACAAATTAAAGGAAAAA
>Location:NODE_385231_length_5676_cov_22.431114	Coordinate:32	Reads:1	Hits:76	Allocated_reads:0.0131578947368421	Strand:+
TTCAATGGGACAAATTAAAGGAAAAAA
>Location:NODE_385231_length_5676_cov_22.431114	Coordinate:33	Reads:1	Hits:80	Allocated_reads:0.0125	Strand:+
TCAATGGGACAAATTAAAGGAAAAA
>Location:NODE_385231_length_5676_cov_22.431114	Coordinate:33	Reads:2	Hits:23	Allocated_reads:0.0869565217391304	Strand:+
TCAATGGGACAAATTAAAGGAAAAAAGCT
>Location:NODE_385231_length_5676_cov_22.431114	Coordinate:34	Reads:1	Hits:23	Allocated_reads:0.0434782608695652	Strand:+
CAATGGGACAAATTAAAGGAAAAAAGCT
>Location:NODE_385231_length_5676_cov_22.431114	Coordinate:35	Reads:1	Hits:23	Allocated_reads:0.0434782608695652	Strand:+
AATGGGACAAATTAAAGGAAAAAAGCT
>Location:NODE_385231_length_5676_cov_22.431114	Coordinate:47	Reads:1	Hits:1	Allocated_reads:1	Strand:+
TAAAGGAAAAAAGCTTAAAATTTGAACA
>Location:NODE_385231_length_5676_cov_22.431114	Coordinate:76	Reads:1	Hits:41	Allocated_reads:0.024390243902439	Strand:+
TGAAAATCGGCTGAAAATTGTGGAAGTAGT
>Location:NODE_385231_length_5676_cov_22.431114	Coordinate:77	Reads:1	Hits:48	Allocated_reads:0.0208333333333333	Strand:-
CTTCCACAATTTTCAGCCGATTTTC
>Location:NODE_385231_length_5676_cov_22.431114	Coordinate:77	Reads:1	Hits:46	Allocated_reads:0.0217391304347826	Strand:+
GAAAATCGGCTGAAAATTGTGGAAGTA
>Location:NODE_385231_length_5676_cov_22.431114	Coordinate:77	Reads:2	Hits:46	Allocated_reads:0.0434782608695652	Strand:-
TACTTCCACAATTTTCAGCCGATTTTC
>Location:NODE_385231_length_5676_cov_22.431114	Coordinate:78	Reads:1	Hits:40	Allocated_reads:0.025	Strand:-
TAACTACTTCCACAATTTTCAGCCGATTTT
>Location:NODE_385231_length_5676_cov_22.431114	Coordinate:78	Reads:2	Hits:48	Allocated_reads:0.0416666666666667	Strand:-
TACTTCCACAATTTTCAGCCGATTTT
>Location:NODE_385231_length_5676_cov_22.431114	Coordinate:79	Reads:2	Hits:48	Allocated_reads:0.0416666666666667	Strand:+
AAATCGGCTGAAAATTGTGGAAGT
>Location:NODE_385231_length_5676_cov_22.431114	Coordinate:79	Reads:4	Hits:44	Allocated_reads:0.0909090909090909	Strand:+
AAATCGGCTGAAAATTGTGGAAGTAGT
>Location:NODE_385231_length_5676_cov_22.431114	Coordinate:79	Reads:2	Hits:40	Allocated_reads:0.05	Strand:-
TAACTACTTCCACAATTTTCAGCCGATTT
>Location:NODE_385231_length_5676_cov_22.431114	Coordinate:79	Reads:1	Hits:35	Allocated_reads:0.0285714285714286	Strand:-
TTAACTACTTCCACAATTTTCAGCCGATTT
>Location:NODE_385231_length_5676_cov_22.431114	Coordinate:80	Reads:2	Hits:44	Allocated_reads:0.0454545454545455	Strand:-
AACTACTTCCACAATTTTCAGCCGATT
>Location:NODE_385231_length_5676_cov_22.431114	Coordinate:80	Reads:1	Hits:48	Allocated_reads:0.0208333333333333	Strand:+
AATCGGCTGAAAATTGTGGAAGTAG
>Location:NODE_385231_length_5676_cov_22.431114	Coordinate:80	Reads:1	Hits:44	Allocated_reads:0.0227272727272727	Strand:+
AATCGGCTGAAAATTGTGGAAGTAGTT
>Location:NODE_385231_length_5676_cov_22.431114	Coordinate:80	Reads:1	Hits:40	Allocated_reads:0.025	Strand:-
TAACTACTTCCACAATTTTCAGCCGATT
>Location:NODE_385231_length_5676_cov_22.431114	Coordinate:80	Reads:1	Hits:35	Allocated_reads:0.0285714285714286	Strand:-
TTAACTACTTCCACAATTTTCAGCCGATT
>Location:NODE_385231_length_5676_cov_22.431114	Coordinate:81	Reads:1	Hits:44	Allocated_reads:0.0227272727272727	Strand:+
ATCGGCTGAAAATTGTGGAAGTAGTT
>Location:NODE_385231_length_5676_cov_22.431114	Coordinate:81	Reads:1	Hits:40	Allocated_reads:0.025	Strand:-
TAACTACTTCCACAATTTTCAGCCGAT
>Location:NODE_385231_length_5676_cov_22.431114	Coordinate:82	Reads:2	Hits:45	Allocated_reads:0.0444444444444444	Strand:+
TCGGCTGAAAATTGTGGAAGTAGT
>Location:NODE_385231_length_5676_cov_22.431114	Coordinate:82	Reads:1	Hits:40	Allocated_reads:0.025	Strand:+
TCGGCTGAAAATTGTGGAAGTAGTTA
>Location:NODE_385231_length_5676_cov_22.431114	Coordinate:83	Reads:3	Hits:41	Allocated_reads:0.0731707317073171	Strand:-
TAACTACTTCCACAATTTTCAGCCG
>Location:NODE_385231_length_5676_cov_22.431114	Coordinate:84	Reads:1	Hits:44	Allocated_reads:0.0227272727272727	Strand:-
TAACTACTTCCACAATTTTCAGCT
>Location:NODE_385231_length_5676_cov_22.431114	Coordinate:84	Reads:17	Hits:44	Allocated_reads:0.386363636363636	Strand:-
TAACTACTTCCACAATTTTCAGCC
>Location:NODE_385231_length_5676_cov_22.431114	Coordinate:94	Reads:1	Hits:2	Allocated_reads:0.5	Strand:+
TGTGGAAGTAGTTAAAGTCCAAAAAGCT
>Location:NODE_385231_length_5676_cov_22.431114	Coordinate:109	Reads:1	Hits:2	Allocated_reads:0.5	Strand:+
AGTCCAAAAAGCGTACGGAAGCAACTT
>Location:NODE_385231_length_5676_cov_22.431114	Coordinate:109	Reads:1	Hits:2	Allocated_reads:0.5	Strand:-
TTCAAGTTGCTTCCGTACACTTTTTGGACT
>Location:NODE_385231_length_5676_cov_22.431114	Coordinate:118	Reads:2	Hits:3	Allocated_reads:0.666666666666667	Strand:+
AGCGTACGGAAGCAACTTGAAGATG
>Location:NODE_385231_length_5676_cov_22.431114	Coordinate:118	Reads:1	Hits:3	Allocated_reads:0.333333333333333	Strand:+
AGCGTACGGAAGCAACTTGAAGATGAAGT
>Location:NODE_385231_length_5676_cov_22.431114	Coordinate:118	Reads:1	Hits:3	Allocated_reads:0.333333333333333	Strand:+
AGCGTACGGAAGCAACTTGAAGATGAAGAAT
>Location:NODE_385231_length_5676_cov_22.431114	Coordinate:122	Reads:1	Hits:8	Allocated_reads:0.125	Strand:+
TACGGAAGCAACTTGAAGATGAAG
>Location:NODE_385231_length_5676_cov_22.431114	Coordinate:122	Reads:1	Hits:3	Allocated_reads:0.333333333333333	Strand:+
TACGGAAGCAACTTGAAGATGAAGAATAAT
>Location:NODE_385231_length_5676_cov_22.431114	Coordinate:127	Reads:1	Hits:3	Allocated_reads:0.333333333333333	Strand:+
AAGCAACTTGAAGATGAAGAATAATAAT
>Location:NODE_385231_length_5676_cov_22.431114	Coordinate:128	Reads:1	Hits:3	Allocated_reads:0.333333333333333	Strand:+
AGCAACTTGAAGATGAAGAATAATAAT
>Location:NODE_385231_length_5676_cov_22.431114	Coordinate:128	Reads:1	Hits:3	Allocated_reads:0.333333333333333	Strand:-
TATTATTCTTCATCTTCAAGTTGCT
>Location:NODE_385231_length_5676_cov_22.431114	Coordinate:129	Reads:1	Hits:3	Allocated_reads:0.333333333333333	Strand:+
GCAACTTGAAGATGAAGAATAATAATAAA
>Location:NODE_385231_length_5676_cov_22.431114	Coordinate:131	Reads:1	Hits:5	Allocated_reads:0.2	Strand:+
AACTTGAAGATGAAGAATAATAATAAAGAA
>Location:NODE_385231_length_5676_cov_22.431114	Coordinate:146	Reads:1	Hits:11	Allocated_reads:0.0909090909090909	Strand:-
TTCCTGTTTCTCTTTATTCATTATTATTATT
>Location:NODE_385231_length_5676_cov_22.431114	Coordinate:146	Reads:1	Hits:15	Allocated_reads:0.0666666666666667	Strand:-
TTTCTCTTTATTCTTTATTATTATT
>Location:NODE_385231_length_5676_cov_22.431114	Coordinate:147	Reads:9	Hits:12	Allocated_reads:0.75	Strand:-
TTCCTGTTTCTCTTTATTCTTTATTATTAT
>Location:NODE_385231_length_5676_cov_22.431114	Coordinate:147	Reads:1	Hits:16	Allocated_reads:0.0625	Strand:-
TTTCTCTTTATTCTTTATTATTAT
>Location:NODE_385231_length_5676_cov_22.431114	Coordinate:148	Reads:2	Hits:13	Allocated_reads:0.153846153846154	Strand:-
TTCCTGTTTCTCTTTATTCTTTATTATTA
>Location:NODE_385231_length_5676_cov_22.431114	Coordinate:149	Reads:1	Hits:37	Allocated_reads:0.027027027027027	Strand:-
TTCCTGTTTCTCTTTATTCTTTATTATT
>Location:NODE_385231_length_5676_cov_22.431114	Coordinate:150	Reads:1	Hits:50	Allocated_reads:0.02	Strand:-
CCTGTTTCTCTTTATTCTTTATTAT
>Location:NODE_385231_length_5676_cov_22.431114	Coordinate:150	Reads:1	Hits:49	Allocated_reads:0.0204081632653061	Strand:-
TCCTGTTTCTCTTTATTCTTTATTAT
>Location:NODE_385231_length_5676_cov_22.431114	Coordinate:150	Reads:20	Hits:40	Allocated_reads:0.5	Strand:-
TTCCTGTTTCTCTTTATTCTTTATTAT
>Location:NODE_385231_length_5676_cov_22.431114	Coordinate:151	Reads:2	Hits:42	Allocated_reads:0.0476190476190476	Strand:-
TTCCTGTTTCTCTTTATTCTTTATTA
>Location:NODE_385231_length_5676_cov_22.431114	Coordinate:152	Reads:1	Hits:102	Allocated_reads:0.00980392156862745	Strand:-
TCCTGTTTCTCTTTATTCTTTATT
>Location:NODE_385231_length_5676_cov_22.431114	Coordinate:152	Reads:20	Hits:75	Allocated_reads:0.266666666666667	Strand:-
TTCCTGTTTCTCTTTATTCTTTATT
>Location:NODE_385231_length_5676_cov_22.431114	Coordinate:153	Reads:1	Hits:9	Allocated_reads:0.111111111111111	Strand:+
ATAAAGAATAAAGAGAAACAGGAAAACAA
>Location:NODE_385231_length_5676_cov_22.431114	Coordinate:153	Reads:49	Hits:95	Allocated_reads:0.515789473684211	Strand:-
TTCCTGTTTCTCTTTATTCTTTAT
>Location:NODE_385231_length_5676_cov_22.431114	Coordinate:159	Reads:1	Hits:15	Allocated_reads:0.0666666666666667	Strand:+
AATAAAGAGAAACAGGAAAACAATAGTGT
>Location:NODE_385231_length_5676_cov_22.431114	Coordinate:161	Reads:1	Hits:18	Allocated_reads:0.0555555555555556	Strand:+
TAAAGAGAAACAGGAAAACAATAGTGTGG
>Location:NODE_385231_length_5676_cov_22.431114	Coordinate:161	Reads:1	Hits:18	Allocated_reads:0.0555555555555556	Strand:+
TAAAGAGAAACAGGAAAACAATAGTGTGGA
>Location:NODE_385231_length_5676_cov_22.431114	Coordinate:161	Reads:1	Hits:18	Allocated_reads:0.0555555555555556	Strand:+
TAAAGAGAAACAGGAAAACAATAGTGTGGATGC
>Location:NODE_385231_length_5676_cov_22.431114	Coordinate:163	Reads:1	Hits:19	Allocated_reads:0.0526315789473684	Strand:+
AAGAGAAACAGGAAAACAATAGTGTGGAT
>Location:NODE_385231_length_5676_cov_22.431114	Coordinate:165	Reads:1	Hits:19	Allocated_reads:0.0526315789473684	Strand:-
TCCACACTATTGTTTTCCTGTTTCTC
>Location:NODE_385231_length_5676_cov_22.431114	Coordinate:167	Reads:1	Hits:19	Allocated_reads:0.0526315789473684	Strand:+
GAAACAGGAAAACAATAGTGTGGAT
>Location:NODE_385231_length_5676_cov_22.431114	Coordinate:167	Reads:3	Hits:11	Allocated_reads:0.272727272727273	Strand:+
GAAACAGGAAAACAATAGTGTGGATGCT
>Location:NODE_385231_length_5676_cov_22.431114	Coordinate:167	Reads:2	Hits:2	Allocated_reads:1	Strand:+
GAAACAGGAAAACAATAGTGTGGATGCTG
>Location:NODE_385231_length_5676_cov_22.431114	Coordinate:167	Reads:4	Hits:2	Allocated_reads:2	Strand:+
GAAACAGGAAAACAATAGTGTGGATGCTGT
>Location:NODE_385231_length_5676_cov_22.431114	Coordinate:169	Reads:1	Hits:20	Allocated_reads:0.05	Strand:-
GCATCCACACTATTGTTTTCCTGTT
>Location:NODE_385231_length_5676_cov_22.431114	Coordinate:170	Reads:1	Hits:12	Allocated_reads:0.0833333333333333	Strand:+
ACAGGAAAACAATAGTGTGGATGCT
>Location:NODE_385231_length_5676_cov_22.431114	Coordinate:171	Reads:1	Hits:2	Allocated_reads:0.5	Strand:+
CAGGAAAACAATAGTGTGGATGCTGT
>Location:NODE_385231_length_5676_cov_22.431114	Coordinate:181	Reads:1	Hits:1	Allocated_reads:1	Strand:+
ATAGTGTGGATGCTGTATAAAGTATA
>Location:NODE_385231_length_5676_cov_22.431114	Coordinate:187	Reads:1	Hits:1	Allocated_reads:1	Strand:+
TGGATGCTGTATAAAGTATAAAGATTAAAGA
>Location:NODE_385231_length_5676_cov_22.431114	Coordinate:198	Reads:1	Hits:3	Allocated_reads:0.333333333333333	Strand:+
TAAAGTATAAAGATTAAAGAGAAACAGG
>Location:NODE_385231_length_5676_cov_22.431114	Coordinate:198	Reads:1	Hits:3	Allocated_reads:0.333333333333333	Strand:+
TAAAGTATAAAGATTAAAGAGAAACAGGA
>Location:NODE_385231_length_5676_cov_22.431114	Coordinate:198	Reads:1	Hits:3	Allocated_reads:0.333333333333333	Strand:+
TAAAGTATAAAGATTAAAGAGAAACAGGAACTC
>Location:NODE_385231_length_5676_cov_22.431114	Coordinate:200	Reads:1	Hits:4	Allocated_reads:0.25	Strand:-
TTCCTGTTTCTCTTTAATCTTTATACTT
>Location:NODE_385231_length_5676_cov_22.431114	Coordinate:203	Reads:1	Hits:4	Allocated_reads:0.25	Strand:-
TTCCTGTTTCTCTTTAATCTTTATA
>Location:NODE_385231_length_5676_cov_22.431114	Coordinate:204	Reads:1	Hits:4	Allocated_reads:0.25	Strand:-
TTCCTGTTTCTCTTTAATCTTTAT
>Location:NODE_385231_length_5676_cov_22.431114	Coordinate:205	Reads:1	Hits:4	Allocated_reads:0.25	Strand:+
TAAAGATTAAAGAGAAACAGGAACTC
>Location:NODE_385231_length_5676_cov_22.431114	Coordinate:211	Reads:2	Hits:5	Allocated_reads:0.4	Strand:+
TTAAAGAGAAACAGGAACTCAATAGTGTGGA
>Location:NODE_385231_length_5676_cov_22.431114	Coordinate:212	Reads:2	Hits:89	Allocated_reads:0.0224719101123595	Strand:+
TAAAGAGAAACAGGAACTCAATAGT
>Location:NODE_385231_length_5676_cov_22.431114	Coordinate:212	Reads:3	Hits:85	Allocated_reads:0.0352941176470588	Strand:+
TAAAGAGAAACAGGAACTCAATAGTG
>Location:NODE_385231_length_5676_cov_22.431114	Coordinate:212	Reads:5	Hits:85	Allocated_reads:0.0588235294117647	Strand:+
TAAAGAGAAACAGGAACTCAATAGTGT
>Location:NODE_385231_length_5676_cov_22.431114	Coordinate:212	Reads:1	Hits:83	Allocated_reads:0.0120481927710843	Strand:+
TAAAGAGAAACAGGAACTCAATAGTGTG
>Location:NODE_385231_length_5676_cov_22.431114	Coordinate:212	Reads:2	Hits:86	Allocated_reads:0.0232558139534884	Strand:+
TAAAGAGAAACAGGAACTCAATAGTGCC
>Location:NODE_385231_length_5676_cov_22.431114	Coordinate:212	Reads:1	Hits:79	Allocated_reads:0.0126582278481013	Strand:+
TAAAGAGAAACAGGAACTCAATAGTGTGG
>Location:NODE_385231_length_5676_cov_22.431114	Coordinate:212	Reads:3	Hits:79	Allocated_reads:0.0379746835443038	Strand:+
TAAAGAGAAACAGGAACTCAATAGTGTGGA
>Location:NODE_385231_length_5676_cov_22.431114	Coordinate:212	Reads:1	Hits:76	Allocated_reads:0.0131578947368421	Strand:+
TAAAGAGAAACAGGAACTCAATAGTGTGGAT
>Location:NODE_385231_length_5676_cov_22.431114	Coordinate:213	Reads:1	Hits:90	Allocated_reads:0.0111111111111111	Strand:+
AAAGAGAAACAGGAACTCAATAGTGA
>Location:NODE_385231_length_5676_cov_22.431114	Coordinate:214	Reads:1	Hits:86	Allocated_reads:0.0116279069767442	Strand:+
AAGAGAAACAGGAACTCAATAGTGTG
>Location:NODE_385231_length_5676_cov_22.431114	Coordinate:214	Reads:2	Hits:82	Allocated_reads:0.024390243902439	Strand:+
AAGAGAAACAGGAACTCAATAGTGTGGA
>Location:NODE_385231_length_5676_cov_22.431114	Coordinate:214	Reads:1	Hits:79	Allocated_reads:0.0126582278481013	Strand:+
AAGAGAAACAGGAACTCAATAGTGTGGAT
>Location:NODE_385231_length_5676_cov_22.431114	Coordinate:215	Reads:1	Hits:81	Allocated_reads:0.0123456790123457	Strand:+
AGAGAAACAGGAACTCAATAGTGTGGAT
>Location:NODE_385231_length_5676_cov_22.431114	Coordinate:215	Reads:1	Hits:81	Allocated_reads:0.0123456790123457	Strand:-
CATCCACACTATTGAGTTCCTGTTTCTCT
>Location:NODE_385231_length_5676_cov_22.431114	Coordinate:216	Reads:1	Hits:25	Allocated_reads:0.04	Strand:+
GAGAAACAGGAACTCAATAGTGTGGATGCT
>Location:NODE_385231_length_5676_cov_22.431114	Coordinate:217	Reads:1	Hits:86	Allocated_reads:0.0116279069767442	Strand:+
AGAAACAGGAACTCAATAGTGTGGA
>Location:NODE_385231_length_5676_cov_22.431114	Coordinate:217	Reads:1	Hits:81	Allocated_reads:0.0123456790123457	Strand:+
AGAAACAGGAACTCAATAGTGTGGATGC
>Location:NODE_385231_length_5676_cov_22.431114	Coordinate:217	Reads:1	Hits:25	Allocated_reads:0.04	Strand:+
AGAAACAGGAACTCAATAGTGTGGATGCT
>Location:NODE_385231_length_5676_cov_22.431114	Coordinate:217	Reads:1	Hits:24	Allocated_reads:0.0416666666666667	Strand:-
TAAGCATCCACACTATTGAGTTCCTGTTTCT
>Location:NODE_385231_length_5676_cov_22.431114	Coordinate:217	Reads:1	Hits:86	Allocated_reads:0.0116279069767442	Strand:-
TCCACACTATTGAGTTCCTGTTTCT
>Location:NODE_385231_length_5676_cov_22.431114	Coordinate:218	Reads:2	Hits:86	Allocated_reads:0.0232558139534884	Strand:+
GAAACAGGAACTCAATAGTGTGGA
>Location:NODE_385231_length_5676_cov_22.431114	Coordinate:218	Reads:4	Hits:83	Allocated_reads:0.0481927710843374	Strand:+
GAAACAGGAACTCAATAGTGTGGAT
>Location:NODE_385231_length_5676_cov_22.431114	Coordinate:218	Reads:2	Hits:83	Allocated_reads:0.0240963855421687	Strand:+
GAAACAGGAACTCAATAGTGTGGATG
>Location:NODE_385231_length_5676_cov_22.431114	Coordinate:218	Reads:4	Hits:81	Allocated_reads:0.0493827160493827	Strand:+
GAAACAGGAACTCAATAGTGTGGATGC
>Location:NODE_385231_length_5676_cov_22.431114	Coordinate:218	Reads:24	Hits:25	Allocated_reads:0.96	Strand:+
GAAACAGGAACTCAATAGTGTGGATGCT
>Location:NODE_385231_length_5676_cov_22.431114	Coordinate:218	Reads:1	Hits:25	Allocated_reads:0.04	Strand:+
GAAACAGGAACTCAATAGTGTGGATGCTT
>Location:NODE_385231_length_5676_cov_22.431114	Coordinate:218	Reads:1	Hits:24	Allocated_reads:0.0416666666666667	Strand:+
GAAACAGGAACTCAATAGTGTGGATGCTTA
>Location:NODE_385231_length_5676_cov_22.431114	Coordinate:218	Reads:3	Hits:86	Allocated_reads:0.0348837209302326	Strand:-
TCCACACTATTGAGTTCCTGTTTC
>Location:NODE_385231_length_5676_cov_22.431114	Coordinate:219	Reads:1	Hits:25	Allocated_reads:0.04	Strand:+
AAACAGGAACTCAATAGTGTGGATGCTT
>Location:NODE_385231_length_5676_cov_22.431114	Coordinate:220	Reads:2	Hits:25	Allocated_reads:0.08	Strand:-
TAAGCATCCACACTATTGAGTTCCTGTT
>Location:NODE_385231_length_5676_cov_22.431114	Coordinate:220	Reads:1	Hits:25	Allocated_reads:0.04	Strand:-
TTAAGCATCCACACTATTGAGTTCCTGTT
>Location:NODE_385231_length_5676_cov_22.431114	Coordinate:221	Reads:1	Hits:26	Allocated_reads:0.0384615384615385	Strand:+
ACAGGAACTCAATAGTGTGGATGCT
>Location:NODE_385231_length_5676_cov_22.431114	Coordinate:223	Reads:1	Hits:73	Allocated_reads:0.0136986301369863	Strand:-
TAAGCATCCACACTATTGAGTTCCT
>Location:NODE_385231_length_5676_cov_22.431114	Coordinate:225	Reads:1	Hits:2	Allocated_reads:0.5	Strand:+
GAACTCAATAGTGTGGATGCTTAAGC
>Location:NODE_385231_length_5676_cov_22.431114	Coordinate:248	Reads:1	Hits:1	Allocated_reads:1	Strand:+
AGCATCCACACAATTAAGCAACATGCACTG
>Location:NODE_385231_length_5676_cov_22.431114	Coordinate:252	Reads:1	Hits:1	Allocated_reads:1	Strand:+
TCCACACAATTAAGCAACATGCACTGGAACT
>Location:NODE_385231_length_5676_cov_22.431114	Coordinate:254	Reads:1	Hits:1	Allocated_reads:1	Strand:+
CACACAATTAAGCAACATGCACTGGAACT
>Location:NODE_385231_length_5676_cov_22.431114	Coordinate:261	Reads:1	Hits:2	Allocated_reads:0.5	Strand:+
TTAAGCAACATGCACTGGAACTTCCATAA
>Location:NODE_385231_length_5676_cov_22.431114	Coordinate:266	Reads:1	Hits:2	Allocated_reads:0.5	Strand:+
CAACATGCACTGGAACTTCCATAAGGA
>Location:NODE_385231_length_5676_cov_22.431114	Coordinate:267	Reads:1	Hits:2	Allocated_reads:0.5	Strand:+
AACATGCACTGGAACTTCCATAAGGAAAGG
>Location:NODE_385231_length_5676_cov_22.431114	Coordinate:268	Reads:1	Hits:2	Allocated_reads:0.5	Strand:+
ACATGCACTGGAACTTCCATAAGGAAAGG
>Location:NODE_385231_length_5676_cov_22.431114	Coordinate:270	Reads:1	Hits:3	Allocated_reads:0.333333333333333	Strand:+
ATGCACTGGAACTTCCATAAGGAAAGGA
>Location:NODE_385231_length_5676_cov_22.431114	Coordinate:271	Reads:1	Hits:3	Allocated_reads:0.333333333333333	Strand:+
TGCACTGGAACTTCCATAAGGAAAGG
>Location:NODE_385231_length_5676_cov_22.431114	Coordinate:271	Reads:2	Hits:3	Allocated_reads:0.666666666666667	Strand:+
TGCACTGGAACTTCCATAAGGAAAGGA
>Location:NODE_385231_length_5676_cov_22.431114	Coordinate:278	Reads:1	Hits:2	Allocated_reads:0.5	Strand:+
GAACTTCCATAAGGAAAGGAAACAGAC
>Location:NODE_385231_length_5676_cov_22.431114	Coordinate:282	Reads:1	Hits:2	Allocated_reads:0.5	Strand:+
TTCCATAAGGAAAGGAAACAGACTGAGG
>Location:NODE_385231_length_5676_cov_22.431114	Coordinate:283	Reads:1	Hits:2	Allocated_reads:0.5	Strand:+
TCCATAAGGAAAGGAAACAGACTGAGGGC
>Location:NODE_385231_length_5676_cov_22.431114	Coordinate:286	Reads:1	Hits:2	Allocated_reads:0.5	Strand:+
ATAAGGAAAGGAAACAGACTGAGGTATGC
>Location:NODE_385231_length_5676_cov_22.431114	Coordinate:287	Reads:1	Hits:2	Allocated_reads:0.5	Strand:+
TAAGGAAAGGAAACAGACTGAGGTAT
>Location:NODE_385231_length_5676_cov_22.431114	Coordinate:287	Reads:3	Hits:2	Allocated_reads:1.5	Strand:+
TAAGGAAAGGAAACAGACTGAGGTATGC
>Location:NODE_385231_length_5676_cov_22.431114	Coordinate:287	Reads:3	Hits:2	Allocated_reads:1.5	Strand:+
TAAGGAAAGGAAACAGACTGAGGTATGCC
>Location:NODE_385231_length_5676_cov_22.431114	Coordinate:288	Reads:1	Hits:2	Allocated_reads:0.5	Strand:+
AAGGAAAGGAAACAGACTGAGGTATGC
>Location:NODE_385231_length_5676_cov_22.431114	Coordinate:290	Reads:1	Hits:2	Allocated_reads:0.5	Strand:+
GGAAAGGAAACAGACTGAGGTATG
>Location:NODE_385231_length_5676_cov_22.431114	Coordinate:291	Reads:1	Hits:2	Allocated_reads:0.5	Strand:+
GAAAGGAAACAGACTGAGGTATGCC
>Location:NODE_385231_length_5676_cov_22.431114	Coordinate:293	Reads:1	Hits:2	Allocated_reads:0.5	Strand:+
AAGGAAACAGACTGAGGTATGCCAAATT
>Location:NODE_385231_length_5676_cov_22.431114	Coordinate:297	Reads:1	Hits:1	Allocated_reads:1	Strand:+
AAACAGACTGAGGTATGCCAAATTACGCAAT
>Location:NODE_385231_length_5676_cov_22.431114	Coordinate:298	Reads:2	Hits:1	Allocated_reads:2	Strand:+
AACAGACTGAGGTATGCCAAATTACGCAAT
>Location:NODE_385231_length_5676_cov_22.431114	Coordinate:299	Reads:4	Hits:1	Allocated_reads:4	Strand:+
ACAGACTGAGGTATGCCAAATTACGCAA
>Location:NODE_385231_length_5676_cov_22.431114	Coordinate:299	Reads:1	Hits:1	Allocated_reads:1	Strand:+
ACAGACTGAGGTATGCCAAATTACGCAAT
>Location:NODE_385231_length_5676_cov_22.431114	Coordinate:300	Reads:1	Hits:1	Allocated_reads:1	Strand:+
CAGACTGAGGTATGCCAAATTACGCAAT
>Location:NODE_385231_length_5676_cov_22.431114	Coordinate:301	Reads:1	Hits:1	Allocated_reads:1	Strand:+
AGACTGAGGTATGCCAAATTACGCAAT
>Location:NODE_385231_length_5676_cov_22.431114	Coordinate:318	Reads:1	Hits:1	Allocated_reads:1	Strand:+
ATTACGCAATAACTAGACTAAATATCAGGG
>Location:NODE_385231_length_5676_cov_22.431114	Coordinate:319	Reads:4	Hits:1	Allocated_reads:4	Strand:+
TTACGCAATAACTAGACTAAATATC
>Location:NODE_385231_length_5676_cov_22.431114	Coordinate:319	Reads:1	Hits:1	Allocated_reads:1	Strand:+
TTACGCAATAACTAGACTAAATATCAGGG
>Location:NODE_385231_length_5676_cov_22.431114	Coordinate:320	Reads:1	Hits:1	Allocated_reads:1	Strand:+
TACGCAATAACTAGACTAAATATCAGGG
>Location:NODE_385231_length_5676_cov_22.431114	Coordinate:323	Reads:1	Hits:1	Allocated_reads:1	Strand:-
TTACCCTGATATTTAGTCTAGTTATTGC
>Location:NODE_385231_length_5676_cov_22.431114	Coordinate:327	Reads:5	Hits:1	Allocated_reads:5	Strand:+
TAACTAGACTAAATATCAGGGTAAACTGGCCC
>Location:NODE_385231_length_5676_cov_22.431114	Coordinate:329	Reads:2	Hits:1	Allocated_reads:2	Strand:+
ACTAGACTAAATATCAGGGTAAACTGGCCC
>Location:NODE_385231_length_5676_cov_22.431114	Coordinate:330	Reads:1	Hits:1	Allocated_reads:1	Strand:+
CTAGACTAAATATCAGGGTAAACTGGCCC
>Location:NODE_385231_length_5676_cov_22.431114	Coordinate:340	Reads:1	Hits:1	Allocated_reads:1	Strand:+
TATCAGGGTAAACTGGCCCTATGGAGTT
>Location:NODE_385231_length_5676_cov_22.431114	Coordinate:340	Reads:1	Hits:1	Allocated_reads:1	Strand:+
TATCAGGGTAAACTGGCCCTATGGAGTTGATT
>Location:NODE_385231_length_5676_cov_22.431114	Coordinate:342	Reads:1	Hits:1	Allocated_reads:1	Strand:-
AATCAACTCCATAGGGCCAGTTTACCCTGA
>Location:NODE_385231_length_5676_cov_22.431114	Coordinate:342	Reads:1	Hits:1	Allocated_reads:1	Strand:-
CAACTCCATAGGGCCAGTTTACCCTGA
>Location:NODE_385231_length_5676_cov_22.431114	Coordinate:342	Reads:1	Hits:1	Allocated_reads:1	Strand:+
TCAGGGTAAACTGGCCCTATGGAGTTGATT
>Location:NODE_385231_length_5676_cov_22.431114	Coordinate:348	Reads:1	Hits:1	Allocated_reads:1	Strand:+
TAAACTGGCCCTATGGAGTTGATTTCAA
>Location:NODE_385231_length_5676_cov_22.431114	Coordinate:348	Reads:3	Hits:1	Allocated_reads:3	Strand:+
TAAACTGGCCCTATGGAGTTGATTTCAATA
>Location:NODE_385231_length_5676_cov_22.431114	Coordinate:348	Reads:1	Hits:1	Allocated_reads:1	Strand:+
TAAACTGGCCCTATGGAGTTGATTTCAATATT
>Location:NODE_385231_length_5676_cov_22.431114	Coordinate:350	Reads:1	Hits:1	Allocated_reads:1	Strand:+
AACTGGCCCTATGGAGTTGATTTCAATA
>Location:NODE_385231_length_5676_cov_22.431114	Coordinate:350	Reads:5	Hits:1	Allocated_reads:5	Strand:+
AACTGGCCCTATGGAGTTGATTTCAATATT
>Location:NODE_385231_length_5676_cov_22.431114	Coordinate:351	Reads:1	Hits:1	Allocated_reads:1	Strand:+
ACTGGCCCTATGGAGTTGATTTCAATA
>Location:NODE_385231_length_5676_cov_22.431114	Coordinate:351	Reads:1	Hits:1	Allocated_reads:1	Strand:+
ACTGGCCCTATGGAGTTGATTTCAATAT
>Location:NODE_385231_length_5676_cov_22.431114	Coordinate:352	Reads:1	Hits:1	Allocated_reads:1	Strand:+
CTGGCCCTATGGAGTTGATTTCAATAT
>Location:NODE_385231_length_5676_cov_22.431114	Coordinate:352	Reads:1	Hits:1	Allocated_reads:1	Strand:+
CTGGCCCTATGGAGTTGATTTCAATATT
>Location:NODE_385231_length_5676_cov_22.431114	Coordinate:353	Reads:1	Hits:1	Allocated_reads:1	Strand:+
TGGCCCTATGGAGTTGATTTCAATATTT
>Location:NODE_385231_length_5676_cov_22.431114	Coordinate:358	Reads:1	Hits:1	Allocated_reads:1	Strand:+
CTATGGAGTTGATTTCAATATTTGT
>Location:NODE_385231_length_5676_cov_22.431114	Coordinate:363	Reads:1	Hits:2	Allocated_reads:0.5	Strand:+
GAGTTGATTTCAATATTTGTCATAGAGGTA
>Location:NODE_385231_length_5676_cov_22.431114	Coordinate:365	Reads:1	Hits:2	Allocated_reads:0.5	Strand:+
GTTGATTTCAATATTTGTCATAGAGGT
>Location:NODE_385231_length_5676_cov_22.431114	Coordinate:370	Reads:2	Hits:1	Allocated_reads:2	Strand:+
TTTCAATATTTGTCATAGAGGTACAACAGT
>Location:NODE_385231_length_5676_cov_22.431114	Coordinate:371	Reads:1	Hits:1	Allocated_reads:1	Strand:+
TTCAATATTTGTCATAGAGGTACAACAGTGAGT
>Location:NODE_385231_length_5676_cov_22.431114	Coordinate:372	Reads:1	Hits:1	Allocated_reads:1	Strand:+
TCAATATTTGTCATAGAGGTACAACAGTG
>Location:NODE_385231_length_5676_cov_22.431114	Coordinate:373	Reads:1	Hits:1	Allocated_reads:1	Strand:+
CAATATTTGTCATAGAGGTACAACAGTGAGT
>Location:NODE_385231_length_5676_cov_22.431114	Coordinate:373	Reads:1	Hits:1	Allocated_reads:1	Strand:+
CAATATTTGTCATAGAGGTACAACAGTGAGTGT
>Location:NODE_385231_length_5676_cov_22.431114	Coordinate:374	Reads:2	Hits:1	Allocated_reads:2	Strand:+
AATATTTGTCATAGAGGTACAACAGTGAGT
>Location:NODE_385231_length_5676_cov_22.431114	Coordinate:374	Reads:1	Hits:1	Allocated_reads:1	Strand:+
AATATTTGTCATAGAGGTACAACAGTGAGTGT
>Location:NODE_385231_length_5676_cov_22.431114	Coordinate:375	Reads:4	Hits:1	Allocated_reads:4	Strand:+
ATATTTGTCATAGAGGTACAACAGTGAGT
>Location:NODE_385231_length_5676_cov_22.431114	Coordinate:375	Reads:3	Hits:1	Allocated_reads:3	Strand:+
ATATTTGTCATAGAGGTACAACAGTGAGTGT
>Location:NODE_385231_length_5676_cov_22.431114	Coordinate:376	Reads:19	Hits:1	Allocated_reads:19	Strand:+
TATTTGTCATAGAGGTACAACAGTGAGT
>Location:NODE_385231_length_5676_cov_22.431114	Coordinate:376	Reads:1	Hits:1	Allocated_reads:1	Strand:+
TATTTGTCATAGAGGTACAACAGTGAGTGG
>Location:NODE_385231_length_5676_cov_22.431114	Coordinate:376	Reads:13	Hits:1	Allocated_reads:13	Strand:+
TATTTGTCATAGAGGTACAACAGTGAGTGT
>Location:NODE_385231_length_5676_cov_22.431114	Coordinate:377	Reads:4	Hits:1	Allocated_reads:4	Strand:+
ATTTGTCATAGAGGTACAACAGTGAGT
>Location:NODE_385231_length_5676_cov_22.431114	Coordinate:377	Reads:6	Hits:1	Allocated_reads:6	Strand:+
ATTTGTCATAGAGGTACAACAGTGAGTGT
>Location:NODE_385231_length_5676_cov_22.431114	Coordinate:377	Reads:1	Hits:1	Allocated_reads:1	Strand:+
ATTTGTCATAGAGGTACAACAGTGAGTGTT
>Location:NODE_385231_length_5676_cov_22.431114	Coordinate:378	Reads:4	Hits:1	Allocated_reads:4	Strand:+
TTTGTCATAGAGGTACAACAGTGAGT
>Location:NODE_385231_length_5676_cov_22.431114	Coordinate:378	Reads:1	Hits:1	Allocated_reads:1	Strand:+
TTTGTCATAGAGGTACAACAGTGAGTGG
>Location:NODE_385231_length_5676_cov_22.431114	Coordinate:378	Reads:18	Hits:1	Allocated_reads:18	Strand:+
TTTGTCATAGAGGTACAACAGTGAGTGT
>Location:NODE_385231_length_5676_cov_22.431114	Coordinate:378	Reads:1	Hits:1	Allocated_reads:1	Strand:+
TTTGTCATAGAGGTACAACAGTGAGTGTT
>Location:NODE_385231_length_5676_cov_22.431114	Coordinate:378	Reads:1	Hits:1	Allocated_reads:1	Strand:+
TTTGTCATAGAGGTACAACAGTGAGTGTTT
>Location:NODE_385231_length_5676_cov_22.431114	Coordinate:378	Reads:1	Hits:1	Allocated_reads:1	Strand:+
TTTGTCATAGAGGTACAACAGTGAGTGTTTAGAGT
>Location:NODE_385231_length_5676_cov_22.431114	Coordinate:379	Reads:1	Hits:1	Allocated_reads:1	Strand:+
TTGTCATAGAGGTACAACAGTGAGT
>Location:NODE_385231_length_5676_cov_22.431114	Coordinate:379	Reads:3	Hits:1	Allocated_reads:3	Strand:+
TTGTCATAGAGGTACAACAGTGAGTGT
>Location:NODE_385231_length_5676_cov_22.431114	Coordinate:380	Reads:1	Hits:1	Allocated_reads:1	Strand:-
TAAACACTCACTGTTGTACCTCTATGACA
>Location:NODE_385231_length_5676_cov_22.431114	Coordinate:380	Reads:2	Hits:1	Allocated_reads:2	Strand:+
TGTCATAGAGGTACAACAGTGAGTGTTTAGAGT
>Location:NODE_385231_length_5676_cov_22.431114	Coordinate:381	Reads:1	Hits:1	Allocated_reads:1	Strand:-
TAAACACTCACTGTTGTACCTCTATGAC
>Location:NODE_385231_length_5676_cov_22.431114	Coordinate:382	Reads:1	Hits:1	Allocated_reads:1	Strand:+
TCATAGAGGTACAACAGTGAGTGTT
>Location:NODE_385231_length_5676_cov_22.431114	Coordinate:382	Reads:13	Hits:1	Allocated_reads:13	Strand:+
TCATAGAGGTACAACAGTGAGTGTTTAGAGT
>Location:NODE_385231_length_5676_cov_22.431114	Coordinate:383	Reads:2	Hits:1	Allocated_reads:2	Strand:+
CATAGAGGTACAACAGTGAGTGTTTAGAGT
>Location:NODE_385231_length_5676_cov_22.431114	Coordinate:383	Reads:1	Hits:1	Allocated_reads:1	Strand:-
TAAACACTCACTGTTGTACCTCTATG
>Location:NODE_385231_length_5676_cov_22.431114	Coordinate:384	Reads:1	Hits:1	Allocated_reads:1	Strand:+
ATAGAGGTACAACAGTGAGTGTTTATAGT
>Location:NODE_385231_length_5676_cov_22.431114	Coordinate:385	Reads:8	Hits:1	Allocated_reads:8	Strand:+
TAGAGGTACAACAGTGAGTGTTTAGAGT
>Location:NODE_385231_length_5676_cov_22.431114	Coordinate:385	Reads:1	Hits:1	Allocated_reads:1	Strand:+
TAGAGGTACAACAGTGAGTGTTTAGAGTT
>Location:NODE_385231_length_5676_cov_22.431114	Coordinate:385	Reads:4	Hits:1	Allocated_reads:4	Strand:+
TAGAGGTACAACAGTGAGTGTTTAGAGTTAAC
>Location:NODE_385231_length_5676_cov_22.431114	Coordinate:385	Reads:1	Hits:1	Allocated_reads:1	Strand:+
TAGAGGTACAACAGTGAGTGTTTAGAGTTAACTT
>Location:NODE_385231_length_5676_cov_22.431114	Coordinate:386	Reads:1	Hits:1	Allocated_reads:1	Strand:+
AGAGGTACAACAGTGAGTGTTTAGAGT
>Location:NODE_385231_length_5676_cov_22.431114	Coordinate:386	Reads:1	Hits:1	Allocated_reads:1	Strand:+
AGAGGTACAACAGTGAGTGTTTAGAGTTAAC
>Location:NODE_385231_length_5676_cov_22.431114	Coordinate:388	Reads:1	Hits:1	Allocated_reads:1	Strand:-
ACTCTAAACACTCACTGTTGTACCT
>Location:NODE_385231_length_5676_cov_22.431114	Coordinate:389	Reads:1	Hits:1	Allocated_reads:1	Strand:-
TAACTCTAAACACTCACTGTTGTACC
>Location:NODE_385231_length_5676_cov_22.431114	Coordinate:391	Reads:1	Hits:1	Allocated_reads:1	Strand:-
GTTAACTCTAAACACTCACTGTTGTA
>Location:NODE_385231_length_5676_cov_22.431114	Coordinate:391	Reads:1	Hits:1	Allocated_reads:1	Strand:+
TACAACAGTGAGTGTTTAGAGTTAAC
>Location:NODE_385231_length_5676_cov_22.431114	Coordinate:391	Reads:3	Hits:1	Allocated_reads:3	Strand:+
TACAACAGTGAGTGTTTAGAGTTAACT
>Location:NODE_385231_length_5676_cov_22.431114	Coordinate:391	Reads:1	Hits:1	Allocated_reads:1	Strand:+
TACAACAGTGAGTGTTTAGAGTTAACTTTAAAGCA
>Location:NODE_385231_length_5676_cov_22.431114	Coordinate:392	Reads:1	Hits:1	Allocated_reads:1	Strand:-
GTTAACTCTAAACACTCACTGTTGT
>Location:NODE_385231_length_5676_cov_22.431114	Coordinate:392	Reads:1	Hits:1	Allocated_reads:1	Strand:-
TTTAAAGTTAACTCTAAACACTCACTGTTGT
>Location:NODE_385231_length_5676_cov_22.431114	Coordinate:395	Reads:1	Hits:1	Allocated_reads:1	Strand:+
ACAGTGAGTGTTTAGAGTTAACTTTAA
>Location:NODE_385231_length_5676_cov_22.431114	Coordinate:395	Reads:2	Hits:1	Allocated_reads:2	Strand:+
ACAGTGAGTGTTTAGAGTTAACTTTAAA
>Location:NODE_385231_length_5676_cov_22.431114	Coordinate:396	Reads:1	Hits:1	Allocated_reads:1	Strand:+
CAGTGAGTGTTTAGAGTTAACTTTAAAGT
>Location:NODE_385231_length_5676_cov_22.431114	Coordinate:403	Reads:2	Hits:1	Allocated_reads:2	Strand:-
CCGTGCTTTAAAGTTAACTCTAAACA
>Location:NODE_385231_length_5676_cov_22.431114	Coordinate:406	Reads:1	Hits:1	Allocated_reads:1	Strand:+
TTAGAGTTAACTTTAAAGCACGGTGGAG
>Location:NODE_385231_length_5676_cov_22.431114	Coordinate:406	Reads:1	Hits:1	Allocated_reads:1	Strand:+
TTAGAGTTAACTTTAAAGCACGGTGGAGGC
>Location:NODE_385231_length_5676_cov_22.431114	Coordinate:406	Reads:1	Hits:1	Allocated_reads:1	Strand:+
TTAGAGTTAACTTTAAAGCACGGTGGAGGCTCT
>Location:NODE_385231_length_5676_cov_22.431114	Coordinate:407	Reads:8	Hits:1	Allocated_reads:8	Strand:+
TAGAGTTAACTTTAAAGCACGGTGGAGGC
>Location:NODE_385231_length_5676_cov_22.431114	Coordinate:407	Reads:1	Hits:1	Allocated_reads:1	Strand:+
TAGAGTTAACTTTAAAGCACGGTGGAGGCTC
>Location:NODE_385231_length_5676_cov_22.431114	Coordinate:413	Reads:1	Hits:1	Allocated_reads:1	Strand:+
TAACTTTAAAGCACGGTGGAGGCTCTG
>Location:NODE_385231_length_5676_cov_22.431114	Coordinate:413	Reads:1	Hits:1	Allocated_reads:1	Strand:+
TAACTTTAAAGCACGGTGGAGGCTCTGT
>Location:NODE_385231_length_5676_cov_22.431114	Coordinate:416	Reads:1	Hits:2	Allocated_reads:0.5	Strand:+
CTTTAAAGCACGGTGGAGGCTCTGTCT
>Location:NODE_385231_length_5676_cov_22.431114	Coordinate:418	Reads:1	Hits:2	Allocated_reads:0.5	Strand:+
TTAAAGCACGGTGGAGGCTCTGTC
>Location:NODE_385231_length_5676_cov_22.431114	Coordinate:418	Reads:1	Hits:2	Allocated_reads:0.5	Strand:+
TTAAAGCACGGTGGAGGCTCTGTCATGG
>Location:NODE_385231_length_5676_cov_22.431114	Coordinate:418	Reads:1	Hits:2	Allocated_reads:0.5	Strand:+
TTAAAGCACGGTGGAGGCTCTGTCATGGT
>Location:NODE_385231_length_5676_cov_22.431114	Coordinate:426	Reads:1	Hits:1	Allocated_reads:1	Strand:-
CCCACACCATGACAGAGCCTCCACCG
>Location:NODE_385231_length_5676_cov_22.431114	Coordinate:429	Reads:2	Hits:1	Allocated_reads:2	Strand:+
TGGAGGCTCTGTCATGGTGTGGGACT
>Location:NODE_385231_length_5676_cov_22.431114	Coordinate:429	Reads:1	Hits:2	Allocated_reads:0.5	Strand:+
TGGAGGCTCTGTCATGGTGTGTGACTGC
>Location:NODE_385231_length_5676_cov_22.431114	Coordinate:436	Reads:1	Hits:1	Allocated_reads:1	Strand:+
TCTGTCATGGTGTGGGACTGCATT
>Location:NODE_385231_length_5676_cov_22.431114	Coordinate:436	Reads:1	Hits:1	Allocated_reads:1	Strand:+
TCTGTCATGGTGTGGGACTGCATTGTGTTT
>Location:NODE_385231_length_5676_cov_22.431114	Coordinate:438	Reads:1	Hits:1	Allocated_reads:1	Strand:+
TGTCATGGTGTGGGACTGCATTGTG
>Location:NODE_385231_length_5676_cov_22.431114	Coordinate:440	Reads:1	Hits:1	Allocated_reads:1	Strand:-
ACACAATGCAGTCCCACACCATGA
>Location:NODE_385231_length_5676_cov_22.431114	Coordinate:440	Reads:1	Hits:1	Allocated_reads:1	Strand:+
TCATGGTGTGGGACTGCATTGTGTTTGGC
>Location:NODE_385231_length_5676_cov_22.431114	Coordinate:441	Reads:1	Hits:1	Allocated_reads:1	Strand:+
CATGGTGTGGGACTGCATTGTGTTTGGCAAT
>Location:NODE_385231_length_5676_cov_22.431114	Coordinate:442	Reads:1	Hits:1	Allocated_reads:1	Strand:+
ATGGTGTGGGACTGCATTGTGTTTGGCAA
>Location:NODE_385231_length_5676_cov_22.431114	Coordinate:443	Reads:1	Hits:3	Allocated_reads:0.333333333333333	Strand:+
TGGTGTGGGACTGCATTGTGTTTGT
>Location:NODE_385231_length_5676_cov_22.431114	Coordinate:443	Reads:1	Hits:3	Allocated_reads:0.333333333333333	Strand:+
TGGTGTGGGACTGCATTGTGTTTGGCAA
>Location:NODE_385231_length_5676_cov_22.431114	Coordinate:446	Reads:4	Hits:2	Allocated_reads:2	Strand:+
TGTGGGACTGCATTGTGTTTGGCAATAGC
>Location:NODE_385231_length_5676_cov_22.431114	Coordinate:446	Reads:1	Hits:2	Allocated_reads:0.5	Strand:+
TGTGGGACTGCATTGTGTTTGGCAATAGCT
>Location:NODE_385231_length_5676_cov_22.431114	Coordinate:447	Reads:1	Hits:2	Allocated_reads:0.5	Strand:+
GTGGGACTGCATTGTGTTTGGCAATAGC
>Location:NODE_385231_length_5676_cov_22.431114	Coordinate:448	Reads:1	Hits:2	Allocated_reads:0.5	Strand:+
TGGGACTGCATTGTGTTTGGCAATAGC
>Location:NODE_385231_length_5676_cov_22.431114	Coordinate:448	Reads:3	Hits:2	Allocated_reads:1.5	Strand:+
TGGGACTGCATTGTGTTTGGCAATAGCT
>Location:NODE_385231_length_5676_cov_22.431114	Coordinate:456	Reads:1	Hits:2	Allocated_reads:0.5	Strand:-
TATGAAGCTATTGCCAAACACAATG
>Location:NODE_385231_length_5676_cov_22.431114	Coordinate:479	Reads:6	Hits:1	Allocated_reads:6	Strand:+
TAAACATGCTGCCAATGTAATAAAGACAT
>Location:NODE_385231_length_5676_cov_22.431114	Coordinate:480	Reads:1	Hits:1	Allocated_reads:1	Strand:+
AAACATGCTGCCAATGTAATAAAGACAT
>Location:NODE_385231_length_5676_cov_22.431114	Coordinate:481	Reads:1	Hits:1	Allocated_reads:1	Strand:+
AACATGCTGCCAATGTAATAAAGACAT
>Location:NODE_385231_length_5676_cov_22.431114	Coordinate:492	Reads:1	Hits:3	Allocated_reads:0.333333333333333	Strand:-
TTGTTGGGTTTTCAATGTCTTTATTACATT
>Location:NODE_385231_length_5676_cov_22.431114	Coordinate:497	Reads:1	Hits:1	Allocated_reads:1	Strand:+
AATAAAGACATTGAAAACCCAACAATCAAGT
>Location:NODE_385231_length_5676_cov_22.431114	Coordinate:497	Reads:3	Hits:3	Allocated_reads:1	Strand:-
ATTGTTGGGTTTTCAATGTCTTTATT
>Location:NODE_385231_length_5676_cov_22.431114	Coordinate:497	Reads:1	Hits:3	Allocated_reads:0.333333333333333	Strand:-
TGTTGGGTTTTCAATGTCTTTATT
>Location:NODE_385231_length_5676_cov_22.431114	Coordinate:498	Reads:1	Hits:1	Allocated_reads:1	Strand:-
ACTTGATTGTTGGGTTTTCAATGTCTTTAT
>Location:NODE_385231_length_5676_cov_22.431114	Coordinate:498	Reads:1	Hits:5	Allocated_reads:0.2	Strand:-
TTGTTGGGTTTTCAATGTCTTTAT
>Location:NODE_385231_length_5676_cov_22.431114	Coordinate:499	Reads:4	Hits:5	Allocated_reads:0.8	Strand:+
TAAAGACATTGAAAACCCAACAATCAA
>Location:NODE_385231_length_5676_cov_22.431114	Coordinate:499	Reads:3	Hits:5	Allocated_reads:0.6	Strand:+
TAAAGACATTGAAAACCCAACAATCAAG
>Location:NODE_385231_length_5676_cov_22.431114	Coordinate:499	Reads:130	Hits:1	Allocated_reads:130	Strand:+
TAAAGACATTGAAAACCCAACAATCAAGT
>Location:NODE_385231_length_5676_cov_22.431114	Coordinate:500	Reads:1	Hits:1	Allocated_reads:1	Strand:+
AAAGACATTGAAAACCCAACAATCAAGT
>Location:NODE_385231_length_5676_cov_22.431114	Coordinate:502	Reads:1	Hits:1	Allocated_reads:1	Strand:+
AGACATTGAAAACCCAACAATCAAGT
>Location:NODE_385231_length_5676_cov_22.431114	Coordinate:511	Reads:1	Hits:1	Allocated_reads:1	Strand:+
AAACCCAACAATCAAGTGCACTAAAC
>Location:NODE_385231_length_5676_cov_22.431114	Coordinate:511	Reads:2	Hits:1	Allocated_reads:2	Strand:+
AAACCCAACAATCAAGTGCACTAAACA
>Location:NODE_385231_length_5676_cov_22.431114	Coordinate:511	Reads:2	Hits:1	Allocated_reads:2	Strand:+
AAACCCAACAATCAAGTGCACTAAACAT
>Location:NODE_385231_length_5676_cov_22.431114	Coordinate:511	Reads:2	Hits:1	Allocated_reads:2	Strand:+
AAACCCAACAATCAAGTGCACTAAACATG
>Location:NODE_385231_length_5676_cov_22.431114	Coordinate:511	Reads:1	Hits:1	Allocated_reads:1	Strand:+
AAACCCAACAATCAAGTGCACTAAACATGT
>Location:NODE_385231_length_5676_cov_22.431114	Coordinate:511	Reads:2	Hits:1	Allocated_reads:2	Strand:+
AAACCCAACAATCAAGTGCACTAAACATGTA
>Location:NODE_385231_length_5676_cov_22.431114	Coordinate:512	Reads:2	Hits:1	Allocated_reads:2	Strand:+
AACCCAACAATCAAGTGCACTAAACATG
>Location:NODE_385231_length_5676_cov_22.431114	Coordinate:512	Reads:5	Hits:1	Allocated_reads:5	Strand:+
AACCCAACAATCAAGTGCACTAAACATGTA
>Location:NODE_385231_length_5676_cov_22.431114	Coordinate:513	Reads:1	Hits:1	Allocated_reads:1	Strand:+
ACCCAACAATCAAGTGCACTAAACATG
>Location:NODE_385231_length_5676_cov_22.431114	Coordinate:513	Reads:2	Hits:1	Allocated_reads:2	Strand:+
ACCCAACAATCAAGTGCACTAAACATGTA
>Location:NODE_385231_length_5676_cov_22.431114	Coordinate:513	Reads:1	Hits:1	Allocated_reads:1	Strand:-
TACATGTTTAGTGCACTTGATTGTTGGGT
>Location:NODE_385231_length_5676_cov_22.431114	Coordinate:521	Reads:1	Hits:1	Allocated_reads:1	Strand:+
ATCAAGTGCACTAAACATGTACAAACTCT
>Location:NODE_385231_length_5676_cov_22.431114	Coordinate:522	Reads:1	Hits:1	Allocated_reads:1	Strand:+
TCAAGTGCACTAAACATGTACAAACTCT
>Location:NODE_385231_length_5676_cov_22.431114	Coordinate:522	Reads:1	Hits:1	Allocated_reads:1	Strand:+
TCAAGTGCACTAAACATGTACAAACTCTGT
>Location:NODE_385231_length_5676_cov_22.431114	Coordinate:525	Reads:1	Hits:1	Allocated_reads:1	Strand:+
AGTGCACTAAACATGTACAAACTCTGTTTT
>Location:NODE_385231_length_5676_cov_22.431114	Coordinate:527	Reads:1	Hits:1	Allocated_reads:1	Strand:+
TGCACTAAACATGTACAAACTCTGTTTT
>Location:NODE_385231_length_5676_cov_22.431114	Coordinate:527	Reads:2	Hits:1	Allocated_reads:2	Strand:+
TGCACTAAACATGTACAAACTCTGTTTTGGA
>Location:NODE_385231_length_5676_cov_22.431114	Coordinate:527	Reads:1	Hits:1	Allocated_reads:1	Strand:+
TGCACTAAACATGTACAAACTCTGTTTTGGAGT
>Location:NODE_385231_length_5676_cov_22.431114	Coordinate:528	Reads:2	Hits:5	Allocated_reads:0.4	Strand:+
GCACTAAACATGTACAAACTCTGTT
>Location:NODE_385231_length_5676_cov_22.431114	Coordinate:528	Reads:1	Hits:5	Allocated_reads:0.2	Strand:+
GCACTAAACATGTACAAACTCTGTTTTGGA
>Location:NODE_385231_length_5676_cov_22.431114	Coordinate:529	Reads:1	Hits:6	Allocated_reads:0.166666666666667	Strand:+
CACTAAACATGTACAAACTCTGTTT
>Location:NODE_385231_length_5676_cov_22.431114	Coordinate:529	Reads:1	Hits:6	Allocated_reads:0.166666666666667	Strand:+
CACTAAACATGTACAAACTCTGTTTTG
>Location:NODE_385231_length_5676_cov_22.431114	Coordinate:529	Reads:1	Hits:6	Allocated_reads:0.166666666666667	Strand:+
CACTAAACATGTACAAACTCTGTTTTGG
>Location:NODE_385231_length_5676_cov_22.431114	Coordinate:529	Reads:1	Hits:6	Allocated_reads:0.166666666666667	Strand:+
CACTAAACATGTACAAACTCTGTTTTGGAGT
>Location:NODE_385231_length_5676_cov_22.431114	Coordinate:529	Reads:1	Hits:6	Allocated_reads:0.166666666666667	Strand:+
CACTAAACATGTACAAACTCTGTTTTGGAGTT
>Location:NODE_385231_length_5676_cov_22.431114	Coordinate:531	Reads:1	Hits:6	Allocated_reads:0.166666666666667	Strand:+
CTAAACATGTACAAACTCTGTTTTGGAGT
>Location:NODE_385231_length_5676_cov_22.431114	Coordinate:531	Reads:1	Hits:6	Allocated_reads:0.166666666666667	Strand:+
CTAAACATGTACAAACTCTGTTTTGGAGTT
>Location:NODE_385231_length_5676_cov_22.431114	Coordinate:532	Reads:1	Hits:6	Allocated_reads:0.166666666666667	Strand:+
TAAACATGTACAAACTCTGTTTTGGA
>Location:NODE_385231_length_5676_cov_22.431114	Coordinate:532	Reads:4	Hits:6	Allocated_reads:0.666666666666667	Strand:+
TAAACATGTACAAACTCTGTTTTGGAGT
>Location:NODE_385231_length_5676_cov_22.431114	Coordinate:532	Reads:3	Hits:6	Allocated_reads:0.5	Strand:+
TAAACATGTACAAACTCTGTTTTGGAGTT
>Location:NODE_385231_length_5676_cov_22.431114	Coordinate:533	Reads:2	Hits:6	Allocated_reads:0.333333333333333	Strand:+
AAACATGTACAAACTCTGTTTTGGAGT
>Location:NODE_385231_length_5676_cov_22.431114	Coordinate:534	Reads:2	Hits:6	Allocated_reads:0.333333333333333	Strand:+
AACATGTACAAACTCTGTTTTGGA
>Location:NODE_385231_length_5676_cov_22.431114	Coordinate:534	Reads:1	Hits:6	Allocated_reads:0.166666666666667	Strand:+
AACATGTACAAACTCTGTTTTGGAGT
>Location:NODE_385231_length_5676_cov_22.431114	Coordinate:534	Reads:1	Hits:6	Allocated_reads:0.166666666666667	Strand:+
AACATGTACAAACTCTGTTTTGGAGTT
>Location:NODE_385231_length_5676_cov_22.431114	Coordinate:540	Reads:1	Hits:3	Allocated_reads:0.333333333333333	Strand:+
TACAAACTCTGTTTTGGAGTTACTTGGAG
>Location:NODE_385231_length_5676_cov_22.431114	Coordinate:540	Reads:1	Hits:3	Allocated_reads:0.333333333333333	Strand:+
TACAAACTCTGTTTTGGAGTTACTTGGAGTACT
>Location:NODE_385231_length_5676_cov_22.431114	Coordinate:542	Reads:1	Hits:3	Allocated_reads:0.333333333333333	Strand:+
CAAACTCTGTTTTGGAGTTACTTGGAGTACT
>Location:NODE_385231_length_5676_cov_22.431114	Coordinate:543	Reads:1	Hits:3	Allocated_reads:0.333333333333333	Strand:+
AAACTCTGTTTTGGAGTTACTTGGAGTACT
>Location:NODE_385231_length_5676_cov_22.431114	Coordinate:543	Reads:1	Hits:3	Allocated_reads:0.333333333333333	Strand:-
ACTCCAAGTAACTCCAAAACAGAGTTT
>Location:NODE_385231_length_5676_cov_22.431114	Coordinate:544	Reads:3	Hits:3	Allocated_reads:1	Strand:+
AACTCTGTTTTGGAGTTACTTGGAGTAC
>Location:NODE_385231_length_5676_cov_22.431114	Coordinate:544	Reads:1	Hits:3	Allocated_reads:0.333333333333333	Strand:+
AACTCTGTTTTGGAGTTACTTGGAGTACT
>Location:NODE_385231_length_5676_cov_22.431114	Coordinate:547	Reads:1	Hits:3	Allocated_reads:0.333333333333333	Strand:-
AGTACTCCAAGTAACTCCAAAACAGA
>Location:NODE_385231_length_5676_cov_22.431114	Coordinate:551	Reads:1	Hits:3	Allocated_reads:0.333333333333333	Strand:+
TTTTGGAGTTACTTGGAGTACTTGT
>Location:NODE_385231_length_5676_cov_22.431114	Coordinate:551	Reads:3	Hits:3	Allocated_reads:1	Strand:+
TTTTGGAGTTACTTGGAGTACTTGTGCA
>Location:NODE_385231_length_5676_cov_22.431114	Coordinate:551	Reads:3	Hits:3	Allocated_reads:1	Strand:+
TTTTGGAGTTACTTGGAGTACTTGTGCAT
>Location:NODE_385231_length_5676_cov_22.431114	Coordinate:552	Reads:1	Hits:3	Allocated_reads:0.333333333333333	Strand:+
TTTGGAGTTACTTGGAGTACTTGTGCA
>Location:NODE_385231_length_5676_cov_22.431114	Coordinate:552	Reads:1	Hits:3	Allocated_reads:0.333333333333333	Strand:+
TTTGGAGTTACTTGGAGTACTTGTGCATG
>Location:NODE_385231_length_5676_cov_22.431114	Coordinate:552	Reads:1	Hits:3	Allocated_reads:0.333333333333333	Strand:+
TTTGGAGTTACTTGGAGTACTTGTGCATGAC
>Location:NODE_385231_length_5676_cov_22.431114	Coordinate:553	Reads:2	Hits:3	Allocated_reads:0.666666666666667	Strand:+
TTGGAGTTACTTGGAGTACTTGTGCA
>Location:NODE_385231_length_5676_cov_22.431114	Coordinate:553	Reads:1	Hits:3	Allocated_reads:0.333333333333333	Strand:+
TTGGAGTTACTTGGAGTACTTGTGCAT
>Location:NODE_385231_length_5676_cov_22.431114	Coordinate:553	Reads:2	Hits:3	Allocated_reads:0.666666666666667	Strand:+
TTGGAGTTACTTGGAGTACTTGTGCATG
>Location:NODE_385231_length_5676_cov_22.431114	Coordinate:553	Reads:5	Hits:3	Allocated_reads:1.66666666666667	Strand:+
TTGGAGTTACTTGGAGTACTTGTGCATGA
>Location:NODE_385231_length_5676_cov_22.431114	Coordinate:553	Reads:3	Hits:3	Allocated_reads:1	Strand:+
TTGGAGTTACTTGGAGTACTTGTGCATGACA
>Location:NODE_385231_length_5676_cov_22.431114	Coordinate:554	Reads:1	Hits:3	Allocated_reads:0.333333333333333	Strand:+
TGGAGTTACTTGGAGTACTTGTGCATGA
>Location:NODE_385231_length_5676_cov_22.431114	Coordinate:554	Reads:4	Hits:3	Allocated_reads:1.33333333333333	Strand:+
TGGAGTTACTTGGAGTACTTGTGCATGACA
>Location:NODE_385231_length_5676_cov_22.431114	Coordinate:554	Reads:1	Hits:3	Allocated_reads:0.333333333333333	Strand:+
TGGAGTTACTTGGAGTACTTGTGCATGACATA
>Location:NODE_385231_length_5676_cov_22.431114	Coordinate:555	Reads:1	Hits:3	Allocated_reads:0.333333333333333	Strand:+
GGAGTTACTTGGAGTACTTGTGCATGACA
>Location:NODE_385231_length_5676_cov_22.431114	Coordinate:557	Reads:3	Hits:3	Allocated_reads:1	Strand:-
ATGTCATGCACAAGTACTCCAAGTAACT
>Location:NODE_385231_length_5676_cov_22.431114	Coordinate:557	Reads:1	Hits:3	Allocated_reads:0.333333333333333	Strand:-
TATGTCATGCACAAGTACTCCAAGTAACT
>Location:NODE_385231_length_5676_cov_22.431114	Coordinate:560	Reads:4	Hits:3	Allocated_reads:1.33333333333333	Strand:+
TACTTGGAGTACTTGTGCATGACA
>Location:NODE_385231_length_5676_cov_22.431114	Coordinate:560	Reads:8	Hits:3	Allocated_reads:2.66666666666667	Strand:+
TACTTGGAGTACTTGTGCATGACATA
>Location:NODE_385231_length_5676_cov_22.431114	Coordinate:560	Reads:4	Hits:3	Allocated_reads:1.33333333333333	Strand:+
TACTTGGAGTACTTGTGCATGACATAGT
>Location:NODE_385231_length_5676_cov_22.431114	Coordinate:560	Reads:2	Hits:3	Allocated_reads:0.666666666666667	Strand:+
TACTTGGAGTACTTGTGCATGACATAGTT
>Location:NODE_385231_length_5676_cov_22.431114	Coordinate:561	Reads:1	Hits:3	Allocated_reads:0.333333333333333	Strand:+
ACTTGGAGTACTTGTGCATGACATA
>Location:NODE_385231_length_5676_cov_22.431114	Coordinate:563	Reads:2	Hits:3	Allocated_reads:0.666666666666667	Strand:+
TTGGAGTACTTGTGCATGACATAGTT
>Location:NODE_385231_length_5676_cov_22.431114	Coordinate:563	Reads:5	Hits:3	Allocated_reads:1.66666666666667	Strand:+
TTGGAGTACTTGTGCATGACATAGTTTA
>Location:NODE_385231_length_5676_cov_22.431114	Coordinate:563	Reads:2	Hits:3	Allocated_reads:0.666666666666667	Strand:+
TTGGAGTACTTGTGCATGACATAGTTTAT
>Location:NODE_385231_length_5676_cov_22.431114	Coordinate:563	Reads:6	Hits:3	Allocated_reads:2	Strand:+
TTGGAGTACTTGTGCATGACATAGTTTATT
>Location:NODE_385231_length_5676_cov_22.431114	Coordinate:563	Reads:14	Hits:3	Allocated_reads:4.66666666666667	Strand:+
TTGGAGTACTTGTGCATGACATAGTTTATTA
>Location:NODE_385231_length_5676_cov_22.431114	Coordinate:564	Reads:3	Hits:3	Allocated_reads:1	Strand:+
TGGAGTACTTGTGCATGACATAGTTTATTA
>Location:NODE_385231_length_5676_cov_22.431114	Coordinate:564	Reads:1	Hits:3	Allocated_reads:0.333333333333333	Strand:+
TGGAGTACTTGTGCATGACATAGTTTATTATT
>Location:NODE_385231_length_5676_cov_22.431114	Coordinate:572	Reads:1	Hits:4	Allocated_reads:0.25	Strand:+
TTGTGCATGACATAGTTTATTATCTTGTTGCCT
>Location:NODE_385231_length_5676_cov_22.431114	Coordinate:575	Reads:1	Hits:4	Allocated_reads:0.25	Strand:+
TGCATGACATAGTTTATTATCTTGTTGCCT
>Location:NODE_385231_length_5676_cov_22.431114	Coordinate:579	Reads:1	Hits:4	Allocated_reads:0.25	Strand:+
TGACATAGTTTATTATCTTGTTGCCTCCA
>Location:NODE_385231_length_5676_cov_22.431114	Coordinate:579	Reads:1	Hits:4	Allocated_reads:0.25	Strand:+
TGACATAGTTTATTATCTTGTTGCCTCCACA
>Location:NODE_385231_length_5676_cov_22.431114	Coordinate:584	Reads:1	Hits:4	Allocated_reads:0.25	Strand:+
TAGTTTATTATCTTGTTGCCTCCACA
>Location:NODE_385231_length_5676_cov_22.431114	Coordinate:584	Reads:1	Hits:4	Allocated_reads:0.25	Strand:+
TAGTTTATTATCTTGTTGCCTCCACAC
>Location:NODE_385231_length_5676_cov_22.431114	Coordinate:584	Reads:4	Hits:4	Allocated_reads:1	Strand:+
TAGTTTATTATCTTGTTGCCTCCACACC
>Location:NODE_385231_length_5676_cov_22.431114	Coordinate:584	Reads:1	Hits:4	Allocated_reads:0.25	Strand:+
TAGTTTATTATCTTGTTGCCTCCACACCTT
>Location:NODE_385231_length_5676_cov_22.431114	Coordinate:586	Reads:1	Hits:4	Allocated_reads:0.25	Strand:+
GTTTATTATCTTGTTGCCTCCACACCT
>Location:NODE_385231_length_5676_cov_22.431114	Coordinate:588	Reads:2	Hits:4	Allocated_reads:0.5	Strand:+
TTATTATCTTGTTGCCTCCACACCTTT
>Location:NODE_385231_length_5676_cov_22.431114	Coordinate:589	Reads:1	Hits:4	Allocated_reads:0.25	Strand:+
TATTATCTTGTTGCCTCCACACCT
>Location:NODE_385231_length_5676_cov_22.431114	Coordinate:589	Reads:1	Hits:4	Allocated_reads:0.25	Strand:+
TATTATCTTGTTGCCTCCACACCTTTTA
>Location:NODE_385231_length_5676_cov_22.431114	Coordinate:591	Reads:1	Hits:4	Allocated_reads:0.25	Strand:+
TTATCTTGTTGCCTCCACACCTTTTAA
>Location:NODE_385231_length_5676_cov_22.431114	Coordinate:591	Reads:1	Hits:4	Allocated_reads:0.25	Strand:+
TTATCTTGTTGCCTCCACACCTTTTAATA
>Location:NODE_385231_length_5676_cov_22.431114	Coordinate:592	Reads:1	Hits:4	Allocated_reads:0.25	Strand:+
TATCTTGTTGCCTCCACACCTTTTAA
>Location:NODE_385231_length_5676_cov_22.431114	Coordinate:592	Reads:3	Hits:4	Allocated_reads:0.75	Strand:+
TATCTTGTTGCCTCCACACCTTTTAATA
>Location:NODE_385231_length_5676_cov_22.431114	Coordinate:594	Reads:1	Hits:4	Allocated_reads:0.25	Strand:+
TCTTGTTGCCTCCACACCTTTTAATA
>Location:NODE_385231_length_5676_cov_22.431114	Coordinate:598	Reads:1	Hits:5	Allocated_reads:0.2	Strand:-
GTAGAGAATATTAAAAGGTGTGGAGGCAAC
>Location:NODE_385231_length_5676_cov_22.431114	Coordinate:599	Reads:1	Hits:5	Allocated_reads:0.2	Strand:-
GAGAATATTAAAAGGTGTGGAGGCAT
>Location:NODE_385231_length_5676_cov_22.431114	Coordinate:600	Reads:1	Hits:5	Allocated_reads:0.2	Strand:-
GAGTAGAGAATATTAAAAGGTGTGGAGGCA
>Location:NODE_385231_length_5676_cov_22.431114	Coordinate:600	Reads:1	Hits:5	Allocated_reads:0.2	Strand:-
GTAGAGAATATTAAAAGGTGTGGAGGCA
>Location:NODE_385231_length_5676_cov_22.431114	Coordinate:600	Reads:1	Hits:5	Allocated_reads:0.2	Strand:+
TGCCTCCACACCTTTTAATATTCTC
>Location:NODE_385231_length_5676_cov_22.431114	Coordinate:601	Reads:1	Hits:5	Allocated_reads:0.2	Strand:-
GAGAATATTAAAAGGTGTGGAGGC
>Location:NODE_385231_length_5676_cov_22.431114	Coordinate:601	Reads:2	Hits:5	Allocated_reads:0.4	Strand:-
GTAGAGAATATTAAAAGGTGTGGAGGC
>Location:NODE_385231_length_5676_cov_22.431114	Coordinate:602	Reads:1	Hits:5	Allocated_reads:0.2	Strand:-
GTAGAGAATATTAAAAGGTGTGGAGG
>Location:NODE_385231_length_5676_cov_22.431114	Coordinate:603	Reads:1	Hits:5	Allocated_reads:0.2	Strand:-
GAGTAGAGAATATTAAAAGGTGTGGAG
>Location:NODE_385231_length_5676_cov_22.431114	Coordinate:604	Reads:1	Hits:5	Allocated_reads:0.2	Strand:-
GTAGAGAATATTAAAAGGTGTGGA
>Location:NODE_385231_length_5676_cov_22.431114	Coordinate:605	Reads:1	Hits:5	Allocated_reads:0.2	Strand:-
GAGTAGAGAATATTAAAAGGTGTGG
>Location:NODE_385231_length_5676_cov_22.431114	Coordinate:607	Reads:1	Hits:5	Allocated_reads:0.2	Strand:-
AGACAGAGTAGAGAATATTAAAAGGTGT
>Location:NODE_385231_length_5676_cov_22.431114	Coordinate:608	Reads:1	Hits:5	Allocated_reads:0.2	Strand:+
CACCTTTTAATATTCTCTACTCTGTCT
>Location:NODE_385231_length_5676_cov_22.431114	Coordinate:608	Reads:1	Hits:3	Allocated_reads:0.333333333333333	Strand:+
CACCTTTTAATATTCTCTACTCTGTCTCCATC
>Location:NODE_385231_length_5676_cov_22.431114	Coordinate:609	Reads:1	Hits:5	Allocated_reads:0.2	Strand:-
GACAGAGTAGAGAATATTAAAAGGT
>Location:NODE_385231_length_5676_cov_22.431114	Coordinate:611	Reads:1	Hits:5	Allocated_reads:0.2	Strand:-
AGACAGAGTAGAGAATATTAAAAG
>Location:NODE_385231_length_5676_cov_22.431114	Coordinate:612	Reads:1	Hits:3	Allocated_reads:0.333333333333333	Strand:+
TTTTAATATTCTCTACTCTGTCTCCATC
>Location:NODE_385231_length_5676_cov_22.431114	Coordinate:612	Reads:1	Hits:3	Allocated_reads:0.333333333333333	Strand:+
TTTTAATATTCTCTACTCTGTCTCCATCTC
>Location:NODE_385231_length_5676_cov_22.431114	Coordinate:615	Reads:6	Hits:3	Allocated_reads:2	Strand:+
TAATATTCTCTACTCTGTCTCCATC
>Location:NODE_385231_length_5676_cov_22.431114	Coordinate:615	Reads:1	Hits:3	Allocated_reads:0.333333333333333	Strand:+
TAATATTCTCTACTCTGTCTCCATCTC
>Location:NODE_385231_length_5676_cov_22.431114	Coordinate:615	Reads:1	Hits:3	Allocated_reads:0.333333333333333	Strand:+
TAATATTCTCTACTCTGTCTCCATCTCTAC
>Location:NODE_385231_length_5676_cov_22.431114	Coordinate:615	Reads:1	Hits:3	Allocated_reads:0.333333333333333	Strand:+
TAATATTCTCTACTCTGTCTCCATCTCTACCC
>Location:NODE_385231_length_5676_cov_22.431114	Coordinate:616	Reads:1	Hits:3	Allocated_reads:0.333333333333333	Strand:+
AATATTCTCTACTCTGTCTCCATCTCTA
>Location:NODE_385231_length_5676_cov_22.431114	Coordinate:618	Reads:1	Hits:3	Allocated_reads:0.333333333333333	Strand:+
TATTCTCTACTCTGTCTCCATCTC
>Location:NODE_385231_length_5676_cov_22.431114	Coordinate:618	Reads:1	Hits:3	Allocated_reads:0.333333333333333	Strand:+
TATTCTCTACTCTGTCTCCATCTCT
>Location:NODE_385231_length_5676_cov_22.431114	Coordinate:618	Reads:7	Hits:3	Allocated_reads:2.33333333333333	Strand:+
TATTCTCTACTCTGTCTCCATCTCTACC
>Location:NODE_385231_length_5676_cov_22.431114	Coordinate:618	Reads:1	Hits:3	Allocated_reads:0.333333333333333	Strand:+
TATTCTCTACTCTGTCTCCATCCCTACCC
>Location:NODE_385231_length_5676_cov_22.431114	Coordinate:618	Reads:12	Hits:3	Allocated_reads:4	Strand:+
TATTCTCTACTCTGTCTCCATCTCTACCC
>Location:NODE_385231_length_5676_cov_22.431114	Coordinate:618	Reads:9	Hits:3	Allocated_reads:3	Strand:+
TATTCTCTACTCTGTCTCCATCTCTACCCT
>Location:NODE_385231_length_5676_cov_22.431114	Coordinate:620	Reads:1	Hits:3	Allocated_reads:0.333333333333333	Strand:+
TTCTCTACTCTGTCTCCATCTCTACCA
>Location:NODE_385231_length_5676_cov_22.431114	Coordinate:620	Reads:8	Hits:3	Allocated_reads:2.66666666666667	Strand:+
TTCTCTACTCTGTCTCCATCTCTACCC
>Location:NODE_385231_length_5676_cov_22.431114	Coordinate:620	Reads:8	Hits:3	Allocated_reads:2.66666666666667	Strand:+
TTCTCTACTCTGTCTCCATCTCTACCCT
>Location:NODE_385231_length_5676_cov_22.431114	Coordinate:620	Reads:2	Hits:3	Allocated_reads:0.666666666666667	Strand:+
TTCTCTACTCTGTCTCCATCTCTACCCTC
>Location:NODE_385231_length_5676_cov_22.431114	Coordinate:620	Reads:1	Hits:3	Allocated_reads:0.333333333333333	Strand:+
TTCTCTACTCTGTCTCCATCTCTACCCTTT
>Location:NODE_385231_length_5676_cov_22.431114	Coordinate:620	Reads:2	Hits:3	Allocated_reads:0.666666666666667	Strand:+
TTCTCTACTCTGTCTCCATCTCTACCCTCA
>Location:NODE_385231_length_5676_cov_22.431114	Coordinate:620	Reads:1	Hits:3	Allocated_reads:0.333333333333333	Strand:+
TTCTCTACTCTGTCTCCATCTCTACCCTCAGGG
>Location:NODE_385231_length_5676_cov_22.431114	Coordinate:621	Reads:3	Hits:3	Allocated_reads:1	Strand:+
TCTCTACTCTGTCTCCATCTCTACCCT
>Location:NODE_385231_length_5676_cov_22.431114	Coordinate:621	Reads:1	Hits:3	Allocated_reads:0.333333333333333	Strand:+
TCTCTACTCTGTCTCCATCTCTACCCTCA
>Location:NODE_385231_length_5676_cov_22.431114	Coordinate:621	Reads:1	Hits:3	Allocated_reads:0.333333333333333	Strand:+
TCTCTACTCTGTCTCCATCTCTACCCTCAG
>Location:NODE_385231_length_5676_cov_22.431114	Coordinate:621	Reads:1	Hits:3	Allocated_reads:0.333333333333333	Strand:+
TCTCTACTCTGTCTCCATCTCTACCCTCAGG
>Location:NODE_385231_length_5676_cov_22.431114	Coordinate:623	Reads:1	Hits:3	Allocated_reads:0.333333333333333	Strand:+
TCTACTCTGTCTCCATCTCTACCCTCAGGG
>Location:NODE_385231_length_5676_cov_22.431114	Coordinate:624	Reads:1	Hits:3	Allocated_reads:0.333333333333333	Strand:+
CTACTCTGTCTCCATCTCTACCCTCAGGGC
>Location:NODE_385231_length_5676_cov_22.431114	Coordinate:625	Reads:2	Hits:3	Allocated_reads:0.666666666666667	Strand:+
TACTCTGTCTCCATCTCTACCCTCAGGGC
>Location:NODE_385231_length_5676_cov_22.431114	Coordinate:625	Reads:1	Hits:3	Allocated_reads:0.333333333333333	Strand:+
TACTCTGTCTCCATCTCTACCCTCAGGGCTC
>Location:NODE_385231_length_5676_cov_22.431114	Coordinate:626	Reads:1	Hits:3	Allocated_reads:0.333333333333333	Strand:+
ACTCTGTCTCCATCTCTACCCTCAGGG
>Location:NODE_385231_length_5676_cov_22.431114	Coordinate:628	Reads:1	Hits:3	Allocated_reads:0.333333333333333	Strand:+
TCTGTCTCCATCTCTACCCTCAGGGCT
>Location:NODE_385231_length_5676_cov_22.431114	Coordinate:634	Reads:1	Hits:3	Allocated_reads:0.333333333333333	Strand:+
TCCATCTCTACCCTCAGGGCTCTTT
>Location:NODE_385231_length_5676_cov_22.431114	Coordinate:638	Reads:1	Hits:2	Allocated_reads:0.5	Strand:-
GGGTGAAAAGAGCCCTGAGGGTAGAGT
>Location:NODE_385231_length_5676_cov_22.431114	Coordinate:638	Reads:2	Hits:2	Allocated_reads:1	Strand:-
TGGGTGAAAAGAGCCCTGAGGGTAGAGA
>Location:NODE_385231_length_5676_cov_22.431114	Coordinate:639	Reads:1	Hits:2	Allocated_reads:0.5	Strand:-
AGTGGGTGAAAAGAGCCCTGAGGGTAGAG
>Location:NODE_385231_length_5676_cov_22.431114	Coordinate:640	Reads:1	Hits:2	Allocated_reads:0.5	Strand:-
CAGTGGGTGAAAAGAGCCCTGAGGGTAGA
>Location:NODE_385231_length_5676_cov_22.431114	Coordinate:642	Reads:1	Hits:2	Allocated_reads:0.5	Strand:+
TACCCTCAGGGCTCTTTTCACCCACT
>Location:NODE_385231_length_5676_cov_22.431114	Coordinate:642	Reads:1	Hits:2	Allocated_reads:0.5	Strand:+
TACCCTCAGGGCTCTTTTCACCCACTGC
>Location:NODE_385231_length_5676_cov_22.431114	Coordinate:643	Reads:1	Hits:2	Allocated_reads:0.5	Strand:-
AGTGGGTGAAAAGAGCCCTGAGGGT
>Location:NODE_385231_length_5676_cov_22.431114	Coordinate:647	Reads:1	Hits:2	Allocated_reads:0.5	Strand:+
TCAGGGCTCTTTTCACCCACTGCAGC
>Location:NODE_385231_length_5676_cov_22.431114	Coordinate:647	Reads:1	Hits:2	Allocated_reads:0.5	Strand:+
TCAGGGCTCTTTTCACCCACTGCAGCG
>Location:NODE_385231_length_5676_cov_22.431114	Coordinate:647	Reads:1	Hits:2	Allocated_reads:0.5	Strand:+
TCAGGGCTCTTTTCACCCACTGCAGCGAC
>Location:NODE_385231_length_5676_cov_22.431114	Coordinate:647	Reads:1	Hits:2	Allocated_reads:0.5	Strand:+
TCAGGGCTCTTTTCACCCACTGCAGCGACT
>Location:NODE_385231_length_5676_cov_22.431114	Coordinate:647	Reads:10	Hits:2	Allocated_reads:5	Strand:+
TCAGGGCTCTTTTCACCCACTGCAGCGACC
>Location:NODE_385231_length_5676_cov_22.431114	Coordinate:647	Reads:3	Hits:2	Allocated_reads:1.5	Strand:+
TCAGGGCTCTTTTCACCCACTGCAGCGACCC
>Location:NODE_385231_length_5676_cov_22.431114	Coordinate:648	Reads:1	Hits:2	Allocated_reads:0.5	Strand:+
CAGGGCTCTTTTCACCCACTGCAGCGACC
>Location:NODE_385231_length_5676_cov_22.431114	Coordinate:653	Reads:1	Hits:2	Allocated_reads:0.5	Strand:+
CTCTTTTCACCCACTGCAGCGACCCAGA
>Location:NODE_385231_length_5676_cov_22.431114	Coordinate:654	Reads:2	Hits:2	Allocated_reads:1	Strand:+
TCTTTTCACCCACTGCAGCGACCCAGA
>Location:NODE_385231_length_5676_cov_22.431114	Coordinate:654	Reads:3	Hits:2	Allocated_reads:1.5	Strand:+
TCTTTTCACCCACTGCAGCGACCCAGACA
>Location:NODE_385231_length_5676_cov_22.431114	Coordinate:674	Reads:1	Hits:4	Allocated_reads:0.25	Strand:+
ACCCAGACAAACAGGTCTTCAACATACC
>Location:NODE_385231_length_5676_cov_22.431114	Coordinate:674	Reads:4	Hits:4	Allocated_reads:1	Strand:+
ACCCAGACAAACAGGTCTTCAACATACCT
>Location:NODE_385231_length_5676_cov_22.431114	Coordinate:674	Reads:1	Hits:3	Allocated_reads:0.333333333333333	Strand:-
GCCAGGTATGTTGAAGACCTGTTTGTCTGGGT
>Location:NODE_385231_length_5676_cov_22.431114	Coordinate:674	Reads:1	Hits:4	Allocated_reads:0.25	Strand:-
GTATGTTGAAGACCTGTTTGTCTGGGT
>Location:NODE_385231_length_5676_cov_22.431114	Coordinate:675	Reads:1	Hits:4	Allocated_reads:0.25	Strand:+
CCCAGACAAACAGGTCTTCAACATACC
>Location:NODE_385231_length_5676_cov_22.431114	Coordinate:675	Reads:1	Hits:4	Allocated_reads:0.25	Strand:-
GTATGTTGAAGACCTGTTTGTCTGGG
>Location:NODE_385231_length_5676_cov_22.431114	Coordinate:677	Reads:2	Hits:4	Allocated_reads:0.5	Strand:+
CAGACAAACAGGTCTTCAACATACC
>Location:NODE_385231_length_5676_cov_22.431114	Coordinate:677	Reads:2	Hits:4	Allocated_reads:0.5	Strand:-
GTATGTTGAAGACCTGTTTGTCTG
>Location:NODE_385231_length_5676_cov_22.431114	Coordinate:687	Reads:1	Hits:1	Allocated_reads:1	Strand:-
ATGACAAGCCAGGTATGTTGAAGACC
>Location:NODE_385231_length_5676_cov_22.431114	Coordinate:687	Reads:1	Hits:1	Allocated_reads:1	Strand:-
TGTATGACAAGCCAGGTATGTTGAAGACT
>Location:NODE_385231_length_5676_cov_22.431114	Coordinate:687	Reads:2	Hits:1	Allocated_reads:2	Strand:-
TGTATGACAAGCCAGGTATGTTGAAGACC
>Location:NODE_385231_length_5676_cov_22.431114	Coordinate:689	Reads:1	Hits:1	Allocated_reads:1	Strand:+
TCTTCAACATACCTGGCTTGTCATACACCGGC
>Location:NODE_385231_length_5676_cov_22.431114	Coordinate:690	Reads:1	Hits:1	Allocated_reads:1	Strand:+
CTTCAACATACCTGGCTTGTCATACACC
>Location:NODE_385231_length_5676_cov_22.431114	Coordinate:690	Reads:1	Hits:1	Allocated_reads:1	Strand:+
CTTCAACATACCTGGCTTGTCATACACCGGC
>Location:NODE_385231_length_5676_cov_22.431114	Coordinate:691	Reads:1	Hits:1	Allocated_reads:1	Strand:+
TTCAACATACCTGGCTTGTCATACACC
>Location:NODE_385231_length_5676_cov_22.431114	Coordinate:691	Reads:3	Hits:1	Allocated_reads:3	Strand:+
TTCAACATACCTGGCTTGTCATACACCGGC
>Location:NODE_385231_length_5676_cov_22.431114	Coordinate:691	Reads:2	Hits:1	Allocated_reads:2	Strand:+
TTCAACATACCTGGCTTGTCATACACCGGCT
>Location:NODE_385231_length_5676_cov_22.431114	Coordinate:695	Reads:1	Hits:1	Allocated_reads:1	Strand:+
ACATACCTGGCTTGTCATACACCGGCT
>Location:NODE_385231_length_5676_cov_22.431114	Coordinate:698	Reads:1	Hits:1	Allocated_reads:1	Strand:+
TACCTGGCTTGTCATACACCGGCTC
>Location:NODE_385231_length_5676_cov_22.431114	Coordinate:701	Reads:1	Hits:1	Allocated_reads:1	Strand:-
TGGAAACTGAGCCGGTGTATGACAAGCCAG
>Location:NODE_385231_length_5676_cov_22.431114	Coordinate:701	Reads:1	Hits:1	Allocated_reads:1	Strand:-
TGGAAACTGAGCCGGTGTATGACAAGCCCG
>Location:NODE_385231_length_5676_cov_22.431114	Coordinate:705	Reads:4	Hits:1	Allocated_reads:4	Strand:+
CTTGTCATACACCGGCTCAGTTTCCATAAC
>Location:NODE_385231_length_5676_cov_22.431114	Coordinate:706	Reads:2	Hits:1	Allocated_reads:2	Strand:+
TTGTCATACACCGGCTCAGTTTCCAT
>Location:NODE_385231_length_5676_cov_22.431114	Coordinate:706	Reads:1	Hits:1	Allocated_reads:1	Strand:+
TTGTCATACACCGGCTCAGTTTCCATA
>Location:NODE_385231_length_5676_cov_22.431114	Coordinate:706	Reads:3	Hits:1	Allocated_reads:3	Strand:+
TTGTCATACACCGGCTCAGTTTCCATAA
>Location:NODE_385231_length_5676_cov_22.431114	Coordinate:706	Reads:50	Hits:1	Allocated_reads:50	Strand:+
TTGTCATACACCGGCTCAGTTTCCATAAC
>Location:NODE_385231_length_5676_cov_22.431114	Coordinate:706	Reads:4	Hits:1	Allocated_reads:4	Strand:+
TTGTCATACACCGGCTCAGTTTCCATAACG
>Location:NODE_385231_length_5676_cov_22.431114	Coordinate:706	Reads:2	Hits:1	Allocated_reads:2	Strand:+
TTGTCATACACCGGCTCAGTTTCCATAACGG
>Location:NODE_385231_length_5676_cov_22.431114	Coordinate:706	Reads:1	Hits:1	Allocated_reads:1	Strand:+
TTGTCATACACCGGCTCAGTTTCCATAGCGGG
>Location:NODE_385231_length_5676_cov_22.431114	Coordinate:706	Reads:1	Hits:1	Allocated_reads:1	Strand:+
TTGTCATACACCGGCTCAGTTTCCATAACGGGG
>Location:NODE_385231_length_5676_cov_22.431114	Coordinate:707	Reads:2	Hits:1	Allocated_reads:2	Strand:-
TGGAAACTGAGCCGGTGTATGACA
>Location:NODE_385231_length_5676_cov_22.431114	Coordinate:707	Reads:2	Hits:1	Allocated_reads:2	Strand:+
TGTCATACACCGGCTCAGTTTCCAT
>Location:NODE_385231_length_5676_cov_22.431114	Coordinate:707	Reads:1	Hits:1	Allocated_reads:1	Strand:+
TGTCATACACCGGCTCAGTTTCCATA
>Location:NODE_385231_length_5676_cov_22.431114	Coordinate:707	Reads:23	Hits:1	Allocated_reads:23	Strand:+
TGTCATACACCGGCTCAGTTTCCATAAC
>Location:NODE_385231_length_5676_cov_22.431114	Coordinate:707	Reads:3	Hits:1	Allocated_reads:3	Strand:+
TGTCATACACCGGCTCAGTTTCCATAACG
>Location:NODE_385231_length_5676_cov_22.431114	Coordinate:709	Reads:1	Hits:1	Allocated_reads:1	Strand:+
TCATACACCGGCTCAGTTTCCATAAC
>Location:NODE_385231_length_5676_cov_22.431114	Coordinate:709	Reads:1	Hits:1	Allocated_reads:1	Strand:+
TCATACACCGGCTCAGTTTCCATAACG
>Location:NODE_385231_length_5676_cov_22.431114	Coordinate:709	Reads:2	Hits:1	Allocated_reads:2	Strand:+
TCATACACCGGCTCAGTTTCCATAACGGG
>Location:NODE_385231_length_5676_cov_22.431114	Coordinate:710	Reads:1	Hits:1	Allocated_reads:1	Strand:+
CATACACCGGCTCAGTTTCCATAACGGGGGA
>Location:NODE_385231_length_5676_cov_22.431114	Coordinate:712	Reads:1	Hits:1	Allocated_reads:1	Strand:+
TACACCGGCTCAGTTTCCATAACGG
>Location:NODE_385231_length_5676_cov_22.431114	Coordinate:712	Reads:1	Hits:1	Allocated_reads:1	Strand:+
TACACCGGCTCAGTTTCCATAACGGG
>Location:NODE_385231_length_5676_cov_22.431114	Coordinate:712	Reads:2	Hits:1	Allocated_reads:2	Strand:+
TACACCGGCTCAGTTTCCATAACGGGG
>Location:NODE_385231_length_5676_cov_22.431114	Coordinate:712	Reads:1	Hits:1	Allocated_reads:1	Strand:+
TACACCGGCTCAGTTTCCATAACGGGGA
>Location:NODE_385231_length_5676_cov_22.431114	Coordinate:712	Reads:4	Hits:1	Allocated_reads:4	Strand:+
TACACCGGCTCAGTTTCCATAACGGGGG
>Location:NODE_385231_length_5676_cov_22.431114	Coordinate:712	Reads:1	Hits:1	Allocated_reads:1	Strand:+
TACACCGGCTCAGTTTCCATAACGGGGGT
>Location:NODE_385231_length_5676_cov_22.431114	Coordinate:712	Reads:4	Hits:1	Allocated_reads:4	Strand:+
TACACCGGCTCAGTTTCCATAACGGGGGA
>Location:NODE_385231_length_5676_cov_22.431114	Coordinate:712	Reads:6	Hits:1	Allocated_reads:6	Strand:+
TACACCGGCTCAGTTTCCATAACGGGGGAA
>Location:NODE_385231_length_5676_cov_22.431114	Coordinate:712	Reads:1	Hits:1	Allocated_reads:1	Strand:+
TACACCGGCTCAGTTTCCATAACGGGGGAAAA
>Location:NODE_385231_length_5676_cov_22.431114	Coordinate:713	Reads:1	Hits:1	Allocated_reads:1	Strand:+
ACACCGGCTCAGTTTCCATAACGGGGGAA
>Location:NODE_385231_length_5676_cov_22.431114	Coordinate:714	Reads:1	Hits:1	Allocated_reads:1	Strand:+
CACCGGCTCAGTTTCCATAACGGGGGAA
>Location:NODE_385231_length_5676_cov_22.431114	Coordinate:717	Reads:1	Hits:1	Allocated_reads:1	Strand:+
CGGCTCAGTTTCCATAACGGGGGAAT
>Location:NODE_385231_length_5676_cov_22.431114	Coordinate:718	Reads:1	Hits:3	Allocated_reads:0.333333333333333	Strand:-
TTCCCCCGTTATGGAAACTGAGCC
>Location:NODE_385231_length_5676_cov_22.431114	Coordinate:721	Reads:1	Hits:3	Allocated_reads:0.333333333333333	Strand:+
TCAGTTTCCATAACGGGGGAAAATGTAGTGGAAC
>Location:NODE_385231_length_5676_cov_22.431114	Coordinate:723	Reads:1	Hits:3	Allocated_reads:0.333333333333333	Strand:+
AGTTTCCATAACGGGGGAAAATGTAGTG
>Location:NODE_385231_length_5676_cov_22.431114	Coordinate:725	Reads:2	Hits:3	Allocated_reads:0.666666666666667	Strand:+
TTTCCATAACGGGGGAAAATGTAGTGGAACT
>Location:NODE_385231_length_5676_cov_22.431114	Coordinate:726	Reads:6	Hits:3	Allocated_reads:2	Strand:+
TTCCATAACGGGGGAAAATGTAGTGGAACT
>Location:NODE_385231_length_5676_cov_22.431114	Coordinate:727	Reads:1	Hits:3	Allocated_reads:0.333333333333333	Strand:+
TCCATAACGGGGGAAAATGTAGTGGAACT
>Location:NODE_385231_length_5676_cov_22.431114	Coordinate:731	Reads:1	Hits:3	Allocated_reads:0.333333333333333	Strand:+
TAACGGGGGAAAATGTAGTGGAAC
>Location:NODE_385231_length_5676_cov_22.431114	Coordinate:731	Reads:1	Hits:3	Allocated_reads:0.333333333333333	Strand:+
TAACGGGGGAAAATGTAGTGGAACT
>Location:NODE_385231_length_5676_cov_22.431114	Coordinate:731	Reads:1	Hits:3	Allocated_reads:0.333333333333333	Strand:+
TAACGGGGGAAAATGTAGTGGAACTT
>Location:NODE_385231_length_5676_cov_22.431114	Coordinate:731	Reads:2	Hits:3	Allocated_reads:0.666666666666667	Strand:+
TAACGGGGGAAAATGTAGTGGAACTTCT
>Location:NODE_385231_length_5676_cov_22.431114	Coordinate:731	Reads:1	Hits:3	Allocated_reads:0.333333333333333	Strand:+
TAACGGGGGAAAATGTAGTGGAACTTCTC
>Location:NODE_385231_length_5676_cov_22.431114	Coordinate:734	Reads:1	Hits:3	Allocated_reads:0.333333333333333	Strand:-
AGAAGTTCCACTACATTTTCCCCCG
>Location:NODE_385231_length_5676_cov_22.431114	Coordinate:734	Reads:1	Hits:3	Allocated_reads:0.333333333333333	Strand:-
GCCATGAGAAGTTCCACTACATTTTCCCCCG
>Location:NODE_385231_length_5676_cov_22.431114	Coordinate:737	Reads:1	Hits:3	Allocated_reads:0.333333333333333	Strand:-
GCCATGAGAAGTTCCACTACATTTTCCC
>Location:NODE_385231_length_5676_cov_22.431114	Coordinate:737	Reads:1	Hits:3	Allocated_reads:0.333333333333333	Strand:+
GGGAAAATGTAGTGGAACTTCTCATGGCAGC
>Location:NODE_385231_length_5676_cov_22.431114	Coordinate:738	Reads:1	Hits:4	Allocated_reads:0.25	Strand:+
GGAAAATGTAGTGGAACTTCTCATGGCA
>Location:NODE_385231_length_5676_cov_22.431114	Coordinate:738	Reads:2	Hits:4	Allocated_reads:0.5	Strand:+
GGAAAATGTAGTGGAACTTCTCATGGCAGC
>Location:NODE_385231_length_5676_cov_22.431114	Coordinate:738	Reads:1	Hits:1	Allocated_reads:1	Strand:+
GGAAAATGTAGTGGAACTTCTCATGGCAGCT
>Location:NODE_385231_length_5676_cov_22.431114	Coordinate:739	Reads:1	Hits:4	Allocated_reads:0.25	Strand:+
GAAAATGTAGTGGAACTTCTCATGGC
>Location:NODE_385231_length_5676_cov_22.431114	Coordinate:739	Reads:1	Hits:4	Allocated_reads:0.25	Strand:+
GAAAATGTAGTGGAACTTCTCATGGCA
>Location:NODE_385231_length_5676_cov_22.431114	Coordinate:739	Reads:2	Hits:1	Allocated_reads:2	Strand:+
GAAAATGTAGTGGAACTTCTCATGGCAGCT
>Location:NODE_385231_length_5676_cov_22.431114	Coordinate:739	Reads:1	Hits:1	Allocated_reads:1	Strand:+
GAAAATGTAGTGGAACTTCTCATGGCAGCTT
>Location:NODE_385231_length_5676_cov_22.431114	Coordinate:740	Reads:1	Hits:1	Allocated_reads:1	Strand:+
AAAATGTAGTGGAACTTCTCATGGCAGCT
>Location:NODE_385231_length_5676_cov_22.431114	Coordinate:740	Reads:2	Hits:4	Allocated_reads:0.5	Strand:-
GCCATGAGAAGTTCCACTACATTTT
>Location:NODE_385231_length_5676_cov_22.431114	Coordinate:741	Reads:1	Hits:4	Allocated_reads:0.25	Strand:+
AAATGTAGTGGAACTTCTCATGGCAGT
>Location:NODE_385231_length_5676_cov_22.431114	Coordinate:741	Reads:2	Hits:4	Allocated_reads:0.5	Strand:-
GCCATGAGAAGTTCCACTACATTT
>Location:NODE_385231_length_5676_cov_22.431114	Coordinate:742	Reads:1	Hits:1	Allocated_reads:1	Strand:+
AATGTAGTGGAACTTCTCATGGCAGCT
>Location:NODE_385231_length_5676_cov_22.431114	Coordinate:742	Reads:1	Hits:4	Allocated_reads:0.25	Strand:-
GCTGCCATGAGAAGTTCCACTACATT
>Location:NODE_385231_length_5676_cov_22.431114	Coordinate:742	Reads:1	Hits:4	Allocated_reads:0.25	Strand:-
TGCCATGAGAAGTTCCACTACATT
>Location:NODE_385231_length_5676_cov_22.431114	Coordinate:743	Reads:1	Hits:1	Allocated_reads:1	Strand:+
ATGTAGTGGAACTTCTCATGGCAGCT
>Location:NODE_385231_length_5676_cov_22.431114	Coordinate:743	Reads:1	Hits:1	Allocated_reads:1	Strand:+
ATGTAGTGGAACTTCTCATGGCAGCTG
>Location:NODE_385231_length_5676_cov_22.431114	Coordinate:744	Reads:1	Hits:4	Allocated_reads:0.25	Strand:+
TGTAGTGGAACTTCTCATGGCAGC
>Location:NODE_385231_length_5676_cov_22.431114	Coordinate:744	Reads:1	Hits:4	Allocated_reads:0.25	Strand:+
TGTAGTGGAACTTCTCATGGCAGCG
>Location:NODE_385231_length_5676_cov_22.431114	Coordinate:744	Reads:20	Hits:1	Allocated_reads:20	Strand:+
TGTAGTGGAACTTCTCATGGCAGCT
>Location:NODE_385231_length_5676_cov_22.431114	Coordinate:744	Reads:1	Hits:1	Allocated_reads:1	Strand:+
TGTAGTGGAACTTCTCATGGCAGCTG
>Location:NODE_385231_length_5676_cov_22.431114	Coordinate:744	Reads:1	Hits:1	Allocated_reads:1	Strand:+
TGTAGTGGAACTTCTCATGGCAGCTGA
>Location:NODE_385231_length_5676_cov_22.431114	Coordinate:744	Reads:4	Hits:1	Allocated_reads:4	Strand:+
TGTAGTGGAACTTCTCATGGCAGCTGAT
>Location:NODE_385231_length_5676_cov_22.431114	Coordinate:744	Reads:1	Hits:1	Allocated_reads:1	Strand:+
TGTAGTGGAACTTCTCATGGCAGCTGATA
>Location:NODE_385231_length_5676_cov_22.431114	Coordinate:744	Reads:1	Hits:1	Allocated_reads:1	Strand:+
TGTAGTGGAACTTCTCATGGCAGCTGATT
>Location:NODE_385231_length_5676_cov_22.431114	Coordinate:744	Reads:1	Hits:1	Allocated_reads:1	Strand:+
TGTAGTGGAACTTCTCATGGCAGCTGTAG
>Location:NODE_385231_length_5676_cov_22.431114	Coordinate:744	Reads:2	Hits:1	Allocated_reads:2	Strand:+
TGTAGTGGAACTTCTCATGGCAGCTGATC
>Location:NODE_385231_length_5676_cov_22.431114	Coordinate:744	Reads:1	Hits:1	Allocated_reads:1	Strand:+
TGTAGTGGAACTTCTCATGGCAGCTGATCA
>Location:NODE_385231_length_5676_cov_22.431114	Coordinate:745	Reads:1	Hits:1	Allocated_reads:1	Strand:+
GTAGTGGAACTTCTCATGGCAGCTGATC
>Location:NODE_385231_length_5676_cov_22.431114	Coordinate:746	Reads:1	Hits:1	Allocated_reads:1	Strand:-
ATCAGCTGCCATGAGAAGTTCCACTA
>Location:NODE_385231_length_5676_cov_22.431114	Coordinate:746	Reads:1	Hits:1	Allocated_reads:1	Strand:+
TAGTGGAACTTCTCATGGCAGCTGT
>Location:NODE_385231_length_5676_cov_22.431114	Coordinate:746	Reads:2	Hits:1	Allocated_reads:2	Strand:+
TAGTGGAACTTCTCATGGCAGCTGAT
>Location:NODE_385231_length_5676_cov_22.431114	Coordinate:746	Reads:3	Hits:1	Allocated_reads:3	Strand:+
TAGTGGAACTTCTCATGGCAGCTGATC
>Location:NODE_385231_length_5676_cov_22.431114	Coordinate:746	Reads:1	Hits:1	Allocated_reads:1	Strand:+
TAGTGGAACTTCTCATGGCAGCTGATCAA
>Location:NODE_385231_length_5676_cov_22.431114	Coordinate:746	Reads:2	Hits:1	Allocated_reads:2	Strand:+
TAGTGGAACTTCTCATGGCAGCTGATCAAT
>Location:NODE_385231_length_5676_cov_22.431114	Coordinate:747	Reads:2	Hits:2	Allocated_reads:1	Strand:+
AGTGGAACTTCTCATGGCAGCTGATCAA
>Location:NODE_385231_length_5676_cov_22.431114	Coordinate:747	Reads:2	Hits:1	Allocated_reads:2	Strand:+
AGTGGAACTTCTCATGGCAGCTGATCAATT
>Location:NODE_385231_length_5676_cov_22.431114	Coordinate:748	Reads:1	Hits:2	Allocated_reads:0.5	Strand:+
GTGGAACTTCTCATGGCAGCTGATCA
>Location:NODE_385231_length_5676_cov_22.431114	Coordinate:748	Reads:1	Hits:1	Allocated_reads:1	Strand:+
GTGGAACTTCTCATGGCAGCTGATCAAT
>Location:NODE_385231_length_5676_cov_22.431114	Coordinate:748	Reads:1	Hits:2	Allocated_reads:0.5	Strand:+
GTGGAACTTCTCATGGCAGCTGATCAAGT
>Location:NODE_385231_length_5676_cov_22.431114	Coordinate:748	Reads:11	Hits:1	Allocated_reads:11	Strand:+
GTGGAACTTCTCATGGCAGCTGATCAATT
>Location:NODE_385231_length_5676_cov_22.431114	Coordinate:749	Reads:1	Hits:2	Allocated_reads:0.5	Strand:+
TGGAACTTCTCATGGCAGCTGATCA
>Location:NODE_385231_length_5676_cov_22.431114	Coordinate:749	Reads:1	Hits:1	Allocated_reads:1	Strand:+
TGGAACTTCTCATGGCAGCTGATCAAT
>Location:NODE_385231_length_5676_cov_22.431114	Coordinate:749	Reads:42	Hits:1	Allocated_reads:42	Strand:+
TGGAACTTCTCATGGCAGCTGATCAATT
>Location:NODE_385231_length_5676_cov_22.431114	Coordinate:749	Reads:1	Hits:1	Allocated_reads:1	Strand:+
TGGAACTTCTCATGGCAGCTGATCAATTC
>Location:NODE_385231_length_5676_cov_22.431114	Coordinate:749	Reads:1	Hits:1	Allocated_reads:1	Strand:+
TGGAACTTCTCATGGCAGCTGATCAATTCA
>Location:NODE_385231_length_5676_cov_22.431114	Coordinate:749	Reads:2	Hits:1	Allocated_reads:2	Strand:+
TGGAACTTCTCATGGCAGCTGATCAATTCAA
>Location:NODE_385231_length_5676_cov_22.431114	Coordinate:749	Reads:1	Hits:1	Allocated_reads:1	Strand:+
TGGAACTTCTCATGGCAGCTGATCAATTCAAT
>Location:NODE_385231_length_5676_cov_22.431114	Coordinate:755	Reads:1	Hits:1	Allocated_reads:1	Strand:+
TTCTCATGGCAGCTGATCAATTCA
>Location:NODE_385231_length_5676_cov_22.431114	Coordinate:755	Reads:1	Hits:1	Allocated_reads:1	Strand:+
TTCTCATGGCAGCTGATCAATTCAA
>Location:NODE_385231_length_5676_cov_22.431114	Coordinate:755	Reads:6	Hits:1	Allocated_reads:6	Strand:+
TTCTCATGGCAGCTGATCAATTCAAT
>Location:NODE_385231_length_5676_cov_22.431114	Coordinate:755	Reads:1	Hits:1	Allocated_reads:1	Strand:+
TTCTCATGGCAGCTGATCAATTCAATT
>Location:NODE_385231_length_5676_cov_22.431114	Coordinate:755	Reads:1	Hits:1	Allocated_reads:1	Strand:+
TTCTCATGGCAGCTGATCAATTCTATG
>Location:NODE_385231_length_5676_cov_22.431114	Coordinate:755	Reads:11	Hits:1	Allocated_reads:11	Strand:+
TTCTCATGGCAGCTGATCAATTCAATG
>Location:NODE_385231_length_5676_cov_22.431114	Coordinate:755	Reads:4	Hits:1	Allocated_reads:4	Strand:+
TTCTCATGGCAGCTGATCAATTCAATGC
>Location:NODE_385231_length_5676_cov_22.431114	Coordinate:755	Reads:1	Hits:1	Allocated_reads:1	Strand:+
TTCTCATGGCAGCTGATCAATTCAATTTT
>Location:NODE_385231_length_5676_cov_22.431114	Coordinate:755	Reads:4	Hits:1	Allocated_reads:4	Strand:+
TTCTCATGGCAGCTGATCAATTCAATGCA
>Location:NODE_385231_length_5676_cov_22.431114	Coordinate:755	Reads:1	Hits:1	Allocated_reads:1	Strand:+
TTCTCATGGCAGCTGATCAATTCAATGCAA
>Location:NODE_385231_length_5676_cov_22.431114	Coordinate:755	Reads:18	Hits:1	Allocated_reads:18	Strand:+
TTCTCATGGCAGCTGATCAATTCAATGCAAT
>Location:NODE_385231_length_5676_cov_22.431114	Coordinate:756	Reads:1	Hits:1	Allocated_reads:1	Strand:+
TCTCATGGCAGCTGATCAATTCAATG
>Location:NODE_385231_length_5676_cov_22.431114	Coordinate:756	Reads:5	Hits:1	Allocated_reads:5	Strand:+
TCTCATGGCAGCTGATCAATTCAATGCAAT
>Location:NODE_385231_length_5676_cov_22.431114	Coordinate:758	Reads:1	Hits:1	Allocated_reads:1	Strand:+
TCATGGCAGCTGATCAATTCAATG
>Location:NODE_385231_length_5676_cov_22.431114	Coordinate:758	Reads:2	Hits:1	Allocated_reads:2	Strand:+
TCATGGCAGCTGATCAATTCAATGCAAT
>Location:NODE_385231_length_5676_cov_22.431114	Coordinate:760	Reads:1	Hits:1	Allocated_reads:1	Strand:+
ATGGCAGCTGATCAATTCAATGCAATGGACA
>Location:NODE_385231_length_5676_cov_22.431114	Coordinate:761	Reads:5	Hits:1	Allocated_reads:5	Strand:+
TGGCAGCTGATCAATTCAATGCAATGGACA
>Location:NODE_385231_length_5676_cov_22.431114	Coordinate:761	Reads:3	Hits:1	Allocated_reads:3	Strand:+
TGGCAGCTGATCAATTCAATGCAATGGACAT
>Location:NODE_385231_length_5676_cov_22.431114	Coordinate:762	Reads:2	Hits:1	Allocated_reads:2	Strand:+
GGCAGCTGATCAATTCAATGCAATGGACAT
>Location:NODE_385231_length_5676_cov_22.431114	Coordinate:763	Reads:1	Hits:1	Allocated_reads:1	Strand:+
GCAGCTGATCAATTCAATGCAATGGACAT
>Location:NODE_385231_length_5676_cov_22.431114	Coordinate:764	Reads:1	Hits:1	Allocated_reads:1	Strand:+
CAGCTGATCAATTCAATGCAATGCACA
>Location:NODE_385231_length_5676_cov_22.431114	Coordinate:764	Reads:1	Hits:1	Allocated_reads:1	Strand:+
CAGCTGATCAATTCAATGCAATGGACA
>Location:NODE_385231_length_5676_cov_22.431114	Coordinate:764	Reads:3	Hits:1	Allocated_reads:3	Strand:+
CAGCTGATCAATTCAATGCAATGGACAT
>Location:NODE_385231_length_5676_cov_22.431114	Coordinate:766	Reads:3	Hits:1	Allocated_reads:3	Strand:-
GTCCATTGCATTGAATTGATCAGC
>Location:NODE_385231_length_5676_cov_22.431114	Coordinate:771	Reads:4	Hits:1	Allocated_reads:4	Strand:+
TCAATTCAATGCAATGGACATTGTGCAACT
>Location:NODE_385231_length_5676_cov_22.431114	Coordinate:775	Reads:1	Hits:1	Allocated_reads:1	Strand:+
TTCAATGCAATGGACATTGTGCAACT
>Location:NODE_385231_length_5676_cov_22.431114	Coordinate:775	Reads:1	Hits:1	Allocated_reads:1	Strand:+
TTCAATGCAATGGACATTGTGCAACTGTGC
>Location:NODE_385231_length_5676_cov_22.431114	Coordinate:775	Reads:1	Hits:1	Allocated_reads:1	Strand:+
TTCAATGCAATGGACATTGTGCAACTGTGCCCA
>Location:NODE_385231_length_5676_cov_22.431114	Coordinate:776	Reads:2	Hits:1	Allocated_reads:2	Strand:+
TCAATGCAATGGACATTGTGCAACTGT
>Location:NODE_385231_length_5676_cov_22.431114	Coordinate:776	Reads:1	Hits:1	Allocated_reads:1	Strand:+
TCAATGCAATGGACATTGTGCAACTGTGG
>Location:NODE_385231_length_5676_cov_22.431114	Coordinate:776	Reads:2	Hits:1	Allocated_reads:2	Strand:+
TCAATGCAATGGACATTGTGCAACTGTGC
>Location:NODE_385231_length_5676_cov_22.431114	Coordinate:776	Reads:4	Hits:1	Allocated_reads:4	Strand:+
TCAATGCAATGGACATTGTGCAACTGTGCC
>Location:NODE_385231_length_5676_cov_22.431114	Coordinate:776	Reads:4	Hits:1	Allocated_reads:4	Strand:+
TCAATGCAATGGACATTGTGCAACTGTGCCC
>Location:NODE_385231_length_5676_cov_22.431114	Coordinate:776	Reads:3	Hits:1	Allocated_reads:3	Strand:+
TCAATGCAATGGACATTGTGCAACTGTGCCCA
>Location:NODE_385231_length_5676_cov_22.431114	Coordinate:776	Reads:1	Hits:1	Allocated_reads:1	Strand:+
TCAATGCAATGGACATTGTGCAACTGTGCCCAT
>Location:NODE_385231_length_5676_cov_22.431114	Coordinate:777	Reads:4	Hits:1	Allocated_reads:4	Strand:+
CAATGCAATGGACATTGTGCAACTGTGCCC
>Location:NODE_385231_length_5676_cov_22.431114	Coordinate:777	Reads:2	Hits:1	Allocated_reads:2	Strand:+
CAATGCAATGGACATTGTGCAACTGTGCCCT
>Location:NODE_385231_length_5676_cov_22.431114	Coordinate:777	Reads:1	Hits:1	Allocated_reads:1	Strand:+
CAATGCAATGGACATTGTGCAACTGTGCCCAGT
>Location:NODE_385231_length_5676_cov_22.431114	Coordinate:778	Reads:1	Hits:1	Allocated_reads:1	Strand:+
AATGCAATGGACATTGTGCAACTGTGCCC
>Location:NODE_385231_length_5676_cov_22.431114	Coordinate:778	Reads:2	Hits:1	Allocated_reads:2	Strand:+
AATGCAATGGACATTGTGCAACTGTGCCCA
>Location:NODE_385231_length_5676_cov_22.431114	Coordinate:778	Reads:1	Hits:1	Allocated_reads:1	Strand:+
AATGCAATGGACATTGTGCAACTGTGCCCAT
>Location:NODE_385231_length_5676_cov_22.431114	Coordinate:779	Reads:2	Hits:1	Allocated_reads:2	Strand:+
ATGCAATGGACATTGTGCAACTGTGCCT
>Location:NODE_385231_length_5676_cov_22.431114	Coordinate:779	Reads:5	Hits:1	Allocated_reads:5	Strand:+
ATGCAATGGACATTGTGCAACTGTGCCC
>Location:NODE_385231_length_5676_cov_22.431114	Coordinate:779	Reads:1	Hits:1	Allocated_reads:1	Strand:+
ATGCAATGGACATTGTGCAACTGTGCCCA
>Location:NODE_385231_length_5676_cov_22.431114	Coordinate:779	Reads:1	Hits:1	Allocated_reads:1	Strand:+
ATGCAATGGACATTGTGCAACTGTGCCCT
>Location:NODE_385231_length_5676_cov_22.431114	Coordinate:780	Reads:12	Hits:1	Allocated_reads:12	Strand:+
TGCAATGGACATTGTGCAACTGTGCC
>Location:NODE_385231_length_5676_cov_22.431114	Coordinate:780	Reads:3	Hits:1	Allocated_reads:3	Strand:+
TGCAATGGACATTGTGCAACTGTGCCT
>Location:NODE_385231_length_5676_cov_22.431114	Coordinate:780	Reads:95	Hits:1	Allocated_reads:95	Strand:+
TGCAATGGACATTGTGCAACTGTGCCC
>Location:NODE_385231_length_5676_cov_22.431114	Coordinate:780	Reads:1	Hits:1	Allocated_reads:1	Strand:+
TGCAATGGACATTGTGCAACTGTACCCA
>Location:NODE_385231_length_5676_cov_22.431114	Coordinate:780	Reads:1	Hits:1	Allocated_reads:1	Strand:+
TGCAATGGACATTGTGCAACTGTGCCCT
>Location:NODE_385231_length_5676_cov_22.431114	Coordinate:780	Reads:38	Hits:1	Allocated_reads:38	Strand:+
TGCAATGGACATTGTGCAACTGTGCCCA
>Location:NODE_385231_length_5676_cov_22.431114	Coordinate:780	Reads:3	Hits:1	Allocated_reads:3	Strand:+
TGCAATGGACATTGTGCAACTGTGCCCAGA
>Location:NODE_385231_length_5676_cov_22.431114	Coordinate:780	Reads:1	Hits:1	Allocated_reads:1	Strand:+
TGCAATGGACATTGTGCAACTGTGCCCAGAGT
>Location:NODE_385231_length_5676_cov_22.431114	Coordinate:780	Reads:2	Hits:1	Allocated_reads:2	Strand:+
TGCAATGGACATTGTGCAACTGTGCCCAGAGAA
>Location:NODE_385231_length_5676_cov_22.431114	Coordinate:780	Reads:1	Hits:1	Allocated_reads:1	Strand:+
TGCAATGGACATTGTGCAACTGTGCCCAGAGAAC
>Location:NODE_385231_length_5676_cov_22.431114	Coordinate:781	Reads:2	Hits:1	Allocated_reads:2	Strand:+
GCAATGGACATTGTGCAACTGTGCCC
>Location:NODE_385231_length_5676_cov_22.431114	Coordinate:782	Reads:1	Hits:1	Allocated_reads:1	Strand:+
CAATGGACATTGTGCAACTGTGCCCA
>Location:NODE_385231_length_5676_cov_22.431114	Coordinate:784	Reads:1	Hits:1	Allocated_reads:1	Strand:+
ATGGACATTGTGCAACTGTGCCCAGAGAA
>Location:NODE_385231_length_5676_cov_22.431114	Coordinate:784	Reads:1	Hits:1	Allocated_reads:1	Strand:+
ATGGACATTGTGCAACTGTGCCCAGAGAACT
>Location:NODE_385231_length_5676_cov_22.431114	Coordinate:785	Reads:3	Hits:1	Allocated_reads:3	Strand:+
TGGACATTGTGCAACTGTGCCCAGAGAA
>Location:NODE_385231_length_5676_cov_22.431114	Coordinate:785	Reads:5	Hits:1	Allocated_reads:5	Strand:+
TGGACATTGTGCAACTGTGCCCAGAGAACT
>Location:NODE_385231_length_5676_cov_22.431114	Coordinate:785	Reads:1	Hits:1	Allocated_reads:1	Strand:+
TGGACATTGTGCAACTGTGCCCAGAGAACTGCGT
>Location:NODE_385231_length_5676_cov_22.431114	Coordinate:786	Reads:1	Hits:1	Allocated_reads:1	Strand:+
GGACATTGTGCAACTGTGCCCAGAGAACT
>Location:NODE_385231_length_5676_cov_22.431114	Coordinate:787	Reads:6	Hits:1	Allocated_reads:6	Strand:+
GACATTGTGCAACTGTGCCCAGAGAA
>Location:NODE_385231_length_5676_cov_22.431114	Coordinate:787	Reads:10	Hits:1	Allocated_reads:10	Strand:+
GACATTGTGCAACTGTGCCCAGAGAAC
>Location:NODE_385231_length_5676_cov_22.431114	Coordinate:787	Reads:5	Hits:1	Allocated_reads:5	Strand:+
GACATTGTGCAACTGTGCCCAGAGAACT
>Location:NODE_385231_length_5676_cov_22.431114	Coordinate:787	Reads:3	Hits:1	Allocated_reads:3	Strand:+
GACATTGTGCAACTGTGCCCAGAGAACTGC
>Location:NODE_385231_length_5676_cov_22.431114	Coordinate:788	Reads:1	Hits:1	Allocated_reads:1	Strand:+
ACATTGTGCAACTGTGCCCAGAGAACTGC
>Location:NODE_385231_length_5676_cov_22.431114	Coordinate:788	Reads:1	Hits:1	Allocated_reads:1	Strand:+
ACATTGTGCAACTGTGCCCAGAGAACTGCGTT
>Location:NODE_385231_length_5676_cov_22.431114	Coordinate:789	Reads:2	Hits:1	Allocated_reads:2	Strand:+
CATTGTGCAACTGTGCCCAGAGAAC
>Location:NODE_385231_length_5676_cov_22.431114	Coordinate:789	Reads:1	Hits:1	Allocated_reads:1	Strand:+
CATTGTGCAACTGTGCCCAGAGAACTGCGT
>Location:NODE_385231_length_5676_cov_22.431114	Coordinate:789	Reads:1	Hits:1	Allocated_reads:1	Strand:+
CATTGTGCAACTGTGCCCAGAGAACTGCGTT
>Location:NODE_385231_length_5676_cov_22.431114	Coordinate:789	Reads:1	Hits:1	Allocated_reads:1	Strand:+
CATTGTGCAACTGTGCCCAGAGAACTGCGTTGGC
>Location:NODE_385231_length_5676_cov_22.431114	Coordinate:790	Reads:2	Hits:1	Allocated_reads:2	Strand:+
ATTGTGCAACTGTGCCCAGAGAACT
>Location:NODE_385231_length_5676_cov_22.431114	Coordinate:791	Reads:2	Hits:1	Allocated_reads:2	Strand:+
TTGTGCAACTGTGCCCAGAGAACTGC
>Location:NODE_385231_length_5676_cov_22.431114	Coordinate:791	Reads:1	Hits:1	Allocated_reads:1	Strand:+
TTGTGCAACTGTGCCCAGAGAACTGCGT
>Location:NODE_385231_length_5676_cov_22.431114	Coordinate:791	Reads:1	Hits:1	Allocated_reads:1	Strand:+
TTGTGCAACTGTGCCCAGAGAACTGCGTT
>Location:NODE_385231_length_5676_cov_22.431114	Coordinate:792	Reads:1	Hits:1	Allocated_reads:1	Strand:+
TGTGCAACTGTGCCCAGAGAACTG
>Location:NODE_385231_length_5676_cov_22.431114	Coordinate:792	Reads:2	Hits:1	Allocated_reads:2	Strand:+
TGTGCAACTGTGCCCAGAGAACTGCGT
>Location:NODE_385231_length_5676_cov_22.431114	Coordinate:792	Reads:5	Hits:1	Allocated_reads:5	Strand:+
TGTGCAACTGTGCCCAGAGAACTGCGTT
>Location:NODE_385231_length_5676_cov_22.431114	Coordinate:792	Reads:1	Hits:1	Allocated_reads:1	Strand:+
TGTGCAACTGTGCCCAGAGAACTGCGTTGG
>Location:NODE_385231_length_5676_cov_22.431114	Coordinate:792	Reads:1	Hits:1	Allocated_reads:1	Strand:+
TGTGCAACTGTGCCCAGAGAACTGCGTTGGC
>Location:NODE_385231_length_5676_cov_22.431114	Coordinate:792	Reads:7	Hits:1	Allocated_reads:7	Strand:+
TGTGCAACTGTGCCCAGAGAACTGCGTTGGCA
>Location:NODE_385231_length_5676_cov_22.431114	Coordinate:792	Reads:1	Hits:1	Allocated_reads:1	Strand:+
TGTGCAACTGTGCCCAGAGAACTGCGTTGGCAT
>Location:NODE_385231_length_5676_cov_22.431114	Coordinate:793	Reads:1	Hits:1	Allocated_reads:1	Strand:-
AACGCAGTTCTCTGGGCACAGTTGCAC
>Location:NODE_385231_length_5676_cov_22.431114	Coordinate:794	Reads:1	Hits:1	Allocated_reads:1	Strand:-
AACGCAGTTCTCTGGGCACAGTTGCA
>Location:NODE_385231_length_5676_cov_22.431114	Coordinate:794	Reads:1	Hits:1	Allocated_reads:1	Strand:+
TGCAACTGTGCCCAGAGAACTGCGT
>Location:NODE_385231_length_5676_cov_22.431114	Coordinate:794	Reads:2	Hits:1	Allocated_reads:2	Strand:+
TGCAACTGTGCCCAGAGAACTGCGTTGG
>Location:NODE_385231_length_5676_cov_22.431114	Coordinate:794	Reads:18	Hits:1	Allocated_reads:18	Strand:+
TGCAACTGTGCCCAGAGAACTGCGTTGGC
>Location:NODE_385231_length_5676_cov_22.431114	Coordinate:794	Reads:42	Hits:1	Allocated_reads:42	Strand:+
TGCAACTGTGCCCAGAGAACTGCGTTGGCA
>Location:NODE_385231_length_5676_cov_22.431114	Coordinate:794	Reads:12	Hits:1	Allocated_reads:12	Strand:+
TGCAACTGTGCCCAGAGAACTGCGTTGGCATT
>Location:NODE_385231_length_5676_cov_22.431114	Coordinate:795	Reads:1	Hits:4	Allocated_reads:0.25	Strand:+
GCAACTGTGCCCAGAGAACTGCGTTGGC
>Location:NODE_385231_length_5676_cov_22.431114	Coordinate:796	Reads:1	Hits:4	Allocated_reads:0.25	Strand:+
CAACTGTGCCCAGAGAACTGCGTTGG
>Location:NODE_385231_length_5676_cov_22.431114	Coordinate:796	Reads:3	Hits:4	Allocated_reads:0.75	Strand:+
CAACTGTGCCCAGAGAACTGCGTTGGCA
>Location:NODE_385231_length_5676_cov_22.431114	Coordinate:796	Reads:1	Hits:4	Allocated_reads:0.25	Strand:+
CAACTGTGCCCAGAGAACTGCGTTGGCATT
>Location:NODE_385231_length_5676_cov_22.431114	Coordinate:797	Reads:1	Hits:4	Allocated_reads:0.25	Strand:+
AACTGTGCCCAGAGAACTGCGTTGGCA
>Location:NODE_385231_length_5676_cov_22.431114	Coordinate:797	Reads:5	Hits:4	Allocated_reads:1.25	Strand:-
TGCCAACGCAGTTCTCTGGGCACAGTT
>Location:NODE_385231_length_5676_cov_22.431114	Coordinate:798	Reads:1	Hits:4	Allocated_reads:0.25	Strand:+
ACTGTGCCCAGAGAACTGCGTTGGCA
>Location:NODE_385231_length_5676_cov_22.431114	Coordinate:798	Reads:2	Hits:4	Allocated_reads:0.5	Strand:-
CAAATGCCAACGCAGTTCTCTGGGCACAGT
>Location:NODE_385231_length_5676_cov_22.431114	Coordinate:798	Reads:1	Hits:4	Allocated_reads:0.25	Strand:-
CCAACGCAGTTCTCTGGGCACAGT
>Location:NODE_385231_length_5676_cov_22.431114	Coordinate:798	Reads:12	Hits:4	Allocated_reads:3	Strand:-
TGCCAACGCAGTTCTCTGGGCACAGT
>Location:NODE_385231_length_5676_cov_22.431114	Coordinate:800	Reads:1	Hits:4	Allocated_reads:0.25	Strand:+
TGTGCCCAGAGAACTGCGTTGGCATTTGG
>Location:NODE_385231_length_5676_cov_22.431114	Coordinate:802	Reads:2	Hits:4	Allocated_reads:0.5	Strand:+
TGCCCAGAGAACTGCGTTGGCATTTGGC
>Location:NODE_385231_length_5676_cov_22.431114	Coordinate:803	Reads:2	Hits:4	Allocated_reads:0.5	Strand:-
CAAATGCCAACGCAGTTCTCTGGGC
>Location:NODE_385231_length_5676_cov_22.431114	Coordinate:803	Reads:1	Hits:4	Allocated_reads:0.25	Strand:-
GCCAAATGCCAACGCAGTTCTCTGGGC
>Location:NODE_385231_length_5676_cov_22.431114	Coordinate:804	Reads:1	Hits:4	Allocated_reads:0.25	Strand:-
CAAATGCCAACGCAGTTCTCTGGT
>Location:NODE_385231_length_5676_cov_22.431114	Coordinate:804	Reads:2	Hits:4	Allocated_reads:0.5	Strand:-
CAAATGCCAACGCAGTTCTCTGGG
>Location:NODE_385231_length_5676_cov_22.431114	Coordinate:804	Reads:1	Hits:4	Allocated_reads:0.25	Strand:+
CCCAGAGAACTGCGTTGGCATTTGGCAGT
>Location:NODE_385231_length_5676_cov_22.431114	Coordinate:806	Reads:1	Hits:4	Allocated_reads:0.25	Strand:+
CAGAGAACTGCGTTGGCATTTGGC
>Location:NODE_385231_length_5676_cov_22.431114	Coordinate:806	Reads:1	Hits:4	Allocated_reads:0.25	Strand:+
CAGAGAACTGCGTTGGCATTTGGCAGT
>Location:NODE_385231_length_5676_cov_22.431114	Coordinate:807	Reads:1	Hits:4	Allocated_reads:0.25	Strand:+
AGAGAACTGCGTTGGCATTTGGCAGT
>Location:NODE_385231_length_5676_cov_22.431114	Coordinate:813	Reads:1	Hits:4	Allocated_reads:0.25	Strand:+
CTGCGTTGGCATTTGGCAGTTCACAAAAG
>Location:NODE_385231_length_5676_cov_22.431114	Coordinate:814	Reads:1	Hits:4	Allocated_reads:0.25	Strand:+
TGCGTTGGCATTTGGCAGTTCACT
>Location:NODE_385231_length_5676_cov_22.431114	Coordinate:814	Reads:2	Hits:4	Allocated_reads:0.5	Strand:+
TGCGTTGGCATTTGGCAGTTCACAA
>Location:NODE_385231_length_5676_cov_22.431114	Coordinate:814	Reads:4	Hits:4	Allocated_reads:1	Strand:+
TGCGTTGGCATTTGGCAGTTCACAAA
>Location:NODE_385231_length_5676_cov_22.431114	Coordinate:814	Reads:50	Hits:4	Allocated_reads:12.5	Strand:+
TGCGTTGGCATTTGGCAGTTCACAAAA
>Location:NODE_385231_length_5676_cov_22.431114	Coordinate:814	Reads:1	Hits:4	Allocated_reads:0.25	Strand:+
TGCGTTGGCATTTGGCAGTTCACAAAAA
>Location:NODE_385231_length_5676_cov_22.431114	Coordinate:814	Reads:1	Hits:4	Allocated_reads:0.25	Strand:+
TGCGTTGGCATTTGGCAGTTCACAAAAT
>Location:NODE_385231_length_5676_cov_22.431114	Coordinate:814	Reads:24	Hits:4	Allocated_reads:6	Strand:+
TGCGTTGGCATTTGGCAGTTCACAAAAG
>Location:NODE_385231_length_5676_cov_22.431114	Coordinate:814	Reads:6	Hits:4	Allocated_reads:1.5	Strand:+
TGCGTTGGCATTTGGCAGTTCACAAAAGT
>Location:NODE_385231_length_5676_cov_22.431114	Coordinate:814	Reads:10	Hits:4	Allocated_reads:2.5	Strand:+
TGCGTTGGCATTTGGCAGTTCACAAAAGTA
>Location:NODE_385231_length_5676_cov_22.431114	Coordinate:814	Reads:1	Hits:4	Allocated_reads:0.25	Strand:+
TGCGTTGGCATTTGGCAGTTCACAAAAGTAT
>Location:NODE_385231_length_5676_cov_22.431114	Coordinate:816	Reads:1	Hits:4	Allocated_reads:0.25	Strand:+
CGTTGGCATTTGGCAGTTCACAAAAGTATG
>Location:NODE_385231_length_5676_cov_22.431114	Coordinate:817	Reads:1	Hits:5	Allocated_reads:0.2	Strand:+
GTTGGCATTTGGCAGTTCACAAAAG
>Location:NODE_385231_length_5676_cov_22.431114	Coordinate:818	Reads:2	Hits:5	Allocated_reads:0.4	Strand:+
TTGGCATTTGGCAGTTCACAAAAG
>Location:NODE_385231_length_5676_cov_22.431114	Coordinate:818	Reads:1	Hits:4	Allocated_reads:0.25	Strand:+
TTGGCATTTGGCAGTTCACAAAAGTAT
>Location:NODE_385231_length_5676_cov_22.431114	Coordinate:818	Reads:1	Hits:4	Allocated_reads:0.25	Strand:+
TTGGCATTTGGCAGTTCACAAAAGTATG
>Location:NODE_385231_length_5676_cov_22.431114	Coordinate:818	Reads:1	Hits:4	Allocated_reads:0.25	Strand:+
TTGGCATTTGGCAGTTCACAAAAGTATGC
>Location:NODE_385231_length_5676_cov_22.431114	Coordinate:818	Reads:2	Hits:4	Allocated_reads:0.5	Strand:+
TTGGCATTTGGCAGTTCACAAAAGTATGCT
>Location:NODE_385231_length_5676_cov_22.431114	Coordinate:818	Reads:1	Hits:4	Allocated_reads:0.25	Strand:+
TTGGCATTTGGCAGTTCACAAAAGTATGTTT
>Location:NODE_385231_length_5676_cov_22.431114	Coordinate:824	Reads:1	Hits:4	Allocated_reads:0.25	Strand:-
ATAAGCATACTTTTGTGAACTGCCAAA
>Location:NODE_385231_length_5676_cov_22.431114	Coordinate:825	Reads:2	Hits:4	Allocated_reads:0.5	Strand:-
GATAAGCATACTTTTGTGAACTGCCAA
>Location:NODE_385231_length_5676_cov_22.431114	Coordinate:826	Reads:1	Hits:4	Allocated_reads:0.25	Strand:-
GTGATAAGCATACTTTTGTGAACTGCCA
>Location:NODE_385231_length_5676_cov_22.431114	Coordinate:826	Reads:1	Hits:4	Allocated_reads:0.25	Strand:+
TGGCAGTTCACAAAAGTATGCTTATCACCC
>Location:NODE_385231_length_5676_cov_22.431114	Coordinate:827	Reads:1	Hits:4	Allocated_reads:0.25	Strand:-
ATAAGCATACTTTTGTGAACTGCC
>Location:NODE_385231_length_5676_cov_22.431114	Coordinate:827	Reads:1	Hits:4	Allocated_reads:0.25	Strand:-
GATAAGCATACTTTTGTGAACTGCC
>Location:NODE_385231_length_5676_cov_22.431114	Coordinate:827	Reads:1	Hits:4	Allocated_reads:0.25	Strand:-
GTGATAAGCATACTTTTGTGAACTGCC
>Location:NODE_385231_length_5676_cov_22.431114	Coordinate:828	Reads:1	Hits:4	Allocated_reads:0.25	Strand:-
TCGGGTGATAAGCATACTTTTGTGAACTGC
>Location:NODE_385231_length_5676_cov_22.431114	Coordinate:829	Reads:1	Hits:4	Allocated_reads:0.25	Strand:-
GTGATAAGCATACTTTTGTGAACTG
>Location:NODE_385231_length_5676_cov_22.431114	Coordinate:830	Reads:4	Hits:4	Allocated_reads:1	Strand:-
CGGGTGATAAGCATACTTTTGTGAACT
>Location:NODE_385231_length_5676_cov_22.431114	Coordinate:830	Reads:4	Hits:4	Allocated_reads:1	Strand:-
GTGATAAGCATACTTTTGTGAACT
>Location:NODE_385231_length_5676_cov_22.431114	Coordinate:830	Reads:3	Hits:4	Allocated_reads:0.75	Strand:-
TCGGGTGATAAGCATACTTTTGTGAACT
>Location:NODE_385231_length_5676_cov_22.431114	Coordinate:832	Reads:1	Hits:4	Allocated_reads:0.25	Strand:+
TTCACAAAAGTATGCTTATCACCCGAAC
>Location:NODE_385231_length_5676_cov_22.431114	Coordinate:833	Reads:8	Hits:4	Allocated_reads:2	Strand:+
TCACAAAAGTATGCTTATCACCCGAAC
>Location:NODE_385231_length_5676_cov_22.431114	Coordinate:833	Reads:1	Hits:4	Allocated_reads:0.25	Strand:+
TCACAAAAGTATGCTTATCACCCGAACT
>Location:NODE_385231_length_5676_cov_22.431114	Coordinate:833	Reads:1	Hits:4	Allocated_reads:0.25	Strand:+
TCACAAAAGTATGCTTATCACCCGAACTA
>Location:NODE_385231_length_5676_cov_22.431114	Coordinate:833	Reads:1	Hits:4	Allocated_reads:0.25	Strand:+
TCACAAAAGTATGCTTATCACCCGAACTAC
>Location:NODE_385231_length_5676_cov_22.431114	Coordinate:834	Reads:1	Hits:4	Allocated_reads:0.25	Strand:+
CACAAAAGTATGCTTATCACCCGAAC
>Location:NODE_385231_length_5676_cov_22.431114	Coordinate:838	Reads:1	Hits:4	Allocated_reads:0.25	Strand:+
AAAGTATGCTTATCACCCGAACTACGCACC
>Location:NODE_385231_length_5676_cov_22.431114	Coordinate:839	Reads:1	Hits:4	Allocated_reads:0.25	Strand:+
AAGTATGCTTATCACCCGAACTACGCACC
>Location:NODE_385231_length_5676_cov_22.431114	Coordinate:839	Reads:1	Hits:4	Allocated_reads:0.25	Strand:+
AAGTATGCTTATCACCCGAACTACGCACCA
>Location:NODE_385231_length_5676_cov_22.431114	Coordinate:839	Reads:1	Hits:4	Allocated_reads:0.25	Strand:+
AAGTATGCTTATCACCCGAACTACGCACCAA
>Location:NODE_385231_length_5676_cov_22.431114	Coordinate:839	Reads:1	Hits:4	Allocated_reads:0.25	Strand:+
AAGTATGCTTATCACCCGAACTACGCGCCAAGG
>Location:NODE_385231_length_5676_cov_22.431114	Coordinate:840	Reads:1	Hits:4	Allocated_reads:0.25	Strand:+
AGTATGCTTATCACCCGAACTACGCAC
>Location:NODE_385231_length_5676_cov_22.431114	Coordinate:841	Reads:2	Hits:4	Allocated_reads:0.5	Strand:+
GTATGCTTATCACCCGAACTACGCACC
>Location:NODE_385231_length_5676_cov_22.431114	Coordinate:841	Reads:1	Hits:4	Allocated_reads:0.25	Strand:+
GTATGCTTATCACCCGAACTACGCACCAT
>Location:NODE_385231_length_5676_cov_22.431114	Coordinate:841	Reads:1	Hits:4	Allocated_reads:0.25	Strand:+
GTATGCTTATCACCCGAACTACGCACCAAG
>Location:NODE_385231_length_5676_cov_22.431114	Coordinate:842	Reads:2	Hits:4	Allocated_reads:0.5	Strand:+
TATGCTTATCACCCGAACTACGCACCAA
>Location:NODE_385231_length_5676_cov_22.431114	Coordinate:842	Reads:24	Hits:4	Allocated_reads:6	Strand:+
TATGCTTATCACCCGAACTACGCACCAAG
>Location:NODE_385231_length_5676_cov_22.431114	Coordinate:842	Reads:2	Hits:4	Allocated_reads:0.5	Strand:+
TATGCTTATCACCCGAACTACGCACCAAGG
>Location:NODE_385231_length_5676_cov_22.431114	Coordinate:842	Reads:2	Hits:4	Allocated_reads:0.5	Strand:+
TATGCTTATCACCCGAACTACGCACCAAGT
>Location:NODE_385231_length_5676_cov_22.431114	Coordinate:842	Reads:2	Hits:4	Allocated_reads:0.5	Strand:+
TATGCTTATCACCCGAACTACGCACCAAGGC
>Location:NODE_385231_length_5676_cov_22.431114	Coordinate:842	Reads:1	Hits:4	Allocated_reads:0.25	Strand:+
TATGCTTATCACCCGAACTACGCACCAAGGCC
>Location:NODE_385231_length_5676_cov_22.431114	Coordinate:843	Reads:1	Hits:4	Allocated_reads:0.25	Strand:+
ATGCTTATCACCCGAACTACGCACCAA
>Location:NODE_385231_length_5676_cov_22.431114	Coordinate:843	Reads:1	Hits:4	Allocated_reads:0.25	Strand:+
ATGCTTATCACCCGAACTACGCACCAAG
>Location:NODE_385231_length_5676_cov_22.431114	Coordinate:844	Reads:1	Hits:4	Allocated_reads:0.25	Strand:+
TGCTTATCACCCGAACTACGCACC
>Location:NODE_385231_length_5676_cov_22.431114	Coordinate:844	Reads:2	Hits:4	Allocated_reads:0.5	Strand:+
TGCTTATCACCCGAACTACGCACCAA
>Location:NODE_385231_length_5676_cov_22.431114	Coordinate:844	Reads:1	Hits:4	Allocated_reads:0.25	Strand:+
TGCTTATCACCCGAACTACGCGCCAAG
>Location:NODE_385231_length_5676_cov_22.431114	Coordinate:844	Reads:45	Hits:4	Allocated_reads:11.25	Strand:+
TGCTTATCACCCGAACTACGCACCAAG
>Location:NODE_385231_length_5676_cov_22.431114	Coordinate:844	Reads:1	Hits:4	Allocated_reads:0.25	Strand:+
TGCTTATCACCCGAACTACGCACCAAGG
>Location:NODE_385231_length_5676_cov_22.431114	Coordinate:844	Reads:1	Hits:4	Allocated_reads:0.25	Strand:+
TGCTTATCACCCGAACTACGCACCAAGT
>Location:NODE_385231_length_5676_cov_22.431114	Coordinate:844	Reads:11	Hits:4	Allocated_reads:2.75	Strand:+
TGCTTATCACCCGAACTACGCACCAAGGC
>Location:NODE_385231_length_5676_cov_22.431114	Coordinate:844	Reads:32	Hits:4	Allocated_reads:8	Strand:+
TGCTTATCACCCGAACTACGCACCAAGGCC
>Location:NODE_385231_length_5676_cov_22.431114	Coordinate:845	Reads:1	Hits:4	Allocated_reads:0.25	Strand:+
GCTTATCACCCGAACTACGCACCAAGT
>Location:NODE_385231_length_5676_cov_22.431114	Coordinate:847	Reads:20	Hits:4	Allocated_reads:5	Strand:+
TTATCACCCGAACTACGCACCAAGGCC
>Location:NODE_385231_length_5676_cov_22.431114	Coordinate:847	Reads:2	Hits:4	Allocated_reads:0.5	Strand:+
TTATCACCCGAACTACGCACCAAGGCCT
>Location:NODE_385231_length_5676_cov_22.431114	Coordinate:847	Reads:2	Hits:4	Allocated_reads:0.5	Strand:+
TTATCACCCGAACTACGCACCAAGGCCTAC
>Location:NODE_385231_length_5676_cov_22.431114	Coordinate:847	Reads:3	Hits:4	Allocated_reads:0.75	Strand:+
TTATCACCCGAACTACGCACCAAGGCCTACC
>Location:NODE_385231_length_5676_cov_22.431114	Coordinate:850	Reads:1	Hits:4	Allocated_reads:0.25	Strand:+
TCACCCGAACTACGCGCCAAGGCCTACCA
>Location:NODE_385231_length_5676_cov_22.431114	Coordinate:855	Reads:1	Hits:4	Allocated_reads:0.25	Strand:-
TGTAGTGGTAGGCCTTGGTGCGTAGTTCG
>Location:NODE_385231_length_5676_cov_22.431114	Coordinate:857	Reads:1	Hits:4	Allocated_reads:0.25	Strand:-
TGATGATGTAGTGGTAGGCCTTGGTGCGTAGTT
>Location:NODE_385231_length_5676_cov_22.431114	Coordinate:860	Reads:1	Hits:4	Allocated_reads:0.25	Strand:-
TGATGTAGTGGTAGGCCTTGGCGCGTA
>Location:NODE_385231_length_5676_cov_22.431114	Coordinate:861	Reads:1	Hits:4	Allocated_reads:0.25	Strand:-
TGATGATGTAGTGGTAGGCCTTGGTGCGT
>Location:NODE_385231_length_5676_cov_22.431114	Coordinate:862	Reads:1	Hits:4	Allocated_reads:0.25	Strand:-
TGATGTAGTGGTAGGCCTTGGTGCG
>Location:NODE_385231_length_5676_cov_22.431114	Coordinate:863	Reads:1	Hits:4	Allocated_reads:0.25	Strand:-
TGATGATGTAGTGGTAGGCCTTGGCGC
>Location:NODE_385231_length_5676_cov_22.431114	Coordinate:863	Reads:2	Hits:4	Allocated_reads:0.5	Strand:-
TGATGATGTAGTGGTAGGCCTTGGTGC
>Location:NODE_385231_length_5676_cov_22.431114	Coordinate:863	Reads:1	Hits:4	Allocated_reads:0.25	Strand:-
TGATGTAGTGGTAGGCCTTGGTGC
>Location:NODE_385231_length_5676_cov_22.431114	Coordinate:863	Reads:1	Hits:4	Allocated_reads:0.25	Strand:-
TTGATGATGTAGTGGTAGGCCTTGGCGC
>Location:NODE_385231_length_5676_cov_22.431114	Coordinate:864	Reads:1	Hits:4	Allocated_reads:0.25	Strand:-
TGATGATGTAGTGGTAGGCCTTGGTT
>Location:NODE_385231_length_5676_cov_22.431114	Coordinate:865	Reads:1	Hits:4	Allocated_reads:0.25	Strand:-
TGATGATGTAGTGGTAGGCCTTGGT
>Location:NODE_385231_length_5676_cov_22.431114	Coordinate:866	Reads:1	Hits:4	Allocated_reads:0.25	Strand:+
CCAAGGCCTACCACTACATCATCAGTAACT
>Location:NODE_385231_length_5676_cov_22.431114	Coordinate:866	Reads:2	Hits:4	Allocated_reads:0.5	Strand:-
TGATGATGTAGTGGTAGGCCTTGG
>Location:NODE_385231_length_5676_cov_22.431114	Coordinate:868	Reads:1	Hits:4	Allocated_reads:0.25	Strand:+
AAGGCCTACCACTACATCATCAGTAACTTTGA
>Location:NODE_385231_length_5676_cov_22.431114	Coordinate:868	Reads:1	Hits:4	Allocated_reads:0.25	Strand:-
TTATTGATGATGTAGTGGTAGGCCTT
>Location:NODE_385231_length_5676_cov_22.431114	Coordinate:869	Reads:1	Hits:4	Allocated_reads:0.25	Strand:-
GTTATTGATGATGTAGTGGTAGGCCT
>Location:NODE_385231_length_5676_cov_22.431114	Coordinate:869	Reads:1	Hits:4	Allocated_reads:0.25	Strand:-
TTATTGATGATGTAGTGGTAGGCCT
>Location:NODE_385231_length_5676_cov_22.431114	Coordinate:870	Reads:1	Hits:4	Allocated_reads:0.25	Strand:+
GGCCTACCACTACATCATCAGTAACTTTGA
>Location:NODE_385231_length_5676_cov_22.431114	Coordinate:871	Reads:2	Hits:4	Allocated_reads:0.5	Strand:+
GCCTACCACTACATCATCAGTAACTTTGA
>Location:NODE_385231_length_5676_cov_22.431114	Coordinate:893	Reads:5	Hits:4	Allocated_reads:1.25	Strand:-
CTCCTCAAGAACAACCTGCTCAAAGT
>Location:NODE_385231_length_5676_cov_22.431114	Coordinate:893	Reads:6	Hits:4	Allocated_reads:1.5	Strand:-
TCCTCAAGAACAACCTGCTCAAAGT
>Location:NODE_385231_length_5676_cov_22.431114	Coordinate:899	Reads:1	Hits:4	Allocated_reads:0.25	Strand:-
CAGGAACTCCTCCTCAAGAACAACCTGCT
>Location:NODE_385231_length_5676_cov_22.431114	Coordinate:903	Reads:1	Hits:4	Allocated_reads:0.25	Strand:-
TGCAGGAACTCCTCCTCAAGAACAACC
>Location:NODE_385231_length_5676_cov_22.431114	Coordinate:905	Reads:1	Hits:4	Allocated_reads:0.25	Strand:+
TTGTTCTTGAGGAGGAGTTCCTGCAGC
>Location:NODE_385231_length_5676_cov_22.431114	Coordinate:905	Reads:1	Hits:4	Allocated_reads:0.25	Strand:+
TTGTTCTTGAGGAGGAGTTCCTGCAGCT
>Location:NODE_385231_length_5676_cov_22.431114	Coordinate:906	Reads:2	Hits:4	Allocated_reads:0.5	Strand:+
TGTTCTTGAGGAGGAGTTCCTGCAGC
>Location:NODE_385231_length_5676_cov_22.431114	Coordinate:908	Reads:1	Hits:4	Allocated_reads:0.25	Strand:+
TTCTTGAGGAGGAGTTCCTGCAGCTAAC
>Location:NODE_385231_length_5676_cov_22.431114	Coordinate:908	Reads:1	Hits:4	Allocated_reads:0.25	Strand:+
TTCTTGAGGAGGAGTTCCTGCAGCTAACTGT
>Location:NODE_385231_length_5676_cov_22.431114	Coordinate:908	Reads:1	Hits:4	Allocated_reads:0.25	Strand:+
TTCTTGAGGAGGAGTTCCTGCAGCTAACTGTG
>Location:NODE_385231_length_5676_cov_22.431114	Coordinate:909	Reads:1	Hits:4	Allocated_reads:0.25	Strand:+
TCTTGAGGAGGAGTTCCTGCAGCTAACT
>Location:NODE_385231_length_5676_cov_22.431114	Coordinate:909	Reads:2	Hits:4	Allocated_reads:0.5	Strand:+
TCTTGAGGAGGAGTTCCTGCAGCTAACTGT
>Location:NODE_385231_length_5676_cov_22.431114	Coordinate:909	Reads:2	Hits:4	Allocated_reads:0.5	Strand:+
TCTTGAGGAGGAGTTCCTGCAGCTAACTGTG
>Location:NODE_385231_length_5676_cov_22.431114	Coordinate:909	Reads:1	Hits:4	Allocated_reads:0.25	Strand:+
TCTTGAGGAGGAGTTCCTGCAGCTAACTGTGT
>Location:NODE_385231_length_5676_cov_22.431114	Coordinate:910	Reads:2	Hits:4	Allocated_reads:0.5	Strand:+
CTTGAGGAGGAGTTCCTGCAGCTAACTGT
>Location:NODE_385231_length_5676_cov_22.431114	Coordinate:911	Reads:2	Hits:4	Allocated_reads:0.5	Strand:+
TTGAGGAGGAGTTCCTGCAGCTAACTGTG
>Location:NODE_385231_length_5676_cov_22.431114	Coordinate:912	Reads:1	Hits:4	Allocated_reads:0.25	Strand:-
GTTAGCTGCAGGAACTCCTCCTCT
>Location:NODE_385231_length_5676_cov_22.431114	Coordinate:912	Reads:1	Hits:4	Allocated_reads:0.25	Strand:-
TCCACAGTTAGCTGCAGGAACTCCTCCTCA
>Location:NODE_385231_length_5676_cov_22.431114	Coordinate:912	Reads:1	Hits:4	Allocated_reads:0.25	Strand:+
TGAGGAGGAGTTCCTGCAGCTAACT
>Location:NODE_385231_length_5676_cov_22.431114	Coordinate:912	Reads:1	Hits:4	Allocated_reads:0.25	Strand:+
TGAGGAGGAGTTCCTGCAGCTAACTGG
>Location:NODE_385231_length_5676_cov_22.431114	Coordinate:912	Reads:10	Hits:4	Allocated_reads:2.5	Strand:+
TGAGGAGGAGTTCCTGCAGCTAACTGT
>Location:NODE_385231_length_5676_cov_22.431114	Coordinate:912	Reads:11	Hits:4	Allocated_reads:2.75	Strand:+
TGAGGAGGAGTTCCTGCAGCTAACTGTG
>Location:NODE_385231_length_5676_cov_22.431114	Coordinate:912	Reads:1	Hits:4	Allocated_reads:0.25	Strand:+
TGAGGAGGAGTTCCTGCAGCTAACTGTGTA
>Location:NODE_385231_length_5676_cov_22.431114	Coordinate:912	Reads:1	Hits:4	Allocated_reads:0.25	Strand:+
TGAGGAGGAGTTCCTGCAGCTAACTGTGGAG
>Location:NODE_385231_length_5676_cov_22.431114	Coordinate:912	Reads:1	Hits:4	Allocated_reads:0.25	Strand:+
TGAGGAGGAGTTCCTGCAGCTAACTGTGGAGG
>Location:NODE_385231_length_5676_cov_22.431114	Coordinate:913	Reads:3	Hits:4	Allocated_reads:0.75	Strand:+
GAGGAGGAGTTCCTGCAGCTAACTGTG
>Location:NODE_385231_length_5676_cov_22.431114	Coordinate:913	Reads:2	Hits:4	Allocated_reads:0.5	Strand:-
TCCACAGTTAGCTGCAGGAACTCCTCCTC
>Location:NODE_385231_length_5676_cov_22.431114	Coordinate:914	Reads:2	Hits:5	Allocated_reads:0.4	Strand:-
ACAGTTAGCTGCAGGAACTCCTCCT
>Location:NODE_385231_length_5676_cov_22.431114	Coordinate:914	Reads:1	Hits:5	Allocated_reads:0.2	Strand:-
CAGTTAGCTGCAGGAACTCCTCCT
>Location:NODE_385231_length_5676_cov_22.431114	Coordinate:914	Reads:1	Hits:5	Allocated_reads:0.2	Strand:-
CCACAGTTAGCTGCAGGAACTCCTCCT
>Location:NODE_385231_length_5676_cov_22.431114	Coordinate:914	Reads:1	Hits:5	Allocated_reads:0.2	Strand:-
TCCACAGTTAGCTGCAGGAACTCTTCCT
>Location:NODE_385231_length_5676_cov_22.431114	Coordinate:914	Reads:19	Hits:5	Allocated_reads:3.8	Strand:-
TCCACAGTTAGCTGCAGGAACTCCTCCT
>Location:NODE_385231_length_5676_cov_22.431114	Coordinate:915	Reads:1	Hits:5	Allocated_reads:0.2	Strand:-
ACAGTTAGCTGCAGGAACTCTTCC
>Location:NODE_385231_length_5676_cov_22.431114	Coordinate:915	Reads:16	Hits:5	Allocated_reads:3.2	Strand:-
ACAGTTAGCTGCAGGAACTCCTCC
>Location:NODE_385231_length_5676_cov_22.431114	Coordinate:915	Reads:1	Hits:5	Allocated_reads:0.2	Strand:+
GGAGGAGTTCCTGCAGCTAACTGTGGA
>Location:NODE_385231_length_5676_cov_22.431114	Coordinate:915	Reads:12	Hits:5	Allocated_reads:2.4	Strand:-
TCCACAGTTAGCTGCAGGAACTCCTCC
>Location:NODE_385231_length_5676_cov_22.431114	Coordinate:916	Reads:2	Hits:5	Allocated_reads:0.4	Strand:+
GAGGAGTTCCTGCAGCTAACTGTG
>Location:NODE_385231_length_5676_cov_22.431114	Coordinate:916	Reads:1	Hits:5	Allocated_reads:0.2	Strand:+
GAGGAGTTCCTGCAGCTAACTGTGG
>Location:NODE_385231_length_5676_cov_22.431114	Coordinate:916	Reads:2	Hits:5	Allocated_reads:0.4	Strand:-
TCCACAGTTAGCTGCAGGAACTCCTC
>Location:NODE_385231_length_5676_cov_22.431114	Coordinate:917	Reads:11	Hits:5	Allocated_reads:2.2	Strand:-
TCCACAGTTAGCTGCAGGAACTCCT
>Location:NODE_385231_length_5676_cov_22.431114	Coordinate:918	Reads:1	Hits:5	Allocated_reads:0.2	Strand:+
GGAGTTCCTGCAGCTAACTGTGGA
>Location:NODE_385231_length_5676_cov_22.431114	Coordinate:922	Reads:1	Hits:5	Allocated_reads:0.2	Strand:+
TTCCTGCAGCTAACTGTGGAGGAAC
>Location:NODE_385231_length_5676_cov_22.431114	Coordinate:922	Reads:1	Hits:5	Allocated_reads:0.2	Strand:+
TTCCTGCAGCTAACTGTGGAGGAACG
>Location:NODE_385231_length_5676_cov_22.431114	Coordinate:922	Reads:24	Hits:5	Allocated_reads:4.8	Strand:+
TTCCTGCAGCTAACTGTGGAGGAACT
>Location:NODE_385231_length_5676_cov_22.431114	Coordinate:923	Reads:1	Hits:5	Allocated_reads:0.2	Strand:+
TCCTGCAGCTAACTGTGGAGGAACT
>Location:NODE_385231_length_5676_cov_22.431114	Coordinate:923	Reads:2	Hits:4	Allocated_reads:0.5	Strand:+
TCCTGCAGCTAACTGTGGAGGAACTTGC
>Location:NODE_385231_length_5676_cov_22.431114	Coordinate:924	Reads:1	Hits:5	Allocated_reads:0.2	Strand:-
AGTTCCTCCACAGTTAGCTGCAGG
>Location:NODE_385231_length_5676_cov_22.431114	Coordinate:926	Reads:3	Hits:4	Allocated_reads:0.75	Strand:+
TGCAGCTAACTGTGGAGGAACTTGC
>Location:NODE_385231_length_5676_cov_22.431114	Coordinate:926	Reads:2	Hits:4	Allocated_reads:0.5	Strand:+
TGCAGCTAACTGTGGAGGAACTTGCT
>Location:NODE_385231_length_5676_cov_22.431114	Coordinate:926	Reads:2	Hits:4	Allocated_reads:0.5	Strand:+
TGCAGCTAACTGTGGAGGAACTTGCTGA
>Location:NODE_385231_length_5676_cov_22.431114	Coordinate:926	Reads:1	Hits:4	Allocated_reads:0.25	Strand:+
TGCAGCTAACTGTGGAGGAACTTGCTGACATCCT
>Location:NODE_385231_length_5676_cov_22.431114	Coordinate:928	Reads:1	Hits:4	Allocated_reads:0.25	Strand:+
CAGCTAACTGTGGAGGAACTTGCTGACA
>Location:NODE_385231_length_5676_cov_22.431114	Coordinate:928	Reads:1	Hits:4	Allocated_reads:0.25	Strand:+
CAGCTAACTGTGGAGGAACTTGCTGACATCC
>Location:NODE_385231_length_5676_cov_22.431114	Coordinate:928	Reads:8	Hits:4	Allocated_reads:2	Strand:+
CAGCTAACTGTGGAGGAACTTGCTGACATCCT
>Location:NODE_385231_length_5676_cov_22.431114	Coordinate:929	Reads:1	Hits:4	Allocated_reads:0.25	Strand:+
AGCTAACTGTGGAGGAACTTGCTGA
>Location:NODE_385231_length_5676_cov_22.431114	Coordinate:929	Reads:1	Hits:4	Allocated_reads:0.25	Strand:+
AGCTAACTGTGGAGGAACTTGCTGAC
>Location:NODE_385231_length_5676_cov_22.431114	Coordinate:929	Reads:3	Hits:4	Allocated_reads:0.75	Strand:+
AGCTAACTGTGGAGGAACTTGCTGACA
>Location:NODE_385231_length_5676_cov_22.431114	Coordinate:929	Reads:2	Hits:4	Allocated_reads:0.5	Strand:+
AGCTAACTGTGGAGGAACTTGCTGACATC
>Location:NODE_385231_length_5676_cov_22.431114	Coordinate:929	Reads:5	Hits:4	Allocated_reads:1.25	Strand:+
AGCTAACTGTGGAGGAACTTGCTGACATCC
>Location:NODE_385231_length_5676_cov_22.431114	Coordinate:929	Reads:18	Hits:4	Allocated_reads:4.5	Strand:+
AGCTAACTGTGGAGGAACTTGCTGACATCCT
>Location:NODE_385231_length_5676_cov_22.431114	Coordinate:929	Reads:2	Hits:4	Allocated_reads:0.5	Strand:+
AGCTAACTGTGGAGGAACTTGCTGACATCCTT
>Location:NODE_385231_length_5676_cov_22.431114	Coordinate:930	Reads:2	Hits:4	Allocated_reads:0.5	Strand:+
GCTAACTGTGGAGGAACTTGCTGACATCCT
>Location:NODE_385231_length_5676_cov_22.431114	Coordinate:931	Reads:3	Hits:4	Allocated_reads:0.75	Strand:+
CTAACTGTGGAGGAACTTGCTGACATCCT
>Location:NODE_385231_length_5676_cov_22.431114	Coordinate:932	Reads:2	Hits:4	Allocated_reads:0.5	Strand:+
TAACTGTGGAGGAACTTGCTGACA
>Location:NODE_385231_length_5676_cov_22.431114	Coordinate:932	Reads:2	Hits:4	Allocated_reads:0.5	Strand:+
TAACTGTGGAGGAACTTGCTGACAT
>Location:NODE_385231_length_5676_cov_22.431114	Coordinate:932	Reads:4	Hits:4	Allocated_reads:1	Strand:+
TAACTGTGGAGGAACTTGCTGACATC
>Location:NODE_385231_length_5676_cov_22.431114	Coordinate:932	Reads:6	Hits:4	Allocated_reads:1.5	Strand:+
TAACTGTGGAGGAACTTGCTGACATCC
>Location:NODE_385231_length_5676_cov_22.431114	Coordinate:932	Reads:2	Hits:4	Allocated_reads:0.5	Strand:+
TAACTGTGGAGGAACTTGCTGACATCCG
>Location:NODE_385231_length_5676_cov_22.431114	Coordinate:932	Reads:80	Hits:4	Allocated_reads:20	Strand:+
TAACTGTGGAGGAACTTGCTGACATCCT
>Location:NODE_385231_length_5676_cov_22.431114	Coordinate:932	Reads:27	Hits:4	Allocated_reads:6.75	Strand:+
TAACTGTGGAGGAACTTGCTGACATCCTT
>Location:NODE_385231_length_5676_cov_22.431114	Coordinate:932	Reads:2	Hits:4	Allocated_reads:0.5	Strand:+
TAACTGTGGAGGAACTTGCTGACATCCTTG
>Location:NODE_385231_length_5676_cov_22.431114	Coordinate:932	Reads:2	Hits:4	Allocated_reads:0.5	Strand:+
TAACTGTGGAGGAACTTGCTGACATCCTTGA
>Location:NODE_385231_length_5676_cov_22.431114	Coordinate:932	Reads:2	Hits:4	Allocated_reads:0.5	Strand:+
TAACTGTGGAGGAACTTGCTGACATCCTTGAT
>Location:NODE_385231_length_5676_cov_22.431114	Coordinate:932	Reads:2	Hits:4	Allocated_reads:0.5	Strand:+
TAACTGTGGAGGAACTTGCTGACATCCTTGATA
>Location:NODE_385231_length_5676_cov_22.431114	Coordinate:933	Reads:1	Hits:4	Allocated_reads:0.25	Strand:+
AACTGTGGAGGAACTTGCTGACATCC
>Location:NODE_385231_length_5676_cov_22.431114	Coordinate:933	Reads:1	Hits:4	Allocated_reads:0.25	Strand:+
AACTGTGGAGGAACTTGCTGACATCCTT
>Location:NODE_385231_length_5676_cov_22.431114	Coordinate:935	Reads:1	Hits:4	Allocated_reads:0.25	Strand:+
CTGTGGAGGAACTTGCTGACATCCTTGA
>Location:NODE_385231_length_5676_cov_22.431114	Coordinate:936	Reads:1	Hits:4	Allocated_reads:0.25	Strand:-
AAGGATGTCAGCAAGTTCCTCCACA
>Location:NODE_385231_length_5676_cov_22.431114	Coordinate:937	Reads:1	Hits:4	Allocated_reads:0.25	Strand:+
GTGGAGGAACTTGCTGACATCCTTGATAGAGA
>Location:NODE_385231_length_5676_cov_22.431114	Coordinate:937	Reads:1	Hits:1	Allocated_reads:1	Strand:+
GTGGAGGAACTTGCTGACATCCTTGATAGAGAGGA
>Location:NODE_385231_length_5676_cov_22.431114	Coordinate:938	Reads:3	Hits:4	Allocated_reads:0.75	Strand:+
TGGAGGAACTTGCTGACATCCTTGATAGAGA
>Location:NODE_385231_length_5676_cov_22.431114	Coordinate:939	Reads:1	Hits:4	Allocated_reads:0.25	Strand:+
GGAGGAACTTGCTGACATCCTTGATAGA
>Location:NODE_385231_length_5676_cov_22.431114	Coordinate:940	Reads:1	Hits:4	Allocated_reads:0.25	Strand:+
GAGGAACTTGCTGACATCCTTGATAGAGA
>Location:NODE_385231_length_5676_cov_22.431114	Coordinate:940	Reads:1	Hits:1	Allocated_reads:1	Strand:+
GAGGAACTTGCTGACATCCTTGATAGAGAGGACCT
>Location:NODE_385231_length_5676_cov_22.431114	Coordinate:941	Reads:1	Hits:4	Allocated_reads:0.25	Strand:+
AGGAACTTGCTGACATCCTTGATAGA
>Location:NODE_385231_length_5676_cov_22.431114	Coordinate:941	Reads:4	Hits:1	Allocated_reads:4	Strand:+
AGGAACTTGCTGACATCCTTGATAGAGAGGA
>Location:NODE_385231_length_5676_cov_22.431114	Coordinate:942	Reads:2	Hits:1	Allocated_reads:2	Strand:+
GGAACTTGCTGACATCCTTGATAGAGAGGA
>Location:NODE_385231_length_5676_cov_22.431114	Coordinate:942	Reads:1	Hits:4	Allocated_reads:0.25	Strand:-
TCTCTATCAAGGATGTCAGCAAGTTCC
>Location:NODE_385231_length_5676_cov_22.431114	Coordinate:943	Reads:1	Hits:4	Allocated_reads:0.25	Strand:+
GAACTTGCTGACATCCTTGATAGA
>Location:NODE_385231_length_5676_cov_22.431114	Coordinate:943	Reads:4	Hits:1	Allocated_reads:4	Strand:+
GAACTTGCTGACATCCTTGATAGAGAGGA
>Location:NODE_385231_length_5676_cov_22.431114	Coordinate:943	Reads:1	Hits:1	Allocated_reads:1	Strand:+
GAACTTGCTGACATCCTTGATAGAGAGGACC
>Location:NODE_385231_length_5676_cov_22.431114	Coordinate:944	Reads:1	Hits:1	Allocated_reads:1	Strand:+
AACTTGCTGACATCCTTGATAGAGAGGA
>Location:NODE_385231_length_5676_cov_22.431114	Coordinate:944	Reads:1	Hits:1	Allocated_reads:1	Strand:+
AACTTGCTGACATCCTTGATAGAGAGGACC
>Location:NODE_385231_length_5676_cov_22.431114	Coordinate:945	Reads:1	Hits:1	Allocated_reads:1	Strand:+
ACTTGCTGACATCCTTGATAGAGAGGACC
>Location:NODE_385231_length_5676_cov_22.431114	Coordinate:945	Reads:1	Hits:1	Allocated_reads:1	Strand:-
CTCTCTATCAAGGATGTCAGCAAGT
>Location:NODE_385231_length_5676_cov_22.431114	Coordinate:946	Reads:2	Hits:1	Allocated_reads:2	Strand:+
CTTGCTGACATCCTTGATAGAGAGGACCT
>Location:NODE_385231_length_5676_cov_22.431114	Coordinate:948	Reads:1	Hits:1	Allocated_reads:1	Strand:+
TGCTGACATCCTTGATAGAGAGGA
>Location:NODE_385231_length_5676_cov_22.431114	Coordinate:948	Reads:1	Hits:1	Allocated_reads:1	Strand:+
TGCTGACATCCTTGATAGAGAGGACCT
>Location:NODE_385231_length_5676_cov_22.431114	Coordinate:955	Reads:1	Hits:1	Allocated_reads:1	Strand:+
ATCCTTGATAGAGAGGACCTCAATGTGCAGT
>Location:NODE_385231_length_5676_cov_22.431114	Coordinate:956	Reads:1	Hits:1	Allocated_reads:1	Strand:+
TCCTTGATAGAGAGGACCTCAATGTGCAGT
>Location:NODE_385231_length_5676_cov_22.431114	Coordinate:959	Reads:2	Hits:1	Allocated_reads:2	Strand:+
TTGATAGAGAGGACCTCAATGTGCAGT
>Location:NODE_385231_length_5676_cov_22.431114	Coordinate:959	Reads:6	Hits:1	Allocated_reads:6	Strand:+
TTGATAGAGAGGACCTCAATGTGCAGTT
>Location:NODE_385231_length_5676_cov_22.431114	Coordinate:959	Reads:4	Hits:1	Allocated_reads:4	Strand:+
TTGATAGAGAGGACCTCAATGTGCAGTTG
>Location:NODE_385231_length_5676_cov_22.431114	Coordinate:959	Reads:1	Hits:1	Allocated_reads:1	Strand:+
TTGATAGAGAGGACCTCAATGTGCAGTTGG
>Location:NODE_385231_length_5676_cov_22.431114	Coordinate:959	Reads:2	Hits:1	Allocated_reads:2	Strand:+
TTGATAGAGAGGACCTCAATGTGCAGTTGGA
>Location:NODE_385231_length_5676_cov_22.431114	Coordinate:959	Reads:1	Hits:1	Allocated_reads:1	Strand:+
TTGATAGAGAGGACCTCAATGTGCAGTTGGAGA
>Location:NODE_385231_length_5676_cov_22.431114	Coordinate:960	Reads:1	Hits:1	Allocated_reads:1	Strand:+
TGATAGAGAGGACCTCAATGTGCAGT
>Location:NODE_385231_length_5676_cov_22.431114	Coordinate:960	Reads:2	Hits:1	Allocated_reads:2	Strand:+
TGATAGAGAGGACCTCAATGTGCAGTT
>Location:NODE_385231_length_5676_cov_22.431114	Coordinate:960	Reads:3	Hits:1	Allocated_reads:3	Strand:+
TGATAGAGAGGACCTCAATGTGCAGTTG
>Location:NODE_385231_length_5676_cov_22.431114	Coordinate:960	Reads:5	Hits:1	Allocated_reads:5	Strand:+
TGATAGAGAGGACCTCAATGTGCAGTTGGA
>Location:NODE_385231_length_5676_cov_22.431114	Coordinate:960	Reads:1	Hits:1	Allocated_reads:1	Strand:+
TGATAGAGAGGACCTCAATGTGCAGTTGGAGT
>Location:NODE_385231_length_5676_cov_22.431114	Coordinate:961	Reads:5	Hits:1	Allocated_reads:5	Strand:-
CAACTGCACATTGAGGTCCTCTCTATC
>Location:NODE_385231_length_5676_cov_22.431114	Coordinate:961	Reads:1	Hits:1	Allocated_reads:1	Strand:+
GATAGAGAGGACCTCAATGTGCAGTT
>Location:NODE_385231_length_5676_cov_22.431114	Coordinate:961	Reads:1	Hits:1	Allocated_reads:1	Strand:+
GATAGAGAGGACCTCAATGTGCAGTTG
>Location:NODE_385231_length_5676_cov_22.431114	Coordinate:961	Reads:1	Hits:1	Allocated_reads:1	Strand:+
GATAGAGAGGACCTCAATGTGCAGTTGG
>Location:NODE_385231_length_5676_cov_22.431114	Coordinate:961	Reads:1	Hits:1	Allocated_reads:1	Strand:+
GATAGAGAGGACCTCAATGTGCAGTTGT
>Location:NODE_385231_length_5676_cov_22.431114	Coordinate:961	Reads:2	Hits:1	Allocated_reads:2	Strand:+
GATAGAGAGGACCTCAATGTGCAGTTGGA
>Location:NODE_385231_length_5676_cov_22.431114	Coordinate:962	Reads:2	Hits:1	Allocated_reads:2	Strand:+
ATAGAGAGGACCTCAATGTGCAGTTGGA
>Location:NODE_385231_length_5676_cov_22.431114	Coordinate:963	Reads:3	Hits:1	Allocated_reads:3	Strand:-
CAACTGCACATTGAGGTCCTCTCTA
>Location:NODE_385231_length_5676_cov_22.431114	Coordinate:963	Reads:1	Hits:1	Allocated_reads:1	Strand:+
TAGAGAGGACCTCAATGTGCAGTTG
>Location:NODE_385231_length_5676_cov_22.431114	Coordinate:963	Reads:1	Hits:1	Allocated_reads:1	Strand:+
TAGAGAGGACCTCAATGTGCAGTTGG
>Location:NODE_385231_length_5676_cov_22.431114	Coordinate:963	Reads:1	Hits:1	Allocated_reads:1	Strand:+
TAGAGAGGACCTCAATGTGCAGTTGT
>Location:NODE_385231_length_5676_cov_22.431114	Coordinate:963	Reads:11	Hits:1	Allocated_reads:11	Strand:+
TAGAGAGGACCTCAATGTGCAGTTGGA
>Location:NODE_385231_length_5676_cov_22.431114	Coordinate:963	Reads:3	Hits:1	Allocated_reads:3	Strand:+
TAGAGAGGACCTCAATGTGCAGTTGGAG
>Location:NODE_385231_length_5676_cov_22.431114	Coordinate:963	Reads:1	Hits:1	Allocated_reads:1	Strand:+
TAGAGAGGACCTCAATGTGCAGTTGGAGT
>Location:NODE_385231_length_5676_cov_22.431114	Coordinate:963	Reads:6	Hits:1	Allocated_reads:6	Strand:+
TAGAGAGGACCTCAATGTGCAGTTGGAGA
>Location:NODE_385231_length_5676_cov_22.431114	Coordinate:963	Reads:1	Hits:1	Allocated_reads:1	Strand:+
TAGAGAGGACCTCAATGTGCAGTTGGAGAC
>Location:NODE_385231_length_5676_cov_22.431114	Coordinate:963	Reads:2	Hits:1	Allocated_reads:2	Strand:-
TCCAACTGCACATTGAGGTCCTCTCTA
>Location:NODE_385231_length_5676_cov_22.431114	Coordinate:964	Reads:6	Hits:1	Allocated_reads:6	Strand:-
CAACTGCACATTGAGGTCCTCTCT
>Location:NODE_385231_length_5676_cov_22.431114	Coordinate:964	Reads:2	Hits:1	Allocated_reads:2	Strand:-
TCCAACTGCACATTGAGGTCCTCTCT
>Location:NODE_385231_length_5676_cov_22.431114	Coordinate:965	Reads:1	Hits:1	Allocated_reads:1	Strand:-
CTCCAACTGCACATTGAGGTCCTCTC
>Location:NODE_385231_length_5676_cov_22.431114	Coordinate:965	Reads:1	Hits:1	Allocated_reads:1	Strand:-
TCCAACTGCACATTGAGGTCCTCTC
>Location:NODE_385231_length_5676_cov_22.431114	Coordinate:967	Reads:1	Hits:1	Allocated_reads:1	Strand:+
GAGGACCTCAATGTGCAGTTGGAGACCACTG
>Location:NODE_385231_length_5676_cov_22.431114	Coordinate:974	Reads:2	Hits:4	Allocated_reads:0.5	Strand:+
TCAATGTGCAGTTGGAGACCACTGTG
>Location:NODE_385231_length_5676_cov_22.431114	Coordinate:974	Reads:2	Hits:4	Allocated_reads:0.5	Strand:+
TCAATGTGCAGTTGGAGACCACTGTGTAT
>Location:NODE_385231_length_5676_cov_22.431114	Coordinate:978	Reads:1	Hits:4	Allocated_reads:0.25	Strand:+
TGTGCAGTTGGAGACCACTGTGTATG
>Location:NODE_385231_length_5676_cov_22.431114	Coordinate:978	Reads:209	Hits:4	Allocated_reads:52.25	Strand:+
TGTGCAGTTGGAGACCACTGTGTATGAAG
>Location:NODE_385231_length_5676_cov_22.431114	Coordinate:978	Reads:25	Hits:1	Allocated_reads:25	Strand:+
TGTGCAGTTGGAGACCACTGTGTATGAAGC
>Location:NODE_385231_length_5676_cov_22.431114	Coordinate:978	Reads:2	Hits:1	Allocated_reads:2	Strand:+
TGTGCAGTTGGAGACCACTGTGTATGAAGCG
>Location:NODE_385231_length_5676_cov_22.431114	Coordinate:978	Reads:7	Hits:1	Allocated_reads:7	Strand:+
TGTGCAGTTGGAGACCACTGTGTATGAAGCGC
>Location:NODE_385231_length_5676_cov_22.431114	Coordinate:978	Reads:1	Hits:1	Allocated_reads:1	Strand:+
TGTGCAGTTGGAGACCACTGTGTATGAAGCGCT
>Location:NODE_385231_length_5676_cov_22.431114	Coordinate:978	Reads:2	Hits:1	Allocated_reads:2	Strand:+
TGTGCAGTTGGAGACCACTGTGTATGAAGCGCTT
>Location:NODE_385231_length_5676_cov_22.431114	Coordinate:979	Reads:2	Hits:4	Allocated_reads:0.5	Strand:+
GTGCAGTTGGAGACCACTGTGTATGAAG
>Location:NODE_385231_length_5676_cov_22.431114	Coordinate:979	Reads:1	Hits:1	Allocated_reads:1	Strand:+
GTGCAGTTGGAGACCACTGTGTATGAAGC
>Location:NODE_385231_length_5676_cov_22.431114	Coordinate:980	Reads:13	Hits:4	Allocated_reads:3.25	Strand:+
TGCAGTTGGAGACCACTGTGTATGAAG
>Location:NODE_385231_length_5676_cov_22.431114	Coordinate:980	Reads:7	Hits:1	Allocated_reads:7	Strand:+
TGCAGTTGGAGACCACTGTGTATGAAGC
>Location:NODE_385231_length_5676_cov_22.431114	Coordinate:980	Reads:4	Hits:1	Allocated_reads:4	Strand:+
TGCAGTTGGAGACCACTGTGTATGAAGCGC
>Location:NODE_385231_length_5676_cov_22.431114	Coordinate:980	Reads:5	Hits:1	Allocated_reads:5	Strand:+
TGCAGTTGGAGACCACTGTGTATGAAGCGCT
>Location:NODE_385231_length_5676_cov_22.431114	Coordinate:982	Reads:1	Hits:4	Allocated_reads:0.25	Strand:+
CAGTTGGAGACCACTGTGTATGAAG
>Location:NODE_385231_length_5676_cov_22.431114	Coordinate:983	Reads:5	Hits:1	Allocated_reads:5	Strand:+
AGTTGGAGACCACTGTGTATGAAGCGCT
>Location:NODE_385231_length_5676_cov_22.431114	Coordinate:983	Reads:1	Hits:1	Allocated_reads:1	Strand:+
AGTTGGAGACCACTGTGTATGAAGCGCTT
>Location:NODE_385231_length_5676_cov_22.431114	Coordinate:984	Reads:2	Hits:1	Allocated_reads:2	Strand:-
GCTTCATACACAGTGGTCTCCAAC
>Location:NODE_385231_length_5676_cov_22.431114	Coordinate:984	Reads:2	Hits:1	Allocated_reads:2	Strand:+
GTTGGAGACCACTGTGTATGAAGCGCTT
>Location:NODE_385231_length_5676_cov_22.431114	Coordinate:984	Reads:1	Hits:1	Allocated_reads:1	Strand:+
GTTGGAGACCACTGTGTATGAAGCGCTTA
>Location:NODE_385231_length_5676_cov_22.431114	Coordinate:984	Reads:1	Hits:1	Allocated_reads:1	Strand:+
GTTGGAGACCACTGTGTATGAAGCGCTTACAAAG
>Location:NODE_385231_length_5676_cov_22.431114	Coordinate:986	Reads:1	Hits:1	Allocated_reads:1	Strand:+
TGGAGACCACTGTGTATGAAGCGCT
>Location:NODE_385231_length_5676_cov_22.431114	Coordinate:986	Reads:2	Hits:1	Allocated_reads:2	Strand:+
TGGAGACCACTGTGTATGAAGCGCTT
>Location:NODE_385231_length_5676_cov_22.431114	Coordinate:986	Reads:1	Hits:1	Allocated_reads:1	Strand:+
TGGAGACCACTGTGTATGAAGCGCTTA
>Location:NODE_385231_length_5676_cov_22.431114	Coordinate:986	Reads:4	Hits:1	Allocated_reads:4	Strand:+
TGGAGACCACTGTGTATGAAGCGCTTAC
>Location:NODE_385231_length_5676_cov_22.431114	Coordinate:986	Reads:1	Hits:1	Allocated_reads:1	Strand:+
TGGAGACCACTGTGTATGAAGCGCTTACT
>Location:NODE_385231_length_5676_cov_22.431114	Coordinate:986	Reads:4	Hits:1	Allocated_reads:4	Strand:+
TGGAGACCACTGTGTATGAAGCGCTTACAAA
>Location:NODE_385231_length_5676_cov_22.431114	Coordinate:986	Reads:1	Hits:1	Allocated_reads:1	Strand:+
TGGAGACCACTGTGTATGAAGCGCTTACATTT
>Location:NODE_385231_length_5676_cov_22.431114	Coordinate:986	Reads:13	Hits:1	Allocated_reads:13	Strand:+
TGGAGACCACTGTGTATGAAGCGCTTACAAAG
>Location:NODE_385231_length_5676_cov_22.431114	Coordinate:986	Reads:1	Hits:1	Allocated_reads:1	Strand:+
TGGAGACCACTGTGTATGAAGCGCTTACAAAGT
>Location:NODE_385231_length_5676_cov_22.431114	Coordinate:987	Reads:2	Hits:1	Allocated_reads:2	Strand:+
GGAGACCACTGTGTATGAAGCGCTTAC
>Location:NODE_385231_length_5676_cov_22.431114	Coordinate:987	Reads:2	Hits:1	Allocated_reads:2	Strand:+
GGAGACCACTGTGTATGAAGCGCTTACAAA
>Location:NODE_385231_length_5676_cov_22.431114	Coordinate:987	Reads:5	Hits:1	Allocated_reads:5	Strand:+
GGAGACCACTGTGTATGAAGCGCTTACAAAG
>Location:NODE_385231_length_5676_cov_22.431114	Coordinate:988	Reads:1	Hits:1	Allocated_reads:1	Strand:+
GAGACCACTGTGTATGAAGCGCTT
>Location:NODE_385231_length_5676_cov_22.431114	Coordinate:988	Reads:1	Hits:1	Allocated_reads:1	Strand:+
GAGACCACTGTGTATGAAGCGCTTAC
>Location:NODE_385231_length_5676_cov_22.431114	Coordinate:988	Reads:1	Hits:1	Allocated_reads:1	Strand:+
GAGACCACTGTGTATGAAGCGCTTACT
>Location:NODE_385231_length_5676_cov_22.431114	Coordinate:988	Reads:5	Hits:1	Allocated_reads:5	Strand:+
GAGACCACTGTGTATGAAGCGCTTACAAA
>Location:NODE_385231_length_5676_cov_22.431114	Coordinate:988	Reads:11	Hits:1	Allocated_reads:11	Strand:+
GAGACCACTGTGTATGAAGCGCTTACAAAG
>Location:NODE_385231_length_5676_cov_22.431114	Coordinate:988	Reads:7	Hits:1	Allocated_reads:7	Strand:+
GAGACCACTGTGTATGAAGCGCTTACAAAGT
>Location:NODE_385231_length_5676_cov_22.431114	Coordinate:989	Reads:1	Hits:1	Allocated_reads:1	Strand:+
AGACCACTGTGTATGAAGCGCTTACAAAG
>Location:NODE_385231_length_5676_cov_22.431114	Coordinate:990	Reads:18	Hits:1	Allocated_reads:18	Strand:+
GACCACTGTGTATGAAGCGCTTACAAAG
>Location:NODE_385231_length_5676_cov_22.431114	Coordinate:990	Reads:1	Hits:1	Allocated_reads:1	Strand:+
GACCACTGTGTATGAAGCGCTTACAAAGT
>Location:NODE_385231_length_5676_cov_22.431114	Coordinate:992	Reads:1	Hits:1	Allocated_reads:1	Strand:+
CCACTGTGTATGAAGCGCTTACAAAG
>Location:NODE_385231_length_5676_cov_22.431114	Coordinate:993	Reads:1	Hits:1	Allocated_reads:1	Strand:+
CACTGTGTATGAAGCGCTTACAAAG
>Location:NODE_385231_length_5676_cov_22.431114	Coordinate:996	Reads:1	Hits:1	Allocated_reads:1	Strand:+
TGTGTATGAAGCGCTTACAAAGTGGAT
>Location:NODE_385231_length_5676_cov_22.431114	Coordinate:996	Reads:2	Hits:1	Allocated_reads:2	Strand:+
TGTGTATGAAGCGCTTACAAAGTGGATT
>Location:NODE_385231_length_5676_cov_22.431114	Coordinate:998	Reads:1	Hits:1	Allocated_reads:1	Strand:+
TGTATGAAGCGCTTACAAAGTGGATTAGCC
>Location:NODE_385231_length_5676_cov_22.431114	Coordinate:1000	Reads:1	Hits:1	Allocated_reads:1	Strand:+
TATGAAGCGCTTACAAAGTGGATTAGC
>Location:NODE_385231_length_5676_cov_22.431114	Coordinate:1006	Reads:1	Hits:1	Allocated_reads:1	Strand:-
ACATGGCTAATCCACTTTGTAAGCGT
>Location:NODE_385231_length_5676_cov_22.431114	Coordinate:1009	Reads:1	Hits:1	Allocated_reads:1	Strand:-
TACAGGTACATGGCTAATCCACTTTGTAAG
>Location:NODE_385231_length_5676_cov_22.431114	Coordinate:1010	Reads:1	Hits:1	Allocated_reads:1	Strand:+
TTACAAAGTGGATTAGCCATGTACCTGTACA
>Location:NODE_385231_length_5676_cov_22.431114	Coordinate:1011	Reads:1	Hits:4	Allocated_reads:0.25	Strand:+
TACAAAGTGGATTAGCCATGTACC
>Location:NODE_385231_length_5676_cov_22.431114	Coordinate:1011	Reads:1	Hits:4	Allocated_reads:0.25	Strand:+
TACAAAGTGGATTAGCCATGTACCTG
>Location:NODE_385231_length_5676_cov_22.431114	Coordinate:1011	Reads:1	Hits:1	Allocated_reads:1	Strand:+
TACAAAGTGGATTAGCCATGTACCTCTACA
>Location:NODE_385231_length_5676_cov_22.431114	Coordinate:1011	Reads:1	Hits:1	Allocated_reads:1	Strand:+
TACAAAGTGGATTAGCCATGTACCTGTACT
>Location:NODE_385231_length_5676_cov_22.431114	Coordinate:1011	Reads:103	Hits:1	Allocated_reads:103	Strand:+
TACAAAGTGGATTAGCCATGTACCTGTACA
>Location:NODE_385231_length_5676_cov_22.431114	Coordinate:1012	Reads:17	Hits:1	Allocated_reads:17	Strand:+
ACAAAGTGGATTAGCCATGTACCTGTACA
>Location:NODE_385231_length_5676_cov_22.431114	Coordinate:1013	Reads:1	Hits:4	Allocated_reads:0.25	Strand:+
CAAAGTGGATTAGCCATGTACCTG
>Location:NODE_385231_length_5676_cov_22.431114	Coordinate:1013	Reads:8	Hits:1	Allocated_reads:8	Strand:+
CAAAGTGGATTAGCCATGTACCTGTACA
>Location:NODE_385231_length_5676_cov_22.431114	Coordinate:1014	Reads:3	Hits:1	Allocated_reads:3	Strand:+
AAAGTGGATTAGCCATGTACCTGTACA
>Location:NODE_385231_length_5676_cov_22.431114	Coordinate:1015	Reads:3	Hits:1	Allocated_reads:3	Strand:+
AAGTGGATTAGCCATGTACCTGTACA
>Location:NODE_385231_length_5676_cov_22.431114	Coordinate:1015	Reads:1	Hits:1	Allocated_reads:1	Strand:+
AAGTGGATTAGCCATGTACCTGTACAA
>Location:NODE_385231_length_5676_cov_22.431114	Coordinate:1015	Reads:2	Hits:1	Allocated_reads:2	Strand:+
AAGTGGATTAGCCATGTACCTGTACAACG
>Location:NODE_385231_length_5676_cov_22.431114	Coordinate:1015	Reads:1	Hits:1	Allocated_reads:1	Strand:+
AAGTGGATTAGCCATGTACCTGTACAACGG
>Location:NODE_385231_length_5676_cov_22.431114	Coordinate:1016	Reads:1	Hits:1	Allocated_reads:1	Strand:+
AGTGGATTAGCCATGTACCTGTACAACGG
>Location:NODE_385231_length_5676_cov_22.431114	Coordinate:1017	Reads:3	Hits:1	Allocated_reads:3	Strand:+
GTGGATTAGCCATGTACCTGTACA
>Location:NODE_385231_length_5676_cov_22.431114	Coordinate:1017	Reads:9	Hits:1	Allocated_reads:9	Strand:+
GTGGATTAGCCATGTACCTGTACAACGG
>Location:NODE_385231_length_5676_cov_22.431114	Coordinate:1017	Reads:4	Hits:1	Allocated_reads:4	Strand:+
GTGGATTAGCCATGTACCTGTACAACGGA
>Location:NODE_385231_length_5676_cov_22.431114	Coordinate:1018	Reads:1	Hits:1	Allocated_reads:1	Strand:+
TGGATTAGCCATGTACCTGTACAA
>Location:NODE_385231_length_5676_cov_22.431114	Coordinate:1018	Reads:1	Hits:1	Allocated_reads:1	Strand:+
TGGATTAGCCATGTACCTGTAAACG
>Location:NODE_385231_length_5676_cov_22.431114	Coordinate:1018	Reads:1	Hits:1	Allocated_reads:1	Strand:+
TGGATTAGCCATGTACCTGTACAACT
>Location:NODE_385231_length_5676_cov_22.431114	Coordinate:1018	Reads:7	Hits:1	Allocated_reads:7	Strand:+
TGGATTAGCCATGTACCTGTACAACG
>Location:NODE_385231_length_5676_cov_22.431114	Coordinate:1018	Reads:44	Hits:1	Allocated_reads:44	Strand:+
TGGATTAGCCATGTACCTGTACAACGG
>Location:NODE_385231_length_5676_cov_22.431114	Coordinate:1018	Reads:13	Hits:1	Allocated_reads:13	Strand:+
TGGATTAGCCATGTACCTGTACAACGGA
>Location:NODE_385231_length_5676_cov_22.431114	Coordinate:1018	Reads:6	Hits:1	Allocated_reads:6	Strand:+
TGGATTAGCCATGTACCTGTACAACGGAA
>Location:NODE_385231_length_5676_cov_22.431114	Coordinate:1018	Reads:36	Hits:1	Allocated_reads:36	Strand:+
TGGATTAGCCATGTACCTGTACAACGGAAA
>Location:NODE_385231_length_5676_cov_22.431114	Coordinate:1018	Reads:1	Hits:1	Allocated_reads:1	Strand:+
TGGATTAGCCATGTACCTGTACAACGGAAAC
>Location:NODE_385231_length_5676_cov_22.431114	Coordinate:1018	Reads:1	Hits:1	Allocated_reads:1	Strand:+
TGGATTAGCCATGTACCTGTACAACGGAAAT
>Location:NODE_385231_length_5676_cov_22.431114	Coordinate:1018	Reads:1	Hits:1	Allocated_reads:1	Strand:+
TGGATTAGCCATGTACCTGTACAGCGGAAAC
>Location:NODE_385231_length_5676_cov_22.431114	Coordinate:1018	Reads:1	Hits:1	Allocated_reads:1	Strand:+
TGGATTAGCCATGTACCTGTACAACGGAAACA
>Location:NODE_385231_length_5676_cov_22.431114	Coordinate:1018	Reads:1	Hits:1	Allocated_reads:1	Strand:+
TGGATTAGCCATGTACCTGTACAACGGAAACAACA
>Location:NODE_385231_length_5676_cov_22.431114	Coordinate:1019	Reads:1	Hits:1	Allocated_reads:1	Strand:+
GGATTAGCCATGTACCTGTACAACGG
>Location:NODE_385231_length_5676_cov_22.431114	Coordinate:1020	Reads:8	Hits:1	Allocated_reads:8	Strand:+
GATTAGCCATGTACCTGTACAACGGAAACA
>Location:NODE_385231_length_5676_cov_22.431114	Coordinate:1020	Reads:1	Hits:1	Allocated_reads:1	Strand:+
GATTAGCCATGTACCTGTACAACGGAAACAA
>Location:NODE_385231_length_5676_cov_22.431114	Coordinate:1021	Reads:2	Hits:1	Allocated_reads:2	Strand:+
ATTAGCCATGTACCTGTACAACGGAAACA
>Location:NODE_385231_length_5676_cov_22.431114	Coordinate:1022	Reads:201	Hits:1	Allocated_reads:201	Strand:+
TTAGCCATGTACCTGTACAACGGAAACA
>Location:NODE_385231_length_5676_cov_22.431114	Coordinate:1022	Reads:1	Hits:1	Allocated_reads:1	Strand:+
TTAGCCATGTACCTGTACAACGGAAACAA
>Location:NODE_385231_length_5676_cov_22.431114	Coordinate:1022	Reads:12	Hits:1	Allocated_reads:12	Strand:+
TTAGCCATGTACCTGTACAACGGAAACAACA
>Location:NODE_385231_length_5676_cov_22.431114	Coordinate:1023	Reads:1	Hits:1	Allocated_reads:1	Strand:+
TAGCCATGTACCTGTACAACGGAA
>Location:NODE_385231_length_5676_cov_22.431114	Coordinate:1023	Reads:118	Hits:1	Allocated_reads:118	Strand:+
TAGCCATGTACCTGTACAACGGAAACA
>Location:NODE_385231_length_5676_cov_22.431114	Coordinate:1023	Reads:1	Hits:1	Allocated_reads:1	Strand:+
TAGCCATGTACCTGTACAACGGAAACAA
>Location:NODE_385231_length_5676_cov_22.431114	Coordinate:1023	Reads:30	Hits:1	Allocated_reads:30	Strand:+
TAGCCATGTACCTGTACAACGGAAACAACA
>Location:NODE_385231_length_5676_cov_22.431114	Coordinate:1023	Reads:2	Hits:1	Allocated_reads:2	Strand:+
TAGCCATGTACCTGTACAACGGAAACAACACC
>Location:NODE_385231_length_5676_cov_22.431114	Coordinate:1024	Reads:2	Hits:1	Allocated_reads:2	Strand:+
AGCCATGTACCTGTACAACGGAAACA
>Location:NODE_385231_length_5676_cov_22.431114	Coordinate:1024	Reads:5	Hits:1	Allocated_reads:5	Strand:+
AGCCATGTACCTGTACAACGGAAACAACA
>Location:NODE_385231_length_5676_cov_22.431114	Coordinate:1024	Reads:2	Hits:1	Allocated_reads:2	Strand:-
GTTTCCGTTGTACAGGTACATGGCT
>Location:NODE_385231_length_5676_cov_22.431114	Coordinate:1025	Reads:1	Hits:1	Allocated_reads:1	Strand:+
GCCATGTACCTGTACAACGGAAACAACA
>Location:NODE_385231_length_5676_cov_22.431114	Coordinate:1025	Reads:1	Hits:1	Allocated_reads:1	Strand:+
GCCATGTACCTGTACAACGGAAACAACACCT
>Location:NODE_385231_length_5676_cov_22.431114	Coordinate:1027	Reads:1	Hits:1	Allocated_reads:1	Strand:+
CATGTACCTGTACAACGGAAACAACACC
>Location:NODE_385231_length_5676_cov_22.431114	Coordinate:1027	Reads:13	Hits:1	Allocated_reads:13	Strand:+
CATGTACCTGTACAACGGAAACAACACCT
>Location:NODE_385231_length_5676_cov_22.431114	Coordinate:1028	Reads:1	Hits:1	Allocated_reads:1	Strand:+
ATGTACCTGTACAACGGAAACAACACCT
>Location:NODE_385231_length_5676_cov_22.431114	Coordinate:1029	Reads:1	Hits:1	Allocated_reads:1	Strand:+
TGTACCTGTACAACGGAAACAACA
>Location:NODE_385231_length_5676_cov_22.431114	Coordinate:1029	Reads:54	Hits:1	Allocated_reads:54	Strand:+
TGTACCTGTACAACGGAAACAACACCT
>Location:NODE_385231_length_5676_cov_22.431114	Coordinate:1029	Reads:5	Hits:1	Allocated_reads:5	Strand:+
TGTACCTGTACAACGGAAACAACACCTC
>Location:NODE_385231_length_5676_cov_22.431114	Coordinate:1029	Reads:3	Hits:1	Allocated_reads:3	Strand:+
TGTACCTGTACAACGGAAACAACACCTCA
>Location:NODE_385231_length_5676_cov_22.431114	Coordinate:1029	Reads:6	Hits:1	Allocated_reads:6	Strand:+
TGTACCTGTACAACGGAAACAACACCTCAC
>Location:NODE_385231_length_5676_cov_22.431114	Coordinate:1029	Reads:8	Hits:1	Allocated_reads:8	Strand:+
TGTACCTGTACAACGGAAACAACACCTCACC
>Location:NODE_385231_length_5676_cov_22.431114	Coordinate:1030	Reads:2	Hits:1	Allocated_reads:2	Strand:+
GTACCTGTACAACGGAAACAACACCT
>Location:NODE_385231_length_5676_cov_22.431114	Coordinate:1031	Reads:1	Hits:1	Allocated_reads:1	Strand:+
TACCTGTACAACGGAAACAACACCT
>Location:NODE_385231_length_5676_cov_22.431114	Coordinate:1031	Reads:1	Hits:1	Allocated_reads:1	Strand:+
TACCTGTACAACGGAAACAACACCTC
>Location:NODE_385231_length_5676_cov_22.431114	Coordinate:1031	Reads:4	Hits:1	Allocated_reads:4	Strand:+
TACCTGTACAACGGAAACAACACCTCACC
>Location:NODE_385231_length_5676_cov_22.431114	Coordinate:1031	Reads:7	Hits:1	Allocated_reads:7	Strand:+
TACCTGTACAACGGAAACAACACCTCACCGC
>Location:NODE_385231_length_5676_cov_22.431114	Coordinate:1034	Reads:1	Hits:1	Allocated_reads:1	Strand:+
CTGTACAACGGAAACAACACCTCACCGCTCTGT
>Location:NODE_385231_length_5676_cov_22.431114	Coordinate:1035	Reads:1	Hits:1	Allocated_reads:1	Strand:+
TGTACAACGGAAACAACACCTCACCGCTCT
>Location:NODE_385231_length_5676_cov_22.431114	Coordinate:1037	Reads:1	Hits:1	Allocated_reads:1	Strand:+
TACAACGGAAACAACACCTCACCGCT
>Location:NODE_385231_length_5676_cov_22.431114	Coordinate:1037	Reads:3	Hits:1	Allocated_reads:3	Strand:+
TACAACGGAAACAACACCTCACCGCTC
>Location:NODE_385231_length_5676_cov_22.431114	Coordinate:1037	Reads:1	Hits:1	Allocated_reads:1	Strand:+
TACAACGGAAACAACACCTCACCGCTCT
>Location:NODE_385231_length_5676_cov_22.431114	Coordinate:1037	Reads:17	Hits:1	Allocated_reads:17	Strand:+
TACAACGGAAACAACACCTCACCGCTCTGC
>Location:NODE_385231_length_5676_cov_22.431114	Coordinate:1037	Reads:1	Hits:1	Allocated_reads:1	Strand:+
TACAACGGAAACAACACCTCACCGCTCTGCG
>Location:NODE_385231_length_5676_cov_22.431114	Coordinate:1037	Reads:2	Hits:1	Allocated_reads:2	Strand:+
TACAACGGAAACAACACCTCACCGCTCTGCT
>Location:NODE_385231_length_5676_cov_22.431114	Coordinate:1037	Reads:1	Hits:1	Allocated_reads:1	Strand:+
TACAACGGAAACAACACCTCACCGCTCTGCTGT
>Location:NODE_385231_length_5676_cov_22.431114	Coordinate:1037	Reads:2	Hits:1	Allocated_reads:2	Strand:+
TACAACGGAAACAACACCTCACCGCTCTGCTGTCC
>Location:NODE_385231_length_5676_cov_22.431114	Coordinate:1038	Reads:1	Hits:1	Allocated_reads:1	Strand:+
ACAACGGAAACAACACCTCACCGCTCTGC
>Location:NODE_385231_length_5676_cov_22.431114	Coordinate:1038	Reads:1	Hits:1	Allocated_reads:1	Strand:+
ACAACGGAAACAACACCTCACCGCTCTGCT
>Location:NODE_385231_length_5676_cov_22.431114	Coordinate:1039	Reads:1	Hits:1	Allocated_reads:1	Strand:+
CAACGGAAACAACACCTCACCGCACTGC
>Location:NODE_385231_length_5676_cov_22.431114	Coordinate:1039	Reads:1	Hits:1	Allocated_reads:1	Strand:+
CAACGGAAACAACACCTCACCGCTCTGT
>Location:NODE_385231_length_5676_cov_22.431114	Coordinate:1039	Reads:4	Hits:1	Allocated_reads:4	Strand:+
CAACGGAAACAACACCTCACCGCTCTGC
>Location:NODE_385231_length_5676_cov_22.431114	Coordinate:1039	Reads:1	Hits:1	Allocated_reads:1	Strand:+
CAACGGAAACAACACCTCACCGCTCTGCG
>Location:NODE_385231_length_5676_cov_22.431114	Coordinate:1039	Reads:4	Hits:1	Allocated_reads:4	Strand:+
CAACGGAAACAACACCTCACCGCTCTGCT
>Location:NODE_385231_length_5676_cov_22.431114	Coordinate:1039	Reads:4	Hits:1	Allocated_reads:4	Strand:+
CAACGGAAACAACACCTCACCGCTCTGCTGT
>Location:NODE_385231_length_5676_cov_22.431114	Coordinate:1040	Reads:3	Hits:1	Allocated_reads:3	Strand:+
AACGGAAACAACACCTCACCGCTCTGCTGT
>Location:NODE_385231_length_5676_cov_22.431114	Coordinate:1041	Reads:1	Hits:1	Allocated_reads:1	Strand:+
ACGGAAACAACACCTCACCGCTCTGCTGT
>Location:NODE_385231_length_5676_cov_22.431114	Coordinate:1042	Reads:1	Hits:1	Allocated_reads:1	Strand:+
CGGAAACAACACCTCACCGCTCTGCTGTC
>Location:NODE_385231_length_5676_cov_22.431114	Coordinate:1046	Reads:2	Hits:1	Allocated_reads:2	Strand:+
AACAACACCTCACCGCTCTGCTGTCCAAGG
>Location:NODE_385231_length_5676_cov_22.431114	Coordinate:1048	Reads:2	Hits:1	Allocated_reads:2	Strand:+
CAACACCTCACCGCTCTGCTGTCCAA
>Location:NODE_385231_length_5676_cov_22.431114	Coordinate:1048	Reads:7	Hits:1	Allocated_reads:7	Strand:+
CAACACCTCACCGCTCTGCTGTCCAAGG
>Location:NODE_385231_length_5676_cov_22.431114	Coordinate:1050	Reads:2	Hits:1	Allocated_reads:2	Strand:+
ACACCTCACCGCTCTGCTGTCCAAGG
>Location:NODE_385231_length_5676_cov_22.431114	Coordinate:1053	Reads:1	Hits:1	Allocated_reads:1	Strand:+
CCTCACCGCTCTGCTGTCCAAGGTCTA
>Location:NODE_385231_length_5676_cov_22.431114	Coordinate:1055	Reads:1	Hits:1	Allocated_reads:1	Strand:-
TATAGACCTTGGACAGCAGAGCGGTGA
>Location:NODE_385231_length_5676_cov_22.431114	Coordinate:1055	Reads:1	Hits:1	Allocated_reads:1	Strand:+
TCACCGCTCTGCTGTCCAAGGTCT
>Location:NODE_385231_length_5676_cov_22.431114	Coordinate:1055	Reads:57	Hits:1	Allocated_reads:57	Strand:+
TCACCGCTCTGCTGTCCAAGGTCTATAAACT
>Location:NODE_385231_length_5676_cov_22.431114	Coordinate:1055	Reads:18	Hits:1	Allocated_reads:18	Strand:+
TCACCGCTCTGCTGTCCAAGGTCTATAAACTT
>Location:NODE_385231_length_5676_cov_22.431114	Coordinate:1056	Reads:2	Hits:1	Allocated_reads:2	Strand:+
CACCGCTCTGCTGTCCAAGGTCTATAAACT
>Location:NODE_385231_length_5676_cov_22.431114	Coordinate:1056	Reads:4	Hits:1	Allocated_reads:4	Strand:+
CACCGCTCTGCTGTCCAAGGTCTATAAACTT
>Location:NODE_385231_length_5676_cov_22.431114	Coordinate:1057	Reads:5	Hits:1	Allocated_reads:5	Strand:+
ACCGCTCTGCTGTCCAAGGTCTATAAACT
>Location:NODE_385231_length_5676_cov_22.431114	Coordinate:1057	Reads:2	Hits:1	Allocated_reads:2	Strand:+
ACCGCTCTGCTGTCCAAGGTCTATAAACTT
>Location:NODE_385231_length_5676_cov_22.431114	Coordinate:1057	Reads:5	Hits:1	Allocated_reads:5	Strand:-
TATAGACCTTGGACAGCAGAGCGGT
>Location:NODE_385231_length_5676_cov_22.431114	Coordinate:1058	Reads:1	Hits:1	Allocated_reads:1	Strand:+
CCGCTCTGCTGTCCAAGGTCTATAAACT
>Location:NODE_385231_length_5676_cov_22.431114	Coordinate:1058	Reads:4	Hits:1	Allocated_reads:4	Strand:+
CCGCTCTGCTGTCCAAGGTCTATAAACTT
>Location:NODE_385231_length_5676_cov_22.431114	Coordinate:1058	Reads:2	Hits:1	Allocated_reads:2	Strand:-
TATAGACCTTGGACAGCAGAGCGG
>Location:NODE_385231_length_5676_cov_22.431114	Coordinate:1058	Reads:1	Hits:1	Allocated_reads:1	Strand:-
TTATAGACCTTGGACAGCAGAGCGG
>Location:NODE_385231_length_5676_cov_22.431114	Coordinate:1059	Reads:5	Hits:1	Allocated_reads:5	Strand:+
CGCTCTGCTGTCCAAGGTCTATAAACT
>Location:NODE_385231_length_5676_cov_22.431114	Coordinate:1059	Reads:11	Hits:1	Allocated_reads:11	Strand:+
CGCTCTGCTGTCCAAGGTCTATAAACTT
>Location:NODE_385231_length_5676_cov_22.431114	Coordinate:1060	Reads:1	Hits:1	Allocated_reads:1	Strand:-
AAAGTTTATAGACCTTGGACAGCAGAGC
>Location:NODE_385231_length_5676_cov_22.431114	Coordinate:1060	Reads:1	Hits:1	Allocated_reads:1	Strand:-
AAGTTTATAGACCTTGGACAGCAGAGC
>Location:NODE_385231_length_5676_cov_22.431114	Coordinate:1060	Reads:5	Hits:1	Allocated_reads:5	Strand:+
GCTCTGCTGTCCAAGGTCTATAAACT
>Location:NODE_385231_length_5676_cov_22.431114	Coordinate:1060	Reads:6	Hits:1	Allocated_reads:6	Strand:+
GCTCTGCTGTCCAAGGTCTATAAACTT
>Location:NODE_385231_length_5676_cov_22.431114	Coordinate:1060	Reads:1	Hits:1	Allocated_reads:1	Strand:+
GCTCTGCTGTCCAAGGTCTATAAACTTTCA
>Location:NODE_385231_length_5676_cov_22.431114	Coordinate:1060	Reads:2	Hits:1	Allocated_reads:2	Strand:-
GTTTATAGACCTTGGACAGCAGAGC
>Location:NODE_385231_length_5676_cov_22.431114	Coordinate:1060	Reads:1	Hits:1	Allocated_reads:1	Strand:-
TTTATAGACCTTGGACAGCAGAGC
>Location:NODE_385231_length_5676_cov_22.431114	Coordinate:1061	Reads:1	Hits:1	Allocated_reads:1	Strand:+
CTCTGCTGTCCAAGGTCTATAAACT
>Location:NODE_385231_length_5676_cov_22.431114	Coordinate:1062	Reads:1	Hits:1	Allocated_reads:1	Strand:-
AAGTTTATAGACCTTGGACAGCAGA
>Location:NODE_385231_length_5676_cov_22.431114	Coordinate:1062	Reads:22	Hits:1	Allocated_reads:22	Strand:+
TCTGCTGTCCAAGGTCTATAAACT
>Location:NODE_385231_length_5676_cov_22.431114	Coordinate:1062	Reads:15	Hits:1	Allocated_reads:15	Strand:+
TCTGCTGTCCAAGGTCTATAAACTT
>Location:NODE_385231_length_5676_cov_22.431114	Coordinate:1062	Reads:1	Hits:1	Allocated_reads:1	Strand:+
TCTGCTGTCCAAGGTCTATAAACTTTCA
>Location:NODE_385231_length_5676_cov_22.431114	Coordinate:1062	Reads:1	Hits:1	Allocated_reads:1	Strand:+
TCTGCTGTCCAAGGTCTATAAACTTTCATTACT
>Location:NODE_385231_length_5676_cov_22.431114	Coordinate:1062	Reads:1	Hits:1	Allocated_reads:1	Strand:-
TGAAAGTTTATAGACCTTGGACAGCAGA
>Location:NODE_385231_length_5676_cov_22.431114	Coordinate:1063	Reads:1	Hits:1	Allocated_reads:1	Strand:+
CTGCTGTCCAAGGTCTATAAACTT
>Location:NODE_385231_length_5676_cov_22.431114	Coordinate:1063	Reads:1	Hits:1	Allocated_reads:1	Strand:-
TAGTAATGAAAGTTTATAGACCTTGGACAGCAG
>Location:NODE_385231_length_5676_cov_22.431114	Coordinate:1064	Reads:1	Hits:1	Allocated_reads:1	Strand:-
AATGAAAGTTTATAGACCTTGGACAGCA
>Location:NODE_385231_length_5676_cov_22.431114	Coordinate:1064	Reads:1	Hits:1	Allocated_reads:1	Strand:-
TAGTAATGAAAGTTTATAGACCTTGGACAGCA
>Location:NODE_385231_length_5676_cov_22.431114	Coordinate:1064	Reads:1	Hits:1	Allocated_reads:1	Strand:+
TGCTGTCCAAGGTCTATAAACTTTCAT
>Location:NODE_385231_length_5676_cov_22.431114	Coordinate:1064	Reads:2	Hits:1	Allocated_reads:2	Strand:+
TGCTGTCCAAGGTCTATAAACTTTCATTACT
>Location:NODE_385231_length_5676_cov_22.431114	Coordinate:1065	Reads:2	Hits:1	Allocated_reads:2	Strand:-
AATGAAAGTTTATAGACCTTGGACAGC
>Location:NODE_385231_length_5676_cov_22.431114	Coordinate:1065	Reads:1	Hits:1	Allocated_reads:1	Strand:-
AGTAATGAAAGTTTATAGACCTTGGACAGC
>Location:NODE_385231_length_5676_cov_22.431114	Coordinate:1066	Reads:1	Hits:1	Allocated_reads:1	Strand:-
ATGAAAGTTTATAGACCTTGGACAG
>Location:NODE_385231_length_5676_cov_22.431114	Coordinate:1066	Reads:1	Hits:1	Allocated_reads:1	Strand:+
CTGTCCAAGGTCTATAAACTTTCATTACT
>Location:NODE_385231_length_5676_cov_22.431114	Coordinate:1067	Reads:1	Hits:1	Allocated_reads:1	Strand:-
AATGAAAGTTTATAGACCTTGGACA
>Location:NODE_385231_length_5676_cov_22.431114	Coordinate:1067	Reads:1	Hits:1	Allocated_reads:1	Strand:+
TGTCCAAGGTCTATAAACTTTCATTA
>Location:NODE_385231_length_5676_cov_22.431114	Coordinate:1067	Reads:61	Hits:1	Allocated_reads:61	Strand:+
TGTCCAAGGTCTATAAACTTTCATTACT
>Location:NODE_385231_length_5676_cov_22.431114	Coordinate:1067	Reads:1	Hits:1	Allocated_reads:1	Strand:+
TGTCCAAGGTCTATAAACTTTCATTACTACT
>Location:NODE_385231_length_5676_cov_22.431114	Coordinate:1067	Reads:2	Hits:1	Allocated_reads:2	Strand:+
TGTCCAAGGTCTATAAACTTTCATTACTACA
>Location:NODE_385231_length_5676_cov_22.431114	Coordinate:1067	Reads:1	Hits:1	Allocated_reads:1	Strand:+
TGTCCAAGGTCTATAAACTTTCATTACTACATT
>Location:NODE_385231_length_5676_cov_22.431114	Coordinate:1068	Reads:6	Hits:1	Allocated_reads:6	Strand:-
AATGAAAGTTTATAGACCTTGGAC
>Location:NODE_385231_length_5676_cov_22.431114	Coordinate:1068	Reads:11	Hits:1	Allocated_reads:11	Strand:-
AGTAATGAAAGTTTATAGACCTTGGAC
>Location:NODE_385231_length_5676_cov_22.431114	Coordinate:1068	Reads:3	Hits:1	Allocated_reads:3	Strand:+
GTCCAAGGTCTATAAACTTTCATTACT
>Location:NODE_385231_length_5676_cov_22.431114	Coordinate:1068	Reads:2	Hits:1	Allocated_reads:2	Strand:-
TAGTAATGAAAGTTTATAGACCTTGGAC
>Location:NODE_385231_length_5676_cov_22.431114	Coordinate:1069	Reads:1	Hits:1	Allocated_reads:1	Strand:-
AGTAATGAAAGTTTATAGACCTTGGA
>Location:NODE_385231_length_5676_cov_22.431114	Coordinate:1069	Reads:1	Hits:1	Allocated_reads:1	Strand:+
TCCAAGGTCTATAAACTTTCATTACTA
>Location:NODE_385231_length_5676_cov_22.431114	Coordinate:1069	Reads:2	Hits:1	Allocated_reads:2	Strand:+
TCCAAGGTCTATAAACTTTCATTACTACATT
>Location:NODE_385231_length_5676_cov_22.431114	Coordinate:1070	Reads:1	Hits:4	Allocated_reads:0.25	Strand:-
AGTAATGAAAGTTTATAGACCTTGG
>Location:NODE_385231_length_5676_cov_22.431114	Coordinate:1070	Reads:1	Hits:4	Allocated_reads:0.25	Strand:-
TAGTAATGAAAGTTTATAGACCTTGG
>Location:NODE_385231_length_5676_cov_22.431114	Coordinate:1072	Reads:1	Hits:4	Allocated_reads:0.25	Strand:+
AAGGTCTATAAACTTTCATTACTACA
>Location:NODE_385231_length_5676_cov_22.431114	Coordinate:1072	Reads:1	Hits:4	Allocated_reads:0.25	Strand:+
AAGGTCTATAAACTTTCATTACTACAT
>Location:NODE_385231_length_5676_cov_22.431114	Coordinate:1072	Reads:16	Hits:4	Allocated_reads:4	Strand:+
AAGGTCTATAAACTTTCATTACTACATT
>Location:NODE_385231_length_5676_cov_22.431114	Coordinate:1072	Reads:4	Hits:4	Allocated_reads:1	Strand:+
AAGGTCTATAAACTTTCATTACTACATTT
>Location:NODE_385231_length_5676_cov_22.431114	Coordinate:1072	Reads:3	Hits:4	Allocated_reads:0.75	Strand:+
AAGGTCTATAAACTTTCATTACTACATTTA
>Location:NODE_385231_length_5676_cov_22.431114	Coordinate:1072	Reads:2	Hits:4	Allocated_reads:0.5	Strand:+
AAGGTCTATAAACTTTCATTACTACATTTAGT
>Location:NODE_385231_length_5676_cov_22.431114	Coordinate:1072	Reads:2	Hits:4	Allocated_reads:0.5	Strand:+
AAGGTCTATAAACTTTCATTACTACATTTAGTTT
>Location:NODE_385231_length_5676_cov_22.431114	Coordinate:1072	Reads:1	Hits:4	Allocated_reads:0.25	Strand:-
GTAGTAATGAAAGTTTATAGACCTT
>Location:NODE_385231_length_5676_cov_22.431114	Coordinate:1073	Reads:2	Hits:4	Allocated_reads:0.5	Strand:-
AATGTAGTAATGAAAGTTTATAGACCT
>Location:NODE_385231_length_5676_cov_22.431114	Coordinate:1073	Reads:2	Hits:4	Allocated_reads:0.5	Strand:+
AGGTCTATAAACTTTCATTACTACATT
>Location:NODE_385231_length_5676_cov_22.431114	Coordinate:1073	Reads:1	Hits:4	Allocated_reads:0.25	Strand:+
AGGTCTATAAACTTTCATTACTACATTTAGT
>Location:NODE_385231_length_5676_cov_22.431114	Coordinate:1073	Reads:1	Hits:4	Allocated_reads:0.25	Strand:-
GTAGTAATGAAAGTTTATAGACCT
>Location:NODE_385231_length_5676_cov_22.431114	Coordinate:1074	Reads:1	Hits:4	Allocated_reads:0.25	Strand:-
AATGTAGTAATGAAAGTTTATAGACT
>Location:NODE_385231_length_5676_cov_22.431114	Coordinate:1074	Reads:2	Hits:4	Allocated_reads:0.5	Strand:-
AATGTAGTAATGAAAGTTTATAGACC
>Location:NODE_385231_length_5676_cov_22.431114	Coordinate:1075	Reads:1	Hits:4	Allocated_reads:0.25	Strand:-
AAATGTAGTAATGAAAGTTTATAGAC
>Location:NODE_385231_length_5676_cov_22.431114	Coordinate:1075	Reads:1	Hits:4	Allocated_reads:0.25	Strand:-
AATGTAGTAATGAAAGTTTATAGAC
>Location:NODE_385231_length_5676_cov_22.431114	Coordinate:1078	Reads:1	Hits:4	Allocated_reads:0.25	Strand:+
TATAAACTTTCATTACTACATTTAGTTTGGACT
>Location:NODE_385231_length_5676_cov_22.431114	Coordinate:1080	Reads:1	Hits:4	Allocated_reads:0.25	Strand:+
TAAACTTTCATTACTACATTTAGTTTGGACA
>Location:NODE_385231_length_5676_cov_22.431114	Coordinate:1080	Reads:4	Hits:4	Allocated_reads:1	Strand:+
TAAACTTTCATTACTACATTTAGTTTGGACT
>Location:NODE_385231_length_5676_cov_22.431114	Coordinate:1081	Reads:1	Hits:4	Allocated_reads:0.25	Strand:-
GTCCAAACTAAATGTAGTAATGAAAGTTA
>Location:NODE_385231_length_5676_cov_22.431114	Coordinate:1082	Reads:15	Hits:4	Allocated_reads:3.75	Strand:+
AACTTTCATTACTACATTTAGTTTGGACT
>Location:NODE_385231_length_5676_cov_22.431114	Coordinate:1082	Reads:3	Hits:4	Allocated_reads:0.75	Strand:-
CCAAACTAAATGTAGTAATGAAAGTT
>Location:NODE_385231_length_5676_cov_22.431114	Coordinate:1082	Reads:1	Hits:4	Allocated_reads:0.25	Strand:-
GTCCAAACTAAATGTAGTAATGAAAGTT
>Location:NODE_385231_length_5676_cov_22.431114	Coordinate:1082	Reads:2	Hits:4	Allocated_reads:0.5	Strand:-
TCCAAACTAAATGTAGTAATGAAAGTT
>Location:NODE_385231_length_5676_cov_22.431114	Coordinate:1082	Reads:1	Hits:4	Allocated_reads:0.25	Strand:-
TTAAGTCCAAACTAAATGTAGTAATGAAAGTT
>Location:NODE_385231_length_5676_cov_22.431114	Coordinate:1083	Reads:4	Hits:4	Allocated_reads:1	Strand:-
GTCCAAACTAAATGTAGTAATGAAAGT
>Location:NODE_385231_length_5676_cov_22.431114	Coordinate:1084	Reads:1	Hits:4	Allocated_reads:0.25	Strand:+
CTTTCATTACTACATTTAGTTTGGACT
>Location:NODE_385231_length_5676_cov_22.431114	Coordinate:1085	Reads:18	Hits:4	Allocated_reads:4.5	Strand:+
TTTCATTACTACATTTAGTTTGGACT
>Location:NODE_385231_length_5676_cov_22.431114	Coordinate:1085	Reads:1	Hits:4	Allocated_reads:0.25	Strand:+
TTTCATTACTACATTTAGTTTGGACTT
>Location:NODE_385231_length_5676_cov_22.431114	Coordinate:1085	Reads:2	Hits:4	Allocated_reads:0.5	Strand:+
TTTCATTACTACATTTAGTTTGGACTTAAA
>Location:NODE_385231_length_5676_cov_22.431114	Coordinate:1085	Reads:1	Hits:4	Allocated_reads:0.25	Strand:+
TTTCATTACTACATTTAGTTTGGACTTAAATCT
>Location:NODE_385231_length_5676_cov_22.431114	Coordinate:1086	Reads:9	Hits:4	Allocated_reads:2.25	Strand:+
TTCATTACTACATTTAGTTTGGACT
>Location:NODE_385231_length_5676_cov_22.431114	Coordinate:1086	Reads:1	Hits:4	Allocated_reads:0.25	Strand:+
TTCATTACTACATTTAGTTTGGACTTAA
>Location:NODE_385231_length_5676_cov_22.431114	Coordinate:1086	Reads:2	Hits:4	Allocated_reads:0.5	Strand:+
TTCATTACTACATTTAGTTTGGACTTAAA
>Location:NODE_385231_length_5676_cov_22.431114	Coordinate:1087	Reads:1	Hits:4	Allocated_reads:0.25	Strand:+
TCATTACTACATTTAGTTTGGACTTAAA
>Location:NODE_385231_length_5676_cov_22.431114	Coordinate:1087	Reads:1	Hits:4	Allocated_reads:0.25	Strand:+
TCATTACTACATTTAGTTTGGACTTAAATC
>Location:NODE_385231_length_5676_cov_22.431114	Coordinate:1087	Reads:3	Hits:4	Allocated_reads:0.75	Strand:+
TCATTACTACATTTAGTTTGGACTTAAATCT
>Location:NODE_385231_length_5676_cov_22.431114	Coordinate:1089	Reads:1	Hits:4	Allocated_reads:0.25	Strand:+
ATTACTACATTTAGTTTGGACTTAAATC
>Location:NODE_385231_length_5676_cov_22.431114	Coordinate:1089	Reads:1	Hits:4	Allocated_reads:0.25	Strand:-
TTAAGTCCAAACTAAATGTAGTAAT
>Location:NODE_385231_length_5676_cov_22.431114	Coordinate:1090	Reads:1	Hits:4	Allocated_reads:0.25	Strand:+
TTACTACATTTAGTTTGGACTTAAATC
>Location:NODE_385231_length_5676_cov_22.431114	Coordinate:1090	Reads:6	Hits:4	Allocated_reads:1.5	Strand:+
TTACTACATTTAGTTTGGACTTAAATCT
>Location:NODE_385231_length_5676_cov_22.431114	Coordinate:1090	Reads:1	Hits:4	Allocated_reads:0.25	Strand:+
TTACTACATTTAGTTTGGACTTAAATCTTCAGT
>Location:NODE_385231_length_5676_cov_22.431114	Coordinate:1091	Reads:4	Hits:4	Allocated_reads:1	Strand:+
TACTACATTTAGTTTGGACTTAAATCT
>Location:NODE_385231_length_5676_cov_22.431114	Coordinate:1091	Reads:2	Hits:4	Allocated_reads:0.5	Strand:+
TACTACATTTAGTTTGGACTTAAATCTTC
>Location:NODE_385231_length_5676_cov_22.431114	Coordinate:1091	Reads:1	Hits:4	Allocated_reads:0.25	Strand:+
TACTACATTTAGTTTGGACTTAAATCTTCAGC
>Location:NODE_385231_length_5676_cov_22.431114	Coordinate:1095	Reads:1	Hits:4	Allocated_reads:0.25	Strand:+
ACATTTAGTTTGGACTTAAATCTTCAGC
>Location:NODE_385231_length_5676_cov_22.431114	Coordinate:1097	Reads:1	Hits:3	Allocated_reads:0.333333333333333	Strand:-
ATGCTGAAGATTTAAGTCCAAACTAAAT
>Location:NODE_385231_length_5676_cov_22.431114	Coordinate:1100	Reads:1	Hits:3	Allocated_reads:0.333333333333333	Strand:+
TAGTTTGGACTTAAATCTTCAGCAT
>Location:NODE_385231_length_5676_cov_22.431114	Coordinate:1101	Reads:3	Hits:3	Allocated_reads:1	Strand:-
AAATGCTGAAGATTTAAGTCCAAACT
>Location:NODE_385231_length_5676_cov_22.431114	Coordinate:1112	Reads:1	Hits:5	Allocated_reads:0.2	Strand:-
CTATGACTTAAATGCTGAAGATTT
>Location:NODE_385231_length_5676_cov_22.431114	Coordinate:1114	Reads:1	Hits:5	Allocated_reads:0.2	Strand:-
ACTCAATCTATGACTTAAATGCTGAGGAT
>Location:NODE_385231_length_5676_cov_22.431114	Coordinate:1114	Reads:2	Hits:5	Allocated_reads:0.4	Strand:-
ACTCAATCTATGACTTAAATGCTGAAGAT
>Location:NODE_385231_length_5676_cov_22.431114	Coordinate:1114	Reads:1	Hits:5	Allocated_reads:0.2	Strand:+
ATCTTCAGCATTTAAGTCATAGATTGAGT
>Location:NODE_385231_length_5676_cov_22.431114	Coordinate:1115	Reads:5	Hits:5	Allocated_reads:1	Strand:+
TCTTCAGCATTTAAGTCATAGATTGAGT
>Location:NODE_385231_length_5676_cov_22.431114	Coordinate:1115	Reads:1	Hits:1	Allocated_reads:1	Strand:+
TCTTCAGCATTTAAGTCATAGATTGAGTT
>Location:NODE_385231_length_5676_cov_22.431114	Coordinate:1117	Reads:1	Hits:5	Allocated_reads:0.2	Strand:-
ACTCAATCTATGACTTAAATGCTGAA
>Location:NODE_385231_length_5676_cov_22.431114	Coordinate:1118	Reads:1	Hits:1	Allocated_reads:1	Strand:+
TCAGCATTTAAGTCATAGATTGAGTTGATC
>Location:NODE_385231_length_5676_cov_22.431114	Coordinate:1118	Reads:1	Hits:1	Allocated_reads:1	Strand:+
TCAGCATTTAAGTCATAGATTGAGTTGATCC
>Location:NODE_385231_length_5676_cov_22.431114	Coordinate:1119	Reads:1	Hits:5	Allocated_reads:0.2	Strand:-
ACTCAATCTATGACTTAAATGCTA
>Location:NODE_385231_length_5676_cov_22.431114	Coordinate:1119	Reads:2	Hits:5	Allocated_reads:0.4	Strand:-
ACTCAATCTATGACTTAAATGCTG
>Location:NODE_385231_length_5676_cov_22.431114	Coordinate:1119	Reads:1	Hits:1	Allocated_reads:1	Strand:+
CAGCATTTAAGTCATAGATTGAGTTGATC
>Location:NODE_385231_length_5676_cov_22.431114	Coordinate:1121	Reads:1	Hits:1	Allocated_reads:1	Strand:-
TGGATCAACTCAATCTATGACTTAAATGC
>Location:NODE_385231_length_5676_cov_22.431114	Coordinate:1125	Reads:6	Hits:1	Allocated_reads:6	Strand:+
TTAAGTCATAGATTGAGTTGATCCATC
>Location:NODE_385231_length_5676_cov_22.431114	Coordinate:1125	Reads:8	Hits:1	Allocated_reads:8	Strand:+
TTAAGTCATAGATTGAGTTGATCCATCT
>Location:NODE_385231_length_5676_cov_22.431114	Coordinate:1125	Reads:2	Hits:1	Allocated_reads:2	Strand:+
TTAAGTCATAGATTGAGTTGATCCATCTG
>Location:NODE_385231_length_5676_cov_22.431114	Coordinate:1125	Reads:1	Hits:1	Allocated_reads:1	Strand:+
TTAAGTCATAGATTGAGTTGATCCATCGCT
>Location:NODE_385231_length_5676_cov_22.431114	Coordinate:1126	Reads:1	Hits:1	Allocated_reads:1	Strand:+
TAAGTCATAGATTGAGTTGATCCATCT
>Location:NODE_385231_length_5676_cov_22.431114	Coordinate:1126	Reads:5	Hits:1	Allocated_reads:5	Strand:+
TAAGTCATAGATTGAGTTGATCCATCTG
>Location:NODE_385231_length_5676_cov_22.431114	Coordinate:1126	Reads:2	Hits:1	Allocated_reads:2	Strand:+
TAAGTCATAGATTGAGTTGATCCATCTGGG
>Location:NODE_385231_length_5676_cov_22.431114	Coordinate:1126	Reads:3	Hits:1	Allocated_reads:3	Strand:+
TAAGTCATAGATTGAGTTGATCCATCTGGGT
>Location:NODE_385231_length_5676_cov_22.431114	Coordinate:1126	Reads:1	Hits:1	Allocated_reads:1	Strand:+
TAAGTCATAGATTGAGTTGATCCATCTGGGTA
>Location:NODE_385231_length_5676_cov_22.431114	Coordinate:1128	Reads:1	Hits:1	Allocated_reads:1	Strand:-
CTTATACCCAGATGGATCAACTCAATCTATGACT
>Location:NODE_385231_length_5676_cov_22.431114	Coordinate:1128	Reads:1	Hits:1	Allocated_reads:1	Strand:-
TATACCCAGATGGATCAACTCAATCTATGACT
>Location:NODE_385231_length_5676_cov_22.431114	Coordinate:1129	Reads:1	Hits:1	Allocated_reads:1	Strand:-
TACCCAGATGGATCAACTCAATCTATGAC
>Location:NODE_385231_length_5676_cov_22.431114	Coordinate:1129	Reads:1	Hits:1	Allocated_reads:1	Strand:-
TATACCCAGATGGATCAACTCAATCTATGAC
>Location:NODE_385231_length_5676_cov_22.431114	Coordinate:1130	Reads:3	Hits:1	Allocated_reads:3	Strand:+
TCATAGATTGAGTTGATCCATCTGGGTA
>Location:NODE_385231_length_5676_cov_22.431114	Coordinate:1131	Reads:1	Hits:1	Allocated_reads:1	Strand:-
CCCAGATGGATCAACTCAATCTATG
>Location:NODE_385231_length_5676_cov_22.431114	Coordinate:1132	Reads:1	Hits:1	Allocated_reads:1	Strand:-
CCCAGATGGATCAACTCAATCTAT
>Location:NODE_385231_length_5676_cov_22.431114	Coordinate:1133	Reads:2	Hits:1	Allocated_reads:2	Strand:+
TAGATTGAGTTGATCCATCTGGGT
>Location:NODE_385231_length_5676_cov_22.431114	Coordinate:1133	Reads:2	Hits:1	Allocated_reads:2	Strand:+
TAGATTGAGTTGATCCATCTGGGTA
>Location:NODE_385231_length_5676_cov_22.431114	Coordinate:1133	Reads:1	Hits:1	Allocated_reads:1	Strand:+
TAGATTGAGTTGATCCATCTGGGTATA
>Location:NODE_385231_length_5676_cov_22.431114	Coordinate:1133	Reads:1	Hits:1	Allocated_reads:1	Strand:+
TAGATTGAGTTGATCCATCTGGGTATAAG
>Location:NODE_385231_length_5676_cov_22.431114	Coordinate:1133	Reads:2	Hits:1	Allocated_reads:2	Strand:+
TAGATTGAGTTGATCCATCTGGGTATAAGG
>Location:NODE_385231_length_5676_cov_22.431114	Coordinate:1133	Reads:72	Hits:1	Allocated_reads:72	Strand:+
TAGATTGAGTTGATCCATCTGGGTATAAGGA
>Location:NODE_385231_length_5676_cov_22.431114	Coordinate:1133	Reads:1	Hits:1	Allocated_reads:1	Strand:+
TAGATTGAGTTGATCCATCTGGGTATAAGGAT
>Location:NODE_385231_length_5676_cov_22.431114	Coordinate:1133	Reads:1	Hits:1	Allocated_reads:1	Strand:-
TATACCCAGATGGATCAACTCAATCTA
>Location:NODE_385231_length_5676_cov_22.431114	Coordinate:1134	Reads:1	Hits:1	Allocated_reads:1	Strand:-
TATACCCAGATGGATCAACTCAATCT
>Location:NODE_385231_length_5676_cov_22.431114	Coordinate:1135	Reads:3	Hits:1	Allocated_reads:3	Strand:-
CTTATACCCAGATGGATCAACTCAATC
>Location:NODE_385231_length_5676_cov_22.431114	Coordinate:1135	Reads:1	Hits:1	Allocated_reads:1	Strand:+
GATTGAGTTGATCCATCTGGGTATAAGGA
>Location:NODE_385231_length_5676_cov_22.431114	Coordinate:1135	Reads:11	Hits:1	Allocated_reads:11	Strand:-
TATACCCAGATGGATCAACTCAATC
>Location:NODE_385231_length_5676_cov_22.431114	Coordinate:1136	Reads:2	Hits:1	Allocated_reads:2	Strand:+
ATTGAGTTGATCCATCTGGGTATAAGGA
>Location:NODE_385231_length_5676_cov_22.431114	Coordinate:1136	Reads:4	Hits:1	Allocated_reads:4	Strand:-
CTTATACCCAGATGGATCAACTCAAT
>Location:NODE_385231_length_5676_cov_22.431114	Coordinate:1136	Reads:3	Hits:1	Allocated_reads:3	Strand:-
TATACCCAGATGGATCAACTCAAT
>Location:NODE_385231_length_5676_cov_22.431114	Coordinate:1137	Reads:2	Hits:1	Allocated_reads:2	Strand:+
TTGAGTTGATCCATCTGGGTATAAGGA
>Location:NODE_385231_length_5676_cov_22.431114	Coordinate:1138	Reads:7	Hits:1	Allocated_reads:7	Strand:+
TGAGTTGATCCATCTGGGTATAAGGA
>Location:NODE_385231_length_5676_cov_22.431114	Coordinate:1139	Reads:1	Hits:1	Allocated_reads:1	Strand:-
CCTTATACCCAGATGGATCAACTC
>Location:NODE_385231_length_5676_cov_22.431114	Coordinate:1148	Reads:1	Hits:4	Allocated_reads:0.25	Strand:+
CATCTGGGTATAAGGATGCTTTAATATCT
>Location:NODE_385231_length_5676_cov_22.431114	Coordinate:1150	Reads:1	Hits:4	Allocated_reads:0.25	Strand:+
TCTGGGTATAAGGATGCTTTAATA
>Location:NODE_385231_length_5676_cov_22.431114	Coordinate:1150	Reads:2	Hits:4	Allocated_reads:0.5	Strand:+
TCTGGGTATAAGGATGCTTTAATATCT
>Location:NODE_385231_length_5676_cov_22.431114	Coordinate:1152	Reads:1	Hits:1	Allocated_reads:1	Strand:+
TGGGTATAAGGATGCTTTAATATCTTGAGA
>Location:NODE_385231_length_5676_cov_22.431114	Coordinate:1156	Reads:1	Hits:1	Allocated_reads:1	Strand:+
TATAAGGATGCTTTAATATCTTGAGATGT
>Location:NODE_385231_length_5676_cov_22.431114	Coordinate:1158	Reads:1	Hits:1	Allocated_reads:1	Strand:+
TAAGGATGCTTTAATATCTTGAGATGT
>Location:NODE_385231_length_5676_cov_22.431114	Coordinate:1158	Reads:1	Hits:1	Allocated_reads:1	Strand:+
TAAGGATGCTTTAATATCTTGAGATGTTGC
>Location:NODE_385231_length_5676_cov_22.431114	Coordinate:1158	Reads:1	Hits:1	Allocated_reads:1	Strand:+
TAAGGATGCTTTAATATCTTGAGATGTTGCT
>Location:NODE_385231_length_5676_cov_22.431114	Coordinate:1164	Reads:1	Hits:1	Allocated_reads:1	Strand:+
TGCTTTAATATCTTGAGATGTTGCTCTT
>Location:NODE_385231_length_5676_cov_22.431114	Coordinate:1164	Reads:1	Hits:1	Allocated_reads:1	Strand:+
TGCTTTAATATCTTGAGATGTTGCTCTTT
>Location:NODE_385231_length_5676_cov_22.431114	Coordinate:1164	Reads:1	Hits:1	Allocated_reads:1	Strand:+
TGCTTTAATATCTTGAGATGTTGCTCTTTT
>Location:NODE_385231_length_5676_cov_22.431114	Coordinate:1167	Reads:1	Hits:1	Allocated_reads:1	Strand:+
TTTAATATCTTGAGATGTTGCTCTTTT
>Location:NODE_385231_length_5676_cov_22.431114	Coordinate:1169	Reads:1	Hits:1	Allocated_reads:1	Strand:+
TAATATCTTGAGATGTTGCTCTTTT
>Location:NODE_385231_length_5676_cov_22.431114	Coordinate:1169	Reads:1	Hits:1	Allocated_reads:1	Strand:+
TAATATCTTGAGATGTTGCTCTTTTCAGG
>Location:NODE_385231_length_5676_cov_22.431114	Coordinate:1172	Reads:1	Hits:1	Allocated_reads:1	Strand:+
TATCTTGAGATGTTGCTCTTTTCT
>Location:NODE_385231_length_5676_cov_22.431114	Coordinate:1172	Reads:1	Hits:1	Allocated_reads:1	Strand:+
TATCTTGAGATGTTGCTCTTTTCAGCT
>Location:NODE_385231_length_5676_cov_22.431114	Coordinate:1172	Reads:1	Hits:1	Allocated_reads:1	Strand:+
TATCTTGAGATGTTGCTCTTTTCAGCTT
>Location:NODE_385231_length_5676_cov_22.431114	Coordinate:1172	Reads:1	Hits:1	Allocated_reads:1	Strand:+
TATCTTGAGATGTTGCTCTTTTCAGGTGTAGC
>Location:NODE_385231_length_5676_cov_22.431114	Coordinate:1172	Reads:3	Hits:1	Allocated_reads:3	Strand:+
TATCTTGAGATGTTGCTCTTTTCAGGTGTAGCC
>Location:NODE_385231_length_5676_cov_22.431114	Coordinate:1174	Reads:1	Hits:1	Allocated_reads:1	Strand:+
TCTTGAGATGTTGCTCTTTTCAGCTGTAGC
>Location:NODE_385231_length_5676_cov_22.431114	Coordinate:1174	Reads:6	Hits:1	Allocated_reads:6	Strand:+
TCTTGAGATGTTGCTCTTTTCAGGTGTAGCC
>Location:NODE_385231_length_5676_cov_22.431114	Coordinate:1175	Reads:1	Hits:1	Allocated_reads:1	Strand:+
CTTGAGATGTTGCTCTTTTCAGGTGTAGCC
>Location:NODE_385231_length_5676_cov_22.431114	Coordinate:1176	Reads:3	Hits:1	Allocated_reads:3	Strand:+
TTGAGATGTTGCTCTTTTCAGGTGTAGCC
>Location:NODE_385231_length_5676_cov_22.431114	Coordinate:1177	Reads:1	Hits:1	Allocated_reads:1	Strand:+
TGAGATGTTGCTCTTTTCAGGTGG
>Location:NODE_385231_length_5676_cov_22.431114	Coordinate:1177	Reads:1	Hits:1	Allocated_reads:1	Strand:+
TGAGATGTTGCTCTTTTCAGGTGT
>Location:NODE_385231_length_5676_cov_22.431114	Coordinate:1177	Reads:1	Hits:1	Allocated_reads:1	Strand:+
TGAGATGTTGCTCTTTTCAGGTGTAGC
>Location:NODE_385231_length_5676_cov_22.431114	Coordinate:1177	Reads:5	Hits:1	Allocated_reads:5	Strand:+
TGAGATGTTGCTCTTTTCAGGTGTAGCC
>Location:NODE_385231_length_5676_cov_22.431114	Coordinate:1178	Reads:1	Hits:1	Allocated_reads:1	Strand:+
GAGATGTTGCTCTTTTCAGGTGTAGC
>Location:NODE_385231_length_5676_cov_22.431114	Coordinate:1178	Reads:2	Hits:1	Allocated_reads:2	Strand:-
TACACCTGAAAAGAGCAACATCTC
>Location:NODE_385231_length_5676_cov_22.431114	Coordinate:1182	Reads:1	Hits:1	Allocated_reads:1	Strand:+
TGTTGCTCTTTTCAGGTGTAGCCAAACC
>Location:NODE_385231_length_5676_cov_22.431114	Coordinate:1184	Reads:1	Hits:1	Allocated_reads:1	Strand:+
TTGCTCTTTTCAGGTGTAGCCAAACCA
>Location:NODE_385231_length_5676_cov_22.431114	Coordinate:1185	Reads:3	Hits:1	Allocated_reads:3	Strand:+
TGCTCTTTTCAGGTGTAGCCAAACCACATT
>Location:NODE_385231_length_5676_cov_22.431114	Coordinate:1188	Reads:1	Hits:1	Allocated_reads:1	Strand:+
TCTTTTCAGGTGTAGCCAAACCACAT
>Location:NODE_385231_length_5676_cov_22.431114	Coordinate:1188	Reads:2	Hits:1	Allocated_reads:2	Strand:+
TCTTTTCAGGTGTAGCCAAACCACATT
>Location:NODE_385231_length_5676_cov_22.431114	Coordinate:1191	Reads:1	Hits:1	Allocated_reads:1	Strand:-
CTTAAATGTGGTTTGGCTACACCTGAAA
>Location:NODE_385231_length_5676_cov_22.431114	Coordinate:1191	Reads:1	Hits:1	Allocated_reads:1	Strand:+
TTTCAGGTGTAGCCAAACCACATT
>Location:NODE_385231_length_5676_cov_22.431114	Coordinate:1198	Reads:1	Hits:4	Allocated_reads:0.25	Strand:+
TGTAGCCAAACCACATTTAAGAAATTCTCT
>Location:NODE_385231_length_5676_cov_22.431114	Coordinate:1200	Reads:1	Hits:4	Allocated_reads:0.25	Strand:-
GAGAATTTCTTAAATGTGGTTTGGCTA
>Location:NODE_385231_length_5676_cov_22.431114	Coordinate:1200	Reads:4	Hits:4	Allocated_reads:1	Strand:+
TAGCCAAACCACATTTAAGAAATTCTCT
>Location:NODE_385231_length_5676_cov_22.431114	Coordinate:1200	Reads:2	Hits:4	Allocated_reads:0.5	Strand:+
TAGCCAAACCACATTTAAGAAATTCTCTT
>Location:NODE_385231_length_5676_cov_22.431114	Coordinate:1200	Reads:1	Hits:4	Allocated_reads:0.25	Strand:+
TAGCCAAACCACATTTAAGAAATTCTCTTCA
>Location:NODE_385231_length_5676_cov_22.431114	Coordinate:1200	Reads:4	Hits:4	Allocated_reads:1	Strand:+
TAGCCAAACCACATTTAAGAAATTCTCTTCAA
>Location:NODE_385231_length_5676_cov_22.431114	Coordinate:1200	Reads:1	Hits:4	Allocated_reads:0.25	Strand:+
TAGCCAAACCACATTTAAGAAATTCTCTTCAAG
>Location:NODE_385231_length_5676_cov_22.431114	Coordinate:1201	Reads:1	Hits:4	Allocated_reads:0.25	Strand:+
AGCCAAACCACATTTAAGAAATTCTCTTCAAG
>Location:NODE_385231_length_5676_cov_22.431114	Coordinate:1201	Reads:1	Hits:4	Allocated_reads:0.25	Strand:-
GAATTTCTTAAATGTGGTTTGGCT
>Location:NODE_385231_length_5676_cov_22.431114	Coordinate:1202	Reads:1	Hits:4	Allocated_reads:0.25	Strand:+
GCCAAACCACATTTAAGAAATTCTCTTCA
>Location:NODE_385231_length_5676_cov_22.431114	Coordinate:1203	Reads:1	Hits:4	Allocated_reads:0.25	Strand:-
AGAGAATTTCTTAAATGTGGTTTGG
>Location:NODE_385231_length_5676_cov_22.431114	Coordinate:1205	Reads:1	Hits:4	Allocated_reads:0.25	Strand:-
TTGAAGAGAATTTCTTAAATGTGGTTT
>Location:NODE_385231_length_5676_cov_22.431114	Coordinate:1206	Reads:1	Hits:4	Allocated_reads:0.25	Strand:+
AACCACATTTAAGAAATTCTCTTCAA
>Location:NODE_385231_length_5676_cov_22.431114	Coordinate:1206	Reads:1	Hits:4	Allocated_reads:0.25	Strand:+
AACCACATTTAAGAAATTCTCTTCAAGA
>Location:NODE_385231_length_5676_cov_22.431114	Coordinate:1208	Reads:1	Hits:4	Allocated_reads:0.25	Strand:+
CCACATTTAAGAAATTCTCTTCAAG
>Location:NODE_385231_length_5676_cov_22.431114	Coordinate:1211	Reads:1	Hits:4	Allocated_reads:0.25	Strand:-
TTAATGCTCTTGAAGAGAATTTCTTAAATG
>Location:NODE_385231_length_5676_cov_22.431114	Coordinate:1212	Reads:1	Hits:4	Allocated_reads:0.25	Strand:-
TTAATGCTCTTGAAGAGAATTTCTTAAAT
>Location:NODE_385231_length_5676_cov_22.431114	Coordinate:1215	Reads:1	Hits:4	Allocated_reads:0.25	Strand:+
TAAGAAATTCTCTTCAAGAGCATTAAAAT
>Location:NODE_385231_length_5676_cov_22.431114	Coordinate:1220	Reads:1	Hits:4	Allocated_reads:0.25	Strand:-
ACGGTTTTAATGCTCTTGAAGAGAATT
>Location:NODE_385231_length_5676_cov_22.431114	Coordinate:1221	Reads:2	Hits:4	Allocated_reads:0.5	Strand:-
ACGGTTTTAATGCTCTTGAAGAGAAT
>Location:NODE_385231_length_5676_cov_22.431114	Coordinate:1221	Reads:1	Hits:4	Allocated_reads:0.25	Strand:-
GATACGGTTTTAATGCTCTTGAAGAGAAT
>Location:NODE_385231_length_5676_cov_22.431114	Coordinate:1222	Reads:1	Hits:4	Allocated_reads:0.25	Strand:-
GATACGGTTTTAATGCTCTTGAAGAGAA
>Location:NODE_385231_length_5676_cov_22.431114	Coordinate:1222	Reads:1	Hits:4	Allocated_reads:0.25	Strand:-
TGATACGGTTTTAATGCTCTTGAAGAGAA
>Location:NODE_385231_length_5676_cov_22.431114	Coordinate:1222	Reads:1	Hits:4	Allocated_reads:0.25	Strand:-
TGATACGGTTTTAATGCTCTTGAAGAGTT
>Location:NODE_385231_length_5676_cov_22.431114	Coordinate:1223	Reads:1	Hits:4	Allocated_reads:0.25	Strand:-
ACGGTTTTAATGCTCTTGAAGAGA
>Location:NODE_385231_length_5676_cov_22.431114	Coordinate:1223	Reads:4	Hits:4	Allocated_reads:1	Strand:-
GATACGGTTTTAATGCTCTTGAAGAGA
>Location:NODE_385231_length_5676_cov_22.431114	Coordinate:1223	Reads:1	Hits:4	Allocated_reads:0.25	Strand:-
TACGGTTTTAATGCTCTTGAAGAGA
>Location:NODE_385231_length_5676_cov_22.431114	Coordinate:1223	Reads:1	Hits:4	Allocated_reads:0.25	Strand:-
TGATACGGTTTTAATGCTCTTGAAGAGA
>Location:NODE_385231_length_5676_cov_22.431114	Coordinate:1224	Reads:1	Hits:4	Allocated_reads:0.25	Strand:-
GATACGGTTTTAATGCTCTTGAAGAG
>Location:NODE_385231_length_5676_cov_22.431114	Coordinate:1228	Reads:1	Hits:4	Allocated_reads:0.25	Strand:+
TCAAGAGCATTAAAACCGTATCAGATCTC
>Location:NODE_385231_length_5676_cov_22.431114	Coordinate:1229	Reads:1	Hits:4	Allocated_reads:0.25	Strand:-
AGAGATCTGATACGGTTTTAATGCTCTTT
>Location:NODE_385231_length_5676_cov_22.431114	Coordinate:1229	Reads:1	Hits:4	Allocated_reads:0.25	Strand:+
CAAGAGCATTAAAACCGTATCAGATCTCT
>Location:NODE_385231_length_5676_cov_22.431114	Coordinate:1230	Reads:1	Hits:4	Allocated_reads:0.25	Strand:-
AGAGATCTGATACGGTTTTAATGCTCTT
>Location:NODE_385231_length_5676_cov_22.431114	Coordinate:1231	Reads:1	Hits:4	Allocated_reads:0.25	Strand:-
AGATCTGATACGGTTTTAATGCTCT
>Location:NODE_385231_length_5676_cov_22.431114	Coordinate:1233	Reads:2	Hits:4	Allocated_reads:0.5	Strand:-
AGAGATCTGATACGGTTTTAATGCT
>Location:NODE_385231_length_5676_cov_22.431114	Coordinate:1233	Reads:1	Hits:4	Allocated_reads:0.25	Strand:-
TAGAGATCTGATACGGTTTTAATGCT
>Location:NODE_385231_length_5676_cov_22.431114	Coordinate:1234	Reads:2	Hits:4	Allocated_reads:0.5	Strand:-
AGAGATCTGATACGGTTTTAATGC
>Location:NODE_385231_length_5676_cov_22.431114	Coordinate:1235	Reads:1	Hits:4	Allocated_reads:0.25	Strand:+
CATTAAAACCGTATCAGATCTCTACACA
>Location:NODE_385231_length_5676_cov_22.431114	Coordinate:1237	Reads:14	Hits:4	Allocated_reads:3.5	Strand:+
TTAAAACCGTATCAGATCTCTACACACA
>Location:NODE_385231_length_5676_cov_22.431114	Coordinate:1237	Reads:1	Hits:3	Allocated_reads:0.333333333333333	Strand:+
TTAAAACCGTATCAGATCTCTACACACATA
>Location:NODE_385231_length_5676_cov_22.431114	Coordinate:1238	Reads:7	Hits:4	Allocated_reads:1.75	Strand:+
TAAAACCGTATCAGATCTCTACACACA
>Location:NODE_385231_length_5676_cov_22.431114	Coordinate:1238	Reads:2	Hits:3	Allocated_reads:0.666666666666667	Strand:+
TAAAACCGTATCAGATCTCTACACACATA
>Location:NODE_385231_length_5676_cov_22.431114	Coordinate:1240	Reads:2	Hits:4	Allocated_reads:0.5	Strand:+
AAACCGTATCAGATCTCTACACACA
>Location:NODE_385231_length_5676_cov_22.431114	Coordinate:1240	Reads:15	Hits:3	Allocated_reads:5	Strand:+
AAACCGTATCAGATCTCTACACACATA
>Location:NODE_385231_length_5676_cov_22.431114	Coordinate:1240	Reads:1	Hits:4	Allocated_reads:0.25	Strand:+
AAACCGTATCAGATCTCTACACACTTTT
>Location:NODE_385231_length_5676_cov_22.431114	Coordinate:1240	Reads:1	Hits:3	Allocated_reads:0.333333333333333	Strand:+
AAACCGTATCAGATCTCTACACACATACT
>Location:NODE_385231_length_5676_cov_22.431114	Coordinate:1240	Reads:2	Hits:3	Allocated_reads:0.666666666666667	Strand:+
AAACCGTATCAGATCTCTACACACATACTA
>Location:NODE_385231_length_5676_cov_22.431114	Coordinate:1240	Reads:1	Hits:1	Allocated_reads:1	Strand:+
AAACCGTATCAGATCTCTACACACATACTAT
>Location:NODE_385231_length_5676_cov_22.431114	Coordinate:1240	Reads:1	Hits:1	Allocated_reads:1	Strand:+
AAACCGTATCAGATCTCTACACACATACTATA
>Location:NODE_385231_length_5676_cov_22.431114	Coordinate:1241	Reads:1	Hits:4	Allocated_reads:0.25	Strand:+
AACCGTATCAGATCTCTACACACA
>Location:NODE_385231_length_5676_cov_22.431114	Coordinate:1241	Reads:1	Hits:3	Allocated_reads:0.333333333333333	Strand:+
AACCGTATCAGATCTCTACACACATA
>Location:NODE_385231_length_5676_cov_22.431114	Coordinate:1241	Reads:1	Hits:3	Allocated_reads:0.333333333333333	Strand:+
AACCGTATCAGATCTCTACACACATACT
>Location:NODE_385231_length_5676_cov_22.431114	Coordinate:1241	Reads:1	Hits:3	Allocated_reads:0.333333333333333	Strand:+
AACCGTATCAGATCTCTACACACATACTA
>Location:NODE_385231_length_5676_cov_22.431114	Coordinate:1242	Reads:1	Hits:1	Allocated_reads:1	Strand:+
ACCGTATCAGATCTCTACACACATACTATA
>Location:NODE_385231_length_5676_cov_22.431114	Coordinate:1242	Reads:1	Hits:4	Allocated_reads:0.25	Strand:-
ATGTGTGTAGAGATCTGATACGGT
>Location:NODE_385231_length_5676_cov_22.431114	Coordinate:1243	Reads:1	Hits:3	Allocated_reads:0.333333333333333	Strand:+
CCGTATCAGATCTCTACACACATACT
>Location:NODE_385231_length_5676_cov_22.431114	Coordinate:1243	Reads:2	Hits:1	Allocated_reads:2	Strand:+
CCGTATCAGATCTCTACACACATACTATA
>Location:NODE_385231_length_5676_cov_22.431114	Coordinate:1244	Reads:1	Hits:1	Allocated_reads:1	Strand:+
CGTATCAGATCTCTACACACATACTATA
>Location:NODE_385231_length_5676_cov_22.431114	Coordinate:1246	Reads:1	Hits:1	Allocated_reads:1	Strand:+
TATCAGATCTCTACACACATACTAT
>Location:NODE_385231_length_5676_cov_22.431114	Coordinate:1246	Reads:1	Hits:1	Allocated_reads:1	Strand:+
TATCAGATCTCTACACACATACTATA
>Location:NODE_385231_length_5676_cov_22.431114	Coordinate:1246	Reads:1	Hits:1	Allocated_reads:1	Strand:+
TATCAGATCTCTACACACATACTATAG
>Location:NODE_385231_length_5676_cov_22.431114	Coordinate:1246	Reads:1	Hits:1	Allocated_reads:1	Strand:+
TATCAGATCTCTACACACATACTATAGA
>Location:NODE_385231_length_5676_cov_22.431114	Coordinate:1246	Reads:6	Hits:1	Allocated_reads:6	Strand:+
TATCAGATCTCTACACACATACTATAGAA
>Location:NODE_385231_length_5676_cov_22.431114	Coordinate:1246	Reads:4	Hits:1	Allocated_reads:4	Strand:+
TATCAGATCTCTACACACATACTATAGAAT
>Location:NODE_385231_length_5676_cov_22.431114	Coordinate:1248	Reads:2	Hits:1	Allocated_reads:2	Strand:+
TCAGATCTCTACACACATACTATAGAAT
>Location:NODE_385231_length_5676_cov_22.431114	Coordinate:1248	Reads:4	Hits:1	Allocated_reads:4	Strand:+
TCAGATCTCTACACACATACTATAGAATA
>Location:NODE_385231_length_5676_cov_22.431114	Coordinate:1250	Reads:3	Hits:1	Allocated_reads:3	Strand:-
TTCTATAGTATGTGTGTAGAGATCT
>Location:NODE_385231_length_5676_cov_22.431114	Coordinate:1257	Reads:1	Hits:1	Allocated_reads:1	Strand:+
TACACACATACTATAGAATAAATTA
>Location:NODE_385231_length_5676_cov_22.431114	Coordinate:1257	Reads:4	Hits:1	Allocated_reads:4	Strand:+
TACACACATACTATAGAATAAATTATATT
>Location:NODE_385231_length_5676_cov_22.431114	Coordinate:1259	Reads:1	Hits:1	Allocated_reads:1	Strand:+
CACACATACTATAGAATAAATTATATT
>Location:NODE_385231_length_5676_cov_22.431114	Coordinate:1260	Reads:1	Hits:1	Allocated_reads:1	Strand:+
ACACATACTATAGAATAAATTATATT
>Location:NODE_385231_length_5676_cov_22.431114	Coordinate:1268	Reads:1	Hits:2	Allocated_reads:0.5	Strand:+
TATAGAATAAATTATATTTATTAAGTATAGT
>Location:NODE_385231_length_5676_cov_22.431114	Coordinate:1270	Reads:7	Hits:2	Allocated_reads:3.5	Strand:+
TAGAATAAATTATATTTATTAAGTATAGT
>Location:NODE_385231_length_5676_cov_22.431114	Coordinate:1270	Reads:2	Hits:2	Allocated_reads:1	Strand:+
TAGAATAAATTATATTTATTAAGTATAGTT
>Location:NODE_385231_length_5676_cov_22.431114	Coordinate:1284	Reads:1	Hits:1	Allocated_reads:1	Strand:+
TTTATTAAGTATAGTTGCGGCTATGACT
>Location:NODE_385231_length_5676_cov_22.431114	Coordinate:1286	Reads:2	Hits:1	Allocated_reads:2	Strand:+
TATTAAGTATAGTTGCGGCTATGACT
>Location:NODE_385231_length_5676_cov_22.431114	Coordinate:1288	Reads:1	Hits:1	Allocated_reads:1	Strand:+
TTAAGTATAGTTGCGGCTATGACT
>Location:NODE_385231_length_5676_cov_22.431114	Coordinate:1288	Reads:1	Hits:1	Allocated_reads:1	Strand:+
TTAAGTATAGTTGCGGCTATGACTAAAAACT
>Location:NODE_385231_length_5676_cov_22.431114	Coordinate:1289	Reads:2	Hits:1	Allocated_reads:2	Strand:+
TAAGTATAGTTGCGGCTATGACTAAAAAC
>Location:NODE_385231_length_5676_cov_22.431114	Coordinate:1289	Reads:15	Hits:1	Allocated_reads:15	Strand:+
TAAGTATAGTTGCGGCTATGACTAAAAACT
>Location:NODE_385231_length_5676_cov_22.431114	Coordinate:1290	Reads:1	Hits:1	Allocated_reads:1	Strand:+
AAGTATAGTTGCGGCTATGACTAAAAACT
>Location:NODE_385231_length_5676_cov_22.431114	Coordinate:1293	Reads:1	Hits:1	Allocated_reads:1	Strand:+
TATAGTTGCGGCTATGACTAAAAACT
>Location:NODE_385231_length_5676_cov_22.431114	Coordinate:1293	Reads:1	Hits:1	Allocated_reads:1	Strand:+
TATAGTTGCGGCTATGACTAAAAACTGTCC
>Location:NODE_385231_length_5676_cov_22.431114	Coordinate:1294	Reads:1	Hits:1	Allocated_reads:1	Strand:+
ATAGTTGCGGCTATGACTAAAAACTGTCCC
>Location:NODE_385231_length_5676_cov_22.431114	Coordinate:1295	Reads:3	Hits:1	Allocated_reads:3	Strand:+
TAGTTGCGGCTATGACTAAAAACTGTC
>Location:NODE_385231_length_5676_cov_22.431114	Coordinate:1295	Reads:1	Hits:1	Allocated_reads:1	Strand:+
TAGTTGCGGCTATGACTAAAAACTGTCC
>Location:NODE_385231_length_5676_cov_22.431114	Coordinate:1295	Reads:1	Hits:1	Allocated_reads:1	Strand:+
TAGTTGCGGCTATGACTAAAAACTGTCT
>Location:NODE_385231_length_5676_cov_22.431114	Coordinate:1295	Reads:8	Hits:1	Allocated_reads:8	Strand:+
TAGTTGCGGCTATGACTAAAAACTGTCCC
>Location:NODE_385231_length_5676_cov_22.431114	Coordinate:1295	Reads:16	Hits:1	Allocated_reads:16	Strand:+
TAGTTGCGGCTATGACTAAAAACTGTCCCT
>Location:NODE_385231_length_5676_cov_22.431114	Coordinate:1295	Reads:1	Hits:1	Allocated_reads:1	Strand:+
TAGTTGCGGCTATGACTAAAAACTGTCCCTG
>Location:NODE_385231_length_5676_cov_22.431114	Coordinate:1295	Reads:1	Hits:1	Allocated_reads:1	Strand:+
TAGTTGCGGCTATGACTAAAAACTGTCCCTGT
>Location:NODE_385231_length_5676_cov_22.431114	Coordinate:1298	Reads:1	Hits:1	Allocated_reads:1	Strand:+
TTGCGGCTATGACTAAAAACTGTCCCTGT
>Location:NODE_385231_length_5676_cov_22.431114	Coordinate:1298	Reads:1	Hits:1	Allocated_reads:1	Strand:+
TTGCGGCTATGACTAAAAACTGTCCCTGTTGAC
>Location:NODE_385231_length_5676_cov_22.431114	Coordinate:1299	Reads:1	Hits:1	Allocated_reads:1	Strand:+
TGCGGCTATGACTAAAAACTGTCCCTGT
>Location:NODE_385231_length_5676_cov_22.431114	Coordinate:1299	Reads:1	Hits:1	Allocated_reads:1	Strand:+
TGCGGCTATGACTAAAAACTGTCCCTGTTGAC
>Location:NODE_385231_length_5676_cov_22.431114	Coordinate:1305	Reads:1	Hits:1	Allocated_reads:1	Strand:-
CTTTTCGTCAACAGGGACAGTTTTTAGTCATA
>Location:NODE_385231_length_5676_cov_22.431114	Coordinate:1305	Reads:3	Hits:1	Allocated_reads:3	Strand:+
TATGACTAAAAACTGTCCCTGTTGAC
>Location:NODE_385231_length_5676_cov_22.431114	Coordinate:1305	Reads:3	Hits:1	Allocated_reads:3	Strand:+
TATGACTAAAAACTGTCCCTGTTGACG
>Location:NODE_385231_length_5676_cov_22.431114	Coordinate:1305	Reads:4	Hits:1	Allocated_reads:4	Strand:+
TATGACTAAAAACTGTCCCTGTTGACGA
>Location:NODE_385231_length_5676_cov_22.431114	Coordinate:1305	Reads:1	Hits:1	Allocated_reads:1	Strand:+
TATGACTAAAAACTGTCCCTGTTGACGAA
>Location:NODE_385231_length_5676_cov_22.431114	Coordinate:1305	Reads:2	Hits:1	Allocated_reads:2	Strand:+
TATGACTAAAAACTGTCCCTGTTGACGAAA
>Location:NODE_385231_length_5676_cov_22.431114	Coordinate:1305	Reads:1	Hits:1	Allocated_reads:1	Strand:-
TTTTCGTCAACAGGGACAGTTTTTAGTCATA
>Location:NODE_385231_length_5676_cov_22.431114	Coordinate:1311	Reads:3	Hits:1	Allocated_reads:3	Strand:+
TAAAAACTGTCCCTGTTGACGAAAAGGC
>Location:NODE_385231_length_5676_cov_22.431114	Coordinate:1312	Reads:1	Hits:1	Allocated_reads:1	Strand:-
CTTTTCGTCAACAGGGACAGTTTTT
>Location:NODE_385231_length_5676_cov_22.431114	Coordinate:1316	Reads:1	Hits:1	Allocated_reads:1	Strand:+
ACTGTCCCTGTTGACGAAAAGGCTAATGG
>Location:NODE_385231_length_5676_cov_22.431114	Coordinate:1316	Reads:1	Hits:1	Allocated_reads:1	Strand:-
TAGCCTTTTCGTCAACAGGGACAGT
>Location:NODE_385231_length_5676_cov_22.431114	Coordinate:1318	Reads:3	Hits:1	Allocated_reads:3	Strand:+
TGTCCCTGTTGACGAAAAGGCTAATGGTGTCT
>Location:NODE_385231_length_5676_cov_22.431114	Coordinate:1319	Reads:1	Hits:1	Allocated_reads:1	Strand:+
GTCCCTGTTGACGAAAAGGCTAATGGTGTCT
>Location:NODE_385231_length_5676_cov_22.431114	Coordinate:1320	Reads:1	Hits:1	Allocated_reads:1	Strand:+
TCCCTGTTGACGAAAAGGCTAATGGTGGCT
>Location:NODE_385231_length_5676_cov_22.431114	Coordinate:1320	Reads:10	Hits:1	Allocated_reads:10	Strand:+
TCCCTGTTGACGAAAAGGCTAATGGTGTCT
>Location:NODE_385231_length_5676_cov_22.431114	Coordinate:1321	Reads:2	Hits:1	Allocated_reads:2	Strand:+
CCCTGTTGACGAAAAGGCTAATGGTGTCT
>Location:NODE_385231_length_5676_cov_22.431114	Coordinate:1323	Reads:1	Hits:1	Allocated_reads:1	Strand:+
CTGTTGACGAAAAGGCTAATGGTGT
>Location:NODE_385231_length_5676_cov_22.431114	Coordinate:1324	Reads:1	Hits:1	Allocated_reads:1	Strand:+
TGTTGACGAAAAGGCTAATGGTGTCTGA
>Location:NODE_385231_length_5676_cov_22.431114	Coordinate:1324	Reads:2	Hits:1	Allocated_reads:2	Strand:+
TGTTGACGAAAAGGCTAATGGTGTCTGAC
>Location:NODE_385231_length_5676_cov_22.431114	Coordinate:1324	Reads:15	Hits:1	Allocated_reads:15	Strand:+
TGTTGACGAAAAGGCTAATGGTGTCTGACT
>Location:NODE_385231_length_5676_cov_22.431114	Coordinate:1324	Reads:3	Hits:1	Allocated_reads:3	Strand:+
TGTTGACGAAAAGGCTAATGGTGTCTGACTT
>Location:NODE_385231_length_5676_cov_22.431114	Coordinate:1325	Reads:1	Hits:1	Allocated_reads:1	Strand:+
GTTGACGAAAAGGCTAATGGTGTCTGAC
>Location:NODE_385231_length_5676_cov_22.431114	Coordinate:1325	Reads:1	Hits:1	Allocated_reads:1	Strand:+
GTTGACGAAAAGGCTAATGGTGTCTGACTT
>Location:NODE_385231_length_5676_cov_22.431114	Coordinate:1326	Reads:1	Hits:1	Allocated_reads:1	Strand:+
TTGACGAAAAGGCTAATGGTGTCTGAC
>Location:NODE_385231_length_5676_cov_22.431114	Coordinate:1326	Reads:19	Hits:1	Allocated_reads:19	Strand:+
TTGACGAAAAGGCTAATGGTGTCTGACT
>Location:NODE_385231_length_5676_cov_22.431114	Coordinate:1326	Reads:14	Hits:1	Allocated_reads:14	Strand:+
TTGACGAAAAGGCTAATGGTGTCTGACTT
>Location:NODE_385231_length_5676_cov_22.431114	Coordinate:1326	Reads:1	Hits:1	Allocated_reads:1	Strand:+
TTGACGAAAAGGCTAATGGTGTCTGACTTGG
>Location:NODE_385231_length_5676_cov_22.431114	Coordinate:1327	Reads:2	Hits:2	Allocated_reads:1	Strand:+
TGACGAAAAGGCTAATGGTGTCTGACG
>Location:NODE_385231_length_5676_cov_22.431114	Coordinate:1327	Reads:61	Hits:2	Allocated_reads:30.5	Strand:+
TGACGAAAAGGCTAATGGTGTCTGACT
>Location:NODE_385231_length_5676_cov_22.431114	Coordinate:1327	Reads:55	Hits:2	Allocated_reads:27.5	Strand:+
TGACGAAAAGGCTAATGGTGTCTGACTT
>Location:NODE_385231_length_5676_cov_22.431114	Coordinate:1327	Reads:1	Hits:1	Allocated_reads:1	Strand:+
TGACGAAAAGGCTAATGGTGTCTAACTTGG
>Location:NODE_385231_length_5676_cov_22.431114	Coordinate:1327	Reads:2	Hits:1	Allocated_reads:2	Strand:+
TGACGAAAAGGCTAATGGTGTCTGACTTGG
>Location:NODE_385231_length_5676_cov_22.431114	Coordinate:1327	Reads:5	Hits:1	Allocated_reads:5	Strand:+
TGACGAAAAGGCTAATGGTGTCTGACTTGGT
>Location:NODE_385231_length_5676_cov_22.431114	Coordinate:1328	Reads:1	Hits:2	Allocated_reads:0.5	Strand:+
GACGAAAAGGCTAATGGTGTCTGACT
>Location:NODE_385231_length_5676_cov_22.431114	Coordinate:1328	Reads:2	Hits:2	Allocated_reads:1	Strand:+
GACGAAAAGGCTAATGGTGTCTGACTT
>Location:NODE_385231_length_5676_cov_22.431114	Coordinate:1330	Reads:1	Hits:2	Allocated_reads:0.5	Strand:+
CGAAAAGGCTAATGGTGTCTGACT
>Location:NODE_385231_length_5676_cov_22.431114	Coordinate:1330	Reads:1	Hits:1	Allocated_reads:1	Strand:+
CGAAAAGGCTAATGGTGTCTGACTTGGTC
>Location:NODE_385231_length_5676_cov_22.431114	Coordinate:1331	Reads:1	Hits:2	Allocated_reads:0.5	Strand:+
GAAAAGGCTAATGGTGTCTGACTT
>Location:NODE_385231_length_5676_cov_22.431114	Coordinate:1331	Reads:1	Hits:1	Allocated_reads:1	Strand:+
GAAAAGGCTAATGGTGTCTGACTTGGTC
>Location:NODE_385231_length_5676_cov_22.431114	Coordinate:1332	Reads:1	Hits:1	Allocated_reads:1	Strand:+
AAAAGGCTAATGGTGTCTGACTTGGT
>Location:NODE_385231_length_5676_cov_22.431114	Coordinate:1332	Reads:2	Hits:1	Allocated_reads:2	Strand:+
AAAAGGCTAATGGTGTCTGACTTGGTC
>Location:NODE_385231_length_5676_cov_22.431114	Coordinate:1332	Reads:1	Hits:1	Allocated_reads:1	Strand:+
AAAAGGCTAATGGTGTCTGACTTGGTCGCT
>Location:NODE_385231_length_5676_cov_22.431114	Coordinate:1332	Reads:1	Hits:1	Allocated_reads:1	Strand:+
AAAAGGCTAATGGTGTCTGACTTGGTCGCTC
>Location:NODE_385231_length_5676_cov_22.431114	Coordinate:1332	Reads:1	Hits:1	Allocated_reads:1	Strand:+
AAAAGGCTAATGGTGTCTGACTTGGTCGCTCTC
>Location:NODE_385231_length_5676_cov_22.431114	Coordinate:1333	Reads:1	Hits:1	Allocated_reads:1	Strand:+
AAAGGCTAATGGTGTCTGACTTGGTCGC
>Location:NODE_385231_length_5676_cov_22.431114	Coordinate:1333	Reads:3	Hits:1	Allocated_reads:3	Strand:+
AAAGGCTAATGGTGTCTGACTTGGTCGCTC
>Location:NODE_385231_length_5676_cov_22.431114	Coordinate:1334	Reads:2	Hits:1	Allocated_reads:2	Strand:+
AAGGCTAATGGTGTCTGACTTGGTT
>Location:NODE_385231_length_5676_cov_22.431114	Coordinate:1334	Reads:5	Hits:1	Allocated_reads:5	Strand:+
AAGGCTAATGGTGTCTGACTTGGTC
>Location:NODE_385231_length_5676_cov_22.431114	Coordinate:1334	Reads:4	Hits:1	Allocated_reads:4	Strand:+
AAGGCTAATGGTGTCTGACTTGGTCGCT
>Location:NODE_385231_length_5676_cov_22.431114	Coordinate:1334	Reads:9	Hits:1	Allocated_reads:9	Strand:+
AAGGCTAATGGTGTCTGACTTGGTCGCTC
>Location:NODE_385231_length_5676_cov_22.431114	Coordinate:1334	Reads:2	Hits:1	Allocated_reads:2	Strand:+
AAGGCTAATGGTGTCTGACTTGGTCGCTCT
>Location:NODE_385231_length_5676_cov_22.431114	Coordinate:1335	Reads:2	Hits:1	Allocated_reads:2	Strand:+
AGGCTAATGGTGTCTGACTTGGTCGCT
>Location:NODE_385231_length_5676_cov_22.431114	Coordinate:1335	Reads:6	Hits:1	Allocated_reads:6	Strand:+
AGGCTAATGGTGTCTGACTTGGTCGCTC
>Location:NODE_385231_length_5676_cov_22.431114	Coordinate:1335	Reads:2	Hits:1	Allocated_reads:2	Strand:+
AGGCTAATGGTGTCTGACTTGGTCGCTCTCT
>Location:NODE_385231_length_5676_cov_22.431114	Coordinate:1336	Reads:8	Hits:1	Allocated_reads:8	Strand:+
GGCTAATGGTGTCTGACTTGGTCGCT
>Location:NODE_385231_length_5676_cov_22.431114	Coordinate:1336	Reads:1	Hits:1	Allocated_reads:1	Strand:+
GGCTAATGGTGTCTGACTTGGTCGCTT
>Location:NODE_385231_length_5676_cov_22.431114	Coordinate:1336	Reads:8	Hits:1	Allocated_reads:8	Strand:+
GGCTAATGGTGTCTGACTTGGTCGCTC
>Location:NODE_385231_length_5676_cov_22.431114	Coordinate:1336	Reads:2	Hits:1	Allocated_reads:2	Strand:+
GGCTAATGGTGTCTGACTTGGTCGCTCT
>Location:NODE_385231_length_5676_cov_22.431114	Coordinate:1336	Reads:1	Hits:1	Allocated_reads:1	Strand:+
GGCTAATGGTGTCTGACTTGGTCGCTCTC
>Location:NODE_385231_length_5676_cov_22.431114	Coordinate:1336	Reads:13	Hits:1	Allocated_reads:13	Strand:+
GGCTAATGGTGTCTGACTTGGTCGCTCTCT
>Location:NODE_385231_length_5676_cov_22.431114	Coordinate:1337	Reads:1	Hits:1	Allocated_reads:1	Strand:-
AGAGCGACCAAGTCAGACACCATTAGC
>Location:NODE_385231_length_5676_cov_22.431114	Coordinate:1337	Reads:1	Hits:1	Allocated_reads:1	Strand:+
GCTAATGGTGTCTGACTTGGTCGCTC
>Location:NODE_385231_length_5676_cov_22.431114	Coordinate:1337	Reads:1	Hits:1	Allocated_reads:1	Strand:+
GCTAATGGTGTCTGACTTGGTCGCTT
>Location:NODE_385231_length_5676_cov_22.431114	Coordinate:1337	Reads:1	Hits:1	Allocated_reads:1	Strand:+
GCTAATGGTGTCTGACTTGGTCGCTCTCT
>Location:NODE_385231_length_5676_cov_22.431114	Coordinate:1337	Reads:1	Hits:1	Allocated_reads:1	Strand:+
GCTAATGGTGTCTGACTTGGTCGCTCTCTT
>Location:NODE_385231_length_5676_cov_22.431114	Coordinate:1339	Reads:2	Hits:1	Allocated_reads:2	Strand:+
TAATGGTGTCTGACTTGGTCGCTC
>Location:NODE_385231_length_5676_cov_22.431114	Coordinate:1339	Reads:2	Hits:1	Allocated_reads:2	Strand:+
TAATGGTGTCTGACTTGGTCGCTCTCT
>Location:NODE_385231_length_5676_cov_22.431114	Coordinate:1339	Reads:1	Hits:1	Allocated_reads:1	Strand:+
TAATGGTGTCTGACTTGGTCGCTCTCTTGT
>Location:NODE_385231_length_5676_cov_22.431114	Coordinate:1342	Reads:1	Hits:1	Allocated_reads:1	Strand:+
TGGTGTCTGACTTGGTCGCTCTCTT
>Location:NODE_385231_length_5676_cov_22.431114	Coordinate:1342	Reads:1	Hits:1	Allocated_reads:1	Strand:+
TGGTGTCTGACTTGGTCGCTCTCTTA
>Location:NODE_385231_length_5676_cov_22.431114	Coordinate:1347	Reads:1	Hits:1	Allocated_reads:1	Strand:-
ATTGCTAGCAAGAGAGCGACCAAGTCAGA
>Location:NODE_385231_length_5676_cov_22.431114	Coordinate:1350	Reads:1	Hits:1	Allocated_reads:1	Strand:-
TTGCTAGCAAGAGAGCGACCAAGTC
>Location:NODE_385231_length_5676_cov_22.431114	Coordinate:1366	Reads:3	Hits:2	Allocated_reads:1.5	Strand:+
TGCTAGCAATAAGAAAATTAAACAACA
>Location:NODE_385231_length_5676_cov_22.431114	Coordinate:1366	Reads:1	Hits:2	Allocated_reads:0.5	Strand:+
TGCTAGCAATAAGAAAATTAAACAACATT
>Location:NODE_385231_length_5676_cov_22.431114	Coordinate:1366	Reads:1	Hits:2	Allocated_reads:0.5	Strand:+
TGCTAGCAATAAGAAAATTAAACAACATTA
>Location:NODE_385231_length_5676_cov_22.431114	Coordinate:1366	Reads:1	Hits:2	Allocated_reads:0.5	Strand:+
TGCTAGCAATAAGAAAATTAAACAACATTAGGAGT
>Location:NODE_385231_length_5676_cov_22.431114	Coordinate:1369	Reads:1	Hits:2	Allocated_reads:0.5	Strand:+
TAGCAATAAGAAAATTAAACAACATTA
>Location:NODE_385231_length_5676_cov_22.431114	Coordinate:1369	Reads:2	Hits:2	Allocated_reads:1	Strand:+
TAGCAATAAGAAAATTAAACAACATTAGGA
>Location:NODE_385231_length_5676_cov_22.431114	Coordinate:1375	Reads:1	Hits:3	Allocated_reads:0.333333333333333	Strand:+
TAAGAAAATTAAACAACATTAGGAGCATTA
>Location:NODE_385231_length_5676_cov_22.431114	Coordinate:1383	Reads:1	Hits:3	Allocated_reads:0.333333333333333	Strand:+
TTAAACAACATTAGGAGCATTATCCTAA
>Location:NODE_385231_length_5676_cov_22.431114	Coordinate:1393	Reads:1	Hits:1	Allocated_reads:1	Strand:+
TTAGGAGCATTATCCTAAAGAAGCTTGAGT
>Location:NODE_385231_length_5676_cov_22.431114	Coordinate:1396	Reads:1	Hits:1	Allocated_reads:1	Strand:+
GGAGCATTATCCTAAAGAAGCTTGAGTT
>Location:NODE_385231_length_5676_cov_22.431114	Coordinate:1398	Reads:3	Hits:2	Allocated_reads:1.5	Strand:-
CTCAAGCTTCTTTAGGATAATGCT
>Location:NODE_385231_length_5676_cov_22.431114	Coordinate:1399	Reads:1	Hits:1	Allocated_reads:1	Strand:+
GCATTATCCTAAAGAAGCTTGAGTTTAC
>Location:NODE_385231_length_5676_cov_22.431114	Coordinate:1402	Reads:1	Hits:1	Allocated_reads:1	Strand:+
TTATCCTAAAGAAGCTTGAGTTTACTAA
>Location:NODE_385231_length_5676_cov_22.431114	Coordinate:1402	Reads:2	Hits:1	Allocated_reads:2	Strand:+
TTATCCTAAAGAAGCTTGAGTTTACTAAAAC
>Location:NODE_385231_length_5676_cov_22.431114	Coordinate:1402	Reads:2	Hits:1	Allocated_reads:2	Strand:+
TTATCCTAAAGAAGCTTGAGTTTACTAAAACT
>Location:NODE_385231_length_5676_cov_22.431114	Coordinate:1403	Reads:2	Hits:1	Allocated_reads:2	Strand:+
TATCCTAAAGAAGCTTGAGTTTACTAAAACT
>Location:NODE_385231_length_5676_cov_22.431114	Coordinate:1405	Reads:1	Hits:1	Allocated_reads:1	Strand:+
TCCTAAAGAAGCTTGAGTTTACTAAAA
>Location:NODE_385231_length_5676_cov_22.431114	Coordinate:1405	Reads:7	Hits:1	Allocated_reads:7	Strand:+
TCCTAAAGAAGCTTGAGTTTACTAAAACT
>Location:NODE_385231_length_5676_cov_22.431114	Coordinate:1407	Reads:1	Hits:1	Allocated_reads:1	Strand:+
CTAAAGAAGCTTGAGTTTACTAAAACT
>Location:NODE_385231_length_5676_cov_22.431114	Coordinate:1408	Reads:2	Hits:1	Allocated_reads:2	Strand:+
TAAAGAAGCTTGAGTTTACTAAAAC
>Location:NODE_385231_length_5676_cov_22.431114	Coordinate:1408	Reads:6	Hits:1	Allocated_reads:6	Strand:+
TAAAGAAGCTTGAGTTTACTAAAACT
>Location:NODE_385231_length_5676_cov_22.431114	Coordinate:1408	Reads:1	Hits:1	Allocated_reads:1	Strand:+
TAAAGAAGCTTGAGTTTACTAAAACTGAT
>Location:NODE_385231_length_5676_cov_22.431114	Coordinate:1410	Reads:1	Hits:1	Allocated_reads:1	Strand:+
AAGAAGCTTGAGTTTACTAAAACTGATG
>Location:NODE_385231_length_5676_cov_22.431114	Coordinate:1411	Reads:1	Hits:1	Allocated_reads:1	Strand:+
AGAAGCTTGAGTTTACTAAAACTGATGTAGT
>Location:NODE_385231_length_5676_cov_22.431114	Coordinate:1412	Reads:3	Hits:1	Allocated_reads:3	Strand:+
GAAGCTTGAGTTTACTAAAACTGATGTAGT
>Location:NODE_385231_length_5676_cov_22.431114	Coordinate:1413	Reads:1	Hits:1	Allocated_reads:1	Strand:+
AAGCTTGAGTTTACTAAAACTGATGTAGT
>Location:NODE_385231_length_5676_cov_22.431114	Coordinate:1414	Reads:1	Hits:1	Allocated_reads:1	Strand:-
AACTACATCAGTTTTAGTAAACTCAAGCT
>Location:NODE_385231_length_5676_cov_22.431114	Coordinate:1414	Reads:1	Hits:1	Allocated_reads:1	Strand:-
TACATCAGTTTTAGTAAACTCAAGCT
>Location:NODE_385231_length_5676_cov_22.431114	Coordinate:1414	Reads:1	Hits:1	Allocated_reads:1	Strand:-
TTCAACTACATCAGTTTTAGTAAACTCAAGCT
>Location:NODE_385231_length_5676_cov_22.431114	Coordinate:1415	Reads:1	Hits:1	Allocated_reads:1	Strand:-
AACTACATCAGTTTTAGTAAACTCAAGC
>Location:NODE_385231_length_5676_cov_22.431114	Coordinate:1418	Reads:1	Hits:1	Allocated_reads:1	Strand:+
TGAGTTTACTAAAACTGATGTAGTTGAAA
>Location:NODE_385231_length_5676_cov_22.431114	Coordinate:1418	Reads:1	Hits:1	Allocated_reads:1	Strand:+
TGAGTTTACTAAAACTGATGTAGTTGAAAT
>Location:NODE_385231_length_5676_cov_22.431114	Coordinate:1423	Reads:1	Hits:1	Allocated_reads:1	Strand:-
GTGACTATGAATTTCAACTACATCAGTTTTAGTAA
>Location:NODE_385231_length_5676_cov_22.431114	Coordinate:1424	Reads:1	Hits:3	Allocated_reads:0.333333333333333	Strand:-
TGAATTTCAACTACATCAGTTTTAGTA
>Location:NODE_385231_length_5676_cov_22.431114	Coordinate:1428	Reads:1	Hits:3	Allocated_reads:0.333333333333333	Strand:-
CTATGAATTTCAACTACATCAGTTTT
>Location:NODE_385231_length_5676_cov_22.431114	Coordinate:1428	Reads:2	Hits:1	Allocated_reads:2	Strand:-
GTGACTATGAATTTCAACTACATCAGTTTT
>Location:NODE_385231_length_5676_cov_22.431114	Coordinate:1428	Reads:1	Hits:3	Allocated_reads:0.333333333333333	Strand:-
TGACTATGAATTTCAACTACATCAGTTTT
>Location:NODE_385231_length_5676_cov_22.431114	Coordinate:1429	Reads:2	Hits:1	Allocated_reads:2	Strand:-
AATGTGACTATGAATTTCAACTACATCAGTTT
>Location:NODE_385231_length_5676_cov_22.431114	Coordinate:1429	Reads:18	Hits:1	Allocated_reads:18	Strand:-
GTGACTATGAATTTCAACTACATCAGTTT
>Location:NODE_385231_length_5676_cov_22.431114	Coordinate:1429	Reads:2	Hits:3	Allocated_reads:0.666666666666667	Strand:-
TGACTATGAATTTCAACTACATCAGTTT
>Location:NODE_385231_length_5676_cov_22.431114	Coordinate:1430	Reads:2	Hits:1	Allocated_reads:2	Strand:-
GTGACTATGAATTTCAACTACATCAGTT
>Location:NODE_385231_length_5676_cov_22.431114	Coordinate:1430	Reads:1	Hits:3	Allocated_reads:0.333333333333333	Strand:-
TGACTATGAATTTCAACTACATCAGTT
>Location:NODE_385231_length_5676_cov_22.431114	Coordinate:1431	Reads:1	Hits:1	Allocated_reads:1	Strand:-
AATGTGACTATGAATTTCAACTACATCAGT
>Location:NODE_385231_length_5676_cov_22.431114	Coordinate:1431	Reads:14	Hits:1	Allocated_reads:14	Strand:-
GTGACTATGAATTTCAACTACATCAGT
>Location:NODE_385231_length_5676_cov_22.431114	Coordinate:1431	Reads:1	Hits:1	Allocated_reads:1	Strand:-
TGTGACTATGAATTTCAACTACATCAGT
>Location:NODE_385231_length_5676_cov_22.431114	Coordinate:1432	Reads:1	Hits:1	Allocated_reads:1	Strand:-
AATGTGACTATGAATTTCAACTACATCAG
>Location:NODE_385231_length_5676_cov_22.431114	Coordinate:1432	Reads:2	Hits:1	Allocated_reads:2	Strand:-
GTGACTATGAATTTCAACTACATCAG
>Location:NODE_385231_length_5676_cov_22.431114	Coordinate:1433	Reads:1	Hits:1	Allocated_reads:1	Strand:-
GTGACTATGAATTTCAACTACATCA
>Location:NODE_385231_length_5676_cov_22.431114	Coordinate:1434	Reads:2	Hits:1	Allocated_reads:2	Strand:-
GTGACTATGAATTTCAACTACATC
>Location:NODE_385231_length_5676_cov_22.431114	Coordinate:1435	Reads:1	Hits:1	Allocated_reads:1	Strand:-
AATGTGACTATGAATTTCAACTACAT
>Location:NODE_385231_length_5676_cov_22.431114	Coordinate:1435	Reads:1	Hits:1	Allocated_reads:1	Strand:+
ATGTAGTTGAAATTCATAGTCACATTCTC
>Location:NODE_385231_length_5676_cov_22.431114	Coordinate:1435	Reads:1	Hits:1	Allocated_reads:1	Strand:-
TGTGACTATGAATTTCAACTACAT
>Location:NODE_385231_length_5676_cov_22.431114	Coordinate:1436	Reads:1	Hits:1	Allocated_reads:1	Strand:-
AATGTGACTATGAATTTCAACTACA
>Location:NODE_385231_length_5676_cov_22.431114	Coordinate:1436	Reads:2	Hits:1	Allocated_reads:2	Strand:+
TGTAGTTGAAATTCATAGTCACATTCTCT
>Location:NODE_385231_length_5676_cov_22.431114	Coordinate:1436	Reads:1	Hits:1	Allocated_reads:1	Strand:+
TGTAGTTGAAATTCATAGTCACATTCTCTT
>Location:NODE_385231_length_5676_cov_22.431114	Coordinate:1436	Reads:1	Hits:1	Allocated_reads:1	Strand:+
TGTAGTTGAAATTCATAGTCACATTCTCTTC
>Location:NODE_385231_length_5676_cov_22.431114	Coordinate:1438	Reads:1	Hits:1	Allocated_reads:1	Strand:+
TAGTTGAAATTCATAGTCACATTCTCT
>Location:NODE_385231_length_5676_cov_22.431114	Coordinate:1438	Reads:2	Hits:1	Allocated_reads:2	Strand:+
TAGTTGAAATTCATAGTCACATTCTCTT
>Location:NODE_385231_length_5676_cov_22.431114	Coordinate:1438	Reads:3	Hits:1	Allocated_reads:3	Strand:+
TAGTTGAAATTCATAGTCACATTCTCTTC
>Location:NODE_385231_length_5676_cov_22.431114	Coordinate:1438	Reads:1	Hits:1	Allocated_reads:1	Strand:+
TAGTTGAAATTCATAGTCACATTCTCTTCT
>Location:NODE_385231_length_5676_cov_22.431114	Coordinate:1438	Reads:1	Hits:1	Allocated_reads:1	Strand:+
TAGTTGAAATTCATAGTCACATTCTCTTCTG
>Location:NODE_385231_length_5676_cov_22.431114	Coordinate:1438	Reads:1	Hits:1	Allocated_reads:1	Strand:+
TAGTTGAAATTCATAGTCACATTCTCTTCTGT
>Location:NODE_385231_length_5676_cov_22.431114	Coordinate:1442	Reads:2	Hits:1	Allocated_reads:2	Strand:+
TGAAATTCATAGTCACATTCTCTTCTGTCA
>Location:NODE_385231_length_5676_cov_22.431114	Coordinate:1443	Reads:1	Hits:1	Allocated_reads:1	Strand:+
GAAATTCATAGTCACATTCTCTTCTGTC
>Location:NODE_385231_length_5676_cov_22.431114	Coordinate:1443	Reads:1	Hits:1	Allocated_reads:1	Strand:+
GAAATTCATAGTCACATTCTCTTCTGTCA
>Location:NODE_385231_length_5676_cov_22.431114	Coordinate:1444	Reads:1	Hits:1	Allocated_reads:1	Strand:+
AAATTCATAGTCACATTCTCTTCTGTCATC
>Location:NODE_385231_length_5676_cov_22.431114	Coordinate:1444	Reads:1	Hits:1	Allocated_reads:1	Strand:-
CAGAAGAGAATGTGACTATGAATTT
>Location:NODE_385231_length_5676_cov_22.431114	Coordinate:1445	Reads:1	Hits:1	Allocated_reads:1	Strand:+
AATTCATAGTCACATTCTCTTCTGTCA
>Location:NODE_385231_length_5676_cov_22.431114	Coordinate:1445	Reads:1	Hits:1	Allocated_reads:1	Strand:+
AATTCATAGTCACATTCTCTTCTGTCATCTC
>Location:NODE_385231_length_5676_cov_22.431114	Coordinate:1446	Reads:1	Hits:1	Allocated_reads:1	Strand:+
ATTCATAGTCACATTCTCTTCTGTCATC
>Location:NODE_385231_length_5676_cov_22.431114	Coordinate:1446	Reads:1	Hits:1	Allocated_reads:1	Strand:+
ATTCATAGTCACATTCTCTTCTGTCATCT
>Location:NODE_385231_length_5676_cov_22.431114	Coordinate:1447	Reads:1	Hits:1	Allocated_reads:1	Strand:+
TTCATAGTCACATTCTCTTCTGTC
>Location:NODE_385231_length_5676_cov_22.431114	Coordinate:1447	Reads:3	Hits:1	Allocated_reads:3	Strand:+
TTCATAGTCACATTCTCTTCTGTCATC
>Location:NODE_385231_length_5676_cov_22.431114	Coordinate:1447	Reads:1	Hits:1	Allocated_reads:1	Strand:+
TTCATAGTCACATTCTCTTCTGTCATCTC
>Location:NODE_385231_length_5676_cov_22.431114	Coordinate:1447	Reads:6	Hits:1	Allocated_reads:6	Strand:+
TTCATAGTCACATTCTCTTCTGTCATCTCT
>Location:NODE_385231_length_5676_cov_22.431114	Coordinate:1447	Reads:1	Hits:1	Allocated_reads:1	Strand:+
TTCATAGTCACATTCTCTTCTGTCATCTCTCT
>Location:NODE_385231_length_5676_cov_22.431114	Coordinate:1448	Reads:1	Hits:1	Allocated_reads:1	Strand:+
TCATAGTCACATTCTCTTCTGTCACC
>Location:NODE_385231_length_5676_cov_22.431114	Coordinate:1448	Reads:4	Hits:1	Allocated_reads:4	Strand:+
TCATAGTCACATTCTCTTCTGTCATC
>Location:NODE_385231_length_5676_cov_22.431114	Coordinate:1448	Reads:1	Hits:1	Allocated_reads:1	Strand:+
TCATAGTCACATTCTCTTCTGTCATCT
>Location:NODE_385231_length_5676_cov_22.431114	Coordinate:1448	Reads:1	Hits:1	Allocated_reads:1	Strand:+
TCATAGTCACATTCTCTTCTGTCATCTC
>Location:NODE_385231_length_5676_cov_22.431114	Coordinate:1448	Reads:14	Hits:1	Allocated_reads:14	Strand:+
TCATAGTCACATTCTCTTCTGTCATCTCT
>Location:NODE_385231_length_5676_cov_22.431114	Coordinate:1448	Reads:8	Hits:1	Allocated_reads:8	Strand:+
TCATAGTCACATTCTCTTCTGTCATCTCTC
>Location:NODE_385231_length_5676_cov_22.431114	Coordinate:1448	Reads:1	Hits:1	Allocated_reads:1	Strand:+
TCATAGTCACATTCTCTTCTGTCATCTCTCTT
>Location:NODE_385231_length_5676_cov_22.431114	Coordinate:1449	Reads:2	Hits:1	Allocated_reads:2	Strand:+
CATAGTCACATTCTCTTCTGTCATCTCT
>Location:NODE_385231_length_5676_cov_22.431114	Coordinate:1449	Reads:1	Hits:1	Allocated_reads:1	Strand:+
CATAGTCACATTCTCTTCTGTCATCTCTC
>Location:NODE_385231_length_5676_cov_22.431114	Coordinate:1451	Reads:6	Hits:1	Allocated_reads:6	Strand:+
TAGTCACATTCTCTTCTGTCATCTCT
>Location:NODE_385231_length_5676_cov_22.431114	Coordinate:1451	Reads:3	Hits:1	Allocated_reads:3	Strand:+
TAGTCACATTCTCTTCTGTCATCTCTC
>Location:NODE_385231_length_5676_cov_22.431114	Coordinate:1451	Reads:3	Hits:1	Allocated_reads:3	Strand:+
TAGTCACATTCTCTTCTGTCATCTCTCT
>Location:NODE_385231_length_5676_cov_22.431114	Coordinate:1451	Reads:2	Hits:1	Allocated_reads:2	Strand:+
TAGTCACATTCTCTTCTGTCATCTCTCTA
>Location:NODE_385231_length_5676_cov_22.431114	Coordinate:1451	Reads:5	Hits:1	Allocated_reads:5	Strand:+
TAGTCACATTCTCTTCTGTCATCTCTCTATA
>Location:NODE_385231_length_5676_cov_22.431114	Coordinate:1451	Reads:1	Hits:1	Allocated_reads:1	Strand:+
TAGTCACATTCTCTTCTGTCATCTCTCTATAGT
>Location:NODE_385231_length_5676_cov_22.431114	Coordinate:1452	Reads:1	Hits:1	Allocated_reads:1	Strand:-
AGAGATGACAGAAGAGAATGTGACT
>Location:NODE_385231_length_5676_cov_22.431114	Coordinate:1454	Reads:1	Hits:1	Allocated_reads:1	Strand:+
TCACATTCTCTTCTGTCATCTCTC
>Location:NODE_385231_length_5676_cov_22.431114	Coordinate:1454	Reads:2	Hits:1	Allocated_reads:2	Strand:+
TCACATTCTCTTCTGTCATCTCTCTAT
>Location:NODE_385231_length_5676_cov_22.431114	Coordinate:1454	Reads:1	Hits:1	Allocated_reads:1	Strand:+
TCACATTCTCTTCTGTCATCTCTCTATAGG
>Location:NODE_385231_length_5676_cov_22.431114	Coordinate:1454	Reads:1	Hits:1	Allocated_reads:1	Strand:+
TCACATTCTCTTCTGTCATCTCTCTATAGGT
>Location:NODE_385231_length_5676_cov_22.431114	Coordinate:1455	Reads:1	Hits:1	Allocated_reads:1	Strand:-
AGAGAGATGACAGAAGAGAATGGG
>Location:NODE_385231_length_5676_cov_22.431114	Coordinate:1456	Reads:1	Hits:1	Allocated_reads:1	Strand:-
TATAGAGAGATGACAGAAGAGAATGT
>Location:NODE_385231_length_5676_cov_22.431114	Coordinate:1457	Reads:1	Hits:1	Allocated_reads:1	Strand:+
CATTCTCTTCTGTCATCTCTCTATAGGTC
>Location:NODE_385231_length_5676_cov_22.431114	Coordinate:1459	Reads:1	Hits:1	Allocated_reads:1	Strand:-
GACCTATAGAGAGATGACAGAAGAGAA
>Location:NODE_385231_length_5676_cov_22.431114	Coordinate:1459	Reads:1	Hits:1	Allocated_reads:1	Strand:+
TTCTCTTCTGTCATCTCTCTATAGGTCCGAC
>Location:NODE_385231_length_5676_cov_22.431114	Coordinate:1459	Reads:1	Hits:1	Allocated_reads:1	Strand:+
TTCTCTTCTGTCATCTCTCTATAGGTCCGACT
>Location:NODE_385231_length_5676_cov_22.431114	Coordinate:1461	Reads:1	Hits:1	Allocated_reads:1	Strand:-
CGGACCTATAGAGAGATGACAGAAGAG
>Location:NODE_385231_length_5676_cov_22.431114	Coordinate:1463	Reads:2	Hits:1	Allocated_reads:2	Strand:-
CGGACCTATAGAGAGATGACAGAAG
>Location:NODE_385231_length_5676_cov_22.431114	Coordinate:1465	Reads:1	Hits:1	Allocated_reads:1	Strand:-
CCCAGTCGGACCTATAGAGAGATGACAGG
>Location:NODE_385231_length_5676_cov_22.431114	Coordinate:1465	Reads:1	Hits:1	Allocated_reads:1	Strand:+
TCTGTCATCTCTCTATAGGTCCGACT
>Location:NODE_385231_length_5676_cov_22.431114	Coordinate:1465	Reads:2	Hits:1	Allocated_reads:2	Strand:+
TCTGTCATCTCTCTATAGGTCCGACTGGGA
>Location:NODE_385231_length_5676_cov_22.431114	Coordinate:1467	Reads:1	Hits:1	Allocated_reads:1	Strand:+
TGTCATCTCTCTATAGGTCCGACTGGGA
>Location:NODE_385231_length_5676_cov_22.431114	Coordinate:1467	Reads:2	Hits:1	Allocated_reads:2	Strand:+
TGTCATCTCTCTATAGGTCCGACTGGGAT
>Location:NODE_385231_length_5676_cov_22.431114	Coordinate:1467	Reads:1	Hits:1	Allocated_reads:1	Strand:+
TGTCATCTCTCTATAGGTCCGACTGGGATT
>Location:NODE_385231_length_5676_cov_22.431114	Coordinate:1468	Reads:3	Hits:1	Allocated_reads:3	Strand:-
CCCAGTCGGACCTATAGAGAGATGAC
>Location:NODE_385231_length_5676_cov_22.431114	Coordinate:1468	Reads:1	Hits:1	Allocated_reads:1	Strand:-
TCCCAGTCGGACCTATAGAGAGATGAC
>Location:NODE_385231_length_5676_cov_22.431114	Coordinate:1469	Reads:1	Hits:1	Allocated_reads:1	Strand:-
CCCAGTCGGACCTATAGAGAGATGA
>Location:NODE_385231_length_5676_cov_22.431114	Coordinate:1469	Reads:3	Hits:1	Allocated_reads:3	Strand:+
TCATCTCTCTATAGGTCCGACTGGGATT
>Location:NODE_385231_length_5676_cov_22.431114	Coordinate:1470	Reads:1	Hits:1	Allocated_reads:1	Strand:+
CATCTCTCTATAGGTCCGACTGGGAT
>Location:NODE_385231_length_5676_cov_22.431114	Coordinate:1470	Reads:2	Hits:1	Allocated_reads:2	Strand:-
CCCAGTCGGACCTATAGAGAGATG
>Location:NODE_385231_length_5676_cov_22.431114	Coordinate:1472	Reads:1	Hits:1	Allocated_reads:1	Strand:+
TCTCTCTATAGGTCCGACTGGGTTTT
>Location:NODE_385231_length_5676_cov_22.431114	Coordinate:1472	Reads:1	Hits:1	Allocated_reads:1	Strand:+
TCTCTCTATAGGTCCGACTGGGATTGA
>Location:NODE_385231_length_5676_cov_22.431114	Coordinate:1472	Reads:1	Hits:1	Allocated_reads:1	Strand:+
TCTCTCTATAGGTCCGACTGGGATTGAT
>Location:NODE_385231_length_5676_cov_22.431114	Coordinate:1472	Reads:2	Hits:1	Allocated_reads:2	Strand:+
TCTCTCTATAGGTCCGACTGGGATTGATGA
>Location:NODE_385231_length_5676_cov_22.431114	Coordinate:1476	Reads:1	Hits:1	Allocated_reads:1	Strand:+
TCTATAGGTCCGACTGGGATTGATGACG
>Location:NODE_385231_length_5676_cov_22.431114	Coordinate:1478	Reads:2	Hits:1	Allocated_reads:2	Strand:+
TATAGGTCCGACTGGGATTGATGACT
>Location:NODE_385231_length_5676_cov_22.431114	Coordinate:1478	Reads:3	Hits:1	Allocated_reads:3	Strand:+
TATAGGTCCGACTGGGATTGATGACGT
>Location:NODE_385231_length_5676_cov_22.431114	Coordinate:1478	Reads:1	Hits:1	Allocated_reads:1	Strand:+
TATAGGTCCGACTGGGATTGATGACGTC
>Location:NODE_385231_length_5676_cov_22.431114	Coordinate:1478	Reads:1	Hits:1	Allocated_reads:1	Strand:+
TATAGGTCCGACTGGGATTGATGACGTCA
>Location:NODE_385231_length_5676_cov_22.431114	Coordinate:1478	Reads:2	Hits:1	Allocated_reads:2	Strand:+
TATAGGTCCGACTGGGATTGATGACGTCAGA
>Location:NODE_385231_length_5676_cov_22.431114	Coordinate:1478	Reads:3	Hits:1	Allocated_reads:3	Strand:+
TATAGGTCCGACTGGGATTGATGACGTCAGT
>Location:NODE_385231_length_5676_cov_22.431114	Coordinate:1478	Reads:1	Hits:1	Allocated_reads:1	Strand:+
TATAGGTCCGACTGGGATTGATGACGTCAGAC
>Location:NODE_385231_length_5676_cov_22.431114	Coordinate:1480	Reads:1	Hits:3	Allocated_reads:0.333333333333333	Strand:+
TAGGTCCGACTGGGATTGATGACG
>Location:NODE_385231_length_5676_cov_22.431114	Coordinate:1480	Reads:2	Hits:3	Allocated_reads:0.666666666666667	Strand:+
TAGGTCCGACTGGGATTGATGACGT
>Location:NODE_385231_length_5676_cov_22.431114	Coordinate:1480	Reads:4	Hits:3	Allocated_reads:1.33333333333333	Strand:+
TAGGTCCGACTGGGATTGATGACGTC
>Location:NODE_385231_length_5676_cov_22.431114	Coordinate:1480	Reads:2	Hits:1	Allocated_reads:2	Strand:+
TAGGTCCGACTGGGATTGATGACGTCA
>Location:NODE_385231_length_5676_cov_22.431114	Coordinate:1480	Reads:1	Hits:1	Allocated_reads:1	Strand:+
TAGGTCCGACTGGGATTGATGACGTCAG
>Location:NODE_385231_length_5676_cov_22.431114	Coordinate:1480	Reads:12	Hits:1	Allocated_reads:12	Strand:+
TAGGTCCGACTGGGATTGATGACGTCAGA
>Location:NODE_385231_length_5676_cov_22.431114	Coordinate:1480	Reads:7	Hits:1	Allocated_reads:7	Strand:+
TAGGTCCGACTGGGATTGATGACGTCAGT
>Location:NODE_385231_length_5676_cov_22.431114	Coordinate:1480	Reads:6	Hits:1	Allocated_reads:6	Strand:+
TAGGTCCGACTGGGATTGATGACGTCAGAC
>Location:NODE_385231_length_5676_cov_22.431114	Coordinate:1480	Reads:2	Hits:1	Allocated_reads:2	Strand:+
TAGGTCCGACTGGGATTGATGACGTCAGACTACC
>Location:NODE_385231_length_5676_cov_22.431114	Coordinate:1481	Reads:1	Hits:3	Allocated_reads:0.333333333333333	Strand:-
ACGTCATCAATCCCAGTCGGACCT
>Location:NODE_385231_length_5676_cov_22.431114	Coordinate:1481	Reads:1	Hits:3	Allocated_reads:0.333333333333333	Strand:-
GACGTCATCAATCCCAGTCGGACCT
>Location:NODE_385231_length_5676_cov_22.431114	Coordinate:1481	Reads:1	Hits:1	Allocated_reads:1	Strand:-
TGACGTCATCAATCCCAGTCGGACCT
>Location:NODE_385231_length_5676_cov_22.431114	Coordinate:1482	Reads:1	Hits:3	Allocated_reads:0.333333333333333	Strand:-
GACGTCATCAATCCCAGTCGGACC
>Location:NODE_385231_length_5676_cov_22.431114	Coordinate:1484	Reads:1	Hits:1	Allocated_reads:1	Strand:+
TCCGACTGGGATTGATGACGTCAGT
>Location:NODE_385231_length_5676_cov_22.431114	Coordinate:1484	Reads:1	Hits:1	Allocated_reads:1	Strand:+
TCCGACTGGGATTGATGACGTCAGAC
>Location:NODE_385231_length_5676_cov_22.431114	Coordinate:1484	Reads:48	Hits:1	Allocated_reads:48	Strand:+
TCCGACTGGGATTGATGACGTCAGACT
>Location:NODE_385231_length_5676_cov_22.431114	Coordinate:1484	Reads:1	Hits:1	Allocated_reads:1	Strand:+
TCCGACTGGGATTGATGACGTCAGACTACC
>Location:NODE_385231_length_5676_cov_22.431114	Coordinate:1485	Reads:1	Hits:1	Allocated_reads:1	Strand:+
CCGACTGGGATTGATGACGTCAGACTACC
>Location:NODE_385231_length_5676_cov_22.431114	Coordinate:1486	Reads:1	Hits:1	Allocated_reads:1	Strand:+
CGACTGGGATTGATGACGTCAGACT
>Location:NODE_385231_length_5676_cov_22.431114	Coordinate:1486	Reads:1	Hits:1	Allocated_reads:1	Strand:+
CGACTGGGATTGATGACGTCAGACTACC
>Location:NODE_385231_length_5676_cov_22.431114	Coordinate:1487	Reads:1	Hits:1	Allocated_reads:1	Strand:+
GACTGGGATTGATGACGTCAGACTACC
>Location:NODE_385231_length_5676_cov_22.431114	Coordinate:1488	Reads:1	Hits:1	Allocated_reads:1	Strand:+
ACTGGGATTGATGACGTCAGACTACCT
>Location:NODE_385231_length_5676_cov_22.431114	Coordinate:1491	Reads:1	Hits:1	Allocated_reads:1	Strand:+
GGGATTGATGACGTCAGACTACCTAAAGGA
>Location:NODE_385231_length_5676_cov_22.431114	Coordinate:1493	Reads:1	Hits:1	Allocated_reads:1	Strand:+
GATTGATGACGTCAGACTACCTAAAGGA
>Location:NODE_385231_length_5676_cov_22.431114	Coordinate:1493	Reads:1	Hits:1	Allocated_reads:1	Strand:+
GATTGATGACGTCAGACTACCTAAAGGACA
>Location:NODE_385231_length_5676_cov_22.431114	Coordinate:1495	Reads:1	Hits:1	Allocated_reads:1	Strand:+
TTGATGACGTCAGACTACCTAAAGGA
>Location:NODE_385231_length_5676_cov_22.431114	Coordinate:1495	Reads:1	Hits:1	Allocated_reads:1	Strand:+
TTGATGACGTCAGACTACCTAAAGGAC
>Location:NODE_385231_length_5676_cov_22.431114	Coordinate:1495	Reads:1	Hits:1	Allocated_reads:1	Strand:+
TTGATGACGTCAGACTACCTAAAGGACA
>Location:NODE_385231_length_5676_cov_22.431114	Coordinate:1495	Reads:2	Hits:1	Allocated_reads:2	Strand:+
TTGATGACGTCAGACTACCTAAAGGACAATG
>Location:NODE_385231_length_5676_cov_22.431114	Coordinate:1495	Reads:1	Hits:1	Allocated_reads:1	Strand:+
TTGATGACGTCAGACTACCTAAAGGACAATGTGTT
>Location:NODE_385231_length_5676_cov_22.431114	Coordinate:1495	Reads:2	Hits:1	Allocated_reads:2	Strand:+
TTGATGACGTCAGACTACCTAAAGGACAATGTGCT
>Location:NODE_385231_length_5676_cov_22.431114	Coordinate:1496	Reads:1	Hits:1	Allocated_reads:1	Strand:+
TGATGACGTCAGACTACCTAAAGGAC
>Location:NODE_385231_length_5676_cov_22.431114	Coordinate:1496	Reads:1	Hits:1	Allocated_reads:1	Strand:+
TGATGACGTCAGACTACCTAAAGGACAA
>Location:NODE_385231_length_5676_cov_22.431114	Coordinate:1496	Reads:1	Hits:1	Allocated_reads:1	Strand:+
TGATGACGTCAGACTACCTAAAGGACAAT
>Location:NODE_385231_length_5676_cov_22.431114	Coordinate:1496	Reads:9	Hits:1	Allocated_reads:9	Strand:+
TGATGACGTCAGACTACCTAAAGGACAATG
>Location:NODE_385231_length_5676_cov_22.431114	Coordinate:1496	Reads:1	Hits:1	Allocated_reads:1	Strand:+
TGATGACGTCAGACTACCTAAAGGACAATGA
>Location:NODE_385231_length_5676_cov_22.431114	Coordinate:1496	Reads:3	Hits:1	Allocated_reads:3	Strand:+
TGATGACGTCAGACTACCTAAAGGACAATGTGC
>Location:NODE_385231_length_5676_cov_22.431114	Coordinate:1497	Reads:2	Hits:1	Allocated_reads:2	Strand:+
GATGACGTCAGACTACCTAAAGGACAATG
>Location:NODE_385231_length_5676_cov_22.431114	Coordinate:1499	Reads:1	Hits:1	Allocated_reads:1	Strand:+
TGACGTCAGACTACCTAAAGGACAATG
>Location:NODE_385231_length_5676_cov_22.431114	Coordinate:1499	Reads:2	Hits:1	Allocated_reads:2	Strand:+
TGACGTCAGACTACCTAAAGGACAATGTGC
>Location:NODE_385231_length_5676_cov_22.431114	Coordinate:1500	Reads:1	Hits:1	Allocated_reads:1	Strand:+
GACGTCAGACTACCTAAAGGACAATGTGC
>Location:NODE_385231_length_5676_cov_22.431114	Coordinate:1504	Reads:1	Hits:1	Allocated_reads:1	Strand:+
TCAGACTACCTAAAGGACAATGTGCT
>Location:NODE_385231_length_5676_cov_22.431114	Coordinate:1504	Reads:2	Hits:1	Allocated_reads:2	Strand:+
TCAGACTACCTAAAGGACAATGTGCTGT
>Location:NODE_385231_length_5676_cov_22.431114	Coordinate:1504	Reads:3	Hits:1	Allocated_reads:3	Strand:+
TCAGACTACCTAAAGGACAATGTGCTGTC
>Location:NODE_385231_length_5676_cov_22.431114	Coordinate:1506	Reads:1	Hits:1	Allocated_reads:1	Strand:+
AGACTACCTAAAGGACAATGTGCT
>Location:NODE_385231_length_5676_cov_22.431114	Coordinate:1506	Reads:1	Hits:1	Allocated_reads:1	Strand:+
AGACTACCTAAAGGACAATGTGCTGTC
>Location:NODE_385231_length_5676_cov_22.431114	Coordinate:1507	Reads:1	Hits:1	Allocated_reads:1	Strand:+
GACTACCTAAAGGACAATGTGCTGTCT
>Location:NODE_385231_length_5676_cov_22.431114	Coordinate:1510	Reads:2	Hits:1	Allocated_reads:2	Strand:+
TACCTAAAGGACAATGTGCTGTCT
>Location:NODE_385231_length_5676_cov_22.431114	Coordinate:1510	Reads:2	Hits:1	Allocated_reads:2	Strand:+
TACCTAAAGGACAATGTGCTGTCTA
>Location:NODE_385231_length_5676_cov_22.431114	Coordinate:1510	Reads:1	Hits:1	Allocated_reads:1	Strand:+
TACCTAAAGGACAATGTGCTGTCTAGTG
>Location:NODE_385231_length_5676_cov_22.431114	Coordinate:1510	Reads:3	Hits:1	Allocated_reads:3	Strand:+
TACCTAAAGGACAATGTGCTGTCTAGTGA
>Location:NODE_385231_length_5676_cov_22.431114	Coordinate:1510	Reads:1	Hits:1	Allocated_reads:1	Strand:+
TACCTAAAGGACAATGTGCTGTCTAGTGAGC
>Location:NODE_385231_length_5676_cov_22.431114	Coordinate:1510	Reads:1	Hits:1	Allocated_reads:1	Strand:+
TACCTAAAGGACAATGTGCTGTCTAGTGAGCT
>Location:NODE_385231_length_5676_cov_22.431114	Coordinate:1510	Reads:1	Hits:1	Allocated_reads:1	Strand:+
TACCTAAAGGACAATGTGCTGTCTAGTGAGCTGGT
>Location:NODE_385231_length_5676_cov_22.431114	Coordinate:1513	Reads:1	Hits:1	Allocated_reads:1	Strand:+
CTAAAGGACAATGTGCTGTCTAGTGAGC
>Location:NODE_385231_length_5676_cov_22.431114	Coordinate:1513	Reads:1	Hits:1	Allocated_reads:1	Strand:+
CTAAAGGACAATGTGCTGTCTAGTGAGCTGGT
>Location:NODE_385231_length_5676_cov_22.431114	Coordinate:1514	Reads:2	Hits:1	Allocated_reads:2	Strand:+
TAAAGGACAATGTGCTGTCTAGTGAGC
>Location:NODE_385231_length_5676_cov_22.431114	Coordinate:1514	Reads:25	Hits:1	Allocated_reads:25	Strand:+
TAAAGGACAATGTGCTGTCTAGTGAGCT
>Location:NODE_385231_length_5676_cov_22.431114	Coordinate:1514	Reads:3	Hits:1	Allocated_reads:3	Strand:+
TAAAGGACAATGTGCTGTCTAGTGAGCTG
>Location:NODE_385231_length_5676_cov_22.431114	Coordinate:1514	Reads:5	Hits:1	Allocated_reads:5	Strand:+
TAAAGGACAATGTGCTGTCTAGTGAGCTGG
>Location:NODE_385231_length_5676_cov_22.431114	Coordinate:1514	Reads:4	Hits:1	Allocated_reads:4	Strand:+
TAAAGGACAATGTGCTGTCTAGTGAGCTGGT
>Location:NODE_385231_length_5676_cov_22.431114	Coordinate:1516	Reads:1	Hits:1	Allocated_reads:1	Strand:+
AAGGACAATGTGCTGTCTAGTGAGCTGGT
>Location:NODE_385231_length_5676_cov_22.431114	Coordinate:1516	Reads:2	Hits:1	Allocated_reads:2	Strand:+
AAGGACAATGTGCTGTCTAGTGAGCTGGTG
>Location:NODE_385231_length_5676_cov_22.431114	Coordinate:1517	Reads:2	Hits:1	Allocated_reads:2	Strand:+
AGGACAATGTGCTGTCTAGTGAGCTGGT
>Location:NODE_385231_length_5676_cov_22.431114	Coordinate:1519	Reads:1	Hits:1	Allocated_reads:1	Strand:+
GACAATGTGCTGTCTAGTGAGCTGGTG
>Location:NODE_385231_length_5676_cov_22.431114	Coordinate:1524	Reads:1	Hits:1	Allocated_reads:1	Strand:+
TGTGCTGTCTAGTGAGCTGGTGGA
>Location:NODE_385231_length_5676_cov_22.431114	Coordinate:1524	Reads:1	Hits:1	Allocated_reads:1	Strand:+
TGTGCTGTCTAGTGAGCTGGTGGAG
>Location:NODE_385231_length_5676_cov_22.431114	Coordinate:1524	Reads:3	Hits:1	Allocated_reads:3	Strand:+
TGTGCTGTCTAGTGAGCTGGTGGAGGC
>Location:NODE_385231_length_5676_cov_22.431114	Coordinate:1524	Reads:1	Hits:1	Allocated_reads:1	Strand:+
TGTGCTGTCTAGTGAGCTGGTGGAGGCC
>Location:NODE_385231_length_5676_cov_22.431114	Coordinate:1524	Reads:1	Hits:1	Allocated_reads:1	Strand:+
TGTGCTGTCTAGTGAGCTGGTGGAGGCCT
>Location:NODE_385231_length_5676_cov_22.431114	Coordinate:1524	Reads:1	Hits:1	Allocated_reads:1	Strand:+
TGTGCTGTCTAGTGAGCTGGTGGAGGCCAA
>Location:NODE_385231_length_5676_cov_22.431114	Coordinate:1526	Reads:1	Hits:1	Allocated_reads:1	Strand:+
TGCTGTCTAGTGAGCTGGTGGAGGCC
>Location:NODE_385231_length_5676_cov_22.431114	Coordinate:1526	Reads:1	Hits:1	Allocated_reads:1	Strand:+
TGCTGTCTAGTGAGCTGGTGGAGGCCAATT
>Location:NODE_385231_length_5676_cov_22.431114	Coordinate:1526	Reads:1	Hits:1	Allocated_reads:1	Strand:+
TGCTGTCTAGTGAGCTGGTGGAGGCCAATTCT
>Location:NODE_385231_length_5676_cov_22.431114	Coordinate:1528	Reads:1	Hits:1	Allocated_reads:1	Strand:+
CTGTCTAGTGAGCTGGTGGAGGCCAATTC
>Location:NODE_385231_length_5676_cov_22.431114	Coordinate:1529	Reads:2	Hits:1	Allocated_reads:2	Strand:+
TGTCTAGTGAGCTGGTGGAGGCCAATT
>Location:NODE_385231_length_5676_cov_22.431114	Coordinate:1529	Reads:1	Hits:1	Allocated_reads:1	Strand:+
TGTCTAGTGAGCTGGTGGAGGCCAATTCT
>Location:NODE_385231_length_5676_cov_22.431114	Coordinate:1529	Reads:1	Hits:1	Allocated_reads:1	Strand:+
TGTCTAGTGAGCTGGTGGAGGCCAATTCTGAGT
>Location:NODE_385231_length_5676_cov_22.431114	Coordinate:1536	Reads:1	Hits:1	Allocated_reads:1	Strand:+
TGAGCTGGTGGAGGCCAATTCTGAGTGCC
>Location:NODE_385231_length_5676_cov_22.431114	Coordinate:1536	Reads:7	Hits:1	Allocated_reads:7	Strand:+
TGAGCTGGTGGAGGCCAATTCTGAGTGCCT
>Location:NODE_385231_length_5676_cov_22.431114	Coordinate:1538	Reads:1	Hits:1	Allocated_reads:1	Strand:+
AGCTGGTGGAGGCCAATTCTGAGTGC
>Location:NODE_385231_length_5676_cov_22.431114	Coordinate:1538	Reads:1	Hits:1	Allocated_reads:1	Strand:+
AGCTGGTGGAGGCCAATTCTGAGTGCCT
>Location:NODE_385231_length_5676_cov_22.431114	Coordinate:1538	Reads:1	Hits:1	Allocated_reads:1	Strand:+
AGCTGGTGGAGGCCAATTCTGAGTGCCTGT
>Location:NODE_385231_length_5676_cov_22.431114	Coordinate:1541	Reads:1	Hits:1	Allocated_reads:1	Strand:+
TGGTGGAGGCCAATTCTGAGTGCC
>Location:NODE_385231_length_5676_cov_22.431114	Coordinate:1541	Reads:1	Hits:1	Allocated_reads:1	Strand:+
TGGTGGAGGCCAATTCTGAGTGCCT
>Location:NODE_385231_length_5676_cov_22.431114	Coordinate:1542	Reads:1	Hits:1	Allocated_reads:1	Strand:-
CAGGCACTCAGAATTGGCCTCCACC
>Location:NODE_385231_length_5676_cov_22.431114	Coordinate:1546	Reads:1	Hits:1	Allocated_reads:1	Strand:-
TTACTTATCATGGACAGGCACTCAGAATTGGCCTC
>Location:NODE_385231_length_5676_cov_22.431114	Coordinate:1549	Reads:1	Hits:1	Allocated_reads:1	Strand:-
ATCATGGACAGGCACTCAGAATTGGC
>Location:NODE_385231_length_5676_cov_22.431114	Coordinate:1550	Reads:1	Hits:1	Allocated_reads:1	Strand:+
CCAATTCTGAGTGCCTGTCCATGATAAGT
>Location:NODE_385231_length_5676_cov_22.431114	Coordinate:1551	Reads:1	Hits:1	Allocated_reads:1	Strand:+
CAATTCTGAGTGCCTGTCCATGATAAG
>Location:NODE_385231_length_5676_cov_22.431114	Coordinate:1552	Reads:3	Hits:1	Allocated_reads:3	Strand:-
TTACTTATCATGGACAGGCACTCAGAATT
>Location:NODE_385231_length_5676_cov_22.431114	Coordinate:1553	Reads:1	Hits:1	Allocated_reads:1	Strand:-
GCATTACTTATCATGGACAGGCACTCAGAAA
>Location:NODE_385231_length_5676_cov_22.431114	Coordinate:1553	Reads:1	Hits:1	Allocated_reads:1	Strand:-
TTACTTATCATGGACAGGCACTCAGAAT
>Location:NODE_385231_length_5676_cov_22.431114	Coordinate:1554	Reads:1	Hits:1	Allocated_reads:1	Strand:-
GCATTACTTATCATGGACAGGCACTCAGAA
>Location:NODE_385231_length_5676_cov_22.431114	Coordinate:1554	Reads:1	Hits:1	Allocated_reads:1	Strand:-
TACTTATCATGGACAGGCACTCAGAA
>Location:NODE_385231_length_5676_cov_22.431114	Coordinate:1554	Reads:3	Hits:1	Allocated_reads:3	Strand:-
TTACTTATCATGGACAGGCACTCAGAA
>Location:NODE_385231_length_5676_cov_22.431114	Coordinate:1554	Reads:1	Hits:1	Allocated_reads:1	Strand:+
TTCTGAGTGCCTGTCCATGATAAGTAATGC
>Location:NODE_385231_length_5676_cov_22.431114	Coordinate:1554	Reads:1	Hits:1	Allocated_reads:1	Strand:+
TTCTGAGTGCCTGTCCATGATAAGTAATGCCT
>Location:NODE_385231_length_5676_cov_22.431114	Coordinate:1554	Reads:2	Hits:1	Allocated_reads:2	Strand:+
TTCTGAGTGCCTGTCCATGATAAGTAATGCCA
>Location:NODE_385231_length_5676_cov_22.431114	Coordinate:1555	Reads:1	Hits:1	Allocated_reads:1	Strand:+
TCTGAGTGCCTGTCCATGATAAGTAATGC
>Location:NODE_385231_length_5676_cov_22.431114	Coordinate:1555	Reads:3	Hits:1	Allocated_reads:3	Strand:+
TCTGAGTGCCTGTCCATGATAAGTAATGCC
>Location:NODE_385231_length_5676_cov_22.431114	Coordinate:1555	Reads:3	Hits:1	Allocated_reads:3	Strand:+
TCTGAGTGCCTGTCCATGATAAGTAATGCCA
>Location:NODE_385231_length_5676_cov_22.431114	Coordinate:1555	Reads:4	Hits:1	Allocated_reads:4	Strand:-
TTACTTATCATGGACAGGCACTCAGA
>Location:NODE_385231_length_5676_cov_22.431114	Coordinate:1556	Reads:1	Hits:1	Allocated_reads:1	Strand:-
GCATTACTTATCATGGACAGGCACTCAG
>Location:NODE_385231_length_5676_cov_22.431114	Coordinate:1556	Reads:2	Hits:1	Allocated_reads:2	Strand:-
TTACTTATCATGGACAGGCACTCAG
>Location:NODE_385231_length_5676_cov_22.431114	Coordinate:1557	Reads:1	Hits:1	Allocated_reads:1	Strand:-
CATTACTTATCATGGACAGGCACTCA
>Location:NODE_385231_length_5676_cov_22.431114	Coordinate:1557	Reads:7	Hits:1	Allocated_reads:7	Strand:-
GCATTACTTATCATGGACAGGCACTCA
>Location:NODE_385231_length_5676_cov_22.431114	Coordinate:1557	Reads:1	Hits:1	Allocated_reads:1	Strand:+
TGAGTGCCTGTCCATGATAAGTAATGCC
>Location:NODE_385231_length_5676_cov_22.431114	Coordinate:1557	Reads:1	Hits:1	Allocated_reads:1	Strand:+
TGAGTGCCTGTCCATGATAAGTAATGCCT
>Location:NODE_385231_length_5676_cov_22.431114	Coordinate:1557	Reads:2	Hits:1	Allocated_reads:2	Strand:+
TGAGTGCCTGTCCATGATAAGTAATGCCA
>Location:NODE_385231_length_5676_cov_22.431114	Coordinate:1557	Reads:2	Hits:1	Allocated_reads:2	Strand:-
TTACTTATCATGGACAGGCACTCA
>Location:NODE_385231_length_5676_cov_22.431114	Coordinate:1558	Reads:2	Hits:1	Allocated_reads:2	Strand:+
GAGTGCCTGTCCATGATAAGTAATGCCA
>Location:NODE_385231_length_5676_cov_22.431114	Coordinate:1558	Reads:4	Hits:1	Allocated_reads:4	Strand:-
GCATTACTTATCATGGACAGGCACTC
>Location:NODE_385231_length_5676_cov_22.431114	Coordinate:1559	Reads:1	Hits:1	Allocated_reads:1	Strand:-
CATTACTTATCATGGACAGGCACT
>Location:NODE_385231_length_5676_cov_22.431114	Coordinate:1559	Reads:2	Hits:1	Allocated_reads:2	Strand:-
GCATTACTTATCATGGACAGGCACT
>Location:NODE_385231_length_5676_cov_22.431114	Coordinate:1560	Reads:1	Hits:1	Allocated_reads:1	Strand:-
GATGGCATTACTTATCATGGACAGGCAC
>Location:NODE_385231_length_5676_cov_22.431114	Coordinate:1560	Reads:1	Hits:1	Allocated_reads:1	Strand:+
GTGCCTGTCCATGATAAGTAATGCCATCT
>Location:NODE_385231_length_5676_cov_22.431114	Coordinate:1564	Reads:1	Hits:1	Allocated_reads:1	Strand:+
CTGTCCATGATAAGTAATGCCATCTTAGA
>Location:NODE_385231_length_5676_cov_22.431114	Coordinate:1571	Reads:1	Hits:1	Allocated_reads:1	Strand:+
TGATAAGTAATGCCATCTTAGACATACATGA
>Location:NODE_385231_length_5676_cov_22.431114	Coordinate:1574	Reads:8	Hits:1	Allocated_reads:8	Strand:+
TAAGTAATGCCATCTTAGACATACATGA
>Location:NODE_385231_length_5676_cov_22.431114	Coordinate:1574	Reads:1	Hits:1	Allocated_reads:1	Strand:+
TAAGTAATGCCATCTTAGACATACATGATT
>Location:NODE_385231_length_5676_cov_22.431114	Coordinate:1574	Reads:2	Hits:1	Allocated_reads:2	Strand:+
TAAGTAATGCCATCTTAGACATACATGATTTAGG
>Location:NODE_385231_length_5676_cov_22.431114	Coordinate:1574	Reads:1	Hits:1	Allocated_reads:1	Strand:+
TAAGTAATGCCATCTTAGACATACATGATTTAGGA
>Location:NODE_385231_length_5676_cov_22.431114	Coordinate:1578	Reads:1	Hits:1	Allocated_reads:1	Strand:+
TAATGCCATCTTAGACATACATGATTTAGGA
>Location:NODE_385231_length_5676_cov_22.431114	Coordinate:1585	Reads:1	Hits:1	Allocated_reads:1	Strand:+
ATCTTAGACATACATGATTTAGGAAGCAGACCC
>Location:NODE_385231_length_5676_cov_22.431114	Coordinate:1586	Reads:1	Hits:1	Allocated_reads:1	Strand:+
TCTTAGACATACATGATTTAGGAAGCAGACCCT
>Location:NODE_385231_length_5676_cov_22.431114	Coordinate:1589	Reads:1	Hits:1	Allocated_reads:1	Strand:+
TAGACATACATGATTTAGGAAGCAG
>Location:NODE_385231_length_5676_cov_22.431114	Coordinate:1589	Reads:2	Hits:1	Allocated_reads:2	Strand:+
TAGACATACATGATTTAGGAAGCAGACCC
>Location:NODE_385231_length_5676_cov_22.431114	Coordinate:1589	Reads:2	Hits:1	Allocated_reads:2	Strand:+
TAGACATACATGATTTAGGAAGCAGACCCT
>Location:NODE_385231_length_5676_cov_22.431114	Coordinate:1590	Reads:1	Hits:1	Allocated_reads:1	Strand:+
AGACATACATGATTTAGGAAGCAGACCCT
>Location:NODE_385231_length_5676_cov_22.431114	Coordinate:1591	Reads:1	Hits:1	Allocated_reads:1	Strand:+
GACATACATGATTTAGGAAGCAGACCC
>Location:NODE_385231_length_5676_cov_22.431114	Coordinate:1592	Reads:1	Hits:1	Allocated_reads:1	Strand:+
ACATACATGATTTAGGAAGCAGACCCT
>Location:NODE_385231_length_5676_cov_22.431114	Coordinate:1592	Reads:1	Hits:1	Allocated_reads:1	Strand:+
ACATACATGATTTAGGAAGCAGACCCTTCA
>Location:NODE_385231_length_5676_cov_22.431114	Coordinate:1599	Reads:1	Hits:1	Allocated_reads:1	Strand:+
TGATTTAGGAAGCAGACCCTTCATATCT
>Location:NODE_385231_length_5676_cov_22.431114	Coordinate:1599	Reads:1	Hits:1	Allocated_reads:1	Strand:+
TGATTTAGGAAGCAGACCCTTCATGTCT
>Location:NODE_385231_length_5676_cov_22.431114	Coordinate:1602	Reads:1	Hits:1	Allocated_reads:1	Strand:+
TTTAGGAAGCAGACCCTTCATGTC
>Location:NODE_385231_length_5676_cov_22.431114	Coordinate:1602	Reads:2	Hits:1	Allocated_reads:2	Strand:+
TTTAGGAAGCAGACCCTTCATGTCT
>Location:NODE_385231_length_5676_cov_22.431114	Coordinate:1602	Reads:1	Hits:1	Allocated_reads:1	Strand:+
TTTAGGAAGCAGACCCTTCATGTCTGCCT
>Location:NODE_385231_length_5676_cov_22.431114	Coordinate:1603	Reads:1	Hits:1	Allocated_reads:1	Strand:+
TTAGGAAGCAGACCCTTCATGTCTGCCT
>Location:NODE_385231_length_5676_cov_22.431114	Coordinate:1612	Reads:1	Hits:1	Allocated_reads:1	Strand:+
AGACCCTTCATGTCTGCCTTGTATCA
>Location:NODE_385231_length_5676_cov_22.431114	Coordinate:1612	Reads:1	Hits:1	Allocated_reads:1	Strand:+
AGACCCTTCATGTCTGCCTTGTATCACC
>Location:NODE_385231_length_5676_cov_22.431114	Coordinate:1612	Reads:2	Hits:1	Allocated_reads:2	Strand:+
AGACCCTTCATGTCTGCCTTGTATCACCC
>Location:NODE_385231_length_5676_cov_22.431114	Coordinate:1613	Reads:1	Hits:1	Allocated_reads:1	Strand:+
GACCCTTCATGTCTGCCTTGTATC
>Location:NODE_385231_length_5676_cov_22.431114	Coordinate:1613	Reads:3	Hits:1	Allocated_reads:3	Strand:+
GACCCTTCATGTCTGCCTTGTATCACC
>Location:NODE_385231_length_5676_cov_22.431114	Coordinate:1613	Reads:45	Hits:1	Allocated_reads:45	Strand:+
GACCCTTCATGTCTGCCTTGTATCACCC
>Location:NODE_385231_length_5676_cov_22.431114	Coordinate:1613	Reads:4	Hits:1	Allocated_reads:4	Strand:+
GACCCTTCATGTCTGCCTTGTATCACCCTC
>Location:NODE_385231_length_5676_cov_22.431114	Coordinate:1614	Reads:3	Hits:1	Allocated_reads:3	Strand:+
ACCCTTCATGTCTGCCTTGTATCACCC
>Location:NODE_385231_length_5676_cov_22.431114	Coordinate:1614	Reads:1	Hits:1	Allocated_reads:1	Strand:+
ACCCTTCATGTCTGCCTTGTATCACCCT
>Location:NODE_385231_length_5676_cov_22.431114	Coordinate:1615	Reads:2	Hits:1	Allocated_reads:2	Strand:+
CCCTTCATGTCTGCCTTGTATCACC
>Location:NODE_385231_length_5676_cov_22.431114	Coordinate:1615	Reads:3	Hits:1	Allocated_reads:3	Strand:+
CCCTTCATGTCTGCCTTGTATCACCC
>Location:NODE_385231_length_5676_cov_22.431114	Coordinate:1615	Reads:1	Hits:1	Allocated_reads:1	Strand:+
CCCTTCATGTCTGCCTTGTATCACCCTC
>Location:NODE_385231_length_5676_cov_22.431114	Coordinate:1615	Reads:3	Hits:1	Allocated_reads:3	Strand:+
CCCTTCATGTCTGCCTTGTATCACCCTCT
>Location:NODE_385231_length_5676_cov_22.431114	Coordinate:1617	Reads:1	Hits:1	Allocated_reads:1	Strand:+
CTTCATGTCTGCCTTGTATCACCC
>Location:NODE_385231_length_5676_cov_22.431114	Coordinate:1617	Reads:1	Hits:1	Allocated_reads:1	Strand:-
GAGGGTGATACAAGGCAGACATGAAG
>Location:NODE_385231_length_5676_cov_22.431114	Coordinate:1618	Reads:1	Hits:1	Allocated_reads:1	Strand:+
TTCATGTCTGCCTTGTATCACCCTCT
>Location:NODE_385231_length_5676_cov_22.431114	Coordinate:1618	Reads:1	Hits:1	Allocated_reads:1	Strand:+
TTCATGTCTGCCTTGTATCACCCTCTT
>Location:NODE_385231_length_5676_cov_22.431114	Coordinate:1618	Reads:1	Hits:1	Allocated_reads:1	Strand:+
TTCATGTCTGCCTTGTATCACCCTCTTGT
>Location:NODE_385231_length_5676_cov_22.431114	Coordinate:1618	Reads:25	Hits:1	Allocated_reads:25	Strand:+
TTCATGTCTGCCTTGTATCACCCTCTTGC
>Location:NODE_385231_length_5676_cov_22.431114	Coordinate:1618	Reads:1	Hits:1	Allocated_reads:1	Strand:+
TTCATGTCTGCCTTGTATCACCCTCTTGCT
>Location:NODE_385231_length_5676_cov_22.431114	Coordinate:1619	Reads:1	Hits:1	Allocated_reads:1	Strand:+
TCATGTCTGCCTTGTATCACCCTC
>Location:NODE_385231_length_5676_cov_22.431114	Coordinate:1619	Reads:1	Hits:1	Allocated_reads:1	Strand:+
TCATGTCTGCCTTGTATCACCCTCT
>Location:NODE_385231_length_5676_cov_22.431114	Coordinate:1619	Reads:1	Hits:1	Allocated_reads:1	Strand:+
TCATGTCTGCCTTGTATCACCCTCTTGT
>Location:NODE_385231_length_5676_cov_22.431114	Coordinate:1619	Reads:7	Hits:1	Allocated_reads:7	Strand:+
TCATGTCTGCCTTGTATCACCCTCTTGC
>Location:NODE_385231_length_5676_cov_22.431114	Coordinate:1620	Reads:1	Hits:1	Allocated_reads:1	Strand:+
CATGTCTGCCTTGTATCACCCTCTTGC
>Location:NODE_385231_length_5676_cov_22.431114	Coordinate:1621	Reads:1	Hits:1	Allocated_reads:1	Strand:+
ATGTCTGCCTTGTATCACCCTCTTGCT
>Location:NODE_385231_length_5676_cov_22.431114	Coordinate:1622	Reads:2	Hits:1	Allocated_reads:2	Strand:+
TGTCTGCCTTGTATCACCCTCTTGC
>Location:NODE_385231_length_5676_cov_22.431114	Coordinate:1622	Reads:6	Hits:1	Allocated_reads:6	Strand:+
TGTCTGCCTTGTATCACCCTCTTGCT
>Location:NODE_385231_length_5676_cov_22.431114	Coordinate:1622	Reads:1	Hits:1	Allocated_reads:1	Strand:+
TGTCTGCCTTGTATCACCATCTTGCTC
>Location:NODE_385231_length_5676_cov_22.431114	Coordinate:1622	Reads:1	Hits:1	Allocated_reads:1	Strand:+
TGTCTGCCTTGTATCACCCTCTTGCTC
>Location:NODE_385231_length_5676_cov_22.431114	Coordinate:1622	Reads:4	Hits:1	Allocated_reads:4	Strand:+
TGTCTGCCTTGTATCACCCTCTTGCTCG
>Location:NODE_385231_length_5676_cov_22.431114	Coordinate:1622	Reads:2	Hits:1	Allocated_reads:2	Strand:+
TGTCTGCCTTGTATCACCCTCTTGCTCGT
>Location:NODE_385231_length_5676_cov_22.431114	Coordinate:1622	Reads:7	Hits:1	Allocated_reads:7	Strand:+
TGTCTGCCTTGTATCACCCTCTTGCTCGTC
>Location:NODE_385231_length_5676_cov_22.431114	Coordinate:1622	Reads:1	Hits:1	Allocated_reads:1	Strand:+
TGTCTGCCTTGTATCACCCTCTTGCTCGTCC
>Location:NODE_385231_length_5676_cov_22.431114	Coordinate:1626	Reads:1	Hits:1	Allocated_reads:1	Strand:+
TGCCTTGTATCACCCTCTTGCTCGTCC
>Location:NODE_385231_length_5676_cov_22.431114	Coordinate:1626	Reads:2	Hits:1	Allocated_reads:2	Strand:+
TGCCTTGTATCACCCTCTTGCTCGTCCC
>Location:NODE_385231_length_5676_cov_22.431114	Coordinate:1628	Reads:1	Hits:1	Allocated_reads:1	Strand:+
CCTTGTATCACCCTCTTGCTCGTCCCCGCCT
>Location:NODE_385231_length_5676_cov_22.431114	Coordinate:1630	Reads:1	Hits:1	Allocated_reads:1	Strand:+
TTGTATCACCCTCTTGCTCGTCCCCGA
>Location:NODE_385231_length_5676_cov_22.431114	Coordinate:1630	Reads:5	Hits:1	Allocated_reads:5	Strand:+
TTGTATCACCCTCTTGCTCGTCCCCGC
>Location:NODE_385231_length_5676_cov_22.431114	Coordinate:1630	Reads:7	Hits:1	Allocated_reads:7	Strand:+
TTGTATCACCCTCTTGCTCGTCCCCGCC
>Location:NODE_385231_length_5676_cov_22.431114	Coordinate:1630	Reads:1	Hits:1	Allocated_reads:1	Strand:+
TTGTATCACCCTCTTGCTCGTCCCCGCCA
>Location:NODE_385231_length_5676_cov_22.431114	Coordinate:1630	Reads:2	Hits:1	Allocated_reads:2	Strand:+
TTGTATCACCCTCTTGCTCGTCCCCGCCT
>Location:NODE_385231_length_5676_cov_22.431114	Coordinate:1630	Reads:1	Hits:1	Allocated_reads:1	Strand:+
TTGTATCACCCTCTTGCTCGTCCCCGCCTGCC
>Location:NODE_385231_length_5676_cov_22.431114	Coordinate:1631	Reads:3	Hits:1	Allocated_reads:3	Strand:+
TGTATCACCCTCTTGCTCGTCCCCGCC
>Location:NODE_385231_length_5676_cov_22.431114	Coordinate:1631	Reads:5	Hits:1	Allocated_reads:5	Strand:+
TGTATCACCCTCTTGCTCGTCCCCGCCT
>Location:NODE_385231_length_5676_cov_22.431114	Coordinate:1631	Reads:1	Hits:1	Allocated_reads:1	Strand:+
TGTATCACCCTCTTGCTCGTCCCCGCCTGCCT
>Location:NODE_385231_length_5676_cov_22.431114	Coordinate:1633	Reads:1	Hits:1	Allocated_reads:1	Strand:+
TATCACCCTCTTGCTCGTCCCCGC
>Location:NODE_385231_length_5676_cov_22.431114	Coordinate:1633	Reads:1	Hits:1	Allocated_reads:1	Strand:+
TATCACCCTCTTGCTCGTCCCCGCC
>Location:NODE_385231_length_5676_cov_22.431114	Coordinate:1633	Reads:9	Hits:1	Allocated_reads:9	Strand:+
TATCACCCTCTTGCTCGTCCCCGCCT
>Location:NODE_385231_length_5676_cov_22.431114	Coordinate:1633	Reads:3	Hits:1	Allocated_reads:3	Strand:+
TATCACCCTCTTGCTCGTCCCCGCCTGC
>Location:NODE_385231_length_5676_cov_22.431114	Coordinate:1633	Reads:3	Hits:1	Allocated_reads:3	Strand:+
TATCACCCTCTTGCTCGTCCCCGCCTGCCT
>Location:NODE_385231_length_5676_cov_22.431114	Coordinate:1635	Reads:1	Hits:3	Allocated_reads:0.333333333333333	Strand:+
TCACCCTCTTGCTCGTCCCCGCCT
>Location:NODE_385231_length_5676_cov_22.431114	Coordinate:1635	Reads:2	Hits:3	Allocated_reads:0.666666666666667	Strand:+
TCACCCTCTTGCTCGTCCCCGCCTGC
>Location:NODE_385231_length_5676_cov_22.431114	Coordinate:1635	Reads:1	Hits:3	Allocated_reads:0.333333333333333	Strand:+
TCACCCTCTTGCTCGTCCCCGCCTGCC
>Location:NODE_385231_length_5676_cov_22.431114	Coordinate:1640	Reads:1	Hits:3	Allocated_reads:0.333333333333333	Strand:+
CTCTTGCTCGTCCCCGCCTGCCTCATTCCATC
>Location:NODE_385231_length_5676_cov_22.431114	Coordinate:1641	Reads:1	Hits:4	Allocated_reads:0.25	Strand:+
TCTTGCTCGTCCCCGCCTGCCTCATTCC
>Location:NODE_385231_length_5676_cov_22.431114	Coordinate:1642	Reads:1	Hits:3	Allocated_reads:0.333333333333333	Strand:+
CTTGCTCGTCCCCGCCTGCCTCATTCCA
>Location:NODE_385231_length_5676_cov_22.431114	Coordinate:1644	Reads:1	Hits:3	Allocated_reads:0.333333333333333	Strand:+
TGCTCGTCCCCGCCTGCCTCATTCCATCC
>Location:NODE_385231_length_5676_cov_22.431114	Coordinate:1644	Reads:1	Hits:3	Allocated_reads:0.333333333333333	Strand:+
TGCTCGTCCCCGCCTGCCTCATTCCATCCT
>Location:NODE_385231_length_5676_cov_22.431114	Coordinate:1647	Reads:1	Hits:3	Allocated_reads:0.333333333333333	Strand:+
TCGTCCCCGCCTGCCTCATTCCATCC
>Location:NODE_385231_length_5676_cov_22.431114	Coordinate:1647	Reads:1	Hits:3	Allocated_reads:0.333333333333333	Strand:+
TCGTCCCCGCCTGCCTCATTCCATCCTGCT
>Location:NODE_385231_length_5676_cov_22.431114	Coordinate:1649	Reads:1	Hits:3	Allocated_reads:0.333333333333333	Strand:+
GTCCCCGCCTGCCTCATTCCATCCTGC
>Location:NODE_385231_length_5676_cov_22.431114	Coordinate:1652	Reads:1	Hits:3	Allocated_reads:0.333333333333333	Strand:+
CCCGCCTGCCTCATTCCATCCTGCTGGCCT
>Location:NODE_385231_length_5676_cov_22.431114	Coordinate:1658	Reads:1	Hits:3	Allocated_reads:0.333333333333333	Strand:+
TGCCTCATTCCATCCTGCTGGCCATTG
>Location:NODE_385231_length_5676_cov_22.431114	Coordinate:1658	Reads:1	Hits:3	Allocated_reads:0.333333333333333	Strand:+
TGCCTCATTCCATCCTGCTGGCCATTGGGG
>Location:NODE_385231_length_5676_cov_22.431114	Coordinate:1662	Reads:1	Hits:3	Allocated_reads:0.333333333333333	Strand:+
TCATTCCATCCTGCTGGCCATTGGGG
>Location:NODE_385231_length_5676_cov_22.431114	Coordinate:1662	Reads:1	Hits:3	Allocated_reads:0.333333333333333	Strand:+
TCATTCCATCCTGCTGGCCATTGGGGGGT
>Location:NODE_385231_length_5676_cov_22.431114	Coordinate:1701	Reads:1	Hits:3	Allocated_reads:0.333333333333333	Strand:+
TGAGCCAACTAATGGCATCGAGGCCTACG
>Location:NODE_385231_length_5676_cov_22.431114	Coordinate:1702	Reads:1	Hits:3	Allocated_reads:0.333333333333333	Strand:-
TAGGCCTCGATGCCATTAGTTGGCTC
>Location:NODE_385231_length_5676_cov_22.431114	Coordinate:1702	Reads:1	Hits:3	Allocated_reads:0.333333333333333	Strand:-
TCGTAGGCCTCGATGCCATTAGTTGGCTT
>Location:NODE_385231_length_5676_cov_22.431114	Coordinate:1703	Reads:1	Hits:3	Allocated_reads:0.333333333333333	Strand:+
AGCCAACTAATGGCATCGAGGCCTACGATT
>Location:NODE_385231_length_5676_cov_22.431114	Coordinate:1703	Reads:2	Hits:3	Allocated_reads:0.666666666666667	Strand:-
TAGGCCTCGATGCCATTAGTTGGCT
>Location:NODE_385231_length_5676_cov_22.431114	Coordinate:1704	Reads:1	Hits:3	Allocated_reads:0.333333333333333	Strand:-
TAGGCCTCGATGCCATTAGTTGGC
>Location:NODE_385231_length_5676_cov_22.431114	Coordinate:1710	Reads:1	Hits:3	Allocated_reads:0.333333333333333	Strand:+
TAATGGCATCGAGGCCTACGATTGTCGGGC
>Location:NODE_385231_length_5676_cov_22.431114	Coordinate:1710	Reads:4	Hits:3	Allocated_reads:1.33333333333333	Strand:+
TAATGGCATCGAGGCCTACGATTGCCGGGC
>Location:NODE_385231_length_5676_cov_22.431114	Coordinate:1710	Reads:1	Hits:3	Allocated_reads:0.333333333333333	Strand:+
TAATGGCATCGAGGCCTACGATTGCCGGGCT
>Location:NODE_385231_length_5676_cov_22.431114	Coordinate:1711	Reads:2	Hits:3	Allocated_reads:0.666666666666667	Strand:+
AATGGCATCGAGGCCTACGATTGCCGGGCT
>Location:NODE_385231_length_5676_cov_22.431114	Coordinate:1712	Reads:3	Hits:3	Allocated_reads:1	Strand:+
ATGGCATCGAGGCCTACGATTGCCGGGCT
>Location:NODE_385231_length_5676_cov_22.431114	Coordinate:1713	Reads:2	Hits:3	Allocated_reads:0.666666666666667	Strand:+
TGGCATCGAGGCCTACGATTGCCGGGCT
>Location:NODE_385231_length_5676_cov_22.431114	Coordinate:1714	Reads:1	Hits:3	Allocated_reads:0.333333333333333	Strand:+
GGCATCGAGGCCTACGATTGCCGGGCT
>Location:NODE_385231_length_5676_cov_22.431114	Coordinate:1715	Reads:1	Hits:3	Allocated_reads:0.333333333333333	Strand:-
AGCCCGGCAATCGTAGGCCTCGATGC
>Location:NODE_385231_length_5676_cov_22.431114	Coordinate:1716	Reads:1	Hits:3	Allocated_reads:0.333333333333333	Strand:+
CATCGAGGCCTACGATTGCCGGGCTAAC
>Location:NODE_385231_length_5676_cov_22.431114	Coordinate:1717	Reads:1	Hits:3	Allocated_reads:0.333333333333333	Strand:-
TAGCCCGGCAATCGTAGGCCTCGAT
>Location:NODE_385231_length_5676_cov_22.431114	Coordinate:1718	Reads:7	Hits:3	Allocated_reads:2.33333333333333	Strand:+
TCGAGGCCTACGATTGCCGGGCTAACC
>Location:NODE_385231_length_5676_cov_22.431114	Coordinate:1718	Reads:15	Hits:3	Allocated_reads:5	Strand:+
TCGAGGCCTACGATTGCCGGGCTAACCGCT
>Location:NODE_385231_length_5676_cov_22.431114	Coordinate:1718	Reads:1	Hits:3	Allocated_reads:0.333333333333333	Strand:+
TCGAGGCCTACGATTGCCGGGCTAACCGCTG
>Location:NODE_385231_length_5676_cov_22.431114	Coordinate:1718	Reads:1	Hits:3	Allocated_reads:0.333333333333333	Strand:+
TCGAGGCCTACGATTGCCGGGCTAACCGCTGGGTC
>Location:NODE_385231_length_5676_cov_22.431114	Coordinate:1720	Reads:1	Hits:3	Allocated_reads:0.333333333333333	Strand:+
GAGGCCTACGATTGCCGGGCTAACCG
>Location:NODE_385231_length_5676_cov_22.431114	Coordinate:1720	Reads:3	Hits:3	Allocated_reads:1	Strand:+
GAGGCCTACGATTGCCGGGCTAACCGCT
>Location:NODE_385231_length_5676_cov_22.431114	Coordinate:1721	Reads:1	Hits:3	Allocated_reads:0.333333333333333	Strand:-
ACCCAGCGGTTAGCCCGGTAATCGTAGGCCT
>Location:NODE_385231_length_5676_cov_22.431114	Coordinate:1721	Reads:3	Hits:3	Allocated_reads:1	Strand:+
AGGCCTACGATTGCCGGGCTAACCGCT
>Location:NODE_385231_length_5676_cov_22.431114	Coordinate:1721	Reads:1	Hits:3	Allocated_reads:0.333333333333333	Strand:+
AGGCCTACGATTGCCGGGCTAACCGCTGGGTC
>Location:NODE_385231_length_5676_cov_22.431114	Coordinate:1722	Reads:1	Hits:3	Allocated_reads:0.333333333333333	Strand:+
GGCCTACGATTGCCGGGCTAACCGCT
>Location:NODE_385231_length_5676_cov_22.431114	Coordinate:1722	Reads:1	Hits:3	Allocated_reads:0.333333333333333	Strand:+
GGCCTACGATTGCCGGGCTAACCGCTTT
>Location:NODE_385231_length_5676_cov_22.431114	Coordinate:1722	Reads:1	Hits:3	Allocated_reads:0.333333333333333	Strand:+
GGCCTACGATTGCCGGGCTAACCGCTGGGT
>Location:NODE_385231_length_5676_cov_22.431114	Coordinate:1722	Reads:1	Hits:3	Allocated_reads:0.333333333333333	Strand:+
GGCCTACGATTGCCGGGCTAACCGCTGGGTCAACG
>Location:NODE_385231_length_5676_cov_22.431114	Coordinate:1723	Reads:1	Hits:3	Allocated_reads:0.333333333333333	Strand:+
GCCTACGATTGCCGGGCTAACCGCTGGGT
>Location:NODE_385231_length_5676_cov_22.431114	Coordinate:1723	Reads:1	Hits:3	Allocated_reads:0.333333333333333	Strand:+
GCCTACGATTGCCGGGCTAACCGCTGGGTCAAT
>Location:NODE_385231_length_5676_cov_22.431114	Coordinate:1723	Reads:2	Hits:3	Allocated_reads:0.666666666666667	Strand:+
GCCTACGATTGCCGGGCTAACCGCTGGGTCAACG
>Location:NODE_385231_length_5676_cov_22.431114	Coordinate:1725	Reads:1	Hits:3	Allocated_reads:0.333333333333333	Strand:+
CTACGATTGCCGGGCTAACCGCTT
>Location:NODE_385231_length_5676_cov_22.431114	Coordinate:1725	Reads:1	Hits:3	Allocated_reads:0.333333333333333	Strand:+
CTACGATTGCCGGGCTAACCGCTGT
>Location:NODE_385231_length_5676_cov_22.431114	Coordinate:1725	Reads:7	Hits:3	Allocated_reads:2.33333333333333	Strand:+
CTACGATTGCCGGGCTAACCGCTGGGT
>Location:NODE_385231_length_5676_cov_22.431114	Coordinate:1725	Reads:1	Hits:3	Allocated_reads:0.333333333333333	Strand:+
CTACGATTGCCGGGCTAACCGCTGGGTC
>Location:NODE_385231_length_5676_cov_22.431114	Coordinate:1725	Reads:1	Hits:3	Allocated_reads:0.333333333333333	Strand:+
CTACGATTGCCGGGCTAACCGCTGGGAAA
>Location:NODE_385231_length_5676_cov_22.431114	Coordinate:1725	Reads:1	Hits:3	Allocated_reads:0.333333333333333	Strand:+
CTACGATTGCCGGGCTAACCGCTGGGTCA
>Location:NODE_385231_length_5676_cov_22.431114	Coordinate:1725	Reads:1	Hits:3	Allocated_reads:0.333333333333333	Strand:+
CTACGATTGCCGGGCTAACCGCTGGGTCAACG
>Location:NODE_385231_length_5676_cov_22.431114	Coordinate:1726	Reads:1	Hits:3	Allocated_reads:0.333333333333333	Strand:+
TACGATTGCCGGGCTAACCGCTGGG
>Location:NODE_385231_length_5676_cov_22.431114	Coordinate:1726	Reads:13	Hits:3	Allocated_reads:4.33333333333333	Strand:+
TACGATTGCCGGGCTAACCGCTGGGT
>Location:NODE_385231_length_5676_cov_22.431114	Coordinate:1726	Reads:11	Hits:3	Allocated_reads:3.66666666666667	Strand:+
TACGATTGCCGGGCTAACCGCTGGGTC
>Location:NODE_385231_length_5676_cov_22.431114	Coordinate:1726	Reads:1	Hits:3	Allocated_reads:0.333333333333333	Strand:+
TACGATTGCCGGGCTAACCGCTGGGTCA
>Location:NODE_385231_length_5676_cov_22.431114	Coordinate:1726	Reads:2	Hits:3	Allocated_reads:0.666666666666667	Strand:+
TACGATTGCCGGGCTAACCGCTGGGTCT
>Location:NODE_385231_length_5676_cov_22.431114	Coordinate:1726	Reads:1	Hits:3	Allocated_reads:0.333333333333333	Strand:+
TACGATTGCCGGGCTAACCGCTGGGTCTT
>Location:NODE_385231_length_5676_cov_22.431114	Coordinate:1726	Reads:1	Hits:3	Allocated_reads:0.333333333333333	Strand:+
TACGATTGCCGGGCTAACCGCTGGGTTTT
>Location:NODE_385231_length_5676_cov_22.431114	Coordinate:1726	Reads:1	Hits:3	Allocated_reads:0.333333333333333	Strand:+
TACGATTGCCGGGCTAACCGCTGGGTCAACG
>Location:NODE_385231_length_5676_cov_22.431114	Coordinate:1726	Reads:1	Hits:3	Allocated_reads:0.333333333333333	Strand:+
TACGATTGCCGGGCTAACCGCTGGGTCAACT
>Location:NODE_385231_length_5676_cov_22.431114	Coordinate:1732	Reads:1	Hits:3	Allocated_reads:0.333333333333333	Strand:+
TGCCGGGCTAACCGCTGGGTCAAC
>Location:NODE_385231_length_5676_cov_22.431114	Coordinate:1732	Reads:1	Hits:3	Allocated_reads:0.333333333333333	Strand:+
TGCCGGGCTAACCGCTGGGTCAGC
>Location:NODE_385231_length_5676_cov_22.431114	Coordinate:1733	Reads:1	Hits:3	Allocated_reads:0.333333333333333	Strand:-
CGTTGACCCAGCGGTTAGCCCGGC
>Location:NODE_385231_length_5676_cov_22.431114	Coordinate:1740	Reads:1	Hits:3	Allocated_reads:0.333333333333333	Strand:+
TAACCGCTGGGTCAACGTAACTAACAACC
>Location:NODE_385231_length_5676_cov_22.431114	Coordinate:1740	Reads:6	Hits:3	Allocated_reads:2	Strand:+
TAACCGCTGGGTCAACGTAACGAACAACC
>Location:NODE_385231_length_5676_cov_22.431114	Coordinate:1740	Reads:2	Hits:3	Allocated_reads:0.666666666666667	Strand:+
TAACCGCTGGGTCAACGTAACGAACAACCT
>Location:NODE_385231_length_5676_cov_22.431114	Coordinate:1740	Reads:1	Hits:3	Allocated_reads:0.333333333333333	Strand:+
TAACCGCTGGGTCAACGTAACGAACAACCTCG
>Location:NODE_385231_length_5676_cov_22.431114	Coordinate:1742	Reads:1	Hits:3	Allocated_reads:0.333333333333333	Strand:+
ACCGCTGGGTCAACGTAACGAACAACC
>Location:NODE_385231_length_5676_cov_22.431114	Coordinate:1742	Reads:2	Hits:3	Allocated_reads:0.666666666666667	Strand:+
ACCGCTGGGTCAACGTAACGAACAACCT
>Location:NODE_385231_length_5676_cov_22.431114	Coordinate:1743	Reads:1	Hits:3	Allocated_reads:0.333333333333333	Strand:+
CCGCTGGGTCAACGTAACGAACAACCT
>Location:NODE_385231_length_5676_cov_22.431114	Coordinate:1743	Reads:3	Hits:3	Allocated_reads:1	Strand:+
CCGCTGGGTCAACGTAACGAACAACCTC
>Location:NODE_385231_length_5676_cov_22.431114	Coordinate:1747	Reads:1	Hits:3	Allocated_reads:0.333333333333333	Strand:-
CACTCGAGGTTGTTCGTTACGTTGACCCA
>Location:NODE_385231_length_5676_cov_22.431114	Coordinate:1747	Reads:33	Hits:3	Allocated_reads:11	Strand:+
TGGGTCAACGTAACGAACAACCTCGAGT
>Location:NODE_385231_length_5676_cov_22.431114	Coordinate:1747	Reads:6	Hits:3	Allocated_reads:2	Strand:+
TGGGTCAACGTAACGAACAACCTCGAGTG
>Location:NODE_385231_length_5676_cov_22.431114	Coordinate:1747	Reads:5	Hits:3	Allocated_reads:1.66666666666667	Strand:+
TGGGTCAACGTAACGAACAACCTCGAGTGT
>Location:NODE_385231_length_5676_cov_22.431114	Coordinate:1749	Reads:1	Hits:3	Allocated_reads:0.333333333333333	Strand:-
ACTCGAGGTTGTTCGTTACGTTGACC
>Location:NODE_385231_length_5676_cov_22.431114	Coordinate:1751	Reads:1	Hits:3	Allocated_reads:0.333333333333333	Strand:+
TCAACGTAACGAACAACCTCGAGTGTCCT
>Location:NODE_385231_length_5676_cov_22.431114	Coordinate:1751	Reads:1	Hits:3	Allocated_reads:0.333333333333333	Strand:+
TCAACGTAACGAACAACCTCGAGTGTCCTC
>Location:NODE_385231_length_5676_cov_22.431114	Coordinate:1751	Reads:4	Hits:3	Allocated_reads:1.33333333333333	Strand:+
TCAACGTAACGAACAACCTCGAGTGTCCTCG
>Location:NODE_385231_length_5676_cov_22.431114	Coordinate:1751	Reads:1	Hits:3	Allocated_reads:0.333333333333333	Strand:+
TCAACGTAACGAACAACCTCGAGTGTCCTCGT
>Location:NODE_385231_length_5676_cov_22.431114	Coordinate:1752	Reads:1	Hits:3	Allocated_reads:0.333333333333333	Strand:+
CAACGTAACGAACAACCTCGAGTGG
>Location:NODE_385231_length_5676_cov_22.431114	Coordinate:1752	Reads:1	Hits:3	Allocated_reads:0.333333333333333	Strand:+
CAACGTAACGAACAACCTCGAGTGT
>Location:NODE_385231_length_5676_cov_22.431114	Coordinate:1752	Reads:1	Hits:3	Allocated_reads:0.333333333333333	Strand:+
CAACGTAACGAACAACCTCGAGTGTCC
>Location:NODE_385231_length_5676_cov_22.431114	Coordinate:1752	Reads:4	Hits:3	Allocated_reads:1.33333333333333	Strand:+
CAACGTAACGAACAACCTCGAGTGTCCT
>Location:NODE_385231_length_5676_cov_22.431114	Coordinate:1752	Reads:2	Hits:3	Allocated_reads:0.666666666666667	Strand:+
CAACGTAACGAACAACCTCGAGTGTCCTCG
>Location:NODE_385231_length_5676_cov_22.431114	Coordinate:1752	Reads:2	Hits:3	Allocated_reads:0.666666666666667	Strand:+
CAACGTAACGAACAACCTCGAGTGTCCTCGT
>Location:NODE_385231_length_5676_cov_22.431114	Coordinate:1753	Reads:4	Hits:3	Allocated_reads:1.33333333333333	Strand:+
AACGTAACGAACAACCTCGAGTGTCCTCG
>Location:NODE_385231_length_5676_cov_22.431114	Coordinate:1755	Reads:2	Hits:3	Allocated_reads:0.666666666666667	Strand:+
CGTAACGAACAACCTCGAGTGTCCTCG
>Location:NODE_385231_length_5676_cov_22.431114	Coordinate:1757	Reads:1	Hits:3	Allocated_reads:0.333333333333333	Strand:+
TAACGAACAACCTCGAGTGTCCTC
>Location:NODE_385231_length_5676_cov_22.431114	Coordinate:1757	Reads:17	Hits:3	Allocated_reads:5.66666666666667	Strand:+
TAACGAACAACCTCGAGTGTCCTCG
>Location:NODE_385231_length_5676_cov_22.431114	Coordinate:1757	Reads:1	Hits:3	Allocated_reads:0.333333333333333	Strand:+
TAACGAACAACCTCGAGTGTCCTCGT
>Location:NODE_385231_length_5676_cov_22.431114	Coordinate:1757	Reads:2	Hits:3	Allocated_reads:0.666666666666667	Strand:+
TAACGAACAACCTCGAGTGTCCTCGGG
>Location:NODE_385231_length_5676_cov_22.431114	Coordinate:1757	Reads:5	Hits:3	Allocated_reads:1.66666666666667	Strand:+
TAACGAACAACCTCGAGTGTCCTCGTG
>Location:NODE_385231_length_5676_cov_22.431114	Coordinate:1757	Reads:1	Hits:3	Allocated_reads:0.333333333333333	Strand:+
TAACGAACAACCTCGAGTGTCCTCGTGT
>Location:NODE_385231_length_5676_cov_22.431114	Coordinate:1757	Reads:5	Hits:3	Allocated_reads:1.66666666666667	Strand:+
TAACGAACAACCTCGAGTGTCCTCGTGC
>Location:NODE_385231_length_5676_cov_22.431114	Coordinate:1757	Reads:1	Hits:3	Allocated_reads:0.333333333333333	Strand:+
TAACGAACAACCTCGAGTGTCCTTGTGCT
>Location:NODE_385231_length_5676_cov_22.431114	Coordinate:1757	Reads:24	Hits:3	Allocated_reads:8	Strand:+
TAACGAACAACCTCGAGTGTCCTCGTGCT
>Location:NODE_385231_length_5676_cov_22.431114	Coordinate:1757	Reads:1	Hits:3	Allocated_reads:0.333333333333333	Strand:+
TAACGAACAACCTCGAGTGTCCTCGTGCTG
>Location:NODE_385231_length_5676_cov_22.431114	Coordinate:1757	Reads:1	Hits:3	Allocated_reads:0.333333333333333	Strand:+
TAACGAACAACCTCGAGTGTCCTCGTGCTT
>Location:NODE_385231_length_5676_cov_22.431114	Coordinate:1757	Reads:1	Hits:3	Allocated_reads:0.333333333333333	Strand:+
TAACGAACAACCTCGAGTGTCCTCGTGCTTATC
>Location:NODE_385231_length_5676_cov_22.431114	Coordinate:1758	Reads:1	Hits:3	Allocated_reads:0.333333333333333	Strand:-
AGCACGAGGACACTCGAGGTTGTTCGTT
>Location:NODE_385231_length_5676_cov_22.431114	Coordinate:1760	Reads:2	Hits:3	Allocated_reads:0.666666666666667	Strand:-
AGCACGAGGACACTCGAGGTTGTTCG
>Location:NODE_385231_length_5676_cov_22.431114	Coordinate:1761	Reads:1	Hits:3	Allocated_reads:0.333333333333333	Strand:-
AGCACGAGGACACTCGAGGTTGTTC
>Location:NODE_385231_length_5676_cov_22.431114	Coordinate:1764	Reads:1	Hits:3	Allocated_reads:0.333333333333333	Strand:+
CAACCTCGAGTGTCCTCGTGCTTATCATGGA
>Location:NODE_385231_length_5676_cov_22.431114	Coordinate:1765	Reads:1	Hits:3	Allocated_reads:0.333333333333333	Strand:-
ATAAGCACGAGGACACTCGAGGTT
>Location:NODE_385231_length_5676_cov_22.431114	Coordinate:1766	Reads:2	Hits:3	Allocated_reads:0.666666666666667	Strand:+
ACCTCGAGTGTCCTCGTGCTTATCATGGAGC
>Location:NODE_385231_length_5676_cov_22.431114	Coordinate:1767	Reads:1	Hits:3	Allocated_reads:0.333333333333333	Strand:-
CTCCATGATAAGCACGAGGACACTCGAGG
>Location:NODE_385231_length_5676_cov_22.431114	Coordinate:1769	Reads:2	Hits:3	Allocated_reads:0.666666666666667	Strand:+
TCGAGTGTCCTCGTGCTTATCATGGAGCCG
>Location:NODE_385231_length_5676_cov_22.431114	Coordinate:1769	Reads:2	Hits:3	Allocated_reads:0.666666666666667	Strand:+
TCGAGTGTCCTCGTGCTTATCATGGAGCCGCCT
>Location:NODE_385231_length_5676_cov_22.431114	Coordinate:1770	Reads:1	Hits:3	Allocated_reads:0.333333333333333	Strand:-
CTCCATGATAAGCACGAGGACACTCG
>Location:NODE_385231_length_5676_cov_22.431114	Coordinate:1771	Reads:1	Hits:3	Allocated_reads:0.333333333333333	Strand:-
CTCCATGATAAGCACGAGGACACTC
>Location:NODE_385231_length_5676_cov_22.431114	Coordinate:1772	Reads:1	Hits:3	Allocated_reads:0.333333333333333	Strand:+
AGTGTCCTCGTGCTTATCATGGAGCCGCCT
>Location:NODE_385231_length_5676_cov_22.431114	Coordinate:1772	Reads:1	Hits:3	Allocated_reads:0.333333333333333	Strand:-
CTCCATGATAAGCACGAGGACACT
>Location:NODE_385231_length_5676_cov_22.431114	Coordinate:1774	Reads:1	Hits:3	Allocated_reads:0.333333333333333	Strand:+
TGTCCTCGTGCTTATCATGGAGCCGCCT
>Location:NODE_385231_length_5676_cov_22.431114	Coordinate:1776	Reads:6	Hits:3	Allocated_reads:2	Strand:+
TCCTCGTGCTTATCATGGAGCCGCCT
>Location:NODE_385231_length_5676_cov_22.431114	Coordinate:1776	Reads:1	Hits:3	Allocated_reads:0.333333333333333	Strand:+
TCCTCGTGCTTATCATGGAGCCGCCTT
>Location:NODE_385231_length_5676_cov_22.431114	Coordinate:1776	Reads:9	Hits:3	Allocated_reads:3	Strand:+
TCCTCGTGCTTATCATGGAGCCGCCTTCC
>Location:NODE_385231_length_5676_cov_22.431114	Coordinate:1776	Reads:7	Hits:3	Allocated_reads:2.33333333333333	Strand:+
TCCTCGTGCTTATCATGGAGCCGCCTTCCT
>Location:NODE_385231_length_5676_cov_22.431114	Coordinate:1776	Reads:1	Hits:3	Allocated_reads:0.333333333333333	Strand:+
TCCTCGTGCTTATCATGGAGCCGCCTTCCTC
>Location:NODE_385231_length_5676_cov_22.431114	Coordinate:1779	Reads:1	Hits:3	Allocated_reads:0.333333333333333	Strand:+
TCGTGCTTATCATGGAGCCGCCTTCC
>Location:NODE_385231_length_5676_cov_22.431114	Coordinate:1779	Reads:2	Hits:3	Allocated_reads:0.666666666666667	Strand:+
TCGTGCTTATCATGGAGCCGCCTTCCT
>Location:NODE_385231_length_5676_cov_22.431114	Coordinate:1779	Reads:1	Hits:3	Allocated_reads:0.333333333333333	Strand:+
TCGTGCTTATCATGGAGCCGCCTTCCTC
>Location:NODE_385231_length_5676_cov_22.431114	Coordinate:1782	Reads:2	Hits:3	Allocated_reads:0.666666666666667	Strand:-
TACCCGTTGAGGAAGGCGGCTCCATGATAAGCA
>Location:NODE_385231_length_5676_cov_22.431114	Coordinate:1782	Reads:2	Hits:3	Allocated_reads:0.666666666666667	Strand:+
TGCTTATCATGGAGCCGCCTTCCTCAACG
>Location:NODE_385231_length_5676_cov_22.431114	Coordinate:1783	Reads:1	Hits:3	Allocated_reads:0.333333333333333	Strand:+
GCTTATCATGGAGCCGCCTTCCTCAACGGG
>Location:NODE_385231_length_5676_cov_22.431114	Coordinate:1785	Reads:1	Hits:3	Allocated_reads:0.333333333333333	Strand:+
TTATCATGGAGCCGCCTTCCTCAAC
>Location:NODE_385231_length_5676_cov_22.431114	Coordinate:1785	Reads:4	Hits:3	Allocated_reads:1.33333333333333	Strand:+
TTATCATGGAGCCGCCTTCCTCAACGGG
>Location:NODE_385231_length_5676_cov_22.431114	Coordinate:1785	Reads:1	Hits:3	Allocated_reads:0.333333333333333	Strand:+
TTATCATGGAGCCGCCTTCCTCAACGGGTACGTGG
>Location:NODE_385231_length_5676_cov_22.431114	Coordinate:1786	Reads:2	Hits:4	Allocated_reads:0.5	Strand:-
TACCCGTTGAGGAAGGCGGCTCCATGATA
>Location:NODE_385231_length_5676_cov_22.431114	Coordinate:1786	Reads:2	Hits:4	Allocated_reads:0.5	Strand:+
TATCATGGAGCCGCCTTCCTCAAC
>Location:NODE_385231_length_5676_cov_22.431114	Coordinate:1786	Reads:13	Hits:4	Allocated_reads:3.25	Strand:+
TATCATGGAGCCGCCTTCCTCAACGGG
>Location:NODE_385231_length_5676_cov_22.431114	Coordinate:1786	Reads:5	Hits:4	Allocated_reads:1.25	Strand:+
TATCATGGAGCCGCCTTCCTCAACGGGTA
>Location:NODE_385231_length_5676_cov_22.431114	Coordinate:1788	Reads:1	Hits:4	Allocated_reads:0.25	Strand:-
TACCCGTTGAGGAAGGCGGCTCCATGA
>Location:NODE_385231_length_5676_cov_22.431114	Coordinate:1788	Reads:1	Hits:4	Allocated_reads:0.25	Strand:+
TCATGGAGCCGCCTTCCTCAACGGG
>Location:NODE_385231_length_5676_cov_22.431114	Coordinate:1788	Reads:2	Hits:4	Allocated_reads:0.5	Strand:+
TCATGGAGCCGCCTTCCTCAACGGGTA
>Location:NODE_385231_length_5676_cov_22.431114	Coordinate:1788	Reads:1	Hits:4	Allocated_reads:0.25	Strand:+
TCATGGAGCCGCCTTCCTCAACGGGTACGT
>Location:NODE_385231_length_5676_cov_22.431114	Coordinate:1789	Reads:1	Hits:4	Allocated_reads:0.25	Strand:+
CATGGAGCCGCCTTCCTCAACGGG
>Location:NODE_385231_length_5676_cov_22.431114	Coordinate:1795	Reads:1	Hits:2	Allocated_reads:0.5	Strand:+
GCCGCCTTCCTCAACGGGTACGTCTACTCC
>Location:NODE_385231_length_5676_cov_22.431114	Coordinate:1797	Reads:1	Hits:1	Allocated_reads:1	Strand:+
CGCCTTCCTCAACGGGTACGTCTACTCCGT
>Location:NODE_385231_length_5676_cov_22.431114	Coordinate:1798	Reads:1	Hits:1	Allocated_reads:1	Strand:-
ACGGAGTAGACGTACCCGTTGAGGAAGGT
>Location:NODE_385231_length_5676_cov_22.431114	Coordinate:1798	Reads:1	Hits:4	Allocated_reads:0.25	Strand:-
AGTAGACGTACCCGTTGAGGAAGGC
>Location:NODE_385231_length_5676_cov_22.431114	Coordinate:1799	Reads:1	Hits:4	Allocated_reads:0.25	Strand:-
AGTAGACGTACCCGTTGAGGAAAA
>Location:NODE_385231_length_5676_cov_22.431114	Coordinate:1799	Reads:2	Hits:4	Allocated_reads:0.5	Strand:-
AGTAGACGTACCCGTTGAGGAAGG
>Location:NODE_385231_length_5676_cov_22.431114	Coordinate:1801	Reads:1	Hits:1	Allocated_reads:1	Strand:-
CGGAGTAGACGTACCCGTTGAGGAA
>Location:NODE_385231_length_5676_cov_22.431114	Coordinate:1802	Reads:1	Hits:1	Allocated_reads:1	Strand:-
ACGGAGTAGACGTACCCGTTGAGGA
>Location:NODE_385231_length_5676_cov_22.431114	Coordinate:1805	Reads:1	Hits:1	Allocated_reads:1	Strand:+
TCAACGGGTACGTCTACTCCGTTGGTGGCTC
>Location:NODE_385231_length_5676_cov_22.431114	Coordinate:1809	Reads:3	Hits:1	Allocated_reads:3	Strand:+
CGGGTACGTCTACTCCGTTGGTGGCTCC
>Location:NODE_385231_length_5676_cov_22.431114	Coordinate:1811	Reads:1	Hits:1	Allocated_reads:1	Strand:+
GGTACGTCTACTCCGTTGGTGGCTCCGAC
>Location:NODE_385231_length_5676_cov_22.431114	Coordinate:1813	Reads:2	Hits:1	Allocated_reads:2	Strand:+
TACGTCTACTCCGTTGGTGGCTCC
>Location:NODE_385231_length_5676_cov_22.431114	Coordinate:1813	Reads:2	Hits:1	Allocated_reads:2	Strand:+
TACGTCTACTCCGTTGGTGGCTCCG
>Location:NODE_385231_length_5676_cov_22.431114	Coordinate:1813	Reads:6	Hits:1	Allocated_reads:6	Strand:+
TACGTCTACTCCGTTGGTGGCTCCGA
>Location:NODE_385231_length_5676_cov_22.431114	Coordinate:1813	Reads:19	Hits:1	Allocated_reads:19	Strand:+
TACGTCTACTCCGTTGGTGGCTCCGAC
>Location:NODE_385231_length_5676_cov_22.431114	Coordinate:1813	Reads:1	Hits:1	Allocated_reads:1	Strand:+
TACGTCTACTCCGTTGGTGGCTCCGAAA
>Location:NODE_385231_length_5676_cov_22.431114	Coordinate:1813	Reads:1	Hits:1	Allocated_reads:1	Strand:+
TACGTCTACTCCGTTGGTGGCTCCGACGG
>Location:NODE_385231_length_5676_cov_22.431114	Coordinate:1823	Reads:1	Hits:1	Allocated_reads:1	Strand:-
CCACCCCGTCGGAGCCACCAACGG
>Location:NODE_385231_length_5676_cov_22.431114	Coordinate:1831	Reads:2	Hits:1	Allocated_reads:2	Strand:-
CGCTGTTGAAATGCTCCACCCCGTCGGAGTT
>Location:NODE_385231_length_5676_cov_22.431114	Coordinate:1834	Reads:1	Hits:1	Allocated_reads:1	Strand:+
TCCGACGGGGTGGAGCATTTCAACAG
>Location:NODE_385231_length_5676_cov_22.431114	Coordinate:1834	Reads:1	Hits:1	Allocated_reads:1	Strand:+
TCCGACGGGGTGGAGCATTTCAACAGT
>Location:NODE_385231_length_5676_cov_22.431114	Coordinate:1834	Reads:2	Hits:1	Allocated_reads:2	Strand:+
TCCGACGGGGTGGAGCATTTCAACAGC
>Location:NODE_385231_length_5676_cov_22.431114	Coordinate:1834	Reads:2	Hits:1	Allocated_reads:2	Strand:+
TCCGACGGGGTGGAGCATTTCAACAGCG
>Location:NODE_385231_length_5676_cov_22.431114	Coordinate:1834	Reads:3	Hits:1	Allocated_reads:3	Strand:+
TCCGACGGGGTGGAGCATTTCAACAGCGT
>Location:NODE_385231_length_5676_cov_22.431114	Coordinate:1835	Reads:1	Hits:1	Allocated_reads:1	Strand:-
GACGCTGTTGAAATGCTCCACCCCGTCGG
>Location:NODE_385231_length_5676_cov_22.431114	Coordinate:1835	Reads:1	Hits:1	Allocated_reads:1	Strand:-
GCTGTTGAAATGCTCCACCCCGTCGG
>Location:NODE_385231_length_5676_cov_22.431114	Coordinate:1837	Reads:1	Hits:1	Allocated_reads:1	Strand:-
ACGCTGTTGAAATGCTCCACCCCGTC
>Location:NODE_385231_length_5676_cov_22.431114	Coordinate:1837	Reads:2	Hits:1	Allocated_reads:2	Strand:-
CGCTGTTGAAATGCTCCACCCCGTC
>Location:NODE_385231_length_5676_cov_22.431114	Coordinate:1837	Reads:3	Hits:1	Allocated_reads:3	Strand:+
GACGGGGTGGAGCATTTCAACAGC
>Location:NODE_385231_length_5676_cov_22.431114	Coordinate:1837	Reads:1	Hits:1	Allocated_reads:1	Strand:+
GACGGGGTGGAGCATTTCAACAGCG
>Location:NODE_385231_length_5676_cov_22.431114	Coordinate:1839	Reads:1	Hits:1	Allocated_reads:1	Strand:-
ACGCTGTTGAAATGCTCCACCCCG
>Location:NODE_385231_length_5676_cov_22.431114	Coordinate:1842	Reads:1	Hits:3	Allocated_reads:0.333333333333333	Strand:-
AACCTACGGACGCTGTTGAAATGCTCCACT
>Location:NODE_385231_length_5676_cov_22.431114	Coordinate:1844	Reads:1	Hits:3	Allocated_reads:0.333333333333333	Strand:-
AACCTACGGACGCTGTTGAAATGCCCCA
>Location:NODE_385231_length_5676_cov_22.431114	Coordinate:1844	Reads:2	Hits:3	Allocated_reads:0.666666666666667	Strand:-
AACCTACGGACGCTGTTGAAATGCTCCA
>Location:NODE_385231_length_5676_cov_22.431114	Coordinate:1845	Reads:6	Hits:3	Allocated_reads:2	Strand:-
AACCTACGGACGCTGTTGAAATGCTCC
>Location:NODE_385231_length_5676_cov_22.431114	Coordinate:1846	Reads:7	Hits:3	Allocated_reads:2.33333333333333	Strand:-
AACCTACGGACGCTGTTGAAATGCTC
>Location:NODE_385231_length_5676_cov_22.431114	Coordinate:1846	Reads:2	Hits:3	Allocated_reads:0.666666666666667	Strand:-
ACCTACGGACGCTGTTGAAATGCTC
>Location:NODE_385231_length_5676_cov_22.431114	Coordinate:1846	Reads:2	Hits:3	Allocated_reads:0.666666666666667	Strand:+
GAGCATTTCAACAGCGTCCGTAGGTTTGT
>Location:NODE_385231_length_5676_cov_22.431114	Coordinate:1846	Reads:1	Hits:3	Allocated_reads:0.333333333333333	Strand:+
GAGCATTTCAACAGCGTCCGTAGGTTTGACC
>Location:NODE_385231_length_5676_cov_22.431114	Coordinate:1847	Reads:4	Hits:3	Allocated_reads:1.33333333333333	Strand:-
AACCTACGGACGCTGTTGAAATGCT
>Location:NODE_385231_length_5676_cov_22.431114	Coordinate:1847	Reads:1	Hits:3	Allocated_reads:0.333333333333333	Strand:-
ACCTACGGACGCTGTTGAAATGCT
>Location:NODE_385231_length_5676_cov_22.431114	Coordinate:1847	Reads:1	Hits:3	Allocated_reads:0.333333333333333	Strand:+
AGCATTTCAACAGCGTCCGTAGGTTTGACC
>Location:NODE_385231_length_5676_cov_22.431114	Coordinate:1848	Reads:1	Hits:3	Allocated_reads:0.333333333333333	Strand:-
AACCTACGGACGCTGTTGAAATGC
>Location:NODE_385231_length_5676_cov_22.431114	Coordinate:1848	Reads:5	Hits:3	Allocated_reads:1.66666666666667	Strand:+
GCATTTCAACAGCGTCCGTAGGTTTGACC
>Location:NODE_385231_length_5676_cov_22.431114	Coordinate:1849	Reads:3	Hits:3	Allocated_reads:1	Strand:+
CATTTCAACAGCGTCCGTAGGTTTGACC
>Location:NODE_385231_length_5676_cov_22.431114	Coordinate:1850	Reads:1	Hits:3	Allocated_reads:0.333333333333333	Strand:+
ATTTCAACAGCGTCCGTAGGTTTGACC
>Location:NODE_385231_length_5676_cov_22.431114	Coordinate:1850	Reads:2	Hits:3	Allocated_reads:0.666666666666667	Strand:+
ATTTCAACAGCGTCCGTAGGTTTGACCT
>Location:NODE_385231_length_5676_cov_22.431114	Coordinate:1850	Reads:1	Hits:3	Allocated_reads:0.333333333333333	Strand:-
GTCAAACCTACGGACGCTGTTGAAAT
>Location:NODE_385231_length_5676_cov_22.431114	Coordinate:1851	Reads:1	Hits:3	Allocated_reads:0.333333333333333	Strand:+
TTTCAACAGCGTCCGTAGGTTTGAC
>Location:NODE_385231_length_5676_cov_22.431114	Coordinate:1851	Reads:29	Hits:3	Allocated_reads:9.66666666666667	Strand:+
TTTCAACAGCGTCCGTAGGTTTGACC
>Location:NODE_385231_length_5676_cov_22.431114	Coordinate:1851	Reads:1	Hits:3	Allocated_reads:0.333333333333333	Strand:+
TTTCAACAGCGTCCGTAGGTTTGACCC
>Location:NODE_385231_length_5676_cov_22.431114	Coordinate:1851	Reads:9	Hits:3	Allocated_reads:3	Strand:+
TTTCAACAGCGTCCGTAGGTTTGACCT
>Location:NODE_385231_length_5676_cov_22.431114	Coordinate:1851	Reads:6	Hits:3	Allocated_reads:2	Strand:+
TTTCAACAGCGTCCGTAGGTTTGACCTGA
>Location:NODE_385231_length_5676_cov_22.431114	Coordinate:1851	Reads:1	Hits:3	Allocated_reads:0.333333333333333	Strand:+
TTTCAACAGCGTCCGTAGGTTTGACCTGAC
>Location:NODE_385231_length_5676_cov_22.431114	Coordinate:1851	Reads:1	Hits:3	Allocated_reads:0.333333333333333	Strand:+
TTTCAACAGCGTCCGTAGGTTTGACCTGACT
>Location:NODE_385231_length_5676_cov_22.431114	Coordinate:1851	Reads:5	Hits:3	Allocated_reads:1.66666666666667	Strand:+
TTTCAACAGCGTCCGTAGGTTTGACCTGACC
>Location:NODE_385231_length_5676_cov_22.431114	Coordinate:1852	Reads:10	Hits:3	Allocated_reads:3.33333333333333	Strand:+
TTCAACAGCGTCCGTAGGTTTGACC
>Location:NODE_385231_length_5676_cov_22.431114	Coordinate:1852	Reads:12	Hits:3	Allocated_reads:4	Strand:+
TTCAACAGCGTCCGTAGGTTTGACCT
>Location:NODE_385231_length_5676_cov_22.431114	Coordinate:1852	Reads:4	Hits:3	Allocated_reads:1.33333333333333	Strand:+
TTCAACAGCGTCCGTAGGTTTGACCTGA
>Location:NODE_385231_length_5676_cov_22.431114	Coordinate:1852	Reads:8	Hits:3	Allocated_reads:2.66666666666667	Strand:+
TTCAACAGCGTCCGTAGGTTTGACCTGACC
>Location:NODE_385231_length_5676_cov_22.431114	Coordinate:1852	Reads:1	Hits:3	Allocated_reads:0.333333333333333	Strand:+
TTCAACAGCGTCCGTAGGTTTGACCTGACCAC
>Location:NODE_385231_length_5676_cov_22.431114	Coordinate:1852	Reads:3	Hits:3	Allocated_reads:1	Strand:+
TTCAACAGCGTCCGTAGGTTTGACCTGACCACT
>Location:NODE_385231_length_5676_cov_22.431114	Coordinate:1853	Reads:2	Hits:3	Allocated_reads:0.666666666666667	Strand:+
TCAACAGCGTCCGTAGGTTTGACC
>Location:NODE_385231_length_5676_cov_22.431114	Coordinate:1853	Reads:1	Hits:3	Allocated_reads:0.333333333333333	Strand:+
TCAACAGCGTCCGTAGGTTTGACCT
>Location:NODE_385231_length_5676_cov_22.431114	Coordinate:1853	Reads:1	Hits:3	Allocated_reads:0.333333333333333	Strand:+
TCAACAGCGTCCGTAGGTTTGACCTGA
>Location:NODE_385231_length_5676_cov_22.431114	Coordinate:1853	Reads:9	Hits:3	Allocated_reads:3	Strand:+
TCAACAGCGTCCGTAGGTTTGACCTGACC
>Location:NODE_385231_length_5676_cov_22.431114	Coordinate:1853	Reads:1	Hits:3	Allocated_reads:0.333333333333333	Strand:+
TCAACAGCGTCCGTAGGTTTGACCTGACCACT
>Location:NODE_385231_length_5676_cov_22.431114	Coordinate:1854	Reads:4	Hits:3	Allocated_reads:1.33333333333333	Strand:+
CAACAGCGTCCGTAGGTTTGACCTGACC
>Location:NODE_385231_length_5676_cov_22.431114	Coordinate:1854	Reads:1	Hits:3	Allocated_reads:0.333333333333333	Strand:+
CAACAGCGTCCGTAGGTTTGACCTGACCT
>Location:NODE_385231_length_5676_cov_22.431114	Coordinate:1855	Reads:1	Hits:3	Allocated_reads:0.333333333333333	Strand:+
AACAGCGTCCGTAGGTTTGACCTGACC
>Location:NODE_385231_length_5676_cov_22.431114	Coordinate:1855	Reads:1	Hits:3	Allocated_reads:0.333333333333333	Strand:-
GGTCAGGTCAAACCTACGGACGCTGTT
>Location:NODE_385231_length_5676_cov_22.431114	Coordinate:1856	Reads:1	Hits:3	Allocated_reads:0.333333333333333	Strand:+
ACAGCGTCCGTAGGTTTGACCTGACCACT
>Location:NODE_385231_length_5676_cov_22.431114	Coordinate:1860	Reads:1	Hits:1	Allocated_reads:1	Strand:+
CGTCCGTAGGTTTGACCTGACCACTCACGCC
>Location:NODE_385231_length_5676_cov_22.431114	Coordinate:1861	Reads:1	Hits:1	Allocated_reads:1	Strand:+
GTCCGTAGGTTTGACCTGACCACTCA
>Location:NODE_385231_length_5676_cov_22.431114	Coordinate:1861	Reads:8	Hits:1	Allocated_reads:8	Strand:+
GTCCGTAGGTTTGACCTGACCACTCACGCC
>Location:NODE_385231_length_5676_cov_22.431114	Coordinate:1861	Reads:2	Hits:1	Allocated_reads:2	Strand:+
GTCCGTAGGTTTGACCTGACCACTCACGCCT
>Location:NODE_385231_length_5676_cov_22.431114	Coordinate:1862	Reads:1	Hits:3	Allocated_reads:0.333333333333333	Strand:+
TCCGTAGGTTTGACCTGACCACTC
>Location:NODE_385231_length_5676_cov_22.431114	Coordinate:1862	Reads:4	Hits:1	Allocated_reads:4	Strand:+
TCCGTAGGTTTGACCTGACCACTCA
>Location:NODE_385231_length_5676_cov_22.431114	Coordinate:1862	Reads:6	Hits:1	Allocated_reads:6	Strand:+
TCCGTAGGTTTGACCTGACCACTCAC
>Location:NODE_385231_length_5676_cov_22.431114	Coordinate:1862	Reads:6	Hits:1	Allocated_reads:6	Strand:+
TCCGTAGGTTTGACCTGACCACTCACG
>Location:NODE_385231_length_5676_cov_22.431114	Coordinate:1862	Reads:1	Hits:1	Allocated_reads:1	Strand:+
TCCGTAGGTTTGACCTGACCACTCACGT
>Location:NODE_385231_length_5676_cov_22.431114	Coordinate:1862	Reads:4	Hits:1	Allocated_reads:4	Strand:+
TCCGTAGGTTTGACCTGACCACTCACGC
>Location:NODE_385231_length_5676_cov_22.431114	Coordinate:1862	Reads:1	Hits:2	Allocated_reads:0.5	Strand:+
TCCGTAGGTTTGACCTGACCACTCACACC
>Location:NODE_385231_length_5676_cov_22.431114	Coordinate:1862	Reads:1	Hits:1	Allocated_reads:1	Strand:+
TCCGTAGGTTTGACCTGACCACTCACCCC
>Location:NODE_385231_length_5676_cov_22.431114	Coordinate:1862	Reads:1	Hits:1	Allocated_reads:1	Strand:+
TCCGTAGGTTTGACCTGACCACTCACGCT
>Location:NODE_385231_length_5676_cov_22.431114	Coordinate:1862	Reads:358	Hits:1	Allocated_reads:358	Strand:+
TCCGTAGGTTTGACCTGACCACTCACGCC
>Location:NODE_385231_length_5676_cov_22.431114	Coordinate:1862	Reads:2	Hits:1	Allocated_reads:2	Strand:+
TCCGTAGGTTTGACCTGACCACTCACGCCT
>Location:NODE_385231_length_5676_cov_22.431114	Coordinate:1862	Reads:1	Hits:1	Allocated_reads:1	Strand:+
TCCGTAGGTTTGACCTGACCACTCACGCCTG
>Location:NODE_385231_length_5676_cov_22.431114	Coordinate:1863	Reads:1	Hits:1	Allocated_reads:1	Strand:+
CCGTAGGTTTGACCTGACCACTCACGCCT
>Location:NODE_385231_length_5676_cov_22.431114	Coordinate:1864	Reads:8	Hits:1	Allocated_reads:8	Strand:+
CGTAGGTTTGACCTGACCACTCACGCC
>Location:NODE_385231_length_5676_cov_22.431114	Coordinate:1864	Reads:1	Hits:1	Allocated_reads:1	Strand:+
CGTAGGTTTGACCTGACCACTCACGCCT
>Location:NODE_385231_length_5676_cov_22.431114	Coordinate:1865	Reads:1	Hits:1	Allocated_reads:1	Strand:+
GTAGGTTTGACCTGACCACTCACGCC
>Location:NODE_385231_length_5676_cov_22.431114	Coordinate:1870	Reads:1	Hits:1	Allocated_reads:1	Strand:+
TTTGACCTGACCACTCACGCCTGG
>Location:NODE_385231_length_5676_cov_22.431114	Coordinate:1870	Reads:1	Hits:1	Allocated_reads:1	Strand:+
TTTGACCTGACCACTCACGCCTGGAATGAG
>Location:NODE_385231_length_5676_cov_22.431114	Coordinate:1871	Reads:7	Hits:1	Allocated_reads:7	Strand:+
TTGACCTGACCACTCACGCCTGGAATGAG
>Location:NODE_385231_length_5676_cov_22.431114	Coordinate:1871	Reads:4	Hits:1	Allocated_reads:4	Strand:+
TTGACCTGACCACTCACGCCTGGAATGAGG
>Location:NODE_385231_length_5676_cov_22.431114	Coordinate:1871	Reads:1	Hits:1	Allocated_reads:1	Strand:+
TTGACCTGACCACTCACGCCTGGAATGAGGT
>Location:NODE_385231_length_5676_cov_22.431114	Coordinate:1872	Reads:1	Hits:1	Allocated_reads:1	Strand:+
TGACCTGACCACTCACGCCTGGAAT
>Location:NODE_385231_length_5676_cov_22.431114	Coordinate:1872	Reads:3	Hits:1	Allocated_reads:3	Strand:+
TGACCTGACCACTCACGCCTGGAATGAG
>Location:NODE_385231_length_5676_cov_22.431114	Coordinate:1874	Reads:1	Hits:1	Allocated_reads:1	Strand:-
CCTCATTCCAGGCGTGAGTGGTCAGGT
>Location:NODE_385231_length_5676_cov_22.431114	Coordinate:1880	Reads:1	Hits:1	Allocated_reads:1	Strand:+
CCACTCACGCCTGGAATGAGGTGGCGCC
>Location:NODE_385231_length_5676_cov_22.431114	Coordinate:1880	Reads:1	Hits:1	Allocated_reads:1	Strand:+
CCACTCACGCCTGGAATGAGGTGGCGCCC
>Location:NODE_385231_length_5676_cov_22.431114	Coordinate:1881	Reads:1	Hits:1	Allocated_reads:1	Strand:+
CACTCACGCCTGGAATGAGGTGGCGCCC
>Location:NODE_385231_length_5676_cov_22.431114	Coordinate:1881	Reads:1	Hits:1	Allocated_reads:1	Strand:+
CACTCACGCCTGGAATGAGGTGGCGCCCATG
>Location:NODE_385231_length_5676_cov_22.431114	Coordinate:1884	Reads:2	Hits:1	Allocated_reads:2	Strand:+
TCACGCCTGGAATGAGGTGGCGCC
>Location:NODE_385231_length_5676_cov_22.431114	Coordinate:1884	Reads:1	Hits:1	Allocated_reads:1	Strand:+
TCACGCCTGGAATGAGGTGGCGCCCA
>Location:NODE_385231_length_5676_cov_22.431114	Coordinate:1886	Reads:1	Hits:1	Allocated_reads:1	Strand:+
ACGCCTGGAATGAGGTGGCGCCCATGCACT
>Location:NODE_385231_length_5676_cov_22.431114	Coordinate:1887	Reads:1	Hits:1	Allocated_reads:1	Strand:+
CGCCTGGAATGAGGTGGCGCCCATGCACTT
>Location:NODE_385231_length_5676_cov_22.431114	Coordinate:1889	Reads:1	Hits:1	Allocated_reads:1	Strand:+
CCTGGAATGAGGTGGCGCCCATGCAC
>Location:NODE_385231_length_5676_cov_22.431114	Coordinate:1889	Reads:1	Hits:1	Allocated_reads:1	Strand:+
CCTGGAATGAGGTGGCGCCCATGCACT
>Location:NODE_385231_length_5676_cov_22.431114	Coordinate:1889	Reads:1	Hits:1	Allocated_reads:1	Strand:+
CCTGGAATGAGGTGGCGCCCATGCACTCC
>Location:NODE_385231_length_5676_cov_22.431114	Coordinate:1891	Reads:3	Hits:1	Allocated_reads:3	Strand:+
TGGAATGAGGTGGCGCCCATGCAC
>Location:NODE_385231_length_5676_cov_22.431114	Coordinate:1891	Reads:4	Hits:1	Allocated_reads:4	Strand:+
TGGAATGAGGTGGCGCCCATGCACT
>Location:NODE_385231_length_5676_cov_22.431114	Coordinate:1891	Reads:2	Hits:1	Allocated_reads:2	Strand:+
TGGAATGAGGTGGCGCCCATGCACTC
>Location:NODE_385231_length_5676_cov_22.431114	Coordinate:1891	Reads:6	Hits:1	Allocated_reads:6	Strand:+
TGGAATGAGGTGGCGCCCATGCACTCC
>Location:NODE_385231_length_5676_cov_22.431114	Coordinate:1891	Reads:17	Hits:1	Allocated_reads:17	Strand:+
TGGAATGAGGTGGCGCCCATGCACTCCC
>Location:NODE_385231_length_5676_cov_22.431114	Coordinate:1891	Reads:1	Hits:1	Allocated_reads:1	Strand:+
TGGAATGAGGTGGCGCCCATGCACTCCAA
>Location:NODE_385231_length_5676_cov_22.431114	Coordinate:1891	Reads:2	Hits:1	Allocated_reads:2	Strand:+
TGGAATGAGGTGGCGCCCATGCACTCCCGC
>Location:NODE_385231_length_5676_cov_22.431114	Coordinate:1891	Reads:3	Hits:1	Allocated_reads:3	Strand:+
TGGAATGAGGTGGCGCCCATGCACTCCCGCC
>Location:NODE_385231_length_5676_cov_22.431114	Coordinate:1894	Reads:1	Hits:1	Allocated_reads:1	Strand:+
AATGAGGTGGCGCCCATGCACTCCCGCCGC
>Location:NODE_385231_length_5676_cov_22.431114	Coordinate:1897	Reads:1	Hits:1	Allocated_reads:1	Strand:+
GAGGTGGCGCCCATGCACTCCCGCCGC
>Location:NODE_385231_length_5676_cov_22.431114	Coordinate:1901	Reads:1	Hits:1	Allocated_reads:1	Strand:-
TCACATAGCAGCGGCGGGAGTGCATGGGCGCCA
>Location:NODE_385231_length_5676_cov_22.431114	Coordinate:1904	Reads:1	Hits:1	Allocated_reads:1	Strand:+
CGCCCATGCACTCCCGCCGCTGCTATG
>Location:NODE_385231_length_5676_cov_22.431114	Coordinate:1908	Reads:3	Hits:1	Allocated_reads:3	Strand:+
CATGCACTCCCGCCGCTGCTATGTGAGC
>Location:NODE_385231_length_5676_cov_22.431114	Coordinate:1908	Reads:1	Hits:1	Allocated_reads:1	Strand:+
CATGCACTCCCGCCGCTGCTATGTGAGCG
>Location:NODE_385231_length_5676_cov_22.431114	Coordinate:1910	Reads:9	Hits:1	Allocated_reads:9	Strand:+
TGCACTCCCGCCGCTGCTATGTGAGC
>Location:NODE_385231_length_5676_cov_22.431114	Coordinate:1910	Reads:1	Hits:1	Allocated_reads:1	Strand:+
TGCACTCCCGCCGCTGCTATGTGAGCG
>Location:NODE_385231_length_5676_cov_22.431114	Coordinate:1910	Reads:1	Hits:1	Allocated_reads:1	Strand:+
TGCACTCCCGCCGCTGCTATGTGAGCGT
>Location:NODE_385231_length_5676_cov_22.431114	Coordinate:1910	Reads:1	Hits:1	Allocated_reads:1	Strand:+
TGCACTCCCGCCGCTGCTATGTGAGCGTG
>Location:NODE_385231_length_5676_cov_22.431114	Coordinate:1921	Reads:1	Hits:2	Allocated_reads:0.5	Strand:+
CGCTGCTATGTGAGCGTGACTGTGTT
>Location:NODE_385231_length_5676_cov_22.431114	Coordinate:1922	Reads:1	Hits:2	Allocated_reads:0.5	Strand:-
AACACAGTCACGCTCACATAGCAGC
>Location:NODE_385231_length_5676_cov_22.431114	Coordinate:1924	Reads:2	Hits:2	Allocated_reads:1	Strand:+
TGCTATGTGAGCGTGACTGTGTTGAACG
>Location:NODE_385231_length_5676_cov_22.431114	Coordinate:1924	Reads:1	Hits:2	Allocated_reads:0.5	Strand:+
TGCTATGTGAGCGTGACTGTGTTGAACGG
>Location:NODE_385231_length_5676_cov_22.431114	Coordinate:1924	Reads:1	Hits:2	Allocated_reads:0.5	Strand:+
TGCTATGTGAGCGTGACTGTGTTGAACGGG
>Location:NODE_385231_length_5676_cov_22.431114	Coordinate:1924	Reads:3	Hits:2	Allocated_reads:1.5	Strand:+
TGCTATGTGAGCGTGACTGTGTTGAACGGGT
>Location:NODE_385231_length_5676_cov_22.431114	Coordinate:1925	Reads:2	Hits:2	Allocated_reads:1	Strand:+
GCTATGTGAGCGTGACTGTGTTGAACGGGT
>Location:NODE_385231_length_5676_cov_22.431114	Coordinate:1925	Reads:1	Hits:2	Allocated_reads:0.5	Strand:-
GTTCAACACAGTCACGCTCACATAGC
>Location:NODE_385231_length_5676_cov_22.431114	Coordinate:1927	Reads:1	Hits:2	Allocated_reads:0.5	Strand:+
TATGTGAGCGTGACTGTGTTGAACGG
>Location:NODE_385231_length_5676_cov_22.431114	Coordinate:1927	Reads:1	Hits:2	Allocated_reads:0.5	Strand:+
TATGTGAGCGTGACTGTGTTGAACGGG
>Location:NODE_385231_length_5676_cov_22.431114	Coordinate:1927	Reads:4	Hits:2	Allocated_reads:2	Strand:+
TATGTGAGCGTGACTGTGTTGAACGGGT
>Location:NODE_385231_length_5676_cov_22.431114	Coordinate:1927	Reads:1	Hits:2	Allocated_reads:0.5	Strand:+
TATGTGAGCGTGACTGTGTTGAACGGGTT
>Location:NODE_385231_length_5676_cov_22.431114	Coordinate:1929	Reads:1	Hits:2	Allocated_reads:0.5	Strand:-
CCGTTCAACACAGTCACGCTCACA
>Location:NODE_385231_length_5676_cov_22.431114	Coordinate:1929	Reads:1	Hits:2	Allocated_reads:0.5	Strand:+
TGTGAGCGTGACTGTGTTGAACGGGTT
>Location:NODE_385231_length_5676_cov_22.431114	Coordinate:1929	Reads:1	Hits:2	Allocated_reads:0.5	Strand:+
TGTGAGCGTGACTGTGTTGAACGGGTTC
>Location:NODE_385231_length_5676_cov_22.431114	Coordinate:1929	Reads:1	Hits:2	Allocated_reads:0.5	Strand:+
TGTGAGCGTGACTGTGTTGAACGGGTTCA
>Location:NODE_385231_length_5676_cov_22.431114	Coordinate:1929	Reads:1	Hits:2	Allocated_reads:0.5	Strand:+
TGTGAGCGTGACTGTGTTGAACGGGTTCATC
>Location:NODE_385231_length_5676_cov_22.431114	Coordinate:1930	Reads:1	Hits:2	Allocated_reads:0.5	Strand:-
AACCCGTTCAACACAGTCACGCTCAC
>Location:NODE_385231_length_5676_cov_22.431114	Coordinate:1930	Reads:1	Hits:2	Allocated_reads:0.5	Strand:-
ACCCGTTCAACACAGTCACGCTCAC
>Location:NODE_385231_length_5676_cov_22.431114	Coordinate:1931	Reads:1	Hits:2	Allocated_reads:0.5	Strand:+
TGAGCGTGACTGTGTTGAACGGGTT
>Location:NODE_385231_length_5676_cov_22.431114	Coordinate:1931	Reads:3	Hits:2	Allocated_reads:1.5	Strand:+
TGAGCGTGACTGTGTTGAACGGGTTCA
>Location:NODE_385231_length_5676_cov_22.431114	Coordinate:1931	Reads:1	Hits:2	Allocated_reads:0.5	Strand:+
TGAGCGTGACTGTGTTGAACGGGGTCATC
>Location:NODE_385231_length_5676_cov_22.431114	Coordinate:1931	Reads:6	Hits:2	Allocated_reads:3	Strand:+
TGAGCGTGACTGTGTTGAACGGGTTCATC
>Location:NODE_385231_length_5676_cov_22.431114	Coordinate:1932	Reads:1	Hits:2	Allocated_reads:0.5	Strand:-
AACCCGTTCAACACAGTCACGCTC
>Location:NODE_385231_length_5676_cov_22.431114	Coordinate:1936	Reads:1	Hits:2	Allocated_reads:0.5	Strand:+
GTGACTGTGTTGAACGGGTTCATCTATGCCC
>Location:NODE_385231_length_5676_cov_22.431114	Coordinate:1937	Reads:1	Hits:3	Allocated_reads:0.333333333333333	Strand:+
TGACTGTGTTGAACGGGTTCATCTA
>Location:NODE_385231_length_5676_cov_22.431114	Coordinate:1937	Reads:1	Hits:3	Allocated_reads:0.333333333333333	Strand:+
TGACTGTGTTGAACGGGTTCATCTAT
>Location:NODE_385231_length_5676_cov_22.431114	Coordinate:1937	Reads:2	Hits:3	Allocated_reads:0.666666666666667	Strand:+
TGACTGTGTTGAACGGGTTCATCTATG
>Location:NODE_385231_length_5676_cov_22.431114	Coordinate:1937	Reads:6	Hits:3	Allocated_reads:2	Strand:+
TGACTGTGTTGAACGGGTTCATCTATGC
>Location:NODE_385231_length_5676_cov_22.431114	Coordinate:1937	Reads:1	Hits:3	Allocated_reads:0.333333333333333	Strand:+
TGACTGTGTTGAACGGGTTAATCTATGCC
>Location:NODE_385231_length_5676_cov_22.431114	Coordinate:1937	Reads:1	Hits:3	Allocated_reads:0.333333333333333	Strand:+
TGACTGTGTTGAACGGGTTCATCAATGCC
>Location:NODE_385231_length_5676_cov_22.431114	Coordinate:1937	Reads:103	Hits:3	Allocated_reads:34.3333333333333	Strand:+
TGACTGTGTTGAACGGGTTCATCTATGCC
>Location:NODE_385231_length_5676_cov_22.431114	Coordinate:1937	Reads:1	Hits:2	Allocated_reads:0.5	Strand:+
TGACTGTGTTGAACGGGTTCATATATGCCC
>Location:NODE_385231_length_5676_cov_22.431114	Coordinate:1937	Reads:1	Hits:2	Allocated_reads:0.5	Strand:+
TGACTGTGTTGAACGGGTTCATCAATGCCC
>Location:NODE_385231_length_5676_cov_22.431114	Coordinate:1937	Reads:1	Hits:2	Allocated_reads:0.5	Strand:+
TGACTGTGTTGAACGGGTTCATCGATGCCC
>Location:NODE_385231_length_5676_cov_22.431114	Coordinate:1937	Reads:1	Hits:2	Allocated_reads:0.5	Strand:+
TGACTGTGTTGAACGGGTTCATCTATACCC
>Location:NODE_385231_length_5676_cov_22.431114	Coordinate:1937	Reads:1	Hits:3	Allocated_reads:0.333333333333333	Strand:+
TGACTGTGTTGAACGGGTTCATCTATGCCG
>Location:NODE_385231_length_5676_cov_22.431114	Coordinate:1937	Reads:1	Hits:2	Allocated_reads:0.5	Strand:+
TGACTGTGTTGAACGGGTTCATCTATGTCC
>Location:NODE_385231_length_5676_cov_22.431114	Coordinate:1937	Reads:12	Hits:3	Allocated_reads:4	Strand:+
TGACTGTGTTGAACGGGTTCATCTATGCCT
>Location:NODE_385231_length_5676_cov_22.431114	Coordinate:1937	Reads:1779	Hits:2	Allocated_reads:889.5	Strand:+
TGACTGTGTTGAACGGGTTCATCTATGCCC
>Location:NODE_385231_length_5676_cov_22.431114	Coordinate:1937	Reads:2	Hits:2	Allocated_reads:1	Strand:+
TGACTGTGTTGAACGGGTTAATCTATGCCC
>Location:NODE_385231_length_5676_cov_22.431114	Coordinate:1937	Reads:3	Hits:2	Allocated_reads:1.5	Strand:+
TGACTGTGTTGAACGGGTTCATCTATGACC
>Location:NODE_385231_length_5676_cov_22.431114	Coordinate:1937	Reads:1	Hits:2	Allocated_reads:0.5	Strand:+
TGACTGTGTTGAACGGGTTCATCTATGCCCA
>Location:NODE_385231_length_5676_cov_22.431114	Coordinate:1937	Reads:98	Hits:2	Allocated_reads:49	Strand:+
TGACTGTGTTGAACGGGTTCATCTATGCCCT
>Location:NODE_385231_length_5676_cov_22.431114	Coordinate:1937	Reads:10	Hits:2	Allocated_reads:5	Strand:+
TGACTGTGTTGAACGGGTTCATCTATGCCCTG
>Location:NODE_385231_length_5676_cov_22.431114	Coordinate:1937	Reads:1	Hits:2	Allocated_reads:0.5	Strand:+
TGACTGTGTTGAACGGGTTCATCTATGCCCTGG
>Location:NODE_385231_length_5676_cov_22.431114	Coordinate:1937	Reads:3	Hits:2	Allocated_reads:1.5	Strand:+
TGACTGTGTTGAACGGGTTCATCTATGCCCTGT
>Location:NODE_385231_length_5676_cov_22.431114	Coordinate:1937	Reads:10	Hits:2	Allocated_reads:5	Strand:+
TGACTGTGTTGAACGGGTTCATCTATGCCCTGGGA
>Location:NODE_385231_length_5676_cov_22.431114	Coordinate:1938	Reads:1	Hits:3	Allocated_reads:0.333333333333333	Strand:+
GACTGTGTTGAACGGGTTCATCTATGCC
>Location:NODE_385231_length_5676_cov_22.431114	Coordinate:1938	Reads:1	Hits:2	Allocated_reads:0.5	Strand:+
GACTGTGTTGAACGGGTTCATCTAGGCCC
>Location:NODE_385231_length_5676_cov_22.431114	Coordinate:1938	Reads:1	Hits:3	Allocated_reads:0.333333333333333	Strand:+
GACTGTGTTGAACGGGTTCATCTATGCCT
>Location:NODE_385231_length_5676_cov_22.431114	Coordinate:1938	Reads:19	Hits:2	Allocated_reads:9.5	Strand:+
GACTGTGTTGAACGGGTTCATCTATGCCC
>Location:NODE_385231_length_5676_cov_22.431114	Coordinate:1938	Reads:1	Hits:2	Allocated_reads:0.5	Strand:+
GACTGTGTTGAACGGGTTCATCTATGCCCT
>Location:NODE_385231_length_5676_cov_22.431114	Coordinate:1939	Reads:1	Hits:3	Allocated_reads:0.333333333333333	Strand:+
ACTGTGTTGAACGGGTTCATCTATGCC
>Location:NODE_385231_length_5676_cov_22.431114	Coordinate:1939	Reads:2	Hits:2	Allocated_reads:1	Strand:+
ACTGTGTTGAACGGGTTCATCTATGCCCT
>Location:NODE_385231_length_5676_cov_22.431114	Coordinate:1940	Reads:2	Hits:3	Allocated_reads:0.666666666666667	Strand:+
CTGTGTTGAACGGGTTCATCTATGCC
>Location:NODE_385231_length_5676_cov_22.431114	Coordinate:1940	Reads:1	Hits:2	Allocated_reads:0.5	Strand:+
CTGTGTTGAACGGGTTCATCTATGCCCG
>Location:NODE_385231_length_5676_cov_22.431114	Coordinate:1940	Reads:3	Hits:2	Allocated_reads:1.5	Strand:+
CTGTGTTGAACGGGTTCATCTATGCCCT
>Location:NODE_385231_length_5676_cov_22.431114	Coordinate:1940	Reads:1	Hits:2	Allocated_reads:0.5	Strand:+
CTGTGTTGAACGGGTTCATCTATGCCCTGT
>Location:NODE_385231_length_5676_cov_22.431114	Coordinate:1941	Reads:1	Hits:3	Allocated_reads:0.333333333333333	Strand:+
TGTGTTGAACGGGTTCATCTATGCC
>Location:NODE_385231_length_5676_cov_22.431114	Coordinate:1941	Reads:1	Hits:2	Allocated_reads:0.5	Strand:+
TGTGTTGAACGGGTTCATCTATGCCC
>Location:NODE_385231_length_5676_cov_22.431114	Coordinate:1941	Reads:2	Hits:2	Allocated_reads:1	Strand:+
TGTGTTGAACGGGTTCATCTATGCCCT
>Location:NODE_385231_length_5676_cov_22.431114	Coordinate:1941	Reads:1	Hits:2	Allocated_reads:0.5	Strand:+
TGTGTTGAACGGGTTCATCTATGCCCTG
>Location:NODE_385231_length_5676_cov_22.431114	Coordinate:1941	Reads:2	Hits:2	Allocated_reads:1	Strand:+
TGTGTTGAACGGGTTCATCTATGCCCTGG
>Location:NODE_385231_length_5676_cov_22.431114	Coordinate:1941	Reads:3	Hits:2	Allocated_reads:1.5	Strand:+
TGTGTTGAACGGGTTCATCTATGCCCTGGG
>Location:NODE_385231_length_5676_cov_22.431114	Coordinate:1941	Reads:1	Hits:2	Allocated_reads:0.5	Strand:+
TGTGTTGAACGGGTTCATCAATGCCCTGGGA
>Location:NODE_385231_length_5676_cov_22.431114	Coordinate:1941	Reads:9	Hits:2	Allocated_reads:4.5	Strand:+
TGTGTTGAACGGGTTCATCTATGCCCTGGGA
>Location:NODE_385231_length_5676_cov_22.431114	Coordinate:1943	Reads:2	Hits:2	Allocated_reads:1	Strand:+
TGTTGAACGGGTTCATCTATGCCCTGGGA
>Location:NODE_385231_length_5676_cov_22.431114	Coordinate:1945	Reads:1	Hits:2	Allocated_reads:0.5	Strand:+
TTGAACGGGTTCATCTATGCCCTGGGA
>Location:NODE_385231_length_5676_cov_22.431114	Coordinate:1945	Reads:1	Hits:2	Allocated_reads:0.5	Strand:+
TTGAACGGGTTCATCTATGCCCTGGGAGG
>Location:NODE_385231_length_5676_cov_22.431114	Coordinate:1946	Reads:1	Hits:1	Allocated_reads:1	Strand:+
TGAACGGGTTCATCTATGCCCTGGGAGGCC
>Location:NODE_385231_length_5676_cov_22.431114	Coordinate:1946	Reads:1	Hits:1	Allocated_reads:1	Strand:+
TGAACGGGTTCATCTATGCCCTGGGAGGCCA
>Location:NODE_385231_length_5676_cov_22.431114	Coordinate:1946	Reads:1	Hits:1	Allocated_reads:1	Strand:+
TGAACGGGTTCATCTATGCCCTGGGAGGCCT
>Location:NODE_385231_length_5676_cov_22.431114	Coordinate:1950	Reads:1	Hits:1	Allocated_reads:1	Strand:+
CGGGTTCATCTATGCCCTGGGAGGCC
>Location:NODE_385231_length_5676_cov_22.431114	Coordinate:1951	Reads:1	Hits:1	Allocated_reads:1	Strand:-
ACCCGTCGTGGCCTCCCAGGGCATAGATGAACCC
>Location:NODE_385231_length_5676_cov_22.431114	Coordinate:1951	Reads:1	Hits:1	Allocated_reads:1	Strand:-
CGTGGCCTCCCAGGGCATAGATGAACCC
>Location:NODE_385231_length_5676_cov_22.431114	Coordinate:1953	Reads:1	Hits:1	Allocated_reads:1	Strand:-
ACCCGTCGTGGCCTCCCAGGGCATAGATGAAC
>Location:NODE_385231_length_5676_cov_22.431114	Coordinate:1958	Reads:8	Hits:1	Allocated_reads:8	Strand:-
ACCCGTCGTGGCCTCCCAGGGCATAGA
>Location:NODE_385231_length_5676_cov_22.431114	Coordinate:1958	Reads:1	Hits:1	Allocated_reads:1	Strand:+
TCTATGCCCTGGGAGGCCACGACGGGTA
>Location:NODE_385231_length_5676_cov_22.431114	Coordinate:1960	Reads:1	Hits:1	Allocated_reads:1	Strand:-
ACCCGTCGTGGCCTCCCAGGGCATA
>Location:NODE_385231_length_5676_cov_22.431114	Coordinate:1961	Reads:1	Hits:1	Allocated_reads:1	Strand:-
ACCCGTCGTGGCCTCCCAGGGCAT
>Location:NODE_385231_length_5676_cov_22.431114	Coordinate:1961	Reads:1	Hits:1	Allocated_reads:1	Strand:-
ACCCGTCGTGGCCTCCCAGGGCTT
>Location:NODE_385231_length_5676_cov_22.431114	Coordinate:1961	Reads:2	Hits:1	Allocated_reads:2	Strand:-
ACCCGTCGTGGCCTCCCAGGGCAA
>Location:NODE_385231_length_5676_cov_22.431114	Coordinate:1962	Reads:1	Hits:1	Allocated_reads:1	Strand:+
TGCCCTGGGAGGCCACGACGGGTATGTACG
>Location:NODE_385231_length_5676_cov_22.431114	Coordinate:1962	Reads:1	Hits:1	Allocated_reads:1	Strand:+
TGCCCTGGGAGGCCACGACGGGTATGTACT
>Location:NODE_385231_length_5676_cov_22.431114	Coordinate:1962	Reads:4	Hits:1	Allocated_reads:4	Strand:+
TGCCCTGGGAGGCCACGACGGGTATGTACGA
>Location:NODE_385231_length_5676_cov_22.431114	Coordinate:1962	Reads:2	Hits:1	Allocated_reads:2	Strand:+
TGCCCTGGGAGGCCACGACGGGTATGTACGAC
>Location:NODE_385231_length_5676_cov_22.431114	Coordinate:1963	Reads:1	Hits:1	Allocated_reads:1	Strand:-
GTACATACCCGTCGTGGCCTCCCAGGGA
>Location:NODE_385231_length_5676_cov_22.431114	Coordinate:1963	Reads:1	Hits:1	Allocated_reads:1	Strand:-
TACATACCCGTCGTGGCCTCCCAGGGC
>Location:NODE_385231_length_5676_cov_22.431114	Coordinate:1967	Reads:1	Hits:1	Allocated_reads:1	Strand:+
TGGGAGGCCACGACGGGTATGTACGAC
>Location:NODE_385231_length_5676_cov_22.431114	Coordinate:1967	Reads:8	Hits:1	Allocated_reads:8	Strand:+
TGGGAGGCCACGACGGGTATGTACGACT
>Location:NODE_385231_length_5676_cov_22.431114	Coordinate:1967	Reads:1	Hits:1	Allocated_reads:1	Strand:+
TGGGAGGCCACGACGGGTATGTACGACTC
>Location:NODE_385231_length_5676_cov_22.431114	Coordinate:1967	Reads:1	Hits:1	Allocated_reads:1	Strand:+
TGGGAGGCCACGACGGGTATGTAGGACTC
>Location:NODE_385231_length_5676_cov_22.431114	Coordinate:1967	Reads:2	Hits:1	Allocated_reads:2	Strand:+
TGGGAGGCCACGACGGGTATGTACGACTCA
>Location:NODE_385231_length_5676_cov_22.431114	Coordinate:1967	Reads:4	Hits:1	Allocated_reads:4	Strand:+
TGGGAGGCCACGACGGGTATGTACGACTCAG
>Location:NODE_385231_length_5676_cov_22.431114	Coordinate:1967	Reads:1	Hits:1	Allocated_reads:1	Strand:+
TGGGAGGCCACGACGGGTATGTACGACTCAGT
>Location:NODE_385231_length_5676_cov_22.431114	Coordinate:1967	Reads:1	Hits:1	Allocated_reads:1	Strand:+
TGGGAGGCCACGACGGGTATGTACGACTCATT
>Location:NODE_385231_length_5676_cov_22.431114	Coordinate:1967	Reads:1	Hits:1	Allocated_reads:1	Strand:+
TGGGAGGCCACGACGGGTATGTACGACTCAGCAGT
>Location:NODE_385231_length_5676_cov_22.431114	Coordinate:1968	Reads:1	Hits:1	Allocated_reads:1	Strand:-
GAGTCGTACATACCCGTCGTGGCCTCCC
>Location:NODE_385231_length_5676_cov_22.431114	Coordinate:1968	Reads:1	Hits:1	Allocated_reads:1	Strand:+
GGGAGGCCACGACGGGTATGTACGAC
>Location:NODE_385231_length_5676_cov_22.431114	Coordinate:1968	Reads:1	Hits:1	Allocated_reads:1	Strand:+
GGGAGGCCACGACGGGTATGTACGACTCAG
>Location:NODE_385231_length_5676_cov_22.431114	Coordinate:1968	Reads:1	Hits:1	Allocated_reads:1	Strand:+
GGGAGGCCACGACGGGTATGTACGACTCAGC
>Location:NODE_385231_length_5676_cov_22.431114	Coordinate:1969	Reads:1	Hits:1	Allocated_reads:1	Strand:+
GGAGGCCACGACGGGTATGTACGACTC
>Location:NODE_385231_length_5676_cov_22.431114	Coordinate:1969	Reads:1	Hits:1	Allocated_reads:1	Strand:+
GGAGGCCACGACGGGTATGTACGACTCAGC
>Location:NODE_385231_length_5676_cov_22.431114	Coordinate:1970	Reads:1	Hits:1	Allocated_reads:1	Strand:+
GAGGCCACGACGGGTATGTACGACTCAG
>Location:NODE_385231_length_5676_cov_22.431114	Coordinate:1970	Reads:2	Hits:1	Allocated_reads:2	Strand:+
GAGGCCACGACGGGTATGTACGACTCAGC
>Location:NODE_385231_length_5676_cov_22.431114	Coordinate:1970	Reads:2	Hits:1	Allocated_reads:2	Strand:+
GAGGCCACGACGGGTATGTACGACTCAGCA
>Location:NODE_385231_length_5676_cov_22.431114	Coordinate:1970	Reads:11	Hits:1	Allocated_reads:11	Strand:+
GAGGCCACGACGGGTATGTACGACTCAGCAG
>Location:NODE_385231_length_5676_cov_22.431114	Coordinate:1971	Reads:2	Hits:1	Allocated_reads:2	Strand:+
AGGCCACGACGGGTATGTACGACTCAGCAG
>Location:NODE_385231_length_5676_cov_22.431114	Coordinate:1971	Reads:2	Hits:1	Allocated_reads:2	Strand:+
AGGCCACGACGGGTATGTACGACTCAGCAGT
>Location:NODE_385231_length_5676_cov_22.431114	Coordinate:1971	Reads:2	Hits:1	Allocated_reads:2	Strand:-
CTGAGTCGTACATACCCGTCGTGGCCT
>Location:NODE_385231_length_5676_cov_22.431114	Coordinate:1971	Reads:1	Hits:1	Allocated_reads:1	Strand:-
GAGTCGTACATACCCGTCGTGGCCT
>Location:NODE_385231_length_5676_cov_22.431114	Coordinate:1972	Reads:1	Hits:1	Allocated_reads:1	Strand:-
CTGAGTCGTACATACCCGTCGTGGCC
>Location:NODE_385231_length_5676_cov_22.431114	Coordinate:1972	Reads:6	Hits:1	Allocated_reads:6	Strand:-
GAGTCGTACATACCCGTCGTGGCC
>Location:NODE_385231_length_5676_cov_22.431114	Coordinate:1972	Reads:3	Hits:1	Allocated_reads:3	Strand:+
GGCCACGACGGGTATGTACGACTCAGC
>Location:NODE_385231_length_5676_cov_22.431114	Coordinate:1972	Reads:6	Hits:1	Allocated_reads:6	Strand:+
GGCCACGACGGGTATGTACGACTCAGCA
>Location:NODE_385231_length_5676_cov_22.431114	Coordinate:1972	Reads:27	Hits:1	Allocated_reads:27	Strand:+
GGCCACGACGGGTATGTACGACTCAGCAG
>Location:NODE_385231_length_5676_cov_22.431114	Coordinate:1972	Reads:116	Hits:1	Allocated_reads:116	Strand:+
GGCCACGACGGGTATGTACGACTCAGCAGT
>Location:NODE_385231_length_5676_cov_22.431114	Coordinate:1972	Reads:1	Hits:1	Allocated_reads:1	Strand:+
GGCCACGACGGGTATGTACGACTCAGCAGTGT
>Location:NODE_385231_length_5676_cov_22.431114	Coordinate:1973	Reads:1	Hits:1	Allocated_reads:1	Strand:-
CTGAGTCGTACATACCCGTCGTGGC
>Location:NODE_385231_length_5676_cov_22.431114	Coordinate:1973	Reads:2	Hits:1	Allocated_reads:2	Strand:+
GCCACGACGGGTATGTACGACTCAGCAG
>Location:NODE_385231_length_5676_cov_22.431114	Coordinate:1973	Reads:9	Hits:1	Allocated_reads:9	Strand:+
GCCACGACGGGTATGTACGACTCAGCAGT
>Location:NODE_385231_length_5676_cov_22.431114	Coordinate:1973	Reads:1	Hits:1	Allocated_reads:1	Strand:+
GCCACGACGGGTATGTACGACTCAGCAGTG
>Location:NODE_385231_length_5676_cov_22.431114	Coordinate:1975	Reads:1	Hits:1	Allocated_reads:1	Strand:+
CACGACGGGTATGTACGACTCAGC
>Location:NODE_385231_length_5676_cov_22.431114	Coordinate:1975	Reads:3	Hits:1	Allocated_reads:3	Strand:+
CACGACGGGTATGTACGACTCAGCAG
>Location:NODE_385231_length_5676_cov_22.431114	Coordinate:1975	Reads:1	Hits:1	Allocated_reads:1	Strand:+
CACGACGGGTATGTACGACTCAGGAGT
>Location:NODE_385231_length_5676_cov_22.431114	Coordinate:1975	Reads:143	Hits:1	Allocated_reads:143	Strand:+
CACGACGGGTATGTACGACTCAGCAGT
>Location:NODE_385231_length_5676_cov_22.431114	Coordinate:1975	Reads:1	Hits:1	Allocated_reads:1	Strand:+
CACGACGGGTATGTACGACTCAGCAGTGC
>Location:NODE_385231_length_5676_cov_22.431114	Coordinate:1975	Reads:1	Hits:1	Allocated_reads:1	Strand:+
CACGACGGGTATGTACGACTCAGCAGTGCT
>Location:NODE_385231_length_5676_cov_22.431114	Coordinate:1975	Reads:3	Hits:1	Allocated_reads:3	Strand:+
CACGACGGGTATGTACGACTCAGCAGTGCA
>Location:NODE_385231_length_5676_cov_22.431114	Coordinate:1976	Reads:1	Hits:1	Allocated_reads:1	Strand:+
ACGACGGGTATGTACGACTTAGCAGT
>Location:NODE_385231_length_5676_cov_22.431114	Coordinate:1976	Reads:4	Hits:1	Allocated_reads:4	Strand:+
ACGACGGGTATGTACGACTCAGCAGT
>Location:NODE_385231_length_5676_cov_22.431114	Coordinate:1976	Reads:1	Hits:1	Allocated_reads:1	Strand:+
ACGACGGGTATGTACGACTCAGCAGTGT
>Location:NODE_385231_length_5676_cov_22.431114	Coordinate:1976	Reads:1	Hits:1	Allocated_reads:1	Strand:+
ACGACGGGTATGTACGACTCAGCAGTGCA
>Location:NODE_385231_length_5676_cov_22.431114	Coordinate:1977	Reads:1	Hits:1	Allocated_reads:1	Strand:+
CGACGGGTATGTACGACTCAGCAGTGT
>Location:NODE_385231_length_5676_cov_22.431114	Coordinate:1977	Reads:1	Hits:1	Allocated_reads:1	Strand:+
CGACGGGTATGTACGACTCAGCAGTGCA
>Location:NODE_385231_length_5676_cov_22.431114	Coordinate:1977	Reads:1	Hits:1	Allocated_reads:1	Strand:+
CGACGGGTATGTACGACTCAGCAGTGCAGA
>Location:NODE_385231_length_5676_cov_22.431114	Coordinate:1977	Reads:1	Hits:1	Allocated_reads:1	Strand:+
CGACGGGTATGTACGACTCAGCAGTGCAGT
>Location:NODE_385231_length_5676_cov_22.431114	Coordinate:1977	Reads:1	Hits:1	Allocated_reads:1	Strand:+
CGACGGGTATGTACGACTCAGCAGTGCAGAGC
>Location:NODE_385231_length_5676_cov_22.431114	Coordinate:1978	Reads:1	Hits:1	Allocated_reads:1	Strand:+
GACGGGTATGTACGACTCAGCAGT
>Location:NODE_385231_length_5676_cov_22.431114	Coordinate:1978	Reads:4	Hits:1	Allocated_reads:4	Strand:+
GACGGGTATGTACGACTCAGCAGTGCA
>Location:NODE_385231_length_5676_cov_22.431114	Coordinate:1978	Reads:2	Hits:1	Allocated_reads:2	Strand:+
GACGGGTATGTACGACTCAGCAGTGCAGT
>Location:NODE_385231_length_5676_cov_22.431114	Coordinate:1978	Reads:2	Hits:1	Allocated_reads:2	Strand:+
GACGGGTATGTACGACTCAGCAGTGCAGAGC
>Location:NODE_385231_length_5676_cov_22.431114	Coordinate:1978	Reads:8	Hits:1	Allocated_reads:8	Strand:+
GACGGGTATGTACGACTCAGCAGTGCAGAGT
>Location:NODE_385231_length_5676_cov_22.431114	Coordinate:1978	Reads:1	Hits:1	Allocated_reads:1	Strand:+
GACGGGTATGTACGACTCAGCAGTGCAGAGCG
>Location:NODE_385231_length_5676_cov_22.431114	Coordinate:1978	Reads:1	Hits:1	Allocated_reads:1	Strand:+
GACGGGTATGTACGACTCAGCAGTGCAGAGTT
>Location:NODE_385231_length_5676_cov_22.431114	Coordinate:1979	Reads:1	Hits:1	Allocated_reads:1	Strand:+
ACGGGTATGTACGACTCAGCAGTGCAGAGT
>Location:NODE_385231_length_5676_cov_22.431114	Coordinate:1980	Reads:1	Hits:1	Allocated_reads:1	Strand:+
CGGGTATGTACGACTCAGCAGTGC
>Location:NODE_385231_length_5676_cov_22.431114	Coordinate:1980	Reads:1	Hits:1	Allocated_reads:1	Strand:+
CGGGTATGTACGACTCAGCAGTGT
>Location:NODE_385231_length_5676_cov_22.431114	Coordinate:1980	Reads:1	Hits:1	Allocated_reads:1	Strand:+
CGGGTATGTACGACTCAGCAGTGCA
>Location:NODE_385231_length_5676_cov_22.431114	Coordinate:1980	Reads:2	Hits:1	Allocated_reads:2	Strand:+
CGGGTATGTACGACTCAGCAGTGCAGAG
>Location:NODE_385231_length_5676_cov_22.431114	Coordinate:1980	Reads:1	Hits:1	Allocated_reads:1	Strand:+
CGGGTATGTACGACTCAGCAGTGCAGAGCG
>Location:NODE_385231_length_5676_cov_22.431114	Coordinate:1980	Reads:2	Hits:1	Allocated_reads:2	Strand:+
CGGGTATGTACGACTCAGCAGTGCAGAGCGC
>Location:NODE_385231_length_5676_cov_22.431114	Coordinate:1982	Reads:1	Hits:1	Allocated_reads:1	Strand:+
GGTATGTACGACTCAGCAGTGCAGAGCGC
>Location:NODE_385231_length_5676_cov_22.431114	Coordinate:1982	Reads:1	Hits:1	Allocated_reads:1	Strand:+
GGTATGTACGACTCAGCAGTGCAGAGCGCT
>Location:NODE_385231_length_5676_cov_22.431114	Coordinate:1983	Reads:1	Hits:1	Allocated_reads:1	Strand:+
GTATGTACGACTCAGCAGTGCAGAGCGCT
>Location:NODE_385231_length_5676_cov_22.431114	Coordinate:1984	Reads:1	Hits:1	Allocated_reads:1	Strand:+
TATGTACGACTCAGCAGTGCAGAGCG
>Location:NODE_385231_length_5676_cov_22.431114	Coordinate:1984	Reads:7	Hits:1	Allocated_reads:7	Strand:+
TATGTACGACTCAGCAGTGCAGAGCGC
>Location:NODE_385231_length_5676_cov_22.431114	Coordinate:1984	Reads:21	Hits:1	Allocated_reads:21	Strand:+
TATGTACGACTCAGCAGTGCAGAGCGCT
>Location:NODE_385231_length_5676_cov_22.431114	Coordinate:1984	Reads:1	Hits:1	Allocated_reads:1	Strand:+
TATGTACGACTCAGCAGTGCAGAGCGCTA
>Location:NODE_385231_length_5676_cov_22.431114	Coordinate:1984	Reads:1	Hits:1	Allocated_reads:1	Strand:+
TATGTACGACTCAGCAGTGCAGAGCGCTT
>Location:NODE_385231_length_5676_cov_22.431114	Coordinate:1984	Reads:14	Hits:1	Allocated_reads:14	Strand:+
TATGTACGACTCAGCAGTGCAGAGCGCTAT
>Location:NODE_385231_length_5676_cov_22.431114	Coordinate:1984	Reads:5	Hits:1	Allocated_reads:5	Strand:+
TATGTACGACTCAGCAGTGCAGAGCGCTATC
>Location:NODE_385231_length_5676_cov_22.431114	Coordinate:1985	Reads:1	Hits:2	Allocated_reads:0.5	Strand:+
ATGTACGACTCAGCAGTGCAGAGCGCT
>Location:NODE_385231_length_5676_cov_22.431114	Coordinate:1985	Reads:1	Hits:2	Allocated_reads:0.5	Strand:+
ATGTACGACTCAGCAGTGCAGAGCGCTA
>Location:NODE_385231_length_5676_cov_22.431114	Coordinate:1986	Reads:1	Hits:2	Allocated_reads:0.5	Strand:+
TGTACGACTCAGCAGTGCAGAGCGCT
>Location:NODE_385231_length_5676_cov_22.431114	Coordinate:1986	Reads:1	Hits:2	Allocated_reads:0.5	Strand:+
TGTACGACTCAGCAGTGCAGAGCGCCA
>Location:NODE_385231_length_5676_cov_22.431114	Coordinate:1986	Reads:5	Hits:2	Allocated_reads:2.5	Strand:+
TGTACGACTCAGCAGTGCAGAGCGCTAT
>Location:NODE_385231_length_5676_cov_22.431114	Coordinate:1986	Reads:1	Hits:2	Allocated_reads:0.5	Strand:+
TGTACGACTCAGCAGTGCAGAGCGCTATC
>Location:NODE_385231_length_5676_cov_22.431114	Coordinate:1988	Reads:1	Hits:2	Allocated_reads:0.5	Strand:+
TACGACTCAGCAGTGCAGAGCGCTATCAAC
>Location:NODE_385231_length_5676_cov_22.431114	Coordinate:1988	Reads:1	Hits:2	Allocated_reads:0.5	Strand:+
TACGACTCAGCAGTGCAGAGCGCTATCAACC
>Location:NODE_385231_length_5676_cov_22.431114	Coordinate:1991	Reads:1	Hits:2	Allocated_reads:0.5	Strand:+
GACTCAGCAGTGCAGAGCGCTATCAACCT
>Location:NODE_385231_length_5676_cov_22.431114	Coordinate:1996	Reads:1	Hits:2	Allocated_reads:0.5	Strand:+
AGCAGTGCAGAGCGCTATCAACCTGAAA
>Location:NODE_385231_length_5676_cov_22.431114	Coordinate:1996	Reads:3	Hits:2	Allocated_reads:1.5	Strand:-
CAGGTTGATAGCGCTCTGCACTGCT
>Location:NODE_385231_length_5676_cov_22.431114	Coordinate:1996	Reads:1	Hits:2	Allocated_reads:0.5	Strand:-
TCAGGTTGATAGCGCTCTGCACTGCT
>Location:NODE_385231_length_5676_cov_22.431114	Coordinate:1996	Reads:1	Hits:2	Allocated_reads:0.5	Strand:-
TTCAGGTTGATAGCGCTCTGCACTGCT
>Location:NODE_385231_length_5676_cov_22.431114	Coordinate:1997	Reads:1	Hits:2	Allocated_reads:0.5	Strand:-
TCAGGTTGATAGCGCTCTGCACTGC
>Location:NODE_385231_length_5676_cov_22.431114	Coordinate:1997	Reads:1	Hits:2	Allocated_reads:0.5	Strand:-
TTCAGGTTGATAGCGCTCTGCACTGC
>Location:NODE_385231_length_5676_cov_22.431114	Coordinate:1999	Reads:10	Hits:2	Allocated_reads:5	Strand:-
TTCAGGTTGATAGCGCTCTGCACT
>Location:NODE_385231_length_5676_cov_22.431114	Coordinate:2002	Reads:1	Hits:1	Allocated_reads:1	Strand:+
GCAGAGCGCTATCAACCTGAAATCAACCAGT
>Location:NODE_385231_length_5676_cov_22.431114	Coordinate:2004	Reads:1	Hits:2	Allocated_reads:0.5	Strand:+
AGAGCGCTATCAACCTGAAATCAACCAGTGGAGT
>Location:NODE_385231_length_5676_cov_22.431114	Coordinate:2006	Reads:1	Hits:2	Allocated_reads:0.5	Strand:+
AGCGCTATCAACCTGAAATCAACCAGT
>Location:NODE_385231_length_5676_cov_22.431114	Coordinate:2006	Reads:2	Hits:2	Allocated_reads:1	Strand:+
AGCGCTATCAACCTGAAATCAACCAGTGGAGT
>Location:NODE_385231_length_5676_cov_22.431114	Coordinate:2006	Reads:1	Hits:2	Allocated_reads:0.5	Strand:-
TCCACTGGTTGATTTCAGGTTGATAGCGCT
>Location:NODE_385231_length_5676_cov_22.431114	Coordinate:2007	Reads:1	Hits:2	Allocated_reads:0.5	Strand:-
CACTGGTTGATTTCAGGTTGATAGCGC
>Location:NODE_385231_length_5676_cov_22.431114	Coordinate:2008	Reads:1	Hits:2	Allocated_reads:0.5	Strand:+
CGCTATCAACCTGAAATCAACCAGTGGA
>Location:NODE_385231_length_5676_cov_22.431114	Coordinate:2008	Reads:1	Hits:2	Allocated_reads:0.5	Strand:+
CGCTATCAACCTGAAATCAACCAGTGGAGTC
>Location:NODE_385231_length_5676_cov_22.431114	Coordinate:2010	Reads:1	Hits:2	Allocated_reads:0.5	Strand:+
CTATCAACCTGAAATCAACCAGTGGAGTCT
>Location:NODE_385231_length_5676_cov_22.431114	Coordinate:2010	Reads:1	Hits:2	Allocated_reads:0.5	Strand:-
TCCACTGGTTGATTTCAGGTTGATAG
>Location:NODE_385231_length_5676_cov_22.431114	Coordinate:2011	Reads:3	Hits:2	Allocated_reads:1.5	Strand:+
TATCAACCTGAAATCAACCAGTGGAGT
>Location:NODE_385231_length_5676_cov_22.431114	Coordinate:2011	Reads:1	Hits:2	Allocated_reads:0.5	Strand:+
TATCAACCTGAAATCAACCAGTGCAGTC
>Location:NODE_385231_length_5676_cov_22.431114	Coordinate:2011	Reads:13	Hits:2	Allocated_reads:6.5	Strand:+
TATCAACCTGAAATCAACCAGTGGAGTC
>Location:NODE_385231_length_5676_cov_22.431114	Coordinate:2011	Reads:1	Hits:2	Allocated_reads:0.5	Strand:+
TATCAACCTGAAATCAACCAGTGGAGTCG
>Location:NODE_385231_length_5676_cov_22.431114	Coordinate:2011	Reads:38	Hits:2	Allocated_reads:19	Strand:+
TATCAACCTGAAATCAACCAGTGGAGTCT
>Location:NODE_385231_length_5676_cov_22.431114	Coordinate:2012	Reads:1	Hits:2	Allocated_reads:0.5	Strand:+
ATCAACCTGAAATCAACCAGTGGAGT
>Location:NODE_385231_length_5676_cov_22.431114	Coordinate:2012	Reads:1	Hits:2	Allocated_reads:0.5	Strand:+
ATCAACCTGAAATCAACCAGTGGAGTC
>Location:NODE_385231_length_5676_cov_22.431114	Coordinate:2012	Reads:1	Hits:2	Allocated_reads:0.5	Strand:+
ATCAACCTGAAATCAACCAGTGGAGTCT
>Location:NODE_385231_length_5676_cov_22.431114	Coordinate:2012	Reads:1	Hits:2	Allocated_reads:0.5	Strand:+
ATCAACCTGAAATCAACCAGTGGAGTCTTA
>Location:NODE_385231_length_5676_cov_22.431114	Coordinate:2013	Reads:1	Hits:2	Allocated_reads:0.5	Strand:+
TCAACCTGAAATCAACCAGTGGAGT
>Location:NODE_385231_length_5676_cov_22.431114	Coordinate:2013	Reads:5	Hits:2	Allocated_reads:2.5	Strand:+
TCAACCTGAAATCAACCAGTGGAGTC
>Location:NODE_385231_length_5676_cov_22.431114	Coordinate:2013	Reads:18	Hits:2	Allocated_reads:9	Strand:+
TCAACCTGAAATCAACCAGTGGAGTCT
>Location:NODE_385231_length_5676_cov_22.431114	Coordinate:2013	Reads:5	Hits:2	Allocated_reads:2.5	Strand:+
TCAACCTGAAATCAACCAGTGGAGTCTTA
>Location:NODE_385231_length_5676_cov_22.431114	Coordinate:2013	Reads:1	Hits:2	Allocated_reads:0.5	Strand:+
TCAACCTGAAATCAACCACTGGAGTCTTAT
>Location:NODE_385231_length_5676_cov_22.431114	Coordinate:2013	Reads:1	Hits:2	Allocated_reads:0.5	Strand:+
TCAACCTGAAATCAACCAGTGGAGTCTTAT
>Location:NODE_385231_length_5676_cov_22.431114	Coordinate:2013	Reads:2	Hits:2	Allocated_reads:1	Strand:+
TCAACCTGAAATCAACCAGTGGAGTCTTATT
>Location:NODE_385231_length_5676_cov_22.431114	Coordinate:2013	Reads:2	Hits:2	Allocated_reads:1	Strand:+
TCAACCTGAAATCAACCAGTGGAGTCTTATTGC
>Location:NODE_385231_length_5676_cov_22.431114	Coordinate:2013	Reads:1	Hits:2	Allocated_reads:0.5	Strand:+
TCAACCTGAAATCAACCAGTGGAGTCTTATTGCAC
>Location:NODE_385231_length_5676_cov_22.431114	Coordinate:2014	Reads:1	Hits:2	Allocated_reads:0.5	Strand:+
CAACCTGAAATCAACCAGTGGAGTCTTATT
>Location:NODE_385231_length_5676_cov_22.431114	Coordinate:2015	Reads:1	Hits:2	Allocated_reads:0.5	Strand:+
AACCTGAAATCAACCAGTGGAGTCT
>Location:NODE_385231_length_5676_cov_22.431114	Coordinate:2015	Reads:2	Hits:2	Allocated_reads:1	Strand:+
AACCTGAAATCAACCAGTGGAGTCTTATT
>Location:NODE_385231_length_5676_cov_22.431114	Coordinate:2016	Reads:1	Hits:2	Allocated_reads:0.5	Strand:+
ACCTGAAATCAACCAGTGGAGTCTTA
>Location:NODE_385231_length_5676_cov_22.431114	Coordinate:2016	Reads:4	Hits:2	Allocated_reads:2	Strand:+
ACCTGAAATCAACCAGTGGAGTCTTATT
>Location:NODE_385231_length_5676_cov_22.431114	Coordinate:2016	Reads:1	Hits:2	Allocated_reads:0.5	Strand:+
ACCTGAAATCAACCAGTGGAGTCTTATTGC
>Location:NODE_385231_length_5676_cov_22.431114	Coordinate:2016	Reads:1	Hits:2	Allocated_reads:0.5	Strand:+
ACCTGAAATCAACCAGTGGAGTCTTATTGCAC
>Location:NODE_385231_length_5676_cov_22.431114	Coordinate:2016	Reads:1	Hits:2	Allocated_reads:0.5	Strand:+
ACCTGAAATCAACCAGTGGAGTCTTATTGCACC
>Location:NODE_385231_length_5676_cov_22.431114	Coordinate:2017	Reads:1	Hits:2	Allocated_reads:0.5	Strand:-
AAGACTCCACTGGTTGATTTCAGG
>Location:NODE_385231_length_5676_cov_22.431114	Coordinate:2017	Reads:1	Hits:2	Allocated_reads:0.5	Strand:+
CCTGAAATCAACCAGTGGAGTCTTATTGC
>Location:NODE_385231_length_5676_cov_22.431114	Coordinate:2017	Reads:6	Hits:2	Allocated_reads:3	Strand:+
CCTGAAATCAACCAGTGGAGTCTTATTGCAC
>Location:NODE_385231_length_5676_cov_22.431114	Coordinate:2018	Reads:1	Hits:2	Allocated_reads:0.5	Strand:+
CTGAAATCAACCAGTGGAGTCTTATTGCACC
>Location:NODE_385231_length_5676_cov_22.431114	Coordinate:2018	Reads:1	Hits:2	Allocated_reads:0.5	Strand:-
TAAGACTCCACTGGTTGATTTCAG
>Location:NODE_385231_length_5676_cov_22.431114	Coordinate:2019	Reads:1	Hits:2	Allocated_reads:0.5	Strand:+
TGAAATCAACCAGTGGAGTCTTATTG
>Location:NODE_385231_length_5676_cov_22.431114	Coordinate:2019	Reads:1	Hits:2	Allocated_reads:0.5	Strand:+
TGAAATCAACCAGTGGAGTCTTATTTCAC
>Location:NODE_385231_length_5676_cov_22.431114	Coordinate:2019	Reads:46	Hits:2	Allocated_reads:23	Strand:+
TGAAATCAACCAGTGGAGTCTTATTGCAC
>Location:NODE_385231_length_5676_cov_22.431114	Coordinate:2019	Reads:11	Hits:2	Allocated_reads:5.5	Strand:+
TGAAATCAACCAGTGGAGTCTTATTGCACC
>Location:NODE_385231_length_5676_cov_22.431114	Coordinate:2019	Reads:1	Hits:2	Allocated_reads:0.5	Strand:+
TGAAATCAACCAGTGGAGTCTTATTGCACCGA
>Location:NODE_385231_length_5676_cov_22.431114	Coordinate:2020	Reads:3	Hits:2	Allocated_reads:1.5	Strand:+
GAAATCAACCAGTGGAGTCTTATTGCAC
>Location:NODE_385231_length_5676_cov_22.431114	Coordinate:2021	Reads:1	Hits:2	Allocated_reads:0.5	Strand:+
AAATCAACCAGTGGAGTCTTATTGCAC
>Location:NODE_385231_length_5676_cov_22.431114	Coordinate:2021	Reads:2	Hits:2	Allocated_reads:1	Strand:+
AAATCAACCAGTGGAGTCTTATTGCACCGA
>Location:NODE_385231_length_5676_cov_22.431114	Coordinate:2022	Reads:2	Hits:2	Allocated_reads:1	Strand:+
AATCAACCAGTGGAGTCTTATTGCAC
>Location:NODE_385231_length_5676_cov_22.431114	Coordinate:2022	Reads:1	Hits:2	Allocated_reads:0.5	Strand:+
AATCAACCAGTGGAGTCTTATTGCACC
>Location:NODE_385231_length_5676_cov_22.431114	Coordinate:2022	Reads:1	Hits:2	Allocated_reads:0.5	Strand:+
AATCAACCAGTGGAGTCTTATTGCACTT
>Location:NODE_385231_length_5676_cov_22.431114	Coordinate:2022	Reads:1	Hits:2	Allocated_reads:0.5	Strand:+
AATCAACCAGTGGAGTCTTATTGCACCGAT
>Location:NODE_385231_length_5676_cov_22.431114	Coordinate:2022	Reads:1	Hits:2	Allocated_reads:0.5	Strand:+
AATCAACCAGTGGAGTCTTATTGCACCGATGC
>Location:NODE_385231_length_5676_cov_22.431114	Coordinate:2022	Reads:1	Hits:2	Allocated_reads:0.5	Strand:+
AATCAACCAGTGGAGTCTTATTGCACCGATGCACG
>Location:NODE_385231_length_5676_cov_22.431114	Coordinate:2023	Reads:1	Hits:2	Allocated_reads:0.5	Strand:+
ATCAACCAGTGGAGTCTTATTGCAC
>Location:NODE_385231_length_5676_cov_22.431114	Coordinate:2023	Reads:1	Hits:2	Allocated_reads:0.5	Strand:+
ATCAACCAGTGGAGTCTTATTGCACCGATGCAC
>Location:NODE_385231_length_5676_cov_22.431114	Coordinate:2024	Reads:23	Hits:2	Allocated_reads:11.5	Strand:+
TCAACCAGTGGAGTCTTATTGCAC
>Location:NODE_385231_length_5676_cov_22.431114	Coordinate:2024	Reads:4	Hits:2	Allocated_reads:2	Strand:+
TCAACCAGTGGAGTCTTATTGCACC
>Location:NODE_385231_length_5676_cov_22.431114	Coordinate:2024	Reads:3	Hits:2	Allocated_reads:1.5	Strand:+
TCAACCAGTGGAGTCTTATTGCACCG
>Location:NODE_385231_length_5676_cov_22.431114	Coordinate:2024	Reads:1	Hits:2	Allocated_reads:0.5	Strand:+
TCAACCAGTGGAGTCTTATTGCACCGA
>Location:NODE_385231_length_5676_cov_22.431114	Coordinate:2024	Reads:26	Hits:2	Allocated_reads:13	Strand:+
TCAACCAGTGGAGTCTTATTGCACCGAT
>Location:NODE_385231_length_5676_cov_22.431114	Coordinate:2024	Reads:1	Hits:2	Allocated_reads:0.5	Strand:+
TCAACCAGTGGAGTCTTATTGCACCGATG
>Location:NODE_385231_length_5676_cov_22.431114	Coordinate:2024	Reads:2	Hits:2	Allocated_reads:1	Strand:+
TCAACCAGTGGAGTCTTATTGCACCGAAA
>Location:NODE_385231_length_5676_cov_22.431114	Coordinate:2024	Reads:1	Hits:2	Allocated_reads:0.5	Strand:+
TCAACCAGTGGAGTCTTATTGCACCGATGT
>Location:NODE_385231_length_5676_cov_22.431114	Coordinate:2024	Reads:2	Hits:2	Allocated_reads:1	Strand:+
TCAACCAGTGGAGTCTTATTGCACCGATGC
>Location:NODE_385231_length_5676_cov_22.431114	Coordinate:2024	Reads:1	Hits:2	Allocated_reads:0.5	Strand:+
TCAACCAGTGGAGTCTTATTGCACCGATGCA
>Location:NODE_385231_length_5676_cov_22.431114	Coordinate:2025	Reads:2	Hits:2	Allocated_reads:1	Strand:+
CAACCAGTGGAGTCTTATTGCACCGATGCAC
>Location:NODE_385231_length_5676_cov_22.431114	Coordinate:2026	Reads:1	Hits:2	Allocated_reads:0.5	Strand:+
AACCAGTGGAGTCTTATTGCACCG
>Location:NODE_385231_length_5676_cov_22.431114	Coordinate:2026	Reads:2	Hits:2	Allocated_reads:1	Strand:+
AACCAGTGGAGTCTTATTGCACCGATG
>Location:NODE_385231_length_5676_cov_22.431114	Coordinate:2026	Reads:5	Hits:2	Allocated_reads:2.5	Strand:+
AACCAGTGGAGTCTTATTGCACCGATGC
>Location:NODE_385231_length_5676_cov_22.431114	Coordinate:2026	Reads:3	Hits:2	Allocated_reads:1.5	Strand:+
AACCAGTGGAGTCTTATTGCACCGATGCA
>Location:NODE_385231_length_5676_cov_22.431114	Coordinate:2026	Reads:1	Hits:2	Allocated_reads:0.5	Strand:+
AACCAGTGGAGTCTTATTGCACCGGTGCAC
>Location:NODE_385231_length_5676_cov_22.431114	Coordinate:2026	Reads:9	Hits:2	Allocated_reads:4.5	Strand:+
AACCAGTGGAGTCTTATTGCACCGATGCAC
>Location:NODE_385231_length_5676_cov_22.431114	Coordinate:2027	Reads:1	Hits:2	Allocated_reads:0.5	Strand:+
ACCAGTGGAGTCTTATTGCACCGATGCAC
>Location:NODE_385231_length_5676_cov_22.431114	Coordinate:2027	Reads:1	Hits:2	Allocated_reads:0.5	Strand:+
ACCAGTGGAGTCTTATTGCACCGATGCACT
>Location:NODE_385231_length_5676_cov_22.431114	Coordinate:2028	Reads:1	Hits:2	Allocated_reads:0.5	Strand:-
CATCGGTGCAATAAGACTCCACTGG
>Location:NODE_385231_length_5676_cov_22.431114	Coordinate:2029	Reads:1	Hits:2	Allocated_reads:0.5	Strand:+
CAGTGGAGTCTTATTGCACCGATGCACGAA
>Location:NODE_385231_length_5676_cov_22.431114	Coordinate:2031	Reads:1	Hits:2	Allocated_reads:0.5	Strand:+
GTGGAGTCTTATTGCACCGATGCACGAAC
>Location:NODE_385231_length_5676_cov_22.431114	Coordinate:2032	Reads:3	Hits:2	Allocated_reads:1.5	Strand:+
TGGAGTCTTATTGCACCGATGCACGAAC
>Location:NODE_385231_length_5676_cov_22.431114	Coordinate:2032	Reads:3	Hits:2	Allocated_reads:1.5	Strand:+
TGGAGTCTTATTGCACCGATGCACGAACA
>Location:NODE_385231_length_5676_cov_22.431114	Coordinate:2035	Reads:2	Hits:2	Allocated_reads:1	Strand:-
TCTGTTCGTGCATCGGTGCAATAAGACT
>Location:NODE_385231_length_5676_cov_22.431114	Coordinate:2035	Reads:4	Hits:2	Allocated_reads:2	Strand:-
TGTTCGTGCATCGGTGCAATAAGACT
>Location:NODE_385231_length_5676_cov_22.431114	Coordinate:2039	Reads:1	Hits:2	Allocated_reads:0.5	Strand:+
TTATTGCACCGATGCACGAACAGAG
>Location:NODE_385231_length_5676_cov_22.431114	Coordinate:2043	Reads:1	Hits:1	Allocated_reads:1	Strand:+
TGCACCGATGCACGAACAGAGGAGCCACG
>Location:NODE_385231_length_5676_cov_22.431114	Coordinate:2043	Reads:2	Hits:1	Allocated_reads:2	Strand:+
TGCACCGATGCACGAACAGAGGAGCCACGCC
>Location:NODE_385231_length_5676_cov_22.431114	Coordinate:2045	Reads:1	Hits:1	Allocated_reads:1	Strand:+
CACCGATGCACGAACAGAGGAGCCACGCTCT
>Location:NODE_385231_length_5676_cov_22.431114	Coordinate:2049	Reads:5	Hits:1	Allocated_reads:5	Strand:+
GATGCACGAACAGAGGAGCCACGCCAGC
>Location:NODE_385231_length_5676_cov_22.431114	Coordinate:2051	Reads:3	Hits:1	Allocated_reads:3	Strand:+
TGCACGAACAGAGGAGCCACGCCA
>Location:NODE_385231_length_5676_cov_22.431114	Coordinate:2051	Reads:11	Hits:1	Allocated_reads:11	Strand:+
TGCACGAACAGAGGAGCCACGCCAG
>Location:NODE_385231_length_5676_cov_22.431114	Coordinate:2051	Reads:12	Hits:1	Allocated_reads:12	Strand:+
TGCACGAACAGAGGAGCCACGCCAGC
>Location:NODE_385231_length_5676_cov_22.431114	Coordinate:2051	Reads:1	Hits:1	Allocated_reads:1	Strand:+
TGCACGAACAGAGGAGCCACGCCAGCC
>Location:NODE_385231_length_5676_cov_22.431114	Coordinate:2051	Reads:27	Hits:1	Allocated_reads:27	Strand:+
TGCACGAACAGAGGAGCCACGCCAGCT
>Location:NODE_385231_length_5676_cov_22.431114	Coordinate:2051	Reads:2	Hits:1	Allocated_reads:2	Strand:+
TGCACGAACAGAGGAGCCACGCCAGCTT
>Location:NODE_385231_length_5676_cov_22.431114	Coordinate:2051	Reads:37	Hits:1	Allocated_reads:37	Strand:+
TGCACGAACAGAGGAGCCACGCCAGCTG
>Location:NODE_385231_length_5676_cov_22.431114	Coordinate:2051	Reads:10	Hits:1	Allocated_reads:10	Strand:+
TGCACGAACAGAGGAGCCACGCCAGCTGC
>Location:NODE_385231_length_5676_cov_22.431114	Coordinate:2051	Reads:1	Hits:1	Allocated_reads:1	Strand:+
TGCACGAACAGAGGAGCCATGCCAGCTGCA
>Location:NODE_385231_length_5676_cov_22.431114	Coordinate:2051	Reads:40	Hits:1	Allocated_reads:40	Strand:+
TGCACGAACAGAGGAGCCACGCCAGCTGCA
>Location:NODE_385231_length_5676_cov_22.431114	Coordinate:2051	Reads:7	Hits:1	Allocated_reads:7	Strand:+
TGCACGAACAGAGGAGCCACGCCAGCTGCAC
>Location:NODE_385231_length_5676_cov_22.431114	Coordinate:2051	Reads:3	Hits:1	Allocated_reads:3	Strand:+
TGCACGAACAGAGGAGCCACGCCAGCTGCACA
>Location:NODE_385231_length_5676_cov_22.431114	Coordinate:2051	Reads:1	Hits:1	Allocated_reads:1	Strand:+
TGCACGAACAGAGGAGCCACGCCAGCTGCACAA
>Location:NODE_385231_length_5676_cov_22.431114	Coordinate:2052	Reads:1	Hits:1	Allocated_reads:1	Strand:+
GCACGAACAGAGGAGCCACGCCAGCTGCA
>Location:NODE_385231_length_5676_cov_22.431114	Coordinate:2053	Reads:2	Hits:1	Allocated_reads:2	Strand:+
CACGAACAGAGGAGCCACGCCAGC
>Location:NODE_385231_length_5676_cov_22.431114	Coordinate:2053	Reads:2	Hits:1	Allocated_reads:2	Strand:+
CACGAACAGAGGAGCCACGCCAGCT
>Location:NODE_385231_length_5676_cov_22.431114	Coordinate:2053	Reads:1	Hits:1	Allocated_reads:1	Strand:+
CACGAACAGAGGAGCCACGCCAGCTG
>Location:NODE_385231_length_5676_cov_22.431114	Coordinate:2053	Reads:3	Hits:1	Allocated_reads:3	Strand:+
CACGAACAGAGGAGCCACGCCAGCTGC
>Location:NODE_385231_length_5676_cov_22.431114	Coordinate:2053	Reads:11	Hits:1	Allocated_reads:11	Strand:+
CACGAACAGAGGAGCCACGCCAGCTGCA
>Location:NODE_385231_length_5676_cov_22.431114	Coordinate:2053	Reads:1	Hits:1	Allocated_reads:1	Strand:+
CACGAACAGAGGAGCCACGCCAGCTGCAA
>Location:NODE_385231_length_5676_cov_22.431114	Coordinate:2053	Reads:1	Hits:1	Allocated_reads:1	Strand:+
CACGAACAGAGGAGCCACGCCAGCTGCAC
>Location:NODE_385231_length_5676_cov_22.431114	Coordinate:2053	Reads:1	Hits:1	Allocated_reads:1	Strand:+
CACGAACAGAGGAGCCACGCCAGCTGCAG
>Location:NODE_385231_length_5676_cov_22.431114	Coordinate:2053	Reads:2	Hits:1	Allocated_reads:2	Strand:+
CACGAACAGAGGAGCCACGCCAGCTGCACA
>Location:NODE_385231_length_5676_cov_22.431114	Coordinate:2055	Reads:1	Hits:1	Allocated_reads:1	Strand:+
CGAACAGAGGAGCCACGCCAGCTGCA
>Location:NODE_385231_length_5676_cov_22.431114	Coordinate:2063	Reads:2	Hits:1	Allocated_reads:2	Strand:-
GTGTTGTGCAGCTGGCGTGGCTCC
>Location:NODE_385231_length_5676_cov_22.431114	Coordinate:2063	Reads:1	Hits:1	Allocated_reads:1	Strand:-
TTGTTAAGTGTTGTGCAGCTGGCGTGGCTCC
>Location:NODE_385231_length_5676_cov_22.431114	Coordinate:2067	Reads:1	Hits:1	Allocated_reads:1	Strand:+
CCACGCCAGCTGCACAACACTTAACAAC
>Location:NODE_385231_length_5676_cov_22.431114	Coordinate:2068	Reads:1	Hits:1	Allocated_reads:1	Strand:+
CACGCCAGCTGCACAACACTTAACAACCGG
>Location:NODE_385231_length_5676_cov_22.431114	Coordinate:2068	Reads:2	Hits:1	Allocated_reads:2	Strand:+
CACGCCAGCTGCACAACACTTAACAACCGGG
>Location:NODE_385231_length_5676_cov_22.431114	Coordinate:2069	Reads:2	Hits:1	Allocated_reads:2	Strand:+
ACGCCAGCTGCACAACACTTAACAACCGGG
>Location:NODE_385231_length_5676_cov_22.431114	Coordinate:2069	Reads:1	Hits:1	Allocated_reads:1	Strand:-
TTGTTAAGTGTTGTGCAGCTGGCGT
>Location:NODE_385231_length_5676_cov_22.431114	Coordinate:2070	Reads:4	Hits:1	Allocated_reads:4	Strand:+
CGCCAGCTGCACAACACTTAACAACCGGG
>Location:NODE_385231_length_5676_cov_22.431114	Coordinate:2072	Reads:1	Hits:2	Allocated_reads:0.5	Strand:+
CCAGCTGCACAACACTTAACAACCGGGTGT
>Location:NODE_385231_length_5676_cov_22.431114	Coordinate:2073	Reads:1	Hits:2	Allocated_reads:0.5	Strand:+
CAGCTGCACAACACTTAACAACCGG
>Location:NODE_385231_length_5676_cov_22.431114	Coordinate:2073	Reads:1	Hits:2	Allocated_reads:0.5	Strand:+
CAGCTGCACAACACTTAACAACCGGG
>Location:NODE_385231_length_5676_cov_22.431114	Coordinate:2073	Reads:1	Hits:2	Allocated_reads:0.5	Strand:+
CAGCTGCACAACACTTAACAACCGGGTGGG
>Location:NODE_385231_length_5676_cov_22.431114	Coordinate:2073	Reads:2	Hits:2	Allocated_reads:1	Strand:+
CAGCTGCACAACACTTAACAACCGGGTGGGT
>Location:NODE_385231_length_5676_cov_22.431114	Coordinate:2074	Reads:1	Hits:2	Allocated_reads:0.5	Strand:+
AGCTGCACAACACTTAACAACCGGGTG
>Location:NODE_385231_length_5676_cov_22.431114	Coordinate:2074	Reads:1	Hits:2	Allocated_reads:0.5	Strand:+
AGCTGCACAACACTTAACAACCGGGTGGG
>Location:NODE_385231_length_5676_cov_22.431114	Coordinate:2074	Reads:1	Hits:2	Allocated_reads:0.5	Strand:-
CACCCGGTTGTTAAGTGTTGTGCAGCT
>Location:NODE_385231_length_5676_cov_22.431114	Coordinate:2075	Reads:1	Hits:2	Allocated_reads:0.5	Strand:-
CACCCGGTTGTTAAGTGTTGTGCAGC
>Location:NODE_385231_length_5676_cov_22.431114	Coordinate:2075	Reads:1	Hits:2	Allocated_reads:0.5	Strand:-
CCACCCGGTTGTTAAGTGTTGTGCAGC
>Location:NODE_385231_length_5676_cov_22.431114	Coordinate:2076	Reads:1	Hits:2	Allocated_reads:0.5	Strand:+
CTGCACAACACTTAACAACCGGGTGGGT
>Location:NODE_385231_length_5676_cov_22.431114	Coordinate:2077	Reads:1	Hits:2	Allocated_reads:0.5	Strand:+
TGCACAACACTTAACAACCGGGTGGG
>Location:NODE_385231_length_5676_cov_22.431114	Coordinate:2077	Reads:1	Hits:2	Allocated_reads:0.5	Strand:+
TGCACAACACTTAACAACCGGGTAGGT
>Location:NODE_385231_length_5676_cov_22.431114	Coordinate:2077	Reads:1	Hits:2	Allocated_reads:0.5	Strand:+
TGCACAACACTTAACAACCGGGTGGGG
>Location:NODE_385231_length_5676_cov_22.431114	Coordinate:2077	Reads:1	Hits:2	Allocated_reads:0.5	Strand:+
TGCACAACACTTAACAACCGGGTGGGT
>Location:NODE_385231_length_5676_cov_22.431114	Coordinate:2077	Reads:2	Hits:2	Allocated_reads:1	Strand:+
TGCACAACACTTAACAACCGGGTGGGTGAAG
>Location:NODE_385231_length_5676_cov_22.431114	Coordinate:2078	Reads:1	Hits:2	Allocated_reads:0.5	Strand:-
CCACCCGGTTGTTAAGTGTTGTGC
>Location:NODE_385231_length_5676_cov_22.431114	Coordinate:2078	Reads:1	Hits:2	Allocated_reads:0.5	Strand:+
GCACAACACTTAACAACCGGGTGGGTGAAG
>Location:NODE_385231_length_5676_cov_22.431114	Coordinate:2087	Reads:1	Hits:1	Allocated_reads:1	Strand:+
TTAACAACCGGGTGGGTGAAGTAAAACAGT
>Location:NODE_385231_length_5676_cov_22.431114	Coordinate:2088	Reads:1	Hits:1	Allocated_reads:1	Strand:+
TAACAACCGGGTGGGTGAAGTAAAACA
>Location:NODE_385231_length_5676_cov_22.431114	Coordinate:2088	Reads:2	Hits:1	Allocated_reads:2	Strand:+
TAACAACCGGGTGGGTGAAGTAAAACAGT
>Location:NODE_385231_length_5676_cov_22.431114	Coordinate:2088	Reads:1	Hits:1	Allocated_reads:1	Strand:+
TAACAACCGGGTGGGTGAAGTAAAACAGTAGC
>Location:NODE_385231_length_5676_cov_22.431114	Coordinate:2090	Reads:1	Hits:1	Allocated_reads:1	Strand:+
ACAACCGGGTGGGTGAAGTAAAACAGTAGC
>Location:NODE_385231_length_5676_cov_22.431114	Coordinate:2092	Reads:1	Hits:1	Allocated_reads:1	Strand:+
AACCGGGTGGGTGAAGTAAAACAGTAGC
>Location:NODE_385231_length_5676_cov_22.431114	Coordinate:2092	Reads:1	Hits:1	Allocated_reads:1	Strand:+
AACCGGGTGGGTGAAGTAAAACAGTAGCAGA
>Location:NODE_385231_length_5676_cov_22.431114	Coordinate:2093	Reads:2	Hits:1	Allocated_reads:2	Strand:+
ACCGGGTGGGTGAAGTAAAACAGTAGC
>Location:NODE_385231_length_5676_cov_22.431114	Coordinate:2093	Reads:1	Hits:1	Allocated_reads:1	Strand:+
ACCGGGTGGGTGAAGTAAAACAGTAGCA
>Location:NODE_385231_length_5676_cov_22.431114	Coordinate:2095	Reads:1	Hits:1	Allocated_reads:1	Strand:+
CGGGTGGGTGAAGTAAAACAGTAGCAGAGA
>Location:NODE_385231_length_5676_cov_22.431114	Coordinate:2095	Reads:1	Hits:1	Allocated_reads:1	Strand:-
TGCTACTGTTTTACTTCACCCACCCG
>Location:NODE_385231_length_5676_cov_22.431114	Coordinate:2096	Reads:1	Hits:1	Allocated_reads:1	Strand:-
TTCTCTGCTACTGTTTTACTTCACCCACCC
>Location:NODE_385231_length_5676_cov_22.431114	Coordinate:2097	Reads:1	Hits:1	Allocated_reads:1	Strand:+
GGTGGGTGAAGTAAAACAGTAGCAGAGAAA
>Location:NODE_385231_length_5676_cov_22.431114	Coordinate:2097	Reads:1	Hits:1	Allocated_reads:1	Strand:-
TGCTACTGTTTTACTTCACCCACC
>Location:NODE_385231_length_5676_cov_22.431114	Coordinate:2099	Reads:1	Hits:1	Allocated_reads:1	Strand:+
TGGGTGAAGTAAAACAGTAGCAGAG
>Location:NODE_385231_length_5676_cov_22.431114	Coordinate:2099	Reads:1	Hits:1	Allocated_reads:1	Strand:+
TGGGTGAAGTAAAACAGTAGCAGAGA
>Location:NODE_385231_length_5676_cov_22.431114	Coordinate:2099	Reads:1	Hits:1	Allocated_reads:1	Strand:+
TGGGTGAAGTAAAACAGTAGCAGAGAA
>Location:NODE_385231_length_5676_cov_22.431114	Coordinate:2099	Reads:1	Hits:1	Allocated_reads:1	Strand:+
TGGGTGAAGTAAAACAGTAGCAGAGAAA
>Location:NODE_385231_length_5676_cov_22.431114	Coordinate:2099	Reads:1	Hits:1	Allocated_reads:1	Strand:+
TGGGTGAAGTAAAACAGTAGCAGAGATA
>Location:NODE_385231_length_5676_cov_22.431114	Coordinate:2099	Reads:2	Hits:1	Allocated_reads:2	Strand:+
TGGGTGAAGTAAAACAGTAGCAGAGAAATA
>Location:NODE_385231_length_5676_cov_22.431114	Coordinate:2099	Reads:1	Hits:1	Allocated_reads:1	Strand:-
TTCTCTGCTACTGTTTTACTTCACCCA
>Location:NODE_385231_length_5676_cov_22.431114	Coordinate:2100	Reads:1	Hits:1	Allocated_reads:1	Strand:-
TTCTCTGCTACTGTTTTACTTCACCC
>Location:NODE_385231_length_5676_cov_22.431114	Coordinate:2101	Reads:1	Hits:1	Allocated_reads:1	Strand:-
TCTCTGCTACTGTTTTACTTCACC
>Location:NODE_385231_length_5676_cov_22.431114	Coordinate:2101	Reads:1	Hits:1	Allocated_reads:1	Strand:-
TTCTCTGCTACTGTTTTACTTCACC
>Location:NODE_385231_length_5676_cov_22.431114	Coordinate:2103	Reads:1	Hits:1	Allocated_reads:1	Strand:+
TGAAGTAAAACAGTAGCAGAGAAAT
>Location:NODE_385231_length_5676_cov_22.431114	Coordinate:2103	Reads:2	Hits:1	Allocated_reads:2	Strand:+
TGAAGTAAAACAGTAGCAGAGAAATAG
>Location:NODE_385231_length_5676_cov_22.431114	Coordinate:2103	Reads:4	Hits:1	Allocated_reads:4	Strand:+
TGAAGTAAAACAGTAGCAGAGAAATAGA
>Location:NODE_385231_length_5676_cov_22.431114	Coordinate:2103	Reads:3	Hits:1	Allocated_reads:3	Strand:+
TGAAGTAAAACAGTAGCAGAGAAATAGAG
>Location:NODE_385231_length_5676_cov_22.431114	Coordinate:2104	Reads:1	Hits:1	Allocated_reads:1	Strand:+
GAAGTAAAACAGTAGCAGAGAAATAGAG
>Location:NODE_385231_length_5676_cov_22.431114	Coordinate:2108	Reads:1	Hits:1	Allocated_reads:1	Strand:+
TAAAACAGTAGCAGAGAAATAGAGTAGGGTC
>Location:NODE_385231_length_5676_cov_22.431114	Coordinate:2109	Reads:1	Hits:1	Allocated_reads:1	Strand:-
CTACTCTATTTCTCTGCTACTGTTTT
>Location:NODE_385231_length_5676_cov_22.431114	Coordinate:2110	Reads:1	Hits:1	Allocated_reads:1	Strand:+
AAACAGTAGCAGAGAAATAGAGTAGGGT
>Location:NODE_385231_length_5676_cov_22.431114	Coordinate:2110	Reads:1	Hits:1	Allocated_reads:1	Strand:+
AAACAGTAGCAGAGAAATAGAGTAGGGTC
>Location:NODE_385231_length_5676_cov_22.431114	Coordinate:2111	Reads:1	Hits:1	Allocated_reads:1	Strand:+
AACAGTAGCAGAGAAATAGAGTAGGG
>Location:NODE_385231_length_5676_cov_22.431114	Coordinate:2111	Reads:1	Hits:1	Allocated_reads:1	Strand:+
AACAGTAGCAGAGAAATAGAGTAGGGT
>Location:NODE_385231_length_5676_cov_22.431114	Coordinate:2111	Reads:2	Hits:1	Allocated_reads:2	Strand:+
AACAGTAGCAGAGAAATAGAGTAGGGTC
>Location:NODE_385231_length_5676_cov_22.431114	Coordinate:2111	Reads:1	Hits:1	Allocated_reads:1	Strand:+
AACAGTAGCAGAGAAATAGAGTAGGGTCTAA
>Location:NODE_385231_length_5676_cov_22.431114	Coordinate:2112	Reads:1	Hits:1	Allocated_reads:1	Strand:-
CCTACTCTATTTCTCTGCTACTGT
>Location:NODE_385231_length_5676_cov_22.431114	Coordinate:2113	Reads:2	Hits:1	Allocated_reads:2	Strand:+
CAGTAGCAGAGAAATAGAGTAGGGTC
>Location:NODE_385231_length_5676_cov_22.431114	Coordinate:2113	Reads:1	Hits:1	Allocated_reads:1	Strand:+
CAGTAGCAGAGAAATAGAGTAGGGTCT
>Location:NODE_385231_length_5676_cov_22.431114	Coordinate:2113	Reads:1	Hits:1	Allocated_reads:1	Strand:+
CAGTAGCAGAGAAATAGAGTAGGGTCTAAGT
>Location:NODE_385231_length_5676_cov_22.431114	Coordinate:2114	Reads:1	Hits:2	Allocated_reads:0.5	Strand:+
AGTAGCAGAGAAATAGAGTAGGGTCT
>Location:NODE_385231_length_5676_cov_22.431114	Coordinate:2114	Reads:1	Hits:1	Allocated_reads:1	Strand:+
AGTAGCAGAGAAATAGAGTAGGGTCTAA
>Location:NODE_385231_length_5676_cov_22.431114	Coordinate:2114	Reads:1	Hits:1	Allocated_reads:1	Strand:+
AGTAGCAGAGAAATAGAGTAGGGTCTAAT
>Location:NODE_385231_length_5676_cov_22.431114	Coordinate:2115	Reads:1	Hits:2	Allocated_reads:0.5	Strand:+
GTAGCAGAGAAATAGAGTAGGGTC
>Location:NODE_385231_length_5676_cov_22.431114	Coordinate:2115	Reads:1	Hits:1	Allocated_reads:1	Strand:+
GTAGCAGAGAAATAGAGTAGGGTCTAAGGC
>Location:NODE_385231_length_5676_cov_22.431114	Coordinate:2116	Reads:2	Hits:2	Allocated_reads:1	Strand:+
TAGCAGAGAAATAGAGTAGGGTCT
>Location:NODE_385231_length_5676_cov_22.431114	Coordinate:2116	Reads:1	Hits:1	Allocated_reads:1	Strand:+
TAGCAGAGAAATAGAGTAGGGTCTA
>Location:NODE_385231_length_5676_cov_22.431114	Coordinate:2116	Reads:1	Hits:2	Allocated_reads:0.5	Strand:+
TAGCAGAGAAATAGAGTAGGGTCTG
>Location:NODE_385231_length_5676_cov_22.431114	Coordinate:2116	Reads:1	Hits:1	Allocated_reads:1	Strand:+
TAGCAGAGAAATAGAGTAGGGTCTAA
>Location:NODE_385231_length_5676_cov_22.431114	Coordinate:2116	Reads:1	Hits:1	Allocated_reads:1	Strand:+
TAGCAGAGAAATAGAGTAGGGTCTAAT
>Location:NODE_385231_length_5676_cov_22.431114	Coordinate:2116	Reads:4	Hits:1	Allocated_reads:4	Strand:+
TAGCAGAGAAATAGAGTAGGGTCTAAG
>Location:NODE_385231_length_5676_cov_22.431114	Coordinate:2116	Reads:15	Hits:1	Allocated_reads:15	Strand:+
TAGCAGAGAAATAGAGTAGGGTCTAAGG
>Location:NODE_385231_length_5676_cov_22.431114	Coordinate:2116	Reads:13	Hits:1	Allocated_reads:13	Strand:+
TAGCAGAGAAATAGAGTAGGGTCTAAGGC
>Location:NODE_385231_length_5676_cov_22.431114	Coordinate:2116	Reads:1	Hits:1	Allocated_reads:1	Strand:+
TAGCAGAGAAATAGAGTAGGGTCAAAGGCA
>Location:NODE_385231_length_5676_cov_22.431114	Coordinate:2116	Reads:2	Hits:1	Allocated_reads:2	Strand:+
TAGCAGAGAAATAGAGTAGGGTCTAAGGCA
>Location:NODE_385231_length_5676_cov_22.431114	Coordinate:2116	Reads:2	Hits:1	Allocated_reads:2	Strand:+
TAGCAGAGAAATAGAGTAGGGTCTAAGGCACA
>Location:NODE_385231_length_5676_cov_22.431114	Coordinate:2116	Reads:1	Hits:1	Allocated_reads:1	Strand:+
TAGCAGAGAAATAGAGTAGGGTCTAAGGCACAC
>Location:NODE_385231_length_5676_cov_22.431114	Coordinate:2118	Reads:1	Hits:1	Allocated_reads:1	Strand:+
GCAGAGAAATAGAGTAGGGTCTAAGGC
>Location:NODE_385231_length_5676_cov_22.431114	Coordinate:2118	Reads:1	Hits:1	Allocated_reads:1	Strand:+
GCAGAGAAATAGAGTAGGGTCTAAGGCA
>Location:NODE_385231_length_5676_cov_22.431114	Coordinate:2118	Reads:1	Hits:1	Allocated_reads:1	Strand:+
GCAGAGAAATAGAGTAGGGTCTAAGGCACA
>Location:NODE_385231_length_5676_cov_22.431114	Coordinate:2118	Reads:2	Hits:1	Allocated_reads:2	Strand:+
GCAGAGAAATAGAGTAGGGTCTAAGGCACAC
>Location:NODE_385231_length_5676_cov_22.431114	Coordinate:2119	Reads:1	Hits:1	Allocated_reads:1	Strand:+
CAGAGAAATAGAGTAGGGTCTAAGG
>Location:NODE_385231_length_5676_cov_22.431114	Coordinate:2121	Reads:1	Hits:1	Allocated_reads:1	Strand:+
GAGAAATAGAGTAGGGTCTAAGGCACACA
>Location:NODE_385231_length_5676_cov_22.431114	Coordinate:2124	Reads:1	Hits:1	Allocated_reads:1	Strand:+
AAATAGAGTAGGGTCTAAGGCACACA
>Location:NODE_385231_length_5676_cov_22.431114	Coordinate:2124	Reads:3	Hits:1	Allocated_reads:3	Strand:+
AAATAGAGTAGGGTCTAAGGCACACAGGCC
>Location:NODE_385231_length_5676_cov_22.431114	Coordinate:2125	Reads:2	Hits:1	Allocated_reads:2	Strand:+
AATAGAGTAGGGTCTAAGGCACACAGGCC
>Location:NODE_385231_length_5676_cov_22.431114	Coordinate:2126	Reads:1	Hits:1	Allocated_reads:1	Strand:+
ATAGAGTAGGGTCTAAGGCACACAGGC
>Location:NODE_385231_length_5676_cov_22.431114	Coordinate:2126	Reads:1	Hits:1	Allocated_reads:1	Strand:+
ATAGAGTAGGGTCTAAGGCACACAGGCC
>Location:NODE_385231_length_5676_cov_22.431114	Coordinate:2126	Reads:1	Hits:1	Allocated_reads:1	Strand:+
ATAGAGTAGGGTCTAAGGCACACAGGCCTA
>Location:NODE_385231_length_5676_cov_22.431114	Coordinate:2127	Reads:1	Hits:1	Allocated_reads:1	Strand:+
TAGAGTAGGGTCTAAGGCACACAGA
>Location:NODE_385231_length_5676_cov_22.431114	Coordinate:2127	Reads:3	Hits:1	Allocated_reads:3	Strand:+
TAGAGTAGGGTCTAAGGCACACAGG
>Location:NODE_385231_length_5676_cov_22.431114	Coordinate:2127	Reads:1	Hits:1	Allocated_reads:1	Strand:+
TAGAGTAGGGTCTAAGGCACACAGGA
>Location:NODE_385231_length_5676_cov_22.431114	Coordinate:2127	Reads:10	Hits:1	Allocated_reads:10	Strand:+
TAGAGTAGGGTCTAAGGCACACAGGC
>Location:NODE_385231_length_5676_cov_22.431114	Coordinate:2127	Reads:24	Hits:1	Allocated_reads:24	Strand:+
TAGAGTAGGGTCTAAGGCACACAGGCC
>Location:NODE_385231_length_5676_cov_22.431114	Coordinate:2127	Reads:1	Hits:1	Allocated_reads:1	Strand:+
TAGAGTAGGGTCTAAGGCACACAGGCCG
>Location:NODE_385231_length_5676_cov_22.431114	Coordinate:2127	Reads:11	Hits:1	Allocated_reads:11	Strand:+
TAGAGTAGGGTCTAAGGCACACAGGCCT
>Location:NODE_385231_length_5676_cov_22.431114	Coordinate:2127	Reads:1	Hits:1	Allocated_reads:1	Strand:+
TAGAGTAGGGTCTAAGGCACACAGGCATT
>Location:NODE_385231_length_5676_cov_22.431114	Coordinate:2127	Reads:1	Hits:1	Allocated_reads:1	Strand:+
TAGAGTAGGGTCTAAGGCACACAGGCCAA
>Location:NODE_385231_length_5676_cov_22.431114	Coordinate:2127	Reads:1	Hits:1	Allocated_reads:1	Strand:+
TAGAGTAGGGTCTAAGGCACACAGGCCAT
>Location:NODE_385231_length_5676_cov_22.431114	Coordinate:2127	Reads:4	Hits:1	Allocated_reads:4	Strand:+
TAGAGTAGGGTCTAAGGCACACAGGCCTT
>Location:NODE_385231_length_5676_cov_22.431114	Coordinate:2127	Reads:5	Hits:1	Allocated_reads:5	Strand:+
TAGAGTAGGGTCTAAGGCACACAGGCCTA
>Location:NODE_385231_length_5676_cov_22.431114	Coordinate:2127	Reads:2	Hits:1	Allocated_reads:2	Strand:+
TAGAGTAGGGTCTAAGGCACACAGGCCTAT
>Location:NODE_385231_length_5676_cov_22.431114	Coordinate:2127	Reads:3	Hits:1	Allocated_reads:3	Strand:+
TAGAGTAGGGTCTAAGGCACACAGGCCTTT
>Location:NODE_385231_length_5676_cov_22.431114	Coordinate:2127	Reads:1	Hits:1	Allocated_reads:1	Strand:+
TAGAGTAGGGTCTAAGGCACACAGGCCTAAT
>Location:NODE_385231_length_5676_cov_22.431114	Coordinate:2127	Reads:1	Hits:1	Allocated_reads:1	Strand:+
TAGAGTAGGGTCTAAGGCACACAGGCCTAGA
>Location:NODE_385231_length_5676_cov_22.431114	Coordinate:2129	Reads:1	Hits:1	Allocated_reads:1	Strand:+
GAGTAGGGTCTAAGGCACACAGGCC
>Location:NODE_385231_length_5676_cov_22.431114	Coordinate:2129	Reads:7	Hits:1	Allocated_reads:7	Strand:+
GAGTAGGGTCTAAGGCACACAGGCCT
>Location:NODE_385231_length_5676_cov_22.431114	Coordinate:2129	Reads:1	Hits:1	Allocated_reads:1	Strand:+
GAGTAGGGTCTAAGGCACACAGGCCTTT
>Location:NODE_385231_length_5676_cov_22.431114	Coordinate:2132	Reads:1	Hits:1	Allocated_reads:1	Strand:+
TAGGGTCTAAGGCACACAGGCCTAGAGT
>Location:NODE_385231_length_5676_cov_22.431114	Coordinate:2137	Reads:1	Hits:1	Allocated_reads:1	Strand:+
TCTAAGGCACACAGGCCTAGAGACCTG
>Location:NODE_385231_length_5676_cov_22.431114	Coordinate:2139	Reads:1	Hits:1	Allocated_reads:1	Strand:+
TAAGGCACACAGGCCTAGAGACCT
>Location:NODE_385231_length_5676_cov_22.431114	Coordinate:2139	Reads:1	Hits:1	Allocated_reads:1	Strand:+
TAAGGCACACAGGCCTAGAGACCTGTC
>Location:NODE_385231_length_5676_cov_22.431114	Coordinate:2146	Reads:1	Hits:3	Allocated_reads:0.333333333333333	Strand:+
CACAGGCCTAGAGACCTGTCAGCAACCT
>Location:NODE_385231_length_5676_cov_22.431114	Coordinate:2148	Reads:2	Hits:3	Allocated_reads:0.666666666666667	Strand:+
CAGGCCTAGAGACCTGTCAGCAACCT
>Location:NODE_385231_length_5676_cov_22.431114	Coordinate:2148	Reads:3	Hits:2	Allocated_reads:1.5	Strand:+
CAGGCCTAGAGACCTGTCAGCAACCTTTGGT
>Location:NODE_385231_length_5676_cov_22.431114	Coordinate:2150	Reads:2	Hits:2	Allocated_reads:1	Strand:-
CAAAGGTTGCTGACAGGTCTCTAGGCC
>Location:NODE_385231_length_5676_cov_22.431114	Coordinate:2150	Reads:1	Hits:3	Allocated_reads:0.333333333333333	Strand:+
GGCCTAGAGACCTGTCAGCAACCTTT
>Location:NODE_385231_length_5676_cov_22.431114	Coordinate:2150	Reads:1	Hits:2	Allocated_reads:0.5	Strand:+
GGCCTAGAGACCTGTCAGCAACCTTTGG
>Location:NODE_385231_length_5676_cov_22.431114	Coordinate:2150	Reads:10	Hits:2	Allocated_reads:5	Strand:+
GGCCTAGAGACCTGTCAGCAACCTTTGGT
>Location:NODE_385231_length_5676_cov_22.431114	Coordinate:2150	Reads:4	Hits:2	Allocated_reads:2	Strand:+
GGCCTAGAGACCTGTCAGCAACCTTTGGTA
>Location:NODE_385231_length_5676_cov_22.431114	Coordinate:2150	Reads:1	Hits:2	Allocated_reads:0.5	Strand:-
TACCAAAGGTTGCTGACAGGTCTCTAGGCC
>Location:NODE_385231_length_5676_cov_22.431114	Coordinate:2151	Reads:1	Hits:2	Allocated_reads:0.5	Strand:+
GCCTAGAGACCTGTCAGCAACCTTTGGT
>Location:NODE_385231_length_5676_cov_22.431114	Coordinate:2151	Reads:1	Hits:2	Allocated_reads:0.5	Strand:+
GCCTAGAGACCTGTCAGCAACCTTTGGTA
>Location:NODE_385231_length_5676_cov_22.431114	Coordinate:2151	Reads:1	Hits:2	Allocated_reads:0.5	Strand:+
GCCTAGAGACCTGTCAGCAACCTTTGGTAACA
>Location:NODE_385231_length_5676_cov_22.431114	Coordinate:2151	Reads:1	Hits:2	Allocated_reads:0.5	Strand:-
TACCAAAGGTTGCTGACAGGTCTCTAGTT
>Location:NODE_385231_length_5676_cov_22.431114	Coordinate:2152	Reads:1	Hits:2	Allocated_reads:0.5	Strand:+
CCTAGAGACCTGTCAGCAACCTTTGGT
>Location:NODE_385231_length_5676_cov_22.431114	Coordinate:2154	Reads:2	Hits:2	Allocated_reads:1	Strand:+
TAGAGACCTGTCAGCAACCTTTGGT
>Location:NODE_385231_length_5676_cov_22.431114	Coordinate:2154	Reads:3	Hits:2	Allocated_reads:1.5	Strand:+
TAGAGACCTGTCAGCAACCTTTGGTAAC
>Location:NODE_385231_length_5676_cov_22.431114	Coordinate:2154	Reads:2	Hits:2	Allocated_reads:1	Strand:+
TAGAGACCTGTCAGCAACCTTTGGTAACA
>Location:NODE_385231_length_5676_cov_22.431114	Coordinate:2154	Reads:1	Hits:2	Allocated_reads:0.5	Strand:+
TAGAGACCTGTCAGCAACCTTTGGTAACAAC
>Location:NODE_385231_length_5676_cov_22.431114	Coordinate:2154	Reads:1	Hits:2	Allocated_reads:0.5	Strand:+
TAGAGACCTGTCAGCAACCTTTGGTAACAACC
>Location:NODE_385231_length_5676_cov_22.431114	Coordinate:2154	Reads:4	Hits:2	Allocated_reads:2	Strand:+
TAGAGACCTGTCAGCAACCTTTGGTAACAACCAGT
>Location:NODE_385231_length_5676_cov_22.431114	Coordinate:2155	Reads:1	Hits:2	Allocated_reads:0.5	Strand:-
ACCAAAGGTTGCTGACAGGTCTCT
>Location:NODE_385231_length_5676_cov_22.431114	Coordinate:2155	Reads:1	Hits:2	Allocated_reads:0.5	Strand:+
AGAGACCTGTCAGCAACCTTTGGTA
>Location:NODE_385231_length_5676_cov_22.431114	Coordinate:2155	Reads:1	Hits:2	Allocated_reads:0.5	Strand:-
TACCAAAGGTTGCTGACAGGTCTCT
>Location:NODE_385231_length_5676_cov_22.431114	Coordinate:2156	Reads:1	Hits:2	Allocated_reads:0.5	Strand:+
GAGACCTGTCAGCAACCTTTGGTAAC
>Location:NODE_385231_length_5676_cov_22.431114	Coordinate:2156	Reads:1	Hits:2	Allocated_reads:0.5	Strand:+
GAGACCTGTCAGCAACCTTTGGTAACAAC
>Location:NODE_385231_length_5676_cov_22.431114	Coordinate:2156	Reads:1	Hits:2	Allocated_reads:0.5	Strand:+
GAGACCTGTCAGCAACCTTTGGTAACAACC
>Location:NODE_385231_length_5676_cov_22.431114	Coordinate:2156	Reads:3	Hits:2	Allocated_reads:1.5	Strand:+
GAGACCTGTCAGCAACCTTTGGTAACAACCAGT
>Location:NODE_385231_length_5676_cov_22.431114	Coordinate:2156	Reads:1	Hits:2	Allocated_reads:0.5	Strand:-
TGTTACCAAAGGTTGCTGACAGGTCTC
>Location:NODE_385231_length_5676_cov_22.431114	Coordinate:2157	Reads:1	Hits:2	Allocated_reads:0.5	Strand:+
AGACCTGTCAGCAACCTTTTGTAACAACC
>Location:NODE_385231_length_5676_cov_22.431114	Coordinate:2157	Reads:8	Hits:2	Allocated_reads:4	Strand:+
AGACCTGTCAGCAACCTTTGGTAACAACCAGT
>Location:NODE_385231_length_5676_cov_22.431114	Coordinate:2157	Reads:1	Hits:2	Allocated_reads:0.5	Strand:-
TGTTACCAAAGGTTGCTGACAGGTCT
>Location:NODE_385231_length_5676_cov_22.431114	Coordinate:2157	Reads:1	Hits:2	Allocated_reads:0.5	Strand:-
TTGTTACCAAAGGTTGCTGACAGGTCT
>Location:NODE_385231_length_5676_cov_22.431114	Coordinate:2158	Reads:1	Hits:2	Allocated_reads:0.5	Strand:+
GACCTGTCAGCAACCTTTGGTAACAACC
>Location:NODE_385231_length_5676_cov_22.431114	Coordinate:2158	Reads:1	Hits:2	Allocated_reads:0.5	Strand:+
GACCTGTCAGCAACCTTTGGTAACAACCA
>Location:NODE_385231_length_5676_cov_22.431114	Coordinate:2158	Reads:1	Hits:2	Allocated_reads:0.5	Strand:+
GACCTGTCAGCAACCTTTGGTAACAACCAG
>Location:NODE_385231_length_5676_cov_22.431114	Coordinate:2158	Reads:44	Hits:2	Allocated_reads:22	Strand:+
GACCTGTCAGCAACCTTTGGTAACAACCAGT
>Location:NODE_385231_length_5676_cov_22.431114	Coordinate:2158	Reads:1	Hits:2	Allocated_reads:0.5	Strand:-
GTTACCAAAGGTTGCTGACAGGTC
>Location:NODE_385231_length_5676_cov_22.431114	Coordinate:2158	Reads:1	Hits:2	Allocated_reads:0.5	Strand:-
TGTTACCAAAGGTTGCTGACAGGTC
>Location:NODE_385231_length_5676_cov_22.431114	Coordinate:2159	Reads:15	Hits:2	Allocated_reads:7.5	Strand:+
ACCTGTCAGCAACCTTTGGTAACAACCAGT
>Location:NODE_385231_length_5676_cov_22.431114	Coordinate:2160	Reads:31	Hits:2	Allocated_reads:15.5	Strand:+
CCTGTCAGCAACCTTTGGTAACAACCAGT
>Location:NODE_385231_length_5676_cov_22.431114	Coordinate:2161	Reads:3	Hits:2	Allocated_reads:1.5	Strand:+
CTGTCAGCAACCTTTGGTAACAACCAGT
>Location:NODE_385231_length_5676_cov_22.431114	Coordinate:2162	Reads:1	Hits:2	Allocated_reads:0.5	Strand:+
TGTCAGCAACCTTTGGTAACAACCA
>Location:NODE_385231_length_5676_cov_22.431114	Coordinate:2162	Reads:33	Hits:2	Allocated_reads:16.5	Strand:+
TGTCAGCAACCTTTGGTAACAACCAGT
>Location:NODE_385231_length_5676_cov_22.431114	Coordinate:2173	Reads:1	Hits:1	Allocated_reads:1	Strand:+
TTTGGTAACAACCAGTTGCTAGGGG
>Location:NODE_385231_length_5676_cov_22.431114	Coordinate:2173	Reads:1	Hits:1	Allocated_reads:1	Strand:+
TTTGGTAACAACCAGTTGCTAGGGGAAA
>Location:NODE_385231_length_5676_cov_22.431114	Coordinate:2173	Reads:1	Hits:1	Allocated_reads:1	Strand:+
TTTGGTAACAACCAGTTGCTAGGGGAAAA
>Location:NODE_385231_length_5676_cov_22.431114	Coordinate:2173	Reads:1	Hits:1	Allocated_reads:1	Strand:+
TTTGGTAACAACCAGTTGCTAGGGGAAAATG
>Location:NODE_385231_length_5676_cov_22.431114	Coordinate:2175	Reads:1	Hits:1	Allocated_reads:1	Strand:+
TGGTAACAACCAGTTGCTAGGGGAAAAT
>Location:NODE_385231_length_5676_cov_22.431114	Coordinate:2175	Reads:1	Hits:1	Allocated_reads:1	Strand:+
TGGTAACAACCAGTTGCTAGGGGAAAATG
>Location:NODE_385231_length_5676_cov_22.431114	Coordinate:2178	Reads:1	Hits:1	Allocated_reads:1	Strand:+
TAACAACCAGTTGCTAGGGGAAAATGTGTAC
>Location:NODE_385231_length_5676_cov_22.431114	Coordinate:2181	Reads:1	Hits:1	Allocated_reads:1	Strand:+
CAACCAGTTGCTAGGGGAAAATGTGTACTCC
>Location:NODE_385231_length_5676_cov_22.431114	Coordinate:2181	Reads:1	Hits:1	Allocated_reads:1	Strand:+
CAACCAGTTGCTAGGGGAAAATGTGTACTCCTC
>Location:NODE_385231_length_5676_cov_22.431114	Coordinate:2183	Reads:1	Hits:1	Allocated_reads:1	Strand:+
ACCAGTTGCTAGGGGAAAATGTGTACTCCTC
>Location:NODE_385231_length_5676_cov_22.431114	Coordinate:2185	Reads:1	Hits:1	Allocated_reads:1	Strand:-
GTACACATTTTCCCCTAGCAACTG
>Location:NODE_385231_length_5676_cov_22.431114	Coordinate:2186	Reads:1	Hits:1	Allocated_reads:1	Strand:-
GAGGAGTACACATTTTCCCCTAGCAACT
>Location:NODE_385231_length_5676_cov_22.431114	Coordinate:2192	Reads:1	Hits:1	Allocated_reads:1	Strand:+
TAGGGGAAAATGTGTACTCCTCAGCTGGT
>Location:NODE_385231_length_5676_cov_22.431114	Coordinate:2195	Reads:1	Hits:1	Allocated_reads:1	Strand:-
TAACCAGCTGAGGAGTACACATTTTCCC
>Location:NODE_385231_length_5676_cov_22.431114	Coordinate:2197	Reads:1	Hits:1	Allocated_reads:1	Strand:+
GAAAATGTGTACTCCTCAGCTGGTTAGGCA
>Location:NODE_385231_length_5676_cov_22.431114	Coordinate:2198	Reads:1	Hits:2	Allocated_reads:0.5	Strand:+
AAAATGTGTACTCCTCAGCTGGTTAGGC
>Location:NODE_385231_length_5676_cov_22.431114	Coordinate:2199	Reads:1	Hits:2	Allocated_reads:0.5	Strand:+
AAATGTGTACTCCTCAGCTGGTTAGG
>Location:NODE_385231_length_5676_cov_22.431114	Coordinate:2199	Reads:1	Hits:2	Allocated_reads:0.5	Strand:+
AAATGTGTACTCCTCAGCTGGTTAGGC
>Location:NODE_385231_length_5676_cov_22.431114	Coordinate:2200	Reads:1	Hits:2	Allocated_reads:0.5	Strand:+
AATGTGTACTCCTCAGCTGGTTAGGC
>Location:NODE_385231_length_5676_cov_22.431114	Coordinate:2200	Reads:1	Hits:2	Allocated_reads:0.5	Strand:+
AATGTGTACTCCTCAGCTGGTTAGGCAG
>Location:NODE_385231_length_5676_cov_22.431114	Coordinate:2200	Reads:3	Hits:2	Allocated_reads:1.5	Strand:+
AATGTGTACTCCTCAGCTGGTTAGGCAGT
>Location:NODE_385231_length_5676_cov_22.431114	Coordinate:2202	Reads:4	Hits:2	Allocated_reads:2	Strand:+
TGTGTACTCCTCAGCTGGTTAGGC
>Location:NODE_385231_length_5676_cov_22.431114	Coordinate:2202	Reads:7	Hits:2	Allocated_reads:3.5	Strand:+
TGTGTACTCCTCAGCTGGTTAGGCAGT
>Location:NODE_385231_length_5676_cov_22.431114	Coordinate:2202	Reads:2	Hits:2	Allocated_reads:1	Strand:+
TGTGTACTCCTCAGCTGGTTAGGCAGTG
>Location:NODE_385231_length_5676_cov_22.431114	Coordinate:2202	Reads:2	Hits:1	Allocated_reads:2	Strand:+
TGTGTACTCCTCAGCTGGTTAGGCAGTGG
>Location:NODE_385231_length_5676_cov_22.431114	Coordinate:2202	Reads:1	Hits:1	Allocated_reads:1	Strand:+
TGTGTACTCCTCAGCTGGTTAGGCAGTGGT
>Location:NODE_385231_length_5676_cov_22.431114	Coordinate:2202	Reads:1	Hits:1	Allocated_reads:1	Strand:+
TGTGTACTCCTCAGCTGGTTAGGCAGTGGTTG
>Location:NODE_385231_length_5676_cov_22.431114	Coordinate:2204	Reads:1	Hits:2	Allocated_reads:0.5	Strand:+
TGTACTCCTCAGCTGGTTAGGCAGTG
>Location:NODE_385231_length_5676_cov_22.431114	Coordinate:2213	Reads:1	Hits:1	Allocated_reads:1	Strand:-
CATACAACCACTGCCTAACCAGCTG
>Location:NODE_385231_length_5676_cov_22.431114	Coordinate:2215	Reads:1	Hits:1	Allocated_reads:1	Strand:-
TCATACAACCACTGCCTAACCAGC
>Location:NODE_385231_length_5676_cov_22.431114	Coordinate:2217	Reads:2	Hits:1	Allocated_reads:2	Strand:+
TGGTTAGGCAGTGGTTGTATGAAAGACT
>Location:NODE_385231_length_5676_cov_22.431114	Coordinate:2221	Reads:1	Hits:1	Allocated_reads:1	Strand:+
TAGGCAGTGGTTGTATGAAAGACTTTAC
>Location:NODE_385231_length_5676_cov_22.431114	Coordinate:2222	Reads:1	Hits:1	Allocated_reads:1	Strand:-
AAGTCTTTCATACAACCACTGCCT
>Location:NODE_385231_length_5676_cov_22.431114	Coordinate:2223	Reads:1	Hits:1	Allocated_reads:1	Strand:+
GGCAGTGGTTGTATGAAAGACTTTACAGAT
>Location:NODE_385231_length_5676_cov_22.431114	Coordinate:2225	Reads:1	Hits:1	Allocated_reads:1	Strand:+
CAGTGGTTGTATGAAAGACTTTACAGATT
>Location:NODE_385231_length_5676_cov_22.431114	Coordinate:2226	Reads:1	Hits:1	Allocated_reads:1	Strand:-
AAATCTGTAAAGTCTTTCATACAACCACT
>Location:NODE_385231_length_5676_cov_22.431114	Coordinate:2234	Reads:1	Hits:1	Allocated_reads:1	Strand:+
TATGAAAGACTTTACAGATTTCTACAGC
>Location:NODE_385231_length_5676_cov_22.431114	Coordinate:2236	Reads:1	Hits:1	Allocated_reads:1	Strand:+
TGAAAGACTTTACAGATTTCTACAGC
>Location:NODE_385231_length_5676_cov_22.431114	Coordinate:2236	Reads:1	Hits:1	Allocated_reads:1	Strand:+
TGAAAGACTTTACAGATTTCTACAGCAAAT
>Location:NODE_385231_length_5676_cov_22.431114	Coordinate:2238	Reads:1	Hits:1	Allocated_reads:1	Strand:+
AAAGACTTTACAGATTTCTACAGCAAATAGTT
>Location:NODE_385231_length_5676_cov_22.431114	Coordinate:2240	Reads:1	Hits:1	Allocated_reads:1	Strand:+
AGACTTTACAGATTTCTACAGCAAATAGT
>Location:NODE_385231_length_5676_cov_22.431114	Coordinate:2244	Reads:2	Hits:1	Allocated_reads:2	Strand:-
ACTCAAACTATTTGCTGTAGAAATCTGTAAA
>Location:NODE_385231_length_5676_cov_22.431114	Coordinate:2245	Reads:1	Hits:1	Allocated_reads:1	Strand:+
TTACAGATTTCTACAGCAAATAGTTTGAG
>Location:NODE_385231_length_5676_cov_22.431114	Coordinate:2245	Reads:1	Hits:1	Allocated_reads:1	Strand:+
TTACAGATTTCTACAGCAAATAGTTTGAGT
>Location:NODE_385231_length_5676_cov_22.431114	Coordinate:2246	Reads:2	Hits:1	Allocated_reads:2	Strand:+
TACAGATTTCTACAGCAAATAGTTTG
>Location:NODE_385231_length_5676_cov_22.431114	Coordinate:2246	Reads:3	Hits:1	Allocated_reads:3	Strand:+
TACAGATTTCTACAGCAAATAGTTTGAGT
>Location:NODE_385231_length_5676_cov_22.431114	Coordinate:2246	Reads:1	Hits:1	Allocated_reads:1	Strand:+
TACAGATTTCTACAGCAAATAGTTTGAGTATTTGC
>Location:NODE_385231_length_5676_cov_22.431114	Coordinate:2249	Reads:1	Hits:1	Allocated_reads:1	Strand:-
ACTCAAACTATTTGCTGTAGAAATCT
>Location:NODE_385231_length_5676_cov_22.431114	Coordinate:2249	Reads:1	Hits:1	Allocated_reads:1	Strand:+
AGATTTCTACAGCAAATAGTTTGAGTATT
>Location:NODE_385231_length_5676_cov_22.431114	Coordinate:2252	Reads:1	Hits:1	Allocated_reads:1	Strand:+
TTTCTACAGCAAATAGTTTGAGTATTTGC
>Location:NODE_385231_length_5676_cov_22.431114	Coordinate:2253	Reads:1	Hits:1	Allocated_reads:1	Strand:+
TTCTACAGCAAATAGTTTGAGTATTTGC
>Location:NODE_385231_length_5676_cov_22.431114	Coordinate:2263	Reads:1	Hits:1	Allocated_reads:1	Strand:-
ACTTACTGCAAATACTCAAACTATT
>Location:NODE_385231_length_5676_cov_22.431114	Coordinate:2263	Reads:1	Hits:1	Allocated_reads:1	Strand:-
CTCTGACTTACTGCAAATACTCAAACTATT
>Location:NODE_385231_length_5676_cov_22.431114	Coordinate:2265	Reads:2	Hits:1	Allocated_reads:2	Strand:+
TAGTTTGAGTATTTGCAGTAAGTCAGAG
>Location:NODE_385231_length_5676_cov_22.431114	Coordinate:2265	Reads:2	Hits:1	Allocated_reads:2	Strand:+
TAGTTTGAGTATTTGCAGTAAGTCAGAGTA
>Location:NODE_385231_length_5676_cov_22.431114	Coordinate:2266	Reads:2	Hits:1	Allocated_reads:2	Strand:-
CTCTGACTTACTGCAAATACTCAAACT
>Location:NODE_385231_length_5676_cov_22.431114	Coordinate:2268	Reads:2	Hits:1	Allocated_reads:2	Strand:+
TTTGAGTATTTGCAGTAAGTCAGAGTAC
>Location:NODE_385231_length_5676_cov_22.431114	Coordinate:2272	Reads:3	Hits:1	Allocated_reads:3	Strand:-
AGTACTCTGACTTACTGCAAATACT
>Location:NODE_385231_length_5676_cov_22.431114	Coordinate:2280	Reads:2	Hits:1	Allocated_reads:2	Strand:+
CAGTAAGTCAGAGTACTCCATGCAAACC
>Location:NODE_385231_length_5676_cov_22.431114	Coordinate:2280	Reads:2	Hits:1	Allocated_reads:2	Strand:+
CAGTAAGTCAGAGTACTCCATGCAAACCT
>Location:NODE_385231_length_5676_cov_22.431114	Coordinate:2280	Reads:2	Hits:1	Allocated_reads:2	Strand:+
CAGTAAGTCAGAGTACTCCATGCAAACCTCA
>Location:NODE_385231_length_5676_cov_22.431114	Coordinate:2281	Reads:1	Hits:1	Allocated_reads:1	Strand:+
AGTAAGTCAGAGTACTCCATGCAAACCT
>Location:NODE_385231_length_5676_cov_22.431114	Coordinate:2282	Reads:1	Hits:1	Allocated_reads:1	Strand:+
GTAAGTCAGAGTACTCCATGCAAACCC
>Location:NODE_385231_length_5676_cov_22.431114	Coordinate:2282	Reads:2	Hits:1	Allocated_reads:2	Strand:+
GTAAGTCAGAGTACTCCATGCAAACCT
>Location:NODE_385231_length_5676_cov_22.431114	Coordinate:2282	Reads:2	Hits:1	Allocated_reads:2	Strand:+
GTAAGTCAGAGTACTCCATGCAAACCTC
>Location:NODE_385231_length_5676_cov_22.431114	Coordinate:2282	Reads:1	Hits:1	Allocated_reads:1	Strand:+
GTAAGTCAGAGTACTCCATGCAAACCTCA
>Location:NODE_385231_length_5676_cov_22.431114	Coordinate:2282	Reads:1	Hits:1	Allocated_reads:1	Strand:+
GTAAGTCAGAGTACTCCATGCAAACCTCAACA
>Location:NODE_385231_length_5676_cov_22.431114	Coordinate:2282	Reads:1	Hits:1	Allocated_reads:1	Strand:+
GTAAGTCAGAGTACTCCATGCAAACCTCAACAGTC
>Location:NODE_385231_length_5676_cov_22.431114	Coordinate:2283	Reads:5	Hits:1	Allocated_reads:5	Strand:+
TAAGTCAGAGTACTCCATGCAAACC
>Location:NODE_385231_length_5676_cov_22.431114	Coordinate:2283	Reads:71	Hits:1	Allocated_reads:71	Strand:+
TAAGTCAGAGTACTCCATGCAAACCT
>Location:NODE_385231_length_5676_cov_22.431114	Coordinate:2283	Reads:1	Hits:1	Allocated_reads:1	Strand:+
TAAGTCAGAGTACTCCATGCAAACCTT
>Location:NODE_385231_length_5676_cov_22.431114	Coordinate:2283	Reads:9	Hits:1	Allocated_reads:9	Strand:+
TAAGTCAGAGTACTCCATGCAAACCTC
>Location:NODE_385231_length_5676_cov_22.431114	Coordinate:2283	Reads:1	Hits:1	Allocated_reads:1	Strand:+
TAAGTCAGAGTACTCCATGCAAACCTCC
>Location:NODE_385231_length_5676_cov_22.431114	Coordinate:2283	Reads:243	Hits:1	Allocated_reads:243	Strand:+
TAAGTCAGAGTACTCCATGCAAACCTCA
>Location:NODE_385231_length_5676_cov_22.431114	Coordinate:2283	Reads:3	Hits:1	Allocated_reads:3	Strand:+
TAAGTCAGAGTACTCCATGCAAACCTCAA
>Location:NODE_385231_length_5676_cov_22.431114	Coordinate:2283	Reads:5	Hits:1	Allocated_reads:5	Strand:+
TAAGTCAGAGTACTCCATGCAAACCTCAAC
>Location:NODE_385231_length_5676_cov_22.431114	Coordinate:2283	Reads:1	Hits:1	Allocated_reads:1	Strand:+
TAAGTCAGAGTACTCCATTCAAACCTCAACA
>Location:NODE_385231_length_5676_cov_22.431114	Coordinate:2283	Reads:143	Hits:1	Allocated_reads:143	Strand:+
TAAGTCAGAGTACTCCATGCAAACCTCAACA
>Location:NODE_385231_length_5676_cov_22.431114	Coordinate:2283	Reads:1	Hits:1	Allocated_reads:1	Strand:+
TAAGTCAGAGTACTCCATGCAAACCTCAACAGTC
>Location:NODE_385231_length_5676_cov_22.431114	Coordinate:2284	Reads:1	Hits:2	Allocated_reads:0.5	Strand:+
AAGTCAGAGTACTCCATGCAAACCT
>Location:NODE_385231_length_5676_cov_22.431114	Coordinate:2284	Reads:2	Hits:2	Allocated_reads:1	Strand:+
AAGTCAGAGTACTCCATGCAAACCTCA
>Location:NODE_385231_length_5676_cov_22.431114	Coordinate:2284	Reads:21	Hits:2	Allocated_reads:10.5	Strand:+
AAGTCAGAGTACTCCATGCAAACCTCAACA
>Location:NODE_385231_length_5676_cov_22.431114	Coordinate:2285	Reads:1	Hits:2	Allocated_reads:0.5	Strand:+
AGTCAGAGTACTCCATGCAAACCTCA
>Location:NODE_385231_length_5676_cov_22.431114	Coordinate:2285	Reads:48	Hits:2	Allocated_reads:24	Strand:+
AGTCAGAGTACTCCATGCAAACCTCAACA
>Location:NODE_385231_length_5676_cov_22.431114	Coordinate:2286	Reads:6	Hits:2	Allocated_reads:3	Strand:+
GTCAGAGTACTCCATGCAAACCTCAACA
>Location:NODE_385231_length_5676_cov_22.431114	Coordinate:2287	Reads:1	Hits:2	Allocated_reads:0.5	Strand:+
TCAGAGTACTCCATGCAAACCTAAACA
>Location:NODE_385231_length_5676_cov_22.431114	Coordinate:2287	Reads:72	Hits:2	Allocated_reads:36	Strand:+
TCAGAGTACTCCATGCAAACCTCAACA
>Location:NODE_385231_length_5676_cov_22.431114	Coordinate:2287	Reads:4	Hits:2	Allocated_reads:2	Strand:+
TCAGAGTACTCCATGCAAACCTCAACAGT
>Location:NODE_385231_length_5676_cov_22.431114	Coordinate:2287	Reads:6	Hits:2	Allocated_reads:3	Strand:+
TCAGAGTACTCCATGCAAACCTCAACAGTC
>Location:NODE_385231_length_5676_cov_22.431114	Coordinate:2287	Reads:1	Hits:2	Allocated_reads:0.5	Strand:+
TCAGAGTACTCCATGCAAACCTCAACAGTCT
>Location:NODE_385231_length_5676_cov_22.431114	Coordinate:2287	Reads:2	Hits:2	Allocated_reads:1	Strand:+
TCAGAGTACTCCATGCAAACCTCAACAGTCTGC
>Location:NODE_385231_length_5676_cov_22.431114	Coordinate:2287	Reads:5	Hits:2	Allocated_reads:2.5	Strand:+
TCAGAGTACTCCATGCAAACCTCAACAGTCTGCT
>Location:NODE_385231_length_5676_cov_22.431114	Coordinate:2288	Reads:1	Hits:2	Allocated_reads:0.5	Strand:+
CAGAGTACTCCATGCAAACCTCAACA
>Location:NODE_385231_length_5676_cov_22.431114	Coordinate:2288	Reads:1	Hits:2	Allocated_reads:0.5	Strand:+
CAGAGTACTCCATGCAAACCTCAACAGTC
>Location:NODE_385231_length_5676_cov_22.431114	Coordinate:2289	Reads:1	Hits:2	Allocated_reads:0.5	Strand:+
AGAGTACTCCATGCAAACCTCAACAGTCTGC
>Location:NODE_385231_length_5676_cov_22.431114	Coordinate:2289	Reads:4	Hits:2	Allocated_reads:2	Strand:+
AGAGTACTCCATGCAAACCTCAACAGTCTGCT
>Location:NODE_385231_length_5676_cov_22.431114	Coordinate:2293	Reads:3	Hits:2	Allocated_reads:1.5	Strand:+
TACTCCATGCAAACCTCAACAGTCTGCT
>Location:NODE_385231_length_5676_cov_22.431114	Coordinate:2294	Reads:1	Hits:4	Allocated_reads:0.25	Strand:+
ACTCCATGCAAACCTCAACAGTCTGC
>Location:NODE_385231_length_5676_cov_22.431114	Coordinate:2295	Reads:1	Hits:4	Allocated_reads:0.25	Strand:+
CTCCATGCAAACCTCAACAGTCTGCT
>Location:NODE_385231_length_5676_cov_22.431114	Coordinate:2300	Reads:1	Hits:4	Allocated_reads:0.25	Strand:+
TGCAAACCTCAACAGTCTGCTTACGACCA
>Location:NODE_385231_length_5676_cov_22.431114	Coordinate:2300	Reads:1	Hits:4	Allocated_reads:0.25	Strand:-
TTTGGTCGTAAGCAGACTGTTGAGGTTTGCA
>Location:NODE_385231_length_5676_cov_22.431114	Coordinate:2301	Reads:1	Hits:4	Allocated_reads:0.25	Strand:-
GTCGTAAGCAGACTGTTGAGGTTTGC
>Location:NODE_385231_length_5676_cov_22.431114	Coordinate:2303	Reads:1	Hits:4	Allocated_reads:0.25	Strand:-
GTCGTAAGCAGACTGTTGAGGTTT
>Location:NODE_385231_length_5676_cov_22.431114	Coordinate:2303	Reads:6	Hits:4	Allocated_reads:1.5	Strand:-
TTTGGTCGTAAGCAGACTGTTGAGGTTT
>Location:NODE_385231_length_5676_cov_22.431114	Coordinate:2304	Reads:1	Hits:4	Allocated_reads:0.25	Strand:+
AACCTCAACAGTCTGCTTACGACCAAAGG
>Location:NODE_385231_length_5676_cov_22.431114	Coordinate:2304	Reads:2	Hits:4	Allocated_reads:0.5	Strand:-
TTTGGTCGTAAGCAGACTGTTGAGGTT
>Location:NODE_385231_length_5676_cov_22.431114	Coordinate:2305	Reads:2	Hits:4	Allocated_reads:0.5	Strand:-
TTTGGTCGTAAGCAGACTGTTGAGGT
>Location:NODE_385231_length_5676_cov_22.431114	Coordinate:2306	Reads:1	Hits:4	Allocated_reads:0.25	Strand:-
TTGGTCGTAAGCAGACTGTTGAGG
>Location:NODE_385231_length_5676_cov_22.431114	Coordinate:2306	Reads:1	Hits:4	Allocated_reads:0.25	Strand:-
TTTGGTCGTAAGCAGACTGTTGAGG
>Location:NODE_385231_length_5676_cov_22.431114	Coordinate:2307	Reads:1	Hits:4	Allocated_reads:0.25	Strand:+
CTCAACAGTCTGCTTACGACCAAAGGA
>Location:NODE_385231_length_5676_cov_22.431114	Coordinate:2310	Reads:1	Hits:4	Allocated_reads:0.25	Strand:+
AACAGTCTGCTTACGACCAAAGGAAAC
>Location:NODE_385231_length_5676_cov_22.431114	Coordinate:2317	Reads:11	Hits:4	Allocated_reads:2.75	Strand:+
TGCTTACGACCAAAGGAAACACAAGGA
>Location:NODE_385231_length_5676_cov_22.431114	Coordinate:2317	Reads:1	Hits:4	Allocated_reads:0.25	Strand:+
TGCTTACGACCAAAGGAAACACAAGGAGGC
>Location:NODE_385231_length_5676_cov_22.431114	Coordinate:2317	Reads:3	Hits:4	Allocated_reads:0.75	Strand:+
TGCTTACGACCAAAGGAAACACAAGGAGGCT
>Location:NODE_385231_length_5676_cov_22.431114	Coordinate:2319	Reads:1	Hits:4	Allocated_reads:0.25	Strand:+
CTTACGACCAAAGGAAACACAAGGAGGC
>Location:NODE_385231_length_5676_cov_22.431114	Coordinate:2319	Reads:2	Hits:4	Allocated_reads:0.5	Strand:+
CTTACGACCAAAGGAAACACAAGGAGGCT
>Location:NODE_385231_length_5676_cov_22.431114	Coordinate:2319	Reads:2	Hits:4	Allocated_reads:0.5	Strand:+
CTTACGACCAAAGGAAACACAAGGAGGCTTG
>Location:NODE_385231_length_5676_cov_22.431114	Coordinate:2320	Reads:1	Hits:4	Allocated_reads:0.25	Strand:+
TTACGACCAAAGGAAACACAAGGA
>Location:NODE_385231_length_5676_cov_22.431114	Coordinate:2320	Reads:2	Hits:4	Allocated_reads:0.5	Strand:+
TTACGACCAAAGGAAACACAAGGAGGC
>Location:NODE_385231_length_5676_cov_22.431114	Coordinate:2320	Reads:9	Hits:4	Allocated_reads:2.25	Strand:+
TTACGACCAAAGGAAACACAAGGAGGCT
>Location:NODE_385231_length_5676_cov_22.431114	Coordinate:2320	Reads:1	Hits:4	Allocated_reads:0.25	Strand:+
TTACGACCAAAGGAAACACAAGGAGGCTT
>Location:NODE_385231_length_5676_cov_22.431114	Coordinate:2320	Reads:19	Hits:4	Allocated_reads:4.75	Strand:+
TTACGACCAAAGGAAACACAAGGAGGCTTG
>Location:NODE_385231_length_5676_cov_22.431114	Coordinate:2321	Reads:1	Hits:4	Allocated_reads:0.25	Strand:+
TACGACCAAAGGAAACACAAGGAGG
>Location:NODE_385231_length_5676_cov_22.431114	Coordinate:2321	Reads:1	Hits:4	Allocated_reads:0.25	Strand:+
TACGACCAAAGGAAACACAAGGATTT
>Location:NODE_385231_length_5676_cov_22.431114	Coordinate:2321	Reads:10	Hits:4	Allocated_reads:2.5	Strand:+
TACGACCAAAGGAAACACAAGGAGGC
>Location:NODE_385231_length_5676_cov_22.431114	Coordinate:2321	Reads:85	Hits:4	Allocated_reads:21.25	Strand:+
TACGACCAAAGGAAACACAAGGAGGCT
>Location:NODE_385231_length_5676_cov_22.431114	Coordinate:2321	Reads:1	Hits:4	Allocated_reads:0.25	Strand:+
TACGACCAAAGGAAACACAAGGAGGCTG
>Location:NODE_385231_length_5676_cov_22.431114	Coordinate:2321	Reads:27	Hits:4	Allocated_reads:6.75	Strand:+
TACGACCAAAGGAAACACAAGGAGGCTT
>Location:NODE_385231_length_5676_cov_22.431114	Coordinate:2321	Reads:1	Hits:4	Allocated_reads:0.25	Strand:+
TACGACCAAAGGAAACACAAGAAGGCTTG
>Location:NODE_385231_length_5676_cov_22.431114	Coordinate:2321	Reads:1	Hits:4	Allocated_reads:0.25	Strand:+
TACGACCAAAGGAAACACAAGGAGGCCTG
>Location:NODE_385231_length_5676_cov_22.431114	Coordinate:2321	Reads:1	Hits:4	Allocated_reads:0.25	Strand:+
TACGACCAAAGGAAACACAAGGAGGCTAA
>Location:NODE_385231_length_5676_cov_22.431114	Coordinate:2321	Reads:1	Hits:4	Allocated_reads:0.25	Strand:+
TACGACCAAAGGAAACACAAGGAGGCTCG
>Location:NODE_385231_length_5676_cov_22.431114	Coordinate:2321	Reads:1	Hits:4	Allocated_reads:0.25	Strand:+
TACGACCAAAGGAAACACAAGGAGTCTTG
>Location:NODE_385231_length_5676_cov_22.431114	Coordinate:2321	Reads:1	Hits:4	Allocated_reads:0.25	Strand:+
TACGACCAAAGGAAACACAAGGCGGCTTG
>Location:NODE_385231_length_5676_cov_22.431114	Coordinate:2321	Reads:1	Hits:4	Allocated_reads:0.25	Strand:+
TACGACCAAAGGAAACACACGGAGGCTTG
>Location:NODE_385231_length_5676_cov_22.431114	Coordinate:2321	Reads:1762	Hits:4	Allocated_reads:440.5	Strand:+
TACGACCAAAGGAAACACAAGGAGGCTTG
>Location:NODE_385231_length_5676_cov_22.431114	Coordinate:2321	Reads:2	Hits:4	Allocated_reads:0.5	Strand:+
TACGACCAAAGGAAACACAAGGAGGCTAG
>Location:NODE_385231_length_5676_cov_22.431114	Coordinate:2321	Reads:2	Hits:4	Allocated_reads:0.5	Strand:+
TACGACCAAAGGAAACACAAGGATGCTTG
>Location:NODE_385231_length_5676_cov_22.431114	Coordinate:2321	Reads:2	Hits:4	Allocated_reads:0.5	Strand:+
TACGACCAAAGGAAACACAGGGAGGCTTG
>Location:NODE_385231_length_5676_cov_22.431114	Coordinate:2321	Reads:3	Hits:4	Allocated_reads:0.75	Strand:+
TACGACCAAAGGAAACACAAGGAGGCTGG
>Location:NODE_385231_length_5676_cov_22.431114	Coordinate:2321	Reads:4	Hits:4	Allocated_reads:1	Strand:+
TACGACCAAAGGAAACACAAGGAAGCTTG
>Location:NODE_385231_length_5676_cov_22.431114	Coordinate:2321	Reads:1	Hits:4	Allocated_reads:0.25	Strand:+
TACGACCAAAGGAAACACAAGGAGGCTTGA
>Location:NODE_385231_length_5676_cov_22.431114	Coordinate:2321	Reads:1	Hits:4	Allocated_reads:0.25	Strand:+
TACGACCAAAGGAAACACAGGGAGGCTTGT
>Location:NODE_385231_length_5676_cov_22.431114	Coordinate:2321	Reads:121	Hits:4	Allocated_reads:30.25	Strand:+
TACGACCAAAGGAAACACAAGGAGGCTTGT
>Location:NODE_385231_length_5676_cov_22.431114	Coordinate:2321	Reads:1	Hits:4	Allocated_reads:0.25	Strand:+
TACGACCAAAGGAAACACAAGGAGGCTTGTG
>Location:NODE_385231_length_5676_cov_22.431114	Coordinate:2322	Reads:1	Hits:4	Allocated_reads:0.25	Strand:+
ACGACCAAAGGAAACACAAGGAGGCT
>Location:NODE_385231_length_5676_cov_22.431114	Coordinate:2322	Reads:24	Hits:4	Allocated_reads:6	Strand:+
ACGACCAAAGGAAACACAAGGAGGCTTG
>Location:NODE_385231_length_5676_cov_22.431114	Coordinate:2322	Reads:3	Hits:4	Allocated_reads:0.75	Strand:+
ACGACCAAAGGAAACACAAGGAGGCTTGT
>Location:NODE_385231_length_5676_cov_22.431114	Coordinate:2323	Reads:32	Hits:4	Allocated_reads:8	Strand:+
CGACCAAAGGAAACACAAGGAGGCTTG
>Location:NODE_385231_length_5676_cov_22.431114	Coordinate:2323	Reads:3	Hits:4	Allocated_reads:0.75	Strand:+
CGACCAAAGGAAACACAAGGAGGCTTGT
>Location:NODE_385231_length_5676_cov_22.431114	Coordinate:2323	Reads:1	Hits:4	Allocated_reads:0.25	Strand:+
CGACCAAAGGAAACACAAGGAGGCTTGTG
>Location:NODE_385231_length_5676_cov_22.431114	Coordinate:2324	Reads:4	Hits:4	Allocated_reads:1	Strand:+
GACCAAAGGAAACACAAGGAGGCTTG
>Location:NODE_385231_length_5676_cov_22.431114	Coordinate:2324	Reads:1	Hits:4	Allocated_reads:0.25	Strand:+
GACCAAAGGAAACACAAGGAGGCTTGT
>Location:NODE_385231_length_5676_cov_22.431114	Coordinate:2360	Reads:1	Hits:4	Allocated_reads:0.25	Strand:-
CAGTTTGTGACCTATCTTGCACCTCGC
>Location:NODE_385231_length_5676_cov_22.431114	Coordinate:2360	Reads:1	Hits:4	Allocated_reads:0.25	Strand:+
GCGAGGTGCAAGATAGGTCACAAACT
>Location:NODE_385231_length_5676_cov_22.431114	Coordinate:2361	Reads:1	Hits:4	Allocated_reads:0.25	Strand:+
CGAGGTGCAAGATAGGTCACAAACTGGTTTC
>Location:NODE_385231_length_5676_cov_22.431114	Coordinate:2364	Reads:1	Hits:4	Allocated_reads:0.25	Strand:-
AGAAACCAGTTTGTGACCTATCTTGCACC
>Location:NODE_385231_length_5676_cov_22.431114	Coordinate:2364	Reads:1	Hits:4	Allocated_reads:0.25	Strand:-
CCAGTTTGTGACCTATCTTGCACC
>Location:NODE_385231_length_5676_cov_22.431114	Coordinate:2364	Reads:1	Hits:4	Allocated_reads:0.25	Strand:-
GAAACCAGTTTGTGACCTATCTTGCACC
>Location:NODE_385231_length_5676_cov_22.431114	Coordinate:2367	Reads:2	Hits:4	Allocated_reads:0.5	Strand:-
TAGAAACCAGTTTGTGACCTATCTTGC
>Location:NODE_385231_length_5676_cov_22.431114	Coordinate:2370	Reads:1	Hits:4	Allocated_reads:0.25	Strand:-
TAGAAACCAGTTTGTGACCTATCT
>Location:NODE_385231_length_5676_cov_22.431114	Coordinate:2371	Reads:3	Hits:4	Allocated_reads:0.75	Strand:-
ATAGAAACCAGTTTGTGACCTATC
>Location:NODE_385231_length_5676_cov_22.431114	Coordinate:2371	Reads:1	Hits:4	Allocated_reads:0.25	Strand:-
CATAGAAACCAGTTTGTGACCTATC
>Location:NODE_385231_length_5676_cov_22.431114	Coordinate:2373	Reads:1	Hits:4	Allocated_reads:0.25	Strand:-
GAACATAGAAACCAGTTTGTGACCTA
>Location:NODE_385231_length_5676_cov_22.431114	Coordinate:2373	Reads:1	Hits:4	Allocated_reads:0.25	Strand:+
TAGGTCACAAACTGGTTTCTATGTT
>Location:NODE_385231_length_5676_cov_22.431114	Coordinate:2373	Reads:1	Hits:4	Allocated_reads:0.25	Strand:+
TAGGTCACAAACTGGTTTCTATGTTCATGT
>Location:NODE_385231_length_5676_cov_22.431114	Coordinate:2373	Reads:2	Hits:4	Allocated_reads:0.5	Strand:+
TAGGTCACAAACTGGTTTCTATGTTCATGTT
>Location:NODE_385231_length_5676_cov_22.431114	Coordinate:2375	Reads:1	Hits:4	Allocated_reads:0.25	Strand:-
GAACATAGAAACCAGTTTGTGACC
>Location:NODE_385231_length_5676_cov_22.431114	Coordinate:2376	Reads:2	Hits:4	Allocated_reads:0.5	Strand:-
TGAACATAGAAACCAGTTTGTGAC
>Location:NODE_385231_length_5676_cov_22.431114	Coordinate:2380	Reads:1	Hits:4	Allocated_reads:0.25	Strand:-
GAAAACATGAACATAGAAACCAGTTTG
>Location:NODE_385231_length_5676_cov_22.431114	Coordinate:2382	Reads:1	Hits:4	Allocated_reads:0.25	Strand:+
AACTGGTTTCTATGTTCATGTTTTCAAATT
>Location:NODE_385231_length_5676_cov_22.431114	Coordinate:2382	Reads:1	Hits:4	Allocated_reads:0.25	Strand:-
GAAAACATGAACATAGAAACCAGTT
>Location:NODE_385231_length_5676_cov_22.431114	Coordinate:2383	Reads:1	Hits:4	Allocated_reads:0.25	Strand:-
GAAAACATGAACATAGAAACCAGT
>Location:NODE_385231_length_5676_cov_22.431114	Coordinate:2383	Reads:1	Hits:4	Allocated_reads:0.25	Strand:-
TTTGAAAACATGAACATAGAAACCAGT
>Location:NODE_385231_length_5676_cov_22.431114	Coordinate:2385	Reads:2	Hits:4	Allocated_reads:0.5	Strand:+
TGGTTTCTATGTTCATGTTTTCAAATT
>Location:NODE_385231_length_5676_cov_22.431114	Coordinate:2385	Reads:1	Hits:4	Allocated_reads:0.25	Strand:-
TTTGAAAACATGAACATAGAAACCA
>Location:NODE_385231_length_5676_cov_22.431114	Coordinate:2388	Reads:1	Hits:4	Allocated_reads:0.25	Strand:+
TTTCTATGTTCATGTTTTCAAATTTAAAAGT
>Location:NODE_385231_length_5676_cov_22.431114	Coordinate:2389	Reads:1	Hits:4	Allocated_reads:0.25	Strand:+
TTCTATGTTCATGTTTTCAAATTTAAA
>Location:NODE_385231_length_5676_cov_22.431114	Coordinate:2389	Reads:1	Hits:4	Allocated_reads:0.25	Strand:+
TTCTATGTTCATGTTTTCAAATTTAAAAG
>Location:NODE_385231_length_5676_cov_22.431114	Coordinate:2389	Reads:1	Hits:4	Allocated_reads:0.25	Strand:+
TTCTATGTTCATGTTTTCAAATTTAAAAGT
>Location:NODE_385231_length_5676_cov_22.431114	Coordinate:2389	Reads:3	Hits:2	Allocated_reads:1.5	Strand:+
TTCTATGTTCATGTTTTCAAATTTAAAAGTA
>Location:NODE_385231_length_5676_cov_22.431114	Coordinate:2397	Reads:4	Hits:2	Allocated_reads:2	Strand:+
TCATGTTTTCAAATTTAAAAGTATAGTT
>Location:NODE_385231_length_5676_cov_22.431114	Coordinate:2398	Reads:1	Hits:2	Allocated_reads:0.5	Strand:+
CATGTTTTCAAATTTAAAAGTATAGTT
>Location:NODE_385231_length_5676_cov_22.431114	Coordinate:2418	Reads:1	Hits:1	Allocated_reads:1	Strand:+
TATAGTTTAAAAAGTTGAAAAATATAT
>Location:NODE_385231_length_5676_cov_22.431114	Coordinate:2418	Reads:1	Hits:1	Allocated_reads:1	Strand:+
TATAGTTTAAAAAGTTGAAAAATATACT
>Location:NODE_385231_length_5676_cov_22.431114	Coordinate:2420	Reads:1	Hits:1	Allocated_reads:1	Strand:+
TAGTTTAAAAAGTTGAAAAATATACT
>Location:NODE_385231_length_5676_cov_22.431114	Coordinate:2424	Reads:1	Hits:1	Allocated_reads:1	Strand:+
TTAAAAAGTTGAAAAATATACTAATACT
>Location:NODE_385231_length_5676_cov_22.431114	Coordinate:2448	Reads:5	Hits:1	Allocated_reads:5	Strand:+
TACTGTATATATCTATTTTGTTTCTAAC
>Location:NODE_385231_length_5676_cov_22.431114	Coordinate:2448	Reads:15	Hits:1	Allocated_reads:15	Strand:+
TACTGTATATATCTATTTTGTTTCTAACT
>Location:NODE_385231_length_5676_cov_22.431114	Coordinate:2448	Reads:4	Hits:1	Allocated_reads:4	Strand:+
TACTGTATATATCTATTTTGTTTCTAACTGA
>Location:NODE_385231_length_5676_cov_22.431114	Coordinate:2451	Reads:2	Hits:1	Allocated_reads:2	Strand:+
TGTATATATCTATTTTGTTTCTAACTGA
>Location:NODE_385231_length_5676_cov_22.431114	Coordinate:2451	Reads:1	Hits:1	Allocated_reads:1	Strand:+
TGTATATATCTATTTTGTTTCTAACTGATC
>Location:NODE_385231_length_5676_cov_22.431114	Coordinate:2454	Reads:1	Hits:2	Allocated_reads:0.5	Strand:-
CAGTTAGAAACAAAATAGATATAT
>Location:NODE_385231_length_5676_cov_22.431114	Coordinate:2455	Reads:1	Hits:2	Allocated_reads:0.5	Strand:+
TATATCTATTTTGTTTCTAACTGATCACA
>Location:NODE_385231_length_5676_cov_22.431114	Coordinate:2457	Reads:1	Hits:2	Allocated_reads:0.5	Strand:+
TATCTATTTTGTTTCTAACTGATCACAAGT
>Location:NODE_385231_length_5676_cov_22.431114	Coordinate:2458	Reads:1	Hits:2	Allocated_reads:0.5	Strand:-
GCACTTGTGATCAGTTAGAAACAAAATAGAT
>Location:NODE_385231_length_5676_cov_22.431114	Coordinate:2458	Reads:1	Hits:2	Allocated_reads:0.5	Strand:-
TGCACTTGTGATCAGTTAGAAACAAAATAGAT
>Location:NODE_385231_length_5676_cov_22.431114	Coordinate:2459	Reads:1	Hits:2	Allocated_reads:0.5	Strand:+
TCTATTTTGTTTCTAACTGATCACAAGT
>Location:NODE_385231_length_5676_cov_22.431114	Coordinate:2463	Reads:1	Hits:2	Allocated_reads:0.5	Strand:-
GCACTTGTGATCAGTTAGAAACAAAA
>Location:NODE_385231_length_5676_cov_22.431114	Coordinate:2463	Reads:1	Hits:2	Allocated_reads:0.5	Strand:+
TTTTGTTTCTAACTGATCACAAGTGC
>Location:NODE_385231_length_5676_cov_22.431114	Coordinate:2464	Reads:1	Hits:2	Allocated_reads:0.5	Strand:+
TTTGTTTCTAACTGATCACAAGTGCATC
>Location:NODE_385231_length_5676_cov_22.431114	Coordinate:2464	Reads:2	Hits:2	Allocated_reads:1	Strand:+
TTTGTTTCTAACTGATCACAAGTGCATCT
>Location:NODE_385231_length_5676_cov_22.431114	Coordinate:2464	Reads:1	Hits:2	Allocated_reads:0.5	Strand:+
TTTGTTTCTAACTGATCACAAGTGCATCTTT
>Location:NODE_385231_length_5676_cov_22.431114	Coordinate:2465	Reads:1	Hits:2	Allocated_reads:0.5	Strand:+
TTGTTTCTAACTGATCACAAGTGCATCT
>Location:NODE_385231_length_5676_cov_22.431114	Coordinate:2465	Reads:1	Hits:2	Allocated_reads:0.5	Strand:+
TTGTTTCTAACTGATCACAAGTGCATCTT
>Location:NODE_385231_length_5676_cov_22.431114	Coordinate:2465	Reads:6	Hits:2	Allocated_reads:3	Strand:+
TTGTTTCTAACTGATCACAAGTGCATCTTTGCATT
>Location:NODE_385231_length_5676_cov_22.431114	Coordinate:2466	Reads:1	Hits:2	Allocated_reads:0.5	Strand:+
TGTTTCTAACTGATCACAAGTGCATCT
>Location:NODE_385231_length_5676_cov_22.431114	Coordinate:2466	Reads:2	Hits:2	Allocated_reads:1	Strand:+
TGTTTCTAACTGATCACAAGTGCATCTT
>Location:NODE_385231_length_5676_cov_22.431114	Coordinate:2466	Reads:6	Hits:2	Allocated_reads:3	Strand:+
TGTTTCTAACTGATCACAAGTGCATCTTT
>Location:NODE_385231_length_5676_cov_22.431114	Coordinate:2466	Reads:2	Hits:2	Allocated_reads:1	Strand:+
TGTTTCTAACTGATCACAAGTGCATCTTTGCATT
>Location:NODE_385231_length_5676_cov_22.431114	Coordinate:2467	Reads:1	Hits:2	Allocated_reads:0.5	Strand:-
AGATGCACTTGTGATCAGTTAGAAAC
>Location:NODE_385231_length_5676_cov_22.431114	Coordinate:2467	Reads:1	Hits:2	Allocated_reads:0.5	Strand:-
GCAAAGATGCACTTGTGATCAGTTAGAAAC
>Location:NODE_385231_length_5676_cov_22.431114	Coordinate:2467	Reads:1	Hits:2	Allocated_reads:0.5	Strand:+
GTTTCTAACTGATCACAAGTGCATCTT
>Location:NODE_385231_length_5676_cov_22.431114	Coordinate:2467	Reads:1	Hits:2	Allocated_reads:0.5	Strand:-
TAAATGCAAAGATGCACTTGTGATCAGTTAGAAAC
>Location:NODE_385231_length_5676_cov_22.431114	Coordinate:2468	Reads:10	Hits:2	Allocated_reads:5	Strand:+
TTTCTAACTGATCACAAGTGCATCTTT
>Location:NODE_385231_length_5676_cov_22.431114	Coordinate:2468	Reads:1	Hits:2	Allocated_reads:0.5	Strand:+
TTTCTAACTGATCACAAGTGCATCTTTG
>Location:NODE_385231_length_5676_cov_22.431114	Coordinate:2468	Reads:84	Hits:2	Allocated_reads:42	Strand:+
TTTCTAACTGATCACAAGTGCATCTTTGCATT
>Location:NODE_385231_length_5676_cov_22.431114	Coordinate:2469	Reads:1	Hits:2	Allocated_reads:0.5	Strand:+
TTCTAACTGATCACAAGTGCATCTTTGCA
>Location:NODE_385231_length_5676_cov_22.431114	Coordinate:2469	Reads:1	Hits:2	Allocated_reads:0.5	Strand:+
TTCTAACTGATCACAAGTGCATCTTTGCAT
>Location:NODE_385231_length_5676_cov_22.431114	Coordinate:2469	Reads:1	Hits:2	Allocated_reads:0.5	Strand:+
TTCTAACTGATCACAAGTGCATTTTTGCATT
>Location:NODE_385231_length_5676_cov_22.431114	Coordinate:2469	Reads:134	Hits:2	Allocated_reads:67	Strand:+
TTCTAACTGATCACAAGTGCATCTTTGCATT
>Location:NODE_385231_length_5676_cov_22.431114	Coordinate:2470	Reads:40	Hits:2	Allocated_reads:20	Strand:+
TCTAACTGATCACAAGTGCATCTTTGCATT
>Location:NODE_385231_length_5676_cov_22.431114	Coordinate:2471	Reads:2	Hits:2	Allocated_reads:1	Strand:+
CTAACTGATCACAAGTGCATCTTTGCATT
>Location:NODE_385231_length_5676_cov_22.431114	Coordinate:2472	Reads:41	Hits:2	Allocated_reads:20.5	Strand:+
TAACTGATCACAAGTGCATCTTTGCATT
>Location:NODE_385231_length_5676_cov_22.431114	Coordinate:2473	Reads:1	Hits:2	Allocated_reads:0.5	Strand:+
AACTGATCACAAGTGCATCTTTGCATT
>Location:NODE_385231_length_5676_cov_22.431114	Coordinate:2476	Reads:1	Hits:2	Allocated_reads:0.5	Strand:+
TGATCACAAGTGCATCTTTGCATTTAT
>Location:NODE_385231_length_5676_cov_22.431114	Coordinate:2488	Reads:1	Hits:2	Allocated_reads:0.5	Strand:-
AAGTACTGTACATAAATGCAAAGATA
>Location:NODE_385231_length_5676_cov_22.431114	Coordinate:2488	Reads:1	Hits:3	Allocated_reads:0.333333333333333	Strand:-
TAAAGTACTGTACATAAATGCAAAGATT
>Location:NODE_385231_length_5676_cov_22.431114	Coordinate:2490	Reads:1	Hits:4	Allocated_reads:0.25	Strand:-
AAGTACTGTACATAAATGCAAAGA
>Location:NODE_385231_length_5676_cov_22.431114	Coordinate:2490	Reads:1	Hits:4	Allocated_reads:0.25	Strand:-
TAAAGTACTGTACATAAATGCAAAGA
>Location:NODE_385231_length_5676_cov_22.431114	Coordinate:2494	Reads:1	Hits:4	Allocated_reads:0.25	Strand:+
TGCATTTATGTACAGTACTTTAGTTGAGTT
>Location:NODE_385231_length_5676_cov_22.431114	Coordinate:2496	Reads:1	Hits:4	Allocated_reads:0.25	Strand:-
AACTCAACTAAAGTACTGTACATAAATA
>Location:NODE_385231_length_5676_cov_22.431114	Coordinate:2497	Reads:1	Hits:4	Allocated_reads:0.25	Strand:-
AACTCAACTAAAGTACTGTACATAAAT
>Location:NODE_385231_length_5676_cov_22.431114	Coordinate:2498	Reads:4	Hits:4	Allocated_reads:1	Strand:+
TTTATGTACAGTACTTTAGTTGAGTTGAC
>Location:NODE_385231_length_5676_cov_22.431114	Coordinate:2498	Reads:1	Hits:4	Allocated_reads:0.25	Strand:+
TTTATGTACAGTACTTTAGTTGAGTTGACT
>Location:NODE_385231_length_5676_cov_22.431114	Coordinate:2499	Reads:1	Hits:4	Allocated_reads:0.25	Strand:+
TTATGTACAGTACTTTAGTTGAGTTGAC
>Location:NODE_385231_length_5676_cov_22.431114	Coordinate:2500	Reads:9	Hits:4	Allocated_reads:2.25	Strand:+
TATGTACAGTACTTTAGTTGAGTTGAC
>Location:NODE_385231_length_5676_cov_22.431114	Coordinate:2500	Reads:10	Hits:4	Allocated_reads:2.5	Strand:+
TATGTACAGTACTTTAGTTGAGTTGACT
>Location:NODE_385231_length_5676_cov_22.431114	Coordinate:2502	Reads:1	Hits:4	Allocated_reads:0.25	Strand:+
TGTACAGTACTTTAGTTGAGTTGACT
>Location:NODE_385231_length_5676_cov_22.431114	Coordinate:2504	Reads:3	Hits:4	Allocated_reads:0.75	Strand:+
TACAGTACTTTAGTTGAGTTGACTTGTC
>Location:NODE_385231_length_5676_cov_22.431114	Coordinate:2504	Reads:1	Hits:4	Allocated_reads:0.25	Strand:+
TACAGTACTTTAGTTGAGTTGACTTGTCT
>Location:NODE_385231_length_5676_cov_22.431114	Coordinate:2504	Reads:2	Hits:4	Allocated_reads:0.5	Strand:+
TACAGTACTTTAGTTGAGTTGACTTGTCA
>Location:NODE_385231_length_5676_cov_22.431114	Coordinate:2504	Reads:1	Hits:4	Allocated_reads:0.25	Strand:+
TACAGTACTTTAGTTGAGTTGACTTGTCAAC
>Location:NODE_385231_length_5676_cov_22.431114	Coordinate:2504	Reads:1	Hits:4	Allocated_reads:0.25	Strand:+
TACAGTACTTTAGTTGAGTTGACTTGTCAACTAA
>Location:NODE_385231_length_5676_cov_22.431114	Coordinate:2504	Reads:1	Hits:4	Allocated_reads:0.25	Strand:+
TACAGTACTTTAGTTGAGTTGACTTGTCAACTAT
>Location:NODE_385231_length_5676_cov_22.431114	Coordinate:2506	Reads:2	Hits:4	Allocated_reads:0.5	Strand:+
CAGTACTTTAGTTGAGTTGACTTGTC
>Location:NODE_385231_length_5676_cov_22.431114	Coordinate:2506	Reads:1	Hits:4	Allocated_reads:0.25	Strand:+
CAGTACTTTAGTTGAGTTGACTTGTCAACTAT
>Location:NODE_385231_length_5676_cov_22.431114	Coordinate:2507	Reads:1	Hits:4	Allocated_reads:0.25	Strand:-
TGACAAGTCAACTCAACTAAAGTACT
>Location:NODE_385231_length_5676_cov_22.431114	Coordinate:2523	Reads:1	Hits:4	Allocated_reads:0.25	Strand:+
TGACTTGTCAACTAAAATATAACAGATATT
>Location:NODE_385231_length_5676_cov_22.431114	Coordinate:2549	Reads:1	Hits:2	Allocated_reads:0.5	Strand:+
TATTTAAAAAAATTGTAAAACACACACA
>Location:NODE_385231_length_5676_cov_22.431114	Coordinate:2551	Reads:1	Hits:2	Allocated_reads:0.5	Strand:+
TTTAAAAAAATTGTAAAACACACACATT
>Location:NODE_385231_length_5676_cov_22.431114	Coordinate:2552	Reads:1	Hits:2	Allocated_reads:0.5	Strand:+
TTAAAAAAATTGTAAAACACACACATT
>Location:NODE_385231_length_5676_cov_22.431114	Coordinate:2553	Reads:1	Hits:2	Allocated_reads:0.5	Strand:+
TAAAAAAATTGTAAAACACACACATT
>Location:NODE_385231_length_5676_cov_22.431114	Coordinate:2559	Reads:1	Hits:2	Allocated_reads:0.5	Strand:-
AATTAACAAATGTGTGTGTTTTACAATT
>Location:NODE_385231_length_5676_cov_22.431114	Coordinate:2559	Reads:1	Hits:2	Allocated_reads:0.5	Strand:+
AATTGTAAAACACACACATTTGTTAATTG
>Location:NODE_385231_length_5676_cov_22.431114	Coordinate:2561	Reads:1	Hits:2	Allocated_reads:0.5	Strand:+
TTGTAAAACACACACATTTGTTAATTG
>Location:NODE_385231_length_5676_cov_22.431114	Coordinate:2561	Reads:1	Hits:2	Allocated_reads:0.5	Strand:+
TTGTAAAACACACACATTTGTTAATTGTCA
>Location:NODE_385231_length_5676_cov_22.431114	Coordinate:2564	Reads:1	Hits:2	Allocated_reads:0.5	Strand:+
TAAAACACACACATTTGTTAATTGTCATA
>Location:NODE_385231_length_5676_cov_22.431114	Coordinate:2577	Reads:2	Hits:2	Allocated_reads:1	Strand:+
TTTGTTAATTGTCATATTTTTCAGTTGGA
>Location:NODE_385231_length_5676_cov_22.431114	Coordinate:2577	Reads:2	Hits:2	Allocated_reads:1	Strand:+
TTTGTTAATTGTCATATTTTTCAGTTGGACACT
>Location:NODE_385231_length_5676_cov_22.431114	Coordinate:2578	Reads:1	Hits:2	Allocated_reads:0.5	Strand:+
TTGTTAATTGTCATATTTTTCAGTTGGA
>Location:NODE_385231_length_5676_cov_22.431114	Coordinate:2578	Reads:5	Hits:2	Allocated_reads:2.5	Strand:+
TTGTTAATTGTCATATTTTTCAGTTGGACACT
>Location:NODE_385231_length_5676_cov_22.431114	Coordinate:2579	Reads:1	Hits:2	Allocated_reads:0.5	Strand:+
TGTTAATTGTCATATTTTTCAGTGGGACACT
>Location:NODE_385231_length_5676_cov_22.431114	Coordinate:2579	Reads:18	Hits:2	Allocated_reads:9	Strand:+
TGTTAATTGTCATATTTTTCAGTTGGACACT
>Location:NODE_385231_length_5676_cov_22.431114	Coordinate:2580	Reads:2	Hits:2	Allocated_reads:1	Strand:+
GTTAATTGTCATATTTTTCAGTTGGACACT
>Location:NODE_385231_length_5676_cov_22.431114	Coordinate:2581	Reads:9	Hits:2	Allocated_reads:4.5	Strand:+
TTAATTGTCATATTTTTCAGTTGGACACT
>Location:NODE_385231_length_5676_cov_22.431114	Coordinate:2582	Reads:10	Hits:2	Allocated_reads:5	Strand:+
TAATTGTCATATTTTTCAGTTGGACACT
>Location:NODE_385231_length_5676_cov_22.431114	Coordinate:2583	Reads:11	Hits:2	Allocated_reads:5.5	Strand:+
AATTGTCATATTTTTCAGTTGGACACT
>Location:NODE_385231_length_5676_cov_22.431114	Coordinate:2585	Reads:3	Hits:2	Allocated_reads:1.5	Strand:+
TTGTCATATTTTTCAGTTGGACACT
>Location:NODE_385231_length_5676_cov_22.431114	Coordinate:2586	Reads:4	Hits:2	Allocated_reads:2	Strand:+
TGTCATATTTTTCAGTTGGACACT
>Location:NODE_385231_length_5676_cov_22.431114	Coordinate:2587	Reads:2	Hits:2	Allocated_reads:1	Strand:-
TACCCAAGTGTCCAACTGAAAAATATGAC
>Location:NODE_385231_length_5676_cov_22.431114	Coordinate:2588	Reads:1	Hits:2	Allocated_reads:0.5	Strand:-
AGTACCCAAGTGTCCAACTGAAAAATATGA
>Location:NODE_385231_length_5676_cov_22.431114	Coordinate:2591	Reads:4	Hits:4	Allocated_reads:1	Strand:+
TATTTTTCAGTTGGACACTTGGGTACT
>Location:NODE_385231_length_5676_cov_22.431114	Coordinate:2592	Reads:1	Hits:4	Allocated_reads:0.25	Strand:-
TACCCAAGTGTCCAACTGAAAAAT
>Location:NODE_385231_length_5676_cov_22.431114	Coordinate:2594	Reads:1	Hits:4	Allocated_reads:0.25	Strand:+
TTTTCAGTTGGACACTTGGGTACTGAGT
>Location:NODE_385231_length_5676_cov_22.431114	Coordinate:2597	Reads:1	Hits:4	Allocated_reads:0.25	Strand:+
TCAGTTGGACACTTGGGTACTGAGTAT
>Location:NODE_385231_length_5676_cov_22.431114	Coordinate:2597	Reads:1	Hits:4	Allocated_reads:0.25	Strand:+
TCAGTTGGACACTTGGGTACTGAGTATCGGT
>Location:NODE_385231_length_5676_cov_22.431114	Coordinate:2598	Reads:1	Hits:4	Allocated_reads:0.25	Strand:+
CAGTTGGACACTTGGGTACTGAGTATCGGTCT
>Location:NODE_385231_length_5676_cov_22.431114	Coordinate:2599	Reads:1	Hits:4	Allocated_reads:0.25	Strand:-
CCGATACTCAGTACCCAAGTGTCCAACT
>Location:NODE_385231_length_5676_cov_22.431114	Coordinate:2600	Reads:2	Hits:4	Allocated_reads:0.5	Strand:-
ATACTCAGTACCCAAGTGTCCAAC
>Location:NODE_385231_length_5676_cov_22.431114	Coordinate:2602	Reads:1	Hits:4	Allocated_reads:0.25	Strand:+
TGGACACTTGGGTACTGAGTATCGGTCTTACT
>Location:NODE_385231_length_5676_cov_22.431114	Coordinate:2604	Reads:1	Hits:4	Allocated_reads:0.25	Strand:+
GACACTTGGGTACTGAGTATCGGTCTTACT
>Location:NODE_385231_length_5676_cov_22.431114	Coordinate:2605	Reads:3	Hits:4	Allocated_reads:0.75	Strand:-
AAGACCGATACTCAGTACCCAAGTGT
>Location:NODE_385231_length_5676_cov_22.431114	Coordinate:2605	Reads:1	Hits:4	Allocated_reads:0.25	Strand:+
ACACTTGGGTACTGAGTATCGGTCTTACT
>Location:NODE_385231_length_5676_cov_22.431114	Coordinate:2606	Reads:1	Hits:4	Allocated_reads:0.25	Strand:-
AAGACCGATACTCAGTACCCAAGTG
>Location:NODE_385231_length_5676_cov_22.431114	Coordinate:2606	Reads:9	Hits:4	Allocated_reads:2.25	Strand:+
CACTTGGGTACTGAGTATCGGTCTTACT
>Location:NODE_385231_length_5676_cov_22.431114	Coordinate:2608	Reads:1	Hits:4	Allocated_reads:0.25	Strand:+
CTTGGGTACTGAGTATCGGTCTTACTTC
>Location:NODE_385231_length_5676_cov_22.431114	Coordinate:2609	Reads:1	Hits:4	Allocated_reads:0.25	Strand:+
TTGGGTACTGAGTATCGGTCTTACTTC
>Location:NODE_385231_length_5676_cov_22.431114	Coordinate:2610	Reads:1	Hits:4	Allocated_reads:0.25	Strand:+
TGGGTACTGAGTATCGGTCTTACT
>Location:NODE_385231_length_5676_cov_22.431114	Coordinate:2610	Reads:6	Hits:4	Allocated_reads:1.5	Strand:+
TGGGTACTGAGTATCGGTCTTACTTCACA
>Location:NODE_385231_length_5676_cov_22.431114	Coordinate:2610	Reads:1	Hits:4	Allocated_reads:0.25	Strand:+
TGGGTACTGAGTATCGGTCTTACTTCACAA
>Location:NODE_385231_length_5676_cov_22.431114	Coordinate:2610	Reads:2	Hits:3	Allocated_reads:0.666666666666667	Strand:+
TGGGTACTGAGTATCGGTCTTACTTCACAAA
>Location:NODE_385231_length_5676_cov_22.431114	Coordinate:2613	Reads:1	Hits:3	Allocated_reads:0.333333333333333	Strand:+
GTACTGAGTATCGGTCTTACTTCACAAATGATG
>Location:NODE_385231_length_5676_cov_22.431114	Coordinate:2614	Reads:2	Hits:3	Allocated_reads:0.666666666666667	Strand:+
TACTGAGTATCGGTCTTACTTCACAAA
>Location:NODE_385231_length_5676_cov_22.431114	Coordinate:2614	Reads:2	Hits:3	Allocated_reads:0.666666666666667	Strand:+
TACTGAGTATCGGTCTTACTTCACAAATG
>Location:NODE_385231_length_5676_cov_22.431114	Coordinate:2614	Reads:1	Hits:3	Allocated_reads:0.333333333333333	Strand:+
TACTGAGTATCGGTCTTACTTCACAAATGA
>Location:NODE_385231_length_5676_cov_22.431114	Coordinate:2614	Reads:2	Hits:3	Allocated_reads:0.666666666666667	Strand:+
TACTGAGTATCGGTCTTACTTCACAAATGATG
>Location:NODE_385231_length_5676_cov_22.431114	Coordinate:2614	Reads:3	Hits:3	Allocated_reads:1	Strand:+
TACTGAGTATCGGTCTTACTTCACAAATGATGT
>Location:NODE_385231_length_5676_cov_22.431114	Coordinate:2615	Reads:1	Hits:3	Allocated_reads:0.333333333333333	Strand:+
ACTGAGTATCGGTCTTACTTCACAAATGATG
>Location:NODE_385231_length_5676_cov_22.431114	Coordinate:2617	Reads:7	Hits:3	Allocated_reads:2.33333333333333	Strand:+
TGAGTATCGGTCTTACTTCACAAATGATGT
>Location:NODE_385231_length_5676_cov_22.431114	Coordinate:2618	Reads:1	Hits:3	Allocated_reads:0.333333333333333	Strand:+
GAGTATCGGTCTTACTTCACAAATGAT
>Location:NODE_385231_length_5676_cov_22.431114	Coordinate:2621	Reads:2	Hits:3	Allocated_reads:0.666666666666667	Strand:+
TATCGGTCTTACTTCACAAATGATGT
>Location:NODE_385231_length_5676_cov_22.431114	Coordinate:2621	Reads:1	Hits:3	Allocated_reads:0.333333333333333	Strand:+
TATCGGTCTTACTTCACAAATGATGTGG
>Location:NODE_385231_length_5676_cov_22.431114	Coordinate:2621	Reads:4	Hits:3	Allocated_reads:1.33333333333333	Strand:+
TATCGGTCTTACTTCACAAATGATGTGGA
>Location:NODE_385231_length_5676_cov_22.431114	Coordinate:2622	Reads:1	Hits:2	Allocated_reads:0.5	Strand:+
ATCGGTCTTACTTCACAAATGATGTGGAAACATT
>Location:NODE_385231_length_5676_cov_22.431114	Coordinate:2623	Reads:1	Hits:3	Allocated_reads:0.333333333333333	Strand:+
TCGGTCTTACTTCACAAATGATGTGGAA
>Location:NODE_385231_length_5676_cov_22.431114	Coordinate:2623	Reads:1	Hits:3	Allocated_reads:0.333333333333333	Strand:+
TCGGTCTTACTTCACAAATGATGTGGAAA
>Location:NODE_385231_length_5676_cov_22.431114	Coordinate:2631	Reads:1	Hits:2	Allocated_reads:0.5	Strand:+
ACTTCACAAATGATGTGGAAACATTTCACT
>Location:NODE_385231_length_5676_cov_22.431114	Coordinate:2639	Reads:3	Hits:2	Allocated_reads:1.5	Strand:-
CTGTAAGTGAAATGTTTCCACATCATT
>Location:NODE_385231_length_5676_cov_22.431114	Coordinate:2641	Reads:1	Hits:2	Allocated_reads:0.5	Strand:-
GTTACCTGTAAGTGAAATGTTTCCACATCA
>Location:NODE_385231_length_5676_cov_22.431114	Coordinate:2641	Reads:1	Hits:2	Allocated_reads:0.5	Strand:+
TGATGTGGAAACATTTCACTTACAGG
>Location:NODE_385231_length_5676_cov_22.431114	Coordinate:2642	Reads:1	Hits:2	Allocated_reads:0.5	Strand:-
GTTACCTGTAAGTGAAATGTTTCCACATA
>Location:NODE_385231_length_5676_cov_22.431114	Coordinate:2642	Reads:1	Hits:2	Allocated_reads:0.5	Strand:-
GTTACCTGTAAGTGAAATGTTTCCACATC
>Location:NODE_385231_length_5676_cov_22.431114	Coordinate:2643	Reads:2	Hits:2	Allocated_reads:1	Strand:-
GTTACCTGTAAGTGAAATGTTTCCACAT
>Location:NODE_385231_length_5676_cov_22.431114	Coordinate:2643	Reads:1	Hits:2	Allocated_reads:0.5	Strand:-
TTACCTGTAAGTGAAATGTTTCCACAT
>Location:NODE_385231_length_5676_cov_22.431114	Coordinate:2644	Reads:1	Hits:2	Allocated_reads:0.5	Strand:-
GTTACCTGTAAGTGAAATGTTTCAACA
>Location:NODE_385231_length_5676_cov_22.431114	Coordinate:2644	Reads:18	Hits:2	Allocated_reads:9	Strand:-
GTTACCTGTAAGTGAAATGTTTCCACA
>Location:NODE_385231_length_5676_cov_22.431114	Coordinate:2644	Reads:2	Hits:2	Allocated_reads:1	Strand:-
TACCTGTAAGTGAAATGTTTCCACA
>Location:NODE_385231_length_5676_cov_22.431114	Coordinate:2644	Reads:4	Hits:2	Allocated_reads:2	Strand:-
TTACCTGTAAGTGAAATGTTTCCACA
>Location:NODE_385231_length_5676_cov_22.431114	Coordinate:2646	Reads:4	Hits:2	Allocated_reads:2	Strand:-
GTTACCTGTAAGTGAAATGTTTCCA
>Location:NODE_385231_length_5676_cov_22.431114	Coordinate:2647	Reads:1	Hits:2	Allocated_reads:0.5	Strand:-
GTTACCTGTAAGTGAAATGTTTCC
>Location:NODE_385231_length_5676_cov_22.431114	Coordinate:2651	Reads:1	Hits:2	Allocated_reads:0.5	Strand:+
ACATTTCACTTACAGGTAACATTGTTTCC
>Location:NODE_385231_length_5676_cov_22.431114	Coordinate:2652	Reads:3	Hits:2	Allocated_reads:1.5	Strand:+
CATTTCACTTACAGGTAACATTGTTTCC
>Location:NODE_385231_length_5676_cov_22.431114	Coordinate:2653	Reads:1	Hits:2	Allocated_reads:0.5	Strand:+
ATTTCACTTACAGGTAACATTGTTTCCAACT
>Location:NODE_385231_length_5676_cov_22.431114	Coordinate:2654	Reads:1	Hits:2	Allocated_reads:0.5	Strand:+
TTTCACTTACAGGTAACATTGTTTC
>Location:NODE_385231_length_5676_cov_22.431114	Coordinate:2654	Reads:1	Hits:2	Allocated_reads:0.5	Strand:+
TTTCACTTACAGGTAACATTGTTTCC
>Location:NODE_385231_length_5676_cov_22.431114	Coordinate:2654	Reads:1	Hits:2	Allocated_reads:0.5	Strand:+
TTTCACTTACAGGTAACATTGTTTCCAA
>Location:NODE_385231_length_5676_cov_22.431114	Coordinate:2654	Reads:1	Hits:2	Allocated_reads:0.5	Strand:+
TTTCACTTACAGGTAACATTGTTTCCAAC
>Location:NODE_385231_length_5676_cov_22.431114	Coordinate:2654	Reads:1	Hits:2	Allocated_reads:0.5	Strand:+
TTTCACTTACAGGTAACATTGTTTCCAACT
>Location:NODE_385231_length_5676_cov_22.431114	Coordinate:2655	Reads:1	Hits:2	Allocated_reads:0.5	Strand:+
TTCACTTACAGGTAACATTGTTTCC
>Location:NODE_385231_length_5676_cov_22.431114	Coordinate:2656	Reads:1	Hits:2	Allocated_reads:0.5	Strand:+
TCACTTACAGGTAACATTGTTTCC
>Location:NODE_385231_length_5676_cov_22.431114	Coordinate:2656	Reads:1	Hits:2	Allocated_reads:0.5	Strand:+
TCACTTACAGGTAACATTGTTTCCAAC
>Location:NODE_385231_length_5676_cov_22.431114	Coordinate:2656	Reads:6	Hits:2	Allocated_reads:3	Strand:+
TCACTTACAGGTAACATTGTTTCCAACT
>Location:NODE_385231_length_5676_cov_22.431114	Coordinate:2656	Reads:1	Hits:2	Allocated_reads:0.5	Strand:+
TCACTTACAGGTAACATTGTTTCCAACTG
>Location:NODE_385231_length_5676_cov_22.431114	Coordinate:2656	Reads:1	Hits:2	Allocated_reads:0.5	Strand:+
TCACTTACAGGTAACATTGTTTCCAACTGAAATC
>Location:NODE_385231_length_5676_cov_22.431114	Coordinate:2657	Reads:2	Hits:2	Allocated_reads:1	Strand:+
CACTTACAGGTAACATTGTTTCCAACT
>Location:NODE_385231_length_5676_cov_22.431114	Coordinate:2657	Reads:1	Hits:2	Allocated_reads:0.5	Strand:+
CACTTACAGGTAACATTGTTTCCAACTG
>Location:NODE_385231_length_5676_cov_22.431114	Coordinate:2660	Reads:1	Hits:2	Allocated_reads:0.5	Strand:+
TTACAGGTAACATTGTTTCCAACTGAA
>Location:NODE_385231_length_5676_cov_22.431114	Coordinate:2660	Reads:1	Hits:2	Allocated_reads:0.5	Strand:+
TTACAGGTAACATTGTTTCCAACTGAAATA
>Location:NODE_385231_length_5676_cov_22.431114	Coordinate:2660	Reads:3	Hits:2	Allocated_reads:1.5	Strand:+
TTACAGGTAACATTGTTTCCAACTGAAATC
>Location:NODE_385231_length_5676_cov_22.431114	Coordinate:2661	Reads:2	Hits:2	Allocated_reads:1	Strand:+
TACAGGTAACATTGTTTCCAACTGAAA
>Location:NODE_385231_length_5676_cov_22.431114	Coordinate:2661	Reads:6	Hits:2	Allocated_reads:3	Strand:+
TACAGGTAACATTGTTTCCAACTGAAAT
>Location:NODE_385231_length_5676_cov_22.431114	Coordinate:2661	Reads:1	Hits:2	Allocated_reads:0.5	Strand:+
TACAGGTAACATTGTTTCCAACTGGAATC
>Location:NODE_385231_length_5676_cov_22.431114	Coordinate:2661	Reads:88	Hits:2	Allocated_reads:44	Strand:+
TACAGGTAACATTGTTTCCAACTGAAATC
>Location:NODE_385231_length_5676_cov_22.431114	Coordinate:2661	Reads:1	Hits:2	Allocated_reads:0.5	Strand:+
TACAGGTAACATTGTTTCCAACTGAAATCTAAGT
>Location:NODE_385231_length_5676_cov_22.431114	Coordinate:2664	Reads:1	Hits:2	Allocated_reads:0.5	Strand:-
ATTTCTTAGATTTCAGTTGGAAACAATGTTACCT
>Location:NODE_385231_length_5676_cov_22.431114	Coordinate:2666	Reads:1	Hits:2	Allocated_reads:0.5	Strand:-
ACATTTCTTAGATTTCAGTTGGAAACAATGTTAC
>Location:NODE_385231_length_5676_cov_22.431114	Coordinate:2666	Reads:1	Hits:2	Allocated_reads:0.5	Strand:-
GATTTCAGTTGGAAACAATGTTAC
>Location:NODE_385231_length_5676_cov_22.431114	Coordinate:2666	Reads:1	Hits:2	Allocated_reads:0.5	Strand:-
TAGATTTCAGTTGGAAACAATGTTAC
>Location:NODE_385231_length_5676_cov_22.431114	Coordinate:2666	Reads:1	Hits:2	Allocated_reads:0.5	Strand:-
TTAGATTTCAGTTGGAAACAATGTTAC
>Location:NODE_385231_length_5676_cov_22.431114	Coordinate:2667	Reads:1	Hits:2	Allocated_reads:0.5	Strand:+
TAACATTGTTTCCAACTGAAATCTAA
>Location:NODE_385231_length_5676_cov_22.431114	Coordinate:2667	Reads:1	Hits:2	Allocated_reads:0.5	Strand:+
TAACATTGTTTCCAACTGAAATCTAAGAA
>Location:NODE_385231_length_5676_cov_22.431114	Coordinate:2667	Reads:1	Hits:2	Allocated_reads:0.5	Strand:+
TAACATTGTTTCCAACTGAAATCTAAGAGT
>Location:NODE_385231_length_5676_cov_22.431114	Coordinate:2672	Reads:1	Hits:2	Allocated_reads:0.5	Strand:+
TTGTTTCCAACTGAAATCTAAGAAATGT
>Location:NODE_385231_length_5676_cov_22.431114	Coordinate:2675	Reads:1	Hits:1	Allocated_reads:1	Strand:+
TTTCCAACTGAAATCTAAGAAATGTAAAAA
>Location:NODE_385231_length_5676_cov_22.431114	Coordinate:2676	Reads:1	Hits:1	Allocated_reads:1	Strand:+
TTCCAACTGAAATCTAAGAAATGTAAAAAATT
>Location:NODE_385231_length_5676_cov_22.431114	Coordinate:2677	Reads:1	Hits:1	Allocated_reads:1	Strand:+
TCCAACTGAAATCTAAGAAATGTAAAAAA
>Location:NODE_385231_length_5676_cov_22.431114	Coordinate:2680	Reads:1	Hits:1	Allocated_reads:1	Strand:+
AACTGAAATCTAAGAAATGTAAAAAAATT
>Location:NODE_385231_length_5676_cov_22.431114	Coordinate:2680	Reads:4	Hits:1	Allocated_reads:4	Strand:+
AACTGAAATCTAAGAAATGTAAAAAATTT
>Location:NODE_385231_length_5676_cov_22.431114	Coordinate:2680	Reads:1	Hits:1	Allocated_reads:1	Strand:+
AACTGAAATCTAAGAAATGTAAAAAATTTT
>Location:NODE_385231_length_5676_cov_22.431114	Coordinate:2682	Reads:1	Hits:1	Allocated_reads:1	Strand:+
CTGAAATCTAAGAAATGTAAAAAATTT
>Location:NODE_385231_length_5676_cov_22.431114	Coordinate:2683	Reads:3	Hits:1	Allocated_reads:3	Strand:+
TGAAATCTAAGAAATGTAAAAAATTTT
>Location:NODE_385231_length_5676_cov_22.431114	Coordinate:2688	Reads:1	Hits:1	Allocated_reads:1	Strand:+
TCTAAGAAATGTAAAAAATTTTAATGTCCCT
>Location:NODE_385231_length_5676_cov_22.431114	Coordinate:2690	Reads:1	Hits:1	Allocated_reads:1	Strand:+
TAAGAAATGTAAAAAATTTTAATGTCCCT
>Location:NODE_385231_length_5676_cov_22.431114	Coordinate:2699	Reads:1	Hits:1	Allocated_reads:1	Strand:+
TAAAAAATTTTAATGTCCCTTTTTTGTT
>Location:NODE_385231_length_5676_cov_22.431114	Coordinate:2701	Reads:1	Hits:1	Allocated_reads:1	Strand:-
CTGAAAACAAAAAAGGGACATTAAAATTTTT
>Location:NODE_385231_length_5676_cov_22.431114	Coordinate:2702	Reads:1	Hits:1	Allocated_reads:1	Strand:-
TCTGAAAACAAAAAAGGGACATTAAAATTTT
>Location:NODE_385231_length_5676_cov_22.431114	Coordinate:2704	Reads:1	Hits:1	Allocated_reads:1	Strand:-
TCTGAAAACAAAAAAGGGACATTAAAATT
>Location:NODE_385231_length_5676_cov_22.431114	Coordinate:2706	Reads:1	Hits:1	Allocated_reads:1	Strand:+
TTTTAATGTCCCTTTTTTGTTTTCAGATT
>Location:NODE_385231_length_5676_cov_22.431114	Coordinate:2709	Reads:1	Hits:2	Allocated_reads:0.5	Strand:-
AAATCTGAAAACAAAAAAGGGACATTA
>Location:NODE_385231_length_5676_cov_22.431114	Coordinate:2711	Reads:1	Hits:2	Allocated_reads:0.5	Strand:-
TAAATCTGAAAACAAAAAAGGGACAT
>Location:NODE_385231_length_5676_cov_22.431114	Coordinate:2712	Reads:1	Hits:2	Allocated_reads:0.5	Strand:-
AAATCTGAAAACAAAAAAGGGACA
>Location:NODE_385231_length_5676_cov_22.431114	Coordinate:2719	Reads:1	Hits:2	Allocated_reads:0.5	Strand:-
ACAAATGTAAATCTGAAAACAAAAA
>Location:NODE_385231_length_5676_cov_22.431114	Coordinate:2721	Reads:1	Hits:1	Allocated_reads:1	Strand:+
TTTGTTTTCAGATTTACATTTGTGGTGGAC
>Location:NODE_385231_length_5676_cov_22.431114	Coordinate:2722	Reads:1	Hits:2	Allocated_reads:0.5	Strand:+
TTGTTTTCAGATTTACATTTGTGGTG
>Location:NODE_385231_length_5676_cov_22.431114	Coordinate:2722	Reads:3	Hits:1	Allocated_reads:3	Strand:+
TTGTTTTCAGATTTACATTTGTGGTGGAC
>Location:NODE_385231_length_5676_cov_22.431114	Coordinate:2722	Reads:2	Hits:1	Allocated_reads:2	Strand:+
TTGTTTTCAGATTTACATTTGTGGTGGACT
>Location:NODE_385231_length_5676_cov_22.431114	Coordinate:2722	Reads:2	Hits:1	Allocated_reads:2	Strand:+
TTGTTTTCAGATTTACATTTGTGGTGGACTC
>Location:NODE_385231_length_5676_cov_22.431114	Coordinate:2723	Reads:6	Hits:1	Allocated_reads:6	Strand:+
TGTTTTCAGATTTACATTTGTGGTGGAC
>Location:NODE_385231_length_5676_cov_22.431114	Coordinate:2723	Reads:18	Hits:1	Allocated_reads:18	Strand:+
TGTTTTCAGATTTACATTTGTGGTGGACT
>Location:NODE_385231_length_5676_cov_22.431114	Coordinate:2723	Reads:5	Hits:1	Allocated_reads:5	Strand:+
TGTTTTCAGATTTACATTTGTGGTGGACTC
>Location:NODE_385231_length_5676_cov_22.431114	Coordinate:2725	Reads:2	Hits:1	Allocated_reads:2	Strand:+
TTTTCAGATTTACATTTGTGGTGGACT
>Location:NODE_385231_length_5676_cov_22.431114	Coordinate:2725	Reads:9	Hits:1	Allocated_reads:9	Strand:+
TTTTCAGATTTACATTTGTGGTGGACTC
>Location:NODE_385231_length_5676_cov_22.431114	Coordinate:2725	Reads:1	Hits:1	Allocated_reads:1	Strand:+
TTTTCAGATTTACATTTGTGGTGGACTCAA
>Location:NODE_385231_length_5676_cov_22.431114	Coordinate:2725	Reads:1	Hits:1	Allocated_reads:1	Strand:+
TTTTCAGATTTACATTTGTGGTGGACTCAAA
>Location:NODE_385231_length_5676_cov_22.431114	Coordinate:2726	Reads:1	Hits:1	Allocated_reads:1	Strand:+
TTTCAGATTTACATTTGTGTTGGACT
>Location:NODE_385231_length_5676_cov_22.431114	Coordinate:2726	Reads:4	Hits:1	Allocated_reads:4	Strand:+
TTTCAGATTTACATTTGTGGTGGACT
>Location:NODE_385231_length_5676_cov_22.431114	Coordinate:2726	Reads:1	Hits:1	Allocated_reads:1	Strand:+
TTTCAGATTTACATTTGTGGTGGGCTC
>Location:NODE_385231_length_5676_cov_22.431114	Coordinate:2726	Reads:48	Hits:1	Allocated_reads:48	Strand:+
TTTCAGATTTACATTTGTGGTGGACTC
>Location:NODE_385231_length_5676_cov_22.431114	Coordinate:2726	Reads:4	Hits:1	Allocated_reads:4	Strand:+
TTTCAGATTTACATTTGTGGTGGACTCAA
>Location:NODE_385231_length_5676_cov_22.431114	Coordinate:2726	Reads:7	Hits:1	Allocated_reads:7	Strand:+
TTTCAGATTTACATTTGTGGTGGACTCAAT
>Location:NODE_385231_length_5676_cov_22.431114	Coordinate:2727	Reads:1	Hits:1	Allocated_reads:1	Strand:+
TTCAGATTTACATTTGTGGTGGACTC
>Location:NODE_385231_length_5676_cov_22.431114	Coordinate:2727	Reads:2	Hits:1	Allocated_reads:2	Strand:+
TTCAGATTTACATTTGTGGTGGACTCAAT
>Location:NODE_385231_length_5676_cov_22.431114	Coordinate:2727	Reads:3	Hits:1	Allocated_reads:3	Strand:+
TTCAGATTTACATTTGTGGTGGACTCAAA
>Location:NODE_385231_length_5676_cov_22.431114	Coordinate:2727	Reads:1	Hits:1	Allocated_reads:1	Strand:+
TTCAGATTTACATTTGTGGTGGACTCAATT
>Location:NODE_385231_length_5676_cov_22.431114	Coordinate:2728	Reads:2	Hits:1	Allocated_reads:2	Strand:+
TCAGATTTACATTTGTGGTGGACTC
>Location:NODE_385231_length_5676_cov_22.431114	Coordinate:2728	Reads:1	Hits:1	Allocated_reads:1	Strand:+
TCAGATTTACATTTGTGGTGGACTCA
>Location:NODE_385231_length_5676_cov_22.431114	Coordinate:2728	Reads:1	Hits:1	Allocated_reads:1	Strand:+
TCAGATTTACATTTGTGGTGGACTCT
>Location:NODE_385231_length_5676_cov_22.431114	Coordinate:2728	Reads:1	Hits:1	Allocated_reads:1	Strand:+
TCAGATTTACATTTGTGGTGGACTCAA
>Location:NODE_385231_length_5676_cov_22.431114	Coordinate:2728	Reads:4	Hits:1	Allocated_reads:4	Strand:+
TCAGATTTACATTTGTGGTGGACTCAAT
>Location:NODE_385231_length_5676_cov_22.431114	Coordinate:2728	Reads:1	Hits:1	Allocated_reads:1	Strand:+
TCAGATTTACATTTGTGGTGGACTCAATG
>Location:NODE_385231_length_5676_cov_22.431114	Coordinate:2730	Reads:1	Hits:1	Allocated_reads:1	Strand:+
AGATTTACATTTGTGGTGGACTCAATGACAA
>Location:NODE_385231_length_5676_cov_22.431114	Coordinate:2734	Reads:1	Hits:1	Allocated_reads:1	Strand:+
TTACATTTGTGGTGGACTCAATGACAAC
>Location:NODE_385231_length_5676_cov_22.431114	Coordinate:2734	Reads:1	Hits:1	Allocated_reads:1	Strand:+
TTACATTTGTGGTGGACTCAATGACAACG
>Location:NODE_385231_length_5676_cov_22.431114	Coordinate:2734	Reads:1	Hits:1	Allocated_reads:1	Strand:+
TTACATTTGTGGTGGACTCAATGACAACGA
>Location:NODE_385231_length_5676_cov_22.431114	Coordinate:2734	Reads:1	Hits:1	Allocated_reads:1	Strand:+
TTACATTTGTGGTGGACTCAATGACAACGAGTG
>Location:NODE_385231_length_5676_cov_22.431114	Coordinate:2739	Reads:1	Hits:1	Allocated_reads:1	Strand:+
TTTGTGGTGGACTCAATGACAACGAG
>Location:NODE_385231_length_5676_cov_22.431114	Coordinate:2739	Reads:2	Hits:1	Allocated_reads:2	Strand:+
TTTGTGGTGGACTCAATGACAACGAGTG
>Location:NODE_385231_length_5676_cov_22.431114	Coordinate:2739	Reads:3	Hits:1	Allocated_reads:3	Strand:+
TTTGTGGTGGACTCAATGACAACGAGTGTC
>Location:NODE_385231_length_5676_cov_22.431114	Coordinate:2743	Reads:4	Hits:1	Allocated_reads:4	Strand:+
TGGTGGACTCAATGACAACGAGTGTCT
>Location:NODE_385231_length_5676_cov_22.431114	Coordinate:2743	Reads:1	Hits:1	Allocated_reads:1	Strand:+
TGGTGGACTCAATGACAACGAGTGTCTG
>Location:NODE_385231_length_5676_cov_22.431114	Coordinate:2744	Reads:1	Hits:1	Allocated_reads:1	Strand:+
GGTGGACTCAATGACAACGAGTGTCT
>Location:NODE_385231_length_5676_cov_22.431114	Coordinate:2750	Reads:2	Hits:1	Allocated_reads:2	Strand:+
CTCAATGACAACGAGTGTCTGCAGACAGCT
>Location:NODE_385231_length_5676_cov_22.431114	Coordinate:2751	Reads:1	Hits:1	Allocated_reads:1	Strand:+
TCAATGACAACGAGTGTCTGCAGACAGT
>Location:NODE_385231_length_5676_cov_22.431114	Coordinate:2751	Reads:3	Hits:1	Allocated_reads:3	Strand:+
TCAATGACAACGAGTGTCTGCAGACAGC
>Location:NODE_385231_length_5676_cov_22.431114	Coordinate:2751	Reads:1	Hits:1	Allocated_reads:1	Strand:+
TCAATGACAACGAGTGTCTGCAGACAGCG
>Location:NODE_385231_length_5676_cov_22.431114	Coordinate:2751	Reads:19	Hits:1	Allocated_reads:19	Strand:+
TCAATGACAACGAGTGTCTGCAGACAGCT
>Location:NODE_385231_length_5676_cov_22.431114	Coordinate:2751	Reads:2	Hits:1	Allocated_reads:2	Strand:+
TCAATGACAACGAGTGTCTGCAGACAGCTG
>Location:NODE_385231_length_5676_cov_22.431114	Coordinate:2751	Reads:1	Hits:1	Allocated_reads:1	Strand:+
TCAATGACAACGAGTGTCTGCAGACAGCTGA
>Location:NODE_385231_length_5676_cov_22.431114	Coordinate:2752	Reads:1	Hits:1	Allocated_reads:1	Strand:+
CAATGACAACGAGTGTCTGCAGACAG
>Location:NODE_385231_length_5676_cov_22.431114	Coordinate:2752	Reads:2	Hits:1	Allocated_reads:2	Strand:+
CAATGACAACGAGTGTCTGCAGACAGC
>Location:NODE_385231_length_5676_cov_22.431114	Coordinate:2752	Reads:4	Hits:1	Allocated_reads:4	Strand:+
CAATGACAACGAGTGTCTGCAGACAGCT
>Location:NODE_385231_length_5676_cov_22.431114	Coordinate:2752	Reads:1	Hits:1	Allocated_reads:1	Strand:+
CAATGACAACGAGTGTCTGCAGACAGCTGT
>Location:NODE_385231_length_5676_cov_22.431114	Coordinate:2753	Reads:1	Hits:1	Allocated_reads:1	Strand:+
AATGACAACGAGTGTCTGCAGACTTT
>Location:NODE_385231_length_5676_cov_22.431114	Coordinate:2753	Reads:1	Hits:1	Allocated_reads:1	Strand:+
AATGACAACGAGTGTCTGCAGACAGCT
>Location:NODE_385231_length_5676_cov_22.431114	Coordinate:2753	Reads:1	Hits:1	Allocated_reads:1	Strand:+
AATGACAACGAGTGTCTGCAGACAGCGG
>Location:NODE_385231_length_5676_cov_22.431114	Coordinate:2753	Reads:1	Hits:1	Allocated_reads:1	Strand:+
AATGACAACGAGTGTCTGCAGACAGCTGA
>Location:NODE_385231_length_5676_cov_22.431114	Coordinate:2754	Reads:1	Hits:1	Allocated_reads:1	Strand:+
ATGACAACGAGTGTCTGCAGACAGCTGT
>Location:NODE_385231_length_5676_cov_22.431114	Coordinate:2755	Reads:2	Hits:1	Allocated_reads:2	Strand:+
TGACAACGAGTGTCTGCAGACAGCT
>Location:NODE_385231_length_5676_cov_22.431114	Coordinate:2755	Reads:1	Hits:1	Allocated_reads:1	Strand:+
TGACAACGAGTGTCTGCAGACAGCGG
>Location:NODE_385231_length_5676_cov_22.431114	Coordinate:2755	Reads:4	Hits:1	Allocated_reads:4	Strand:+
TGACAACGAGTGTCTGCAGACAGCTG
>Location:NODE_385231_length_5676_cov_22.431114	Coordinate:2755	Reads:1	Hits:1	Allocated_reads:1	Strand:+
TGACAACGAGTGTCTGCAGACAGCTGA
>Location:NODE_385231_length_5676_cov_22.431114	Coordinate:2755	Reads:1	Hits:1	Allocated_reads:1	Strand:+
TGACAACGAGTGTCTGCAGACAGCTGT
>Location:NODE_385231_length_5676_cov_22.431114	Coordinate:2755	Reads:3	Hits:1	Allocated_reads:3	Strand:+
TGACAACGAGTGTCTGCAGACAGCTGAATA
>Location:NODE_385231_length_5676_cov_22.431114	Coordinate:2755	Reads:1	Hits:1	Allocated_reads:1	Strand:+
TGACAACGAGTGTCTGCAGACAGCTGAAAATT
>Location:NODE_385231_length_5676_cov_22.431114	Coordinate:2756	Reads:1	Hits:1	Allocated_reads:1	Strand:-
AGCTGTCTGCAGACACTCGTTGTC
>Location:NODE_385231_length_5676_cov_22.431114	Coordinate:2756	Reads:2	Hits:1	Allocated_reads:2	Strand:+
GACAACGAGTGTCTGCAGACAGCT
>Location:NODE_385231_length_5676_cov_22.431114	Coordinate:2756	Reads:4	Hits:1	Allocated_reads:4	Strand:+
GACAACGAGTGTCTGCAGACAGCTG
>Location:NODE_385231_length_5676_cov_22.431114	Coordinate:2756	Reads:1	Hits:1	Allocated_reads:1	Strand:+
GACAACGAGTGTCTGCAGACAGCTGT
>Location:NODE_385231_length_5676_cov_22.431114	Coordinate:2756	Reads:2	Hits:1	Allocated_reads:2	Strand:+
GACAACGAGTGTCTGCAGACAGCTGAA
>Location:NODE_385231_length_5676_cov_22.431114	Coordinate:2756	Reads:1	Hits:1	Allocated_reads:1	Strand:+
GACAACGAGTGTCTGCAGACAGCTGAATA
>Location:NODE_385231_length_5676_cov_22.431114	Coordinate:2756	Reads:2	Hits:1	Allocated_reads:2	Strand:+
GACAACGAGTGTCTGCAGACAGCTGAATATT
>Location:NODE_385231_length_5676_cov_22.431114	Coordinate:2757	Reads:1	Hits:1	Allocated_reads:1	Strand:+
ACAACGAGTGTCTGCAGACAGCTGAATATT
>Location:NODE_385231_length_5676_cov_22.431114	Coordinate:2757	Reads:1	Hits:1	Allocated_reads:1	Strand:+
ACAACGAGTGTCTGCAGACAGCTGACTATT
>Location:NODE_385231_length_5676_cov_22.431114	Coordinate:2758	Reads:1	Hits:2	Allocated_reads:0.5	Strand:+
CAACGAGTGTCTGCAGACAGCTGA
>Location:NODE_385231_length_5676_cov_22.431114	Coordinate:2758	Reads:1	Hits:2	Allocated_reads:0.5	Strand:+
CAACGAGTGTCTGCAGACAGCTGAATA
>Location:NODE_385231_length_5676_cov_22.431114	Coordinate:2758	Reads:2	Hits:2	Allocated_reads:1	Strand:+
CAACGAGTGTCTGCAGACAGCTGAATATT
>Location:NODE_385231_length_5676_cov_22.431114	Coordinate:2759	Reads:1	Hits:2	Allocated_reads:0.5	Strand:+
AACGAGTGTCTGCAGACAGCTGAATA
>Location:NODE_385231_length_5676_cov_22.431114	Coordinate:2759	Reads:1	Hits:2	Allocated_reads:0.5	Strand:+
AACGAGTGTCTGCAGACAGCTGAATATT
>Location:NODE_385231_length_5676_cov_22.431114	Coordinate:2763	Reads:1	Hits:2	Allocated_reads:0.5	Strand:+
AGTGTCTGCAGACAGCTGAATATTACAACC
>Location:NODE_385231_length_5676_cov_22.431114	Coordinate:2767	Reads:1	Hits:2	Allocated_reads:0.5	Strand:+
TCTGCAGACAGCTGAATATTACAACCCAGA
>Location:NODE_385231_length_5676_cov_22.431114	Coordinate:2769	Reads:1	Hits:2	Allocated_reads:0.5	Strand:-
CTGGGTTGTAATATTCAGCTGTCTGCA
>Location:NODE_385231_length_5676_cov_22.431114	Coordinate:2769	Reads:3	Hits:2	Allocated_reads:1.5	Strand:+
TGCAGACAGCTGAATATTACAACCCAGA
>Location:NODE_385231_length_5676_cov_22.431114	Coordinate:2769	Reads:1	Hits:2	Allocated_reads:0.5	Strand:+
TGCAGACAGCTGAATATTACAACCCAGAGA
>Location:NODE_385231_length_5676_cov_22.431114	Coordinate:2769	Reads:1	Hits:2	Allocated_reads:0.5	Strand:-
TGGGTTGTAATATTCAGCTGTCTGCA
>Location:NODE_385231_length_5676_cov_22.431114	Coordinate:2770	Reads:1	Hits:2	Allocated_reads:0.5	Strand:-
CTGGGTTGTAATATTCAGCTGTCTGC
>Location:NODE_385231_length_5676_cov_22.431114	Coordinate:2770	Reads:1	Hits:2	Allocated_reads:0.5	Strand:+
GCAGACAGCTGAATATTACAACCCAGAGA
>Location:NODE_385231_length_5676_cov_22.431114	Coordinate:2771	Reads:1	Hits:2	Allocated_reads:0.5	Strand:+
CAGACAGCTGAATATTACAACCCAGAG
>Location:NODE_385231_length_5676_cov_22.431114	Coordinate:2771	Reads:1	Hits:2	Allocated_reads:0.5	Strand:+
CAGACAGCTGAATATTACAACCCAGAGAG
>Location:NODE_385231_length_5676_cov_22.431114	Coordinate:2771	Reads:1	Hits:2	Allocated_reads:0.5	Strand:-
CTGGGTTGTAATATTCAGCTGTCTG
>Location:NODE_385231_length_5676_cov_22.431114	Coordinate:2772	Reads:1	Hits:2	Allocated_reads:0.5	Strand:+
AGACAGCTGAATATTACAACCCAGA
>Location:NODE_385231_length_5676_cov_22.431114	Coordinate:2772	Reads:1	Hits:2	Allocated_reads:0.5	Strand:+
AGACAGCTGAATATTACAACCCAGAGAG
>Location:NODE_385231_length_5676_cov_22.431114	Coordinate:2772	Reads:1	Hits:2	Allocated_reads:0.5	Strand:+
AGACAGCTGAATATTACAACCCAGAGAGT
>Location:NODE_385231_length_5676_cov_22.431114	Coordinate:2772	Reads:2	Hits:2	Allocated_reads:1	Strand:+
AGACAGCTGAATATTACAACCCAGAGAGC
>Location:NODE_385231_length_5676_cov_22.431114	Coordinate:2772	Reads:7	Hits:2	Allocated_reads:3.5	Strand:-
CTGGGTTGTAATATTCAGCTGTCT
>Location:NODE_385231_length_5676_cov_22.431114	Coordinate:2772	Reads:1	Hits:2	Allocated_reads:0.5	Strand:-
TCTGGGTTGTAATATTCAGCTGTCT
>Location:NODE_385231_length_5676_cov_22.431114	Coordinate:2773	Reads:1	Hits:2	Allocated_reads:0.5	Strand:+
GACAGCTGAATATTACAACCCAGAGAGC
>Location:NODE_385231_length_5676_cov_22.431114	Coordinate:2775	Reads:1	Hits:2	Allocated_reads:0.5	Strand:+
CAGCTGAATATTACAACCCAGAGAGC
>Location:NODE_385231_length_5676_cov_22.431114	Coordinate:2779	Reads:1	Hits:2	Allocated_reads:0.5	Strand:+
TGAATATTACAACCCAGAGAGCAACCA
>Location:NODE_385231_length_5676_cov_22.431114	Coordinate:2782	Reads:1	Hits:2	Allocated_reads:0.5	Strand:+
ATATTACAACCCAGAGAGCAACCAGTG
>Location:NODE_385231_length_5676_cov_22.431114	Coordinate:2783	Reads:2	Hits:2	Allocated_reads:1	Strand:+
TATTACAACCCAGAGAGCAACCAG
>Location:NODE_385231_length_5676_cov_22.431114	Coordinate:2783	Reads:8	Hits:2	Allocated_reads:4	Strand:+
TATTACAACCCAGAGAGCAACCAGT
>Location:NODE_385231_length_5676_cov_22.431114	Coordinate:2783	Reads:2	Hits:2	Allocated_reads:1	Strand:+
TATTACAACCCAGAGAGCAACCAGTG
>Location:NODE_385231_length_5676_cov_22.431114	Coordinate:2783	Reads:3	Hits:2	Allocated_reads:1.5	Strand:+
TATTACAACCCAGAGAGCAACCAGTGG
>Location:NODE_385231_length_5676_cov_22.431114	Coordinate:2783	Reads:1	Hits:2	Allocated_reads:0.5	Strand:+
TATTACAACCCAGAGAGCAACCAGTGGT
>Location:NODE_385231_length_5676_cov_22.431114	Coordinate:2783	Reads:33	Hits:2	Allocated_reads:16.5	Strand:+
TATTACAACCCAGAGAGCAACCAGTGGA
>Location:NODE_385231_length_5676_cov_22.431114	Coordinate:2783	Reads:1	Hits:2	Allocated_reads:0.5	Strand:+
TATTACAACCCAGAGAGCAACCAATGGAC
>Location:NODE_385231_length_5676_cov_22.431114	Coordinate:2783	Reads:1	Hits:2	Allocated_reads:0.5	Strand:+
TATTACAACCCAGAGAGCAACCAGTGTAC
>Location:NODE_385231_length_5676_cov_22.431114	Coordinate:2783	Reads:1	Hits:2	Allocated_reads:0.5	Strand:+
TATTACAACCCAGAGAGCAACCAGTTGAC
>Location:NODE_385231_length_5676_cov_22.431114	Coordinate:2783	Reads:197	Hits:2	Allocated_reads:98.5	Strand:+
TATTACAACCCAGAGAGCAACCAGTGGAC
>Location:NODE_385231_length_5676_cov_22.431114	Coordinate:2783	Reads:1	Hits:2	Allocated_reads:0.5	Strand:+
TATTACAACCCAGAGAGCAACCAGTGGACT
>Location:NODE_385231_length_5676_cov_22.431114	Coordinate:2783	Reads:2	Hits:2	Allocated_reads:1	Strand:+
TATTACAACCCAGAGAGCAACCAGTGGACG
>Location:NODE_385231_length_5676_cov_22.431114	Coordinate:2783	Reads:1	Hits:2	Allocated_reads:0.5	Strand:+
TATTACAACCCAGAGAGCAACCAGTCGACGA
>Location:NODE_385231_length_5676_cov_22.431114	Coordinate:2783	Reads:12	Hits:2	Allocated_reads:6	Strand:+
TATTACAACCCAGAGAGCAACCAGTGGACGA
>Location:NODE_385231_length_5676_cov_22.431114	Coordinate:2783	Reads:14	Hits:2	Allocated_reads:7	Strand:+
TATTACAACCCAGAGAGCAACCAGTGGACGAT
>Location:NODE_385231_length_5676_cov_22.431114	Coordinate:2783	Reads:3	Hits:2	Allocated_reads:1.5	Strand:+
TATTACAACCCAGAGAGCAACCAGTGGACGATGA
>Location:NODE_385231_length_5676_cov_22.431114	Coordinate:2784	Reads:1	Hits:2	Allocated_reads:0.5	Strand:+
ATTACAACCCAGAGAGCAACCAGTGGAC
[truncated: 417,207 more chars]
