# Supplementary material for: First characterization of PIWI-interacting RNA clusters in a cichlid fish with a B chromosome
Source: BMC Biol. 2022 Sep 21;20:204. doi: 10.1186/s12915-022-01403-2 (PMC9490952; doi:10.1186/s12915-022-01403-2)
Supplement: Supplementary file 1 — Additional file 1. Zipped folder with fasta and interactive html piRNA cluster information for the A. latifasciata genome. The nomenclature is as follows: number-pirna-cluster_sex_B-presence (f, female; m, male; 0b, without B chromosome; 1b, with B chromosome). [file 12915_2022_1403_MOESM1_ESM.zip › 14_m1b.fasta]

>Location:NODE_122013_length_9657_cov_34.346691	Coordinate:4022	Reads:1	Hits:1	Allocated_reads:1	Strand:+
TTAATTGCTTTCAAAAATATGCCCGAT
>Location:NODE_122013_length_9657_cov_34.346691	Coordinate:4025	Reads:1	Hits:1	Allocated_reads:1	Strand:-
TGTAGGTATCGGGCATATTTTTGAAAGCAAT
>Location:NODE_122013_length_9657_cov_34.346691	Coordinate:4028	Reads:1	Hits:1	Allocated_reads:1	Strand:-
TGTAGGTATCGGGCATATTTTTGAAAGC
>Location:NODE_122013_length_9657_cov_34.346691	Coordinate:4033	Reads:1	Hits:1	Allocated_reads:1	Strand:-
TTGTAGGTATCGGGCATATTTTTG
>Location:NODE_122013_length_9657_cov_34.346691	Coordinate:4083	Reads:1	Hits:1	Allocated_reads:1	Strand:-
TAGATACTGCAGCATCACACAAGTAATATG
>Location:NODE_122013_length_9657_cov_34.346691	Coordinate:4085	Reads:1	Hits:1	Allocated_reads:1	Strand:-
TTAGATACTGCAGCATCACACAAGTAATA
>Location:NODE_122013_length_9657_cov_34.346691	Coordinate:4262	Reads:1	Hits:1	Allocated_reads:1	Strand:+
ACTATGTGCAGCTGAGAAACAAAGACGTC
>Location:NODE_122013_length_9657_cov_34.346691	Coordinate:4316	Reads:2	Hits:1	Allocated_reads:2	Strand:-
AATGTGTGCATGTAGCTCTACAGGTGCT
>Location:NODE_122013_length_9657_cov_34.346691	Coordinate:4317	Reads:1	Hits:1	Allocated_reads:1	Strand:-
AAATGTGTGCATGTAGCTCTACAGGTGC
>Location:NODE_122013_length_9657_cov_34.346691	Coordinate:4322	Reads:1	Hits:1	Allocated_reads:1	Strand:-
TTTTGAAATGTGTGCATGTAGCTCTACA
>Location:NODE_122013_length_9657_cov_34.346691	Coordinate:4335	Reads:1	Hits:1	Allocated_reads:1	Strand:-
GAGGAAGTGAACTGTTTTGAAATGTGTGC
>Location:NODE_122013_length_9657_cov_34.346691	Coordinate:4359	Reads:1	Hits:1	Allocated_reads:1	Strand:-
TAGCAGAGAGTGTCTGAGGTTGAGAGGA
>Location:NODE_122013_length_9657_cov_34.346691	Coordinate:4393	Reads:1	Hits:1	Allocated_reads:1	Strand:-
TGTGTTGATATGTGGTTAAGTTGTGACCC
>Location:NODE_122013_length_9657_cov_34.346691	Coordinate:4485	Reads:1	Hits:13053	Allocated_reads:7.66107408258638e-05	Strand:-
TAGATAGATAGATAGATAGATAGATA
>Location:NODE_122013_length_9657_cov_34.346691	Coordinate:4485	Reads:2	Hits:11172	Allocated_reads:0.000179018976011457	Strand:-
TAGATAGATAGATAGATAGATAGATAGATA
>Location:NODE_122013_length_9657_cov_34.346691	Coordinate:4485	Reads:3	Hits:13938	Allocated_reads:0.000215238915195867	Strand:+
TATCTATCTATCTATCTATCTATC
>Location:NODE_122013_length_9657_cov_34.346691	Coordinate:4485	Reads:1	Hits:12641	Allocated_reads:7.91076655327901e-05	Strand:+
TATCTATCTATCTATCTATCTATCTAT
>Location:NODE_122013_length_9657_cov_34.346691	Coordinate:4485	Reads:1	Hits:12023	Allocated_reads:8.31739166597355e-05	Strand:+
TATCTATCTATCTATCTATCTATCTATC
>Location:NODE_122013_length_9657_cov_34.346691	Coordinate:4487	Reads:4	Hits:14101	Allocated_reads:0.000283667824976952	Strand:-
TAGATAGATAGATAGATAGATAGA
>Location:NODE_122013_length_9657_cov_34.346691	Coordinate:4487	Reads:1	Hits:12182	Allocated_reads:8.20883270398949e-05	Strand:-
TAGATAGATAGATAGATAGATAGATAGA
>Location:NODE_122013_length_9657_cov_34.346691	Coordinate:4487	Reads:1	Hits:12182	Allocated_reads:8.20883270398949e-05	Strand:+
TCTATCTATCTATCTATCTATCTATCTA
>Location:NODE_122013_length_9657_cov_34.346691	Coordinate:4487	Reads:1	Hits:11781	Allocated_reads:8.48824378236143e-05	Strand:+
TCTATCTATCTATCTATCTATCTATCTAT
>Location:NODE_122013_length_9657_cov_34.346691	Coordinate:4488	Reads:1	Hits:13978	Allocated_reads:7.15409929889827e-05	Strand:-
ATAGATAGATAGATAGATAGATAG
>Location:NODE_122013_length_9657_cov_34.346691	Coordinate:4489	Reads:1	Hits:13053	Allocated_reads:7.66107408258638e-05	Strand:-
TAGATAGATAGATAGATAGATAGATA
>Location:NODE_122013_length_9657_cov_34.346691	Coordinate:4489	Reads:2	Hits:11172	Allocated_reads:0.000179018976011457	Strand:-
TAGATAGATAGATAGATAGATAGATAGATA
>Location:NODE_122013_length_9657_cov_34.346691	Coordinate:4489	Reads:3	Hits:13938	Allocated_reads:0.000215238915195867	Strand:+
TATCTATCTATCTATCTATCTATC
>Location:NODE_122013_length_9657_cov_34.346691	Coordinate:4489	Reads:1	Hits:12641	Allocated_reads:7.91076655327901e-05	Strand:+
TATCTATCTATCTATCTATCTATCTAT
>Location:NODE_122013_length_9657_cov_34.346691	Coordinate:4489	Reads:1	Hits:12023	Allocated_reads:8.31739166597355e-05	Strand:+
TATCTATCTATCTATCTATCTATCTATC
>Location:NODE_122013_length_9657_cov_34.346691	Coordinate:4491	Reads:4	Hits:14101	Allocated_reads:0.000283667824976952	Strand:-
TAGATAGATAGATAGATAGATAGA
>Location:NODE_122013_length_9657_cov_34.346691	Coordinate:4491	Reads:1	Hits:12182	Allocated_reads:8.20883270398949e-05	Strand:-
TAGATAGATAGATAGATAGATAGATAGA
>Location:NODE_122013_length_9657_cov_34.346691	Coordinate:4491	Reads:1	Hits:12182	Allocated_reads:8.20883270398949e-05	Strand:+
TCTATCTATCTATCTATCTATCTATCTA
>Location:NODE_122013_length_9657_cov_34.346691	Coordinate:4491	Reads:1	Hits:11781	Allocated_reads:8.48824378236143e-05	Strand:+
TCTATCTATCTATCTATCTATCTATCTAT
>Location:NODE_122013_length_9657_cov_34.346691	Coordinate:4492	Reads:1	Hits:13978	Allocated_reads:7.15409929889827e-05	Strand:-
ATAGATAGATAGATAGATAGATAG
>Location:NODE_122013_length_9657_cov_34.346691	Coordinate:4493	Reads:1	Hits:13053	Allocated_reads:7.66107408258638e-05	Strand:-
TAGATAGATAGATAGATAGATAGATA
>Location:NODE_122013_length_9657_cov_34.346691	Coordinate:4493	Reads:2	Hits:11172	Allocated_reads:0.000179018976011457	Strand:-
TAGATAGATAGATAGATAGATAGATAGATA
>Location:NODE_122013_length_9657_cov_34.346691	Coordinate:4493	Reads:3	Hits:13938	Allocated_reads:0.000215238915195867	Strand:+
TATCTATCTATCTATCTATCTATC
>Location:NODE_122013_length_9657_cov_34.346691	Coordinate:4493	Reads:1	Hits:12641	Allocated_reads:7.91076655327901e-05	Strand:+
TATCTATCTATCTATCTATCTATCTAT
>Location:NODE_122013_length_9657_cov_34.346691	Coordinate:4493	Reads:1	Hits:12023	Allocated_reads:8.31739166597355e-05	Strand:+
TATCTATCTATCTATCTATCTATCTATC
>Location:NODE_122013_length_9657_cov_34.346691	Coordinate:4495	Reads:4	Hits:14101	Allocated_reads:0.000283667824976952	Strand:-
TAGATAGATAGATAGATAGATAGA
>Location:NODE_122013_length_9657_cov_34.346691	Coordinate:4495	Reads:1	Hits:12182	Allocated_reads:8.20883270398949e-05	Strand:-
TAGATAGATAGATAGATAGATAGATAGA
>Location:NODE_122013_length_9657_cov_34.346691	Coordinate:4495	Reads:1	Hits:12182	Allocated_reads:8.20883270398949e-05	Strand:+
TCTATCTATCTATCTATCTATCTATCTA
>Location:NODE_122013_length_9657_cov_34.346691	Coordinate:4495	Reads:1	Hits:11781	Allocated_reads:8.48824378236143e-05	Strand:+
TCTATCTATCTATCTATCTATCTATCTAT
>Location:NODE_122013_length_9657_cov_34.346691	Coordinate:4496	Reads:1	Hits:13978	Allocated_reads:7.15409929889827e-05	Strand:-
ATAGATAGATAGATAGATAGATAG
>Location:NODE_122013_length_9657_cov_34.346691	Coordinate:4497	Reads:1	Hits:13053	Allocated_reads:7.66107408258638e-05	Strand:-
TAGATAGATAGATAGATAGATAGATA
>Location:NODE_122013_length_9657_cov_34.346691	Coordinate:4497	Reads:2	Hits:11172	Allocated_reads:0.000179018976011457	Strand:-
TAGATAGATAGATAGATAGATAGATAGATA
>Location:NODE_122013_length_9657_cov_34.346691	Coordinate:4497	Reads:3	Hits:13938	Allocated_reads:0.000215238915195867	Strand:+
TATCTATCTATCTATCTATCTATC
>Location:NODE_122013_length_9657_cov_34.346691	Coordinate:4497	Reads:1	Hits:12641	Allocated_reads:7.91076655327901e-05	Strand:+
TATCTATCTATCTATCTATCTATCTAT
>Location:NODE_122013_length_9657_cov_34.346691	Coordinate:4497	Reads:1	Hits:12023	Allocated_reads:8.31739166597355e-05	Strand:+
TATCTATCTATCTATCTATCTATCTATC
>Location:NODE_122013_length_9657_cov_34.346691	Coordinate:4499	Reads:4	Hits:14101	Allocated_reads:0.000283667824976952	Strand:-
TAGATAGATAGATAGATAGATAGA
>Location:NODE_122013_length_9657_cov_34.346691	Coordinate:4499	Reads:1	Hits:12182	Allocated_reads:8.20883270398949e-05	Strand:-
TAGATAGATAGATAGATAGATAGATAGA
>Location:NODE_122013_length_9657_cov_34.346691	Coordinate:4499	Reads:1	Hits:12182	Allocated_reads:8.20883270398949e-05	Strand:+
TCTATCTATCTATCTATCTATCTATCTA
>Location:NODE_122013_length_9657_cov_34.346691	Coordinate:4499	Reads:1	Hits:11781	Allocated_reads:8.48824378236143e-05	Strand:+
TCTATCTATCTATCTATCTATCTATCTAT
>Location:NODE_122013_length_9657_cov_34.346691	Coordinate:4500	Reads:1	Hits:13978	Allocated_reads:7.15409929889827e-05	Strand:-
ATAGATAGATAGATAGATAGATAG
>Location:NODE_122013_length_9657_cov_34.346691	Coordinate:4501	Reads:1	Hits:13053	Allocated_reads:7.66107408258638e-05	Strand:-
TAGATAGATAGATAGATAGATAGATA
>Location:NODE_122013_length_9657_cov_34.346691	Coordinate:4501	Reads:2	Hits:11172	Allocated_reads:0.000179018976011457	Strand:-
TAGATAGATAGATAGATAGATAGATAGATA
>Location:NODE_122013_length_9657_cov_34.346691	Coordinate:4501	Reads:3	Hits:13938	Allocated_reads:0.000215238915195867	Strand:+
TATCTATCTATCTATCTATCTATC
>Location:NODE_122013_length_9657_cov_34.346691	Coordinate:4501	Reads:1	Hits:12641	Allocated_reads:7.91076655327901e-05	Strand:+
TATCTATCTATCTATCTATCTATCTAT
>Location:NODE_122013_length_9657_cov_34.346691	Coordinate:4501	Reads:1	Hits:12023	Allocated_reads:8.31739166597355e-05	Strand:+
TATCTATCTATCTATCTATCTATCTATC
>Location:NODE_122013_length_9657_cov_34.346691	Coordinate:4503	Reads:4	Hits:14101	Allocated_reads:0.000283667824976952	Strand:-
TAGATAGATAGATAGATAGATAGA
>Location:NODE_122013_length_9657_cov_34.346691	Coordinate:4503	Reads:1	Hits:12182	Allocated_reads:8.20883270398949e-05	Strand:-
TAGATAGATAGATAGATAGATAGATAGA
>Location:NODE_122013_length_9657_cov_34.346691	Coordinate:4503	Reads:1	Hits:12182	Allocated_reads:8.20883270398949e-05	Strand:+
TCTATCTATCTATCTATCTATCTATCTA
>Location:NODE_122013_length_9657_cov_34.346691	Coordinate:4503	Reads:1	Hits:11781	Allocated_reads:8.48824378236143e-05	Strand:+
TCTATCTATCTATCTATCTATCTATCTAT
>Location:NODE_122013_length_9657_cov_34.346691	Coordinate:4504	Reads:1	Hits:13978	Allocated_reads:7.15409929889827e-05	Strand:-
ATAGATAGATAGATAGATAGATAG
>Location:NODE_122013_length_9657_cov_34.346691	Coordinate:4505	Reads:1	Hits:13053	Allocated_reads:7.66107408258638e-05	Strand:-
TAGATAGATAGATAGATAGATAGATA
>Location:NODE_122013_length_9657_cov_34.346691	Coordinate:4505	Reads:2	Hits:11172	Allocated_reads:0.000179018976011457	Strand:-
TAGATAGATAGATAGATAGATAGATAGATA
>Location:NODE_122013_length_9657_cov_34.346691	Coordinate:4505	Reads:3	Hits:13938	Allocated_reads:0.000215238915195867	Strand:+
TATCTATCTATCTATCTATCTATC
>Location:NODE_122013_length_9657_cov_34.346691	Coordinate:4505	Reads:1	Hits:12641	Allocated_reads:7.91076655327901e-05	Strand:+
TATCTATCTATCTATCTATCTATCTAT
>Location:NODE_122013_length_9657_cov_34.346691	Coordinate:4505	Reads:1	Hits:12023	Allocated_reads:8.31739166597355e-05	Strand:+
TATCTATCTATCTATCTATCTATCTATC
>Location:NODE_122013_length_9657_cov_34.346691	Coordinate:4507	Reads:4	Hits:14101	Allocated_reads:0.000283667824976952	Strand:-
TAGATAGATAGATAGATAGATAGA
>Location:NODE_122013_length_9657_cov_34.346691	Coordinate:4507	Reads:1	Hits:12182	Allocated_reads:8.20883270398949e-05	Strand:-
TAGATAGATAGATAGATAGATAGATAGA
>Location:NODE_122013_length_9657_cov_34.346691	Coordinate:4507	Reads:1	Hits:12182	Allocated_reads:8.20883270398949e-05	Strand:+
TCTATCTATCTATCTATCTATCTATCTA
>Location:NODE_122013_length_9657_cov_34.346691	Coordinate:4507	Reads:1	Hits:11781	Allocated_reads:8.48824378236143e-05	Strand:+
TCTATCTATCTATCTATCTATCTATCTAT
>Location:NODE_122013_length_9657_cov_34.346691	Coordinate:4508	Reads:1	Hits:13978	Allocated_reads:7.15409929889827e-05	Strand:-
ATAGATAGATAGATAGATAGATAG
>Location:NODE_122013_length_9657_cov_34.346691	Coordinate:4509	Reads:1	Hits:13053	Allocated_reads:7.66107408258638e-05	Strand:-
TAGATAGATAGATAGATAGATAGATA
>Location:NODE_122013_length_9657_cov_34.346691	Coordinate:4509	Reads:2	Hits:11172	Allocated_reads:0.000179018976011457	Strand:-
TAGATAGATAGATAGATAGATAGATAGATA
>Location:NODE_122013_length_9657_cov_34.346691	Coordinate:4509	Reads:3	Hits:13938	Allocated_reads:0.000215238915195867	Strand:+
TATCTATCTATCTATCTATCTATC
>Location:NODE_122013_length_9657_cov_34.346691	Coordinate:4509	Reads:1	Hits:12641	Allocated_reads:7.91076655327901e-05	Strand:+
TATCTATCTATCTATCTATCTATCTAT
>Location:NODE_122013_length_9657_cov_34.346691	Coordinate:4509	Reads:1	Hits:12023	Allocated_reads:8.31739166597355e-05	Strand:+
TATCTATCTATCTATCTATCTATCTATC
>Location:NODE_122013_length_9657_cov_34.346691	Coordinate:4511	Reads:4	Hits:14101	Allocated_reads:0.000283667824976952	Strand:-
TAGATAGATAGATAGATAGATAGA
>Location:NODE_122013_length_9657_cov_34.346691	Coordinate:4511	Reads:1	Hits:12182	Allocated_reads:8.20883270398949e-05	Strand:-
TAGATAGATAGATAGATAGATAGATAGA
>Location:NODE_122013_length_9657_cov_34.346691	Coordinate:4511	Reads:1	Hits:12182	Allocated_reads:8.20883270398949e-05	Strand:+
TCTATCTATCTATCTATCTATCTATCTA
>Location:NODE_122013_length_9657_cov_34.346691	Coordinate:4511	Reads:1	Hits:11781	Allocated_reads:8.48824378236143e-05	Strand:+
TCTATCTATCTATCTATCTATCTATCTAT
>Location:NODE_122013_length_9657_cov_34.346691	Coordinate:4512	Reads:1	Hits:13978	Allocated_reads:7.15409929889827e-05	Strand:-
ATAGATAGATAGATAGATAGATAG
>Location:NODE_122013_length_9657_cov_34.346691	Coordinate:4513	Reads:1	Hits:13053	Allocated_reads:7.66107408258638e-05	Strand:-
TAGATAGATAGATAGATAGATAGATA
>Location:NODE_122013_length_9657_cov_34.346691	Coordinate:4513	Reads:2	Hits:11172	Allocated_reads:0.000179018976011457	Strand:-
TAGATAGATAGATAGATAGATAGATAGATA
>Location:NODE_122013_length_9657_cov_34.346691	Coordinate:4513	Reads:3	Hits:13938	Allocated_reads:0.000215238915195867	Strand:+
TATCTATCTATCTATCTATCTATC
>Location:NODE_122013_length_9657_cov_34.346691	Coordinate:4513	Reads:1	Hits:12641	Allocated_reads:7.91076655327901e-05	Strand:+
TATCTATCTATCTATCTATCTATCTAT
>Location:NODE_122013_length_9657_cov_34.346691	Coordinate:4513	Reads:1	Hits:12023	Allocated_reads:8.31739166597355e-05	Strand:+
TATCTATCTATCTATCTATCTATCTATC
>Location:NODE_122013_length_9657_cov_34.346691	Coordinate:4515	Reads:4	Hits:14101	Allocated_reads:0.000283667824976952	Strand:-
TAGATAGATAGATAGATAGATAGA
>Location:NODE_122013_length_9657_cov_34.346691	Coordinate:4515	Reads:1	Hits:12182	Allocated_reads:8.20883270398949e-05	Strand:-
TAGATAGATAGATAGATAGATAGATAGA
>Location:NODE_122013_length_9657_cov_34.346691	Coordinate:4515	Reads:1	Hits:12182	Allocated_reads:8.20883270398949e-05	Strand:+
TCTATCTATCTATCTATCTATCTATCTA
>Location:NODE_122013_length_9657_cov_34.346691	Coordinate:4515	Reads:1	Hits:11781	Allocated_reads:8.48824378236143e-05	Strand:+
TCTATCTATCTATCTATCTATCTATCTAT
>Location:NODE_122013_length_9657_cov_34.346691	Coordinate:4516	Reads:1	Hits:13978	Allocated_reads:7.15409929889827e-05	Strand:-
ATAGATAGATAGATAGATAGATAG
>Location:NODE_122013_length_9657_cov_34.346691	Coordinate:4517	Reads:1	Hits:13053	Allocated_reads:7.66107408258638e-05	Strand:-
TAGATAGATAGATAGATAGATAGATA
>Location:NODE_122013_length_9657_cov_34.346691	Coordinate:4517	Reads:2	Hits:11172	Allocated_reads:0.000179018976011457	Strand:-
TAGATAGATAGATAGATAGATAGATAGATA
>Location:NODE_122013_length_9657_cov_34.346691	Coordinate:4517	Reads:3	Hits:13938	Allocated_reads:0.000215238915195867	Strand:+
TATCTATCTATCTATCTATCTATC
>Location:NODE_122013_length_9657_cov_34.346691	Coordinate:4517	Reads:1	Hits:12641	Allocated_reads:7.91076655327901e-05	Strand:+
TATCTATCTATCTATCTATCTATCTAT
>Location:NODE_122013_length_9657_cov_34.346691	Coordinate:4517	Reads:1	Hits:12023	Allocated_reads:8.31739166597355e-05	Strand:+
TATCTATCTATCTATCTATCTATCTATC
>Location:NODE_122013_length_9657_cov_34.346691	Coordinate:4519	Reads:4	Hits:14101	Allocated_reads:0.000283667824976952	Strand:-
TAGATAGATAGATAGATAGATAGA
>Location:NODE_122013_length_9657_cov_34.346691	Coordinate:4519	Reads:1	Hits:12182	Allocated_reads:8.20883270398949e-05	Strand:-
TAGATAGATAGATAGATAGATAGATAGA
>Location:NODE_122013_length_9657_cov_34.346691	Coordinate:4519	Reads:1	Hits:12182	Allocated_reads:8.20883270398949e-05	Strand:+
TCTATCTATCTATCTATCTATCTATCTA
>Location:NODE_122013_length_9657_cov_34.346691	Coordinate:4519	Reads:1	Hits:11781	Allocated_reads:8.48824378236143e-05	Strand:+
TCTATCTATCTATCTATCTATCTATCTAT
>Location:NODE_122013_length_9657_cov_34.346691	Coordinate:4520	Reads:1	Hits:13978	Allocated_reads:7.15409929889827e-05	Strand:-
ATAGATAGATAGATAGATAGATAG
>Location:NODE_122013_length_9657_cov_34.346691	Coordinate:4521	Reads:1	Hits:13053	Allocated_reads:7.66107408258638e-05	Strand:-
TAGATAGATAGATAGATAGATAGATA
>Location:NODE_122013_length_9657_cov_34.346691	Coordinate:4521	Reads:3	Hits:13938	Allocated_reads:0.000215238915195867	Strand:+
TATCTATCTATCTATCTATCTATC
>Location:NODE_122013_length_9657_cov_34.346691	Coordinate:4521	Reads:1	Hits:12641	Allocated_reads:7.91076655327901e-05	Strand:+
TATCTATCTATCTATCTATCTATCTAT
>Location:NODE_122013_length_9657_cov_34.346691	Coordinate:4523	Reads:4	Hits:14101	Allocated_reads:0.000283667824976952	Strand:-
TAGATAGATAGATAGATAGATAGA
>Location:NODE_122013_length_9657_cov_34.346691	Coordinate:4524	Reads:1	Hits:13978	Allocated_reads:7.15409929889827e-05	Strand:-
ATAGATAGATAGATAGATAGATAG
>Location:NODE_122013_length_9657_cov_34.346691	Coordinate:4551	Reads:4	Hits:14101	Allocated_reads:0.000283667824976952	Strand:-
TAGATAGATAGATAGATAGATAGA
>Location:NODE_122013_length_9657_cov_34.346691	Coordinate:4551	Reads:1	Hits:12182	Allocated_reads:8.20883270398949e-05	Strand:-
TAGATAGATAGATAGATAGATAGATAGA
>Location:NODE_122013_length_9657_cov_34.346691	Coordinate:4551	Reads:1	Hits:12182	Allocated_reads:8.20883270398949e-05	Strand:+
TCTATCTATCTATCTATCTATCTATCTA
>Location:NODE_122013_length_9657_cov_34.346691	Coordinate:4551	Reads:1	Hits:11781	Allocated_reads:8.48824378236143e-05	Strand:+
TCTATCTATCTATCTATCTATCTATCTAT
>Location:NODE_122013_length_9657_cov_34.346691	Coordinate:4552	Reads:1	Hits:13978	Allocated_reads:7.15409929889827e-05	Strand:-
ATAGATAGATAGATAGATAGATAG
>Location:NODE_122013_length_9657_cov_34.346691	Coordinate:4553	Reads:1	Hits:13053	Allocated_reads:7.66107408258638e-05	Strand:-
TAGATAGATAGATAGATAGATAGATA
>Location:NODE_122013_length_9657_cov_34.346691	Coordinate:4553	Reads:2	Hits:11172	Allocated_reads:0.000179018976011457	Strand:-
TAGATAGATAGATAGATAGATAGATAGATA
>Location:NODE_122013_length_9657_cov_34.346691	Coordinate:4553	Reads:3	Hits:13938	Allocated_reads:0.000215238915195867	Strand:+
TATCTATCTATCTATCTATCTATC
>Location:NODE_122013_length_9657_cov_34.346691	Coordinate:4553	Reads:1	Hits:12641	Allocated_reads:7.91076655327901e-05	Strand:+
TATCTATCTATCTATCTATCTATCTAT
>Location:NODE_122013_length_9657_cov_34.346691	Coordinate:4553	Reads:1	Hits:12023	Allocated_reads:8.31739166597355e-05	Strand:+
TATCTATCTATCTATCTATCTATCTATC
>Location:NODE_122013_length_9657_cov_34.346691	Coordinate:4555	Reads:4	Hits:14101	Allocated_reads:0.000283667824976952	Strand:-
TAGATAGATAGATAGATAGATAGA
>Location:NODE_122013_length_9657_cov_34.346691	Coordinate:4555	Reads:1	Hits:12182	Allocated_reads:8.20883270398949e-05	Strand:-
TAGATAGATAGATAGATAGATAGATAGA
>Location:NODE_122013_length_9657_cov_34.346691	Coordinate:4555	Reads:1	Hits:12182	Allocated_reads:8.20883270398949e-05	Strand:+
TCTATCTATCTATCTATCTATCTATCTA
>Location:NODE_122013_length_9657_cov_34.346691	Coordinate:4555	Reads:1	Hits:11781	Allocated_reads:8.48824378236143e-05	Strand:+
TCTATCTATCTATCTATCTATCTATCTAT
>Location:NODE_122013_length_9657_cov_34.346691	Coordinate:4556	Reads:1	Hits:13978	Allocated_reads:7.15409929889827e-05	Strand:-
ATAGATAGATAGATAGATAGATAG
>Location:NODE_122013_length_9657_cov_34.346691	Coordinate:4557	Reads:1	Hits:13053	Allocated_reads:7.66107408258638e-05	Strand:-
TAGATAGATAGATAGATAGATAGATA
>Location:NODE_122013_length_9657_cov_34.346691	Coordinate:4557	Reads:2	Hits:11172	Allocated_reads:0.000179018976011457	Strand:-
TAGATAGATAGATAGATAGATAGATAGATA
>Location:NODE_122013_length_9657_cov_34.346691	Coordinate:4557	Reads:3	Hits:13938	Allocated_reads:0.000215238915195867	Strand:+
TATCTATCTATCTATCTATCTATC
>Location:NODE_122013_length_9657_cov_34.346691	Coordinate:4557	Reads:1	Hits:12641	Allocated_reads:7.91076655327901e-05	Strand:+
TATCTATCTATCTATCTATCTATCTAT
>Location:NODE_122013_length_9657_cov_34.346691	Coordinate:4557	Reads:1	Hits:12023	Allocated_reads:8.31739166597355e-05	Strand:+
TATCTATCTATCTATCTATCTATCTATC
>Location:NODE_122013_length_9657_cov_34.346691	Coordinate:4559	Reads:4	Hits:14101	Allocated_reads:0.000283667824976952	Strand:-
TAGATAGATAGATAGATAGATAGA
>Location:NODE_122013_length_9657_cov_34.346691	Coordinate:4559	Reads:1	Hits:12182	Allocated_reads:8.20883270398949e-05	Strand:-
TAGATAGATAGATAGATAGATAGATAGA
>Location:NODE_122013_length_9657_cov_34.346691	Coordinate:4559	Reads:1	Hits:12182	Allocated_reads:8.20883270398949e-05	Strand:+
TCTATCTATCTATCTATCTATCTATCTA
>Location:NODE_122013_length_9657_cov_34.346691	Coordinate:4559	Reads:1	Hits:11781	Allocated_reads:8.48824378236143e-05	Strand:+
TCTATCTATCTATCTATCTATCTATCTAT
>Location:NODE_122013_length_9657_cov_34.346691	Coordinate:4560	Reads:1	Hits:13978	Allocated_reads:7.15409929889827e-05	Strand:-
ATAGATAGATAGATAGATAGATAG
>Location:NODE_122013_length_9657_cov_34.346691	Coordinate:4561	Reads:1	Hits:13053	Allocated_reads:7.66107408258638e-05	Strand:-
TAGATAGATAGATAGATAGATAGATA
>Location:NODE_122013_length_9657_cov_34.346691	Coordinate:4561	Reads:2	Hits:11172	Allocated_reads:0.000179018976011457	Strand:-
TAGATAGATAGATAGATAGATAGATAGATA
>Location:NODE_122013_length_9657_cov_34.346691	Coordinate:4561	Reads:3	Hits:13938	Allocated_reads:0.000215238915195867	Strand:+
TATCTATCTATCTATCTATCTATC
>Location:NODE_122013_length_9657_cov_34.346691	Coordinate:4561	Reads:1	Hits:12641	Allocated_reads:7.91076655327901e-05	Strand:+
TATCTATCTATCTATCTATCTATCTAT
>Location:NODE_122013_length_9657_cov_34.346691	Coordinate:4561	Reads:1	Hits:12023	Allocated_reads:8.31739166597355e-05	Strand:+
TATCTATCTATCTATCTATCTATCTATC
>Location:NODE_122013_length_9657_cov_34.346691	Coordinate:4563	Reads:4	Hits:14101	Allocated_reads:0.000283667824976952	Strand:-
TAGATAGATAGATAGATAGATAGA
>Location:NODE_122013_length_9657_cov_34.346691	Coordinate:4563	Reads:1	Hits:12182	Allocated_reads:8.20883270398949e-05	Strand:-
TAGATAGATAGATAGATAGATAGATAGA
>Location:NODE_122013_length_9657_cov_34.346691	Coordinate:4563	Reads:1	Hits:12182	Allocated_reads:8.20883270398949e-05	Strand:+
TCTATCTATCTATCTATCTATCTATCTA
>Location:NODE_122013_length_9657_cov_34.346691	Coordinate:4563	Reads:1	Hits:11781	Allocated_reads:8.48824378236143e-05	Strand:+
TCTATCTATCTATCTATCTATCTATCTAT
>Location:NODE_122013_length_9657_cov_34.346691	Coordinate:4564	Reads:1	Hits:13978	Allocated_reads:7.15409929889827e-05	Strand:-
ATAGATAGATAGATAGATAGATAG
>Location:NODE_122013_length_9657_cov_34.346691	Coordinate:4565	Reads:1	Hits:13053	Allocated_reads:7.66107408258638e-05	Strand:-
TAGATAGATAGATAGATAGATAGATA
>Location:NODE_122013_length_9657_cov_34.346691	Coordinate:4565	Reads:2	Hits:11172	Allocated_reads:0.000179018976011457	Strand:-
TAGATAGATAGATAGATAGATAGATAGATA
>Location:NODE_122013_length_9657_cov_34.346691	Coordinate:4565	Reads:3	Hits:13938	Allocated_reads:0.000215238915195867	Strand:+
TATCTATCTATCTATCTATCTATC
>Location:NODE_122013_length_9657_cov_34.346691	Coordinate:4565	Reads:1	Hits:12641	Allocated_reads:7.91076655327901e-05	Strand:+
TATCTATCTATCTATCTATCTATCTAT
>Location:NODE_122013_length_9657_cov_34.346691	Coordinate:4565	Reads:1	Hits:12023	Allocated_reads:8.31739166597355e-05	Strand:+
TATCTATCTATCTATCTATCTATCTATC
>Location:NODE_122013_length_9657_cov_34.346691	Coordinate:4567	Reads:4	Hits:14101	Allocated_reads:0.000283667824976952	Strand:-
TAGATAGATAGATAGATAGATAGA
>Location:NODE_122013_length_9657_cov_34.346691	Coordinate:4567	Reads:1	Hits:12182	Allocated_reads:8.20883270398949e-05	Strand:-
TAGATAGATAGATAGATAGATAGATAGA
>Location:NODE_122013_length_9657_cov_34.346691	Coordinate:4567	Reads:1	Hits:12182	Allocated_reads:8.20883270398949e-05	Strand:+
TCTATCTATCTATCTATCTATCTATCTA
>Location:NODE_122013_length_9657_cov_34.346691	Coordinate:4567	Reads:1	Hits:11781	Allocated_reads:8.48824378236143e-05	Strand:+
TCTATCTATCTATCTATCTATCTATCTAT
>Location:NODE_122013_length_9657_cov_34.346691	Coordinate:4568	Reads:1	Hits:13978	Allocated_reads:7.15409929889827e-05	Strand:-
ATAGATAGATAGATAGATAGATAG
>Location:NODE_122013_length_9657_cov_34.346691	Coordinate:4569	Reads:1	Hits:13053	Allocated_reads:7.66107408258638e-05	Strand:-
TAGATAGATAGATAGATAGATAGATA
>Location:NODE_122013_length_9657_cov_34.346691	Coordinate:4569	Reads:2	Hits:11172	Allocated_reads:0.000179018976011457	Strand:-
TAGATAGATAGATAGATAGATAGATAGATA
>Location:NODE_122013_length_9657_cov_34.346691	Coordinate:4569	Reads:3	Hits:13938	Allocated_reads:0.000215238915195867	Strand:+
TATCTATCTATCTATCTATCTATC
>Location:NODE_122013_length_9657_cov_34.346691	Coordinate:4569	Reads:1	Hits:12641	Allocated_reads:7.91076655327901e-05	Strand:+
TATCTATCTATCTATCTATCTATCTAT
>Location:NODE_122013_length_9657_cov_34.346691	Coordinate:4569	Reads:1	Hits:12023	Allocated_reads:8.31739166597355e-05	Strand:+
TATCTATCTATCTATCTATCTATCTATC
>Location:NODE_122013_length_9657_cov_34.346691	Coordinate:4571	Reads:4	Hits:14101	Allocated_reads:0.000283667824976952	Strand:-
TAGATAGATAGATAGATAGATAGA
>Location:NODE_122013_length_9657_cov_34.346691	Coordinate:4571	Reads:1	Hits:12182	Allocated_reads:8.20883270398949e-05	Strand:-
TAGATAGATAGATAGATAGATAGATAGA
>Location:NODE_122013_length_9657_cov_34.346691	Coordinate:4571	Reads:1	Hits:12182	Allocated_reads:8.20883270398949e-05	Strand:+
TCTATCTATCTATCTATCTATCTATCTA
>Location:NODE_122013_length_9657_cov_34.346691	Coordinate:4571	Reads:1	Hits:11781	Allocated_reads:8.48824378236143e-05	Strand:+
TCTATCTATCTATCTATCTATCTATCTAT
>Location:NODE_122013_length_9657_cov_34.346691	Coordinate:4572	Reads:1	Hits:13978	Allocated_reads:7.15409929889827e-05	Strand:-
ATAGATAGATAGATAGATAGATAG
>Location:NODE_122013_length_9657_cov_34.346691	Coordinate:4573	Reads:1	Hits:13053	Allocated_reads:7.66107408258638e-05	Strand:-
TAGATAGATAGATAGATAGATAGATA
>Location:NODE_122013_length_9657_cov_34.346691	Coordinate:4573	Reads:2	Hits:11172	Allocated_reads:0.000179018976011457	Strand:-
TAGATAGATAGATAGATAGATAGATAGATA
>Location:NODE_122013_length_9657_cov_34.346691	Coordinate:4573	Reads:3	Hits:13938	Allocated_reads:0.000215238915195867	Strand:+
TATCTATCTATCTATCTATCTATC
>Location:NODE_122013_length_9657_cov_34.346691	Coordinate:4573	Reads:1	Hits:12641	Allocated_reads:7.91076655327901e-05	Strand:+
TATCTATCTATCTATCTATCTATCTAT
>Location:NODE_122013_length_9657_cov_34.346691	Coordinate:4573	Reads:1	Hits:12023	Allocated_reads:8.31739166597355e-05	Strand:+
TATCTATCTATCTATCTATCTATCTATC
>Location:NODE_122013_length_9657_cov_34.346691	Coordinate:4575	Reads:4	Hits:14101	Allocated_reads:0.000283667824976952	Strand:-
TAGATAGATAGATAGATAGATAGA
>Location:NODE_122013_length_9657_cov_34.346691	Coordinate:4575	Reads:1	Hits:12182	Allocated_reads:8.20883270398949e-05	Strand:-
TAGATAGATAGATAGATAGATAGATAGA
>Location:NODE_122013_length_9657_cov_34.346691	Coordinate:4575	Reads:1	Hits:12182	Allocated_reads:8.20883270398949e-05	Strand:+
TCTATCTATCTATCTATCTATCTATCTA
>Location:NODE_122013_length_9657_cov_34.346691	Coordinate:4575	Reads:1	Hits:11781	Allocated_reads:8.48824378236143e-05	Strand:+
TCTATCTATCTATCTATCTATCTATCTAT
>Location:NODE_122013_length_9657_cov_34.346691	Coordinate:4576	Reads:1	Hits:13978	Allocated_reads:7.15409929889827e-05	Strand:-
ATAGATAGATAGATAGATAGATAG
>Location:NODE_122013_length_9657_cov_34.346691	Coordinate:4577	Reads:1	Hits:13053	Allocated_reads:7.66107408258638e-05	Strand:-
TAGATAGATAGATAGATAGATAGATA
>Location:NODE_122013_length_9657_cov_34.346691	Coordinate:4577	Reads:2	Hits:11172	Allocated_reads:0.000179018976011457	Strand:-
TAGATAGATAGATAGATAGATAGATAGATA
>Location:NODE_122013_length_9657_cov_34.346691	Coordinate:4577	Reads:3	Hits:13938	Allocated_reads:0.000215238915195867	Strand:+
TATCTATCTATCTATCTATCTATC
>Location:NODE_122013_length_9657_cov_34.346691	Coordinate:4577	Reads:1	Hits:12641	Allocated_reads:7.91076655327901e-05	Strand:+
TATCTATCTATCTATCTATCTATCTAT
>Location:NODE_122013_length_9657_cov_34.346691	Coordinate:4577	Reads:1	Hits:12023	Allocated_reads:8.31739166597355e-05	Strand:+
TATCTATCTATCTATCTATCTATCTATC
>Location:NODE_122013_length_9657_cov_34.346691	Coordinate:4579	Reads:4	Hits:14101	Allocated_reads:0.000283667824976952	Strand:-
TAGATAGATAGATAGATAGATAGA
>Location:NODE_122013_length_9657_cov_34.346691	Coordinate:4579	Reads:1	Hits:12182	Allocated_reads:8.20883270398949e-05	Strand:-
TAGATAGATAGATAGATAGATAGATAGA
>Location:NODE_122013_length_9657_cov_34.346691	Coordinate:4579	Reads:1	Hits:12182	Allocated_reads:8.20883270398949e-05	Strand:+
TCTATCTATCTATCTATCTATCTATCTA
>Location:NODE_122013_length_9657_cov_34.346691	Coordinate:4579	Reads:1	Hits:11781	Allocated_reads:8.48824378236143e-05	Strand:+
TCTATCTATCTATCTATCTATCTATCTAT
>Location:NODE_122013_length_9657_cov_34.346691	Coordinate:4580	Reads:1	Hits:13978	Allocated_reads:7.15409929889827e-05	Strand:-
ATAGATAGATAGATAGATAGATAG
>Location:NODE_122013_length_9657_cov_34.346691	Coordinate:4581	Reads:1	Hits:13053	Allocated_reads:7.66107408258638e-05	Strand:-
TAGATAGATAGATAGATAGATAGATA
>Location:NODE_122013_length_9657_cov_34.346691	Coordinate:4581	Reads:2	Hits:11172	Allocated_reads:0.000179018976011457	Strand:-
TAGATAGATAGATAGATAGATAGATAGATA
>Location:NODE_122013_length_9657_cov_34.346691	Coordinate:4581	Reads:3	Hits:13938	Allocated_reads:0.000215238915195867	Strand:+
TATCTATCTATCTATCTATCTATC
>Location:NODE_122013_length_9657_cov_34.346691	Coordinate:4581	Reads:1	Hits:12641	Allocated_reads:7.91076655327901e-05	Strand:+
TATCTATCTATCTATCTATCTATCTAT
>Location:NODE_122013_length_9657_cov_34.346691	Coordinate:4581	Reads:1	Hits:12023	Allocated_reads:8.31739166597355e-05	Strand:+
TATCTATCTATCTATCTATCTATCTATC
>Location:NODE_122013_length_9657_cov_34.346691	Coordinate:4583	Reads:4	Hits:14101	Allocated_reads:0.000283667824976952	Strand:-
TAGATAGATAGATAGATAGATAGA
>Location:NODE_122013_length_9657_cov_34.346691	Coordinate:4583	Reads:1	Hits:12182	Allocated_reads:8.20883270398949e-05	Strand:-
TAGATAGATAGATAGATAGATAGATAGA
>Location:NODE_122013_length_9657_cov_34.346691	Coordinate:4583	Reads:1	Hits:12182	Allocated_reads:8.20883270398949e-05	Strand:+
TCTATCTATCTATCTATCTATCTATCTA
>Location:NODE_122013_length_9657_cov_34.346691	Coordinate:4583	Reads:1	Hits:11781	Allocated_reads:8.48824378236143e-05	Strand:+
TCTATCTATCTATCTATCTATCTATCTAT
>Location:NODE_122013_length_9657_cov_34.346691	Coordinate:4584	Reads:1	Hits:13978	Allocated_reads:7.15409929889827e-05	Strand:-
ATAGATAGATAGATAGATAGATAG
>Location:NODE_122013_length_9657_cov_34.346691	Coordinate:4585	Reads:1	Hits:13053	Allocated_reads:7.66107408258638e-05	Strand:-
TAGATAGATAGATAGATAGATAGATA
>Location:NODE_122013_length_9657_cov_34.346691	Coordinate:4585	Reads:3	Hits:13938	Allocated_reads:0.000215238915195867	Strand:+
TATCTATCTATCTATCTATCTATC
>Location:NODE_122013_length_9657_cov_34.346691	Coordinate:4585	Reads:1	Hits:12641	Allocated_reads:7.91076655327901e-05	Strand:+
TATCTATCTATCTATCTATCTATCTAT
>Location:NODE_122013_length_9657_cov_34.346691	Coordinate:4585	Reads:1	Hits:12023	Allocated_reads:8.31739166597355e-05	Strand:+
TATCTATCTATCTATCTATCTATCTATC
>Location:NODE_122013_length_9657_cov_34.346691	Coordinate:4587	Reads:4	Hits:14101	Allocated_reads:0.000283667824976952	Strand:-
TAGATAGATAGATAGATAGATAGA
>Location:NODE_122013_length_9657_cov_34.346691	Coordinate:4588	Reads:1	Hits:13978	Allocated_reads:7.15409929889827e-05	Strand:-
ATAGATAGATAGATAGATAGATAG
>Location:NODE_122013_length_9657_cov_34.346691	Coordinate:4589	Reads:3	Hits:13938	Allocated_reads:0.000215238915195867	Strand:+
TATCTATCTATCTATCTATCTATC
>Location:NODE_122013_length_9657_cov_34.346691	Coordinate:4673	Reads:1	Hits:1	Allocated_reads:1	Strand:-
GAATATACTTCACATGTCTTTGAATTAA
>Location:NODE_122013_length_9657_cov_34.346691	Coordinate:4724	Reads:2	Hits:1	Allocated_reads:2	Strand:-
TCTGACTTCAACAAATGTTAAAATGGCATT
>Location:NODE_122013_length_9657_cov_34.346691	Coordinate:4825	Reads:1	Hits:1	Allocated_reads:1	Strand:+
TGAAACACTGTGACTGTGACCACAG
>Location:NODE_122013_length_9657_cov_34.346691	Coordinate:4839	Reads:3	Hits:1	Allocated_reads:3	Strand:-
TGACTGGAAAACTGTATGACCTGTGGTCACA
>Location:NODE_122013_length_9657_cov_34.346691	Coordinate:4865	Reads:1	Hits:1	Allocated_reads:1	Strand:-
TCTCAACTCAAAGAACAGCACCATGACT
>Location:NODE_122013_length_9657_cov_34.346691	Coordinate:5153	Reads:1	Hits:1	Allocated_reads:1	Strand:+
CAGAAAATTGGCAAGAATAACTCTTC
>Location:NODE_122013_length_9657_cov_34.346691	Coordinate:5169	Reads:1	Hits:1	Allocated_reads:1	Strand:-
TGCTTCTCTTTGTCCTCTAGAAGAGTTAT
>Location:NODE_122013_length_9657_cov_34.346691	Coordinate:5316	Reads:1	Hits:1	Allocated_reads:1	Strand:-
TCCAGCAGAGGGCACTAATGGACTCTGTT
>Location:NODE_122013_length_9657_cov_34.346691	Coordinate:5317	Reads:1	Hits:1	Allocated_reads:1	Strand:-
CTCCAGCAGAGGGCACTAATGGACTCTGT
>Location:NODE_122013_length_9657_cov_34.346691	Coordinate:5317	Reads:1	Hits:1	Allocated_reads:1	Strand:-
TCCAGCAGAGGGCACTAATGGACTCTGT
>Location:NODE_122013_length_9657_cov_34.346691	Coordinate:5317	Reads:2	Hits:1	Allocated_reads:2	Strand:-
TCCTCCAGCAGAGGGCACTAATGGACTCTGT
>Location:NODE_122013_length_9657_cov_34.346691	Coordinate:5393	Reads:1	Hits:1	Allocated_reads:1	Strand:-
TCTGAACCCCAACATCCCAGCAGATGT
>Location:NODE_122013_length_9657_cov_34.346691	Coordinate:5416	Reads:1	Hits:1	Allocated_reads:1	Strand:+
CAGAAGGATAAATTCTGGCCCCTTGGCC
>Location:NODE_122013_length_9657_cov_34.346691	Coordinate:5418	Reads:1	Hits:1	Allocated_reads:1	Strand:+
GAAGGATAAATTCTGGCCCCTTGGCCATT
>Location:NODE_122013_length_9657_cov_34.346691	Coordinate:5483	Reads:1	Hits:93	Allocated_reads:0.010752688172043	Strand:-
TTTCATTCAAAGGCTTTATGGTTTTTCC
>Location:NODE_122013_length_9657_cov_34.346691	Coordinate:5484	Reads:1	Hits:95	Allocated_reads:0.0105263157894737	Strand:-
TTTCATTCAAAGGCTTTATGGTTTTTC
>Location:NODE_122013_length_9657_cov_34.346691	Coordinate:5485	Reads:5	Hits:98	Allocated_reads:0.0510204081632653	Strand:-
TTTCATTCAAAGGCTTTATGGTTTTT
>Location:NODE_122013_length_9657_cov_34.346691	Coordinate:5486	Reads:4	Hits:102	Allocated_reads:0.0392156862745098	Strand:-
TTTCATTCAAAGGCTTTATGGTTTT
>Location:NODE_122013_length_9657_cov_34.346691	Coordinate:5487	Reads:3	Hits:102	Allocated_reads:0.0294117647058824	Strand:-
TTTCATTCAAAGGCTTTATGGTTT
>Location:NODE_122013_length_9657_cov_34.346691	Coordinate:5492	Reads:2	Hits:78	Allocated_reads:0.0256410256410256	Strand:+
ATAAAGCCTTTGAATGAAAACAAACACT
>Location:NODE_122013_length_9657_cov_34.346691	Coordinate:5492	Reads:2	Hits:67	Allocated_reads:0.0298507462686567	Strand:+
ATAAAGCCTTTGAATGAAAACAAACACTGT
>Location:NODE_122013_length_9657_cov_34.346691	Coordinate:5493	Reads:7	Hits:72	Allocated_reads:0.0972222222222222	Strand:+
TAAAGCCTTTGAATGAAAACAAACACTGT
>Location:NODE_122013_length_9657_cov_34.346691	Coordinate:5494	Reads:13	Hits:74	Allocated_reads:0.175675675675676	Strand:+
AAAGCCTTTGAATGAAAACAAACACTGT
>Location:NODE_122013_length_9657_cov_34.346691	Coordinate:5494	Reads:1	Hits:73	Allocated_reads:0.0136986301369863	Strand:+
AAAGCCTTTGAATGAAAACAAACACTGTT
>Location:NODE_122013_length_9657_cov_34.346691	Coordinate:5494	Reads:2	Hits:68	Allocated_reads:0.0294117647058824	Strand:+
AAAGCCTTTGAATGAAAACAAACACTGTTGT
>Location:NODE_122013_length_9657_cov_34.346691	Coordinate:5495	Reads:1	Hits:86	Allocated_reads:0.0116279069767442	Strand:+
AAGCCTTTGAATGAAAACAAACACT
>Location:NODE_122013_length_9657_cov_34.346691	Coordinate:5495	Reads:16	Hits:75	Allocated_reads:0.213333333333333	Strand:+
AAGCCTTTGAATGAAAACAAACACTGT
>Location:NODE_122013_length_9657_cov_34.346691	Coordinate:5495	Reads:3	Hits:74	Allocated_reads:0.0405405405405405	Strand:+
AAGCCTTTGAATGAAAACAAACACTGTT
>Location:NODE_122013_length_9657_cov_34.346691	Coordinate:5495	Reads:1	Hits:69	Allocated_reads:0.0144927536231884	Strand:+
AAGCCTTTGAATGAAAACAAACACTGTTGT
>Location:NODE_122013_length_9657_cov_34.346691	Coordinate:5496	Reads:1	Hits:88	Allocated_reads:0.0113636363636364	Strand:+
AGCCTTTGAATGAAAACAAACACT
>Location:NODE_122013_length_9657_cov_34.346691	Coordinate:5496	Reads:3	Hits:77	Allocated_reads:0.038961038961039	Strand:+
AGCCTTTGAATGAAAACAAACACTGT
>Location:NODE_122013_length_9657_cov_34.346691	Coordinate:5496	Reads:1	Hits:76	Allocated_reads:0.0131578947368421	Strand:+
AGCCTTTGAATGAAAACAAACACTGTT
>Location:NODE_122013_length_9657_cov_34.346691	Coordinate:5498	Reads:1	Hits:75	Allocated_reads:0.0133333333333333	Strand:+
CCTTTGAATGAAAACAAACACTGTTGT
>Location:NODE_122013_length_9657_cov_34.346691	Coordinate:5500	Reads:2	Hits:81	Allocated_reads:0.0246913580246914	Strand:+
TTTGAATGAAAACAAACACTGTTGT
>Location:NODE_122013_length_9657_cov_34.346691	Coordinate:5501	Reads:1	Hits:88	Allocated_reads:0.0113636363636364	Strand:+
TTGAATGAAAACAAACACTCTTGT
>Location:NODE_122013_length_9657_cov_34.346691	Coordinate:5501	Reads:211	Hits:85	Allocated_reads:2.48235294117647	Strand:+
TTGAATGAAAACAAACACTGTTGT
>Location:NODE_122013_length_9657_cov_34.346691	Coordinate:5501	Reads:5	Hits:79	Allocated_reads:0.0632911392405063	Strand:+
TTGAATGAAAACAAACACTGTTGTG
>Location:NODE_122013_length_9657_cov_34.346691	Coordinate:5501	Reads:2	Hits:78	Allocated_reads:0.0256410256410256	Strand:+
TTGAATGAAAACAAACACTGTTGTGT
>Location:NODE_122013_length_9657_cov_34.346691	Coordinate:5501	Reads:3	Hits:78	Allocated_reads:0.0384615384615385	Strand:+
TTGAATGAAAACAAACACTGTTGTGA
>Location:NODE_122013_length_9657_cov_34.346691	Coordinate:5501	Reads:10	Hits:77	Allocated_reads:0.12987012987013	Strand:+
TTGAATGAAAACAAACACTGTTGTGAC
>Location:NODE_122013_length_9657_cov_34.346691	Coordinate:5501	Reads:2	Hits:71	Allocated_reads:0.028169014084507	Strand:+
TTGAATGAAAACAAACACTGTTGTGACA
>Location:NODE_122013_length_9657_cov_34.346691	Coordinate:5501	Reads:16	Hits:69	Allocated_reads:0.231884057971014	Strand:+
TTGAATGAAAACAAACACTGTTGTGACAG
>Location:NODE_122013_length_9657_cov_34.346691	Coordinate:5501	Reads:1	Hits:68	Allocated_reads:0.0147058823529412	Strand:+
TTGAATGAAAACAAACACTGTTGTGTCAGT
>Location:NODE_122013_length_9657_cov_34.346691	Coordinate:5501	Reads:1	Hits:75	Allocated_reads:0.0133333333333333	Strand:+
TTGAATGAAAACAAACACTGTTGTTACAGT
>Location:NODE_122013_length_9657_cov_34.346691	Coordinate:5501	Reads:79	Hits:68	Allocated_reads:1.16176470588235	Strand:+
TTGAATGAAAACAAACACTGTTGTGACAGT
>Location:NODE_122013_length_9657_cov_34.346691	Coordinate:5502	Reads:1	Hits:72	Allocated_reads:0.0138888888888889	Strand:+
TGAATGAAAACAAACACTGTTGTGACAG
>Location:NODE_122013_length_9657_cov_34.346691	Coordinate:5502	Reads:2	Hits:71	Allocated_reads:0.028169014084507	Strand:+
TGAATGAAAACAAACACTGTTGTGACAGT
>Location:NODE_122013_length_9657_cov_34.346691	Coordinate:5503	Reads:1	Hits:71	Allocated_reads:0.0140845070422535	Strand:+
GAATGAAAACAAACACTGTTGTGACAGT
>Location:NODE_122013_length_9657_cov_34.346691	Coordinate:5504	Reads:1	Hits:75	Allocated_reads:0.0133333333333333	Strand:+
AATGAAAACAAACACTGTTGTGACAGT
>Location:NODE_122013_length_9657_cov_34.346691	Coordinate:5517	Reads:1	Hits:1	Allocated_reads:1	Strand:-
CAAGACTGTGTACATCACTGTCACAACAGT
>Location:NODE_122013_length_9657_cov_34.346691	Coordinate:5524	Reads:1	Hits:10	Allocated_reads:0.1	Strand:-
ACCAACAAGACTGTGTACATCACTGTCA
>Location:NODE_122013_length_9657_cov_34.346691	Coordinate:5526	Reads:1	Hits:11	Allocated_reads:0.0909090909090909	Strand:-
ACCAACAAGACTGTGTACATCACTGT
>Location:NODE_122013_length_9657_cov_34.346691	Coordinate:5526	Reads:1	Hits:11	Allocated_reads:0.0909090909090909	Strand:-
ATACCAACAAGACTGTGTACATCACTGT
>Location:NODE_122013_length_9657_cov_34.346691	Coordinate:5526	Reads:1	Hits:11	Allocated_reads:0.0909090909090909	Strand:-
ATACCAACAAGACTGTGTACATCATTGT
>Location:NODE_122013_length_9657_cov_34.346691	Coordinate:5526	Reads:8	Hits:11	Allocated_reads:0.727272727272727	Strand:-
TACCAACAAGACTGTGTACATCACTGT
>Location:NODE_122013_length_9657_cov_34.346691	Coordinate:5526	Reads:4	Hits:10	Allocated_reads:0.4	Strand:-
TATACCAACAAGACTGTGTACATCACTGT
>Location:NODE_122013_length_9657_cov_34.346691	Coordinate:5528	Reads:1	Hits:11	Allocated_reads:0.0909090909090909	Strand:-
ATACCAACAAGACTGTGTACATCACT
>Location:NODE_122013_length_9657_cov_34.346691	Coordinate:5528	Reads:8	Hits:11	Allocated_reads:0.727272727272727	Strand:-
TACCAACAAGACTGTGTACATCACT
>Location:NODE_122013_length_9657_cov_34.346691	Coordinate:5528	Reads:4	Hits:10	Allocated_reads:0.4	Strand:-
TATACCAACAAGACTGTGTACATCACT
>Location:NODE_122013_length_9657_cov_34.346691	Coordinate:5529	Reads:1	Hits:11	Allocated_reads:0.0909090909090909	Strand:-
ATACCAACAAGACTGTGTACATCAC
>Location:NODE_122013_length_9657_cov_34.346691	Coordinate:5533	Reads:1	Hits:9	Allocated_reads:0.111111111111111	Strand:-
ACATATACCAACAAGACTGTGTACA
>Location:NODE_122013_length_9657_cov_34.346691	Coordinate:5535	Reads:1	Hits:8	Allocated_reads:0.125	Strand:-
TCATACATATACCAACAAGACTGTGTA
>Location:NODE_122013_length_9657_cov_34.346691	Coordinate:5536	Reads:1	Hits:24	Allocated_reads:0.0416666666666667	Strand:-
TCATACATATACCAACAAGACTGTGG
>Location:NODE_122013_length_9657_cov_34.346691	Coordinate:5536	Reads:14	Hits:9	Allocated_reads:1.55555555555556	Strand:-
TCATACATATACCAACAAGACTGTGT
>Location:NODE_122013_length_9657_cov_34.346691	Coordinate:5537	Reads:3	Hits:23	Allocated_reads:0.130434782608696	Strand:-
TCATACATATACCAACAAGACTGTG
>Location:NODE_122013_length_9657_cov_34.346691	Coordinate:5538	Reads:2	Hits:106	Allocated_reads:0.0188679245283019	Strand:-
AATCATACATATACCAACAAGACTGT
>Location:NODE_122013_length_9657_cov_34.346691	Coordinate:5538	Reads:1	Hits:112	Allocated_reads:0.00892857142857143	Strand:-
TCATACATATACCAACAATACTGT
>Location:NODE_122013_length_9657_cov_34.346691	Coordinate:5538	Reads:94	Hits:110	Allocated_reads:0.854545454545454	Strand:-
TCATACATATACCAACAAGACTGT
>Location:NODE_122013_length_9657_cov_34.346691	Coordinate:5540	Reads:1	Hits:94	Allocated_reads:0.0106382978723404	Strand:+
AGTCTTGTTGGTATATGTATGATTTCTATA
>Location:NODE_122013_length_9657_cov_34.346691	Coordinate:5541	Reads:1	Hits:194	Allocated_reads:0.00515463917525773	Strand:+
GTCTTGTTGGTATATGTATGATTTCTAT
>Location:NODE_122013_length_9657_cov_34.346691	Coordinate:5542	Reads:1	Hits:195	Allocated_reads:0.00512820512820513	Strand:-
TATAGAAATCATACATATACCAACAAGA
>Location:NODE_122013_length_9657_cov_34.346691	Coordinate:5542	Reads:3	Hits:215	Allocated_reads:0.013953488372093	Strand:+
TCTTGTTGGTATATGTATGATTTCT
>Location:NODE_122013_length_9657_cov_34.346691	Coordinate:5542	Reads:1	Hits:205	Allocated_reads:0.0048780487804878	Strand:+
TCTTGTTGGTATATGTATGATTTCTAT
>Location:NODE_122013_length_9657_cov_34.346691	Coordinate:5543	Reads:1	Hits:219	Allocated_reads:0.0045662100456621	Strand:+
CTTGTTGGTATATGTATGATTTCT
>Location:NODE_122013_length_9657_cov_34.346691	Coordinate:5543	Reads:3	Hits:208	Allocated_reads:0.0144230769230769	Strand:+
CTTGTTGGTATATGTATGATTTCTAT
>Location:NODE_122013_length_9657_cov_34.346691	Coordinate:5543	Reads:1	Hits:198	Allocated_reads:0.00505050505050505	Strand:+
CTTGTTGGTATATGTATGATTTCTATA
>Location:NODE_122013_length_9657_cov_34.346691	Coordinate:5544	Reads:1	Hits:218	Allocated_reads:0.00458715596330275	Strand:+
TTGTTGGTATATGTATGATTTCTAT
>Location:NODE_122013_length_9657_cov_34.346691	Coordinate:5545	Reads:1	Hits:210	Allocated_reads:0.00476190476190476	Strand:-
TATAGAAATCATACATATACCAACA
>Location:NODE_122013_length_9657_cov_34.346691	Coordinate:5545	Reads:1	Hits:221	Allocated_reads:0.00452488687782805	Strand:+
TGTTGGTATATGTATGATTTCTAT
>Location:NODE_122013_length_9657_cov_34.346691	Coordinate:5545	Reads:1	Hits:195	Allocated_reads:0.00512820512820513	Strand:+
TGTTGGTATATGTATGATTTCTATAC
>Location:NODE_122013_length_9657_cov_34.346691	Coordinate:5547	Reads:1	Hits:226	Allocated_reads:0.00442477876106195	Strand:+
TTGGTATATGTATGATTTCTATAC
>Location:NODE_122013_length_9657_cov_34.346691	Coordinate:5568	Reads:1	Hits:4	Allocated_reads:0.25	Strand:+
TACATTTTACACCAGATAAAAACTTTGG
>Location:NODE_122013_length_9657_cov_34.346691	Coordinate:5586	Reads:1	Hits:1	Allocated_reads:1	Strand:-
TAAGTTCCTGAATTTTACAACCAAAGTTTT
>Location:NODE_122013_length_9657_cov_34.346691	Coordinate:5586	Reads:1	Hits:1	Allocated_reads:1	Strand:-
TCCTGAATTTTACAACCAAAGTTTT
>Location:NODE_122013_length_9657_cov_34.346691	Coordinate:5587	Reads:1	Hits:1	Allocated_reads:1	Strand:-
TAAGTTCCTGAATTTTACAACCAAAGTTT
>Location:NODE_122013_length_9657_cov_34.346691	Coordinate:5589	Reads:1	Hits:1	Allocated_reads:1	Strand:-
TAAGTTCCTGAATTTTACAACCAAAGT
>Location:NODE_122013_length_9657_cov_34.346691	Coordinate:5590	Reads:1	Hits:1	Allocated_reads:1	Strand:-
TAAGTTCCTGAATTTTACAACCAAAG
>Location:NODE_122013_length_9657_cov_34.346691	Coordinate:5594	Reads:1	Hits:1	Allocated_reads:1	Strand:-
TTTAAAAAATAAGTTCCTGAATTTTACAACC
>Location:NODE_122013_length_9657_cov_34.346691	Coordinate:5601	Reads:1	Hits:1	Allocated_reads:1	Strand:+
AAATTCAGGAACTTATTTTTTAAAAACT
>Location:NODE_122013_length_9657_cov_34.346691	Coordinate:5619	Reads:1	Hits:2	Allocated_reads:0.5	Strand:-
TTCTCATTTAAAATGTCTAGTTTTTAAA
>Location:NODE_122013_length_9657_cov_34.346691	Coordinate:5628	Reads:1	Hits:393	Allocated_reads:0.00254452926208651	Strand:+
TAGACATTTTAAATGAGAATAAGA
>Location:NODE_122013_length_9657_cov_34.346691	Coordinate:5628	Reads:1	Hits:318	Allocated_reads:0.00314465408805031	Strand:-
TTCTTTCTTATTCTCATTTAAAATGTCTA
>Location:NODE_122013_length_9657_cov_34.346691	Coordinate:5629	Reads:1	Hits:641	Allocated_reads:0.0015600624024961	Strand:-
CTTTCTTATTCTCATTTAAAATGTCT
>Location:NODE_122013_length_9657_cov_34.346691	Coordinate:5629	Reads:1	Hits:469	Allocated_reads:0.00213219616204691	Strand:-
TTCTTTCTTATTCTCATTTAAAATGTCT
>Location:NODE_122013_length_9657_cov_34.346691	Coordinate:5629	Reads:1	Hits:672	Allocated_reads:0.00148809523809524	Strand:-
TTTCTTATTCTCATTTAAAATGTCT
>Location:NODE_122013_length_9657_cov_34.346691	Coordinate:5630	Reads:2	Hits:583	Allocated_reads:0.00343053173241852	Strand:-
TTCTTTCTTATTCTCATTTAAAATGTC
>Location:NODE_122013_length_9657_cov_34.346691	Coordinate:5633	Reads:1	Hits:795	Allocated_reads:0.00125786163522013	Strand:-
TTCTTTCTTATTCTCATTTAAAAT
>Location:NODE_122013_length_9657_cov_34.346691	Coordinate:5636	Reads:2	Hits:865	Allocated_reads:0.0023121387283237	Strand:+
TTAAATGAGAATAAGAAAGAAAAG
>Location:NODE_122013_length_9657_cov_34.346691	Coordinate:5636	Reads:3	Hits:845	Allocated_reads:0.00355029585798817	Strand:+
TTAAATGAGAATAAGAAAGAAAAGT
>Location:NODE_122013_length_9657_cov_34.346691	Coordinate:5636	Reads:4	Hits:823	Allocated_reads:0.00486026731470231	Strand:+
TTAAATGAGAATAAGAAAGAAAAGTA
>Location:NODE_122013_length_9657_cov_34.346691	Coordinate:5636	Reads:1	Hits:793	Allocated_reads:0.00126103404791929	Strand:+
TTAAATGAGAATAAGAAAGAAAAGTAT
>Location:NODE_122013_length_9657_cov_34.346691	Coordinate:5636	Reads:4	Hits:411	Allocated_reads:0.0097323600973236	Strand:+
TTAAATGAGAATAAGAAAGAAAAGTATT
>Location:NODE_122013_length_9657_cov_34.346691	Coordinate:5636	Reads:3	Hits:389	Allocated_reads:0.0077120822622108	Strand:+
TTAAATGAGAATAAGAAAGAAAAGTATTT
>Location:NODE_122013_length_9657_cov_34.346691	Coordinate:5636	Reads:9	Hits:373	Allocated_reads:0.0241286863270777	Strand:+
TTAAATGAGAATAAGAAAGAAAAGTATTTC
>Location:NODE_122013_length_9657_cov_34.346691	Coordinate:5636	Reads:2	Hits:332	Allocated_reads:0.00602409638554217	Strand:+
TTAAATGAGAATAAGAAAGAAAAGTATTTCTT
>Location:NODE_122013_length_9657_cov_34.346691	Coordinate:5637	Reads:1	Hits:840	Allocated_reads:0.00119047619047619	Strand:+
TAAATGAGAATAAGAAAGAAAAGTA
>Location:NODE_122013_length_9657_cov_34.346691	Coordinate:5637	Reads:1	Hits:808	Allocated_reads:0.00123762376237624	Strand:+
TAAATGAGAATAAGAAAGAAAAGTAT
>Location:NODE_122013_length_9657_cov_34.346691	Coordinate:5637	Reads:2	Hits:420	Allocated_reads:0.00476190476190476	Strand:+
TAAATGAGAATAAGAAAGAAAAGTATT
>Location:NODE_122013_length_9657_cov_34.346691	Coordinate:5637	Reads:2	Hits:342	Allocated_reads:0.00584795321637427	Strand:+
TAAATGAGAATAAGAAAGAAAAGTATTTCT
>Location:NODE_122013_length_9657_cov_34.346691	Coordinate:5637	Reads:1	Hits:330	Allocated_reads:0.00303030303030303	Strand:+
TAAATGAGAATAAGAAAGAAAAGTATTTCTTT
>Location:NODE_122013_length_9657_cov_34.346691	Coordinate:5638	Reads:1	Hits:835	Allocated_reads:0.00119760479041916	Strand:-
ATACTTTTCTTTCTTATTCTCATTT
>Location:NODE_122013_length_9657_cov_34.346691	Coordinate:5639	Reads:2	Hits:445	Allocated_reads:0.00449438202247191	Strand:+
AATGAGAATAAGAAAGAAAAGTATT
>Location:NODE_122013_length_9657_cov_34.346691	Coordinate:5639	Reads:3	Hits:423	Allocated_reads:0.00709219858156028	Strand:+
AATGAGAATAAGAAAGAAAAGTATTT
>Location:NODE_122013_length_9657_cov_34.346691	Coordinate:5639	Reads:3	Hits:405	Allocated_reads:0.00740740740740741	Strand:+
AATGAGAATAAGAAAGAAAAGTATTTC
>Location:NODE_122013_length_9657_cov_34.346691	Coordinate:5639	Reads:1	Hits:851	Allocated_reads:0.00117508813160987	Strand:-
ATACTTTTCTTTCTTATTCTCATT
>Location:NODE_122013_length_9657_cov_34.346691	Coordinate:5641	Reads:4	Hits:440	Allocated_reads:0.00909090909090909	Strand:+
TGAGAATAAGAAAGAAAAGTATTT
>Location:NODE_122013_length_9657_cov_34.346691	Coordinate:5641	Reads:4	Hits:420	Allocated_reads:0.00952380952380952	Strand:+
TGAGAATAAGAAAGAAAAGTATTTC
>Location:NODE_122013_length_9657_cov_34.346691	Coordinate:5642	Reads:1	Hits:427	Allocated_reads:0.00234192037470726	Strand:+
GAGAATAAGAAAGAAAAGTATTTC
>Location:NODE_122013_length_9657_cov_34.346691	Coordinate:5642	Reads:1	Hits:357	Allocated_reads:0.00280112044817927	Strand:+
GAGAATAAGAAAGAAAAGTATTTCTTTGT
>Location:NODE_122013_length_9657_cov_34.346691	Coordinate:5647	Reads:2	Hits:382	Allocated_reads:0.00523560209424084	Strand:+
TAAGAAAGAAAAGTATTTCTTTGTGCC
>Location:NODE_122013_length_9657_cov_34.346691	Coordinate:5647	Reads:1	Hits:375	Allocated_reads:0.00266666666666667	Strand:+
TAAGAAAGAAAAGTATTTCTTTGTGCCC
>Location:NODE_122013_length_9657_cov_34.346691	Coordinate:5647	Reads:1	Hits:312	Allocated_reads:0.00320512820512821	Strand:+
TAAGAAAGAAAAGTATTTCTTTGTGCCCCC
>Location:NODE_122013_length_9657_cov_34.346691	Coordinate:5660	Reads:1	Hits:235	Allocated_reads:0.00425531914893617	Strand:+
TATTTCTTTGTGCCCCCCTTTCCC
>Location:NODE_122013_length_9657_cov_34.346691	Coordinate:5665	Reads:1	Hits:197	Allocated_reads:0.0050761421319797	Strand:-
TTAACAGGGAAAGGGGGGCACAAAG
>Location:NODE_122013_length_9657_cov_34.346691	Coordinate:5722	Reads:1	Hits:440	Allocated_reads:0.00227272727272727	Strand:+
TAGACCCGCCCCTGCACAGTTACC
>Location:NODE_122013_length_9657_cov_34.346691	Coordinate:5722	Reads:1	Hits:415	Allocated_reads:0.00240963855421687	Strand:+
TAGACCCGCCCCTGCACAGTTACCAGC
>Location:NODE_122013_length_9657_cov_34.346691	Coordinate:5722	Reads:1	Hits:345	Allocated_reads:0.00289855072463768	Strand:+
TAGACCCGCCCCTGCACAGTTACCAGCTGTC
>Location:NODE_122013_length_9657_cov_34.346691	Coordinate:5723	Reads:1	Hits:425	Allocated_reads:0.00235294117647059	Strand:-
GCTGGTAACTGTGCAGGGGCGGGTCT
>Location:NODE_122013_length_9657_cov_34.346691	Coordinate:5723	Reads:2	Hits:442	Allocated_reads:0.00452488687782805	Strand:-
TGGTAACTGTGCAGGGGCGGGTCT
>Location:NODE_122013_length_9657_cov_34.346691	Coordinate:5724	Reads:1	Hits:354	Allocated_reads:0.00282485875706215	Strand:+
GACCCGCCCCTGCACAGTTACCAGCTGTCA
>Location:NODE_122013_length_9657_cov_34.346691	Coordinate:5725	Reads:1	Hits:364	Allocated_reads:0.00274725274725275	Strand:+
ACCCGCCCCTGCACAGTTACCAGCTGTC
>Location:NODE_122013_length_9657_cov_34.346691	Coordinate:5728	Reads:1	Hits:556	Allocated_reads:0.00179856115107914	Strand:+
CGCCCCTGCACAGTTACCAGCTGTC
>Location:NODE_122013_length_9657_cov_34.346691	Coordinate:5730	Reads:1	Hits:525	Allocated_reads:0.0019047619047619	Strand:+
CCCCTGCACAGTTACCAGCTGTCAGCTAC
>Location:NODE_122013_length_9657_cov_34.346691	Coordinate:5734	Reads:1	Hits:260	Allocated_reads:0.00384615384615385	Strand:+
TGCACAGTTACCAGCTGTCAGCTACT
>Location:NODE_122013_length_9657_cov_34.346691	Coordinate:5734	Reads:1	Hits:237	Allocated_reads:0.00421940928270042	Strand:+
TGCACAGTTACCAGCTGTCAGCTACTTAGA
>Location:NODE_122013_length_9657_cov_34.346691	Coordinate:5736	Reads:1	Hits:266	Allocated_reads:0.0037593984962406	Strand:+
CACAGTTACCAGCTGTCAGCTACT
>Location:NODE_122013_length_9657_cov_34.346691	Coordinate:5737	Reads:1	Hits:264	Allocated_reads:0.00378787878787879	Strand:+
ACAGTTACCAGCTGTCAGCTACTT
>Location:NODE_122013_length_9657_cov_34.346691	Coordinate:5737	Reads:3	Hits:246	Allocated_reads:0.0121951219512195	Strand:+
ACAGTTACCAGCTGTCAGCTACTTAGA
>Location:NODE_122013_length_9657_cov_34.346691	Coordinate:5737	Reads:1	Hits:235	Allocated_reads:0.00425531914893617	Strand:+
ACAGTTACCAGCTGTCAGCTACTTAGAAAA
>Location:NODE_122013_length_9657_cov_34.346691	Coordinate:5739	Reads:2	Hits:242	Allocated_reads:0.00826446280991736	Strand:-
TTTCTAAGTAGCTGACAGCTGGTAACT
>Location:NODE_122013_length_9657_cov_34.346691	Coordinate:5740	Reads:1	Hits:253	Allocated_reads:0.00395256916996047	Strand:+
GTTACCAGCTGTCAGCTACTTAGA
>Location:NODE_122013_length_9657_cov_34.346691	Coordinate:5746	Reads:1	Hits:242	Allocated_reads:0.00413223140495868	Strand:+
AGCTGTCAGCTACTTAGAAAAGGA
>Location:NODE_122013_length_9657_cov_34.346691	Coordinate:5747	Reads:1	Hits:158	Allocated_reads:0.00632911392405063	Strand:-
AACACCAGGATCCTTTTCAAAGTAGCTGACAGC
>Location:NODE_122013_length_9657_cov_34.346691	Coordinate:5747	Reads:1	Hits:158	Allocated_reads:0.00632911392405063	Strand:-
AACACCAGGATCCTTTTCTAAGTAGCTGACAGC
>Location:NODE_122013_length_9657_cov_34.346691	Coordinate:5748	Reads:1	Hits:220	Allocated_reads:0.00454545454545455	Strand:+
CTGTCAGCTACTTAGAAAAGGATCCT
>Location:NODE_122013_length_9657_cov_34.346691	Coordinate:5749	Reads:5	Hits:163	Allocated_reads:0.0306748466257669	Strand:-
AACACCAGGATCCTTTTCTAAGTAGCTGACA
>Location:NODE_122013_length_9657_cov_34.346691	Coordinate:5749	Reads:1	Hits:173	Allocated_reads:0.00578034682080925	Strand:-
CACCAGGATCCTTTTCTAAGTAGCTGACA
>Location:NODE_122013_length_9657_cov_34.346691	Coordinate:5750	Reads:2	Hits:166	Allocated_reads:0.0120481927710843	Strand:-
AACACCAGGATCCTTTTCTAAGTAGCTGAC
>Location:NODE_122013_length_9657_cov_34.346691	Coordinate:5751	Reads:6	Hits:168	Allocated_reads:0.0357142857142857	Strand:-
AACACCAGGATCCTTTTCTAAGTAGCTGA
>Location:NODE_122013_length_9657_cov_34.346691	Coordinate:5751	Reads:1	Hits:179	Allocated_reads:0.00558659217877095	Strand:-
ACACCAGGATCCTTTTCTAAGTAGCTGA
>Location:NODE_122013_length_9657_cov_34.346691	Coordinate:5753	Reads:23	Hits:172	Allocated_reads:0.133720930232558	Strand:-
AACACCAGGATCCTTTTCTAAGTAGCT
>Location:NODE_122013_length_9657_cov_34.346691	Coordinate:5753	Reads:1	Hits:163	Allocated_reads:0.00613496932515337	Strand:-
AATAACACCAGGATCCTTGTCTAAGTAGCT
>Location:NODE_122013_length_9657_cov_34.346691	Coordinate:5753	Reads:1	Hits:163	Allocated_reads:0.00613496932515337	Strand:-
AATAACACCAGGATCCTTTTCTAAGTAGCT
>Location:NODE_122013_length_9657_cov_34.346691	Coordinate:5753	Reads:1	Hits:184	Allocated_reads:0.00543478260869565	Strand:-
ACACCAGGATCCTTTTCTAAGTAGCT
>Location:NODE_122013_length_9657_cov_34.346691	Coordinate:5753	Reads:1	Hits:194	Allocated_reads:0.00515463917525773	Strand:-
ACCAGGATCCTTTTCTAAGTAGCT
>Location:NODE_122013_length_9657_cov_34.346691	Coordinate:5753	Reads:3	Hits:170	Allocated_reads:0.0176470588235294	Strand:-
TAACACCAGGATCCTTTTCTAAGTAGCT
>Location:NODE_122013_length_9657_cov_34.346691	Coordinate:5754	Reads:31	Hits:176	Allocated_reads:0.176136363636364	Strand:-
AACACCAGGATCCTTTTCTAAGTAGC
>Location:NODE_122013_length_9657_cov_34.346691	Coordinate:5755	Reads:1	Hits:178	Allocated_reads:0.00561797752808989	Strand:-
AACACCAGGATCCTTTTCGAAGTAG
>Location:NODE_122013_length_9657_cov_34.346691	Coordinate:5755	Reads:12	Hits:177	Allocated_reads:0.0677966101694915	Strand:-
AACACCAGGATCCTTTTCTAAGTAG
>Location:NODE_122013_length_9657_cov_34.346691	Coordinate:5756	Reads:2	Hits:187	Allocated_reads:0.0106951871657754	Strand:-
AACACCAGGATCCTTTTCTAAGTA
>Location:NODE_122013_length_9657_cov_34.346691	Coordinate:5756	Reads:1	Hits:175	Allocated_reads:0.00571428571428571	Strand:-
AATAACACCAGGATCCTTTTCTAAGTA
>Location:NODE_122013_length_9657_cov_34.346691	Coordinate:5757	Reads:1	Hits:189	Allocated_reads:0.00529100529100529	Strand:-
TAACACCAGGATCCTTTTCTAAGT
>Location:NODE_122013_length_9657_cov_34.346691	Coordinate:5785	Reads:1	Hits:525	Allocated_reads:0.0019047619047619	Strand:+
CCCCTGCACAGTTACCAGCTGTCAGCTAC
>Location:NODE_122013_length_9657_cov_34.346691	Coordinate:5789	Reads:1	Hits:260	Allocated_reads:0.00384615384615385	Strand:+
TGCACAGTTACCAGCTGTCAGCTACT
>Location:NODE_122013_length_9657_cov_34.346691	Coordinate:5789	Reads:1	Hits:237	Allocated_reads:0.00421940928270042	Strand:+
TGCACAGTTACCAGCTGTCAGCTACTTAGA
>Location:NODE_122013_length_9657_cov_34.346691	Coordinate:5791	Reads:1	Hits:266	Allocated_reads:0.0037593984962406	Strand:+
CACAGTTACCAGCTGTCAGCTACT
>Location:NODE_122013_length_9657_cov_34.346691	Coordinate:5792	Reads:1	Hits:264	Allocated_reads:0.00378787878787879	Strand:+
ACAGTTACCAGCTGTCAGCTACTT
>Location:NODE_122013_length_9657_cov_34.346691	Coordinate:5792	Reads:3	Hits:246	Allocated_reads:0.0121951219512195	Strand:+
ACAGTTACCAGCTGTCAGCTACTTAGA
>Location:NODE_122013_length_9657_cov_34.346691	Coordinate:5792	Reads:1	Hits:235	Allocated_reads:0.00425531914893617	Strand:+
ACAGTTACCAGCTGTCAGCTACTTAGAAAA
>Location:NODE_122013_length_9657_cov_34.346691	Coordinate:5794	Reads:2	Hits:242	Allocated_reads:0.00826446280991736	Strand:-
TTTCTAAGTAGCTGACAGCTGGTAACT
>Location:NODE_122013_length_9657_cov_34.346691	Coordinate:5795	Reads:1	Hits:253	Allocated_reads:0.00395256916996047	Strand:+
GTTACCAGCTGTCAGCTACTTAGA
>Location:NODE_122013_length_9657_cov_34.346691	Coordinate:5801	Reads:1	Hits:242	Allocated_reads:0.00413223140495868	Strand:+
AGCTGTCAGCTACTTAGAAAAGGA
>Location:NODE_122013_length_9657_cov_34.346691	Coordinate:5802	Reads:1	Hits:158	Allocated_reads:0.00632911392405063	Strand:-
AACACCAGGATCCTTTTCAAAGTAGCTGACAGC
>Location:NODE_122013_length_9657_cov_34.346691	Coordinate:5802	Reads:1	Hits:158	Allocated_reads:0.00632911392405063	Strand:-
AACACCAGGATCCTTTTCTAAGTAGCTGACAGC
>Location:NODE_122013_length_9657_cov_34.346691	Coordinate:5803	Reads:1	Hits:220	Allocated_reads:0.00454545454545455	Strand:+
CTGTCAGCTACTTAGAAAAGGATCCT
>Location:NODE_122013_length_9657_cov_34.346691	Coordinate:5804	Reads:5	Hits:163	Allocated_reads:0.0306748466257669	Strand:-
AACACCAGGATCCTTTTCTAAGTAGCTGACA
>Location:NODE_122013_length_9657_cov_34.346691	Coordinate:5804	Reads:1	Hits:173	Allocated_reads:0.00578034682080925	Strand:-
CACCAGGATCCTTTTCTAAGTAGCTGACA
>Location:NODE_122013_length_9657_cov_34.346691	Coordinate:5805	Reads:2	Hits:166	Allocated_reads:0.0120481927710843	Strand:-
AACACCAGGATCCTTTTCTAAGTAGCTGAC
>Location:NODE_122013_length_9657_cov_34.346691	Coordinate:5806	Reads:6	Hits:168	Allocated_reads:0.0357142857142857	Strand:-
AACACCAGGATCCTTTTCTAAGTAGCTGA
>Location:NODE_122013_length_9657_cov_34.346691	Coordinate:5806	Reads:1	Hits:179	Allocated_reads:0.00558659217877095	Strand:-
ACACCAGGATCCTTTTCTAAGTAGCTGA
>Location:NODE_122013_length_9657_cov_34.346691	Coordinate:5808	Reads:23	Hits:172	Allocated_reads:0.133720930232558	Strand:-
AACACCAGGATCCTTTTCTAAGTAGCT
>Location:NODE_122013_length_9657_cov_34.346691	Coordinate:5808	Reads:1	Hits:163	Allocated_reads:0.00613496932515337	Strand:-
AATAACACCAGGATCCTTGTCTAAGTAGCT
>Location:NODE_122013_length_9657_cov_34.346691	Coordinate:5808	Reads:1	Hits:163	Allocated_reads:0.00613496932515337	Strand:-
AATAACACCAGGATCCTTTTCTAAGTAGCT
>Location:NODE_122013_length_9657_cov_34.346691	Coordinate:5808	Reads:1	Hits:184	Allocated_reads:0.00543478260869565	Strand:-
ACACCAGGATCCTTTTCTAAGTAGCT
>Location:NODE_122013_length_9657_cov_34.346691	Coordinate:5808	Reads:1	Hits:194	Allocated_reads:0.00515463917525773	Strand:-
ACCAGGATCCTTTTCTAAGTAGCT
>Location:NODE_122013_length_9657_cov_34.346691	Coordinate:5808	Reads:3	Hits:170	Allocated_reads:0.0176470588235294	Strand:-
TAACACCAGGATCCTTTTCTAAGTAGCT
>Location:NODE_122013_length_9657_cov_34.346691	Coordinate:5809	Reads:31	Hits:176	Allocated_reads:0.176136363636364	Strand:-
AACACCAGGATCCTTTTCTAAGTAGC
>Location:NODE_122013_length_9657_cov_34.346691	Coordinate:5810	Reads:1	Hits:178	Allocated_reads:0.00561797752808989	Strand:-
AACACCAGGATCCTTTTCGAAGTAG
>Location:NODE_122013_length_9657_cov_34.346691	Coordinate:5810	Reads:12	Hits:177	Allocated_reads:0.0677966101694915	Strand:-
AACACCAGGATCCTTTTCTAAGTAG
>Location:NODE_122013_length_9657_cov_34.346691	Coordinate:5811	Reads:2	Hits:187	Allocated_reads:0.0106951871657754	Strand:-
AACACCAGGATCCTTTTCTAAGTA
>Location:NODE_122013_length_9657_cov_34.346691	Coordinate:5811	Reads:1	Hits:175	Allocated_reads:0.00571428571428571	Strand:-
AATAACACCAGGATCCTTTTCTAAGTA
>Location:NODE_122013_length_9657_cov_34.346691	Coordinate:5812	Reads:1	Hits:189	Allocated_reads:0.00529100529100529	Strand:-
TAACACCAGGATCCTTTTCTAAGT
>Location:NODE_122013_length_9657_cov_34.346691	Coordinate:5815	Reads:1	Hits:260	Allocated_reads:0.00384615384615385	Strand:+
TAGAAAAGGATCCTGGTGTTATTTGTCTC
>Location:NODE_122013_length_9657_cov_34.346691	Coordinate:5817	Reads:2	Hits:297	Allocated_reads:0.00673400673400673	Strand:-
ACAAATAACACCAGGATCCTTTTC
>Location:NODE_122013_length_9657_cov_34.346691	Coordinate:5818	Reads:1	Hits:421	Allocated_reads:0.00237529691211401	Strand:+
AAAAGGATCCTGGTGTTATTTGTCT
>Location:NODE_122013_length_9657_cov_34.346691	Coordinate:5818	Reads:2	Hits:419	Allocated_reads:0.00477326968973747	Strand:+
AAAAGGATCCTGGTGTTATTTGTCTC
>Location:NODE_122013_length_9657_cov_34.346691	Coordinate:5820	Reads:1	Hits:457	Allocated_reads:0.00218818380743982	Strand:+
AAGGATCCTGGTGTTATTTGTCTC
>Location:NODE_122013_length_9657_cov_34.346691	Coordinate:5821	Reads:1	Hits:462	Allocated_reads:0.00216450216450216	Strand:+
AGGATCCTGGTGTTATTTGTCTCT
>Location:NODE_122013_length_9657_cov_34.346691	Coordinate:5859	Reads:1	Hits:378	Allocated_reads:0.00264550264550265	Strand:-
ATGGAGAAACAGGTTTACCTTTTAGGTGACATG
>Location:NODE_122013_length_9657_cov_34.346691	Coordinate:5860	Reads:1	Hits:428	Allocated_reads:0.00233644859813084	Strand:+
ATGTCACCTAAAAGGTAAACCTGTTTCT
>Location:NODE_122013_length_9657_cov_34.346691	Coordinate:5861	Reads:1	Hits:414	Allocated_reads:0.00241545893719807	Strand:-
ATGGAGAAACAGGTTTACCTTTTAGGTGACA
>Location:NODE_122013_length_9657_cov_34.346691	Coordinate:5861	Reads:1	Hits:439	Allocated_reads:0.00227790432801822	Strand:-
GAGAAACAGGTTTACCTTTTAGGTGACA
>Location:NODE_122013_length_9657_cov_34.346691	Coordinate:5861	Reads:3	Hits:406	Allocated_reads:0.00738916256157635	Strand:-
TGATGGAGAAACAGGTTTACCTTTTAGGTGACA
>Location:NODE_122013_length_9657_cov_34.346691	Coordinate:5861	Reads:8	Hits:417	Allocated_reads:0.0191846522781775	Strand:-
TGGAGAAACAGGTTTACCTTTTAGGTGACA
>Location:NODE_122013_length_9657_cov_34.346691	Coordinate:5861	Reads:2	Hits:417	Allocated_reads:0.00479616306954436	Strand:+
TGTCACCTAAAAGGTAAACCTGTTTCTCCA
>Location:NODE_122013_length_9657_cov_34.346691	Coordinate:5862	Reads:1	Hits:436	Allocated_reads:0.00229357798165138	Strand:+
GTCACCTAAAAGGTAAACCTGTTTCTCC
>Location:NODE_122013_length_9657_cov_34.346691	Coordinate:5862	Reads:1	Hits:417	Allocated_reads:0.00239808153477218	Strand:+
GTCACCTAAAAGGTAAACCTGTTTCTCCATC
>Location:NODE_122013_length_9657_cov_34.346691	Coordinate:5862	Reads:1	Hits:393	Allocated_reads:0.00254452926208651	Strand:+
GTCACCTAAAAGGTAAACCTGTTTCTCCATCAC
>Location:NODE_122013_length_9657_cov_34.346691	Coordinate:5862	Reads:1	Hits:411	Allocated_reads:0.0024330900243309	Strand:-
TGATGGAGAAACAGGTTTACCTTTTAGGTGAC
>Location:NODE_122013_length_9657_cov_34.346691	Coordinate:5862	Reads:1	Hits:424	Allocated_reads:0.00235849056603774	Strand:-
TGGAGAAACAGGTTTACCTTTTAGGTGAC
>Location:NODE_122013_length_9657_cov_34.346691	Coordinate:5863	Reads:1	Hits:428	Allocated_reads:0.00233644859813084	Strand:-
TGATGGAGAAACAGGTTTACCTTTTAGGTGT
>Location:NODE_122013_length_9657_cov_34.346691	Coordinate:5863	Reads:2	Hits:422	Allocated_reads:0.004739336492891	Strand:-
TGATGGAGAAACAGGTTTACCTTTTAGGTGA
>Location:NODE_122013_length_9657_cov_34.346691	Coordinate:5863	Reads:1	Hits:435	Allocated_reads:0.00229885057471264	Strand:-
TGGAGAAACAGGTTTACCTTTTAGGTGA
>Location:NODE_122013_length_9657_cov_34.346691	Coordinate:5864	Reads:1	Hits:427	Allocated_reads:0.00234192037470726	Strand:-
TGATGGAGAAACAGGTTTACCTTTTAGGTG
>Location:NODE_122013_length_9657_cov_34.346691	Coordinate:5864	Reads:1	Hits:440	Allocated_reads:0.00227272727272727	Strand:-
TGGAGAAACAGGTTTACCTTTTAGGTG
>Location:NODE_122013_length_9657_cov_34.346691	Coordinate:5865	Reads:1	Hits:342	Allocated_reads:0.00292397660818713	Strand:+
ACCTAAAAGGTAAACCTGTTTCTCCATCACC
>Location:NODE_122013_length_9657_cov_34.346691	Coordinate:5865	Reads:5	Hits:447	Allocated_reads:0.0111856823266219	Strand:-
TGATGGAGAAACAGGTTTACCTTTTAGGT
>Location:NODE_122013_length_9657_cov_34.346691	Coordinate:5865	Reads:1	Hits:461	Allocated_reads:0.00216919739696312	Strand:-
TGGAGAAACAGGTTTACCTTTTAGGT
>Location:NODE_122013_length_9657_cov_34.346691	Coordinate:5866	Reads:3	Hits:460	Allocated_reads:0.00652173913043478	Strand:-
TGATGGAGAAACAGGTTTACCTTTTAGG
>Location:NODE_122013_length_9657_cov_34.346691	Coordinate:5866	Reads:8	Hits:474	Allocated_reads:0.0168776371308017	Strand:-
TGGAGAAACAGGTTTACCTTTTAGG
>Location:NODE_122013_length_9657_cov_34.346691	Coordinate:5867	Reads:1	Hits:504	Allocated_reads:0.00198412698412698	Strand:+
CTAAAAGGTAAACCTGTTTCTCCAT
>Location:NODE_122013_length_9657_cov_34.346691	Coordinate:5867	Reads:2	Hits:499	Allocated_reads:0.00400801603206413	Strand:+
CTAAAAGGTAAACCTGTTTCTCCATC
>Location:NODE_122013_length_9657_cov_34.346691	Coordinate:5867	Reads:1	Hits:499	Allocated_reads:0.00200400801603206	Strand:-
GATGGAGAAACAGGTTTACCTTTTAG
>Location:NODE_122013_length_9657_cov_34.346691	Coordinate:5868	Reads:6	Hits:512	Allocated_reads:0.01171875	Strand:+
TAAAAGGTAAACCTGTTTCTCCATC
>Location:NODE_122013_length_9657_cov_34.346691	Coordinate:5868	Reads:1	Hits:380	Allocated_reads:0.00263157894736842	Strand:+
TAAAAGGTAAACCTGTTTCTCCATCACC
>Location:NODE_122013_length_9657_cov_34.346691	Coordinate:5869	Reads:4	Hits:526	Allocated_reads:0.00760456273764259	Strand:+
AAAAGGTAAACCTGTTTCTCCATC
>Location:NODE_122013_length_9657_cov_34.346691	Coordinate:5869	Reads:1	Hits:519	Allocated_reads:0.00192678227360308	Strand:+
AAAAGGTAAACCTGTTTCTCCATCA
>Location:NODE_122013_length_9657_cov_34.346691	Coordinate:5869	Reads:2	Hits:499	Allocated_reads:0.00400801603206413	Strand:-
GTGATGGAGAAACAGGTTTACCTTTT
>Location:NODE_122013_length_9657_cov_34.346691	Coordinate:5869	Reads:8	Hits:521	Allocated_reads:0.0153550863723608	Strand:-
TGATGGAGAAACAGGTTTACCTTTT
>Location:NODE_122013_length_9657_cov_34.346691	Coordinate:5870	Reads:1	Hits:527	Allocated_reads:0.00189753320683112	Strand:-
GTGATGGAGAAACAGGTTTACCTTT
>Location:NODE_122013_length_9657_cov_34.346691	Coordinate:5870	Reads:5	Hits:550	Allocated_reads:0.00909090909090909	Strand:-
TGATGGAGAAACAGGTTTACCTTT
>Location:NODE_122013_length_9657_cov_34.346691	Coordinate:5871	Reads:2	Hits:424	Allocated_reads:0.00471698113207547	Strand:+
AAGGTAAACCTGTTTCTCCATCACC
>Location:NODE_122013_length_9657_cov_34.346691	Coordinate:5872	Reads:1	Hits:359	Allocated_reads:0.00278551532033426	Strand:-
ACAGGTGATGGAGAAACAGGTTTACCT
>Location:NODE_122013_length_9657_cov_34.346691	Coordinate:5872	Reads:1	Hits:330	Allocated_reads:0.00303030303030303	Strand:+
AGGTAAACCTGTTTCTCCATCACCTGTT
>Location:NODE_122013_length_9657_cov_34.346691	Coordinate:5873	Reads:2	Hits:396	Allocated_reads:0.00505050505050505	Strand:-
AGGTGATGGAGAAACAGGTTTACC
>Location:NODE_122013_length_9657_cov_34.346691	Coordinate:5873	Reads:17	Hits:391	Allocated_reads:0.0434782608695652	Strand:-
CAGGTGATGGAGAAACAGGTTTACC
>Location:NODE_122013_length_9657_cov_34.346691	Coordinate:5873	Reads:1	Hits:335	Allocated_reads:0.00298507462686567	Strand:-
GAACAGGTGATGGAGAAACAGGTTTACC
>Location:NODE_122013_length_9657_cov_34.346691	Coordinate:5873	Reads:2	Hits:295	Allocated_reads:0.00677966101694915	Strand:-
GAGCTGAACAGGTGATGGAGAAACAGGTTTACC
>Location:NODE_122013_length_9657_cov_34.346691	Coordinate:5873	Reads:4	Hits:332	Allocated_reads:0.0120481927710843	Strand:-
TGAACAGGTGATGGAGAAACAGGTTTACC
>Location:NODE_122013_length_9657_cov_34.346691	Coordinate:5874	Reads:16	Hits:402	Allocated_reads:0.0398009950248756	Strand:-
CAGGTGATGGAGAAACAGGTTTAC
>Location:NODE_122013_length_9657_cov_34.346691	Coordinate:5874	Reads:1	Hits:402	Allocated_reads:0.00248756218905473	Strand:+
GTAAACCTGTTTCTCCATCACCTG
>Location:NODE_122013_length_9657_cov_34.346691	Coordinate:5874	Reads:1	Hits:345	Allocated_reads:0.00289855072463768	Strand:+
GTAAACCTGTTTCTCCATCACCTGTTC
>Location:NODE_122013_length_9657_cov_34.346691	Coordinate:5875	Reads:1	Hits:403	Allocated_reads:0.00248138957816377	Strand:+
TAAACCTGTTTCTCCATCACCTGT
>Location:NODE_122013_length_9657_cov_34.346691	Coordinate:5875	Reads:2	Hits:374	Allocated_reads:0.0053475935828877	Strand:+
TAAACCTGTTTCTCCATCACCTGTT
>Location:NODE_122013_length_9657_cov_34.346691	Coordinate:5875	Reads:2	Hits:363	Allocated_reads:0.00550964187327824	Strand:+
TAAACCTGTTTCTCCATCACCTGTTC
>Location:NODE_122013_length_9657_cov_34.346691	Coordinate:5875	Reads:1	Hits:358	Allocated_reads:0.00279329608938547	Strand:+
TAAACCTGTTTCTCCATCACCTGTTCA
>Location:NODE_122013_length_9657_cov_34.346691	Coordinate:5875	Reads:1	Hits:345	Allocated_reads:0.00289855072463768	Strand:+
TAAACCTGTTTCTCCATCACCTGTTCAG
>Location:NODE_122013_length_9657_cov_34.346691	Coordinate:5875	Reads:5	Hits:337	Allocated_reads:0.0148367952522255	Strand:+
TAAACCTGTTTCTCCATCACCTGTTCAGC
>Location:NODE_122013_length_9657_cov_34.346691	Coordinate:5876	Reads:1	Hits:371	Allocated_reads:0.00269541778975741	Strand:+
AAACCTGTTTCTCCATCACCTGTTCAGC
>Location:NODE_122013_length_9657_cov_34.346691	Coordinate:5877	Reads:2	Hits:405	Allocated_reads:0.00493827160493827	Strand:+
AACCTGTTTCTCCATCACCTGTTC
>Location:NODE_122013_length_9657_cov_34.346691	Coordinate:5877	Reads:1	Hits:356	Allocated_reads:0.00280898876404494	Strand:+
AACCTGTTTCTCCATCACCTGTTCAGCTC
>Location:NODE_122013_length_9657_cov_34.346691	Coordinate:5877	Reads:1	Hits:289	Allocated_reads:0.00346020761245675	Strand:+
AACCTGTTTCTCCATCACCTGTTCAGCTCTGATGA
>Location:NODE_122013_length_9657_cov_34.346691	Coordinate:5878	Reads:1	Hits:336	Allocated_reads:0.00297619047619048	Strand:+
ACCTGTTTCTCCATCACCTGTTCAGCTCTGA
>Location:NODE_122013_length_9657_cov_34.346691	Coordinate:5879	Reads:1	Hits:396	Allocated_reads:0.00252525252525253	Strand:+
CCTGTTTCTCCATCACCTGTTCAGC
>Location:NODE_122013_length_9657_cov_34.346691	Coordinate:5879	Reads:1	Hits:367	Allocated_reads:0.00272479564032698	Strand:+
CCTGTTTCTCCATCACCTGTTCAGCTCT
>Location:NODE_122013_length_9657_cov_34.346691	Coordinate:5879	Reads:4	Hits:345	Allocated_reads:0.0115942028985507	Strand:+
CCTGTTTCTCCATCACCTGTTCAGCTCTGA
>Location:NODE_122013_length_9657_cov_34.346691	Coordinate:5879	Reads:1	Hits:345	Allocated_reads:0.00289855072463768	Strand:-
TCAGAGCTGAACAGGTGATGGAGAAACAGG
>Location:NODE_122013_length_9657_cov_34.346691	Coordinate:5880	Reads:2	Hits:389	Allocated_reads:0.0051413881748072	Strand:+
CTGTTTCTCCATCACCTGTTCAGCT
>Location:NODE_122013_length_9657_cov_34.346691	Coordinate:5880	Reads:1	Hits:380	Allocated_reads:0.00263157894736842	Strand:+
CTGTTTCTCCATCACCTGTTCAGCTC
>Location:NODE_122013_length_9657_cov_34.346691	Coordinate:5880	Reads:1	Hits:350	Allocated_reads:0.00285714285714286	Strand:+
CTGTTTCTCCATCACCTGTTCAGCTCTGA
>Location:NODE_122013_length_9657_cov_34.346691	Coordinate:5881	Reads:2	Hits:393	Allocated_reads:0.00508905852417303	Strand:-
GAGCTGAACAGGTGATGGAGAAACA
>Location:NODE_122013_length_9657_cov_34.346691	Coordinate:5881	Reads:1	Hits:362	Allocated_reads:0.00276243093922652	Strand:-
TCAGAGCTGAACAGGTGATGGAGAAACA
>Location:NODE_122013_length_9657_cov_34.346691	Coordinate:5881	Reads:3	Hits:402	Allocated_reads:0.00746268656716418	Strand:+
TGTTTCTCCATCACCTGTTCAGCT
>Location:NODE_122013_length_9657_cov_34.346691	Coordinate:5881	Reads:2	Hits:393	Allocated_reads:0.00508905852417303	Strand:+
TGTTTCTCCATCACCTGTTCAGCTC
>Location:NODE_122013_length_9657_cov_34.346691	Coordinate:5881	Reads:10	Hits:362	Allocated_reads:0.0276243093922652	Strand:+
TGTTTCTCCATCACCTGTTCAGCTCTGA
>Location:NODE_122013_length_9657_cov_34.346691	Coordinate:5881	Reads:1	Hits:360	Allocated_reads:0.00277777777777778	Strand:+
TGTTTCTCCATCACCTGTTCAGCTCTGAT
>Location:NODE_122013_length_9657_cov_34.346691	Coordinate:5882	Reads:1	Hits:402	Allocated_reads:0.00248756218905473	Strand:-
GAGCTGAACAGGTGATGGAGAAAC
>Location:NODE_122013_length_9657_cov_34.346691	Coordinate:5883	Reads:7	Hits:376	Allocated_reads:0.0186170212765957	Strand:+
TTTCTCCATCACCTGTTCAGCTCTGA
>Location:NODE_122013_length_9657_cov_34.346691	Coordinate:5883	Reads:1	Hits:374	Allocated_reads:0.00267379679144385	Strand:+
TTTCTCCATCACCTGTTCAGCTCTGAT
>Location:NODE_122013_length_9657_cov_34.346691	Coordinate:5884	Reads:1	Hits:393	Allocated_reads:0.00254452926208651	Strand:+
TTCTCCATCACCTGTTCAGCTCTG
>Location:NODE_122013_length_9657_cov_34.346691	Coordinate:5884	Reads:2	Hits:385	Allocated_reads:0.00519480519480519	Strand:+
TTCTCCATCACCTGTTCAGCTGTGA
>Location:NODE_122013_length_9657_cov_34.346691	Coordinate:5884	Reads:89	Hits:381	Allocated_reads:0.233595800524934	Strand:+
TTCTCCATCACCTGTTCAGCTCTGA
>Location:NODE_122013_length_9657_cov_34.346691	Coordinate:5884	Reads:3	Hits:379	Allocated_reads:0.0079155672823219	Strand:+
TTCTCCATCACCTGTTCAGCTCTGAT
>Location:NODE_122013_length_9657_cov_34.346691	Coordinate:5884	Reads:8	Hits:368	Allocated_reads:0.0217391304347826	Strand:+
TTCTCCATCACCTGTTCAGCTCTGATG
>Location:NODE_122013_length_9657_cov_34.346691	Coordinate:5884	Reads:5	Hits:335	Allocated_reads:0.0149253731343284	Strand:+
TTCTCCATCACCTGTTCAGCTCTGATGA
>Location:NODE_122013_length_9657_cov_34.346691	Coordinate:5885	Reads:2	Hits:384	Allocated_reads:0.00520833333333333	Strand:-
TCAGAGCTGAACAGGTGATGGAGA
>Location:NODE_122013_length_9657_cov_34.346691	Coordinate:5885	Reads:13	Hits:384	Allocated_reads:0.0338541666666667	Strand:+
TCTCCATCACCTGTTCAGCTCTGA
>Location:NODE_122013_length_9657_cov_34.346691	Coordinate:5885	Reads:2	Hits:338	Allocated_reads:0.00591715976331361	Strand:+
TCTCCATCACCTGTTCAGCTCTGATGA
>Location:NODE_122013_length_9657_cov_34.346691	Coordinate:5886	Reads:1	Hits:387	Allocated_reads:0.00258397932816537	Strand:+
CTCCATCACCTGTTCAGCTCTGAT
>Location:NODE_122013_length_9657_cov_34.346691	Coordinate:5886	Reads:1	Hits:342	Allocated_reads:0.00292397660818713	Strand:+
CTCCATCACCTGTTCAGCTCTGATGA
>Location:NODE_122013_length_9657_cov_34.346691	Coordinate:5923	Reads:1	Hits:1	Allocated_reads:1	Strand:-
TGATGGACAAAAAGGTTTACCTTTTAGG
>Location:NODE_122013_length_9657_cov_34.346691	Coordinate:5926	Reads:1	Hits:1	Allocated_reads:1	Strand:-
AGGTGATGGACAAAAAGGTTTACCTTTT
>Location:NODE_122013_length_9657_cov_34.346691	Coordinate:5926	Reads:3	Hits:1	Allocated_reads:3	Strand:-
CAGGTGATGGACAAAAAGGTTTACCTTTT
>Location:NODE_122013_length_9657_cov_34.346691	Coordinate:5926	Reads:11	Hits:1	Allocated_reads:11	Strand:-
GGTGATGGACAAAAAGGTTTACCTTTT
>Location:NODE_122013_length_9657_cov_34.346691	Coordinate:5926	Reads:2	Hits:1	Allocated_reads:2	Strand:-
TGATGGACAAAAAGGTTTACCTTTT
>Location:NODE_122013_length_9657_cov_34.346691	Coordinate:5927	Reads:1	Hits:1	Allocated_reads:1	Strand:-
AACAGGTGATGGACAAAAAGGTTTACCTTT
>Location:NODE_122013_length_9657_cov_34.346691	Coordinate:5927	Reads:1	Hits:1	Allocated_reads:1	Strand:-
AGGTGATGGACAAAAAGGTTTACCTTT
>Location:NODE_122013_length_9657_cov_34.346691	Coordinate:5927	Reads:1	Hits:1	Allocated_reads:1	Strand:-
CAGGTGATGGACAAAAAGGTTTACCTTT
>Location:NODE_122013_length_9657_cov_34.346691	Coordinate:5930	Reads:1	Hits:1	Allocated_reads:1	Strand:-
CTGAACAGGTGATGGACAAAAAGGTTTACC
>Location:NODE_122013_length_9657_cov_34.346691	Coordinate:5930	Reads:4	Hits:1	Allocated_reads:4	Strand:-
GAACAGGTGATGGACAAAAAGGTTTACC
>Location:NODE_122013_length_9657_cov_34.346691	Coordinate:5930	Reads:8	Hits:1	Allocated_reads:8	Strand:-
TGAACAGGTGATGGACAAAAAGGTTTACC
>Location:NODE_122013_length_9657_cov_34.346691	Coordinate:5932	Reads:1	Hits:1	Allocated_reads:1	Strand:+
TAAACCTTTTTGTCCATCACCTGTTCAGCT
>Location:NODE_122013_length_9657_cov_34.346691	Coordinate:5934	Reads:1	Hits:1	Allocated_reads:1	Strand:-
AGAGCTGAACAGGTGATGGACAAAAAGGTT
>Location:NODE_122013_length_9657_cov_34.346691	Coordinate:5934	Reads:1	Hits:1	Allocated_reads:1	Strand:-
TGAACAGGTGATGGACAAAAAGGTT
>Location:NODE_122013_length_9657_cov_34.346691	Coordinate:5945	Reads:1	Hits:225	Allocated_reads:0.00444444444444444	Strand:+
CCATCACCTGTTCAGCTCTGATGATTCAGTAAGG
>Location:NODE_122013_length_9657_cov_34.346691	Coordinate:5946	Reads:1	Hits:228	Allocated_reads:0.0043859649122807	Strand:-
TCCTTACTGAATCATCAGAGCTGAACAGGTGATG
>Location:NODE_122013_length_9657_cov_34.346691	Coordinate:5947	Reads:1	Hits:266	Allocated_reads:0.0037593984962406	Strand:+
ATCACCTGTTCAGCTCTGATGATTCAGT
>Location:NODE_122013_length_9657_cov_34.346691	Coordinate:5947	Reads:1	Hits:235	Allocated_reads:0.00425531914893617	Strand:-
TCCTTACTGAATCATCAGAGCTGAACAGGTGAT
>Location:NODE_122013_length_9657_cov_34.346691	Coordinate:5948	Reads:1	Hits:252	Allocated_reads:0.00396825396825397	Strand:-
CCTTACTGAATCATCAGAGCTGAACAGGTGA
>Location:NODE_122013_length_9657_cov_34.346691	Coordinate:5948	Reads:1	Hits:281	Allocated_reads:0.00355871886120996	Strand:+
TCACCTGTTCAGCTCTGATGATTCAG
>Location:NODE_122013_length_9657_cov_34.346691	Coordinate:5948	Reads:1	Hits:270	Allocated_reads:0.0037037037037037	Strand:+
TCACCTGTTCAGCTCTGATGATTCAGTA
>Location:NODE_122013_length_9657_cov_34.346691	Coordinate:5948	Reads:1	Hits:245	Allocated_reads:0.00408163265306122	Strand:-
TCCTTACTGAATCATCAGAGCTGAACAGGTGA
>Location:NODE_122013_length_9657_cov_34.346691	Coordinate:5949	Reads:1	Hits:269	Allocated_reads:0.00371747211895911	Strand:+
CACCTGTTCAGCTCTGATGATTCAGTAAG
>Location:NODE_122013_length_9657_cov_34.346691	Coordinate:5949	Reads:1	Hits:240	Allocated_reads:0.00416666666666667	Strand:+
CACCTGTTCAGCTCTGATGATTCAGTAAGGAC
>Location:NODE_122013_length_9657_cov_34.346691	Coordinate:5950	Reads:3	Hits:262	Allocated_reads:0.0114503816793893	Strand:-
CCTTACTGAATCATCAGAGCTGAACAGGT
>Location:NODE_122013_length_9657_cov_34.346691	Coordinate:5950	Reads:2	Hits:255	Allocated_reads:0.00784313725490196	Strand:-
TCCTTACTGAATCATCAGAGCTGAACAGGT
>Location:NODE_122013_length_9657_cov_34.346691	Coordinate:5951	Reads:5	Hits:257	Allocated_reads:0.0194552529182879	Strand:-
TCCTTACTGAATCATCAGAGCTGAACAGG
>Location:NODE_122013_length_9657_cov_34.346691	Coordinate:5953	Reads:1	Hits:290	Allocated_reads:0.00344827586206897	Strand:-
TCCTTACTGAATCATCAGAGCTGAACA
>Location:NODE_122013_length_9657_cov_34.346691	Coordinate:5954	Reads:1	Hits:369	Allocated_reads:0.002710027100271	Strand:+
GTTCAGCTCTGATGATTCAGTAAG
>Location:NODE_122013_length_9657_cov_34.346691	Coordinate:5954	Reads:6	Hits:343	Allocated_reads:0.0174927113702624	Strand:-
TCCTTACTGAATCATCAGAGCTGAAC
>Location:NODE_122013_length_9657_cov_34.346691	Coordinate:5955	Reads:1	Hits:352	Allocated_reads:0.00284090909090909	Strand:-
TCCTTACTGAATCATCAGAGCTGAA
>Location:NODE_122013_length_9657_cov_34.346691	Coordinate:5956	Reads:1	Hits:342	Allocated_reads:0.00292397660818713	Strand:+
TCAGCTCTGATGATTCAGTAAGGACATC
>Location:NODE_122013_length_9657_cov_34.346691	Coordinate:5956	Reads:1	Hits:287	Allocated_reads:0.00348432055749129	Strand:+
TCAGCTCTGATGATTCAGTAAGGACATCTCCT
>Location:NODE_122013_length_9657_cov_34.346691	Coordinate:5956	Reads:1	Hits:374	Allocated_reads:0.00267379679144385	Strand:-
TCCTTACTGAATCATCAGAGCTGA
>Location:NODE_122013_length_9657_cov_34.346691	Coordinate:5957	Reads:1	Hits:337	Allocated_reads:0.0029673590504451	Strand:-
CCAGGAGATGTCCTTACTGAATCATCAGAGCTT
>Location:NODE_122013_length_9657_cov_34.346691	Coordinate:5958	Reads:1	Hits:366	Allocated_reads:0.00273224043715847	Strand:-
AGATGTCCTTACTGAATCATCAGAGCT
>Location:NODE_122013_length_9657_cov_34.346691	Coordinate:5958	Reads:1	Hits:347	Allocated_reads:0.00288184438040346	Strand:-
GGAGATGTCCTTACTGAATCATCAGAGCT
>Location:NODE_122013_length_9657_cov_34.346691	Coordinate:5958	Reads:1	Hits:422	Allocated_reads:0.0023696682464455	Strand:-
TGTCCTTACTGAATCATCAGAGCT
>Location:NODE_122013_length_9657_cov_34.346691	Coordinate:5959	Reads:1	Hits:313	Allocated_reads:0.00319488817891374	Strand:-
AAACCAGGAGATGTCCTTACTGAATCATCAGAGC
>Location:NODE_122013_length_9657_cov_34.346691	Coordinate:5959	Reads:1	Hits:322	Allocated_reads:0.0031055900621118	Strand:-
AACCAGGAGATGTCCTTACTGAATCATCAGAGC
>Location:NODE_122013_length_9657_cov_34.346691	Coordinate:5959	Reads:1	Hits:350	Allocated_reads:0.00285714285714286	Strand:-
AGGAGATGTCCTTACTGAATCATCAGAGC
>Location:NODE_122013_length_9657_cov_34.346691	Coordinate:5959	Reads:1	Hits:420	Allocated_reads:0.00238095238095238	Strand:-
ATGTCCTTACTGAATCATCAGAGC
>Location:NODE_122013_length_9657_cov_34.346691	Coordinate:5959	Reads:1	Hits:411	Allocated_reads:0.0024330900243309	Strand:+
GCTCTGATGATTCAGTAAGGACATC
>Location:NODE_122013_length_9657_cov_34.346691	Coordinate:5959	Reads:1	Hits:351	Allocated_reads:0.00284900284900285	Strand:-
GGAGATGTCCTTACTGAATCATCAGAGC
>Location:NODE_122013_length_9657_cov_34.346691	Coordinate:5960	Reads:2	Hits:373	Allocated_reads:0.00536193029490617	Strand:-
GAGATGTCCTTACTGAATCATCAGAG
>Location:NODE_122013_length_9657_cov_34.346691	Coordinate:5961	Reads:1	Hits:342	Allocated_reads:0.00292397660818713	Strand:-
ACCAGGAGATGTCCTTACTGAATCATCAGA
>Location:NODE_122013_length_9657_cov_34.346691	Coordinate:5961	Reads:5	Hits:352	Allocated_reads:0.0142045454545455	Strand:-
CCAGGAGATGTCCTTACTGAATCATCAGA
>Location:NODE_122013_length_9657_cov_34.346691	Coordinate:5962	Reads:1	Hits:379	Allocated_reads:0.00263852242744063	Strand:+
CTGATGATTCAGTAAGGACATCTCCT
>Location:NODE_122013_length_9657_cov_34.346691	Coordinate:5962	Reads:1	Hits:350	Allocated_reads:0.00285714285714286	Strand:+
CTGATGATTCAGTAAGGACATCTCCTGGTT
>Location:NODE_122013_length_9657_cov_34.346691	Coordinate:5963	Reads:1	Hits:366	Allocated_reads:0.00273224043715847	Strand:-
ACCAGGAGATGTCCTTACTGAATCATCA
>Location:NODE_122013_length_9657_cov_34.346691	Coordinate:5965	Reads:1	Hits:385	Allocated_reads:0.0025974025974026	Strand:+
ATGATTCAGTAAGGACATCTCCTGGTT
>Location:NODE_122013_length_9657_cov_34.346691	Coordinate:5966	Reads:2	Hits:416	Allocated_reads:0.00480769230769231	Strand:+
TGATTCAGTAAGGACATCTCCTGG
>Location:NODE_122013_length_9657_cov_34.346691	Coordinate:5966	Reads:2	Hits:406	Allocated_reads:0.00492610837438424	Strand:+
TGATTCAGTAAGGACATCTCCTGGT
>Location:NODE_122013_length_9657_cov_34.346691	Coordinate:5966	Reads:3	Hits:399	Allocated_reads:0.0075187969924812	Strand:+
TGATTCAGTAAGGACATCTCCTGGTT
>Location:NODE_122013_length_9657_cov_34.346691	Coordinate:5967	Reads:1	Hits:407	Allocated_reads:0.00245700245700246	Strand:-
AACCAGGAGATGTCCTTACTGAATC
>Location:NODE_122013_length_9657_cov_34.346691	Coordinate:5967	Reads:2	Hits:407	Allocated_reads:0.00491400491400491	Strand:+
GATTCAGTAAGGACATCTCCTGGTT
>Location:NODE_122013_length_9657_cov_34.346691	Coordinate:5968	Reads:1	Hits:416	Allocated_reads:0.00240384615384615	Strand:-
AACCAGGAGATGTCCTTACTGAAT
>Location:NODE_122013_length_9657_cov_34.346691	Coordinate:5968	Reads:1	Hits:416	Allocated_reads:0.00240384615384615	Strand:+
ATTCAGTAAGGACATCTCCTGGTT
>Location:NODE_122013_length_9657_cov_34.346691	Coordinate:5968	Reads:1	Hits:407	Allocated_reads:0.00245700245700246	Strand:+
ATTCAGTAAGGACATCTCCTGGCTT
>Location:NODE_122013_length_9657_cov_34.346691	Coordinate:5968	Reads:2	Hits:313	Allocated_reads:0.00638977635782748	Strand:-
TGAAGATGAAACCAGGAGATGTCCTTACTGAAT
>Location:NODE_122013_length_9657_cov_34.346691	Coordinate:5969	Reads:1	Hits:402	Allocated_reads:0.00248756218905473	Strand:-
TGAAACCAGGAGATGTCCTTACTGAA
>Location:NODE_122013_length_9657_cov_34.346691	Coordinate:5969	Reads:7	Hits:435	Allocated_reads:0.0160919540229885	Strand:+
TTCAGTAAGGACATCTCCTGGTTT
>Location:NODE_122013_length_9657_cov_34.346691	Coordinate:5969	Reads:1	Hits:386	Allocated_reads:0.00259067357512953	Strand:+
TTCAGTAAGGACATCTCCTGGTTTCATC
>Location:NODE_122013_length_9657_cov_34.346691	Coordinate:5969	Reads:2	Hits:367	Allocated_reads:0.00544959128065395	Strand:+
TTCAGTAAGGACATCTCCTGGTTTCATCT
>Location:NODE_122013_length_9657_cov_34.346691	Coordinate:5969	Reads:1	Hits:351	Allocated_reads:0.00284900284900285	Strand:+
TTCAGTAAGGACATCTCCTGGTTTCATCTT
>Location:NODE_122013_length_9657_cov_34.346691	Coordinate:5970	Reads:1	Hits:305	Allocated_reads:0.00327868852459016	Strand:-
AACATGAAGATGAAACCAGGAGATGTCCTTACTGA
>Location:NODE_122013_length_9657_cov_34.346691	Coordinate:5970	Reads:2	Hits:431	Allocated_reads:0.00464037122969838	Strand:+
TCAGTAAGGACATCTCCTGGTTTC
>Location:NODE_122013_length_9657_cov_34.346691	Coordinate:5970	Reads:1	Hits:405	Allocated_reads:0.00246913580246914	Strand:+
TCAGTAAGGACATCTCCTGGTTTCAT
>Location:NODE_122013_length_9657_cov_34.346691	Coordinate:5970	Reads:3	Hits:394	Allocated_reads:0.00761421319796954	Strand:+
TCAGTAAGGACATCTCCTGGTTTCATC
>Location:NODE_122013_length_9657_cov_34.346691	Coordinate:5970	Reads:8	Hits:374	Allocated_reads:0.0213903743315508	Strand:+
TCAGTAAGGACATCTCCTGGTTTCATCT
>Location:NODE_122013_length_9657_cov_34.346691	Coordinate:5970	Reads:2	Hits:441	Allocated_reads:0.00453514739229025	Strand:-
TGAAGATGAAACCAGGAGATGTCCTTACTGT
>Location:NODE_122013_length_9657_cov_34.346691	Coordinate:5970	Reads:6	Hits:343	Allocated_reads:0.0174927113702624	Strand:-
TGAAGATGAAACCAGGAGATGTCCTTACTGA
>Location:NODE_122013_length_9657_cov_34.346691	Coordinate:5971	Reads:14	Hits:445	Allocated_reads:0.0314606741573034	Strand:-
TGAAGATGAAACCAGGAGATGTCCTTACTG
>Location:NODE_122013_length_9657_cov_34.346691	Coordinate:5972	Reads:1	Hits:470	Allocated_reads:0.00212765957446809	Strand:+
AGTAAGGACATCTCCTGGTTTCATCTT
>Location:NODE_122013_length_9657_cov_34.346691	Coordinate:5972	Reads:1	Hits:427	Allocated_reads:0.00234192037470726	Strand:-
ATGAAGATGAAACCAGGAGATGTCCTTACT
>Location:NODE_122013_length_9657_cov_34.346691	Coordinate:5972	Reads:1	Hits:468	Allocated_reads:0.00213675213675214	Strand:-
TGAAGATGAAACCAGGAGATGTACTTACT
>Location:NODE_122013_length_9657_cov_34.346691	Coordinate:5972	Reads:21	Hits:452	Allocated_reads:0.0464601769911504	Strand:-
TGAAGATGAAACCAGGAGATGTCCTTACT
>Location:NODE_122013_length_9657_cov_34.346691	Coordinate:5973	Reads:1	Hits:465	Allocated_reads:0.0021505376344086	Strand:-
GAAGATGAAACCAGGAGATGTCCTTAC
>Location:NODE_122013_length_9657_cov_34.346691	Coordinate:5973	Reads:9	Hits:457	Allocated_reads:0.0196936542669584	Strand:-
TGAAGATGAAACCAGGAGATGTCCTTAC
>Location:NODE_122013_length_9657_cov_34.346691	Coordinate:5974	Reads:6	Hits:468	Allocated_reads:0.0128205128205128	Strand:-
TGAAGATGAAACCAGGAGATGTCCTTA
>Location:NODE_122013_length_9657_cov_34.346691	Coordinate:5975	Reads:1	Hits:422	Allocated_reads:0.0023696682464455	Strand:+
AAGGACATCTCCTGGTTTCATCTTCATGTT
>Location:NODE_122013_length_9657_cov_34.346691	Coordinate:5975	Reads:6	Hits:474	Allocated_reads:0.0126582278481013	Strand:-
TGAAGATGAAACCAGGAGATGTCCTT
>Location:NODE_122013_length_9657_cov_34.346691	Coordinate:5976	Reads:1	Hits:435	Allocated_reads:0.00229885057471264	Strand:-
AACATGAAGATGAAACCAGGAGATGTCCT
>Location:NODE_122013_length_9657_cov_34.346691	Coordinate:5976	Reads:1	Hits:435	Allocated_reads:0.00229885057471264	Strand:+
AGGACATCTCCTGGTTTCATCTTCATGTT
>Location:NODE_122013_length_9657_cov_34.346691	Coordinate:5976	Reads:1	Hits:460	Allocated_reads:0.00217391304347826	Strand:-
ATGAAGATGAAACCAGGAGATGTCCT
>Location:NODE_122013_length_9657_cov_34.346691	Coordinate:5976	Reads:1	Hits:446	Allocated_reads:0.00224215246636771	Strand:-
CATGAAGATGAAACCAGGAGATGTCCT
>Location:NODE_122013_length_9657_cov_34.346691	Coordinate:5976	Reads:1	Hits:495	Allocated_reads:0.00202020202020202	Strand:-
GAAGATGAAACCAGGAGATGTCCT
>Location:NODE_122013_length_9657_cov_34.346691	Coordinate:5976	Reads:33	Hits:487	Allocated_reads:0.0677618069815195	Strand:-
TGAAGATGAAACCAGGAGATGTCCT
>Location:NODE_122013_length_9657_cov_34.346691	Coordinate:5977	Reads:2	Hits:439	Allocated_reads:0.00455580865603645	Strand:-
AACATGAAGATGAAACCAGGAGATGTCC
>Location:NODE_122013_length_9657_cov_34.346691	Coordinate:5977	Reads:2	Hits:464	Allocated_reads:0.00431034482758621	Strand:-
ATGAAGATGAAACCAGGAGATGTCC
>Location:NODE_122013_length_9657_cov_34.346691	Coordinate:5977	Reads:3	Hits:450	Allocated_reads:0.00666666666666667	Strand:-
CATGAAGATGAAACCAGGAGATGTCC
>Location:NODE_122013_length_9657_cov_34.346691	Coordinate:5977	Reads:1	Hits:386	Allocated_reads:0.00259067357512953	Strand:-
GGGAAACATGAAGATGAAACCAGGAGATGTCC
>Location:NODE_122013_length_9657_cov_34.346691	Coordinate:5977	Reads:1	Hits:495	Allocated_reads:0.00202020202020202	Strand:-
TGAAGATGAAACCAGGAGATCTCC
>Location:NODE_122013_length_9657_cov_34.346691	Coordinate:5977	Reads:570	Hits:491	Allocated_reads:1.16089613034623	Strand:-
TGAAGATGAAACCAGGAGATGTCC
>Location:NODE_122013_length_9657_cov_34.346691	Coordinate:5980	Reads:5	Hits:498	Allocated_reads:0.0100401606425703	Strand:-
AACATGAAGATGAAACCAGGAGATG
>Location:NODE_122013_length_9657_cov_34.346691	Coordinate:5980	Reads:1	Hits:423	Allocated_reads:0.00236406619385343	Strand:+
CATCTCCTGGTTTCATCTTCATGTTTCCCT
>Location:NODE_122013_length_9657_cov_34.346691	Coordinate:5987	Reads:1	Hits:574	Allocated_reads:0.00174216027874564	Strand:-
AGAGGGAAACATGAAGATGAAACCA
>Location:NODE_122013_length_9657_cov_34.346691	Coordinate:5987	Reads:3	Hits:583	Allocated_reads:0.00514579759862779	Strand:-
GAGGGAAACATGAAGATGAAACCA
>Location:NODE_122013_length_9657_cov_34.346691	Coordinate:5987	Reads:1	Hits:550	Allocated_reads:0.00181818181818182	Strand:-
TGAGAGGGAAACATGAAGATGAAACCA
>Location:NODE_122013_length_9657_cov_34.346691	Coordinate:5990	Reads:1	Hits:584	Allocated_reads:0.00171232876712329	Strand:-
TGAGAGGGAAACATGAAGATGAAA
>Location:NODE_122013_length_9657_cov_34.346691	Coordinate:5990	Reads:1	Hits:583	Allocated_reads:0.00171526586620926	Strand:+
TTTCATCTTCATGTTTCCCTCTCA
>Location:NODE_122013_length_9657_cov_34.346691	Coordinate:5991	Reads:20	Hits:564	Allocated_reads:0.0354609929078014	Strand:+
TTCATCTTCATGTTTCCCTCTCAC
>Location:NODE_122013_length_9657_cov_34.346691	Coordinate:5991	Reads:35	Hits:554	Allocated_reads:0.0631768953068592	Strand:+
TTCATCTTCATGTTTCCCTCTCACC
>Location:NODE_122013_length_9657_cov_34.346691	Coordinate:5991	Reads:3	Hits:549	Allocated_reads:0.00546448087431694	Strand:+
TTCATCTTCATGTTTCCCTCTCACCA
>Location:NODE_122013_length_9657_cov_34.346691	Coordinate:5991	Reads:5	Hits:228	Allocated_reads:0.0219298245614035	Strand:+
TTCATCTTCATGTTTCCCTCTCACCACA
>Location:NODE_122013_length_9657_cov_34.346691	Coordinate:5991	Reads:1	Hits:187	Allocated_reads:0.0053475935828877	Strand:+
TTCATCTTCATGTTTCCCTCTCACCACATAT
>Location:NODE_122013_length_9657_cov_34.346691	Coordinate:5992	Reads:1	Hits:566	Allocated_reads:0.00176678445229682	Strand:+
TCATCTTCATGTTTCCCTCTCACC
>Location:NODE_122013_length_9657_cov_34.346691	Coordinate:5992	Reads:1	Hits:560	Allocated_reads:0.00178571428571429	Strand:-
TGGTGAGAGGGAAACATGAAGATGA
>Location:NODE_122013_length_9657_cov_34.346691	Coordinate:5998	Reads:2	Hits:212	Allocated_reads:0.00943396226415094	Strand:-
TTGGATATGTGGTGAGAGGGAAACATGA
>Location:NODE_122013_length_9657_cov_34.346691	Coordinate:6001	Reads:1	Hits:53	Allocated_reads:0.0188679245283019	Strand:-
TATCGGTTTGGATATGTGGTGAGAGGGAAACT
>Location:NODE_122013_length_9657_cov_34.346691	Coordinate:6005	Reads:1	Hits:170	Allocated_reads:0.00588235294117647	Strand:-
CGGTTTGGATATGTGGTGAGAGGGA
>Location:NODE_122013_length_9657_cov_34.346691	Coordinate:6006	Reads:1	Hits:172	Allocated_reads:0.00581395348837209	Strand:-
TCGGTTTGGATATGTGGTGAGACGG
>Location:NODE_122013_length_9657_cov_34.346691	Coordinate:6007	Reads:6	Hits:172	Allocated_reads:0.0348837209302326	Strand:-
TCGGTTTGGATATGTGGTGAGAGG
>Location:NODE_122013_length_9657_cov_34.346691	Coordinate:6007	Reads:3	Hits:56	Allocated_reads:0.0535714285714286	Strand:-
TGATATCGGTTTGGATATGTGGTGAGAGG
>Location:NODE_122013_length_9657_cov_34.346691	Coordinate:6008	Reads:1	Hits:69	Allocated_reads:0.0144927536231884	Strand:-
ATCGGTTTGGATATGTGGTGAGAG
>Location:NODE_122013_length_9657_cov_34.346691	Coordinate:6008	Reads:1	Hits:59	Allocated_reads:0.0169491525423729	Strand:-
TGATATCGGTTTGGATATGTGGTGAGAG
>Location:NODE_122013_length_9657_cov_34.346691	Coordinate:6009	Reads:1	Hits:64	Allocated_reads:0.015625	Strand:-
ATATCGGTTTGGATATGTGGTGAGA
>Location:NODE_122013_length_9657_cov_34.346691	Coordinate:6009	Reads:1	Hits:64	Allocated_reads:0.015625	Strand:-
TATCGGTTTGGATATGTGGTGAGA
>Location:NODE_122013_length_9657_cov_34.346691	Coordinate:6010	Reads:1	Hits:67	Allocated_reads:0.0149253731343284	Strand:-
ATATCGGTTTGGATATGTGGTGAG
>Location:NODE_122013_length_9657_cov_34.346691	Coordinate:6010	Reads:1	Hits:63	Allocated_reads:0.0158730158730159	Strand:-
TGATATCGGTTTGGATATGTGGTGAG
>Location:NODE_122013_length_9657_cov_34.346691	Coordinate:6011	Reads:1	Hits:68	Allocated_reads:0.0147058823529412	Strand:-
GATATCGGTTTGGATATGTGGTGA
>Location:NODE_122013_length_9657_cov_34.346691	Coordinate:6013	Reads:1	Hits:49	Allocated_reads:0.0204081632653061	Strand:-
CTGGTCATGATATCGGTTTGGATATGCGGT
>Location:NODE_122013_length_9657_cov_34.346691	Coordinate:6015	Reads:2	Hits:56	Allocated_reads:0.0357142857142857	Strand:-
TGGTCATGATATCGGTTTGGATATGCG
>Location:NODE_122013_length_9657_cov_34.346691	Coordinate:6017	Reads:1	Hits:56	Allocated_reads:0.0178571428571429	Strand:-
TGGTCATGATATCGGTTTGGATATG
>Location:NODE_122013_length_9657_cov_34.346691	Coordinate:6021	Reads:3	Hits:71	Allocated_reads:0.0422535211267606	Strand:+
TCCAAACCGATATCATGACCAGCA
>Location:NODE_122013_length_9657_cov_34.346691	Coordinate:6021	Reads:1	Hits:60	Allocated_reads:0.0166666666666667	Strand:+
TCCAAACCGATATCATGACCAGCAGCT
>Location:NODE_122013_length_9657_cov_34.346691	Coordinate:6021	Reads:2	Hits:54	Allocated_reads:0.037037037037037	Strand:+
TCCAAACCGATATCATGACCAGCAGCTTT
>Location:NODE_122013_length_9657_cov_34.346691	Coordinate:6022	Reads:1	Hits:101	Allocated_reads:0.0099009900990099	Strand:+
CCAAACCGATATCATGACCAGCAGCTTT
>Location:NODE_122013_length_9657_cov_34.346691	Coordinate:6023	Reads:1	Hits:130	Allocated_reads:0.00769230769230769	Strand:+
CAAACCGATATCATGACCAGCAGCTT
>Location:NODE_122013_length_9657_cov_34.346691	Coordinate:6023	Reads:2	Hits:125	Allocated_reads:0.016	Strand:+
CAAACCGATATCATGACCAGCAGCTTT
>Location:NODE_122013_length_9657_cov_34.346691	Coordinate:6023	Reads:3	Hits:37	Allocated_reads:0.0810810810810811	Strand:+
CAAACCGATATCATGACCAGCAGCTTTA
>Location:NODE_122013_length_9657_cov_34.346691	Coordinate:6023	Reads:1	Hits:32	Allocated_reads:0.03125	Strand:+
CAAACCGATATCATGACCAGCAGCTTTACA
>Location:NODE_122013_length_9657_cov_34.346691	Coordinate:6024	Reads:1	Hits:36	Allocated_reads:0.0277777777777778	Strand:+
AAACCGATATCATGACCAGCAGCTTTAC
>Location:NODE_122013_length_9657_cov_34.346691	Coordinate:6025	Reads:1	Hits:137	Allocated_reads:0.0072992700729927	Strand:+
AACCGATATCATGACCAGCAGCTT
>Location:NODE_122013_length_9657_cov_34.346691	Coordinate:6025	Reads:3	Hits:132	Allocated_reads:0.0227272727272727	Strand:+
AACCGATATCATGACCAGCAGCTTT
>Location:NODE_122013_length_9657_cov_34.346691	Coordinate:6025	Reads:2	Hits:34	Allocated_reads:0.0588235294117647	Strand:+
AACCGATATCATGACCAGCAGCTTTACA
>Location:NODE_122013_length_9657_cov_34.346691	Coordinate:6025	Reads:2	Hits:34	Allocated_reads:0.0588235294117647	Strand:+
AACCGATATCATGACCAGCAGCTTTACAGC
>Location:NODE_122013_length_9657_cov_34.346691	Coordinate:6025	Reads:1	Hits:32	Allocated_reads:0.03125	Strand:+
AACCGATATCATGACCAGCAGCTTTACAGCTGT
>Location:NODE_122013_length_9657_cov_34.346691	Coordinate:6026	Reads:2	Hits:136	Allocated_reads:0.0147058823529412	Strand:+
ACCGATATCATGACCAGCAGCTTT
>Location:NODE_122013_length_9657_cov_34.346691	Coordinate:6026	Reads:1	Hits:35	Allocated_reads:0.0285714285714286	Strand:+
ACCGATATCATGACCAGCAGCTTTACA
>Location:NODE_122013_length_9657_cov_34.346691	Coordinate:6026	Reads:3	Hits:35	Allocated_reads:0.0857142857142857	Strand:+
ACCGATATCATGACCAGCAGCTTTACAGC
>Location:NODE_122013_length_9657_cov_34.346691	Coordinate:6027	Reads:1	Hits:37	Allocated_reads:0.027027027027027	Strand:+
CCGATATCATGACCAGCAGCTTTACAGC
>Location:NODE_122013_length_9657_cov_34.346691	Coordinate:6027	Reads:1	Hits:35	Allocated_reads:0.0285714285714286	Strand:+
CCGATATCATGACCAGCAGCTTTACAGCTGT
>Location:NODE_122013_length_9657_cov_34.346691	Coordinate:6029	Reads:2	Hits:47	Allocated_reads:0.0425531914893617	Strand:+
GATATCATGACCAGCAGCTTTACAGC
>Location:NODE_122013_length_9657_cov_34.346691	Coordinate:6029	Reads:1	Hits:48	Allocated_reads:0.0208333333333333	Strand:-
TGTAAAGCTGCTGGTCATGATATC
>Location:NODE_122013_length_9657_cov_34.346691	Coordinate:6030	Reads:1	Hits:76	Allocated_reads:0.0131578947368421	Strand:+
ATATCATGACCAGCAGCTTTACAGC
>Location:NODE_122013_length_9657_cov_34.346691	Coordinate:6031	Reads:8	Hits:78	Allocated_reads:0.102564102564103	Strand:+
TATCATGACCAGCAGCTTTACAGC
>Location:NODE_122013_length_9657_cov_34.346691	Coordinate:6031	Reads:1	Hits:78	Allocated_reads:0.0128205128205128	Strand:+
TATCATGACCAGCAGCTTTACAGCT
>Location:NODE_122013_length_9657_cov_34.346691	Coordinate:6033	Reads:2	Hits:221	Allocated_reads:0.00904977375565611	Strand:+
TCATGACCAGCAGCTTTACAGCTGT
>Location:NODE_122013_length_9657_cov_34.346691	Coordinate:6041	Reads:2	Hits:218	Allocated_reads:0.00917431192660551	Strand:-
TGCTGGAGCCACAGCTGTAAAGCTGCT
>Location:NODE_122013_length_9657_cov_34.346691	Coordinate:6041	Reads:1	Hits:206	Allocated_reads:0.00485436893203883	Strand:-
TGTTTGCTGGAGCCACAGCTGTAAAGCTGCT
>Location:NODE_122013_length_9657_cov_34.346691	Coordinate:6042	Reads:6	Hits:222	Allocated_reads:0.027027027027027	Strand:-
TGCTGGAGCCACAGCTGTAAAGCTGC
>Location:NODE_122013_length_9657_cov_34.346691	Coordinate:6042	Reads:1	Hits:221	Allocated_reads:0.00452488687782805	Strand:-
TTTGCTGGAGCCACAGCTGTAAAGCTGC
>Location:NODE_122013_length_9657_cov_34.346691	Coordinate:6043	Reads:1	Hits:238	Allocated_reads:0.00420168067226891	Strand:+
CAGCTTTACAGCTGTGGCTCCAGC
>Location:NODE_122013_length_9657_cov_34.346691	Coordinate:6043	Reads:2	Hits:225	Allocated_reads:0.00888888888888889	Strand:+
CAGCTTTACAGCTGTGGCTCCAGCAAAC
>Location:NODE_122013_length_9657_cov_34.346691	Coordinate:6043	Reads:1	Hits:232	Allocated_reads:0.00431034482758621	Strand:-
TTGCTGGAGCCACAGCTGTAAAGCTG
>Location:NODE_122013_length_9657_cov_34.346691	Coordinate:6044	Reads:2	Hits:236	Allocated_reads:0.00847457627118644	Strand:-
TGCTGGAGCCACAGCTGTAAAGCT
>Location:NODE_122013_length_9657_cov_34.346691	Coordinate:6044	Reads:1	Hits:224	Allocated_reads:0.00446428571428571	Strand:-
TGTTTGCTGGAGCCACAGCTGTAAAGCT
>Location:NODE_122013_length_9657_cov_34.346691	Coordinate:6045	Reads:1	Hits:212	Allocated_reads:0.00471698113207547	Strand:-
TGATGTTTGCTGGAGCCACAGCTGTAAAGC
>Location:NODE_122013_length_9657_cov_34.346691	Coordinate:6045	Reads:1	Hits:227	Allocated_reads:0.00440528634361234	Strand:-
TGTTTGCTGGAGCCACAGCTGTAAAGC
>Location:NODE_122013_length_9657_cov_34.346691	Coordinate:6045	Reads:1	Hits:239	Allocated_reads:0.00418410041841004	Strand:-
TTGCTGGAGCCACAGCTGTAGAGC
>Location:NODE_122013_length_9657_cov_34.346691	Coordinate:6045	Reads:5	Hits:239	Allocated_reads:0.0209205020920502	Strand:-
TTGCTGGAGCCACAGCTGTAAAGC
>Location:NODE_122013_length_9657_cov_34.346691	Coordinate:6045	Reads:3	Hits:238	Allocated_reads:0.0126050420168067	Strand:-
TTTGCTGGAGCCACAGCTGTAAAGC
>Location:NODE_122013_length_9657_cov_34.346691	Coordinate:6047	Reads:3	Hits:451	Allocated_reads:0.00665188470066519	Strand:+
TTTACAGCTGTGGCTCCAGCAAACATCAGC
>Location:NODE_122013_length_9657_cov_34.346691	Coordinate:6048	Reads:9	Hits:462	Allocated_reads:0.0194805194805195	Strand:+
TTACAGCTGTGGCTCCAGCAAACATCAGC
>Location:NODE_122013_length_9657_cov_34.346691	Coordinate:6049	Reads:8	Hits:469	Allocated_reads:0.0170575692963753	Strand:+
TACAGCTGTGGCTCCAGCAAACATCAGC
>Location:NODE_122013_length_9657_cov_34.346691	Coordinate:6050	Reads:1	Hits:526	Allocated_reads:0.00190114068441065	Strand:+
ACAGCTGTGGCTCCAGCAAACATC
>Location:NODE_122013_length_9657_cov_34.346691	Coordinate:6050	Reads:6	Hits:486	Allocated_reads:0.0123456790123457	Strand:+
ACAGCTGTGGCTCCAGCAAACATCAGC
>Location:NODE_122013_length_9657_cov_34.346691	Coordinate:6051	Reads:1	Hits:538	Allocated_reads:0.00185873605947955	Strand:+
CAGCTGTGGCTCCAGCAAACATCAGC
>Location:NODE_122013_length_9657_cov_34.346691	Coordinate:6052	Reads:2	Hits:566	Allocated_reads:0.00353356890459364	Strand:-
CTGATGTTTGCTGGAGCCACAGCT
>Location:NODE_122013_length_9657_cov_34.346691	Coordinate:6053	Reads:5	Hits:510	Allocated_reads:0.00980392156862745	Strand:-
TATCAGCTGATGTTTGCTGGAGCCACAGC
>Location:NODE_122013_length_9657_cov_34.346691	Coordinate:6053	Reads:1	Hits:538	Allocated_reads:0.00185873605947955	Strand:-
TCAGCTGATGTTTGCTGGAGCCACAGC
>Location:NODE_122013_length_9657_cov_34.346691	Coordinate:6054	Reads:1	Hits:425	Allocated_reads:0.00235294117647059	Strand:+
CTGTGGCTCCAGCAAACATCAGCTGATACTAGA
>Location:NODE_122013_length_9657_cov_34.346691	Coordinate:6055	Reads:1	Hits:572	Allocated_reads:0.00174825174825175	Strand:-
CAGCTGATGTTTGCTGGAGCCACA
>Location:NODE_122013_length_9657_cov_34.346691	Coordinate:6057	Reads:1	Hits:554	Allocated_reads:0.00180505415162455	Strand:-
TATCAGCTGATGTTTGCTGGAGCCA
>Location:NODE_122013_length_9657_cov_34.346691	Coordinate:6059	Reads:2	Hits:488	Allocated_reads:0.00409836065573771	Strand:-
TCTAGTATCAGCTGATGTTTGCTGGAGC
>Location:NODE_122013_length_9657_cov_34.346691	Coordinate:6059	Reads:2	Hits:485	Allocated_reads:0.00412371134020619	Strand:-
TTCTAGTATCAGCTGATGTTTGCTGGAGC
>Location:NODE_122013_length_9657_cov_34.346691	Coordinate:6059	Reads:4	Hits:462	Allocated_reads:0.00865800865800866	Strand:-
TTTCTAGTATCAGCTGATGTTTGCTGGAGC
>Location:NODE_122013_length_9657_cov_34.346691	Coordinate:6062	Reads:1	Hits:520	Allocated_reads:0.00192307692307692	Strand:-
TCTAGTATCAGCTGATGTTTGCTGG
>Location:NODE_122013_length_9657_cov_34.346691	Coordinate:6063	Reads:1	Hits:552	Allocated_reads:0.00181159420289855	Strand:-
TTTCTAGTATCAGCTGATGTTTGCTG
>Location:NODE_122013_length_9657_cov_34.346691	Coordinate:6064	Reads:1	Hits:350	Allocated_reads:0.00285714285714286	Strand:-
TAATTTCTAGTATCAGCTGATGTTTGCT
>Location:NODE_122013_length_9657_cov_34.346691	Coordinate:6064	Reads:2	Hits:588	Allocated_reads:0.00340136054421769	Strand:-
TTCTAGTATCAGCTGATGTTTGCT
>Location:NODE_122013_length_9657_cov_34.346691	Coordinate:6064	Reads:1	Hits:568	Allocated_reads:0.00176056338028169	Strand:-
TTTCTAGTATCAGCTGATGTTTGCG
>Location:NODE_122013_length_9657_cov_34.346691	Coordinate:6064	Reads:5	Hits:563	Allocated_reads:0.0088809946714032	Strand:-
TTTCTAGTATCAGCTGATGTTTGCT
>Location:NODE_122013_length_9657_cov_34.346691	Coordinate:6065	Reads:1	Hits:380	Allocated_reads:0.00263157894736842	Strand:-
ATTTCTAGTATCAGCTGATGTTTGC
>Location:NODE_122013_length_9657_cov_34.346691	Coordinate:6065	Reads:1	Hits:346	Allocated_reads:0.00289017341040462	Strand:-
TTAATTTCTAGTATCAGCTGATGTTTGC
>Location:NODE_122013_length_9657_cov_34.346691	Coordinate:6065	Reads:14	Hits:568	Allocated_reads:0.0246478873239437	Strand:-
TTTCTAGTATCAGCTGATGTTTGC
>Location:NODE_122013_length_9657_cov_34.346691	Coordinate:6068	Reads:1	Hits:319	Allocated_reads:0.00313479623824451	Strand:+
AACATCAGCTGATACTAGAAATTAATATT
>Location:NODE_122013_length_9657_cov_34.346691	Coordinate:6068	Reads:1	Hits:355	Allocated_reads:0.0028169014084507	Strand:-
TATTAATTTCTAGTATCAGCTGATGTA
>Location:NODE_122013_length_9657_cov_34.346691	Coordinate:6072	Reads:1	Hits:353	Allocated_reads:0.0028328611898017	Strand:+
TCAGCTGATACTAGAAATTAATATT
>Location:NODE_122013_length_9657_cov_34.346691	Coordinate:6182	Reads:1	Hits:319	Allocated_reads:0.00313479623824451	Strand:+
AACATCAGCTGATACTAGAAATTAATATT
>Location:NODE_122013_length_9657_cov_34.346691	Coordinate:6182	Reads:1	Hits:355	Allocated_reads:0.0028169014084507	Strand:-
TATTAATTTCTAGTATCAGCTGATGTA
>Location:NODE_122013_length_9657_cov_34.346691	Coordinate:6186	Reads:1	Hits:353	Allocated_reads:0.0028328611898017	Strand:+
TCAGCTGATACTAGAAATTAATATT
>Location:NODE_122013_length_9657_cov_34.346691	Coordinate:6186	Reads:1	Hits:305	Allocated_reads:0.00327868852459016	Strand:+
TCAGCTGATACTAGAAATTAATATTAAATA
>Location:NODE_122013_length_9657_cov_34.346691	Coordinate:6188	Reads:1	Hits:365	Allocated_reads:0.00273972602739726	Strand:-
TAATATTAATTTCTAGTATCAGCT
>Location:NODE_122013_length_9657_cov_34.346691	Coordinate:6188	Reads:1	Hits:321	Allocated_reads:0.00311526479750779	Strand:-
TATTTAATATTAATTTCTAGTATCAGCT
>Location:NODE_122013_length_9657_cov_34.346691	Coordinate:6189	Reads:1	Hits:279	Allocated_reads:0.003584229390681	Strand:+
GCTGATACTAGAAATTAATATTAAATAAAT
>Location:NODE_122013_length_9657_cov_34.346691	Coordinate:6190	Reads:1	Hits:295	Allocated_reads:0.00338983050847458	Strand:+
CTGATACTAGAAATTAATATTAAATAAA
>Location:NODE_122013_length_9657_cov_34.346691	Coordinate:6193	Reads:1	Hits:303	Allocated_reads:0.0033003300330033	Strand:+
ATACTAGAAATTAATATTAAATAAATT
>Location:NODE_122013_length_9657_cov_34.346691	Coordinate:6193	Reads:1	Hits:295	Allocated_reads:0.00338983050847458	Strand:+
ATACTAGAAATTAATATTAGATAAATTC
>Location:NODE_122013_length_9657_cov_34.346691	Coordinate:6193	Reads:2	Hits:294	Allocated_reads:0.00680272108843537	Strand:+
ATACTAGAAATTAATATTAAATAAATTC
>Location:NODE_122013_length_9657_cov_34.346691	Coordinate:6200	Reads:1	Hits:295	Allocated_reads:0.00338983050847458	Strand:-
GCTGTTGTTAGAATTTATTTAATATTAATTT
>Location:NODE_122013_length_9657_cov_34.346691	Coordinate:6201	Reads:1	Hits:267	Allocated_reads:0.00374531835205993	Strand:-
ATCAGCTGTTGTTAGAATTTATTTAATATTAATT
>Location:NODE_122013_length_9657_cov_34.346691	Coordinate:6201	Reads:5	Hits:322	Allocated_reads:0.015527950310559	Strand:-
GTTGTTAGAATTTATTTAATATTAATT
>Location:NODE_122013_length_9657_cov_34.346691	Coordinate:6202	Reads:2	Hits:305	Allocated_reads:0.00655737704918033	Strand:+
ATTAATATTAAATAAATTCTAACAACAGC
>Location:NODE_122013_length_9657_cov_34.346691	Coordinate:6202	Reads:1	Hits:301	Allocated_reads:0.00332225913621262	Strand:+
ATTAATATTAAATAAATTCTAACAACAGCT
>Location:NODE_122013_length_9657_cov_34.346691	Coordinate:6204	Reads:2	Hits:808	Allocated_reads:0.00247524752475248	Strand:+
TAATATTAAATAAATTCTAACAACAGCT
>Location:NODE_122013_length_9657_cov_34.346691	Coordinate:6206	Reads:1	Hits:859	Allocated_reads:0.00116414435389988	Strand:+
ATATTAAATAAATTCTAACAACAGCT
>Location:NODE_122013_length_9657_cov_34.346691	Coordinate:6206	Reads:1	Hits:872	Allocated_reads:0.00114678899082569	Strand:-
GCTGTTGTTAGAATTTATTTAATAT
>Location:NODE_122013_length_9657_cov_34.346691	Coordinate:6207	Reads:1	Hits:869	Allocated_reads:0.00115074798619102	Strand:-
AGCTGTTGTTAGAATTTATTTAATA
>Location:NODE_122013_length_9657_cov_34.346691	Coordinate:6207	Reads:1	Hits:570	Allocated_reads:0.00175438596491228	Strand:-
ATCAGCTGTTGTTAGAATTTATTTAATA
>Location:NODE_122013_length_9657_cov_34.346691	Coordinate:6207	Reads:1	Hits:561	Allocated_reads:0.0017825311942959	Strand:-
GATCAGCTGTTGTTAGAATTTATTTAATA
>Location:NODE_122013_length_9657_cov_34.346691	Coordinate:6207	Reads:1	Hits:585	Allocated_reads:0.00170940170940171	Strand:-
TCAGCTGTTGTTAGAATTTATTTAATA
>Location:NODE_122013_length_9657_cov_34.346691	Coordinate:6207	Reads:1	Hits:543	Allocated_reads:0.00184162062615101	Strand:-
TGATCAGCTGTTGTTAGAATTTATTTAATA
>Location:NODE_122013_length_9657_cov_34.346691	Coordinate:6209	Reads:1	Hits:623	Allocated_reads:0.00160513643659711	Strand:+
TTAAATAAATTCTAACAACAGCTGATC
>Location:NODE_122013_length_9657_cov_34.346691	Coordinate:6210	Reads:1	Hits:565	Allocated_reads:0.00176991150442478	Strand:+
TAAATAAATTCTAACAACAGCTGATCAAGC
>Location:NODE_122013_length_9657_cov_34.346691	Coordinate:6211	Reads:3	Hits:596	Allocated_reads:0.00503355704697987	Strand:+
AAATAAATTCTAACAACAGCTGATCAAGC
>Location:NODE_122013_length_9657_cov_34.346691	Coordinate:6212	Reads:1	Hits:590	Allocated_reads:0.00169491525423729	Strand:-
AAGCTTGATCAGCTGTTGTTAGAATTTATT
>Location:NODE_122013_length_9657_cov_34.346691	Coordinate:6212	Reads:3	Hits:603	Allocated_reads:0.00497512437810945	Strand:+
AATAAATTCTAACAACAGCTGATCAAGC
>Location:NODE_122013_length_9657_cov_34.346691	Coordinate:6212	Reads:1	Hits:563	Allocated_reads:0.00177619893428064	Strand:-
TAAGCTTGATCAGCTGTTGTTAGAATTTATT
>Location:NODE_122013_length_9657_cov_34.346691	Coordinate:6212	Reads:2	Hits:556	Allocated_reads:0.00359712230215827	Strand:-
TTAAGCTTGATCAGCTGTTGTTAGAATTTATT
>Location:NODE_122013_length_9657_cov_34.346691	Coordinate:6213	Reads:3	Hits:614	Allocated_reads:0.00488599348534202	Strand:+
ATAAATTCTAACAACAGCTGATCAAGC
>Location:NODE_122013_length_9657_cov_34.346691	Coordinate:6214	Reads:2	Hits:626	Allocated_reads:0.00319488817891374	Strand:+
TAAATTCTAACAACAGCTGATCAAGC
>Location:NODE_122013_length_9657_cov_34.346691	Coordinate:6215	Reads:1	Hits:591	Allocated_reads:0.00169204737732657	Strand:-
TTAAGCTTGATCAGCTGTTGTTAGAATTT
>Location:NODE_122013_length_9657_cov_34.346691	Coordinate:6215	Reads:2	Hits:592	Allocated_reads:0.00337837837837838	Strand:-
TTAAGCTTGATCAGCTGTTGTTGGAATTT
>Location:NODE_122013_length_9657_cov_34.346691	Coordinate:6216	Reads:1	Hits:709	Allocated_reads:0.00141043723554302	Strand:-
AGCTTGATCAGCTGTTGTTAGAATT
>Location:NODE_122013_length_9657_cov_34.346691	Coordinate:6216	Reads:2	Hits:665	Allocated_reads:0.00300751879699248	Strand:-
TTAAGCTTGATCAGCTGTTGTTGGAATT
>Location:NODE_122013_length_9657_cov_34.346691	Coordinate:6216	Reads:30	Hits:664	Allocated_reads:0.0451807228915663	Strand:-
TTAAGCTTGATCAGCTGTTGTTAGAATT
>Location:NODE_122013_length_9657_cov_34.346691	Coordinate:6216	Reads:1	Hits:652	Allocated_reads:0.00153374233128834	Strand:-
TTTAAGCTTGATCAGCTGTTGTTAGAATT
>Location:NODE_122013_length_9657_cov_34.346691	Coordinate:6217	Reads:4	Hits:799	Allocated_reads:0.00500625782227785	Strand:-
TTAAGCTTGATCAGCTGTTGTTAGAAT
>Location:NODE_122013_length_9657_cov_34.346691	Coordinate:6218	Reads:1	Hits:817	Allocated_reads:0.00122399020807834	Strand:-
TTAAGCTTGATCAGCTGTTGTTGGAA
>Location:NODE_122013_length_9657_cov_34.346691	Coordinate:6218	Reads:2	Hits:816	Allocated_reads:0.00245098039215686	Strand:-
TTAAGCTTGATCAGCTGTTGTTAGAA
>Location:NODE_122013_length_9657_cov_34.346691	Coordinate:6219	Reads:2	Hits:827	Allocated_reads:0.00241837968561064	Strand:-
TTAAGCTTGATCAGCTGTTGTTAGA
>Location:NODE_122013_length_9657_cov_34.346691	Coordinate:6220	Reads:1	Hits:845	Allocated_reads:0.00118343195266272	Strand:-
TTAAGCTTGATCAGCTGTTGTTAG
>Location:NODE_122013_length_9657_cov_34.346691	Coordinate:6248	Reads:1	Hits:18	Allocated_reads:0.0555555555555556	Strand:-
CAGTGGATGTCGCGCTAAACAACAGCAGC
>Location:NODE_122013_length_9657_cov_34.346691	Coordinate:6261	Reads:1	Hits:2	Allocated_reads:0.5	Strand:-
AGAAACAGGAAAACAGTGGATGTCGCGCT
>Location:NODE_122013_length_9657_cov_34.346691	Coordinate:6263	Reads:1	Hits:2	Allocated_reads:0.5	Strand:-
AAACAGGAAAACAGTGGATGTCGCG
>Location:NODE_122013_length_9657_cov_34.346691	Coordinate:6266	Reads:1	Hits:1	Allocated_reads:1	Strand:-
TGCACCAGAAACAGGAAAACAGTGGATGTC
>Location:NODE_122013_length_9657_cov_34.346691	Coordinate:6288	Reads:4	Hits:45	Allocated_reads:0.0888888888888889	Strand:-
TTGTTTATCGCCCACTTTGCACCAG
>Location:NODE_122013_length_9657_cov_34.346691	Coordinate:6311	Reads:1	Hits:1	Allocated_reads:1	Strand:-
ATCAGCTGATCGCATTTTCTCTGTTGCTT
>Location:NODE_122013_length_9657_cov_34.346691	Coordinate:6312	Reads:1	Hits:1	Allocated_reads:1	Strand:-
TCAGCTGATCGCATTTTCTCTGTTGCT
>Location:NODE_122013_length_9657_cov_34.346691	Coordinate:6315	Reads:1	Hits:1	Allocated_reads:1	Strand:+
AACAGAGAAAATGCGATCAGCTGATCA
>Location:NODE_122013_length_9657_cov_34.346691	Coordinate:6315	Reads:1	Hits:1	Allocated_reads:1	Strand:-
ATGATCAGCTGATCGCATTTTCTCTGTT
>Location:NODE_122013_length_9657_cov_34.346691	Coordinate:6316	Reads:1	Hits:1	Allocated_reads:1	Strand:-
AATGATCAGCTGATCGCATTTTCTCTGT
>Location:NODE_122013_length_9657_cov_34.346691	Coordinate:6316	Reads:1	Hits:1	Allocated_reads:1	Strand:-
TCAATGATCAGCTGATCGCATTTTCTCTGT
>Location:NODE_122013_length_9657_cov_34.346691	Coordinate:6340	Reads:1	Hits:6	Allocated_reads:0.166666666666667	Strand:-
TACTTCAACCATGAAACTGATCAATG
>Location:NODE_122013_length_9657_cov_34.346691	Coordinate:6343	Reads:1	Hits:4	Allocated_reads:0.25	Strand:-
TGCTACTTCAACCATGAAACTGATCA
>Location:NODE_122013_length_9657_cov_34.346691	Coordinate:6344	Reads:2	Hits:4	Allocated_reads:0.5	Strand:-
TGCTACTTCAACCATGAAACTGATC
>Location:NODE_122013_length_9657_cov_34.346691	Coordinate:6359	Reads:2	Hits:220	Allocated_reads:0.00909090909090909	Strand:+
TGAAGTAGCAACAGGAGAGGGAGGG
>Location:NODE_122013_length_9657_cov_34.346691	Coordinate:6359	Reads:1	Hits:159	Allocated_reads:0.00628930817610063	Strand:+
TGAAGTAGCAACAGGAGAGGGAGGGG
>Location:NODE_122013_length_9657_cov_34.346691	Coordinate:6404	Reads:1	Hits:1	Allocated_reads:1	Strand:-
TACCGTTCAGCTATGCTGCCCAGCTGTC
>Location:NODE_122013_length_9657_cov_34.346691	Coordinate:6407	Reads:1	Hits:1	Allocated_reads:1	Strand:-
CCATACCGTTCAGCTATGCTGCCCAGCT
>Location:NODE_122013_length_9657_cov_34.346691	Coordinate:6410	Reads:1	Hits:1	Allocated_reads:1	Strand:-
TTGTCCCATACCGTTCAGCTATGCTGCCCA
>Location:NODE_122013_length_9657_cov_34.346691	Coordinate:6415	Reads:1	Hits:1	Allocated_reads:1	Strand:-
ATTTGTCCCATACCGTTCAGCTATGCT
>Location:NODE_122013_length_9657_cov_34.346691	Coordinate:6436	Reads:1	Hits:1	Allocated_reads:1	Strand:-
GTATTGAGGTTAAAAGGAAGCGATTTGT
>Location:NODE_122013_length_9657_cov_34.346691	Coordinate:6465	Reads:1	Hits:2	Allocated_reads:0.5	Strand:+
AAACACATAATATTTTCTCTGAATACGG
>Location:NODE_122013_length_9657_cov_34.346691	Coordinate:6478	Reads:2	Hits:11	Allocated_reads:0.181818181818182	Strand:+
TTTCTCTGAATACGGGACAATTCC
>Location:NODE_122013_length_9657_cov_34.346691	Coordinate:6478	Reads:1	Hits:10	Allocated_reads:0.1	Strand:+
TTTCTCTGAATACGGGACAATTCCGTTTT
>Location:NODE_122013_length_9657_cov_34.346691	Coordinate:6497	Reads:1	Hits:1	Allocated_reads:1	Strand:-
GCCAAACGTCCCGTAAAAACGGAAT
>Location:NODE_122013_length_9657_cov_34.346691	Coordinate:6504	Reads:1	Hits:2	Allocated_reads:0.5	Strand:-
TTAGTAGAGTTGCCAAACGTCCCGTAAAT
>Location:NODE_122013_length_9657_cov_34.346691	Coordinate:6508	Reads:2	Hits:3	Allocated_reads:0.666666666666667	Strand:-
TAGTAGAGTTGCCAAACGTCCCGT
>Location:NODE_122013_length_9657_cov_34.346691	Coordinate:6512	Reads:1	Hits:2	Allocated_reads:0.5	Strand:-
TAAGGTTCGTTAGTAGAGTTGCCAAACGTC
>Location:NODE_122013_length_9657_cov_34.346691	Coordinate:6522	Reads:1	Hits:14	Allocated_reads:0.0714285714285714	Strand:-
TTCATAAGGTTCGTTAGTAGAGTT
>Location:NODE_122013_length_9657_cov_34.346691	Coordinate:6537	Reads:1	Hits:162	Allocated_reads:0.00617283950617284	Strand:-
TACTGATAGTGAACTTTATTTTATTCATAAGG
>Location:NODE_122013_length_9657_cov_34.346691	Coordinate:6540	Reads:1	Hits:191	Allocated_reads:0.00523560209424084	Strand:-
ACTGATAGTGAACTTTATTTTATTCATA
>Location:NODE_122013_length_9657_cov_34.346691	Coordinate:6540	Reads:1	Hits:178	Allocated_reads:0.00561797752808989	Strand:-
GTTACTGATAGTGAACTTTATTTTATTCATA
>Location:NODE_122013_length_9657_cov_34.346691	Coordinate:6540	Reads:1	Hits:172	Allocated_reads:0.00581395348837209	Strand:-
TGTTACTGATAGTGAACTTTATTTTATTCATA
>Location:NODE_122013_length_9657_cov_34.346691	Coordinate:6541	Reads:1	Hits:206	Allocated_reads:0.00485436893203883	Strand:-
CTGATAGTGAACTTTATTTTATTCAT
>Location:NODE_122013_length_9657_cov_34.346691	Coordinate:6542	Reads:1	Hits:222	Allocated_reads:0.0045045045045045	Strand:-
CTGATAGTGAACTTTATTTTATTCA
>Location:NODE_122013_length_9657_cov_34.346691	Coordinate:6542	Reads:1	Hits:214	Allocated_reads:0.00467289719626168	Strand:-
TACTGATAGTGAACTTTATTTTATTCA
>Location:NODE_122013_length_9657_cov_34.346691	Coordinate:6543	Reads:1	Hits:207	Allocated_reads:0.00483091787439614	Strand:-
GTTACTGATAGTGAACTTTATTTTATTC
>Location:NODE_122013_length_9657_cov_34.346691	Coordinate:6544	Reads:1	Hits:232	Allocated_reads:0.00431034482758621	Strand:-
TACTGATAGTGAACTTTATTTTATT
>Location:NODE_122013_length_9657_cov_34.346691	Coordinate:6544	Reads:2	Hits:211	Allocated_reads:0.00947867298578199	Strand:-
TGTTACTGATAGTGAACTTTATTTTATT
>Location:NODE_122013_length_9657_cov_34.346691	Coordinate:6545	Reads:1	Hits:234	Allocated_reads:0.00427350427350427	Strand:-
TACTGATAGTGAACTTTATTTTAT
>Location:NODE_122013_length_9657_cov_34.346691	Coordinate:6548	Reads:1	Hits:204	Allocated_reads:0.00490196078431373	Strand:+
AAATAAAGTTCACTATCAGTAACATCATAGCA
>Location:NODE_122013_length_9657_cov_34.346691	Coordinate:6548	Reads:1	Hits:217	Allocated_reads:0.00460829493087558	Strand:-
ATGATGTTACTGATAGTGAACTTTATTT
>Location:NODE_122013_length_9657_cov_34.346691	Coordinate:6548	Reads:1	Hits:216	Allocated_reads:0.00462962962962963	Strand:-
TATGATGTTACTGATAGTGAACTTTATTT
>Location:NODE_122013_length_9657_cov_34.346691	Coordinate:6549	Reads:1	Hits:282	Allocated_reads:0.00354609929078014	Strand:-
ATGTTACTGATAGTGAACTTTATT
>Location:NODE_122013_length_9657_cov_34.346691	Coordinate:6549	Reads:1	Hits:226	Allocated_reads:0.00442477876106195	Strand:-
GCTATGATGTTACTGATAGTGAACTTTATT
>Location:NODE_122013_length_9657_cov_34.346691	Coordinate:6551	Reads:1	Hits:246	Allocated_reads:0.0040650406504065	Strand:+
TAAAGTTCACTATCAGTAACATCATAG
>Location:NODE_122013_length_9657_cov_34.346691	Coordinate:6551	Reads:1	Hits:237	Allocated_reads:0.00421940928270042	Strand:-
TGCTATGATGTTACTGATAGTGAACTTTA
>Location:NODE_122013_length_9657_cov_34.346691	Coordinate:6554	Reads:1	Hits:228	Allocated_reads:0.0043859649122807	Strand:-
GTGCTATGATGTTACTGATAGTGAACT
>Location:NODE_122013_length_9657_cov_34.346691	Coordinate:6556	Reads:1	Hits:234	Allocated_reads:0.00427350427350427	Strand:+
TTCACTATCAGTAACATCATAGCACC
>Location:NODE_122013_length_9657_cov_34.346691	Coordinate:6561	Reads:1	Hits:179	Allocated_reads:0.00558659217877095	Strand:+
TATCAGTAACATCATAGCACCCACC
>Location:NODE_122013_length_9657_cov_34.346691	Coordinate:6561	Reads:1	Hits:172	Allocated_reads:0.00581395348837209	Strand:+
TATCAGTAACATCATAGCACCCACCC
>Location:NODE_122013_length_9657_cov_34.346691	Coordinate:6562	Reads:1	Hits:240	Allocated_reads:0.00416666666666667	Strand:-
TGGGTGGGTGCTATGATGTTACTGAT
>Location:NODE_122013_length_9657_cov_34.346691	Coordinate:6565	Reads:1	Hits:190	Allocated_reads:0.00526315789473684	Strand:+
AGTAACATCATAGCACCCACCCAGCTGTATA
>Location:NODE_122013_length_9657_cov_34.346691	Coordinate:6565	Reads:1	Hits:190	Allocated_reads:0.00526315789473684	Strand:-
TATACAGCTGGGTGGGTGCTATGATGTTACT
>Location:NODE_122013_length_9657_cov_34.346691	Coordinate:6567	Reads:1	Hits:254	Allocated_reads:0.00393700787401575	Strand:+
TAACATCATAGCACCCACCCAGCTG
>Location:NODE_122013_length_9657_cov_34.346691	Coordinate:6567	Reads:1	Hits:221	Allocated_reads:0.00452488687782805	Strand:+
TAACATCATAGCACCCACCCAGCTGTATA
>Location:NODE_122013_length_9657_cov_34.346691	Coordinate:6569	Reads:1	Hits:231	Allocated_reads:0.00432900432900433	Strand:-
TATACAGCTGGGTGGGTGCTATGATGT
>Location:NODE_122013_length_9657_cov_34.346691	Coordinate:6572	Reads:1	Hits:277	Allocated_reads:0.0036101083032491	Strand:-
TATACAGCTGGGTGGGTGCTATGA
>Location:NODE_122013_length_9657_cov_34.346691	Coordinate:6576	Reads:1	Hits:337	Allocated_reads:0.0029673590504451	Strand:+
AGCACCCACCCAGCTGTATAGAAA
>Location:NODE_122013_length_9657_cov_34.346691	Coordinate:6588	Reads:1	Hits:1	Allocated_reads:1	Strand:-
CTAGCTAGCATGACGGGATTTCTATACAGC
>Location:NODE_122013_length_9657_cov_34.346691	Coordinate:6588	Reads:1	Hits:1	Allocated_reads:1	Strand:-
GCTAGCATGACGGGATTTCTATACAGC
>Location:NODE_122013_length_9657_cov_34.346691	Coordinate:6588	Reads:1	Hits:1	Allocated_reads:1	Strand:-
TAGCATGACGGGATTTCTATACAGC
>Location:NODE_122013_length_9657_cov_34.346691	Coordinate:6591	Reads:1	Hits:1	Allocated_reads:1	Strand:-
TAGCTAGCATGACGGGATTTCTATAC
>Location:NODE_122013_length_9657_cov_34.346691	Coordinate:6594	Reads:1	Hits:1	Allocated_reads:1	Strand:+
TAGAAATCCCGTCATGCTAGCTAGTGC
>Location:NODE_122013_length_9657_cov_34.346691	Coordinate:6596	Reads:1	Hits:1	Allocated_reads:1	Strand:+
GAAATCCCGTCATGCTAGCTAGTGCAGTA
>Location:NODE_122013_length_9657_cov_34.346691	Coordinate:6612	Reads:1	Hits:1	Allocated_reads:1	Strand:-
TTACAATAACTCATACTGCACTAGCT
>Location:NODE_122013_length_9657_cov_34.346691	Coordinate:6622	Reads:1	Hits:15	Allocated_reads:0.0666666666666667	Strand:-
TACAGTCAGTTACAATAACTCATAC
>Location:NODE_122013_length_9657_cov_34.346691	Coordinate:6622	Reads:3	Hits:15	Allocated_reads:0.2	Strand:-
TTACAGTCAGTTACAATAACTCATAC
>Location:NODE_122013_length_9657_cov_34.346691	Coordinate:6622	Reads:3	Hits:14	Allocated_reads:0.214285714285714	Strand:-
TTTTACAGTCAGTTACAATAACTCATAC
>Location:NODE_122013_length_9657_cov_34.346691	Coordinate:6626	Reads:9	Hits:291	Allocated_reads:0.0309278350515464	Strand:-
TTTTACAGTCAGTTACAATAACTC
>Location:NODE_122013_length_9657_cov_34.346691	Coordinate:6629	Reads:2	Hits:337	Allocated_reads:0.00593471810089021	Strand:+
TTATTGTAACTGACTGTAAAAAGT
>Location:NODE_122013_length_9657_cov_34.346691	Coordinate:6639	Reads:1	Hits:132	Allocated_reads:0.00757575757575758	Strand:+
TGACTGTAAAAAGTCAGCACAACGAAA
>Location:NODE_122013_length_9657_cov_34.346691	Coordinate:6641	Reads:1	Hits:137	Allocated_reads:0.0072992700729927	Strand:+
ACTGTAAAAAGTCAGCACAACGAAAAT
>Location:NODE_122013_length_9657_cov_34.346691	Coordinate:6641	Reads:2	Hits:132	Allocated_reads:0.0151515151515152	Strand:-
TATTTTCGTTGTGCTGACTTTTTACAGT
>Location:NODE_122013_length_9657_cov_34.346691	Coordinate:6643	Reads:1	Hits:144	Allocated_reads:0.00694444444444444	Strand:+
TGTAAAAAGTCAGCACAACGAAAATAAAC
>Location:NODE_122013_length_9657_cov_34.346691	Coordinate:6648	Reads:1	Hits:217	Allocated_reads:0.00460829493087558	Strand:+
AAAGTCAGCACAACGAAAATAAACTC
>Location:NODE_122013_length_9657_cov_34.346691	Coordinate:6650	Reads:1	Hits:4	Allocated_reads:0.25	Strand:+
AGTCAGCACAACGAAAATAAACTCAAC
>Location:NODE_122013_length_9657_cov_34.346691	Coordinate:6654	Reads:1	Hits:2	Allocated_reads:0.5	Strand:-
AAGTTTAGGTTGAGTTTATTTTCGTTGTGCT
>Location:NODE_122013_length_9657_cov_34.346691	Coordinate:6654	Reads:1	Hits:4	Allocated_reads:0.25	Strand:+
AGCACAACGAAAATAAACTCAACC
>Location:NODE_122013_length_9657_cov_34.346691	Coordinate:6655	Reads:1	Hits:2	Allocated_reads:0.5	Strand:+
GCACAACGAAAATAAACTCAACCTAAACT
>Location:NODE_122013_length_9657_cov_34.346691	Coordinate:6656	Reads:1	Hits:3	Allocated_reads:0.333333333333333	Strand:+
CACAACGAAAATAAACTCAACCTAAA
>Location:NODE_122013_length_9657_cov_34.346691	Coordinate:6657	Reads:2	Hits:2	Allocated_reads:1	Strand:-
AAGTTTAGGTTGAGTTTATTTTCGTTGT
>Location:NODE_122013_length_9657_cov_34.346691	Coordinate:6659	Reads:3	Hits:5	Allocated_reads:0.6	Strand:+
AACGAAAATAAACTCAACCTAAACTTGGT
>Location:NODE_122013_length_9657_cov_34.346691	Coordinate:6659	Reads:1	Hits:5	Allocated_reads:0.2	Strand:-
AAGTTTAGGTTGAGTTTATTTTCGTT
>Location:NODE_122013_length_9657_cov_34.346691	Coordinate:6660	Reads:1	Hits:5	Allocated_reads:0.2	Strand:-
AAGTTTAGGTTGAGTTTATTTTCGT
>Location:NODE_122013_length_9657_cov_34.346691	Coordinate:6674	Reads:1	Hits:1	Allocated_reads:1	Strand:-
TGAGTCAGATATAAACCAAGTTTAGGTT
>Location:NODE_122013_length_9657_cov_34.346691	Coordinate:6675	Reads:2	Hits:481	Allocated_reads:0.00415800415800416	Strand:+
ACCTAAACTTGGTTTATATCTGAC
>Location:NODE_122013_length_9657_cov_34.346691	Coordinate:6675	Reads:4	Hits:6	Allocated_reads:0.666666666666667	Strand:+
ACCTAAACTTGGTTTATATCTGACT
>Location:NODE_122013_length_9657_cov_34.346691	Coordinate:6675	Reads:1	Hits:5	Allocated_reads:0.2	Strand:-
TGAGTCAGATATAAACCAAGTTTAGGT
>Location:NODE_122013_length_9657_cov_34.346691	Coordinate:6686	Reads:1	Hits:2	Allocated_reads:0.5	Strand:-
TGCAGTCTATCTGAGTCAGATATAAAC
>Location:NODE_122013_length_9657_cov_34.346691	Coordinate:6695	Reads:1	Hits:2	Allocated_reads:0.5	Strand:-
GAAGTTATGACCTGCAGTCTATCTGAGTCA
>Location:NODE_122013_length_9657_cov_34.346691	Coordinate:6697	Reads:1	Hits:2	Allocated_reads:0.5	Strand:-
TTATGACCTGCAGTCTATCTGAGT
>Location:NODE_122013_length_9657_cov_34.346691	Coordinate:6701	Reads:1	Hits:288	Allocated_reads:0.00347222222222222	Strand:+
AGATAGACTGCAGGTCATAACTTCTTACC
>Location:NODE_122013_length_9657_cov_34.346691	Coordinate:6701	Reads:4	Hits:371	Allocated_reads:0.0107816711590297	Strand:-
TAAGAAGTTATGACCTGCAGTCTATCT
>Location:NODE_122013_length_9657_cov_34.346691	Coordinate:6701	Reads:2	Hits:269	Allocated_reads:0.00743494423791822	Strand:-
TCAGGTAAGAAGTTATGACCTGCAGTCTATCT
>Location:NODE_122013_length_9657_cov_34.346691	Coordinate:6702	Reads:1	Hits:407	Allocated_reads:0.00245700245700246	Strand:-
AGAAGTTATGACCTGCAGTCTATC
>Location:NODE_122013_length_9657_cov_34.346691	Coordinate:6702	Reads:6	Hits:297	Allocated_reads:0.0202020202020202	Strand:+
GATAGACTGCAGGTCATAACTTCTTACC
>Location:NODE_122013_length_9657_cov_34.346691	Coordinate:6702	Reads:11	Hits:380	Allocated_reads:0.0289473684210526	Strand:-
TAAGAAGTTATGACCTGCAGTCTATC
>Location:NODE_122013_length_9657_cov_34.346691	Coordinate:6703	Reads:2	Hits:305	Allocated_reads:0.00655737704918033	Strand:+
ATAGACTGCAGGTCATAACTTCTTACC
>Location:NODE_122013_length_9657_cov_34.346691	Coordinate:6703	Reads:1	Hits:299	Allocated_reads:0.00334448160535117	Strand:+
ATAGACTGCAGGTCATAACTTCTTACCT
>Location:NODE_122013_length_9657_cov_34.346691	Coordinate:6703	Reads:5	Hits:388	Allocated_reads:0.0128865979381443	Strand:-
TAAGAAGTTATGACCTGCAGTCTAT
>Location:NODE_122013_length_9657_cov_34.346691	Coordinate:6703	Reads:1	Hits:285	Allocated_reads:0.00350877192982456	Strand:-
TCAGGTAAGAAGTTATGACCTGCAGTCTAT
>Location:NODE_122013_length_9657_cov_34.346691	Coordinate:6704	Reads:1	Hits:315	Allocated_reads:0.00317460317460317	Strand:-
GGTAAGAAGTTATGACCTGCAGTCTA
>Location:NODE_122013_length_9657_cov_34.346691	Coordinate:6704	Reads:3	Hits:398	Allocated_reads:0.00753768844221105	Strand:-
TAAGAAGTTATGACCTGCAGTCTA
>Location:NODE_122013_length_9657_cov_34.346691	Coordinate:6704	Reads:2	Hits:398	Allocated_reads:0.0050251256281407	Strand:+
TAGACTGCAGGTCATAACTTCTTA
>Location:NODE_122013_length_9657_cov_34.346691	Coordinate:6704	Reads:3	Hits:323	Allocated_reads:0.00928792569659443	Strand:+
TAGACTGCAGGTCATAACTTCTTAC
>Location:NODE_122013_length_9657_cov_34.346691	Coordinate:6704	Reads:6	Hits:315	Allocated_reads:0.019047619047619	Strand:+
TAGACTGCAGGTCATAACTTCTTACC
>Location:NODE_122013_length_9657_cov_34.346691	Coordinate:6704	Reads:2	Hits:309	Allocated_reads:0.00647249190938511	Strand:+
TAGACTGCAGGTCATAACTTCTTACCT
>Location:NODE_122013_length_9657_cov_34.346691	Coordinate:6705	Reads:1	Hits:546	Allocated_reads:0.00183150183150183	Strand:+
AGACTGCAGGTCATAACTTCTTACC
>Location:NODE_122013_length_9657_cov_34.346691	Coordinate:6705	Reads:4	Hits:537	Allocated_reads:0.0074487895716946	Strand:-
AGGTAAGAAGTTATGACCTGCAGTCT
>Location:NODE_122013_length_9657_cov_34.346691	Coordinate:6705	Reads:2	Hits:529	Allocated_reads:0.00378071833648393	Strand:-
CAGGTAAGAAGTTATGACCTGCAGTCT
>Location:NODE_122013_length_9657_cov_34.346691	Coordinate:6705	Reads:4	Hits:546	Allocated_reads:0.00732600732600733	Strand:-
GGTAAGAAGTTATGACCTGCAGTCT
>Location:NODE_122013_length_9657_cov_34.346691	Coordinate:6705	Reads:23	Hits:559	Allocated_reads:0.0411449016100179	Strand:-
GTAAGAAGTTATGACCTGCAGTCT
>Location:NODE_122013_length_9657_cov_34.346691	Coordinate:6705	Reads:5	Hits:522	Allocated_reads:0.00957854406130268	Strand:-
TCAGGTAAGAAGTTATGACCTGCAGTCT
>Location:NODE_122013_length_9657_cov_34.346691	Coordinate:6705	Reads:1	Hits:511	Allocated_reads:0.00195694716242661	Strand:-
TTCAGGTAAGAAGTTATGACCTGCAGTCT
>Location:NODE_122013_length_9657_cov_34.346691	Coordinate:6706	Reads:1	Hits:600	Allocated_reads:0.00166666666666667	Strand:+
GACTGCAGGTCATAACTTCTTACC
>Location:NODE_122013_length_9657_cov_34.346691	Coordinate:6706	Reads:1	Hits:574	Allocated_reads:0.00174216027874564	Strand:-
TCAGGTAAGAAGTTATGACCTGCAGTC
>Location:NODE_122013_length_9657_cov_34.346691	Coordinate:6707	Reads:1	Hits:613	Allocated_reads:0.00163132137030995	Strand:+
ACTGCAGGTCATAACTTCTTACCT
>Location:NODE_122013_length_9657_cov_34.346691	Coordinate:6709	Reads:1	Hits:552	Allocated_reads:0.00181159420289855	Strand:+
TGCAGGTCATAACTTCTTACCTGAAGT
>Location:NODE_122013_length_9657_cov_34.346691	Coordinate:6712	Reads:1	Hits:550	Allocated_reads:0.00181818181818182	Strand:-
CTGAACTTCAGGTAAGAAGTTATGACCT
>Location:NODE_122013_length_9657_cov_34.346691	Coordinate:6713	Reads:1	Hits:554	Allocated_reads:0.00180505415162455	Strand:-
CTGAACTTCAGGTAAGAAGTTATGACC
>Location:NODE_122013_length_9657_cov_34.346691	Coordinate:6718	Reads:1	Hits:675	Allocated_reads:0.00148148148148148	Strand:+
TAACTTCTTACCTGAAGTTCAGTT
>Location:NODE_122013_length_9657_cov_34.346691	Coordinate:6719	Reads:1	Hits:5	Allocated_reads:0.2	Strand:-
AGTGAACTGAACTTCAGGTAAGAAGTT
>Location:NODE_122013_length_9657_cov_34.346691	Coordinate:6720	Reads:2	Hits:2	Allocated_reads:1	Strand:-
GAGTGAACTGAACTTCAGGTAAGAAGT
>Location:NODE_122013_length_9657_cov_34.346691	Coordinate:6720	Reads:1	Hits:1	Allocated_reads:1	Strand:-
GCAGAGTGAACTGAACTTCAGGTAAGAAGT
>Location:NODE_122013_length_9657_cov_34.346691	Coordinate:6722	Reads:1	Hits:2	Allocated_reads:0.5	Strand:+
TTCTTACCTGAAGTTCAGTTCACTC
>Location:NODE_122013_length_9657_cov_34.346691	Coordinate:6725	Reads:1	Hits:1	Allocated_reads:1	Strand:+
TTACCTGAAGTTCAGTTCACTCTGCGGC
>Location:NODE_122013_length_9657_cov_34.346691	Coordinate:6726	Reads:1	Hits:1	Allocated_reads:1	Strand:-
CCGCAGAGTGAACTGAACTTCAGGTA
>Location:NODE_122013_length_9657_cov_34.346691	Coordinate:6727	Reads:1	Hits:1	Allocated_reads:1	Strand:-
CCGCAGAGTGAACTGAACTTCAGTT
>Location:NODE_122013_length_9657_cov_34.346691	Coordinate:6727	Reads:1	Hits:1	Allocated_reads:1	Strand:-
GGCGGCCGCAGAGTGAACTGAACTTCAGGT
>Location:NODE_122013_length_9657_cov_34.346691	Coordinate:6728	Reads:1	Hits:1	Allocated_reads:1	Strand:-
AGGCGGCCGCAGAGTGAACTGAACTTCAGT
>Location:NODE_122013_length_9657_cov_34.346691	Coordinate:6728	Reads:2	Hits:1	Allocated_reads:2	Strand:-
AGGCGGCCGCAGAGTGAACTGAACTTCAGG
>Location:NODE_122013_length_9657_cov_34.346691	Coordinate:6728	Reads:1	Hits:1	Allocated_reads:1	Strand:+
CCTGAAGTTCAGTTCACTCTGCGGC
>Location:NODE_122013_length_9657_cov_34.346691	Coordinate:6728	Reads:2	Hits:1	Allocated_reads:2	Strand:-
GCGGCCGCAGAGTGAACTGAACTTCAGG
>Location:NODE_122013_length_9657_cov_34.346691	Coordinate:6728	Reads:1	Hits:1	Allocated_reads:1	Strand:-
GGCGGCCGCAGAGTGAACTGAACTTCAGA
>Location:NODE_122013_length_9657_cov_34.346691	Coordinate:6728	Reads:3	Hits:1	Allocated_reads:3	Strand:-
GGCGGCCGCAGAGTGAACTGAACTTCAGG
>Location:NODE_122013_length_9657_cov_34.346691	Coordinate:6729	Reads:1	Hits:1	Allocated_reads:1	Strand:-
GAGGCGGCCGCAGAGTGAACTGAACTTCAG
>Location:NODE_122013_length_9657_cov_34.346691	Coordinate:6730	Reads:1	Hits:1	Allocated_reads:1	Strand:-
GGCGGCCGCAGAGTGAACTGAACTTCA
>Location:NODE_122013_length_9657_cov_34.346691	Coordinate:6731	Reads:2	Hits:1	Allocated_reads:2	Strand:-
CCGAGGCGGCCGCAGAGTGAACTGAACTTT
>Location:NODE_122013_length_9657_cov_34.346691	Coordinate:6731	Reads:1	Hits:1	Allocated_reads:1	Strand:-
GGCGGCCGCAGAGTGAACTGAACTTC
>Location:NODE_122013_length_9657_cov_34.346691	Coordinate:6732	Reads:1	Hits:1	Allocated_reads:1	Strand:+
AAGTTCAGTTCACTCTGCGGCCGCCT
>Location:NODE_122013_length_9657_cov_34.346691	Coordinate:6732	Reads:1	Hits:1	Allocated_reads:1	Strand:-
CCGAGGCGGCCGCAGAGTGAACTGAACTT
>Location:NODE_122013_length_9657_cov_34.346691	Coordinate:6732	Reads:2	Hits:1	Allocated_reads:2	Strand:-
GAGGCGGCCGCAGAGTGAACTGAACTT
>Location:NODE_122013_length_9657_cov_34.346691	Coordinate:6733	Reads:3	Hits:1	Allocated_reads:3	Strand:-
CCGAGGCGGCCGCAGAGTGAACTGAACT
>Location:NODE_122013_length_9657_cov_34.346691	Coordinate:6733	Reads:1	Hits:1	Allocated_reads:1	Strand:-
GACCCGAGGCGGCCGCAGAGTGAACTGAACT
>Location:NODE_122013_length_9657_cov_34.346691	Coordinate:6734	Reads:1	Hits:1	Allocated_reads:1	Strand:-
CCGAGGCGGCCGCAGAGTGAACTGAAC
>Location:NODE_122013_length_9657_cov_34.346691	Coordinate:6734	Reads:1	Hits:1	Allocated_reads:1	Strand:-
GACCCGAGGCGGCCGCAGAGTGAACTGAAT
>Location:NODE_122013_length_9657_cov_34.346691	Coordinate:6734	Reads:2	Hits:1	Allocated_reads:2	Strand:-
GACCCGAGGCGGCCGCAGAGTGAACTGAAC
>Location:NODE_122013_length_9657_cov_34.346691	Coordinate:6735	Reads:2	Hits:1	Allocated_reads:2	Strand:-
ACCCGAGGCGGCCGCAGAGTGAACTGAA
>Location:NODE_122013_length_9657_cov_34.346691	Coordinate:6736	Reads:3	Hits:1	Allocated_reads:3	Strand:-
ACCCGAGGCGGCCGCAGAGTGAACTGA
>Location:NODE_122013_length_9657_cov_34.346691	Coordinate:6736	Reads:1	Hits:1	Allocated_reads:1	Strand:-
CCCGAGGCGGCCGCAGAGTGAACTGA
>Location:NODE_122013_length_9657_cov_34.346691	Coordinate:6736	Reads:2	Hits:1	Allocated_reads:2	Strand:-
GACCCGAGGCGGCCGCAGAGTGAACTGA
>Location:NODE_122013_length_9657_cov_34.346691	Coordinate:6736	Reads:1	Hits:1	Allocated_reads:1	Strand:-
GAGACCCGAGGCGGCCGCAGAGTGAACTGT
>Location:NODE_122013_length_9657_cov_34.346691	Coordinate:6737	Reads:3	Hits:1	Allocated_reads:3	Strand:-
GACCCGAGGCGGCCGCAGAGTGAACTG
>Location:NODE_122013_length_9657_cov_34.346691	Coordinate:6737	Reads:1	Hits:1	Allocated_reads:1	Strand:-
GAGACCCGAGGCGGCCGCAGAGTGAACTG
>Location:NODE_122013_length_9657_cov_34.346691	Coordinate:6738	Reads:4	Hits:1	Allocated_reads:4	Strand:-
AGAGACCCGAGGCGGCCGCAGAGTGAACT
>Location:NODE_122013_length_9657_cov_34.346691	Coordinate:6739	Reads:1	Hits:1	Allocated_reads:1	Strand:-
AGACCCGAGGCGGCCGCAGAGTGAAC
>Location:NODE_122013_length_9657_cov_34.346691	Coordinate:6739	Reads:2	Hits:1	Allocated_reads:2	Strand:-
AGAGACCCGAGGCGGCCGCAGAGTGAAC
>Location:NODE_122013_length_9657_cov_34.346691	Coordinate:6739	Reads:1	Hits:1	Allocated_reads:1	Strand:-
GACCCGAGGCGGCCGCAGAGTGATG
>Location:NODE_122013_length_9657_cov_34.346691	Coordinate:6747	Reads:2	Hits:3	Allocated_reads:0.666666666666667	Strand:+
TGCGGCCGCCTCGGGTCTCTCCTCCT
>Location:NODE_122013_length_9657_cov_34.346691	Coordinate:6756	Reads:1	Hits:19	Allocated_reads:0.0526315789473684	Strand:+
CTCGGGTCTCTCCTCCTGCCTCCC
>Location:NODE_122013_length_9657_cov_34.346691	Coordinate:6780	Reads:2	Hits:153	Allocated_reads:0.0130718954248366	Strand:+
CTTTCCCTCATCCACCTGCTGACCT
>Location:NODE_122013_length_9657_cov_34.346691	Coordinate:6785	Reads:1	Hits:1	Allocated_reads:1	Strand:-
TACAACAGAGGCCAGCAGGTGGATGAGG
>Location:NODE_122013_length_9657_cov_34.346691	Coordinate:6786	Reads:1	Hits:1	Allocated_reads:1	Strand:+
CTCATCCACCTGCTGGCCTCTGTTGTAGCGCC
>Location:NODE_122013_length_9657_cov_34.346691	Coordinate:6788	Reads:1	Hits:1	Allocated_reads:1	Strand:+
CATCCACCTGCTGGCCTCTGTTGTAGCGCC
>Location:NODE_122013_length_9657_cov_34.346691	Coordinate:6798	Reads:1	Hits:1	Allocated_reads:1	Strand:+
CTGGCCTCTGTTGTAGCGCCGCCTTAGCC
>Location:NODE_122013_length_9657_cov_34.346691	Coordinate:6800	Reads:1	Hits:1	Allocated_reads:1	Strand:-
TAAGGCGGCGCTACAACAGAGGCC
>Location:NODE_122013_length_9657_cov_34.346691	Coordinate:6816	Reads:1	Hits:1	Allocated_reads:1	Strand:-
TCAGTTGTTTGGTGGTGGCTAAGGCGG
>Location:NODE_122013_length_9657_cov_34.346691	Coordinate:6818	Reads:4	Hits:1	Allocated_reads:4	Strand:-
TAGCTCAGTTGTTTGGTGGTGGCTAAGGC
>Location:NODE_122013_length_9657_cov_34.346691	Coordinate:6819	Reads:1	Hits:1	Allocated_reads:1	Strand:-
TAGCTCAGTTGTTTGGTGGTGGCTAAGT
>Location:NODE_122013_length_9657_cov_34.346691	Coordinate:6819	Reads:3	Hits:1	Allocated_reads:3	Strand:-
TAGCTCAGTTGTTTGGTGGTGGCTAAGG
>Location:NODE_122013_length_9657_cov_34.346691	Coordinate:6820	Reads:2	Hits:1	Allocated_reads:2	Strand:-
TAGCTCAGTTGTTTGGTGGTGGCTAAG
>Location:NODE_122013_length_9657_cov_34.346691	Coordinate:6822	Reads:1	Hits:4	Allocated_reads:0.25	Strand:-
TAGCTCAGTTGTTTGGTGGTGGCTT
>Location:NODE_122013_length_9657_cov_34.346691	Coordinate:6823	Reads:2	Hits:3	Allocated_reads:0.666666666666667	Strand:-
TAGCTCAGTTGTTTGGTGGTGGCT
>Location:NODE_122013_length_9657_cov_34.346691	Coordinate:6824	Reads:1	Hits:4	Allocated_reads:0.25	Strand:-
GTAAAAATAGCTCAGTTGTTTGGTGGTGGC
>Location:NODE_122013_length_9657_cov_34.346691	Coordinate:6834	Reads:1	Hits:2	Allocated_reads:0.5	Strand:+
AACAACTGAGCTATTTTTACACATCTGC
>Location:NODE_122013_length_9657_cov_34.346691	Coordinate:6844	Reads:1	Hits:2	Allocated_reads:0.5	Strand:+
CTATTTTTACACATCTGCCAGCATC
>Location:NODE_122013_length_9657_cov_34.346691	Coordinate:6850	Reads:1	Hits:2	Allocated_reads:0.5	Strand:+
TTACACATCTGCCAGCATCTGGGCAAT
>Location:NODE_122013_length_9657_cov_34.346691	Coordinate:6853	Reads:1	Hits:2	Allocated_reads:0.5	Strand:-
GTGGATTGCCCAGATGCTGGCAGATGTG
>Location:NODE_122013_length_9657_cov_34.346691	Coordinate:6853	Reads:2	Hits:2	Allocated_reads:1	Strand:-
TGGTGGATTGCCCAGATGCTGGCAGATGTG
>Location:NODE_122013_length_9657_cov_34.346691	Coordinate:6854	Reads:1	Hits:2	Allocated_reads:0.5	Strand:-
TGGTGGATTGCCCAGATGCTGGCAGATGT
>Location:NODE_122013_length_9657_cov_34.346691	Coordinate:6855	Reads:1	Hits:2	Allocated_reads:0.5	Strand:-
GGTGGATTGCCCAGATGCTGGCAGATG
>Location:NODE_122013_length_9657_cov_34.346691	Coordinate:6856	Reads:1	Hits:2	Allocated_reads:0.5	Strand:-
GTGGTGGATTGCCCAGATGCTGGCAGAT
>Location:NODE_122013_length_9657_cov_34.346691	Coordinate:6857	Reads:2	Hits:1	Allocated_reads:2	Strand:-
GGTGGTGGATTGCCCAGATGCTGGCAGA
>Location:NODE_122013_length_9657_cov_34.346691	Coordinate:6857	Reads:1	Hits:2	Allocated_reads:0.5	Strand:-
TGGTGGATTGCCCAGATGCTGGCAGA
>Location:NODE_122013_length_9657_cov_34.346691	Coordinate:6863	Reads:1	Hits:1	Allocated_reads:1	Strand:-
CAATGAAAGGTGGTGGATTGCCCAGATGCT
>Location:NODE_122013_length_9657_cov_34.346691	Coordinate:6866	Reads:1	Hits:1	Allocated_reads:1	Strand:-
AACAATGAAAGGTGGTGGATTGCCCAGAT
>Location:NODE_122013_length_9657_cov_34.346691	Coordinate:6866	Reads:1	Hits:1	Allocated_reads:1	Strand:-
CAATGAAAGGTGGTGGATTGCCCAGAA
>Location:NODE_122013_length_9657_cov_34.346691	Coordinate:6866	Reads:2	Hits:1	Allocated_reads:2	Strand:-
CAATGAAAGGTGGTGGATTGCCCAGAT
>Location:NODE_122013_length_9657_cov_34.346691	Coordinate:6866	Reads:1	Hits:1	Allocated_reads:1	Strand:-
TAAACAATGAAAGGTGGTGGATTGCCCAGAT
>Location:NODE_122013_length_9657_cov_34.346691	Coordinate:6867	Reads:1	Hits:1	Allocated_reads:1	Strand:-
CAATGAAAGGTGGTGGATTGCCCAGA
>Location:NODE_122013_length_9657_cov_34.346691	Coordinate:6871	Reads:1	Hits:1	Allocated_reads:1	Strand:-
CTATAAACAATGAAAGGTGGTGGATTGCC
>Location:NODE_122013_length_9657_cov_34.346691	Coordinate:6874	Reads:1	Hits:2	Allocated_reads:0.5	Strand:-
TGCTATAAACAATGAAAGGTGGTGAATT
>Location:NODE_122013_length_9657_cov_34.346691	Coordinate:6878	Reads:1	Hits:1	Allocated_reads:1	Strand:-
TGTGATGCTATAAACAATGAAAGGTGGTG
>Location:NODE_122013_length_9657_cov_34.346691	Coordinate:6934	Reads:1	Hits:1	Allocated_reads:1	Strand:-
GATTTTTTGTATTTATGGGCCAAT
>Location:NODE_122013_length_9657_cov_34.346691	Coordinate:6935	Reads:1	Hits:1	Allocated_reads:1	Strand:+
TTGGCCCATAAATACAAAAAATCACC
>Location:NODE_122013_length_9657_cov_34.346691	Coordinate:6938	Reads:1	Hits:1	Allocated_reads:1	Strand:-
ATCGATGGTGATTTTTTGTATTTATGGGC
>Location:NODE_122013_length_9657_cov_34.346691	Coordinate:6938	Reads:3	Hits:1	Allocated_reads:3	Strand:-
TCGATGGTGATTTTTTGTATTTATGGGC
>Location:NODE_122013_length_9657_cov_34.346691	Coordinate:6939	Reads:2	Hits:1	Allocated_reads:2	Strand:-
TCGATGGTGATTTTTTGTATTTATGGG
>Location:NODE_122013_length_9657_cov_34.346691	Coordinate:6962	Reads:1	Hits:1	Allocated_reads:1	Strand:+
TCGATGGCCAGTCCAGCTACGCCCC
>Location:NODE_122013_length_9657_cov_34.346691	Coordinate:6965	Reads:1	Hits:1	Allocated_reads:1	Strand:-
ATGCCAAGGGCGTAGCTGGACTGGCCAT
>Location:NODE_122013_length_9657_cov_34.346691	Coordinate:6965	Reads:2	Hits:1	Allocated_reads:2	Strand:-
TATCATGCCAAGGGCGTAGCTGGACTGGCCAT
>Location:NODE_122013_length_9657_cov_34.346691	Coordinate:6965	Reads:1	Hits:1	Allocated_reads:1	Strand:-
TCATGCCAAGGGCGTAGCTGGACTGGCCTT
>Location:NODE_122013_length_9657_cov_34.346691	Coordinate:6965	Reads:1	Hits:1	Allocated_reads:1	Strand:-
TCATGCCAAGGGCGTAGCTGGTCTGGCCAT
>Location:NODE_122013_length_9657_cov_34.346691	Coordinate:6966	Reads:1	Hits:1	Allocated_reads:1	Strand:-
ATCATGCCAAGGGCGTAGCTGGACTGGCCT
>Location:NODE_122013_length_9657_cov_34.346691	Coordinate:6966	Reads:1	Hits:1	Allocated_reads:1	Strand:-
CATGCCAAGGGCGTAGCTGGACTGGCCA
>Location:NODE_122013_length_9657_cov_34.346691	Coordinate:6966	Reads:1	Hits:1	Allocated_reads:1	Strand:-
TCATGCCAAGGGCGTAGCTGGACTGGCCA
>Location:NODE_122013_length_9657_cov_34.346691	Coordinate:6968	Reads:1	Hits:1	Allocated_reads:1	Strand:-
ATCATGCCAAGGGCGTAGCTGGACTGGC
>Location:NODE_122013_length_9657_cov_34.346691	Coordinate:6968	Reads:1	Hits:1	Allocated_reads:1	Strand:-
TCATGCCAAGGGCGTAGCTGGACTGGC
>Location:NODE_122013_length_9657_cov_34.346691	Coordinate:6971	Reads:2	Hits:1	Allocated_reads:2	Strand:-
CCTTTATCATGCCAAGGGCGTAGCTGGACT
>Location:NODE_122013_length_9657_cov_34.346691	Coordinate:6971	Reads:2	Hits:1	Allocated_reads:2	Strand:-
TATCATGCCAAGGGCGTAGCTGGACT
>Location:NODE_122013_length_9657_cov_34.346691	Coordinate:6971	Reads:25	Hits:1	Allocated_reads:25	Strand:-
TCCTTTATCATGCCAAGGGCGTAGCTGGACT
>Location:NODE_122013_length_9657_cov_34.346691	Coordinate:6971	Reads:4	Hits:1	Allocated_reads:4	Strand:-
TTATCATGCCAAGGGCGTAGCTGGACT
>Location:NODE_122013_length_9657_cov_34.346691	Coordinate:6971	Reads:6	Hits:1	Allocated_reads:6	Strand:-
TTTATCATGCCAAGGGCGTAGCTGGACT
>Location:NODE_122013_length_9657_cov_34.346691	Coordinate:6976	Reads:1	Hits:1	Allocated_reads:1	Strand:-
GACTCCTTTATCATGCCAAGGGCGTAGCT
>Location:NODE_122013_length_9657_cov_34.346691	Coordinate:6976	Reads:4	Hits:1	Allocated_reads:4	Strand:-
TGACTCCTTTATCATGCCAAGGGCGTAGCT
>Location:NODE_122013_length_9657_cov_34.346691	Coordinate:6989	Reads:1	Hits:1	Allocated_reads:1	Strand:-
TTTCTCCCAACTGACTCCTTTATCATGC
>Location:NODE_122013_length_9657_cov_34.346691	Coordinate:6989	Reads:1	Hits:1	Allocated_reads:1	Strand:-
TTTTCTCCCAACTGACTCCTTTATCATGC
>Location:NODE_122013_length_9657_cov_34.346691	Coordinate:6994	Reads:1	Hits:1	Allocated_reads:1	Strand:-
TCCTTTTCTCCCAACTGACTCCTTTAT
>Location:NODE_122013_length_9657_cov_34.346691	Coordinate:6995	Reads:1	Hits:1	Allocated_reads:1	Strand:-
TTTGTCCTTTTCTCCCAACTGACTCCTTTA
>Location:NODE_122013_length_9657_cov_34.346691	Coordinate:6997	Reads:2	Hits:1	Allocated_reads:2	Strand:-
TATTTGTCCTTTTCTCCCAACTGACTCCTT
>Location:NODE_122013_length_9657_cov_34.346691	Coordinate:6997	Reads:3	Hits:1	Allocated_reads:3	Strand:-
TTTGTCCTTTTCTCCCAACTGACTCCTT
>Location:NODE_122013_length_9657_cov_34.346691	Coordinate:6998	Reads:2	Hits:1	Allocated_reads:2	Strand:-
TATTTGTCCTTTTCTCCCAACTGACTCCT
>Location:NODE_122013_length_9657_cov_34.346691	Coordinate:7001	Reads:1	Hits:1	Allocated_reads:1	Strand:-
TGTATTTGTCCTTTTCTCCCAACTGACT
>Location:NODE_122013_length_9657_cov_34.346691	Coordinate:7005	Reads:1	Hits:1	Allocated_reads:1	Strand:-
CCAGTCTGTATTTGTCCTTTTCTCCCAACT
>Location:NODE_122013_length_9657_cov_34.346691	Coordinate:7006	Reads:1	Hits:1	Allocated_reads:1	Strand:-
ATCCAGTCTGTATTTGTCCTTTTCTCCCAAC
>Location:NODE_122013_length_9657_cov_34.346691	Coordinate:7006	Reads:1	Hits:1	Allocated_reads:1	Strand:-
CCAGTCTGTATTTGTCCTTTTCTCCCAAC
>Location:NODE_122013_length_9657_cov_34.346691	Coordinate:7006	Reads:1	Hits:1	Allocated_reads:1	Strand:-
TATCCAGTCTGTATTTGTCCTTTTCTCCCAAC
>Location:NODE_122013_length_9657_cov_34.346691	Coordinate:7006	Reads:3	Hits:1	Allocated_reads:3	Strand:-
TCCAGTCTGTATTTGTCCTTTTCTCCCAAC
>Location:NODE_122013_length_9657_cov_34.346691	Coordinate:7009	Reads:1	Hits:1	Allocated_reads:1	Strand:-
TATCCAGTCTGTATTTGTCCTTTTCTCCC
>Location:NODE_122013_length_9657_cov_34.346691	Coordinate:7010	Reads:1	Hits:1	Allocated_reads:1	Strand:-
CCAGTCTGTATTTGTCCTTTTCTCC
>Location:NODE_122013_length_9657_cov_34.346691	Coordinate:7012	Reads:1	Hits:1	Allocated_reads:1	Strand:-
TATCCAGTCTGTATTTGTCCTTTTCT
>Location:NODE_122013_length_9657_cov_34.346691	Coordinate:7015	Reads:1	Hits:1	Allocated_reads:1	Strand:-
ATACCCAGTATCCAGTCTGTATTTGTCCTTT
>Location:NODE_122013_length_9657_cov_34.346691	Coordinate:7017	Reads:2	Hits:1	Allocated_reads:2	Strand:-
ATACCCAGTATCCAGTCTGTATTTGTCCT
>Location:NODE_122013_length_9657_cov_34.346691	Coordinate:7017	Reads:3	Hits:1	Allocated_reads:3	Strand:-
TAATACCCAGTATCCAGTCTGTATTTGTCCT
>Location:NODE_122013_length_9657_cov_34.346691	Coordinate:7017	Reads:3	Hits:1	Allocated_reads:3	Strand:-
TACCCAGTATCCAGTCTGTATTTGTCCT
>Location:NODE_122013_length_9657_cov_34.346691	Coordinate:7018	Reads:1	Hits:1	Allocated_reads:1	Strand:-
ATACCCAGTATCCAGTCTGTATTTGTCC
>Location:NODE_122013_length_9657_cov_34.346691	Coordinate:7018	Reads:3	Hits:1	Allocated_reads:3	Strand:-
TAATACCCAGTATCCAGTCTGTATTTGTCC
>Location:NODE_122013_length_9657_cov_34.346691	Coordinate:7018	Reads:11	Hits:1	Allocated_reads:11	Strand:-
TACCCAGTATCCAGTCTGTATTTGTCC
>Location:NODE_122013_length_9657_cov_34.346691	Coordinate:7019	Reads:1	Hits:1	Allocated_reads:1	Strand:-
ATACCCAGTATCCAGTCTGTATTTGTC
>Location:NODE_122013_length_9657_cov_34.346691	Coordinate:7019	Reads:5	Hits:1	Allocated_reads:5	Strand:-
TAATACCCAGTATCCAGTCTGTATTTGTC
>Location:NODE_122013_length_9657_cov_34.346691	Coordinate:7019	Reads:1	Hits:1	Allocated_reads:1	Strand:-
TACCCAGTATCCAGTCTGTATTTGTC
>Location:NODE_122013_length_9657_cov_34.346691	Coordinate:7021	Reads:1	Hits:1	Allocated_reads:1	Strand:+
CAAATACAGACTGGATACTGGGTATT
>Location:NODE_122013_length_9657_cov_34.346691	Coordinate:7030	Reads:1	Hits:1	Allocated_reads:1	Strand:-
CCATCAAGAAGACATAATACCCAGTATCCAGT
>Location:NODE_122013_length_9657_cov_34.346691	Coordinate:7034	Reads:3	Hits:1	Allocated_reads:3	Strand:-
TCCATCAAGAAGACATAATACCCAGTATC
>Location:NODE_122013_length_9657_cov_34.346691	Coordinate:7034	Reads:1	Hits:1	Allocated_reads:1	Strand:-
TTCCATCAAGAAGACATAATACCCAGTATC
>Location:NODE_122013_length_9657_cov_34.346691	Coordinate:7036	Reads:1	Hits:1	Allocated_reads:1	Strand:-
TCCATCAAGAAGACATAATACCCAGTA
>Location:NODE_122013_length_9657_cov_34.346691	Coordinate:7036	Reads:3	Hits:1	Allocated_reads:3	Strand:-
TTCCATCAAGAAGACATAATACCCAGTA
>Location:NODE_122013_length_9657_cov_34.346691	Coordinate:7036	Reads:6	Hits:1	Allocated_reads:6	Strand:-
TTTCCATCAAGAAGACATAATACCCAGTA
>Location:NODE_122013_length_9657_cov_34.346691	Coordinate:7036	Reads:3	Hits:1	Allocated_reads:3	Strand:-
TTTTCCATCAAGAAGACATAATACCCAGTA
>Location:NODE_122013_length_9657_cov_34.346691	Coordinate:7037	Reads:1	Hits:1	Allocated_reads:1	Strand:-
TTCCATCAAGAAGACATAATACCCAGT
>Location:NODE_122013_length_9657_cov_34.346691	Coordinate:7037	Reads:1	Hits:1	Allocated_reads:1	Strand:-
TTTTCCATCAAGAAGACATAATACCCAGA
>Location:NODE_122013_length_9657_cov_34.346691	Coordinate:7038	Reads:1	Hits:1	Allocated_reads:1	Strand:-
TTTTCCATCAAGAAGACATAATACCCAG
>Location:NODE_122013_length_9657_cov_34.346691	Coordinate:7039	Reads:1	Hits:1	Allocated_reads:1	Strand:+
TGGGTATTATGTCTTCTTGATGGAAAATA
>Location:NODE_122013_length_9657_cov_34.346691	Coordinate:7040	Reads:1	Hits:1	Allocated_reads:1	Strand:-
TTTCCATCAAGAAGACATAATACCC
>Location:NODE_122013_length_9657_cov_34.346691	Coordinate:7041	Reads:1	Hits:1	Allocated_reads:1	Strand:-
TATTTTCCATCAAGAAGACATAATACC
>Location:NODE_122013_length_9657_cov_34.346691	Coordinate:7048	Reads:1	Hits:1	Allocated_reads:1	Strand:-
TGCTGTGTATTTTCCATCAAGAAGACA
>Location:NODE_122013_length_9657_cov_34.346691	Coordinate:7050	Reads:1	Hits:1	Allocated_reads:1	Strand:-
TTGCTGTGTATTTTCCATCAAGAAGA
>Location:NODE_122013_length_9657_cov_34.346691	Coordinate:7050	Reads:1	Hits:1	Allocated_reads:1	Strand:-
TTTGCTGTGTATTTTCCATCAAGAAGA
>Location:NODE_122013_length_9657_cov_34.346691	Coordinate:7050	Reads:1	Hits:1	Allocated_reads:1	Strand:-
TTTTGCTGTGTATTTTCCATCAAGAAGA
>Location:NODE_122013_length_9657_cov_34.346691	Coordinate:7051	Reads:1	Hits:1	Allocated_reads:1	Strand:-
TTTGCTGTGTATTTTCCATCAAGAAT
>Location:NODE_122013_length_9657_cov_34.346691	Coordinate:7063	Reads:1	Hits:1	Allocated_reads:1	Strand:-
AGATAGTAGGCTTTTTGCTGTGTATTT
>Location:NODE_122013_length_9657_cov_34.346691	Coordinate:7064	Reads:1	Hits:1	Allocated_reads:1	Strand:-
AAATGTAGATAGTAGGCTTTTTGCTGTGTATT
>Location:NODE_122013_length_9657_cov_34.346691	Coordinate:7064	Reads:1	Hits:1	Allocated_reads:1	Strand:-
AATGTAGATAGTAGGCTTTTTGCTGTGTATT
>Location:NODE_122013_length_9657_cov_34.346691	Coordinate:7064	Reads:1	Hits:1	Allocated_reads:1	Strand:-
TGTAGATAGTAGGCTTTTTGCTGTGTATT
>Location:NODE_122013_length_9657_cov_34.346691	Coordinate:7065	Reads:1	Hits:1	Allocated_reads:1	Strand:-
TGTAGATAGTAGGCTTTTTGCTGTGTAT
>Location:NODE_122013_length_9657_cov_34.346691	Coordinate:7066	Reads:1	Hits:1	Allocated_reads:1	Strand:-
TGTAGATAGTAGGCTTTTTGCTGTGTA
>Location:NODE_122013_length_9657_cov_34.346691	Coordinate:7067	Reads:1	Hits:1	Allocated_reads:1	Strand:-
GTAGATAGTAGGCTTTTTGCTGTGT
>Location:NODE_122013_length_9657_cov_34.346691	Coordinate:7071	Reads:1	Hits:1	Allocated_reads:1	Strand:-
TAAATGTAGATAGTAGGCTTTTTGCT
>Location:NODE_122013_length_9657_cov_34.346691	Coordinate:7075	Reads:1	Hits:1	Allocated_reads:1	Strand:+
AAAAGCCTACTATCTACATTTAAACC
>Location:NODE_122013_length_9657_cov_34.346691	Coordinate:7077	Reads:1	Hits:1	Allocated_reads:1	Strand:-
AGGAGAGGTTTAAATGTAGATAGTAGGCTT
>Location:NODE_122013_length_9657_cov_34.346691	Coordinate:7078	Reads:1	Hits:1	Allocated_reads:1	Strand:-
AGAGGTTTAAATGTAGATAGTAGGCT
>Location:NODE_122013_length_9657_cov_34.346691	Coordinate:7078	Reads:1	Hits:1	Allocated_reads:1	Strand:-
TAGGAGAGGTTTAAATGTAGATAGTAGGCT
>Location:NODE_122013_length_9657_cov_34.346691	Coordinate:7079	Reads:1	Hits:1	Allocated_reads:1	Strand:-
GGAGAGGTTTAAATGTAGATAGTAGGC
>Location:NODE_122013_length_9657_cov_34.346691	Coordinate:7079	Reads:3	Hits:1	Allocated_reads:3	Strand:-
TAGGAGAGGTTTAAATGTAGATAGTAGGC
>Location:NODE_122013_length_9657_cov_34.346691	Coordinate:7080	Reads:1	Hits:1	Allocated_reads:1	Strand:-
CACTAGGAGAGGTTTAAATGTAGATAGTAGG
>Location:NODE_122013_length_9657_cov_34.346691	Coordinate:7080	Reads:1	Hits:1	Allocated_reads:1	Strand:-
TAGGAGAGGTTTAAATGTAGATAGTAGG
>Location:NODE_122013_length_9657_cov_34.346691	Coordinate:7082	Reads:1	Hits:1	Allocated_reads:1	Strand:-
ACTAGGAGAGGTTTAAATGTAGATAGTT
>Location:NODE_122013_length_9657_cov_34.346691	Coordinate:7082	Reads:1	Hits:1	Allocated_reads:1	Strand:-
TCACTAGGAGAGGTTTAAATGTAGATAGTA
>Location:NODE_122013_length_9657_cov_34.346691	Coordinate:7082	Reads:2	Hits:1	Allocated_reads:2	Strand:-
TTCACTAGGAGAGGTTTAAATGTAGATAGTA
>Location:NODE_122013_length_9657_cov_34.346691	Coordinate:7083	Reads:1	Hits:1	Allocated_reads:1	Strand:-
ACTAGGAGAGGTTTAAATGTAGATAGT
>Location:NODE_122013_length_9657_cov_34.346691	Coordinate:7083	Reads:1	Hits:1	Allocated_reads:1	Strand:-
TAGGAGAGGTTTAAATGTAGATAGT
>Location:NODE_122013_length_9657_cov_34.346691	Coordinate:7083	Reads:2	Hits:1	Allocated_reads:2	Strand:-
TCACTAGGAGAGGTTTAAATGTAGATAGT
>Location:NODE_122013_length_9657_cov_34.346691	Coordinate:7084	Reads:1	Hits:1	Allocated_reads:1	Strand:+
CTATCTACATTTAAACCTCTCCTAGTG
>Location:NODE_122013_length_9657_cov_34.346691	Coordinate:7084	Reads:3	Hits:1	Allocated_reads:3	Strand:-
TCACTAGGAGAGGTTTAAATGTAGATAG
>Location:NODE_122013_length_9657_cov_34.346691	Coordinate:7084	Reads:1	Hits:1	Allocated_reads:1	Strand:-
TTCACTAGGAGAGGTTTAAATGTAGATTT
>Location:NODE_122013_length_9657_cov_34.346691	Coordinate:7085	Reads:3	Hits:1	Allocated_reads:3	Strand:-
TCACTAGGAGAGGTTTAAATGTAGATA
>Location:NODE_122013_length_9657_cov_34.346691	Coordinate:7086	Reads:2	Hits:1	Allocated_reads:2	Strand:-
TCACTAGGAGAGGTTTAAATGTAGAT
>Location:NODE_122013_length_9657_cov_34.346691	Coordinate:7086	Reads:1	Hits:1	Allocated_reads:1	Strand:-
TTCTTCACTAGGAGAGGTTTAAATGTAGAA
>Location:NODE_122013_length_9657_cov_34.346691	Coordinate:7087	Reads:1	Hits:1	Allocated_reads:1	Strand:-
TCTTCACTAGGAGAGGTTTAAATGTAGA
>Location:NODE_122013_length_9657_cov_34.346691	Coordinate:7105	Reads:1	Hits:1	Allocated_reads:1	Strand:+
CTAGTGAAGAAGCTCCAGAAGGTT
>Location:NODE_122013_length_9657_cov_34.346691	Coordinate:7106	Reads:1	Hits:1	Allocated_reads:1	Strand:-
TAACCTTCTGGAGCTTCTTCACTA
>Location:NODE_122013_length_9657_cov_34.346691	Coordinate:7106	Reads:1	Hits:1	Allocated_reads:1	Strand:-
TCTAACCTTCTGGAGCTTCTTCACTA
>Location:NODE_122013_length_9657_cov_34.346691	Coordinate:7112	Reads:1	Hits:1	Allocated_reads:1	Strand:-
TAACCACTTGAACTCTAACCTTCTGGAGCTTCT
>Location:NODE_122013_length_9657_cov_34.346691	Coordinate:7113	Reads:1	Hits:1	Allocated_reads:1	Strand:-
ACTTGAACTCTAACCTTCTGGAGCTTT
>Location:NODE_122013_length_9657_cov_34.346691	Coordinate:7113	Reads:1	Hits:1	Allocated_reads:1	Strand:-
TAACCACTTGAACTCTAACCTTCTGGAGCTTC
>Location:NODE_122013_length_9657_cov_34.346691	Coordinate:7113	Reads:1	Hits:1	Allocated_reads:1	Strand:-
TAACCACTTGAACTCTAACCTTCTGGAGTTTT
>Location:NODE_122013_length_9657_cov_34.346691	Coordinate:7115	Reads:13	Hits:1	Allocated_reads:13	Strand:-
AACCACTTGAACTCTAACCTTCTGGAGCT
>Location:NODE_122013_length_9657_cov_34.346691	Coordinate:7115	Reads:6	Hits:1	Allocated_reads:6	Strand:-
ACCACTTGAACTCTAACCTTCTGGAGCT
>Location:NODE_122013_length_9657_cov_34.346691	Coordinate:7115	Reads:3	Hits:1	Allocated_reads:3	Strand:-
CCACTTGAACTCTAACCTTCTGGAGCT
>Location:NODE_122013_length_9657_cov_34.346691	Coordinate:7115	Reads:30	Hits:1	Allocated_reads:30	Strand:-
TAACCACTTGAACTCTAACCTTCTGGAGCT
>Location:NODE_122013_length_9657_cov_34.346691	Coordinate:7115	Reads:4	Hits:1	Allocated_reads:4	Strand:-
TTAACCACTTGAACTCTAACCTTCTGGAGCT
>Location:NODE_122013_length_9657_cov_34.346691	Coordinate:7116	Reads:1	Hits:1	Allocated_reads:1	Strand:-
ACCACTTGAACTCTAACCTTCTGGAGC
>Location:NODE_122013_length_9657_cov_34.346691	Coordinate:7116	Reads:7	Hits:1	Allocated_reads:7	Strand:-
TAACCACTTGAACTCTAACCTTCTGGAGC
>Location:NODE_122013_length_9657_cov_34.346691	Coordinate:7117	Reads:3	Hits:1	Allocated_reads:3	Strand:-
AACCACTTGAACTCTAACCTTCTGGAG
>Location:NODE_122013_length_9657_cov_34.346691	Coordinate:7117	Reads:2	Hits:1	Allocated_reads:2	Strand:-
TAACCACTTGAACTCTAACCTTCTGGAG
>Location:NODE_122013_length_9657_cov_34.346691	Coordinate:7118	Reads:1	Hits:1	Allocated_reads:1	Strand:-
TAACCACTTGAACTCTAACCTTCTGGA
>Location:NODE_122013_length_9657_cov_34.346691	Coordinate:7118	Reads:1	Hits:1	Allocated_reads:1	Strand:-
TAACCACTTGAACTCTAACCTTCTGGT
>Location:NODE_122013_length_9657_cov_34.346691	Coordinate:7119	Reads:4	Hits:1	Allocated_reads:4	Strand:-
AACCACTTGAACTCTAACCTTCTGG
>Location:NODE_122013_length_9657_cov_34.346691	Coordinate:7119	Reads:3	Hits:1	Allocated_reads:3	Strand:-
AATTAACCACTTGAACTCTAACCTTCTGG
>Location:NODE_122013_length_9657_cov_34.346691	Coordinate:7119	Reads:1	Hits:1	Allocated_reads:1	Strand:-
ACCACTTGAACTCTAACCTTCTGG
>Location:NODE_122013_length_9657_cov_34.346691	Coordinate:7119	Reads:6	Hits:1	Allocated_reads:6	Strand:-
ATTAACCACTTGAACTCTAACCTTCTGG
>Location:NODE_122013_length_9657_cov_34.346691	Coordinate:7119	Reads:47	Hits:1	Allocated_reads:47	Strand:-
TAACCACTTGAACTCTAACCTTCTGG
>Location:NODE_122013_length_9657_cov_34.346691	Coordinate:7119	Reads:5	Hits:1	Allocated_reads:5	Strand:-
TTAACCACTTGAACTCTAACCTTCTGG
>Location:NODE_122013_length_9657_cov_34.346691	Coordinate:7120	Reads:1	Hits:1	Allocated_reads:1	Strand:-
ATTAACCACTTGAACTCTAACCTTCTG
>Location:NODE_122013_length_9657_cov_34.346691	Coordinate:7120	Reads:1	Hits:1	Allocated_reads:1	Strand:+
CAGAAGGTTAGAGTTCAAGTGGTTAATT
>Location:NODE_122013_length_9657_cov_34.346691	Coordinate:7122	Reads:1	Hits:1	Allocated_reads:1	Strand:-
ATTAACCACTTGAACTCTAACCTTC
>Location:NODE_122013_length_9657_cov_34.346691	Coordinate:7122	Reads:1	Hits:1	Allocated_reads:1	Strand:+
GAAGGTTAGAGTTCAAGTGGTTAATT
>Location:NODE_122013_length_9657_cov_34.346691	Coordinate:7124	Reads:2	Hits:1	Allocated_reads:2	Strand:-
TGCAGCCAATTAACCACTTGAACTCTAACCT
>Location:NODE_122013_length_9657_cov_34.346691	Coordinate:7129	Reads:1	Hits:1	Allocated_reads:1	Strand:-
ACCTGCAGCCAATTAACCACTTGAACTCT
>Location:NODE_122013_length_9657_cov_34.346691	Coordinate:7130	Reads:1	Hits:1	Allocated_reads:1	Strand:-
CCTGCAGCCAATTAACCACTTGAACTC
>Location:NODE_122013_length_9657_cov_34.346691	Coordinate:7131	Reads:1	Hits:1	Allocated_reads:1	Strand:-
CACACCTGCAGCCAATTAACCACTTGAACT
>Location:NODE_122013_length_9657_cov_34.346691	Coordinate:7133	Reads:1	Hits:1	Allocated_reads:1	Strand:-
CACACCTGCAGCCAATTAACCACTTGAA
>Location:NODE_122013_length_9657_cov_34.346691	Coordinate:7134	Reads:1	Hits:1	Allocated_reads:1	Strand:+
TCAAGTGGTTAATTGGCTGCAGGTG
>Location:NODE_122013_length_9657_cov_34.346691	Coordinate:7136	Reads:2	Hits:1	Allocated_reads:2	Strand:-
TACATTCACACCTGCAGCCAATTAACCACTT
>Location:NODE_122013_length_9657_cov_34.346691	Coordinate:7137	Reads:5	Hits:1	Allocated_reads:5	Strand:-
TACATTCACACCTGCAGCCAATTAACCACT
>Location:NODE_122013_length_9657_cov_34.346691	Coordinate:7138	Reads:1	Hits:1	Allocated_reads:1	Strand:-
TACATTCACACCTGCAGCCAATTAACCAC
>Location:NODE_122013_length_9657_cov_34.346691	Coordinate:7139	Reads:1	Hits:1	Allocated_reads:1	Strand:-
TACATTCACACCTGCAGCCAATTAACCA
>Location:NODE_122013_length_9657_cov_34.346691	Coordinate:7140	Reads:3	Hits:1	Allocated_reads:3	Strand:-
TACATTCACACCTGCAGCCAATTAACC
>Location:NODE_122013_length_9657_cov_34.346691	Coordinate:7141	Reads:1	Hits:1	Allocated_reads:1	Strand:-
TTACATTCACACCTGCAGCCAATTAAC
>Location:NODE_122013_length_9657_cov_34.346691	Coordinate:7144	Reads:1	Hits:1	Allocated_reads:1	Strand:-
TTACATTCACACCTGCAGCCAATT
>Location:NODE_122013_length_9657_cov_34.346691	Coordinate:7148	Reads:1	Hits:1	Allocated_reads:1	Strand:-
TTGTTTACATTCACACCTGCAGCC
>Location:NODE_122013_length_9657_cov_34.346691	Coordinate:7151	Reads:1	Hits:1	Allocated_reads:1	Strand:+
TGCAGGTGTGAATGTAAACAATTATT
>Location:NODE_122013_length_9657_cov_34.346691	Coordinate:7157	Reads:2	Hits:1	Allocated_reads:2	Strand:+
TGTGAATGTAAACAATTATTGTCTTCTGG
>Location:NODE_122013_length_9657_cov_34.346691	Coordinate:7157	Reads:1	Hits:1	Allocated_reads:1	Strand:-
TTCAGAAGACAATAATTGTTTACATTCACA
>Location:NODE_122013_length_9657_cov_34.346691	Coordinate:7162	Reads:1	Hits:1	Allocated_reads:1	Strand:-
TTTTCAGAAGACAATAATTGTTTACAT
>Location:NODE_122013_length_9657_cov_34.346691	Coordinate:7167	Reads:1	Hits:1	Allocated_reads:1	Strand:-
GAAGACTTTTCAGAAGACAATAATTGTT
>Location:NODE_122013_length_9657_cov_34.346691	Coordinate:7167	Reads:1	Hits:1	Allocated_reads:1	Strand:-
GTGAAGACTTTTCAGAAGACAATAATTGTT
>Location:NODE_122013_length_9657_cov_34.346691	Coordinate:7167	Reads:1	Hits:1	Allocated_reads:1	Strand:-
TGTGAAGACTTTTCAGAAGACAATAATTGTT
>Location:NODE_122013_length_9657_cov_34.346691	Coordinate:7168	Reads:1	Hits:1	Allocated_reads:1	Strand:-
TGAAGACTTTTCAGAAGACAACAATTGT
>Location:NODE_122013_length_9657_cov_34.346691	Coordinate:7168	Reads:2	Hits:1	Allocated_reads:2	Strand:-
TGAAGACTTTTCAGAAGACAATAATTGT
>Location:NODE_122013_length_9657_cov_34.346691	Coordinate:7168	Reads:4	Hits:1	Allocated_reads:4	Strand:-
TGTGAAGACTTTTCAGAAGACAATAATTGT
>Location:NODE_122013_length_9657_cov_34.346691	Coordinate:7170	Reads:1	Hits:1	Allocated_reads:1	Strand:-
TGTGAAGACTTTTCAGAAGACAATAATT
>Location:NODE_122013_length_9657_cov_34.346691	Coordinate:7171	Reads:1	Hits:1	Allocated_reads:1	Strand:-
AATGTGAAGACTTTTCAGAAGACAATAAT
>Location:NODE_122013_length_9657_cov_34.346691	Coordinate:7172	Reads:1	Hits:1	Allocated_reads:1	Strand:-
ATGTGAAGACTTTTCAGAAGACAATAA
>Location:NODE_122013_length_9657_cov_34.346691	Coordinate:7179	Reads:1	Hits:1	Allocated_reads:1	Strand:+
CTTCTGAAAAGTCTTCACATTTTTTT
>Location:NODE_122013_length_9657_cov_34.346691	Coordinate:7188	Reads:2	Hits:1	Allocated_reads:2	Strand:-
TACTGAAAACTCTGAAAATGTGAAGACT
>Location:NODE_122013_length_9657_cov_34.346691	Coordinate:7188	Reads:1	Hits:1	Allocated_reads:1	Strand:-
TGTACTGAAAACTCTGAAAATGTGAAGACT
>Location:NODE_122013_length_9657_cov_34.346691	Coordinate:7195	Reads:1	Hits:1	Allocated_reads:1	Strand:-
ACTGTACTGAAAACTCTGAAAATGT
>Location:NODE_122013_length_9657_cov_34.346691	Coordinate:7195	Reads:15	Hits:1	Allocated_reads:15	Strand:-
TAACTGTACTGAAAACTCTGAAAATGT
>Location:NODE_122013_length_9657_cov_34.346691	Coordinate:7195	Reads:7	Hits:1	Allocated_reads:7	Strand:-
TGATTAACTGTACTGAAAACTCTGAAAATGT
>Location:NODE_122013_length_9657_cov_34.346691	Coordinate:7195	Reads:2	Hits:1	Allocated_reads:2	Strand:-
TTAACTGTACTGAAAACTCTGAAAATGT
>Location:NODE_122013_length_9657_cov_34.346691	Coordinate:7196	Reads:1	Hits:1	Allocated_reads:1	Strand:-
TAACTGTACTGAAAACTCTGAAAATG
>Location:NODE_122013_length_9657_cov_34.346691	Coordinate:7198	Reads:1	Hits:1	Allocated_reads:1	Strand:-
TGATTAACTGTACTGAAAACTCTGAAAA
>Location:NODE_122013_length_9657_cov_34.346691	Coordinate:7199	Reads:1	Hits:1	Allocated_reads:1	Strand:-
TAGTGATTAACTGTACTGAAAACTCTGAAA
>Location:NODE_122013_length_9657_cov_34.346691	Coordinate:7200	Reads:1	Hits:1	Allocated_reads:1	Strand:-
TTAGTGATTAACTGTACTGAAAACTCTGAA
>Location:NODE_122013_length_9657_cov_34.346691	Coordinate:7201	Reads:1	Hits:1	Allocated_reads:1	Strand:-
TAGTGATTAACTGTACTGAAAACTCTGA
>Location:NODE_122013_length_9657_cov_34.346691	Coordinate:7201	Reads:2	Hits:1	Allocated_reads:2	Strand:-
TTAGTGATTAACTGTACTGAAAACTCTGA
>Location:NODE_122013_length_9657_cov_34.346691	Coordinate:7202	Reads:1	Hits:1	Allocated_reads:1	Strand:-
TAGTGATTAACTGTACTGAAAACTCTG
>Location:NODE_122013_length_9657_cov_34.346691	Coordinate:7203	Reads:1	Hits:1	Allocated_reads:1	Strand:-
TAGTGATTAACTGTACTGAAAACTCT
>Location:NODE_122013_length_9657_cov_34.346691	Coordinate:7203	Reads:3	Hits:1	Allocated_reads:3	Strand:-
TTAGTGATTAACTGTACTGAAAACTCT
>Location:NODE_122013_length_9657_cov_34.346691	Coordinate:7204	Reads:1	Hits:1	Allocated_reads:1	Strand:-
TTAGTGATTAACTGTACTGAAAACTC
>Location:NODE_122013_length_9657_cov_34.346691	Coordinate:7205	Reads:1	Hits:1	Allocated_reads:1	Strand:-
TAGTGATTAACTGTACTGAAAACT
>Location:NODE_122013_length_9657_cov_34.346691	Coordinate:7205	Reads:1	Hits:1	Allocated_reads:1	Strand:-
TTAGTGATTAACTGTACTGAAAACT
>Location:NODE_122013_length_9657_cov_34.346691	Coordinate:7217	Reads:1	Hits:1	Allocated_reads:1	Strand:-
TAAAGTTTTTGTACAGTTAGTGATTAATT
>Location:NODE_122013_length_9657_cov_34.346691	Coordinate:7219	Reads:1	Hits:1	Allocated_reads:1	Strand:+
TTAATCACTAACTGTACAAAAACTTT
>Location:NODE_122013_length_9657_cov_34.346691	Coordinate:7228	Reads:2	Hits:1	Allocated_reads:2	Strand:-
TCAAGGGGTGATAAAGTTTTTGTACAGTT
>Location:NODE_122013_length_9657_cov_34.346691	Coordinate:7229	Reads:1	Hits:1	Allocated_reads:1	Strand:-
ATCAAGGGGTGATAAAGTTTTTGTACAGT
>Location:NODE_122013_length_9657_cov_34.346691	Coordinate:7229	Reads:2	Hits:1	Allocated_reads:2	Strand:-
CATCAAGGGGTGATAAAGTTTTTGTACAGT
>Location:NODE_122013_length_9657_cov_34.346691	Coordinate:7229	Reads:10	Hits:1	Allocated_reads:10	Strand:-
TCAAGGGGTGATAAAGTTTTTGTACAGT
>Location:NODE_122013_length_9657_cov_34.346691	Coordinate:7229	Reads:4	Hits:1	Allocated_reads:4	Strand:-
TGCATCAAGGGGTGATAAAGTTTTTGTACAGT
>Location:NODE_122013_length_9657_cov_34.346691	Coordinate:7232	Reads:4	Hits:1	Allocated_reads:4	Strand:-
TGCATCAAGGGGTGATAAAGTTTTTGTAC
>Location:NODE_122013_length_9657_cov_34.346691	Coordinate:7233	Reads:3	Hits:1	Allocated_reads:3	Strand:-
AATGCATCAAGGGGTGATAAAGTTTTTGTA
>Location:NODE_122013_length_9657_cov_34.346691	Coordinate:7233	Reads:1	Hits:1	Allocated_reads:1	Strand:-
ATAATGCATCAAGGGGTGATAAAGTTTTTGTA
>Location:NODE_122013_length_9657_cov_34.346691	Coordinate:7233	Reads:1	Hits:1	Allocated_reads:1	Strand:-
TAATGCATCAAGGGGTGATAAAGTTTTTGTA
>Location:NODE_122013_length_9657_cov_34.346691	Coordinate:7234	Reads:1	Hits:1	Allocated_reads:1	Strand:-
ATAATGCATCAAGGGGTGATAAAGTTTTTGT
>Location:NODE_122013_length_9657_cov_34.346691	Coordinate:7235	Reads:1	Hits:1	Allocated_reads:1	Strand:-
TAATGCATCAAGGGGTGATAAAGTTTTTG
>Location:NODE_122013_length_9657_cov_34.346691	Coordinate:7236	Reads:1	Hits:1	Allocated_reads:1	Strand:-
TGCATCAAGGGGTGATAAAGTTTTT
>Location:NODE_122013_length_9657_cov_34.346691	Coordinate:7244	Reads:1	Hits:1	Allocated_reads:1	Strand:-
CTGTAGCATAATGCATCAAGGGGTGATA
>Location:NODE_122013_length_9657_cov_34.346691	Coordinate:7244	Reads:1	Hits:1	Allocated_reads:1	Strand:-
TGTAGCATAATGCATCAAGGGGTGATA
>Location:NODE_122013_length_9657_cov_34.346691	Coordinate:7244	Reads:3	Hits:1	Allocated_reads:3	Strand:-
TTCTGTAGCATAATGCATCAAGGGGTGATT
>Location:NODE_122013_length_9657_cov_34.346691	Coordinate:7244	Reads:4	Hits:1	Allocated_reads:4	Strand:-
TTCTGTAGCATAATGCATCAAGGGGTGATA
>Location:NODE_122013_length_9657_cov_34.346691	Coordinate:7244	Reads:2	Hits:1	Allocated_reads:2	Strand:-
TTTCTGTAGCATAATGCATCAAGGGGTGATA
>Location:NODE_122013_length_9657_cov_34.346691	Coordinate:7244	Reads:2	Hits:1	Allocated_reads:2	Strand:-
TTTTCTGTAGCATAATGCATCAAGGGGTGATA
>Location:NODE_122013_length_9657_cov_34.346691	Coordinate:7245	Reads:1	Hits:1	Allocated_reads:1	Strand:-
CTGTAGCATAATGCATCAAGGGGTGAT
>Location:NODE_122013_length_9657_cov_34.346691	Coordinate:7245	Reads:1	Hits:1	Allocated_reads:1	Strand:-
TTCTGTAGCATAATGCATCAAGGGGTGAA
>Location:NODE_122013_length_9657_cov_34.346691	Coordinate:7245	Reads:1	Hits:1	Allocated_reads:1	Strand:-
TTCTGTAGCATAATGCATCAAGGGGTGAT
>Location:NODE_122013_length_9657_cov_34.346691	Coordinate:7245	Reads:2	Hits:1	Allocated_reads:2	Strand:-
TTTCTGTAGCATAATGCATCAAGGGGTGAT
>Location:NODE_122013_length_9657_cov_34.346691	Coordinate:7245	Reads:5	Hits:1	Allocated_reads:5	Strand:-
TTTTCTGTAGCATAATGCATCAAGGGGTGAT
>Location:NODE_122013_length_9657_cov_34.346691	Coordinate:7246	Reads:1	Hits:1	Allocated_reads:1	Strand:-
TTCTGTAGCATAATGCATCAAGGGGTGT
>Location:NODE_122013_length_9657_cov_34.346691	Coordinate:7246	Reads:7	Hits:1	Allocated_reads:7	Strand:-
TTCTGTAGCATAATGCATCAAGGGGTGA
>Location:NODE_122013_length_9657_cov_34.346691	Coordinate:7246	Reads:1	Hits:1	Allocated_reads:1	Strand:-
TTTCTGTAGCATAATGCATCAAGGGGTGA
>Location:NODE_122013_length_9657_cov_34.346691	Coordinate:7246	Reads:4	Hits:1	Allocated_reads:4	Strand:-
TTTTCTGTAGCATAATGCATCAAGGGGTGA
>Location:NODE_122013_length_9657_cov_34.346691	Coordinate:7247	Reads:1	Hits:1	Allocated_reads:1	Strand:-
TTCTGTAGCATAATGCATCAAGGGGTG
>Location:NODE_122013_length_9657_cov_34.346691	Coordinate:7248	Reads:1	Hits:1	Allocated_reads:1	Strand:-
TTTTCTGTAGCATAATGCATCAAGGGGT
>Location:NODE_122013_length_9657_cov_34.346691	Coordinate:7249	Reads:1	Hits:1	Allocated_reads:1	Strand:-
TCAATTTTCTGTAGCATAATGCATCAAGGGG
>Location:NODE_122013_length_9657_cov_34.346691	Coordinate:7257	Reads:3	Hits:1	Allocated_reads:3	Strand:-
TGTCTTTCAATTTTCTGTAGCATAATGCA
>Location:NODE_122013_length_9657_cov_34.346691	Coordinate:7259	Reads:1	Hits:1	Allocated_reads:1	Strand:-
TGCATGTCTTTCAATTTTCTGTAGCATAATG
>Location:NODE_122013_length_9657_cov_34.346691	Coordinate:7259	Reads:3	Hits:1	Allocated_reads:3	Strand:-
TGTCTTTCAATTTTCTGTAGCATAATG
>Location:NODE_122013_length_9657_cov_34.346691	Coordinate:7260	Reads:1	Hits:1	Allocated_reads:1	Strand:-
TCTTTCAATTTTCTGTAGCATAAT
>Location:NODE_122013_length_9657_cov_34.346691	Coordinate:7261	Reads:1	Hits:1	Allocated_reads:1	Strand:-
TGTCTTTCAATTTTCTGTAGCATAA
>Location:NODE_122013_length_9657_cov_34.346691	Coordinate:7262	Reads:1	Hits:1	Allocated_reads:1	Strand:-
CTGCATGTCTTTCAATTTTCTGTAGCATA
>Location:NODE_122013_length_9657_cov_34.346691	Coordinate:7264	Reads:1	Hits:1	Allocated_reads:1	Strand:-
AGAAACTGCATGTCTTTCAATTTTCTGTAGCA
>Location:NODE_122013_length_9657_cov_34.346691	Coordinate:7264	Reads:2	Hits:1	Allocated_reads:2	Strand:-
CATGTCTTTCAATTTTCTGTAGCA
>Location:NODE_122013_length_9657_cov_34.346691	Coordinate:7264	Reads:6	Hits:1	Allocated_reads:6	Strand:-
TGCATGTCTTTCAATTTTCTGTAGCA
>Location:NODE_122013_length_9657_cov_34.346691	Coordinate:7265	Reads:1	Hits:1	Allocated_reads:1	Strand:-
TGCATGTCTTTCAATTTTCTGTAGC
>Location:NODE_122013_length_9657_cov_34.346691	Coordinate:7266	Reads:1	Hits:1	Allocated_reads:1	Strand:+
CTACAGAAAATTGAAAGACATGCAGTTTC
>Location:NODE_122013_length_9657_cov_34.346691	Coordinate:7266	Reads:1	Hits:1	Allocated_reads:1	Strand:-
GAAACTGCATGTCTTTCAATTTTCTGTAG
>Location:NODE_122013_length_9657_cov_34.346691	Coordinate:7270	Reads:1	Hits:1	Allocated_reads:1	Strand:+
AGAAAATTGAAAGACATGCAGTTTCTACTGTT
>Location:NODE_122013_length_9657_cov_34.346691	Coordinate:7274	Reads:1	Hits:1	Allocated_reads:1	Strand:-
AACAGTAGAAACTGCATGTCTTTCAATT
>Location:NODE_122013_length_9657_cov_34.346691	Coordinate:7274	Reads:1	Hits:1	Allocated_reads:1	Strand:-
ACAACAGTAGAAACTGCATGTCTTTCAATT
>Location:NODE_122013_length_9657_cov_34.346691	Coordinate:7274	Reads:1	Hits:1	Allocated_reads:1	Strand:-
CAACAGTAGAAACTGCATGTCTTTCAATT
>Location:NODE_122013_length_9657_cov_34.346691	Coordinate:7276	Reads:1	Hits:1	Allocated_reads:1	Strand:-
CAACAGTAGAAACTGCATGTCTTTCAA
>Location:NODE_122013_length_9657_cov_34.346691	Coordinate:7276	Reads:1	Hits:1	Allocated_reads:1	Strand:+
TTGAAAGACATGCAGTTTCTACTGT
>Location:NODE_122013_length_9657_cov_34.346691	Coordinate:7276	Reads:5	Hits:1	Allocated_reads:5	Strand:+
TTGAAAGACATGCAGTTTCTACTGTT
>Location:NODE_122013_length_9657_cov_34.346691	Coordinate:7276	Reads:1	Hits:1	Allocated_reads:1	Strand:+
TTGAAAGACATGCAGTTTCTACTGTTGT
>Location:NODE_122013_length_9657_cov_34.346691	Coordinate:7277	Reads:1	Hits:1	Allocated_reads:1	Strand:+
TGAAAGACATGCAGTTTCTACTGTT
>Location:NODE_122013_length_9657_cov_34.346691	Coordinate:7277	Reads:1	Hits:1	Allocated_reads:1	Strand:+
TGAAAGACATGCAGTTTCTACTGTTA
>Location:NODE_122013_length_9657_cov_34.346691	Coordinate:7278	Reads:1	Hits:1	Allocated_reads:1	Strand:+
GAAAGACATGCAGTTTCTACTGTT
>Location:NODE_122013_length_9657_cov_34.346691	Coordinate:7281	Reads:1	Hits:1	Allocated_reads:1	Strand:-
AGGAAGAACAACAGTAGAAACTGCATGTCT
>Location:NODE_122013_length_9657_cov_34.346691	Coordinate:7282	Reads:1	Hits:1	Allocated_reads:1	Strand:-
GGAAGAACAACAGTAGAAACTGCATGTC
>Location:NODE_122013_length_9657_cov_34.346691	Coordinate:7282	Reads:1	Hits:1	Allocated_reads:1	Strand:-
TCAAGGAAGAACAACAGTAGAAACTGCATGTC
>Location:NODE_122013_length_9657_cov_34.346691	Coordinate:7283	Reads:4	Hits:1	Allocated_reads:4	Strand:-
AGGAAGAACAACAGTAGAAACTGCATGT
>Location:NODE_122013_length_9657_cov_34.346691	Coordinate:7283	Reads:2	Hits:1	Allocated_reads:2	Strand:-
CAAGGAAGAACAACAGTAGAAACTGCATGT
>Location:NODE_122013_length_9657_cov_34.346691	Coordinate:7283	Reads:1	Hits:1	Allocated_reads:1	Strand:-
GGAAGAACAACAGTAGAAACTGCATGT
>Location:NODE_122013_length_9657_cov_34.346691	Coordinate:7283	Reads:21	Hits:1	Allocated_reads:21	Strand:-
TCAAGGAAGAACAACAGTAGAAACTGCATGT
>Location:NODE_122013_length_9657_cov_34.346691	Coordinate:7284	Reads:4	Hits:1	Allocated_reads:4	Strand:-
TCAAGGAAGAACAACAGTAGAAACTGCATG
>Location:NODE_122013_length_9657_cov_34.346691	Coordinate:7285	Reads:1	Hits:1	Allocated_reads:1	Strand:-
CATCAAGGAAGAACAACAGTAGAAACTGCAT
>Location:NODE_122013_length_9657_cov_34.346691	Coordinate:7285	Reads:3	Hits:1	Allocated_reads:3	Strand:-
TCAAGGAAGAACAACAGTAGAAACTGCAT
>Location:NODE_122013_length_9657_cov_34.346691	Coordinate:7286	Reads:2	Hits:1	Allocated_reads:2	Strand:-
ACATCAAGGAAGAACAACAGTAGAAACTGCA
>Location:NODE_122013_length_9657_cov_34.346691	Coordinate:7286	Reads:2	Hits:1	Allocated_reads:2	Strand:-
CATCAAGGAAGAACAACAGTAGAAACTGCA
>Location:NODE_122013_length_9657_cov_34.346691	Coordinate:7286	Reads:1	Hits:1	Allocated_reads:1	Strand:-
TCAAGGAAGAACAACAGTAGAAACTTTT
>Location:NODE_122013_length_9657_cov_34.346691	Coordinate:7286	Reads:4	Hits:1	Allocated_reads:4	Strand:-
TCAAGGAAGAACAACAGTAGAAACTGCA
>Location:NODE_122013_length_9657_cov_34.346691	Coordinate:7287	Reads:1	Hits:1	Allocated_reads:1	Strand:-
ACAACATCAAGGAAGAACAACAGTAGAAACTGC
>Location:NODE_122013_length_9657_cov_34.346691	Coordinate:7287	Reads:11	Hits:1	Allocated_reads:11	Strand:-
ACATCAAGGAAGAACAACAGTAGAAACTGC
>Location:NODE_122013_length_9657_cov_34.346691	Coordinate:7287	Reads:1	Hits:1	Allocated_reads:1	Strand:-
AGGAAGAACAACAGTAGAAACTGC
>Location:NODE_122013_length_9657_cov_34.346691	Coordinate:7287	Reads:8	Hits:1	Allocated_reads:8	Strand:-
ATCAAGGAAGAACAACAGTAGAAACTGC
>Location:NODE_122013_length_9657_cov_34.346691	Coordinate:7287	Reads:5	Hits:1	Allocated_reads:5	Strand:-
CAAGGAAGAACAACAGTAGAAACTGC
>Location:NODE_122013_length_9657_cov_34.346691	Coordinate:7287	Reads:21	Hits:1	Allocated_reads:21	Strand:-
CATCAAGGAAGAACAACAGTAGAAACTGC
>Location:NODE_122013_length_9657_cov_34.346691	Coordinate:7287	Reads:131	Hits:1	Allocated_reads:131	Strand:-
TCAAGGAAGAACAACAGTAGAAACTGC
>Location:NODE_122013_length_9657_cov_34.346691	Coordinate:7287	Reads:2	Hits:1	Allocated_reads:2	Strand:-
TCAAGGAAGAACAACAGTAGAAACTGT
>Location:NODE_122013_length_9657_cov_34.346691	Coordinate:7288	Reads:1	Hits:1	Allocated_reads:1	Strand:-
CACAACATCAAGGAAGAACAACAGTAGAAACTG
>Location:NODE_122013_length_9657_cov_34.346691	Coordinate:7288	Reads:2	Hits:1	Allocated_reads:2	Strand:-
TCAAGGAAGAACAACAGTAGAAACTG
>Location:NODE_122013_length_9657_cov_34.346691	Coordinate:7289	Reads:1	Hits:1	Allocated_reads:1	Strand:-
ACAACATCAAGGAAGAACAACAGTAGAAACT
>Location:NODE_122013_length_9657_cov_34.346691	Coordinate:7289	Reads:28	Hits:1	Allocated_reads:28	Strand:-
ACATCAAGGAAGAACAACAGTAGAAACT
>Location:NODE_122013_length_9657_cov_34.346691	Coordinate:7289	Reads:9	Hits:1	Allocated_reads:9	Strand:-
CAACATCAAGGAAGAACAACAGTAGAAACT
>Location:NODE_122013_length_9657_cov_34.346691	Coordinate:7289	Reads:10	Hits:1	Allocated_reads:10	Strand:-
CATCAAGGAAGAACAACAGTAGAAACT
>Location:NODE_122013_length_9657_cov_34.346691	Coordinate:7289	Reads:5	Hits:1	Allocated_reads:5	Strand:-
TCAAGGAAGAACAACAGTAGAAACT
>Location:NODE_122013_length_9657_cov_34.346691	Coordinate:7290	Reads:6	Hits:1	Allocated_reads:6	Strand:-
ACAACATCAAGGAAGAACAACAGTAGAAAC
>Location:NODE_122013_length_9657_cov_34.346691	Coordinate:7290	Reads:1	Hits:1	Allocated_reads:1	Strand:-
ACATCAAGGAAGAACAACAGTAGGAAC
>Location:NODE_122013_length_9657_cov_34.346691	Coordinate:7290	Reads:8	Hits:1	Allocated_reads:8	Strand:-
ACATCAAGGAAGAACAACAGTAGAAAC
>Location:NODE_122013_length_9657_cov_34.346691	Coordinate:7290	Reads:12	Hits:1	Allocated_reads:12	Strand:-
CAACATCAAGGAAGAACAACAGTAGAAAC
>Location:NODE_122013_length_9657_cov_34.346691	Coordinate:7290	Reads:4	Hits:1	Allocated_reads:4	Strand:-
CACAACATCAAGGAAGAACAACAGTAGAAAC
>Location:NODE_122013_length_9657_cov_34.346691	Coordinate:7290	Reads:2	Hits:1	Allocated_reads:2	Strand:-
CATCAAGGAAGAACAACAGTAGAAAC
>Location:NODE_122013_length_9657_cov_34.346691	Coordinate:7290	Reads:7	Hits:1	Allocated_reads:7	Strand:-
GCACAACATCAAGGAAGAACAACAGTAGAAAC
>Location:NODE_122013_length_9657_cov_34.346691	Coordinate:7290	Reads:5	Hits:1	Allocated_reads:5	Strand:-
TCAAGGAAGAACAACAGTAGAAAC
>Location:NODE_122013_length_9657_cov_34.346691	Coordinate:7292	Reads:1	Hits:1	Allocated_reads:1	Strand:-
CACAACATCAAGGAAGAACAACAGTAGAA
>Location:NODE_122013_length_9657_cov_34.346691	Coordinate:7293	Reads:1	Hits:1	Allocated_reads:1	Strand:-
AACATCAAGGAAGAACAACAGTAGA
>Location:NODE_122013_length_9657_cov_34.346691	Coordinate:7293	Reads:1	Hits:1	Allocated_reads:1	Strand:-
ACAACATCAAGGAAGAACAACAGTAGA
>Location:NODE_122013_length_9657_cov_34.346691	Coordinate:7293	Reads:5	Hits:1	Allocated_reads:5	Strand:-
AGCACAACATCAAGGAAGAACAACAGTAGA
>Location:NODE_122013_length_9657_cov_34.346691	Coordinate:7293	Reads:4	Hits:1	Allocated_reads:4	Strand:-
CAACATCAAGGAAGAACAACAGTAGA
>Location:NODE_122013_length_9657_cov_34.346691	Coordinate:7293	Reads:1	Hits:1	Allocated_reads:1	Strand:-
CACAACATCAAGGAAGAACAACAGTAGT
>Location:NODE_122013_length_9657_cov_34.346691	Coordinate:7293	Reads:7	Hits:1	Allocated_reads:7	Strand:-
CACAACATCAAGGAAGAACAACAGTAGA
>Location:NODE_122013_length_9657_cov_34.346691	Coordinate:7293	Reads:1	Hits:1	Allocated_reads:1	Strand:-
CAGCACAACATCAAGGAAGAACAACAGTAGA
>Location:NODE_122013_length_9657_cov_34.346691	Coordinate:7293	Reads:134	Hits:1	Allocated_reads:134	Strand:-
GCACAACATCAAGGAAGAACAACAGTAGA
>Location:NODE_122013_length_9657_cov_34.346691	Coordinate:7294	Reads:1	Hits:1	Allocated_reads:1	Strand:-
GCACAACATCAAGGAAGAACAACAGTAG
>Location:NODE_122013_length_9657_cov_34.346691	Coordinate:7295	Reads:1	Hits:1	Allocated_reads:1	Strand:-
AGCACAACATCAAGGAAGAACAACAGTA
>Location:NODE_122013_length_9657_cov_34.346691	Coordinate:7295	Reads:1	Hits:1	Allocated_reads:1	Strand:-
CAGCACAACATCAAGGAAGAACAACAGTA
>Location:NODE_122013_length_9657_cov_34.346691	Coordinate:7296	Reads:1	Hits:1	Allocated_reads:1	Strand:-
GCACAACATCAAGGAAGAACAACAGT
>Location:NODE_122013_length_9657_cov_34.346691	Coordinate:7301	Reads:1	Hits:1	Allocated_reads:1	Strand:-
TAGTCCATCAGCACAACATCAAGGAAGAACA
>Location:NODE_122013_length_9657_cov_34.346691	Coordinate:7303	Reads:1	Hits:1	Allocated_reads:1	Strand:-
TAGTCCATCAGCACAACATCAAGGAAGAA
>Location:NODE_122013_length_9657_cov_34.346691	Coordinate:7304	Reads:1	Hits:1	Allocated_reads:1	Strand:-
AATAGTCCATCAGCACAACATCAAGGAAGA
>Location:NODE_122013_length_9657_cov_34.346691	Coordinate:7304	Reads:1	Hits:1	Allocated_reads:1	Strand:-
ATAGTCCATCAGCACAACATCAAGGAAGA
>Location:NODE_122013_length_9657_cov_34.346691	Coordinate:7304	Reads:5	Hits:1	Allocated_reads:5	Strand:-
TAATAGTCCATCAGCACAACATCAAGGAAGA
>Location:NODE_122013_length_9657_cov_34.346691	Coordinate:7304	Reads:4	Hits:1	Allocated_reads:4	Strand:-
TAGTCCATCAGCACAACATCAAGGAAGA
>Location:NODE_122013_length_9657_cov_34.346691	Coordinate:7304	Reads:1	Hits:1	Allocated_reads:1	Strand:+
TCTTCCTTGATGTTGTGCTGATGG
>Location:NODE_122013_length_9657_cov_34.346691	Coordinate:7307	Reads:1	Hits:1	Allocated_reads:1	Strand:-
AATAGTCCATCAGCACAACATCAAGGA
>Location:NODE_122013_length_9657_cov_34.346691	Coordinate:7307	Reads:1	Hits:1	Allocated_reads:1	Strand:-
TAATAGTCCATCAGCACAACATCAAGGA
>Location:NODE_122013_length_9657_cov_34.346691	Coordinate:7314	Reads:3	Hits:1	Allocated_reads:3	Strand:-
TGCCCTAATAGTCCATCAGCACAACA
>Location:NODE_122013_length_9657_cov_34.346691	Coordinate:7319	Reads:1	Hits:1	Allocated_reads:1	Strand:+
TGCTGATGGACTATTAGGGCAGTT
>Location:NODE_122013_length_9657_cov_34.346691	Coordinate:7323	Reads:1	Hits:1	Allocated_reads:1	Strand:-
AAACTGACAACTGCCCTAATAGTCCATC
>Location:NODE_122013_length_9657_cov_34.346691	Coordinate:7323	Reads:3	Hits:1	Allocated_reads:3	Strand:-
TGAAACTGACAACTGCCCTAATAGTCCATC
>Location:NODE_122013_length_9657_cov_34.346691	Coordinate:7325	Reads:1	Hits:1	Allocated_reads:1	Strand:+
TGGACTATTAGGGCAGTTGTCAGTT
>Location:NODE_122013_length_9657_cov_34.346691	Coordinate:7325	Reads:1	Hits:1	Allocated_reads:1	Strand:+
TGGACTATTAGGGCAGTTGTCAGTTTC
>Location:NODE_122013_length_9657_cov_34.346691	Coordinate:7328	Reads:3	Hits:1	Allocated_reads:3	Strand:-
AAGTTGAAACTGACAACTGCCCTAATAGT
>Location:NODE_122013_length_9657_cov_34.346691	Coordinate:7328	Reads:1	Hits:1	Allocated_reads:1	Strand:-
GTTGAAACTGACAACTGCCCTAATAGT
>Location:NODE_122013_length_9657_cov_34.346691	Coordinate:7328	Reads:5	Hits:1	Allocated_reads:5	Strand:-
TTGAAACTGACAACTGCCCTAATAGT
>Location:NODE_122013_length_9657_cov_34.346691	Coordinate:7329	Reads:1	Hits:1	Allocated_reads:1	Strand:-
TGAAACTGACAACTGCCCTAATAG
>Location:NODE_122013_length_9657_cov_34.346691	Coordinate:7337	Reads:1	Hits:1	Allocated_reads:1	Strand:-
AACAGCAAAGTTGAAACTGACAACTGC
>Location:NODE_122013_length_9657_cov_34.346691	Coordinate:7337	Reads:1	Hits:1	Allocated_reads:1	Strand:-
TCAACAGCAAAGTTGAAACTGACAACTGC
>Location:NODE_122013_length_9657_cov_34.346691	Coordinate:7337	Reads:1	Hits:1	Allocated_reads:1	Strand:-
TGATCAACAGCAAAGTTGAAACTGACAACTGC
>Location:NODE_122013_length_9657_cov_34.346691	Coordinate:7346	Reads:1	Hits:1	Allocated_reads:1	Strand:-
TCACATGATCAACAGCAAAGTTGAAACT
>Location:NODE_122013_length_9657_cov_34.346691	Coordinate:7353	Reads:1	Hits:1	Allocated_reads:1	Strand:-
TTTGACTCATCACATGATCAACAGCAAAGT
>Location:NODE_122013_length_9657_cov_34.346691	Coordinate:7361	Reads:1	Hits:1	Allocated_reads:1	Strand:-
ACACAGTTTGACTCATCACATGATCAAC
>Location:NODE_122013_length_9657_cov_34.346691	Coordinate:7361	Reads:1	Hits:1	Allocated_reads:1	Strand:-
ATCGCACACAGTTTGACTCATCACATGATCAAC
>Location:NODE_122013_length_9657_cov_34.346691	Coordinate:7361	Reads:1	Hits:1	Allocated_reads:1	Strand:-
CACAGTTTGACTCATCACATGATCAAC
>Location:NODE_122013_length_9657_cov_34.346691	Coordinate:7361	Reads:1	Hits:1	Allocated_reads:1	Strand:-
GCACACAGTTTGACTCATCACATGATCAAC
>Location:NODE_122013_length_9657_cov_34.346691	Coordinate:7364	Reads:1	Hits:1	Allocated_reads:1	Strand:-
CGCACACAGTTTGACTCATCACATGATC
>Location:NODE_122013_length_9657_cov_34.346691	Coordinate:7364	Reads:1	Hits:1	Allocated_reads:1	Strand:-
GCACACAGTTTGACTCATCACATGATC
>Location:NODE_122013_length_9657_cov_34.346691	Coordinate:7366	Reads:3	Hits:1	Allocated_reads:3	Strand:-
ATCGCACACAGTTTGACTCATCACATGA
>Location:NODE_122013_length_9657_cov_34.346691	Coordinate:7366	Reads:1	Hits:1	Allocated_reads:1	Strand:-
CGCACACAGTTTGACTCATCACATGA
>Location:NODE_122013_length_9657_cov_34.346691	Coordinate:7366	Reads:2	Hits:1	Allocated_reads:2	Strand:-
TATCGCACACAGTTTGACTCATCACATGA
>Location:NODE_122013_length_9657_cov_34.346691	Coordinate:7366	Reads:1	Hits:1	Allocated_reads:1	Strand:-
TCGCACACAGTTTGACTCATCACATGA
>Location:NODE_122013_length_9657_cov_34.346691	Coordinate:7366	Reads:3	Hits:1	Allocated_reads:3	Strand:-
TTATCGCACACAGTTTGACTCATCACATGA
>Location:NODE_122013_length_9657_cov_34.346691	Coordinate:7367	Reads:1	Hits:1	Allocated_reads:1	Strand:-
TTTTATCGCACACAGTTTGACTCATCACATG
>Location:NODE_122013_length_9657_cov_34.346691	Coordinate:7367	Reads:1	Hits:1	Allocated_reads:1	Strand:-
TTTTATCGCACACAGTTTGACTCATCACATT
>Location:NODE_122013_length_9657_cov_34.346691	Coordinate:7368	Reads:1	Hits:1	Allocated_reads:1	Strand:-
TTTATCGCACACAGTTTGACTCATCACAT
>Location:NODE_122013_length_9657_cov_34.346691	Coordinate:7369	Reads:2	Hits:1	Allocated_reads:2	Strand:-
TATCGCACACAGTTTGACTCATCACA
>Location:NODE_122013_length_9657_cov_34.346691	Coordinate:7369	Reads:1	Hits:1	Allocated_reads:1	Strand:-
TTATCGCACACAGTTTGACTCATCACA
>Location:NODE_122013_length_9657_cov_34.346691	Coordinate:7369	Reads:6	Hits:1	Allocated_reads:6	Strand:-
TTTTATCGCACACAGTTTGACTCATCACA
>Location:NODE_122013_length_9657_cov_34.346691	Coordinate:7370	Reads:1	Hits:1	Allocated_reads:1	Strand:-
TTTTATCGCACACAGTTTGACTCATCAC
>Location:NODE_122013_length_9657_cov_34.346691	Coordinate:7371	Reads:1	Hits:1	Allocated_reads:1	Strand:+
TGATGAGTCAAACTGTGTGCGATAA
>Location:NODE_122013_length_9657_cov_34.346691	Coordinate:7371	Reads:1	Hits:1	Allocated_reads:1	Strand:-
TTTTATCGCACACAGTTTGACTCATCA
>Location:NODE_122013_length_9657_cov_34.346691	Coordinate:7372	Reads:1	Hits:1	Allocated_reads:1	Strand:+
GATGAGTCAAACTGTGTGCGATAAAAA
>Location:NODE_122013_length_9657_cov_34.346691	Coordinate:7372	Reads:1	Hits:1	Allocated_reads:1	Strand:-
TTCTTTTTATCGCACACAGTTTGACTCATC
>Location:NODE_122013_length_9657_cov_34.346691	Coordinate:7372	Reads:2	Hits:1	Allocated_reads:2	Strand:-
TTTTATCGCACACAGTTTGACTCATC
>Location:NODE_122013_length_9657_cov_34.346691	Coordinate:7373	Reads:1	Hits:1	Allocated_reads:1	Strand:+
ATGAGTCAAACTGTGTGCGATAAA
>Location:NODE_122013_length_9657_cov_34.346691	Coordinate:7374	Reads:1	Hits:1	Allocated_reads:1	Strand:-
TTTCTTTTTATCGCACACAGTTTGACTCA
>Location:NODE_122013_length_9657_cov_34.346691	Coordinate:7374	Reads:1	Hits:1	Allocated_reads:1	Strand:-
TTTTATCGCACACAGTTTGACTCT
>Location:NODE_122013_length_9657_cov_34.346691	Coordinate:7376	Reads:1	Hits:1	Allocated_reads:1	Strand:-
TTTCTTTTTATCGCACACAGTTTGACT
>Location:NODE_122013_length_9657_cov_34.346691	Coordinate:7377	Reads:1	Hits:1	Allocated_reads:1	Strand:-
TTTCTTTTTATCGCACACAGTTTGAC
>Location:NODE_122013_length_9657_cov_34.346691	Coordinate:7383	Reads:1	Hits:1	Allocated_reads:1	Strand:+
CTGTGTGCGATAAAAAGAAATCTATAGTA
>Location:NODE_122013_length_9657_cov_34.346691	Coordinate:7384	Reads:1	Hits:1	Allocated_reads:1	Strand:-
TACTATAGATTTCTTTTTATCGCACACT
>Location:NODE_122013_length_9657_cov_34.346691	Coordinate:7386	Reads:1	Hits:1	Allocated_reads:1	Strand:+
TGTGCGATAAAAAGAAATCTATAGTATA
>Location:NODE_122013_length_9657_cov_34.346691	Coordinate:7388	Reads:2	Hits:1	Allocated_reads:2	Strand:-
ATATACTATAGATTTCTTTTTATCGCA
>Location:NODE_122013_length_9657_cov_34.346691	Coordinate:7390	Reads:1	Hits:1	Allocated_reads:1	Strand:-
TATATATACTATAGATTTCTTTTTATCG
>Location:NODE_122013_length_9657_cov_34.346691	Coordinate:7403	Reads:1	Hits:1	Allocated_reads:1	Strand:-
GCACTATAGATTTCTATATATACTATAAA
>Location:NODE_122013_length_9657_cov_34.346691	Coordinate:7405	Reads:1	Hits:1	Allocated_reads:1	Strand:-
AATCAGCACTATAGATTTCTATATATACTATA
>Location:NODE_122013_length_9657_cov_34.346691	Coordinate:7405	Reads:5	Hits:1	Allocated_reads:5	Strand:-
AGCACTATAGATTTCTATATATACTATA
>Location:NODE_122013_length_9657_cov_34.346691	Coordinate:7405	Reads:6	Hits:1	Allocated_reads:6	Strand:-
ATCAGCACTATAGATTTCTATATATACTATA
>Location:NODE_122013_length_9657_cov_34.346691	Coordinate:7405	Reads:1	Hits:1	Allocated_reads:1	Strand:-
CAGCACTATAGATTTCTATATAAACTACA
>Location:NODE_122013_length_9657_cov_34.346691	Coordinate:7405	Reads:1	Hits:1	Allocated_reads:1	Strand:-
CAGCACTATAGATTTCTATATATGCTATA
>Location:NODE_122013_length_9657_cov_34.346691	Coordinate:7405	Reads:24	Hits:1	Allocated_reads:24	Strand:-
CAGCACTATAGATTTCTATATATACTATA
>Location:NODE_122013_length_9657_cov_34.346691	Coordinate:7405	Reads:12	Hits:1	Allocated_reads:12	Strand:-
GCACTATAGATTTCTATATATACTATA
>Location:NODE_122013_length_9657_cov_34.346691	Coordinate:7405	Reads:1	Hits:1	Allocated_reads:1	Strand:-
TCAGCACTATAGATTTCTATATATACAATA
>Location:NODE_122013_length_9657_cov_34.346691	Coordinate:7405	Reads:1	Hits:1	Allocated_reads:1	Strand:-
TCAGCACTATAGATTTCTATATATACTATC
>Location:NODE_122013_length_9657_cov_34.346691	Coordinate:7405	Reads:1	Hits:1	Allocated_reads:1	Strand:-
TCAGCACTATAGATTTCTATATATACTGTA
>Location:NODE_122013_length_9657_cov_34.346691	Coordinate:7405	Reads:96	Hits:1	Allocated_reads:96	Strand:-
TCAGCACTATAGATTTCTATATATACTATA
>Location:NODE_122013_length_9657_cov_34.346691	Coordinate:7406	Reads:1	Hits:1	Allocated_reads:1	Strand:-
TCAGCACTATAGATTTCTATATATACTAT
>Location:NODE_122013_length_9657_cov_34.346691	Coordinate:7407	Reads:5	Hits:1	Allocated_reads:5	Strand:-
AATCAGCACTATAGATTTCTATATATACTA
>Location:NODE_122013_length_9657_cov_34.346691	Coordinate:7407	Reads:4	Hits:1	Allocated_reads:4	Strand:-
ATCAGCACTATAGATTTCTATATATACTA
>Location:NODE_122013_length_9657_cov_34.346691	Coordinate:7407	Reads:10	Hits:1	Allocated_reads:10	Strand:-
CAGCACTATAGATTTCTATATATACTA
>Location:NODE_122013_length_9657_cov_34.346691	Coordinate:7407	Reads:2	Hits:1	Allocated_reads:2	Strand:-
GCACTATAGATTTCTATATATACTA
>Location:NODE_122013_length_9657_cov_34.346691	Coordinate:7407	Reads:27	Hits:1	Allocated_reads:27	Strand:-
TCAGCACTATAGATTTCTATATATACTA
>Location:NODE_122013_length_9657_cov_34.346691	Coordinate:7408	Reads:1	Hits:1	Allocated_reads:1	Strand:-
TCAGCACTATAGATTTCTATATATACT
>Location:NODE_122013_length_9657_cov_34.346691	Coordinate:7409	Reads:2	Hits:1	Allocated_reads:2	Strand:-
AAATCAGCACTATAGATTTCTATATATAC
>Location:NODE_122013_length_9657_cov_34.346691	Coordinate:7409	Reads:2	Hits:1	Allocated_reads:2	Strand:-
TCAGCACTATAGATTTCTATATATAC
>Location:NODE_122013_length_9657_cov_34.346691	Coordinate:7410	Reads:1	Hits:1	Allocated_reads:1	Strand:-
TAAAATCAGCACTATAGATTTCTATATATA
>Location:NODE_122013_length_9657_cov_34.346691	Coordinate:7412	Reads:1	Hits:1	Allocated_reads:1	Strand:-
AAAATCAGCACTATAGATTTCTATATA
>Location:NODE_122013_length_9657_cov_34.346691	Coordinate:7417	Reads:1	Hits:1	Allocated_reads:1	Strand:-
CATGTTAAAATCAGCACTATAGATTTCT
>Location:NODE_122013_length_9657_cov_34.346691	Coordinate:7417	Reads:2	Hits:1	Allocated_reads:2	Strand:-
TGCATGTTAAAATCAGCACTATAGATTTCT
>Location:NODE_122013_length_9657_cov_34.346691	Coordinate:7417	Reads:2	Hits:1	Allocated_reads:2	Strand:-
TGTTAAAATCAGCACTATAGATTTCT
>Location:NODE_122013_length_9657_cov_34.346691	Coordinate:7426	Reads:1	Hits:1	Allocated_reads:1	Strand:-
AGGTTTGCATGTTAAAATCAGCACTA
>Location:NODE_122013_length_9657_cov_34.346691	Coordinate:7428	Reads:1	Hits:1	Allocated_reads:1	Strand:-
TTCTCGTGAGGTTTGCATGTTAAAATCAGCAC
>Location:NODE_122013_length_9657_cov_34.346691	Coordinate:7429	Reads:4	Hits:1	Allocated_reads:4	Strand:-
TTCTCGTGAGGTTTGCATGTTAAAATCAGCA
>Location:NODE_122013_length_9657_cov_34.346691	Coordinate:7432	Reads:6	Hits:1	Allocated_reads:6	Strand:-
TTCTCGTGAGGTTTGCATGTTAAAATCA
>Location:NODE_122013_length_9657_cov_34.346691	Coordinate:7432	Reads:2	Hits:1	Allocated_reads:2	Strand:-
TTTCTCGTGAGGTTTGCATGTTAAAATCA
>Location:NODE_122013_length_9657_cov_34.346691	Coordinate:7433	Reads:1	Hits:1	Allocated_reads:1	Strand:-
TTCTCGTGAGGTTTGCATGTTAAAATC
>Location:NODE_122013_length_9657_cov_34.346691	Coordinate:7436	Reads:1	Hits:1	Allocated_reads:1	Strand:-
TAGTTTCTCGTGAGGTTTGCATGTTAAA
>Location:NODE_122013_length_9657_cov_34.346691	Coordinate:7438	Reads:1	Hits:1	Allocated_reads:1	Strand:-
TAGTTTCTCGTGAGGTTTGCATGTTA
>Location:NODE_122013_length_9657_cov_34.346691	Coordinate:7439	Reads:1	Hits:1	Allocated_reads:1	Strand:-
TAGTTTCTCGTGAGGTTTGCATGTT
>Location:NODE_122013_length_9657_cov_34.346691	Coordinate:7440	Reads:1	Hits:1	Allocated_reads:1	Strand:-
CAATAGTTTCTCGTGAGGTTTGCATGT
>Location:NODE_122013_length_9657_cov_34.346691	Coordinate:7444	Reads:1	Hits:1	Allocated_reads:1	Strand:+
GCAAACCTCACGAGAAACTATTGATAAGA
>Location:NODE_122013_length_9657_cov_34.346691	Coordinate:7444	Reads:2	Hits:1	Allocated_reads:2	Strand:-
TATCAATAGTTTCTCGTGAGGTTTGC
>Location:NODE_122013_length_9657_cov_34.346691	Coordinate:7447	Reads:2	Hits:1	Allocated_reads:2	Strand:-
TACTTTCTTATCAATAGTTTCTCGTGAGGTT
>Location:NODE_122013_length_9657_cov_34.346691	Coordinate:7448	Reads:1	Hits:1	Allocated_reads:1	Strand:-
TTCTTATCAATAGTTTCTCGTGAGGT
>Location:NODE_122013_length_9657_cov_34.346691	Coordinate:7448	Reads:1	Hits:1	Allocated_reads:1	Strand:-
TTTCTTATCAATAGTTTCTCGTGAGGT
>Location:NODE_122013_length_9657_cov_34.346691	Coordinate:7449	Reads:1	Hits:1	Allocated_reads:1	Strand:+
CCTCACGAGAAACTATTGATAAGAAA
>Location:NODE_122013_length_9657_cov_34.346691	Coordinate:7449	Reads:1	Hits:1	Allocated_reads:1	Strand:+
CCTCACGAGAAACTATTGATAAGAAAG
>Location:NODE_122013_length_9657_cov_34.346691	Coordinate:7450	Reads:6	Hits:1	Allocated_reads:6	Strand:+
CTCACGAGAAACTATTGATAAGAA
>Location:NODE_122013_length_9657_cov_34.346691	Coordinate:7450	Reads:4	Hits:1	Allocated_reads:4	Strand:+
CTCACGAGAAACTATTGATAAGAAA
>Location:NODE_122013_length_9657_cov_34.346691	Coordinate:7450	Reads:7	Hits:1	Allocated_reads:7	Strand:+
CTCACGAGAAACTATTGATAAGAAAG
>Location:NODE_122013_length_9657_cov_34.346691	Coordinate:7450	Reads:2	Hits:1	Allocated_reads:2	Strand:+
CTCACGAGAAACTATTGATAAGAAAGT
>Location:NODE_122013_length_9657_cov_34.346691	Coordinate:7450	Reads:1	Hits:1	Allocated_reads:1	Strand:+
CTCACGAGAAACTATTGATAAGAAAGTG
>Location:NODE_122013_length_9657_cov_34.346691	Coordinate:7450	Reads:2	Hits:1	Allocated_reads:2	Strand:+
CTCACGAGAAACTATTGATAAGAAAGTA
>Location:NODE_122013_length_9657_cov_34.346691	Coordinate:7451	Reads:1	Hits:1	Allocated_reads:1	Strand:+
TCACGAGAAACTATTGATAAGAAA
>Location:NODE_122013_length_9657_cov_34.346691	Coordinate:7451	Reads:2	Hits:1	Allocated_reads:2	Strand:+
TCACGAGAAACTATTGATAAGAAAG
>Location:NODE_122013_length_9657_cov_34.346691	Coordinate:7451	Reads:2	Hits:1	Allocated_reads:2	Strand:+
TCACGAGAAACTATTGATAAGAAAGT
>Location:NODE_122013_length_9657_cov_34.346691	Coordinate:7451	Reads:1	Hits:1	Allocated_reads:1	Strand:+
TCACGAGAAACTATTGATAAGAAAGTA
>Location:NODE_122013_length_9657_cov_34.346691	Coordinate:7452	Reads:1	Hits:1	Allocated_reads:1	Strand:+
CACGAGAAACTATTGATAAGAAAG
>Location:NODE_122013_length_9657_cov_34.346691	Coordinate:7452	Reads:1	Hits:1	Allocated_reads:1	Strand:+
CACGAGAAACTATTGATAAGAAAGT
>Location:NODE_122013_length_9657_cov_34.346691	Coordinate:7452	Reads:1	Hits:1	Allocated_reads:1	Strand:+
CACGAGAAACTATTGATAAGAAAGTA
>Location:NODE_122013_length_9657_cov_34.346691	Coordinate:7452	Reads:1	Hits:1	Allocated_reads:1	Strand:+
CACGAGAAACTATTGATAAGAAAGTACCTC
>Location:NODE_122013_length_9657_cov_34.346691	Coordinate:7454	Reads:3	Hits:1	Allocated_reads:3	Strand:+
CGAGAAACTATTGATAAGAAAGTA
>Location:NODE_122013_length_9657_cov_34.346691	Coordinate:7459	Reads:1	Hits:1	Allocated_reads:1	Strand:-
GCAGAGGTACTTTCTTATCAATAGTT
>Location:NODE_122013_length_9657_cov_34.346691	Coordinate:7459	Reads:3	Hits:1	Allocated_reads:3	Strand:-
TTACTGCAGAGGTACTTTCTTATCAATAGTT
>Location:NODE_122013_length_9657_cov_34.346691	Coordinate:7463	Reads:1	Hits:1	Allocated_reads:1	Strand:-
TTACTGCAGAGGTACTTTCTTATCAAT
>Location:NODE_122013_length_9657_cov_34.346691	Coordinate:7466	Reads:1	Hits:1	Allocated_reads:1	Strand:-
TGTTACTGCAGAGGTACTTTCTTATC
>Location:NODE_122013_length_9657_cov_34.346691	Coordinate:7467	Reads:2	Hits:1	Allocated_reads:2	Strand:-
TGTGTGTTACTGCAGAGGTACTTTCTTAT
>Location:NODE_122013_length_9657_cov_34.346691	Coordinate:7470	Reads:1	Hits:1	Allocated_reads:1	Strand:-
GATGTGTGTTACTGCAGAGGTACTTTCT
>Location:NODE_122013_length_9657_cov_34.346691	Coordinate:7471	Reads:1	Hits:1	Allocated_reads:1	Strand:-
TAGATGTGTGTTACTGCAGAGGTACTTTC
>Location:NODE_122013_length_9657_cov_34.346691	Coordinate:7472	Reads:1	Hits:1	Allocated_reads:1	Strand:+
AAAGTACCTCTGCAGTAACACACATC
>Location:NODE_122013_length_9657_cov_34.346691	Coordinate:7473	Reads:1	Hits:1	Allocated_reads:1	Strand:-
TACAGTAGATGTGTGTTACTGCAGAGGTACTT
>Location:NODE_122013_length_9657_cov_34.346691	Coordinate:7473	Reads:3	Hits:1	Allocated_reads:3	Strand:-
TAGATGTGTGTTACTGCAGAGGTACTT
>Location:NODE_122013_length_9657_cov_34.346691	Coordinate:7474	Reads:1	Hits:1	Allocated_reads:1	Strand:-
AGTAGATGTGTGTTACTGCAGAGATACT
>Location:NODE_122013_length_9657_cov_34.346691	Coordinate:7474	Reads:1	Hits:1	Allocated_reads:1	Strand:-
ATACAGTAGATGTGTGTTACTGCAGAGGTACA
>Location:NODE_122013_length_9657_cov_34.346691	Coordinate:7474	Reads:1	Hits:1	Allocated_reads:1	Strand:-
CAGTAGATGTGTGTTACTGCAGAGGTACT
>Location:NODE_122013_length_9657_cov_34.346691	Coordinate:7474	Reads:10	Hits:1	Allocated_reads:10	Strand:-
TACAGTAGATGTGTGTTACTGCAGAGGTACT
>Location:NODE_122013_length_9657_cov_34.346691	Coordinate:7474	Reads:6	Hits:1	Allocated_reads:6	Strand:-
TAGATGTGTGTTACTGCAGAGGTACT
>Location:NODE_122013_length_9657_cov_34.346691	Coordinate:7474	Reads:1	Hits:1	Allocated_reads:1	Strand:-
TATACAGTAGATGTGTGTTACTGCAGAGGTACT
>Location:NODE_122013_length_9657_cov_34.346691	Coordinate:7475	Reads:1	Hits:1	Allocated_reads:1	Strand:-
AGTAGATGTGTGTTACTGCAGAGGTAC
>Location:NODE_122013_length_9657_cov_34.346691	Coordinate:7475	Reads:1	Hits:1	Allocated_reads:1	Strand:-
TACAGTAGATGTGTGTTACTGCAGAGGTAC
>Location:NODE_122013_length_9657_cov_34.346691	Coordinate:7476	Reads:6	Hits:1	Allocated_reads:6	Strand:-
TACAGTAGATGTGTGTTACTGCAGAGGTA
>Location:NODE_122013_length_9657_cov_34.346691	Coordinate:7476	Reads:1	Hits:1	Allocated_reads:1	Strand:-
TATACAGTAGATGTGTGTTACTGCAGAGGTA
>Location:NODE_122013_length_9657_cov_34.346691	Coordinate:7477	Reads:3	Hits:1	Allocated_reads:3	Strand:-
TACAGTAGATGTGTGTTACTGCAGAGGT
>Location:NODE_122013_length_9657_cov_34.346691	Coordinate:7478	Reads:1	Hits:1	Allocated_reads:1	Strand:-
TACAGTAGATGTGTGTTACTGCAGAGA
>Location:NODE_122013_length_9657_cov_34.346691	Coordinate:7478	Reads:2	Hits:1	Allocated_reads:2	Strand:-
TATACAGTAGATGTGTGTTACTGCAGAGG
>Location:NODE_122013_length_9657_cov_34.346691	Coordinate:7479	Reads:1	Hits:1	Allocated_reads:1	Strand:-
TACAGTAGATGTGTGTTACTGCAGAG
>Location:NODE_122013_length_9657_cov_34.346691	Coordinate:7486	Reads:1	Hits:1	Allocated_reads:1	Strand:+
GTAACACACATCTACTGTATATGTCTGT
>Location:NODE_122013_length_9657_cov_34.346691	Coordinate:7489	Reads:2	Hits:1	Allocated_reads:2	Strand:-
CAGCAACAGACATATACAGTAGATGTGTGT
>Location:NODE_122013_length_9657_cov_34.346691	Coordinate:7490	Reads:1	Hits:1	Allocated_reads:1	Strand:+
CACACATCTACTGTATATGTCTGTTG
>Location:NODE_122013_length_9657_cov_34.346691	Coordinate:7491	Reads:1	Hits:1	Allocated_reads:1	Strand:-
TGGCAGCAACAGACATATACAGTAGATGTGT
>Location:NODE_122013_length_9657_cov_34.346691	Coordinate:7492	Reads:2	Hits:1	Allocated_reads:2	Strand:-
TGGCAGCAACAGACATATACAGTAGATGTG
>Location:NODE_122013_length_9657_cov_34.346691	Coordinate:7493	Reads:1	Hits:1	Allocated_reads:1	Strand:-
TGGCAGCAACAGACATATACAGTAGATGT
>Location:NODE_122013_length_9657_cov_34.346691	Coordinate:7495	Reads:4	Hits:1	Allocated_reads:4	Strand:+
ATCTACTGTATATGTCTGTTGCTGCCA
>Location:NODE_122013_length_9657_cov_34.346691	Coordinate:7495	Reads:1	Hits:1	Allocated_reads:1	Strand:+
ATCTACTGTATATGTCTGTTGCTGCCAG
>Location:NODE_122013_length_9657_cov_34.346691	Coordinate:7496	Reads:1	Hits:1	Allocated_reads:1	Strand:+
TCTACTGTATATGTCTGTTGCTGC
>Location:NODE_122013_length_9657_cov_34.346691	Coordinate:7496	Reads:1	Hits:1	Allocated_reads:1	Strand:+
TCTACTGTATATGTCTGTTGCTGCCAGCAA
>Location:NODE_122013_length_9657_cov_34.346691	Coordinate:7507	Reads:1	Hits:1	Allocated_reads:1	Strand:-
TGTGTGATGTGGTGCTGCTGGCAGCAACAGACA
>Location:NODE_122013_length_9657_cov_34.346691	Coordinate:7509	Reads:2	Hits:1	Allocated_reads:2	Strand:-
TGTGTGATGTGGTGCTGCTGGCAGCAACAGA
>Location:NODE_122013_length_9657_cov_34.346691	Coordinate:7511	Reads:1	Hits:1	Allocated_reads:1	Strand:-
ATGTGTGATGTGGTGCTGCTGGCAGCAACA
>Location:NODE_122013_length_9657_cov_34.346691	Coordinate:7511	Reads:1	Hits:1	Allocated_reads:1	Strand:-
GTGTGATGTGGTGCTGCTGGCAGCAACA
>Location:NODE_122013_length_9657_cov_34.346691	Coordinate:7511	Reads:3	Hits:1	Allocated_reads:3	Strand:-
TGCATGTGTGATGTGGTGCTGCTGGCAGCAACA
>Location:NODE_122013_length_9657_cov_34.346691	Coordinate:7511	Reads:1	Hits:1	Allocated_reads:1	Strand:-
TGTGTGATGTGGTGCTGCTAGCAGCAACA
>Location:NODE_122013_length_9657_cov_34.346691	Coordinate:7511	Reads:1	Hits:1	Allocated_reads:1	Strand:-
TGTGTGATGTGGTGCTGCTGGCAGCAACG
>Location:NODE_122013_length_9657_cov_34.346691	Coordinate:7511	Reads:1	Hits:1	Allocated_reads:1	Strand:-
TGTGTGATGTGGTGCTGCTGGCAGCAAGA
>Location:NODE_122013_length_9657_cov_34.346691	Coordinate:7511	Reads:287	Hits:1	Allocated_reads:287	Strand:-
TGTGTGATGTGGTGCTGCTGGCAGCAACA
>Location:NODE_122013_length_9657_cov_34.346691	Coordinate:7512	Reads:1	Hits:1	Allocated_reads:1	Strand:-
ATGTGTGATGTGGTGCTGCTGGCAGCATT
>Location:NODE_122013_length_9657_cov_34.346691	Coordinate:7512	Reads:1	Hits:1	Allocated_reads:1	Strand:-
TGCATGTGTGATGTGGTGCTGCTGGCAGCAAC
>Location:NODE_122013_length_9657_cov_34.346691	Coordinate:7512	Reads:1	Hits:1	Allocated_reads:1	Strand:-
TGCATGTGTGATGTGGTGCTGCTGGCAGCATT
>Location:NODE_122013_length_9657_cov_34.346691	Coordinate:7512	Reads:7	Hits:1	Allocated_reads:7	Strand:-
TGTGTGATGTGGTGCTGCTGGCAGCAAC
>Location:NODE_122013_length_9657_cov_34.346691	Coordinate:7513	Reads:1	Hits:1	Allocated_reads:1	Strand:-
TGCATGTGTGATGTGGTGCTGCTGGCAGCAA
>Location:NODE_122013_length_9657_cov_34.346691	Coordinate:7513	Reads:1	Hits:1	Allocated_reads:1	Strand:-
TGCATGTGTGATGTGGTGCTGCTGGCAGTTT
>Location:NODE_122013_length_9657_cov_34.346691	Coordinate:7514	Reads:1	Hits:1	Allocated_reads:1	Strand:-
TGCATGTGTGATGTGGTGCTGCTGGCAAAG
>Location:NODE_122013_length_9657_cov_34.346691	Coordinate:7514	Reads:5	Hits:1	Allocated_reads:5	Strand:-
TGCATGTGTGATGTGGTGCTGCTGGCAGCA
>Location:NODE_122013_length_9657_cov_34.346691	Coordinate:7514	Reads:8	Hits:1	Allocated_reads:8	Strand:-
TGTGTGATGTGGTGCTGCTGGCAGCA
>Location:NODE_122013_length_9657_cov_34.346691	Coordinate:7515	Reads:1	Hits:1	Allocated_reads:1	Strand:-
GCATGTGTGATGTGGTGCTGCTGGCAGC
>Location:NODE_122013_length_9657_cov_34.346691	Coordinate:7515	Reads:2	Hits:1	Allocated_reads:2	Strand:-
TGCATGTGTGATGTGGTGCTGCTGGCAGT
>Location:NODE_122013_length_9657_cov_34.346691	Coordinate:7515	Reads:27	Hits:1	Allocated_reads:27	Strand:-
TGCATGTGTGATGTGGTGCTGCTGGCAGC
>Location:NODE_122013_length_9657_cov_34.346691	Coordinate:7515	Reads:3	Hits:1	Allocated_reads:3	Strand:-
TGTGTGATGTGGTGCTGCTGGCAGC
>Location:NODE_122013_length_9657_cov_34.346691	Coordinate:7516	Reads:1	Hits:1	Allocated_reads:1	Strand:-
TGCATGTGTGATGTGGTGCTGCTGGCAG
>Location:NODE_122013_length_9657_cov_34.346691	Coordinate:7516	Reads:1	Hits:1	Allocated_reads:1	Strand:-
TGCATGTGTGATGTGGTGCTGCTGGCAT
>Location:NODE_122013_length_9657_cov_34.346691	Coordinate:7516	Reads:1	Hits:1	Allocated_reads:1	Strand:-
TGTGTGATGTGGTGCTGCTGGCAG
>Location:NODE_122013_length_9657_cov_34.346691	Coordinate:7517	Reads:4	Hits:1	Allocated_reads:4	Strand:-
TGCATGTGTGATGTGGTGCTGCTGGCA
>Location:NODE_122013_length_9657_cov_34.346691	Coordinate:7518	Reads:6	Hits:1	Allocated_reads:6	Strand:-
TGCATGTGTGATGTGGTGCTGCTGGC
>Location:NODE_122013_length_9657_cov_34.346691	Coordinate:7519	Reads:1	Hits:1	Allocated_reads:1	Strand:-
TGCATGTGTGATGTGGTGCTGCTGG
>Location:NODE_122013_length_9657_cov_34.346691	Coordinate:7519	Reads:1	Hits:1	Allocated_reads:1	Strand:-
TGCTGCATGTGTGATGTGGTGCTGCTGG
>Location:NODE_122013_length_9657_cov_34.346691	Coordinate:7527	Reads:1	Hits:1	Allocated_reads:1	Strand:-
TAAAGCTGCTGCATGTGTGATGTGGT
>Location:NODE_122013_length_9657_cov_34.346691	Coordinate:7530	Reads:1	Hits:1	Allocated_reads:1	Strand:+
ACATCACACATGCAGCAGCTTTATAAGC
>Location:NODE_122013_length_9657_cov_34.346691	Coordinate:7530	Reads:1	Hits:1	Allocated_reads:1	Strand:+
ACATCACACATGCAGCAGCTTTATAAGCA
>Location:NODE_122013_length_9657_cov_34.346691	Coordinate:7534	Reads:2	Hits:1	Allocated_reads:2	Strand:+
CACACATGCAGCAGCTTTATAAGC
>Location:NODE_122013_length_9657_cov_34.346691	Coordinate:7535	Reads:1	Hits:1	Allocated_reads:1	Strand:-
TGGATGCTTATAAAGCTGCTGCATGTGT
>Location:NODE_122013_length_9657_cov_34.346691	Coordinate:7538	Reads:1	Hits:1	Allocated_reads:1	Strand:-
TGGATGCTTATAAAGCTGCTGCATG
>Location:NODE_122013_length_9657_cov_34.346691	Coordinate:7540	Reads:1	Hits:1	Allocated_reads:1	Strand:-
TCCCTGGACTGGATGCTTATAAAGCTGCTGCA
>Location:NODE_122013_length_9657_cov_34.346691	Coordinate:7540	Reads:1	Hits:1	Allocated_reads:1	Strand:-
TGGACTGGATGCTTATAAAGCTGCTGCA
>Location:NODE_122013_length_9657_cov_34.346691	Coordinate:7541	Reads:1	Hits:1	Allocated_reads:1	Strand:-
TGGACTGGATGCTTATAAAGCTGCTGC
>Location:NODE_122013_length_9657_cov_34.346691	Coordinate:7542	Reads:1	Hits:1	Allocated_reads:1	Strand:-
TCCCTGGACTGGATGCTTATAAAGCTGCTT
>Location:NODE_122013_length_9657_cov_34.346691	Coordinate:7543	Reads:1	Hits:1	Allocated_reads:1	Strand:-
CCCTGGACTGGATGCTTATAAAGCTGCT
>Location:NODE_122013_length_9657_cov_34.346691	Coordinate:7543	Reads:1	Hits:1	Allocated_reads:1	Strand:-
TATCCCTGGACTGGATGCTTATAAAGCTGCT
>Location:NODE_122013_length_9657_cov_34.346691	Coordinate:7543	Reads:1	Hits:1	Allocated_reads:1	Strand:-
TCCCTGGACTGGATGCTTATAAAGCTGCT
>Location:NODE_122013_length_9657_cov_34.346691	Coordinate:7543	Reads:1	Hits:1	Allocated_reads:1	Strand:-
TGGACTGGATGCTTATAAAGCTGCT
>Location:NODE_122013_length_9657_cov_34.346691	Coordinate:7544	Reads:1	Hits:1	Allocated_reads:1	Strand:-
GTATCCCTGGACTGGATGCTTATAAAGCTGC
>Location:NODE_122013_length_9657_cov_34.346691	Coordinate:7544	Reads:3	Hits:1	Allocated_reads:3	Strand:-
TATCCCTGGACTGGATGCTTATAAAGCTGC
>Location:NODE_122013_length_9657_cov_34.346691	Coordinate:7544	Reads:1	Hits:1	Allocated_reads:1	Strand:-
TCCCTGGACTGGATGCTTATAAAGCTGC
>Location:NODE_122013_length_9657_cov_34.346691	Coordinate:7545	Reads:1	Hits:1	Allocated_reads:1	Strand:-
TATCCCTGGACTGGATGCTTATAAAGCTG
>Location:NODE_122013_length_9657_cov_34.346691	Coordinate:7546	Reads:1	Hits:1	Allocated_reads:1	Strand:-
AGTATCCCTGGACTGGATGCTTATAAAGCT
>Location:NODE_122013_length_9657_cov_34.346691	Coordinate:7553	Reads:1	Hits:1	Allocated_reads:1	Strand:-
ATTGGCGGAGTATCCCTGGACTGGATGCTTA
>Location:NODE_122013_length_9657_cov_34.346691	Coordinate:7553	Reads:1	Hits:1	Allocated_reads:1	Strand:-
GGAGTATCCCTGGACTGGATGCTTA
>Location:NODE_122013_length_9657_cov_34.346691	Coordinate:7553	Reads:1	Hits:1	Allocated_reads:1	Strand:-
GGCGGAGTATCCCTGGACTGGATGCTTA
>Location:NODE_122013_length_9657_cov_34.346691	Coordinate:7553	Reads:2	Hits:1	Allocated_reads:2	Strand:-
TGGCGGAGTATCCCTGGACTGGATGCTTA
>Location:NODE_122013_length_9657_cov_34.346691	Coordinate:7553	Reads:1	Hits:1	Allocated_reads:1	Strand:-
TTGGCGGAGTATCCCTGGACTGGATGCTTA
>Location:NODE_122013_length_9657_cov_34.346691	Coordinate:7554	Reads:1	Hits:1	Allocated_reads:1	Strand:-
TTGGCGGAGTATCCCTGGACTGGATGCTT
>Location:NODE_122013_length_9657_cov_34.346691	Coordinate:7555	Reads:1	Hits:1	Allocated_reads:1	Strand:-
TTGGCGGAGTATCCCTGGACTGGATTTT
>Location:NODE_122013_length_9657_cov_34.346691	Coordinate:7555	Reads:17	Hits:1	Allocated_reads:17	Strand:-
TTGGCGGAGTATCCCTGGACTGGATGCT
>Location:NODE_122013_length_9657_cov_34.346691	Coordinate:7556	Reads:3	Hits:1	Allocated_reads:3	Strand:-
AATTGGCGGAGTATCCCTGGACTGGATGC
>Location:NODE_122013_length_9657_cov_34.346691	Coordinate:7556	Reads:2	Hits:1	Allocated_reads:2	Strand:-
ATTGGCGGAGTATCCCTGGACTGGATGC
>Location:NODE_122013_length_9657_cov_34.346691	Coordinate:7556	Reads:1	Hits:1	Allocated_reads:1	Strand:-
TCAATTGGCGGAGTATCCCTGGACTGGATGC
>Location:NODE_122013_length_9657_cov_34.346691	Coordinate:7556	Reads:1	Hits:1	Allocated_reads:1	Strand:-
TGGCGGAGTATCCCTGGACTGGATGC
>Location:NODE_122013_length_9657_cov_34.346691	Coordinate:7556	Reads:30	Hits:1	Allocated_reads:30	Strand:-
TTGGCGGAGTATCCCTGGACTGGATGC
>Location:NODE_122013_length_9657_cov_34.346691	Coordinate:7557	Reads:1	Hits:1	Allocated_reads:1	Strand:-
AATTGGCGGAGTATCCCTGGACTGGATA
>Location:NODE_122013_length_9657_cov_34.346691	Coordinate:7557	Reads:1	Hits:1	Allocated_reads:1	Strand:-
AATTGGCGGAGTATCCCTGGAGTGGATG
>Location:NODE_122013_length_9657_cov_34.346691	Coordinate:7557	Reads:2	Hits:1	Allocated_reads:2	Strand:-
TTGGCGGAGTATCCCTGGACTGGATG
>Location:NODE_122013_length_9657_cov_34.346691	Coordinate:7558	Reads:2	Hits:1	Allocated_reads:2	Strand:-
AATTGGCGGAGTATCCCTGGACTGGAT
>Location:NODE_122013_length_9657_cov_34.346691	Coordinate:7558	Reads:2	Hits:1	Allocated_reads:2	Strand:-
TTGGCGGAGTATCCCTGGACTGGAT
>Location:NODE_122013_length_9657_cov_34.346691	Coordinate:7559	Reads:2	Hits:1	Allocated_reads:2	Strand:-
AATTGGCGGAGTATCCCTGGACTGGA
>Location:NODE_122013_length_9657_cov_34.346691	Coordinate:7559	Reads:1	Hits:1	Allocated_reads:1	Strand:-
CTCAATTGGCGGAGTATCCCTGGACTGGT
>Location:NODE_122013_length_9657_cov_34.346691	Coordinate:7559	Reads:2	Hits:1	Allocated_reads:2	Strand:-
TCAATTGGCGGAGTATCCCTGGACTGGA
>Location:NODE_122013_length_9657_cov_34.346691	Coordinate:7559	Reads:1	Hits:1	Allocated_reads:1	Strand:-
TTGGCGGAGTATCCCTGGACTGGA
>Location:NODE_122013_length_9657_cov_34.346691	Coordinate:7562	Reads:1	Hits:1	Allocated_reads:1	Strand:-
GACTCAATTGGCGGAGTATCCCTGGACT
>Location:NODE_122013_length_9657_cov_34.346691	Coordinate:7562	Reads:1	Hits:1	Allocated_reads:1	Strand:-
GGACTCAATTGGCGGAGTATCCCTGGACT
>Location:NODE_122013_length_9657_cov_34.346691	Coordinate:7562	Reads:1	Hits:1	Allocated_reads:1	Strand:-
GGGACTCAATTGGCGGAGTATCCCTGGACT
>Location:NODE_122013_length_9657_cov_34.346691	Coordinate:7573	Reads:1	Hits:1	Allocated_reads:1	Strand:-
TCAAAGTCTCAAAGGGACTCAATTGGCGGAGT
>Location:NODE_122013_length_9657_cov_34.346691	Coordinate:7574	Reads:1	Hits:1	Allocated_reads:1	Strand:-
AAAGTCTCAAAGGGACTCAATTGGCGGAG
>Location:NODE_122013_length_9657_cov_34.346691	Coordinate:7575	Reads:1	Hits:1	Allocated_reads:1	Strand:-
AAGTCTCAAAGGGACTCAATTGGCGGA
>Location:NODE_122013_length_9657_cov_34.346691	Coordinate:7575	Reads:2	Hits:1	Allocated_reads:2	Strand:-
TCAAAGTCTCAAAGGGACTCAATTGGCGGA
>Location:NODE_122013_length_9657_cov_34.346691	Coordinate:7576	Reads:1	Hits:1	Allocated_reads:1	Strand:-
AAGTCTCAAAGGGACTCAATTGGCGG
>Location:NODE_122013_length_9657_cov_34.346691	Coordinate:7577	Reads:1	Hits:1	Allocated_reads:1	Strand:-
CAAAGTCTCAAAGGGACTCAATTGGCG
>Location:NODE_122013_length_9657_cov_34.346691	Coordinate:7577	Reads:1	Hits:1	Allocated_reads:1	Strand:+
CGCCAATTGAGTCCCTTTGAGACTTTGA
>Location:NODE_122013_length_9657_cov_34.346691	Coordinate:7577	Reads:2	Hits:1	Allocated_reads:2	Strand:+
CGCCAATTGAGTCCCTTTGAGACTTTGAT
>Location:NODE_122013_length_9657_cov_34.346691	Coordinate:7577	Reads:2	Hits:1	Allocated_reads:2	Strand:-
TCAAAGTCTCAAAGGGACTCAATTGGCG
>Location:NODE_122013_length_9657_cov_34.346691	Coordinate:7578	Reads:1	Hits:1	Allocated_reads:1	Strand:-
TCAAAGTCTCAAAGGGACTCAATTGGC
>Location:NODE_122013_length_9657_cov_34.346691	Coordinate:7581	Reads:1	Hits:1	Allocated_reads:1	Strand:-
TCATTGCGATCAAAGTCTCAAAGGGACTCAATT
>Location:NODE_122013_length_9657_cov_34.346691	Coordinate:7581	Reads:8	Hits:1	Allocated_reads:8	Strand:-
TGCGATCAAAGTCTCAAAGGGACTCAATT
>Location:NODE_122013_length_9657_cov_34.346691	Coordinate:7582	Reads:1	Hits:1	Allocated_reads:1	Strand:-
ATTGCGATCAAAGTCTCAAAGGGACTCAAT
>Location:NODE_122013_length_9657_cov_34.346691	Coordinate:7582	Reads:1	Hits:1	Allocated_reads:1	Strand:-
TCATTGCGATCAAAGTCTCAAAGGGACTCAAT
>Location:NODE_122013_length_9657_cov_34.346691	Coordinate:7582	Reads:8	Hits:1	Allocated_reads:8	Strand:-
TGCGATCAAAGTCTCAAAGGGACTCAAT
>Location:NODE_122013_length_9657_cov_34.346691	Coordinate:7583	Reads:2	Hits:1	Allocated_reads:2	Strand:-
TCATTGCGATCAAAGTCTCAAAGGGACTCAT
>Location:NODE_122013_length_9657_cov_34.346691	Coordinate:7584	Reads:1	Hits:1	Allocated_reads:1	Strand:-
TTGCGATCAAAGTCTCAAAGGGACTCA
>Location:NODE_122013_length_9657_cov_34.346691	Coordinate:7585	Reads:1	Hits:1	Allocated_reads:1	Strand:-
TGCGATCAAAGTCTCAAAGGGACTC
>Location:NODE_122013_length_9657_cov_34.346691	Coordinate:7586	Reads:2	Hits:1	Allocated_reads:2	Strand:-
ATTGCGATCAAAGTCTCAAAGGGACT
>Location:NODE_122013_length_9657_cov_34.346691	Coordinate:7586	Reads:1	Hits:1	Allocated_reads:1	Strand:-
CATTGCGATCAAAGTCTCAAAGGAACT
>Location:NODE_122013_length_9657_cov_34.346691	Coordinate:7586	Reads:2	Hits:1	Allocated_reads:2	Strand:-
CATTGCGATCAAAGTCTCAAAGGGACT
>Location:NODE_122013_length_9657_cov_34.346691	Coordinate:7586	Reads:1	Hits:1	Allocated_reads:1	Strand:-
TCATTGCGATCAAAGTCTCAAAGGGAGT
>Location:NODE_122013_length_9657_cov_34.346691	Coordinate:7586	Reads:29	Hits:1	Allocated_reads:29	Strand:-
TCATTGCGATCAAAGTCTCAAAGGGACT
>Location:NODE_122013_length_9657_cov_34.346691	Coordinate:7586	Reads:2	Hits:1	Allocated_reads:2	Strand:-
TGCGATCAAAGTCTCAAAGGGACT
>Location:NODE_122013_length_9657_cov_34.346691	Coordinate:7586	Reads:18	Hits:1	Allocated_reads:18	Strand:-
TTCATTGCGATCAAAGTCTCAAAGGGACT
>Location:NODE_122013_length_9657_cov_34.346691	Coordinate:7586	Reads:4	Hits:1	Allocated_reads:4	Strand:-
TTGCGATCAAAGTCTCAAAGGGACT
>Location:NODE_122013_length_9657_cov_34.346691	Coordinate:7586	Reads:8	Hits:1	Allocated_reads:8	Strand:-
TTTCATTGCGATCAAAGTCTCAAAGGGACT
>Location:NODE_122013_length_9657_cov_34.346691	Coordinate:7586	Reads:3	Hits:1	Allocated_reads:3	Strand:-
TTTTCATTGCGATCAAAGTCTCAAAGGGACT
>Location:NODE_122013_length_9657_cov_34.346691	Coordinate:7587	Reads:1	Hits:1	Allocated_reads:1	Strand:-
CATTGCGATCAAAGTCTCAAAGGGAC
>Location:NODE_122013_length_9657_cov_34.346691	Coordinate:7587	Reads:3	Hits:1	Allocated_reads:3	Strand:-
TTCATTGCGATCAAAGTCTCAAAGGGAC
>Location:NODE_122013_length_9657_cov_34.346691	Coordinate:7591	Reads:1	Hits:1	Allocated_reads:1	Strand:-
TTTTTCATTGCGATCAAAGTCTCAAAG
>Location:NODE_122013_length_9657_cov_34.346691	Coordinate:7592	Reads:1	Hits:1	Allocated_reads:1	Strand:-
TTTTTCATTGCGATCAAAGTCTCAAA
>Location:NODE_122013_length_9657_cov_34.346691	Coordinate:7592	Reads:1	Hits:1	Allocated_reads:1	Strand:-
TTTTTTCATTGCGATCAAAGTCTCAAA
>Location:NODE_122013_length_9657_cov_34.346691	Coordinate:7593	Reads:1	Hits:1	Allocated_reads:1	Strand:-
TTTTCATTGCGATCAAAGTCTCAA
>Location:NODE_122013_length_9657_cov_34.346691	Coordinate:7600	Reads:1	Hits:1	Allocated_reads:1	Strand:+
TTTGATCGCAATGAAAAAATGTTTTCA
>Location:NODE_122013_length_9657_cov_34.346691	Coordinate:7601	Reads:1	Hits:1	Allocated_reads:1	Strand:+
TTGATCGCAATGAAAAAATGTTTTCAT
>Location:NODE_122013_length_9657_cov_34.346691	Coordinate:7610	Reads:1	Hits:1	Allocated_reads:1	Strand:-
TGCTTAGATGGATGAAAACATTTTTTCAT
>Location:NODE_122013_length_9657_cov_34.346691	Coordinate:7613	Reads:1	Hits:1	Allocated_reads:1	Strand:-
TGTGCTTAGATGGATGAAAACATTTTTT
>Location:NODE_122013_length_9657_cov_34.346691	Coordinate:7614	Reads:1	Hits:1	Allocated_reads:1	Strand:-
TGTGCTTAGATGGATGAAAACATTTTT
>Location:NODE_122013_length_9657_cov_34.346691	Coordinate:7614	Reads:3	Hits:1	Allocated_reads:3	Strand:-
TGTGTGCTTAGATGGATGAAAACATTTTT
>Location:NODE_122013_length_9657_cov_34.346691	Coordinate:7615	Reads:1	Hits:1	Allocated_reads:1	Strand:-
ACTGTGTGCTTAGATGGATGAAAACATTTT
>Location:NODE_122013_length_9657_cov_34.346691	Coordinate:7615	Reads:1	Hits:1	Allocated_reads:1	Strand:-
TGTGCTTAGATGGATGAAAACATTTT
>Location:NODE_122013_length_9657_cov_34.346691	Coordinate:7615	Reads:7	Hits:1	Allocated_reads:7	Strand:-
TGTGTGCTTAGATGGATGAAAACATTTT
>Location:NODE_122013_length_9657_cov_34.346691	Coordinate:7616	Reads:6	Hits:1	Allocated_reads:6	Strand:-
TACTGTGTGCTTAGATGGATGAAAACATTT
>Location:NODE_122013_length_9657_cov_34.346691	Coordinate:7616	Reads:2	Hits:1	Allocated_reads:2	Strand:-
TGTGTGCTTAGATGGATGAAAACATTT
>Location:NODE_122013_length_9657_cov_34.346691	Coordinate:7616	Reads:1	Hits:1	Allocated_reads:1	Strand:-
TTACTGTGTGCTTAGATGGATGAAAACATTT
>Location:NODE_122013_length_9657_cov_34.346691	Coordinate:7617	Reads:3	Hits:1	Allocated_reads:3	Strand:-
TACTGTGTGCTTAGATGGATGAAAACATT
>Location:NODE_122013_length_9657_cov_34.346691	Coordinate:7618	Reads:1	Hits:1	Allocated_reads:1	Strand:-
TACTGTGTGCTTAGATGGATGAAAACAT
>Location:NODE_122013_length_9657_cov_34.346691	Coordinate:7619	Reads:1	Hits:1	Allocated_reads:1	Strand:-
ACTGTGTGCTTAGATGGATGAAAACA
>Location:NODE_122013_length_9657_cov_34.346691	Coordinate:7619	Reads:3	Hits:1	Allocated_reads:3	Strand:-
TACTGTGTGCTTAGATGGATGAAAACA
>Location:NODE_122013_length_9657_cov_34.346691	Coordinate:7619	Reads:1	Hits:1	Allocated_reads:1	Strand:-
TTATTTACTGTGTGCTTAGATGGATGAAAACA
>Location:NODE_122013_length_9657_cov_34.346691	Coordinate:7619	Reads:1	Hits:1	Allocated_reads:1	Strand:-
TTTACTGTGTGCTTAGATGGATGAAAACA
>Location:NODE_122013_length_9657_cov_34.346691	Coordinate:7621	Reads:1	Hits:1	Allocated_reads:1	Strand:-
ATTTACTGTGTGCTTAGATGGATGAAAA
>Location:NODE_122013_length_9657_cov_34.346691	Coordinate:7621	Reads:1	Hits:1	Allocated_reads:1	Strand:-
TATTTACTGTGTGCTTAGATGGATGAAAA
>Location:NODE_122013_length_9657_cov_34.346691	Coordinate:7621	Reads:1	Hits:1	Allocated_reads:1	Strand:-
TTATTTACTGTGTGCTTAGATGGATGAAAA
>Location:NODE_122013_length_9657_cov_34.346691	Coordinate:7622	Reads:1	Hits:1	Allocated_reads:1	Strand:-
TATTTACTGTGTGCTTAGATGGATGAAA
>Location:NODE_122013_length_9657_cov_34.346691	Coordinate:7623	Reads:1	Hits:1	Allocated_reads:1	Strand:-
TATTTACTGTGTGCTTAGATGGATGAA
>Location:NODE_122013_length_9657_cov_34.346691	Coordinate:7623	Reads:1	Hits:1	Allocated_reads:1	Strand:-
TTATTTACTGTGTGCTTAGATGGATGAA
>Location:NODE_122013_length_9657_cov_34.346691	Coordinate:7624	Reads:1	Hits:1	Allocated_reads:1	Strand:-
AGTATTATTTACTGTGTGCTTAGATGGATGA
>Location:NODE_122013_length_9657_cov_34.346691	Coordinate:7624	Reads:2	Hits:1	Allocated_reads:2	Strand:-
TATTATTTACTGTGTGCTTAGATGGATGA
>Location:NODE_122013_length_9657_cov_34.346691	Coordinate:7624	Reads:2	Hits:1	Allocated_reads:2	Strand:-
TATTTACTGTGTGCTTAGATGGATGA
>Location:NODE_122013_length_9657_cov_34.346691	Coordinate:7624	Reads:6	Hits:1	Allocated_reads:6	Strand:-
TTATTTACTGTGTGCTTAGATGGATGA
>Location:NODE_122013_length_9657_cov_34.346691	Coordinate:7624	Reads:1	Hits:1	Allocated_reads:1	Strand:-
TTTACTGTGTGCTTAGATGGATGA
>Location:NODE_122013_length_9657_cov_34.346691	Coordinate:7625	Reads:1	Hits:1	Allocated_reads:1	Strand:+
CATCCATCTAAGCACACAGTAAATAATAC
>Location:NODE_122013_length_9657_cov_34.346691	Coordinate:7625	Reads:1	Hits:1	Allocated_reads:1	Strand:-
GTATTATTTACTGTGTGCTTAGATGGATG
>Location:NODE_122013_length_9657_cov_34.346691	Coordinate:7625	Reads:2	Hits:1	Allocated_reads:2	Strand:-
TATTATTTACTGTGTGCTTAGATGGATG
>Location:NODE_122013_length_9657_cov_34.346691	Coordinate:7626	Reads:1	Hits:1	Allocated_reads:1	Strand:-
TATTATTTACTGTGTGCTTAGATGGAT
>Location:NODE_122013_length_9657_cov_34.346691	Coordinate:7626	Reads:1	Hits:1	Allocated_reads:1	Strand:-
TTATTTACTGTGTGCTTAGATGGAT
>Location:NODE_122013_length_9657_cov_34.346691	Coordinate:7627	Reads:1	Hits:1	Allocated_reads:1	Strand:-
AAGTATTATTTACTGTGTGCTTAGATGGA
>Location:NODE_122013_length_9657_cov_34.346691	Coordinate:7627	Reads:2	Hits:1	Allocated_reads:2	Strand:-
AGTATTATTTACTGTGTGCTTAGATGGA
>Location:NODE_122013_length_9657_cov_34.346691	Coordinate:7627	Reads:1	Hits:1	Allocated_reads:1	Strand:-
TATTATTTACTGTGTGCTTAGATGGA
>Location:NODE_122013_length_9657_cov_34.346691	Coordinate:7627	Reads:1	Hits:1	Allocated_reads:1	Strand:-
TGAAGTATTATTTACTGTGTGCTTAGATGGA
>Location:NODE_122013_length_9657_cov_34.346691	Coordinate:7629	Reads:1	Hits:1	Allocated_reads:1	Strand:-
TGTGAAGTATTATTTACTGTGTGCTTAGATG
>Location:NODE_122013_length_9657_cov_34.346691	Coordinate:7630	Reads:1	Hits:1	Allocated_reads:1	Strand:-
TGAAGTATTATTTACTGTGTGCTTAGAT
>Location:NODE_122013_length_9657_cov_34.346691	Coordinate:7630	Reads:1	Hits:1	Allocated_reads:1	Strand:-
TGTGAAGTATTATTTACTGTGTGCTTAGAT
>Location:NODE_122013_length_9657_cov_34.346691	Coordinate:7641	Reads:1	Hits:1	Allocated_reads:1	Strand:-
TTTACCTGTGAAGTATTATTTACTG
>Location:NODE_122013_length_9657_cov_34.346691	Coordinate:7642	Reads:7	Hits:1	Allocated_reads:7	Strand:-
TAGATTTACCTGTGAAGTATTATTTACT
>Location:NODE_122013_length_9657_cov_34.346691	Coordinate:7656	Reads:1	Hits:1	Allocated_reads:1	Strand:-
TTTTTGTCTCATAGATTTACCTGTG
>Location:NODE_122013_length_9657_cov_34.346691	Coordinate:7657	Reads:2	Hits:1	Allocated_reads:2	Strand:-
TTCTTTTTTGTCTCATAGATTTACCTGT
>Location:NODE_122013_length_9657_cov_34.346691	Coordinate:7657	Reads:1	Hits:1	Allocated_reads:1	Strand:-
TTTTTTGTCTCATAGATTTACCTGT
>Location:NODE_122013_length_9657_cov_34.346691	Coordinate:7658	Reads:1	Hits:1	Allocated_reads:1	Strand:-
GTTCTTTTTTGTCTCATAGATTTACCTG
>Location:NODE_122013_length_9657_cov_34.346691	Coordinate:7660	Reads:1	Hits:1	Allocated_reads:1	Strand:-
AAACGTTCTTTTTTGTCTCATAGATTTACC
>Location:NODE_122013_length_9657_cov_34.346691	Coordinate:7660	Reads:2	Hits:1	Allocated_reads:2	Strand:-
AACGTTCTTTTTTGTCTCATAGATTTACC
>Location:NODE_122013_length_9657_cov_34.346691	Coordinate:7660	Reads:1	Hits:1	Allocated_reads:1	Strand:+
GGTAAATCTATGAGACAAAAAAGAACGTTT
>Location:NODE_122013_length_9657_cov_34.346691	Coordinate:7663	Reads:2	Hits:1	Allocated_reads:2	Strand:+
AAATCTATGAGACAAAAAAGAACGTTT
>Location:NODE_122013_length_9657_cov_34.346691	Coordinate:7664	Reads:1	Hits:1	Allocated_reads:1	Strand:-
CAAAACGTTCTTTTTTGTCTCATAGATT
>Location:NODE_122013_length_9657_cov_34.346691	Coordinate:7667	Reads:3	Hits:1	Allocated_reads:3	Strand:+
CTATGAGACAAAAAAGAACGTTTT
>Location:NODE_122013_length_9657_cov_34.346691	Coordinate:7668	Reads:3	Hits:1	Allocated_reads:3	Strand:+
TATGAGACAAAAAAGAACGTTTTG
>Location:NODE_122013_length_9657_cov_34.346691	Coordinate:7668	Reads:1	Hits:1	Allocated_reads:1	Strand:+
TATGAGACAAAAAAGAACGTTTTGAGGT
>Location:NODE_122013_length_9657_cov_34.346691	Coordinate:7679	Reads:3	Hits:1	Allocated_reads:3	Strand:-
TGCCCACTTACACCCTCAAAACGTTCTTT
>Location:NODE_122013_length_9657_cov_34.346691	Coordinate:7681	Reads:5	Hits:1	Allocated_reads:5	Strand:-
TATTGCCCACTTACACCCTCAAAACGTTCT
>Location:NODE_122013_length_9657_cov_34.346691	Coordinate:7683	Reads:1	Hits:1	Allocated_reads:1	Strand:-
CTATTGCCCACTTACACCCTCAAAACGTT
>Location:NODE_122013_length_9657_cov_34.346691	Coordinate:7684	Reads:1	Hits:1	Allocated_reads:1	Strand:-
CCTATTGCCCACTTACACCCTCAAAACGT
>Location:NODE_122013_length_9657_cov_34.346691	Coordinate:7684	Reads:1	Hits:1	Allocated_reads:1	Strand:-
TATTGCCCACTTACACCCTCAAAACGT
>Location:NODE_122013_length_9657_cov_34.346691	Coordinate:7685	Reads:1	Hits:1	Allocated_reads:1	Strand:-
TATTGCCCACTTACACCCTCAAAACG
>Location:NODE_122013_length_9657_cov_34.346691	Coordinate:7688	Reads:1	Hits:1	Allocated_reads:1	Strand:-
CAGCCTATTGCCCACTTACACCCTCAAA
>Location:NODE_122013_length_9657_cov_34.346691	Coordinate:7690	Reads:1	Hits:1	Allocated_reads:1	Strand:+
TGAGGGTGTAAGTGGGCAATAGGCT
>Location:NODE_122013_length_9657_cov_34.346691	Coordinate:7691	Reads:1	Hits:1	Allocated_reads:1	Strand:+
GAGGGTGTAAGTGGGCAATAGGCTGC
>Location:NODE_122013_length_9657_cov_34.346691	Coordinate:7704	Reads:1	Hits:1	Allocated_reads:1	Strand:-
TAAGTAAATAAAGGCAGCCTATTGCC
>Location:NODE_122013_length_9657_cov_34.346691	Coordinate:7711	Reads:1	Hits:1	Allocated_reads:1	Strand:-
TTTCCTAATAATAAGTAAATAAAGGCAGCC
>Location:NODE_122013_length_9657_cov_34.346691	Coordinate:7722	Reads:1	Hits:1	Allocated_reads:1	Strand:-
TGGCTGGAGATGCTTTCCTAATAATAAGTAAA
>Location:NODE_122013_length_9657_cov_34.346691	Coordinate:7723	Reads:1	Hits:1	Allocated_reads:1	Strand:-
TGGCTGGAGATGCTTTCCTAATAATAAGTAA
>Location:NODE_122013_length_9657_cov_34.346691	Coordinate:7724	Reads:1	Hits:1	Allocated_reads:1	Strand:-
GGCTGGAGATGCTTTCCTAATAATAAGTA
>Location:NODE_122013_length_9657_cov_34.346691	Coordinate:7724	Reads:11	Hits:1	Allocated_reads:11	Strand:-
TGGCTGGAGATGCTTTCCTAATAATAAGTA
>Location:NODE_122013_length_9657_cov_34.346691	Coordinate:7725	Reads:1	Hits:1	Allocated_reads:1	Strand:-
AGTGGCTGGAGATGCTTTCCTAATAATAAGT
>Location:NODE_122013_length_9657_cov_34.346691	Coordinate:7725	Reads:19	Hits:1	Allocated_reads:19	Strand:-
TGGCTGGAGATGCTTTCCTAATAATAAGT
>Location:NODE_122013_length_9657_cov_34.346691	Coordinate:7726	Reads:1	Hits:1	Allocated_reads:1	Strand:-
TGGCTGGAGATGCTTTCCTAATAATAAG
>Location:NODE_122013_length_9657_cov_34.346691	Coordinate:7730	Reads:1	Hits:1	Allocated_reads:1	Strand:-
TGAGTGGCTGGAGATGCTTTCCTAATAA
>Location:NODE_122013_length_9657_cov_34.346691	Coordinate:7731	Reads:1	Hits:1	Allocated_reads:1	Strand:-
TGAGTGGCTGGAGATGCTTTCCTAATA
>Location:NODE_122013_length_9657_cov_34.346691	Coordinate:7734	Reads:1	Hits:1	Allocated_reads:1	Strand:-
TGAGTGGCTGGAGATGCTTTCCTA
>Location:NODE_122013_length_9657_cov_34.346691	Coordinate:7736	Reads:1	Hits:1	Allocated_reads:1	Strand:-
GAATGAGTGGCTGGAGATGCTTTCC
>Location:NODE_122013_length_9657_cov_34.346691	Coordinate:7736	Reads:1	Hits:1	Allocated_reads:1	Strand:-
GGTTGGAATGAGTGGCTGGAGATGCTTTCC
>Location:NODE_122013_length_9657_cov_34.346691	Coordinate:7736	Reads:1	Hits:1	Allocated_reads:1	Strand:-
TAGGTTGGAATGAGTGGCTGGAGATGCTTTCC
>Location:NODE_122013_length_9657_cov_34.346691	Coordinate:7736	Reads:1	Hits:1	Allocated_reads:1	Strand:-
TTGGAATGAGTGGCTGGAGATGCTTTCC
>Location:NODE_122013_length_9657_cov_34.346691	Coordinate:7737	Reads:1	Hits:1	Allocated_reads:1	Strand:-
GGTTGGAATGAGTGGCTGGAGATGCTTTC
>Location:NODE_122013_length_9657_cov_34.346691	Coordinate:7737	Reads:1	Hits:1	Allocated_reads:1	Strand:-
GTTGGAATGAGTGGCTGGAGATGCTTTT
>Location:NODE_122013_length_9657_cov_34.346691	Coordinate:7737	Reads:3	Hits:1	Allocated_reads:3	Strand:-
TAGGTTGGAATGAGTGGCTGGAGATGCTTTC
>Location:NODE_122013_length_9657_cov_34.346691	Coordinate:7738	Reads:1	Hits:1	Allocated_reads:1	Strand:-
TAGGTTGGAATGAGTGGCTGGAGATGCTTT
>Location:NODE_122013_length_9657_cov_34.346691	Coordinate:7739	Reads:1	Hits:1	Allocated_reads:1	Strand:-
TAGGTTGGAATGAGTGGCTGGAGATGCTA
>Location:NODE_122013_length_9657_cov_34.346691	Coordinate:7739	Reads:7	Hits:1	Allocated_reads:7	Strand:-
TAGGTTGGAATGAGTGGCTGGAGATGCTT
>Location:NODE_122013_length_9657_cov_34.346691	Coordinate:7740	Reads:1	Hits:1	Allocated_reads:1	Strand:-
AGGTTGGAATGAGTGGCTGGAGATGCT
>Location:NODE_122013_length_9657_cov_34.346691	Coordinate:7740	Reads:1	Hits:1	Allocated_reads:1	Strand:-
GGTTGGAATGAGTGGCTGGAGATGCT
>Location:NODE_122013_length_9657_cov_34.346691	Coordinate:7740	Reads:1	Hits:1	Allocated_reads:1	Strand:-
TAGGTTGGAATGAGTGGCTGGGGATGCT
>Location:NODE_122013_length_9657_cov_34.346691	Coordinate:7740	Reads:4	Hits:1	Allocated_reads:4	Strand:-
TAGGTTGGAATGAGTGGCTGGAGATGCT
>Location:NODE_122013_length_9657_cov_34.346691	Coordinate:7741	Reads:1	Hits:1	Allocated_reads:1	Strand:-
GTAGGTTGGAATGAGTGGCTGGAGATGC
>Location:NODE_122013_length_9657_cov_34.346691	Coordinate:7741	Reads:1	Hits:1	Allocated_reads:1	Strand:-
TAGGTTGGAATGAGTGGCTGGAGATTT
>Location:NODE_122013_length_9657_cov_34.346691	Coordinate:7741	Reads:7	Hits:1	Allocated_reads:7	Strand:-
TAGGTTGGAATGAGTGGCTGGAGATGC
>Location:NODE_122013_length_9657_cov_34.346691	Coordinate:7742	Reads:1	Hits:1	Allocated_reads:1	Strand:-
TAGGTTGGAATGAGTGGCTGGAGATG
>Location:NODE_122013_length_9657_cov_34.346691	Coordinate:7743	Reads:1	Hits:1	Allocated_reads:1	Strand:-
TAGGTTGGAATGAGTGGCTGGAGAT
>Location:NODE_122013_length_9657_cov_34.346691	Coordinate:7744	Reads:4	Hits:1	Allocated_reads:4	Strand:-
TAAAGTAGGTTGGAATGAGTGGCTGGAGA
>Location:NODE_122013_length_9657_cov_34.346691	Coordinate:7744	Reads:2	Hits:1	Allocated_reads:2	Strand:-
TTAAAGTAGGTTGGAATGAGTGGCTGGAGA
>Location:NODE_122013_length_9657_cov_34.346691	Coordinate:7745	Reads:1	Hits:1	Allocated_reads:1	Strand:-
TAAAGTAGGTTGGAATGAGTGGCTGGAG
>Location:NODE_122013_length_9657_cov_34.346691	Coordinate:7746	Reads:2	Hits:1	Allocated_reads:2	Strand:-
TAAAGTAGGTTGGAATGAGTGGCTGGA
>Location:NODE_122013_length_9657_cov_34.346691	Coordinate:7753	Reads:1	Hits:1	Allocated_reads:1	Strand:-
ACAGGGGTTAAAGTAGGTTGGAATGAGT
>Location:NODE_122013_length_9657_cov_34.346691	Coordinate:7758	Reads:1	Hits:1	Allocated_reads:1	Strand:+
TTCCAACCTACTTTAACCCCTGTT
>Location:NODE_122013_length_9657_cov_34.346691	Coordinate:7776	Reads:1	Hits:1	Allocated_reads:1	Strand:-
AGCATCTATATATTTAAAACCCCAACAGG
>Location:NODE_122013_length_9657_cov_34.346691	Coordinate:7776	Reads:1	Hits:1	Allocated_reads:1	Strand:-
TAGCATCTATATATTTAAAACCCCAACAGG
>Location:NODE_122013_length_9657_cov_34.346691	Coordinate:7778	Reads:1	Hits:1	Allocated_reads:1	Strand:-
TAGCATCTATATATTTAAAACCCCAACA
>Location:NODE_122013_length_9657_cov_34.346691	Coordinate:7778	Reads:2	Hits:1	Allocated_reads:2	Strand:-
TTAGCATCTATATATTTAAAACCCCAACA
>Location:NODE_122013_length_9657_cov_34.346691	Coordinate:7780	Reads:1	Hits:1	Allocated_reads:1	Strand:-
TTAGCATCTATATATTTAAAACCCCAA
>Location:NODE_122013_length_9657_cov_34.346691	Coordinate:7795	Reads:1	Hits:1	Allocated_reads:1	Strand:-
TGTGAGTGATTGATGAGCTGTATTAGCATCTATA
>Location:NODE_122013_length_9657_cov_34.346691	Coordinate:7799	Reads:1	Hits:1	Allocated_reads:1	Strand:-
ATGTGAGTGATTGATGAGCTGTATTAGCATC
>Location:NODE_122013_length_9657_cov_34.346691	Coordinate:7799	Reads:3	Hits:1	Allocated_reads:3	Strand:-
CATGTGAGTGATTGATGAGCTGTATTAGCATC
>Location:NODE_122013_length_9657_cov_34.346691	Coordinate:7799	Reads:6	Hits:1	Allocated_reads:6	Strand:-
GAGTGATTGATGAGCTGTATTAGCATC
>Location:NODE_122013_length_9657_cov_34.346691	Coordinate:7799	Reads:1	Hits:1	Allocated_reads:1	Strand:-
GTGAGTGATTGATGAGCTGTATTAGCCTC
>Location:NODE_122013_length_9657_cov_34.346691	Coordinate:7799	Reads:18	Hits:1	Allocated_reads:18	Strand:-
TGAGTGATTGATGAGCTGTATTAGCATC
>Location:NODE_122013_length_9657_cov_34.346691	Coordinate:7799	Reads:1	Hits:1	Allocated_reads:1	Strand:-
TGCATGTGAGTGATTGATGAGCTGTATTAGCATC
>Location:NODE_122013_length_9657_cov_34.346691	Coordinate:7799	Reads:1	Hits:1	Allocated_reads:1	Strand:-
TGTGAGTGATTGATGAGCTGTATTAGAATC
>Location:NODE_122013_length_9657_cov_34.346691	Coordinate:7799	Reads:2	Hits:1	Allocated_reads:2	Strand:-
TGTGAGTGATTGATGAGCTGTATGAGCATC
>Location:NODE_122013_length_9657_cov_34.346691	Coordinate:7799	Reads:224	Hits:1	Allocated_reads:224	Strand:-
TGTGAGTGATTGATGAGCTGTATTAGCATC
>Location:NODE_122013_length_9657_cov_34.346691	Coordinate:7800	Reads:1	Hits:1	Allocated_reads:1	Strand:-
TGTGAGTGATTGATGAGCTGTATTAGCAT
>Location:NODE_122013_length_9657_cov_34.346691	Coordinate:7801	Reads:1	Hits:1	Allocated_reads:1	Strand:-
CATGTGAGTGATTGATGAGCTGTATTAGTT
>Location:NODE_122013_length_9657_cov_34.346691	Coordinate:7801	Reads:1	Hits:1	Allocated_reads:1	Strand:-
TGAGTGATTGATGAGCTGTATTAGCA
>Location:NODE_122013_length_9657_cov_34.346691	Coordinate:7801	Reads:15	Hits:1	Allocated_reads:15	Strand:-
TGTGAGTGATTGATGAGCTGTATTAGCA
>Location:NODE_122013_length_9657_cov_34.346691	Coordinate:7802	Reads:1	Hits:1	Allocated_reads:1	Strand:-
TGAGTGATTGATGAGCTGTATTAGC
>Location:NODE_122013_length_9657_cov_34.346691	Coordinate:7802	Reads:5	Hits:1	Allocated_reads:5	Strand:-
TGTGAGTGATTGATGAGCTGTATTAGC
>Location:NODE_122013_length_9657_cov_34.346691	Coordinate:7803	Reads:1	Hits:1	Allocated_reads:1	Strand:-
TGTGAGTGATTGATGAGCTGTATTAG
>Location:NODE_122013_length_9657_cov_34.346691	Coordinate:7804	Reads:1	Hits:1	Allocated_reads:1	Strand:-
TGCATGTGAGTGATTGATGAGCTGTATTA
>Location:NODE_122013_length_9657_cov_34.346691	Coordinate:7804	Reads:1	Hits:1	Allocated_reads:1	Strand:-
TGTGAGTGATTGATGAGCTGTATTA
>Location:NODE_122013_length_9657_cov_34.346691	Coordinate:7805	Reads:1	Hits:1	Allocated_reads:1	Strand:-
CATGTGAGTGATTGATGAGCTGTATT
>Location:NODE_122013_length_9657_cov_34.346691	Coordinate:7805	Reads:1	Hits:1	Allocated_reads:1	Strand:-
TGCATGTGAGTGATTGATGAGCTGTATT
>Location:NODE_122013_length_9657_cov_34.346691	Coordinate:7806	Reads:1	Hits:1	Allocated_reads:1	Strand:-
TGCATGTGAGTGATTGATGAGCTGTAT
>Location:NODE_122013_length_9657_cov_34.346691	Coordinate:7811	Reads:1	Hits:1	Allocated_reads:1	Strand:-
TCTGCTGCATGTGAGTGATTGATGAGC
>Location:NODE_122013_length_9657_cov_34.346691	Coordinate:7814	Reads:1	Hits:1	Allocated_reads:1	Strand:-
TAATTTCTGCTGCATGTGAGTGATTGATG
>Location:NODE_122013_length_9657_cov_34.346691	Coordinate:7814	Reads:2	Hits:1	Allocated_reads:2	Strand:-
TGGTAATTTCTGCTGCATGTGAGTGATTGATG
>Location:NODE_122013_length_9657_cov_34.346691	Coordinate:7818	Reads:1	Hits:1	Allocated_reads:1	Strand:-
TGGTAATTTCTGCTGCATGTGAGTGATT
>Location:NODE_122013_length_9657_cov_34.346691	Coordinate:7819	Reads:1	Hits:1	Allocated_reads:1	Strand:-
TCTGGTAATTTCTGCTGCATGTGAGTGAT
>Location:NODE_122013_length_9657_cov_34.346691	Coordinate:7819	Reads:1	Hits:1	Allocated_reads:1	Strand:-
TTCTGGTAATTTCTGCTGCATGTGAGTGAT
>Location:NODE_122013_length_9657_cov_34.346691	Coordinate:7821	Reads:1	Hits:1	Allocated_reads:1	Strand:-
TATTCTGGTAATTTCTGCTGCATGTGAGTG
>Location:NODE_122013_length_9657_cov_34.346691	Coordinate:7821	Reads:2	Hits:1	Allocated_reads:2	Strand:-
TTCTGGTAATTTCTGCTGCATGTGAGTG
>Location:NODE_122013_length_9657_cov_34.346691	Coordinate:7822	Reads:1	Hits:1	Allocated_reads:1	Strand:-
TATTCTGGTAATTTCTGCTGCATGTGAGT
>Location:NODE_122013_length_9657_cov_34.346691	Coordinate:7822	Reads:1	Hits:1	Allocated_reads:1	Strand:-
TCTGGTAATTTCTGCTGCATGTGAGT
>Location:NODE_122013_length_9657_cov_34.346691	Coordinate:7822	Reads:3	Hits:1	Allocated_reads:3	Strand:-
TTCTGGTAATTTCTGCTGCATGTGAGT
>Location:NODE_122013_length_9657_cov_34.346691	Coordinate:7823	Reads:1	Hits:1	Allocated_reads:1	Strand:-
TATTCTGGTAATTTCTGCTGCATGTGAG
>Location:NODE_122013_length_9657_cov_34.346691	Coordinate:7823	Reads:1	Hits:1	Allocated_reads:1	Strand:-
TTCTGGTAATTTCTGCTGCATGTGAG
>Location:NODE_122013_length_9657_cov_34.346691	Coordinate:7824	Reads:1	Hits:1	Allocated_reads:1	Strand:-
TATTCTGGTAATTTCTGCTGCATGTGA
>Location:NODE_122013_length_9657_cov_34.346691	Coordinate:7826	Reads:1	Hits:1	Allocated_reads:1	Strand:-
AGACCTATTCTGGTAATTTCTGCTGCATGT
>Location:NODE_122013_length_9657_cov_34.346691	Coordinate:7833	Reads:1	Hits:1	Allocated_reads:1	Strand:-
AAGTAGACCTATTCTGGTAATTTCTGC
>Location:NODE_122013_length_9657_cov_34.346691	Coordinate:7833	Reads:3	Hits:1	Allocated_reads:3	Strand:-
TAAAGTAGACCTATTCTGGTAATTTCTGC
>Location:NODE_122013_length_9657_cov_34.346691	Coordinate:7833	Reads:1	Hits:1	Allocated_reads:1	Strand:-
TTAAAGTAGACCTATTCTGGTAATTTCTGC
>Location:NODE_122013_length_9657_cov_34.346691	Coordinate:7835	Reads:2	Hits:1	Allocated_reads:2	Strand:-
TAAAGTAGACCTATTCTGGTAATTTCT
>Location:NODE_122013_length_9657_cov_34.346691	Coordinate:7836	Reads:2	Hits:1	Allocated_reads:2	Strand:-
CCTTAAAGTAGACCTATTCTGGTAATTTC
>Location:NODE_122013_length_9657_cov_34.346691	Coordinate:7839	Reads:1	Hits:1	Allocated_reads:1	Strand:+
ATTACCAGAATAGGTCTACTTTAAGGAC
>Location:NODE_122013_length_9657_cov_34.346691	Coordinate:7841	Reads:3	Hits:1	Allocated_reads:3	Strand:-
GCTGTCCTTAAAGTAGACCTATTCTGGTA
>Location:NODE_122013_length_9657_cov_34.346691	Coordinate:7841	Reads:1	Hits:1	Allocated_reads:1	Strand:+
TACCAGAATAGGTCTACTTCAAGGAC
>Location:NODE_122013_length_9657_cov_34.346691	Coordinate:7841	Reads:1	Hits:1	Allocated_reads:1	Strand:+
TACCAGAATAGGTCTACTTTAAGGAC
>Location:NODE_122013_length_9657_cov_34.346691	Coordinate:7841	Reads:1	Hits:1	Allocated_reads:1	Strand:+
TACCAGAATAGGTCTACTTTAAGGACA
>Location:NODE_122013_length_9657_cov_34.346691	Coordinate:7845	Reads:1	Hits:1	Allocated_reads:1	Strand:-
TAACAGCTGTCCTTAAAGTAGACCTATTCT
>Location:NODE_122013_length_9657_cov_34.346691	Coordinate:7846	Reads:1	Hits:1	Allocated_reads:1	Strand:-
TAACAGCTGTCCTTAAAGTAGACCTATTC
>Location:NODE_122013_length_9657_cov_34.346691	Coordinate:7846	Reads:1	Hits:1	Allocated_reads:1	Strand:-
TTAACAGCTGTCCTTAAAGTAGACCTATTC
>Location:NODE_122013_length_9657_cov_34.346691	Coordinate:7847	Reads:1	Hits:1	Allocated_reads:1	Strand:-
TAACAGCTGTCCTTAAAGTAGACCTATT
>Location:NODE_122013_length_9657_cov_34.346691	Coordinate:7849	Reads:1	Hits:1	Allocated_reads:1	Strand:+
TAGGTCTACTTTAAGGACAGCTGTT
>Location:NODE_122013_length_9657_cov_34.346691	Coordinate:7851	Reads:6	Hits:1	Allocated_reads:6	Strand:-
AATTTAACAGCTGTCCTTAAAGTAGACC
>Location:NODE_122013_length_9657_cov_34.346691	Coordinate:7851	Reads:3	Hits:1	Allocated_reads:3	Strand:-
ATCAAATTTAACAGCTGTCCTTAAAGTAGACC
>Location:NODE_122013_length_9657_cov_34.346691	Coordinate:7851	Reads:2	Hits:1	Allocated_reads:2	Strand:-
ATTTAACAGCTGTCCTTAAAGTAGACC
>Location:NODE_122013_length_9657_cov_34.346691	Coordinate:7851	Reads:1	Hits:1	Allocated_reads:1	Strand:-
CAAATTTAACAGCTGTCCTTAAAGTAGACC
>Location:NODE_122013_length_9657_cov_34.346691	Coordinate:7851	Reads:1	Hits:1	Allocated_reads:1	Strand:-
TAACAGCTGTCCTTAAAGTAGACC
>Location:NODE_122013_length_9657_cov_34.346691	Coordinate:7851	Reads:4	Hits:1	Allocated_reads:4	Strand:-
TCAAATTTAACAGCTGTCCTTAAAGTAGACC
>Location:NODE_122013_length_9657_cov_34.346691	Coordinate:7851	Reads:3	Hits:1	Allocated_reads:3	Strand:-
TTAACAGCTGTCCTTAAAGTAGACC
>Location:NODE_122013_length_9657_cov_34.346691	Coordinate:7851	Reads:4	Hits:1	Allocated_reads:4	Strand:-
TTTAACAGCTGTCCTTAAAGTAGACC
>Location:NODE_122013_length_9657_cov_34.346691	Coordinate:7853	Reads:1	Hits:1	Allocated_reads:1	Strand:+
TCTACTTTAAGGACAGCTGTTAAATTTGATT
>Location:NODE_122013_length_9657_cov_34.346691	Coordinate:7860	Reads:1	Hits:1	Allocated_reads:1	Strand:+
TAAGGACAGCTGTTAAATTTGATTAAGAAGC
>Location:NODE_122013_length_9657_cov_34.346691	Coordinate:7861	Reads:1	Hits:1	Allocated_reads:1	Strand:+
AAGGACAGCTGTTAAATTTGATTAAGA
>Location:NODE_122013_length_9657_cov_34.346691	Coordinate:7861	Reads:1	Hits:1	Allocated_reads:1	Strand:-
TCTTAATCAAATTTAACAGCTGTCCTT
>Location:NODE_122013_length_9657_cov_34.346691	Coordinate:7862	Reads:1	Hits:1	Allocated_reads:1	Strand:-
CTTCTTAATCAAATTTAACAGCTGTCCT
>Location:NODE_122013_length_9657_cov_34.346691	Coordinate:7862	Reads:7	Hits:1	Allocated_reads:7	Strand:-
TCTTAATCAAATTTAACAGCTGTCCT
>Location:NODE_122013_length_9657_cov_34.346691	Coordinate:7862	Reads:9	Hits:1	Allocated_reads:9	Strand:-
TTCTTAATCAAATTTAACAGCTGTCCT
>Location:NODE_122013_length_9657_cov_34.346691	Coordinate:7868	Reads:1	Hits:1	Allocated_reads:1	Strand:-
CTTCAGCTTCTTAATCAAATTTAACAGC
>Location:NODE_122013_length_9657_cov_34.346691	Coordinate:7868	Reads:1	Hits:1	Allocated_reads:1	Strand:-
GCTTCAGCTTCTTAATCAAATTTAACAGC
>Location:NODE_122013_length_9657_cov_34.346691	Coordinate:7868	Reads:1	Hits:1	Allocated_reads:1	Strand:-
TCAGCTTCTTAATCAAATTTAACAGC
>Location:NODE_122013_length_9657_cov_34.346691	Coordinate:7881	Reads:1	Hits:1	Allocated_reads:1	Strand:-
TTAAACCGGCCATCAGCTTCAGCTTCTTAAT
>Location:NODE_122013_length_9657_cov_34.346691	Coordinate:7882	Reads:2	Hits:1	Allocated_reads:2	Strand:-
TAAACCGGCCATCAGCTTCAGCTTCTTAA
>Location:NODE_122013_length_9657_cov_34.346691	Coordinate:7885	Reads:1	Hits:1	Allocated_reads:1	Strand:-
TAAACCGGCCATCAGCTTCAGCTTCT
>Location:NODE_122013_length_9657_cov_34.346691	Coordinate:7885	Reads:6	Hits:1	Allocated_reads:6	Strand:-
TTAAACCGGCCATCAGCTTCAGCTTCT
>Location:NODE_122013_length_9657_cov_34.346691	Coordinate:7885	Reads:4	Hits:1	Allocated_reads:4	Strand:-
TTTAAACCGGCCATCAGCTTCAGCTTCT
>Location:NODE_122013_length_9657_cov_34.346691	Coordinate:7885	Reads:3	Hits:1	Allocated_reads:3	Strand:-
TTTTAAACCGGCCATCAGCTTCAGCTTCT
>Location:NODE_122013_length_9657_cov_34.346691	Coordinate:7885	Reads:1	Hits:1	Allocated_reads:1	Strand:-
TTTTTAAACCGGCCATCAGCTTCAGCTTCT
>Location:NODE_122013_length_9657_cov_34.346691	Coordinate:7886	Reads:1	Hits:1	Allocated_reads:1	Strand:-
TTAAACCGGCCATCAGCTTCAGCTTC
>Location:NODE_122013_length_9657_cov_34.346691	Coordinate:7886	Reads:2	Hits:1	Allocated_reads:2	Strand:-
TTTAAACCGGCCATCAGCTTCAGCTTC
>Location:NODE_122013_length_9657_cov_34.346691	Coordinate:7886	Reads:2	Hits:1	Allocated_reads:2	Strand:-
TTTTAAACCGGCCATCAGCTTCAGCTTC
>Location:NODE_122013_length_9657_cov_34.346691	Coordinate:7886	Reads:2	Hits:1	Allocated_reads:2	Strand:-
TTTTTAAACCGGCCATCAGCTTCAGCTTC
>Location:NODE_122013_length_9657_cov_34.346691	Coordinate:7888	Reads:2	Hits:1	Allocated_reads:2	Strand:-
TTTTAAACCGGCCATCAGCTTCAGCT
>Location:NODE_122013_length_9657_cov_34.346691	Coordinate:7888	Reads:1	Hits:1	Allocated_reads:1	Strand:-
TTTTTAAACCGGCCATCAGCTTCAGCT
>Location:NODE_122013_length_9657_cov_34.346691	Coordinate:7889	Reads:3	Hits:1	Allocated_reads:3	Strand:-
TAGATTTTTAAACCGGCCATCAGCTTCAGC
>Location:NODE_122013_length_9657_cov_34.346691	Coordinate:7889	Reads:9	Hits:1	Allocated_reads:9	Strand:-
TTAGATTTTTAAACCGGCCATCAGCTTCAGC
>Location:NODE_122013_length_9657_cov_34.346691	Coordinate:7889	Reads:2	Hits:1	Allocated_reads:2	Strand:-
TTTTAAACCGGCCATCAGCTTCAGC
>Location:NODE_122013_length_9657_cov_34.346691	Coordinate:7889	Reads:2	Hits:1	Allocated_reads:2	Strand:-
TTTTTAAACCGGCCATCAGCTTCAGC
>Location:NODE_122013_length_9657_cov_34.346691	Coordinate:7890	Reads:1	Hits:1	Allocated_reads:1	Strand:-
TTTTAAACCGGCCATCAGCTTCAG
>Location:NODE_122013_length_9657_cov_34.346691	Coordinate:7892	Reads:1	Hits:1	Allocated_reads:1	Strand:-
TGCTTAGATTTTTAAACCGGCCATCAGCTTC
>Location:NODE_122013_length_9657_cov_34.346691	Coordinate:7893	Reads:1	Hits:1	Allocated_reads:1	Strand:-
TTAGATTTTTAAACCGGCCATCAGCTT
>Location:NODE_122013_length_9657_cov_34.346691	Coordinate:7894	Reads:4	Hits:1	Allocated_reads:4	Strand:-
TGCTTAGATTTTTAAACCGGCCATCAGCT
>Location:NODE_122013_length_9657_cov_34.346691	Coordinate:7894	Reads:1	Hits:1	Allocated_reads:1	Strand:-
TTAGATTTTTAAACCGGCCATCAGCT
>Location:NODE_122013_length_9657_cov_34.346691	Coordinate:7895	Reads:3	Hits:1	Allocated_reads:3	Strand:-
AATGCTTAGATTTTTAAACCGGCCATCAGC
>Location:NODE_122013_length_9657_cov_34.346691	Coordinate:7895	Reads:4	Hits:1	Allocated_reads:4	Strand:-
TGCTTAGATTTTTAAACCGGCCATCAGC
>Location:NODE_122013_length_9657_cov_34.346691	Coordinate:7895	Reads:1	Hits:1	Allocated_reads:1	Strand:-
TTAGATTTTTAAACCGGCCATCAGC
>Location:NODE_122013_length_9657_cov_34.346691	Coordinate:7901	Reads:1	Hits:1	Allocated_reads:1	Strand:-
AACAGAATGCTTAGATTTTTAAACCGGCC
>Location:NODE_122013_length_9657_cov_34.346691	Coordinate:7905	Reads:3	Hits:1	Allocated_reads:3	Strand:-
AAACAGAATGCTTAGATTTTTAAACC
>Location:NODE_122013_length_9657_cov_34.346691	Coordinate:7910	Reads:1	Hits:1	Allocated_reads:1	Strand:+
AAAAATCTAAGCATTCTGTTTTTACTCT
>Location:NODE_122013_length_9657_cov_34.346691	Coordinate:7911	Reads:2	Hits:1	Allocated_reads:2	Strand:-
TCAGAGTAAAAACAGAATGCTTAGATTTT
>Location:NODE_122013_length_9657_cov_34.346691	Coordinate:7912	Reads:1	Hits:1	Allocated_reads:1	Strand:-
TCAGAGTAAAAACAGAATGCTTAGATTT
>Location:NODE_122013_length_9657_cov_34.346691	Coordinate:7913	Reads:1	Hits:1	Allocated_reads:1	Strand:+
AATCTAAGCATTCTGTTTTTACTCT
>Location:NODE_122013_length_9657_cov_34.346691	Coordinate:7920	Reads:1	Hits:1	Allocated_reads:1	Strand:-
CAGGGTGTTCAGAGTAAAAACAGAATGC
>Location:NODE_122013_length_9657_cov_34.346691	Coordinate:7920	Reads:1	Hits:1	Allocated_reads:1	Strand:-
TGTCAGGGTGTTCAGAGTAAAAACAGAATGC
>Location:NODE_122013_length_9657_cov_34.346691	Coordinate:7921	Reads:1	Hits:1	Allocated_reads:1	Strand:+
CATTCTGTTTTTACTCTGAACACCCTGA
>Location:NODE_122013_length_9657_cov_34.346691	Coordinate:7922	Reads:1	Hits:1	Allocated_reads:1	Strand:-
TGTCAGGGTGTTCAGAGTAAAAACAGAAT
>Location:NODE_122013_length_9657_cov_34.346691	Coordinate:7923	Reads:1	Hits:1	Allocated_reads:1	Strand:-
TCAGGGTGTTCAGAGTAAAAACAGAA
>Location:NODE_122013_length_9657_cov_34.346691	Coordinate:7923	Reads:2	Hits:1	Allocated_reads:2	Strand:-
TGTCAGGGTGTTCAGAGTAAAAACAGAA
>Location:NODE_122013_length_9657_cov_34.346691	Coordinate:7927	Reads:1	Hits:1	Allocated_reads:1	Strand:-
CTTCCTGTCAGGGTGTTCAGAGTAAAAAC
>Location:NODE_122013_length_9657_cov_34.346691	Coordinate:7927	Reads:1	Hits:1	Allocated_reads:1	Strand:-
TGTCAGGGTGTTCAGAGTAAAAAC
>Location:NODE_122013_length_9657_cov_34.346691	Coordinate:7929	Reads:1	Hits:1	Allocated_reads:1	Strand:-
CTTCCTGTCAGGGTGTTCAGAGTAAAA
>Location:NODE_122013_length_9657_cov_34.346691	Coordinate:7929	Reads:1	Hits:1	Allocated_reads:1	Strand:+
TTTTACTCTGAACACCCTGACAGG
>Location:NODE_122013_length_9657_cov_34.346691	Coordinate:7930	Reads:1	Hits:1	Allocated_reads:1	Strand:+
TTTACTCTGAACACCCTGACAGGA
>Location:NODE_122013_length_9657_cov_34.346691	Coordinate:7930	Reads:1	Hits:1	Allocated_reads:1	Strand:+
TTTACTCTGAACACCCTGACAGGAAG
>Location:NODE_122013_length_9657_cov_34.346691	Coordinate:7930	Reads:1	Hits:1	Allocated_reads:1	Strand:+
TTTACTCTGAACACCCTGACAGGAAGT
>Location:NODE_122013_length_9657_cov_34.346691	Coordinate:7938	Reads:1	Hits:1	Allocated_reads:1	Strand:-
GAAATCTCCACTTCCTGTCAGGGTGTTC
>Location:NODE_122013_length_9657_cov_34.346691	Coordinate:7940	Reads:1	Hits:1	Allocated_reads:1	Strand:-
GATGGAAATCTCCACTTCCTGTCAGGGTGT
>Location:NODE_122013_length_9657_cov_34.346691	Coordinate:7940	Reads:1	Hits:1	Allocated_reads:1	Strand:-
TGGAAATCTCCACTTCCTGTCAGGGTGT
>Location:NODE_122013_length_9657_cov_34.346691	Coordinate:7941	Reads:1	Hits:1	Allocated_reads:1	Strand:+
CACCCTGACAGGAAGTGGAGATTTCC
>Location:NODE_122013_length_9657_cov_34.346691	Coordinate:7941	Reads:1	Hits:1	Allocated_reads:1	Strand:+
CACCCTGACAGGAAGTGGAGATTTCCATC
>Location:NODE_122013_length_9657_cov_34.346691	Coordinate:7945	Reads:2	Hits:1	Allocated_reads:2	Strand:+
CTGACAGGAAGTGGAGATTTCCATCC
>Location:NODE_122013_length_9657_cov_34.346691	Coordinate:7954	Reads:1	Hits:1	Allocated_reads:1	Strand:-
ACAAGAAGCAGGGATGGAAATCTCCACT
>Location:NODE_122013_length_9657_cov_34.346691	Coordinate:7954	Reads:13	Hits:1	Allocated_reads:13	Strand:-
TACAAGAAGCAGGGATGGAAATCTCCACT
>Location:NODE_122013_length_9657_cov_34.346691	Coordinate:7955	Reads:2	Hits:1	Allocated_reads:2	Strand:-
TACAAGAAGCAGGGATGGAAATCTCCAC
>Location:NODE_122013_length_9657_cov_34.346691	Coordinate:7957	Reads:1	Hits:1	Allocated_reads:1	Strand:-
ATACAAGAAGCAGGGATGGAAATCTCC
>Location:NODE_122013_length_9657_cov_34.346691	Coordinate:7957	Reads:2	Hits:1	Allocated_reads:2	Strand:-
ATATACAAGAAGCAGGGATGGAAATCTCC
>Location:NODE_122013_length_9657_cov_34.346691	Coordinate:7957	Reads:2	Hits:1	Allocated_reads:2	Strand:-
TACAAGAAGCAGGGATGGAAATCTCC
>Location:NODE_122013_length_9657_cov_34.346691	Coordinate:7958	Reads:1	Hits:1	Allocated_reads:1	Strand:-
AATATACAAGAAGCAGGGATGGAAATCTC
>Location:NODE_122013_length_9657_cov_34.346691	Coordinate:7958	Reads:1	Hits:1	Allocated_reads:1	Strand:-
ATACAAGAAGCAGGGATGGAAATCTC
>Location:NODE_122013_length_9657_cov_34.346691	Coordinate:7958	Reads:6	Hits:1	Allocated_reads:6	Strand:-
ATATACAAGAAGCAGGGATGGAAATCTC
>Location:NODE_122013_length_9657_cov_34.346691	Coordinate:7958	Reads:1	Hits:1	Allocated_reads:1	Strand:-
TACAAGAAGCAGGGATGGAAATCTC
>Location:NODE_122013_length_9657_cov_34.346691	Coordinate:7958	Reads:2	Hits:1	Allocated_reads:2	Strand:-
TATACAAGAAGCAGGGATGGAAATCTC
>Location:NODE_122013_length_9657_cov_34.346691	Coordinate:7959	Reads:1	Hits:1	Allocated_reads:1	Strand:-
AAATATACAAGAAGCAGGGATGGAAATCT
>Location:NODE_122013_length_9657_cov_34.346691	Coordinate:7959	Reads:2	Hits:1	Allocated_reads:2	Strand:-
ATATACAAGAAGCAGGGATGGAAATCT
>Location:NODE_122013_length_9657_cov_34.346691	Coordinate:7959	Reads:1	Hits:1	Allocated_reads:1	Strand:-
TACAAGAAGCAGGGATGGAAATCT
>Location:NODE_122013_length_9657_cov_34.346691	Coordinate:7973	Reads:1	Hits:1	Allocated_reads:1	Strand:-
AAATGCTGAAGAAGAAAATATACAAGAAGC
>Location:NODE_122013_length_9657_cov_34.346691	Coordinate:7974	Reads:1	Hits:1	Allocated_reads:1	Strand:-
TGGTCAAAATGCTGAAGAAGAAAATATACATGAAA
>Location:NODE_122013_length_9657_cov_34.346691	Coordinate:7975	Reads:4	Hits:1	Allocated_reads:4	Strand:-
AAATGCTGAAGAAGAAAATATACAAGAA
>Location:NODE_122013_length_9657_cov_34.346691	Coordinate:7976	Reads:1	Hits:1	Allocated_reads:1	Strand:-
AAATGCTGAAGAAGAAAATATACAAGA
>Location:NODE_122013_length_9657_cov_34.346691	Coordinate:7976	Reads:1	Hits:1	Allocated_reads:1	Strand:-
CAAAATGCTGAAGAAGAAAATATACAAGA
>Location:NODE_122013_length_9657_cov_34.346691	Coordinate:7981	Reads:1	Hits:1	Allocated_reads:1	Strand:-
TTGGTCAAAATGCTGAAGAAGAAAATATA
>Location:NODE_122013_length_9657_cov_34.346691	Coordinate:7983	Reads:1	Hits:1	Allocated_reads:1	Strand:-
TAGTTGGTCAAAATGCTGAAGAAGAAAATA
>Location:NODE_122013_length_9657_cov_34.346691	Coordinate:7983	Reads:3	Hits:1	Allocated_reads:3	Strand:-
TTGGTCAAAATGCTGAAGAAGAAAATA
>Location:NODE_122013_length_9657_cov_34.346691	Coordinate:7984	Reads:1	Hits:1	Allocated_reads:1	Strand:-
TGGTCAAAATGCTGAAGAAGAAAAT
>Location:NODE_122013_length_9657_cov_34.346691	Coordinate:7984	Reads:2	Hits:1	Allocated_reads:2	Strand:-
TTGGTCAAAATGCTGAAGAAGAAAAT
>Location:NODE_122013_length_9657_cov_34.346691	Coordinate:7985	Reads:4	Hits:1	Allocated_reads:4	Strand:-
TAGTTGGTCAAAATGCTGAAGAAGAAAA
>Location:NODE_122013_length_9657_cov_34.346691	Coordinate:7985	Reads:1	Hits:1	Allocated_reads:1	Strand:-
TTGGTCAAAATGCTGAAGAAGAAAA
>Location:NODE_122013_length_9657_cov_34.346691	Coordinate:7986	Reads:2	Hits:1	Allocated_reads:2	Strand:-
GTAGTTGGTCAAAATGCTGAAGAAGAAA
>Location:NODE_122013_length_9657_cov_34.346691	Coordinate:7986	Reads:1	Hits:1	Allocated_reads:1	Strand:-
TAGTTGGTCAAAATGCTGAAGAAGAAT
>Location:NODE_122013_length_9657_cov_34.346691	Coordinate:7987	Reads:1	Hits:1	Allocated_reads:1	Strand:-
CAGTAGTTGGTCAAAATGCTGAAGAAGAA
>Location:NODE_122013_length_9657_cov_34.346691	Coordinate:7987	Reads:1	Hits:1	Allocated_reads:1	Strand:+
TTCTTCTTCAGCATTTTGACAAAC
>Location:NODE_122013_length_9657_cov_34.346691	Coordinate:7988	Reads:1	Hits:1	Allocated_reads:1	Strand:-
TAGTTGGTCAAAATGCTGAAGAAGA
>Location:NODE_122013_length_9657_cov_34.346691	Coordinate:7991	Reads:1	Hits:1	Allocated_reads:1	Strand:-
AACAGTAGTTGGTCAAAATGCTGAAGA
>Location:NODE_122013_length_9657_cov_34.346691	Coordinate:7995	Reads:1	Hits:1	Allocated_reads:1	Strand:-
GGAAACAGTAGTTGGTCAAAATGCTG
>Location:NODE_122013_length_9657_cov_34.346691	Coordinate:7996	Reads:3	Hits:1	Allocated_reads:3	Strand:-
AAAAGGAAACAGTAGTTGGTCAAAATGCT
>Location:NODE_122013_length_9657_cov_34.346691	Coordinate:7996	Reads:1	Hits:1	Allocated_reads:1	Strand:-
AAAGGAAACAGTAGTTGGTCAAAATGCT
>Location:NODE_122013_length_9657_cov_34.346691	Coordinate:7997	Reads:1	Hits:1	Allocated_reads:1	Strand:-
AAAAGGAAACAGTAGTTGGTCAAAATGC
>Location:NODE_122013_length_9657_cov_34.346691	Coordinate:7997	Reads:10	Hits:1	Allocated_reads:10	Strand:-
AAAGGAAACAGTAGTTGGTCAAAATGC
>Location:NODE_122013_length_9657_cov_34.346691	Coordinate:7997	Reads:2	Hits:1	Allocated_reads:2	Strand:-
AAGGAAACAGTAGTTGGTCAAAATGC
>Location:NODE_122013_length_9657_cov_34.346691	Coordinate:7997	Reads:1	Hits:1	Allocated_reads:1	Strand:-
AGAAAAGGAAACAGTAGTTGGTCAAAATGC
>Location:NODE_122013_length_9657_cov_34.346691	Coordinate:7997	Reads:1	Hits:1	Allocated_reads:1	Strand:-
AGGAAACAGTAGTTGGTCAAAATGC
>Location:NODE_122013_length_9657_cov_34.346691	Coordinate:7997	Reads:1	Hits:1	Allocated_reads:1	Strand:-
GAAAAGGAAACAGTAGTTGGTCAAAATGC
>Location:NODE_122013_length_9657_cov_34.346691	Coordinate:7997	Reads:1	Hits:1	Allocated_reads:1	Strand:-
GGAAACAGTAGTTGGTCAAAATGC
>Location:NODE_122013_length_9657_cov_34.346691	Coordinate:8000	Reads:1	Hits:1	Allocated_reads:1	Strand:-
AACAGAAAAGGAAACAGTAGTTGGTCAAAA
>Location:NODE_122013_length_9657_cov_34.346691	Coordinate:8000	Reads:2	Hits:1	Allocated_reads:2	Strand:-
CAGAAAAGGAAACAGTAGTTGGTCAAAA
>Location:NODE_122013_length_9657_cov_34.346691	Coordinate:8000	Reads:1	Hits:1	Allocated_reads:1	Strand:+
TTTTGACCAACTACTGTTTCCTTTT
>Location:NODE_122013_length_9657_cov_34.346691	Coordinate:8006	Reads:1	Hits:1	Allocated_reads:1	Strand:-
AAGAAAACAGAAAAGGAAACAGTAGTTGG
>Location:NODE_122013_length_9657_cov_34.346691	Coordinate:8006	Reads:2	Hits:1	Allocated_reads:2	Strand:+
CCAACTACTGTTTCCTTTTCTGTTTT
>Location:NODE_122013_length_9657_cov_34.346691	Coordinate:8009	Reads:1	Hits:1	Allocated_reads:1	Strand:+
ACTACTGTTTCCTTTTCTGTTTTCTTTT
>Location:NODE_122013_length_9657_cov_34.346691	Coordinate:8016	Reads:1	Hits:1	Allocated_reads:1	Strand:-
GCAGAAGAAAAGAAAACAGAAAAGGAAA
>Location:NODE_122013_length_9657_cov_34.346691	Coordinate:8020	Reads:1	Hits:1	Allocated_reads:1	Strand:-
TCAGAGCAGAAGAAAAGAAAACAGAAAAG
>Location:NODE_122013_length_9657_cov_34.346691	Coordinate:8023	Reads:1	Hits:1	Allocated_reads:1	Strand:-
TGTCAGAGCAGAAGAAAAGAAAACAGAA
>Location:NODE_122013_length_9657_cov_34.346691	Coordinate:8024	Reads:2	Hits:1	Allocated_reads:2	Strand:-
TGTCAGAGCAGAAGAAAAGAAAACAGA
>Location:NODE_122013_length_9657_cov_34.346691	Coordinate:8026	Reads:1	Hits:1	Allocated_reads:1	Strand:-
AGGTGTCAGAGCAGAAGAAAAGAAAACA
>Location:NODE_122013_length_9657_cov_34.346691	Coordinate:8026	Reads:1	Hits:1	Allocated_reads:1	Strand:+
TGTTTTCTTTTCTTCTGCTCTGACACCT
>Location:NODE_122013_length_9657_cov_34.346691	Coordinate:8030	Reads:1	Hits:1	Allocated_reads:1	Strand:-
TCTTAGAGGTGTCAGAGCAGAAGAAAAGAA
>Location:NODE_122013_length_9657_cov_34.346691	Coordinate:8031	Reads:1	Hits:1	Allocated_reads:1	Strand:-
AGAGGTGTCAGAGCAGAAGAAAAGA
>Location:NODE_122013_length_9657_cov_34.346691	Coordinate:8031	Reads:1	Hits:1	Allocated_reads:1	Strand:-
TCTTAGAGGTGTCAGAGCAGAAGAAAAGA
>Location:NODE_122013_length_9657_cov_34.346691	Coordinate:8033	Reads:1	Hits:1	Allocated_reads:1	Strand:-
CTCTTAGAGGTGTCAGAGCAGAAGAAAA
>Location:NODE_122013_length_9657_cov_34.346691	Coordinate:8033	Reads:1	Hits:1	Allocated_reads:1	Strand:-
TACTCTTAGAGGTGTCAGAGCAGAAGAAAA
>Location:NODE_122013_length_9657_cov_34.346691	Coordinate:8036	Reads:1	Hits:1	Allocated_reads:1	Strand:-
TACTCTTAGAGGTGTCAGAGCAGAAGA
>Location:NODE_122013_length_9657_cov_34.346691	Coordinate:8047	Reads:1	Hits:1	Allocated_reads:1	Strand:-
CACTGGATGCACTACTCTTAGAAGTGTC
>Location:NODE_122013_length_9657_cov_34.346691	Coordinate:8049	Reads:2	Hits:1	Allocated_reads:2	Strand:-
TCACTGGATGCACTACTCTTAGAGGTG
>Location:NODE_122013_length_9657_cov_34.346691	Coordinate:8049	Reads:1	Hits:1	Allocated_reads:1	Strand:-
TGCTCACTGGATGCACTACTCTTAGAGGTG
>Location:NODE_122013_length_9657_cov_34.346691	Coordinate:8050	Reads:1	Hits:1	Allocated_reads:1	Strand:+
ACCTCTAAGAGTAGTGCATCCAGTGA
>Location:NODE_122013_length_9657_cov_34.346691	Coordinate:8050	Reads:5	Hits:1	Allocated_reads:5	Strand:-
TCACTGGATGCACTACTCTTAGAGGT
>Location:NODE_122013_length_9657_cov_34.346691	Coordinate:8050	Reads:2	Hits:1	Allocated_reads:2	Strand:-
TGCTCACTGGATGCACTACTCTTAGAGGT
>Location:NODE_122013_length_9657_cov_34.346691	Coordinate:8051	Reads:1	Hits:1	Allocated_reads:1	Strand:-
GCTCACTGGATGCACTACTCTTAGAGG
>Location:NODE_122013_length_9657_cov_34.346691	Coordinate:8051	Reads:3	Hits:1	Allocated_reads:3	Strand:-
TCACTGGATGCACTACTCTTAGAGG
>Location:NODE_122013_length_9657_cov_34.346691	Coordinate:8051	Reads:4	Hits:1	Allocated_reads:4	Strand:-
TGCTCACTGGATGCACTACTCTTAGAGG
>Location:NODE_122013_length_9657_cov_34.346691	Coordinate:8052	Reads:1	Hits:1	Allocated_reads:1	Strand:-
AATGCTCACTGGATGCACTACTCTTAGAG
>Location:NODE_122013_length_9657_cov_34.346691	Coordinate:8052	Reads:1	Hits:1	Allocated_reads:1	Strand:-
GCTCACTGGATGCACTACTCTTAGAG
>Location:NODE_122013_length_9657_cov_34.346691	Coordinate:8052	Reads:3	Hits:1	Allocated_reads:3	Strand:-
TCACTGGATGCACTACTCTTAGAG
>Location:NODE_122013_length_9657_cov_34.346691	Coordinate:8053	Reads:1	Hits:1	Allocated_reads:1	Strand:-
AATGCTCACTGGATGCACTACTCTTAGA
>Location:NODE_122013_length_9657_cov_34.346691	Coordinate:8053	Reads:1	Hits:1	Allocated_reads:1	Strand:+
TCTAAGAGTAGTGCATCCAGTGAGA
>Location:NODE_122013_length_9657_cov_34.346691	Coordinate:8054	Reads:1	Hits:1	Allocated_reads:1	Strand:-
TGCTCACTGGATGCACTACTCTTAG
>Location:NODE_122013_length_9657_cov_34.346691	Coordinate:8057	Reads:1	Hits:1	Allocated_reads:1	Strand:-
TGGCAATGCTCACTGGATGCACTACTCT
>Location:NODE_122013_length_9657_cov_34.346691	Coordinate:8062	Reads:2	Hits:1	Allocated_reads:2	Strand:-
AAGGTTGGCAATGCTCACTGGATGCACT
>Location:NODE_122013_length_9657_cov_34.346691	Coordinate:8062	Reads:2	Hits:1	Allocated_reads:2	Strand:-
AGAAGGTTGGCAATGCTCACTGGATGCACT
>Location:NODE_122013_length_9657_cov_34.346691	Coordinate:8062	Reads:1	Hits:1	Allocated_reads:1	Strand:-
GAAGGTTGGCAATGCTCACTGGATGCACT
>Location:NODE_122013_length_9657_cov_34.346691	Coordinate:8062	Reads:2	Hits:1	Allocated_reads:2	Strand:-
TAAGAAGGTTGGCAATGCTCACTGGATGCACT
>Location:NODE_122013_length_9657_cov_34.346691	Coordinate:8063	Reads:2	Hits:1	Allocated_reads:2	Strand:-
AAGGTTGGCAATGCTCACTGGATGCAC
>Location:NODE_122013_length_9657_cov_34.346691	Coordinate:8063	Reads:1	Hits:1	Allocated_reads:1	Strand:-
TAAGAAGGTTGGCAATGCTCACTGGATGCAT
>Location:NODE_122013_length_9657_cov_34.346691	Coordinate:8063	Reads:11	Hits:1	Allocated_reads:11	Strand:-
TAAGAAGGTTGGCAATGCTCACTGGATGCAC
>Location:NODE_122013_length_9657_cov_34.346691	Coordinate:8064	Reads:1	Hits:1	Allocated_reads:1	Strand:-
AGAAGGTTGGCAATGCTCACTGGATGCA
>Location:NODE_122013_length_9657_cov_34.346691	Coordinate:8064	Reads:3	Hits:1	Allocated_reads:3	Strand:-
TAAGAAGGTTGGCAATGCTCACTGGATGCA
>Location:NODE_122013_length_9657_cov_34.346691	Coordinate:8065	Reads:1	Hits:1	Allocated_reads:1	Strand:-
AGGTTGGCAATGCTCACTGGATGC
>Location:NODE_122013_length_9657_cov_34.346691	Coordinate:8065	Reads:1	Hits:1	Allocated_reads:1	Strand:-
GAAGGTTGGCAATGCTCACTGGATGC
>Location:NODE_122013_length_9657_cov_34.346691	Coordinate:8066	Reads:1	Hits:1	Allocated_reads:1	Strand:-
AAGAAGGTTGGCAATGCTCACTGGATG
>Location:NODE_122013_length_9657_cov_34.346691	Coordinate:8066	Reads:1	Hits:1	Allocated_reads:1	Strand:+
CATCCAGTGAGCATTGCCAACCTTCTTAGT
>Location:NODE_122013_length_9657_cov_34.346691	Coordinate:8066	Reads:2	Hits:1	Allocated_reads:2	Strand:-
TAAGAAGGTTGGCAATGCTCACTGGATG
>Location:NODE_122013_length_9657_cov_34.346691	Coordinate:8067	Reads:1	Hits:1	Allocated_reads:1	Strand:-
AACTAAGAAGGTTGGCAATGCTCACTGGAT
>Location:NODE_122013_length_9657_cov_34.346691	Coordinate:8067	Reads:1	Hits:1	Allocated_reads:1	Strand:-
CTAAGAAGGTTGGCAATGCTCACTGGAT
>Location:NODE_122013_length_9657_cov_34.346691	Coordinate:8067	Reads:4	Hits:1	Allocated_reads:4	Strand:-
TAAGAAGGTTGGCAATGCTCACTGGAT
>Location:NODE_122013_length_9657_cov_34.346691	Coordinate:8068	Reads:1	Hits:1	Allocated_reads:1	Strand:-
GAACTAAGAAGGTTGGCAATGCTCACTGGA
>Location:NODE_122013_length_9657_cov_34.346691	Coordinate:8068	Reads:1	Hits:1	Allocated_reads:1	Strand:-
TAAGAAGGTTGGCAATGCTCACTGGA
>Location:NODE_122013_length_9657_cov_34.346691	Coordinate:8069	Reads:1	Hits:1	Allocated_reads:1	Strand:-
AAGAAGGTTGGCAATGCTCACTGG
>Location:NODE_122013_length_9657_cov_34.346691	Coordinate:8069	Reads:1	Hits:1	Allocated_reads:1	Strand:+
CCAGTGAGCATTGCCAACCTTCTTAG
>Location:NODE_122013_length_9657_cov_34.346691	Coordinate:8070	Reads:1	Hits:1	Allocated_reads:1	Strand:-
AACTAAGAAGGTTGGCAATGCTCACTG
>Location:NODE_122013_length_9657_cov_34.346691	Coordinate:8070	Reads:1	Hits:1	Allocated_reads:1	Strand:-
GAACTAAGAAGGTTGGCAATGCTCACTG
>Location:NODE_122013_length_9657_cov_34.346691	Coordinate:8071	Reads:1	Hits:1	Allocated_reads:1	Strand:-
AACTAAGAAGGTTGGCAATGCTCACT
>Location:NODE_122013_length_9657_cov_34.346691	Coordinate:8071	Reads:1	Hits:1	Allocated_reads:1	Strand:-
AGAACTAAGAAGGTTGGCAATGCTCACT
>Location:NODE_122013_length_9657_cov_34.346691	Coordinate:8071	Reads:3	Hits:1	Allocated_reads:3	Strand:-
AGCAGAACTAAGAAGGTTGGCAATGCTCACT
>Location:NODE_122013_length_9657_cov_34.346691	Coordinate:8071	Reads:1	Hits:1	Allocated_reads:1	Strand:+
AGTGAGCATTGCCAACCTTCTTAGT
>Location:NODE_122013_length_9657_cov_34.346691	Coordinate:8071	Reads:2	Hits:1	Allocated_reads:2	Strand:-
GAACTAAGAAGGTTGGCAATGCTCACT
>Location:NODE_122013_length_9657_cov_34.346691	Coordinate:8071	Reads:2	Hits:1	Allocated_reads:2	Strand:-
GCAGAACTAAGAAGGTTGGCAATGCTCACT
>Location:NODE_122013_length_9657_cov_34.346691	Coordinate:8072	Reads:1	Hits:1	Allocated_reads:1	Strand:-
GAACTAAGAAGGTTGGCAATGCTCAC
>Location:NODE_122013_length_9657_cov_34.346691	Coordinate:8074	Reads:1	Hits:1	Allocated_reads:1	Strand:-
GAACTAAGAAGGTTGGCAATGCTC
>Location:NODE_122013_length_9657_cov_34.346691	Coordinate:8076	Reads:5	Hits:1	Allocated_reads:5	Strand:-
AGACAGCAGAACTAAGAAGGTTGGCAATGC
>Location:NODE_122013_length_9657_cov_34.346691	Coordinate:8076	Reads:4	Hits:1	Allocated_reads:4	Strand:-
CAGACAGCAGAACTAAGAAGGTTGGCAATGC
>Location:NODE_122013_length_9657_cov_34.346691	Coordinate:8076	Reads:2	Hits:1	Allocated_reads:2	Strand:-
GACAGCAGAACTAAGAAGGTTGGCAATGC
>Location:NODE_122013_length_9657_cov_34.346691	Coordinate:8079	Reads:1	Hits:1	Allocated_reads:1	Strand:-
AACAGACAGCAGAACTAAGAAGGTTGGCAA
>Location:NODE_122013_length_9657_cov_34.346691	Coordinate:8079	Reads:2	Hits:1	Allocated_reads:2	Strand:-
ACAGACAGCAGAACTAAGAAGGTTGGCAA
>Location:NODE_122013_length_9657_cov_34.346691	Coordinate:8079	Reads:1	Hits:1	Allocated_reads:1	Strand:-
CAAACAGACAGCAGAACTAAGAAGGTTGGCAA
>Location:NODE_122013_length_9657_cov_34.346691	Coordinate:8079	Reads:1	Hits:1	Allocated_reads:1	Strand:+
TTGCCAACCTTCTTAGTTCTGCTGTCTGTT
>Location:NODE_122013_length_9657_cov_34.346691	Coordinate:8081	Reads:2	Hits:1	Allocated_reads:2	Strand:-
AAACAGACAGCAGAACTAAGAAGGTTGGC
>Location:NODE_122013_length_9657_cov_34.346691	Coordinate:8081	Reads:7	Hits:1	Allocated_reads:7	Strand:-
AACAGACAGCAGAACTAAGAAGGTTGGC
>Location:NODE_122013_length_9657_cov_34.346691	Coordinate:8081	Reads:5	Hits:1	Allocated_reads:5	Strand:-
ACAGACAGCAGAACTAAGAAGGTTGGC
>Location:NODE_122013_length_9657_cov_34.346691	Coordinate:8081	Reads:1	Hits:1	Allocated_reads:1	Strand:-
CAAACAGACAGCAGAACTAAGAAGGTTGGC
>Location:NODE_122013_length_9657_cov_34.346691	Coordinate:8081	Reads:18	Hits:1	Allocated_reads:18	Strand:-
TCAAACAGACAGCAGAACTAAGAAGGTTGGC
>Location:NODE_122013_length_9657_cov_34.346691	Coordinate:8082	Reads:2	Hits:1	Allocated_reads:2	Strand:-
CAAACAGACAGCAGAACTAAGAAGGTTGG
>Location:NODE_122013_length_9657_cov_34.346691	Coordinate:8082	Reads:2	Hits:1	Allocated_reads:2	Strand:-
TCAAACAGACAGCAGAACTAAGAAGGTTGG
>Location:NODE_122013_length_9657_cov_34.346691	Coordinate:8083	Reads:1	Hits:1	Allocated_reads:1	Strand:-
ACAGACAGCAGAACTAAGAAGGTTT
>Location:NODE_122013_length_9657_cov_34.346691	Coordinate:8084	Reads:1	Hits:1	Allocated_reads:1	Strand:+
AACCTTCTTAGTTCTGCTGTCTGTT
>Location:NODE_122013_length_9657_cov_34.346691	Coordinate:8084	Reads:2	Hits:1	Allocated_reads:2	Strand:+
AACCTTCTTAGTTCTGCTGTCTGTTT
>Location:NODE_122013_length_9657_cov_34.346691	Coordinate:8084	Reads:1	Hits:1	Allocated_reads:1	Strand:+
AACCTTCTTAGTTCTGCTGTCTGTTTGA
>Location:NODE_122013_length_9657_cov_34.346691	Coordinate:8085	Reads:1	Hits:1	Allocated_reads:1	Strand:-
TTCAAACAGACAGCAGAACTAAGAAGGT
>Location:NODE_122013_length_9657_cov_34.346691	Coordinate:8086	Reads:1	Hits:1	Allocated_reads:1	Strand:-
GTTCAAACAGACAGCAGAACTAAGAAGT
>Location:NODE_122013_length_9657_cov_34.346691	Coordinate:8086	Reads:3	Hits:1	Allocated_reads:3	Strand:-
TCAAACAGACAGCAGAACTAAGAAGG
>Location:NODE_122013_length_9657_cov_34.346691	Coordinate:8087	Reads:1	Hits:1	Allocated_reads:1	Strand:+
CTTCTTAGTTCTGCTGTCTGTTTGAACTT
>Location:NODE_122013_length_9657_cov_34.346691	Coordinate:8093	Reads:7	Hits:1	Allocated_reads:7	Strand:-
TGTCTAAAAGTTCAAACAGACAGCAGAACT
>Location:NODE_122013_length_9657_cov_34.346691	Coordinate:8094	Reads:1	Hits:1	Allocated_reads:1	Strand:-
TCTAAAAGTTCAAACAGACGGCAGAAC
>Location:NODE_122013_length_9657_cov_34.346691	Coordinate:8102	Reads:1	Hits:1	Allocated_reads:1	Strand:-
TAAATATAAATGTCTAAAAGTTCAAACAGAC
>Location:NODE_122013_length_9657_cov_34.346691	Coordinate:8108	Reads:1	Hits:1	Allocated_reads:1	Strand:+
TTGAACTTTTAGACATTTATATTTAATC
>Location:NODE_122013_length_9657_cov_34.346691	Coordinate:8117	Reads:1	Hits:1	Allocated_reads:1	Strand:+
TAGACATTTATATTTAATCTGTAAAA
>Location:NODE_122013_length_9657_cov_34.346691	Coordinate:8131	Reads:1	Hits:1	Allocated_reads:1	Strand:+
TAATCTGTAAAATTAATGTGAAAAGC
>Location:NODE_122013_length_9657_cov_34.346691	Coordinate:8132	Reads:1	Hits:1	Allocated_reads:1	Strand:-
CTGCTTTTCACATTAATTTTACAGATT
>Location:NODE_122013_length_9657_cov_34.346691	Coordinate:8145	Reads:1	Hits:1	Allocated_reads:1	Strand:-
TAGGCTGCCTTGTGATCTGCTTTTCACATT
>Location:NODE_122013_length_9657_cov_34.346691	Coordinate:8146	Reads:1	Hits:1	Allocated_reads:1	Strand:-
TAGGCTGCCTTGTGATCTACTTTTCACAT
>Location:NODE_122013_length_9657_cov_34.346691	Coordinate:8146	Reads:1	Hits:1	Allocated_reads:1	Strand:-
TTAGGCTGCCTTGTGATCTGCTTTTCACAT
>Location:NODE_122013_length_9657_cov_34.346691	Coordinate:8146	Reads:1	Hits:1	Allocated_reads:1	Strand:-
TTTAGGCTGCCTTGTGATCTGCTTTTCACAT
>Location:NODE_122013_length_9657_cov_34.346691	Coordinate:8147	Reads:2	Hits:1	Allocated_reads:2	Strand:-
TAGGCTGCCTTGTGATCTGCTTTTCACA
>Location:NODE_122013_length_9657_cov_34.346691	Coordinate:8147	Reads:1	Hits:1	Allocated_reads:1	Strand:+
TGTGAAAAGCAGATCACAAGGCAGC
>Location:NODE_122013_length_9657_cov_34.346691	Coordinate:8147	Reads:2	Hits:1	Allocated_reads:2	Strand:-
TTAGGCTGCCTTGTGATCTGCTTTTCACA
>Location:NODE_122013_length_9657_cov_34.346691	Coordinate:8147	Reads:5	Hits:1	Allocated_reads:5	Strand:-
TTTAGGCTGCCTTGTGATCTGCTTTTCACA
>Location:NODE_122013_length_9657_cov_34.346691	Coordinate:8149	Reads:1	Hits:1	Allocated_reads:1	Strand:-
TTTAGGCTGCCTTGTGATCTGCTTTTCA
>Location:NODE_122013_length_9657_cov_34.346691	Coordinate:8150	Reads:1	Hits:1	Allocated_reads:1	Strand:+
GAAAAGCAGATCACAAGGCAGCCT
>Location:NODE_122013_length_9657_cov_34.346691	Coordinate:8153	Reads:1	Hits:1	Allocated_reads:1	Strand:-
ACTTTAGGCTGCCTTGTGATCTGCTT
>Location:NODE_122013_length_9657_cov_34.346691	Coordinate:8158	Reads:3	Hits:1	Allocated_reads:3	Strand:-
AGCTTACAACTTTAGGCTGCCTTGTGATC
>Location:NODE_122013_length_9657_cov_34.346691	Coordinate:8158	Reads:1	Hits:1	Allocated_reads:1	Strand:-
GAGCTTACAACTTTAGGCTGCCTTGTGATC
>Location:NODE_122013_length_9657_cov_34.346691	Coordinate:8158	Reads:1	Hits:1	Allocated_reads:1	Strand:-
GCTTACAACTTTAGGCTGCCTTGTGATC
>Location:NODE_122013_length_9657_cov_34.346691	Coordinate:8158	Reads:36	Hits:1	Allocated_reads:36	Strand:-
TGAGCTTACAACTTTAGGCTGCCTTGTGATC
>Location:NODE_122013_length_9657_cov_34.346691	Coordinate:8159	Reads:1	Hits:1	Allocated_reads:1	Strand:-
TGAGCTTACAACTTTAGGCTGCCTTGTGAA
>Location:NODE_122013_length_9657_cov_34.346691	Coordinate:8159	Reads:1	Hits:1	Allocated_reads:1	Strand:-
TGAGCTTACAACTTTAGGCTGCCTTGTGAT
>Location:NODE_122013_length_9657_cov_34.346691	Coordinate:8160	Reads:2	Hits:1	Allocated_reads:2	Strand:-
TGAGCTTACAACTTTAGGCTGCCTTGTGA
>Location:NODE_122013_length_9657_cov_34.346691	Coordinate:8161	Reads:4	Hits:1	Allocated_reads:4	Strand:-
TGAGCTTACAACTTTAGGCTGCCTTGTG
>Location:NODE_122013_length_9657_cov_34.346691	Coordinate:8162	Reads:2	Hits:1	Allocated_reads:2	Strand:-
TAATGAGCTTACAACTTTAGGCTGCCTTGT
>Location:NODE_122013_length_9657_cov_34.346691	Coordinate:8162	Reads:8	Hits:1	Allocated_reads:8	Strand:-
TGAGCTTACAACTTTAGGCTGCCTTGT
>Location:NODE_122013_length_9657_cov_34.346691	Coordinate:8163	Reads:1	Hits:1	Allocated_reads:1	Strand:-
TTAATGAGCTTACAACTTTAGGCTGCCTTG
>Location:NODE_122013_length_9657_cov_34.346691	Coordinate:8165	Reads:2	Hits:1	Allocated_reads:2	Strand:-
AATGAGCTTACAACTTTAGGCTGCCT
>Location:NODE_122013_length_9657_cov_34.346691	Coordinate:8165	Reads:1	Hits:1	Allocated_reads:1	Strand:-
TAATGAGCTTACAACTTTAGGCTGCCG
>Location:NODE_122013_length_9657_cov_34.346691	Coordinate:8165	Reads:17	Hits:1	Allocated_reads:17	Strand:-
TAATGAGCTTACAACTTTAGGCTGCCT
>Location:NODE_122013_length_9657_cov_34.346691	Coordinate:8165	Reads:1	Hits:1	Allocated_reads:1	Strand:-
TGGTTAATGAGCTTACAACTTTAGGCTGCCT
>Location:NODE_122013_length_9657_cov_34.346691	Coordinate:8165	Reads:14	Hits:1	Allocated_reads:14	Strand:-
TTAATGAGCTTACAACTTTAGGCTGCCT
>Location:NODE_122013_length_9657_cov_34.346691	Coordinate:8166	Reads:4	Hits:1	Allocated_reads:4	Strand:-
TAATGAGCTTACAACTTTAGGCTGCC
>Location:NODE_122013_length_9657_cov_34.346691	Coordinate:8169	Reads:1	Hits:1	Allocated_reads:1	Strand:-
TTGTGGTTAATGAGCTTACAACTTTAGGCT
>Location:NODE_122013_length_9657_cov_34.346691	Coordinate:8170	Reads:1	Hits:1	Allocated_reads:1	Strand:-
AGATTGTGGTTAATGAGCTTACAACTTTAGGC
>Location:NODE_122013_length_9657_cov_34.346691	Coordinate:8170	Reads:1	Hits:1	Allocated_reads:1	Strand:-
TGGTTAATGAGCTTACAACTTTAGGC
>Location:NODE_122013_length_9657_cov_34.346691	Coordinate:8170	Reads:27	Hits:1	Allocated_reads:27	Strand:-
TGTGGTTAATGAGCTTACAACTTTAGGC
>Location:NODE_122013_length_9657_cov_34.346691	Coordinate:8170	Reads:1	Hits:1	Allocated_reads:1	Strand:-
TTGTGGTTAATGAGCTTACAACTTTAGGC
>Location:NODE_122013_length_9657_cov_34.346691	Coordinate:8175	Reads:3	Hits:1	Allocated_reads:3	Strand:-
TCAAGATTGTGGTTAATGAGCTTACAACTT
>Location:NODE_122013_length_9657_cov_34.346691	Coordinate:8176	Reads:8	Hits:1	Allocated_reads:8	Strand:-
AAGATTGTGGTTAATGAGCTTACAACT
>Location:NODE_122013_length_9657_cov_34.346691	Coordinate:8176	Reads:35	Hits:1	Allocated_reads:35	Strand:-
CAAGATTGTGGTTAATGAGCTTACAACT
>Location:NODE_122013_length_9657_cov_34.346691	Coordinate:8176	Reads:2	Hits:1	Allocated_reads:2	Strand:-
CTTCAAGATTGTGGTTAATGAGCTTACAACT
>Location:NODE_122013_length_9657_cov_34.346691	Coordinate:8176	Reads:1	Hits:1	Allocated_reads:1	Strand:-
GTCTTCAAGATTGTGGTTAATGAGCTTACAACT
>Location:NODE_122013_length_9657_cov_34.346691	Coordinate:8176	Reads:1	Hits:1	Allocated_reads:1	Strand:-
TCAAGATTGTGGTTAATGAGCTTTCAACT
>Location:NODE_122013_length_9657_cov_34.346691	Coordinate:8176	Reads:2	Hits:1	Allocated_reads:2	Strand:-
TCAAGATTGTGGTTAATGAGCTTACAACG
>Location:NODE_122013_length_9657_cov_34.346691	Coordinate:8176	Reads:436	Hits:1	Allocated_reads:436	Strand:-
TCAAGATTGTGGTTAATGAGCTTACAACT
>Location:NODE_122013_length_9657_cov_34.346691	Coordinate:8176	Reads:9	Hits:1	Allocated_reads:9	Strand:-
TCTTCAAGATTGTGGTTAATGAGCTTACAACT
>Location:NODE_122013_length_9657_cov_34.346691	Coordinate:8176	Reads:1	Hits:1	Allocated_reads:1	Strand:-
TTCAAGATTGTGGTTAATGAGCTGACAACT
>Location:NODE_122013_length_9657_cov_34.346691	Coordinate:8176	Reads:1	Hits:1	Allocated_reads:1	Strand:-
TTCAAGATTGTGGTTAATTAGCTTACAACT
>Location:NODE_122013_length_9657_cov_34.346691	Coordinate:8176	Reads:104	Hits:1	Allocated_reads:104	Strand:-
TTCAAGATTGTGGTTAATGAGCTTACAACT
>Location:NODE_122013_length_9657_cov_34.346691	Coordinate:8177	Reads:6	Hits:1	Allocated_reads:6	Strand:-
TCAAGATTGTGGTTAATGAGCTTACAAC
>Location:NODE_122013_length_9657_cov_34.346691	Coordinate:8177	Reads:3	Hits:1	Allocated_reads:3	Strand:-
TTCAAGATTGTGGTTAATGAGCTTACAAC
>Location:NODE_122013_length_9657_cov_34.346691	Coordinate:8179	Reads:1	Hits:1	Allocated_reads:1	Strand:-
AGTCTTCAAGATTGTGGTTAATGAGCTTACA
>Location:NODE_122013_length_9657_cov_34.346691	Coordinate:8179	Reads:1	Hits:1	Allocated_reads:1	Strand:-
TCAAGATTGTGGTTAATGAGCTTACA
>Location:NODE_122013_length_9657_cov_34.346691	Coordinate:8180	Reads:1	Hits:1	Allocated_reads:1	Strand:-
GTCTTCAAGATTGTGGTTAATGAGCTTAC
>Location:NODE_122013_length_9657_cov_34.346691	Coordinate:8183	Reads:1	Hits:1	Allocated_reads:1	Strand:-
AAAAGTCTTCAAGATTGTGGTTAATGAGCT
>Location:NODE_122013_length_9657_cov_34.346691	Coordinate:8183	Reads:4	Hits:1	Allocated_reads:4	Strand:-
AAAGTCTTCAAGATTGTGGTTAATGAGCT
>Location:NODE_122013_length_9657_cov_34.346691	Coordinate:8183	Reads:1	Hits:1	Allocated_reads:1	Strand:-
AAGTCTTCAAGATTGTGGTTAATAAGCT
>Location:NODE_122013_length_9657_cov_34.346691	Coordinate:8183	Reads:2	Hits:1	Allocated_reads:2	Strand:-
AAGTCTTCAAGATTGTGGTTAATGAGCT
>Location:NODE_122013_length_9657_cov_34.346691	Coordinate:8183	Reads:3	Hits:1	Allocated_reads:3	Strand:-
AGTCTTCAAGATTGTGGTTAATGAGCT
>Location:NODE_122013_length_9657_cov_34.346691	Coordinate:8183	Reads:7	Hits:1	Allocated_reads:7	Strand:-
GTCTTCAAGATTGTGGTTAATGAGCT
>Location:NODE_122013_length_9657_cov_34.346691	Coordinate:8184	Reads:1	Hits:1	Allocated_reads:1	Strand:-
AAAGTCTTCAAGATTGTGGTTAATGAGC
>Location:NODE_122013_length_9657_cov_34.346691	Coordinate:8184	Reads:1	Hits:1	Allocated_reads:1	Strand:-
AAGTCTTCAAGATTGTGGTTAATGAGC
>Location:NODE_122013_length_9657_cov_34.346691	Coordinate:8185	Reads:1	Hits:1	Allocated_reads:1	Strand:-
AAAGTCTTCAAGATTGTGGTTAATGAG
>Location:NODE_122013_length_9657_cov_34.346691	Coordinate:8185	Reads:1	Hits:1	Allocated_reads:1	Strand:-
GTCTTCAAGATTGTGGTTAATGAG
>Location:NODE_122013_length_9657_cov_34.346691	Coordinate:8187	Reads:1	Hits:1	Allocated_reads:1	Strand:-
AAAAAGTCTTCAAGATTGTGGTTAATG
>Location:NODE_122013_length_9657_cov_34.346691	Coordinate:8192	Reads:1	Hits:1	Allocated_reads:1	Strand:-
TGGCAAAAAGTCTTCAAGATTGTGGT
>Location:NODE_122013_length_9657_cov_34.346691	Coordinate:8192	Reads:1	Hits:1	Allocated_reads:1	Strand:-
TGTTTGGCAAAAAGTCTTCAAGATTGTGGT
>Location:NODE_122013_length_9657_cov_34.346691	Coordinate:8192	Reads:3	Hits:1	Allocated_reads:3	Strand:-
TTGGCAAAAAGTCTTCAAGATTGTGGT
>Location:NODE_122013_length_9657_cov_34.346691	Coordinate:8195	Reads:1	Hits:1	Allocated_reads:1	Strand:+
ACAATCTTGAAGACTTTTTGCCAAACAGTAACT
>Location:NODE_122013_length_9657_cov_34.346691	Coordinate:8197	Reads:1	Hits:1	Allocated_reads:1	Strand:-
CTGTTTGGCAAAAAGTCTTCAAGATT
>Location:NODE_122013_length_9657_cov_34.346691	Coordinate:8197	Reads:1	Hits:1	Allocated_reads:1	Strand:-
GTTACTGTTTGGCAAAAAGTCTTCAAGATT
>Location:NODE_122013_length_9657_cov_34.346691	Coordinate:8197	Reads:7	Hits:1	Allocated_reads:7	Strand:-
TACTGTTTGGCAAAAAGTCTTCAAGATT
>Location:NODE_122013_length_9657_cov_34.346691	Coordinate:8197	Reads:1	Hits:1	Allocated_reads:1	Strand:-
TGTTTGGCAAAAAGTCTTCAAGATT
>Location:NODE_122013_length_9657_cov_34.346691	Coordinate:8197	Reads:4	Hits:1	Allocated_reads:4	Strand:-
TTACTGTTTGGCAAAAAGTCTTCAAGATT
>Location:NODE_122013_length_9657_cov_34.346691	Coordinate:8201	Reads:1	Hits:1	Allocated_reads:1	Strand:-
CAGTTACTGTTTGGCAAAAAGTCTTCAA
>Location:NODE_122013_length_9657_cov_34.346691	Coordinate:8202	Reads:2	Hits:1	Allocated_reads:2	Strand:+
TGAAGACTTTTTGCCAAACAGTAACT
>Location:NODE_122013_length_9657_cov_34.346691	Coordinate:8203	Reads:1	Hits:1	Allocated_reads:1	Strand:+
GAAGACTTTTTGCCAAACAGTAACTGA
>Location:NODE_122013_length_9657_cov_34.346691	Coordinate:8203	Reads:2	Hits:1	Allocated_reads:2	Strand:-
TCAGTTACTGTTTGGCAAAAAGTCTTC
>Location:NODE_122013_length_9657_cov_34.346691	Coordinate:8204	Reads:1	Hits:1	Allocated_reads:1	Strand:-
CGATCAGTTACTGTTTGGCAAAAAGTCTT
>Location:NODE_122013_length_9657_cov_34.346691	Coordinate:8204	Reads:2	Hits:1	Allocated_reads:2	Strand:-
TCAGTTACTGTTTGGCAAAAAGTCTT
>Location:NODE_122013_length_9657_cov_34.346691	Coordinate:8204	Reads:1	Hits:1	Allocated_reads:1	Strand:-
TCGATCAGTTACTGTTTGGCAAAAAGTCTT
>Location:NODE_122013_length_9657_cov_34.346691	Coordinate:8205	Reads:2	Hits:1	Allocated_reads:2	Strand:-
GATCAGTTACTGTTTGGCAAAAAGTCT
>Location:NODE_122013_length_9657_cov_34.346691	Coordinate:8205	Reads:2	Hits:1	Allocated_reads:2	Strand:-
TCAGTTACTGTTTGGCAAAAAGTCT
>Location:NODE_122013_length_9657_cov_34.346691	Coordinate:8205	Reads:6	Hits:1	Allocated_reads:6	Strand:-
TCGATCAGTTACTGTTTGGCAAAAAGTCT
>Location:NODE_122013_length_9657_cov_34.346691	Coordinate:8205	Reads:6	Hits:1	Allocated_reads:6	Strand:-
TTCGATCAGTTACTGTTTGGCAAAAAGTCT
>Location:NODE_122013_length_9657_cov_34.346691	Coordinate:8206	Reads:1	Hits:1	Allocated_reads:1	Strand:-
TCGATCAGTTACTGTTTGGCAAAAAGTC
>Location:NODE_122013_length_9657_cov_34.346691	Coordinate:8206	Reads:6	Hits:1	Allocated_reads:6	Strand:-
TTCGATCAGTTACTGTTTGGCAAAAAGTC
>Location:NODE_122013_length_9657_cov_34.346691	Coordinate:8207	Reads:1	Hits:1	Allocated_reads:1	Strand:-
TTCGATCAGTTACTGTTTGGCAAAAAGT
>Location:NODE_122013_length_9657_cov_34.346691	Coordinate:8208	Reads:1	Hits:1	Allocated_reads:1	Strand:-
TTCGATCAGTTACTGTTTGGCAAAAAG
>Location:NODE_122013_length_9657_cov_34.346691	Coordinate:8209	Reads:1	Hits:1	Allocated_reads:1	Strand:+
TTTTTGCCAAACAGTAACTGATCGAAGC
>Location:NODE_122013_length_9657_cov_34.346691	Coordinate:8213	Reads:1	Hits:1	Allocated_reads:1	Strand:-
AGTTTGCTTCGATCAGTTACTGTTTGGCA
>Location:NODE_122013_length_9657_cov_34.346691	Coordinate:8213	Reads:1	Hits:1	Allocated_reads:1	Strand:-
GCAGTTTGCTTCGATCAGTTACTGTTTGGCT
>Location:NODE_122013_length_9657_cov_34.346691	Coordinate:8213	Reads:1	Hits:1	Allocated_reads:1	Strand:-
GTTTGCTTCGATCAGTTACTGTTTGGCA
>Location:NODE_122013_length_9657_cov_34.346691	Coordinate:8213	Reads:1	Hits:1	Allocated_reads:1	Strand:-
TTTGCTTCGATCAGTTACTGTTTGGCA
>Location:NODE_122013_length_9657_cov_34.346691	Coordinate:8214	Reads:1	Hits:1	Allocated_reads:1	Strand:-
CAGTTTGCTTCGATCAGTTACTGTTTGGC
>Location:NODE_122013_length_9657_cov_34.346691	Coordinate:8214	Reads:4	Hits:1	Allocated_reads:4	Strand:-
TGCTTCGATCAGTTACTGTTTGGC
>Location:NODE_122013_length_9657_cov_34.346691	Coordinate:8215	Reads:1	Hits:1	Allocated_reads:1	Strand:+
CCAAACAGTAACTGATCGAAGCAAAC
>Location:NODE_122013_length_9657_cov_34.346691	Coordinate:8220	Reads:1	Hits:1	Allocated_reads:1	Strand:+
CAGTAACTGATCGAAGCAAACTGC
>Location:NODE_122013_length_9657_cov_34.346691	Coordinate:8220	Reads:7	Hits:1	Allocated_reads:7	Strand:+
CAGTAACTGATCGAAGCAAACTGCT
>Location:NODE_122013_length_9657_cov_34.346691	Coordinate:8220	Reads:1	Hits:1	Allocated_reads:1	Strand:+
CAGTAACTGATCGAAGCAAACTGCTATACA
>Location:NODE_122013_length_9657_cov_34.346691	Coordinate:8223	Reads:1	Hits:1	Allocated_reads:1	Strand:+
TAACTGATCGAAGCAAACTGCTAT
>Location:NODE_122013_length_9657_cov_34.346691	Coordinate:8229	Reads:2	Hits:1	Allocated_reads:2	Strand:-
TGTTCTCGCTGTATAGCAGTTTGCTTCGAT
>Location:NODE_122013_length_9657_cov_34.346691	Coordinate:8232	Reads:1	Hits:1	Allocated_reads:1	Strand:-
TCTTTGTTCTCGCTGTATAGCAGTTTGCTTC
>Location:NODE_122013_length_9657_cov_34.346691	Coordinate:8232	Reads:1	Hits:1	Allocated_reads:1	Strand:-
TGTTCTCGCTGTATAGCAGTTTGCTTC
>Location:NODE_122013_length_9657_cov_34.346691	Coordinate:8232	Reads:1	Hits:1	Allocated_reads:1	Strand:-
TTGTTCTCGCTGTATAGCAGTTTGCTTC
>Location:NODE_122013_length_9657_cov_34.346691	Coordinate:8233	Reads:1	Hits:1	Allocated_reads:1	Strand:-
TGTTCTCGCTGTATAGCAGTTTGCTT
>Location:NODE_122013_length_9657_cov_34.346691	Coordinate:8233	Reads:1	Hits:1	Allocated_reads:1	Strand:-
TTCTCGCTGTATAGCAGTTTGCTT
>Location:NODE_122013_length_9657_cov_34.346691	Coordinate:8233	Reads:1	Hits:1	Allocated_reads:1	Strand:-
TTCTTTGTTCTCGCTGTATAGCAGTTTGCTT
>Location:NODE_122013_length_9657_cov_34.346691	Coordinate:8233	Reads:2	Hits:1	Allocated_reads:2	Strand:-
TTGTTCTCGCTGTATAGCAGTTTGCTT
>Location:NODE_122013_length_9657_cov_34.346691	Coordinate:8233	Reads:1	Hits:1	Allocated_reads:1	Strand:-
TTTGTTCTCGCTGTATAGCAGTTTGCTT
>Location:NODE_122013_length_9657_cov_34.346691	Coordinate:8234	Reads:2	Hits:1	Allocated_reads:2	Strand:-
TCTTTGTTCTCGCTGTATAGCAGTTTGCT
>Location:NODE_122013_length_9657_cov_34.346691	Coordinate:8234	Reads:2	Hits:1	Allocated_reads:2	Strand:-
TTCTTTGTTCTCGCTGTATAGCAGTTTGCT
>Location:NODE_122013_length_9657_cov_34.346691	Coordinate:8235	Reads:2	Hits:1	Allocated_reads:2	Strand:-
TTCTTTGTTCTCGCTGTATAGCAGTTTGC
>Location:NODE_122013_length_9657_cov_34.346691	Coordinate:8236	Reads:1	Hits:1	Allocated_reads:1	Strand:+
CAAACTGCTATACAGCGAGAACAAAGA
>Location:NODE_122013_length_9657_cov_34.346691	Coordinate:8237	Reads:1	Hits:1	Allocated_reads:1	Strand:-
TACGGGTTTCTTTGTTCTCGCTGTATAGCAGTTT
>Location:NODE_122013_length_9657_cov_34.346691	Coordinate:8238	Reads:3	Hits:1	Allocated_reads:3	Strand:-
GGTTTCTTTGTTCTCGCTGTATAGCAGTT
>Location:NODE_122013_length_9657_cov_34.346691	Coordinate:8238	Reads:2	Hits:1	Allocated_reads:2	Strand:-
TACGGGTTTCTTTGTTCTCGCTGTATAGCAGTT
>Location:NODE_122013_length_9657_cov_34.346691	Coordinate:8238	Reads:2	Hits:1	Allocated_reads:2	Strand:-
TTTCTTTGTTCTCGCTGTATAGCAGTT
>Location:NODE_122013_length_9657_cov_34.346691	Coordinate:8239	Reads:1	Hits:1	Allocated_reads:1	Strand:-
CGGGTTTCTTTGTTCTCGCTGTATAGCAGT
>Location:NODE_122013_length_9657_cov_34.346691	Coordinate:8239	Reads:1	Hits:1	Allocated_reads:1	Strand:-
TACGGGTTTCTTTGTTCTCGCTGTATAGCAGT
>Location:NODE_122013_length_9657_cov_34.346691	Coordinate:8240	Reads:1	Hits:1	Allocated_reads:1	Strand:-
TTACGGGTTTCTTTGTTCTCGCTGTATAGCAT
>Location:NODE_122013_length_9657_cov_34.346691	Coordinate:8241	Reads:1	Hits:1	Allocated_reads:1	Strand:-
ACGGGTTTCTTTGTTCTCGCTGTATAGCA
>Location:NODE_122013_length_9657_cov_34.346691	Coordinate:8241	Reads:10	Hits:1	Allocated_reads:10	Strand:-
TACGGGTTTCTTTGTTCTCGCTGTATAGCA
>Location:NODE_122013_length_9657_cov_34.346691	Coordinate:8241	Reads:1	Hits:1	Allocated_reads:1	Strand:-
TTACGGGTTTCTTTGTTCTCGCTGTATAGCA
>Location:NODE_122013_length_9657_cov_34.346691	Coordinate:8242	Reads:1	Hits:1	Allocated_reads:1	Strand:-
ACGGGTTTCTTTGTTCTCGCTGTATAGC
>Location:NODE_122013_length_9657_cov_34.346691	Coordinate:8242	Reads:1	Hits:1	Allocated_reads:1	Strand:-
TACGGGTTTCTTTGTTCTCGCTGTATATT
>Location:NODE_122013_length_9657_cov_34.346691	Coordinate:8242	Reads:5	Hits:1	Allocated_reads:5	Strand:-
TACGGGTTTCTTTGTTCTCGCTGTATAGC
>Location:NODE_122013_length_9657_cov_34.346691	Coordinate:8242	Reads:5	Hits:1	Allocated_reads:5	Strand:-
TTACGGGTTTCTTTGTTCTCGCTGTATAGC
>Location:NODE_122013_length_9657_cov_34.346691	Coordinate:8242	Reads:2	Hits:1	Allocated_reads:2	Strand:-
TTTACGGGTTTCTTTGTTCTCGCTGTATAGC
>Location:NODE_122013_length_9657_cov_34.346691	Coordinate:8244	Reads:1	Hits:1	Allocated_reads:1	Strand:-
AGCTTTACGGGTTTCTTTGTTCTCGCTGTATA
>Location:NODE_122013_length_9657_cov_34.346691	Coordinate:8244	Reads:1	Hits:1	Allocated_reads:1	Strand:-
CTTTACGGGTTTCTTTGTTCTCGCTGTATA
>Location:NODE_122013_length_9657_cov_34.346691	Coordinate:8244	Reads:20	Hits:1	Allocated_reads:20	Strand:-
TACGGGTTTCTTTGTTCTCGCTGTATA
>Location:NODE_122013_length_9657_cov_34.346691	Coordinate:8244	Reads:2	Hits:1	Allocated_reads:2	Strand:-
TTACGGGTTTCTTTGTTCTCGCCGTATA
>Location:NODE_122013_length_9657_cov_34.346691	Coordinate:8244	Reads:2	Hits:1	Allocated_reads:2	Strand:-
TTACGGGTTTCTTTGTTCTCGCTGTATA
>Location:NODE_122013_length_9657_cov_34.346691	Coordinate:8244	Reads:4	Hits:1	Allocated_reads:4	Strand:-
TTTACGGGTTTCTTTGTTCTCGCTGTATA
>Location:NODE_122013_length_9657_cov_34.346691	Coordinate:8246	Reads:1	Hits:1	Allocated_reads:1	Strand:-
CTTTACGGGTTTCTTTGTTCTCGCTGTA
>Location:NODE_122013_length_9657_cov_34.346691	Coordinate:8246	Reads:1	Hits:1	Allocated_reads:1	Strand:-
TTACGGGTTTCTTTGTTCTCGCTGTA
>Location:NODE_122013_length_9657_cov_34.346691	Coordinate:8247	Reads:4	Hits:1	Allocated_reads:4	Strand:+
ACAGCGAGAACAAAGAAACCCGTAAAGC
>Location:NODE_122013_length_9657_cov_34.346691	Coordinate:8247	Reads:1	Hits:1	Allocated_reads:1	Strand:+
ACAGCGAGAACAAAGAAACCCGTAAAGCT
>Location:NODE_122013_length_9657_cov_34.346691	Coordinate:8247	Reads:1	Hits:1	Allocated_reads:1	Strand:-
TGAGCTTTACGGGTTTCTTTGTTCTCGCTGT
>Location:NODE_122013_length_9657_cov_34.346691	Coordinate:8249	Reads:4	Hits:1	Allocated_reads:4	Strand:-
TGAGCTTTACGGGTTTCTTTGTTCTCGCT
>Location:NODE_122013_length_9657_cov_34.346691	Coordinate:8250	Reads:2	Hits:1	Allocated_reads:2	Strand:-
TGAGCTTTACGGGTTTCTTTGTTCTCGC
>Location:NODE_122013_length_9657_cov_34.346691	Coordinate:8251	Reads:1	Hits:1	Allocated_reads:1	Strand:+
CGAGAACAAAGAAACCCGTAAAGCT
>Location:NODE_122013_length_9657_cov_34.346691	Coordinate:8253	Reads:1	Hits:1	Allocated_reads:1	Strand:-
TTCATGAGCTTTACGGGTTTCTTTGTTCT
>Location:NODE_122013_length_9657_cov_34.346691	Coordinate:8253	Reads:1	Hits:1	Allocated_reads:1	Strand:-
TTTCATGAGCTTTACGGGTTTCTTTGTTCT
>Location:NODE_122013_length_9657_cov_34.346691	Coordinate:8257	Reads:1	Hits:1	Allocated_reads:1	Strand:+
CAAAGAAACCCGTAAAGCTCATGAAAGTCA
>Location:NODE_122013_length_9657_cov_34.346691	Coordinate:8259	Reads:1	Hits:1	Allocated_reads:1	Strand:+
AAGAAACCCGTAAAGCTCATGAAAGT
>Location:NODE_122013_length_9657_cov_34.346691	Coordinate:8260	Reads:1	Hits:1	Allocated_reads:1	Strand:+
AGAAACCCGTAAAGCTCATGAAAGTCA
>Location:NODE_122013_length_9657_cov_34.346691	Coordinate:8260	Reads:3	Hits:1	Allocated_reads:3	Strand:-
TAATGACTTTCATGAGCTTTACGGGTTTCT
>Location:NODE_122013_length_9657_cov_34.346691	Coordinate:8260	Reads:1	Hits:1	Allocated_reads:1	Strand:-
TGACTTTCATGAGCTTTACGGGTTTCT
>Location:NODE_122013_length_9657_cov_34.346691	Coordinate:8261	Reads:3	Hits:1	Allocated_reads:3	Strand:+
GAAACCCGTAAAGCTCATGAAAGT
>Location:NODE_122013_length_9657_cov_34.346691	Coordinate:8261	Reads:8	Hits:1	Allocated_reads:8	Strand:+
GAAACCCGTAAAGCTCATGAAAGTCA
>Location:NODE_122013_length_9657_cov_34.346691	Coordinate:8261	Reads:3	Hits:1	Allocated_reads:3	Strand:+
GAAACCCGTAAAGCTCATGAAAGTCATTA
>Location:NODE_122013_length_9657_cov_34.346691	Coordinate:8261	Reads:1	Hits:1	Allocated_reads:1	Strand:-
TAATGACTTTCATGAGCTTTACGGGTTTC
>Location:NODE_122013_length_9657_cov_34.346691	Coordinate:8262	Reads:1	Hits:1	Allocated_reads:1	Strand:+
AAACCCGTAAAGCTCATGAAAGTCA
>Location:NODE_122013_length_9657_cov_34.346691	Coordinate:8262	Reads:3	Hits:1	Allocated_reads:3	Strand:+
AAACCCGTAAAGCTCATGAAAGTCAT
>Location:NODE_122013_length_9657_cov_34.346691	Coordinate:8262	Reads:1	Hits:1	Allocated_reads:1	Strand:+
AAACCCGTAAAGCTCATGAAAGTCATT
>Location:NODE_122013_length_9657_cov_34.346691	Coordinate:8262	Reads:1	Hits:1	Allocated_reads:1	Strand:-
TAATGACTTTCATGAGCTTTACGGGTTT
>Location:NODE_122013_length_9657_cov_34.346691	Coordinate:8263	Reads:1	Hits:1	Allocated_reads:1	Strand:+
AACCCGTAAAGCTCATGAAAGTCA
>Location:NODE_122013_length_9657_cov_34.346691	Coordinate:8263	Reads:4	Hits:1	Allocated_reads:4	Strand:+
AACCCGTAAAGCTCATGAAAGTCATT
>Location:NODE_122013_length_9657_cov_34.346691	Coordinate:8263	Reads:1	Hits:1	Allocated_reads:1	Strand:+
AACCCGTAAAGCTCATGAAAGTCATTA
>Location:NODE_122013_length_9657_cov_34.346691	Coordinate:8263	Reads:1	Hits:1	Allocated_reads:1	Strand:+
AACCCGTAAAGCTCATGAAAGTCATTAG
>Location:NODE_122013_length_9657_cov_34.346691	Coordinate:8263	Reads:2	Hits:1	Allocated_reads:2	Strand:+
AACCCGTAAAGCTCATGAAAGTCATTAGA
>Location:NODE_122013_length_9657_cov_34.346691	Coordinate:8264	Reads:3	Hits:1	Allocated_reads:3	Strand:+
ACCCGTAAAGCTCATGAAAGTCATTAGAC
>Location:NODE_122013_length_9657_cov_34.346691	Coordinate:8265	Reads:1	Hits:1	Allocated_reads:1	Strand:+
CCCGTAAAGCTCATGAAAGTCATTA
>Location:NODE_122013_length_9657_cov_34.346691	Coordinate:8265	Reads:1	Hits:1	Allocated_reads:1	Strand:+
CCCGTAAAGCTCATGAAAGTCATTAGAC
>Location:NODE_122013_length_9657_cov_34.346691	Coordinate:8271	Reads:1	Hits:1	Allocated_reads:1	Strand:-
GTTTCGTCTAATGACTTTCATGAGCTT
>Location:NODE_122013_length_9657_cov_34.346691	Coordinate:8271	Reads:1	Hits:1	Allocated_reads:1	Strand:-
TCATGTTGGTTTCGTCTAATGACTTTCATGAGCTT
>Location:NODE_122013_length_9657_cov_34.346691	Coordinate:8271	Reads:2	Hits:1	Allocated_reads:2	Strand:-
TGGTTTCGTCTAATGACTTTCATGAGCTT
>Location:NODE_122013_length_9657_cov_34.346691	Coordinate:8272	Reads:2	Hits:1	Allocated_reads:2	Strand:-
TGGTTTCGTCTAATGACTTTCATGAGCT
>Location:NODE_122013_length_9657_cov_34.346691	Coordinate:8272	Reads:1	Hits:1	Allocated_reads:1	Strand:-
TTCGTCTAATGACTTTCATGAGCT
>Location:NODE_122013_length_9657_cov_34.346691	Coordinate:8273	Reads:1	Hits:1	Allocated_reads:1	Strand:-
TGGTTTCGTCTAATGACTTTCATGAGC
>Location:NODE_122013_length_9657_cov_34.346691	Coordinate:8273	Reads:2	Hits:1	Allocated_reads:2	Strand:-
TTCATGTTGGTTTCGTCTAATGACTTTCATGAGC
>Location:NODE_122013_length_9657_cov_34.346691	Coordinate:8275	Reads:1	Hits:1	Allocated_reads:1	Strand:-
TGTTGGTTTCGTCTAATGACTTTCATGA
>Location:NODE_122013_length_9657_cov_34.346691	Coordinate:8277	Reads:1	Hits:1	Allocated_reads:1	Strand:-
TCATGTTGGTTTCGTCTAATGACTTTCAT
>Location:NODE_122013_length_9657_cov_34.346691	Coordinate:8277	Reads:1	Hits:1	Allocated_reads:1	Strand:-
TTCATGTTGGTTTCGTCTAATGACTTTCAT
>Location:NODE_122013_length_9657_cov_34.346691	Coordinate:8278	Reads:1	Hits:1	Allocated_reads:1	Strand:-
TATTCATGTTGGTTTCGTCTAATGACTTTCA
>Location:NODE_122013_length_9657_cov_34.346691	Coordinate:8278	Reads:3	Hits:1	Allocated_reads:3	Strand:-
TCATGTTGGTTTCGTCTAATGACTTTCA
>Location:NODE_122013_length_9657_cov_34.346691	Coordinate:8278	Reads:8	Hits:1	Allocated_reads:8	Strand:-
TTCATGTTGGTTTCGTCTAATGACTTTCA
>Location:NODE_122013_length_9657_cov_34.346691	Coordinate:8280	Reads:1	Hits:1	Allocated_reads:1	Strand:-
ATTCATGTTGGTTTCGTCTAATGACTTT
>Location:NODE_122013_length_9657_cov_34.346691	Coordinate:8281	Reads:1	Hits:1	Allocated_reads:1	Strand:-
TTATTCATGTTGGTTTCGTCTAATGACTT
>Location:NODE_122013_length_9657_cov_34.346691	Coordinate:8282	Reads:1	Hits:1	Allocated_reads:1	Strand:+
AGTCATTAGACGAAACCAACATGAAT
>Location:NODE_122013_length_9657_cov_34.346691	Coordinate:8282	Reads:1	Hits:1	Allocated_reads:1	Strand:-
TATTCATGTTGGTTTCGTCTAATGACT
>Location:NODE_122013_length_9657_cov_34.346691	Coordinate:8282	Reads:1	Hits:1	Allocated_reads:1	Strand:-
TCATGTTGGTTTCGTCTAATGACT
>Location:NODE_122013_length_9657_cov_34.346691	Coordinate:8282	Reads:1	Hits:1	Allocated_reads:1	Strand:-
TTATTCATGTTGGTTTCGTCTAATGACT
>Location:NODE_122013_length_9657_cov_34.346691	Coordinate:8282	Reads:1	Hits:1	Allocated_reads:1	Strand:-
TTCATGTTGGTTTCGTCTAATGACT
>Location:NODE_122013_length_9657_cov_34.346691	Coordinate:8285	Reads:1	Hits:1	Allocated_reads:1	Strand:-
TCTTTATTCATGTTGGTTTCGTCTAATG
>Location:NODE_122013_length_9657_cov_34.346691	Coordinate:8285	Reads:2	Hits:1	Allocated_reads:2	Strand:-
TGCATCTTTATTCATGTTGGTTTCGTCTAATG
>Location:NODE_122013_length_9657_cov_34.346691	Coordinate:8287	Reads:2	Hits:1	Allocated_reads:2	Strand:-
TGCATCTTTATTCATGTTGGTTTCGTCTAA
>Location:NODE_122013_length_9657_cov_34.346691	Coordinate:8287	Reads:1	Hits:1	Allocated_reads:1	Strand:+
TTAGACGAAACCAACATGAATAAAGAT
>Location:NODE_122013_length_9657_cov_34.346691	Coordinate:8288	Reads:1	Hits:1	Allocated_reads:1	Strand:+
TAGACGAAACCAACATGAATAAAGAT
>Location:NODE_122013_length_9657_cov_34.346691	Coordinate:8290	Reads:1	Hits:1	Allocated_reads:1	Strand:-
ATTGCATCTTTATTCATGTTGGTTTCGTC
>Location:NODE_122013_length_9657_cov_34.346691	Coordinate:8290	Reads:2	Hits:1	Allocated_reads:2	Strand:+
GACGAAACCAACATGAATAAAGAT
>Location:NODE_122013_length_9657_cov_34.346691	Coordinate:8290	Reads:6	Hits:1	Allocated_reads:6	Strand:+
GACGAAACCAACATGAATAAAGATGC
>Location:NODE_122013_length_9657_cov_34.346691	Coordinate:8290	Reads:1	Hits:1	Allocated_reads:1	Strand:+
GACGAAACCAACATGAATAAAGATGCA
>Location:NODE_122013_length_9657_cov_34.346691	Coordinate:8290	Reads:1	Hits:1	Allocated_reads:1	Strand:+
GACGAAACCAACATGAATAAAGATGCAA
>Location:NODE_122013_length_9657_cov_34.346691	Coordinate:8290	Reads:3	Hits:1	Allocated_reads:3	Strand:-
TAATTGCATCTTTATTCATGTTGGTTTCGTC
>Location:NODE_122013_length_9657_cov_34.346691	Coordinate:8290	Reads:7	Hits:1	Allocated_reads:7	Strand:-
TGCATCTTTATTCATGTTGGTTTCGTC
>Location:NODE_122013_length_9657_cov_34.346691	Coordinate:8290	Reads:1	Hits:1	Allocated_reads:1	Strand:-
TTGCATCTTTATTCATGTTGGTTCCGTC
>Location:NODE_122013_length_9657_cov_34.346691	Coordinate:8290	Reads:2	Hits:1	Allocated_reads:2	Strand:-
TTGCATCTTTATTCATGTTGGTTTCGTC
>Location:NODE_122013_length_9657_cov_34.346691	Coordinate:8293	Reads:4	Hits:1	Allocated_reads:4	Strand:-
TAATTGCATCTTTATTCATGTTGGTTTC
>Location:NODE_122013_length_9657_cov_34.346691	Coordinate:8296	Reads:1	Hits:1	Allocated_reads:1	Strand:-
TAATTGCATCTTTATTCATGTTGGT
>Location:NODE_122013_length_9657_cov_34.346691	Coordinate:8297	Reads:1	Hits:1	Allocated_reads:1	Strand:+
CCAACATGAATAAAGATGCAATTATCT
>Location:NODE_122013_length_9657_cov_34.346691	Coordinate:8299	Reads:1	Hits:1	Allocated_reads:1	Strand:-
AATCCAGATAATTGCATCTTTATTCATGTT
>Location:NODE_122013_length_9657_cov_34.346691	Coordinate:8300	Reads:1	Hits:1	Allocated_reads:1	Strand:+
ACATGAATAAAGATGCAATTATCTGGATT
>Location:NODE_122013_length_9657_cov_34.346691	Coordinate:8305	Reads:6	Hits:1	Allocated_reads:6	Strand:-
TACAGAAATCCAGATAATTGCATCTTTATT
>Location:NODE_122013_length_9657_cov_34.346691	Coordinate:8306	Reads:2	Hits:1	Allocated_reads:2	Strand:-
TACAGAAATCCAGATAATTGCATCTTTAT
>Location:NODE_122013_length_9657_cov_34.346691	Coordinate:8309	Reads:1	Hits:1	Allocated_reads:1	Strand:-
TTATACAGAAATCCAGATAATTGCATCTT
>Location:NODE_122013_length_9657_cov_34.346691	Coordinate:8309	Reads:1	Hits:1	Allocated_reads:1	Strand:-
TTTATACAGAAATCCAGATAATTGCATCTT
>Location:NODE_122013_length_9657_cov_34.346691	Coordinate:8310	Reads:3	Hits:1	Allocated_reads:3	Strand:-
TACAGAAATCCAGATAATTGCATCT
>Location:NODE_122013_length_9657_cov_34.346691	Coordinate:8310	Reads:1	Hits:1	Allocated_reads:1	Strand:-
TATACAGAAATCCAGATAATTGCATCT
>Location:NODE_122013_length_9657_cov_34.346691	Coordinate:8310	Reads:9	Hits:1	Allocated_reads:9	Strand:-
TTATACAGAAATCCAGATAATTGCATCT
>Location:NODE_122013_length_9657_cov_34.346691	Coordinate:8310	Reads:3	Hits:1	Allocated_reads:3	Strand:-
TTTATACAGAAATCCAGATAATTGCATCT
>Location:NODE_122013_length_9657_cov_34.346691	Coordinate:8310	Reads:3	Hits:1	Allocated_reads:3	Strand:-
TTTTATACAGAAATCCAGATAATTGCATCT
>Location:NODE_122013_length_9657_cov_34.346691	Coordinate:8311	Reads:1	Hits:1	Allocated_reads:1	Strand:-
TACAGAAATCCAGATAATTGCATC
>Location:NODE_122013_length_9657_cov_34.346691	Coordinate:8311	Reads:1	Hits:1	Allocated_reads:1	Strand:-
TTATACAGAAATCCAGATAATTGCATC
>Location:NODE_122013_length_9657_cov_34.346691	Coordinate:8311	Reads:1	Hits:1	Allocated_reads:1	Strand:-
TTTATACAGAAATCCAGATAATTGCATC
>Location:NODE_122013_length_9657_cov_34.346691	Coordinate:8314	Reads:1	Hits:1	Allocated_reads:1	Strand:-
TTTATACAGAAATCCAGATAATTGC
>Location:NODE_122013_length_9657_cov_34.346691	Coordinate:8321	Reads:2	Hits:1	Allocated_reads:2	Strand:-
TTTGATCAGTTTTTATACAGAAATCCAGA
>Location:NODE_122013_length_9657_cov_34.346691	Coordinate:8325	Reads:1	Hits:1	Allocated_reads:1	Strand:-
TAATTTGATCAGTTTTTATACAGAAATC
>Location:NODE_122013_length_9657_cov_34.346691	Coordinate:8329	Reads:1	Hits:1	Allocated_reads:1	Strand:-
CACTCAGTAATTTGATCAGTTTTTATACAGA
>Location:NODE_122013_length_9657_cov_34.346691	Coordinate:8332	Reads:1	Hits:1	Allocated_reads:1	Strand:-
CACTCAGTAATTTGATCAGTTTTTATAC
>Location:NODE_122013_length_9657_cov_34.346691	Coordinate:8335	Reads:1	Hits:1	Allocated_reads:1	Strand:+
TAAAAACTGATCAAATTACTGAGT
>Location:NODE_122013_length_9657_cov_34.346691	Coordinate:8338	Reads:1	Hits:1	Allocated_reads:1	Strand:+
AAACTGATCAAATTACTGAGTGTTATGTTA
>Location:NODE_122013_length_9657_cov_34.346691	Coordinate:8348	Reads:1	Hits:1	Allocated_reads:1	Strand:-
TAATTTGCATAACATAACACTCAGTAATT
>Location:NODE_122013_length_9657_cov_34.346691	Coordinate:8352	Reads:1	Hits:1	Allocated_reads:1	Strand:-
TATAATTTGCATAACATAACACTCAGT
>Location:NODE_122013_length_9657_cov_34.346691	Coordinate:8356	Reads:1	Hits:1	Allocated_reads:1	Strand:-
CACCTGAATATAATTTGCATAACATAACACT
>Location:NODE_122013_length_9657_cov_34.346691	Coordinate:8356	Reads:1	Hits:1	Allocated_reads:1	Strand:-
CCTGAATATAATTTGCATAACATAACACT
>Location:NODE_122013_length_9657_cov_34.346691	Coordinate:8356	Reads:1	Hits:1	Allocated_reads:1	Strand:-
CTGAATATAATTTGCATAACATAACACT
>Location:NODE_122013_length_9657_cov_34.346691	Coordinate:8356	Reads:1	Hits:1	Allocated_reads:1	Strand:-
TGAATATAATTTGCATAACATAACACT
>Location:NODE_122013_length_9657_cov_34.346691	Coordinate:8359	Reads:1	Hits:1	Allocated_reads:1	Strand:-
CACCTGAATATAATTTGCATAACATAAC
>Location:NODE_122013_length_9657_cov_34.346691	Coordinate:8360	Reads:1	Hits:1	Allocated_reads:1	Strand:-
CACCTGAATATAATTTGCATAACATAA
>Location:NODE_122013_length_9657_cov_34.346691	Coordinate:8360	Reads:1	Hits:1	Allocated_reads:1	Strand:-
CCACCTGAATATAATTTGCATAACATAA
>Location:NODE_122013_length_9657_cov_34.346691	Coordinate:8360	Reads:2	Hits:1	Allocated_reads:2	Strand:-
TCCACCTGAATATAATTTGCATAACATAA
>Location:NODE_122013_length_9657_cov_34.346691	Coordinate:8361	Reads:1	Hits:1	Allocated_reads:1	Strand:-
ATCCACCTGAATATAATTTGCATAACATA
>Location:NODE_122013_length_9657_cov_34.346691	Coordinate:8361	Reads:2	Hits:1	Allocated_reads:2	Strand:-
CACCTGAATATAATTTGCATAACATA
>Location:NODE_122013_length_9657_cov_34.346691	Coordinate:8361	Reads:1	Hits:1	Allocated_reads:1	Strand:-
CCACCTGAATATAATTTGCATAACATA
>Location:NODE_122013_length_9657_cov_34.346691	Coordinate:8361	Reads:9	Hits:1	Allocated_reads:9	Strand:-
TCCACCTGAATATAATTTGCATAACATA
>Location:NODE_122013_length_9657_cov_34.346691	Coordinate:8362	Reads:1	Hits:1	Allocated_reads:1	Strand:-
ATCCACCTGAATATAATTTGCATAACAT
>Location:NODE_122013_length_9657_cov_34.346691	Coordinate:8362	Reads:1	Hits:1	Allocated_reads:1	Strand:-
CCACCTGAATATAATTTGCATAACAT
>Location:NODE_122013_length_9657_cov_34.346691	Coordinate:8362	Reads:1	Hits:1	Allocated_reads:1	Strand:-
TATCCACCTGAATATAATTTGCATAACAT
>Location:NODE_122013_length_9657_cov_34.346691	Coordinate:8362	Reads:1	Hits:1	Allocated_reads:1	Strand:-
TCCACCTGAATATAATTTGCATAGCAT
>Location:NODE_122013_length_9657_cov_34.346691	Coordinate:8362	Reads:5	Hits:1	Allocated_reads:5	Strand:-
TCCACCTGAATATAATTTGCATAACAT
>Location:NODE_122013_length_9657_cov_34.346691	Coordinate:8363	Reads:1	Hits:1	Allocated_reads:1	Strand:-
CACCTGAATATAATTTGCATAACA
>Location:NODE_122013_length_9657_cov_34.346691	Coordinate:8363	Reads:1	Hits:1	Allocated_reads:1	Strand:-
TATCCACCTGAATATAATTTGCATAACA
>Location:NODE_122013_length_9657_cov_34.346691	Coordinate:8363	Reads:1	Hits:1	Allocated_reads:1	Strand:-
TGTATCCACCTGAATATAATTTGCATAACA
>Location:NODE_122013_length_9657_cov_34.346691	Coordinate:8364	Reads:1	Hits:1	Allocated_reads:1	Strand:-
TGTATCCACCTGAATATAATTTGCATAAT
>Location:NODE_122013_length_9657_cov_34.346691	Coordinate:8366	Reads:3	Hits:1	Allocated_reads:3	Strand:-
TGTTTGTATCCACCTGAATATAATTTGCATA
>Location:NODE_122013_length_9657_cov_34.346691	Coordinate:8368	Reads:1	Hits:1	Allocated_reads:1	Strand:-
TGTATCCACCTGAATATAATTTGCA
>Location:NODE_122013_length_9657_cov_34.346691	Coordinate:8368	Reads:1	Hits:1	Allocated_reads:1	Strand:-
TGTTTGTATCCACCTGAATATAATTTGCA
>Location:NODE_122013_length_9657_cov_34.346691	Coordinate:8372	Reads:1	Hits:1	Allocated_reads:1	Strand:-
CATGTTTGTATCCACCTGAATATAATT
>Location:NODE_122013_length_9657_cov_34.346691	Coordinate:8372	Reads:1	Hits:1	Allocated_reads:1	Strand:-
TAAGTCATGTTTGTATCCACCTGAATATAATT
>Location:NODE_122013_length_9657_cov_34.346691	Coordinate:8372	Reads:1	Hits:1	Allocated_reads:1	Strand:-
TTAAGTCATGTTTGTATCCACCTGAATATAATT
>Location:NODE_122013_length_9657_cov_34.346691	Coordinate:8377	Reads:8	Hits:1	Allocated_reads:8	Strand:-
TAAGTCATGTTTGTATCCACCTGAATA
>Location:NODE_122013_length_9657_cov_34.346691	Coordinate:8377	Reads:1	Hits:1	Allocated_reads:1	Strand:-
TGAGTTAAGTCATGTTTGTATCCACCTGAATA
>Location:NODE_122013_length_9657_cov_34.346691	Coordinate:8377	Reads:3	Hits:1	Allocated_reads:3	Strand:-
TTAAGTCATGTTTGTATCCACCTGAATA
>Location:NODE_122013_length_9657_cov_34.346691	Coordinate:8379	Reads:1	Hits:1	Allocated_reads:1	Strand:-
AGTTAAGTCATGTTTGTATCCACCTGAA
>Location:NODE_122013_length_9657_cov_34.346691	Coordinate:8379	Reads:1	Hits:1	Allocated_reads:1	Strand:-
TGAGTTAAGTCATGTTTGTATCCACCTGAA
>Location:NODE_122013_length_9657_cov_34.346691	Coordinate:8380	Reads:1	Hits:1	Allocated_reads:1	Strand:+
TCAGGTGGATACAAACATGACTTAACTCA
>Location:NODE_122013_length_9657_cov_34.346691	Coordinate:8380	Reads:3	Hits:1	Allocated_reads:3	Strand:-
TGAGTTAAGTCATGTTTGTATCCACCTGA
>Location:NODE_122013_length_9657_cov_34.346691	Coordinate:8381	Reads:1	Hits:1	Allocated_reads:1	Strand:-
TGAGTTAAGTCATGTTTGTATCCACCTG
>Location:NODE_122013_length_9657_cov_34.346691	Coordinate:8381	Reads:1	Hits:1	Allocated_reads:1	Strand:-
TTAAGTCATGTTTGTATCCACCTG
>Location:NODE_122013_length_9657_cov_34.346691	Coordinate:8382	Reads:6	Hits:1	Allocated_reads:6	Strand:-
TGAGTTAAGTCATGTTTGTATCCACCT
>Location:NODE_122013_length_9657_cov_34.346691	Coordinate:8382	Reads:1	Hits:1	Allocated_reads:1	Strand:-
TGTTTTGAGTTAAGTCATGTTTGTATCCACCT
>Location:NODE_122013_length_9657_cov_34.346691	Coordinate:8382	Reads:2	Hits:1	Allocated_reads:2	Strand:-
TTGAGTTAAGTCATGTTTGTATCCACCT
>Location:NODE_122013_length_9657_cov_34.346691	Coordinate:8382	Reads:1	Hits:1	Allocated_reads:1	Strand:-
TTTGAGTTAAGTCATGTTTGTGTCCACCT
>Location:NODE_122013_length_9657_cov_34.346691	Coordinate:8382	Reads:7	Hits:1	Allocated_reads:7	Strand:-
TTTGAGTTAAGTCATGTTTGTATCCACCT
>Location:NODE_122013_length_9657_cov_34.346691	Coordinate:8383	Reads:1	Hits:1	Allocated_reads:1	Strand:-
CTAATGTTTTGAGTTAAGTCATGTTTGTATCCACC
>Location:NODE_122013_length_9657_cov_34.346691	Coordinate:8383	Reads:2	Hits:1	Allocated_reads:2	Strand:+
GGTGGATACAAACATGACTTAACTCA
>Location:NODE_122013_length_9657_cov_34.346691	Coordinate:8383	Reads:2	Hits:1	Allocated_reads:2	Strand:-
TGAGTTAAGTCATGTTTGTATCCACC
>Location:NODE_122013_length_9657_cov_34.346691	Coordinate:8383	Reads:2	Hits:1	Allocated_reads:2	Strand:-
TGTTTTGAGTTAAGTCATGTTTGTATCCACC
>Location:NODE_122013_length_9657_cov_34.346691	Coordinate:8383	Reads:1	Hits:1	Allocated_reads:1	Strand:-
TTGAGTTAAGTCATGTTTGTATCCACC
>Location:NODE_122013_length_9657_cov_34.346691	Coordinate:8383	Reads:2	Hits:1	Allocated_reads:2	Strand:-
TTTGAGTTAAGTCATGTTTGTATCCACC
>Location:NODE_122013_length_9657_cov_34.346691	Coordinate:8383	Reads:2	Hits:1	Allocated_reads:2	Strand:-
TTTTGAGTTAAGTCATGTTTGTATCCACC
>Location:NODE_122013_length_9657_cov_34.346691	Coordinate:8384	Reads:1	Hits:1	Allocated_reads:1	Strand:+
GTGGATACAAACATGACTTAACTCA
>Location:NODE_122013_length_9657_cov_34.346691	Coordinate:8385	Reads:1	Hits:1	Allocated_reads:1	Strand:-
GTTTTGAGTTAAGTCATGTTTGTATCCA
>Location:NODE_122013_length_9657_cov_34.346691	Coordinate:8385	Reads:1	Hits:1	Allocated_reads:1	Strand:+
TGGATACAAACATGACTTGACTCAAAACA
>Location:NODE_122013_length_9657_cov_34.346691	Coordinate:8385	Reads:1	Hits:1	Allocated_reads:1	Strand:+
TGGATACAAACATGACTTAACTCAAAACATTAGCA
>Location:NODE_122013_length_9657_cov_34.346691	Coordinate:8385	Reads:1	Hits:1	Allocated_reads:1	Strand:-
TTTGAGTTAAGTCATGTTTGTATCCA
>Location:NODE_122013_length_9657_cov_34.346691	Coordinate:8386	Reads:1	Hits:1	Allocated_reads:1	Strand:-
TTTTGAGTTAAGTCATGTTTGTATCC
>Location:NODE_122013_length_9657_cov_34.346691	Coordinate:8387	Reads:2	Hits:1	Allocated_reads:2	Strand:+
GATACAAACATGACTTAACTCAAAACA
>Location:NODE_122013_length_9657_cov_34.346691	Coordinate:8387	Reads:1	Hits:1	Allocated_reads:1	Strand:-
GTTTTGAGTTAAGTCATGTTTGTATC
>Location:NODE_122013_length_9657_cov_34.346691	Coordinate:8387	Reads:3	Hits:1	Allocated_reads:3	Strand:-
TAATGTTTTGAGTTAAGTCATGTTTGTATC
>Location:NODE_122013_length_9657_cov_34.346691	Coordinate:8389	Reads:1	Hits:1	Allocated_reads:1	Strand:-
TAATGTTTTGAGTTAAGTCATGTTTGTA
>Location:NODE_122013_length_9657_cov_34.346691	Coordinate:8390	Reads:1	Hits:1	Allocated_reads:1	Strand:-
TAATGTTTTGAGTTAAGTCATGTTTGT
>Location:NODE_122013_length_9657_cov_34.346691	Coordinate:8392	Reads:1	Hits:1	Allocated_reads:1	Strand:+
AAACATGACTTAACTCAAAACATTAGCA
>Location:NODE_122013_length_9657_cov_34.346691	Coordinate:8393	Reads:1	Hits:1	Allocated_reads:1	Strand:-
TGCTAATGTTTTGAGTTAAGTCATGTT
>Location:NODE_122013_length_9657_cov_34.346691	Coordinate:8394	Reads:3	Hits:1	Allocated_reads:3	Strand:+
ACATGACTTAACTCAAAACATTAGCA
>Location:NODE_122013_length_9657_cov_34.346691	Coordinate:8395	Reads:1	Hits:1	Allocated_reads:1	Strand:+
CATGACTTAACTCAAAACATTAGCA
>Location:NODE_122013_length_9657_cov_34.346691	Coordinate:8401	Reads:1	Hits:1	Allocated_reads:1	Strand:+
TTAACTCAAAACATTAGCATTTTCATGAA
>Location:NODE_122013_length_9657_cov_34.346691	Coordinate:8416	Reads:2	Hits:1	Allocated_reads:2	Strand:-
AACAAGCTGTGAAAAACTTCATGAAAATGCT
>Location:NODE_122013_length_9657_cov_34.346691	Coordinate:8416	Reads:1	Hits:1	Allocated_reads:1	Strand:-
AAGCTGTGAAAAACTTCATGAAAATGCT
>Location:NODE_122013_length_9657_cov_34.346691	Coordinate:8416	Reads:2	Hits:1	Allocated_reads:2	Strand:-
CAAGCTGTGAAAAACTTCATGAAAATGCT
>Location:NODE_122013_length_9657_cov_34.346691	Coordinate:8417	Reads:1	Hits:1	Allocated_reads:1	Strand:-
CAAGCTGTGAAAAACTTCATGAAAATGC
>Location:NODE_122013_length_9657_cov_34.346691	Coordinate:8422	Reads:1	Hits:1	Allocated_reads:1	Strand:-
AGGGCACCAAAACAAGCTGTGAAAAACTTCATGAA
>Location:NODE_122013_length_9657_cov_34.346691	Coordinate:8424	Reads:1	Hits:1	Allocated_reads:1	Strand:-
AAAACAAGCTGTGAAAAACTTCATG
>Location:NODE_122013_length_9657_cov_34.346691	Coordinate:8424	Reads:1	Hits:1	Allocated_reads:1	Strand:-
ACCAAAACAAGCTGTGAAAAACTTCATG
>Location:NODE_122013_length_9657_cov_34.346691	Coordinate:8425	Reads:1	Hits:1	Allocated_reads:1	Strand:-
GGGCACCAAAACAAGCTGTGAAAAACTTCAT
>Location:NODE_122013_length_9657_cov_34.346691	Coordinate:8426	Reads:1	Hits:1	Allocated_reads:1	Strand:-
GCACCAAAACAAGCTGTGAAAAACTTCA
>Location:NODE_122013_length_9657_cov_34.346691	Coordinate:8426	Reads:3	Hits:1	Allocated_reads:3	Strand:-
GGCACCAAAACAAGCTGTGAAAAACTTCA
>Location:NODE_122013_length_9657_cov_34.346691	Coordinate:8426	Reads:4	Hits:1	Allocated_reads:4	Strand:-
GGGCACCAAAACAAGCTGTGAAAAACTTCA
>Location:NODE_122013_length_9657_cov_34.346691	Coordinate:8428	Reads:11	Hits:1	Allocated_reads:11	Strand:-
AGGGCACCAAAACAAGCTGTGAAAAACTT
>Location:NODE_122013_length_9657_cov_34.346691	Coordinate:8428	Reads:2	Hits:1	Allocated_reads:2	Strand:-
GAGGGCACCAAAACAAGCTGTGAAAAACTT
>Location:NODE_122013_length_9657_cov_34.346691	Coordinate:8428	Reads:3	Hits:1	Allocated_reads:3	Strand:-
GGCACCAAAACAAGCTGTGAAAAACTT
>Location:NODE_122013_length_9657_cov_34.346691	Coordinate:8428	Reads:2	Hits:1	Allocated_reads:2	Strand:-
GGGCACCAAAACAAGCTGTGAAAAACTT
>Location:NODE_122013_length_9657_cov_34.346691	Coordinate:8428	Reads:2	Hits:1	Allocated_reads:2	Strand:-
TGAGGGCACCAAAACAAGCTGTGAAAAACTT
>Location:NODE_122013_length_9657_cov_34.346691	Coordinate:8429	Reads:1	Hits:1	Allocated_reads:1	Strand:-
AATGAGGGCACCAAAACAAGCTGTGAAAAACT
>Location:NODE_122013_length_9657_cov_34.346691	Coordinate:8429	Reads:1	Hits:1	Allocated_reads:1	Strand:-
AATGAGGGCACCAAAACAAGCTGTGAAGAACT
>Location:NODE_122013_length_9657_cov_34.346691	Coordinate:8429	Reads:12	Hits:1	Allocated_reads:12	Strand:-
AGGGCACCAAAACAAGCTGTGAAAAACT
>Location:NODE_122013_length_9657_cov_34.346691	Coordinate:8429	Reads:1	Hits:1	Allocated_reads:1	Strand:-
ATGAGGGCACCAAAACAAGCTGTGAAAAACT
>Location:NODE_122013_length_9657_cov_34.346691	Coordinate:8429	Reads:5	Hits:1	Allocated_reads:5	Strand:-
GAGGGCACCAAAACAAGCTGTGAAAAACT
>Location:NODE_122013_length_9657_cov_34.346691	Coordinate:8429	Reads:1	Hits:1	Allocated_reads:1	Strand:-
GGCACCAAAACAAGCTGTGAAAAACT
>Location:NODE_122013_length_9657_cov_34.346691	Coordinate:8429	Reads:4	Hits:1	Allocated_reads:4	Strand:-
GGGCACCAAAACAAGCTGTGAAAAACT
>Location:NODE_122013_length_9657_cov_34.346691	Coordinate:8429	Reads:28	Hits:1	Allocated_reads:28	Strand:-
TGAGGGCACCAAAACAAGCTGTGAAAAACT
>Location:NODE_122013_length_9657_cov_34.346691	Coordinate:8430	Reads:1	Hits:1	Allocated_reads:1	Strand:-
AGGGCACCAAAACAAGCTGTGAAAAAC
>Location:NODE_122013_length_9657_cov_34.346691	Coordinate:8430	Reads:1	Hits:1	Allocated_reads:1	Strand:-
ATGAGGGCACCAAAACAAGCTGTGAAAAAC
>Location:NODE_122013_length_9657_cov_34.346691	Coordinate:8430	Reads:1	Hits:1	Allocated_reads:1	Strand:-
GGGCACCAAAACAAGCTGTGAAAAAC
>Location:NODE_122013_length_9657_cov_34.346691	Coordinate:8430	Reads:5	Hits:1	Allocated_reads:5	Strand:-
TGAGGGCACCAAAACAAGCTGTGAAAAAC
>Location:NODE_122013_length_9657_cov_34.346691	Coordinate:8431	Reads:1	Hits:1	Allocated_reads:1	Strand:-
TGAGGGCACCAAAACAAGCTGTGAAAAA
>Location:NODE_122013_length_9657_cov_34.346691	Coordinate:8433	Reads:2	Hits:1	Allocated_reads:2	Strand:-
AATGAGGGCACCAAAACAAGCTGTGAAA
>Location:NODE_122013_length_9657_cov_34.346691	Coordinate:8433	Reads:1	Hits:1	Allocated_reads:1	Strand:-
TGAGGGCACCAAAACAAGCTGTGAAA
>Location:NODE_122013_length_9657_cov_34.346691	Coordinate:8433	Reads:1	Hits:1	Allocated_reads:1	Strand:-
TTAATGAGGGCACCAAAACAAGCTGTGAAA
>Location:NODE_122013_length_9657_cov_34.346691	Coordinate:8434	Reads:1	Hits:1	Allocated_reads:1	Strand:-
TTAATGAGGGCACCAAAACAAGCTGTGAA
>Location:NODE_122013_length_9657_cov_34.346691	Coordinate:8435	Reads:1	Hits:1	Allocated_reads:1	Strand:-
TATTAATGAGGGCACCAAAACAAGCTGTGA
>Location:NODE_122013_length_9657_cov_34.346691	Coordinate:8435	Reads:1	Hits:1	Allocated_reads:1	Strand:-
TGAGGGCACCAAAACAAGCTGTGA
>Location:NODE_122013_length_9657_cov_34.346691	Coordinate:8437	Reads:1	Hits:1	Allocated_reads:1	Strand:-
AATGAGGGCACCAAAACAAGCTGT
>Location:NODE_122013_length_9657_cov_34.346691	Coordinate:8437	Reads:1	Hits:1	Allocated_reads:1	Strand:-
TATTAATGAGGGCACCAACACAAGCTGT
>Location:NODE_122013_length_9657_cov_34.346691	Coordinate:8437	Reads:10	Hits:1	Allocated_reads:10	Strand:-
TATTAATGAGGGCACCAAAACAAGCTGT
>Location:NODE_122013_length_9657_cov_34.346691	Coordinate:8439	Reads:1	Hits:1	Allocated_reads:1	Strand:-
ATTTATTAATGAGGGCACCAAAACAAGCT
>Location:NODE_122013_length_9657_cov_34.346691	Coordinate:8440	Reads:1	Hits:1	Allocated_reads:1	Strand:-
AATTTATTAATGAGGGCACCAAAACAAGC
>Location:NODE_122013_length_9657_cov_34.346691	Coordinate:8443	Reads:3	Hits:1	Allocated_reads:3	Strand:-
CAATTTATTAATGAGGGCACCAAAACA
>Location:NODE_122013_length_9657_cov_34.346691	Coordinate:8444	Reads:1	Hits:1	Allocated_reads:1	Strand:-
CAATTTATTAATGAGGGCACCAAAAC
>Location:NODE_122013_length_9657_cov_34.346691	Coordinate:8448	Reads:1	Hits:1	Allocated_reads:1	Strand:-
TTTACACCAATTTATTAATGAGGGCACCA
>Location:NODE_122013_length_9657_cov_34.346691	Coordinate:8449	Reads:1	Hits:1	Allocated_reads:1	Strand:-
CTTTACACCAATTTATTAATGAGGGCACC
>Location:NODE_122013_length_9657_cov_34.346691	Coordinate:8449	Reads:1	Hits:1	Allocated_reads:1	Strand:-
TTTACACCAATTTATTAATGAGGGCACC
>Location:NODE_122013_length_9657_cov_34.346691	Coordinate:8453	Reads:1	Hits:1	Allocated_reads:1	Strand:-
TACACTTTACACCAATTTATTAATGAGGG
>Location:NODE_122013_length_9657_cov_34.346691	Coordinate:8454	Reads:3	Hits:1	Allocated_reads:3	Strand:-
CTACACTTTACACCAATTTATTAATGAGG
>Location:NODE_122013_length_9657_cov_34.346691	Coordinate:8454	Reads:6	Hits:1	Allocated_reads:6	Strand:-
TACACTTTACACCAATTTATTAATGAGG
>Location:NODE_122013_length_9657_cov_34.346691	Coordinate:8454	Reads:3	Hits:1	Allocated_reads:3	Strand:-
TCTACACTTTACACCAATTTATTAATGAGG
>Location:NODE_122013_length_9657_cov_34.346691	Coordinate:8455	Reads:1	Hits:1	Allocated_reads:1	Strand:-
CTACACTTTACACCAATTTATTAATGAG
>Location:NODE_122013_length_9657_cov_34.346691	Coordinate:8465	Reads:1	Hits:1	Allocated_reads:1	Strand:-
TAACTTTACATCTACACTTTACACCAATT
>Location:NODE_122013_length_9657_cov_34.346691	Coordinate:8466	Reads:1	Hits:1	Allocated_reads:1	Strand:+
ATTGGTGTAAAGTGTAGATGTAAAGTTAT
>Location:NODE_122013_length_9657_cov_34.346691	Coordinate:8469	Reads:1	Hits:1	Allocated_reads:1	Strand:-
GACGGATAACTTTACATCTACACTTTACACC
>Location:NODE_122013_length_9657_cov_34.346691	Coordinate:8470	Reads:1	Hits:1	Allocated_reads:1	Strand:+
GTGTAAAGTGTAGATGTAAAGTTATCCG
>Location:NODE_122013_length_9657_cov_34.346691	Coordinate:8471	Reads:1	Hits:1	Allocated_reads:1	Strand:-
GACGGATAACTTTACATCTACACTTTACA
>Location:NODE_122013_length_9657_cov_34.346691	Coordinate:8475	Reads:1	Hits:1	Allocated_reads:1	Strand:-
TATGAGACGGATAACTTTACATCTACACTT
>Location:NODE_122013_length_9657_cov_34.346691	Coordinate:8475	Reads:2	Hits:1	Allocated_reads:2	Strand:-
TGAGACGGATAACTTTACATCTACACTT
>Location:NODE_122013_length_9657_cov_34.346691	Coordinate:8476	Reads:4	Hits:1	Allocated_reads:4	Strand:-
TGAGACGGATAACTTTACATCTACACT
>Location:NODE_122013_length_9657_cov_34.346691	Coordinate:8476	Reads:1	Hits:1	Allocated_reads:1	Strand:-
TTATGAGACGGATAACTTTACATCTACACT
>Location:NODE_122013_length_9657_cov_34.346691	Coordinate:8476	Reads:1	Hits:1	Allocated_reads:1	Strand:-
TTTATGAGACGGATAACTTTACATCTACACT
>Location:NODE_122013_length_9657_cov_34.346691	Coordinate:8477	Reads:1	Hits:1	Allocated_reads:1	Strand:-
TTATGAGACGGATAACTTTACATCTACAC
>Location:NODE_122013_length_9657_cov_34.346691	Coordinate:8478	Reads:1	Hits:1	Allocated_reads:1	Strand:-
TTAGGATTTATGAGACGGATAACTTTACATCTACA
>Location:NODE_122013_length_9657_cov_34.346691	Coordinate:8480	Reads:1	Hits:1	Allocated_reads:1	Strand:-
TATGAGACGGATAACTTTACATCTA
>Location:NODE_122013_length_9657_cov_34.346691	Coordinate:8482	Reads:1	Hits:1	Allocated_reads:1	Strand:-
AGGATTTATGAGACGGATAACTTTACATC
>Location:NODE_122013_length_9657_cov_34.346691	Coordinate:8482	Reads:1	Hits:1	Allocated_reads:1	Strand:-
GATTTATGAGACGGATAACTTTACATC
>Location:NODE_122013_length_9657_cov_34.346691	Coordinate:8482	Reads:12	Hits:1	Allocated_reads:12	Strand:-
GGATTTATGAGACGGATAACTTTACATC
>Location:NODE_122013_length_9657_cov_34.346691	Coordinate:8482	Reads:58	Hits:1	Allocated_reads:58	Strand:-
TAGGATTTATGAGACGGATAACTTTACATC
>Location:NODE_122013_length_9657_cov_34.346691	Coordinate:8482	Reads:39	Hits:1	Allocated_reads:39	Strand:-
TTAGGATTTATGAGACGGATAACTTTACATC
>Location:NODE_122013_length_9657_cov_34.346691	Coordinate:8482	Reads:2	Hits:1	Allocated_reads:2	Strand:-
TTATGAGACGGATAACTTTACATC
>Location:NODE_122013_length_9657_cov_34.346691	Coordinate:8482	Reads:8	Hits:1	Allocated_reads:8	Strand:-
TTTATGAGACGGATAACTTTACATC
>Location:NODE_122013_length_9657_cov_34.346691	Coordinate:8484	Reads:1	Hits:1	Allocated_reads:1	Strand:-
GGATTTATGAGACGGATAACTTTACA
>Location:NODE_122013_length_9657_cov_34.346691	Coordinate:8484	Reads:2	Hits:1	Allocated_reads:2	Strand:-
TAATTAGGATTTATGAGACGGATAACTTTACA
>Location:NODE_122013_length_9657_cov_34.346691	Coordinate:8484	Reads:2	Hits:1	Allocated_reads:2	Strand:-
TAGGATTTATGAGACGGATAACTTTACA
>Location:NODE_122013_length_9657_cov_34.346691	Coordinate:8484	Reads:8	Hits:1	Allocated_reads:8	Strand:-
TTAGGATTTATGAGACGGATAACTTTACA
>Location:NODE_122013_length_9657_cov_34.346691	Coordinate:8485	Reads:1	Hits:1	Allocated_reads:1	Strand:-
TAGGATTTATGAGACGGATAACTTTAC
>Location:NODE_122013_length_9657_cov_34.346691	Coordinate:8486	Reads:1	Hits:1	Allocated_reads:1	Strand:-
TTAGGATTTATGAGACGGATAACTTTA
>Location:NODE_122013_length_9657_cov_34.346691	Coordinate:8487	Reads:1	Hits:1	Allocated_reads:1	Strand:-
TAATTAGGATTTATGAGACGGATAACTTT
>Location:NODE_122013_length_9657_cov_34.346691	Coordinate:8487	Reads:3	Hits:1	Allocated_reads:3	Strand:-
TTAGGATTTATGAGACGGATAACTTT
>Location:NODE_122013_length_9657_cov_34.346691	Coordinate:8488	Reads:2	Hits:1	Allocated_reads:2	Strand:-
AATTAGGATTTATGAGACGGATAACTT
>Location:NODE_122013_length_9657_cov_34.346691	Coordinate:8488	Reads:2	Hits:1	Allocated_reads:2	Strand:-
TAATTAGGATTTATGAGACGGATAACTT
>Location:NODE_122013_length_9657_cov_34.346691	Coordinate:8488	Reads:1	Hits:1	Allocated_reads:1	Strand:-
TAGGATTTATGAGACGGATAACTT
>Location:NODE_122013_length_9657_cov_34.346691	Coordinate:8488	Reads:1	Hits:1	Allocated_reads:1	Strand:-
TTAGGATTTATGAGACGGATAACTT
>Location:NODE_122013_length_9657_cov_34.346691	Coordinate:8489	Reads:1	Hits:1	Allocated_reads:1	Strand:-
AATTAGGATTTATGAGACGGATAACT
>Location:NODE_122013_length_9657_cov_34.346691	Coordinate:8489	Reads:8	Hits:1	Allocated_reads:8	Strand:-
TAATTAGGATTTATGAGACGGATAACT
>Location:NODE_122013_length_9657_cov_34.346691	Coordinate:8489	Reads:2	Hits:1	Allocated_reads:2	Strand:-
TTAGGATTTATGAGACGGATAACT
>Location:NODE_122013_length_9657_cov_34.346691	Coordinate:8505	Reads:1	Hits:1	Allocated_reads:1	Strand:-
TTGGAATCTCTCTGAATAATTAGGATT
>Location:NODE_122013_length_9657_cov_34.346691	Coordinate:8506	Reads:4	Hits:1	Allocated_reads:4	Strand:+
ATCCTAATTATTCAGAGAGATTCCAAAC
>Location:NODE_122013_length_9657_cov_34.346691	Coordinate:8506	Reads:1	Hits:1	Allocated_reads:1	Strand:+
ATCCTAATTATTCAGAGAGATTCCAAACC
>Location:NODE_122013_length_9657_cov_34.346691	Coordinate:8507	Reads:1	Hits:9	Allocated_reads:0.111111111111111	Strand:-
ATGGTTTGGAATCTCTCTGAATAATTAGGA
>Location:NODE_122013_length_9657_cov_34.346691	Coordinate:8512	Reads:1	Hits:10	Allocated_reads:0.1	Strand:-
TAGATGGTTTGGAATCTCTCTGAATAAT
>Location:NODE_122013_length_9657_cov_34.346691	Coordinate:8512	Reads:4	Hits:9	Allocated_reads:0.444444444444444	Strand:-
TCACTAGATGGTTTGGAATCTCTCTGAATAAT
>Location:NODE_122013_length_9657_cov_34.346691	Coordinate:8513	Reads:1	Hits:11	Allocated_reads:0.0909090909090909	Strand:+
TTATTCAGAGAGATTCCAAACCATC
>Location:NODE_122013_length_9657_cov_34.346691	Coordinate:8514	Reads:1	Hits:12	Allocated_reads:0.0833333333333333	Strand:-
GATGGTTTGGAATCTCTCTGAATA
>Location:NODE_122013_length_9657_cov_34.346691	Coordinate:8514	Reads:1	Hits:12	Allocated_reads:0.0833333333333333	Strand:+
TATTCAGAGAGATTCCAAACCATCT
>Location:NODE_122013_length_9657_cov_34.346691	Coordinate:8514	Reads:1	Hits:10	Allocated_reads:0.1	Strand:-
TCACTAGATGGTTTGGAATCTCTCTGAATA
>Location:NODE_122013_length_9657_cov_34.346691	Coordinate:8515	Reads:1	Hits:11	Allocated_reads:0.0909090909090909	Strand:-
TCACTAGATGGTTTGGAATCTCTCTGAAG
>Location:NODE_122013_length_9657_cov_34.346691	Coordinate:8515	Reads:2	Hits:11	Allocated_reads:0.181818181818182	Strand:-
TCACTAGATGGTTTGGAATCTCTCTGAAA
>Location:NODE_122013_length_9657_cov_34.346691	Coordinate:8515	Reads:8	Hits:11	Allocated_reads:0.727272727272727	Strand:-
TCACTAGATGGTTTGGAATCTCTCTGAAT
>Location:NODE_122013_length_9657_cov_34.346691	Coordinate:8516	Reads:1	Hits:11	Allocated_reads:0.0909090909090909	Strand:-
TCACTAGATGGTTTGGAATCTCTTTGAA
>Location:NODE_122013_length_9657_cov_34.346691	Coordinate:8516	Reads:14	Hits:11	Allocated_reads:1.27272727272727	Strand:-
TCACTAGATGGTTTGGAATCTCTCTGAA
>Location:NODE_122013_length_9657_cov_34.346691	Coordinate:8517	Reads:1	Hits:11	Allocated_reads:0.0909090909090909	Strand:-
TCACTAGATGGTTTGGAATCTCTCTGG
>Location:NODE_122013_length_9657_cov_34.346691	Coordinate:8517	Reads:1	Hits:11	Allocated_reads:0.0909090909090909	Strand:-
TCACTAGATGGTTTGGAATCTCTCTGT
>Location:NODE_122013_length_9657_cov_34.346691	Coordinate:8517	Reads:4	Hits:11	Allocated_reads:0.363636363636364	Strand:-
TCACTAGATGGTTTGGAATCTCTCTGA
>Location:NODE_122013_length_9657_cov_34.346691	Coordinate:8517	Reads:1	Hits:10	Allocated_reads:0.1	Strand:-
TTCACTAGATGGTTTGGAATCTCTCTGA
>Location:NODE_122013_length_9657_cov_34.346691	Coordinate:8518	Reads:23	Hits:11	Allocated_reads:2.09090909090909	Strand:-
TCACTAGATGGTTTGGAATCTCTCTG
>Location:NODE_122013_length_9657_cov_34.346691	Coordinate:8519	Reads:1	Hits:10	Allocated_reads:0.1	Strand:+
AGAGAGATTCCAAACCATCTAGTGAA
>Location:NODE_122013_length_9657_cov_34.346691	Coordinate:8519	Reads:1	Hits:10	Allocated_reads:0.1	Strand:+
AGAGAGATTCCAAACCATCTAGTGAACCCT
>Location:NODE_122013_length_9657_cov_34.346691	Coordinate:8519	Reads:55	Hits:11	Allocated_reads:5	Strand:-
TCACTAGATGGTTTGGAATCTCTCT
>Location:NODE_122013_length_9657_cov_34.346691	Coordinate:8519	Reads:1	Hits:10	Allocated_reads:0.1	Strand:-
TTCACTAGATGGTTTGGAATCTCTCT
>Location:NODE_122013_length_9657_cov_34.346691	Coordinate:8520	Reads:12	Hits:11	Allocated_reads:1.09090909090909	Strand:-
TCACTAGATGGTTTGGAATCTCTC
>Location:NODE_122013_length_9657_cov_34.346691	Coordinate:8520	Reads:1	Hits:10	Allocated_reads:0.1	Strand:-
TTCACTAGATGGTTTGGAATCTCTC
>Location:NODE_122013_length_9657_cov_34.346691	Coordinate:8521	Reads:1	Hits:11	Allocated_reads:0.0909090909090909	Strand:-
TTCACTAGATGGTTTGGAATCTCT
>Location:NODE_122013_length_9657_cov_34.346691	Coordinate:8524	Reads:1	Hits:10	Allocated_reads:0.1	Strand:-
TAACGTGAGGGTTCACTAGATGGTTTGGAATC
>Location:NODE_122013_length_9657_cov_34.346691	Coordinate:8528	Reads:2	Hits:10	Allocated_reads:0.2	Strand:+
CCAAACCATCTAGTGAACCCTCACGTTA
>Location:NODE_122013_length_9657_cov_34.346691	Coordinate:8549	Reads:1	Hits:1	Allocated_reads:1	Strand:-
TCTTTTAAAGCCACACCAATTGTGACGTG
>Location:NODE_122013_length_9657_cov_34.346691	Coordinate:8549	Reads:2	Hits:1	Allocated_reads:2	Strand:-
TCTTTTAAAGCCACACCAATTGTAACGTG
>Location:NODE_122013_length_9657_cov_34.346691	Coordinate:8549	Reads:1	Hits:1	Allocated_reads:1	Strand:-
TTTAAAGCCACACCAATTGTAACGTG
>Location:NODE_122013_length_9657_cov_34.346691	Coordinate:8551	Reads:1	Hits:1	Allocated_reads:1	Strand:-
CTCGTCTTTTAAAGCCACACCAATTGTAACG
>Location:NODE_122013_length_9657_cov_34.346691	Coordinate:8555	Reads:2	Hits:1	Allocated_reads:2	Strand:-
CACTCGTCTTTTAAAGCCACACCAATTGT
>Location:NODE_122013_length_9657_cov_34.346691	Coordinate:8556	Reads:1	Hits:1	Allocated_reads:1	Strand:-
ACACTCGTCTTTTAAAGCCACACCAATTG
>Location:NODE_122013_length_9657_cov_34.346691	Coordinate:8556	Reads:3	Hits:1	Allocated_reads:3	Strand:-
CACACTCGTCTTTTAAAGCCACACCAATTG
>Location:NODE_122013_length_9657_cov_34.346691	Coordinate:8556	Reads:5	Hits:1	Allocated_reads:5	Strand:-
CACTCGTCTTTTAAAGCCACACCAATTG
>Location:NODE_122013_length_9657_cov_34.346691	Coordinate:8561	Reads:4	Hits:1	Allocated_reads:4	Strand:-
TACACACTCGTCTTTTAAAGCCACACC
>Location:NODE_122013_length_9657_cov_34.346691	Coordinate:8561	Reads:2	Hits:1	Allocated_reads:2	Strand:-
TCCTACACACTCGTCTTTTAAAGCCACACC
>Location:NODE_122013_length_9657_cov_34.346691	Coordinate:8562	Reads:1	Hits:1	Allocated_reads:1	Strand:-
TCCTACACACTCGTCTTTTAAAGCCACAC
>Location:NODE_122013_length_9657_cov_34.346691	Coordinate:8563	Reads:1	Hits:1	Allocated_reads:1	Strand:-
TCCTACACACTCGTCTTTTAAAGCCACA
>Location:NODE_122013_length_9657_cov_34.346691	Coordinate:8565	Reads:1	Hits:1	Allocated_reads:1	Strand:+
TGGCTTTAAAAGACGAGTGTGTAGG
>Location:NODE_122013_length_9657_cov_34.346691	Coordinate:8566	Reads:5	Hits:1	Allocated_reads:5	Strand:-
TAATCCTACACACTCGTCTTTTAAAGCC
>Location:NODE_122013_length_9657_cov_34.346691	Coordinate:8567	Reads:1	Hits:1	Allocated_reads:1	Strand:+
GCTTTAAAAGACGAGTGTGTAGGATT
>Location:NODE_122013_length_9657_cov_34.346691	Coordinate:8568	Reads:1	Hits:1	Allocated_reads:1	Strand:-
TTAATCCTACACACTCGTCTTTTAAAG
>Location:NODE_122013_length_9657_cov_34.346691	Coordinate:8571	Reads:1	Hits:1	Allocated_reads:1	Strand:-
TACCACTTAATCCTACACACTCGTCTTTTA
>Location:NODE_122013_length_9657_cov_34.346691	Coordinate:8574	Reads:1	Hits:1	Allocated_reads:1	Strand:+
AAGACGAGTGTGTAGGATTAAGTGGTA
>Location:NODE_122013_length_9657_cov_34.346691	Coordinate:8574	Reads:1	Hits:1	Allocated_reads:1	Strand:+
AAGACGAGTGTGTAGGATTAAGTGGTATCT
>Location:NODE_122013_length_9657_cov_34.346691	Coordinate:8575	Reads:1	Hits:1	Allocated_reads:1	Strand:+
AGACGAGTGTGTAGGATTAAGTGGTATC
>Location:NODE_122013_length_9657_cov_34.346691	Coordinate:8576	Reads:1	Hits:1	Allocated_reads:1	Strand:-
AATAGATACCACTTAATCCTACACACTCGTC
>Location:NODE_122013_length_9657_cov_34.346691	Coordinate:8576	Reads:1	Hits:1	Allocated_reads:1	Strand:+
GACGAGTGTGTAGGATTAAGTGGTATC
>Location:NODE_122013_length_9657_cov_34.346691	Coordinate:8576	Reads:2	Hits:1	Allocated_reads:2	Strand:-
TAGATACCACTTAATCCTACACACTCGTC
>Location:NODE_122013_length_9657_cov_34.346691	Coordinate:8578	Reads:3	Hits:1	Allocated_reads:3	Strand:-
TAGATACCACTTAATCCTACACACTCG
>Location:NODE_122013_length_9657_cov_34.346691	Coordinate:8580	Reads:1	Hits:1	Allocated_reads:1	Strand:-
GCCAATAGATACCACTTAATCCTACACACT
>Location:NODE_122013_length_9657_cov_34.346691	Coordinate:8580	Reads:1	Hits:1	Allocated_reads:1	Strand:-
TGCCAATAGATACCACTTAATCCTACACACT
>Location:NODE_122013_length_9657_cov_34.346691	Coordinate:8581	Reads:1	Hits:1	Allocated_reads:1	Strand:-
CAATAGATACCACTTAATCCTACACAC
>Location:NODE_122013_length_9657_cov_34.346691	Coordinate:8581	Reads:1	Hits:1	Allocated_reads:1	Strand:+
GTGTGTAGGATTAAGTGGTATCTATT
>Location:NODE_122013_length_9657_cov_34.346691	Coordinate:8581	Reads:1	Hits:1	Allocated_reads:1	Strand:-
TGCCAATAGATACCACTTAATCCTACACAC
>Location:NODE_122013_length_9657_cov_34.346691	Coordinate:8581	Reads:1	Hits:1	Allocated_reads:1	Strand:-
TTGCCAATAGATACCACTTAATCCTACACAC
>Location:NODE_122013_length_9657_cov_34.346691	Coordinate:8584	Reads:1	Hits:1	Allocated_reads:1	Strand:-
TATTGCCAATAGATACCACTTAATCCTACA
>Location:NODE_122013_length_9657_cov_34.346691	Coordinate:8586	Reads:1	Hits:1	Allocated_reads:1	Strand:-
TATTGCCAATAGATACCACTTAATCCTA
>Location:NODE_122013_length_9657_cov_34.346691	Coordinate:8587	Reads:1	Hits:1	Allocated_reads:1	Strand:-
TATTGCCAATAGATACCACTTAATCCT
>Location:NODE_122013_length_9657_cov_34.346691	Coordinate:8587	Reads:1	Hits:1	Allocated_reads:1	Strand:-
TTGCCAATAGATACCACTTAATCCT
>Location:NODE_122013_length_9657_cov_34.346691	Coordinate:8588	Reads:3	Hits:1	Allocated_reads:3	Strand:-
TATTGCCAATAGATACCACTTAATCC
>Location:NODE_122013_length_9657_cov_34.346691	Coordinate:8588	Reads:2	Hits:1	Allocated_reads:2	Strand:-
TTATTGCCAATAGATACCACTTAATCC
>Location:NODE_122013_length_9657_cov_34.346691	Coordinate:8588	Reads:1	Hits:1	Allocated_reads:1	Strand:-
TTGCCAATAGATACCACTTAATCC
>Location:NODE_122013_length_9657_cov_34.346691	Coordinate:8588	Reads:1	Hits:1	Allocated_reads:1	Strand:-
TTTATTGCCAATAGATACCACTTAATCC
>Location:NODE_122013_length_9657_cov_34.346691	Coordinate:8590	Reads:1	Hits:1	Allocated_reads:1	Strand:-
TATTGCCAATAGATACCACTTAAT
>Location:NODE_122013_length_9657_cov_34.346691	Coordinate:8590	Reads:1	Hits:1	Allocated_reads:1	Strand:-
TATTGCCAATAGATACCACTTTTT
>Location:NODE_122013_length_9657_cov_34.346691	Coordinate:8590	Reads:2	Hits:1	Allocated_reads:2	Strand:-
TTATTGCCAATAGATACCACTTAAT
>Location:NODE_122013_length_9657_cov_34.346691	Coordinate:8598	Reads:1	Hits:1	Allocated_reads:1	Strand:-
TAAACCATTATCTTTATTGCCAATAGATAC
>Location:NODE_122013_length_9657_cov_34.346691	Coordinate:8599	Reads:2	Hits:1	Allocated_reads:2	Strand:-
AACCATTATCTTTATTGCCAATAGATA
>Location:NODE_122013_length_9657_cov_34.346691	Coordinate:8599	Reads:1	Hits:1	Allocated_reads:1	Strand:-
TAAACCATTATCTTTATTGCCAATAGATA
>Location:NODE_122013_length_9657_cov_34.346691	Coordinate:8603	Reads:1	Hits:1	Allocated_reads:1	Strand:+
TATTGGCAATAAAGATAATGGTTTAGAGC
>Location:NODE_122013_length_9657_cov_34.346691	Coordinate:8604	Reads:1	Hits:1	Allocated_reads:1	Strand:+
ATTGGCAATAAAGATAATGGTTTA
>Location:NODE_122013_length_9657_cov_34.346691	Coordinate:8604	Reads:2	Hits:1	Allocated_reads:2	Strand:+
ATTGGCAATAAAGATAATGGTTTAGAGC
>Location:NODE_122013_length_9657_cov_34.346691	Coordinate:8604	Reads:1	Hits:1	Allocated_reads:1	Strand:-
TCTAAACCATTATCTTTATTGCCAAT
>Location:NODE_122013_length_9657_cov_34.346691	Coordinate:8605	Reads:1	Hits:1	Allocated_reads:1	Strand:+
TTGGCAATAAAGATAATGGTTTAGA
>Location:NODE_122013_length_9657_cov_34.346691	Coordinate:8610	Reads:1	Hits:1	Allocated_reads:1	Strand:-
TAGCTCTAAACCATTATCTTTATT
>Location:NODE_122013_length_9657_cov_34.346691	Coordinate:8611	Reads:1	Hits:1	Allocated_reads:1	Strand:+
ATAAAGATAATGGTTTAGAGCTAC
>Location:NODE_122013_length_9657_cov_34.346691	Coordinate:8612	Reads:1	Hits:1	Allocated_reads:1	Strand:+
TAAAGATAATGGTTTAGAGCTACC
>Location:NODE_122013_length_9657_cov_34.346691	Coordinate:8614	Reads:7	Hits:1	Allocated_reads:7	Strand:-
TGCACCGTGGTAGCTCTAAACCATTATCTT
>Location:NODE_122013_length_9657_cov_34.346691	Coordinate:8615	Reads:1	Hits:1	Allocated_reads:1	Strand:-
GCACCGTGGTAGCTCTAAACCATTATCT
>Location:NODE_122013_length_9657_cov_34.346691	Coordinate:8615	Reads:4	Hits:1	Allocated_reads:4	Strand:-
TGCACCGTGGTAGCTCTAAACCATTATCT
>Location:NODE_122013_length_9657_cov_34.346691	Coordinate:8616	Reads:1	Hits:1	Allocated_reads:1	Strand:-
TGCACCGTGGTAGCTCTAAACCATTATC
>Location:NODE_122013_length_9657_cov_34.346691	Coordinate:8619	Reads:1	Hits:1	Allocated_reads:1	Strand:-
CCTCTGCACCGTGGTAGCTCTAAACCATT
>Location:NODE_122013_length_9657_cov_34.346691	Coordinate:8619	Reads:1	Hits:1	Allocated_reads:1	Strand:-
TCTGCACCGTGGTAGCTCTAAACCATT
>Location:NODE_122013_length_9657_cov_34.346691	Coordinate:8620	Reads:1	Hits:1	Allocated_reads:1	Strand:-
AACCTCTGCACCGTGGTAGCTCTAAACCAT
>Location:NODE_122013_length_9657_cov_34.346691	Coordinate:8621	Reads:3	Hits:1	Allocated_reads:3	Strand:-
AACCTCTGCACCGTGGTAGCTCTAAACCA
>Location:NODE_122013_length_9657_cov_34.346691	Coordinate:8621	Reads:1	Hits:1	Allocated_reads:1	Strand:-
ACCTCTGCACCGTGGTAGCTCTAAACCA
>Location:NODE_122013_length_9657_cov_34.346691	Coordinate:8621	Reads:1	Hits:1	Allocated_reads:1	Strand:-
CCTCTGCACCGTGGTAGCTCTAAACCA
>Location:NODE_122013_length_9657_cov_34.346691	Coordinate:8621	Reads:1	Hits:1	Allocated_reads:1	Strand:-
TCAAACCTCTGCACCGTGGTAGCTCTAAACCA
>Location:NODE_122013_length_9657_cov_34.346691	Coordinate:8621	Reads:5	Hits:1	Allocated_reads:5	Strand:-
TCTGCACCGTGGTAGCTCTAAACCA
>Location:NODE_122013_length_9657_cov_34.346691	Coordinate:8622	Reads:1	Hits:1	Allocated_reads:1	Strand:-
AACCTCTGCACCGTGGTAGCTCTAAACC
>Location:NODE_122013_length_9657_cov_34.346691	Coordinate:8622	Reads:1	Hits:1	Allocated_reads:1	Strand:-
CAAACCTCTGCACCGTGGTAGCTCTAAACC
>Location:NODE_122013_length_9657_cov_34.346691	Coordinate:8622	Reads:1	Hits:1	Allocated_reads:1	Strand:-
TCAAACCTCTGCACCGTGGTAGCTCTAAACC
>Location:NODE_122013_length_9657_cov_34.346691	Coordinate:8622	Reads:1	Hits:1	Allocated_reads:1	Strand:-
TCTGCACCGTGGTAGCTCTAAACC
>Location:NODE_122013_length_9657_cov_34.346691	Coordinate:8623	Reads:1	Hits:1	Allocated_reads:1	Strand:-
AACCTCTGCACCGTGGTAGCTCTAAAC
>Location:NODE_122013_length_9657_cov_34.346691	Coordinate:8623	Reads:2	Hits:1	Allocated_reads:2	Strand:-
CAAACCTCTGCACCGTGGTAGCTCTAAAC
>Location:NODE_122013_length_9657_cov_34.346691	Coordinate:8623	Reads:1	Hits:1	Allocated_reads:1	Strand:-
TCAAACCTCTGCACCGTGGTAGCTCTAAAC
>Location:NODE_122013_length_9657_cov_34.346691	Coordinate:8624	Reads:1	Hits:1	Allocated_reads:1	Strand:-
CAAACCTCTGCACCGTGGTAGCTATAAA
>Location:NODE_122013_length_9657_cov_34.346691	Coordinate:8624	Reads:3	Hits:1	Allocated_reads:3	Strand:-
TCAAACCTCTGCACCGTGGTAGCTCTAAA
>Location:NODE_122013_length_9657_cov_34.346691	Coordinate:8625	Reads:1	Hits:1	Allocated_reads:1	Strand:-
TCAAACCTCTGCACCGTGGTAGCTCTAA
>Location:NODE_122013_length_9657_cov_34.346691	Coordinate:8625	Reads:1	Hits:1	Allocated_reads:1	Strand:-
TTCAAACCTCTGCACCGTGGTAGCTCTAA
>Location:NODE_122013_length_9657_cov_34.346691	Coordinate:8627	Reads:1	Hits:1	Allocated_reads:1	Strand:-
TAGTTCAAACCTCTGCACCGTGGGAGCTCT
>Location:NODE_122013_length_9657_cov_34.346691	Coordinate:8627	Reads:4	Hits:1	Allocated_reads:4	Strand:-
TAGTTCAAACCTCTGCACCGTGGTAGCTCT
>Location:NODE_122013_length_9657_cov_34.346691	Coordinate:8628	Reads:1	Hits:1	Allocated_reads:1	Strand:-
ACTAGTTCAAACCTCTGCACCGTGGTAGCTC
>Location:NODE_122013_length_9657_cov_34.346691	Coordinate:8628	Reads:5	Hits:1	Allocated_reads:5	Strand:-
TAGTTCAAACCTCTGCACCGTGGTAGCTC
>Location:NODE_122013_length_9657_cov_34.346691	Coordinate:8629	Reads:1	Hits:1	Allocated_reads:1	Strand:-
AACTAGTTCAAACCTCTGCACCGTGGTAGCT
>Location:NODE_122013_length_9657_cov_34.346691	Coordinate:8629	Reads:2	Hits:1	Allocated_reads:2	Strand:-
ACTAGTTCAAACCTCTGCACCGTGGTAGCT
>Location:NODE_122013_length_9657_cov_34.346691	Coordinate:8629	Reads:2	Hits:1	Allocated_reads:2	Strand:-
AGTTCAAACCTCTGCACCGTGGTAGCT
>Location:NODE_122013_length_9657_cov_34.346691	Coordinate:8629	Reads:1	Hits:1	Allocated_reads:1	Strand:-
TAGTTCAAACCTCTGCACAGTGGTAGCT
>Location:NODE_122013_length_9657_cov_34.346691	Coordinate:8629	Reads:13	Hits:1	Allocated_reads:13	Strand:-
TAGTTCAAACCTCTGCACCGTGGTAGCT
>Location:NODE_122013_length_9657_cov_34.346691	Coordinate:8629	Reads:2	Hits:1	Allocated_reads:2	Strand:-
TAGTTCAAACCTCTGCACCGTGGTAGCG
>Location:NODE_122013_length_9657_cov_34.346691	Coordinate:8630	Reads:14	Hits:1	Allocated_reads:14	Strand:-
AACTAGTTCAAACCTCTGCACCGTGGTAGC
>Location:NODE_122013_length_9657_cov_34.346691	Coordinate:8630	Reads:1	Hits:1	Allocated_reads:1	Strand:-
ACTAGTTCAAACCTCTGCACCGTGGTAGC
>Location:NODE_122013_length_9657_cov_34.346691	Coordinate:8630	Reads:2	Hits:1	Allocated_reads:2	Strand:-
CTAGTTCAAACCTCTGCACCGTGGTAGC
>Location:NODE_122013_length_9657_cov_34.346691	Coordinate:8630	Reads:14	Hits:1	Allocated_reads:14	Strand:-
TAGTTCAAACCTCTGCACCGTGGTAGC
>Location:NODE_122013_length_9657_cov_34.346691	Coordinate:8631	Reads:1	Hits:1	Allocated_reads:1	Strand:-
TAGTTCAAACCTCTGCACCGTGGTAG
>Location:NODE_122013_length_9657_cov_34.346691	Coordinate:8631	Reads:1	Hits:1	Allocated_reads:1	Strand:-
TAGTTCAAACCTCTGCACCGTGGTAT
>Location:NODE_122013_length_9657_cov_34.346691	Coordinate:8632	Reads:7	Hits:1	Allocated_reads:7	Strand:-
AACTAGTTCAAACCTCTGCACCGTGGTA
>Location:NODE_122013_length_9657_cov_34.346691	Coordinate:8632	Reads:2	Hits:1	Allocated_reads:2	Strand:-
TAGTTCAAACCTCTGCACCGTGGTA
>Location:NODE_122013_length_9657_cov_34.346691	Coordinate:8633	Reads:3	Hits:1	Allocated_reads:3	Strand:-
AAACTAGTTCAAACCTCTGCACCGTGGT
>Location:NODE_122013_length_9657_cov_34.346691	Coordinate:8633	Reads:1	Hits:1	Allocated_reads:1	Strand:-
AACTAGTTCAAACCTCTGCACCGTGGT
>Location:NODE_122013_length_9657_cov_34.346691	Coordinate:8633	Reads:1	Hits:1	Allocated_reads:1	Strand:-
AAGGAAACTAGTTCAAACCTCTGCACCGTGGT
>Location:NODE_122013_length_9657_cov_34.346691	Coordinate:8633	Reads:1	Hits:1	Allocated_reads:1	Strand:-
AGGAAACTAGTTCAAACCTCTGCACCGTGGT
>Location:NODE_122013_length_9657_cov_34.346691	Coordinate:8633	Reads:1	Hits:1	Allocated_reads:1	Strand:-
TAAGGAAACTAGTTCAAACCTCTGCACCGTGGT
>Location:NODE_122013_length_9657_cov_34.346691	Coordinate:8633	Reads:1	Hits:1	Allocated_reads:1	Strand:-
TAGTTCAAACCTCTGCACCGTGGT
>Location:NODE_122013_length_9657_cov_34.346691	Coordinate:8634	Reads:1	Hits:1	Allocated_reads:1	Strand:-
AAACTAGTTCAAACCTCTGCACCGTGG
>Location:NODE_122013_length_9657_cov_34.346691	Coordinate:8634	Reads:1	Hits:1	Allocated_reads:1	Strand:-
AAGGAAACTAGTTCAAACCTCTGCACCGTGG
>Location:NODE_122013_length_9657_cov_34.346691	Coordinate:8634	Reads:1	Hits:1	Allocated_reads:1	Strand:+
CCACGGTGCAGAGGTTTGAACTAGT
>Location:NODE_122013_length_9657_cov_34.346691	Coordinate:8634	Reads:1	Hits:1	Allocated_reads:1	Strand:+
CCACGGTGCAGAGGTTTGAACTAGTTTC
>Location:NODE_122013_length_9657_cov_34.346691	Coordinate:8635	Reads:1	Hits:1	Allocated_reads:1	Strand:-
AAACTAGTTCAAACCTCTGCACCGTG
>Location:NODE_122013_length_9657_cov_34.346691	Coordinate:8635	Reads:3	Hits:1	Allocated_reads:3	Strand:-
TAAGGAAACTAGTTCAAACCTCTGCACCGTG
>Location:NODE_122013_length_9657_cov_34.346691	Coordinate:8636	Reads:1	Hits:1	Allocated_reads:1	Strand:-
AAGGAAACTAGTTCAAACCTCTGCACCGT
>Location:NODE_122013_length_9657_cov_34.346691	Coordinate:8636	Reads:1	Hits:1	Allocated_reads:1	Strand:-
ATAAGGAAACTAGTTCAAACCTCTGCACCGT
>Location:NODE_122013_length_9657_cov_34.346691	Coordinate:8636	Reads:1	Hits:1	Allocated_reads:1	Strand:-
TAAGGAAACTAGTTCAAACCTCTGCACCGA
>Location:NODE_122013_length_9657_cov_34.346691	Coordinate:8636	Reads:4	Hits:1	Allocated_reads:4	Strand:-
TAAGGAAACTAGTTCAAACCTCTGCACCGT
>Location:NODE_122013_length_9657_cov_34.346691	Coordinate:8636	Reads:1	Hits:1	Allocated_reads:1	Strand:-
TGATAAGGAAACTAGTTCAAACCTCTGCACCGT
>Location:NODE_122013_length_9657_cov_34.346691	Coordinate:8637	Reads:1	Hits:1	Allocated_reads:1	Strand:-
AAACTAGTTCAAACCTCTGCACCG
>Location:NODE_122013_length_9657_cov_34.346691	Coordinate:8637	Reads:14	Hits:1	Allocated_reads:14	Strand:-
AAGGAAACTAGTTCAAACCTCTGCACCG
>Location:NODE_122013_length_9657_cov_34.346691	Coordinate:8637	Reads:1	Hits:1	Allocated_reads:1	Strand:+
CGGTGCAGAGGTTTGAACTAGTTTC
>Location:NODE_122013_length_9657_cov_34.346691	Coordinate:8637	Reads:1	Hits:1	Allocated_reads:1	Strand:-
GATAAGGAAACTAGTTCAAACCTCTGCACCG
>Location:NODE_122013_length_9657_cov_34.346691	Coordinate:8637	Reads:27	Hits:1	Allocated_reads:27	Strand:-
TAAGGAAACTAGTTCAAACCTCTGCACCG
>Location:NODE_122013_length_9657_cov_34.346691	Coordinate:8638	Reads:3	Hits:1	Allocated_reads:3	Strand:-
AAGGAAACTAGTTCAAACCTCTGCACC
>Location:NODE_122013_length_9657_cov_34.346691	Coordinate:8638	Reads:4	Hits:1	Allocated_reads:4	Strand:-
ATAAGGAAACTAGTTCAAACCTCTGCACC
>Location:NODE_122013_length_9657_cov_34.346691	Coordinate:8638	Reads:8	Hits:1	Allocated_reads:8	Strand:-
GATAAGGAAACTAGTTCAAACCTCTGCACC
>Location:NODE_122013_length_9657_cov_34.346691	Coordinate:8638	Reads:1	Hits:1	Allocated_reads:1	Strand:-
GGAAACTAGTTCAAACCTCTGCACC
>Location:NODE_122013_length_9657_cov_34.346691	Coordinate:8638	Reads:57	Hits:1	Allocated_reads:57	Strand:-
TAAGGAAACTAGTTCAAACCTCTGCACC
>Location:NODE_122013_length_9657_cov_34.346691	Coordinate:8638	Reads:14	Hits:1	Allocated_reads:14	Strand:-
TGATAAGGAAACTAGTTCAAACCTCTGCACC
>Location:NODE_122013_length_9657_cov_34.346691	Coordinate:8639	Reads:2	Hits:1	Allocated_reads:2	Strand:-
TAAGGAAACTAGTTCAAACCTCTGCAC
>Location:NODE_122013_length_9657_cov_34.346691	Coordinate:8640	Reads:2	Hits:1	Allocated_reads:2	Strand:-
TAAGGAAACTAGTTCAAACCTCTGCA
>Location:NODE_122013_length_9657_cov_34.346691	Coordinate:8640	Reads:3	Hits:1	Allocated_reads:3	Strand:-
TGATAAGGAAACTAGTTCAAACCTCTGCA
>Location:NODE_122013_length_9657_cov_34.346691	Coordinate:8641	Reads:1	Hits:1	Allocated_reads:1	Strand:-
TAAGGAAACTAGTTCAAACCTCTGC
>Location:NODE_122013_length_9657_cov_34.346691	Coordinate:8643	Reads:3	Hits:1	Allocated_reads:3	Strand:-
TCAGTGATAAGGAAACTAGTTCAAACCTCT
>Location:NODE_122013_length_9657_cov_34.346691	Coordinate:8643	Reads:1	Hits:1	Allocated_reads:1	Strand:-
TGATAAGGAAACTAGTTCAAACCTCT
>Location:NODE_122013_length_9657_cov_34.346691	Coordinate:8643	Reads:1	Hits:1	Allocated_reads:1	Strand:-
TTCAGTGATAAGGAAACTAGTTCAAACCTCT
>Location:NODE_122013_length_9657_cov_34.346691	Coordinate:8643	Reads:1	Hits:1	Allocated_reads:1	Strand:-
TTTCAGTGATAAGGAAACTAGTTCAAACCTCT
>Location:NODE_122013_length_9657_cov_34.346691	Coordinate:8645	Reads:5	Hits:1	Allocated_reads:5	Strand:-
TCAGTGATAAGGAAACTAGTTCAAACCT
>Location:NODE_122013_length_9657_cov_34.346691	Coordinate:8645	Reads:4	Hits:1	Allocated_reads:4	Strand:-
TTCAGTGATAAGGAAACTAGTTCAAACCT
>Location:NODE_122013_length_9657_cov_34.346691	Coordinate:8645	Reads:2	Hits:1	Allocated_reads:2	Strand:-
TTTCAGTGATAAGGAAACTAGTTCAAACCT
>Location:NODE_122013_length_9657_cov_34.346691	Coordinate:8646	Reads:1	Hits:1	Allocated_reads:1	Strand:-
CAGTGATAAGGAAACTAGTTCAAACC
>Location:NODE_122013_length_9657_cov_34.346691	Coordinate:8646	Reads:3	Hits:1	Allocated_reads:3	Strand:-
TCAGTGATAAGGAAACTAGTTCAAACC
>Location:NODE_122013_length_9657_cov_34.346691	Coordinate:8646	Reads:1	Hits:1	Allocated_reads:1	Strand:-
TTCAGTGATAAGGAAACTAGTTCGAACC
>Location:NODE_122013_length_9657_cov_34.346691	Coordinate:8646	Reads:4	Hits:1	Allocated_reads:4	Strand:-
TTCAGTGATAAGGAAACTAGTTCAAACC
>Location:NODE_122013_length_9657_cov_34.346691	Coordinate:8646	Reads:7	Hits:1	Allocated_reads:7	Strand:-
TTTCAGTGATAAGGAAACTAGTTCAAACC
>Location:NODE_122013_length_9657_cov_34.346691	Coordinate:8647	Reads:1	Hits:1	Allocated_reads:1	Strand:-
ATTTCAGTGATAAGGAAACTAGTTCAAAC
>Location:NODE_122013_length_9657_cov_34.346691	Coordinate:8647	Reads:1	Hits:1	Allocated_reads:1	Strand:-
TTTCAGTGATAAGGAAACTAGTTCAATT
>Location:NODE_122013_length_9657_cov_34.346691	Coordinate:8647	Reads:8	Hits:1	Allocated_reads:8	Strand:-
TTTCAGTGATAAGGAAACTAGTTCAAAC
>Location:NODE_122013_length_9657_cov_34.346691	Coordinate:8650	Reads:1	Hits:1	Allocated_reads:1	Strand:-
TTCAGTGATAAGGAAACTAGTTCA
>Location:NODE_122013_length_9657_cov_34.346691	Coordinate:8650	Reads:1	Hits:1	Allocated_reads:1	Strand:-
TTCAGTGATAAGGAAACTAGTTCT
>Location:NODE_122013_length_9657_cov_34.346691	Coordinate:8651	Reads:2	Hits:1	Allocated_reads:2	Strand:-
TTTCAGTGATAAGGAAACTAGTTC
>Location:NODE_122013_length_9657_cov_34.346691	Coordinate:8656	Reads:1	Hits:1	Allocated_reads:1	Strand:-
TTAACTCACATTTCAGTGATAAGGAAACT
>Location:NODE_122013_length_9657_cov_34.346691	Coordinate:8660	Reads:1	Hits:1	Allocated_reads:1	Strand:-
GGATTAACTCACATTTCAGTGATAAGGA
>Location:NODE_122013_length_9657_cov_34.346691	Coordinate:8666	Reads:1	Hits:1	Allocated_reads:1	Strand:-
GTCTTGCTGGATTAACTCACATTTCAGTGA
>Location:NODE_122013_length_9657_cov_34.346691	Coordinate:8666	Reads:1	Hits:1	Allocated_reads:1	Strand:-
TCTTGCTGGATTAACTCACATTTCAGTGA
>Location:NODE_122013_length_9657_cov_34.346691	Coordinate:8668	Reads:1	Hits:1	Allocated_reads:1	Strand:-
TAGTCTTGCTGGATTAACTCACATTTCAGT
>Location:NODE_122013_length_9657_cov_34.346691	Coordinate:8669	Reads:1	Hits:1	Allocated_reads:1	Strand:-
AGTCTTGCTGGATTAACTCACATTTCAG
>Location:NODE_122013_length_9657_cov_34.346691	Coordinate:8669	Reads:5	Hits:1	Allocated_reads:5	Strand:-
TAGTCTTGCTGGATTAACTCACATTTCAG
>Location:NODE_122013_length_9657_cov_34.346691	Coordinate:8669	Reads:1	Hits:1	Allocated_reads:1	Strand:-
TCTTGCTGGATTAACTCACATTTCAG
>Location:NODE_122013_length_9657_cov_34.346691	Coordinate:8671	Reads:3	Hits:1	Allocated_reads:3	Strand:-
TCTAGTCTTGCTGGATTAACTCACATTTC
>Location:NODE_122013_length_9657_cov_34.346691	Coordinate:8671	Reads:1	Hits:1	Allocated_reads:1	Strand:-
TTCTAGTCTTGCTGGATTAACTCACATTTC
>Location:NODE_122013_length_9657_cov_34.346691	Coordinate:8672	Reads:1	Hits:1	Allocated_reads:1	Strand:-
CTAGTCTTGCTGGATTAACTCACATTT
>Location:NODE_122013_length_9657_cov_34.346691	Coordinate:8672	Reads:1	Hits:1	Allocated_reads:1	Strand:-
TTCTAGTCTTGCTGGATTAACTCACATTT
>Location:NODE_122013_length_9657_cov_34.346691	Coordinate:8673	Reads:2	Hits:1	Allocated_reads:2	Strand:-
CTAGTCTTGCTGGATTAACTCACATT
>Location:NODE_122013_length_9657_cov_34.346691	Coordinate:8673	Reads:9	Hits:1	Allocated_reads:9	Strand:-
TAGTCTTGCTGGATTAACTCACATT
>Location:NODE_122013_length_9657_cov_34.346691	Coordinate:8673	Reads:20	Hits:1	Allocated_reads:20	Strand:-
TCTAGTCTTGCTGGATTAACTCACATT
>Location:NODE_122013_length_9657_cov_34.346691	Coordinate:8673	Reads:6	Hits:1	Allocated_reads:6	Strand:-
TTCTAGTCTTGCTGGATTAACTCACATT
>Location:NODE_122013_length_9657_cov_34.346691	Coordinate:8673	Reads:1	Hits:1	Allocated_reads:1	Strand:-
TTTCTAGTCTTGCTGGATTAACTCACATT
>Location:NODE_122013_length_9657_cov_34.346691	Coordinate:8674	Reads:1	Hits:1	Allocated_reads:1	Strand:-
TAGTCTTGCTGGATTAACTCACAT
>Location:NODE_122013_length_9657_cov_34.346691	Coordinate:8674	Reads:2	Hits:1	Allocated_reads:2	Strand:-
TCTAGTCTTGCTGGATTAACTCACAT
>Location:NODE_122013_length_9657_cov_34.346691	Coordinate:8677	Reads:1	Hits:1	Allocated_reads:1	Strand:+
TGAGTTAATCCAGCAAGACTAGAAAAC
>Location:NODE_122013_length_9657_cov_34.346691	Coordinate:8683	Reads:1	Hits:1	Allocated_reads:1	Strand:-
TGACTAGTTTTCTAGTCTTGCTGGATT
>Location:NODE_122013_length_9657_cov_34.346691	Coordinate:8684	Reads:1	Hits:1	Allocated_reads:1	Strand:-
TTGACTAGTTTTCTAGTCTTGCTGGAT
>Location:NODE_122013_length_9657_cov_34.346691	Coordinate:8685	Reads:1	Hits:1	Allocated_reads:1	Strand:+
TCCAGCAAGACTAGAAAACTAGTCAAC
>Location:NODE_122013_length_9657_cov_34.346691	Coordinate:8694	Reads:1	Hits:1	Allocated_reads:1	Strand:-
TTTAAGATGAAAGTTGACTAGTTTTCTAGT
>Location:NODE_122013_length_9657_cov_34.346691	Coordinate:8696	Reads:1	Hits:1	Allocated_reads:1	Strand:+
TAGAAAACTAGTCAACTTTCATCTTAAACC
>Location:NODE_122013_length_9657_cov_34.346691	Coordinate:8697	Reads:2	Hits:1	Allocated_reads:2	Strand:-
TAAGATGAAAGTTGACTAGTTTTCT
>Location:NODE_122013_length_9657_cov_34.346691	Coordinate:8697	Reads:2	Hits:1	Allocated_reads:2	Strand:-
TTAAGATGAAAGTTGACTAGTTTTCT
>Location:NODE_122013_length_9657_cov_34.346691	Coordinate:8698	Reads:1	Hits:1	Allocated_reads:1	Strand:-
TAAGATGAAAGTTGACTAGTTTTC
>Location:NODE_122013_length_9657_cov_34.346691	Coordinate:8698	Reads:1	Hits:1	Allocated_reads:1	Strand:-
TTAAGGTTTAAGATGAAAGTTGACTAGTTTTC
>Location:NODE_122013_length_9657_cov_34.346691	Coordinate:8700	Reads:2	Hits:1	Allocated_reads:2	Strand:+
AAACTAGTCAACTTTCATCTTAAACCT
>Location:NODE_122013_length_9657_cov_34.346691	Coordinate:8701	Reads:2	Hits:1	Allocated_reads:2	Strand:-
TAAGGTTTAAGATGAAAGTTGACTAGTT
>Location:NODE_122013_length_9657_cov_34.346691	Coordinate:8701	Reads:7	Hits:1	Allocated_reads:7	Strand:-
TTAAGGTTTAAGATGAAAGTTGACTAGTT
>Location:NODE_122013_length_9657_cov_34.346691	Coordinate:8701	Reads:2	Hits:1	Allocated_reads:2	Strand:-
TTTTAAGGTTTAAGATGAAAGTTGACTAGTT
>Location:NODE_122013_length_9657_cov_34.346691	Coordinate:8702	Reads:1	Hits:1	Allocated_reads:1	Strand:-
TAAGGTTTAAGATGAAAGTTGACTAGT
>Location:NODE_122013_length_9657_cov_34.346691	Coordinate:8702	Reads:3	Hits:1	Allocated_reads:3	Strand:-
TTAAGGTTTAAGATGAAAGTTGACTAGT
>Location:NODE_122013_length_9657_cov_34.346691	Coordinate:8705	Reads:1	Hits:1	Allocated_reads:1	Strand:-
TACGATTTTAAGGTTTAAGATGAAAGTTGACT
>Location:NODE_122013_length_9657_cov_34.346691	Coordinate:8705	Reads:1	Hits:1	Allocated_reads:1	Strand:-
TTTTAAGGTTTAAGATGAAAGTTGACT
>Location:NODE_122013_length_9657_cov_34.346691	Coordinate:8709	Reads:2	Hits:1	Allocated_reads:2	Strand:-
TACGATTTTAAGGTTTAAGATGAAAGTT
>Location:NODE_122013_length_9657_cov_34.346691	Coordinate:8710	Reads:4	Hits:1	Allocated_reads:4	Strand:-
ATACGATTTTAAGGTTTAAGATGAAAGT
>Location:NODE_122013_length_9657_cov_34.346691	Coordinate:8710	Reads:1	Hits:1	Allocated_reads:1	Strand:-
GTTTATACGATTTTAAGGTTTAAGATGAAAGT
>Location:NODE_122013_length_9657_cov_34.346691	Coordinate:8710	Reads:6	Hits:1	Allocated_reads:6	Strand:-
TACGATTTTAAGGTTTAAGATGAAAGT
>Location:NODE_122013_length_9657_cov_34.346691	Coordinate:8710	Reads:16	Hits:1	Allocated_reads:16	Strand:-
TTATACGATTTTAAGGTTTAAGATGAAAGT
>Location:NODE_122013_length_9657_cov_34.346691	Coordinate:8711	Reads:2	Hits:1	Allocated_reads:2	Strand:-
TTATACGATTTTAAGGTTTAAGATGAAAG
>Location:NODE_122013_length_9657_cov_34.346691	Coordinate:8712	Reads:1	Hits:1	Allocated_reads:1	Strand:-
TTATACGATTTTAAGGTTTAAGATGAAA
>Location:NODE_122013_length_9657_cov_34.346691	Coordinate:8712	Reads:2	Hits:1	Allocated_reads:2	Strand:-
TTTATACGATTTTAAGGTTTAAGATGAAA
>Location:NODE_122013_length_9657_cov_34.346691	Coordinate:8714	Reads:1	Hits:1	Allocated_reads:1	Strand:-
GTTTATACGATTTTAAGGTTTAAGATGG
>Location:NODE_122013_length_9657_cov_34.346691	Coordinate:8720	Reads:1	Hits:1	Allocated_reads:1	Strand:+
TAAACCTTAAAATCGTATAAACCTG
>Location:NODE_122013_length_9657_cov_34.346691	Coordinate:8727	Reads:1	Hits:1	Allocated_reads:1	Strand:-
ACAGACTGTCAGGTTTATACGATTTTA
>Location:NODE_122013_length_9657_cov_34.346691	Coordinate:8727	Reads:2	Hits:1	Allocated_reads:2	Strand:+
TAAAATCGTATAAACCTGACAGTC
>Location:NODE_122013_length_9657_cov_34.346691	Coordinate:8727	Reads:3	Hits:1	Allocated_reads:3	Strand:+
TAAAATCGTATAAACCTGACAGTCT
>Location:NODE_122013_length_9657_cov_34.346691	Coordinate:8727	Reads:1	Hits:1	Allocated_reads:1	Strand:+
TAAAATCGTATAAACCTGACAGTCTGTAGCAGC
>Location:NODE_122013_length_9657_cov_34.346691	Coordinate:8728	Reads:1	Hits:1	Allocated_reads:1	Strand:+
AAAATCGTATAAACCTGACAGTCT
>Location:NODE_122013_length_9657_cov_34.346691	Coordinate:8728	Reads:1	Hits:1	Allocated_reads:1	Strand:-
TACAGACTGTCAGGTTTATACGATTTT
>Location:NODE_122013_length_9657_cov_34.346691	Coordinate:8729	Reads:1	Hits:1	Allocated_reads:1	Strand:-
TGCTACAGACTGTCAGGTTTATACGATTT
>Location:NODE_122013_length_9657_cov_34.346691	Coordinate:8730	Reads:1	Hits:1	Allocated_reads:1	Strand:+
AATCGTATAAACCTGACAGTCTGTA
>Location:NODE_122013_length_9657_cov_34.346691	Coordinate:8730	Reads:1	Hits:1	Allocated_reads:1	Strand:+
AATCGTATAAACCTGACAGTCTGTAGA
>Location:NODE_122013_length_9657_cov_34.346691	Coordinate:8730	Reads:2	Hits:1	Allocated_reads:2	Strand:+
AATCGTATAAACCTGACAGTCTGTAGC
>Location:NODE_122013_length_9657_cov_34.346691	Coordinate:8730	Reads:1	Hits:1	Allocated_reads:1	Strand:+
AATCGTATAAACCTGACAGTCTGTAGCAGC
>Location:NODE_122013_length_9657_cov_34.346691	Coordinate:8730	Reads:1	Hits:1	Allocated_reads:1	Strand:-
TACAGACTGTCAGGTTTATACGATT
>Location:NODE_122013_length_9657_cov_34.346691	Coordinate:8730	Reads:1	Hits:1	Allocated_reads:1	Strand:-
TGCTACAGACTGTCAGGTTTATACGATT
>Location:NODE_122013_length_9657_cov_34.346691	Coordinate:8734	Reads:1	Hits:1	Allocated_reads:1	Strand:-
TTTAGCTGCTACAGACTGTCAGGTTTATAC
>Location:NODE_122013_length_9657_cov_34.346691	Coordinate:8736	Reads:1	Hits:1	Allocated_reads:1	Strand:+
ATAAACCTGACAGTCTGTAGCAGC
>Location:NODE_122013_length_9657_cov_34.346691	Coordinate:8737	Reads:1	Hits:1	Allocated_reads:1	Strand:+
TAAACCTGACAGTCTGTAGCAGCT
>Location:NODE_122013_length_9657_cov_34.346691	Coordinate:8737	Reads:1	Hits:1	Allocated_reads:1	Strand:-
TTTTAGCTGCTACAGACTGTCAGGTTTA
>Location:NODE_122013_length_9657_cov_34.346691	Coordinate:8739	Reads:1	Hits:1	Allocated_reads:1	Strand:-
TTTTTAGCTGCTACAGACTGTCAGGTT
>Location:NODE_122013_length_9657_cov_34.346691	Coordinate:8740	Reads:1	Hits:1	Allocated_reads:1	Strand:-
TATTTTTAGCTGCTACAGACTGTCAGGT
>Location:NODE_122013_length_9657_cov_34.346691	Coordinate:8743	Reads:2	Hits:1	Allocated_reads:2	Strand:-
TGCTTATTTTTAGCTGCTACAGACTGTCA
>Location:NODE_122013_length_9657_cov_34.346691	Coordinate:8744	Reads:1	Hits:1	Allocated_reads:1	Strand:-
TCTGCTTATTTTTAGCTGCTACAGACTGTC
>Location:NODE_122013_length_9657_cov_34.346691	Coordinate:8745	Reads:1	Hits:1	Allocated_reads:1	Strand:+
ACAGTCTGTAGCAGCTAAAAATAAGC
>Location:NODE_122013_length_9657_cov_34.346691	Coordinate:8745	Reads:2	Hits:1	Allocated_reads:2	Strand:-
TGCTTATTTTTAGCTGCTACAGACTGT
>Location:NODE_122013_length_9657_cov_34.346691	Coordinate:8751	Reads:1	Hits:1	Allocated_reads:1	Strand:-
TGGTGAAACAGTCTGCTTATTTTTAGCTGCTACA
>Location:NODE_122013_length_9657_cov_34.346691	Coordinate:8752	Reads:1	Hits:1	Allocated_reads:1	Strand:+
GTAGCAGCTAAAAATAAGCAGACTGTT
>Location:NODE_122013_length_9657_cov_34.346691	Coordinate:8755	Reads:1	Hits:1	Allocated_reads:1	Strand:-
GGTGAAACAGTCTGCTTATTTTTAGCTGC
>Location:NODE_122013_length_9657_cov_34.346691	Coordinate:8755	Reads:1	Hits:1	Allocated_reads:1	Strand:-
TCGTGGTGAAACAGTCTGCTTATTTTTAGCTGC
>Location:NODE_122013_length_9657_cov_34.346691	Coordinate:8755	Reads:5	Hits:1	Allocated_reads:5	Strand:-
TGAAACAGTCTGCTTATTTTTAGCTGC
>Location:NODE_122013_length_9657_cov_34.346691	Coordinate:8755	Reads:13	Hits:1	Allocated_reads:13	Strand:-
TGGTGAAACAGTCTGCTTATTTTTAGCTGC
>Location:NODE_122013_length_9657_cov_34.346691	Coordinate:8756	Reads:1	Hits:1	Allocated_reads:1	Strand:-
TGAAACAGTCTGCTTATTTTTAGCTG
>Location:NODE_122013_length_9657_cov_34.346691	Coordinate:8758	Reads:1	Hits:1	Allocated_reads:1	Strand:-
ATCGTGGTGAAACAGTCTGCTTATTTTTAGC
>Location:NODE_122013_length_9657_cov_34.346691	Coordinate:8758	Reads:2	Hits:1	Allocated_reads:2	Strand:-
TCGTGGTGAAACAGTCTGCTTATTTTTAGC
>Location:NODE_122013_length_9657_cov_34.346691	Coordinate:8764	Reads:1	Hits:1	Allocated_reads:1	Strand:-
ACCATCGTGGTGAAACAGTCTGCTTATT
>Location:NODE_122013_length_9657_cov_34.346691	Coordinate:8764	Reads:1	Hits:1	Allocated_reads:1	Strand:-
ATCGTGGTGAAACAGTCTGCTTATT
>Location:NODE_122013_length_9657_cov_34.346691	Coordinate:8767	Reads:1	Hits:1	Allocated_reads:1	Strand:-
AACCATCGTGGTGAAACAGTCTGCTT
>Location:NODE_122013_length_9657_cov_34.346691	Coordinate:8769	Reads:2	Hits:1	Allocated_reads:2	Strand:+
GCAGACTGTTTCACCACGATGGTTC
>Location:NODE_122013_length_9657_cov_34.346691	Coordinate:8778	Reads:1	Hits:1	Allocated_reads:1	Strand:-
TAAGCACAAAAAGGAGGGAACCATCGTGGTGTT
>Location:NODE_122013_length_9657_cov_34.346691	Coordinate:8779	Reads:1	Hits:1	Allocated_reads:1	Strand:-
TAAGCACAAAAAGGAGGGAACCATCGTGGTGT
>Location:NODE_122013_length_9657_cov_34.346691	Coordinate:8779	Reads:12	Hits:1	Allocated_reads:12	Strand:-
TAAGCACAAAAAGGAGGGAACCATCGTGGTGA
>Location:NODE_122013_length_9657_cov_34.346691	Coordinate:8781	Reads:10	Hits:1	Allocated_reads:10	Strand:-
TAAGCACAAAAAGGAGGGAACCATCGTGGT
>Location:NODE_122013_length_9657_cov_34.346691	Coordinate:8782	Reads:1	Hits:1	Allocated_reads:1	Strand:-
TAAGCACAAAAAGGAGGGAACCATCTTTT
>Location:NODE_122013_length_9657_cov_34.346691	Coordinate:8782	Reads:9	Hits:1	Allocated_reads:9	Strand:-
TAAGCACAAAAAGGAGGGAACCATCGTGG
>Location:NODE_122013_length_9657_cov_34.346691	Coordinate:8783	Reads:7	Hits:1	Allocated_reads:7	Strand:-
TAAGCACAAAAAGGAGGGAACCATCGTG
>Location:NODE_122013_length_9657_cov_34.346691	Coordinate:8784	Reads:1	Hits:1	Allocated_reads:1	Strand:-
TAAGCACAAAAAGGAGGGAACCATCGT
>Location:NODE_122013_length_9657_cov_34.346691	Coordinate:8786	Reads:1	Hits:1	Allocated_reads:1	Strand:-
TAAGCACAAAAAGGAGGGAACCATC
>Location:NODE_122013_length_9657_cov_34.346691	Coordinate:8787	Reads:1	Hits:1	Allocated_reads:1	Strand:-
TAAGCACAAAAAGGAGGGAACCAT
>Location:NODE_122013_length_9657_cov_34.346691	Coordinate:8794	Reads:1	Hits:1	Allocated_reads:1	Strand:-
TGCAGCTCCACAGTAAGCACAAAAAGGAGG
>Location:NODE_122013_length_9657_cov_34.346691	Coordinate:8799	Reads:1	Hits:1	Allocated_reads:1	Strand:-
TGCTGCAGCTCCACAGTAAGCACAAAAA
>Location:NODE_122013_length_9657_cov_34.346691	Coordinate:8801	Reads:1	Hits:1	Allocated_reads:1	Strand:+
TTTGTGCTTACTGTGGAGCTGCAGCAAA
>Location:NODE_122013_length_9657_cov_34.346691	Coordinate:8803	Reads:1	Hits:1	Allocated_reads:1	Strand:+
TGTGCTTACTGTGGAGCTGCAGCAAATCT
>Location:NODE_122013_length_9657_cov_34.346691	Coordinate:8806	Reads:1	Hits:1	Allocated_reads:1	Strand:-
TCAAAGATTTGCTGCAGCTCCACAGTAAGC
>Location:NODE_122013_length_9657_cov_34.346691	Coordinate:8812	Reads:1	Hits:1	Allocated_reads:1	Strand:-
TCTTCAAAGATTTGCTGCAGCTCCACA
>Location:NODE_122013_length_9657_cov_34.346691	Coordinate:8812	Reads:1	Hits:1	Allocated_reads:1	Strand:-
TTTCTCTTCAAAGATTTGCTGCAGCTCCATT
>Location:NODE_122013_length_9657_cov_34.346691	Coordinate:8813	Reads:1	Hits:1	Allocated_reads:1	Strand:-
TTTTCTCTTCAAAGATTTGCTGCAGCTCCAC
>Location:NODE_122013_length_9657_cov_34.346691	Coordinate:8815	Reads:1	Hits:1	Allocated_reads:1	Strand:-
TTCTCTTCAAAGATTTGCTGCAGCTCC
>Location:NODE_122013_length_9657_cov_34.346691	Coordinate:8816	Reads:1	Hits:1	Allocated_reads:1	Strand:-
TTTCTCTTCAAAGATTTGCTGCAGCTC
>Location:NODE_122013_length_9657_cov_34.346691	Coordinate:8816	Reads:1	Hits:1	Allocated_reads:1	Strand:-
TTTTCTCTTCAAAGATTTGCTGCAGCTA
>Location:NODE_122013_length_9657_cov_34.346691	Coordinate:8816	Reads:1	Hits:1	Allocated_reads:1	Strand:-
TTTTCTCTTCAAAGATTTGCTGCAGCTC
>Location:NODE_122013_length_9657_cov_34.346691	Coordinate:8817	Reads:1	Hits:1	Allocated_reads:1	Strand:-
TGATTTTCTCTTCAAAGATTTGCTGCAGCT
>Location:NODE_122013_length_9657_cov_34.346691	Coordinate:8817	Reads:1	Hits:1	Allocated_reads:1	Strand:-
TTTTCTCTTCAAAGATTTGCTGCAGCT
>Location:NODE_122013_length_9657_cov_34.346691	Coordinate:8821	Reads:2	Hits:1	Allocated_reads:2	Strand:-
TGTGATTTTCTCTTCAAAGATTTGCTGC
>Location:NODE_122013_length_9657_cov_34.346691	Coordinate:8823	Reads:1	Hits:1	Allocated_reads:1	Strand:-
CATCTGTGATTTTCTCTTCAAAGATTTGCT
>Location:NODE_122013_length_9657_cov_34.346691	Coordinate:8823	Reads:2	Hits:1	Allocated_reads:2	Strand:-
TCATCTGTGATTTTCTCTTCAAAGATTTGCT
>Location:NODE_122013_length_9657_cov_34.346691	Coordinate:8824	Reads:1	Hits:1	Allocated_reads:1	Strand:-
TCTGTGATTTTCTCTTCAAAGATTTGC
>Location:NODE_122013_length_9657_cov_34.346691	Coordinate:8826	Reads:1	Hits:1	Allocated_reads:1	Strand:-
ATGTCATCTGTGATTTTCTCTTCAAAGATTT
>Location:NODE_122013_length_9657_cov_34.346691	Coordinate:8826	Reads:1	Hits:1	Allocated_reads:1	Strand:-
CATCTGTGATTTTCTCTTCAAAGATTT
>Location:NODE_122013_length_9657_cov_34.346691	Coordinate:8826	Reads:1	Hits:1	Allocated_reads:1	Strand:-
GTCATCTGTGATTTTCTCTTCAAAGATTT
>Location:NODE_122013_length_9657_cov_34.346691	Coordinate:8826	Reads:4	Hits:1	Allocated_reads:4	Strand:-
TCATCTGTGATTTTCTCTTCAAAGATTT
>Location:NODE_122013_length_9657_cov_34.346691	Coordinate:8826	Reads:6	Hits:1	Allocated_reads:6	Strand:-
TGTCATCTGTGATTTTCTCTTCAAAGATTT
>Location:NODE_122013_length_9657_cov_34.346691	Coordinate:8827	Reads:2	Hits:1	Allocated_reads:2	Strand:-
ATGTCATCTGTGATTTTCTCTTCAAAGATT
>Location:NODE_122013_length_9657_cov_34.346691	Coordinate:8827	Reads:1	Hits:1	Allocated_reads:1	Strand:-
GTCATCTGTGATTTTCTCTTCAAAGATT
>Location:NODE_122013_length_9657_cov_34.346691	Coordinate:8827	Reads:5	Hits:1	Allocated_reads:5	Strand:-
TCATCTGTGATTTTCTCTTCAAAGATT
>Location:NODE_122013_length_9657_cov_34.346691	Coordinate:8827	Reads:12	Hits:1	Allocated_reads:12	Strand:-
TGTCATCTGTGATTTTCTCTTCAAAGATT
>Location:NODE_122013_length_9657_cov_34.346691	Coordinate:8829	Reads:3	Hits:1	Allocated_reads:3	Strand:-
AAATGTCATCTGTGATTTTCTCTTCAAAGA
>Location:NODE_122013_length_9657_cov_34.346691	Coordinate:8829	Reads:2	Hits:1	Allocated_reads:2	Strand:-
AATGTCATCTGTGATTTTCTCTTCAAAGA
>Location:NODE_122013_length_9657_cov_34.346691	Coordinate:8829	Reads:2	Hits:1	Allocated_reads:2	Strand:-
ATGTCATCTGTGATTTTCTCTTCAAAGA
>Location:NODE_122013_length_9657_cov_34.346691	Coordinate:8829	Reads:2	Hits:1	Allocated_reads:2	Strand:-
CAAATGTCATCTGTGATTTTCTCTTCAAAGA
>Location:NODE_122013_length_9657_cov_34.346691	Coordinate:8829	Reads:4	Hits:1	Allocated_reads:4	Strand:-
TCAAATGTCATCTGTGATTTTCTCTTCAAAGA
>Location:NODE_122013_length_9657_cov_34.346691	Coordinate:8829	Reads:7	Hits:1	Allocated_reads:7	Strand:-
TGTCATCTGTGATTTTCTCTTCAAAGA
>Location:NODE_122013_length_9657_cov_34.346691	Coordinate:8831	Reads:1	Hits:1	Allocated_reads:1	Strand:-
ATGTCATCTGTGATTTTCTCTTCAAA
>Location:NODE_122013_length_9657_cov_34.346691	Coordinate:8831	Reads:1	Hits:1	Allocated_reads:1	Strand:-
TCAAATGTCATCTGTGATTTTCTCTTCAAA
>Location:NODE_122013_length_9657_cov_34.346691	Coordinate:8831	Reads:1	Hits:1	Allocated_reads:1	Strand:+
TTTGAAGAGAAAATCACAGATGACATT
>Location:NODE_122013_length_9657_cov_34.346691	Coordinate:8832	Reads:1	Hits:1	Allocated_reads:1	Strand:-
ATGTCATCTGTGATTTTCTCTTCAA
>Location:NODE_122013_length_9657_cov_34.346691	Coordinate:8832	Reads:2	Hits:1	Allocated_reads:2	Strand:-
TCAAATGTCATCTGTGATTTTCTCTTCAA
>Location:NODE_122013_length_9657_cov_34.346691	Coordinate:8833	Reads:1	Hits:1	Allocated_reads:1	Strand:-
CAAATGTCATCTGTGATTTTCTCTTCA
>Location:NODE_122013_length_9657_cov_34.346691	Coordinate:8833	Reads:1	Hits:1	Allocated_reads:1	Strand:-
TCAAATGTCATCTGTGATTTTCTCTTCA
>Location:NODE_122013_length_9657_cov_34.346691	Coordinate:8835	Reads:2	Hits:1	Allocated_reads:2	Strand:-
TCAACTCAAATGTCATCTGTGATTTTCTCTT
>Location:NODE_122013_length_9657_cov_34.346691	Coordinate:8836	Reads:1	Hits:1	Allocated_reads:1	Strand:-
CAACTCAAATGTCATCTGTGATTTTCTCT
>Location:NODE_122013_length_9657_cov_34.346691	Coordinate:8836	Reads:2	Hits:1	Allocated_reads:2	Strand:-
TCAACTCAAATGTCATCTGTGATTTTCTCT
>Location:NODE_122013_length_9657_cov_34.346691	Coordinate:8837	Reads:1	Hits:1	Allocated_reads:1	Strand:-
AACTCAAATGTCATCTGTGATTTTCTC
>Location:NODE_122013_length_9657_cov_34.346691	Coordinate:8837	Reads:1	Hits:1	Allocated_reads:1	Strand:-
TCAACTCAAATGTCATCTGTTATTTTCTC
>Location:NODE_122013_length_9657_cov_34.346691	Coordinate:8838	Reads:1	Hits:1	Allocated_reads:1	Strand:-
TCAACTCAAATGTCATCTGTGATTTTCT
>Location:NODE_122013_length_9657_cov_34.346691	Coordinate:8839	Reads:1	Hits:1	Allocated_reads:1	Strand:-
CCTCAACTCAAATGTCATCTGTGATTTTC
>Location:NODE_122013_length_9657_cov_34.346691	Coordinate:8839	Reads:1	Hits:1	Allocated_reads:1	Strand:-
TCCTCAACTCAAATGTCATCTGTGATTTTC
>Location:NODE_122013_length_9657_cov_34.346691	Coordinate:8840	Reads:11	Hits:1	Allocated_reads:11	Strand:-
TCCTCAACTCAAATGTCATCTGTGATTTT
>Location:NODE_122013_length_9657_cov_34.346691	Coordinate:8841	Reads:6	Hits:1	Allocated_reads:6	Strand:-
TCCTCAACTCAAATGTCATCTGTGATTT
>Location:NODE_122013_length_9657_cov_34.346691	Coordinate:8842	Reads:1	Hits:1	Allocated_reads:1	Strand:-
TCATCCTCAACTCAAATGTCATCTGTGATT
>Location:NODE_122013_length_9657_cov_34.346691	Coordinate:8842	Reads:2	Hits:1	Allocated_reads:2	Strand:-
TCCTCAACTCAAATGTCATCTGTGATT
>Location:NODE_122013_length_9657_cov_34.346691	Coordinate:8843	Reads:1	Hits:1	Allocated_reads:1	Strand:-
CATCCTCAACTCAAATGTCATCTGTGAT
>Location:NODE_122013_length_9657_cov_34.346691	Coordinate:8844	Reads:1	Hits:1	Allocated_reads:1	Strand:+
TCACAGATGACATTTGAGTTGAGGA
>Location:NODE_122013_length_9657_cov_34.346691	Coordinate:8846	Reads:2	Hits:1	Allocated_reads:2	Strand:+
ACAGATGACATTTGAGTTGAGGAT
>Location:NODE_122013_length_9657_cov_34.346691	Coordinate:8846	Reads:2	Hits:1	Allocated_reads:2	Strand:+
ACAGATGACATTTGAGTTGAGGATGAA
>Location:NODE_122013_length_9657_cov_34.346691	Coordinate:8846	Reads:1	Hits:1	Allocated_reads:1	Strand:-
TCATCCTCAACTCAAATGTCATCTGT
>Location:NODE_122013_length_9657_cov_34.346691	Coordinate:8846	Reads:1	Hits:1	Allocated_reads:1	Strand:-
TCTTCATCCTCAACTCAAATGTCATCTGT
>Location:NODE_122013_length_9657_cov_34.346691	Coordinate:8847	Reads:1	Hits:1	Allocated_reads:1	Strand:+
CAGATGACATTTGAGTTGAGGATGAA
>Location:NODE_122013_length_9657_cov_34.346691	Coordinate:8849	Reads:1	Hits:1	Allocated_reads:1	Strand:-
TCTTCATCCTCAACTCAAATGTCATC
>Location:NODE_122013_length_9657_cov_34.346691	Coordinate:8851	Reads:1	Hits:1	Allocated_reads:1	Strand:+
TGACATTTGAGTTGAGGATGAAGAA
>Location:NODE_122013_length_9657_cov_34.346691	Coordinate:8851	Reads:1	Hits:1	Allocated_reads:1	Strand:+
TGACATTTGAGTTGAGGATGAAGAACAGTTCATTG
>Location:NODE_122013_length_9657_cov_34.346691	Coordinate:8852	Reads:1	Hits:1	Allocated_reads:1	Strand:-
CTGTTCTTCATCCTCAACTCAAATGTC
>Location:NODE_122013_length_9657_cov_34.346691	Coordinate:8853	Reads:2	Hits:1	Allocated_reads:2	Strand:-
TGAACTGTTCTTCATCCTCAACTCAAATGT
>Location:NODE_122013_length_9657_cov_34.346691	Coordinate:8854	Reads:1	Hits:1	Allocated_reads:1	Strand:-
GAACTGTTCTTCATCCTCAACTCAAATG
>Location:NODE_122013_length_9657_cov_34.346691	Coordinate:8854	Reads:3	Hits:1	Allocated_reads:3	Strand:-
TGAACTGTTCTTCATCCTCAACTCAAATG
>Location:NODE_122013_length_9657_cov_34.346691	Coordinate:8856	Reads:1	Hits:1	Allocated_reads:1	Strand:-
TGAACTGTTCTTCATCCTCAACTCAAA
>Location:NODE_122013_length_9657_cov_34.346691	Coordinate:8856	Reads:1	Hits:1	Allocated_reads:1	Strand:+
TTTGAGTTGAGGATGAAGAACAGTTC
>Location:NODE_122013_length_9657_cov_34.346691	Coordinate:8858	Reads:1	Hits:1	Allocated_reads:1	Strand:-
CAATGAACTGTTCTTCATCCTCAACTCT
>Location:NODE_122013_length_9657_cov_34.346691	Coordinate:8859	Reads:1	Hits:1	Allocated_reads:1	Strand:-
CAATGAACTGTTCTTCATCCTCAACTC
>Location:NODE_122013_length_9657_cov_34.346691	Coordinate:8859	Reads:1	Hits:1	Allocated_reads:1	Strand:+
GAGTTGAGGATGAAGAACAGTTCAT
>Location:NODE_122013_length_9657_cov_34.346691	Coordinate:8859	Reads:2	Hits:1	Allocated_reads:2	Strand:+
GAGTTGAGGATGAAGAACAGTTCATT
>Location:NODE_122013_length_9657_cov_34.346691	Coordinate:8859	Reads:1	Hits:1	Allocated_reads:1	Strand:+
GAGTTGAGGATGAAGAACAGTTCATTGT
>Location:NODE_122013_length_9657_cov_34.346691	Coordinate:8860	Reads:3	Hits:1	Allocated_reads:3	Strand:-
AACAATGAACTGTTCTTCATCCTCAACT
>Location:NODE_122013_length_9657_cov_34.346691	Coordinate:8860	Reads:2	Hits:1	Allocated_reads:2	Strand:-
CAATGAACTGTTCTTCATCCTCAACT
>Location:NODE_122013_length_9657_cov_34.346691	Coordinate:8860	Reads:1	Hits:1	Allocated_reads:1	Strand:-
TAGAACAATGAACTGTTCTTCATCCTCAACT
>Location:NODE_122013_length_9657_cov_34.346691	Coordinate:8860	Reads:1	Hits:1	Allocated_reads:1	Strand:-
TGCTAGAACAATGAACTGTTCTTCATCCTCAACT
>Location:NODE_122013_length_9657_cov_34.346691	Coordinate:8861	Reads:1	Hits:1	Allocated_reads:1	Strand:-
ACAATGAACTGTTCTTCATCCTCAAC
>Location:NODE_122013_length_9657_cov_34.346691	Coordinate:8861	Reads:2	Hits:1	Allocated_reads:2	Strand:+
GTTGAGGATGAAGAACAGTTCATTGTT
>Location:NODE_122013_length_9657_cov_34.346691	Coordinate:8862	Reads:1	Hits:1	Allocated_reads:1	Strand:+
TTGAGGATGAAGAACAGTTCATTG
>Location:NODE_122013_length_9657_cov_34.346691	Coordinate:8862	Reads:2	Hits:1	Allocated_reads:2	Strand:+
TTGAGGATGAAGAACAGTTCATTGTT
>Location:NODE_122013_length_9657_cov_34.346691	Coordinate:8862	Reads:3	Hits:1	Allocated_reads:3	Strand:+
TTGAGGATGAAGAACAGTTCATTGTTC
>Location:NODE_122013_length_9657_cov_34.346691	Coordinate:8863	Reads:1	Hits:1	Allocated_reads:1	Strand:-
GAACAATGAACTGTTCTTCATCCTCA
>Location:NODE_122013_length_9657_cov_34.346691	Coordinate:8863	Reads:2	Hits:1	Allocated_reads:2	Strand:+
TGAGGATGAAGAACAGTTCATTGT
>Location:NODE_122013_length_9657_cov_34.346691	Coordinate:8863	Reads:4	Hits:1	Allocated_reads:4	Strand:+
TGAGGATGAAGAACAGTTCATTGTT
>Location:NODE_122013_length_9657_cov_34.346691	Coordinate:8863	Reads:3	Hits:1	Allocated_reads:3	Strand:+
TGAGGATGAAGAACAGTTCATTGTTC
>Location:NODE_122013_length_9657_cov_34.346691	Coordinate:8863	Reads:1	Hits:1	Allocated_reads:1	Strand:+
TGAGGATGAAGAACAGTTCATTGTTCT
>Location:NODE_122013_length_9657_cov_34.346691	Coordinate:8865	Reads:1	Hits:1	Allocated_reads:1	Strand:-
CTAGAACAATGAACTGTTCTTCATCCT
>Location:NODE_122013_length_9657_cov_34.346691	Coordinate:8865	Reads:2	Hits:1	Allocated_reads:2	Strand:-
GCTAGAACAATGAACTGTTCTTCATCCT
>Location:NODE_122013_length_9657_cov_34.346691	Coordinate:8865	Reads:2	Hits:1	Allocated_reads:2	Strand:-
TAGAACAATGAACTGTTCTTCATCCT
>Location:NODE_122013_length_9657_cov_34.346691	Coordinate:8865	Reads:2	Hits:1	Allocated_reads:2	Strand:-
TCTGCTAGAACAATGAACTGTTCTTCATCCT
>Location:NODE_122013_length_9657_cov_34.346691	Coordinate:8865	Reads:16	Hits:1	Allocated_reads:16	Strand:-
TGCTAGAACAATGAACTGTTCTTCATCCT
>Location:NODE_122013_length_9657_cov_34.346691	Coordinate:8867	Reads:1	Hits:1	Allocated_reads:1	Strand:-
TGCTAGAACAATGAACTGTTCTTCATC
>Location:NODE_122013_length_9657_cov_34.346691	Coordinate:8872	Reads:1	Hits:1	Allocated_reads:1	Strand:-
CTGGAGATCTGCTAGAACAATGAACTGTTCT
>Location:NODE_122013_length_9657_cov_34.346691	Coordinate:8872	Reads:4	Hits:1	Allocated_reads:4	Strand:-
GAGATCTGCTAGAACAATGAACTGTTCT
>Location:NODE_122013_length_9657_cov_34.346691	Coordinate:8872	Reads:1	Hits:1	Allocated_reads:1	Strand:-
GATCTGCTAGAACAATGAACTGTTCT
>Location:NODE_122013_length_9657_cov_34.346691	Coordinate:8872	Reads:1	Hits:1	Allocated_reads:1	Strand:-
GGAGATCTGCTAGAACAATGAACTGTTCT
>Location:NODE_122013_length_9657_cov_34.346691	Coordinate:8873	Reads:1	Hits:1	Allocated_reads:1	Strand:-
ACTGCTGGAGATCTGCTAGAACAATGAACTGTTC
>Location:NODE_122013_length_9657_cov_34.346691	Coordinate:8873	Reads:1	Hits:1	Allocated_reads:1	Strand:-
CTGGAGATCTGCTAGAACAATGAACTGTTC
>Location:NODE_122013_length_9657_cov_34.346691	Coordinate:8873	Reads:5	Hits:1	Allocated_reads:5	Strand:-
GAGATCTGCTAGAACAATGAACTGTTC
>Location:NODE_122013_length_9657_cov_34.346691	Coordinate:8873	Reads:4	Hits:1	Allocated_reads:4	Strand:-
GCTGGAGATCTGCTAGAACAATGAACTGTTC
>Location:NODE_122013_length_9657_cov_34.346691	Coordinate:8873	Reads:12	Hits:1	Allocated_reads:12	Strand:-
GGAGATCTGCTAGAACAATGAACTGTTC
>Location:NODE_122013_length_9657_cov_34.346691	Coordinate:8873	Reads:14	Hits:1	Allocated_reads:14	Strand:-
TGCTGGAGATCTGCTAGAACAATGAACTGTTC
>Location:NODE_122013_length_9657_cov_34.346691	Coordinate:8873	Reads:1	Hits:1	Allocated_reads:1	Strand:-
TGGAGATCTGCTAGAACAATGAATTGTTC
>Location:NODE_122013_length_9657_cov_34.346691	Coordinate:8873	Reads:9	Hits:1	Allocated_reads:9	Strand:-
TGGAGATCTGCTAGAACAATGAACTGTTC
>Location:NODE_122013_length_9657_cov_34.346691	Coordinate:8874	Reads:1	Hits:1	Allocated_reads:1	Strand:-
GAGATCTGCTAGAACAATGAACTGTT
>Location:NODE_122013_length_9657_cov_34.346691	Coordinate:8874	Reads:1	Hits:1	Allocated_reads:1	Strand:-
GGAGATCTGCTAGAACAATGAACTGTT
>Location:NODE_122013_length_9657_cov_34.346691	Coordinate:8874	Reads:2	Hits:1	Allocated_reads:2	Strand:-
TGGAGATCTGCTAGAACAATGAACTGTT
>Location:NODE_122013_length_9657_cov_34.346691	Coordinate:8875	Reads:1	Hits:1	Allocated_reads:1	Strand:-
GCTGGAGATCTGCTAGAACAATGAACTGT
>Location:NODE_122013_length_9657_cov_34.346691	Coordinate:8875	Reads:4	Hits:1	Allocated_reads:4	Strand:-
TGCTGGAGATCTGCTAGAACAATGAACTGT
>Location:NODE_122013_length_9657_cov_34.346691	Coordinate:8875	Reads:1	Hits:1	Allocated_reads:1	Strand:-
TGGAGATCTGCTAGAACAATGAATTGT
>Location:NODE_122013_length_9657_cov_34.346691	Coordinate:8876	Reads:1	Hits:1	Allocated_reads:1	Strand:+
CAGTTCATTGTTCTAGCAGATCTC
>Location:NODE_122013_length_9657_cov_34.346691	Coordinate:8876	Reads:1	Hits:1	Allocated_reads:1	Strand:+
CAGTTCATTGTTCTAGCAGATCTCC
>Location:NODE_122013_length_9657_cov_34.346691	Coordinate:8881	Reads:3	Hits:1	Allocated_reads:3	Strand:-
TGACTGCTGGAGATCTGCTAGAACAATG
>Location:NODE_122013_length_9657_cov_34.346691	Coordinate:8883	Reads:1	Hits:1	Allocated_reads:1	Strand:-
ATAGTGACTGCTGGAGATCTGCTAGAACAA
>Location:NODE_122013_length_9657_cov_34.346691	Coordinate:8884	Reads:1	Hits:1	Allocated_reads:1	Strand:+
TGTTCTAGCAGATCTCCAGCAGTC
>Location:NODE_122013_length_9657_cov_34.346691	Coordinate:8886	Reads:1	Hits:1	Allocated_reads:1	Strand:-
AGATAGTGACTGCTGGAGATCTGCTAGAA
>Location:NODE_122013_length_9657_cov_34.346691	Coordinate:8886	Reads:1	Hits:1	Allocated_reads:1	Strand:-
AGATAGTGACTGCTGGAGATCTGCTATTT
>Location:NODE_122013_length_9657_cov_34.346691	Coordinate:8886	Reads:2	Hits:1	Allocated_reads:2	Strand:-
TAAGATAGTGACTGCTGGAGATCTGCTAGAA
>Location:NODE_122013_length_9657_cov_34.346691	Coordinate:8886	Reads:1	Hits:1	Allocated_reads:1	Strand:+
TTCTAGCAGATCTCCAGCAGTCAC
>Location:NODE_122013_length_9657_cov_34.346691	Coordinate:8887	Reads:1	Hits:1	Allocated_reads:1	Strand:-
TAAGATAGTGACTGCTGGAGATCTGCTAGC
>Location:NODE_122013_length_9657_cov_34.346691	Coordinate:8887	Reads:4	Hits:1	Allocated_reads:4	Strand:-
TAAGATAGTGACTGCTGGAGATCTGCTAGA
>Location:NODE_122013_length_9657_cov_34.346691	Coordinate:8888	Reads:1	Hits:1	Allocated_reads:1	Strand:-
AGATAGTGACTGCTGGAGATCTGCTAT
>Location:NODE_122013_length_9657_cov_34.346691	Coordinate:8888	Reads:2	Hits:1	Allocated_reads:2	Strand:-
TAAGATAGTGACTGCTGGAGATCTGCTAG
>Location:NODE_122013_length_9657_cov_34.346691	Coordinate:8888	Reads:2	Hits:1	Allocated_reads:2	Strand:-
TAAGATAGTGACTGCTGGAGATCTGCTAT
>Location:NODE_122013_length_9657_cov_34.346691	Coordinate:8889	Reads:9	Hits:1	Allocated_reads:9	Strand:-
TAAGATAGTGACTGCTGGAGATCTGCTA
>Location:NODE_122013_length_9657_cov_34.346691	Coordinate:8889	Reads:2	Hits:1	Allocated_reads:2	Strand:-
TTAAGATAGTGACTGCTGGAGATCTGCTA
>Location:NODE_122013_length_9657_cov_34.346691	Coordinate:8890	Reads:1	Hits:1	Allocated_reads:1	Strand:-
AGATAGTGACTGCTGGAGATCTGCT
>Location:NODE_122013_length_9657_cov_34.346691	Coordinate:8890	Reads:17	Hits:1	Allocated_reads:17	Strand:-
TAAGATAGTGACTGCTGGAGATCTGCT
>Location:NODE_122013_length_9657_cov_34.346691	Coordinate:8890	Reads:7	Hits:1	Allocated_reads:7	Strand:-
TTAAGATAGTGACTGCTGGAGATCTGCT
>Location:NODE_122013_length_9657_cov_34.346691	Coordinate:8890	Reads:1	Hits:1	Allocated_reads:1	Strand:-
TTTAAGATAGTGACTGCTGGAGATCTGCT
>Location:NODE_122013_length_9657_cov_34.346691	Coordinate:8891	Reads:1	Hits:1	Allocated_reads:1	Strand:-
ATTTAAGATAGTGACTGCTGGAGATCTGC
>Location:NODE_122013_length_9657_cov_34.346691	Coordinate:8891	Reads:7	Hits:1	Allocated_reads:7	Strand:-
TAAGATAGTGACTGCTGGAGATCTGC
>Location:NODE_122013_length_9657_cov_34.346691	Coordinate:8891	Reads:2	Hits:1	Allocated_reads:2	Strand:-
TAATTTAAGATAGTGACTGCTGGAGATCTGC
>Location:NODE_122013_length_9657_cov_34.346691	Coordinate:8891	Reads:2	Hits:1	Allocated_reads:2	Strand:-
TTAAGATAGTGACTGCTGGAGATCTGC
>Location:NODE_122013_length_9657_cov_34.346691	Coordinate:8891	Reads:2	Hits:1	Allocated_reads:2	Strand:-
TTTAAGATAGTGACTGCTGGAGATCTGC
>Location:NODE_122013_length_9657_cov_34.346691	Coordinate:8893	Reads:1	Hits:1	Allocated_reads:1	Strand:-
ATTTAAGATAGTGACTGCTGGAGATCT
>Location:NODE_122013_length_9657_cov_34.346691	Coordinate:8894	Reads:1	Hits:1	Allocated_reads:1	Strand:-
AGTAATTTAAGATAGTGACTGCTGGAGATC
>Location:NODE_122013_length_9657_cov_34.346691	Coordinate:8894	Reads:1	Hits:1	Allocated_reads:1	Strand:-
GTAATTTAAGATAGTGACTGCTGGAGATC
>Location:NODE_122013_length_9657_cov_34.346691	Coordinate:8894	Reads:3	Hits:1	Allocated_reads:3	Strand:-
TAATTTAAGATAGTGACTGCTGGAGATC
>Location:NODE_122013_length_9657_cov_34.346691	Coordinate:8894	Reads:1	Hits:1	Allocated_reads:1	Strand:-
TTAAGATAGTGACTGCTGGAGATC
>Location:NODE_122013_length_9657_cov_34.346691	Coordinate:8896	Reads:2	Hits:1	Allocated_reads:2	Strand:-
ATTTAAGATAGTGACTGCTGGAGA
>Location:NODE_122013_length_9657_cov_34.346691	Coordinate:8896	Reads:1	Hits:1	Allocated_reads:1	Strand:-
TCAAGTAATTTAAGATAGTGACTACTGGAGA
>Location:NODE_122013_length_9657_cov_34.346691	Coordinate:8896	Reads:16	Hits:1	Allocated_reads:16	Strand:-
TCAAGTAATTTAAGATAGTGACTGCTGGAGA
>Location:NODE_122013_length_9657_cov_34.346691	Coordinate:8897	Reads:1	Hits:1	Allocated_reads:1	Strand:-
TCAAGTAATTTAAGATAGTGACTGCTGGAG
>Location:NODE_122013_length_9657_cov_34.346691	Coordinate:8898	Reads:4	Hits:1	Allocated_reads:4	Strand:-
TATCAAGTAATTTAAGATAGTGACTGCTGGA
>Location:NODE_122013_length_9657_cov_34.346691	Coordinate:8898	Reads:8	Hits:1	Allocated_reads:8	Strand:-
TCAAGTAATTTAAGATAGTGACTGCTGGA
>Location:NODE_122013_length_9657_cov_34.346691	Coordinate:8899	Reads:2	Hits:1	Allocated_reads:2	Strand:-
TATCAAGTAATTTAAGATAGTGACTGCTGG
>Location:NODE_122013_length_9657_cov_34.346691	Coordinate:8899	Reads:2	Hits:1	Allocated_reads:2	Strand:-
TCAAGTAATTTAAGATAGTGACTGCTGG
>Location:NODE_122013_length_9657_cov_34.346691	Coordinate:8900	Reads:1	Hits:1	Allocated_reads:1	Strand:-
TATCAAGTAATTTAAGATAGTGACTGCTG
>Location:NODE_122013_length_9657_cov_34.346691	Coordinate:8901	Reads:1	Hits:1	Allocated_reads:1	Strand:-
ATCAAGTAATTTAAGATAGTGACTGCT
>Location:NODE_122013_length_9657_cov_34.346691	Coordinate:8901	Reads:1	Hits:1	Allocated_reads:1	Strand:-
CGTATCAAGTAATTTAAGATAGTGACTGCT
>Location:NODE_122013_length_9657_cov_34.346691	Coordinate:8901	Reads:1	Hits:1	Allocated_reads:1	Strand:-
GTATCAAGTAATTTAAGATAGTGACTGCC
>Location:NODE_122013_length_9657_cov_34.346691	Coordinate:8901	Reads:12	Hits:1	Allocated_reads:12	Strand:-
GTATCAAGTAATTTAAGATAGTGACTGCT
>Location:NODE_122013_length_9657_cov_34.346691	Coordinate:8901	Reads:1	Hits:1	Allocated_reads:1	Strand:-
TATCAAGTAATTTAAGATAGTGAATGCT
>Location:NODE_122013_length_9657_cov_34.346691	Coordinate:8901	Reads:104	Hits:1	Allocated_reads:104	Strand:-
TATCAAGTAATTTAAGATAGTGACTGCT
>Location:NODE_122013_length_9657_cov_34.346691	Coordinate:8901	Reads:9	Hits:1	Allocated_reads:9	Strand:-
TCAAGTAATTTAAGATAGTGACTGCT
>Location:NODE_122013_length_9657_cov_34.346691	Coordinate:8902	Reads:6	Hits:1	Allocated_reads:6	Strand:-
TATCAAGTAATTTAAGATAGTGACTGC
>Location:NODE_122013_length_9657_cov_34.346691	Coordinate:8902	Reads:1	Hits:1	Allocated_reads:1	Strand:-
TCAAGTAATTTAAGATAGTGACTGC
>Location:NODE_122013_length_9657_cov_34.346691	Coordinate:8904	Reads:2	Hits:1	Allocated_reads:2	Strand:-
GCGTATCAAGTAATTTAAGATAGTGACT
>Location:NODE_122013_length_9657_cov_34.346691	Coordinate:8904	Reads:1	Hits:1	Allocated_reads:1	Strand:-
GTATCAAGTAATTTAAGATAGTGACT
>Location:NODE_122013_length_9657_cov_34.346691	Coordinate:8904	Reads:1	Hits:1	Allocated_reads:1	Strand:-
TATCAAGTAATTTAAGATAGTGACT
>Location:NODE_122013_length_9657_cov_34.346691	Coordinate:8908	Reads:1	Hits:1	Allocated_reads:1	Strand:-
TATGCAGCGTATCAAGTAATTTAAGATAGT
>Location:NODE_122013_length_9657_cov_34.346691	Coordinate:8912	Reads:1	Hits:1	Allocated_reads:1	Strand:+
TCTTAAATTACTTGATACGCTGCATA
>Location:NODE_122013_length_9657_cov_34.346691	Coordinate:8920	Reads:1	Hits:1	Allocated_reads:1	Strand:+
TACTTGATACGCTGCATAATTGCAT
>Location:NODE_122013_length_9657_cov_34.346691	Coordinate:8929	Reads:1	Hits:1	Allocated_reads:1	Strand:-
CACCACAAGAAAATGCAATTATGCAGCG
>Location:NODE_122013_length_9657_cov_34.346691	Coordinate:8932	Reads:1	Hits:1	Allocated_reads:1	Strand:-
CTGCACCACAAGAAAATGCAATTATGCA
>Location:NODE_122013_length_9657_cov_34.346691	Coordinate:8932	Reads:4	Hits:1	Allocated_reads:4	Strand:-
TCTCTGCACCACAAGAAAATGCAATTATGCA
>Location:NODE_122013_length_9657_cov_34.346691	Coordinate:8932	Reads:1	Hits:1	Allocated_reads:1	Strand:-
TCTGCACCACAAGAAAATGCAATTATGCA
>Location:NODE_122013_length_9657_cov_34.346691	Coordinate:8933	Reads:1	Hits:1	Allocated_reads:1	Strand:-
CTCTGCACCACAAGAAAATGCAATTATGC
>Location:NODE_122013_length_9657_cov_34.346691	Coordinate:8933	Reads:7	Hits:1	Allocated_reads:7	Strand:-
TCTCTGCACCACAAGAAAATGCAATTATGC
>Location:NODE_122013_length_9657_cov_34.346691	Coordinate:8934	Reads:1	Hits:1	Allocated_reads:1	Strand:-
TGCTCTCTGCACCACAAGAAAATGCAATTATG
>Location:NODE_122013_length_9657_cov_34.346691	Coordinate:8936	Reads:1	Hits:1	Allocated_reads:1	Strand:-
CTCTGCACCACAAGAAAATGCAATTA
>Location:NODE_122013_length_9657_cov_34.346691	Coordinate:8938	Reads:1	Hits:1	Allocated_reads:1	Strand:-
TGCTCTCTGCACCACAAGAAAATGCAAT
>Location:NODE_122013_length_9657_cov_34.346691	Coordinate:8942	Reads:2	Hits:1	Allocated_reads:2	Strand:-
AGAACTGCTCTCTGCACCACAAGAAAATG
>Location:NODE_122013_length_9657_cov_34.346691	Coordinate:8944	Reads:1	Hits:1	Allocated_reads:1	Strand:-
CAGAACTGCTCTCTGCACCACAAGAAAA
>Location:NODE_122013_length_9657_cov_34.346691	Coordinate:8945	Reads:1	Hits:1	Allocated_reads:1	Strand:+
TTTCTTGTGGTGCAGAGAGCAGTTCT
>Location:NODE_122013_length_9657_cov_34.346691	Coordinate:8946	Reads:1	Hits:1	Allocated_reads:1	Strand:-
CAGGCAGAACTGCTCTCTGCACCACAAGTT
>Location:NODE_122013_length_9657_cov_34.346691	Coordinate:8953	Reads:3	Hits:1	Allocated_reads:3	Strand:-
AAACAGGCAGAACTGCTCTCTGCACC
>Location:NODE_122013_length_9657_cov_34.346691	Coordinate:8953	Reads:1	Hits:1	Allocated_reads:1	Strand:-
AACAGGCAGAACTGCTCTCTGCACC
>Location:NODE_122013_length_9657_cov_34.346691	Coordinate:8953	Reads:1	Hits:1	Allocated_reads:1	Strand:-
AATCCAAACAGGCAGAACTGCTCTCTGCACC
>Location:NODE_122013_length_9657_cov_34.346691	Coordinate:8953	Reads:1	Hits:1	Allocated_reads:1	Strand:-
CAAACAGGCAGAACTGCTCTCTGCACC
>Location:NODE_122013_length_9657_cov_34.346691	Coordinate:8953	Reads:3	Hits:1	Allocated_reads:3	Strand:-
CCAAACAGGCAGAACTGCTCTCTGCACC
>Location:NODE_122013_length_9657_cov_34.346691	Coordinate:8953	Reads:8	Hits:1	Allocated_reads:8	Strand:-
TCCAAACAGGCAGAACTGCTCTCTGCACC
>Location:NODE_122013_length_9657_cov_34.346691	Coordinate:8955	Reads:2	Hits:1	Allocated_reads:2	Strand:-
AATCCAAACAGGCAGAACTGCTCTCTGCA
>Location:NODE_122013_length_9657_cov_34.346691	Coordinate:8955	Reads:3	Hits:1	Allocated_reads:3	Strand:-
TCCAAACAGGCAGAACTGCTCTCTGCA
>Location:NODE_122013_length_9657_cov_34.346691	Coordinate:8956	Reads:1	Hits:1	Allocated_reads:1	Strand:-
AATCCAAACAGGCAGAACTGCTCTCTGT
>Location:NODE_122013_length_9657_cov_34.346691	Coordinate:8956	Reads:1	Hits:1	Allocated_reads:1	Strand:-
GACAAATCCAAACAGGCAGAACTGCTCTCTGT
>Location:NODE_122013_length_9657_cov_34.346691	Coordinate:8956	Reads:1	Hits:1	Allocated_reads:1	Strand:-
TCCAAACAGGCAGAACTGCTCTCTGC
>Location:NODE_122013_length_9657_cov_34.346691	Coordinate:8958	Reads:1	Hits:1	Allocated_reads:1	Strand:-
AAATCCAAACAGGCAGAACTGCTCTCT
>Location:NODE_122013_length_9657_cov_34.346691	Coordinate:8958	Reads:4	Hits:1	Allocated_reads:4	Strand:-
AATCCAAACAGGCAGAACTGCTCTCT
>Location:NODE_122013_length_9657_cov_34.346691	Coordinate:8958	Reads:1	Hits:1	Allocated_reads:1	Strand:-
ATGACAAATCCAAACAGGCAGAACTGCTCTCT
>Location:NODE_122013_length_9657_cov_34.346691	Coordinate:8958	Reads:5	Hits:1	Allocated_reads:5	Strand:-
CAAATCCAAACAGGCAGAACTGCTCTCT
>Location:NODE_122013_length_9657_cov_34.346691	Coordinate:8958	Reads:2	Hits:1	Allocated_reads:2	Strand:-
GACAAATCCAAACAGGCAGAACTGCTCTCT
>Location:NODE_122013_length_9657_cov_34.346691	Coordinate:8958	Reads:1	Hits:1	Allocated_reads:1	Strand:-
TCCAAACAGGCAGAACTGCTCTCT
>Location:NODE_122013_length_9657_cov_34.346691	Coordinate:8959	Reads:1	Hits:1	Allocated_reads:1	Strand:-
AATGACAAATCCAAACAGGCAGAACTGCTTTT
>Location:NODE_122013_length_9657_cov_34.346691	Coordinate:8959	Reads:1	Hits:1	Allocated_reads:1	Strand:-
ATGACAAATCCAAACAGGCAGAACTGCTCTC
>Location:NODE_122013_length_9657_cov_34.346691	Coordinate:8959	Reads:1	Hits:1	Allocated_reads:1	Strand:-
TGACAAATCCAAACAGGCAGAACTGCTCTT
>Location:NODE_122013_length_9657_cov_34.346691	Coordinate:8959	Reads:1	Hits:1	Allocated_reads:1	Strand:-
TGACAAATCCAAACAGGCAGAACTGCTTTT
>Location:NODE_122013_length_9657_cov_34.346691	Coordinate:8959	Reads:10	Hits:1	Allocated_reads:10	Strand:-
TGACAAATCCAAACAGGCAGAACTGCTCTC
>Location:NODE_122013_length_9657_cov_34.346691	Coordinate:8960	Reads:1	Hits:1	Allocated_reads:1	Strand:-
AAATCCAAACAGGCAGAACTGCTCT
>Location:NODE_122013_length_9657_cov_34.346691	Coordinate:8960	Reads:1	Hits:1	Allocated_reads:1	Strand:-
AATGACAAATCCAAACAGGCAGAACTGCTCT
>Location:NODE_122013_length_9657_cov_34.346691	Coordinate:8960	Reads:1	Hits:1	Allocated_reads:1	Strand:-
ACAAATCCAAACAGGCAGAACTGCTCT
>Location:NODE_122013_length_9657_cov_34.346691	Coordinate:8960	Reads:2	Hits:1	Allocated_reads:2	Strand:-
ATGACAAATCCAAACAGGCAGAACTGCTCT
>Location:NODE_122013_length_9657_cov_34.346691	Coordinate:8960	Reads:1	Hits:1	Allocated_reads:1	Strand:-
CAAATCCAAACAGGCAGAACTGCTCT
>Location:NODE_122013_length_9657_cov_34.346691	Coordinate:8960	Reads:4	Hits:1	Allocated_reads:4	Strand:-
GACAAATCCAAACAGGCAGAACTGCTCT
>Location:NODE_122013_length_9657_cov_34.346691	Coordinate:8960	Reads:1	Hits:1	Allocated_reads:1	Strand:-
TAATGACAAATCCAAACAGGCAGAACTGCTTT
>Location:NODE_122013_length_9657_cov_34.346691	Coordinate:8960	Reads:6	Hits:1	Allocated_reads:6	Strand:-
TAATGACAAATCCAAACAGGCAGAACTGCTCT
>Location:NODE_122013_length_9657_cov_34.346691	Coordinate:8960	Reads:49	Hits:1	Allocated_reads:49	Strand:-
TGACAAATCCAAACAGGCAGAACTGCTCT
>Location:NODE_122013_length_9657_cov_34.346691	Coordinate:8961	Reads:2	Hits:1	Allocated_reads:2	Strand:-
TAATGACAAATCCAAACAGGCAGAACTGCTC
>Location:NODE_122013_length_9657_cov_34.346691	Coordinate:8961	Reads:2	Hits:1	Allocated_reads:2	Strand:-
TAATGACAAATCCAAACAGGCAGAACTGCTT
>Location:NODE_122013_length_9657_cov_34.346691	Coordinate:8961	Reads:1	Hits:1	Allocated_reads:1	Strand:-
TACTAATGACAAATCCAAACAGGCAGAACTGCTC
>Location:NODE_122013_length_9657_cov_34.346691	Coordinate:8961	Reads:1	Hits:1	Allocated_reads:1	Strand:-
TACTAATGACAAATCCAAACAGGCAGAACTGCTT
>Location:NODE_122013_length_9657_cov_34.346691	Coordinate:8961	Reads:1	Hits:1	Allocated_reads:1	Strand:-
TGACAAATCCAAACAGGCATAACTGCTC
>Location:NODE_122013_length_9657_cov_34.346691	Coordinate:8961	Reads:5	Hits:1	Allocated_reads:5	Strand:-
TGACAAATCCAAACAGGCAGAACTGCTC
>Location:NODE_122013_length_9657_cov_34.346691	Coordinate:8962	Reads:62	Hits:1	Allocated_reads:62	Strand:-
AATGACAAATCCAAACAGGCAGAACTGCT
>Location:NODE_122013_length_9657_cov_34.346691	Coordinate:8962	Reads:3	Hits:1	Allocated_reads:3	Strand:-
ACTAATGACAAATCCAAACAGGCAGAACTGCT
>Location:NODE_122013_length_9657_cov_34.346691	Coordinate:8962	Reads:16	Hits:1	Allocated_reads:16	Strand:-
ATGACAAATCCAAACAGGCAGAACTGCT
>Location:NODE_122013_length_9657_cov_34.346691	Coordinate:8962	Reads:10	Hits:1	Allocated_reads:10	Strand:-
GACAAATCCAAACAGGCAGAACTGCT
>Location:NODE_122013_length_9657_cov_34.346691	Coordinate:8962	Reads:1	Hits:1	Allocated_reads:1	Strand:-
TAATGACAAATCCAAACAGACAGAACTGCT
>Location:NODE_122013_length_9657_cov_34.346691	Coordinate:8962	Reads:1	Hits:1	Allocated_reads:1	Strand:-
TAATGACAAATCCAAACAGGCAGAAGTGCT
>Location:NODE_122013_length_9657_cov_34.346691	Coordinate:8962	Reads:1	Hits:1	Allocated_reads:1	Strand:-
TAATGACAAATCCAAACAGGCAGGACTGCT
>Location:NODE_122013_length_9657_cov_34.346691	Coordinate:8962	Reads:215	Hits:1	Allocated_reads:215	Strand:-
TAATGACAAATCCAAACAGGCAGAACTGCT
>Location:NODE_122013_length_9657_cov_34.346691	Coordinate:8962	Reads:4	Hits:1	Allocated_reads:4	Strand:-
TACTAATGACAAATCCAAACAGGCAGAACTGCT
>Location:NODE_122013_length_9657_cov_34.346691	Coordinate:8962	Reads:1	Hits:1	Allocated_reads:1	Strand:-
TGACAAATCCAAACAGGCAGAACTACT
>Location:NODE_122013_length_9657_cov_34.346691	Coordinate:8962	Reads:1	Hits:1	Allocated_reads:1	Strand:-
TGACAAATCCAAACAGGCAGAACTGCC
>Location:NODE_122013_length_9657_cov_34.346691	Coordinate:8962	Reads:1	Hits:1	Allocated_reads:1	Strand:-
TGACAAATCCAAACAGGCAGAACTTCT
>Location:NODE_122013_length_9657_cov_34.346691	Coordinate:8962	Reads:1	Hits:1	Allocated_reads:1	Strand:-
TGACAAATCCAAACAGGCATAACTGCT
>Location:NODE_122013_length_9657_cov_34.346691	Coordinate:8962	Reads:2	Hits:1	Allocated_reads:2	Strand:-
TGACAAATCCAAACAGGCAGAACAGCT
>Location:NODE_122013_length_9657_cov_34.346691	Coordinate:8962	Reads:5	Hits:1	Allocated_reads:5	Strand:-
TGACAAATCCAAACAGGCAGAACTGCG
>Location:NODE_122013_length_9657_cov_34.346691	Coordinate:8962	Reads:940	Hits:1	Allocated_reads:940	Strand:-
TGACAAATCCAAACAGGCAGAACTGCT
>Location:NODE_122013_length_9657_cov_34.346691	Coordinate:8963	Reads:1	Hits:1	Allocated_reads:1	Strand:-
ATGACAAATCCAAACAGGCAGAACTGC
>Location:NODE_122013_length_9657_cov_34.346691	Coordinate:8963	Reads:1	Hits:1	Allocated_reads:1	Strand:-
GACAAATCCAAACAGGCAGAACTGC
>Location:NODE_122013_length_9657_cov_34.346691	Coordinate:8963	Reads:1	Hits:1	Allocated_reads:1	Strand:-
TAATGACAAATCCAAACAGGCATAACTGC
>Location:NODE_122013_length_9657_cov_34.346691	Coordinate:8963	Reads:15	Hits:1	Allocated_reads:15	Strand:-
TAATGACAAATCCAAACAGGCAGAACTGC
>Location:NODE_122013_length_9657_cov_34.346691	Coordinate:8963	Reads:16	Hits:1	Allocated_reads:16	Strand:-
TGACAAATCCAAACAGGCAGAACTGC
>Location:NODE_122013_length_9657_cov_34.346691	Coordinate:8965	Reads:2	Hits:1	Allocated_reads:2	Strand:-
AATGACAAATCCAAACAGGCAGAACT
>Location:NODE_122013_length_9657_cov_34.346691	Coordinate:8965	Reads:2	Hits:1	Allocated_reads:2	Strand:-
ACTAATGACAAATCCAAACAGGCAGAACT
>Location:NODE_122013_length_9657_cov_34.346691	Coordinate:8965	Reads:15	Hits:1	Allocated_reads:15	Strand:-
TAATGACAAATCCAAACAGGCAGAACT
>Location:NODE_122013_length_9657_cov_34.346691	Coordinate:8965	Reads:9	Hits:1	Allocated_reads:9	Strand:-
TACTAATGACAAATCCAAACAGGCAGAACT
>Location:NODE_122013_length_9657_cov_34.346691	Coordinate:8966	Reads:2	Hits:1	Allocated_reads:2	Strand:-
TAATGACAAATCCAAACAGGCAGAAC
>Location:NODE_122013_length_9657_cov_34.346691	Coordinate:8966	Reads:14	Hits:1	Allocated_reads:14	Strand:-
TACTAATGACAAATCCAAACAGGCAGAAC
>Location:NODE_122013_length_9657_cov_34.346691	Coordinate:8966	Reads:5	Hits:1	Allocated_reads:5	Strand:-
TTACTAATGACAAATCCAAACAGGCAGAAC
>Location:NODE_122013_length_9657_cov_34.346691	Coordinate:8967	Reads:1	Hits:1	Allocated_reads:1	Strand:-
TACTAATGACAAATCCAAACAGGCAGAA
>Location:NODE_122013_length_9657_cov_34.346691	Coordinate:8972	Reads:1	Hits:1	Allocated_reads:1	Strand:+
CCTGTTTGGATTTGTCATTAGTAAAGGGA
>Location:NODE_122013_length_9657_cov_34.346691	Coordinate:8985	Reads:2	Hits:1	Allocated_reads:2	Strand:+
GTCATTAGTAAAGGGAAACTCACT
>Location:NODE_122013_length_9657_cov_34.346691	Coordinate:8988	Reads:1	Hits:1	Allocated_reads:1	Strand:-
CTGAGAATCAGTGAGTTTCCTTTTACTAAT
>Location:NODE_122013_length_9657_cov_34.346691	Coordinate:8988	Reads:1	Hits:1	Allocated_reads:1	Strand:-
TCTGAGAATCAGTGAGTTTCCCTTTACTAAT
>Location:NODE_122013_length_9657_cov_34.346691	Coordinate:8990	Reads:1	Hits:1	Allocated_reads:1	Strand:-
TCTGAGAATCAGTGAGTTTCCCTTTACTA
>Location:NODE_122013_length_9657_cov_34.346691	Coordinate:8991	Reads:1	Hits:1	Allocated_reads:1	Strand:-
AACCTCTGAGAATCAGTGAGTTTCCCTTTACT
>Location:NODE_122013_length_9657_cov_34.346691	Coordinate:8991	Reads:2	Hits:1	Allocated_reads:2	Strand:-
ACCTCTGAGAATCAGTGAGTTTCCCTTTACT
>Location:NODE_122013_length_9657_cov_34.346691	Coordinate:8991	Reads:1	Hits:1	Allocated_reads:1	Strand:-
CCTCTGAGAATCAGTGAGTTTCCCTTTACT
>Location:NODE_122013_length_9657_cov_34.346691	Coordinate:8991	Reads:36	Hits:1	Allocated_reads:36	Strand:-
TCTGAGAATCAGTGAGTTTCCCTTTACT
>Location:NODE_122013_length_9657_cov_34.346691	Coordinate:8992	Reads:15	Hits:1	Allocated_reads:15	Strand:-
ACCTCTGAGAATCAGTGAGTTTCCCTTTAC
>Location:NODE_122013_length_9657_cov_34.346691	Coordinate:8992	Reads:29	Hits:1	Allocated_reads:29	Strand:-
CCTCTGAGAATCAGTGAGTTTCCCTTTAC
>Location:NODE_122013_length_9657_cov_34.346691	Coordinate:8992	Reads:3	Hits:1	Allocated_reads:3	Strand:-
CTCTGAGAATCAGTGAGTTTCCCTTTAC
>Location:NODE_122013_length_9657_cov_34.346691	Coordinate:8992	Reads:1	Hits:1	Allocated_reads:1	Strand:-
CTGAGAATCAGTGAGTTTCCCTTTAC
>Location:NODE_122013_length_9657_cov_34.346691	Coordinate:8992	Reads:102	Hits:1	Allocated_reads:102	Strand:-
TCTGAGAATCAGTGAGTTTCCCTTTAC
>Location:NODE_122013_length_9657_cov_34.346691	Coordinate:8992	Reads:8	Hits:1	Allocated_reads:8	Strand:-
TGAGAATCAGTGAGTTTCCCTTTAC
>Location:NODE_122013_length_9657_cov_34.346691	Coordinate:8993	Reads:2	Hits:1	Allocated_reads:2	Strand:-
CCTCTGAGAATCAGTGAGTTTCCCTTTA
>Location:NODE_122013_length_9657_cov_34.346691	Coordinate:8993	Reads:1	Hits:1	Allocated_reads:1	Strand:-
TCTGAGAATCAGTGAGTTTCCCTTTA
>Location:NODE_122013_length_9657_cov_34.346691	Coordinate:8994	Reads:1	Hits:1	Allocated_reads:1	Strand:-
ACCTCTGAGAATCAGTGAGTTTCCCTTT
>Location:NODE_122013_length_9657_cov_34.346691	Coordinate:8994	Reads:1	Hits:1	Allocated_reads:1	Strand:-
CCTCTGAGAATCAGTGAGTTTCCCTTT
>Location:NODE_122013_length_9657_cov_34.346691	Coordinate:8994	Reads:1	Hits:1	Allocated_reads:1	Strand:-
TCTGAGAATCAGTGAGTTTCCCTTT
>Location:NODE_122013_length_9657_cov_34.346691	Coordinate:8995	Reads:1	Hits:1	Allocated_reads:1	Strand:-
TCTGAGAATCAGTGAGTTTCCCTT
>Location:NODE_122013_length_9657_cov_34.346691	Coordinate:9000	Reads:1	Hits:1	Allocated_reads:1	Strand:-
TGAGAAGGAACCTCTGAGAATCAGTGAGTTT
>Location:NODE_122013_length_9657_cov_34.346691	Coordinate:9001	Reads:2	Hits:1	Allocated_reads:2	Strand:-
ATGAGAAGGAACCTCTGAGAATCAGTGAGTT
>Location:NODE_122013_length_9657_cov_34.346691	Coordinate:9001	Reads:1	Hits:1	Allocated_reads:1	Strand:-
GAGAAGGAACCTCTGAGAATCAGTGAGTT
>Location:NODE_122013_length_9657_cov_34.346691	Coordinate:9001	Reads:9	Hits:1	Allocated_reads:9	Strand:-
TGAGAAGGAACCTCTGAGAATCAGTGAGTT
>Location:NODE_122013_length_9657_cov_34.346691	Coordinate:9002	Reads:1	Hits:1	Allocated_reads:1	Strand:-
AGGAACCTCTGAGAATCAGTGAGT
>Location:NODE_122013_length_9657_cov_34.346691	Coordinate:9002	Reads:19	Hits:1	Allocated_reads:19	Strand:-
ATGAGAAGGAACCTCTGAGAATCAGTGAGT
>Location:NODE_122013_length_9657_cov_34.346691	Coordinate:9002	Reads:4	Hits:1	Allocated_reads:4	Strand:-
CATGAGAAGGAACCTCTGAGAATCAGTGAGT
>Location:NODE_122013_length_9657_cov_34.346691	Coordinate:9002	Reads:1	Hits:1	Allocated_reads:1	Strand:-
GAAGGAACCTCTGAGAATCAGTGAGT
>Location:NODE_122013_length_9657_cov_34.346691	Coordinate:9002	Reads:3	Hits:1	Allocated_reads:3	Strand:-
GAGAAGGAACCTCTGAGAATCAGTGAGT
>Location:NODE_122013_length_9657_cov_34.346691	Coordinate:9002	Reads:69	Hits:1	Allocated_reads:69	Strand:-
TGAGAAGGAACCTCTGAGAATCAGTGAGT
>Location:NODE_122013_length_9657_cov_34.346691	Coordinate:9003	Reads:1	Hits:1	Allocated_reads:1	Strand:-
ATGAGAAGGAACCTCTGAGAATCAGTGAG
>Location:NODE_122013_length_9657_cov_34.346691	Coordinate:9003	Reads:4	Hits:1	Allocated_reads:4	Strand:-
TGAGAAGGAACCTCTGAGAATCAGTGAG
>Location:NODE_122013_length_9657_cov_34.346691	Coordinate:9004	Reads:1	Hits:1	Allocated_reads:1	Strand:-
ATGAGAAGGAACCTCTGAGAATCAGTGA
>Location:NODE_122013_length_9657_cov_34.346691	Coordinate:9004	Reads:1	Hits:1	Allocated_reads:1	Strand:-
CATGAGAAGGAACCTCTGAGAATCAGTGA
>Location:NODE_122013_length_9657_cov_34.346691	Coordinate:9004	Reads:2	Hits:1	Allocated_reads:2	Strand:-
TGAGAAGGAACCTCTGAGAATCAGTGA
>Location:NODE_122013_length_9657_cov_34.346691	Coordinate:9005	Reads:16	Hits:1	Allocated_reads:16	Strand:-
ATGAGAAGGAACCTCTGAGAATCAGTG
>Location:NODE_122013_length_9657_cov_34.346691	Coordinate:9005	Reads:1	Hits:1	Allocated_reads:1	Strand:+
CACTGATTCTCAGAGGTTCCTTCTCA
>Location:NODE_122013_length_9657_cov_34.346691	Coordinate:9005	Reads:12	Hits:1	Allocated_reads:12	Strand:-
CATGAGAAGGAACCTCTGAGAATCAGTG
>Location:NODE_122013_length_9657_cov_34.346691	Coordinate:9005	Reads:1	Hits:1	Allocated_reads:1	Strand:-
TCATGAGAAGGAACCTCTGAGAATCAGCG
>Location:NODE_122013_length_9657_cov_34.346691	Coordinate:9005	Reads:16	Hits:1	Allocated_reads:16	Strand:-
TCATGAGAAGGAACCTCTGAGAATCAGTG
>Location:NODE_122013_length_9657_cov_34.346691	Coordinate:9005	Reads:12	Hits:1	Allocated_reads:12	Strand:-
TGAGAAGGAACCTCTGAGAATCAGTG
>Location:NODE_122013_length_9657_cov_34.346691	Coordinate:9006	Reads:1	Hits:1	Allocated_reads:1	Strand:-
ATGAGAAGGAACCTCTGAGAATCAGT
>Location:NODE_122013_length_9657_cov_34.346691	Coordinate:9006	Reads:1	Hits:1	Allocated_reads:1	Strand:-
TGAGAAGGAACCTCTGAGAATCAGT
>Location:NODE_122013_length_9657_cov_34.346691	Coordinate:9014	Reads:1	Hits:1	Allocated_reads:1	Strand:+
TCAGAGGTTCCTTCTCATGAGAGAGA
>Location:NODE_122013_length_9657_cov_34.346691	Coordinate:9014	Reads:1	Hits:1	Allocated_reads:1	Strand:+
TCAGAGGTTCCTTCTCATGAGAGAGAGAT
>Location:NODE_122013_length_9657_cov_34.346691	Coordinate:9014	Reads:1	Hits:1	Allocated_reads:1	Strand:-
TCTCTCTCTCATGAGAAGGAACCTCTGA
>Location:NODE_122013_length_9657_cov_34.346691	Coordinate:9016	Reads:1	Hits:1	Allocated_reads:1	Strand:-
TATCTCTCTCTCATGAGAAGGAACCTCT
>Location:NODE_122013_length_9657_cov_34.346691	Coordinate:9018	Reads:1	Hits:1	Allocated_reads:1	Strand:-
TATCTCTCTCTCATGAGAAGGAACCT
>Location:NODE_122013_length_9657_cov_34.346691	Coordinate:9025	Reads:1	Hits:1	Allocated_reads:1	Strand:-
TATCTCTCATATCTCTCTCTCATGAGAA
>Location:NODE_122013_length_9657_cov_34.346691	Coordinate:9029	Reads:1	Hits:1	Allocated_reads:1	Strand:-
TATCTCTCATATCTCTCTCTCATG
>Location:NODE_122013_length_9657_cov_34.346691	Coordinate:9030	Reads:1	Hits:1	Allocated_reads:1	Strand:-
AAATATCTCTCATATCTCTCTCTCAT
>Location:NODE_122013_length_9657_cov_34.346691	Coordinate:9031	Reads:1	Hits:1	Allocated_reads:1	Strand:-
CACAAAATATCTCTCATATCTCTCTCTCA
>Location:NODE_122013_length_9657_cov_34.346691	Coordinate:9033	Reads:1	Hits:1	Allocated_reads:1	Strand:-
TGCACAAAATATCTCTCATATCTCTCTCT
>Location:NODE_122013_length_9657_cov_34.346691	Coordinate:9038	Reads:1	Hits:1	Allocated_reads:1	Strand:+
GAGATATGAGAGATATTTTGTGCACCC
>Location:NODE_122013_length_9657_cov_34.346691	Coordinate:9039	Reads:1	Hits:1	Allocated_reads:1	Strand:+
AGATATGAGAGATATTTTGTGCACCC
>Location:NODE_122013_length_9657_cov_34.346691	Coordinate:9040	Reads:1	Hits:1	Allocated_reads:1	Strand:+
GATATGAGAGATATTTTGTGCACCC
>Location:NODE_122013_length_9657_cov_34.346691	Coordinate:9041	Reads:2	Hits:1	Allocated_reads:2	Strand:+
ATATGAGAGATATTTTGTGCACCC
>Location:NODE_122013_length_9657_cov_34.346691	Coordinate:9043	Reads:1	Hits:1	Allocated_reads:1	Strand:+
ATGAGAGATATTTTGTGCACCCAC
>Location:NODE_122013_length_9657_cov_34.346691	Coordinate:9043	Reads:5	Hits:1	Allocated_reads:5	Strand:+
ATGAGAGATATTTTGTGCACCCACC
>Location:NODE_122013_length_9657_cov_34.346691	Coordinate:9044	Reads:1	Hits:1	Allocated_reads:1	Strand:+
TGAGAGATATTTTGTGCACCCACC
>Location:NODE_122013_length_9657_cov_34.346691	Coordinate:9046	Reads:1	Hits:1	Allocated_reads:1	Strand:-
TGTATTGGGTGGGTGCACAAAATATCTCT
>Location:NODE_122013_length_9657_cov_34.346691	Coordinate:9049	Reads:1	Hits:1	Allocated_reads:1	Strand:-
TCTGTATTGGGTGGGTGCACAAAATATC
>Location:NODE_122013_length_9657_cov_34.346691	Coordinate:9051	Reads:3	Hits:1	Allocated_reads:3	Strand:-
TAATCTGTATTGGGTGGGTGCACAAAATA
>Location:NODE_122013_length_9657_cov_34.346691	Coordinate:9053	Reads:2	Hits:1	Allocated_reads:2	Strand:-
GTAATCTGTATTGGGTGGGTGCACAAAA
>Location:NODE_122013_length_9657_cov_34.346691	Coordinate:9053	Reads:1	Hits:1	Allocated_reads:1	Strand:-
TAAGTAATCTGTATTGGGTGGGTGCACAAAA
>Location:NODE_122013_length_9657_cov_34.346691	Coordinate:9053	Reads:1	Hits:1	Allocated_reads:1	Strand:-
TAATCTGTATTGGGTGGGTGCACAAAA
>Location:NODE_122013_length_9657_cov_34.346691	Coordinate:9054	Reads:1	Hits:1	Allocated_reads:1	Strand:+
TTTGTGCACCCACCCAATACAGATTACT
>Location:NODE_122013_length_9657_cov_34.346691	Coordinate:9055	Reads:1	Hits:1	Allocated_reads:1	Strand:-
TAAGTAATCTGTATTGGGTGGGTGCACAA
>Location:NODE_122013_length_9657_cov_34.346691	Coordinate:9056	Reads:1	Hits:1	Allocated_reads:1	Strand:-
CTAAGTAATCTGTATTGGGTGGGTGCACA
>Location:NODE_122013_length_9657_cov_34.346691	Coordinate:9056	Reads:2	Hits:1	Allocated_reads:2	Strand:-
TAAGTAATCTGTATTGGGTGGGTGCACA
>Location:NODE_122013_length_9657_cov_34.346691	Coordinate:9056	Reads:1	Hits:1	Allocated_reads:1	Strand:+
TGTGCACCCACCCAATACAGATTACT
>Location:NODE_122013_length_9657_cov_34.346691	Coordinate:9056	Reads:1	Hits:1	Allocated_reads:1	Strand:+
TGTGCACCCACCCAATACAGATTACTT
>Location:NODE_122013_length_9657_cov_34.346691	Coordinate:9057	Reads:2	Hits:1	Allocated_reads:2	Strand:-
CTAAGTAATCTGTATTGGGTGGGTGCAC
>Location:NODE_122013_length_9657_cov_34.346691	Coordinate:9057	Reads:1	Hits:1	Allocated_reads:1	Strand:-
TAAGTAATCTGTATTGGGTGGGTGCAA
>Location:NODE_122013_length_9657_cov_34.346691	Coordinate:9057	Reads:2	Hits:1	Allocated_reads:2	Strand:-
TAAGTAATCTGTATTGGGTGGGTGCAC
>Location:NODE_122013_length_9657_cov_34.346691	Coordinate:9058	Reads:1	Hits:1	Allocated_reads:1	Strand:-
CTAAGTAATCTGTATTGGGTGGGTGCA
>Location:NODE_122013_length_9657_cov_34.346691	Coordinate:9058	Reads:1	Hits:1	Allocated_reads:1	Strand:-
TAAGTAATCTGTATTGGGTGGGTGCA
>Location:NODE_122013_length_9657_cov_34.346691	Coordinate:9059	Reads:1	Hits:1	Allocated_reads:1	Strand:-
CTAAGTAATCTGTATTGGGTGGGTGC
>Location:NODE_122013_length_9657_cov_34.346691	Coordinate:9059	Reads:3	Hits:1	Allocated_reads:3	Strand:-
TAAGTAATCTGTATTGGGTGGGTGC
>Location:NODE_122013_length_9657_cov_34.346691	Coordinate:9061	Reads:1	Hits:1	Allocated_reads:1	Strand:-
TTCACACTAAGTAATCTGTATTGGGTGGGT
>Location:NODE_122013_length_9657_cov_34.346691	Coordinate:9062	Reads:1	Hits:1	Allocated_reads:1	Strand:-
CTTCACACTAAGTAATCTGTATTGGGTGGG
>Location:NODE_122013_length_9657_cov_34.346691	Coordinate:9064	Reads:1	Hits:1	Allocated_reads:1	Strand:-
ATGGCTTCACACTAAGTAATCTGTATTGGGTG
>Location:NODE_122013_length_9657_cov_34.346691	Coordinate:9070	Reads:1	Hits:1	Allocated_reads:1	Strand:+
ATACAGATTACTTAGTGTGAAGCC
>Location:NODE_122013_length_9657_cov_34.346691	Coordinate:9070	Reads:1	Hits:1	Allocated_reads:1	Strand:+
ATACAGATTACTTAGTGTGAAGCCT
>Location:NODE_122013_length_9657_cov_34.346691	Coordinate:9073	Reads:1	Hits:1	Allocated_reads:1	Strand:+
CAGATTACTTAGTGTGAAGCCATGCTGA
>Location:NODE_122013_length_9657_cov_34.346691	Coordinate:9074	Reads:2	Hits:1	Allocated_reads:2	Strand:+
AGATTACTTAGTGTGAAGCCATGC
>Location:NODE_122013_length_9657_cov_34.346691	Coordinate:9077	Reads:1	Hits:1	Allocated_reads:1	Strand:-
TTAATCAGCATGGCTTCACACTAAGTAA
>Location:NODE_122013_length_9657_cov_34.346691	Coordinate:9078	Reads:1	Hits:1	Allocated_reads:1	Strand:-
TCTTTAATCAGCATGGCTTCACACTAAGTA
>Location:NODE_122013_length_9657_cov_34.346691	Coordinate:9078	Reads:1	Hits:1	Allocated_reads:1	Strand:-
TTAATCAGCATGGCTTCACACTAAGTA
>Location:NODE_122013_length_9657_cov_34.346691	Coordinate:9078	Reads:1	Hits:1	Allocated_reads:1	Strand:-
TTTAATCAGCATGGCTTCACACTAAGTA
>Location:NODE_122013_length_9657_cov_34.346691	Coordinate:9080	Reads:1	Hits:1	Allocated_reads:1	Strand:-
TTAATCAGCATGGCTTCACACTAAG
>Location:NODE_122013_length_9657_cov_34.346691	Coordinate:9083	Reads:1	Hits:1	Allocated_reads:1	Strand:-
GCATCTTTAATCAGCATGGCTTCACACT
>Location:NODE_122013_length_9657_cov_34.346691	Coordinate:9084	Reads:1	Hits:1	Allocated_reads:1	Strand:-
TCTTTAATCAGCATGGCTTCACAC
>Location:NODE_122013_length_9657_cov_34.346691	Coordinate:9085	Reads:1	Hits:1	Allocated_reads:1	Strand:-
GCATCTTTAATCAGCATGGCTTCACA
>Location:NODE_122013_length_9657_cov_34.346691	Coordinate:9093	Reads:1	Hits:1	Allocated_reads:1	Strand:-
AGCCTGAATGAAGCATCTTTAATCAGCATG
>Location:NODE_122013_length_9657_cov_34.346691	Coordinate:9093	Reads:1	Hits:1	Allocated_reads:1	Strand:-
GCAGCCTGAATGAAGCATCTTTAATCAGCATG
>Location:NODE_122013_length_9657_cov_34.346691	Coordinate:9093	Reads:2	Hits:1	Allocated_reads:2	Strand:-
TGAATGAAGCATCTTTAATCAGCATG
>Location:NODE_122013_length_9657_cov_34.346691	Coordinate:9096	Reads:1	Hits:1	Allocated_reads:1	Strand:-
TGCAGCCTGAATGAAGCATCTTTAATCAGC
>Location:NODE_122013_length_9657_cov_34.346691	Coordinate:9099	Reads:1	Hits:1	Allocated_reads:1	Strand:-
GTGCAGCCTGAATGAAGCATCTTTAATC
>Location:NODE_122013_length_9657_cov_34.346691	Coordinate:9099	Reads:3	Hits:1	Allocated_reads:3	Strand:-
TGCAGCCTGAATGAAGCATCTTTAATC
>Location:NODE_122013_length_9657_cov_34.346691	Coordinate:9099	Reads:6	Hits:1	Allocated_reads:6	Strand:-
TGTGCAGCCTGAATGAAGCATCTTTAATC
>Location:NODE_122013_length_9657_cov_34.346691	Coordinate:9105	Reads:1	Hits:1	Allocated_reads:1	Strand:-
TTCATCTGTGATGTGCAGCCTGAATGAAGCATCT
>Location:NODE_122013_length_9657_cov_34.346691	Coordinate:9106	Reads:1	Hits:1	Allocated_reads:1	Strand:-
CTGTGATGTGCAGCCTGAATGAAGCATC
>Location:NODE_122013_length_9657_cov_34.346691	Coordinate:9106	Reads:2	Hits:1	Allocated_reads:2	Strand:-
TGTGATGTGCAGCCTGAATGAAGCATC
>Location:NODE_122013_length_9657_cov_34.346691	Coordinate:9106	Reads:1	Hits:1	Allocated_reads:1	Strand:-
TTCATCTGTGATGTGCAGCCTGAATGAAGCATC
>Location:NODE_122013_length_9657_cov_34.346691	Coordinate:9108	Reads:1	Hits:1	Allocated_reads:1	Strand:-
TCATCTGTGATGTGCAGCCTGAATGAAGCA
>Location:NODE_122013_length_9657_cov_34.346691	Coordinate:9109	Reads:1	Hits:1	Allocated_reads:1	Strand:-
ATCTGTGATGTGCAGCCTGAATGAAGC
>Location:NODE_122013_length_9657_cov_34.346691	Coordinate:9109	Reads:4	Hits:1	Allocated_reads:4	Strand:-
CATCTGTGATGTGCAGCCTGAATGAAGC
>Location:NODE_122013_length_9657_cov_34.346691	Coordinate:9109	Reads:10	Hits:1	Allocated_reads:10	Strand:-
TCATCTGTGATGTGCAGCCTGAATGAAGC
>Location:NODE_122013_length_9657_cov_34.346691	Coordinate:9109	Reads:1	Hits:1	Allocated_reads:1	Strand:-
TCTGTGATGTGCAGCCTGAATGAAGC
>Location:NODE_122013_length_9657_cov_34.346691	Coordinate:9109	Reads:2	Hits:1	Allocated_reads:2	Strand:-
TGTGATGTGCAGCCTGAATGAAGC
>Location:NODE_122013_length_9657_cov_34.346691	Coordinate:9109	Reads:5	Hits:1	Allocated_reads:5	Strand:-
TTCATCTGTGATGTGCAGCCTGAATGAAGC
>Location:NODE_122013_length_9657_cov_34.346691	Coordinate:9110	Reads:1	Hits:1	Allocated_reads:1	Strand:-
TCATCTGTGATGTGCAGCCTGAATGAAG
>Location:NODE_122013_length_9657_cov_34.346691	Coordinate:9111	Reads:1	Hits:1	Allocated_reads:1	Strand:+
TTCATTCAGGCTGCACATCACAGATGAA
>Location:NODE_122013_length_9657_cov_34.346691	Coordinate:9113	Reads:2	Hits:1	Allocated_reads:2	Strand:-
TCATCTGTGATGTGCAGCCTGAATG
>Location:NODE_122013_length_9657_cov_34.346691	Coordinate:9115	Reads:1	Hits:1	Allocated_reads:1	Strand:-
TATTCATCTGTGATGTGCAGCCTGAA
>Location:NODE_122013_length_9657_cov_34.346691	Coordinate:9115	Reads:1	Hits:1	Allocated_reads:1	Strand:-
TTATTCATCTGTGATGTGCAGCCTGAA
>Location:NODE_122013_length_9657_cov_34.346691	Coordinate:9115	Reads:1	Hits:1	Allocated_reads:1	Strand:+
TTCAGGCTGCACATCACAGATGAATAATCAGA
>Location:NODE_122013_length_9657_cov_34.346691	Coordinate:9116	Reads:1	Hits:1	Allocated_reads:1	Strand:-
GATTATTCATCTGTGATGTGCAGCCTGA
>Location:NODE_122013_length_9657_cov_34.346691	Coordinate:9116	Reads:1	Hits:1	Allocated_reads:1	Strand:-
TATTCATCTGTGATGTGCAGCCTGA
>Location:NODE_122013_length_9657_cov_34.346691	Coordinate:9118	Reads:2	Hits:1	Allocated_reads:2	Strand:-
CTGATTATTCATCTGTGATGTGCAGCCT
>Location:NODE_122013_length_9657_cov_34.346691	Coordinate:9118	Reads:3	Hits:1	Allocated_reads:3	Strand:-
GATTATTCATCTGTGATGTGCAGCCT
>Location:NODE_122013_length_9657_cov_34.346691	Coordinate:9118	Reads:7	Hits:1	Allocated_reads:7	Strand:-
TCTGATTATTCATCTGTGATGTGCAGCCT
>Location:NODE_122013_length_9657_cov_34.346691	Coordinate:9118	Reads:1	Hits:1	Allocated_reads:1	Strand:-
TGATTATTCATCTGTGATGTGCAGCCC
>Location:NODE_122013_length_9657_cov_34.346691	Coordinate:9118	Reads:1	Hits:1	Allocated_reads:1	Strand:-
TGATTATTCATCTGTGATGTGCAGCCG
>Location:NODE_122013_length_9657_cov_34.346691	Coordinate:9118	Reads:14	Hits:1	Allocated_reads:14	Strand:-
TGATTATTCATCTGTGATGTGCAGCCT
>Location:NODE_122013_length_9657_cov_34.346691	Coordinate:9118	Reads:3	Hits:1	Allocated_reads:3	Strand:-
TTATTCATCTGTGATGTGCAGCCT
>Location:NODE_122013_length_9657_cov_34.346691	Coordinate:9119	Reads:1	Hits:1	Allocated_reads:1	Strand:-
CTGATTATTCATCTGTGATGTGCAGCC
>Location:NODE_122013_length_9657_cov_34.346691	Coordinate:9119	Reads:1	Hits:1	Allocated_reads:1	Strand:-
GAGGATCTGATTATTCATCTGTGATGTGCAGCC
>Location:NODE_122013_length_9657_cov_34.346691	Coordinate:9119	Reads:1	Hits:1	Allocated_reads:1	Strand:-
TCTGATTATTCATCTGTGATGTGCAGCC
>Location:NODE_122013_length_9657_cov_34.346691	Coordinate:9120	Reads:2	Hits:1	Allocated_reads:2	Strand:-
TGAGGATCTGATTATTCATCTGTGATGTGCAGT
>Location:NODE_122013_length_9657_cov_34.346691	Coordinate:9122	Reads:1	Hits:1	Allocated_reads:1	Strand:-
GATCTGATTATTCATCTGTGATGTGCA
>Location:NODE_122013_length_9657_cov_34.346691	Coordinate:9122	Reads:1	Hits:1	Allocated_reads:1	Strand:-
TGAGGATCTGATTATTCATCTGTGATGTGTT
>Location:NODE_122013_length_9657_cov_34.346691	Coordinate:9122	Reads:3	Hits:1	Allocated_reads:3	Strand:-
TGAGGATCTGATTATTCATCTGTGATGTGCA
>Location:NODE_122013_length_9657_cov_34.346691	Coordinate:9123	Reads:1	Hits:1	Allocated_reads:1	Strand:-
CTGAGGATCTGATTATTCATCTGTGATGTGC
>Location:NODE_122013_length_9657_cov_34.346691	Coordinate:9123	Reads:2	Hits:1	Allocated_reads:2	Strand:-
TGAGGATCTGATTATTCATCTGTGATGTGT
>Location:NODE_122013_length_9657_cov_34.346691	Coordinate:9123	Reads:4	Hits:1	Allocated_reads:4	Strand:-
TGAGGATCTGATTATTCATCTGTGATGTGC
>Location:NODE_122013_length_9657_cov_34.346691	Coordinate:9124	Reads:1	Hits:1	Allocated_reads:1	Strand:-
GAGGATCTGATTATTCATCTGTGATGTG
>Location:NODE_122013_length_9657_cov_34.346691	Coordinate:9124	Reads:2	Hits:1	Allocated_reads:2	Strand:-
TGAGGATCTGATTATTCATCTGTGATGTG
>Location:NODE_122013_length_9657_cov_34.346691	Coordinate:9125	Reads:3	Hits:1	Allocated_reads:3	Strand:-
CTGAGGATCTGATTATTCATCTGTGATGT
>Location:NODE_122013_length_9657_cov_34.346691	Coordinate:9125	Reads:6	Hits:1	Allocated_reads:6	Strand:-
GAGGATCTGATTATTCATCTGTGATGT
>Location:NODE_122013_length_9657_cov_34.346691	Coordinate:9125	Reads:2	Hits:1	Allocated_reads:2	Strand:-
GCTGAGGATCTGATTATTCATCTGTGATGT
>Location:NODE_122013_length_9657_cov_34.346691	Coordinate:9125	Reads:28	Hits:1	Allocated_reads:28	Strand:-
TGAGGATCTGATTATTCATCTGTGATGT
>Location:NODE_122013_length_9657_cov_34.346691	Coordinate:9125	Reads:4	Hits:1	Allocated_reads:4	Strand:-
TGCTGAGGATCTGATTATTCATCTGTGATGT
>Location:NODE_122013_length_9657_cov_34.346691	Coordinate:9126	Reads:1	Hits:1	Allocated_reads:1	Strand:-
GAGGATCTGATTATTCATCTGTGATG
>Location:NODE_122013_length_9657_cov_34.346691	Coordinate:9126	Reads:1	Hits:1	Allocated_reads:1	Strand:-
GCTGAGGATCTGATTATTCATCTGTGATG
>Location:NODE_122013_length_9657_cov_34.346691	Coordinate:9126	Reads:3	Hits:1	Allocated_reads:3	Strand:-
TGAGGATCTGATTATTCATCTGTGATG
>Location:NODE_122013_length_9657_cov_34.346691	Coordinate:9126	Reads:3	Hits:1	Allocated_reads:3	Strand:-
TGCTGAGGATCTGATTATTCATCTGTGATG
>Location:NODE_122013_length_9657_cov_34.346691	Coordinate:9127	Reads:4	Hits:1	Allocated_reads:4	Strand:-
CTGAGGATCTGATTATTCATCTGTGAT
>Location:NODE_122013_length_9657_cov_34.346691	Coordinate:9127	Reads:3	Hits:1	Allocated_reads:3	Strand:-
CTGCTGAGGATCTGATTATTCATCTGTGAT
>Location:NODE_122013_length_9657_cov_34.346691	Coordinate:9127	Reads:2	Hits:1	Allocated_reads:2	Strand:-
GAGGATCTGATTATTCATCTGTGAT
>Location:NODE_122013_length_9657_cov_34.346691	Coordinate:9127	Reads:1	Hits:1	Allocated_reads:1	Strand:-
TCTGCTGAGGATCTGATTATTCATCTGTGAT
>Location:NODE_122013_length_9657_cov_34.346691	Coordinate:9127	Reads:17	Hits:1	Allocated_reads:17	Strand:-
TGAGGATCTGATTATTCATCTGTGAT
>Location:NODE_122013_length_9657_cov_34.346691	Coordinate:9127	Reads:1	Hits:1	Allocated_reads:1	Strand:-
TGCTGAGGATCTGATTATTCATCTGTGTT
>Location:NODE_122013_length_9657_cov_34.346691	Coordinate:9127	Reads:17	Hits:1	Allocated_reads:17	Strand:-
TGCTGAGGATCTGATTATTCATCTGTGAT
>Location:NODE_122013_length_9657_cov_34.346691	Coordinate:9127	Reads:1	Hits:1	Allocated_reads:1	Strand:-
TTCTGCTGAGGATCTGATTATTCATCTGTGAT
>Location:NODE_122013_length_9657_cov_34.346691	Coordinate:9127	Reads:1	Hits:1	Allocated_reads:1	Strand:-
TTTCTGCTGAGGATCTGATTATTCATCTGTGAT
>Location:NODE_122013_length_9657_cov_34.346691	Coordinate:9128	Reads:2	Hits:1	Allocated_reads:2	Strand:-
CTGCTGAGGATCTGATTATTCATCTGTGA
>Location:NODE_122013_length_9657_cov_34.346691	Coordinate:9128	Reads:1	Hits:1	Allocated_reads:1	Strand:-
TGCTGAGGATCTGATTATTCATCTGTGA
>Location:NODE_122013_length_9657_cov_34.346691	Coordinate:9130	Reads:4	Hits:1	Allocated_reads:4	Strand:-
TCTGCTGAGGATCTGATTATTCATCTGT
>Location:NODE_122013_length_9657_cov_34.346691	Coordinate:9130	Reads:1	Hits:1	Allocated_reads:1	Strand:-
TGCTGAGGATCTGATTATTCATCTGT
>Location:NODE_122013_length_9657_cov_34.346691	Coordinate:9130	Reads:1	Hits:1	Allocated_reads:1	Strand:-
TTCTGCTGAGGATCTGATTATTCATCTGT
>Location:NODE_122013_length_9657_cov_34.346691	Coordinate:9130	Reads:1	Hits:1	Allocated_reads:1	Strand:-
TTTCTGCTGAGGATCTGATTATTCATCTGT
>Location:NODE_122013_length_9657_cov_34.346691	Coordinate:9131	Reads:5	Hits:1	Allocated_reads:5	Strand:+
CAGATGAATAATCAGATCCTCAGC
>Location:NODE_122013_length_9657_cov_34.346691	Coordinate:9131	Reads:1	Hits:1	Allocated_reads:1	Strand:-
TCTGCTGAGGATCTGATTATTCATCTG
>Location:NODE_122013_length_9657_cov_34.346691	Coordinate:9131	Reads:1	Hits:1	Allocated_reads:1	Strand:-
TGCTGAGGATCTGATTATTCATCTG
>Location:NODE_122013_length_9657_cov_34.346691	Coordinate:9132	Reads:2	Hits:1	Allocated_reads:2	Strand:-
TCTGCTGAGGATCTGATTATTCATCT
>Location:NODE_122013_length_9657_cov_34.346691	Coordinate:9133	Reads:1	Hits:1	Allocated_reads:1	Strand:-
AGTTTTCTGCTGAGGATCTGATTATTCATC
>Location:NODE_122013_length_9657_cov_34.346691	Coordinate:9133	Reads:1	Hits:1	Allocated_reads:1	Strand:-
GTTTTCTGCTGAGGATCTGATTATTCATC
[truncated: 66,524 more chars]
