# Supplementary material for: First characterization of PIWI-interacting RNA clusters in a cichlid fish with a B chromosome
Source: BMC Biol. 2022 Sep 21;20:204. doi: 10.1186/s12915-022-01403-2 (PMC9490952; doi:10.1186/s12915-022-01403-2)
Supplement: Supplementary file 1 — Additional file 1. Zipped folder with fasta and interactive html piRNA cluster information for the A. latifasciata genome. The nomenclature is as follows: number-pirna-cluster_sex_B-presence (f, female; m, male; 0b, without B chromosome; 1b, with B chromosome). [file 12915_2022_1403_MOESM1_ESM.zip › 150_f0b.fasta]

>Location:NODE_387203_length_2970_cov_21.957239	Coordinate:4	Reads:1	Hits:4	Allocated_reads:0.25	Strand:-
TCAAAGGACCTGTGACTCTCAGGAAAT
>Location:NODE_387203_length_2970_cov_21.957239	Coordinate:7	Reads:1	Hits:3	Allocated_reads:0.333333333333333	Strand:+
TCCTGAGAGTCACAGGTCCTTTGAGT
>Location:NODE_387203_length_2970_cov_21.957239	Coordinate:10	Reads:3	Hits:3	Allocated_reads:1	Strand:+
TGAGAGTCACAGGTCCTTTGAGTATCC
>Location:NODE_387203_length_2970_cov_21.957239	Coordinate:16	Reads:1	Hits:3	Allocated_reads:0.333333333333333	Strand:-
ACCATAAGGATACTCAAAGGACCTGTGA
>Location:NODE_387203_length_2970_cov_21.957239	Coordinate:18	Reads:5	Hits:3	Allocated_reads:1.66666666666667	Strand:-
ACCATAAGGATACTCAAAGGACCTGT
>Location:NODE_387203_length_2970_cov_21.957239	Coordinate:19	Reads:9	Hits:3	Allocated_reads:3	Strand:-
ACCATAAGGATACTCAAAGGACCTG
>Location:NODE_387203_length_2970_cov_21.957239	Coordinate:20	Reads:7	Hits:3	Allocated_reads:2.33333333333333	Strand:-
ACCATAAGGATACTCAAAGGACCT
>Location:NODE_387203_length_2970_cov_21.957239	Coordinate:34	Reads:7	Hits:3	Allocated_reads:2.33333333333333	Strand:+
TCCTTATGGTTTCTGCTCAAATTC
>Location:NODE_387203_length_2970_cov_21.957239	Coordinate:34	Reads:1	Hits:3	Allocated_reads:0.333333333333333	Strand:+
TCCTTATGGTTTCTGCTCAAATTCA
>Location:NODE_387203_length_2970_cov_21.957239	Coordinate:34	Reads:3	Hits:3	Allocated_reads:1	Strand:+
TCCTTATGGTTTCTGCTCAAATTCAG
>Location:NODE_387203_length_2970_cov_21.957239	Coordinate:34	Reads:1	Hits:3	Allocated_reads:0.333333333333333	Strand:+
TCCTTATGGTTTCTGCTCAAATTAAGT
>Location:NODE_387203_length_2970_cov_21.957239	Coordinate:34	Reads:43	Hits:3	Allocated_reads:14.3333333333333	Strand:+
TCCTTATGGTTTCTGCTCAAATTCAGT
>Location:NODE_387203_length_2970_cov_21.957239	Coordinate:34	Reads:73	Hits:3	Allocated_reads:24.3333333333333	Strand:+
TCCTTATGGTTTCTGCTCAAATTCAGTG
>Location:NODE_387203_length_2970_cov_21.957239	Coordinate:34	Reads:2	Hits:3	Allocated_reads:0.666666666666667	Strand:+
TCCTTATGGTTTCTGCTCAAATTCAGTTT
>Location:NODE_387203_length_2970_cov_21.957239	Coordinate:34	Reads:3	Hits:3	Allocated_reads:1	Strand:+
TCCTTATGGTTTCTGCTCAAATTCAGTGT
>Location:NODE_387203_length_2970_cov_21.957239	Coordinate:34	Reads:1	Hits:3	Allocated_reads:0.333333333333333	Strand:+
TCCTTATGGTTTCTGCTCAAATTCAGTGTC
>Location:NODE_387203_length_2970_cov_21.957239	Coordinate:34	Reads:1	Hits:3	Allocated_reads:0.333333333333333	Strand:+
TCCTTATGGTTTCTGCTCAAATTCAGTGTCT
>Location:NODE_387203_length_2970_cov_21.957239	Coordinate:132	Reads:1	Hits:2	Allocated_reads:0.5	Strand:+
GAAATGTGTAAAATATCTTCTTGAATCT
>Location:NODE_387203_length_2970_cov_21.957239	Coordinate:135	Reads:1	Hits:2	Allocated_reads:0.5	Strand:+
ATGTGTAAAATATCTTCTTGAATCTGTT
>Location:NODE_387203_length_2970_cov_21.957239	Coordinate:137	Reads:1	Hits:2	Allocated_reads:0.5	Strand:+
GTGTAAAATATCTTCTTGAATCTGTT
>Location:NODE_387203_length_2970_cov_21.957239	Coordinate:145	Reads:1	Hits:2	Allocated_reads:0.5	Strand:-
TAGTAAAGTAAACAGATTCAAGAAGATA
>Location:NODE_387203_length_2970_cov_21.957239	Coordinate:145	Reads:1	Hits:2	Allocated_reads:0.5	Strand:+
TATCTTCTTGAATCTGTTTACTTTACT
>Location:NODE_387203_length_2970_cov_21.957239	Coordinate:145	Reads:1	Hits:2	Allocated_reads:0.5	Strand:+
TATCTTCTTGAATCTGTTTACTTTACTAAC
>Location:NODE_387203_length_2970_cov_21.957239	Coordinate:149	Reads:1	Hits:2	Allocated_reads:0.5	Strand:+
TTCTTGAATCTGTTTACTTTACTAACC
>Location:NODE_387203_length_2970_cov_21.957239	Coordinate:150	Reads:1	Hits:2	Allocated_reads:0.5	Strand:+
TCTTGAATCTGTTTACTTTACTAACCTT
>Location:NODE_387203_length_2970_cov_21.957239	Coordinate:163	Reads:3	Hits:2	Allocated_reads:1.5	Strand:+
TACTTTACTAACCTTGAAAGAGACTCT
>Location:NODE_387203_length_2970_cov_21.957239	Coordinate:163	Reads:5	Hits:2	Allocated_reads:2.5	Strand:+
TACTTTACTAACCTTGAAAGAGACTCTT
>Location:NODE_387203_length_2970_cov_21.957239	Coordinate:168	Reads:3	Hits:3	Allocated_reads:1	Strand:+
TACTAACCTTGAAAGAGACTCTTGGGTCT
>Location:NODE_387203_length_2970_cov_21.957239	Coordinate:179	Reads:1	Hits:3	Allocated_reads:0.333333333333333	Strand:-
GCACAGCTAAGACCCAAGAGTCTCTTT
>Location:NODE_387203_length_2970_cov_21.957239	Coordinate:179	Reads:4	Hits:3	Allocated_reads:1.33333333333333	Strand:-
GGCACAGCTAAGACCCAAGAGTCTCTTT
>Location:NODE_387203_length_2970_cov_21.957239	Coordinate:179	Reads:1	Hits:3	Allocated_reads:0.333333333333333	Strand:-
TGGCACAGCTAAGACCCAAGAGTCTCTTT
>Location:NODE_387203_length_2970_cov_21.957239	Coordinate:179	Reads:1	Hits:3	Allocated_reads:0.333333333333333	Strand:-
TGGTGGCACAGCTAAGACCCAAGAGTCTCTTT
>Location:NODE_387203_length_2970_cov_21.957239	Coordinate:181	Reads:2	Hits:3	Allocated_reads:0.666666666666667	Strand:-
GGCACAGCTAAGACCCAAGAGTCTCT
>Location:NODE_387203_length_2970_cov_21.957239	Coordinate:181	Reads:1	Hits:3	Allocated_reads:0.333333333333333	Strand:-
TGGCACAGCTAAGACCCAAGAGTCTCT
>Location:NODE_387203_length_2970_cov_21.957239	Coordinate:181	Reads:1	Hits:3	Allocated_reads:0.333333333333333	Strand:-
TGGTGGCACAGCTAAGACCCAAGAGTCTCT
>Location:NODE_387203_length_2970_cov_21.957239	Coordinate:283	Reads:1	Hits:2	Allocated_reads:0.5	Strand:+
TATTGTCTTGAACATATTTTGACCTCCACA
>Location:NODE_387203_length_2970_cov_21.957239	Coordinate:284	Reads:1	Hits:2	Allocated_reads:0.5	Strand:+
ATTGTCTTGAACATATTTTGACCTCCACA
>Location:NODE_387203_length_2970_cov_21.957239	Coordinate:289	Reads:1	Hits:2	Allocated_reads:0.5	Strand:+
CTTGAACATATTTTGACCTCCACACA
>Location:NODE_387203_length_2970_cov_21.957239	Coordinate:289	Reads:1	Hits:2	Allocated_reads:0.5	Strand:+
CTTGAACATATTTTGACCTCCACACAC
>Location:NODE_387203_length_2970_cov_21.957239	Coordinate:289	Reads:4	Hits:2	Allocated_reads:2	Strand:+
CTTGAACATATTTTGACCTCCACACACT
>Location:NODE_387203_length_2970_cov_21.957239	Coordinate:297	Reads:1	Hits:2	Allocated_reads:0.5	Strand:+
TATTTTGACCTCCACACACTTGCTGCTAG
>Location:NODE_387203_length_2970_cov_21.957239	Coordinate:299	Reads:1	Hits:2	Allocated_reads:0.5	Strand:+
TTTTGACCTCCACACACTTGCTGCTAGT
>Location:NODE_387203_length_2970_cov_21.957239	Coordinate:301	Reads:1	Hits:2	Allocated_reads:0.5	Strand:+
TTGACCTCCACACACTTGCTGCTAGT
>Location:NODE_387203_length_2970_cov_21.957239	Coordinate:305	Reads:2	Hits:2	Allocated_reads:1	Strand:-
TTGACTAGCAGCAAGTGTGTGGAGG
>Location:NODE_387203_length_2970_cov_21.957239	Coordinate:314	Reads:1	Hits:2	Allocated_reads:0.5	Strand:-
TAAAGCAATATATTTGACTAGCATCAAGT
>Location:NODE_387203_length_2970_cov_21.957239	Coordinate:319	Reads:1	Hits:2	Allocated_reads:0.5	Strand:+
CTGCTAGTCAAATATATTGCTTTAAAC
>Location:NODE_387203_length_2970_cov_21.957239	Coordinate:320	Reads:1	Hits:2	Allocated_reads:0.5	Strand:+
TGCTAGTCAAATATATTGCTTTAAAC
>Location:NODE_387203_length_2970_cov_21.957239	Coordinate:320	Reads:1	Hits:2	Allocated_reads:0.5	Strand:+
TGCTAGTCAAATATATTGCTTTAAACAA
>Location:NODE_387203_length_2970_cov_21.957239	Coordinate:320	Reads:1	Hits:2	Allocated_reads:0.5	Strand:+
TGCTAGTCAAATATATTGCTTTAAACAAATA
>Location:NODE_387203_length_2970_cov_21.957239	Coordinate:340	Reads:1	Hits:2	Allocated_reads:0.5	Strand:+
TTAAACAAATAAAGGCAAAACAAGCATC
>Location:NODE_387203_length_2970_cov_21.957239	Coordinate:347	Reads:1	Hits:2	Allocated_reads:0.5	Strand:+
AATAAAGGCAAAACAAGCATCTAAAGCT
>Location:NODE_387203_length_2970_cov_21.957239	Coordinate:349	Reads:2	Hits:2	Allocated_reads:1	Strand:+
TAAAGGCAAAACAAGCATCTAAAGCT
>Location:NODE_387203_length_2970_cov_21.957239	Coordinate:384	Reads:1	Hits:2	Allocated_reads:0.5	Strand:+
ATTATGAAAAGAAGAAAGCCAAAACT
>Location:NODE_387203_length_2970_cov_21.957239	Coordinate:384	Reads:3	Hits:2	Allocated_reads:1.5	Strand:+
ATTATGAAAAGAAGAAAGCCAAAACTGC
>Location:NODE_387203_length_2970_cov_21.957239	Coordinate:384	Reads:7	Hits:2	Allocated_reads:3.5	Strand:+
ATTATGAAAAGAAGAAAGCCAAAACTGCT
>Location:NODE_387203_length_2970_cov_21.957239	Coordinate:385	Reads:1	Hits:2	Allocated_reads:0.5	Strand:+
TTATGAAAAGAAGAAAGCCAAAACT
>Location:NODE_387203_length_2970_cov_21.957239	Coordinate:385	Reads:14	Hits:2	Allocated_reads:7	Strand:+
TTATGAAAAGAAGAAAGCCAAAACTGC
>Location:NODE_387203_length_2970_cov_21.957239	Coordinate:385	Reads:69	Hits:2	Allocated_reads:34.5	Strand:+
TTATGAAAAGAAGAAAGCCAAAACTGCT
>Location:NODE_387203_length_2970_cov_21.957239	Coordinate:385	Reads:2	Hits:2	Allocated_reads:1	Strand:+
TTATGAAAAGAAGAAAGCCAAAACTGCTT
>Location:NODE_387203_length_2970_cov_21.957239	Coordinate:385	Reads:1	Hits:2	Allocated_reads:0.5	Strand:+
TTATGAAAAGAAGAAAGCCAAAACTGCTTA
>Location:NODE_387203_length_2970_cov_21.957239	Coordinate:385	Reads:1	Hits:2	Allocated_reads:0.5	Strand:+
TTATGAAAAGAAGAAAGCCAAAACTGCTTAAG
>Location:NODE_387203_length_2970_cov_21.957239	Coordinate:386	Reads:1	Hits:2	Allocated_reads:0.5	Strand:+
TATGAAAAGAAGAAAGCCAAAACTGC
>Location:NODE_387203_length_2970_cov_21.957239	Coordinate:386	Reads:2	Hits:2	Allocated_reads:1	Strand:+
TATGAAAAGAAGAAAGCCAAAACTGCT
>Location:NODE_387203_length_2970_cov_21.957239	Coordinate:386	Reads:1	Hits:2	Allocated_reads:0.5	Strand:+
TATGAAAAGAAGAAAGCCAAAACTGCTT
>Location:NODE_387203_length_2970_cov_21.957239	Coordinate:418	Reads:1	Hits:2	Allocated_reads:0.5	Strand:+
TCTACACTTAAAGTCAACTAACAAATGTA
>Location:NODE_387203_length_2970_cov_21.957239	Coordinate:422	Reads:1	Hits:2	Allocated_reads:0.5	Strand:+
CACTTAAAGTCAACTAACAAATGTA
>Location:NODE_387203_length_2970_cov_21.957239	Coordinate:425	Reads:1	Hits:2	Allocated_reads:0.5	Strand:-
TAATATACATTTGTTAGTTGACTTTAA
>Location:NODE_387203_length_2970_cov_21.957239	Coordinate:426	Reads:1	Hits:2	Allocated_reads:0.5	Strand:+
TAAAGTCAACTAACAAATGTATATT
>Location:NODE_387203_length_2970_cov_21.957239	Coordinate:426	Reads:3	Hits:2	Allocated_reads:1.5	Strand:+
TAAAGTCAACTAACAAATGTATATTAACC
>Location:NODE_387203_length_2970_cov_21.957239	Coordinate:426	Reads:1	Hits:2	Allocated_reads:0.5	Strand:+
TAAAGTCAACTAACAAATGTATATTAACCA
>Location:NODE_387203_length_2970_cov_21.957239	Coordinate:432	Reads:1	Hits:2	Allocated_reads:0.5	Strand:+
CAACTAACAAATGTATATTAACCATTGT
>Location:NODE_387203_length_2970_cov_21.957239	Coordinate:438	Reads:1	Hits:2	Allocated_reads:0.5	Strand:-
TTCCTGACAATGGTTAATATACATTTGT
>Location:NODE_387203_length_2970_cov_21.957239	Coordinate:442	Reads:1	Hits:2	Allocated_reads:0.5	Strand:+
ATGTATATTAACCATTGTCAGGAAA
>Location:NODE_387203_length_2970_cov_21.957239	Coordinate:442	Reads:1	Hits:2	Allocated_reads:0.5	Strand:+
ATGTATATTAACCATTGTCAGGAAAA
>Location:NODE_387203_length_2970_cov_21.957239	Coordinate:442	Reads:1	Hits:2	Allocated_reads:0.5	Strand:+
ATGTATATTAACCATTGTCAGGAAAACA
>Location:NODE_387203_length_2970_cov_21.957239	Coordinate:447	Reads:1	Hits:2	Allocated_reads:0.5	Strand:-
ATTCATGTTTTCCTGACAATGGTTAATA
>Location:NODE_387203_length_2970_cov_21.957239	Coordinate:447	Reads:3	Hits:2	Allocated_reads:1.5	Strand:+
TATTAACCATTGTCAGGAAAACATGAA
>Location:NODE_387203_length_2970_cov_21.957239	Coordinate:447	Reads:2	Hits:2	Allocated_reads:1	Strand:+
TATTAACCATTGTCAGGAAAACATGAAA
>Location:NODE_387203_length_2970_cov_21.957239	Coordinate:447	Reads:2	Hits:2	Allocated_reads:1	Strand:+
TATTAACCATTGTCAGGAAAACATGAAT
>Location:NODE_387203_length_2970_cov_21.957239	Coordinate:447	Reads:17	Hits:2	Allocated_reads:8.5	Strand:+
TATTAACCATTGTCAGGAAAACATGAATT
>Location:NODE_387203_length_2970_cov_21.957239	Coordinate:449	Reads:1	Hits:2	Allocated_reads:0.5	Strand:+
TTAACCATTGTCAGGAAAACATGAATTT
>Location:NODE_387203_length_2970_cov_21.957239	Coordinate:450	Reads:2	Hits:2	Allocated_reads:1	Strand:+
TAACCATTGTCAGGAAAACATGAA
>Location:NODE_387203_length_2970_cov_21.957239	Coordinate:450	Reads:1	Hits:2	Allocated_reads:0.5	Strand:+
TAACCATTGTCAGGAAAACATGAAT
>Location:NODE_387203_length_2970_cov_21.957239	Coordinate:450	Reads:5	Hits:2	Allocated_reads:2.5	Strand:+
TAACCATTGTCAGGAAAACATGAATT
>Location:NODE_387203_length_2970_cov_21.957239	Coordinate:450	Reads:2	Hits:2	Allocated_reads:1	Strand:+
TAACCATTGTCAGGAAAACATGAATTT
>Location:NODE_387203_length_2970_cov_21.957239	Coordinate:456	Reads:1	Hits:2	Allocated_reads:0.5	Strand:+
TTGTCAGGAAAACATGAATTTGAACAAGCCT
>Location:NODE_387203_length_2970_cov_21.957239	Coordinate:465	Reads:1	Hits:1	Allocated_reads:1	Strand:+
AAACATGAATTTGACCAAGCACATAAGCT
>Location:NODE_387203_length_2970_cov_21.957239	Coordinate:491	Reads:1	Hits:2	Allocated_reads:0.5	Strand:-
CGTTTCTGCAAAAGTGATGTCACAAGC
>Location:NODE_387203_length_2970_cov_21.957239	Coordinate:494	Reads:1	Hits:2	Allocated_reads:0.5	Strand:+
TGTGACATCACTTTTGCAGAAACGTA
>Location:NODE_387203_length_2970_cov_21.957239	Coordinate:494	Reads:1	Hits:2	Allocated_reads:0.5	Strand:+
TGTGACATCACTTTTGCAGAAACGTAC
>Location:NODE_387203_length_2970_cov_21.957239	Coordinate:496	Reads:1	Hits:2	Allocated_reads:0.5	Strand:+
TGACATCACTTTTGCAGAAACGTACAGCT
>Location:NODE_387203_length_2970_cov_21.957239	Coordinate:501	Reads:8	Hits:2	Allocated_reads:4	Strand:+
TCACTTTTGCAGAAACGTACAGCT
>Location:NODE_387203_length_2970_cov_21.957239	Coordinate:501	Reads:23	Hits:2	Allocated_reads:11.5	Strand:+
TCACTTTTGCAGAAACGTACAGCTACA
>Location:NODE_387203_length_2970_cov_21.957239	Coordinate:501	Reads:1	Hits:2	Allocated_reads:0.5	Strand:+
TCACTTTTGCAGAAACGTACAGCTACAAA
>Location:NODE_387203_length_2970_cov_21.957239	Coordinate:505	Reads:16	Hits:2	Allocated_reads:8	Strand:+
TTTTGCAGAAACGTACAGCTACAAAATGC
>Location:NODE_387203_length_2970_cov_21.957239	Coordinate:506	Reads:23	Hits:2	Allocated_reads:11.5	Strand:+
TTTGCAGAAACGTACAGCTACAAAATGC
>Location:NODE_387203_length_2970_cov_21.957239	Coordinate:508	Reads:1	Hits:2	Allocated_reads:0.5	Strand:+
TGCAGAAACGTACAGCTACAAAATGC
>Location:NODE_387203_length_2970_cov_21.957239	Coordinate:508	Reads:1	Hits:2	Allocated_reads:0.5	Strand:+
TGCAGAAACGTACAGCTACAAAATGCTA
>Location:NODE_387203_length_2970_cov_21.957239	Coordinate:508	Reads:5	Hits:2	Allocated_reads:2.5	Strand:+
TGCAGAAACGTACAGCTACAAAATGCTATA
>Location:NODE_387203_length_2970_cov_21.957239	Coordinate:510	Reads:4	Hits:2	Allocated_reads:2	Strand:+
CAGAAACGTACAGCTACAAAATGCTATA
>Location:NODE_387203_length_2970_cov_21.957239	Coordinate:584	Reads:1	Hits:2	Allocated_reads:0.5	Strand:+
AATTTCAATGTTAACAGTTCAGTGCAACACT
>Location:NODE_387203_length_2970_cov_21.957239	Coordinate:586	Reads:1	Hits:2	Allocated_reads:0.5	Strand:+
TTTCAATGTTAACAGTTCAGTGCAACA
>Location:NODE_387203_length_2970_cov_21.957239	Coordinate:586	Reads:1	Hits:2	Allocated_reads:0.5	Strand:+
TTTCAATGTTAACAGTTCAGTGCAACAC
>Location:NODE_387203_length_2970_cov_21.957239	Coordinate:586	Reads:3	Hits:2	Allocated_reads:1.5	Strand:+
TTTCAATGTTAACAGTTCAGTGCAACACT
>Location:NODE_387203_length_2970_cov_21.957239	Coordinate:587	Reads:1	Hits:2	Allocated_reads:0.5	Strand:+
TTCAATGTTAACAGTTCAGTGCAACACTT
>Location:NODE_387203_length_2970_cov_21.957239	Coordinate:589	Reads:1	Hits:2	Allocated_reads:0.5	Strand:+
CAATGTTAACAGTTCAGTGCAACACTTAAC
>Location:NODE_387203_length_2970_cov_21.957239	Coordinate:592	Reads:1	Hits:2	Allocated_reads:0.5	Strand:+
TGTTAACAGTTCAGTGCAACACTT
>Location:NODE_387203_length_2970_cov_21.957239	Coordinate:592	Reads:1	Hits:2	Allocated_reads:0.5	Strand:+
TGTTAACAGTTCAGTGCAACACTAAAC
>Location:NODE_387203_length_2970_cov_21.957239	Coordinate:592	Reads:31	Hits:2	Allocated_reads:15.5	Strand:+
TGTTAACAGTTCAGTGCAACACTTAAC
>Location:NODE_387203_length_2970_cov_21.957239	Coordinate:592	Reads:1	Hits:2	Allocated_reads:0.5	Strand:+
TGTTAACAGTTCAGTGCAACACTTAACTT
>Location:NODE_387203_length_2970_cov_21.957239	Coordinate:593	Reads:1	Hits:2	Allocated_reads:0.5	Strand:+
GTTAACAGTTCAGTGCAACACTTAAC
>Location:NODE_387203_length_2970_cov_21.957239	Coordinate:595	Reads:2	Hits:2	Allocated_reads:1	Strand:+
TAACAGTTCAGTGCAACACTTAAC
>Location:NODE_387203_length_2970_cov_21.957239	Coordinate:627	Reads:1	Hits:2	Allocated_reads:0.5	Strand:+
TAATTAGGGCAATACAAAATTCAAA
>Location:NODE_387203_length_2970_cov_21.957239	Coordinate:627	Reads:1	Hits:2	Allocated_reads:0.5	Strand:+
TAATTAGGGCAATACAAAATTCAAAT
>Location:NODE_387203_length_2970_cov_21.957239	Coordinate:627	Reads:2	Hits:2	Allocated_reads:1	Strand:+
TAATTAGGGCAATACAAAATTCAAATA
>Location:NODE_387203_length_2970_cov_21.957239	Coordinate:627	Reads:2	Hits:2	Allocated_reads:1	Strand:+
TAATTAGGGCAATACAAAATTCAAATAG
>Location:NODE_387203_length_2970_cov_21.957239	Coordinate:627	Reads:12	Hits:2	Allocated_reads:6	Strand:+
TAATTAGGGCAATACAAAATTCAAATAGT
>Location:NODE_387203_length_2970_cov_21.957239	Coordinate:627	Reads:32	Hits:2	Allocated_reads:16	Strand:+
TAATTAGGGCAATACAAAATTCAAATAGTT
>Location:NODE_387203_length_2970_cov_21.957239	Coordinate:627	Reads:3	Hits:2	Allocated_reads:1.5	Strand:+
TAATTAGGGCAATACAAAATTCAAATAGTTT
>Location:NODE_387203_length_2970_cov_21.957239	Coordinate:628	Reads:1	Hits:2	Allocated_reads:0.5	Strand:+
AATTAGGGCAATACAAAATTCAAATAGT
>Location:NODE_387203_length_2970_cov_21.957239	Coordinate:628	Reads:2	Hits:2	Allocated_reads:1	Strand:+
AATTAGGGCAATACAAAATTCAAATAGTT
>Location:NODE_387203_length_2970_cov_21.957239	Coordinate:629	Reads:1	Hits:2	Allocated_reads:0.5	Strand:+
ATTAGGGCAATACAAAATTCAAATAGT
>Location:NODE_387203_length_2970_cov_21.957239	Coordinate:629	Reads:5	Hits:2	Allocated_reads:2.5	Strand:+
ATTAGGGCAATACAAAATTCAAATAGTT
>Location:NODE_387203_length_2970_cov_21.957239	Coordinate:629	Reads:3	Hits:2	Allocated_reads:1.5	Strand:+
ATTAGGGCAATACAAAATTCAAATAGTTT
>Location:NODE_387203_length_2970_cov_21.957239	Coordinate:630	Reads:3	Hits:2	Allocated_reads:1.5	Strand:+
TTAGGGCAATACAAAATTCAAATAGT
>Location:NODE_387203_length_2970_cov_21.957239	Coordinate:630	Reads:1	Hits:2	Allocated_reads:0.5	Strand:+
TTAGGGCAATACAAAATTCAAATAGCA
>Location:NODE_387203_length_2970_cov_21.957239	Coordinate:630	Reads:111	Hits:2	Allocated_reads:55.5	Strand:+
TTAGGGCAATACAAAATTCAAATAGTT
>Location:NODE_387203_length_2970_cov_21.957239	Coordinate:630	Reads:14	Hits:2	Allocated_reads:7	Strand:+
TTAGGGCAATACAAAATTCAAATAGTTT
>Location:NODE_387203_length_2970_cov_21.957239	Coordinate:631	Reads:9	Hits:2	Allocated_reads:4.5	Strand:+
TAGGGCAATACAAAATTCAAATAGT
>Location:NODE_387203_length_2970_cov_21.957239	Coordinate:631	Reads:1	Hits:2	Allocated_reads:0.5	Strand:+
TAGGGCAATACAAAATTCAAACAGTT
>Location:NODE_387203_length_2970_cov_21.957239	Coordinate:631	Reads:292	Hits:2	Allocated_reads:146	Strand:+
TAGGGCAATACAAAATTCAAATAGTT
>Location:NODE_387203_length_2970_cov_21.957239	Coordinate:631	Reads:29	Hits:2	Allocated_reads:14.5	Strand:+
TAGGGCAATACAAAATTCAAATAGTTT
>Location:NODE_387203_length_2970_cov_21.957239	Coordinate:631	Reads:6	Hits:2	Allocated_reads:3	Strand:+
TAGGGCAATACAAAATTCAAATAGTTTA
>Location:NODE_387203_length_2970_cov_21.957239	Coordinate:632	Reads:2	Hits:2	Allocated_reads:1	Strand:+
AGGGCAATACAAAATTCAAATAGTT
>Location:NODE_387203_length_2970_cov_21.957239	Coordinate:632	Reads:1	Hits:2	Allocated_reads:0.5	Strand:+
AGGGCAATACAAAATTCAAATAGTTT
>Location:NODE_387203_length_2970_cov_21.957239	Coordinate:676	Reads:1	Hits:2	Allocated_reads:0.5	Strand:+
TATAGAACATCTCTGAAACATCAAA
>Location:NODE_387203_length_2970_cov_21.957239	Coordinate:676	Reads:6	Hits:2	Allocated_reads:3	Strand:+
TATAGAACATCTCTGAAACATCAAAA
>Location:NODE_387203_length_2970_cov_21.957239	Coordinate:676	Reads:1	Hits:2	Allocated_reads:0.5	Strand:+
TATAGAACATCTCTGAAACATCAAAGA
>Location:NODE_387203_length_2970_cov_21.957239	Coordinate:676	Reads:48	Hits:2	Allocated_reads:24	Strand:+
TATAGAACATCTCTGAAACATCAAAAG
>Location:NODE_387203_length_2970_cov_21.957239	Coordinate:676	Reads:1	Hits:2	Allocated_reads:0.5	Strand:+
TATAGAACATCTCTGAAACATCAAAAGC
>Location:NODE_387203_length_2970_cov_21.957239	Coordinate:676	Reads:1	Hits:2	Allocated_reads:0.5	Strand:+
TATAGAACATCTCTGAAACATCATAAGT
>Location:NODE_387203_length_2970_cov_21.957239	Coordinate:676	Reads:7	Hits:2	Allocated_reads:3.5	Strand:+
TATAGAACATCTCTGAAACATCAAAAGA
>Location:NODE_387203_length_2970_cov_21.957239	Coordinate:676	Reads:75	Hits:2	Allocated_reads:37.5	Strand:+
TATAGAACATCTCTGAAACATCAAAAGT
>Location:NODE_387203_length_2970_cov_21.957239	Coordinate:676	Reads:1	Hits:2	Allocated_reads:0.5	Strand:+
TATAGAACATCTCTGAAACATCAAAACCT
>Location:NODE_387203_length_2970_cov_21.957239	Coordinate:676	Reads:1	Hits:2	Allocated_reads:0.5	Strand:+
TATAGAACATCTCTGAAACATCAAAAGTT
>Location:NODE_387203_length_2970_cov_21.957239	Coordinate:676	Reads:1	Hits:2	Allocated_reads:0.5	Strand:+
TATAGAACATCTCTGAAACATCAAAGGGA
>Location:NODE_387203_length_2970_cov_21.957239	Coordinate:676	Reads:69	Hits:2	Allocated_reads:34.5	Strand:+
TATAGAACATCTCTGAAACATCAAAAGTA
>Location:NODE_387203_length_2970_cov_21.957239	Coordinate:676	Reads:5	Hits:2	Allocated_reads:2.5	Strand:+
TATAGAACATCTCTGAAACATCAAAAGTAC
>Location:NODE_387203_length_2970_cov_21.957239	Coordinate:676	Reads:1	Hits:2	Allocated_reads:0.5	Strand:+
TATAGAACATCTCTGAAACATCAAAAGTACA
>Location:NODE_387203_length_2970_cov_21.957239	Coordinate:676	Reads:4	Hits:2	Allocated_reads:2	Strand:+
TATAGAACATCTCTGAAACATCAAAAGTACAGT
>Location:NODE_387203_length_2970_cov_21.957239	Coordinate:677	Reads:1	Hits:2	Allocated_reads:0.5	Strand:+
ATAGAACATCTCTGAAACATCAAAAGT
>Location:NODE_387203_length_2970_cov_21.957239	Coordinate:677	Reads:1	Hits:2	Allocated_reads:0.5	Strand:+
ATAGAACATCTCTGAAACATCAAAAGTACAGT
>Location:NODE_387203_length_2970_cov_21.957239	Coordinate:678	Reads:4	Hits:2	Allocated_reads:2	Strand:+
TAGAACATCTCTGAAACATCAAAAG
>Location:NODE_387203_length_2970_cov_21.957239	Coordinate:678	Reads:3	Hits:2	Allocated_reads:1.5	Strand:+
TAGAACATCTCTGAAACATCAAAAGT
>Location:NODE_387203_length_2970_cov_21.957239	Coordinate:678	Reads:6	Hits:2	Allocated_reads:3	Strand:+
TAGAACATCTCTGAAACATCAAAAGTA
>Location:NODE_387203_length_2970_cov_21.957239	Coordinate:678	Reads:1	Hits:2	Allocated_reads:0.5	Strand:+
TAGAACATCTCTGAAACATCAAAAGTAC
>Location:NODE_387203_length_2970_cov_21.957239	Coordinate:678	Reads:1	Hits:2	Allocated_reads:0.5	Strand:+
TAGAACATCTCTGAAACATCAAAAGTACA
>Location:NODE_387203_length_2970_cov_21.957239	Coordinate:678	Reads:1	Hits:2	Allocated_reads:0.5	Strand:+
TAGAACATCTCTGAAACATCAAAAGTACAGT
>Location:NODE_387203_length_2970_cov_21.957239	Coordinate:679	Reads:1	Hits:2	Allocated_reads:0.5	Strand:+
AGAACATCTCTGAAACATCAAAAGTACAGTT
>Location:NODE_387203_length_2970_cov_21.957239	Coordinate:680	Reads:3	Hits:2	Allocated_reads:1.5	Strand:+
GAACATCTCTGAAACATCAAAAGTACAGT
>Location:NODE_387203_length_2970_cov_21.957239	Coordinate:680	Reads:3	Hits:2	Allocated_reads:1.5	Strand:+
GAACATCTCTGAAACATCAAAAGTACAGTT
>Location:NODE_387203_length_2970_cov_21.957239	Coordinate:682	Reads:2	Hits:2	Allocated_reads:1	Strand:+
ACATCTCTGAAACATCAAAAGTACAGT
>Location:NODE_387203_length_2970_cov_21.957239	Coordinate:682	Reads:1	Hits:2	Allocated_reads:0.5	Strand:+
ACATCTCTGAAACATCAAAAGTACAGTTC
>Location:NODE_387203_length_2970_cov_21.957239	Coordinate:682	Reads:2	Hits:2	Allocated_reads:1	Strand:-
GAGAACTGTACTTTTGATGTTTCAGAGATGT
>Location:NODE_387203_length_2970_cov_21.957239	Coordinate:683	Reads:2	Hits:2	Allocated_reads:1	Strand:+
CATCTCTGAAACATCAAAAGTACAGTT
>Location:NODE_387203_length_2970_cov_21.957239	Coordinate:683	Reads:1	Hits:2	Allocated_reads:0.5	Strand:+
CATCTCTGAAACATCAAAAGTACAGTTCT
>Location:NODE_387203_length_2970_cov_21.957239	Coordinate:683	Reads:1	Hits:2	Allocated_reads:0.5	Strand:-
GAGAACTGTACTTTTGATGTTTCAGAGATG
>Location:NODE_387203_length_2970_cov_21.957239	Coordinate:684	Reads:1	Hits:2	Allocated_reads:0.5	Strand:+
ATCTCTGAAACATCAAAAGTACAGTTCT
>Location:NODE_387203_length_2970_cov_21.957239	Coordinate:684	Reads:1	Hits:2	Allocated_reads:0.5	Strand:-
GAGAACTGTACTTTTGATGTTTCAGAGTT
>Location:NODE_387203_length_2970_cov_21.957239	Coordinate:685	Reads:3	Hits:2	Allocated_reads:1.5	Strand:-
GAGAACTGTACTTTTGATGTTTCAGAGA
>Location:NODE_387203_length_2970_cov_21.957239	Coordinate:685	Reads:3	Hits:2	Allocated_reads:1.5	Strand:+
TCTCTGAAACATCAAAAGTACAGTTCTCA
>Location:NODE_387203_length_2970_cov_21.957239	Coordinate:685	Reads:1	Hits:2	Allocated_reads:0.5	Strand:+
TCTCTGAAACATCAAAAGTACAGTTCTCAG
>Location:NODE_387203_length_2970_cov_21.957239	Coordinate:685	Reads:1	Hits:2	Allocated_reads:0.5	Strand:-
TGAGAACTGTACTTTTGATGTTTCAGAGA
>Location:NODE_387203_length_2970_cov_21.957239	Coordinate:686	Reads:1	Hits:2	Allocated_reads:0.5	Strand:-
CTGAGAACTGTACTTTTGATGTTTCAGAG
>Location:NODE_387203_length_2970_cov_21.957239	Coordinate:686	Reads:9	Hits:2	Allocated_reads:4.5	Strand:-
GAGAACTGTACTTTTGATGTTTCAGAG
>Location:NODE_387203_length_2970_cov_21.957239	Coordinate:686	Reads:2	Hits:2	Allocated_reads:1	Strand:-
GTTACTGAGAACTGTACTTTTGATGTTTCAGAG
>Location:NODE_387203_length_2970_cov_21.957239	Coordinate:686	Reads:2	Hits:2	Allocated_reads:1	Strand:-
TGAGAACTGTACTTTTGATGTTTCAGAG
>Location:NODE_387203_length_2970_cov_21.957239	Coordinate:687	Reads:1	Hits:2	Allocated_reads:0.5	Strand:-
TGAGAACTGTACTTTTGATGTTTCAGA
>Location:NODE_387203_length_2970_cov_21.957239	Coordinate:689	Reads:1	Hits:2	Allocated_reads:0.5	Strand:-
CTGAGAACTGTACTTTTGATGTTTCA
>Location:NODE_387203_length_2970_cov_21.957239	Coordinate:690	Reads:1	Hits:2	Allocated_reads:0.5	Strand:+
GAAACATCAAAAGTACAGTTCTCAGTAAC
>Location:NODE_387203_length_2970_cov_21.957239	Coordinate:691	Reads:2	Hits:2	Allocated_reads:1	Strand:+
AAACATCAAAAGTACAGTTCTCAGTAAC
>Location:NODE_387203_length_2970_cov_21.957239	Coordinate:691	Reads:1	Hits:2	Allocated_reads:0.5	Strand:-
CTGAGAACTGTACTTTTGATGTTT
>Location:NODE_387203_length_2970_cov_21.957239	Coordinate:692	Reads:1	Hits:2	Allocated_reads:0.5	Strand:-
GTTACTGAGAACTGTACTTTTGATGTT
>Location:NODE_387203_length_2970_cov_21.957239	Coordinate:692	Reads:1	Hits:2	Allocated_reads:0.5	Strand:-
TACTGAGAACTGTACTTTTGATGTT
>Location:NODE_387203_length_2970_cov_21.957239	Coordinate:692	Reads:1	Hits:2	Allocated_reads:0.5	Strand:-
TTACTGAGAACTGTACTTTTGATGTT
>Location:NODE_387203_length_2970_cov_21.957239	Coordinate:693	Reads:1	Hits:2	Allocated_reads:0.5	Strand:+
ACATCAAAAGTACAGTTCTCAGTAAC
>Location:NODE_387203_length_2970_cov_21.957239	Coordinate:695	Reads:1	Hits:2	Allocated_reads:0.5	Strand:-
GTTACTGAGAACTGTACTTTTGAT
>Location:NODE_387203_length_2970_cov_21.957239	Coordinate:750	Reads:1	Hits:2	Allocated_reads:0.5	Strand:+
TATGGTCAAAACCTCTGAAAAGCA
>Location:NODE_387203_length_2970_cov_21.957239	Coordinate:750	Reads:3	Hits:2	Allocated_reads:1.5	Strand:+
TATGGTCAAAACCTCTGAAAAGCAT
>Location:NODE_387203_length_2970_cov_21.957239	Coordinate:750	Reads:1	Hits:2	Allocated_reads:0.5	Strand:+
TATGGTCAAAACCTCTGAAAAGCATG
>Location:NODE_387203_length_2970_cov_21.957239	Coordinate:750	Reads:49	Hits:2	Allocated_reads:24.5	Strand:+
TATGGTCAAAACCTCTGAAAAGCATGC
>Location:NODE_387203_length_2970_cov_21.957239	Coordinate:750	Reads:151	Hits:2	Allocated_reads:75.5	Strand:+
TATGGTCAAAACCTCTGAAAAGCATGCC
>Location:NODE_387203_length_2970_cov_21.957239	Coordinate:750	Reads:1	Hits:2	Allocated_reads:0.5	Strand:+
TATGGTCAAAACCTCTGAAAAACATGCCT
>Location:NODE_387203_length_2970_cov_21.957239	Coordinate:750	Reads:1	Hits:2	Allocated_reads:0.5	Strand:+
TATGGTCAAAACCTCTGAAAAGCATCCCT
>Location:NODE_387203_length_2970_cov_21.957239	Coordinate:750	Reads:1	Hits:2	Allocated_reads:0.5	Strand:+
TATGGTCAAAACCTCTGAAAAGCCTGCCT
>Location:NODE_387203_length_2970_cov_21.957239	Coordinate:750	Reads:3	Hits:2	Allocated_reads:1.5	Strand:+
TATGGTCAAAACCTCTGAAAAGCATGCCA
>Location:NODE_387203_length_2970_cov_21.957239	Coordinate:750	Reads:3	Hits:2	Allocated_reads:1.5	Strand:+
TATGGTCAAAACCTCTGAAAAGCATGCCG
>Location:NODE_387203_length_2970_cov_21.957239	Coordinate:750	Reads:498	Hits:2	Allocated_reads:249	Strand:+
TATGGTCAAAACCTCTGAAAAGCATGCCT
>Location:NODE_387203_length_2970_cov_21.957239	Coordinate:750	Reads:75	Hits:2	Allocated_reads:37.5	Strand:+
TATGGTCAAAACCTCTGAAAAGCATGCCTG
>Location:NODE_387203_length_2970_cov_21.957239	Coordinate:750	Reads:12	Hits:2	Allocated_reads:6	Strand:+
TATGGTCAAAACCTCTGAAAAGCATGCCTGT
>Location:NODE_387203_length_2970_cov_21.957239	Coordinate:750	Reads:1	Hits:2	Allocated_reads:0.5	Strand:+
TATGGTCAAAACCTCTGAAAAGCATGCCTGTG
>Location:NODE_387203_length_2970_cov_21.957239	Coordinate:751	Reads:4	Hits:2	Allocated_reads:2	Strand:+
ATGGTCAAAACCTCTGAAAAGCATGCCT
>Location:NODE_387203_length_2970_cov_21.957239	Coordinate:752	Reads:1	Hits:2	Allocated_reads:0.5	Strand:+
TGGTCAAAACCTCTGAAAAGCATGC
>Location:NODE_387203_length_2970_cov_21.957239	Coordinate:752	Reads:1	Hits:2	Allocated_reads:0.5	Strand:+
TGGTCAAAACCTCTGAAAAGCATGCCT
>Location:NODE_387203_length_2970_cov_21.957239	Coordinate:752	Reads:3	Hits:2	Allocated_reads:1.5	Strand:+
TGGTCAAAACCTCTGAAAAGCATGCCTG
>Location:NODE_387203_length_2970_cov_21.957239	Coordinate:752	Reads:1	Hits:2	Allocated_reads:0.5	Strand:+
TGGTCAAAACCTCTGAAAAGCATGCCTGT
>Location:NODE_387203_length_2970_cov_21.957239	Coordinate:756	Reads:1	Hits:2	Allocated_reads:0.5	Strand:+
CAAAACCTCTGAAAAGCATGCCTGTGA
>Location:NODE_387203_length_2970_cov_21.957239	Coordinate:758	Reads:1	Hits:2	Allocated_reads:0.5	Strand:+
AAACCTCTGAAAAGCATGCCTGTGATAACA
>Location:NODE_387203_length_2970_cov_21.957239	Coordinate:760	Reads:1	Hits:2	Allocated_reads:0.5	Strand:+
ACCTCTGAAAAGCATGCCTGTGATAACAGA
>Location:NODE_387203_length_2970_cov_21.957239	Coordinate:761	Reads:1	Hits:2	Allocated_reads:0.5	Strand:+
CCTCTGAAAAGCATGCCTGTGATAACA
>Location:NODE_387203_length_2970_cov_21.957239	Coordinate:763	Reads:2	Hits:2	Allocated_reads:1	Strand:-
ATTTCTGTTATCACAGGCATGCTTTTCAGA
>Location:NODE_387203_length_2970_cov_21.957239	Coordinate:780	Reads:2	Hits:2	Allocated_reads:1	Strand:+
TGATAACAGAAATCAGGTAAGAGC
>Location:NODE_387203_length_2970_cov_21.957239	Coordinate:783	Reads:2	Hits:2	Allocated_reads:1	Strand:+
TAACAGAAATCAGGTAAGAGCACA
>Location:NODE_387203_length_2970_cov_21.957239	Coordinate:808	Reads:1	Hits:2	Allocated_reads:0.5	Strand:+
TACTCAATATCAGCTGGGATAACTGAAAACA
>Location:NODE_387203_length_2970_cov_21.957239	Coordinate:813	Reads:1	Hits:2	Allocated_reads:0.5	Strand:+
AATATCAGCTGGGATAACTGAAAACA
>Location:NODE_387203_length_2970_cov_21.957239	Coordinate:814	Reads:1	Hits:2	Allocated_reads:0.5	Strand:+
ATATCAGCTGGGATAACTGAAAACA
>Location:NODE_387203_length_2970_cov_21.957239	Coordinate:815	Reads:2	Hits:2	Allocated_reads:1	Strand:+
TATCAGCTGGGATAACTGAAAACAT
>Location:NODE_387203_length_2970_cov_21.957239	Coordinate:815	Reads:1	Hits:2	Allocated_reads:0.5	Strand:+
TATCAGCTGGGATAACTGAAAACATA
>Location:NODE_387203_length_2970_cov_21.957239	Coordinate:815	Reads:2	Hits:2	Allocated_reads:1	Strand:+
TATCAGCTGGGATAACTGAAAACATAAA
>Location:NODE_387203_length_2970_cov_21.957239	Coordinate:815	Reads:3	Hits:2	Allocated_reads:1.5	Strand:+
TATCAGCTGGGATAACTGAAAACATAAAC
>Location:NODE_387203_length_2970_cov_21.957239	Coordinate:815	Reads:5	Hits:2	Allocated_reads:2.5	Strand:+
TATCAGCTGGGATAACTGAAAACATAAACA
>Location:NODE_387203_length_2970_cov_21.957239	Coordinate:816	Reads:1	Hits:2	Allocated_reads:0.5	Strand:+
ATCAGCTGGGATAACTGAAAACATAAA
>Location:NODE_387203_length_2970_cov_21.957239	Coordinate:817	Reads:4	Hits:2	Allocated_reads:2	Strand:+
TCAGCTGGGATAACTGAAAACATAAACA
>Location:NODE_387203_length_2970_cov_21.957239	Coordinate:818	Reads:1	Hits:2	Allocated_reads:0.5	Strand:+
CAGCTGGGATAACTGAAAACATAAACAAC
>Location:NODE_387203_length_2970_cov_21.957239	Coordinate:819	Reads:1	Hits:2	Allocated_reads:0.5	Strand:+
AGCTGGGATAACTGAAAACATAAACAAC
>Location:NODE_387203_length_2970_cov_21.957239	Coordinate:820	Reads:1	Hits:2	Allocated_reads:0.5	Strand:-
TGTGTTGTTTATGTTTTCAGTTATCCCAGC
>Location:NODE_387203_length_2970_cov_21.957239	Coordinate:822	Reads:1	Hits:2	Allocated_reads:0.5	Strand:+
TGGGATAACTGAAAACATAAACAAC
>Location:NODE_387203_length_2970_cov_21.957239	Coordinate:822	Reads:2	Hits:2	Allocated_reads:1	Strand:+
TGGGATAACTGAAAACATAAACAACA
>Location:NODE_387203_length_2970_cov_21.957239	Coordinate:822	Reads:7	Hits:2	Allocated_reads:3.5	Strand:+
TGGGATAACTGAAAACATAAACAACACA
>Location:NODE_387203_length_2970_cov_21.957239	Coordinate:822	Reads:1	Hits:2	Allocated_reads:0.5	Strand:+
TGGGATAACTGAAAACATAAACAACACAG
>Location:NODE_387203_length_2970_cov_21.957239	Coordinate:822	Reads:9	Hits:2	Allocated_reads:4.5	Strand:+
TGGGATAACTGAAAACATAAACAACACAGT
>Location:NODE_387203_length_2970_cov_21.957239	Coordinate:823	Reads:1	Hits:2	Allocated_reads:0.5	Strand:-
TGTGTTGTTTATGTTTTCAGTTATCCC
>Location:NODE_387203_length_2970_cov_21.957239	Coordinate:827	Reads:6	Hits:2	Allocated_reads:3	Strand:+
TAACTGAAAACATAAACAACACAGTAGT
>Location:NODE_387203_length_2970_cov_21.957239	Coordinate:827	Reads:1	Hits:2	Allocated_reads:0.5	Strand:+
TAACTGAAAACATAAACAACACAGTAGTT
>Location:NODE_387203_length_2970_cov_21.957239	Coordinate:828	Reads:1	Hits:2	Allocated_reads:0.5	Strand:-
TACTGTGTTGTTTATGTTTTCAGTT
>Location:NODE_387203_length_2970_cov_21.957239	Coordinate:829	Reads:1	Hits:2	Allocated_reads:0.5	Strand:+
ACTGAAAACATAAACAACACAGTAGTTCCC
>Location:NODE_387203_length_2970_cov_21.957239	Coordinate:831	Reads:1	Hits:2	Allocated_reads:0.5	Strand:+
TGAAAACATAAACAACACAGTAGTTCC
>Location:NODE_387203_length_2970_cov_21.957239	Coordinate:831	Reads:1	Hits:2	Allocated_reads:0.5	Strand:+
TGAAAACATAAACAACACAGTAGTTCCCAGT
>Location:NODE_387203_length_2970_cov_21.957239	Coordinate:834	Reads:8	Hits:2	Allocated_reads:4	Strand:+
AAACATAAACAACACAGTAGTTCCCAGT
>Location:NODE_387203_length_2970_cov_21.957239	Coordinate:835	Reads:1	Hits:2	Allocated_reads:0.5	Strand:+
AACATAAACAACACAGTAGTTCCCAGT
>Location:NODE_387203_length_2970_cov_21.957239	Coordinate:836	Reads:1	Hits:2	Allocated_reads:0.5	Strand:+
ACATAAACAACACAGTAGTTCCCAGTC
>Location:NODE_387203_length_2970_cov_21.957239	Coordinate:836	Reads:2	Hits:2	Allocated_reads:1	Strand:+
ACATAAACAACACAGTAGTTCCCAGTCA
>Location:NODE_387203_length_2970_cov_21.957239	Coordinate:836	Reads:3	Hits:2	Allocated_reads:1.5	Strand:+
ACATAAACAACACAGTAGTTCCCAGTCAAGG
>Location:NODE_387203_length_2970_cov_21.957239	Coordinate:836	Reads:1	Hits:2	Allocated_reads:0.5	Strand:-
TTGACTGGGAACTACTGTGTTGTTTATGT
>Location:NODE_387203_length_2970_cov_21.957239	Coordinate:837	Reads:1	Hits:2	Allocated_reads:0.5	Strand:+
CATAAACAACACAGTAGTTCCCAGTC
>Location:NODE_387203_length_2970_cov_21.957239	Coordinate:837	Reads:1	Hits:2	Allocated_reads:0.5	Strand:+
CATAAACAACACAGTAGTTCCCAGTCA
>Location:NODE_387203_length_2970_cov_21.957239	Coordinate:838	Reads:2	Hits:2	Allocated_reads:1	Strand:+
ATAAACAACACAGTAGTTCCCAGTCAA
>Location:NODE_387203_length_2970_cov_21.957239	Coordinate:838	Reads:3	Hits:2	Allocated_reads:1.5	Strand:+
ATAAACAACACAGTAGTTCCCAGTCAAGG
>Location:NODE_387203_length_2970_cov_21.957239	Coordinate:838	Reads:1	Hits:2	Allocated_reads:0.5	Strand:+
ATAAACAACACAGTAGTTCCCAGTCAAGGTA
>Location:NODE_387203_length_2970_cov_21.957239	Coordinate:839	Reads:1	Hits:2	Allocated_reads:0.5	Strand:+
TAAACAACACAGTAGTTCCCAGTC
>Location:NODE_387203_length_2970_cov_21.957239	Coordinate:839	Reads:1	Hits:2	Allocated_reads:0.5	Strand:+
TAAACAACACAGTAGTTCCCAGTCA
>Location:NODE_387203_length_2970_cov_21.957239	Coordinate:839	Reads:6	Hits:2	Allocated_reads:3	Strand:+
TAAACAACACAGTAGTTCCCAGTCAAGG
>Location:NODE_387203_length_2970_cov_21.957239	Coordinate:839	Reads:1	Hits:2	Allocated_reads:0.5	Strand:+
TAAACAACACAGTAGTTCCTAGTCAAGGT
>Location:NODE_387203_length_2970_cov_21.957239	Coordinate:839	Reads:1	Hits:2	Allocated_reads:0.5	Strand:+
TAAACAACACAGTAGTTCTCAGTCAAGGT
>Location:NODE_387203_length_2970_cov_21.957239	Coordinate:839	Reads:22	Hits:2	Allocated_reads:11	Strand:+
TAAACAACACAGTAGTTCCCAGTCAAGGT
>Location:NODE_387203_length_2970_cov_21.957239	Coordinate:839	Reads:13	Hits:2	Allocated_reads:6.5	Strand:+
TAAACAACACAGTAGTTCCCAGTCAAGGTA
>Location:NODE_387203_length_2970_cov_21.957239	Coordinate:839	Reads:1	Hits:2	Allocated_reads:0.5	Strand:+
TAAACAACACAGTAGTTCCCAGTCAAGGTAC
>Location:NODE_387203_length_2970_cov_21.957239	Coordinate:840	Reads:2	Hits:2	Allocated_reads:1	Strand:+
AAACAACACAGTAGTTCCCAGTCAAGG
>Location:NODE_387203_length_2970_cov_21.957239	Coordinate:840	Reads:10	Hits:2	Allocated_reads:5	Strand:+
AAACAACACAGTAGTTCCCAGTCAAGGT
>Location:NODE_387203_length_2970_cov_21.957239	Coordinate:840	Reads:8	Hits:2	Allocated_reads:4	Strand:+
AAACAACACAGTAGTTCCCAGTCAAGGTA
>Location:NODE_387203_length_2970_cov_21.957239	Coordinate:840	Reads:1	Hits:2	Allocated_reads:0.5	Strand:+
AAACAACACAGTAGTTCCCAGTCAAGGTAC
>Location:NODE_387203_length_2970_cov_21.957239	Coordinate:841	Reads:1	Hits:2	Allocated_reads:0.5	Strand:+
AACAACACAGTAGTTCCCAGTCAAGGT
>Location:NODE_387203_length_2970_cov_21.957239	Coordinate:841	Reads:1	Hits:2	Allocated_reads:0.5	Strand:+
AACAACACAGTAGTTCCCAGTCAAGGTAC
>Location:NODE_387203_length_2970_cov_21.957239	Coordinate:842	Reads:1	Hits:2	Allocated_reads:0.5	Strand:+
ACAACACAGTAGTTCCCAGTCAAGGTAC
>Location:NODE_387203_length_2970_cov_21.957239	Coordinate:843	Reads:1	Hits:2	Allocated_reads:0.5	Strand:+
CAACACAGTAGTTCCCAGTCAAGG
>Location:NODE_387203_length_2970_cov_21.957239	Coordinate:843	Reads:1	Hits:2	Allocated_reads:0.5	Strand:+
CAACACAGTAGTTCCCAGTCAAGGT
>Location:NODE_387203_length_2970_cov_21.957239	Coordinate:843	Reads:1	Hits:2	Allocated_reads:0.5	Strand:+
CAACACAGTAGTTCCCAGTCAAGGTA
>Location:NODE_387203_length_2970_cov_21.957239	Coordinate:843	Reads:10	Hits:2	Allocated_reads:5	Strand:+
CAACACAGTAGTTCCCAGTCAAGGTAC
>Location:NODE_387203_length_2970_cov_21.957239	Coordinate:843	Reads:1	Hits:2	Allocated_reads:0.5	Strand:+
CAACACAGTAGTTCCCAGTCAAGGTACT
>Location:NODE_387203_length_2970_cov_21.957239	Coordinate:843	Reads:1	Hits:2	Allocated_reads:0.5	Strand:+
CAACACAGTAGTTCCCAGTCAAGGTTTT
>Location:NODE_387203_length_2970_cov_21.957239	Coordinate:843	Reads:2	Hits:2	Allocated_reads:1	Strand:+
CAACACAGTAGTTCCCAGTCAAGGTACA
>Location:NODE_387203_length_2970_cov_21.957239	Coordinate:843	Reads:33	Hits:2	Allocated_reads:16.5	Strand:+
CAACACAGTAGTTCCCAGTCAAGGTACAGT
>Location:NODE_387203_length_2970_cov_21.957239	Coordinate:845	Reads:1	Hits:2	Allocated_reads:0.5	Strand:+
ACACAGTAGTTCCCAGTCAAGGTACAGT
>Location:NODE_387203_length_2970_cov_21.957239	Coordinate:846	Reads:2	Hits:2	Allocated_reads:1	Strand:+
CACAGTAGTTCCCAGTCAAGGTAC
>Location:NODE_387203_length_2970_cov_21.957239	Coordinate:846	Reads:4	Hits:2	Allocated_reads:2	Strand:+
CACAGTAGTTCCCAGTCAAGGTACAGT
>Location:NODE_387203_length_2970_cov_21.957239	Coordinate:849	Reads:2	Hits:2	Allocated_reads:1	Strand:-
AGTCAGCTTAACTGTACCTTGACTGGGAACTACT
>Location:NODE_387203_length_2970_cov_21.957239	Coordinate:850	Reads:2	Hits:2	Allocated_reads:1	Strand:+
GTAGTTCCCAGTCAAGGTACAGTTAAGCT
>Location:NODE_387203_length_2970_cov_21.957239	Coordinate:851	Reads:5	Hits:2	Allocated_reads:2.5	Strand:+
TAGTTCCCAGTCAAGGTACAGTTAAGCT
>Location:NODE_387203_length_2970_cov_21.957239	Coordinate:851	Reads:4	Hits:2	Allocated_reads:2	Strand:+
TAGTTCCCAGTCAAGGTACAGTTAAGCTGAC
>Location:NODE_387203_length_2970_cov_21.957239	Coordinate:852	Reads:1	Hits:2	Allocated_reads:0.5	Strand:+
AGTTCCCAGTCAAGGTACAGTTAAGCT
>Location:NODE_387203_length_2970_cov_21.957239	Coordinate:853	Reads:1	Hits:2	Allocated_reads:0.5	Strand:+
GTTCCCAGTCAAGGTACAGTTAAGCT
>Location:NODE_387203_length_2970_cov_21.957239	Coordinate:853	Reads:1	Hits:2	Allocated_reads:0.5	Strand:+
GTTCCCAGTCAAGGTACAGTTAAGCTGACT
>Location:NODE_387203_length_2970_cov_21.957239	Coordinate:854	Reads:1	Hits:2	Allocated_reads:0.5	Strand:+
TTCCCAGTCAAGGTACAGTTAAGCT
>Location:NODE_387203_length_2970_cov_21.957239	Coordinate:854	Reads:1	Hits:2	Allocated_reads:0.5	Strand:+
TTCCCAGTCAAGGTACAGTTAAGCTGAC
>Location:NODE_387203_length_2970_cov_21.957239	Coordinate:854	Reads:2	Hits:2	Allocated_reads:1	Strand:+
TTCCCAGTCAAGGTACAGTTAAGCTGACT
>Location:NODE_387203_length_2970_cov_21.957239	Coordinate:854	Reads:1	Hits:2	Allocated_reads:0.5	Strand:+
TTCCCAGTCAAGGTACAGTTAAGCTGACTG
>Location:NODE_387203_length_2970_cov_21.957239	Coordinate:855	Reads:1	Hits:2	Allocated_reads:0.5	Strand:-
AGTCAGCTTAACTGTACCTTGACTGGGA
>Location:NODE_387203_length_2970_cov_21.957239	Coordinate:855	Reads:1	Hits:2	Allocated_reads:0.5	Strand:+
TCCCAGTCAAGGTACAGTTAAGCT
>Location:NODE_387203_length_2970_cov_21.957239	Coordinate:855	Reads:7	Hits:2	Allocated_reads:3.5	Strand:+
TCCCAGTCAAGGTACAGTTAAGCTGAC
>Location:NODE_387203_length_2970_cov_21.957239	Coordinate:855	Reads:14	Hits:2	Allocated_reads:7	Strand:+
TCCCAGTCAAGGTACAGTTAAGCTGACT
>Location:NODE_387203_length_2970_cov_21.957239	Coordinate:856	Reads:1	Hits:2	Allocated_reads:0.5	Strand:+
CCCAGTCAAGGTACAGTTAAGCTGACT
>Location:NODE_387203_length_2970_cov_21.957239	Coordinate:867	Reads:1	Hits:2	Allocated_reads:0.5	Strand:+
TACAGTTAAGCTGACTGTACCGAT
>Location:NODE_387203_length_2970_cov_21.957239	Coordinate:867	Reads:20	Hits:2	Allocated_reads:10	Strand:+
TACAGTTAAGCTGACTGTACCGATCTGT
>Location:NODE_387203_length_2970_cov_21.957239	Coordinate:867	Reads:14	Hits:2	Allocated_reads:7	Strand:+
TACAGTTAAGCTGACTGTACCGATCTGTT
>Location:NODE_387203_length_2970_cov_21.957239	Coordinate:869	Reads:9	Hits:2	Allocated_reads:4.5	Strand:+
CAGTTAAGCTGACTGTACCGATCTGTT
>Location:NODE_387203_length_2970_cov_21.957239	Coordinate:869	Reads:1	Hits:2	Allocated_reads:0.5	Strand:+
CAGTTAAGCTGACTGTACCGATCTGTTC
>Location:NODE_387203_length_2970_cov_21.957239	Coordinate:870	Reads:1	Hits:2	Allocated_reads:0.5	Strand:+
AGTTAAGCTGACTGTACCGATCTGT
>Location:NODE_387203_length_2970_cov_21.957239	Coordinate:870	Reads:1	Hits:2	Allocated_reads:0.5	Strand:+
AGTTAAGCTGACTGTACCGATCTGTT
>Location:NODE_387203_length_2970_cov_21.957239	Coordinate:870	Reads:1	Hits:2	Allocated_reads:0.5	Strand:-
TTGAACAGATCGGTACAGTCAGCTTAACT
>Location:NODE_387203_length_2970_cov_21.957239	Coordinate:872	Reads:1	Hits:2	Allocated_reads:0.5	Strand:+
TTAAGCTGACTGTACCGATCTGTTCAAAA
>Location:NODE_387203_length_2970_cov_21.957239	Coordinate:873	Reads:3	Hits:2	Allocated_reads:1.5	Strand:+
TAAGCTGACTGTACCGATCTGTTC
>Location:NODE_387203_length_2970_cov_21.957239	Coordinate:873	Reads:5	Hits:2	Allocated_reads:2.5	Strand:+
TAAGCTGACTGTACCGATCTGTTCA
>Location:NODE_387203_length_2970_cov_21.957239	Coordinate:873	Reads:1	Hits:2	Allocated_reads:0.5	Strand:+
TAAGCTGACTGTACCGATCTGTTCAA
>Location:NODE_387203_length_2970_cov_21.957239	Coordinate:873	Reads:1	Hits:2	Allocated_reads:0.5	Strand:+
TAAGCTGACTGTACCGATCTGTTCGGG
>Location:NODE_387203_length_2970_cov_21.957239	Coordinate:873	Reads:3	Hits:2	Allocated_reads:1.5	Strand:+
TAAGCTGACTGTACCGATCTGTTCAAA
>Location:NODE_387203_length_2970_cov_21.957239	Coordinate:873	Reads:4	Hits:2	Allocated_reads:2	Strand:+
TAAGCTGACTGTACCGATCTGTTCAAAA
>Location:NODE_387203_length_2970_cov_21.957239	Coordinate:873	Reads:10	Hits:2	Allocated_reads:5	Strand:+
TAAGCTGACTGTACCGATCTGTTCAAAAT
>Location:NODE_387203_length_2970_cov_21.957239	Coordinate:873	Reads:12	Hits:2	Allocated_reads:6	Strand:+
TAAGCTGACTGTACCGATCTGTTCAAAATG
>Location:NODE_387203_length_2970_cov_21.957239	Coordinate:873	Reads:1	Hits:2	Allocated_reads:0.5	Strand:+
TAAGCTGACTGTACCGATCTGTTCAAAATGT
>Location:NODE_387203_length_2970_cov_21.957239	Coordinate:873	Reads:1	Hits:2	Allocated_reads:0.5	Strand:+
TAAGCTGACTGTACCGATCTGTTCAAAATGTT
>Location:NODE_387203_length_2970_cov_21.957239	Coordinate:873	Reads:7	Hits:2	Allocated_reads:3.5	Strand:+
TAAGCTGACTGTACCGATCTGTTCAAAATGTCT
>Location:NODE_387203_length_2970_cov_21.957239	Coordinate:874	Reads:1	Hits:2	Allocated_reads:0.5	Strand:+
AAGCTGACTGTACCGATCTGTTCA
>Location:NODE_387203_length_2970_cov_21.957239	Coordinate:874	Reads:1	Hits:2	Allocated_reads:0.5	Strand:+
AAGCTGACTGTACCGATCTGTTCAAAA
>Location:NODE_387203_length_2970_cov_21.957239	Coordinate:874	Reads:1	Hits:2	Allocated_reads:0.5	Strand:+
AAGCTGACTGTACCGATCTGTTCAAAATG
>Location:NODE_387203_length_2970_cov_21.957239	Coordinate:875	Reads:1	Hits:2	Allocated_reads:0.5	Strand:+
AGCTGACTGTACCGATCTGTTCAAAAT
>Location:NODE_387203_length_2970_cov_21.957239	Coordinate:875	Reads:1	Hits:2	Allocated_reads:0.5	Strand:+
AGCTGACTGTACCGATCTGTTCAAAATG
>Location:NODE_387203_length_2970_cov_21.957239	Coordinate:875	Reads:1	Hits:2	Allocated_reads:0.5	Strand:+
AGCTGACTGTACCGATCTGTTCAAAATGTCT
>Location:NODE_387203_length_2970_cov_21.957239	Coordinate:875	Reads:1	Hits:2	Allocated_reads:0.5	Strand:-
TTTGAACAGATCGGTACAGTCAGCT
>Location:NODE_387203_length_2970_cov_21.957239	Coordinate:876	Reads:1	Hits:2	Allocated_reads:0.5	Strand:+
GCTGACTGTACCGATCTGTTCAAAATG
>Location:NODE_387203_length_2970_cov_21.957239	Coordinate:876	Reads:3	Hits:2	Allocated_reads:1.5	Strand:+
GCTGACTGTACCGATCTGTTCAAAATGTCT
>Location:NODE_387203_length_2970_cov_21.957239	Coordinate:878	Reads:5	Hits:2	Allocated_reads:2.5	Strand:+
TGACTGTACCGATCTGTTCAAAATGTCT
>Location:NODE_387203_length_2970_cov_21.957239	Coordinate:878	Reads:1	Hits:2	Allocated_reads:0.5	Strand:+
TGACTGTACCGATCTGTTCAAAATGTCTT
>Location:NODE_387203_length_2970_cov_21.957239	Coordinate:880	Reads:1	Hits:2	Allocated_reads:0.5	Strand:+
ACTGTACCGATCTGTTCAAAATGTCT
>Location:NODE_387203_length_2970_cov_21.957239	Coordinate:882	Reads:1	Hits:2	Allocated_reads:0.5	Strand:+
TGTACCGATCTGTTCAAAATGTCTTT
>Location:NODE_387203_length_2970_cov_21.957239	Coordinate:882	Reads:1	Hits:2	Allocated_reads:0.5	Strand:+
TGTACCGATCTGTTCAAAATGTCTTTT
>Location:NODE_387203_length_2970_cov_21.957239	Coordinate:882	Reads:1	Hits:2	Allocated_reads:0.5	Strand:+
TGTACCGATCTGTTCAAAATGTCTTTAAAC
>Location:NODE_387203_length_2970_cov_21.957239	Coordinate:884	Reads:1	Hits:2	Allocated_reads:0.5	Strand:+
TACCGATCTGTTCAAAATGTCTTTA
>Location:NODE_387203_length_2970_cov_21.957239	Coordinate:884	Reads:1	Hits:2	Allocated_reads:0.5	Strand:+
TACCGATCTGTTCAAAATGTCTTTAAA
>Location:NODE_387203_length_2970_cov_21.957239	Coordinate:884	Reads:1	Hits:2	Allocated_reads:0.5	Strand:+
TACCGATCTGTTCAAAATGTCTTTTTT
>Location:NODE_387203_length_2970_cov_21.957239	Coordinate:884	Reads:8	Hits:2	Allocated_reads:4	Strand:+
TACCGATCTGTTCAAAATGTCTTTAAAC
>Location:NODE_387203_length_2970_cov_21.957239	Coordinate:884	Reads:5	Hits:2	Allocated_reads:2.5	Strand:+
TACCGATCTGTTCAAAATGTCTTTAAACG
>Location:NODE_387203_length_2970_cov_21.957239	Coordinate:885	Reads:2	Hits:2	Allocated_reads:1	Strand:+
ACCGATCTGTTCAAAATGTCTTTAAACG
>Location:NODE_387203_length_2970_cov_21.957239	Coordinate:885	Reads:1	Hits:2	Allocated_reads:0.5	Strand:-
TTTAAAGACATTTTGAACAGATCGGT
>Location:NODE_387203_length_2970_cov_21.957239	Coordinate:888	Reads:1	Hits:2	Allocated_reads:0.5	Strand:+
GATCTGTTCAAAATGTCTTTAAAC
>Location:NODE_387203_length_2970_cov_21.957239	Coordinate:890	Reads:1	Hits:2	Allocated_reads:0.5	Strand:-
AGACCGTTTAAAGACATTTTGAACAGA
>Location:NODE_387203_length_2970_cov_21.957239	Coordinate:890	Reads:2	Hits:2	Allocated_reads:1	Strand:-
GACCGTTTAAAGACATTTTGAACAGA
>Location:NODE_387203_length_2970_cov_21.957239	Coordinate:890	Reads:2	Hits:2	Allocated_reads:1	Strand:+
TCTGTTCAAAATGTCTTTAAACGGTCTCT
>Location:NODE_387203_length_2970_cov_21.957239	Coordinate:891	Reads:1	Hits:2	Allocated_reads:0.5	Strand:+
CTGTTCAAAATGTCTTTAAACGGTCTCTCGC
>Location:NODE_387203_length_2970_cov_21.957239	Coordinate:892	Reads:1	Hits:2	Allocated_reads:0.5	Strand:-
CGAGAGACCGTTTAAAGACATTTTGAACA
>Location:NODE_387203_length_2970_cov_21.957239	Coordinate:892	Reads:1	Hits:2	Allocated_reads:0.5	Strand:-
GAGAGACCGTTTAAAGACATTTTGAACA
>Location:NODE_387203_length_2970_cov_21.957239	Coordinate:892	Reads:1	Hits:2	Allocated_reads:0.5	Strand:+
TGTTCAAAATGTCTTTAAACGGTCTCT
>Location:NODE_387203_length_2970_cov_21.957239	Coordinate:893	Reads:2	Hits:2	Allocated_reads:1	Strand:-
CGAGAGACCGTTTAAAGACATTTTGAAC
>Location:NODE_387203_length_2970_cov_21.957239	Coordinate:895	Reads:1	Hits:2	Allocated_reads:0.5	Strand:-
GCGAGAGACCGTTTAAAGACATTTTGA
>Location:NODE_387203_length_2970_cov_21.957239	Coordinate:895	Reads:1	Hits:2	Allocated_reads:0.5	Strand:+
TCAAAATGTCTTTAAACGGTCTCTCGCCACT
>Location:NODE_387203_length_2970_cov_21.957239	Coordinate:896	Reads:1	Hits:2	Allocated_reads:0.5	Strand:-
TGGCGAGAGACCGTTTAAAGACATTTTG
>Location:NODE_387203_length_2970_cov_21.957239	Coordinate:899	Reads:1	Hits:2	Allocated_reads:0.5	Strand:+
AATGTCTTTAAACGGTCTCTCGCCACTCG
>Location:NODE_387203_length_2970_cov_21.957239	Coordinate:901	Reads:3	Hits:2	Allocated_reads:1.5	Strand:+
TGTCTTTAAACGGTCTCTCGCCACTCG
>Location:NODE_387203_length_2970_cov_21.957239	Coordinate:901	Reads:1	Hits:2	Allocated_reads:0.5	Strand:+
TGTCTTTAAACGGTCTCTCGCCACTCGT
>Location:NODE_387203_length_2970_cov_21.957239	Coordinate:903	Reads:4	Hits:2	Allocated_reads:2	Strand:+
TCTTTAAACGGTCTCTCGCCACTCGTGA
>Location:NODE_387203_length_2970_cov_21.957239	Coordinate:903	Reads:1	Hits:2	Allocated_reads:0.5	Strand:+
TCTTTAAACGGTCTCTCGCCACTCGTGAT
>Location:NODE_387203_length_2970_cov_21.957239	Coordinate:904	Reads:1	Hits:2	Allocated_reads:0.5	Strand:+
CTTTAAACGGTCTCTCGCCACTCGTGA
>Location:NODE_387203_length_2970_cov_21.957239	Coordinate:904	Reads:1	Hits:2	Allocated_reads:0.5	Strand:+
CTTTAAACGGTCTCTCGCCACTCGTGAT
>Location:NODE_387203_length_2970_cov_21.957239	Coordinate:904	Reads:1	Hits:2	Allocated_reads:0.5	Strand:+
CTTTAAACGGTCTCTCGCCACTCGTGATC
>Location:NODE_387203_length_2970_cov_21.957239	Coordinate:905	Reads:9	Hits:2	Allocated_reads:4.5	Strand:+
TTTAAACGGTCTCTCGCCACTCGTGAT
>Location:NODE_387203_length_2970_cov_21.957239	Coordinate:905	Reads:11	Hits:2	Allocated_reads:5.5	Strand:+
TTTAAACGGTCTCTCGCCACTCGTGATC
>Location:NODE_387203_length_2970_cov_21.957239	Coordinate:905	Reads:3	Hits:2	Allocated_reads:1.5	Strand:+
TTTAAACGGTCTCTCGCCACTCGTGATCA
>Location:NODE_387203_length_2970_cov_21.957239	Coordinate:905	Reads:1	Hits:2	Allocated_reads:0.5	Strand:+
TTTAAACGGTCTCTCGCCACTCGTGATCAG
>Location:NODE_387203_length_2970_cov_21.957239	Coordinate:906	Reads:3	Hits:2	Allocated_reads:1.5	Strand:+
TTAAACGGTCTCTCGCCACTCGTG
>Location:NODE_387203_length_2970_cov_21.957239	Coordinate:906	Reads:16	Hits:2	Allocated_reads:8	Strand:+
TTAAACGGTCTCTCGCCACTCGTGA
>Location:NODE_387203_length_2970_cov_21.957239	Coordinate:906	Reads:24	Hits:2	Allocated_reads:12	Strand:+
TTAAACGGTCTCTCGCCACTCGTGAT
>Location:NODE_387203_length_2970_cov_21.957239	Coordinate:906	Reads:1	Hits:2	Allocated_reads:0.5	Strand:+
TTAAACGGTCTCTCGCCACTCGTAATC
>Location:NODE_387203_length_2970_cov_21.957239	Coordinate:906	Reads:1	Hits:2	Allocated_reads:0.5	Strand:+
TTAAACGGTCTCTCGCCACTCGTGATT
>Location:NODE_387203_length_2970_cov_21.957239	Coordinate:906	Reads:78	Hits:2	Allocated_reads:39	Strand:+
TTAAACGGTCTCTCGCCACTCGTGATC
>Location:NODE_387203_length_2970_cov_21.957239	Coordinate:906	Reads:1	Hits:2	Allocated_reads:0.5	Strand:+
TTAAACGGTCTCTCGCCACTCGTGAGCT
>Location:NODE_387203_length_2970_cov_21.957239	Coordinate:906	Reads:24	Hits:2	Allocated_reads:12	Strand:+
TTAAACGGTCTCTCGCCACTCGTGATCA
>Location:NODE_387203_length_2970_cov_21.957239	Coordinate:906	Reads:11	Hits:2	Allocated_reads:5.5	Strand:+
TTAAACGGTCTCTCGCCACTCGTGATCAG
>Location:NODE_387203_length_2970_cov_21.957239	Coordinate:906	Reads:1	Hits:2	Allocated_reads:0.5	Strand:+
TTAAACGGTCTCTCGCCACTCGTGATCAGT
>Location:NODE_387203_length_2970_cov_21.957239	Coordinate:906	Reads:1	Hits:2	Allocated_reads:0.5	Strand:+
TTAAACGGTCTCTCGCCACTCGTGGTCAGA
>Location:NODE_387203_length_2970_cov_21.957239	Coordinate:906	Reads:2	Hits:2	Allocated_reads:1	Strand:+
TTAAACGGTCTCTCGCCACTCGTGATCACT
>Location:NODE_387203_length_2970_cov_21.957239	Coordinate:906	Reads:93	Hits:2	Allocated_reads:46.5	Strand:+
TTAAACGGTCTCTCGCCACTCGTGATCAGA
>Location:NODE_387203_length_2970_cov_21.957239	Coordinate:906	Reads:2	Hits:2	Allocated_reads:1	Strand:+
TTAAACGGTCTCTCGCCACTCGTGATCAGAA
>Location:NODE_387203_length_2970_cov_21.957239	Coordinate:906	Reads:8	Hits:2	Allocated_reads:4	Strand:+
TTAAACGGTCTCTCGCCACTCGTGATCAGAG
>Location:NODE_387203_length_2970_cov_21.957239	Coordinate:906	Reads:1	Hits:2	Allocated_reads:0.5	Strand:+
TTAAACGGTCTCTCGCCACTCGTGATCAGAGA
>Location:NODE_387203_length_2970_cov_21.957239	Coordinate:907	Reads:2	Hits:2	Allocated_reads:1	Strand:+
TAAACGGTCTCTCGCCACTCGTGA
>Location:NODE_387203_length_2970_cov_21.957239	Coordinate:907	Reads:1	Hits:2	Allocated_reads:0.5	Strand:+
TAAACGGTCTCTCGCCACTCGTGAGAA
>Location:NODE_387203_length_2970_cov_21.957239	Coordinate:907	Reads:1	Hits:2	Allocated_reads:0.5	Strand:+
TAAACGGTCTCTCGCCACTCGTGATCA
>Location:NODE_387203_length_2970_cov_21.957239	Coordinate:907	Reads:2	Hits:2	Allocated_reads:1	Strand:+
TAAACGGTCTCTCGCCACTCGTGATCAG
>Location:NODE_387203_length_2970_cov_21.957239	Coordinate:907	Reads:5	Hits:2	Allocated_reads:2.5	Strand:+
TAAACGGTCTCTCGCCACTCGTGATCAGA
>Location:NODE_387203_length_2970_cov_21.957239	Coordinate:907	Reads:4	Hits:2	Allocated_reads:2	Strand:+
TAAACGGTCTCTCGCCACTCGTGATCAGAG
>Location:NODE_387203_length_2970_cov_21.957239	Coordinate:907	Reads:2	Hits:2	Allocated_reads:1	Strand:+
TAAACGGTCTCTCGCCACTCGTGATCAGAGA
>Location:NODE_387203_length_2970_cov_21.957239	Coordinate:909	Reads:1	Hits:2	Allocated_reads:0.5	Strand:+
AACGGTCTCTCGCCACTCGTGATC
>Location:NODE_387203_length_2970_cov_21.957239	Coordinate:923	Reads:2	Hits:2	Allocated_reads:1	Strand:-
ATCGCCAATCTCTCTGATCACGAGT
>Location:NODE_387203_length_2970_cov_21.957239	Coordinate:923	Reads:1	Hits:2	Allocated_reads:0.5	Strand:-
CCTCATCGCCAATCTCTCTGATCACGAGT
>Location:NODE_387203_length_2970_cov_21.957239	Coordinate:923	Reads:1	Hits:2	Allocated_reads:0.5	Strand:-
CTCATCGCCAATCTCTCTGATCACGAGT
>Location:NODE_387203_length_2970_cov_21.957239	Coordinate:923	Reads:12	Hits:2	Allocated_reads:6	Strand:-
TCATCGCCAATCTCTCTGATCACGAGT
>Location:NODE_387203_length_2970_cov_21.957239	Coordinate:924	Reads:3	Hits:2	Allocated_reads:1.5	Strand:+
CTCGTGATCAGAGAGATTGGCGATGAGGG
>Location:NODE_387203_length_2970_cov_21.957239	Coordinate:924	Reads:4	Hits:2	Allocated_reads:2	Strand:+
CTCGTGATCAGAGAGATTGGCGATGAGGGT
>Location:NODE_387203_length_2970_cov_21.957239	Coordinate:925	Reads:1	Hits:2	Allocated_reads:0.5	Strand:+
TCGTGATCAGAGAGATTGGCGATGAGG
>Location:NODE_387203_length_2970_cov_21.957239	Coordinate:925	Reads:9	Hits:2	Allocated_reads:4.5	Strand:+
TCGTGATCAGAGAGATTGGCGATGAGGG
>Location:NODE_387203_length_2970_cov_21.957239	Coordinate:925	Reads:2	Hits:2	Allocated_reads:1	Strand:+
TCGTGATCAGAGAGATTGGCGATGAGGGT
>Location:NODE_387203_length_2970_cov_21.957239	Coordinate:926	Reads:1	Hits:2	Allocated_reads:0.5	Strand:+
CGTGATCAGAGAGATTGGCGATGAGGGT
>Location:NODE_387203_length_2970_cov_21.957239	Coordinate:926	Reads:1	Hits:2	Allocated_reads:0.5	Strand:+
CGTGATCAGAGAGATTGGCGATGAGGGTGAG
>Location:NODE_387203_length_2970_cov_21.957239	Coordinate:928	Reads:2	Hits:2	Allocated_reads:1	Strand:+
TGATCAGAGAGATTGGCGATGAGGGTGAG
>Location:NODE_387203_length_2970_cov_21.957239	Coordinate:928	Reads:1	Hits:2	Allocated_reads:0.5	Strand:+
TGATCAGAGAGATTGGCGATGAGGGTGAGTA
>Location:NODE_387203_length_2970_cov_21.957239	Coordinate:929	Reads:1	Hits:2	Allocated_reads:0.5	Strand:+
GATCAGAGAGATTGGCGATGAGGGTGAG
>Location:NODE_387203_length_2970_cov_21.957239	Coordinate:931	Reads:1	Hits:2	Allocated_reads:0.5	Strand:+
TCAGAGAGATTGGCGATGAGGGTGAG
>Location:NODE_387203_length_2970_cov_21.957239	Coordinate:931	Reads:2	Hits:2	Allocated_reads:1	Strand:+
TCAGAGAGATTGGCGATGAGGGTGAGTA
>Location:NODE_387203_length_2970_cov_21.957239	Coordinate:934	Reads:2	Hits:2	Allocated_reads:1	Strand:+
GAGAGATTGGCGATGAGGGTGAGTACTC
>Location:NODE_387203_length_2970_cov_21.957239	Coordinate:934	Reads:2	Hits:2	Allocated_reads:1	Strand:+
GAGAGATTGGCGATGAGGGTGAGTACTCTT
>Location:NODE_387203_length_2970_cov_21.957239	Coordinate:935	Reads:1	Hits:2	Allocated_reads:0.5	Strand:+
AGAGATTGGCGATGAGGGTGAGTACTC
>Location:NODE_387203_length_2970_cov_21.957239	Coordinate:936	Reads:3	Hits:2	Allocated_reads:1.5	Strand:+
GAGATTGGCGATGAGGGTGAGTACTCT
>Location:NODE_387203_length_2970_cov_21.957239	Coordinate:936	Reads:2	Hits:2	Allocated_reads:1	Strand:+
GAGATTGGCGATGAGGGTGAGTACTCTT
>Location:NODE_387203_length_2970_cov_21.957239	Coordinate:936	Reads:7	Hits:2	Allocated_reads:3.5	Strand:+
GAGATTGGCGATGAGGGTGAGTACTCTTG
>Location:NODE_387203_length_2970_cov_21.957239	Coordinate:936	Reads:2	Hits:2	Allocated_reads:1	Strand:+
GAGATTGGCGATGAGGGTGAGTACTCTTGGGT
>Location:NODE_387203_length_2970_cov_21.957239	Coordinate:937	Reads:1	Hits:2	Allocated_reads:0.5	Strand:+
AGATTGGCGATGAGGGTGAGTACTCTTG
>Location:NODE_387203_length_2970_cov_21.957239	Coordinate:937	Reads:2	Hits:2	Allocated_reads:1	Strand:+
AGATTGGCGATGAGGGTGAGTACTCTTGGGT
>Location:NODE_387203_length_2970_cov_21.957239	Coordinate:938	Reads:1	Hits:2	Allocated_reads:0.5	Strand:+
GATTGGCGATGAGGGTGAGTACTC
>Location:NODE_387203_length_2970_cov_21.957239	Coordinate:938	Reads:5	Hits:2	Allocated_reads:2.5	Strand:+
GATTGGCGATGAGGGTGAGTACTCTTG
>Location:NODE_387203_length_2970_cov_21.957239	Coordinate:938	Reads:2	Hits:2	Allocated_reads:1	Strand:+
GATTGGCGATGAGGGTGAGTACTCTTGG
>Location:NODE_387203_length_2970_cov_21.957239	Coordinate:938	Reads:2	Hits:2	Allocated_reads:1	Strand:+
GATTGGCGATGAGGGTGAGTACTCTTGGG
>Location:NODE_387203_length_2970_cov_21.957239	Coordinate:938	Reads:18	Hits:2	Allocated_reads:9	Strand:+
GATTGGCGATGAGGGTGAGTACTCTTGGGT
>Location:NODE_387203_length_2970_cov_21.957239	Coordinate:938	Reads:1	Hits:2	Allocated_reads:0.5	Strand:+
GATTGGCGATGAGGGTGAGTACTCTTGGGTT
>Location:NODE_387203_length_2970_cov_21.957239	Coordinate:940	Reads:1	Hits:2	Allocated_reads:0.5	Strand:+
TTGGCGATGAGGGTGAGTACTCTT
>Location:NODE_387203_length_2970_cov_21.957239	Coordinate:940	Reads:2	Hits:2	Allocated_reads:1	Strand:+
TTGGCGATGAGGGTGAGTACTCTTG
>Location:NODE_387203_length_2970_cov_21.957239	Coordinate:940	Reads:1	Hits:2	Allocated_reads:0.5	Strand:+
TTGGCGATGAGGGTGAGTACTCTTGG
>Location:NODE_387203_length_2970_cov_21.957239	Coordinate:940	Reads:2	Hits:2	Allocated_reads:1	Strand:+
TTGGCGATGAGGGTGAGTACTCTTGGG
>Location:NODE_387203_length_2970_cov_21.957239	Coordinate:940	Reads:1	Hits:2	Allocated_reads:0.5	Strand:+
TTGGCGATGAGGGTGAGTACTCTTGGGC
>Location:NODE_387203_length_2970_cov_21.957239	Coordinate:940	Reads:161	Hits:2	Allocated_reads:80.5	Strand:+
TTGGCGATGAGGGTGAGTACTCTTGGGT
>Location:NODE_387203_length_2970_cov_21.957239	Coordinate:940	Reads:11	Hits:2	Allocated_reads:5.5	Strand:+
TTGGCGATGAGGGTGAGTACTCTTGGGTT
>Location:NODE_387203_length_2970_cov_21.957239	Coordinate:940	Reads:1	Hits:2	Allocated_reads:0.5	Strand:+
TTGGCGATGAGGGTGAGTACTCTTGGGTTC
>Location:NODE_387203_length_2970_cov_21.957239	Coordinate:941	Reads:4	Hits:2	Allocated_reads:2	Strand:+
TGGCGATGAGGGTGAGTACTCTTGGGT
>Location:NODE_387203_length_2970_cov_21.957239	Coordinate:942	Reads:1	Hits:2	Allocated_reads:0.5	Strand:-
CCCAAGAGTACTCACCCTCATCGCC
>Location:NODE_387203_length_2970_cov_21.957239	Coordinate:944	Reads:1	Hits:2	Allocated_reads:0.5	Strand:-
TGTGAACCCAAGAGTACTCACCCTCATCG
>Location:NODE_387203_length_2970_cov_21.957239	Coordinate:945	Reads:1	Hits:2	Allocated_reads:0.5	Strand:+
GATGAGGGTGAGTACTCTTGGGTTCACA
>Location:NODE_387203_length_2970_cov_21.957239	Coordinate:947	Reads:1	Hits:2	Allocated_reads:0.5	Strand:+
TGAGGGTGAGTACTCTTGGGTTCACATGC
>Location:NODE_387203_length_2970_cov_21.957239	Coordinate:947	Reads:2	Hits:2	Allocated_reads:1	Strand:+
TGAGGGTGAGTACTCTTGGGTTCACATGCAGT
>Location:NODE_387203_length_2970_cov_21.957239	Coordinate:949	Reads:2	Hits:2	Allocated_reads:1	Strand:-
TGCATGTGAACCCAAGAGTACTCACCCT
>Location:NODE_387203_length_2970_cov_21.957239	Coordinate:951	Reads:1	Hits:2	Allocated_reads:0.5	Strand:+
GGTGAGTACTCTTGGGTTCACATGCAGTG
>Location:NODE_387203_length_2970_cov_21.957239	Coordinate:953	Reads:1	Hits:2	Allocated_reads:0.5	Strand:+
TGAGTACTCTTGGGTTCACATGCAGTG
>Location:NODE_387203_length_2970_cov_21.957239	Coordinate:956	Reads:1	Hits:2	Allocated_reads:0.5	Strand:-
AGACACTGCATGTGAACCCAAGAGTAC
>Location:NODE_387203_length_2970_cov_21.957239	Coordinate:957	Reads:15	Hits:2	Allocated_reads:7.5	Strand:+
TACTCTTGGGTTCACATGCAGTGTCT
>Location:NODE_387203_length_2970_cov_21.957239	Coordinate:957	Reads:4	Hits:2	Allocated_reads:2	Strand:+
TACTCTTGGGTTCACATGCAGTGTCTT
>Location:NODE_387203_length_2970_cov_21.957239	Coordinate:957	Reads:28	Hits:2	Allocated_reads:14	Strand:+
TACTCTTGGGTTCACATGCAGTGTCTTC
>Location:NODE_387203_length_2970_cov_21.957239	Coordinate:957	Reads:83	Hits:2	Allocated_reads:41.5	Strand:+
TACTCTTGGGTTCACATGCAGTGTCTTCT
>Location:NODE_387203_length_2970_cov_21.957239	Coordinate:957	Reads:5	Hits:2	Allocated_reads:2.5	Strand:+
TACTCTTGGGTTCACATGCAGTGTCTTCTT
>Location:NODE_387203_length_2970_cov_21.957239	Coordinate:963	Reads:1	Hits:2	Allocated_reads:0.5	Strand:+
TGGGTTCACATGCAGTGTCTTCTTCTTAGT
>Location:NODE_387203_length_2970_cov_21.957239	Coordinate:968	Reads:1	Hits:2	Allocated_reads:0.5	Strand:+
TCACATGCAGTGTCTTCTTCTTAGTTTTT
>Location:NODE_387203_length_2970_cov_21.957239	Coordinate:970	Reads:3	Hits:2	Allocated_reads:1.5	Strand:-
AAAAAACTAAGAAGAAGACACTGCATGT
>Location:NODE_387203_length_2970_cov_21.957239	Coordinate:970	Reads:4	Hits:2	Allocated_reads:2	Strand:-
GAAAAAACTAAGAAGAAGACACTGCATGT
>Location:NODE_387203_length_2970_cov_21.957239	Coordinate:986	Reads:1	Hits:2	Allocated_reads:0.5	Strand:+
TCTTAGTTTTTTCAACTTTTGTTCCCTT
>Location:NODE_387203_length_2970_cov_21.957239	Coordinate:987	Reads:1	Hits:2	Allocated_reads:0.5	Strand:+
CTTAGTTTTTTCAACTTTTGTTCCCTT
>Location:NODE_387203_length_2970_cov_21.957239	Coordinate:988	Reads:2	Hits:2	Allocated_reads:1	Strand:+
TTAGTTTTTTCAACTTTTGTTCCCT
>Location:NODE_387203_length_2970_cov_21.957239	Coordinate:988	Reads:4	Hits:2	Allocated_reads:2	Strand:+
TTAGTTTTTTCAACTTTTGTTCCCTT
>Location:NODE_387203_length_2970_cov_21.957239	Coordinate:989	Reads:1	Hits:2	Allocated_reads:0.5	Strand:+
TAGTTTTTTCAACTTTTGTTCCATT
>Location:NODE_387203_length_2970_cov_21.957239	Coordinate:989	Reads:1	Hits:2	Allocated_reads:0.5	Strand:+
TAGTTTTTTCAACTTTTGTTCCCCT
>Location:NODE_387203_length_2970_cov_21.957239	Coordinate:1027	Reads:1	Hits:2	Allocated_reads:0.5	Strand:+
TTGAAGAAACACCTTGATAAACACAATAA
>Location:NODE_387203_length_2970_cov_21.957239	Coordinate:1028	Reads:3	Hits:2	Allocated_reads:1.5	Strand:+
TGAAGAAACACCTTGATAAACACAATA
>Location:NODE_387203_length_2970_cov_21.957239	Coordinate:1028	Reads:1	Hits:2	Allocated_reads:0.5	Strand:+
TGAAGAAACACCTTGATAAACACAATAAT
>Location:NODE_387203_length_2970_cov_21.957239	Coordinate:1034	Reads:1	Hits:2	Allocated_reads:0.5	Strand:+
AACACCTTGATAAACACAATAATCCATAAT
>Location:NODE_387203_length_2970_cov_21.957239	Coordinate:1042	Reads:1	Hits:2	Allocated_reads:0.5	Strand:+
GATAAACACAATAATCCATAATAAAACA
>Location:NODE_387203_length_2970_cov_21.957239	Coordinate:1094	Reads:3	Hits:2	Allocated_reads:1.5	Strand:+
AAGGCAAGGGAAAAGTAAAAGAATTACC
>Location:NODE_387203_length_2970_cov_21.957239	Coordinate:1096	Reads:1	Hits:2	Allocated_reads:0.5	Strand:+
GGCAAGGGAAAAGTAAAAGAATTACC
>Location:NODE_387203_length_2970_cov_21.957239	Coordinate:1096	Reads:2	Hits:2	Allocated_reads:1	Strand:+
GGCAAGGGAAAAGTAAAAGAATTACCTCT
>Location:NODE_387203_length_2970_cov_21.957239	Coordinate:1098	Reads:1	Hits:2	Allocated_reads:0.5	Strand:+
CAAGGGAAAAGTAAAAGAATTACCTCTGAAG
>Location:NODE_387203_length_2970_cov_21.957239	Coordinate:1109	Reads:3	Hits:2	Allocated_reads:1.5	Strand:+
TAAAAGAATTACCTCTGAAGAAATTCAAG
>Location:NODE_387203_length_2970_cov_21.957239	Coordinate:1111	Reads:4	Hits:2	Allocated_reads:2	Strand:+
AAAGAATTACCTCTGAAGAAATTCAAG
>Location:NODE_387203_length_2970_cov_21.957239	Coordinate:1112	Reads:1	Hits:2	Allocated_reads:0.5	Strand:+
AAGAATTACCTCTGAAGAAATTCAAGTG
>Location:NODE_387203_length_2970_cov_21.957239	Coordinate:1144	Reads:1	Hits:2	Allocated_reads:0.5	Strand:+
CAACTTTGTGGTCAATGCTGAGCAT
>Location:NODE_387203_length_2970_cov_21.957239	Coordinate:1144	Reads:1	Hits:2	Allocated_reads:0.5	Strand:+
CAACTTTGTGGTCAATGCTGAGCATGAA
>Location:NODE_387203_length_2970_cov_21.957239	Coordinate:1148	Reads:1	Hits:2	Allocated_reads:0.5	Strand:+
TTTGTGGTCAATGCTGAGCATGAACA
>Location:NODE_387203_length_2970_cov_21.957239	Coordinate:1148	Reads:2	Hits:2	Allocated_reads:1	Strand:+
TTTGTGGTCAATGCTGAGCATGAACAGT
>Location:NODE_387203_length_2970_cov_21.957239	Coordinate:1148	Reads:3	Hits:2	Allocated_reads:1.5	Strand:+
TTTGTGGTCAATGCTGAGCATGAACAGTCT
>Location:NODE_387203_length_2970_cov_21.957239	Coordinate:1149	Reads:1	Hits:2	Allocated_reads:0.5	Strand:+
TTGTGGTCAATGCTGAGCATGAACAGT
>Location:NODE_387203_length_2970_cov_21.957239	Coordinate:1149	Reads:1	Hits:2	Allocated_reads:0.5	Strand:+
TTGTGGTCAATGCTGAGCATGAACAGTC
>Location:NODE_387203_length_2970_cov_21.957239	Coordinate:1149	Reads:11	Hits:2	Allocated_reads:5.5	Strand:+
TTGTGGTCAATGCTGAGCATGAACAGTCT
>Location:NODE_387203_length_2970_cov_21.957239	Coordinate:1150	Reads:1	Hits:2	Allocated_reads:0.5	Strand:-
ATCGAGACTGTTCATGCTCAGCATTGACCACA
>Location:NODE_387203_length_2970_cov_21.957239	Coordinate:1150	Reads:1	Hits:2	Allocated_reads:0.5	Strand:-
TCGAGACTGTTCATGCTCAGCATTGACCACA
>Location:NODE_387203_length_2970_cov_21.957239	Coordinate:1150	Reads:1	Hits:2	Allocated_reads:0.5	Strand:-
TGCATCGAGACTGTTCATGCTCAGCATTGACCACA
>Location:NODE_387203_length_2970_cov_21.957239	Coordinate:1150	Reads:2	Hits:2	Allocated_reads:1	Strand:+
TGTGGTCAATGCTGAGCATGAACA
>Location:NODE_387203_length_2970_cov_21.957239	Coordinate:1150	Reads:13	Hits:2	Allocated_reads:6.5	Strand:+
TGTGGTCAATGCTGAGCATGAACAG
>Location:NODE_387203_length_2970_cov_21.957239	Coordinate:1150	Reads:1	Hits:2	Allocated_reads:0.5	Strand:+
TGTGGTCAATGCTGAGCATGAACAGT
>Location:NODE_387203_length_2970_cov_21.957239	Coordinate:1150	Reads:1	Hits:2	Allocated_reads:0.5	Strand:+
TGTGGTCAATGCTGAGCATGAACAGTA
>Location:NODE_387203_length_2970_cov_21.957239	Coordinate:1150	Reads:6	Hits:2	Allocated_reads:3	Strand:+
TGTGGTCAATGCTGAGCATGAACAGTC
>Location:NODE_387203_length_2970_cov_21.957239	Coordinate:1150	Reads:1	Hits:2	Allocated_reads:0.5	Strand:+
TGTGGTCAATGCTGAGCATGAAAAGTCT
>Location:NODE_387203_length_2970_cov_21.957239	Coordinate:1150	Reads:1	Hits:2	Allocated_reads:0.5	Strand:+
TGTGGTCAATGCTGAGCATGAACAGTCG
>Location:NODE_387203_length_2970_cov_21.957239	Coordinate:1150	Reads:98	Hits:2	Allocated_reads:49	Strand:+
TGTGGTCAATGCTGAGCATGAACAGTCT
>Location:NODE_387203_length_2970_cov_21.957239	Coordinate:1150	Reads:1	Hits:2	Allocated_reads:0.5	Strand:+
TGTGGTCAATGCTGAGCATGAACAGTCTC
>Location:NODE_387203_length_2970_cov_21.957239	Coordinate:1150	Reads:1	Hits:2	Allocated_reads:0.5	Strand:+
TGTGGTCAATGCTGAGCATGAACAGTCTCGA
>Location:NODE_387203_length_2970_cov_21.957239	Coordinate:1151	Reads:1	Hits:2	Allocated_reads:0.5	Strand:-
ATCGAGACTGTTCATGCTCAGCATTGACCAC
>Location:NODE_387203_length_2970_cov_21.957239	Coordinate:1151	Reads:1	Hits:2	Allocated_reads:0.5	Strand:+
GTGGTCAATGCTGAGCATGAACAGTCT
>Location:NODE_387203_length_2970_cov_21.957239	Coordinate:1152	Reads:4	Hits:2	Allocated_reads:2	Strand:-
ATCGAGACTGTTCATGCTCAGCATTGACCA
>Location:NODE_387203_length_2970_cov_21.957239	Coordinate:1152	Reads:1	Hits:2	Allocated_reads:0.5	Strand:-
TGCATCGAGACTGTTCATGCTCAGCATTGACCA
>Location:NODE_387203_length_2970_cov_21.957239	Coordinate:1152	Reads:1	Hits:2	Allocated_reads:0.5	Strand:+
TGGTCAATGCTGAGCATGAACACT
>Location:NODE_387203_length_2970_cov_21.957239	Coordinate:1152	Reads:3	Hits:2	Allocated_reads:1.5	Strand:+
TGGTCAATGCTGAGCATGAACAGTCT
>Location:NODE_387203_length_2970_cov_21.957239	Coordinate:1152	Reads:4	Hits:2	Allocated_reads:2	Strand:+
TGGTCAATGCTGAGCATGAACAGTCTCGA
>Location:NODE_387203_length_2970_cov_21.957239	Coordinate:1153	Reads:1	Hits:2	Allocated_reads:0.5	Strand:-
ATCGAGACTGTTCATGCTCAGCATTGACC
>Location:NODE_387203_length_2970_cov_21.957239	Coordinate:1153	Reads:2	Hits:2	Allocated_reads:1	Strand:+
GGTCAATGCTGAGCATGAACAGTCTCGA
>Location:NODE_387203_length_2970_cov_21.957239	Coordinate:1153	Reads:1	Hits:2	Allocated_reads:0.5	Strand:-
TGCATCGAGACTGTTCATGCTCAGCATTGACC
>Location:NODE_387203_length_2970_cov_21.957239	Coordinate:1154	Reads:1	Hits:2	Allocated_reads:0.5	Strand:-
AGACTGTTCATGCTCAGCATTGAC
>Location:NODE_387203_length_2970_cov_21.957239	Coordinate:1154	Reads:1	Hits:2	Allocated_reads:0.5	Strand:-
ATCGAGACTGTTCATGCTCAGCATTTAC
>Location:NODE_387203_length_2970_cov_21.957239	Coordinate:1154	Reads:7	Hits:2	Allocated_reads:3.5	Strand:-
ATCGAGACTGTTCATGCTCAGCATTGAC
>Location:NODE_387203_length_2970_cov_21.957239	Coordinate:1154	Reads:1	Hits:2	Allocated_reads:0.5	Strand:-
GAGACTGTTCATGCTCAGCATTGAC
>Location:NODE_387203_length_2970_cov_21.957239	Coordinate:1154	Reads:1	Hits:2	Allocated_reads:0.5	Strand:-
GCATCGAGACTGTTCATGCTCAGCATTGAC
>Location:NODE_387203_length_2970_cov_21.957239	Coordinate:1154	Reads:1	Hits:2	Allocated_reads:0.5	Strand:+
GTCAATGCTGAGCATGAACAGTCTCGAT
>Location:NODE_387203_length_2970_cov_21.957239	Coordinate:1154	Reads:1	Hits:2	Allocated_reads:0.5	Strand:-
TCGAGACTGTTCATGCTCAGCATTGAC
>Location:NODE_387203_length_2970_cov_21.957239	Coordinate:1154	Reads:2	Hits:2	Allocated_reads:1	Strand:-
TGCATCGAGACTGTTCATGCTCAGCATTGAC
>Location:NODE_387203_length_2970_cov_21.957239	Coordinate:1155	Reads:2	Hits:2	Allocated_reads:1	Strand:-
TGCATCGAGACTGTTCATGCTCAGCATTGA
>Location:NODE_387203_length_2970_cov_21.957239	Coordinate:1157	Reads:4	Hits:2	Allocated_reads:2	Strand:-
TGCATCGAGACTGTTCATGCTCAGCATT
>Location:NODE_387203_length_2970_cov_21.957239	Coordinate:1158	Reads:1	Hits:2	Allocated_reads:0.5	Strand:-
GCATCGAGACTGTTCATGCTCAGCAT
>Location:NODE_387203_length_2970_cov_21.957239	Coordinate:1158	Reads:3	Hits:2	Allocated_reads:1.5	Strand:-
TGCATCGAGACTGTTCATGCTCAGCAT
>Location:NODE_387203_length_2970_cov_21.957239	Coordinate:1159	Reads:2	Hits:2	Allocated_reads:1	Strand:-
GCATCGAGACTGTTCATGCTCAGCA
>Location:NODE_387203_length_2970_cov_21.957239	Coordinate:1159	Reads:80	Hits:2	Allocated_reads:40	Strand:-
TGCATCGAGACTGTTCATGCTCAGCA
>Location:NODE_387203_length_2970_cov_21.957239	Coordinate:1159	Reads:1	Hits:2	Allocated_reads:0.5	Strand:-
TTGCATCGAGACTGTTCATGCTCAGCA
>Location:NODE_387203_length_2970_cov_21.957239	Coordinate:1160	Reads:1	Hits:2	Allocated_reads:0.5	Strand:-
GCATCGAGACTGTTCATGCTCAGC
>Location:NODE_387203_length_2970_cov_21.957239	Coordinate:1160	Reads:3	Hits:2	Allocated_reads:1.5	Strand:-
TGCATCGAGACTGTTCATGCTCAGC
>Location:NODE_387203_length_2970_cov_21.957239	Coordinate:1162	Reads:1	Hits:2	Allocated_reads:0.5	Strand:+
TGAGCATGAACAGTCTCGATGCAAAGCA
>Location:NODE_387203_length_2970_cov_21.957239	Coordinate:1166	Reads:1	Hits:2	Allocated_reads:0.5	Strand:+
CATGAACAGTCTCGATGCAAAGCAGGAGGA
>Location:NODE_387203_length_2970_cov_21.957239	Coordinate:1167	Reads:1	Hits:2	Allocated_reads:0.5	Strand:+
ATGAACAGTCTCGATGCAAAGCAGG
>Location:NODE_387203_length_2970_cov_21.957239	Coordinate:1167	Reads:1	Hits:2	Allocated_reads:0.5	Strand:+
ATGAACAGTCTCGATGCAAAGCAGGAGGA
>Location:NODE_387203_length_2970_cov_21.957239	Coordinate:1172	Reads:1	Hits:2	Allocated_reads:0.5	Strand:+
CAGTCTCGATGCAAAGCAGGAGGATCC
>Location:NODE_387203_length_2970_cov_21.957239	Coordinate:1172	Reads:2	Hits:2	Allocated_reads:1	Strand:+
CAGTCTCGATGCAAAGCAGGAGGATCCTTG
>Location:NODE_387203_length_2970_cov_21.957239	Coordinate:1174	Reads:1	Hits:2	Allocated_reads:0.5	Strand:+
GTCTCGATGCAAAGCAGGAGGATCCTTGGAAT
>Location:NODE_387203_length_2970_cov_21.957239	Coordinate:1174	Reads:1	Hits:2	Allocated_reads:0.5	Strand:+
GTCTCGATGCAAAGCAGGAGGATCCTTGGAATG
>Location:NODE_387203_length_2970_cov_21.957239	Coordinate:1175	Reads:2	Hits:2	Allocated_reads:1	Strand:+
TCTCGATGCAAAGCAGGAGGATCCT
>Location:NODE_387203_length_2970_cov_21.957239	Coordinate:1175	Reads:1	Hits:2	Allocated_reads:0.5	Strand:+
TCTCGATGCAAAGCAGGAGGATCCTT
>Location:NODE_387203_length_2970_cov_21.957239	Coordinate:1175	Reads:16	Hits:2	Allocated_reads:8	Strand:+
TCTCGATGCAAAGCAGGAGGATCCTTG
>Location:NODE_387203_length_2970_cov_21.957239	Coordinate:1175	Reads:1	Hits:2	Allocated_reads:0.5	Strand:+
TCTCGATGCAAAGCAGGAGGATCCTTGC
>Location:NODE_387203_length_2970_cov_21.957239	Coordinate:1175	Reads:1	Hits:2	Allocated_reads:0.5	Strand:+
TCTCGATGCAAAGCAGGAGGATCCTTGT
>Location:NODE_387203_length_2970_cov_21.957239	Coordinate:1175	Reads:13	Hits:2	Allocated_reads:6.5	Strand:+
TCTCGATGCAAAGCAGGAGGATCCTTGG
>Location:NODE_387203_length_2970_cov_21.957239	Coordinate:1175	Reads:6	Hits:2	Allocated_reads:3	Strand:+
TCTCGATGCAAAGCAGGAGGATCCTTGGA
>Location:NODE_387203_length_2970_cov_21.957239	Coordinate:1175	Reads:3	Hits:2	Allocated_reads:1.5	Strand:+
TCTCGATGCAAAGCAGGAGGATCCTTGGAA
>Location:NODE_387203_length_2970_cov_21.957239	Coordinate:1175	Reads:2	Hits:2	Allocated_reads:1	Strand:+
TCTCGATGCAAAGCAGGAGGATCCTTGGAATG
>Location:NODE_387203_length_2970_cov_21.957239	Coordinate:1176	Reads:1	Hits:2	Allocated_reads:0.5	Strand:+
CTCGATGCAAAGCAGGAGGATCCTTGGAAT
>Location:NODE_387203_length_2970_cov_21.957239	Coordinate:1177	Reads:2	Hits:2	Allocated_reads:1	Strand:+
TCGATGCAAAGCAGGAGGATCCTTGGAA
>Location:NODE_387203_length_2970_cov_21.957239	Coordinate:1180	Reads:2	Hits:2	Allocated_reads:1	Strand:+
ATGCAAAGCAGGAGGATCCTTGGAATG
>Location:NODE_387203_length_2970_cov_21.957239	Coordinate:1180	Reads:1	Hits:2	Allocated_reads:0.5	Strand:+
ATGCAAAGCAGGAGGATCCTTGGAATGA
>Location:NODE_387203_length_2970_cov_21.957239	Coordinate:1181	Reads:1	Hits:2	Allocated_reads:0.5	Strand:+
TGCAAAGCAGGAGGATCCTTGGAATGA
>Location:NODE_387203_length_2970_cov_21.957239	Coordinate:1183	Reads:1	Hits:2	Allocated_reads:0.5	Strand:+
CAAAGCAGGAGGATCCTTGGAATGAAATAA
>Location:NODE_387203_length_2970_cov_21.957239	Coordinate:1183	Reads:1	Hits:2	Allocated_reads:0.5	Strand:+
CAAAGCAGGAGGATCCTTGGAATGAAATACA
>Location:NODE_387203_length_2970_cov_21.957239	Coordinate:1184	Reads:1	Hits:2	Allocated_reads:0.5	Strand:+
AAAGCAGGAGGATCCTTGGAATGAAATA
>Location:NODE_387203_length_2970_cov_21.957239	Coordinate:1184	Reads:10	Hits:2	Allocated_reads:5	Strand:+
AAAGCAGGAGGATCCTTGGAATGAAATACA
>Location:NODE_387203_length_2970_cov_21.957239	Coordinate:1185	Reads:2	Hits:2	Allocated_reads:1	Strand:+
AAGCAGGAGGATCCTTGGAATGAAATACA
>Location:NODE_387203_length_2970_cov_21.957239	Coordinate:1185	Reads:1	Hits:2	Allocated_reads:0.5	Strand:+
AAGCAGGAGGATCCTTGGAATGAAATACAA
>Location:NODE_387203_length_2970_cov_21.957239	Coordinate:1186	Reads:2	Hits:2	Allocated_reads:1	Strand:+
AGCAGGAGGATCCTTGGAATGAAATA
>Location:NODE_387203_length_2970_cov_21.957239	Coordinate:1186	Reads:9	Hits:2	Allocated_reads:4.5	Strand:+
AGCAGGAGGATCCTTGGAATGAAATACA
>Location:NODE_387203_length_2970_cov_21.957239	Coordinate:1186	Reads:8	Hits:2	Allocated_reads:4	Strand:+
AGCAGGAGGATCCTTGGAATGAAATACAA
>Location:NODE_387203_length_2970_cov_21.957239	Coordinate:1186	Reads:2	Hits:2	Allocated_reads:1	Strand:+
AGCAGGAGGATCCTTGGAATGAAATACAAG
>Location:NODE_387203_length_2970_cov_21.957239	Coordinate:1187	Reads:7	Hits:2	Allocated_reads:3.5	Strand:+
GCAGGAGGATCCTTGGAATGAAATACA
>Location:NODE_387203_length_2970_cov_21.957239	Coordinate:1187	Reads:1	Hits:2	Allocated_reads:0.5	Strand:+
GCAGGAGGATCCTTGGAATGAAATACAA
>Location:NODE_387203_length_2970_cov_21.957239	Coordinate:1187	Reads:1	Hits:2	Allocated_reads:0.5	Strand:+
GCAGGAGGATCCTTGGAATGAAATACAAG
>Location:NODE_387203_length_2970_cov_21.957239	Coordinate:1188	Reads:1	Hits:2	Allocated_reads:0.5	Strand:+
CAGGAGGATCCTTGGAATGAAATACAA
>Location:NODE_387203_length_2970_cov_21.957239	Coordinate:1190	Reads:1	Hits:2	Allocated_reads:0.5	Strand:+
GGAGGATCCTTGGAATGAAATACAAGTGTA
>Location:NODE_387203_length_2970_cov_21.957239	Coordinate:1199	Reads:1	Hits:2	Allocated_reads:0.5	Strand:+
TTGGAATGAAATACAAGTGTAAAAGAAT
>Location:NODE_387203_length_2970_cov_21.957239	Coordinate:1199	Reads:3	Hits:2	Allocated_reads:1.5	Strand:+
TTGGAATGAAATACAAGTGTAAAAGAATT
>Location:NODE_387203_length_2970_cov_21.957239	Coordinate:1200	Reads:2	Hits:2	Allocated_reads:1	Strand:+
TGGAATGAAATACAAGTGTAAAAGAATT
>Location:NODE_387203_length_2970_cov_21.957239	Coordinate:1202	Reads:1	Hits:2	Allocated_reads:0.5	Strand:+
GAATGAAATACAAGTGTAAAAGAATT
>Location:NODE_387203_length_2970_cov_21.957239	Coordinate:1202	Reads:1	Hits:2	Allocated_reads:0.5	Strand:+
GAATGAAATACAAGTGTAAAAGAATTAAC
>Location:NODE_387203_length_2970_cov_21.957239	Coordinate:1205	Reads:1	Hits:2	Allocated_reads:0.5	Strand:+
TGAAATACAAGTGTAAAAGAATTAAC
>Location:NODE_387203_length_2970_cov_21.957239	Coordinate:1205	Reads:4	Hits:2	Allocated_reads:2	Strand:+
TGAAATACAAGTGTAAAAGAATTAACT
>Location:NODE_387203_length_2970_cov_21.957239	Coordinate:1205	Reads:1	Hits:2	Allocated_reads:0.5	Strand:+
TGAAATACAAGTGTAAAAGAATTAACTGT
>Location:NODE_387203_length_2970_cov_21.957239	Coordinate:1205	Reads:1	Hits:2	Allocated_reads:0.5	Strand:+
TGAAATACAAGTGTAAAAGAATTAACTGTA
>Location:NODE_387203_length_2970_cov_21.957239	Coordinate:1330	Reads:2	Hits:2	Allocated_reads:1	Strand:+
TGTGCACACTGTACTGATTTTCAACTCACC
>Location:NODE_387203_length_2970_cov_21.957239	Coordinate:1339	Reads:1	Hits:2	Allocated_reads:0.5	Strand:+
TGTACTGATTTTCAACTCACCACAAACA
>Location:NODE_387203_length_2970_cov_21.957239	Coordinate:1368	Reads:1	Hits:2	Allocated_reads:0.5	Strand:+
TGATACATGGTGTCACAGGCAGGC
>Location:NODE_387203_length_2970_cov_21.957239	Coordinate:1368	Reads:2	Hits:2	Allocated_reads:1	Strand:+
TGATACATGGTGTCACAGGCAGGCT
>Location:NODE_387203_length_2970_cov_21.957239	Coordinate:1368	Reads:1	Hits:2	Allocated_reads:0.5	Strand:+
TGATACATGGTGTCACAGGCAGGCTT
>Location:NODE_387203_length_2970_cov_21.957239	Coordinate:1368	Reads:1	Hits:2	Allocated_reads:0.5	Strand:+
TGATACATGGTGTCACAGGCAGGCCTT
>Location:NODE_387203_length_2970_cov_21.957239	Coordinate:1368	Reads:11	Hits:2	Allocated_reads:5.5	Strand:+
TGATACATGGTGTCACAGGCAGGCTTT
>Location:NODE_387203_length_2970_cov_21.957239	Coordinate:1368	Reads:13	Hits:2	Allocated_reads:6.5	Strand:+
TGATACATGGTGTCACAGGCAGGCTTTC
>Location:NODE_387203_length_2970_cov_21.957239	Coordinate:1368	Reads:1	Hits:2	Allocated_reads:0.5	Strand:+
TGATACATGGTGTCACAGGCAGGCTTTAC
>Location:NODE_387203_length_2970_cov_21.957239	Coordinate:1368	Reads:5	Hits:2	Allocated_reads:2.5	Strand:+
TGATACATGGTGTCACAGGCAGGCTTTCC
>Location:NODE_387203_length_2970_cov_21.957239	Coordinate:1368	Reads:10	Hits:2	Allocated_reads:5	Strand:+
TGATACATGGTGTCACAGGCAGGCTTTCCA
>Location:NODE_387203_length_2970_cov_21.957239	Coordinate:1368	Reads:4	Hits:2	Allocated_reads:2	Strand:+
TGATACATGGTGTCACAGGCAGGCTTTCCAC
>Location:NODE_387203_length_2970_cov_21.957239	Coordinate:1368	Reads:2	Hits:2	Allocated_reads:1	Strand:+
TGATACATGGTGTCACAGGCAGGCTTTCCACT
>Location:NODE_387203_length_2970_cov_21.957239	Coordinate:1370	Reads:1	Hits:2	Allocated_reads:0.5	Strand:+
ATACATGGTGTCACAGGCAGGCTTTC
>Location:NODE_387203_length_2970_cov_21.957239	Coordinate:1370	Reads:1	Hits:2	Allocated_reads:0.5	Strand:+
ATACATGGTGTCACAGGCAGGCTTTCC
>Location:NODE_387203_length_2970_cov_21.957239	Coordinate:1371	Reads:1	Hits:2	Allocated_reads:0.5	Strand:+
TACATGGTGTCACAGGCAGGCTTTCC
>Location:NODE_387203_length_2970_cov_21.957239	Coordinate:1371	Reads:1	Hits:2	Allocated_reads:0.5	Strand:+
TACATGGTGTCACAGGCAGGCTTTCCA
>Location:NODE_387203_length_2970_cov_21.957239	Coordinate:1371	Reads:1	Hits:2	Allocated_reads:0.5	Strand:+
TACATGGTGTCACAGGCAGGCTTTCCAC
>Location:NODE_387203_length_2970_cov_21.957239	Coordinate:1371	Reads:2	Hits:2	Allocated_reads:1	Strand:+
TACATGGTGTCACAGGCAGGCTTTCCACT
>Location:NODE_387203_length_2970_cov_21.957239	Coordinate:1371	Reads:3	Hits:2	Allocated_reads:1.5	Strand:+
TACATGGTGTCACAGGCAGGCTTTCCACTT
>Location:NODE_387203_length_2970_cov_21.957239	Coordinate:1372	Reads:1	Hits:2	Allocated_reads:0.5	Strand:+
ACATGGTGTCACAGGCAGGCTTTCCACT
>Location:NODE_387203_length_2970_cov_21.957239	Coordinate:1374	Reads:1	Hits:2	Allocated_reads:0.5	Strand:-
TGGAAAGCCTGCCTGTGACACCCC
>Location:NODE_387203_length_2970_cov_21.957239	Coordinate:1380	Reads:1	Hits:2	Allocated_reads:0.5	Strand:-
AGAAGTCCAAGTGGAAAGCCTGCCTGTGG
>Location:NODE_387203_length_2970_cov_21.957239	Coordinate:1382	Reads:1	Hits:2	Allocated_reads:0.5	Strand:-
AAGAAGTCCAAGTGGAAAGCCTGCCTGT
>Location:NODE_387203_length_2970_cov_21.957239	Coordinate:1382	Reads:13	Hits:2	Allocated_reads:6.5	Strand:-
AGAAGTCCAAGTGGAAAGCCTGCCTGT
>Location:NODE_387203_length_2970_cov_21.957239	Coordinate:1383	Reads:1	Hits:2	Allocated_reads:0.5	Strand:-
AGAAGTCCAAGTGGAAAGCCTGCCTG
>Location:NODE_387203_length_2970_cov_21.957239	Coordinate:1383	Reads:1	Hits:2	Allocated_reads:0.5	Strand:-
AGAAGTCCAAGTGGAAAGCCTGCCTT
>Location:NODE_387203_length_2970_cov_21.957239	Coordinate:1384	Reads:2	Hits:2	Allocated_reads:1	Strand:-
AAAAGAAGTCCAAGTGGAAAGCCTGCCT
>Location:NODE_387203_length_2970_cov_21.957239	Coordinate:1384	Reads:3	Hits:2	Allocated_reads:1.5	Strand:-
AAAGAAGTCCAAGTGGAAAGCCTGCCT
>Location:NODE_387203_length_2970_cov_21.957239	Coordinate:1384	Reads:1	Hits:2	Allocated_reads:0.5	Strand:-
AAGAAGTCCAAGTGGAAAGCCTGCCT
>Location:NODE_387203_length_2970_cov_21.957239	Coordinate:1384	Reads:1	Hits:2	Allocated_reads:0.5	Strand:-
AGAAGTCCAAGTGGAAAGCCTGCCG
>Location:NODE_387203_length_2970_cov_21.957239	Coordinate:1384	Reads:40	Hits:2	Allocated_reads:20	Strand:-
AGAAGTCCAAGTGGAAAGCCTGCCT
>Location:NODE_387203_length_2970_cov_21.957239	Coordinate:1385	Reads:1	Hits:2	Allocated_reads:0.5	Strand:-
AAAGAAGTCCAAGTGGAAAGCCTGCC
>Location:NODE_387203_length_2970_cov_21.957239	Coordinate:1385	Reads:1	Hits:2	Allocated_reads:0.5	Strand:-
AAGAAGTCCAAGTGGAAAGCCTGCC
>Location:NODE_387203_length_2970_cov_21.957239	Coordinate:1385	Reads:30	Hits:2	Allocated_reads:15	Strand:-
AGAAGTCCAAGTGGAAAGCCTGCC
>Location:NODE_387203_length_2970_cov_21.957239	Coordinate:1385	Reads:1	Hits:2	Allocated_reads:0.5	Strand:-
GCAAAAGAAGTCCAAGTGGAAAGCCTGCC
>Location:NODE_387203_length_2970_cov_21.957239	Coordinate:1392	Reads:1	Hits:2	Allocated_reads:0.5	Strand:+
TTTCCACTTGGACTTCTTTTGCCAGACATG
>Location:NODE_387203_length_2970_cov_21.957239	Coordinate:1394	Reads:1	Hits:2	Allocated_reads:0.5	Strand:+
TCCACTTGGACTTCTTTTGCCAGACA
>Location:NODE_387203_length_2970_cov_21.957239	Coordinate:1394	Reads:1	Hits:2	Allocated_reads:0.5	Strand:+
TCCACTTGGACTTCTTTTGCCAGACATG
>Location:NODE_387203_length_2970_cov_21.957239	Coordinate:1395	Reads:1	Hits:2	Allocated_reads:0.5	Strand:+
CCACTTGGACTTCTTTTGCCAGACATGT
>Location:NODE_387203_length_2970_cov_21.957239	Coordinate:1396	Reads:2	Hits:2	Allocated_reads:1	Strand:+
CACTTGGACTTCTTTTGCCAGACATGTT
>Location:NODE_387203_length_2970_cov_21.957239	Coordinate:1398	Reads:1	Hits:2	Allocated_reads:0.5	Strand:+
CTTGGACTTCTTTTGCCAGACATGTTTC
>Location:NODE_387203_length_2970_cov_21.957239	Coordinate:1398	Reads:3	Hits:2	Allocated_reads:1.5	Strand:+
CTTGGACTTCTTTTGCCAGACATGTTTCATC
>Location:NODE_387203_length_2970_cov_21.957239	Coordinate:1399	Reads:4	Hits:2	Allocated_reads:2	Strand:+
TTGGACTTCTTTTGCCAGACATGT
>Location:NODE_387203_length_2970_cov_21.957239	Coordinate:1399	Reads:3	Hits:2	Allocated_reads:1.5	Strand:+
TTGGACTTCTTTTGCCAGACATGTT
>Location:NODE_387203_length_2970_cov_21.957239	Coordinate:1399	Reads:7	Hits:2	Allocated_reads:3.5	Strand:+
TTGGACTTCTTTTGCCAGACATGTTT
>Location:NODE_387203_length_2970_cov_21.957239	Coordinate:1399	Reads:6	Hits:2	Allocated_reads:3	Strand:+
TTGGACTTCTTTTGCCAGACATGTTTC
>Location:NODE_387203_length_2970_cov_21.957239	Coordinate:1399	Reads:33	Hits:2	Allocated_reads:16.5	Strand:+
TTGGACTTCTTTTGCCAGACATGTTTCA
>Location:NODE_387203_length_2970_cov_21.957239	Coordinate:1399	Reads:9	Hits:2	Allocated_reads:4.5	Strand:+
TTGGACTTCTTTTGCCAGACATGTTTCAT
>Location:NODE_387203_length_2970_cov_21.957239	Coordinate:1399	Reads:1	Hits:2	Allocated_reads:0.5	Strand:+
TTGGACTTCTTTTGCCAGACATGTTTTATC
>Location:NODE_387203_length_2970_cov_21.957239	Coordinate:1399	Reads:66	Hits:2	Allocated_reads:33	Strand:+
TTGGACTTCTTTTGCCAGACATGTTTCATC
>Location:NODE_387203_length_2970_cov_21.957239	Coordinate:1399	Reads:1	Hits:2	Allocated_reads:0.5	Strand:+
TTGGACTTCTTTTGCCAGACAAGTTTCATCA
>Location:NODE_387203_length_2970_cov_21.957239	Coordinate:1399	Reads:13	Hits:2	Allocated_reads:6.5	Strand:+
TTGGACTTCTTTTGCCAGACATGTTTCATCA
>Location:NODE_387203_length_2970_cov_21.957239	Coordinate:1399	Reads:2	Hits:2	Allocated_reads:1	Strand:+
TTGGACTTCTTTTGCCAGACATGTTTCATCAAC
>Location:NODE_387203_length_2970_cov_21.957239	Coordinate:1399	Reads:1	Hits:2	Allocated_reads:0.5	Strand:+
TTGGACTTCTTTTGCCAGACATGATTCATCAACA
>Location:NODE_387203_length_2970_cov_21.957239	Coordinate:1399	Reads:40	Hits:2	Allocated_reads:20	Strand:+
TTGGACTTCTTTTGCCAGACATGTTTCATCAACA
>Location:NODE_387203_length_2970_cov_21.957239	Coordinate:1400	Reads:1	Hits:2	Allocated_reads:0.5	Strand:+
TGGACTTCTTTTGCCAGACATGTT
>Location:NODE_387203_length_2970_cov_21.957239	Coordinate:1400	Reads:1	Hits:2	Allocated_reads:0.5	Strand:+
TGGACTTCTTTTGCCAGACATGTTTCAT
>Location:NODE_387203_length_2970_cov_21.957239	Coordinate:1400	Reads:5	Hits:2	Allocated_reads:2.5	Strand:+
TGGACTTCTTTTGCCAGACATGTTTCATC
>Location:NODE_387203_length_2970_cov_21.957239	Coordinate:1400	Reads:10	Hits:2	Allocated_reads:5	Strand:+
TGGACTTCTTTTGCCAGACATGTTTCATCA
>Location:NODE_387203_length_2970_cov_21.957239	Coordinate:1400	Reads:4	Hits:2	Allocated_reads:2	Strand:+
TGGACTTCTTTTGCCAGACATGTTTCATCAACA
>Location:NODE_387203_length_2970_cov_21.957239	Coordinate:1401	Reads:1	Hits:2	Allocated_reads:0.5	Strand:+
GGACTTCTTTTGCCAGACATGTTTCATCA
>Location:NODE_387203_length_2970_cov_21.957239	Coordinate:1402	Reads:1	Hits:2	Allocated_reads:0.5	Strand:-
TGATGAAACATGTCTGGCAAAAGAAGTC
>Location:NODE_387203_length_2970_cov_21.957239	Coordinate:1404	Reads:1	Hits:2	Allocated_reads:0.5	Strand:+
CTTCTTTTGCCAGACATGTTTCATCAACA
>Location:NODE_387203_length_2970_cov_21.957239	Coordinate:1405	Reads:1	Hits:2	Allocated_reads:0.5	Strand:-
ATGTTGATGAAACATGTCTGGCAAAAGAA
>Location:NODE_387203_length_2970_cov_21.957239	Coordinate:1405	Reads:1	Hits:2	Allocated_reads:0.5	Strand:+
TTCTTTTGCCAGACATGTTTCATCA
>Location:NODE_387203_length_2970_cov_21.957239	Coordinate:1405	Reads:1	Hits:2	Allocated_reads:0.5	Strand:+
TTCTTTTGCCAGACATGTTTCATCAACT
>Location:NODE_387203_length_2970_cov_21.957239	Coordinate:1405	Reads:7	Hits:2	Allocated_reads:3.5	Strand:+
TTCTTTTGCCAGACATGTTTCATCAACA
>Location:NODE_387203_length_2970_cov_21.957239	Coordinate:1406	Reads:12	Hits:2	Allocated_reads:6	Strand:+
TCTTTTGCCAGACATGTTTCATCAACA
>Location:NODE_387203_length_2970_cov_21.957239	Coordinate:1406	Reads:1	Hits:2	Allocated_reads:0.5	Strand:-
TGTTGATGAAACATGTCTGGCAAAAGA
>Location:NODE_387203_length_2970_cov_21.957239	Coordinate:1407	Reads:1	Hits:2	Allocated_reads:0.5	Strand:+
CTTTTGCCAGACATGTTTCATCAACA
>Location:NODE_387203_length_2970_cov_21.957239	Coordinate:1408	Reads:24	Hits:2	Allocated_reads:12	Strand:+
TTTTGCCAGACATGTTTCATCAACA
>Location:NODE_387203_length_2970_cov_21.957239	Coordinate:1409	Reads:7	Hits:2	Allocated_reads:3.5	Strand:+
TTTGCCAGACATGTTTCATCAACA
>Location:NODE_387203_length_2970_cov_21.957239	Coordinate:1414	Reads:1	Hits:2	Allocated_reads:0.5	Strand:-
TCTTCCACTATGTTGATGAAACATGTCTG
>Location:NODE_387203_length_2970_cov_21.957239	Coordinate:1415	Reads:2	Hits:2	Allocated_reads:1	Strand:-
TCTTCCACTATGTTGATGAAACATGTCT
>Location:NODE_387203_length_2970_cov_21.957239	Coordinate:1416	Reads:1	Hits:2	Allocated_reads:0.5	Strand:-
TCTTCCACTATGTTGATGAAACATGTC
>Location:NODE_387203_length_2970_cov_21.957239	Coordinate:1418	Reads:4	Hits:2	Allocated_reads:2	Strand:-
TCTTCCACTATGTTGATGAAACATG
>Location:NODE_387203_length_2970_cov_21.957239	Coordinate:1459	Reads:1	Hits:2	Allocated_reads:0.5	Strand:+
ATCGAAATAGGAGAGGAGGAGGAGCA
>Location:NODE_387203_length_2970_cov_21.957239	Coordinate:1460	Reads:1	Hits:2	Allocated_reads:0.5	Strand:+
TCGAAATAGGAGAGGAGGAGGAGC
>Location:NODE_387203_length_2970_cov_21.957239	Coordinate:1460	Reads:1	Hits:2	Allocated_reads:0.5	Strand:+
TCGAAATAGGAGAGGAGGAGGAGCA
>Location:NODE_387203_length_2970_cov_21.957239	Coordinate:1501	Reads:1	Hits:2	Allocated_reads:0.5	Strand:+
TTCTGAGCAGCCCTTCAGCTGTCCCCTCT
>Location:NODE_387203_length_2970_cov_21.957239	Coordinate:1504	Reads:1	Hits:2	Allocated_reads:0.5	Strand:+
TGAGCAGCCCTTCAGCTGTCCCCTCTGCAC
>Location:NODE_387203_length_2970_cov_21.957239	Coordinate:1609	Reads:1	Hits:2	Allocated_reads:0.5	Strand:+
TTTTCCCTTCTTTTCCAGACTGGTGAGG
>Location:NODE_387203_length_2970_cov_21.957239	Coordinate:1609	Reads:1	Hits:2	Allocated_reads:0.5	Strand:+
TTTTCCCTTCTTTTCCAGACTGGTGAGGA
>Location:NODE_387203_length_2970_cov_21.957239	Coordinate:1609	Reads:3	Hits:2	Allocated_reads:1.5	Strand:+
TTTTCCCTTCTTTTCCAGACTGGTGAGGAA
>Location:NODE_387203_length_2970_cov_21.957239	Coordinate:1610	Reads:3	Hits:2	Allocated_reads:1.5	Strand:+
TTTCCCTTCTTTTCCAGACTGGTGAGGAA
>Location:NODE_387203_length_2970_cov_21.957239	Coordinate:1611	Reads:2	Hits:2	Allocated_reads:1	Strand:+
TTCCCTTCTTTTCCAGACTGGTGAGG
>Location:NODE_387203_length_2970_cov_21.957239	Coordinate:1611	Reads:1	Hits:2	Allocated_reads:0.5	Strand:+
TTCCCTTCTTTTCCAGACTGGTGAGGAA
>Location:NODE_387203_length_2970_cov_21.957239	Coordinate:1622	Reads:1	Hits:2	Allocated_reads:0.5	Strand:+
TCCAGACTGGTGAGGAAAGTCTCTTTCAGC
>Location:NODE_387203_length_2970_cov_21.957239	Coordinate:1645	Reads:2	Hits:2	Allocated_reads:1	Strand:+
TTTCAGCGGTACCCCAGTAAGTTCTTC
>Location:NODE_387203_length_2970_cov_21.957239	Coordinate:1645	Reads:8	Hits:2	Allocated_reads:4	Strand:+
TTTCAGCGGTACCCCAGTAAGTTCTTCA
>Location:NODE_387203_length_2970_cov_21.957239	Coordinate:1645	Reads:2	Hits:2	Allocated_reads:1	Strand:+
TTTCAGCGGTACCCCAGTAAGTTCTTCAAA
>Location:NODE_387203_length_2970_cov_21.957239	Coordinate:1645	Reads:1	Hits:2	Allocated_reads:0.5	Strand:+
TTTCAGCGGTACCCCAGTAAGTTCTTCAAAA
>Location:NODE_387203_length_2970_cov_21.957239	Coordinate:1646	Reads:1	Hits:2	Allocated_reads:0.5	Strand:-
GAAGAACTTACTGGGGTACCGCTGAA
>Location:NODE_387203_length_2970_cov_21.957239	Coordinate:1646	Reads:1	Hits:2	Allocated_reads:0.5	Strand:-
TGAAGAACTTACTGGGGTACCGCTGAA
>Location:NODE_387203_length_2970_cov_21.957239	Coordinate:1646	Reads:5	Hits:2	Allocated_reads:2.5	Strand:+
TTCAGCGGTACCCCAGTAAGTTCTTC
>Location:NODE_387203_length_2970_cov_21.957239	Coordinate:1646	Reads:8	Hits:2	Allocated_reads:4	Strand:+
TTCAGCGGTACCCCAGTAAGTTCTTCA
>Location:NODE_387203_length_2970_cov_21.957239	Coordinate:1646	Reads:5	Hits:2	Allocated_reads:2.5	Strand:+
TTCAGCGGTACCCCAGTAAGTTCTTCAA
>Location:NODE_387203_length_2970_cov_21.957239	Coordinate:1646	Reads:3	Hits:2	Allocated_reads:1.5	Strand:+
TTCAGCGGTACCCCAGTAAGTTCTTCAAA
>Location:NODE_387203_length_2970_cov_21.957239	Coordinate:1646	Reads:12	Hits:2	Allocated_reads:6	Strand:+
TTCAGCGGTACCCCAGTAAGTTCTTCAAAA
>Location:NODE_387203_length_2970_cov_21.957239	Coordinate:1646	Reads:5	Hits:2	Allocated_reads:2.5	Strand:+
TTCAGCGGTACCCCAGTAAGTTCTTCAAAAT
>Location:NODE_387203_length_2970_cov_21.957239	Coordinate:1647	Reads:2	Hits:2	Allocated_reads:1	Strand:+
TCAGCGGTACCCCAGTAAGTTCTTC
>Location:NODE_387203_length_2970_cov_21.957239	Coordinate:1647	Reads:1	Hits:2	Allocated_reads:0.5	Strand:+
TCAGCGGTACCCCAGTAAGTTCTTCA
>Location:NODE_387203_length_2970_cov_21.957239	Coordinate:1647	Reads:2	Hits:2	Allocated_reads:1	Strand:+
TCAGCGGTACCCCAGTAAGTTCTTCAA
>Location:NODE_387203_length_2970_cov_21.957239	Coordinate:1647	Reads:6	Hits:2	Allocated_reads:3	Strand:+
TCAGCGGTACCCCAGTAAGTTCTTCAAA
>Location:NODE_387203_length_2970_cov_21.957239	Coordinate:1647	Reads:10	Hits:2	Allocated_reads:5	Strand:+
TCAGCGGTACCCCAGTAAGTTCTTCAAAA
>Location:NODE_387203_length_2970_cov_21.957239	Coordinate:1647	Reads:7	Hits:2	Allocated_reads:3.5	Strand:+
TCAGCGGTACCCCAGTAAGTTCTTCAAAAT
>Location:NODE_387203_length_2970_cov_21.957239	Coordinate:1647	Reads:3	Hits:2	Allocated_reads:1.5	Strand:+
TCAGCGGTACCCCAGTAAGTTCTTCAAAATG
>Location:NODE_387203_length_2970_cov_21.957239	Coordinate:1647	Reads:1	Hits:2	Allocated_reads:0.5	Strand:+
TCAGCGGTACCCCAGTAAGTTCTTCAAAATGGAC
>Location:NODE_387203_length_2970_cov_21.957239	Coordinate:1648	Reads:1	Hits:2	Allocated_reads:0.5	Strand:+
CAGCGGTACCCCAGTAAGTTCTTCAAAA
>Location:NODE_387203_length_2970_cov_21.957239	Coordinate:1648	Reads:1	Hits:2	Allocated_reads:0.5	Strand:+
CAGCGGTACCCCAGTAAGTTCTTCAAAATG
>Location:NODE_387203_length_2970_cov_21.957239	Coordinate:1649	Reads:1	Hits:2	Allocated_reads:0.5	Strand:+
AGCGGTACCCCAGTAAGTTCTTCAAAA
>Location:NODE_387203_length_2970_cov_21.957239	Coordinate:1650	Reads:1	Hits:2	Allocated_reads:0.5	Strand:+
GCGGTACCCCAGTAAGTTCTTCAAAA
>Location:NODE_387203_length_2970_cov_21.957239	Coordinate:1650	Reads:1	Hits:2	Allocated_reads:0.5	Strand:+
GCGGTACCCCAGTAAGTTCTTCAAAATG
>Location:NODE_387203_length_2970_cov_21.957239	Coordinate:1650	Reads:2	Hits:2	Allocated_reads:1	Strand:+
GCGGTACCCCAGTAAGTTCTTCAAAATGGAC
>Location:NODE_387203_length_2970_cov_21.957239	Coordinate:1651	Reads:1	Hits:2	Allocated_reads:0.5	Strand:+
CGGTACCCCAGTAAGTTCTTCAAAATGGA
>Location:NODE_387203_length_2970_cov_21.957239	Coordinate:1651	Reads:1	Hits:2	Allocated_reads:0.5	Strand:+
CGGTACCCCAGTAAGTTCTTCAAAATGGAC
>Location:NODE_387203_length_2970_cov_21.957239	Coordinate:1652	Reads:3	Hits:2	Allocated_reads:1.5	Strand:+
GGTACCCCAGTAAGTTCTTCAAAATGGAC
>Location:NODE_387203_length_2970_cov_21.957239	Coordinate:1653	Reads:1	Hits:2	Allocated_reads:0.5	Strand:+
GTACCCCAGTAAGTTCTTCAAAATGGACT
>Location:NODE_387203_length_2970_cov_21.957239	Coordinate:1654	Reads:38	Hits:2	Allocated_reads:19	Strand:+
TACCCCAGTAAGTTCTTCAAAATGGAC
>Location:NODE_387203_length_2970_cov_21.957239	Coordinate:1654	Reads:1	Hits:2	Allocated_reads:0.5	Strand:+
TACCCCAGTAAGTTCTTCAAAATGGACT
>Location:NODE_387203_length_2970_cov_21.957239	Coordinate:1656	Reads:5	Hits:2	Allocated_reads:2.5	Strand:+
CCCCAGTAAGTTCTTCAAAATGGACTGTC
>Location:NODE_387203_length_2970_cov_21.957239	Coordinate:1658	Reads:3	Hits:2	Allocated_reads:1.5	Strand:+
CCAGTAAGTTCTTCAAAATGGACTGTC
>Location:NODE_387203_length_2970_cov_21.957239	Coordinate:1659	Reads:2	Hits:2	Allocated_reads:1	Strand:+
CAGTAAGTTCTTCAAAATGGACTGTCATT
>Location:NODE_387203_length_2970_cov_21.957239	Coordinate:1659	Reads:1	Hits:2	Allocated_reads:0.5	Strand:+
CAGTAAGTTCTTCAAAATGGACTGTCATTC
>Location:NODE_387203_length_2970_cov_21.957239	Coordinate:1662	Reads:1	Hits:2	Allocated_reads:0.5	Strand:+
TAAGTTCTTCAAAATGGACTGTCATTC
>Location:NODE_387203_length_2970_cov_21.957239	Coordinate:1662	Reads:1	Hits:2	Allocated_reads:0.5	Strand:+
TAAGTTCTTCAAAATGGACTGTCATTCC
>Location:NODE_387203_length_2970_cov_21.957239	Coordinate:1662	Reads:1	Hits:2	Allocated_reads:0.5	Strand:+
TAAGTTCTTCAAAATGGACTGTCATTCCA
>Location:NODE_387203_length_2970_cov_21.957239	Coordinate:1662	Reads:4	Hits:2	Allocated_reads:2	Strand:+
TAAGTTCTTCAAAATGGACTGTCATTCCAA
>Location:NODE_387203_length_2970_cov_21.957239	Coordinate:1663	Reads:2	Hits:2	Allocated_reads:1	Strand:+
AAGTTCTTCAAAATGGACTGTCATTCCA
>Location:NODE_387203_length_2970_cov_21.957239	Coordinate:1663	Reads:1	Hits:2	Allocated_reads:0.5	Strand:+
AAGTTCTTCAAAATGGACTGTCATTCCAAT
>Location:NODE_387203_length_2970_cov_21.957239	Coordinate:1666	Reads:1	Hits:2	Allocated_reads:0.5	Strand:+
TTCTTCAAAATGGACTGTCATTCCAATC
>Location:NODE_387203_length_2970_cov_21.957239	Coordinate:1667	Reads:1	Hits:2	Allocated_reads:0.5	Strand:+
TCTTCAAAATGGACTGTCATTCCAATC
>Location:NODE_387203_length_2970_cov_21.957239	Coordinate:1692	Reads:2	Hits:1	Allocated_reads:2	Strand:+
TCGCCTGAAACAAAAAAGGCCACTCTTCTT
>Location:NODE_387203_length_2970_cov_21.957239	Coordinate:1742	Reads:1	Hits:2	Allocated_reads:0.5	Strand:+
CCGCTGTTTATTGCTTTGCGCTGAGAGT
>Location:NODE_387203_length_2970_cov_21.957239	Coordinate:1743	Reads:1	Hits:2	Allocated_reads:0.5	Strand:+
CGCTGTTTATTGCTTTGCGCTGAGAG
>Location:NODE_387203_length_2970_cov_21.957239	Coordinate:1744	Reads:1	Hits:2	Allocated_reads:0.5	Strand:-
ACTACTCTCAGCGCAAAGCAATAAACAGC
>Location:NODE_387203_length_2970_cov_21.957239	Coordinate:1745	Reads:1	Hits:2	Allocated_reads:0.5	Strand:+
CTGTTTATTGCTTTGCGCTGAGAGTAGTA
>Location:NODE_387203_length_2970_cov_21.957239	Coordinate:1746	Reads:1	Hits:2	Allocated_reads:0.5	Strand:+
TGTTTATTGCTTTGCGCTGAGAGTAGT
>Location:NODE_387203_length_2970_cov_21.957239	Coordinate:1748	Reads:2	Hits:2	Allocated_reads:1	Strand:+
TTTATTGCTTTGCGCTGAGAGTAGTAGG
>Location:NODE_387203_length_2970_cov_21.957239	Coordinate:1748	Reads:2	Hits:2	Allocated_reads:1	Strand:+
TTTATTGCTTTGCGCTGAGAGTAGTAGGT
>Location:NODE_387203_length_2970_cov_21.957239	Coordinate:1749	Reads:1	Hits:2	Allocated_reads:0.5	Strand:+
TTATTGCTTTGCGCTGAGAGTAGTAGG
>Location:NODE_387203_length_2970_cov_21.957239	Coordinate:1749	Reads:1	Hits:2	Allocated_reads:0.5	Strand:+
TTATTGCTTTGCGCTGAGAGTAGTAGGT
>Location:NODE_387203_length_2970_cov_21.957239	Coordinate:1749	Reads:1	Hits:2	Allocated_reads:0.5	Strand:+
TTATTGCTTTGCGCTGAGAGTAGTAGGTG
>Location:NODE_387203_length_2970_cov_21.957239	Coordinate:1750	Reads:8	Hits:2	Allocated_reads:4	Strand:+
TATTGCTTTGCGCTGAGAGTAGTAGG
>Location:NODE_387203_length_2970_cov_21.957239	Coordinate:1750	Reads:11	Hits:2	Allocated_reads:5.5	Strand:+
TATTGCTTTGCGCTGAGAGTAGTAGGT
>Location:NODE_387203_length_2970_cov_21.957239	Coordinate:1750	Reads:5	Hits:2	Allocated_reads:2.5	Strand:+
TATTGCTTTGCGCTGAGAGTAGTAGGTG
>Location:NODE_387203_length_2970_cov_21.957239	Coordinate:1750	Reads:18	Hits:2	Allocated_reads:9	Strand:+
TATTGCTTTGCGCTGAGAGTAGTAGGTGC
>Location:NODE_387203_length_2970_cov_21.957239	Coordinate:1750	Reads:5	Hits:2	Allocated_reads:2.5	Strand:+
TATTGCTTTGCGCTGAGAGTAGTAGGTGCA
>Location:NODE_387203_length_2970_cov_21.957239	Coordinate:1750	Reads:1	Hits:2	Allocated_reads:0.5	Strand:+
TATTGCTTTGCGCTGAGAGTAGTAGGTGCAT
>Location:NODE_387203_length_2970_cov_21.957239	Coordinate:1750	Reads:1	Hits:2	Allocated_reads:0.5	Strand:+
TATTGCTTTGCGCTGAGAGTAGTAGGTGCATT
>Location:NODE_387203_length_2970_cov_21.957239	Coordinate:1751	Reads:1	Hits:2	Allocated_reads:0.5	Strand:+
ATTGCTTTGCGCTGAGAGTAGTAGGTGC
>Location:NODE_387203_length_2970_cov_21.957239	Coordinate:1752	Reads:1	Hits:2	Allocated_reads:0.5	Strand:+
TTGCTTTGCGCTGAGAGTAGTAGGT
>Location:NODE_387203_length_2970_cov_21.957239	Coordinate:1753	Reads:1	Hits:2	Allocated_reads:0.5	Strand:+
TGCTTTGCGCTGAGAGTAGTAGGTGC
>Location:NODE_387203_length_2970_cov_21.957239	Coordinate:1753	Reads:1	Hits:2	Allocated_reads:0.5	Strand:+
TGCTTTGCGCTGAGAGTAGTAGGTGCAC
>Location:NODE_387203_length_2970_cov_21.957239	Coordinate:1756	Reads:1	Hits:2	Allocated_reads:0.5	Strand:+
TTTGCGCTGAGAGTAGTAGGTGCATTTCA
>Location:NODE_387203_length_2970_cov_21.957239	Coordinate:1758	Reads:1	Hits:2	Allocated_reads:0.5	Strand:+
TGCGCTGAGAGTAGTAGGTGCATT
>Location:NODE_387203_length_2970_cov_21.957239	Coordinate:1760	Reads:1	Hits:2	Allocated_reads:0.5	Strand:-
TCTAATGAAATGCACCTACTACTCTCAGCG
>Location:NODE_387203_length_2970_cov_21.957239	Coordinate:1761	Reads:1	Hits:2	Allocated_reads:0.5	Strand:-
TCTAATGAAATGCACCTACTACTCTCACA
>Location:NODE_387203_length_2970_cov_21.957239	Coordinate:1763	Reads:1	Hits:2	Allocated_reads:0.5	Strand:+
TGAGAGTAGTAGGTGCATTTCATT
>Location:NODE_387203_length_2970_cov_21.957239	Coordinate:1763	Reads:1	Hits:2	Allocated_reads:0.5	Strand:+
TGAGAGTAGTAGGTGCATTTCATTAGAG
>Location:NODE_387203_length_2970_cov_21.957239	Coordinate:1763	Reads:12	Hits:2	Allocated_reads:6	Strand:+
TGAGAGTAGTAGGTGCATTTCATTAGAGT
>Location:NODE_387203_length_2970_cov_21.957239	Coordinate:1764	Reads:1	Hits:2	Allocated_reads:0.5	Strand:-
AAAACTCTAATGAAATGCACCTACTACTCTC
>Location:NODE_387203_length_2970_cov_21.957239	Coordinate:1767	Reads:2	Hits:2	Allocated_reads:1	Strand:-
AAAACTCTAATGAAATGCACCTACTACT
>Location:NODE_387203_length_2970_cov_21.957239	Coordinate:1768	Reads:1	Hits:2	Allocated_reads:0.5	Strand:+
GTAGTAGGTGCATTTCATTAGAGTT
>Location:NODE_387203_length_2970_cov_21.957239	Coordinate:1769	Reads:1	Hits:2	Allocated_reads:0.5	Strand:+
TAGTAGGTGCATTTCATTAGAGTTTTT
>Location:NODE_387203_length_2970_cov_21.957239	Coordinate:1772	Reads:1	Hits:2	Allocated_reads:0.5	Strand:+
TAGGTGCATTTCATTAGAGTTTTTACTTCT
>Location:NODE_387203_length_2970_cov_21.957239	Coordinate:1774	Reads:2	Hits:2	Allocated_reads:1	Strand:-
GAAGAAGTAAAAACTCTAATGAAATGCACC
>Location:NODE_387203_length_2970_cov_21.957239	Coordinate:1780	Reads:1	Hits:2	Allocated_reads:0.5	Strand:+
TTTCATTAGAGTTTTTACTTCTTCAT
>Location:NODE_387203_length_2970_cov_21.957239	Coordinate:1780	Reads:1	Hits:2	Allocated_reads:0.5	Strand:+
TTTCATTAGAGTTTTTACTTCTTCATGACT
>Location:NODE_387203_length_2970_cov_21.957239	Coordinate:1782	Reads:5	Hits:2	Allocated_reads:2.5	Strand:+
TCATTAGAGTTTTTACTTCTTCATGACT
>Location:NODE_387203_length_2970_cov_21.957239	Coordinate:1785	Reads:3	Hits:2	Allocated_reads:1.5	Strand:+
TTAGAGTTTTTACTTCTTCATGACT
>Location:NODE_387203_length_2970_cov_21.957239	Coordinate:1785	Reads:1	Hits:2	Allocated_reads:0.5	Strand:+
TTAGAGTTTTTACTTCTTCATGACTGAA
>Location:NODE_387203_length_2970_cov_21.957239	Coordinate:1785	Reads:4	Hits:2	Allocated_reads:2	Strand:+
TTAGAGTTTTTACTTCTTCATGACTGAAGC
>Location:NODE_387203_length_2970_cov_21.957239	Coordinate:1785	Reads:23	Hits:2	Allocated_reads:11.5	Strand:+
TTAGAGTTTTTACTTCTTCATGACTGAAGCT
>Location:NODE_387203_length_2970_cov_21.957239	Coordinate:1786	Reads:1	Hits:2	Allocated_reads:0.5	Strand:+
TAGAGTTTTTACTTCTTCATGACT
>Location:NODE_387203_length_2970_cov_21.957239	Coordinate:1786	Reads:2	Hits:2	Allocated_reads:1	Strand:+
TAGAGTTTTTACTTCTTCATGACTGAAGC
>Location:NODE_387203_length_2970_cov_21.957239	Coordinate:1786	Reads:36	Hits:2	Allocated_reads:18	Strand:+
TAGAGTTTTTACTTCTTCATGACTGAAGCT
>Location:NODE_387203_length_2970_cov_21.957239	Coordinate:1792	Reads:2	Hits:2	Allocated_reads:1	Strand:+
TTTTACTTCTTCATGACTGAAGCT
>Location:NODE_387203_length_2970_cov_21.957239	Coordinate:1792	Reads:2	Hits:2	Allocated_reads:1	Strand:+
TTTTACTTCTTCATGACTGAAGCTTGTCT
>Location:NODE_387203_length_2970_cov_21.957239	Coordinate:1794	Reads:2	Hits:2	Allocated_reads:1	Strand:+
TTACTTCTTCATGACTGAAGCTTGTCT
>Location:NODE_387203_length_2970_cov_21.957239	Coordinate:1794	Reads:1	Hits:2	Allocated_reads:0.5	Strand:+
TTACTTCTTCATGACTGAAGCTTGTCTGTT
>Location:NODE_387203_length_2970_cov_21.957239	Coordinate:1795	Reads:6	Hits:2	Allocated_reads:3	Strand:+
TACTTCTTCATGACTGAAGCTTGTCT
>Location:NODE_387203_length_2970_cov_21.957239	Coordinate:1795	Reads:5	Hits:2	Allocated_reads:2.5	Strand:+
TACTTCTTCATGACTGAAGCTTGTCTGT
>Location:NODE_387203_length_2970_cov_21.957239	Coordinate:1795	Reads:14	Hits:2	Allocated_reads:7	Strand:+
TACTTCTTCATGACTGAAGCTTGTCTGTT
>Location:NODE_387203_length_2970_cov_21.957239	Coordinate:1795	Reads:1	Hits:2	Allocated_reads:0.5	Strand:+
TACTTCTTCATGACTGAAGCTTGTCTGTGG
>Location:NODE_387203_length_2970_cov_21.957239	Coordinate:1795	Reads:1	Hits:2	Allocated_reads:0.5	Strand:+
TACTTCTTCATGACTGAAGCTTGTCTGTTC
>Location:NODE_387203_length_2970_cov_21.957239	Coordinate:1795	Reads:2	Hits:2	Allocated_reads:1	Strand:+
TACTTCTTCATGACTGAAGCTTGTCTGTTCACT
>Location:NODE_387203_length_2970_cov_21.957239	Coordinate:1796	Reads:1	Hits:2	Allocated_reads:0.5	Strand:-
AGTGAACAGACAAGCTTCAGTCATGAAGAAGT
>Location:NODE_387203_length_2970_cov_21.957239	Coordinate:1796	Reads:1	Hits:2	Allocated_reads:0.5	Strand:-
TCAGTGAACAGACAAGCTTCAGTCATGAAGAAGT
>Location:NODE_387203_length_2970_cov_21.957239	Coordinate:1796	Reads:1	Hits:2	Allocated_reads:0.5	Strand:-
TGAACAGACAAGCTTCAGTCATGAAGAAGT
>Location:NODE_387203_length_2970_cov_21.957239	Coordinate:1797	Reads:1	Hits:2	Allocated_reads:0.5	Strand:+
CTTCTTCATGACTGAAGCTTGTCTGTTCAC
>Location:NODE_387203_length_2970_cov_21.957239	Coordinate:1798	Reads:1	Hits:2	Allocated_reads:0.5	Strand:+
TTCTTCATGACTGAAGCTTGTCTGT
>Location:NODE_387203_length_2970_cov_21.957239	Coordinate:1798	Reads:1	Hits:2	Allocated_reads:0.5	Strand:+
TTCTTCATGACTGAAGCTTGTCTGTT
>Location:NODE_387203_length_2970_cov_21.957239	Coordinate:1798	Reads:1	Hits:2	Allocated_reads:0.5	Strand:+
TTCTTCATGACTGAAGCTTGTCTGTTCA
>Location:NODE_387203_length_2970_cov_21.957239	Coordinate:1798	Reads:2	Hits:2	Allocated_reads:1	Strand:+
TTCTTCATGACTGAAGCTTGTCTGTTCAC
>Location:NODE_387203_length_2970_cov_21.957239	Coordinate:1798	Reads:2	Hits:2	Allocated_reads:1	Strand:+
TTCTTCATGACTGAAGCTTGTCTGTTCACT
>Location:NODE_387203_length_2970_cov_21.957239	Coordinate:1801	Reads:1	Hits:2	Allocated_reads:0.5	Strand:+
TTCATGACTGAAGCTTGTCTGTTCA
>Location:NODE_387203_length_2970_cov_21.957239	Coordinate:1802	Reads:1	Hits:2	Allocated_reads:0.5	Strand:+
TCATGACTGAAGCTTGTCTGTTCACTGA
>Location:NODE_387203_length_2970_cov_21.957239	Coordinate:1803	Reads:1	Hits:2	Allocated_reads:0.5	Strand:+
CATGACTGAAGCTTGTCTGTTCACTGAGA
>Location:NODE_387203_length_2970_cov_21.957239	Coordinate:1805	Reads:3	Hits:2	Allocated_reads:1.5	Strand:+
TGACTGAAGCTTGTCTGTTCACTGAGA
>Location:NODE_387203_length_2970_cov_21.957239	Coordinate:1805	Reads:6	Hits:2	Allocated_reads:3	Strand:+
TGACTGAAGCTTGTCTGTTCACTGAGAA
>Location:NODE_387203_length_2970_cov_21.957239	Coordinate:1805	Reads:3	Hits:2	Allocated_reads:1.5	Strand:+
TGACTGAAGCTTGTCTGTTCACTGAGAATC
>Location:NODE_387203_length_2970_cov_21.957239	Coordinate:1805	Reads:1	Hits:2	Allocated_reads:0.5	Strand:+
TGACTGAAGCTTGTCTGTTCACTGAGAATCT
>Location:NODE_387203_length_2970_cov_21.957239	Coordinate:1806	Reads:1	Hits:2	Allocated_reads:0.5	Strand:-
AAGATTCTCAGTGAACAGACAAGCTTCAGTC
>Location:NODE_387203_length_2970_cov_21.957239	Coordinate:1806	Reads:4	Hits:2	Allocated_reads:2	Strand:+
GACTGAAGCTTGTCTGTTCACTGAGAA
>Location:NODE_387203_length_2970_cov_21.957239	Coordinate:1806	Reads:1	Hits:2	Allocated_reads:0.5	Strand:+
GACTGAAGCTTGTCTGTTCACTGAGAATC
>Location:NODE_387203_length_2970_cov_21.957239	Coordinate:1806	Reads:2	Hits:2	Allocated_reads:1	Strand:+
GACTGAAGCTTGTCTGTTCACTGAGAATCT
>Location:NODE_387203_length_2970_cov_21.957239	Coordinate:1807	Reads:2	Hits:2	Allocated_reads:1	Strand:-
AAGATTCTCAGTGAACAGACAAGCTTCAGT
>Location:NODE_387203_length_2970_cov_21.957239	Coordinate:1807	Reads:1	Hits:2	Allocated_reads:0.5	Strand:+
ACTGAAGCTTGTCTGTTCACTGAGAA
>Location:NODE_387203_length_2970_cov_21.957239	Coordinate:1807	Reads:1	Hits:2	Allocated_reads:0.5	Strand:+
ACTGAAGCTTGTCTGTTCACTGAGAATC
>Location:NODE_387203_length_2970_cov_21.957239	Coordinate:1807	Reads:1	Hits:2	Allocated_reads:0.5	Strand:+
ACTGAAGCTTGTCTGTTCACTGAGAATCT
>Location:NODE_387203_length_2970_cov_21.957239	Coordinate:1808	Reads:2	Hits:2	Allocated_reads:1	Strand:+
CTGAAGCTTGTCTGTTCACTGAGAATCT
>Location:NODE_387203_length_2970_cov_21.957239	Coordinate:1809	Reads:1	Hits:2	Allocated_reads:0.5	Strand:-
AAGATTCTCAGTGAACAGACAAGCTTCA
>Location:NODE_387203_length_2970_cov_21.957239	Coordinate:1809	Reads:2	Hits:2	Allocated_reads:1	Strand:+
TGAAGCTTGTCTGTTCACTGAGAATC
>Location:NODE_387203_length_2970_cov_21.957239	Coordinate:1809	Reads:16	Hits:2	Allocated_reads:8	Strand:+
TGAAGCTTGTCTGTTCACTGAGAATCT
>Location:NODE_387203_length_2970_cov_21.957239	Coordinate:1809	Reads:1	Hits:2	Allocated_reads:0.5	Strand:+
TGAAGCTTGTCTGTTCACTGAGAATCTT
>Location:NODE_387203_length_2970_cov_21.957239	Coordinate:1809	Reads:1	Hits:2	Allocated_reads:0.5	Strand:+
TGAAGCTTGTCTGTTCACTGAGAATCTTC
>Location:NODE_387203_length_2970_cov_21.957239	Coordinate:1810	Reads:1	Hits:2	Allocated_reads:0.5	Strand:-
AAGATTCTCAGTGAACAGACAAGCTTC
>Location:NODE_387203_length_2970_cov_21.957239	Coordinate:1810	Reads:3	Hits:2	Allocated_reads:1.5	Strand:+
GAAGCTTGTCTGTTCACTGAGAATC
>Location:NODE_387203_length_2970_cov_21.957239	Coordinate:1810	Reads:5	Hits:2	Allocated_reads:2.5	Strand:+
GAAGCTTGTCTGTTCACTGAGAATCT
>Location:NODE_387203_length_2970_cov_21.957239	Coordinate:1810	Reads:2	Hits:2	Allocated_reads:1	Strand:+
GAAGCTTGTCTGTTCACTGAGAATCTT
>Location:NODE_387203_length_2970_cov_21.957239	Coordinate:1811	Reads:1	Hits:2	Allocated_reads:0.5	Strand:-
AAGATTCTCAGTGAACAGACAAGCTT
>Location:NODE_387203_length_2970_cov_21.957239	Coordinate:1812	Reads:1	Hits:2	Allocated_reads:0.5	Strand:-
AAGATTCTCAGTGAACAGACAAGCT
>Location:NODE_387203_length_2970_cov_21.957239	Coordinate:1812	Reads:2	Hits:2	Allocated_reads:1	Strand:+
AGCTTGTCTGTTCACTGAGAATCTTCA
>Location:NODE_387203_length_2970_cov_21.957239	Coordinate:1812	Reads:3	Hits:2	Allocated_reads:1.5	Strand:+
AGCTTGTCTGTTCACTGAGAATCTTCATA
>Location:NODE_387203_length_2970_cov_21.957239	Coordinate:1813	Reads:2	Hits:2	Allocated_reads:1	Strand:+
GCTTGTCTGTTCACTGAGAATCTTCAC
>Location:NODE_387203_length_2970_cov_21.957239	Coordinate:1813	Reads:1	Hits:2	Allocated_reads:0.5	Strand:+
GCTTGTCTGTTCACTGAGAATCTTCATT
>Location:NODE_387203_length_2970_cov_21.957239	Coordinate:1813	Reads:2	Hits:2	Allocated_reads:1	Strand:+
GCTTGTCTGTTCACTGAGAATCTTCATA
>Location:NODE_387203_length_2970_cov_21.957239	Coordinate:1815	Reads:13	Hits:2	Allocated_reads:6.5	Strand:+
TTGTCTGTTCACTGAGAATCTTCA
>Location:NODE_387203_length_2970_cov_21.957239	Coordinate:1815	Reads:1	Hits:2	Allocated_reads:0.5	Strand:+
TTGTCTGTTCACTGAGAATCTTCAC
>Location:NODE_387203_length_2970_cov_21.957239	Coordinate:1815	Reads:1	Hits:2	Allocated_reads:0.5	Strand:+
TTGTCTGTTCACTGAGAATCTTCTT
>Location:NODE_387203_length_2970_cov_21.957239	Coordinate:1816	Reads:1	Hits:2	Allocated_reads:0.5	Strand:+
TGTCTGTTCACTGAGAATCTTCAC
>Location:NODE_387203_length_2970_cov_21.957239	Coordinate:1816	Reads:1	Hits:2	Allocated_reads:0.5	Strand:+
TGTCTGTTCACTGAGAATCTTCACC
>Location:NODE_387203_length_2970_cov_21.957239	Coordinate:1816	Reads:5	Hits:2	Allocated_reads:2.5	Strand:+
TGTCTGTTCACTGAGAATCTTCATA
>Location:NODE_387203_length_2970_cov_21.957239	Coordinate:1851	Reads:1	Hits:2	Allocated_reads:0.5	Strand:-
CAGTCAGTGAGACACTGGAAACCCAGCACC
>Location:NODE_387203_length_2970_cov_21.957239	Coordinate:1856	Reads:1	Hits:2	Allocated_reads:0.5	Strand:+
TGGGTTTCCAGTGTCTCACTGACTGGC
>Location:NODE_387203_length_2970_cov_21.957239	Coordinate:1860	Reads:1	Hits:2	Allocated_reads:0.5	Strand:+
TTTCCAGTGTCTCACTGACTGGCAAAAACT
>Location:NODE_387203_length_2970_cov_21.957239	Coordinate:1862	Reads:2	Hits:2	Allocated_reads:1	Strand:+
TCCAGTGTCTCACTGACTGGCAAAAACT
>Location:NODE_387203_length_2970_cov_21.957239	Coordinate:1864	Reads:1	Hits:2	Allocated_reads:0.5	Strand:+
CAGTGTCTCACTGACTGGCAAAAACT
>Location:NODE_387203_length_2970_cov_21.957239	Coordinate:1866	Reads:1	Hits:2	Allocated_reads:0.5	Strand:+
GTGTCTCACTGACTGGCAAAAACTTCATGTCC
>Location:NODE_387203_length_2970_cov_21.957239	Coordinate:1867	Reads:1	Hits:2	Allocated_reads:0.5	Strand:+
TGTCTCACTGACTGGCAAAAACTTC
>Location:NODE_387203_length_2970_cov_21.957239	Coordinate:1867	Reads:3	Hits:2	Allocated_reads:1.5	Strand:+
TGTCTCACTGACTGGCAAAAACTTCAT
>Location:NODE_387203_length_2970_cov_21.957239	Coordinate:1867	Reads:10	Hits:2	Allocated_reads:5	Strand:+
TGTCTCACTGACTGGCAAAAACTTCATG
>Location:NODE_387203_length_2970_cov_21.957239	Coordinate:1867	Reads:14	Hits:2	Allocated_reads:7	Strand:+
TGTCTCACTGACTGGCAAAAACTTCATGT
>Location:NODE_387203_length_2970_cov_21.957239	Coordinate:1867	Reads:7	Hits:2	Allocated_reads:3.5	Strand:+
TGTCTCACTGACTGGCAAAAACTTCATGTCC
>Location:NODE_387203_length_2970_cov_21.957239	Coordinate:1868	Reads:1	Hits:2	Allocated_reads:0.5	Strand:+
GTCTCACTGACTGGCAAAAACTTCATG
>Location:NODE_387203_length_2970_cov_21.957239	Coordinate:1868	Reads:1	Hits:2	Allocated_reads:0.5	Strand:-
TGAAGTTTTTGCCAGTCAGTGAGAC
>Location:NODE_387203_length_2970_cov_21.957239	Coordinate:1869	Reads:1	Hits:2	Allocated_reads:0.5	Strand:+
TCTCACTGACTGGCAAAAACTTCA
>Location:NODE_387203_length_2970_cov_21.957239	Coordinate:1869	Reads:1	Hits:2	Allocated_reads:0.5	Strand:+
TCTCACTGACTGGCAAAAACTTCAT
>Location:NODE_387203_length_2970_cov_21.957239	Coordinate:1869	Reads:2	Hits:2	Allocated_reads:1	Strand:+
TCTCACTGACTGGCAAAAACTTCATG
>Location:NODE_387203_length_2970_cov_21.957239	Coordinate:1869	Reads:12	Hits:2	Allocated_reads:6	Strand:+
TCTCACTGACTGGCAAAAACTTCATGT
>Location:NODE_387203_length_2970_cov_21.957239	Coordinate:1869	Reads:1	Hits:2	Allocated_reads:0.5	Strand:+
TCTCACTGACTGGCAAAAACATCATGCC
>Location:NODE_387203_length_2970_cov_21.957239	Coordinate:1869	Reads:9	Hits:2	Allocated_reads:4.5	Strand:+
TCTCACTGACTGGCAAAAACTTCATGTC
>Location:NODE_387203_length_2970_cov_21.957239	Coordinate:1869	Reads:33	Hits:2	Allocated_reads:16.5	Strand:+
TCTCACTGACTGGCAAAAACTTCATGTCC
>Location:NODE_387203_length_2970_cov_21.957239	Coordinate:1869	Reads:1	Hits:2	Allocated_reads:0.5	Strand:+
TCTCACTGACTGGCAAAAACTTCATGTCCCACT
>Location:NODE_387203_length_2970_cov_21.957239	Coordinate:1870	Reads:2	Hits:2	Allocated_reads:1	Strand:+
CTCACTGACTGGCAAAAACTTCATGTCCCA
>Location:NODE_387203_length_2970_cov_21.957239	Coordinate:1871	Reads:2	Hits:2	Allocated_reads:1	Strand:+
TCACTGACTGGCAAAAACTTCATGTCC
>Location:NODE_387203_length_2970_cov_21.957239	Coordinate:1871	Reads:2	Hits:2	Allocated_reads:1	Strand:+
TCACTGACTGGCAAAAACTTCATGTCCC
>Location:NODE_387203_length_2970_cov_21.957239	Coordinate:1871	Reads:1	Hits:2	Allocated_reads:0.5	Strand:+
TCACTGACTGGCAAAAACTTCATGTCCCA
>Location:NODE_387203_length_2970_cov_21.957239	Coordinate:1871	Reads:11	Hits:2	Allocated_reads:5.5	Strand:+
TCACTGACTGGCAAAAACTTCATGTCCCACT
>Location:NODE_387203_length_2970_cov_21.957239	Coordinate:1871	Reads:4	Hits:2	Allocated_reads:2	Strand:+
TCACTGACTGGCAAAAACTTCATGTCCCACTT
>Location:NODE_387203_length_2970_cov_21.957239	Coordinate:1872	Reads:3	Hits:2	Allocated_reads:1.5	Strand:+
CACTGACTGGCAAAAACTTCATGTCCCACT
>Location:NODE_387203_length_2970_cov_21.957239	Coordinate:1873	Reads:2	Hits:2	Allocated_reads:1	Strand:+
ACTGACTGGCAAAAACTTCATGTCCCACT
>Location:NODE_387203_length_2970_cov_21.957239	Coordinate:1874	Reads:1	Hits:2	Allocated_reads:0.5	Strand:+
CTGACTGGCAAAAACTTCATGTCACACT
>Location:NODE_387203_length_2970_cov_21.957239	Coordinate:1874	Reads:1	Hits:2	Allocated_reads:0.5	Strand:+
CTGACTGGCAAAAACTTCATGTCCCACT
>Location:NODE_387203_length_2970_cov_21.957239	Coordinate:1874	Reads:2	Hits:2	Allocated_reads:1	Strand:+
CTGACTGGCAAAAACTTCATGTCCCACTT
>Location:NODE_387203_length_2970_cov_21.957239	Coordinate:1875	Reads:22	Hits:2	Allocated_reads:11	Strand:+
TGACTGGCAAAAACTTCATGTCCCACT
>Location:NODE_387203_length_2970_cov_21.957239	Coordinate:1875	Reads:25	Hits:2	Allocated_reads:12.5	Strand:+
TGACTGGCAAAAACTTCATGTCCCACTT
>Location:NODE_387203_length_2970_cov_21.957239	Coordinate:1875	Reads:1	Hits:2	Allocated_reads:0.5	Strand:+
TGACTGGCAAAAACTTCATGTCCCACTTT
>Location:NODE_387203_length_2970_cov_21.957239	Coordinate:1876	Reads:1	Hits:2	Allocated_reads:0.5	Strand:+
GACTGGCAAAAACTTCATGTCCCACTT
>Location:NODE_387203_length_2970_cov_21.957239	Coordinate:1876	Reads:1	Hits:2	Allocated_reads:0.5	Strand:+
GACTGGCAAAAACTTCATGTCCCACTTTA
>Location:NODE_387203_length_2970_cov_21.957239	Coordinate:1877	Reads:1	Hits:2	Allocated_reads:0.5	Strand:+
ACTGGCAAAAACTTCATGTCCCACT
>Location:NODE_387203_length_2970_cov_21.957239	Coordinate:1879	Reads:1	Hits:2	Allocated_reads:0.5	Strand:+
TGGCAAAAACTTCATGTCCCACTTTATG
>Location:NODE_387203_length_2970_cov_21.957239	Coordinate:1879	Reads:2	Hits:2	Allocated_reads:1	Strand:+
TGGCAAAAACTTCATGTCCCACTTTATGC
>Location:NODE_387203_length_2970_cov_21.957239	Coordinate:1883	Reads:1	Hits:2	Allocated_reads:0.5	Strand:+
AAAAACTTCATGTCCCACTTTATGCAGC
>Location:NODE_387203_length_2970_cov_21.957239	Coordinate:1884	Reads:1	Hits:2	Allocated_reads:0.5	Strand:+
AAAACTTCATGTCCCACTTTATGCAGCCAT
>Location:NODE_387203_length_2970_cov_21.957239	Coordinate:1885	Reads:1	Hits:2	Allocated_reads:0.5	Strand:+
AAACTTCATGTCCCACTTTATGCAGCCATA
>Location:NODE_387203_length_2970_cov_21.957239	Coordinate:1885	Reads:1	Hits:2	Allocated_reads:0.5	Strand:-
TGGCTGCATAAAGTGGGACATGAAGTTT
>Location:NODE_387203_length_2970_cov_21.957239	Coordinate:1886	Reads:2	Hits:2	Allocated_reads:1	Strand:+
AACTTCATGTCCCACTTTATGCAGCC
>Location:NODE_387203_length_2970_cov_21.957239	Coordinate:1887	Reads:1	Hits:2	Allocated_reads:0.5	Strand:+
ACTTCATGTCCCACTTTATGCAGCC
>Location:NODE_387203_length_2970_cov_21.957239	Coordinate:1888	Reads:2	Hits:2	Allocated_reads:1	Strand:+
CTTCATGTCCCACTTTATGCAGCCATAT
>Location:NODE_387203_length_2970_cov_21.957239	Coordinate:1889	Reads:11	Hits:2	Allocated_reads:5.5	Strand:+
TTCATGTCCCACTTTATGCAGCCATA
>Location:NODE_387203_length_2970_cov_21.957239	Coordinate:1889	Reads:2	Hits:2	Allocated_reads:1	Strand:+
TTCATGTCCCACTTTATGCAGCCATATG
>Location:NODE_387203_length_2970_cov_21.957239	Coordinate:1890	Reads:1	Hits:2	Allocated_reads:0.5	Strand:+
TCATGTCCCACTTTATGCAGCCATA
>Location:NODE_387203_length_2970_cov_21.957239	Coordinate:1893	Reads:1	Hits:2	Allocated_reads:0.5	Strand:+
TGTCCCACTTTATGCAGCCATATG
>Location:NODE_387203_length_2970_cov_21.957239	Coordinate:1893	Reads:1	Hits:2	Allocated_reads:0.5	Strand:+
TGTCCCACTTTATGCAGCCATATGTGTC
>Location:NODE_387203_length_2970_cov_21.957239	Coordinate:1895	Reads:2	Hits:2	Allocated_reads:1	Strand:-
TCAAGACACATATGGCTGCATAAAGTGGGA
>Location:NODE_387203_length_2970_cov_21.957239	Coordinate:1897	Reads:1	Hits:2	Allocated_reads:0.5	Strand:-
TCAAGACACATATGGCTGCATAAAGTGG
>Location:NODE_387203_length_2970_cov_21.957239	Coordinate:1899	Reads:1	Hits:2	Allocated_reads:0.5	Strand:-
TCAAGACACATATGGCTGCATAAAGT
>Location:NODE_387203_length_2970_cov_21.957239	Coordinate:1900	Reads:1	Hits:2	Allocated_reads:0.5	Strand:-
TCAAGACACATATGGCTGCATAAAG
>Location:NODE_387203_length_2970_cov_21.957239	Coordinate:1901	Reads:12	Hits:2	Allocated_reads:6	Strand:+
TTTATGCAGCCATATGTGTCTTGAACAGA
>Location:NODE_387203_length_2970_cov_21.957239	Coordinate:1901	Reads:1	Hits:2	Allocated_reads:0.5	Strand:+
TTTATGCAGCCATATGTGTCTTGAACAGAT
>Location:NODE_387203_length_2970_cov_21.957239	Coordinate:1901	Reads:1	Hits:2	Allocated_reads:0.5	Strand:+
TTTATGCAGCCATATGTGTCTTGAACAGATGC
>Location:NODE_387203_length_2970_cov_21.957239	Coordinate:1902	Reads:1	Hits:2	Allocated_reads:0.5	Strand:+
TTATGCAGCCATATGTGTCTTGAACAGA
>Location:NODE_387203_length_2970_cov_21.957239	Coordinate:1903	Reads:1	Hits:2	Allocated_reads:0.5	Strand:+
TATGCAGCCATATGTGTCTTGAACAGA
>Location:NODE_387203_length_2970_cov_21.957239	Coordinate:1903	Reads:1	Hits:2	Allocated_reads:0.5	Strand:+
TATGCAGCCATATGTGTCTTGAACAGAT
>Location:NODE_387203_length_2970_cov_21.957239	Coordinate:1909	Reads:1	Hits:2	Allocated_reads:0.5	Strand:+
GCCATATGTGTCTTGAACAGATGCTCGCT
>Location:NODE_387203_length_2970_cov_21.957239	Coordinate:1913	Reads:1	Hits:2	Allocated_reads:0.5	Strand:+
TATGTGTCTTGAACAGATGCTCGCTT
>Location:NODE_387203_length_2970_cov_21.957239	Coordinate:1913	Reads:1	Hits:2	Allocated_reads:0.5	Strand:+
TATGTGTCTTGAACAGATGCTCGCTTT
>Location:NODE_387203_length_2970_cov_21.957239	Coordinate:1913	Reads:1	Hits:2	Allocated_reads:0.5	Strand:+
TATGTGTCTTGAACAGATGCTCGCTTTT
>Location:NODE_387203_length_2970_cov_21.957239	Coordinate:1913	Reads:2	Hits:2	Allocated_reads:1	Strand:+
TATGTGTCTTGAACAGATGCTCGCTTTTCA
>Location:NODE_387203_length_2970_cov_21.957239	Coordinate:1913	Reads:6	Hits:2	Allocated_reads:3	Strand:+
TATGTGTCTTGAACAGATGCTCGCTTTTCAGG
>Location:NODE_387203_length_2970_cov_21.957239	Coordinate:1915	Reads:2	Hits:2	Allocated_reads:1	Strand:+
TGTGTCTTGAACAGATGCTCGCTT
>Location:NODE_387203_length_2970_cov_21.957239	Coordinate:1915	Reads:1	Hits:2	Allocated_reads:0.5	Strand:+
TGTGTCTTGAACAGATGCTCGCTTT
>Location:NODE_387203_length_2970_cov_21.957239	Coordinate:1915	Reads:4	Hits:2	Allocated_reads:2	Strand:+
TGTGTCTTGAACAGATGCTCGCTTTTC
>Location:NODE_387203_length_2970_cov_21.957239	Coordinate:1915	Reads:1	Hits:2	Allocated_reads:0.5	Strand:+
TGTGTCTTGAACAGATGCTCGCTTTTCC
>Location:NODE_387203_length_2970_cov_21.957239	Coordinate:1915	Reads:18	Hits:2	Allocated_reads:9	Strand:+
TGTGTCTTGAACAGATGCTCGCTTTTCA
>Location:NODE_387203_length_2970_cov_21.957239	Coordinate:1915	Reads:3	Hits:2	Allocated_reads:1.5	Strand:+
TGTGTCTTGAACAGATGCTCGCTTTTCAG
>Location:NODE_387203_length_2970_cov_21.957239	Coordinate:1915	Reads:1	Hits:2	Allocated_reads:0.5	Strand:+
TGTGTCTTGAACAGATGCTCGCTATTCAGG
>Location:NODE_387203_length_2970_cov_21.957239	Coordinate:1915	Reads:1	Hits:2	Allocated_reads:0.5	Strand:+
TGTGTCTTGAACAGATGCTCGCTTTTAAGG
>Location:NODE_387203_length_2970_cov_21.957239	Coordinate:1915	Reads:2	Hits:2	Allocated_reads:1	Strand:+
TGTGTCTTGAACAGATGCACGCTTTTCAGG
>Location:NODE_387203_length_2970_cov_21.957239	Coordinate:1915	Reads:62	Hits:2	Allocated_reads:31	Strand:+
TGTGTCTTGAACAGATGCTCGCTTTTCAGG
>Location:NODE_387203_length_2970_cov_21.957239	Coordinate:1915	Reads:1	Hits:2	Allocated_reads:0.5	Strand:+
TGTGTCTTGAACAGATGCTCGCTTTTCATTT
>Location:NODE_387203_length_2970_cov_21.957239	Coordinate:1915	Reads:2	Hits:2	Allocated_reads:1	Strand:+
TGTGTCTTGAACAGATGCTCGCTTTTCAGGT
>Location:NODE_387203_length_2970_cov_21.957239	Coordinate:1915	Reads:1	Hits:2	Allocated_reads:0.5	Strand:+
TGTGTCTTGAACAGATGCTCGCTTTTCAGGTG
>Location:NODE_387203_length_2970_cov_21.957239	Coordinate:1917	Reads:2	Hits:2	Allocated_reads:1	Strand:+
TGTCTTGAACAGATGCTCGCTTTTC
>Location:NODE_387203_length_2970_cov_21.957239	Coordinate:1917	Reads:1	Hits:2	Allocated_reads:0.5	Strand:+
TGTCTTGAACAGATGCTCGCTTTTCA
>Location:NODE_387203_length_2970_cov_21.957239	Coordinate:1917	Reads:4	Hits:2	Allocated_reads:2	Strand:+
TGTCTTGAACAGATGCTCGCTTTTCAGG
>Location:NODE_387203_length_2970_cov_21.957239	Coordinate:1917	Reads:2	Hits:2	Allocated_reads:1	Strand:+
TGTCTTGAACAGATGCTCGCTTTTCAGGT
>Location:NODE_387203_length_2970_cov_21.957239	Coordinate:1917	Reads:1	Hits:2	Allocated_reads:0.5	Strand:+
TGTCTTGAACAGATGCTCGCTTTTCAGGTGT
>Location:NODE_387203_length_2970_cov_21.957239	Coordinate:1919	Reads:2	Hits:2	Allocated_reads:1	Strand:-
CACCTGAAAAGCGAGCATCTGTTCAAGA
>Location:NODE_387203_length_2970_cov_21.957239	Coordinate:1921	Reads:1	Hits:2	Allocated_reads:0.5	Strand:+
TTGAACAGATGCTCGCTTTTCAGGTGTC
>Location:NODE_387203_length_2970_cov_21.957239	Coordinate:1922	Reads:1	Hits:2	Allocated_reads:0.5	Strand:+
TGAACAGATGCTCGCTTTTCAGGTGTCA
>Location:NODE_387203_length_2970_cov_21.957239	Coordinate:1924	Reads:1	Hits:2	Allocated_reads:0.5	Strand:-
CCGATGAAGTGACACCTGAAAAGCGAGCATCTTTT
>Location:NODE_387203_length_2970_cov_21.957239	Coordinate:1928	Reads:1	Hits:2	Allocated_reads:0.5	Strand:-
TGAAGTGACACCTGAAAAGCGAGCATC
>Location:NODE_387203_length_2970_cov_21.957239	Coordinate:1930	Reads:2	Hits:2	Allocated_reads:1	Strand:-
ACACCGATGAAGTGACACCTGAAAAGCGAGCA
>Location:NODE_387203_length_2970_cov_21.957239	Coordinate:1930	Reads:2	Hits:2	Allocated_reads:1	Strand:-
ACCGATGAAGTGACACCTGAAAAGCGAGCA
>Location:NODE_387203_length_2970_cov_21.957239	Coordinate:1932	Reads:1	Hits:2	Allocated_reads:0.5	Strand:-
ACACCGATGAAGTGACACCTGAAAAGCGCG
>Location:NODE_387203_length_2970_cov_21.957239	Coordinate:1932	Reads:32	Hits:2	Allocated_reads:16	Strand:-
ACACCGATGAAGTGACACCTGAAAAGCGAG
>Location:NODE_387203_length_2970_cov_21.957239	Coordinate:1932	Reads:7	Hits:2	Allocated_reads:3.5	Strand:-
CACCGATGAAGTGACACCTGAAAAGCGAG
>Location:NODE_387203_length_2970_cov_21.957239	Coordinate:1933	Reads:10	Hits:2	Allocated_reads:5	Strand:-
ACACCGATGAAGTGACACCTGAAAAGCGA
>Location:NODE_387203_length_2970_cov_21.957239	Coordinate:1933	Reads:1	Hits:2	Allocated_reads:0.5	Strand:-
CACCGATGAAGTGACACCTGAAAAGCGA
>Location:NODE_387203_length_2970_cov_21.957239	Coordinate:1933	Reads:1	Hits:2	Allocated_reads:0.5	Strand:-
GACACCGATGAAGTGACACCTGAAAAGCGA
>Location:NODE_387203_length_2970_cov_21.957239	Coordinate:1934	Reads:1	Hits:2	Allocated_reads:0.5	Strand:-
ACACCGATGAAGTGACACCCGAAAAGCG
>Location:NODE_387203_length_2970_cov_21.957239	Coordinate:1934	Reads:1	Hits:2	Allocated_reads:0.5	Strand:-
ACACCGATGAAGTGACACCTGAAAAGCA
>Location:NODE_387203_length_2970_cov_21.957239	Coordinate:1934	Reads:38	Hits:2	Allocated_reads:19	Strand:-
ACACCGATGAAGTGACACCTGAAAAGCG
>Location:NODE_387203_length_2970_cov_21.957239	Coordinate:1934	Reads:1	Hits:2	Allocated_reads:0.5	Strand:-
ACCGATGAAGTGACACCTGAAAAACG
>Location:NODE_387203_length_2970_cov_21.957239	Coordinate:1934	Reads:2	Hits:2	Allocated_reads:1	Strand:-
ATGACACCGATGAAGTGACACCTGAAAAGCG
>Location:NODE_387203_length_2970_cov_21.957239	Coordinate:1934	Reads:9	Hits:2	Allocated_reads:4.5	Strand:-
CACCGATGAAGTGACACCTGAAAAGCG
>Location:NODE_387203_length_2970_cov_21.957239	Coordinate:1934	Reads:4	Hits:2	Allocated_reads:2	Strand:-
GACACCGATGAAGTGACACCTGAAAAGCG
>Location:NODE_387203_length_2970_cov_21.957239	Coordinate:1935	Reads:26	Hits:2	Allocated_reads:13	Strand:-
ACACCGATGAAGTGACACCTGAAAAGC
>Location:NODE_387203_length_2970_cov_21.957239	Coordinate:1935	Reads:1	Hits:2	Allocated_reads:0.5	Strand:-
ACCGATGAAGTGACACCTGAAAAGC
>Location:NODE_387203_length_2970_cov_21.957239	Coordinate:1935	Reads:5	Hits:2	Allocated_reads:2.5	Strand:-
ATGACACCGATGAAGTGACACCTGAAAAGC
>Location:NODE_387203_length_2970_cov_21.957239	Coordinate:1935	Reads:2	Hits:2	Allocated_reads:1	Strand:-
CACCGATGAAGTGACACCTGAAAAGC
>Location:NODE_387203_length_2970_cov_21.957239	Coordinate:1935	Reads:1	Hits:2	Allocated_reads:0.5	Strand:-
GACACCGATGAAGTGACACCTGAAAAGC
>Location:NODE_387203_length_2970_cov_21.957239	Coordinate:1936	Reads:17	Hits:2	Allocated_reads:8.5	Strand:-
ACACCGATGAAGTGACACCTGAAAAG
>Location:NODE_387203_length_2970_cov_21.957239	Coordinate:1936	Reads:33	Hits:2	Allocated_reads:16.5	Strand:-
ATGACACCGATGAAGTGACACCTGAAAAG
>Location:NODE_387203_length_2970_cov_21.957239	Coordinate:1936	Reads:3	Hits:2	Allocated_reads:1.5	Strand:-
CACCGATGAAGTGACACCTGAAAAG
>Location:NODE_387203_length_2970_cov_21.957239	Coordinate:1936	Reads:2	Hits:2	Allocated_reads:1	Strand:-
GACACCGATGAAGTGACACCTGAAAAG
>Location:NODE_387203_length_2970_cov_21.957239	Coordinate:1937	Reads:1	Hits:2	Allocated_reads:0.5	Strand:-
ACACCGATGAAGTGACACCTGAAAA
>Location:NODE_387203_length_2970_cov_21.957239	Coordinate:1937	Reads:4	Hits:2	Allocated_reads:2	Strand:-
ATGACACCGATGAAGTGACACCTGAAAA
>Location:NODE_387203_length_2970_cov_21.957239	Coordinate:1937	Reads:1	Hits:2	Allocated_reads:0.5	Strand:+
TTTTCAGGTGTCACTTCATCGGTGTCATC
>Location:NODE_387203_length_2970_cov_21.957239	Coordinate:1938	Reads:4	Hits:2	Allocated_reads:2	Strand:-
ACACCGATGAAGTGACACCTGAAA
>Location:NODE_387203_length_2970_cov_21.957239	Coordinate:1938	Reads:3	Hits:2	Allocated_reads:1.5	Strand:-
ATGACACCGATGAAGTGACACCTGAAA
>Location:NODE_387203_length_2970_cov_21.957239	Coordinate:1944	Reads:1	Hits:2	Allocated_reads:0.5	Strand:-
GAGGATCAGATGACACCGATGAAGTGACAC
>Location:NODE_387203_length_2970_cov_21.957239	Coordinate:1945	Reads:2	Hits:2	Allocated_reads:1	Strand:-
GAGGATCAGATGACACCGATGAAGTGACA
>Location:NODE_387203_length_2970_cov_21.957239	Coordinate:1945	Reads:8	Hits:2	Allocated_reads:4	Strand:+
TGTCACTTCATCGGTGTCATCTGATCC
>Location:NODE_387203_length_2970_cov_21.957239	Coordinate:1945	Reads:20	Hits:2	Allocated_reads:10	Strand:+
TGTCACTTCATCGGTGTCATCTGATCCT
>Location:NODE_387203_length_2970_cov_21.957239	Coordinate:1945	Reads:1	Hits:2	Allocated_reads:0.5	Strand:+
TGTCACTTCATCGGTGTCATCTGATCCTCC
>Location:NODE_387203_length_2970_cov_21.957239	Coordinate:1945	Reads:1	Hits:2	Allocated_reads:0.5	Strand:+
TGTCACTTCATCGGTGTCATCTGATCCTCCC
>Location:NODE_387203_length_2970_cov_21.957239	Coordinate:1946	Reads:2	Hits:2	Allocated_reads:1	Strand:-
GAGGATCAGATGACACCGATGAAGTGAC
>Location:NODE_387203_length_2970_cov_21.957239	Coordinate:1946	Reads:1	Hits:2	Allocated_reads:0.5	Strand:+
GTCACTTCATCGGTGTCATCTGATCCTCC
>Location:NODE_387203_length_2970_cov_21.957239	Coordinate:1946	Reads:1	Hits:2	Allocated_reads:0.5	Strand:+
GTCACTTCATCGGTGTCATCTGATCCTCCC
>Location:NODE_387203_length_2970_cov_21.957239	Coordinate:1947	Reads:1	Hits:2	Allocated_reads:0.5	Strand:+
TCACTTCATCGGTGTCATCTGATCC
>Location:NODE_387203_length_2970_cov_21.957239	Coordinate:1947	Reads:6	Hits:2	Allocated_reads:3	Strand:+
TCACTTCATCGGTGTCATCTGATCCT
>Location:NODE_387203_length_2970_cov_21.957239	Coordinate:1947	Reads:4	Hits:2	Allocated_reads:2	Strand:+
TCACTTCATCGGTGTCATCTGATCCTC
>Location:NODE_387203_length_2970_cov_21.957239	Coordinate:1947	Reads:7	Hits:2	Allocated_reads:3.5	Strand:+
TCACTTCATCGGTGTCATCTGATCCTCC
>Location:NODE_387203_length_2970_cov_21.957239	Coordinate:1947	Reads:6	Hits:2	Allocated_reads:3	Strand:+
TCACTTCATCGGTGTCATCTGATCCTCCC
>Location:NODE_387203_length_2970_cov_21.957239	Coordinate:1947	Reads:6	Hits:2	Allocated_reads:3	Strand:+
TCACTTCATCGGTGTCATCTGATCCTCCCT
>Location:NODE_387203_length_2970_cov_21.957239	Coordinate:1948	Reads:1	Hits:2	Allocated_reads:0.5	Strand:+
CACTTCATCGGTGTCATCTGATCCTC
>Location:NODE_387203_length_2970_cov_21.957239	Coordinate:1948	Reads:1	Hits:2	Allocated_reads:0.5	Strand:+
CACTTCATCGGTGTCATCTGATCCTCC
>Location:NODE_387203_length_2970_cov_21.957239	Coordinate:1948	Reads:1	Hits:2	Allocated_reads:0.5	Strand:+
CACTTCATCGGTGTCATCTGATCCTCCC
>Location:NODE_387203_length_2970_cov_21.957239	Coordinate:1948	Reads:5	Hits:2	Allocated_reads:2.5	Strand:+
CACTTCATCGGTGTCATCTGATCCTCCCT
>Location:NODE_387203_length_2970_cov_21.957239	Coordinate:1949	Reads:1	Hits:2	Allocated_reads:0.5	Strand:+
ACTTCATCGGTGTCATCTGATCCTCCCT
>Location:NODE_387203_length_2970_cov_21.957239	Coordinate:1950	Reads:1	Hits:2	Allocated_reads:0.5	Strand:+
CTTCATCGGTGTCATCTGATCCTCC
>Location:NODE_387203_length_2970_cov_21.957239	Coordinate:1950	Reads:1	Hits:2	Allocated_reads:0.5	Strand:+
CTTCATCGGTGTCATCTGATCCTCCCTGT
>Location:NODE_387203_length_2970_cov_21.957239	Coordinate:1951	Reads:1	Hits:2	Allocated_reads:0.5	Strand:-
GGGAGGATCAGATGACACCGATGAA
>Location:NODE_387203_length_2970_cov_21.957239	Coordinate:1951	Reads:1	Hits:2	Allocated_reads:0.5	Strand:+
TTCATCGGTGTCATCTGATCCTCC
>Location:NODE_387203_length_2970_cov_21.957239	Coordinate:1951	Reads:1	Hits:2	Allocated_reads:0.5	Strand:+
TTCATCGGTGTCATCTGATCCTCCC
>Location:NODE_387203_length_2970_cov_21.957239	Coordinate:1951	Reads:1	Hits:2	Allocated_reads:0.5	Strand:+
TTCATCGGTGTCATCTGATACTCCCT
>Location:NODE_387203_length_2970_cov_21.957239	Coordinate:1951	Reads:4	Hits:2	Allocated_reads:2	Strand:+
TTCATCGGTGTCATCTGATCCTCCCT
>Location:NODE_387203_length_2970_cov_21.957239	Coordinate:1951	Reads:8	Hits:2	Allocated_reads:4	Strand:+
TTCATCGGTGTCATCTGATCCTCCCTGT
>Location:NODE_387203_length_2970_cov_21.957239	Coordinate:1951	Reads:24	Hits:2	Allocated_reads:12	Strand:+
TTCATCGGTGTCATCTGATCCTCCCTGTT
>Location:NODE_387203_length_2970_cov_21.957239	Coordinate:1951	Reads:2	Hits:2	Allocated_reads:1	Strand:+
TTCATCGGTGTCATCTGATCCTCCCTGTTT
>Location:NODE_387203_length_2970_cov_21.957239	Coordinate:1952	Reads:1	Hits:2	Allocated_reads:0.5	Strand:+
TCATCGGTGTCATCTGATCCTCCC
>Location:NODE_387203_length_2970_cov_21.957239	Coordinate:1952	Reads:4	Hits:2	Allocated_reads:2	Strand:+
TCATCGGTGTCATCTGATCCTCCCT
>Location:NODE_387203_length_2970_cov_21.957239	Coordinate:1952	Reads:6	Hits:2	Allocated_reads:3	Strand:+
TCATCGGTGTCATCTGATCCTCCCTG
>Location:NODE_387203_length_2970_cov_21.957239	Coordinate:1952	Reads:1	Hits:2	Allocated_reads:0.5	Strand:+
TCATCGGTGTCATCTGATCCTCCCTGC
>Location:NODE_387203_length_2970_cov_21.957239	Coordinate:1952	Reads:18	Hits:2	Allocated_reads:9	Strand:+
TCATCGGTGTCATCTGATCCTCCCTGT
>Location:NODE_387203_length_2970_cov_21.957239	Coordinate:1952	Reads:100	Hits:2	Allocated_reads:50	Strand:+
TCATCGGTGTCATCTGATCCTCCCTGTT
>Location:NODE_387203_length_2970_cov_21.957239	Coordinate:1952	Reads:4	Hits:2	Allocated_reads:2	Strand:+
TCATCGGTGTCATCTGATCCTCCCTGTTT
>Location:NODE_387203_length_2970_cov_21.957239	Coordinate:1952	Reads:1	Hits:2	Allocated_reads:0.5	Strand:+
TCATCGGTGTCATCTGATCCTCCCTGTTTT
>Location:NODE_387203_length_2970_cov_21.957239	Coordinate:1952	Reads:7	Hits:2	Allocated_reads:3.5	Strand:+
TCATCGGTGTCATCTGATCCTCCCTGTTTG
>Location:NODE_387203_length_2970_cov_21.957239	Coordinate:1952	Reads:5	Hits:2	Allocated_reads:2.5	Strand:+
TCATCGGTGTCATCTGATCCTCCCTGTTTGC
>Location:NODE_387203_length_2970_cov_21.957239	Coordinate:1952	Reads:1	Hits:2	Allocated_reads:0.5	Strand:+
TCATCGGTGTCATCTGATCCTCCCTGTTTGCGC
>Location:NODE_387203_length_2970_cov_21.957239	Coordinate:1952	Reads:1	Hits:2	Allocated_reads:0.5	Strand:+
TCATCGGTGTCATCTGATCCTCCCTGTTTGTTT
>Location:NODE_387203_length_2970_cov_21.957239	Coordinate:1953	Reads:1	Hits:2	Allocated_reads:0.5	Strand:+
CATCGGTGTCATCTGATCCTCCCTG
>Location:NODE_387203_length_2970_cov_21.957239	Coordinate:1953	Reads:1	Hits:2	Allocated_reads:0.5	Strand:+
CATCGGTGTCATCTGATCCTCCCTGTT
>Location:NODE_387203_length_2970_cov_21.957239	Coordinate:1953	Reads:2	Hits:2	Allocated_reads:1	Strand:+
CATCGGTGTCATCTGATCCTCCCTGTTTG
>Location:NODE_387203_length_2970_cov_21.957239	Coordinate:1953	Reads:1	Hits:2	Allocated_reads:0.5	Strand:+
CATCGGTGTCATCTGATCCTCCCTGTTTGC
>Location:NODE_387203_length_2970_cov_21.957239	Coordinate:1953	Reads:1	Hits:2	Allocated_reads:0.5	Strand:+
CATCGGTGTCATCTGATCCTCCCTGTTTGCG
>Location:NODE_387203_length_2970_cov_21.957239	Coordinate:1954	Reads:1	Hits:2	Allocated_reads:0.5	Strand:+
ATCGGTGTCATCTGATCCTCCCTGTTT
>Location:NODE_387203_length_2970_cov_21.957239	Coordinate:1955	Reads:2	Hits:2	Allocated_reads:1	Strand:+
TCGGTGTCATCTGATCCTCCCTGT
>Location:NODE_387203_length_2970_cov_21.957239	Coordinate:1955	Reads:9	Hits:2	Allocated_reads:4.5	Strand:+
TCGGTGTCATCTGATCCTCCCTGTT
>Location:NODE_387203_length_2970_cov_21.957239	Coordinate:1955	Reads:4	Hits:2	Allocated_reads:2	Strand:+
TCGGTGTCATCTGATCCTCCCTGTTT
>Location:NODE_387203_length_2970_cov_21.957239	Coordinate:1955	Reads:1	Hits:2	Allocated_reads:0.5	Strand:+
TCGGTGTCATCTGATCCTCCCTGTTTG
>Location:NODE_387203_length_2970_cov_21.957239	Coordinate:1955	Reads:18	Hits:2	Allocated_reads:9	Strand:+
TCGGTGTCATCTGATCCTCCCTGTTTGC
>Location:NODE_387203_length_2970_cov_21.957239	Coordinate:1955	Reads:1	Hits:2	Allocated_reads:0.5	Strand:+
TCGGTGTCATCTGATCCTCCCTGTTTGCG
>Location:NODE_387203_length_2970_cov_21.957239	Coordinate:1955	Reads:1	Hits:2	Allocated_reads:0.5	Strand:+
TCGGTGTCATCTGATCCTCCCTGTTTGTGC
>Location:NODE_387203_length_2970_cov_21.957239	Coordinate:1955	Reads:9	Hits:2	Allocated_reads:4.5	Strand:+
TCGGTGTCATCTGATCCTCCCTGTTTGCGC
>Location:NODE_387203_length_2970_cov_21.957239	Coordinate:1955	Reads:15	Hits:2	Allocated_reads:7.5	Strand:+
TCGGTGTCATCTGATCCTCCCTGTTTGCGCT
>Location:NODE_387203_length_2970_cov_21.957239	Coordinate:1959	Reads:2	Hits:2	Allocated_reads:1	Strand:+
TGTCATCTGATCCTCCCTGTTTGCGCT
>Location:NODE_387203_length_2970_cov_21.957239	Coordinate:1961	Reads:1	Hits:2	Allocated_reads:0.5	Strand:+
TCATCTGATCCTCCCTGTTTGCGCTTCT
>Location:NODE_387203_length_2970_cov_21.957239	Coordinate:1963	Reads:1	Hits:2	Allocated_reads:0.5	Strand:-
CAGAAGCGCAAACAGGGAGGATCAGAT
>Location:NODE_387203_length_2970_cov_21.957239	Coordinate:1964	Reads:1	Hits:2	Allocated_reads:0.5	Strand:+
TCTGATCCTCCCTGTTTGCGCTTC
>Location:NODE_387203_length_2970_cov_21.957239	Coordinate:1964	Reads:2	Hits:2	Allocated_reads:1	Strand:+
TCTGATCCTCCCTGTTTGCGCTTCT
>Location:NODE_387203_length_2970_cov_21.957239	Coordinate:1964	Reads:2	Hits:2	Allocated_reads:1	Strand:+
TCTGATCCTCCCTGTTTGCGCTTCTG
>Location:NODE_387203_length_2970_cov_21.957239	Coordinate:1964	Reads:1	Hits:2	Allocated_reads:0.5	Strand:+
TCTGATCCTCCCTGTTTGCGCTTCTGT
>Location:NODE_387203_length_2970_cov_21.957239	Coordinate:1964	Reads:2	Hits:2	Allocated_reads:1	Strand:+
TCTGATCCTCCCTGTTTGCGCTTCTGTA
>Location:NODE_387203_length_2970_cov_21.957239	Coordinate:1964	Reads:1	Hits:2	Allocated_reads:0.5	Strand:+
TCTGATCCTCCCTGTTTGCGCTTCTGTAAC
>Location:NODE_387203_length_2970_cov_21.957239	Coordinate:1964	Reads:1	Hits:2	Allocated_reads:0.5	Strand:+
TCTGATCCTCCCTGTTTGCGCTTCTGTAACA
>Location:NODE_387203_length_2970_cov_21.957239	Coordinate:1966	Reads:2	Hits:2	Allocated_reads:1	Strand:+
TGATCCTCCCTGTTTGCGCTTCTGTAACA
>Location:NODE_387203_length_2970_cov_21.957239	Coordinate:1969	Reads:4	Hits:2	Allocated_reads:2	Strand:+
TCCTCCCTGTTTGCGCTTCTGTAACACT
>Location:NODE_387203_length_2970_cov_21.957239	Coordinate:1976	Reads:1	Hits:2	Allocated_reads:0.5	Strand:+
TGTTTGCGCTTCTGTAACACTGGTGAA
>Location:NODE_387203_length_2970_cov_21.957239	Coordinate:1976	Reads:3	Hits:2	Allocated_reads:1.5	Strand:+
TGTTTGCGCTTCTGTAACACTGGTGAAGT
>Location:NODE_387203_length_2970_cov_21.957239	Coordinate:1976	Reads:4	Hits:2	Allocated_reads:2	Strand:+
TGTTTGCGCTTCTGTAACACTGGTGAAGTA
>Location:NODE_387203_length_2970_cov_21.957239	Coordinate:1978	Reads:3	Hits:2	Allocated_reads:1.5	Strand:+
TTTGCGCTTCTGTAACACTGGTGAAG
>Location:NODE_387203_length_2970_cov_21.957239	Coordinate:1978	Reads:1	Hits:2	Allocated_reads:0.5	Strand:+
TTTGCGCTTCTGTAACACTGGTGAAGT
>Location:NODE_387203_length_2970_cov_21.957239	Coordinate:1978	Reads:18	Hits:2	Allocated_reads:9	Strand:+
TTTGCGCTTCTGTAACACTGGTGAAGTA
>Location:NODE_387203_length_2970_cov_21.957239	Coordinate:1978	Reads:3	Hits:2	Allocated_reads:1.5	Strand:+
TTTGCGCTTCTGTAACACTGGTGAAGTAG
>Location:NODE_387203_length_2970_cov_21.957239	Coordinate:1978	Reads:3	Hits:2	Allocated_reads:1.5	Strand:+
TTTGCGCTTCTGTAACACTGGTGAAGTAGA
>Location:NODE_387203_length_2970_cov_21.957239	Coordinate:1978	Reads:1	Hits:2	Allocated_reads:0.5	Strand:+
TTTGCGCTTCTGTAACACTGGTGAAGTAGACCTC
>Location:NODE_387203_length_2970_cov_21.957239	Coordinate:1980	Reads:8	Hits:2	Allocated_reads:4	Strand:+
TGCGCTTCTGTAACACTGGTGAAG
>Location:NODE_387203_length_2970_cov_21.957239	Coordinate:1980	Reads:6	Hits:2	Allocated_reads:3	Strand:+
TGCGCTTCTGTAACACTGGTGAAGT
>Location:NODE_387203_length_2970_cov_21.957239	Coordinate:1980	Reads:4	Hits:2	Allocated_reads:2	Strand:+
TGCGCTTCTGTAACACTGGTGAAGTA
>Location:NODE_387203_length_2970_cov_21.957239	Coordinate:1980	Reads:5	Hits:2	Allocated_reads:2.5	Strand:+
TGCGCTTCTGTAACACTGGTGAAGTAGA
>Location:NODE_387203_length_2970_cov_21.957239	Coordinate:1980	Reads:1	Hits:2	Allocated_reads:0.5	Strand:+
TGCGCTTCTGTAACACTGGTGAAGTAGAC
>Location:NODE_387203_length_2970_cov_21.957239	Coordinate:1980	Reads:1	Hits:2	Allocated_reads:0.5	Strand:+
TGCGCTTCTGTAACACTGGTGAAGAAGACC
>Location:NODE_387203_length_2970_cov_21.957239	Coordinate:1980	Reads:12	Hits:2	Allocated_reads:6	Strand:+
TGCGCTTCTGTAACACTGGTGAAGTAGACC
>Location:NODE_387203_length_2970_cov_21.957239	Coordinate:1980	Reads:1	Hits:2	Allocated_reads:0.5	Strand:+
TGCGCTTCTGTAACACTGGTGAAGTAGACCG
>Location:NODE_387203_length_2970_cov_21.957239	Coordinate:1980	Reads:16	Hits:2	Allocated_reads:8	Strand:+
TGCGCTTCTGTAACACTGGTGAAGTAGACCT
>Location:NODE_387203_length_2970_cov_21.957239	Coordinate:1980	Reads:1	Hits:2	Allocated_reads:0.5	Strand:+
TGCGCTTCTGTAACACTGGTGAAGTATACCTC
>Location:NODE_387203_length_2970_cov_21.957239	Coordinate:1980	Reads:2	Hits:2	Allocated_reads:1	Strand:+
TGCGCTTCTGTAACACTGGTGAAGTAGACCTC
>Location:NODE_387203_length_2970_cov_21.957239	Coordinate:1981	Reads:1	Hits:2	Allocated_reads:0.5	Strand:+
GCGCTTCTGTAACACTGGTGAAGTAGACC
>Location:NODE_387203_length_2970_cov_21.957239	Coordinate:1981	Reads:1	Hits:2	Allocated_reads:0.5	Strand:+
GCGCTTCTGTAACACTGGTGAAGTAGACCT
>Location:NODE_387203_length_2970_cov_21.957239	Coordinate:1982	Reads:6	Hits:2	Allocated_reads:3	Strand:+
CGCTTCTGTAACACTGGTGAAGTAGACC
>Location:NODE_387203_length_2970_cov_21.957239	Coordinate:1982	Reads:17	Hits:2	Allocated_reads:8.5	Strand:+
CGCTTCTGTAACACTGGTGAAGTAGACCT
>Location:NODE_387203_length_2970_cov_21.957239	Coordinate:1982	Reads:2	Hits:2	Allocated_reads:1	Strand:+
CGCTTCTGTAACACTGGTGAAGTAGACCTCT
>Location:NODE_387203_length_2970_cov_21.957239	Coordinate:1983	Reads:1	Hits:2	Allocated_reads:0.5	Strand:+
GCTTCTGTAACACTGGTGAAGTAGACCT
>Location:NODE_387203_length_2970_cov_21.957239	Coordinate:1983	Reads:1	Hits:2	Allocated_reads:0.5	Strand:+
GCTTCTGTAACACTGGTGAAGTAGACCTC
>Location:NODE_387203_length_2970_cov_21.957239	Coordinate:1984	Reads:1	Hits:2	Allocated_reads:0.5	Strand:+
CTTCTGTAACACTGGTGAAGTAGACCTCT
>Location:NODE_387203_length_2970_cov_21.957239	Coordinate:1985	Reads:1	Hits:2	Allocated_reads:0.5	Strand:+
TTCTGTAACACTGGTGAAGTAGAC
>Location:NODE_387203_length_2970_cov_21.957239	Coordinate:1985	Reads:3	Hits:2	Allocated_reads:1.5	Strand:+
TTCTGTAACACTGGTGAAGTAGACC
>Location:NODE_387203_length_2970_cov_21.957239	Coordinate:1985	Reads:3	Hits:2	Allocated_reads:1.5	Strand:+
TTCTGTAACACTGGTGAAGTAGACCT
>Location:NODE_387203_length_2970_cov_21.957239	Coordinate:1985	Reads:8	Hits:2	Allocated_reads:4	Strand:+
TTCTGTAACACTGGTGAAGTAGACCTC
>Location:NODE_387203_length_2970_cov_21.957239	Coordinate:1985	Reads:43	Hits:2	Allocated_reads:21.5	Strand:+
TTCTGTAACACTGGTGAAGTAGACCTCT
>Location:NODE_387203_length_2970_cov_21.957239	Coordinate:1985	Reads:15	Hits:2	Allocated_reads:7.5	Strand:+
TTCTGTAACACTGGTGAAGTAGACCTCTT
>Location:NODE_387203_length_2970_cov_21.957239	Coordinate:1985	Reads:2	Hits:2	Allocated_reads:1	Strand:+
TTCTGTAACACTGGTGAAGTAGACCTCTTC
>Location:NODE_387203_length_2970_cov_21.957239	Coordinate:1985	Reads:1	Hits:2	Allocated_reads:0.5	Strand:+
TTCTGTAACACTGGTGAAGTAGACCTCTTCA
>Location:NODE_387203_length_2970_cov_21.957239	Coordinate:1986	Reads:2	Hits:2	Allocated_reads:1	Strand:+
TCTGTAACACTGGTGAAGTAGACC
>Location:NODE_387203_length_2970_cov_21.957239	Coordinate:1986	Reads:3	Hits:2	Allocated_reads:1.5	Strand:+
TCTGTAACACTGGTGAAGTAGACCT
>Location:NODE_387203_length_2970_cov_21.957239	Coordinate:1986	Reads:1	Hits:2	Allocated_reads:0.5	Strand:+
TCTGTAACACTGGTGAAGTAGACCTC
>Location:NODE_387203_length_2970_cov_21.957239	Coordinate:1986	Reads:9	Hits:2	Allocated_reads:4.5	Strand:+
TCTGTAACACTGGTGAAGTAGACCTCT
>Location:NODE_387203_length_2970_cov_21.957239	Coordinate:1986	Reads:8	Hits:2	Allocated_reads:4	Strand:+
TCTGTAACACTGGTGAAGTAGACCTCTT
>Location:NODE_387203_length_2970_cov_21.957239	Coordinate:1986	Reads:1	Hits:2	Allocated_reads:0.5	Strand:+
TCTGTAACACTGGTGAAGTAGACCTCTTC
>Location:NODE_387203_length_2970_cov_21.957239	Coordinate:1986	Reads:1	Hits:2	Allocated_reads:0.5	Strand:+
TCTGTAACACTGGTGAAGTAGACCTCTTCA
>Location:NODE_387203_length_2970_cov_21.957239	Coordinate:1987	Reads:2	Hits:2	Allocated_reads:1	Strand:+
CTGTAACACTGGTGAAGTAGACCTCTT
>Location:NODE_387203_length_2970_cov_21.957239	Coordinate:1987	Reads:1	Hits:2	Allocated_reads:0.5	Strand:+
CTGTAACACTGGTGAAGTAGACCTCTTC
>Location:NODE_387203_length_2970_cov_21.957239	Coordinate:1987	Reads:1	Hits:2	Allocated_reads:0.5	Strand:+
CTGTAACACTGGTGAAGTAGACCTCTTCA
>Location:NODE_387203_length_2970_cov_21.957239	Coordinate:1988	Reads:1	Hits:2	Allocated_reads:0.5	Strand:+
TGTAACACTGGTGAAGTAGACCTCTT
>Location:NODE_387203_length_2970_cov_21.957239	Coordinate:1988	Reads:15	Hits:2	Allocated_reads:7.5	Strand:+
TGTAACACTGGTGAAGTAGACCTCTTCA
>Location:NODE_387203_length_2970_cov_21.957239	Coordinate:1988	Reads:1	Hits:2	Allocated_reads:0.5	Strand:+
TGTAACACTGGTGAAGTAGACCTCTTCAC
>Location:NODE_387203_length_2970_cov_21.957239	Coordinate:1988	Reads:5	Hits:2	Allocated_reads:2.5	Strand:+
TGTAACACTGGTGAAGTAGACCTCTTCACA
>Location:NODE_387203_length_2970_cov_21.957239	Coordinate:1989	Reads:1	Hits:2	Allocated_reads:0.5	Strand:+
GTAACACTGGTGAAGTAGACCTCTTCA
>Location:NODE_387203_length_2970_cov_21.957239	Coordinate:1989	Reads:1	Hits:2	Allocated_reads:0.5	Strand:+
GTAACACTGGTGAAGTAGACCTCTTCACA
>Location:NODE_387203_length_2970_cov_21.957239	Coordinate:1989	Reads:1	Hits:2	Allocated_reads:0.5	Strand:+
GTAACACTGGTGAAGTAGACCTCTTCACAT
>Location:NODE_387203_length_2970_cov_21.957239	Coordinate:1989	Reads:2	Hits:2	Allocated_reads:1	Strand:+
GTAACACTGGTGAAGTAGACCTCTTCACATT
>Location:NODE_387203_length_2970_cov_21.957239	Coordinate:1990	Reads:9	Hits:2	Allocated_reads:4.5	Strand:+
TAACACTGGTGAAGTAGACCTCTTCA
>Location:NODE_387203_length_2970_cov_21.957239	Coordinate:1990	Reads:2	Hits:2	Allocated_reads:1	Strand:+
TAACACTGGTGAAGTAGACCTCTTCAC
>Location:NODE_387203_length_2970_cov_21.957239	Coordinate:1990	Reads:2	Hits:2	Allocated_reads:1	Strand:+
TAACACTGGTGAAGTAGACCTCTTCACA
>Location:NODE_387203_length_2970_cov_21.957239	Coordinate:1990	Reads:4	Hits:2	Allocated_reads:2	Strand:+
TAACACTGGTGAAGTAGACCTCTTCACAT
>Location:NODE_387203_length_2970_cov_21.957239	Coordinate:1991	Reads:1	Hits:2	Allocated_reads:0.5	Strand:+
AACACTGGTGAAGTAGACCTCTTCA
>Location:NODE_387203_length_2970_cov_21.957239	Coordinate:1992	Reads:1	Hits:2	Allocated_reads:0.5	Strand:+
ACACTGGTGAAGTAGACCTCTTCACATT
>Location:NODE_387203_length_2970_cov_21.957239	Coordinate:2001	Reads:3	Hits:2	Allocated_reads:1.5	Strand:-
CGAATTGAAAATGTGAAGAGGTCTACTT
>Location:NODE_387203_length_2970_cov_21.957239	Coordinate:2002	Reads:1	Hits:2	Allocated_reads:0.5	Strand:-
CGAATTGAAAATGTGAAGAGGTCTGCT
>Location:NODE_387203_length_2970_cov_21.957239	Coordinate:2002	Reads:4	Hits:2	Allocated_reads:2	Strand:-
CGAATTGAAAATGTGAAGAGGTCTACT
>Location:NODE_387203_length_2970_cov_21.957239	Coordinate:2003	Reads:1	Hits:2	Allocated_reads:0.5	Strand:-
CGAATTGAAAATGTGAAGAGGTCTAC
>Location:NODE_387203_length_2970_cov_21.957239	Coordinate:2004	Reads:1	Hits:2	Allocated_reads:0.5	Strand:+
TAGACCTCTTCACATTTTCAATTCGTGCCT
>Location:NODE_387203_length_2970_cov_21.957239	Coordinate:2009	Reads:1	Hits:2	Allocated_reads:0.5	Strand:-
GATTCAGGCACGAATTGAAAATGTGAAGAG
>Location:NODE_387203_length_2970_cov_21.957239	Coordinate:2010	Reads:1	Hits:2	Allocated_reads:0.5	Strand:+
TCTTCACATTTTCAATTCGTGCCTGAATC
>Location:NODE_387203_length_2970_cov_21.957239	Coordinate:2012	Reads:1	Hits:2	Allocated_reads:0.5	Strand:+
TTCACATTTTCAATTCGTGCCTGA
>Location:NODE_387203_length_2970_cov_21.957239	Coordinate:2012	Reads:1	Hits:2	Allocated_reads:0.5	Strand:+
TTCACATTTTCAATTCGTGCCTGAATC
>Location:NODE_387203_length_2970_cov_21.957239	Coordinate:2019	Reads:4	Hits:2	Allocated_reads:2	Strand:+
TTTCAATTCGTGCCTGAATCTGTT
>Location:NODE_387203_length_2970_cov_21.957239	Coordinate:2019	Reads:7	Hits:2	Allocated_reads:3.5	Strand:+
TTTCAATTCGTGCCTGAATCTGTTT
>Location:NODE_387203_length_2970_cov_21.957239	Coordinate:2019	Reads:11	Hits:2	Allocated_reads:5.5	Strand:+
TTTCAATTCGTGCCTGAATCTGTTTT
>Location:NODE_387203_length_2970_cov_21.957239	Coordinate:2019	Reads:10	Hits:2	Allocated_reads:5	Strand:+
TTTCAATTCGTGCCTGAATCTGTTTTA
>Location:NODE_387203_length_2970_cov_21.957239	Coordinate:2019	Reads:23	Hits:2	Allocated_reads:11.5	Strand:+
TTTCAATTCGTGCCTGAATCTGTTTTAC
>Location:NODE_387203_length_2970_cov_21.957239	Coordinate:2019	Reads:3	Hits:2	Allocated_reads:1.5	Strand:+
TTTCAATTCGTGCCTGAATCTGTTTACC
>Location:NODE_387203_length_2970_cov_21.957239	Coordinate:2019	Reads:1	Hits:2	Allocated_reads:0.5	Strand:+
TTTCAATTCGTGCCTGAATCTGTTTTACT
>Location:NODE_387203_length_2970_cov_21.957239	Coordinate:2019	Reads:1	Hits:2	Allocated_reads:0.5	Strand:+
TTTCAATTCGTGCCTGAATCTGTTTTATC
>Location:NODE_387203_length_2970_cov_21.957239	Coordinate:2019	Reads:267	Hits:2	Allocated_reads:133.5	Strand:+
TTTCAATTCGTGCCTGAATCTGTTTTACC
>Location:NODE_387203_length_2970_cov_21.957239	Coordinate:2019	Reads:6	Hits:2	Allocated_reads:3	Strand:+
TTTCAATTCGTGCCTGAATCTGTTTTACCA
>Location:NODE_387203_length_2970_cov_21.957239	Coordinate:2019	Reads:3	Hits:2	Allocated_reads:1.5	Strand:+
TTTCAATTCGTGCCTGAATCTGTTTTACCAA
>Location:NODE_387203_length_2970_cov_21.957239	Coordinate:2019	Reads:1	Hits:2	Allocated_reads:0.5	Strand:+
TTTCAATTCGTGCCTGAATCTGTTTTACCAAA
>Location:NODE_387203_length_2970_cov_21.957239	Coordinate:2019	Reads:1	Hits:2	Allocated_reads:0.5	Strand:+
TTTCAATTCGTGCCTGAATCTGTTTTACCAAAGA
>Location:NODE_387203_length_2970_cov_21.957239	Coordinate:2019	Reads:1	Hits:2	Allocated_reads:0.5	Strand:+
TTTCAATTCGTGCCTGAATCTGTTTTACCAAAGAG
>Location:NODE_387203_length_2970_cov_21.957239	Coordinate:2020	Reads:3	Hits:2	Allocated_reads:1.5	Strand:+
TTCAATTCGTGCCTGAATCTGTTTTACC
>Location:NODE_387203_length_2970_cov_21.957239	Coordinate:2020	Reads:1	Hits:2	Allocated_reads:0.5	Strand:+
TTCAATTCGTGCCTGAATCTGTTTTACCAAA
>Location:NODE_387203_length_2970_cov_21.957239	Coordinate:2021	Reads:3	Hits:2	Allocated_reads:1.5	Strand:+
TCAATTCGTGCCTGAATCTGTTTTACC
>Location:NODE_387203_length_2970_cov_21.957239	Coordinate:2021	Reads:3	Hits:2	Allocated_reads:1.5	Strand:+
TCAATTCGTGCCTGAATCTGTTTTACCA
>Location:NODE_387203_length_2970_cov_21.957239	Coordinate:2021	Reads:1	Hits:2	Allocated_reads:0.5	Strand:+
TCAATTCGTGCCTGAATCTGTTTTACCAA
>Location:NODE_387203_length_2970_cov_21.957239	Coordinate:2021	Reads:1	Hits:2	Allocated_reads:0.5	Strand:+
TCAATTCGTGCCTGAATCTGTTTCACCAAA
>Location:NODE_387203_length_2970_cov_21.957239	Coordinate:2021	Reads:3	Hits:2	Allocated_reads:1.5	Strand:+
TCAATTCGTGCCTGAATCTGTTTTACCAAA
>Location:NODE_387203_length_2970_cov_21.957239	Coordinate:2022	Reads:1	Hits:2	Allocated_reads:0.5	Strand:+
CAATTCGTGCCTGAATCTGTTTTAC
>Location:NODE_387203_length_2970_cov_21.957239	Coordinate:2022	Reads:1	Hits:2	Allocated_reads:0.5	Strand:+
CAATTCGTGCCTGAATCTGTTTTACCAAA
>Location:NODE_387203_length_2970_cov_21.957239	Coordinate:2023	Reads:1	Hits:2	Allocated_reads:0.5	Strand:+
AATTCGTGCCTGAATCTGTTTTACC
>Location:NODE_387203_length_2970_cov_21.957239	Coordinate:2025	Reads:2	Hits:2	Allocated_reads:1	Strand:+
TTCGTGCCTGAATCTGTTTTACCAA
>Location:NODE_387203_length_2970_cov_21.957239	Coordinate:2025	Reads:2	Hits:2	Allocated_reads:1	Strand:+
TTCGTGCCTGAATCTGTTTTACCAAA
>Location:NODE_387203_length_2970_cov_21.957239	Coordinate:2025	Reads:2	Hits:2	Allocated_reads:1	Strand:+
TTCGTGCCTGAATCTGTTTTACCAAAG
>Location:NODE_387203_length_2970_cov_21.957239	Coordinate:2025	Reads:4	Hits:2	Allocated_reads:2	Strand:+
TTCGTGCCTGAATCTGTTTTACCAAAGA
>Location:NODE_387203_length_2970_cov_21.957239	Coordinate:2025	Reads:17	Hits:2	Allocated_reads:8.5	Strand:+
TTCGTGCCTGAATCTGTTTTACCAAAGAG
>Location:NODE_387203_length_2970_cov_21.957239	Coordinate:2025	Reads:1	Hits:2	Allocated_reads:0.5	Strand:+
TTCGTGCCTGAATCTGTTTTACCTAAGAGT
>Location:NODE_387203_length_2970_cov_21.957239	Coordinate:2025	Reads:12	Hits:2	Allocated_reads:6	Strand:+
TTCGTGCCTGAATCTGTTTTACCAAAGAGT
>Location:NODE_387203_length_2970_cov_21.957239	Coordinate:2025	Reads:1	Hits:2	Allocated_reads:0.5	Strand:+
TTCGTGCCTGAATCTGTTTTACCAAAGAGTG
>Location:NODE_387203_length_2970_cov_21.957239	Coordinate:2025	Reads:1	Hits:2	Allocated_reads:0.5	Strand:+
TTCGTGCCTGAATCTGTTTTACCAAAGAGTGGTA
>Location:NODE_387203_length_2970_cov_21.957239	Coordinate:2026	Reads:1	Hits:2	Allocated_reads:0.5	Strand:+
TCGTGCCTGAATCTGTTTTACTAAAGAG
>Location:NODE_387203_length_2970_cov_21.957239	Coordinate:2026	Reads:1	Hits:2	Allocated_reads:0.5	Strand:+
TCGTGCCTGAATCTGTTTTACCAAAGAGT
>Location:NODE_387203_length_2970_cov_21.957239	Coordinate:2027	Reads:1	Hits:2	Allocated_reads:0.5	Strand:+
CGTGCCTGAATCTGTTTTACCAAA
>Location:NODE_387203_length_2970_cov_21.957239	Coordinate:2027	Reads:2	Hits:2	Allocated_reads:1	Strand:+
CGTGCCTGAATCTGTTTTACCAAAG
>Location:NODE_387203_length_2970_cov_21.957239	Coordinate:2027	Reads:1	Hits:2	Allocated_reads:0.5	Strand:+
CGTGCCTGAATCTGTTTTACCAAAGA
>Location:NODE_387203_length_2970_cov_21.957239	Coordinate:2027	Reads:5	Hits:2	Allocated_reads:2.5	Strand:+
CGTGCCTGAATCTGTTTTACCAAAGAG
>Location:NODE_387203_length_2970_cov_21.957239	Coordinate:2027	Reads:6	Hits:2	Allocated_reads:3	Strand:+
CGTGCCTGAATCTGTTTTACCAAAGAGT
>Location:NODE_387203_length_2970_cov_21.957239	Coordinate:2027	Reads:6	Hits:2	Allocated_reads:3	Strand:+
CGTGCCTGAATCTGTTTTACCAAAGAGTGG
>Location:NODE_387203_length_2970_cov_21.957239	Coordinate:2027	Reads:1	Hits:2	Allocated_reads:0.5	Strand:+
CGTGCCTGAATCTGTTTTACCAAAGAGTGGT
>Location:NODE_387203_length_2970_cov_21.957239	Coordinate:2027	Reads:3	Hits:2	Allocated_reads:1.5	Strand:+
CGTGCCTGAATCTGTTTTACCAAAGAGTGGTA
>Location:NODE_387203_length_2970_cov_21.957239	Coordinate:2029	Reads:5	Hits:2	Allocated_reads:2.5	Strand:+
TGCCTGAATCTGTTTTACCAAAGA
>Location:NODE_387203_length_2970_cov_21.957239	Coordinate:2029	Reads:1	Hits:2	Allocated_reads:0.5	Strand:+
TGCCTGAATCTGTTTTACCAAAGAG
>Location:NODE_387203_length_2970_cov_21.957239	Coordinate:2029	Reads:1	Hits:2	Allocated_reads:0.5	Strand:+
TGCCTGAATCTGTTTTACCAAAGAGT
>Location:NODE_387203_length_2970_cov_21.957239	Coordinate:2029	Reads:8	Hits:2	Allocated_reads:4	Strand:+
TGCCTGAATCTGTTTTACCAAAGAGTGG
>Location:NODE_387203_length_2970_cov_21.957239	Coordinate:2029	Reads:4	Hits:2	Allocated_reads:2	Strand:+
TGCCTGAATCTGTTTTACCAAAGAGTGGT
>Location:NODE_387203_length_2970_cov_21.957239	Coordinate:2029	Reads:3	Hits:2	Allocated_reads:1.5	Strand:+
TGCCTGAATCTGTTTTACCAAAGAGTGGTA
>Location:NODE_387203_length_2970_cov_21.957239	Coordinate:2029	Reads:1	Hits:2	Allocated_reads:0.5	Strand:+
TGCCTGAATCTGTTTTACCAAAGAGTGGTAC
>Location:NODE_387203_length_2970_cov_21.957239	Coordinate:2029	Reads:1	Hits:2	Allocated_reads:0.5	Strand:+
TGCCTGAATCTGTTTTACCAAAGAGTGGTACC
>Location:NODE_387203_length_2970_cov_21.957239	Coordinate:2029	Reads:1	Hits:2	Allocated_reads:0.5	Strand:+
TGCCTGAATCTGTTTTACCAAAGAGTGGTACCCC
>Location:NODE_387203_length_2970_cov_21.957239	Coordinate:2033	Reads:3	Hits:2	Allocated_reads:1.5	Strand:+
TGAATCTGTTTTACCAAAGAGTGGTACCC
>Location:NODE_387203_length_2970_cov_21.957239	Coordinate:2037	Reads:1	Hits:2	Allocated_reads:0.5	Strand:-
AGGACAGGGGTACCACTCTTTGGTAAAACAGA
>Location:NODE_387203_length_2970_cov_21.957239	Coordinate:2039	Reads:1	Hits:2	Allocated_reads:0.5	Strand:+
TGTTTTACCAAAGAGTGGAACCCCTGTCC
>Location:NODE_387203_length_2970_cov_21.957239	Coordinate:2039	Reads:4	Hits:2	Allocated_reads:2	Strand:+
TGTTTTACCAAAGAGTGGTACCCCTGTCC
>Location:NODE_387203_length_2970_cov_21.957239	Coordinate:2041	Reads:1	Hits:2	Allocated_reads:0.5	Strand:+
TTTTACCAAAGAGTGGTACCCCTGTCC
>Location:NODE_387203_length_2970_cov_21.957239	Coordinate:2041	Reads:1	Hits:2	Allocated_reads:0.5	Strand:+
TTTTACCAAAGAGTGGTACCCCTGTTT
>Location:NODE_387203_length_2970_cov_21.957239	Coordinate:2044	Reads:3	Hits:2	Allocated_reads:1.5	Strand:-
TGGTAGGACAGGGGTACCACTCTTTGGTA
>Location:NODE_387203_length_2970_cov_21.957239	Coordinate:2045	Reads:1	Hits:2	Allocated_reads:0.5	Strand:-
TGGTAGGACAGGGGTACCACTTTTTGGT
>Location:NODE_387203_length_2970_cov_21.957239	Coordinate:2045	Reads:2	Hits:2	Allocated_reads:1	Strand:-
TGGTAGGACAGGGGTACCACTCTTTGGT
>Location:NODE_387203_length_2970_cov_21.957239	Coordinate:2046	Reads:1	Hits:2	Allocated_reads:0.5	Strand:-
TGGTAGGACAGGGGTACCACTCTTTGG
>Location:NODE_387203_length_2970_cov_21.957239	Coordinate:2054	Reads:1	Hits:2	Allocated_reads:0.5	Strand:+
TGGTACCCCTGTCCTACCACATCCCCCT
>Location:NODE_387203_length_2970_cov_21.957239	Coordinate:2054	Reads:1	Hits:2	Allocated_reads:0.5	Strand:+
TGGTACCCCTGTCCTACCACATCCCCCTC
>Location:NODE_387203_length_2970_cov_21.957239	Coordinate:2057	Reads:1	Hits:2	Allocated_reads:0.5	Strand:+
TACCCCTGTCCTACCACATCCCCCT
>Location:NODE_387203_length_2970_cov_21.957239	Coordinate:2057	Reads:1	Hits:2	Allocated_reads:0.5	Strand:+
TACCCCTGTCCTACCACATCCCCCTT
>Location:NODE_387203_length_2970_cov_21.957239	Coordinate:2057	Reads:2	Hits:2	Allocated_reads:1	Strand:+
TACCCCTGTCCTACCACATCCCCCTC
>Location:NODE_387203_length_2970_cov_21.957239	Coordinate:2057	Reads:1	Hits:2	Allocated_reads:0.5	Strand:+
TACCCCTGTCCTACCACATCCCCCTCT
>Location:NODE_387203_length_2970_cov_21.957239	Coordinate:2057	Reads:1	Hits:2	Allocated_reads:0.5	Strand:+
TACCCCTGTCCTACCACATCCCCCTCTAT
>Location:NODE_387203_length_2970_cov_21.957239	Coordinate:2057	Reads:1	Hits:2	Allocated_reads:0.5	Strand:+
TACCCCTGTCCTACCACATCCCCCTCTATG
>Location:NODE_387203_length_2970_cov_21.957239	Coordinate:2059	Reads:1	Hits:2	Allocated_reads:0.5	Strand:+
CCCCTGTCCTACCACATCCCCCTCTATG
>Location:NODE_387203_length_2970_cov_21.957239	Coordinate:2059	Reads:1	Hits:2	Allocated_reads:0.5	Strand:+
CCCCTGTCCTACCACATCCCCCTCTATGA
>Location:NODE_387203_length_2970_cov_21.957239	Coordinate:2063	Reads:1	Hits:2	Allocated_reads:0.5	Strand:+
TGTCCTACCACATCCCCCTCTATGAC
>Location:NODE_387203_length_2970_cov_21.957239	Coordinate:2063	Reads:15	Hits:2	Allocated_reads:7.5	Strand:+
TGTCCTACCACATCCCCCTCTATGACA
>Location:NODE_387203_length_2970_cov_21.957239	Coordinate:2063	Reads:2	Hits:2	Allocated_reads:1	Strand:+
TGTCCTACCACATCCCCCTCTATGACAT
>Location:NODE_387203_length_2970_cov_21.957239	Coordinate:2063	Reads:1	Hits:2	Allocated_reads:0.5	Strand:+
TGTCCTACCACATCCCCCTCTATGACACC
>Location:NODE_387203_length_2970_cov_21.957239	Coordinate:2063	Reads:7	Hits:2	Allocated_reads:3.5	Strand:+
TGTCCTACCACATCCCCCTCTATGACATC
>Location:NODE_387203_length_2970_cov_21.957239	Coordinate:2063	Reads:1	Hits:2	Allocated_reads:0.5	Strand:+
TGTCCTACCACATCCCCCTCTATGACATCT
>Location:NODE_387203_length_2970_cov_21.957239	Coordinate:2063	Reads:4	Hits:2	Allocated_reads:2	Strand:+
TGTCCTACCACATCCCCCTCTATGACATCC
>Location:NODE_387203_length_2970_cov_21.957239	Coordinate:2063	Reads:1	Hits:2	Allocated_reads:0.5	Strand:+
TGTCCTACCACATCCCCCTCTATGACATCCTT
>Location:NODE_387203_length_2970_cov_21.957239	Coordinate:2065	Reads:2	Hits:2	Allocated_reads:1	Strand:+
TCCTACCACATCCCCCTCTATGACATCC
>Location:NODE_387203_length_2970_cov_21.957239	Coordinate:2065	Reads:1	Hits:2	Allocated_reads:0.5	Strand:+
TCCTACCACATCCCCCTCTATGACATCCT
>Location:NODE_387203_length_2970_cov_21.957239	Coordinate:2068	Reads:1	Hits:2	Allocated_reads:0.5	Strand:+
TACCACATCCCCCTCTATGACATCCTGCA
>Location:NODE_387203_length_2970_cov_21.957239	Coordinate:2070	Reads:1	Hits:2	Allocated_reads:0.5	Strand:-
CACTGCAGGATGTCATAGAGGGGGATGTGG
>Location:NODE_387203_length_2970_cov_21.957239	Coordinate:2073	Reads:1	Hits:2	Allocated_reads:0.5	Strand:-
TCCCAAGTCACTGCAGGATGTCATAGAGGGGGACC
>Location:NODE_387203_length_2970_cov_21.957239	Coordinate:2076	Reads:1	Hits:2	Allocated_reads:0.5	Strand:-
CACTGCAGGATGTCATAGAGGGGG
>Location:NODE_387203_length_2970_cov_21.957239	Coordinate:2076	Reads:1	Hits:2	Allocated_reads:0.5	Strand:-
CCCAAGTCACTGCAGGATGTCATAGAGGGGG
>Location:NODE_387203_length_2970_cov_21.957239	Coordinate:2077	Reads:1	Hits:2	Allocated_reads:0.5	Strand:-
CAAGTCACTGCAGGATGTCATAGAGGGG
>Location:NODE_387203_length_2970_cov_21.957239	Coordinate:2078	Reads:1	Hits:2	Allocated_reads:0.5	Strand:-
TCCCAAGTCACTGCAGGATGTCATAGAGGG
>Location:NODE_387203_length_2970_cov_21.957239	Coordinate:2079	Reads:1	Hits:2	Allocated_reads:0.5	Strand:-
ATCCCAAGTCACTGCAGGATGTCATAGAGG
>Location:NODE_387203_length_2970_cov_21.957239	Coordinate:2081	Reads:1	Hits:2	Allocated_reads:0.5	Strand:+
TCTATGACATCCTGCAGTGACTTGGGA
>Location:NODE_387203_length_2970_cov_21.957239	Coordinate:2083	Reads:1	Hits:2	Allocated_reads:0.5	Strand:+
TATGACATCCTGCAGTGACTTGGG
>Location:NODE_387203_length_2970_cov_21.957239	Coordinate:2083	Reads:1	Hits:2	Allocated_reads:0.5	Strand:+
TATGACATCCTGCAGTGACTTGGGA
>Location:NODE_387203_length_2970_cov_21.957239	Coordinate:2088	Reads:2	Hits:2	Allocated_reads:1	Strand:+
CATCCTGCAGTGACTTGGGATACATC
>Location:NODE_387203_length_2970_cov_21.957239	Coordinate:2090	Reads:5	Hits:2	Allocated_reads:2.5	Strand:+
TCCTGCAGTGACTTGGGATACATC
>Location:NODE_387203_length_2970_cov_21.957239	Coordinate:2090	Reads:4	Hits:2	Allocated_reads:2	Strand:+
TCCTGCAGTGACTTGGGATACATCGCA
>Location:NODE_387203_length_2970_cov_21.957239	Coordinate:2090	Reads:1	Hits:2	Allocated_reads:0.5	Strand:+
TCCTGCAGTGACTTGGGATACATAGCAAC
>Location:NODE_387203_length_2970_cov_21.957239	Coordinate:2090	Reads:5	Hits:2	Allocated_reads:2.5	Strand:+
TCCTGCAGTGACTTGGGATACATCGCAAC
>Location:NODE_387203_length_2970_cov_21.957239	Coordinate:2090	Reads:11	Hits:2	Allocated_reads:5.5	Strand:+
TCCTGCAGTGACTTGGGATACATCGCAACC
>Location:NODE_387203_length_2970_cov_21.957239	Coordinate:2090	Reads:1	Hits:2	Allocated_reads:0.5	Strand:+
TCCTGCAGTGACTTGGGATACATCGCAACCG
>Location:NODE_387203_length_2970_cov_21.957239	Coordinate:2090	Reads:1	Hits:2	Allocated_reads:0.5	Strand:+
TCCTGCAGTGACTTGGGATACATCGTAACCA
>Location:NODE_387203_length_2970_cov_21.957239	Coordinate:2090	Reads:4	Hits:2	Allocated_reads:2	Strand:+
TCCTGCAGTGACTTGGGATACATCGCAACCA
>Location:NODE_387203_length_2970_cov_21.957239	Coordinate:2092	Reads:2	Hits:2	Allocated_reads:1	Strand:+
CTGCAGTGACTTGGGATACATCGCAACC
>Location:NODE_387203_length_2970_cov_21.957239	Coordinate:2093	Reads:1	Hits:2	Allocated_reads:0.5	Strand:+
TGCAGTGACTTGGGATACATCGCAACC
>Location:NODE_387203_length_2970_cov_21.957239	Coordinate:2093	Reads:2	Hits:2	Allocated_reads:1	Strand:+
TGCAGTGACTTGGGATACATCGCAACCA
>Location:NODE_387203_length_2970_cov_21.957239	Coordinate:2093	Reads:3	Hits:2	Allocated_reads:1.5	Strand:+
TGCAGTGACTTGGGATACATCGCAACCAGT
>Location:NODE_387203_length_2970_cov_21.957239	Coordinate:2093	Reads:1	Hits:2	Allocated_reads:0.5	Strand:+
TGCAGTGACTTGGGATACATCGCAACCAGTT
>Location:NODE_387203_length_2970_cov_21.957239	Coordinate:2093	Reads:1	Hits:2	Allocated_reads:0.5	Strand:+
TGCAGTGACTTGGGATACATCGCAACCAGTTTTT
>Location:NODE_387203_length_2970_cov_21.957239	Coordinate:2094	Reads:1	Hits:2	Allocated_reads:0.5	Strand:+
GCAGTGACTTGGGATACATCGCAACC
>Location:NODE_387203_length_2970_cov_21.957239	Coordinate:2094	Reads:1	Hits:2	Allocated_reads:0.5	Strand:+
GCAGTGACTTGGGATACATCGCAACCAGT
>Location:NODE_387203_length_2970_cov_21.957239	Coordinate:2095	Reads:5	Hits:2	Allocated_reads:2.5	Strand:+
CAGTGACTTGGGATACATCGCAACCAGT
>Location:NODE_387203_length_2970_cov_21.957239	Coordinate:2095	Reads:2	Hits:2	Allocated_reads:1	Strand:+
CAGTGACTTGGGATACATCGCAACCAGTT
>Location:NODE_387203_length_2970_cov_21.957239	Coordinate:2096	Reads:2	Hits:2	Allocated_reads:1	Strand:+
AGTGACTTGGGATACATCGCAACCAGT
>Location:NODE_387203_length_2970_cov_21.957239	Coordinate:2096	Reads:1	Hits:2	Allocated_reads:0.5	Strand:+
AGTGACTTGGGATACATCGCAACCAGTT
>Location:NODE_387203_length_2970_cov_21.957239	Coordinate:2103	Reads:6	Hits:2	Allocated_reads:3	Strand:+
TGGGATACATCGCAACCAGTTTTTTTGCA
>Location:NODE_387203_length_2970_cov_21.957239	Coordinate:2108	Reads:1	Hits:2	Allocated_reads:0.5	Strand:+
TACATCGCAACCAGTTTTTTTGCAATTTCA
>Location:NODE_387203_length_2970_cov_21.957239	Coordinate:2111	Reads:1	Hits:2	Allocated_reads:0.5	Strand:-
TCGACTGAAATTGCAAAAAAACTGGTTGCGAT
>Location:NODE_387203_length_2970_cov_21.957239	Coordinate:2112	Reads:2	Hits:2	Allocated_reads:1	Strand:+
TCGCAACCAGTTTTTTTGCAATTTCAGT
>Location:NODE_387203_length_2970_cov_21.957239	Coordinate:2115	Reads:2	Hits:2	Allocated_reads:1	Strand:+
CAACCAGTTTTTTTGCAATTTCAGTCGAGGC
>Location:NODE_387203_length_2970_cov_21.957239	Coordinate:2116	Reads:2	Hits:2	Allocated_reads:1	Strand:+
AACCAGTTTTTTTGCAATTTCAGTCGAGGC
>Location:NODE_387203_length_2970_cov_21.957239	Coordinate:2117	Reads:1	Hits:2	Allocated_reads:0.5	Strand:+
ACCAGTTTTTTTGCAATTTCAGTCGAGGC
>Location:NODE_387203_length_2970_cov_21.957239	Coordinate:2117	Reads:1	Hits:2	Allocated_reads:0.5	Strand:-
CCTCGACTGAAATTGCAAAAAAACTGGT
>Location:NODE_387203_length_2970_cov_21.957239	Coordinate:2119	Reads:1	Hits:2	Allocated_reads:0.5	Strand:+
CAGTTTTTTTGCAATTTCAGTCGAGGCTC
>Location:NODE_387203_length_2970_cov_21.957239	Coordinate:2123	Reads:3	Hits:2	Allocated_reads:1.5	Strand:+
TTTTTTGCAATTTCAGTCGAGGCT
>Location:NODE_387203_length_2970_cov_21.957239	Coordinate:2123	Reads:1	Hits:2	Allocated_reads:0.5	Strand:+
TTTTTTGCAATTTCAGTCGAGGCTC
>Location:NODE_387203_length_2970_cov_21.957239	Coordinate:2123	Reads:4	Hits:2	Allocated_reads:2	Strand:+
TTTTTTGCAATTTCAGTCGAGGCTCT
>Location:NODE_387203_length_2970_cov_21.957239	Coordinate:2123	Reads:3	Hits:2	Allocated_reads:1.5	Strand:+
TTTTTTGCAATTTCAGTCGAGGCTCTT
>Location:NODE_387203_length_2970_cov_21.957239	Coordinate:2123	Reads:91	Hits:2	Allocated_reads:45.5	Strand:+
TTTTTTGCAATTTCAGTCGAGGCTCTTC
>Location:NODE_387203_length_2970_cov_21.957239	Coordinate:2123	Reads:6	Hits:2	Allocated_reads:3	Strand:+
TTTTTTGCAATTTCAGTCGAGGCTCTTCT
>Location:NODE_387203_length_2970_cov_21.957239	Coordinate:2123	Reads:7	Hits:2	Allocated_reads:3.5	Strand:+
TTTTTTGCAATTTCAGTCGAGGCTCTTCTAC
>Location:NODE_387203_length_2970_cov_21.957239	Coordinate:2123	Reads:1	Hits:2	Allocated_reads:0.5	Strand:+
TTTTTTGCAATTTCAGTCGAGGCTCTTCTACT
>Location:NODE_387203_length_2970_cov_21.957239	Coordinate:2124	Reads:1	Hits:2	Allocated_reads:0.5	Strand:+
TTTTTGCAATTTCAGTCGAGGCTCTT
>Location:NODE_387203_length_2970_cov_21.957239	Coordinate:2124	Reads:29	Hits:2	Allocated_reads:14.5	Strand:+
TTTTTGCAATTTCAGTCGAGGCTCTTC
>Location:NODE_387203_length_2970_cov_21.957239	Coordinate:2124	Reads:10	Hits:2	Allocated_reads:5	Strand:+
TTTTTGCAATTTCAGTCGAGGCTCTTCT
>Location:NODE_387203_length_2970_cov_21.957239	Coordinate:2124	Reads:2	Hits:2	Allocated_reads:1	Strand:+
TTTTTGCAATTTCAGTCGAGGCTCTTCTA
>Location:NODE_387203_length_2970_cov_21.957239	Coordinate:2124	Reads:10	Hits:2	Allocated_reads:5	Strand:+
TTTTTGCAATTTCAGTCGAGGCTCTTCTAC
>Location:NODE_387203_length_2970_cov_21.957239	Coordinate:2124	Reads:8	Hits:2	Allocated_reads:4	Strand:+
TTTTTGCAATTTCAGTCGAGGCTCTTCTACT
>Location:NODE_387203_length_2970_cov_21.957239	Coordinate:2124	Reads:1	Hits:2	Allocated_reads:0.5	Strand:+
TTTTTGCAATTTCAGTCGAGGCTCTTCTACTT
>Location:NODE_387203_length_2970_cov_21.957239	Coordinate:2125	Reads:1	Hits:2	Allocated_reads:0.5	Strand:+
TTTTGCAATTTCAGTCGAGGCTCTTCT
>Location:NODE_387203_length_2970_cov_21.957239	Coordinate:2125	Reads:3	Hits:2	Allocated_reads:1.5	Strand:+
TTTTGCAATTTCAGTCGAGGCTCTTCTACT
>Location:NODE_387203_length_2970_cov_21.957239	Coordinate:2126	Reads:19	Hits:2	Allocated_reads:9.5	Strand:+
TTTGCAATTTCAGTCGAGGCTCTTCTAC
>Location:NODE_387203_length_2970_cov_21.957239	Coordinate:2126	Reads:13	Hits:2	Allocated_reads:6.5	Strand:+
TTTGCAATTTCAGTCGAGGCTCTTCTACT
>Location:NODE_387203_length_2970_cov_21.957239	Coordinate:2126	Reads:6	Hits:2	Allocated_reads:3	Strand:+
TTTGCAATTTCAGTCGAGGCTCTTCTACTT
>Location:NODE_387203_length_2970_cov_21.957239	Coordinate:2127	Reads:15	Hits:2	Allocated_reads:7.5	Strand:+
TTGCAATTTCAGTCGAGGCTCTTC
>Location:NODE_387203_length_2970_cov_21.957239	Coordinate:2127	Reads:18	Hits:2	Allocated_reads:9	Strand:+
TTGCAATTTCAGTCGAGGCTCTTCT
>Location:NODE_387203_length_2970_cov_21.957239	Coordinate:2127	Reads:1	Hits:2	Allocated_reads:0.5	Strand:+
TTGCAATTTCAGTCGAGGCTCTTCTT
>Location:NODE_387203_length_2970_cov_21.957239	Coordinate:2127	Reads:17	Hits:2	Allocated_reads:8.5	Strand:+
TTGCAATTTCAGTCGAGGCTCTTCTA
>Location:NODE_387203_length_2970_cov_21.957239	Coordinate:2127	Reads:1	Hits:2	Allocated_reads:0.5	Strand:+
TTGCAATTTCAGTCGAGGCTCTCCTAC
>Location:NODE_387203_length_2970_cov_21.957239	Coordinate:2127	Reads:1	Hits:2	Allocated_reads:0.5	Strand:+
TTGCAATTTCAGTCGAGGCTCTTGTAC
>Location:NODE_387203_length_2970_cov_21.957239	Coordinate:2127	Reads:3	Hits:2	Allocated_reads:1.5	Strand:+
TTGCAATTTCAGTCGAGGCTCTTATAC
>Location:NODE_387203_length_2970_cov_21.957239	Coordinate:2127	Reads:4	Hits:2	Allocated_reads:2	Strand:+
TTGCAATTTCAGTCGAGGCTTTTCTAC
>Location:NODE_387203_length_2970_cov_21.957239	Coordinate:2127	Reads:938	Hits:2	Allocated_reads:469	Strand:+
TTGCAATTTCAGTCGAGGCTCTTCTAC
>Location:NODE_387203_length_2970_cov_21.957239	Coordinate:2127	Reads:1	Hits:2	Allocated_reads:0.5	Strand:+
TTGCAATTTCAGTCGAGGCACTTCTACT
>Location:NODE_387203_length_2970_cov_21.957239	Coordinate:2127	Reads:1	Hits:2	Allocated_reads:0.5	Strand:+
TTGCAATTTCAGTCGAGGCTATTCTACT
>Location:NODE_387203_length_2970_cov_21.957239	Coordinate:2127	Reads:1	Hits:2	Allocated_reads:0.5	Strand:+
TTGCAATTTCAGTCGAGGCTCTTCTGCT
>Location:NODE_387203_length_2970_cov_21.957239	Coordinate:2127	Reads:1	Hits:2	Allocated_reads:0.5	Strand:+
TTGCAATTTCAGTCGAGGCTCTTCTTGG
>Location:NODE_387203_length_2970_cov_21.957239	Coordinate:2127	Reads:378	Hits:2	Allocated_reads:189	Strand:+
TTGCAATTTCAGTCGAGGCTCTTCTACT
>Location:NODE_387203_length_2970_cov_21.957239	Coordinate:2127	Reads:1	Hits:2	Allocated_reads:0.5	Strand:+
TTGCAATTTCAGTCGAGGCTCTTCTATTT
>Location:NODE_387203_length_2970_cov_21.957239	Coordinate:2127	Reads:266	Hits:2	Allocated_reads:133	Strand:+
TTGCAATTTCAGTCGAGGCTCTTCTACTT
>Location:NODE_387203_length_2970_cov_21.957239	Coordinate:2127	Reads:1	Hits:2	Allocated_reads:0.5	Strand:+
TTGCAATTTCAGTCGAGGCTCTTCTACCTT
>Location:NODE_387203_length_2970_cov_21.957239	Coordinate:2127	Reads:21	Hits:2	Allocated_reads:10.5	Strand:+
TTGCAATTTCAGTCGAGGCTCTTCTACTTG
>Location:NODE_387203_length_2970_cov_21.957239	Coordinate:2127	Reads:1	Hits:2	Allocated_reads:0.5	Strand:+
TTGCAATTTCAGTCGAGGCTCTTCTACTTCCA
>Location:NODE_387203_length_2970_cov_21.957239	Coordinate:2128	Reads:19	Hits:2	Allocated_reads:9.5	Strand:+
TGCAATTTCAGTCGAGGCTCTTCTAC
>Location:NODE_387203_length_2970_cov_21.957239	Coordinate:2128	Reads:1	Hits:2	Allocated_reads:0.5	Strand:+
TGCAATTTCAGTCGAGGCTATTCTACG
>Location:NODE_387203_length_2970_cov_21.957239	Coordinate:2128	Reads:13	Hits:2	Allocated_reads:6.5	Strand:+
TGCAATTTCAGTCGAGGCTCTTCTACT
>Location:NODE_387203_length_2970_cov_21.957239	Coordinate:2128	Reads:16	Hits:2	Allocated_reads:8	Strand:+
TGCAATTTCAGTCGAGGCTCTTCTACTT
>Location:NODE_387203_length_2970_cov_21.957239	Coordinate:2128	Reads:6	Hits:2	Allocated_reads:3	Strand:+
TGCAATTTCAGTCGAGGCTCTTCTACTTG
>Location:NODE_387203_length_2970_cov_21.957239	Coordinate:2128	Reads:1	Hits:2	Allocated_reads:0.5	Strand:+
TGCAATTTCAGTCGAGGCTCTTCTACTTGA
>Location:NODE_387203_length_2970_cov_21.957239	Coordinate:2128	Reads:3	Hits:2	Allocated_reads:1.5	Strand:+
TGCAATTTCAGTCGAGGCTCTTCTACTTGG
>Location:NODE_387203_length_2970_cov_21.957239	Coordinate:2128	Reads:7	Hits:2	Allocated_reads:3.5	Strand:+
TGCAATTTCAGTCGAGGCTCTTCTACTTGGA
>Location:NODE_387203_length_2970_cov_21.957239	Coordinate:2130	Reads:1	Hits:2	Allocated_reads:0.5	Strand:+
CAATTTCAGTCGAGGCTCTTCTAC
>Location:NODE_387203_length_2970_cov_21.957239	Coordinate:2130	Reads:1	Hits:2	Allocated_reads:0.5	Strand:+
CAATTTCAGTCGAGGCTCTTCTACTTGG
>Location:NODE_387203_length_2970_cov_21.957239	Coordinate:2131	Reads:1	Hits:2	Allocated_reads:0.5	Strand:+
AATTTCAGTCGAGGCTCTTCTACTTG
>Location:NODE_387203_length_2970_cov_21.957239	Coordinate:2131	Reads:1	Hits:2	Allocated_reads:0.5	Strand:+
AATTTCAGTCGAGGCTCTTCTACTTGGA
>Location:NODE_387203_length_2970_cov_21.957239	Coordinate:2131	Reads:1	Hits:2	Allocated_reads:0.5	Strand:+
AATTTCAGTCGAGGCTCTTCTACTTGGAGA
>Location:NODE_387203_length_2970_cov_21.957239	Coordinate:2133	Reads:1	Hits:2	Allocated_reads:0.5	Strand:+
TTTCAGTCGAGGCTCTTCTACTTGGA
>Location:NODE_387203_length_2970_cov_21.957239	Coordinate:2133	Reads:14	Hits:2	Allocated_reads:7	Strand:+
TTTCAGTCGAGGCTCTTCTACTTGGAGA
>Location:NODE_387203_length_2970_cov_21.957239	Coordinate:2133	Reads:1	Hits:2	Allocated_reads:0.5	Strand:+
TTTCAGTCGAGGCTCTTCTACTTGGAGAGGC
>Location:NODE_387203_length_2970_cov_21.957239	Coordinate:2133	Reads:1	Hits:2	Allocated_reads:0.5	Strand:+
TTTCAGTCGAGGCTCTTCTACTTGGAGAGGCAC
>Location:NODE_387203_length_2970_cov_21.957239	Coordinate:2134	Reads:4	Hits:2	Allocated_reads:2	Strand:+
TTCAGTCGAGGCTCTTCTACTTGGAGA
>Location:NODE_387203_length_2970_cov_21.957239	Coordinate:2134	Reads:1	Hits:2	Allocated_reads:0.5	Strand:+
TTCAGTCGAGGCTCTTCTACTTGGAGAG
>Location:NODE_387203_length_2970_cov_21.957239	Coordinate:2134	Reads:1	Hits:2	Allocated_reads:0.5	Strand:+
TTCAGTCGAGGCTCTTCTACTTGGAGAGGC
>Location:NODE_387203_length_2970_cov_21.957239	Coordinate:2134	Reads:1	Hits:2	Allocated_reads:0.5	Strand:+
TTCAGTCGAGGCTCTTCTACTTGGAGAGGCAC
>Location:NODE_387203_length_2970_cov_21.957239	Coordinate:2135	Reads:5	Hits:2	Allocated_reads:2.5	Strand:+
TCAGTCGAGGCTCTTCTACTTGGAGA
>Location:NODE_387203_length_2970_cov_21.957239	Coordinate:2135	Reads:1	Hits:2	Allocated_reads:0.5	Strand:+
TCAGTCGAGGCTCTTCTACTTGGAGAGG
>Location:NODE_387203_length_2970_cov_21.957239	Coordinate:2136	Reads:1	Hits:2	Allocated_reads:0.5	Strand:+
CAGTCGAGGCTCTTCTACTTGGAGAGGC
>Location:NODE_387203_length_2970_cov_21.957239	Coordinate:2137	Reads:1	Hits:2	Allocated_reads:0.5	Strand:-
GCCTCTCCAAGTAGAAGAGCCTCGACT
>Location:NODE_387203_length_2970_cov_21.957239	Coordinate:2137	Reads:2	Hits:2	Allocated_reads:1	Strand:-
TCTCCAAGTAGAAGAGCCTCGACT
>Location:NODE_387203_length_2970_cov_21.957239	Coordinate:2137	Reads:4	Hits:2	Allocated_reads:2	Strand:-
TGCCTCTCCAAGTAGAAGAGCCTCGACT
>Location:NODE_387203_length_2970_cov_21.957239	Coordinate:2144	Reads:1	Hits:2	Allocated_reads:0.5	Strand:-
AAAGCCTGTGCCTCTCCAAGTAGAAGAGC
>Location:NODE_387203_length_2970_cov_21.957239	Coordinate:2144	Reads:2	Hits:2	Allocated_reads:1	Strand:-
AGCCTGTGCCTCTCCAAGTAGAAGAGC
>Location:NODE_387203_length_2970_cov_21.957239	Coordinate:2146	Reads:2	Hits:2	Allocated_reads:1	Strand:-
TGAAAGCCTGTGCCTCTCCAAGTAGAAGA
>Location:NODE_387203_length_2970_cov_21.957239	Coordinate:2147	Reads:1	Hits:2	Allocated_reads:0.5	Strand:-
GATGAAAGCCTGTGCCTCTCCAAGTAGAAG
>Location:NODE_387203_length_2970_cov_21.957239	Coordinate:2148	Reads:1	Hits:2	Allocated_reads:0.5	Strand:-
TGAAAGCCTGTGCCTCTCCAAGTAGAA
>Location:NODE_387203_length_2970_cov_21.957239	Coordinate:2149	Reads:2	Hits:2	Allocated_reads:1	Strand:-
GATGAAAGCCTGTGCCTCTCCAAGTAGA
>Location:NODE_387203_length_2970_cov_21.957239	Coordinate:2151	Reads:1	Hits:2	Allocated_reads:0.5	Strand:+
TACTTGGAGAGGCACAGGCTTTCATC
>Location:NODE_387203_length_2970_cov_21.957239	Coordinate:2151	Reads:2	Hits:2	Allocated_reads:1	Strand:+
TACTTGGAGAGGCACAGGCTTTCATCATC
>Location:NODE_387203_length_2970_cov_21.957239	Coordinate:2157	Reads:1	Hits:2	Allocated_reads:0.5	Strand:+
GAGAGGCACAGGCTTTCATCATCTCCT
>Location:NODE_387203_length_2970_cov_21.957239	Coordinate:2159	Reads:1	Hits:2	Allocated_reads:0.5	Strand:-
AAGGAGATGATGAAAGCCTGTGCCTC
>Location:NODE_387203_length_2970_cov_21.957239	Coordinate:2160	Reads:1	Hits:2	Allocated_reads:0.5	Strand:-
GAAGGAGATGATGAAAGCCTGTGCCT
>Location:NODE_387203_length_2970_cov_21.957239	Coordinate:2160	Reads:1	Hits:2	Allocated_reads:0.5	Strand:-
TTGTGAAGGAGATGATGAAAGCCTGTGCCT
>Location:NODE_387203_length_2970_cov_21.957239	Coordinate:2161	Reads:1	Hits:2	Allocated_reads:0.5	Strand:-
TGTGAAGGAGATGATGAAAGCCTGTGCC
>Location:NODE_387203_length_2970_cov_21.957239	Coordinate:2161	Reads:1	Hits:2	Allocated_reads:0.5	Strand:-
TTGTGAAGGAGATGATGAAAGCATGTGCC
>Location:NODE_387203_length_2970_cov_21.957239	Coordinate:2161	Reads:5	Hits:2	Allocated_reads:2.5	Strand:-
TTGTGAAGGAGATGATGAAAGCCTGTGCC
>Location:NODE_387203_length_2970_cov_21.957239	Coordinate:2162	Reads:1	Hits:2	Allocated_reads:0.5	Strand:-
TGTGAAGGAGATGATGAAAGCCTGTGC
>Location:NODE_387203_length_2970_cov_21.957239	Coordinate:2162	Reads:7	Hits:2	Allocated_reads:3.5	Strand:-
TTGTGAAGGAGATGATGAAAGCCTGTGC
>Location:NODE_387203_length_2970_cov_21.957239	Coordinate:2163	Reads:2	Hits:2	Allocated_reads:1	Strand:+
CACAGGCTTTCATCATCTCCTTCACAAT
>Location:NODE_387203_length_2970_cov_21.957239	Coordinate:2163	Reads:2	Hits:2	Allocated_reads:1	Strand:+
CACAGGCTTTCATCATCTCCTTCACAATGA
>Location:NODE_387203_length_2970_cov_21.957239	Coordinate:2163	Reads:1	Hits:2	Allocated_reads:0.5	Strand:-
TTGTGAAGGAGATGATGAAAGCCTGTG
>Location:NODE_387203_length_2970_cov_21.957239	Coordinate:2164	Reads:2	Hits:2	Allocated_reads:1	Strand:-
TTGTGAAGGAGATGATGAAAGCCTGT
>Location:NODE_387203_length_2970_cov_21.957239	Coordinate:2165	Reads:53	Hits:2	Allocated_reads:26.5	Strand:+
CAGGCTTTCATCATCTCCTTCACAATGA
>Location:NODE_387203_length_2970_cov_21.957239	Coordinate:2165	Reads:1	Hits:2	Allocated_reads:0.5	Strand:+
CAGGCTTTCATCATCTCCTTCACAATGATG
>Location:NODE_387203_length_2970_cov_21.957239	Coordinate:2166	Reads:2	Hits:2	Allocated_reads:1	Strand:+
AGGCTTTCATCATCTCCTTCACAATGA
>Location:NODE_387203_length_2970_cov_21.957239	Coordinate:2166	Reads:1	Hits:2	Allocated_reads:0.5	Strand:-
TTGTGAAGGAGATGATGAAAGCCT
>Location:NODE_387203_length_2970_cov_21.957239	Coordinate:2167	Reads:2	Hits:2	Allocated_reads:1	Strand:+
GGCTTTCATCATCTCCTTCACAATGA
>Location:NODE_387203_length_2970_cov_21.957239	Coordinate:2170	Reads:1	Hits:2	Allocated_reads:0.5	Strand:+
TTTCATCATCTCCTTCACAATGATGCGGA
>Location:NODE_387203_length_2970_cov_21.957239	Coordinate:2171	Reads:2	Hits:2	Allocated_reads:1	Strand:+
TTCATCATCTCCTTCACAATGATGCGGA
>Location:NODE_387203_length_2970_cov_21.957239	Coordinate:2172	Reads:2	Hits:2	Allocated_reads:1	Strand:+
TCATCATCTCCTTCACAATGATGCGGAT
>Location:NODE_387203_length_2970_cov_21.957239	Coordinate:2172	Reads:1	Hits:2	Allocated_reads:0.5	Strand:+
TCATCATCTCCTTCACAATGATGCGGATC
>Location:NODE_387203_length_2970_cov_21.957239	Coordinate:2173	Reads:1	Hits:2	Allocated_reads:0.5	Strand:+
CATCATCTCCTTCACAATGATGCGGAT
>Location:NODE_387203_length_2970_cov_21.957239	Coordinate:2175	Reads:1	Hits:2	Allocated_reads:0.5	Strand:+
TCATCTCCTTCACAATGATGCGGA
>Location:NODE_387203_length_2970_cov_21.957239	Coordinate:2175	Reads:3	Hits:2	Allocated_reads:1.5	Strand:+
TCATCTCCTTCACAATGATGCGGATCAT
>Location:NODE_387203_length_2970_cov_21.957239	Coordinate:2175	Reads:6	Hits:2	Allocated_reads:3	Strand:+
TCATCTCCTTCACAATGATGCGGATCATC
>Location:NODE_387203_length_2970_cov_21.957239	Coordinate:2175	Reads:2	Hits:2	Allocated_reads:1	Strand:+
TCATCTCCTTCACAATGATGCGGATCATCT
>Location:NODE_387203_length_2970_cov_21.957239	Coordinate:2177	Reads:1	Hits:2	Allocated_reads:0.5	Strand:+
ATCTCCTTCACAATGATGCGGATCATCT
>Location:NODE_387203_length_2970_cov_21.957239	Coordinate:2178	Reads:1	Hits:2	Allocated_reads:0.5	Strand:+
TCTCCTTCACAATGATGCGGATCATGT
>Location:NODE_387203_length_2970_cov_21.957239	Coordinate:2178	Reads:2	Hits:2	Allocated_reads:1	Strand:+
TCTCCTTCACAATGATGCGGATCATCT
>Location:NODE_387203_length_2970_cov_21.957239	Coordinate:2178	Reads:1	Hits:2	Allocated_reads:0.5	Strand:+
TCTCCTTCACAATGATGCGGATCATCTC
>Location:NODE_387203_length_2970_cov_21.957239	Coordinate:2178	Reads:2	Hits:2	Allocated_reads:1	Strand:+
TCTCCTTCACAATGATGCGGATCATCTCC
>Location:NODE_387203_length_2970_cov_21.957239	Coordinate:2178	Reads:1	Hits:2	Allocated_reads:0.5	Strand:+
TCTCCTTCACAATGATGCGGATCATCTCCC
>Location:NODE_387203_length_2970_cov_21.957239	Coordinate:2179	Reads:1	Hits:2	Allocated_reads:0.5	Strand:+
CTCCTTCACAATGATGCGGATCATCT
>Location:NODE_387203_length_2970_cov_21.957239	Coordinate:2179	Reads:1	Hits:2	Allocated_reads:0.5	Strand:+
CTCCTTCACAATGATGCGGATCATCTC
>Location:NODE_387203_length_2970_cov_21.957239	Coordinate:2180	Reads:1	Hits:2	Allocated_reads:0.5	Strand:+
TCCTTCACAATGATGCGGATCATC
>Location:NODE_387203_length_2970_cov_21.957239	Coordinate:2180	Reads:1	Hits:2	Allocated_reads:0.5	Strand:+
TCCTTCACAATGATGCGGATCATCTCC
>Location:NODE_387203_length_2970_cov_21.957239	Coordinate:2180	Reads:17	Hits:2	Allocated_reads:8.5	Strand:+
TCCTTCACAATGATGCGGATCATCTCCC
>Location:NODE_387203_length_2970_cov_21.957239	Coordinate:2180	Reads:4	Hits:2	Allocated_reads:2	Strand:+
TCCTTCACAATGATGCGGATCATCTCCCT
>Location:NODE_387203_length_2970_cov_21.957239	Coordinate:2180	Reads:8	Hits:2	Allocated_reads:4	Strand:+
TCCTTCACAATGATGCGGATCATCTCCCTC
>Location:NODE_387203_length_2970_cov_21.957239	Coordinate:2180	Reads:9	Hits:2	Allocated_reads:4.5	Strand:+
TCCTTCACAATGATGCGGATCATCTCCCTCC
>Location:NODE_387203_length_2970_cov_21.957239	Coordinate:2180	Reads:1	Hits:2	Allocated_reads:0.5	Strand:+
TCCTTCACAATGATGCGGATCATCTCCCTCCG
>Location:NODE_387203_length_2970_cov_21.957239	Coordinate:2181	Reads:1	Hits:2	Allocated_reads:0.5	Strand:+
CCTTCACAATGATGCGGATCATCTCCC
>Location:NODE_387203_length_2970_cov_21.957239	Coordinate:2183	Reads:1	Hits:2	Allocated_reads:0.5	Strand:+
TTCACAATGATGCGGATCATCTCCCTCCGT
>Location:NODE_387203_length_2970_cov_21.957239	Coordinate:2184	Reads:1	Hits:2	Allocated_reads:0.5	Strand:+
TCACAATGATGCGGATCATCTCCC
>Location:NODE_387203_length_2970_cov_21.957239	Coordinate:2193	Reads:1	Hits:2	Allocated_reads:0.5	Strand:+
TGCGGATCATCTCCCTCCGCAATCGAGG
>Location:NODE_387203_length_2970_cov_21.957239	Coordinate:2193	Reads:1	Hits:2	Allocated_reads:0.5	Strand:+
TGCGGATCATCTCCCTCCGCAATCGAGGC
>Location:NODE_387203_length_2970_cov_21.957239	Coordinate:2193	Reads:1	Hits:2	Allocated_reads:0.5	Strand:+
TGCGGATCATCTCCCTCCGCAATCGAGGCT
>Location:NODE_387203_length_2970_cov_21.957239	Coordinate:2195	Reads:1	Hits:2	Allocated_reads:0.5	Strand:+
CGGATCATCTCCCTCCGCAATCGAGGCTT
>Location:NODE_387203_length_2970_cov_21.957239	Coordinate:2199	Reads:5	Hits:2	Allocated_reads:2.5	Strand:+
TCATCTCCCTCCGCAATCGAGGCT
>Location:NODE_387203_length_2970_cov_21.957239	Coordinate:2199	Reads:4	Hits:2	Allocated_reads:2	Strand:+
TCATCTCCCTCCGCAATCGAGGCTT
>Location:NODE_387203_length_2970_cov_21.957239	Coordinate:2199	Reads:2	Hits:2	Allocated_reads:1	Strand:+
TCATCTCCCTCCGCAATCGAGGCTTT
>Location:NODE_387203_length_2970_cov_21.957239	Coordinate:2199	Reads:1	Hits:2	Allocated_reads:0.5	Strand:+
TCATCTCCCTCCGCAATCGAGGCTTTGG
>Location:NODE_387203_length_2970_cov_21.957239	Coordinate:2199	Reads:2	Hits:2	Allocated_reads:1	Strand:+
TCATCTCCCTCCGCAATCGAGGCTTTGGT
>Location:NODE_387203_length_2970_cov_21.957239	Coordinate:2229	Reads:2	Hits:2	Allocated_reads:1	Strand:+
TTTTCTCTCTCTGAAGACACTGGA
>Location:NODE_387203_length_2970_cov_21.957239	Coordinate:2229	Reads:4	Hits:2	Allocated_reads:2	Strand:+
TTTTCTCTCTCTGAAGACACTGGATCA
>Location:NODE_387203_length_2970_cov_21.957239	Coordinate:2229	Reads:1	Hits:2	Allocated_reads:0.5	Strand:+
TTTTCTCTCTCTGAAGACACTGGATCAA
>Location:NODE_387203_length_2970_cov_21.957239	Coordinate:2229	Reads:21	Hits:2	Allocated_reads:10.5	Strand:+
TTTTCTCTCTCTGAAGACACTGGATCAAG
>Location:NODE_387203_length_2970_cov_21.957239	Coordinate:2229	Reads:13	Hits:2	Allocated_reads:6.5	Strand:+
TTTTCTCTCTCTGAAGACACTGGATCAAGT
>Location:NODE_387203_length_2970_cov_21.957239	Coordinate:2229	Reads:6	Hits:2	Allocated_reads:3	Strand:+
TTTTCTCTCTCTGAAGACACTGGATCAAGTC
>Location:NODE_387203_length_2970_cov_21.957239	Coordinate:2229	Reads:3	Hits:2	Allocated_reads:1.5	Strand:+
TTTTCTCTCTCTGAAGACACTGGATCAAGTCT
>Location:NODE_387203_length_2970_cov_21.957239	Coordinate:2230	Reads:1	Hits:2	Allocated_reads:0.5	Strand:+
TTTCTCTCTCTGAAGACACTGGAT
>Location:NODE_387203_length_2970_cov_21.957239	Coordinate:2230	Reads:1	Hits:2	Allocated_reads:0.5	Strand:+
TTTCTCTCTCTGAAGACACTGGATCAA
>Location:NODE_387203_length_2970_cov_21.957239	Coordinate:2230	Reads:4	Hits:2	Allocated_reads:2	Strand:+
TTTCTCTCTCTGAAGACACTGGATCAAG
>Location:NODE_387203_length_2970_cov_21.957239	Coordinate:2230	Reads:3	Hits:2	Allocated_reads:1.5	Strand:+
TTTCTCTCTCTGAAGACACTGGATCAAGT
>Location:NODE_387203_length_2970_cov_21.957239	Coordinate:2230	Reads:6	Hits:2	Allocated_reads:3	Strand:+
TTTCTCTCTCTGAAGACACTGGATCAAGTC
>Location:NODE_387203_length_2970_cov_21.957239	Coordinate:2231	Reads:1	Hits:2	Allocated_reads:0.5	Strand:+
TTCTCTCTCTGAAGACACTGGATC
>Location:NODE_387203_length_2970_cov_21.957239	Coordinate:2231	Reads:2	Hits:2	Allocated_reads:1	Strand:+
TTCTCTCTCTGAAGACACTGGATCAAG
>Location:NODE_387203_length_2970_cov_21.957239	Coordinate:2231	Reads:1	Hits:2	Allocated_reads:0.5	Strand:+
TTCTCTCTCTGAAGACACTGGATCAAGG
>Location:NODE_387203_length_2970_cov_21.957239	Coordinate:2231	Reads:10	Hits:2	Allocated_reads:5	Strand:+
TTCTCTCTCTGAAGACACTGGATCAAGT
>Location:NODE_387203_length_2970_cov_21.957239	Coordinate:2231	Reads:20	Hits:2	Allocated_reads:10	Strand:+
TTCTCTCTCTGAAGACACTGGATCAAGTC
>Location:NODE_387203_length_2970_cov_21.957239	Coordinate:2231	Reads:15	Hits:2	Allocated_reads:7.5	Strand:+
TTCTCTCTCTGAAGACACTGGATCAAGTCT
>Location:NODE_387203_length_2970_cov_21.957239	Coordinate:2231	Reads:2	Hits:2	Allocated_reads:1	Strand:+
TTCTCTCTCTGAAGACACTGGATCAAGTCTT
>Location:NODE_387203_length_2970_cov_21.957239	Coordinate:2232	Reads:3	Hits:2	Allocated_reads:1.5	Strand:+
TCTCTCTCTGAAGACACTGGATCAAGT
>Location:NODE_387203_length_2970_cov_21.957239	Coordinate:2232	Reads:15	Hits:2	Allocated_reads:7.5	Strand:+
TCTCTCTCTGAAGACACTGGATCAAGTC
>Location:NODE_387203_length_2970_cov_21.957239	Coordinate:2232	Reads:18	Hits:2	Allocated_reads:9	Strand:+
TCTCTCTCTGAAGACACTGGATCAAGTCT
>Location:NODE_387203_length_2970_cov_21.957239	Coordinate:2232	Reads:3	Hits:2	Allocated_reads:1.5	Strand:+
TCTCTCTCTGAAGACACTGGATCAAGTCTT
>Location:NODE_387203_length_2970_cov_21.957239	Coordinate:2233	Reads:1	Hits:2	Allocated_reads:0.5	Strand:+
CTCTCTCTGAAGACACTGGATCAAGT
>Location:NODE_387203_length_2970_cov_21.957239	Coordinate:2233	Reads:1	Hits:2	Allocated_reads:0.5	Strand:+
CTCTCTCTGAAGACACTGGATCAAGTC
>Location:NODE_387203_length_2970_cov_21.957239	Coordinate:2233	Reads:5	Hits:2	Allocated_reads:2.5	Strand:+
CTCTCTCTGAAGACACTGGATCAAGTCT
>Location:NODE_387203_length_2970_cov_21.957239	Coordinate:2233	Reads:5	Hits:2	Allocated_reads:2.5	Strand:+
CTCTCTCTGAAGACACTGGATCAAGTCTT
>Location:NODE_387203_length_2970_cov_21.957239	Coordinate:2234	Reads:1	Hits:2	Allocated_reads:0.5	Strand:+
TCTCTCTGAAGACACTGGATCAAG
>Location:NODE_387203_length_2970_cov_21.957239	Coordinate:2234	Reads:1	Hits:2	Allocated_reads:0.5	Strand:+
TCTCTCTGAAGACACTGGATCAAGT
>Location:NODE_387203_length_2970_cov_21.957239	Coordinate:2234	Reads:5	Hits:2	Allocated_reads:2.5	Strand:+
TCTCTCTGAAGACACTGGATCAAGTC
>Location:NODE_387203_length_2970_cov_21.957239	Coordinate:2234	Reads:26	Hits:2	Allocated_reads:13	Strand:+
TCTCTCTGAAGACACTGGATCAAGTCT
>Location:NODE_387203_length_2970_cov_21.957239	Coordinate:2234	Reads:11	Hits:2	Allocated_reads:5.5	Strand:+
TCTCTCTGAAGACACTGGATCAAGTCTT
>Location:NODE_387203_length_2970_cov_21.957239	Coordinate:2234	Reads:1	Hits:2	Allocated_reads:0.5	Strand:+
TCTCTCTGAAGACACTGGATCAAGTCTTC
>Location:NODE_387203_length_2970_cov_21.957239	Coordinate:2235	Reads:1	Hits:2	Allocated_reads:0.5	Strand:+
CTCTCTGAAGACACTGGATCAAGTCT
>Location:NODE_387203_length_2970_cov_21.957239	Coordinate:2242	Reads:1	Hits:2	Allocated_reads:0.5	Strand:+
AAGACACTGGATCAAGTCTTCTGG
>Location:NODE_387203_length_2970_cov_21.957239	Coordinate:2243	Reads:1	Hits:2	Allocated_reads:0.5	Strand:+
AGACACTGGATCAAGTCTTCTGGA
>Location:NODE_387203_length_2970_cov_21.957239	Coordinate:2243	Reads:8	Hits:2	Allocated_reads:4	Strand:+
AGACACTGGATCAAGTCTTCTGGAAAATCT
>Location:NODE_387203_length_2970_cov_21.957239	Coordinate:2244	Reads:1	Hits:2	Allocated_reads:0.5	Strand:+
GACACTGGATCAAGTCTTCTGGAA
>Location:NODE_387203_length_2970_cov_21.957239	Coordinate:2244	Reads:7	Hits:2	Allocated_reads:3.5	Strand:+
GACACTGGATCAAGTCTTCTGGAAAATCT
>Location:NODE_387203_length_2970_cov_21.957239	Coordinate:2244	Reads:1	Hits:2	Allocated_reads:0.5	Strand:+
GACACTGGATCAAGTCTTCTGGAAAATCTTCA
>Location:NODE_387203_length_2970_cov_21.957239	Coordinate:2244	Reads:2	Hits:2	Allocated_reads:1	Strand:-
TTTTCCAGAAGACTTGATCCAGTGTC
>Location:NODE_387203_length_2970_cov_21.957239	Coordinate:2245	Reads:1	Hits:2	Allocated_reads:0.5	Strand:+
ACACTGGATCAAGTCTTCTGGAAAAT
>Location:NODE_387203_length_2970_cov_21.957239	Coordinate:2245	Reads:5	Hits:2	Allocated_reads:2.5	Strand:+
ACACTGGATCAAGTCTTCTGGAAAATCT
>Location:NODE_387203_length_2970_cov_21.957239	Coordinate:2246	Reads:6	Hits:2	Allocated_reads:3	Strand:+
CACTGGATCAAGTCTTCTGGAAAATCT
>Location:NODE_387203_length_2970_cov_21.957239	Coordinate:2246	Reads:1	Hits:2	Allocated_reads:0.5	Strand:+
CACTGGATCAAGTCTTCTGGAAAATCTTC
>Location:NODE_387203_length_2970_cov_21.957239	Coordinate:2246	Reads:1	Hits:2	Allocated_reads:0.5	Strand:+
CACTGGATCAAGTCTTCTGGAAAATCTTCA
>Location:NODE_387203_length_2970_cov_21.957239	Coordinate:2247	Reads:4	Hits:2	Allocated_reads:2	Strand:+
ACTGGATCAAGTCTTCTGGAAAATCT
>Location:NODE_387203_length_2970_cov_21.957239	Coordinate:2247	Reads:1	Hits:2	Allocated_reads:0.5	Strand:+
ACTGGATCAAGTCTTCTGGAAAATCTT
>Location:NODE_387203_length_2970_cov_21.957239	Coordinate:2247	Reads:1	Hits:2	Allocated_reads:0.5	Strand:+
ACTGGATCAAGTCTTCTGGAAAATCTTC
>Location:NODE_387203_length_2970_cov_21.957239	Coordinate:2248	Reads:1	Hits:2	Allocated_reads:0.5	Strand:+
CTGGATCAAGTCTTCTGGAAAATCTTCA
>Location:NODE_387203_length_2970_cov_21.957239	Coordinate:2249	Reads:2	Hits:2	Allocated_reads:1	Strand:+
TGGATCAAGTCTTCTGGAAAATCT
>Location:NODE_387203_length_2970_cov_21.957239	Coordinate:2253	Reads:1	Hits:2	Allocated_reads:0.5	Strand:+
TCAAGTCTTCTGGAAAATCTTCAAT
>Location:NODE_387203_length_2970_cov_21.957239	Coordinate:2277	Reads:1	Hits:2	Allocated_reads:0.5	Strand:+
TTGGAATTCTAAAGTTATCTACCCAGTCT
>Location:NODE_387203_length_2970_cov_21.957239	Coordinate:2280	Reads:1	Hits:2	Allocated_reads:0.5	Strand:+
GAATTCTAAAGTTATCTACCCAGTCTAGA
>Location:NODE_387203_length_2970_cov_21.957239	Coordinate:2288	Reads:1	Hits:2	Allocated_reads:0.5	Strand:-
TATATTCTCTAGACTGGGTAGATAACTT
>Location:NODE_387203_length_2970_cov_21.957239	Coordinate:2292	Reads:1	Hits:2	Allocated_reads:0.5	Strand:-
GTCCAATATATTCTCTAGACTGGGTAGATA
>Location:NODE_387203_length_2970_cov_21.957239	Coordinate:2292	Reads:1	Hits:2	Allocated_reads:0.5	Strand:+
TATCTACCCAGTCTAGAGAATATATTGGAC
>Location:NODE_387203_length_2970_cov_21.957239	Coordinate:2293	Reads:1	Hits:2	Allocated_reads:0.5	Strand:+
ATCTACCCAGTCTAGAGAATATATTGGAC
>Location:NODE_387203_length_2970_cov_21.957239	Coordinate:2293	Reads:4	Hits:2	Allocated_reads:2	Strand:-
GTCCAATATATTCTCTAGACTGGGTAGAT
>Location:NODE_387203_length_2970_cov_21.957239	Coordinate:2302	Reads:2	Hits:2	Allocated_reads:1	Strand:+
GTCTAGAGAATATATTGGACTGGGT
>Location:NODE_387203_length_2970_cov_21.957239	Coordinate:2303	Reads:7	Hits:2	Allocated_reads:3.5	Strand:+
TCTAGAGAATATATTGGACTGGGTGAGGG
>Location:NODE_387203_length_2970_cov_21.957239	Coordinate:2304	Reads:1	Hits:2	Allocated_reads:0.5	Strand:+
CTAGAGAATATATTGGACTGGGTGA
>Location:NODE_387203_length_2970_cov_21.957239	Coordinate:2304	Reads:1	Hits:2	Allocated_reads:0.5	Strand:+
CTAGAGAATATATTGGACTGGGTGAG
>Location:NODE_387203_length_2970_cov_21.957239	Coordinate:2304	Reads:3	Hits:2	Allocated_reads:1.5	Strand:+
CTAGAGAATATATTGGACTGGGTGAGG
>Location:NODE_387203_length_2970_cov_21.957239	Coordinate:2304	Reads:13	Hits:2	Allocated_reads:6.5	Strand:+
CTAGAGAATATATTGGACTGGGTGAGGG
>Location:NODE_387203_length_2970_cov_21.957239	Coordinate:2304	Reads:4	Hits:2	Allocated_reads:2	Strand:+
CTAGAGAATATATTGGACTGGGTGAGGGG
>Location:NODE_387203_length_2970_cov_21.957239	Coordinate:2304	Reads:1	Hits:2	Allocated_reads:0.5	Strand:+
CTAGAGAATATATTGGACTGGGTGAGGGCC
>Location:NODE_387203_length_2970_cov_21.957239	Coordinate:2305	Reads:4	Hits:2	Allocated_reads:2	Strand:+
TAGAGAATATATTGGACTGGGTGAGG
>Location:NODE_387203_length_2970_cov_21.957239	Coordinate:2305	Reads:17	Hits:2	Allocated_reads:8.5	Strand:+
TAGAGAATATATTGGACTGGGTGAGGG
>Location:NODE_387203_length_2970_cov_21.957239	Coordinate:2305	Reads:2	Hits:2	Allocated_reads:1	Strand:+
TAGAGAATATATTGGACTGGGTGAGGGG
>Location:NODE_387203_length_2970_cov_21.957239	Coordinate:2305	Reads:7	Hits:2	Allocated_reads:3.5	Strand:+
TAGAGAATATATTGGACTGGGTGAGGGGGA
>Location:NODE_387203_length_2970_cov_21.957239	Coordinate:2305	Reads:1	Hits:2	Allocated_reads:0.5	Strand:+
TAGAGAATATATTGGACTGGGTGAGGGGGAT
>Location:NODE_387203_length_2970_cov_21.957239	Coordinate:2305	Reads:1	Hits:2	Allocated_reads:0.5	Strand:+
TAGAGAATATATTGGACTGGGTGAGGGGGAGG
>Location:NODE_387203_length_2970_cov_21.957239	Coordinate:2306	Reads:3	Hits:2	Allocated_reads:1.5	Strand:+
AGAGAATATATTGGACTGGGTGAGGG
>Location:NODE_387203_length_2970_cov_21.957239	Coordinate:2306	Reads:1	Hits:2	Allocated_reads:0.5	Strand:+
AGAGAATATATTGGACTGGGTGAGGGG
>Location:NODE_387203_length_2970_cov_21.957239	Coordinate:2306	Reads:1	Hits:2	Allocated_reads:0.5	Strand:+
AGAGAATATATTGGACTGGGTGAGGGGG
>Location:NODE_387203_length_2970_cov_21.957239	Coordinate:2306	Reads:4	Hits:2	Allocated_reads:2	Strand:+
AGAGAATATATTGGACTGGGTGAGGGGGA
>Location:NODE_387203_length_2970_cov_21.957239	Coordinate:2306	Reads:1	Hits:2	Allocated_reads:0.5	Strand:+
AGAGAATATATTGGACTGGGTGAGGGGGTT
>Location:NODE_387203_length_2970_cov_21.957239	Coordinate:2307	Reads:1	Hits:2	Allocated_reads:0.5	Strand:+
GAGAATATATTGGACTGGGTGAGG
>Location:NODE_387203_length_2970_cov_21.957239	Coordinate:2307	Reads:2	Hits:2	Allocated_reads:1	Strand:+
GAGAATATATTGGACTGGGTGAGGG
>Location:NODE_387203_length_2970_cov_21.957239	Coordinate:2307	Reads:5	Hits:2	Allocated_reads:2.5	Strand:+
GAGAATATATTGGACTGGGTGAGGGG
>Location:NODE_387203_length_2970_cov_21.957239	Coordinate:2307	Reads:1	Hits:2	Allocated_reads:0.5	Strand:+
GAGAATATATTGGACTGGGTGAGGGGG
>Location:NODE_387203_length_2970_cov_21.957239	Coordinate:2307	Reads:21	Hits:2	Allocated_reads:10.5	Strand:+
GAGAATATATTGGACTGGGTGAGGGGGA
>Location:NODE_387203_length_2970_cov_21.957239	Coordinate:2307	Reads:1	Hits:2	Allocated_reads:0.5	Strand:+
GAGAATATATTGGACTGGGTGAGGGGGAA
>Location:NODE_387203_length_2970_cov_21.957239	Coordinate:2307	Reads:1	Hits:2	Allocated_reads:0.5	Strand:+
GAGAATATATTGGACTGGGTGAGGGGGAT
>Location:NODE_387203_length_2970_cov_21.957239	Coordinate:2307	Reads:3	Hits:2	Allocated_reads:1.5	Strand:+
GAGAATATATTGGACTGGGTGAGGGGGAGG
>Location:NODE_387203_length_2970_cov_21.957239	Coordinate:2307	Reads:1	Hits:2	Allocated_reads:0.5	Strand:+
GAGAATATATTGGACTGGGTGAGGGGGAGGC
>Location:NODE_387203_length_2970_cov_21.957239	Coordinate:2308	Reads:1	Hits:2	Allocated_reads:0.5	Strand:+
AGAATATATTGGACTGGGTGAGGGGGAG
>Location:NODE_387203_length_2970_cov_21.957239	Coordinate:2309	Reads:2	Hits:2	Allocated_reads:1	Strand:+
GAATATATTGGACTGGGTGAGGGGG
>Location:NODE_387203_length_2970_cov_21.957239	Coordinate:2309	Reads:4	Hits:2	Allocated_reads:2	Strand:+
GAATATATTGGACTGGGTGAGGGGGA
>Location:NODE_387203_length_2970_cov_21.957239	Coordinate:2309	Reads:1	Hits:2	Allocated_reads:0.5	Strand:+
GAATATATTGGACTGGGTGAGGGGGAG
>Location:NODE_387203_length_2970_cov_21.957239	Coordinate:2309	Reads:2	Hits:2	Allocated_reads:1	Strand:+
GAATATATTGGACTGGGTGAGGGGGAGG
>Location:NODE_387203_length_2970_cov_21.957239	Coordinate:2309	Reads:2	Hits:2	Allocated_reads:1	Strand:+
GAATATATTGGACTGGGTGAGGGGGAGGC
>Location:NODE_387203_length_2970_cov_21.957239	Coordinate:2310	Reads:1	Hits:2	Allocated_reads:0.5	Strand:+
AATATATTGGACTGGGTGAGGGGG
>Location:NODE_387203_length_2970_cov_21.957239	Coordinate:2310	Reads:1	Hits:2	Allocated_reads:0.5	Strand:+
AATATATTGGACTGGGTGAGGGGGAGG
>Location:NODE_387203_length_2970_cov_21.957239	Coordinate:2311	Reads:1	Hits:2	Allocated_reads:0.5	Strand:+
ATATATTGGACTGGGTGAGGGGGAGGC
>Location:NODE_387203_length_2970_cov_21.957239	Coordinate:2312	Reads:1	Hits:2	Allocated_reads:0.5	Strand:+
TATATTGGACTGGGTGAGGGGGAG
>Location:NODE_387203_length_2970_cov_21.957239	Coordinate:2312	Reads:4	Hits:2	Allocated_reads:2	Strand:+
TATATTGGACTGGGTGAGGGGGAGG
>Location:NODE_387203_length_2970_cov_21.957239	Coordinate:2312	Reads:15	Hits:2	Allocated_reads:7.5	Strand:+
TATATTGGACTGGGTGAGGGGGAGGC
>Location:NODE_387203_length_2970_cov_21.957239	Coordinate:2312	Reads:9	Hits:2	Allocated_reads:4.5	Strand:+
TATATTGGACTGGGTGAGGGGGAGGCA
>Location:NODE_387203_length_2970_cov_21.957239	Coordinate:2312	Reads:1	Hits:2	Allocated_reads:0.5	Strand:+
TATATTGGACTGGGTGAGGGGGAGGCAG
>Location:NODE_387203_length_2970_cov_21.957239	Coordinate:2312	Reads:2	Hits:2	Allocated_reads:1	Strand:+
TATATTGGACTGGGTGAGGGGGAGGCAGA
>Location:NODE_387203_length_2970_cov_21.957239	Coordinate:2312	Reads:1	Hits:2	Allocated_reads:0.5	Strand:+
TATATTGGACTGGGTGAGGGGGAGGCACCA
>Location:NODE_387203_length_2970_cov_21.957239	Coordinate:2314	Reads:2	Hits:2	Allocated_reads:1	Strand:+
TATTGGACTGGGTGAGGGGGAGGCAGA
>Location:NODE_387203_length_2970_cov_21.957239	Coordinate:2316	Reads:1	Hits:2	Allocated_reads:0.5	Strand:+
TTGGACTGGGTGAGGGGGAGGCAGA
>Location:NODE_387203_length_2970_cov_21.957239	Coordinate:2316	Reads:1	Hits:2	Allocated_reads:0.5	Strand:+
TTGGACTGGGTGAGGGGGAGGCCTT
>Location:NODE_387203_length_2970_cov_21.957239	Coordinate:2317	Reads:1	Hits:2	Allocated_reads:0.5	Strand:+
TGGACTGGGTGAGGGGGAGGCAGA
>Location:NODE_387203_length_2970_cov_21.957239	Coordinate:2342	Reads:4	Hits:2	Allocated_reads:2	Strand:-
ATCGTCTCCATCTTCTTGCTCCTCATT
>Location:NODE_387203_length_2970_cov_21.957239	Coordinate:2345	Reads:2	Hits:2	Allocated_reads:1	Strand:-
ATCGTCTCCATCTTCTTGCTCCTC
>Location:NODE_387203_length_2970_cov_21.957239	Coordinate:2345	Reads:1	Hits:2	Allocated_reads:0.5	Strand:+
GAGGAGCAAGAAGATGGAGACGATATGC
>Location:NODE_387203_length_2970_cov_21.957239	Coordinate:2347	Reads:1	Hits:2	Allocated_reads:0.5	Strand:+
GGAGCAAGAAGATGGAGACGATATGCTGGCCT
>Location:NODE_387203_length_2970_cov_21.957239	Coordinate:2349	Reads:1	Hits:2	Allocated_reads:0.5	Strand:+
AGCAAGAAGATGGAGACGATATGCTGGCCT
>Location:NODE_387203_length_2970_cov_21.957239	Coordinate:2350	Reads:1	Hits:2	Allocated_reads:0.5	Strand:+
GCAAGAAGATGGAGACGATATGCTGGC
>Location:NODE_387203_length_2970_cov_21.957239	Coordinate:2351	Reads:1	Hits:2	Allocated_reads:0.5	Strand:+
CAAGAAGATGGAGACGATATGCTGGCCG
>Location:NODE_387203_length_2970_cov_21.957239	Coordinate:2352	Reads:1	Hits:2	Allocated_reads:0.5	Strand:+
AAGAAGATGGAGACGATATGCTGGCCT
>Location:NODE_387203_length_2970_cov_21.957239	Coordinate:2353	Reads:1	Hits:2	Allocated_reads:0.5	Strand:+
AGAAGATGGAGACGATATGCTGGCCT
>Location:NODE_387203_length_2970_cov_21.957239	Coordinate:2353	Reads:1	Hits:2	Allocated_reads:0.5	Strand:+
AGAAGATGGAGACGATATGCTGGCCTGGC
>Location:NODE_387203_length_2970_cov_21.957239	Coordinate:2355	Reads:2	Hits:2	Allocated_reads:1	Strand:+
AAGATGGAGACGATATGCTGGCCT
>Location:NODE_387203_length_2970_cov_21.957239	Coordinate:2355	Reads:1	Hits:2	Allocated_reads:0.5	Strand:+
AAGATGGAGACGATATGCTGGCCTGGC
>Location:NODE_387203_length_2970_cov_21.957239	Coordinate:2355	Reads:1	Hits:2	Allocated_reads:0.5	Strand:+
AAGATGGAGACGATATGCTGGCCTGGCT
>Location:NODE_387203_length_2970_cov_21.957239	Coordinate:2358	Reads:2	Hits:3	Allocated_reads:0.666666666666667	Strand:+
ATGGAGACGATATGCTGGCCTGGCT
>Location:NODE_387203_length_2970_cov_21.957239	Coordinate:2358	Reads:2	Hits:3	Allocated_reads:0.666666666666667	Strand:+
ATGGAGACGATATGCTGGCCTGGCTTGA
>Location:NODE_387203_length_2970_cov_21.957239	Coordinate:2358	Reads:1	Hits:3	Allocated_reads:0.333333333333333	Strand:+
ATGGAGACGATATGCTGGCCTGGCTTGAAA
>Location:NODE_387203_length_2970_cov_21.957239	Coordinate:2359	Reads:1	Hits:3	Allocated_reads:0.333333333333333	Strand:+
TGGAGACGATATGCTGGCCTGCCT
>Location:NODE_387203_length_2970_cov_21.957239	Coordinate:2359	Reads:1	Hits:3	Allocated_reads:0.333333333333333	Strand:+
TGGAGACGATATGCTGGCCTGGCG
>Location:NODE_387203_length_2970_cov_21.957239	Coordinate:2359	Reads:106	Hits:3	Allocated_reads:35.3333333333333	Strand:+
TGGAGACGATATGCTGGCCTGGCT
>Location:NODE_387203_length_2970_cov_21.957239	Coordinate:2359	Reads:3	Hits:3	Allocated_reads:1	Strand:+
TGGAGACGATATGCTGGCCTGGTT
>Location:NODE_387203_length_2970_cov_21.957239	Coordinate:2359	Reads:55	Hits:3	Allocated_reads:18.3333333333333	Strand:+
TGGAGACGATATGCTGGCCTGGCTT
>Location:NODE_387203_length_2970_cov_21.957239	Coordinate:2359	Reads:1	Hits:3	Allocated_reads:0.333333333333333	Strand:+
TGGAGACGATATGCTGGCCTGGCCTG
>Location:NODE_387203_length_2970_cov_21.957239	Coordinate:2359	Reads:3	Hits:3	Allocated_reads:1	Strand:+
TGGAGACGATATGCTGGCCTGGCTTT
>Location:NODE_387203_length_2970_cov_21.957239	Coordinate:2359	Reads:4	Hits:3	Allocated_reads:1.33333333333333	Strand:+
TGGAGACGATATGCTGGCCTGGCTTG
>Location:NODE_387203_length_2970_cov_21.957239	Coordinate:2359	Reads:18	Hits:3	Allocated_reads:6	Strand:+
TGGAGACGATATGCTGGCCTGGCTTGA
>Location:NODE_387203_length_2970_cov_21.957239	Coordinate:2359	Reads:1	Hits:3	Allocated_reads:0.333333333333333	Strand:+
TGGAGACGATATGCTGGCCTGGCTTGTT
>Location:NODE_387203_length_2970_cov_21.957239	Coordinate:2359	Reads:9	Hits:3	Allocated_reads:3	Strand:+
TGGAGACGATATGCTGGCCTGGCTTGAA
>Location:NODE_387203_length_2970_cov_21.957239	Coordinate:2359	Reads:1	Hits:3	Allocated_reads:0.333333333333333	Strand:+
TGGAGACGATATGCTGGCCTGGCTTGAAC
>Location:NODE_387203_length_2970_cov_21.957239	Coordinate:2359	Reads:1	Hits:3	Allocated_reads:0.333333333333333	Strand:+
TGGAGACGATATGCTGGCCTGGCTTGACC
>Location:NODE_387203_length_2970_cov_21.957239	Coordinate:2359	Reads:23	Hits:3	Allocated_reads:7.66666666666667	Strand:+
TGGAGACGATATGCTGGCCTGGCTTGAAA
>Location:NODE_387203_length_2970_cov_21.957239	Coordinate:2359	Reads:1	Hits:3	Allocated_reads:0.333333333333333	Strand:+
TGGAGACGATATGCTGGCCTGGCTTGAATT
>Location:NODE_387203_length_2970_cov_21.957239	Coordinate:2359	Reads:43	Hits:3	Allocated_reads:14.3333333333333	Strand:+
TGGAGACGATATGCTGGCCTGGCTTGAAAT
>Location:NODE_387203_length_2970_cov_21.957239	Coordinate:2359	Reads:1	Hits:3	Allocated_reads:0.333333333333333	Strand:+
TGGAGACGATATGCTGGCCTGGCTTGAAACC
>Location:NODE_387203_length_2970_cov_21.957239	Coordinate:2359	Reads:1	Hits:3	Allocated_reads:0.333333333333333	Strand:+
TGGAGACGATATGCTGGCCTGGCTTGAAATC
>Location:NODE_387203_length_2970_cov_21.957239	Coordinate:2359	Reads:1	Hits:3	Allocated_reads:0.333333333333333	Strand:+
TGGAGACGATATGCTGGCCTGGCTTGAACTT
>Location:NODE_387203_length_2970_cov_21.957239	Coordinate:2359	Reads:69	Hits:3	Allocated_reads:23	Strand:+
TGGAGACGATATGCTGGCCTGGCTTGAAATT
>Location:NODE_387203_length_2970_cov_21.957239	Coordinate:2360	Reads:1	Hits:3	Allocated_reads:0.333333333333333	Strand:+
GGAGACGATATGCTGGCCTGGCTT
>Location:NODE_387203_length_2970_cov_21.957239	Coordinate:2360	Reads:1	Hits:3	Allocated_reads:0.333333333333333	Strand:+
GGAGACGATATGCTGGCCTGGCTTGA
>Location:NODE_387203_length_2970_cov_21.957239	Coordinate:2360	Reads:1	Hits:3	Allocated_reads:0.333333333333333	Strand:+
GGAGACGATATGCTGGCCTGGCTTGAA
>Location:NODE_387203_length_2970_cov_21.957239	Coordinate:2360	Reads:1	Hits:3	Allocated_reads:0.333333333333333	Strand:+
GGAGACGATATGCTGGCCTGGCTTGAAAT
>Location:NODE_387203_length_2970_cov_21.957239	Coordinate:2360	Reads:2	Hits:3	Allocated_reads:0.666666666666667	Strand:+
GGAGACGATATGCTGGCCTGGCTTGAAATT
>Location:NODE_387203_length_2970_cov_21.957239	Coordinate:2368	Reads:1	Hits:3	Allocated_reads:0.333333333333333	Strand:+
TATGCTGGCCTGGCTTGAAATTTCCA
>Location:NODE_387203_length_2970_cov_21.957239	Coordinate:2368	Reads:2	Hits:3	Allocated_reads:0.666666666666667	Strand:+
TATGCTGGCCTGGCTTGAAATTTCCATATT
>Location:NODE_387203_length_2970_cov_21.957239	Coordinate:2370	Reads:1	Hits:3	Allocated_reads:0.333333333333333	Strand:+
TGCTGGCCTGGCTTGAAATTTCCATATT
>Location:NODE_387203_length_2970_cov_21.957239	Coordinate:2370	Reads:2	Hits:3	Allocated_reads:0.666666666666667	Strand:+
TGCTGGCCTGGCTTGAAATTTCCATATTTGG
>Location:NODE_387203_length_2970_cov_21.957239	Coordinate:2371	Reads:1	Hits:3	Allocated_reads:0.333333333333333	Strand:+
GCTGGCCTGGCTTGAAATTTCCATATTTGG
>Location:NODE_387203_length_2970_cov_21.957239	Coordinate:2372	Reads:3	Hits:3	Allocated_reads:1	Strand:+
CTGGCCTGGCTTGAAATTTCCATATTTGG
>Location:NODE_387203_length_2970_cov_21.957239	Coordinate:2373	Reads:5	Hits:3	Allocated_reads:1.66666666666667	Strand:+
TGGCCTGGCTTGAAATTTCCATATTTGG
>Location:NODE_387203_length_2970_cov_21.957239	Coordinate:2373	Reads:2	Hits:3	Allocated_reads:0.666666666666667	Strand:+
TGGCCTGGCTTGAAATTTCCATATTTGGT
>Location:NODE_387203_length_2970_cov_21.957239	Coordinate:2374	Reads:1	Hits:3	Allocated_reads:0.333333333333333	Strand:+
GGCCTGGCTTGAAATTTCCATATTTAA
>Location:NODE_387203_length_2970_cov_21.957239	Coordinate:2376	Reads:1	Hits:3	Allocated_reads:0.333333333333333	Strand:+
CCTGGCTTGAAATTTCCATATTTGGTGCT
>Location:NODE_387203_length_2970_cov_21.957239	Coordinate:2377	Reads:2	Hits:3	Allocated_reads:0.666666666666667	Strand:+
CTGGCTTGAAATTTCCATATTTGGTGCTG
>Location:NODE_387203_length_2970_cov_21.957239	Coordinate:2377	Reads:4	Hits:3	Allocated_reads:1.33333333333333	Strand:+
CTGGCTTGAAATTTCCATATTTGGTGCTGTA
>Location:NODE_387203_length_2970_cov_21.957239	Coordinate:2378	Reads:22	Hits:3	Allocated_reads:7.33333333333333	Strand:+
TGGCTTGAAATTTCCATATTTGGTGCTGTA
>Location:NODE_387203_length_2970_cov_21.957239	Coordinate:2380	Reads:1	Hits:3	Allocated_reads:0.333333333333333	Strand:+
GCTTGAAATTTCCATATTTGGTGCTGTA
>Location:NODE_387203_length_2970_cov_21.957239	Coordinate:2382	Reads:1	Hits:3	Allocated_reads:0.333333333333333	Strand:+
TTGAAATTTCCATATTTGGTGCTGTA
>Location:NODE_387203_length_2970_cov_21.957239	Coordinate:2384	Reads:1	Hits:3	Allocated_reads:0.333333333333333	Strand:+
GAAATTTCCATATTTGGTGCTGTAAAACAATA
>Location:NODE_387203_length_2970_cov_21.957239	Coordinate:2386	Reads:1	Hits:3	Allocated_reads:0.333333333333333	Strand:+
AATTTCCATATTTGGTGCTGTAAAACAAT
>Location:NODE_387203_length_2970_cov_21.957239	Coordinate:2386	Reads:19	Hits:3	Allocated_reads:6.33333333333333	Strand:+
AATTTCCATATTTGGTGCTGTAAAACAATA
>Location:NODE_387203_length_2970_cov_21.957239	Coordinate:2387	Reads:40	Hits:3	Allocated_reads:13.3333333333333	Strand:+
ATTTCCATATTTGGTGCTGTAAAACAATA
>Location:NODE_387203_length_2970_cov_21.957239	Coordinate:2387	Reads:1	Hits:3	Allocated_reads:0.333333333333333	Strand:+
ATTTCCATATTTGGTGCTGTAAAACAATAT
>Location:NODE_387203_length_2970_cov_21.957239	Coordinate:2388	Reads:119	Hits:3	Allocated_reads:39.6666666666667	Strand:+
TTTCCATATTTGGTGCTGTAAAACAATA
>Location:NODE_387203_length_2970_cov_21.957239	Coordinate:2388	Reads:1	Hits:3	Allocated_reads:0.333333333333333	Strand:+
TTTCCATATTTGGTGCTGTAAAACAATATCA
>Location:NODE_387203_length_2970_cov_21.957239	Coordinate:2388	Reads:2	Hits:2	Allocated_reads:1	Strand:+
TTTCCATATTTGGTGCTGTAAAACAATATCACA
>Location:NODE_387203_length_2970_cov_21.957239	Coordinate:2389	Reads:80	Hits:3	Allocated_reads:26.6666666666667	Strand:+
TTCCATATTTGGTGCTGTAAAACAATA
>Location:NODE_387203_length_2970_cov_21.957239	Coordinate:2389	Reads:12	Hits:2	Allocated_reads:6	Strand:+
TTCCATATTTGGTGCTGTAAAACAATATCACA
>Location:NODE_387203_length_2970_cov_21.957239	Coordinate:2390	Reads:14	Hits:3	Allocated_reads:4.66666666666667	Strand:+
TCCATATTTGGTGCTGTAAAACAATA
>Location:NODE_387203_length_2970_cov_21.957239	Coordinate:2390	Reads:1	Hits:3	Allocated_reads:0.333333333333333	Strand:+
TCCATATTTGGTGCTGTAAAACAATAT
>Location:NODE_387203_length_2970_cov_21.957239	Coordinate:2390	Reads:1	Hits:3	Allocated_reads:0.333333333333333	Strand:+
TCCATATTTGGTGCTGTAAAACAATATC
>Location:NODE_387203_length_2970_cov_21.957239	Coordinate:2390	Reads:2	Hits:3	Allocated_reads:0.666666666666667	Strand:+
TCCATATTTGGTGCTGTAAAACAATATCA
>Location:NODE_387203_length_2970_cov_21.957239	Coordinate:2390	Reads:3	Hits:2	Allocated_reads:1.5	Strand:+
TCCATATTTGGTGCTGTAAAACAATATCACA
>Location:NODE_387203_length_2970_cov_21.957239	Coordinate:2391	Reads:1	Hits:3	Allocated_reads:0.333333333333333	Strand:+
CCATATTTGGTGCTGTAAAACAATA
>Location:NODE_387203_length_2970_cov_21.957239	Coordinate:2395	Reads:2	Hits:2	Allocated_reads:1	Strand:+
ATTTGGTGCTGTAAAACAATATCACAAACA
>Location:NODE_387203_length_2970_cov_21.957239	Coordinate:2396	Reads:1	Hits:3	Allocated_reads:0.333333333333333	Strand:+
TTTGGTGCTGTAAAACAATATCACAACAT
>Location:NODE_387203_length_2970_cov_21.957239	Coordinate:2397	Reads:1	Hits:3	Allocated_reads:0.333333333333333	Strand:+
TTGGTGCTGTAAAACAATATCACAAACAAT
>Location:NODE_387203_length_2970_cov_21.957239	Coordinate:2398	Reads:1	Hits:3	Allocated_reads:0.333333333333333	Strand:+
TGGTGCTGTAAAACAATATCACAAACAATA
>Location:NODE_387203_length_2970_cov_21.957239	Coordinate:2421	Reads:1	Hits:5	Allocated_reads:0.2	Strand:+
AACAATAGATTAATTGTACTTTTTGGACC
>Location:NODE_387203_length_2970_cov_21.957239	Coordinate:2421	Reads:1	Hits:5	Allocated_reads:0.2	Strand:+
AACAATAGATTAATTGTACTTTTTGGACCG
>Location:NODE_387203_length_2970_cov_21.957239	Coordinate:2421	Reads:4	Hits:5	Allocated_reads:0.8	Strand:+
AACAATAGATTAATTGTACTTTTTGGACCT
>Location:NODE_387203_length_2970_cov_21.957239	Coordinate:2423	Reads:2	Hits:5	Allocated_reads:0.4	Strand:+
CAATAGATTAATTGTACTTTTTGGACCT
>Location:NODE_387203_length_2970_cov_21.957239	Coordinate:2423	Reads:1	Hits:5	Allocated_reads:0.2	Strand:+
CAATAGATTAATTGTACTTTTTGGACCTTGGC
>Location:NODE_387203_length_2970_cov_21.957239	Coordinate:2425	Reads:1	Hits:5	Allocated_reads:0.2	Strand:+
ATAGATTAATTGTACTTTTTGGACCG
>Location:NODE_387203_length_2970_cov_21.957239	Coordinate:2425	Reads:1	Hits:5	Allocated_reads:0.2	Strand:+
ATAGATTAATTGTACTTTTTGGACCTT
>Location:NODE_387203_length_2970_cov_21.957239	Coordinate:2425	Reads:5	Hits:5	Allocated_reads:1	Strand:+
ATAGATTAATTGTACTTTTTGGACCTTGGC
>Location:NODE_387203_length_2970_cov_21.957239	Coordinate:2426	Reads:1	Hits:5	Allocated_reads:0.2	Strand:+
TAGATTAATTGTACTTTTTGGACCT
>Location:NODE_387203_length_2970_cov_21.957239	Coordinate:2426	Reads:1	Hits:5	Allocated_reads:0.2	Strand:+
TAGATTAATTGTACTTTTTGGACCTT
>Location:NODE_387203_length_2970_cov_21.957239	Coordinate:2426	Reads:1	Hits:5	Allocated_reads:0.2	Strand:+
TAGATTAATTGTACTTTTTGGACCTTG
>Location:NODE_387203_length_2970_cov_21.957239	Coordinate:2426	Reads:14	Hits:5	Allocated_reads:2.8	Strand:+
TAGATTAATTGTACTTTTTGGACCTTGGC
>Location:NODE_387203_length_2970_cov_21.957239	Coordinate:2426	Reads:20	Hits:5	Allocated_reads:4	Strand:+
TAGATTAATTGTACTTTTTGGACCTTGGCC
>Location:NODE_387203_length_2970_cov_21.957239	Coordinate:2426	Reads:2	Hits:5	Allocated_reads:0.4	Strand:+
TAGATTAATTGTACTTTTTGGACCTTGGCCA
>Location:NODE_387203_length_2970_cov_21.957239	Coordinate:2427	Reads:3	Hits:5	Allocated_reads:0.6	Strand:+
AGATTAATTGTACTTTTTGGACCTTGGC
>Location:NODE_387203_length_2970_cov_21.957239	Coordinate:2427	Reads:1	Hits:5	Allocated_reads:0.2	Strand:+
AGATTAATTGTACTTTTTGGACCATGGCC
>Location:NODE_387203_length_2970_cov_21.957239	Coordinate:2427	Reads:2	Hits:5	Allocated_reads:0.4	Strand:+
AGATTAATTGTACTTTTTGGACCTTGGCC
>Location:NODE_387203_length_2970_cov_21.957239	Coordinate:2428	Reads:1	Hits:5	Allocated_reads:0.2	Strand:+
GATTAATTGTACTTTTTGGACCTTGGC
>Location:NODE_387203_length_2970_cov_21.957239	Coordinate:2428	Reads:18	Hits:5	Allocated_reads:3.6	Strand:+
GATTAATTGTACTTTTTGGACCTTGGCC
>Location:NODE_387203_length_2970_cov_21.957239	Coordinate:2430	Reads:3	Hits:5	Allocated_reads:0.6	Strand:+
TTAATTGTACTTTTTGGACCTTGGCC
>Location:NODE_387203_length_2970_cov_21.957239	Coordinate:2431	Reads:3	Hits:5	Allocated_reads:0.6	Strand:+
TAATTGTACTTTTTGGACCTTGGCC
>Location:NODE_387203_length_2970_cov_21.957239	Coordinate:2432	Reads:5	Hits:5	Allocated_reads:1	Strand:+
AATTGTACTTTTTGGACCTTGGCC
>Location:NODE_387203_length_2970_cov_21.957239	Coordinate:2434	Reads:1	Hits:5	Allocated_reads:0.2	Strand:+
TTGTACTTTTTGGACCTTGGCCAAAG
>Location:NODE_387203_length_2970_cov_21.957239	Coordinate:2488	Reads:1	Hits:6	Allocated_reads:0.166666666666667	Strand:+
TGGCTATTGTGCAATGAAATCATAA
>Location:NODE_387203_length_2970_cov_21.957239	Coordinate:2494	Reads:1	Hits:7	Allocated_reads:0.142857142857143	Strand:+
TTGTGCAATGAAATCATAATACTTACTGG
>Location:NODE_387203_length_2970_cov_21.957239	Coordinate:2496	Reads:1	Hits:7	Allocated_reads:0.142857142857143	Strand:+
GTGCAATGAAATCATAATACTTACTGGTT
>Location:NODE_387203_length_2970_cov_21.957239	Coordinate:2497	Reads:1	Hits:7	Allocated_reads:0.142857142857143	Strand:+
TGCAATGAAATCATAATACTTACTG
>Location:NODE_387203_length_2970_cov_21.957239	Coordinate:2497	Reads:1	Hits:7	Allocated_reads:0.142857142857143	Strand:+
TGCAATGAAATCATAATACTTACTGGTT
>Location:NODE_387203_length_2970_cov_21.957239	Coordinate:2523	Reads:1	Hits:2	Allocated_reads:0.5	Strand:+
TTTGTTTCCAGGCAGCCAGCAGTTTTC
>Location:NODE_387203_length_2970_cov_21.957239	Coordinate:2528	Reads:2	Hits:2	Allocated_reads:1	Strand:+
TTCCAGGCAGCCAGCAGTTTTCTTGCCT
>Location:NODE_387203_length_2970_cov_21.957239	Coordinate:2533	Reads:1	Hits:2	Allocated_reads:0.5	Strand:+
GGCAGCCAGCAGTTTTCTTGCCTGAAC
>Location:NODE_387203_length_2970_cov_21.957239	Coordinate:2546	Reads:1	Hits:2	Allocated_reads:0.5	Strand:+
TTTCTTGCCTGAACTGGTCTCAGG
>Location:NODE_387203_length_2970_cov_21.957239	Coordinate:2560	Reads:1	Hits:2	Allocated_reads:0.5	Strand:+
TGGTCTCAGGACAGAGTTCAGATCAGTC
>Location:NODE_387203_length_2970_cov_21.957239	Coordinate:2560	Reads:3	Hits:2	Allocated_reads:1.5	Strand:+
TGGTCTCAGGACAGAGTTCAGATCAGTCT
>Location:NODE_387203_length_2970_cov_21.957239	Coordinate:2561	Reads:1	Hits:2	Allocated_reads:0.5	Strand:+
GGTCTCAGGACAGAGTTCAGATCAGTCT
>Location:NODE_387203_length_2970_cov_21.957239	Coordinate:2562	Reads:1	Hits:2	Allocated_reads:0.5	Strand:+
GTCTCAGGACAGAGTTCAGATCAGT
>Location:NODE_387203_length_2970_cov_21.957239	Coordinate:2562	Reads:4	Hits:2	Allocated_reads:2	Strand:+
GTCTCAGGACAGAGTTCAGATCAGTC
>Location:NODE_387203_length_2970_cov_21.957239	Coordinate:2563	Reads:1	Hits:2	Allocated_reads:0.5	Strand:+
TCTCAGGACAGAGTTCAGATCAGTCTC
>Location:NODE_387203_length_2970_cov_21.957239	Coordinate:2563	Reads:1	Hits:2	Allocated_reads:0.5	Strand:+
TCTCAGGACAGAGTTCAGATCAGTCTCAC
>Location:NODE_387203_length_2970_cov_21.957239	Coordinate:2563	Reads:2	Hits:2	Allocated_reads:1	Strand:+
TCTCAGGACAGAGTTCAGATCAGTCTCACT
>Location:NODE_387203_length_2970_cov_21.957239	Coordinate:2565	Reads:1	Hits:2	Allocated_reads:0.5	Strand:+
TCAGGACAGAGTTCAGATCAGTCTC
>Location:NODE_387203_length_2970_cov_21.957239	Coordinate:2565	Reads:1	Hits:2	Allocated_reads:0.5	Strand:+
TCAGGACAGAGTTCAGATCAGTCTCAC
>Location:NODE_387203_length_2970_cov_21.957239	Coordinate:2565	Reads:1	Hits:2	Allocated_reads:0.5	Strand:+
TCAGGACAGAGTTCAGATCAGTCTCACTG
>Location:NODE_387203_length_2970_cov_21.957239	Coordinate:2565	Reads:1	Hits:2	Allocated_reads:0.5	Strand:+
TCAGGACAGAGTTCAGATCAGTCTCACTGAT
>Location:NODE_387203_length_2970_cov_21.957239	Coordinate:2566	Reads:1	Hits:2	Allocated_reads:0.5	Strand:+
CAGGACAGAGTTCAGATCAGTCTCACT
>Location:NODE_387203_length_2970_cov_21.957239	Coordinate:2566	Reads:1	Hits:2	Allocated_reads:0.5	Strand:+
CAGGACAGAGTTCAGATCAGTCTCACTGA
>Location:NODE_387203_length_2970_cov_21.957239	Coordinate:2566	Reads:2	Hits:2	Allocated_reads:1	Strand:+
CAGGACAGAGTTCAGATCAGTCTCACTGAT
>Location:NODE_387203_length_2970_cov_21.957239	Coordinate:2567	Reads:7	Hits:2	Allocated_reads:3.5	Strand:+
AGGACAGAGTTCAGATCAGTCTCACTGAT
>Location:NODE_387203_length_2970_cov_21.957239	Coordinate:2568	Reads:1	Hits:2	Allocated_reads:0.5	Strand:+
GGACAGAGTTCAGATCAGTCTCACTGA
>Location:NODE_387203_length_2970_cov_21.957239	Coordinate:2568	Reads:1	Hits:2	Allocated_reads:0.5	Strand:+
GGACAGAGTTCAGATCAGTCTCACTGAT
>Location:NODE_387203_length_2970_cov_21.957239	Coordinate:2568	Reads:1	Hits:2	Allocated_reads:0.5	Strand:+
GGACAGAGTTCAGATCAGTCTCACTGATG
>Location:NODE_387203_length_2970_cov_21.957239	Coordinate:2568	Reads:1	Hits:2	Allocated_reads:0.5	Strand:-
TCATCAGTGAGACTGATCTGAACTCTGTCC
>Location:NODE_387203_length_2970_cov_21.957239	Coordinate:2570	Reads:1	Hits:2	Allocated_reads:0.5	Strand:+
ACAGAGTTCAGATCAGTCTCACTGA
>Location:NODE_387203_length_2970_cov_21.957239	Coordinate:2571	Reads:1	Hits:2	Allocated_reads:0.5	Strand:+
CAGAGTTCAGATCAGTCTCACTGAT
>Location:NODE_387203_length_2970_cov_21.957239	Coordinate:2572	Reads:1	Hits:2	Allocated_reads:0.5	Strand:+
AGAGTTCAGATCAGTCTCACTGATGA
>Location:NODE_387203_length_2970_cov_21.957239	Coordinate:2577	Reads:1	Hits:2	Allocated_reads:0.5	Strand:-
TTGCAGTTCATCAGTGAGACTGATCTGA
>Location:NODE_387203_length_2970_cov_21.957239	Coordinate:2579	Reads:1	Hits:2	Allocated_reads:0.5	Strand:+
AGATCAGTCTCACTGATGAACTGCAAGTCC
>Location:NODE_387203_length_2970_cov_21.957239	Coordinate:2581	Reads:1	Hits:2	Allocated_reads:0.5	Strand:+
ATCAGTCTCACTGATGAACTGCAAGTCCT
>Location:NODE_387203_length_2970_cov_21.957239	Coordinate:2582	Reads:3	Hits:2	Allocated_reads:1.5	Strand:+
TCAGTCTCACTGATGAACTGCAAGTCCT
>Location:NODE_387203_length_2970_cov_21.957239	Coordinate:2585	Reads:1	Hits:2	Allocated_reads:0.5	Strand:+
GTCTCACTGATGAACTGCAAGTCCTC
>Location:NODE_387203_length_2970_cov_21.957239	Coordinate:2586	Reads:1	Hits:2	Allocated_reads:0.5	Strand:+
TCTCACTGATGAACTGCAAGTCCTCA
>Location:NODE_387203_length_2970_cov_21.957239	Coordinate:2592	Reads:2	Hits:2	Allocated_reads:1	Strand:+
TGATGAACTGCAAGTCCTCAGATGT
>Location:NODE_387203_length_2970_cov_21.957239	Coordinate:2605	Reads:1	Hits:1	Allocated_reads:1	Strand:-
ACAATCATTAGGAGTGGAGACATCTGAGGAT
>Location:NODE_387203_length_2970_cov_21.957239	Coordinate:2606	Reads:38	Hits:2	Allocated_reads:19	Strand:-
ACAATCATTAGGAGTGGAGACATCTGAGAA
>Location:NODE_387203_length_2970_cov_21.957239	Coordinate:2606	Reads:1	Hits:2	Allocated_reads:0.5	Strand:-
ATCATTAGGAGTGGAGACATCTGAGAA
>Location:NODE_387203_length_2970_cov_21.957239	Coordinate:2608	Reads:1	Hits:2	Allocated_reads:0.5	Strand:+
CTCAGATGTCTCCACTCCTAATGATTGTAG
>Location:NODE_387203_length_2970_cov_21.957239	Coordinate:2609	Reads:1	Hits:2	Allocated_reads:0.5	Strand:-
ACAATCATTAGGAGTGGAGACATCTGA
>Location:NODE_387203_length_2970_cov_21.957239	Coordinate:2609	Reads:1	Hits:2	Allocated_reads:0.5	Strand:+
TCAGATGTCTCCACTCCTAATGATTG
>Location:NODE_387203_length_2970_cov_21.957239	Coordinate:2609	Reads:7	Hits:2	Allocated_reads:3.5	Strand:+
TCAGATGTCTCCACTCCTAATGATTGTAG
>Location:NODE_387203_length_2970_cov_21.957239	Coordinate:2609	Reads:1	Hits:2	Allocated_reads:0.5	Strand:+
TCAGATGTCTCCACTCCTAATGATTGTAGT
>Location:NODE_387203_length_2970_cov_21.957239	Coordinate:2610	Reads:1	Hits:2	Allocated_reads:0.5	Strand:+
CAGATGTCTCCACTCCTAATGATTGTAG
>Location:NODE_387203_length_2970_cov_21.957239	Coordinate:2611	Reads:1	Hits:2	Allocated_reads:0.5	Strand:-
ACAATCATTAGGAGTGGAGACATCT
>Location:NODE_387203_length_2970_cov_21.957239	Coordinate:2614	Reads:1	Hits:2	Allocated_reads:0.5	Strand:+
TGTCTCCACTCCTAATGATTGTAGTGCCT
>Location:NODE_387203_length_2970_cov_21.957239	Coordinate:2618	Reads:1	Hits:3	Allocated_reads:0.333333333333333	Strand:+
TCCACTCCTAATGATTGTAGTGCCG
>Location:NODE_387203_length_2970_cov_21.957239	Coordinate:2618	Reads:3	Hits:3	Allocated_reads:1	Strand:+
TCCACTCCTAATGATTGTAGTGCCT
>Location:NODE_387203_length_2970_cov_21.957239	Coordinate:2619	Reads:1	Hits:3	Allocated_reads:0.333333333333333	Strand:-
ATTGTACTGGAGGCACTACAATCATTAGGAGTGG
>Location:NODE_387203_length_2970_cov_21.957239	Coordinate:2623	Reads:1	Hits:3	Allocated_reads:0.333333333333333	Strand:+
TCCTAATGATTGTAGTGCCTCCAGTA
>Location:NODE_387203_length_2970_cov_21.957239	Coordinate:2623	Reads:1	Hits:3	Allocated_reads:0.333333333333333	Strand:+
TCCTAATGATTGTAGTGCCTCCAGTACA
>Location:NODE_387203_length_2970_cov_21.957239	Coordinate:2623	Reads:1	Hits:3	Allocated_reads:0.333333333333333	Strand:+
TCCTAATGATTGTAGTGCCTCCAGTACAATT
>Location:NODE_387203_length_2970_cov_21.957239	Coordinate:2625	Reads:1	Hits:3	Allocated_reads:0.333333333333333	Strand:+
CTAATGATTGTAGTGCCTCCAGTACAATTT
>Location:NODE_387203_length_2970_cov_21.957239	Coordinate:2626	Reads:1	Hits:3	Allocated_reads:0.333333333333333	Strand:+
TAATGATTGTAGTGCCTCCAGTAA
>Location:NODE_387203_length_2970_cov_21.957239	Coordinate:2626	Reads:109	Hits:3	Allocated_reads:36.3333333333333	Strand:+
TAATGATTGTAGTGCCTCCAGTAC
>Location:NODE_387203_length_2970_cov_21.957239	Coordinate:2626	Reads:17	Hits:3	Allocated_reads:5.66666666666667	Strand:+
TAATGATTGTAGTGCCTCCAGTACA
>Location:NODE_387203_length_2970_cov_21.957239	Coordinate:2626	Reads:2	Hits:3	Allocated_reads:0.666666666666667	Strand:+
TAATGATTGTAGTGCCTCCAGTACT
>Location:NODE_387203_length_2970_cov_21.957239	Coordinate:2626	Reads:3	Hits:3	Allocated_reads:1	Strand:+
TAATGATTGTAGTGCCTCCAGTACAA
>Location:NODE_387203_length_2970_cov_21.957239	Coordinate:2626	Reads:1	Hits:3	Allocated_reads:0.333333333333333	Strand:+
TAATGATTGTAGTGCCTCCAGTACATT
>Location:NODE_387203_length_2970_cov_21.957239	Coordinate:2626	Reads:1	Hits:3	Allocated_reads:0.333333333333333	Strand:+
TAATGATTGTAGTGCCTCCAGTACTTT
>Location:NODE_387203_length_2970_cov_21.957239	Coordinate:2626	Reads:35	Hits:3	Allocated_reads:11.6666666666667	Strand:+
TAATGATTGTAGTGCCTCCAGTACAAT
>Location:NODE_387203_length_2970_cov_21.957239	Coordinate:2626	Reads:1	Hits:3	Allocated_reads:0.333333333333333	Strand:+
TAATGATTGTAGTGCCTCCAGTGCAATT
>Location:NODE_387203_length_2970_cov_21.957239	Coordinate:2626	Reads:38	Hits:3	Allocated_reads:12.6666666666667	Strand:+
TAATGATTGTAGTGCCTCCAGTACAATT
>Location:NODE_387203_length_2970_cov_21.957239	Coordinate:2626	Reads:26	Hits:3	Allocated_reads:8.66666666666667	Strand:+
TAATGATTGTAGTGCCTCCAGTACAATTT
>Location:NODE_387203_length_2970_cov_21.957239	Coordinate:2627	Reads:1	Hits:3	Allocated_reads:0.333333333333333	Strand:+
AATGATTGTAGTGCCTCCAGTACAAT
>Location:NODE_387203_length_2970_cov_21.957239	Coordinate:2627	Reads:1	Hits:3	Allocated_reads:0.333333333333333	Strand:+
AATGATTGTAGTGCCTCCAGTACAATT
>Location:NODE_387203_length_2970_cov_21.957239	Coordinate:2631	Reads:1	Hits:3	Allocated_reads:0.333333333333333	Strand:-
AAATTGTACTGGAGGCACTAAATT
>Location:NODE_387203_length_2970_cov_21.957239	Coordinate:2632	Reads:1	Hits:3	Allocated_reads:0.333333333333333	Strand:-
ATCCTTGAAATTGTACTGGAGGCACTACAA
>Location:NODE_387203_length_2970_cov_21.957239	Coordinate:2632	Reads:1	Hits:3	Allocated_reads:0.333333333333333	Strand:+
TTGTAGTGCCTCCAGTACAATTTCAAG
>Location:NODE_387203_length_2970_cov_21.957239	Coordinate:2633	Reads:1	Hits:3	Allocated_reads:0.333333333333333	Strand:+
TGTAGTGCCTCCAGTACAATTTCAAGGAT
>Location:NODE_387203_length_2970_cov_21.957239	Coordinate:2635	Reads:1	Hits:3	Allocated_reads:0.333333333333333	Strand:-
ATCCTTGAAATTGTACTGGAGGCACTA
>Location:NODE_387203_length_2970_cov_21.957239	Coordinate:2636	Reads:1	Hits:3	Allocated_reads:0.333333333333333	Strand:-
AATCCTTGAAATTGTACTGGAGGCACT
>Location:NODE_387203_length_2970_cov_21.957239	Coordinate:2636	Reads:14	Hits:3	Allocated_reads:4.66666666666667	Strand:-
ATCCTTGAAATTGTACTGGAGGCACT
>Location:NODE_387203_length_2970_cov_21.957239	Coordinate:2636	Reads:3	Hits:3	Allocated_reads:1	Strand:-
TCCTTGAAATTGTACTGGAGGCACT
>Location:NODE_387203_length_2970_cov_21.957239	Coordinate:2669	Reads:3	Hits:3	Allocated_reads:1	Strand:-
TCCATTACTAAGGTGCTGCCGGACCTGTC
>Location:NODE_387203_length_2970_cov_21.957239	Coordinate:2671	Reads:1	Hits:3	Allocated_reads:0.333333333333333	Strand:-
AGTTCCATTACTAAGGTGCTGCCGGACCTG
>Location:NODE_387203_length_2970_cov_21.957239	Coordinate:2671	Reads:1	Hits:3	Allocated_reads:0.333333333333333	Strand:-
GGAGTTCCATTACTAAGGTGCTGCCGGACCTG
>Location:NODE_387203_length_2970_cov_21.957239	Coordinate:2672	Reads:1	Hits:3	Allocated_reads:0.333333333333333	Strand:+
AGGTCCGGCAGCACCTTAGTAATGGAACTCCT
>Location:NODE_387203_length_2970_cov_21.957239	Coordinate:2672	Reads:1	Hits:3	Allocated_reads:0.333333333333333	Strand:-
AGTTCCATTACTAAGGTGCTACCGGACCT
>Location:NODE_387203_length_2970_cov_21.957239	Coordinate:2672	Reads:1	Hits:3	Allocated_reads:0.333333333333333	Strand:-
AGTTCCATTACTAAGGTGCTGCCGGACCA
>Location:NODE_387203_length_2970_cov_21.957239	Coordinate:2672	Reads:4	Hits:3	Allocated_reads:1.33333333333333	Strand:-
AGTTCCATTACTAAGGTGCTGCCGGACCT
>Location:NODE_387203_length_2970_cov_21.957239	Coordinate:2672	Reads:1	Hits:4	Allocated_reads:0.25	Strand:-
CATTACTAAGGTGCTGCCGGACCT
>Location:NODE_387203_length_2970_cov_21.957239	Coordinate:2672	Reads:1	Hits:3	Allocated_reads:0.333333333333333	Strand:-
GAGTTCCATTACTAAGGTGCTGCCGGACCT
>Location:NODE_387203_length_2970_cov_21.957239	Coordinate:2672	Reads:2	Hits:3	Allocated_reads:0.666666666666667	Strand:-
TCCATTACTAAGGTGCTGCCGGACCT
>Location:NODE_387203_length_2970_cov_21.957239	Coordinate:2672	Reads:1	Hits:3	Allocated_reads:0.333333333333333	Strand:-
TTCCATTACTAAGGTGCTGCCGGACCT
>Location:NODE_387203_length_2970_cov_21.957239	Coordinate:2673	Reads:12	Hits:3	Allocated_reads:4	Strand:-
AGTTCCATTACTAAGGTGCTGCCGGACC
>Location:NODE_387203_length_2970_cov_21.957239	Coordinate:2673	Reads:1	Hits:3	Allocated_reads:0.333333333333333	Strand:-
TCCATTACTAAGGTGCTGCCGGACC
>Location:NODE_387203_length_2970_cov_21.957239	Coordinate:2673	Reads:1	Hits:3	Allocated_reads:0.333333333333333	Strand:-
TCCATTACTAAGGTGCTGCCGGACT
>Location:NODE_387203_length_2970_cov_21.957239	Coordinate:2674	Reads:1	Hits:3	Allocated_reads:0.333333333333333	Strand:-
AGTTCCATTACTAAGGTGCTGCCGGAC
>Location:NODE_387203_length_2970_cov_21.957239	Coordinate:2674	Reads:1	Hits:3	Allocated_reads:0.333333333333333	Strand:-
TCCATTACTAAGGTGCTGCCGGAA
>Location:NODE_387203_length_2970_cov_21.957239	Coordinate:2675	Reads:1	Hits:3	Allocated_reads:0.333333333333333	Strand:-
AGTTCCATTACTAAGGTGCTGCCGGA
>Location:NODE_387203_length_2970_cov_21.957239	Coordinate:2675	Reads:1	Hits:3	Allocated_reads:0.333333333333333	Strand:-
GAGTTCCATTACTAAGGTGCTGCCGGA
>Location:NODE_387203_length_2970_cov_21.957239	Coordinate:2675	Reads:1	Hits:3	Allocated_reads:0.333333333333333	Strand:+
TCCGGCAGCACCTTAGTAATGGAACTCC
>Location:NODE_387203_length_2970_cov_21.957239	Coordinate:2688	Reads:4	Hits:3	Allocated_reads:1.33333333333333	Strand:+
TAGTAATGGAACTCCTTATGCTGTC
>Location:NODE_387203_length_2970_cov_21.957239	Coordinate:2688	Reads:2	Hits:3	Allocated_reads:0.666666666666667	Strand:+
TAGTAATGGAACTCCTTATGCTGTCC
>Location:NODE_387203_length_2970_cov_21.957239	Coordinate:2688	Reads:1	Hits:3	Allocated_reads:0.333333333333333	Strand:+
TAGTAATGGAACTCCTTATGCTGTCAC
>Location:NODE_387203_length_2970_cov_21.957239	Coordinate:2688	Reads:1	Hits:3	Allocated_reads:0.333333333333333	Strand:+
TAGTAATGGAACTCCTTATGCTGTCCC
>Location:NODE_387203_length_2970_cov_21.957239	Coordinate:2688	Reads:1	Hits:3	Allocated_reads:0.333333333333333	Strand:+
TAGTAATGGAACTCCTTATGCTGTCCCC
>Location:NODE_387203_length_2970_cov_21.957239	Coordinate:2688	Reads:1	Hits:3	Allocated_reads:0.333333333333333	Strand:+
TAGTAATGGAACTCCTTATGCTGTCCCCCA
>Location:NODE_387203_length_2970_cov_21.957239	Coordinate:2688	Reads:1	Hits:3	Allocated_reads:0.333333333333333	Strand:+
TAGTAATGGAACTCCTTATGCTGTCCCCCATA
>Location:NODE_387203_length_2970_cov_21.957239	Coordinate:2691	Reads:14	Hits:3	Allocated_reads:4.66666666666667	Strand:+
TAATGGAACTCCTTATGCTGTCCC
>Location:NODE_387203_length_2970_cov_21.957239	Coordinate:2691	Reads:9	Hits:3	Allocated_reads:3	Strand:+
TAATGGAACTCCTTATGCTGTCCCC
>Location:NODE_387203_length_2970_cov_21.957239	Coordinate:2691	Reads:10	Hits:3	Allocated_reads:3.33333333333333	Strand:+
TAATGGAACTCCTTATGCTGTCCCCC
>Location:NODE_387203_length_2970_cov_21.957239	Coordinate:2691	Reads:1	Hits:3	Allocated_reads:0.333333333333333	Strand:+
TAATGGAACTCCTTATGCTGTCCCCCT
>Location:NODE_387203_length_2970_cov_21.957239	Coordinate:2691	Reads:3	Hits:3	Allocated_reads:1	Strand:+
TAATGGAACTCCTTATGCTGTCCCCCA
>Location:NODE_387203_length_2970_cov_21.957239	Coordinate:2691	Reads:1	Hits:3	Allocated_reads:0.333333333333333	Strand:+
TAATGGAACTCCTTATGCTGTCCCCCAC
>Location:NODE_387203_length_2970_cov_21.957239	Coordinate:2691	Reads:3	Hits:3	Allocated_reads:1	Strand:+
TAATGGAACTCCTTATGCTGTCCCCCAT
>Location:NODE_387203_length_2970_cov_21.957239	Coordinate:2691	Reads:2	Hits:3	Allocated_reads:0.666666666666667	Strand:+
TAATGGAACTCCTTATGCTGTCCCCCACT
>Location:NODE_387203_length_2970_cov_21.957239	Coordinate:2691	Reads:63	Hits:3	Allocated_reads:21	Strand:+
TAATGGAACTCCTTATGCTGTCCCCCATA
>Location:NODE_387203_length_2970_cov_21.957239	Coordinate:2691	Reads:1	Hits:3	Allocated_reads:0.333333333333333	Strand:+
TAATGGAACTCCTTATGCTGTCCCCCATAA
>Location:NODE_387203_length_2970_cov_21.957239	Coordinate:2694	Reads:1	Hits:3	Allocated_reads:0.333333333333333	Strand:+
TGGAACTCCTTATGCTGTCCCCCATA
>Location:NODE_387203_length_2970_cov_21.957239	Coordinate:2697	Reads:1	Hits:2	Allocated_reads:0.5	Strand:+
AACTCCTTATGCTGTCCCCCATATCC
>Location:NODE_387203_length_2970_cov_21.957239	Coordinate:2724	Reads:1	Hits:2	Allocated_reads:0.5	Strand:+
AGATGTCTGATAAAAGAATGTGAATA
>Location:NODE_387203_length_2970_cov_21.957239	Coordinate:2724	Reads:1	Hits:2	Allocated_reads:0.5	Strand:+
AGATGTCTGATAAAAGAATGTGAATAAA
>Location:NODE_387203_length_2970_cov_21.957239	Coordinate:2724	Reads:10	Hits:2	Allocated_reads:5	Strand:+
AGATGTCTGATAAAAGAATGTGAATAAAGG
>Location:NODE_387203_length_2970_cov_21.957239	Coordinate:2724	Reads:7	Hits:2	Allocated_reads:3.5	Strand:+
AGATGTCTGATAAAAGAATGTGAATAAAGGT
>Location:NODE_387203_length_2970_cov_21.957239	Coordinate:2725	Reads:1	Hits:2	Allocated_reads:0.5	Strand:+
GATGTCTGATAAAAGAATGTGAATAAAGG
>Location:NODE_387203_length_2970_cov_21.957239	Coordinate:2725	Reads:3	Hits:2	Allocated_reads:1.5	Strand:+
GATGTCTGATAAAAGAATGTGAATAAAGGT
>Location:NODE_387203_length_2970_cov_21.957239	Coordinate:2726	Reads:2	Hits:2	Allocated_reads:1	Strand:+
ATGTCTGATAAAAGAATGTGAATAAAGG
>Location:NODE_387203_length_2970_cov_21.957239	Coordinate:2726	Reads:2	Hits:2	Allocated_reads:1	Strand:+
ATGTCTGATAAAAGAATGTGAATAAAGGT
>Location:NODE_387203_length_2970_cov_21.957239	Coordinate:2726	Reads:1	Hits:2	Allocated_reads:0.5	Strand:+
ATGTCTGATAAAAGAATGTGAATAAAGGTT
>Location:NODE_387203_length_2970_cov_21.957239	Coordinate:2727	Reads:1	Hits:2	Allocated_reads:0.5	Strand:+
TGTCTGATAAAAGAATGTGAATAAAGG
>Location:NODE_387203_length_2970_cov_21.957239	Coordinate:2727	Reads:6	Hits:2	Allocated_reads:3	Strand:+
TGTCTGATAAAAGAATGTGAATAAAGGT
>Location:NODE_387203_length_2970_cov_21.957239	Coordinate:2729	Reads:2	Hits:2	Allocated_reads:1	Strand:+
TCTGATAAAAGAATGTGAATAAAGGTC
>Location:NODE_387203_length_2970_cov_21.957239	Coordinate:2729	Reads:4	Hits:2	Allocated_reads:2	Strand:+
TCTGATAAAAGAATGTGAATAAAGGTCAATT
>Location:NODE_387203_length_2970_cov_21.957239	Coordinate:2732	Reads:1	Hits:2	Allocated_reads:0.5	Strand:-
ATTGACCTTTATTCACATTCTTTTATC
>Location:NODE_387203_length_2970_cov_21.957239	Coordinate:2732	Reads:1	Hits:2	Allocated_reads:0.5	Strand:+
GATAAAAGAATGTGAATAAAGGTCAATT
>Location:NODE_387203_length_2970_cov_21.957239	Coordinate:2737	Reads:1	Hits:2	Allocated_reads:0.5	Strand:+
AAGAATGTGAATAAAGGTCAATTTACACC
>Location:NODE_387203_length_2970_cov_21.957239	Coordinate:2742	Reads:1	Hits:2	Allocated_reads:0.5	Strand:+
TGTGAATAAAGGTCAATTTACACCAAGT
>Location:NODE_387203_length_2970_cov_21.957239	Coordinate:2748	Reads:1	Hits:2	Allocated_reads:0.5	Strand:+
TAAAGGTCAATTTACACCAAGTGGTAC
>Location:NODE_387203_length_2970_cov_21.957239	Coordinate:2748	Reads:1	Hits:2	Allocated_reads:0.5	Strand:+
TAAAGGTCAATTTACACCAAGTGGTACC
>Location:NODE_387203_length_2970_cov_21.957239	Coordinate:2757	Reads:1	Hits:2	Allocated_reads:0.5	Strand:+
ATTTACACCAAGTGGTACCTTTGGTCT
>Location:NODE_387203_length_2970_cov_21.957239	Coordinate:2764	Reads:1	Hits:2	Allocated_reads:0.5	Strand:+
CCAAGTGGTACCTTTGGTCTTAAAACA
>Location:NODE_387203_length_2970_cov_21.957239	Coordinate:2767	Reads:2	Hits:2	Allocated_reads:1	Strand:+
AGTGGTACCTTTGGTCTTAAAACATGAAGC
>Location:NODE_387203_length_2970_cov_21.957239	Coordinate:2768	Reads:1	Hits:2	Allocated_reads:0.5	Strand:+
GTGGTACCTTTGGTCTTAAAACATGAAGC
>Location:NODE_387203_length_2970_cov_21.957239	Coordinate:2768	Reads:1	Hits:2	Allocated_reads:0.5	Strand:+
GTGGTACCTTTGGTCTTAAAACATGAAGCT
>Location:NODE_387203_length_2970_cov_21.957239	Coordinate:2769	Reads:1	Hits:2	Allocated_reads:0.5	Strand:+
TGGTACCTTTGGTCTTAAAACATGAAGC
>Location:NODE_387203_length_2970_cov_21.957239	Coordinate:2769	Reads:1	Hits:2	Allocated_reads:0.5	Strand:+
TGGTACCTTTGGTCTTAAAACATGAAGCT
>Location:NODE_387203_length_2970_cov_21.957239	Coordinate:2794	Reads:1	Hits:2	Allocated_reads:0.5	Strand:-
AAGTGTAGTATCAAGCAAGATCAGCT
>Location:NODE_387203_length_2970_cov_21.957239	Coordinate:2794	Reads:1	Hits:2	Allocated_reads:0.5	Strand:-
AAGTGTAGTATCAAGCAAGATCGGCT
>Location:NODE_387203_length_2970_cov_21.957239	Coordinate:2795	Reads:1	Hits:2	Allocated_reads:0.5	Strand:-
AAGTGTAGTATCAAGCAAGACCAGC
>Location:NODE_387203_length_2970_cov_21.957239	Coordinate:2800	Reads:2	Hits:2	Allocated_reads:1	Strand:+
TCTTGCTTGATACTACACTTTTATACAG
>Location:NODE_387203_length_2970_cov_21.957239	Coordinate:2805	Reads:1	Hits:3	Allocated_reads:0.333333333333333	Strand:+
CTTGATACTACACTTTTATACAGTGT
>Location:NODE_387203_length_2970_cov_21.957239	Coordinate:2805	Reads:1	Hits:3	Allocated_reads:0.333333333333333	Strand:+
CTTGATACTACACTTTTATACAGTGTTT
>Location:NODE_387203_length_2970_cov_21.957239	Coordinate:2814	Reads:1	Hits:3	Allocated_reads:0.333333333333333	Strand:-
TTGGTACTTACGAAACACTGTATAAAAGTGT
>Location:NODE_387203_length_2970_cov_21.957239	Coordinate:2815	Reads:4	Hits:3	Allocated_reads:1.33333333333333	Strand:-
TTGGTACTTACGAAACACTGTATAAAAGTG
>Location:NODE_387203_length_2970_cov_21.957239	Coordinate:2816	Reads:24	Hits:3	Allocated_reads:8	Strand:-
TTGGTACTTACGAAACACTGTATAAAAGT
>Location:NODE_387203_length_2970_cov_21.957239	Coordinate:2817	Reads:1	Hits:3	Allocated_reads:0.333333333333333	Strand:-
TACTTACGAAACACTGTATAAAAG
>Location:NODE_387203_length_2970_cov_21.957239	Coordinate:2817	Reads:2	Hits:3	Allocated_reads:0.666666666666667	Strand:-
TAGTTTGGTACTTACGAAACACTGTATAAAAG
>Location:NODE_387203_length_2970_cov_21.957239	Coordinate:2817	Reads:1	Hits:3	Allocated_reads:0.333333333333333	Strand:-
TGGTACTTACGAAACACTGTATAAAAG
>Location:NODE_387203_length_2970_cov_21.957239	Coordinate:2817	Reads:15	Hits:3	Allocated_reads:5	Strand:-
TTGGTACTTACGAAACACTGTATAAAAG
>Location:NODE_387203_length_2970_cov_21.957239	Coordinate:2818	Reads:1	Hits:3	Allocated_reads:0.333333333333333	Strand:-
TTGGTACTTACGAAACACTGTATAAAA
>Location:NODE_387203_length_2970_cov_21.957239	Coordinate:2819	Reads:1	Hits:3	Allocated_reads:0.333333333333333	Strand:-
TTGGTACTTACGAAACACTGTATAAA
>Location:NODE_387203_length_2970_cov_21.957239	Coordinate:2821	Reads:1	Hits:3	Allocated_reads:0.333333333333333	Strand:-
TTGGTACTTACGAAACACTGTATA
>Location:NODE_387203_length_2970_cov_21.957239	Coordinate:2826	Reads:1	Hits:3	Allocated_reads:0.333333333333333	Strand:-
CTGTTAGTTTGGTACTTACGAAACACT
>Location:NODE_387203_length_2970_cov_21.957239	Coordinate:2826	Reads:1	Hits:3	Allocated_reads:0.333333333333333	Strand:-
TGTTAGTTTGGTACTTACGAAACACT
>Location:NODE_387203_length_2970_cov_21.957239	Coordinate:2831	Reads:1	Hits:3	Allocated_reads:0.333333333333333	Strand:+
TTCGTAAGTACCAAACTAACAGCACC
>Location:NODE_387203_length_2970_cov_21.957239	Coordinate:2831	Reads:1	Hits:3	Allocated_reads:0.333333333333333	Strand:+
TTCGTAAGTACCAAACTAACAGCACCA
>Location:NODE_387203_length_2970_cov_21.957239	Coordinate:2835	Reads:1	Hits:3	Allocated_reads:0.333333333333333	Strand:+
TAAGTACCAAACTAACAGCACCATTAT
>Location:NODE_387203_length_2970_cov_21.957239	Coordinate:2835	Reads:4	Hits:3	Allocated_reads:1.33333333333333	Strand:+
TAAGTACCAAACTAACAGCACCATTATT
>Location:NODE_387203_length_2970_cov_21.957239	Coordinate:2838	Reads:1	Hits:3	Allocated_reads:0.333333333333333	Strand:-
TGTCACAATAATGGTGCTGTTAGTTTGGTAC
>Location:NODE_387203_length_2970_cov_21.957239	Coordinate:2839	Reads:1	Hits:3	Allocated_reads:0.333333333333333	Strand:+
TACCAAACTAACAGCACCATTATT
>Location:NODE_387203_length_2970_cov_21.957239	Coordinate:2839	Reads:1	Hits:3	Allocated_reads:0.333333333333333	Strand:+
TACCAAACTAACAGCACCATTATTGTGA
>Location:NODE_387203_length_2970_cov_21.957239	Coordinate:2839	Reads:1	Hits:3	Allocated_reads:0.333333333333333	Strand:+
TACCAAACTAACAGCACCATTATTGTGACA
>Location:NODE_387203_length_2970_cov_21.957239	Coordinate:2841	Reads:1	Hits:3	Allocated_reads:0.333333333333333	Strand:-
TGTCACAATAATGGTGCTGTTAGTTTGG
>Location:NODE_387203_length_2970_cov_21.957239	Coordinate:2841	Reads:1	Hits:3	Allocated_reads:0.333333333333333	Strand:-
TGTCACAATAATGGTGCTGTTGGTTTGG
>Location:NODE_387203_length_2970_cov_21.957239	Coordinate:2842	Reads:1	Hits:2	Allocated_reads:0.5	Strand:+
CAAACTAACAGCACCATTATTGTGACAGC
>Location:NODE_387203_length_2970_cov_21.957239	Coordinate:2842	Reads:1	Hits:3	Allocated_reads:0.333333333333333	Strand:-
TGTCACAATAATGGTGCTGTTAGTTTG
>Location:NODE_387203_length_2970_cov_21.957239	Coordinate:2844	Reads:1	Hits:2	Allocated_reads:0.5	Strand:+
AACTAACAGCACCATTATTGTGACAGCA
>Location:NODE_387203_length_2970_cov_21.957239	Coordinate:2845	Reads:1	Hits:2	Allocated_reads:0.5	Strand:+
ACTAACAGCACCATTATTGTGACAGCA
>Location:NODE_387203_length_2970_cov_21.957239	Coordinate:2845	Reads:1	Hits:2	Allocated_reads:0.5	Strand:+
ACTAACAGCACCATTATTGTGACAGCACACT
>Location:NODE_387203_length_2970_cov_21.957239	Coordinate:2859	Reads:1	Hits:2	Allocated_reads:0.5	Strand:+
TATTGTGACAGCACACTGTGTTTCAAAG
>Location:NODE_387203_length_2970_cov_21.957239	Coordinate:2859	Reads:1	Hits:2	Allocated_reads:0.5	Strand:+
TATTGTGACAGCACACTGTGTTTCAAAGG
>Location:NODE_387203_length_2970_cov_21.957239	Coordinate:2863	Reads:1	Hits:2	Allocated_reads:0.5	Strand:-
TCCATTGAAACACAGTGTGCTGTCAC
>Location:NODE_387203_length_2970_cov_21.957239	Coordinate:2864	Reads:1	Hits:2	Allocated_reads:0.5	Strand:+
TGACAGCACACTGTGTTTCAAAGGAACCATT
>Location:NODE_387203_length_2970_cov_21.957239	Coordinate:2867	Reads:1	Hits:2	Allocated_reads:0.5	Strand:+
CAGCACACTGTGTTTCAAAGGAACCATT
>Location:NODE_387203_length_2970_cov_21.957239	Coordinate:2869	Reads:1	Hits:2	Allocated_reads:0.5	Strand:+
GCACACTGTGTTTCAATGGAACCATT
>Location:NODE_387203_length_2970_cov_21.957239	Coordinate:2872	Reads:1	Hits:2	Allocated_reads:0.5	Strand:+
CACTGTGTTTCAATGGAACCATTTGGTACC
>Location:NODE_387203_length_2970_cov_21.957239	Coordinate:2893	Reads:1	Hits:3	Allocated_reads:0.333333333333333	Strand:+
TTTGGTACCCATACTTCATGTAAGATGT
>Location:NODE_387203_length_2970_cov_21.957239	Coordinate:2895	Reads:1	Hits:3	Allocated_reads:0.333333333333333	Strand:+
TGGTACCCATACTTCATGTAAGATGT
>Location:NODE_387203_length_2970_cov_21.957239	Coordinate:2904	Reads:1	Hits:3	Allocated_reads:0.333333333333333	Strand:+
TACTTCATGTAAGATGTTAATGGATAGAAA
>Location:NODE_387203_length_2970_cov_21.957239	Coordinate:2904	Reads:1	Hits:3	Allocated_reads:0.333333333333333	Strand:+
TACTTCATGTAAGATGTTAATGGATAGAAAT
>Location:NODE_387203_length_2970_cov_21.957239	Coordinate:2908	Reads:2	Hits:3	Allocated_reads:0.666666666666667	Strand:+
TCATGTAAGATGTTAATGGATAGAAATC
>Location:NODE_387203_length_2970_cov_21.957239	Coordinate:2911	Reads:2	Hits:3	Allocated_reads:0.666666666666667	Strand:+
TGTAAGATGTTAATGGATAGAAATCAAT
>Location:NODE_387203_length_2970_cov_21.957239	Coordinate:2911	Reads:2	Hits:3	Allocated_reads:0.666666666666667	Strand:+
TGTAAGATGTTAATGGATAGAAATCAATT
>Location:NODE_387203_length_2970_cov_21.957239	Coordinate:2913	Reads:2	Hits:3	Allocated_reads:0.666666666666667	Strand:+
TAAGATGTTAATGGATAGAAATCAAT
>Location:NODE_387203_length_2970_cov_21.957239	Coordinate:2913	Reads:3	Hits:3	Allocated_reads:1	Strand:+
TAAGATGTTAATGGATAGAAATCAATT
>Location:NODE_387203_length_2970_cov_21.957239	Coordinate:2913	Reads:2	Hits:3	Allocated_reads:0.666666666666667	Strand:+
TAAGATGTTAATGGATAGAAATCAATTA
>Location:NODE_387203_length_2970_cov_21.957239	Coordinate:2913	Reads:2	Hits:3	Allocated_reads:0.666666666666667	Strand:+
TAAGATGTTAATGGATAGAAATCAATTAA
>Location:NODE_387203_length_2970_cov_21.957239	Coordinate:3042	Reads:1	Hits:3	Allocated_reads:0.333333333333333	Strand:+
TAAACACTGTCATTCTTAATCAAAATGAG
