# Supplementary material for: First characterization of PIWI-interacting RNA clusters in a cichlid fish with a B chromosome
Source: BMC Biol. 2022 Sep 21;20:204. doi: 10.1186/s12915-022-01403-2 (PMC9490952; doi:10.1186/s12915-022-01403-2)
Supplement: Supplementary file 1 — Additional file 1. Zipped folder with fasta and interactive html piRNA cluster information for the A. latifasciata genome. The nomenclature is as follows: number-pirna-cluster_sex_B-presence (f, female; m, male; 0b, without B chromosome; 1b, with B chromosome). [file 12915_2022_1403_MOESM1_ESM.zip › 150_f1b.fasta]

>Location:NODE_387203_length_2970_cov_21.957239	Coordinate:7	Reads:1	Hits:3	Allocated_reads:0.333333333333333	Strand:-
ATACTCAAAGGACCTGTGACTCTCAGGA
>Location:NODE_387203_length_2970_cov_21.957239	Coordinate:7	Reads:1	Hits:3	Allocated_reads:0.333333333333333	Strand:+
TCCTGAGAGTCACAGGTCCTTTGAGTATCC
>Location:NODE_387203_length_2970_cov_21.957239	Coordinate:10	Reads:2	Hits:3	Allocated_reads:0.666666666666667	Strand:+
TGAGAGTCACAGGTCCTTTGAGTATCC
>Location:NODE_387203_length_2970_cov_21.957239	Coordinate:15	Reads:2	Hits:3	Allocated_reads:0.666666666666667	Strand:-
ACCATAAGGATACTCAAAGGACCTGTGAC
>Location:NODE_387203_length_2970_cov_21.957239	Coordinate:17	Reads:1	Hits:3	Allocated_reads:0.333333333333333	Strand:-
ACCATAAGGATACTCAAAGGACCTGTG
>Location:NODE_387203_length_2970_cov_21.957239	Coordinate:18	Reads:4	Hits:3	Allocated_reads:1.33333333333333	Strand:-
ACCATAAGGATACTCAAAGGACCTGT
>Location:NODE_387203_length_2970_cov_21.957239	Coordinate:19	Reads:3	Hits:3	Allocated_reads:1	Strand:-
ACCATAAGGATACTCAAAGGACCTG
>Location:NODE_387203_length_2970_cov_21.957239	Coordinate:19	Reads:1	Hits:3	Allocated_reads:0.333333333333333	Strand:-
GAAACCATAAGGATACTCAAAGGACCTG
>Location:NODE_387203_length_2970_cov_21.957239	Coordinate:32	Reads:1	Hits:3	Allocated_reads:0.333333333333333	Strand:+
TATCCTTATGGTTTCTGCTCAAATTC
>Location:NODE_387203_length_2970_cov_21.957239	Coordinate:32	Reads:1	Hits:3	Allocated_reads:0.333333333333333	Strand:+
TATCCTTATGGTTTCTGCTCAAATTCAGTG
>Location:NODE_387203_length_2970_cov_21.957239	Coordinate:34	Reads:9	Hits:3	Allocated_reads:3	Strand:+
TCCTTATGGTTTCTGCTCAAATTC
>Location:NODE_387203_length_2970_cov_21.957239	Coordinate:34	Reads:1	Hits:3	Allocated_reads:0.333333333333333	Strand:+
TCCTTATGGTTTCTGCTCAAATTCAC
>Location:NODE_387203_length_2970_cov_21.957239	Coordinate:34	Reads:26	Hits:3	Allocated_reads:8.66666666666667	Strand:+
TCCTTATGGTTTCTGCTCAAATTCAGT
>Location:NODE_387203_length_2970_cov_21.957239	Coordinate:34	Reads:1	Hits:3	Allocated_reads:0.333333333333333	Strand:+
TCCTTATGGTTTCTGCTCAAATTAAGTG
>Location:NODE_387203_length_2970_cov_21.957239	Coordinate:34	Reads:57	Hits:3	Allocated_reads:19	Strand:+
TCCTTATGGTTTCTGCTCAAATTCAGTG
>Location:NODE_387203_length_2970_cov_21.957239	Coordinate:34	Reads:1	Hits:3	Allocated_reads:0.333333333333333	Strand:+
TCCTTATGGTTTCTGCTCAAATTCAGTGT
>Location:NODE_387203_length_2970_cov_21.957239	Coordinate:34	Reads:1	Hits:3	Allocated_reads:0.333333333333333	Strand:+
TCCTTATGGTTTCTGCTCAAATTCAGTGTC
>Location:NODE_387203_length_2970_cov_21.957239	Coordinate:37	Reads:1	Hits:3	Allocated_reads:0.333333333333333	Strand:+
TTATGGTTTCTGCTCAAATTCAGTG
>Location:NODE_387203_length_2970_cov_21.957239	Coordinate:37	Reads:1	Hits:3	Allocated_reads:0.333333333333333	Strand:+
TTATGGTTTCTGCTCAAATTCAGTGTCT
>Location:NODE_387203_length_2970_cov_21.957239	Coordinate:38	Reads:1	Hits:3	Allocated_reads:0.333333333333333	Strand:+
TATGGTTTCTGCTCAAATTCAGTG
>Location:NODE_387203_length_2970_cov_21.957239	Coordinate:133	Reads:1	Hits:2	Allocated_reads:0.5	Strand:+
AAATGTGTAAAATATCTTCTTGAATCTGTT
>Location:NODE_387203_length_2970_cov_21.957239	Coordinate:135	Reads:1	Hits:2	Allocated_reads:0.5	Strand:+
ATGTGTAAAATATCTTCTTGAATCTGTT
>Location:NODE_387203_length_2970_cov_21.957239	Coordinate:137	Reads:1	Hits:2	Allocated_reads:0.5	Strand:+
GTGTAAAATATCTTCTTGAATCTGTTTAC
>Location:NODE_387203_length_2970_cov_21.957239	Coordinate:145	Reads:1	Hits:2	Allocated_reads:0.5	Strand:+
TATCTTCTTGAATCTGTTTACTTTACTAACC
>Location:NODE_387203_length_2970_cov_21.957239	Coordinate:146	Reads:1	Hits:2	Allocated_reads:0.5	Strand:+
ATCTTCTTGAATCTGTTTACTTTACTGGA
>Location:NODE_387203_length_2970_cov_21.957239	Coordinate:146	Reads:1	Hits:2	Allocated_reads:0.5	Strand:+
ATCTTCTTGAATCTGTTTACTTTACTAACC
>Location:NODE_387203_length_2970_cov_21.957239	Coordinate:153	Reads:1	Hits:2	Allocated_reads:0.5	Strand:+
TGAATCTGTTTACTTTACTAACCTTGAAA
>Location:NODE_387203_length_2970_cov_21.957239	Coordinate:163	Reads:2	Hits:2	Allocated_reads:1	Strand:+
TACTTTACTAACCTTGAAAGAGACTCT
>Location:NODE_387203_length_2970_cov_21.957239	Coordinate:163	Reads:2	Hits:2	Allocated_reads:1	Strand:+
TACTTTACTAACCTTGAAAGAGACTCTT
>Location:NODE_387203_length_2970_cov_21.957239	Coordinate:163	Reads:3	Hits:2	Allocated_reads:1.5	Strand:+
TACTTTACTAACCTTGAAAGAGACTCTTG
>Location:NODE_387203_length_2970_cov_21.957239	Coordinate:163	Reads:1	Hits:2	Allocated_reads:0.5	Strand:+
TACTTTACTAACCTTGAAAGAGACTCTTGG
>Location:NODE_387203_length_2970_cov_21.957239	Coordinate:164	Reads:1	Hits:2	Allocated_reads:0.5	Strand:+
ACTTTACTAACCTTGAAAGAGACTCT
>Location:NODE_387203_length_2970_cov_21.957239	Coordinate:168	Reads:1	Hits:3	Allocated_reads:0.333333333333333	Strand:+
TACTAACCTTGAAAGAGACTCTTGG
>Location:NODE_387203_length_2970_cov_21.957239	Coordinate:168	Reads:1	Hits:3	Allocated_reads:0.333333333333333	Strand:+
TACTAACCTTGAAAGAGACTCTTGGGT
>Location:NODE_387203_length_2970_cov_21.957239	Coordinate:168	Reads:2	Hits:3	Allocated_reads:0.666666666666667	Strand:+
TACTAACCTTGAAAGAGACTCTTGGGTCT
>Location:NODE_387203_length_2970_cov_21.957239	Coordinate:168	Reads:1	Hits:3	Allocated_reads:0.333333333333333	Strand:+
TACTAACCTTGAAAGAGACTCTTGGGTCTTT
>Location:NODE_387203_length_2970_cov_21.957239	Coordinate:179	Reads:3	Hits:3	Allocated_reads:1	Strand:-
GCACAGCTAAGACCCAAGAGTCTCTTT
>Location:NODE_387203_length_2970_cov_21.957239	Coordinate:179	Reads:4	Hits:3	Allocated_reads:1.33333333333333	Strand:-
GGCACAGCTAAGACCCAAGAGTCTCTTT
>Location:NODE_387203_length_2970_cov_21.957239	Coordinate:181	Reads:2	Hits:3	Allocated_reads:0.666666666666667	Strand:-
GGCACAGCTAAGACCCAAGAGTCTCT
>Location:NODE_387203_length_2970_cov_21.957239	Coordinate:283	Reads:1	Hits:2	Allocated_reads:0.5	Strand:+
TATTGTCTTGAACATATTTTGACCTCCACA
>Location:NODE_387203_length_2970_cov_21.957239	Coordinate:288	Reads:1	Hits:2	Allocated_reads:0.5	Strand:-
AGTGTGTGGAGGTCAAAATATGTTCAAGA
>Location:NODE_387203_length_2970_cov_21.957239	Coordinate:288	Reads:1	Hits:2	Allocated_reads:0.5	Strand:+
TCTTGAACATATTTTGACCTCCACACACT
>Location:NODE_387203_length_2970_cov_21.957239	Coordinate:299	Reads:1	Hits:2	Allocated_reads:0.5	Strand:+
TTTTGACCTCCACACACTTGCTGCTAGTC
>Location:NODE_387203_length_2970_cov_21.957239	Coordinate:303	Reads:1	Hits:2	Allocated_reads:0.5	Strand:-
TTGACTAGCAGCAAGTGTGTGGAGGTC
>Location:NODE_387203_length_2970_cov_21.957239	Coordinate:317	Reads:1	Hits:2	Allocated_reads:0.5	Strand:+
TGCTGCTAGTCAAATATATTGCTTTAAAC
>Location:NODE_387203_length_2970_cov_21.957239	Coordinate:349	Reads:1	Hits:2	Allocated_reads:0.5	Strand:+
TAAAGGCAAAACAAGCATCTAAAGCT
>Location:NODE_387203_length_2970_cov_21.957239	Coordinate:377	Reads:1	Hits:2	Allocated_reads:0.5	Strand:+
TCCTGGCATTATGAAAAGAAGAAA
>Location:NODE_387203_length_2970_cov_21.957239	Coordinate:384	Reads:2	Hits:2	Allocated_reads:1	Strand:+
ATTATGAAAAGAAGAAAGCCAAAACTGCT
>Location:NODE_387203_length_2970_cov_21.957239	Coordinate:384	Reads:1	Hits:2	Allocated_reads:0.5	Strand:+
ATTATGAAAAGAAGAAAGCCAAAACTGCTT
>Location:NODE_387203_length_2970_cov_21.957239	Coordinate:385	Reads:1	Hits:2	Allocated_reads:0.5	Strand:+
TTATGAAAAGAAGAAAGCCAAAACT
>Location:NODE_387203_length_2970_cov_21.957239	Coordinate:385	Reads:3	Hits:2	Allocated_reads:1.5	Strand:+
TTATGAAAAGAAGAAAGCCAAAACTGC
>Location:NODE_387203_length_2970_cov_21.957239	Coordinate:385	Reads:8	Hits:2	Allocated_reads:4	Strand:+
TTATGAAAAGAAGAAAGCCAAAACTGCT
>Location:NODE_387203_length_2970_cov_21.957239	Coordinate:386	Reads:2	Hits:2	Allocated_reads:1	Strand:+
TATGAAAAGAAGAAAGCCAAAACTGCT
>Location:NODE_387203_length_2970_cov_21.957239	Coordinate:387	Reads:1	Hits:2	Allocated_reads:0.5	Strand:-
TAAGCAGTTTTGGCTTTCTTCTTTTCAT
>Location:NODE_387203_length_2970_cov_21.957239	Coordinate:424	Reads:1	Hits:2	Allocated_reads:0.5	Strand:+
CTTAAAGTCAACTAACAAATGTATATT
>Location:NODE_387203_length_2970_cov_21.957239	Coordinate:428	Reads:1	Hits:2	Allocated_reads:0.5	Strand:+
AAGTCAACTAACAAATGTATATTAACCATT
>Location:NODE_387203_length_2970_cov_21.957239	Coordinate:441	Reads:1	Hits:2	Allocated_reads:0.5	Strand:-
TTTCCTGACAATGGTTAATATACATT
>Location:NODE_387203_length_2970_cov_21.957239	Coordinate:446	Reads:1	Hits:2	Allocated_reads:0.5	Strand:+
ATATTAACCATTGTCAGGAAAACATGAATT
>Location:NODE_387203_length_2970_cov_21.957239	Coordinate:447	Reads:6	Hits:2	Allocated_reads:3	Strand:+
TATTAACCATTGTCAGGAAAACATGAA
>Location:NODE_387203_length_2970_cov_21.957239	Coordinate:447	Reads:3	Hits:2	Allocated_reads:1.5	Strand:+
TATTAACCATTGTCAGGAAAACATGAAA
>Location:NODE_387203_length_2970_cov_21.957239	Coordinate:447	Reads:3	Hits:2	Allocated_reads:1.5	Strand:+
TATTAACCATTGTCAGGAAAACATGAAT
>Location:NODE_387203_length_2970_cov_21.957239	Coordinate:447	Reads:19	Hits:2	Allocated_reads:9.5	Strand:+
TATTAACCATTGTCAGGAAAACATGAATT
>Location:NODE_387203_length_2970_cov_21.957239	Coordinate:448	Reads:1	Hits:2	Allocated_reads:0.5	Strand:+
ATTAACCATTGTCAGGAAAACATGAATT
>Location:NODE_387203_length_2970_cov_21.957239	Coordinate:449	Reads:1	Hits:2	Allocated_reads:0.5	Strand:+
TTAACCATTGTCAGGAAAACATGAA
>Location:NODE_387203_length_2970_cov_21.957239	Coordinate:449	Reads:7	Hits:2	Allocated_reads:3.5	Strand:+
TTAACCATTGTCAGGAAAACATGAATT
>Location:NODE_387203_length_2970_cov_21.957239	Coordinate:450	Reads:1	Hits:2	Allocated_reads:0.5	Strand:+
TAACCATTGTCAGGAAAACATGAA
>Location:NODE_387203_length_2970_cov_21.957239	Coordinate:450	Reads:1	Hits:2	Allocated_reads:0.5	Strand:+
TAACCATTGTCAGGAAAACATGAAA
>Location:NODE_387203_length_2970_cov_21.957239	Coordinate:450	Reads:1	Hits:2	Allocated_reads:0.5	Strand:+
TAACCATTGTCAGGAAAACATGAAT
>Location:NODE_387203_length_2970_cov_21.957239	Coordinate:450	Reads:1	Hits:2	Allocated_reads:0.5	Strand:+
TAACCATTGTCAGGAAAACATGAATT
>Location:NODE_387203_length_2970_cov_21.957239	Coordinate:450	Reads:4	Hits:2	Allocated_reads:2	Strand:+
TAACCATTGTCAGGAAAACATGAATTT
>Location:NODE_387203_length_2970_cov_21.957239	Coordinate:451	Reads:1	Hits:2	Allocated_reads:0.5	Strand:+
AACCATTGTCAGGAAAACATGAATTTGA
>Location:NODE_387203_length_2970_cov_21.957239	Coordinate:499	Reads:1	Hits:2	Allocated_reads:0.5	Strand:-
TGTAGCTGTACGTTTCTGCAAAAGTGATG
>Location:NODE_387203_length_2970_cov_21.957239	Coordinate:501	Reads:4	Hits:2	Allocated_reads:2	Strand:+
TCACTTTTGCAGAAACGTACAGCTACA
>Location:NODE_387203_length_2970_cov_21.957239	Coordinate:505	Reads:1	Hits:2	Allocated_reads:0.5	Strand:+
TTTTGCAGAAACGTACAGCTACAAGC
>Location:NODE_387203_length_2970_cov_21.957239	Coordinate:505	Reads:5	Hits:2	Allocated_reads:2.5	Strand:+
TTTTGCAGAAACGTACAGCTACAAAATGC
>Location:NODE_387203_length_2970_cov_21.957239	Coordinate:506	Reads:5	Hits:2	Allocated_reads:2.5	Strand:+
TTTGCAGAAACGTACAGCTACAAAATGC
>Location:NODE_387203_length_2970_cov_21.957239	Coordinate:507	Reads:1	Hits:2	Allocated_reads:0.5	Strand:+
TTGCAGAAACGTACAGCTACAAAATGC
>Location:NODE_387203_length_2970_cov_21.957239	Coordinate:508	Reads:1	Hits:2	Allocated_reads:0.5	Strand:+
TGCAGAAACGTACAGCTACAAAATGC
>Location:NODE_387203_length_2970_cov_21.957239	Coordinate:508	Reads:1	Hits:2	Allocated_reads:0.5	Strand:+
TGCAGAAACGTACAGCTACAAAATGCTA
>Location:NODE_387203_length_2970_cov_21.957239	Coordinate:508	Reads:4	Hits:2	Allocated_reads:2	Strand:+
TGCAGAAACGTACAGCTACAAAATGCTATA
>Location:NODE_387203_length_2970_cov_21.957239	Coordinate:510	Reads:1	Hits:2	Allocated_reads:0.5	Strand:+
CAGAAACGTACAGCTACAAAATGCTATA
>Location:NODE_387203_length_2970_cov_21.957239	Coordinate:586	Reads:3	Hits:2	Allocated_reads:1.5	Strand:+
TTTCAATGTTAACAGTTCAGTGCAACACT
>Location:NODE_387203_length_2970_cov_21.957239	Coordinate:592	Reads:7	Hits:2	Allocated_reads:3.5	Strand:+
TGTTAACAGTTCAGTGCAACACTTAAC
>Location:NODE_387203_length_2970_cov_21.957239	Coordinate:592	Reads:1	Hits:2	Allocated_reads:0.5	Strand:+
TGTTAACAGTTCAGTGCAACACTTAACT
>Location:NODE_387203_length_2970_cov_21.957239	Coordinate:594	Reads:1	Hits:2	Allocated_reads:0.5	Strand:+
TTAACAGTTCAGTGCAACACTTAAC
>Location:NODE_387203_length_2970_cov_21.957239	Coordinate:595	Reads:1	Hits:2	Allocated_reads:0.5	Strand:+
TAACAGTTCAGTGCAACACTTAAC
>Location:NODE_387203_length_2970_cov_21.957239	Coordinate:599	Reads:1	Hits:2	Allocated_reads:0.5	Strand:-
AAACAAGTTAAGTGTTGCACTGAACT
>Location:NODE_387203_length_2970_cov_21.957239	Coordinate:599	Reads:1	Hits:2	Allocated_reads:0.5	Strand:-
AGCAAACAAGTTAAGTGTTGCACTGAACT
>Location:NODE_387203_length_2970_cov_21.957239	Coordinate:599	Reads:1	Hits:2	Allocated_reads:0.5	Strand:+
AGTTCAGTGCAACACTTAACTTGTTTGCT
>Location:NODE_387203_length_2970_cov_21.957239	Coordinate:627	Reads:1	Hits:2	Allocated_reads:0.5	Strand:+
TAATTAGGGCAATACAAAATTCAAAT
>Location:NODE_387203_length_2970_cov_21.957239	Coordinate:627	Reads:1	Hits:2	Allocated_reads:0.5	Strand:+
TAATTAGGGCAATACAAAATTCAAATAG
>Location:NODE_387203_length_2970_cov_21.957239	Coordinate:627	Reads:12	Hits:2	Allocated_reads:6	Strand:+
TAATTAGGGCAATACAAAATTCAAATAGT
>Location:NODE_387203_length_2970_cov_21.957239	Coordinate:627	Reads:8	Hits:2	Allocated_reads:4	Strand:+
TAATTAGGGCAATACAAAATTCAAATAGTT
>Location:NODE_387203_length_2970_cov_21.957239	Coordinate:627	Reads:1	Hits:2	Allocated_reads:0.5	Strand:+
TAATTAGGGCAATACAAAATTCAAATAGTTT
>Location:NODE_387203_length_2970_cov_21.957239	Coordinate:628	Reads:1	Hits:2	Allocated_reads:0.5	Strand:+
AATTAGGGCAATACAAAATTCAAATAGTTT
>Location:NODE_387203_length_2970_cov_21.957239	Coordinate:629	Reads:3	Hits:2	Allocated_reads:1.5	Strand:+
ATTAGGGCAATACAAAATTCAAATAGTTT
>Location:NODE_387203_length_2970_cov_21.957239	Coordinate:630	Reads:13	Hits:2	Allocated_reads:6.5	Strand:+
TTAGGGCAATACAAAATTCAAATAGTT
>Location:NODE_387203_length_2970_cov_21.957239	Coordinate:630	Reads:9	Hits:2	Allocated_reads:4.5	Strand:+
TTAGGGCAATACAAAATTCAAATAGTTT
>Location:NODE_387203_length_2970_cov_21.957239	Coordinate:630	Reads:1	Hits:2	Allocated_reads:0.5	Strand:+
TTAGGGCAATACAAAATTCAAATAGTTTA
>Location:NODE_387203_length_2970_cov_21.957239	Coordinate:631	Reads:2	Hits:2	Allocated_reads:1	Strand:+
TAGGGCAATACAAAATTCAAATAGT
>Location:NODE_387203_length_2970_cov_21.957239	Coordinate:631	Reads:50	Hits:2	Allocated_reads:25	Strand:+
TAGGGCAATACAAAATTCAAATAGTT
>Location:NODE_387203_length_2970_cov_21.957239	Coordinate:631	Reads:42	Hits:2	Allocated_reads:21	Strand:+
TAGGGCAATACAAAATTCAAATAGTTT
>Location:NODE_387203_length_2970_cov_21.957239	Coordinate:631	Reads:1	Hits:2	Allocated_reads:0.5	Strand:+
TAGGGCAATACAAAATTCAAATAGTTGT
>Location:NODE_387203_length_2970_cov_21.957239	Coordinate:631	Reads:3	Hits:2	Allocated_reads:1.5	Strand:+
TAGGGCAATACAAAATTCAAATAGTTTA
>Location:NODE_387203_length_2970_cov_21.957239	Coordinate:676	Reads:1	Hits:2	Allocated_reads:0.5	Strand:+
TATAGAACATCTCTGAAACATCAAA
>Location:NODE_387203_length_2970_cov_21.957239	Coordinate:676	Reads:14	Hits:2	Allocated_reads:7	Strand:+
TATAGAACATCTCTGAAACATCAAAAG
>Location:NODE_387203_length_2970_cov_21.957239	Coordinate:676	Reads:10	Hits:2	Allocated_reads:5	Strand:+
TATAGAACATCTCTGAAACATCAAAAGT
>Location:NODE_387203_length_2970_cov_21.957239	Coordinate:676	Reads:2	Hits:2	Allocated_reads:1	Strand:+
TATAGAACATCTCTGAAACATCAAAAGA
>Location:NODE_387203_length_2970_cov_21.957239	Coordinate:676	Reads:13	Hits:2	Allocated_reads:6.5	Strand:+
TATAGAACATCTCTGAAACATCAAAAGTA
>Location:NODE_387203_length_2970_cov_21.957239	Coordinate:676	Reads:1	Hits:2	Allocated_reads:0.5	Strand:+
TATAGAACATCTCTGAAACATCAAAAGTAA
>Location:NODE_387203_length_2970_cov_21.957239	Coordinate:676	Reads:1	Hits:2	Allocated_reads:0.5	Strand:+
TATAGAACATCTCTGAAACATCAAAAGTAC
>Location:NODE_387203_length_2970_cov_21.957239	Coordinate:676	Reads:2	Hits:2	Allocated_reads:1	Strand:+
TATAGAACATCTCTGAAACATCAAAAGTACA
>Location:NODE_387203_length_2970_cov_21.957239	Coordinate:677	Reads:7	Hits:2	Allocated_reads:3.5	Strand:+
ATAGAACATCTCTGAAACATCAAAAGT
>Location:NODE_387203_length_2970_cov_21.957239	Coordinate:677	Reads:4	Hits:2	Allocated_reads:2	Strand:+
ATAGAACATCTCTGAAACATCAAAAGTA
>Location:NODE_387203_length_2970_cov_21.957239	Coordinate:677	Reads:1	Hits:2	Allocated_reads:0.5	Strand:+
ATAGAACATCTCTGAAACATCAAAAGTAC
>Location:NODE_387203_length_2970_cov_21.957239	Coordinate:678	Reads:1	Hits:2	Allocated_reads:0.5	Strand:+
TAGAACATCTCTGAAACATCAAAAGTAC
>Location:NODE_387203_length_2970_cov_21.957239	Coordinate:678	Reads:2	Hits:2	Allocated_reads:1	Strand:+
TAGAACATCTCTGAAACATCAAAAGTACA
>Location:NODE_387203_length_2970_cov_21.957239	Coordinate:679	Reads:2	Hits:2	Allocated_reads:1	Strand:+
AGAACATCTCTGAAACATCAAAAGTACAGT
>Location:NODE_387203_length_2970_cov_21.957239	Coordinate:680	Reads:3	Hits:2	Allocated_reads:1.5	Strand:+
GAACATCTCTGAAACATCAAAAGTACAGT
>Location:NODE_387203_length_2970_cov_21.957239	Coordinate:681	Reads:1	Hits:2	Allocated_reads:0.5	Strand:+
AACATCTCTGAAACATCAAAAGTACAGT
>Location:NODE_387203_length_2970_cov_21.957239	Coordinate:682	Reads:1	Hits:2	Allocated_reads:0.5	Strand:+
ACATCTCTGAAACATCAAAAGTACAGT
>Location:NODE_387203_length_2970_cov_21.957239	Coordinate:682	Reads:2	Hits:2	Allocated_reads:1	Strand:+
ACATCTCTGAAACATCAAAAGTACAGTTC
>Location:NODE_387203_length_2970_cov_21.957239	Coordinate:683	Reads:1	Hits:2	Allocated_reads:0.5	Strand:+
CATCTCTGAAACATCAAAAGTACAG
>Location:NODE_387203_length_2970_cov_21.957239	Coordinate:683	Reads:2	Hits:2	Allocated_reads:1	Strand:+
CATCTCTGAAACATCAAAAGTACAGTT
>Location:NODE_387203_length_2970_cov_21.957239	Coordinate:683	Reads:3	Hits:2	Allocated_reads:1.5	Strand:+
CATCTCTGAAACATCAAAAGTACAGTTC
>Location:NODE_387203_length_2970_cov_21.957239	Coordinate:683	Reads:2	Hits:2	Allocated_reads:1	Strand:+
CATCTCTGAAACATCAAAAGTACAGTTCT
>Location:NODE_387203_length_2970_cov_21.957239	Coordinate:683	Reads:1	Hits:2	Allocated_reads:0.5	Strand:+
CATCTCTGAAACATCAAAAGTACAGTTCTCA
>Location:NODE_387203_length_2970_cov_21.957239	Coordinate:685	Reads:3	Hits:2	Allocated_reads:1.5	Strand:+
TCTCTGAAACATCAAAAGTACAGTTCT
>Location:NODE_387203_length_2970_cov_21.957239	Coordinate:686	Reads:1	Hits:2	Allocated_reads:0.5	Strand:-
AGAACTGTACTTTTGATGTTTCAGAG
>Location:NODE_387203_length_2970_cov_21.957239	Coordinate:686	Reads:1	Hits:2	Allocated_reads:0.5	Strand:-
GAGAACTGTACTTTTGATGTTTCAGAG
>Location:NODE_387203_length_2970_cov_21.957239	Coordinate:689	Reads:1	Hits:2	Allocated_reads:0.5	Strand:+
TGAAACATCAAAAGTACAGTTCTCAGTAA
>Location:NODE_387203_length_2970_cov_21.957239	Coordinate:689	Reads:1	Hits:2	Allocated_reads:0.5	Strand:+
TGAAACATCAAAAGTACAGTTCTCAGTAAC
>Location:NODE_387203_length_2970_cov_21.957239	Coordinate:691	Reads:2	Hits:2	Allocated_reads:1	Strand:+
AAACATCAAAAGTACAGTTCTCAGTAAC
>Location:NODE_387203_length_2970_cov_21.957239	Coordinate:696	Reads:1	Hits:2	Allocated_reads:0.5	Strand:+
TCAAAAGTACAGTTCTCAGTAACAATC
>Location:NODE_387203_length_2970_cov_21.957239	Coordinate:750	Reads:1	Hits:2	Allocated_reads:0.5	Strand:+
TATGGTCAAAACCTCTGAAAAGCA
>Location:NODE_387203_length_2970_cov_21.957239	Coordinate:750	Reads:1	Hits:2	Allocated_reads:0.5	Strand:+
TATGGTCAAAACCTCTGAAAAGCT
>Location:NODE_387203_length_2970_cov_21.957239	Coordinate:750	Reads:2	Hits:2	Allocated_reads:1	Strand:+
TATGGTCAAAACCTCTGAAAAGCAT
>Location:NODE_387203_length_2970_cov_21.957239	Coordinate:750	Reads:1	Hits:2	Allocated_reads:0.5	Strand:+
TATGGTCAAAACCTCTGAAAAGCATG
>Location:NODE_387203_length_2970_cov_21.957239	Coordinate:750	Reads:11	Hits:2	Allocated_reads:5.5	Strand:+
TATGGTCAAAACCTCTGAAAAGCATGC
>Location:NODE_387203_length_2970_cov_21.957239	Coordinate:750	Reads:49	Hits:2	Allocated_reads:24.5	Strand:+
TATGGTCAAAACCTCTGAAAAGCATGCC
>Location:NODE_387203_length_2970_cov_21.957239	Coordinate:750	Reads:1	Hits:2	Allocated_reads:0.5	Strand:+
TATGGTCAAAACCTCTGAAAAGCATGCCC
>Location:NODE_387203_length_2970_cov_21.957239	Coordinate:750	Reads:141	Hits:2	Allocated_reads:70.5	Strand:+
TATGGTCAAAACCTCTGAAAAGCATGCCT
>Location:NODE_387203_length_2970_cov_21.957239	Coordinate:750	Reads:2	Hits:2	Allocated_reads:1	Strand:+
TATGGTCAAAACCTCTGAAAAGCATGCCG
>Location:NODE_387203_length_2970_cov_21.957239	Coordinate:750	Reads:5	Hits:2	Allocated_reads:2.5	Strand:+
TATGGTCAAAACCTCTGAAAAGCATGCCA
>Location:NODE_387203_length_2970_cov_21.957239	Coordinate:750	Reads:22	Hits:2	Allocated_reads:11	Strand:+
TATGGTCAAAACCTCTGAAAAGCATGCCTG
>Location:NODE_387203_length_2970_cov_21.957239	Coordinate:750	Reads:1	Hits:2	Allocated_reads:0.5	Strand:+
TATGGTCAAAACCTCTGAAAAGCATGCCTGC
>Location:NODE_387203_length_2970_cov_21.957239	Coordinate:750	Reads:5	Hits:2	Allocated_reads:2.5	Strand:+
TATGGTCAAAACCTCTGAAAAGCATGCCTGT
>Location:NODE_387203_length_2970_cov_21.957239	Coordinate:751	Reads:3	Hits:2	Allocated_reads:1.5	Strand:+
ATGGTCAAAACCTCTGAAAAGCATGCCT
>Location:NODE_387203_length_2970_cov_21.957239	Coordinate:752	Reads:1	Hits:2	Allocated_reads:0.5	Strand:+
TGGTCAAAACCTCTGAAAAGCATGCC
>Location:NODE_387203_length_2970_cov_21.957239	Coordinate:752	Reads:2	Hits:2	Allocated_reads:1	Strand:+
TGGTCAAAACCTCTGAAAAGCATGCCT
>Location:NODE_387203_length_2970_cov_21.957239	Coordinate:752	Reads:3	Hits:2	Allocated_reads:1.5	Strand:+
TGGTCAAAACCTCTGAAAAGCATGCCTG
>Location:NODE_387203_length_2970_cov_21.957239	Coordinate:752	Reads:4	Hits:2	Allocated_reads:2	Strand:+
TGGTCAAAACCTCTGAAAAGCATGCCTGT
>Location:NODE_387203_length_2970_cov_21.957239	Coordinate:753	Reads:1	Hits:2	Allocated_reads:0.5	Strand:+
GGTCAAAACCTCTGAAAAGCATGCC
>Location:NODE_387203_length_2970_cov_21.957239	Coordinate:755	Reads:1	Hits:2	Allocated_reads:0.5	Strand:+
TCAAAACCTCTGAAAAGCATGCCT
>Location:NODE_387203_length_2970_cov_21.957239	Coordinate:758	Reads:1	Hits:2	Allocated_reads:0.5	Strand:+
AAACCTCTGAAAAGCATGCCTGTGAT
>Location:NODE_387203_length_2970_cov_21.957239	Coordinate:758	Reads:1	Hits:2	Allocated_reads:0.5	Strand:+
AAACCTCTGAAAAGCATGCCTGTGATA
>Location:NODE_387203_length_2970_cov_21.957239	Coordinate:758	Reads:1	Hits:2	Allocated_reads:0.5	Strand:+
AAACCTCTGAAAAGCATGCCTGTGATAA
>Location:NODE_387203_length_2970_cov_21.957239	Coordinate:758	Reads:1	Hits:2	Allocated_reads:0.5	Strand:+
AAACCTCTGAAAAGCATGCCTGTGATAAC
>Location:NODE_387203_length_2970_cov_21.957239	Coordinate:758	Reads:2	Hits:2	Allocated_reads:1	Strand:+
AAACCTCTGAAAAGCATGCCTGTGATAACA
>Location:NODE_387203_length_2970_cov_21.957239	Coordinate:759	Reads:1	Hits:2	Allocated_reads:0.5	Strand:+
AACCTCTGAAAAGCATGCCTGTGG
>Location:NODE_387203_length_2970_cov_21.957239	Coordinate:759	Reads:2	Hits:2	Allocated_reads:1	Strand:+
AACCTCTGAAAAGCATGCCTGTGATAACA
>Location:NODE_387203_length_2970_cov_21.957239	Coordinate:760	Reads:1	Hits:2	Allocated_reads:0.5	Strand:+
ACCTCTGAAAAGCATGCCTGTGATAACA
>Location:NODE_387203_length_2970_cov_21.957239	Coordinate:760	Reads:3	Hits:2	Allocated_reads:1.5	Strand:+
ACCTCTGAAAAGCATGCCTGTGATAACAGA
>Location:NODE_387203_length_2970_cov_21.957239	Coordinate:763	Reads:1	Hits:2	Allocated_reads:0.5	Strand:+
TCTGAAAAGCATGCCTGTGATAAC
>Location:NODE_387203_length_2970_cov_21.957239	Coordinate:763	Reads:1	Hits:2	Allocated_reads:0.5	Strand:+
TCTGAAAAGCATGCCTGTGATAACAG
>Location:NODE_387203_length_2970_cov_21.957239	Coordinate:763	Reads:1	Hits:2	Allocated_reads:0.5	Strand:+
TCTGAAAAGCATGCCTGTGATAACAGCT
>Location:NODE_387203_length_2970_cov_21.957239	Coordinate:815	Reads:2	Hits:2	Allocated_reads:1	Strand:+
TATCAGCTGGGATAACTGAAAACATA
>Location:NODE_387203_length_2970_cov_21.957239	Coordinate:815	Reads:2	Hits:2	Allocated_reads:1	Strand:+
TATCAGCTGGGATAACTGAAAACATAAA
>Location:NODE_387203_length_2970_cov_21.957239	Coordinate:815	Reads:2	Hits:2	Allocated_reads:1	Strand:+
TATCAGCTGGGATAACTGAAAACATAAAC
>Location:NODE_387203_length_2970_cov_21.957239	Coordinate:815	Reads:1	Hits:2	Allocated_reads:0.5	Strand:+
TATCAGCTGGGATAACTGAAAACATAAACA
>Location:NODE_387203_length_2970_cov_21.957239	Coordinate:817	Reads:6	Hits:2	Allocated_reads:3	Strand:+
TCAGCTGGGATAACTGAAAACATAAACA
>Location:NODE_387203_length_2970_cov_21.957239	Coordinate:819	Reads:1	Hits:2	Allocated_reads:0.5	Strand:+
AGCTGGGATAACTGAAAACATAAA
>Location:NODE_387203_length_2970_cov_21.957239	Coordinate:819	Reads:1	Hits:2	Allocated_reads:0.5	Strand:+
AGCTGGGATAACTGAAAACATAAACAACA
>Location:NODE_387203_length_2970_cov_21.957239	Coordinate:820	Reads:1	Hits:2	Allocated_reads:0.5	Strand:-
TGTGTTGTTTATGTTTTCAGTTATCCCAGC
>Location:NODE_387203_length_2970_cov_21.957239	Coordinate:821	Reads:1	Hits:2	Allocated_reads:0.5	Strand:+
CTGGGATAACTGAAAACATAAACAACA
>Location:NODE_387203_length_2970_cov_21.957239	Coordinate:822	Reads:1	Hits:2	Allocated_reads:0.5	Strand:+
TGGGATAACTGAAAACATAAACAACACA
>Location:NODE_387203_length_2970_cov_21.957239	Coordinate:822	Reads:1	Hits:2	Allocated_reads:0.5	Strand:+
TGGGATAACTGAAAACATAAACAACACAG
>Location:NODE_387203_length_2970_cov_21.957239	Coordinate:822	Reads:1	Hits:2	Allocated_reads:0.5	Strand:+
TGGGATAACTGAAAACATAAACAACACAGTAGT
>Location:NODE_387203_length_2970_cov_21.957239	Coordinate:823	Reads:1	Hits:2	Allocated_reads:0.5	Strand:+
GGGATAACTGAAAACATAAACAACACAG
>Location:NODE_387203_length_2970_cov_21.957239	Coordinate:823	Reads:2	Hits:2	Allocated_reads:1	Strand:-
TACTGTGTTGTTTATGTTTTCAGTTATCCC
>Location:NODE_387203_length_2970_cov_21.957239	Coordinate:825	Reads:1	Hits:2	Allocated_reads:0.5	Strand:+
GATAACTGAAAACATAAACAACACAGT
>Location:NODE_387203_length_2970_cov_21.957239	Coordinate:826	Reads:1	Hits:2	Allocated_reads:0.5	Strand:+
ATAACTGAAAACATAAACAACACAGTAGT
>Location:NODE_387203_length_2970_cov_21.957239	Coordinate:827	Reads:3	Hits:2	Allocated_reads:1.5	Strand:+
TAACTGAAAACATAAACAACACAGTAGT
>Location:NODE_387203_length_2970_cov_21.957239	Coordinate:831	Reads:1	Hits:2	Allocated_reads:0.5	Strand:+
TGAAAACATAAACAACACAGTAGTTCCCAGT
>Location:NODE_387203_length_2970_cov_21.957239	Coordinate:835	Reads:3	Hits:2	Allocated_reads:1.5	Strand:+
AACATAAACAACACAGTAGTTCCCAGT
>Location:NODE_387203_length_2970_cov_21.957239	Coordinate:838	Reads:1	Hits:2	Allocated_reads:0.5	Strand:+
ATAAACAACACAGTAGTTCCCAGTC
>Location:NODE_387203_length_2970_cov_21.957239	Coordinate:838	Reads:2	Hits:2	Allocated_reads:1	Strand:+
ATAAACAACACAGTAGTTCCCAGTCAAGG
>Location:NODE_387203_length_2970_cov_21.957239	Coordinate:839	Reads:4	Hits:2	Allocated_reads:2	Strand:+
TAAACAACACAGTAGTTCCCAGTCAAGG
>Location:NODE_387203_length_2970_cov_21.957239	Coordinate:839	Reads:6	Hits:2	Allocated_reads:3	Strand:+
TAAACAACACAGTAGTTCCCAGTCAAGGT
>Location:NODE_387203_length_2970_cov_21.957239	Coordinate:839	Reads:6	Hits:2	Allocated_reads:3	Strand:+
TAAACAACACAGTAGTTCCCAGTCAAGGTA
>Location:NODE_387203_length_2970_cov_21.957239	Coordinate:840	Reads:1	Hits:2	Allocated_reads:0.5	Strand:+
AAACAACACAGTAGTTCCCAGTCAAGG
>Location:NODE_387203_length_2970_cov_21.957239	Coordinate:840	Reads:3	Hits:2	Allocated_reads:1.5	Strand:+
AAACAACACAGTAGTTCCCAGTCAAGGT
>Location:NODE_387203_length_2970_cov_21.957239	Coordinate:840	Reads:1	Hits:2	Allocated_reads:0.5	Strand:+
AAACAACACAGTAGTTCCCAGTCAAGGTA
>Location:NODE_387203_length_2970_cov_21.957239	Coordinate:840	Reads:1	Hits:2	Allocated_reads:0.5	Strand:+
AAACAACACAGTAGTTCCCAGTCAAGGTACAGT
>Location:NODE_387203_length_2970_cov_21.957239	Coordinate:842	Reads:1	Hits:2	Allocated_reads:0.5	Strand:-
TACCTTGACTGGGAACTACTGTGTTGT
>Location:NODE_387203_length_2970_cov_21.957239	Coordinate:843	Reads:1	Hits:2	Allocated_reads:0.5	Strand:+
CAACACAGTAGTTCCCAGTCAAGGT
>Location:NODE_387203_length_2970_cov_21.957239	Coordinate:843	Reads:3	Hits:2	Allocated_reads:1.5	Strand:+
CAACACAGTAGTTCCCAGTCAAGGTAC
>Location:NODE_387203_length_2970_cov_21.957239	Coordinate:843	Reads:19	Hits:2	Allocated_reads:9.5	Strand:+
CAACACAGTAGTTCCCAGTCAAGGTACAGT
>Location:NODE_387203_length_2970_cov_21.957239	Coordinate:844	Reads:1	Hits:2	Allocated_reads:0.5	Strand:+
AACACAGTAGTTCCCAGTCAAGGTAC
>Location:NODE_387203_length_2970_cov_21.957239	Coordinate:846	Reads:3	Hits:2	Allocated_reads:1.5	Strand:+
CACAGTAGTTCCCAGTCAAGGTACAGT
>Location:NODE_387203_length_2970_cov_21.957239	Coordinate:846	Reads:1	Hits:2	Allocated_reads:0.5	Strand:+
CACAGTAGTTCCCAGTCAAGGTACAGTT
>Location:NODE_387203_length_2970_cov_21.957239	Coordinate:850	Reads:1	Hits:2	Allocated_reads:0.5	Strand:+
GTAGTTCCCAGTCAAGGTACAGTTAAGCT
>Location:NODE_387203_length_2970_cov_21.957239	Coordinate:851	Reads:6	Hits:2	Allocated_reads:3	Strand:+
TAGTTCCCAGTCAAGGTACAGTTAAGCT
>Location:NODE_387203_length_2970_cov_21.957239	Coordinate:852	Reads:1	Hits:2	Allocated_reads:0.5	Strand:+
AGTTCCCAGTCAAGGTACAGTTAAGCTGAC
>Location:NODE_387203_length_2970_cov_21.957239	Coordinate:854	Reads:3	Hits:2	Allocated_reads:1.5	Strand:+
TTCCCAGTCAAGGTACAGTTAAGCTGACT
>Location:NODE_387203_length_2970_cov_21.957239	Coordinate:855	Reads:5	Hits:2	Allocated_reads:2.5	Strand:+
TCCCAGTCAAGGTACAGTTAAGCTGAC
>Location:NODE_387203_length_2970_cov_21.957239	Coordinate:855	Reads:10	Hits:2	Allocated_reads:5	Strand:+
TCCCAGTCAAGGTACAGTTAAGCTGACT
>Location:NODE_387203_length_2970_cov_21.957239	Coordinate:855	Reads:1	Hits:2	Allocated_reads:0.5	Strand:+
TCCCAGTCAAGGTACAGTTAAGCTGACTGTACT
>Location:NODE_387203_length_2970_cov_21.957239	Coordinate:867	Reads:1	Hits:2	Allocated_reads:0.5	Strand:+
TACAGTTAAGCTGACTGTACCGATCA
>Location:NODE_387203_length_2970_cov_21.957239	Coordinate:867	Reads:9	Hits:2	Allocated_reads:4.5	Strand:+
TACAGTTAAGCTGACTGTACCGATCTGT
>Location:NODE_387203_length_2970_cov_21.957239	Coordinate:867	Reads:12	Hits:2	Allocated_reads:6	Strand:+
TACAGTTAAGCTGACTGTACCGATCTGTT
>Location:NODE_387203_length_2970_cov_21.957239	Coordinate:868	Reads:1	Hits:2	Allocated_reads:0.5	Strand:+
ACAGTTAAGCTGACTGTACCGATCTGTT
>Location:NODE_387203_length_2970_cov_21.957239	Coordinate:869	Reads:1	Hits:2	Allocated_reads:0.5	Strand:+
CAGTTAAGCTGACTGTACCGATCTGT
>Location:NODE_387203_length_2970_cov_21.957239	Coordinate:869	Reads:5	Hits:2	Allocated_reads:2.5	Strand:+
CAGTTAAGCTGACTGTACCGATCTGTT
>Location:NODE_387203_length_2970_cov_21.957239	Coordinate:869	Reads:2	Hits:2	Allocated_reads:1	Strand:+
CAGTTAAGCTGACTGTACCGATCTGTTCA
>Location:NODE_387203_length_2970_cov_21.957239	Coordinate:870	Reads:1	Hits:2	Allocated_reads:0.5	Strand:+
AGTTAAGCTGACTGTACCGATCTGTT
>Location:NODE_387203_length_2970_cov_21.957239	Coordinate:870	Reads:1	Hits:2	Allocated_reads:0.5	Strand:+
AGTTAAGCTGACTGTACCGATCTGTTCAAAA
>Location:NODE_387203_length_2970_cov_21.957239	Coordinate:871	Reads:1	Hits:2	Allocated_reads:0.5	Strand:+
GTTAAGCTGACTGTACCGATCTGTTCAAAA
>Location:NODE_387203_length_2970_cov_21.957239	Coordinate:873	Reads:1	Hits:2	Allocated_reads:0.5	Strand:+
TAAGCTGACTGTACCGATCTGTTC
>Location:NODE_387203_length_2970_cov_21.957239	Coordinate:873	Reads:1	Hits:2	Allocated_reads:0.5	Strand:+
TAAGCTGACTGTACCGATCTGTTCA
>Location:NODE_387203_length_2970_cov_21.957239	Coordinate:873	Reads:2	Hits:2	Allocated_reads:1	Strand:+
TAAGCTGACTGTACCGATCTGTTCAAA
>Location:NODE_387203_length_2970_cov_21.957239	Coordinate:873	Reads:1	Hits:2	Allocated_reads:0.5	Strand:+
TAAGCTGACTGTACCGATCTGTTCAAAA
>Location:NODE_387203_length_2970_cov_21.957239	Coordinate:873	Reads:1	Hits:2	Allocated_reads:0.5	Strand:+
TAAGCTGACTGTACCGATCTGTTCAAAAT
>Location:NODE_387203_length_2970_cov_21.957239	Coordinate:873	Reads:3	Hits:2	Allocated_reads:1.5	Strand:+
TAAGCTGACTGTACCGATCTGTTCAAAATG
>Location:NODE_387203_length_2970_cov_21.957239	Coordinate:873	Reads:1	Hits:2	Allocated_reads:0.5	Strand:+
TAAGCTGACTGTACCGATCTGTTCAAAATGTCT
>Location:NODE_387203_length_2970_cov_21.957239	Coordinate:874	Reads:1	Hits:2	Allocated_reads:0.5	Strand:+
AAGCTGACTGTACCGATCTGTTCAAAAT
>Location:NODE_387203_length_2970_cov_21.957239	Coordinate:874	Reads:1	Hits:2	Allocated_reads:0.5	Strand:+
AAGCTGACTGTACCGATCTGTTCAAAATGTCT
>Location:NODE_387203_length_2970_cov_21.957239	Coordinate:876	Reads:1	Hits:2	Allocated_reads:0.5	Strand:+
GCTGACTGTACCGATCTGTTCAAAA
>Location:NODE_387203_length_2970_cov_21.957239	Coordinate:878	Reads:1	Hits:2	Allocated_reads:0.5	Strand:+
TGACTGTACCGATCTGTTCAAAATGTCTTT
>Location:NODE_387203_length_2970_cov_21.957239	Coordinate:880	Reads:1	Hits:2	Allocated_reads:0.5	Strand:+
ACTGTACCGATCTGTTCAAAATGTCTTTAAA
>Location:NODE_387203_length_2970_cov_21.957239	Coordinate:882	Reads:1	Hits:2	Allocated_reads:0.5	Strand:+
TGTACCGATCTGTTCAAAATGTCT
>Location:NODE_387203_length_2970_cov_21.957239	Coordinate:882	Reads:2	Hits:2	Allocated_reads:1	Strand:+
TGTACCGATCTGTTCAAAATGTCTTT
>Location:NODE_387203_length_2970_cov_21.957239	Coordinate:884	Reads:1	Hits:2	Allocated_reads:0.5	Strand:+
TACCGATCTGTTCAAAATGTCTTT
>Location:NODE_387203_length_2970_cov_21.957239	Coordinate:884	Reads:1	Hits:2	Allocated_reads:0.5	Strand:+
TACCGATCTGTTCAAAATGTCTTTGAA
>Location:NODE_387203_length_2970_cov_21.957239	Coordinate:884	Reads:2	Hits:2	Allocated_reads:1	Strand:+
TACCGATCTGTTCAAAATGTCTTTAAA
>Location:NODE_387203_length_2970_cov_21.957239	Coordinate:884	Reads:1	Hits:2	Allocated_reads:0.5	Strand:+
TACCGATCTGTTCAAAATGTCTTAAAAC
>Location:NODE_387203_length_2970_cov_21.957239	Coordinate:884	Reads:7	Hits:2	Allocated_reads:3.5	Strand:+
TACCGATCTGTTCAAAATGTCTTTAAAC
>Location:NODE_387203_length_2970_cov_21.957239	Coordinate:884	Reads:14	Hits:2	Allocated_reads:7	Strand:+
TACCGATCTGTTCAAAATGTCTTTAAACG
>Location:NODE_387203_length_2970_cov_21.957239	Coordinate:885	Reads:1	Hits:2	Allocated_reads:0.5	Strand:-
TTTAAAGACATTTTGAACAGATCGGT
>Location:NODE_387203_length_2970_cov_21.957239	Coordinate:886	Reads:1	Hits:2	Allocated_reads:0.5	Strand:+
CCGATCTGTTCAAAATGTCTTTAACTT
>Location:NODE_387203_length_2970_cov_21.957239	Coordinate:887	Reads:1	Hits:2	Allocated_reads:0.5	Strand:+
CGATCTGTTCAAAATGTCTTTAAACGGT
>Location:NODE_387203_length_2970_cov_21.957239	Coordinate:890	Reads:2	Hits:2	Allocated_reads:1	Strand:-
GACCGTTTAAAGACATTTTGAACAGA
>Location:NODE_387203_length_2970_cov_21.957239	Coordinate:890	Reads:1	Hits:2	Allocated_reads:0.5	Strand:+
TCTGTTCAAAATGTCTTTAAACGGTCT
>Location:NODE_387203_length_2970_cov_21.957239	Coordinate:890	Reads:1	Hits:2	Allocated_reads:0.5	Strand:+
TCTGTTCAAAATGTCTTTAAACGGTCTCTC
>Location:NODE_387203_length_2970_cov_21.957239	Coordinate:891	Reads:1	Hits:2	Allocated_reads:0.5	Strand:+
CTGTTCAAAATGTCTTTAAACGGTCTCT
>Location:NODE_387203_length_2970_cov_21.957239	Coordinate:892	Reads:1	Hits:2	Allocated_reads:0.5	Strand:-
GCGAGAGACCGTTTAAAGACATTTTGAACA
>Location:NODE_387203_length_2970_cov_21.957239	Coordinate:893	Reads:1	Hits:2	Allocated_reads:0.5	Strand:-
AGACCGTTTAAAGACATTTTGAAA
>Location:NODE_387203_length_2970_cov_21.957239	Coordinate:897	Reads:1	Hits:2	Allocated_reads:0.5	Strand:-
AGTGGCGAGAGACCGTTTAAAGACATTTT
>Location:NODE_387203_length_2970_cov_21.957239	Coordinate:900	Reads:1	Hits:2	Allocated_reads:0.5	Strand:+
ATGTCTTTAAACGGTCTCTCGCCACTCGT
>Location:NODE_387203_length_2970_cov_21.957239	Coordinate:901	Reads:1	Hits:2	Allocated_reads:0.5	Strand:+
TGTCTTTAAACGGTCTCTCGCCACTCGTG
>Location:NODE_387203_length_2970_cov_21.957239	Coordinate:903	Reads:1	Hits:2	Allocated_reads:0.5	Strand:+
TCTTTAAACGGTCTCTCGCCACTCGTGATC
>Location:NODE_387203_length_2970_cov_21.957239	Coordinate:905	Reads:2	Hits:2	Allocated_reads:1	Strand:+
TTTAAACGGTCTCTCGCCACTCGTGAT
>Location:NODE_387203_length_2970_cov_21.957239	Coordinate:905	Reads:2	Hits:2	Allocated_reads:1	Strand:+
TTTAAACGGTCTCTCGCCACTCGTGATCA
>Location:NODE_387203_length_2970_cov_21.957239	Coordinate:906	Reads:2	Hits:2	Allocated_reads:1	Strand:+
TTAAACGGTCTCTCGCCACTCGTG
>Location:NODE_387203_length_2970_cov_21.957239	Coordinate:906	Reads:5	Hits:2	Allocated_reads:2.5	Strand:+
TTAAACGGTCTCTCGCCACTCGTGA
>Location:NODE_387203_length_2970_cov_21.957239	Coordinate:906	Reads:13	Hits:2	Allocated_reads:6.5	Strand:+
TTAAACGGTCTCTCGCCACTCGTGAT
>Location:NODE_387203_length_2970_cov_21.957239	Coordinate:906	Reads:55	Hits:2	Allocated_reads:27.5	Strand:+
TTAAACGGTCTCTCGCCACTCGTGATC
>Location:NODE_387203_length_2970_cov_21.957239	Coordinate:906	Reads:17	Hits:2	Allocated_reads:8.5	Strand:+
TTAAACGGTCTCTCGCCACTCGTGATCA
>Location:NODE_387203_length_2970_cov_21.957239	Coordinate:906	Reads:3	Hits:2	Allocated_reads:1.5	Strand:+
TTAAACGGTCTCTCGCCACTCGTGATCAG
>Location:NODE_387203_length_2970_cov_21.957239	Coordinate:906	Reads:28	Hits:2	Allocated_reads:14	Strand:+
TTAAACGGTCTCTCGCCACTCGTGATCAGA
>Location:NODE_387203_length_2970_cov_21.957239	Coordinate:906	Reads:1	Hits:2	Allocated_reads:0.5	Strand:+
TTAAACGGTCTCTCGCCACTCGTGATCAGGG
>Location:NODE_387203_length_2970_cov_21.957239	Coordinate:906	Reads:5	Hits:2	Allocated_reads:2.5	Strand:+
TTAAACGGTCTCTCGCCACTCGTGATCAGAG
>Location:NODE_387203_length_2970_cov_21.957239	Coordinate:906	Reads:2	Hits:2	Allocated_reads:1	Strand:+
TTAAACGGTCTCTCGCCACTCGTGATCAGAGA
>Location:NODE_387203_length_2970_cov_21.957239	Coordinate:907	Reads:2	Hits:2	Allocated_reads:1	Strand:+
TAAACGGTCTCTCGCCACTCGTGA
>Location:NODE_387203_length_2970_cov_21.957239	Coordinate:907	Reads:2	Hits:2	Allocated_reads:1	Strand:+
TAAACGGTCTCTCGCCACTCGTGATC
>Location:NODE_387203_length_2970_cov_21.957239	Coordinate:907	Reads:1	Hits:2	Allocated_reads:0.5	Strand:+
TAAACGGTCTCTCGCCACTCGTGATCAG
>Location:NODE_387203_length_2970_cov_21.957239	Coordinate:907	Reads:2	Hits:2	Allocated_reads:1	Strand:+
TAAACGGTCTCTCGCCACTCGTGATCAGA
>Location:NODE_387203_length_2970_cov_21.957239	Coordinate:907	Reads:5	Hits:2	Allocated_reads:2.5	Strand:+
TAAACGGTCTCTCGCCACTCGTGATCAGAG
>Location:NODE_387203_length_2970_cov_21.957239	Coordinate:907	Reads:1	Hits:2	Allocated_reads:0.5	Strand:+
TAAACGGTCTCTCGCCACTCGTGATCAGAGA
>Location:NODE_387203_length_2970_cov_21.957239	Coordinate:908	Reads:1	Hits:2	Allocated_reads:0.5	Strand:+
AAACGGTCTCTCGCCACTCGTGATCAG
>Location:NODE_387203_length_2970_cov_21.957239	Coordinate:909	Reads:1	Hits:2	Allocated_reads:0.5	Strand:+
AACGGTCTCTCGCCACTCGTGATC
>Location:NODE_387203_length_2970_cov_21.957239	Coordinate:909	Reads:1	Hits:2	Allocated_reads:0.5	Strand:+
AACGGTCTCTCGCCACTCGTGATCAGAG
>Location:NODE_387203_length_2970_cov_21.957239	Coordinate:923	Reads:1	Hits:2	Allocated_reads:0.5	Strand:-
ACCCTCATCGCCAATCTCTCTGATCACGAGT
>Location:NODE_387203_length_2970_cov_21.957239	Coordinate:923	Reads:6	Hits:2	Allocated_reads:3	Strand:-
CCTCATCGCCAATCTCTCTGATCACGAGT
>Location:NODE_387203_length_2970_cov_21.957239	Coordinate:923	Reads:5	Hits:2	Allocated_reads:2.5	Strand:-
TCATCGCCAATCTCTCTGATCACGAGT
>Location:NODE_387203_length_2970_cov_21.957239	Coordinate:923	Reads:1	Hits:2	Allocated_reads:0.5	Strand:-
TCGCCAATCTCTCTGATCACGAGT
>Location:NODE_387203_length_2970_cov_21.957239	Coordinate:924	Reads:5	Hits:2	Allocated_reads:2.5	Strand:+
CTCGTGATCAGAGAGATTGGCGATGAGGG
>Location:NODE_387203_length_2970_cov_21.957239	Coordinate:924	Reads:2	Hits:2	Allocated_reads:1	Strand:+
CTCGTGATCAGAGAGATTGGCGATGAGGGT
>Location:NODE_387203_length_2970_cov_21.957239	Coordinate:925	Reads:1	Hits:2	Allocated_reads:0.5	Strand:-
TCACCCTCATCGCCAATCTCTCTGATCACGA
>Location:NODE_387203_length_2970_cov_21.957239	Coordinate:925	Reads:1	Hits:2	Allocated_reads:0.5	Strand:+
TCGTGATCAGAGAGATTGGCGATGAGGG
>Location:NODE_387203_length_2970_cov_21.957239	Coordinate:925	Reads:1	Hits:2	Allocated_reads:0.5	Strand:+
TCGTGATCAGAGAGATTGGCGATGAGGGT
>Location:NODE_387203_length_2970_cov_21.957239	Coordinate:926	Reads:2	Hits:2	Allocated_reads:1	Strand:+
CGTGATCAGAGAGATTGGCGATGAGGGT
>Location:NODE_387203_length_2970_cov_21.957239	Coordinate:926	Reads:1	Hits:2	Allocated_reads:0.5	Strand:+
CGTGATCAGAGAGATTGGCGATGAGGGTGAGTAC
>Location:NODE_387203_length_2970_cov_21.957239	Coordinate:928	Reads:2	Hits:2	Allocated_reads:1	Strand:+
TGATCAGAGAGATTGGCGATGAGGGTGAG
>Location:NODE_387203_length_2970_cov_21.957239	Coordinate:930	Reads:1	Hits:2	Allocated_reads:0.5	Strand:-
CACCCTCATCGCCAATCTCTCTGAT
>Location:NODE_387203_length_2970_cov_21.957239	Coordinate:931	Reads:1	Hits:2	Allocated_reads:0.5	Strand:+
TCAGAGAGATTGGCGATGAGGGTGAGT
>Location:NODE_387203_length_2970_cov_21.957239	Coordinate:931	Reads:3	Hits:2	Allocated_reads:1.5	Strand:+
TCAGAGAGATTGGCGATGAGGGTGAGTA
>Location:NODE_387203_length_2970_cov_21.957239	Coordinate:933	Reads:1	Hits:2	Allocated_reads:0.5	Strand:+
AGAGAGATTGGCGATGAGGGTGAGTAC
>Location:NODE_387203_length_2970_cov_21.957239	Coordinate:936	Reads:1	Hits:2	Allocated_reads:0.5	Strand:+
GAGATTGGCGATGAGGGTGAGTACTCT
>Location:NODE_387203_length_2970_cov_21.957239	Coordinate:936	Reads:1	Hits:2	Allocated_reads:0.5	Strand:+
GAGATTGGCGATGAGGGTGAGTACTCTTG
>Location:NODE_387203_length_2970_cov_21.957239	Coordinate:937	Reads:1	Hits:2	Allocated_reads:0.5	Strand:+
AGATTGGCGATGAGGGTGAGTACTCTTG
>Location:NODE_387203_length_2970_cov_21.957239	Coordinate:937	Reads:1	Hits:2	Allocated_reads:0.5	Strand:+
AGATTGGCGATGAGGGTGAGTACTCTTGGGT
>Location:NODE_387203_length_2970_cov_21.957239	Coordinate:938	Reads:2	Hits:2	Allocated_reads:1	Strand:+
GATTGGCGATGAGGGTGAGTACTCTTG
>Location:NODE_387203_length_2970_cov_21.957239	Coordinate:938	Reads:6	Hits:2	Allocated_reads:3	Strand:+
GATTGGCGATGAGGGTGAGTACTCTTGGGT
>Location:NODE_387203_length_2970_cov_21.957239	Coordinate:939	Reads:2	Hits:2	Allocated_reads:1	Strand:+
ATTGGCGATGAGGGTGAGTACTCTTGGGT
>Location:NODE_387203_length_2970_cov_21.957239	Coordinate:940	Reads:2	Hits:2	Allocated_reads:1	Strand:+
TTGGCGATGAGGGTGAGTACTCTTGG
>Location:NODE_387203_length_2970_cov_21.957239	Coordinate:940	Reads:3	Hits:2	Allocated_reads:1.5	Strand:+
TTGGCGATGAGGGTGAGTACTCTTGGG
>Location:NODE_387203_length_2970_cov_21.957239	Coordinate:940	Reads:1	Hits:2	Allocated_reads:0.5	Strand:+
TTGGCGATGAGGGTGAGTACACTTGGGT
>Location:NODE_387203_length_2970_cov_21.957239	Coordinate:940	Reads:1	Hits:2	Allocated_reads:0.5	Strand:+
TTGGCGATGAGGGTGAGTACTCTTGGGA
>Location:NODE_387203_length_2970_cov_21.957239	Coordinate:940	Reads:107	Hits:2	Allocated_reads:53.5	Strand:+
TTGGCGATGAGGGTGAGTACTCTTGGGT
>Location:NODE_387203_length_2970_cov_21.957239	Coordinate:940	Reads:2	Hits:2	Allocated_reads:1	Strand:+
TTGGCGATGAGGGTGAGTACTCTTGGGG
>Location:NODE_387203_length_2970_cov_21.957239	Coordinate:940	Reads:6	Hits:2	Allocated_reads:3	Strand:+
TTGGCGATGAGGGTGAGTACTCTTGGGTT
>Location:NODE_387203_length_2970_cov_21.957239	Coordinate:941	Reads:2	Hits:2	Allocated_reads:1	Strand:+
TGGCGATGAGGGTGAGTACTCTTGGGT
>Location:NODE_387203_length_2970_cov_21.957239	Coordinate:941	Reads:1	Hits:2	Allocated_reads:0.5	Strand:+
TGGCGATGAGGGTGAGTACTCTTGGGTT
>Location:NODE_387203_length_2970_cov_21.957239	Coordinate:947	Reads:1	Hits:2	Allocated_reads:0.5	Strand:+
TGAGGGTGAGTACTCTTGGGTTCACAT
>Location:NODE_387203_length_2970_cov_21.957239	Coordinate:947	Reads:1	Hits:2	Allocated_reads:0.5	Strand:+
TGAGGGTGAGTACTCTTGGGTTCACATG
>Location:NODE_387203_length_2970_cov_21.957239	Coordinate:947	Reads:1	Hits:2	Allocated_reads:0.5	Strand:+
TGAGGGTGAGTACTCTTGGGTTCACATGCAGT
>Location:NODE_387203_length_2970_cov_21.957239	Coordinate:949	Reads:1	Hits:2	Allocated_reads:0.5	Strand:-
ACTGCATGTGAACCCAAGAGTACTCACCCT
>Location:NODE_387203_length_2970_cov_21.957239	Coordinate:949	Reads:1	Hits:2	Allocated_reads:0.5	Strand:-
CTGCATGTGAACCCAAGAGTACTCACCCT
>Location:NODE_387203_length_2970_cov_21.957239	Coordinate:949	Reads:1	Hits:2	Allocated_reads:0.5	Strand:-
TGCATGTGAACCCAAGAGTACTCACCCT
>Location:NODE_387203_length_2970_cov_21.957239	Coordinate:953	Reads:2	Hits:2	Allocated_reads:1	Strand:+
TGAGTACTCTTGGGTTCACATGCAGTGTCT
>Location:NODE_387203_length_2970_cov_21.957239	Coordinate:956	Reads:1	Hits:2	Allocated_reads:0.5	Strand:-
AGACACTGCATGTGAACCCAAGAGTAC
>Location:NODE_387203_length_2970_cov_21.957239	Coordinate:957	Reads:1	Hits:2	Allocated_reads:0.5	Strand:+
TACTCTTGGGTTCACATGCAGTGTCT
>Location:NODE_387203_length_2970_cov_21.957239	Coordinate:957	Reads:9	Hits:2	Allocated_reads:4.5	Strand:+
TACTCTTGGGTTCACATGCAGTGTCTTC
>Location:NODE_387203_length_2970_cov_21.957239	Coordinate:957	Reads:30	Hits:2	Allocated_reads:15	Strand:+
TACTCTTGGGTTCACATGCAGTGTCTTCT
>Location:NODE_387203_length_2970_cov_21.957239	Coordinate:957	Reads:1	Hits:2	Allocated_reads:0.5	Strand:+
TACTCTTGGGTTCACATGCAGTGTCTTCTT
>Location:NODE_387203_length_2970_cov_21.957239	Coordinate:958	Reads:1	Hits:2	Allocated_reads:0.5	Strand:+
ACTCTTGGGTTCACATGCAGTGTCTTC
>Location:NODE_387203_length_2970_cov_21.957239	Coordinate:958	Reads:2	Hits:2	Allocated_reads:1	Strand:+
ACTCTTGGGTTCACATGCAGTGTCTTCT
>Location:NODE_387203_length_2970_cov_21.957239	Coordinate:959	Reads:2	Hits:2	Allocated_reads:1	Strand:-
AGAAGACACTGCATGTGAACCCAAGAG
>Location:NODE_387203_length_2970_cov_21.957239	Coordinate:959	Reads:1	Hits:2	Allocated_reads:0.5	Strand:+
CTCTTGGGTTCACATGCAGTGTCTTCTTCT
>Location:NODE_387203_length_2970_cov_21.957239	Coordinate:959	Reads:1	Hits:2	Allocated_reads:0.5	Strand:-
GAAGAAGACACTGCATGTGAACCCAAGAG
>Location:NODE_387203_length_2970_cov_21.957239	Coordinate:960	Reads:4	Hits:2	Allocated_reads:2	Strand:+
TCTTGGGTTCACATGCAGTGTCTTCTTCT
>Location:NODE_387203_length_2970_cov_21.957239	Coordinate:963	Reads:1	Hits:2	Allocated_reads:0.5	Strand:+
TGGGTTCACATGCAGTGTCTTCTTCT
>Location:NODE_387203_length_2970_cov_21.957239	Coordinate:963	Reads:1	Hits:2	Allocated_reads:0.5	Strand:+
TGGGTTCACATGCAGTGTCTTCTTCTT
>Location:NODE_387203_length_2970_cov_21.957239	Coordinate:963	Reads:3	Hits:2	Allocated_reads:1.5	Strand:+
TGGGTTCACATGCAGTGTCTTCTTCTTAGT
>Location:NODE_387203_length_2970_cov_21.957239	Coordinate:963	Reads:1	Hits:2	Allocated_reads:0.5	Strand:+
TGGGTTCACATGCAGTGTCTTCTTCTTAGTT
>Location:NODE_387203_length_2970_cov_21.957239	Coordinate:967	Reads:1	Hits:2	Allocated_reads:0.5	Strand:+
TTCACATGCAGTGTCTTCTTCTTAGTT
>Location:NODE_387203_length_2970_cov_21.957239	Coordinate:967	Reads:1	Hits:2	Allocated_reads:0.5	Strand:+
TTCACATGCAGTGTCTTCTTCTTAGTTT
>Location:NODE_387203_length_2970_cov_21.957239	Coordinate:967	Reads:1	Hits:2	Allocated_reads:0.5	Strand:+
TTCACATGCAGTGTCTTCTTCTTAGTTTTT
>Location:NODE_387203_length_2970_cov_21.957239	Coordinate:970	Reads:1	Hits:2	Allocated_reads:0.5	Strand:+
ACATGCAGTGTCTTCTTCTTAGTTTTT
>Location:NODE_387203_length_2970_cov_21.957239	Coordinate:970	Reads:1	Hits:2	Allocated_reads:0.5	Strand:+
ACATGCAGTGTCTTCTTCTTAGTTTTTT
>Location:NODE_387203_length_2970_cov_21.957239	Coordinate:970	Reads:1	Hits:2	Allocated_reads:0.5	Strand:+
ACATGCAGTGTCTTCTTCTTAGTTTTTTC
>Location:NODE_387203_length_2970_cov_21.957239	Coordinate:971	Reads:1	Hits:2	Allocated_reads:0.5	Strand:+
CATGCAGTGTCTTCTTCTTAGTTTTTTC
>Location:NODE_387203_length_2970_cov_21.957239	Coordinate:973	Reads:1	Hits:2	Allocated_reads:0.5	Strand:+
TGCAGTGTCTTCTTCTTAGTTTTTTCAAC
>Location:NODE_387203_length_2970_cov_21.957239	Coordinate:973	Reads:3	Hits:2	Allocated_reads:1.5	Strand:+
TGCAGTGTCTTCTTCTTAGTTTTTTCAACT
>Location:NODE_387203_length_2970_cov_21.957239	Coordinate:973	Reads:1	Hits:2	Allocated_reads:0.5	Strand:+
TGCAGTGTCTTCTTCTTAGTTTTTTCAACTT
>Location:NODE_387203_length_2970_cov_21.957239	Coordinate:976	Reads:2	Hits:2	Allocated_reads:1	Strand:+
AGTGTCTTCTTCTTAGTTTTTTCAACTTT
>Location:NODE_387203_length_2970_cov_21.957239	Coordinate:978	Reads:2	Hits:2	Allocated_reads:1	Strand:+
TGTCTTCTTCTTAGTTTTTTCAACTTT
>Location:NODE_387203_length_2970_cov_21.957239	Coordinate:980	Reads:1	Hits:2	Allocated_reads:0.5	Strand:+
TCTTCTTCTTAGTTTTTTCAACTTTTGTT
>Location:NODE_387203_length_2970_cov_21.957239	Coordinate:981	Reads:1	Hits:2	Allocated_reads:0.5	Strand:+
CTTCTTCTTAGTTTTTTCAACTTTTGT
>Location:NODE_387203_length_2970_cov_21.957239	Coordinate:985	Reads:1	Hits:2	Allocated_reads:0.5	Strand:+
TTCTTAGTTTTTTCAACTTTTGTTCCC
>Location:NODE_387203_length_2970_cov_21.957239	Coordinate:1028	Reads:1	Hits:2	Allocated_reads:0.5	Strand:+
TGAAGAAACACCTTGATAAACACAATA
>Location:NODE_387203_length_2970_cov_21.957239	Coordinate:1037	Reads:1	Hits:2	Allocated_reads:0.5	Strand:+
ACCTTGATAAACACAATAATCCATAATA
>Location:NODE_387203_length_2970_cov_21.957239	Coordinate:1109	Reads:3	Hits:2	Allocated_reads:1.5	Strand:+
TAAAAGAATTACCTCTGAAGAAATTCAAG
>Location:NODE_387203_length_2970_cov_21.957239	Coordinate:1111	Reads:5	Hits:2	Allocated_reads:2.5	Strand:+
AAAGAATTACCTCTGAAGAAATTCAAG
>Location:NODE_387203_length_2970_cov_21.957239	Coordinate:1144	Reads:1	Hits:2	Allocated_reads:0.5	Strand:+
CAACTTTGTGGTCAATGCTGAGCATGA
>Location:NODE_387203_length_2970_cov_21.957239	Coordinate:1145	Reads:1	Hits:2	Allocated_reads:0.5	Strand:+
AACTTTGTGGTCAATGCTGAGCATGAA
>Location:NODE_387203_length_2970_cov_21.957239	Coordinate:1145	Reads:1	Hits:2	Allocated_reads:0.5	Strand:+
AACTTTGTGGTCAATGCTGAGCAGGAAC
>Location:NODE_387203_length_2970_cov_21.957239	Coordinate:1149	Reads:2	Hits:2	Allocated_reads:1	Strand:+
TTGTGGTCAATGCTGAGCATGAACAGTCT
>Location:NODE_387203_length_2970_cov_21.957239	Coordinate:1150	Reads:1	Hits:2	Allocated_reads:0.5	Strand:+
TGTGGTCAATGCTGAGCATGAACAG
>Location:NODE_387203_length_2970_cov_21.957239	Coordinate:1150	Reads:1	Hits:2	Allocated_reads:0.5	Strand:+
TGTGGTCAATGCTGAGCATGAACAGT
>Location:NODE_387203_length_2970_cov_21.957239	Coordinate:1150	Reads:1	Hits:2	Allocated_reads:0.5	Strand:+
TGTGGTCAATGCTGAGCATGAACAGTC
>Location:NODE_387203_length_2970_cov_21.957239	Coordinate:1150	Reads:1	Hits:2	Allocated_reads:0.5	Strand:+
TGTGGTCAATGCTGAGCATGAACAGTT
>Location:NODE_387203_length_2970_cov_21.957239	Coordinate:1150	Reads:35	Hits:2	Allocated_reads:17.5	Strand:+
TGTGGTCAATGCTGAGCATGAACAGTCT
>Location:NODE_387203_length_2970_cov_21.957239	Coordinate:1150	Reads:1	Hits:2	Allocated_reads:0.5	Strand:+
TGTGGTCAATGCTGAGCATGAACAGTCTC
>Location:NODE_387203_length_2970_cov_21.957239	Coordinate:1151	Reads:1	Hits:2	Allocated_reads:0.5	Strand:+
GTGGTCAATGCTGAGCATGAACAGTCT
>Location:NODE_387203_length_2970_cov_21.957239	Coordinate:1151	Reads:1	Hits:2	Allocated_reads:0.5	Strand:-
TGCATCGAGACTGTTCATGCTCAGCATTGACCAC
>Location:NODE_387203_length_2970_cov_21.957239	Coordinate:1152	Reads:12	Hits:2	Allocated_reads:6	Strand:-
ATCGAGACTGTTCATGCTCAGCATTGACCA
>Location:NODE_387203_length_2970_cov_21.957239	Coordinate:1152	Reads:5	Hits:2	Allocated_reads:2.5	Strand:-
TCGAGACTGTTCATGCTCAGCATTGACCA
>Location:NODE_387203_length_2970_cov_21.957239	Coordinate:1152	Reads:2	Hits:2	Allocated_reads:1	Strand:+
TGGTCAATGCTGAGCATGAACAGTCT
>Location:NODE_387203_length_2970_cov_21.957239	Coordinate:1152	Reads:2	Hits:2	Allocated_reads:1	Strand:+
TGGTCAATGCTGAGCATGAACAGTCTCGA
>Location:NODE_387203_length_2970_cov_21.957239	Coordinate:1152	Reads:1	Hits:2	Allocated_reads:0.5	Strand:+
TGGTCAATGCTGAGCATGAACAGTCTCGAT
>Location:NODE_387203_length_2970_cov_21.957239	Coordinate:1153	Reads:7	Hits:2	Allocated_reads:3.5	Strand:-
ATCGAGACTGTTCATGCTCAGCATTGACC
>Location:NODE_387203_length_2970_cov_21.957239	Coordinate:1153	Reads:1	Hits:2	Allocated_reads:0.5	Strand:-
TCGAGACTGTTCATGCTCAGCATTGACC
>Location:NODE_387203_length_2970_cov_21.957239	Coordinate:1153	Reads:1	Hits:2	Allocated_reads:0.5	Strand:-
TGCATCGAGACTGTTCATGCTCAGCATTGACC
>Location:NODE_387203_length_2970_cov_21.957239	Coordinate:1154	Reads:1	Hits:2	Allocated_reads:0.5	Strand:-
ATCGAGACTGTTCATGCTCAGCATTGAA
>Location:NODE_387203_length_2970_cov_21.957239	Coordinate:1154	Reads:15	Hits:2	Allocated_reads:7.5	Strand:-
ATCGAGACTGTTCATGCTCAGCATTGAC
>Location:NODE_387203_length_2970_cov_21.957239	Coordinate:1154	Reads:6	Hits:2	Allocated_reads:3	Strand:-
TCGAGACTGTTCATGCTCAGCATTGAC
>Location:NODE_387203_length_2970_cov_21.957239	Coordinate:1154	Reads:1	Hits:2	Allocated_reads:0.5	Strand:-
TGCATCGAGACTGTTCATGCTCAGCATTGAC
>Location:NODE_387203_length_2970_cov_21.957239	Coordinate:1155	Reads:3	Hits:2	Allocated_reads:1.5	Strand:-
ATCGAGACTGTTCATGCTCAGCATTGA
>Location:NODE_387203_length_2970_cov_21.957239	Coordinate:1155	Reads:2	Hits:2	Allocated_reads:1	Strand:-
CATCGAGACTGTTCATGCTCAGCATTGA
>Location:NODE_387203_length_2970_cov_21.957239	Coordinate:1155	Reads:4	Hits:2	Allocated_reads:2	Strand:-
TGCATCGAGACTGTTCATGCTCAGCATTGA
>Location:NODE_387203_length_2970_cov_21.957239	Coordinate:1156	Reads:1	Hits:2	Allocated_reads:0.5	Strand:+
CAATGCTGAGCATGAACAGTCTCGATGC
>Location:NODE_387203_length_2970_cov_21.957239	Coordinate:1158	Reads:1	Hits:2	Allocated_reads:0.5	Strand:-
CATCGAGACTGTTCATGCTCAGCAT
>Location:NODE_387203_length_2970_cov_21.957239	Coordinate:1158	Reads:1	Hits:2	Allocated_reads:0.5	Strand:-
TGCATCGAGACTGTTCATGCTCAGCAT
>Location:NODE_387203_length_2970_cov_21.957239	Coordinate:1159	Reads:1	Hits:2	Allocated_reads:0.5	Strand:-
GCATCGAGACTGTTCATGCTCAGCA
>Location:NODE_387203_length_2970_cov_21.957239	Coordinate:1159	Reads:26	Hits:2	Allocated_reads:13	Strand:-
TGCATCGAGACTGTTCATGCTCAGCA
>Location:NODE_387203_length_2970_cov_21.957239	Coordinate:1159	Reads:2	Hits:2	Allocated_reads:1	Strand:-
TTGCATCGAGACTGTTCATGCTCAGCA
>Location:NODE_387203_length_2970_cov_21.957239	Coordinate:1159	Reads:1	Hits:2	Allocated_reads:0.5	Strand:-
TTTGCATCGAGACTGTTCATGCTCAGCA
>Location:NODE_387203_length_2970_cov_21.957239	Coordinate:1160	Reads:1	Hits:2	Allocated_reads:0.5	Strand:-
TGCATCGAGACTGTTCATGCTCAGC
>Location:NODE_387203_length_2970_cov_21.957239	Coordinate:1166	Reads:1	Hits:2	Allocated_reads:0.5	Strand:+
CATGAACAGTCTCGATGCAAAGCAGGA
>Location:NODE_387203_length_2970_cov_21.957239	Coordinate:1167	Reads:1	Hits:2	Allocated_reads:0.5	Strand:+
ATGAACAGTCTCGATGCAAAGCAGGAGGA
>Location:NODE_387203_length_2970_cov_21.957239	Coordinate:1168	Reads:1	Hits:2	Allocated_reads:0.5	Strand:+
TGAACAGTCTCGATGCAAAGCAGGAGGA
>Location:NODE_387203_length_2970_cov_21.957239	Coordinate:1169	Reads:1	Hits:2	Allocated_reads:0.5	Strand:+
GAACAGTCTCGATGCAAAGCAGGAGGA
>Location:NODE_387203_length_2970_cov_21.957239	Coordinate:1174	Reads:1	Hits:2	Allocated_reads:0.5	Strand:+
GTCTCGATGCAAAGCAGGAGGATCCTTGGA
>Location:NODE_387203_length_2970_cov_21.957239	Coordinate:1175	Reads:2	Hits:2	Allocated_reads:1	Strand:+
TCTCGATGCAAAGCAGGAGGATCCT
>Location:NODE_387203_length_2970_cov_21.957239	Coordinate:1175	Reads:6	Hits:2	Allocated_reads:3	Strand:+
TCTCGATGCAAAGCAGGAGGATCCTTG
>Location:NODE_387203_length_2970_cov_21.957239	Coordinate:1175	Reads:2	Hits:2	Allocated_reads:1	Strand:+
TCTCGATGCAAAGCAGGAGGATCCTTGG
>Location:NODE_387203_length_2970_cov_21.957239	Coordinate:1175	Reads:4	Hits:2	Allocated_reads:2	Strand:+
TCTCGATGCAAAGCAGGAGGATCCTTGGA
>Location:NODE_387203_length_2970_cov_21.957239	Coordinate:1175	Reads:4	Hits:2	Allocated_reads:2	Strand:+
TCTCGATGCAAAGCAGGAGGATCCTTGGAAT
>Location:NODE_387203_length_2970_cov_21.957239	Coordinate:1175	Reads:8	Hits:2	Allocated_reads:4	Strand:+
TCTCGATGCAAAGCAGGAGGATCCTTGGAATG
>Location:NODE_387203_length_2970_cov_21.957239	Coordinate:1177	Reads:1	Hits:2	Allocated_reads:0.5	Strand:+
TCGATGCAAAGCAGGAGGATCCTTGGAAT
>Location:NODE_387203_length_2970_cov_21.957239	Coordinate:1177	Reads:1	Hits:2	Allocated_reads:0.5	Strand:+
TCGATGCAAAGCAGGAGGATCCTTGGAATG
>Location:NODE_387203_length_2970_cov_21.957239	Coordinate:1180	Reads:1	Hits:2	Allocated_reads:0.5	Strand:+
ATGCAAAGCAGGAGGATCCTTGGAATGAA
>Location:NODE_387203_length_2970_cov_21.957239	Coordinate:1180	Reads:1	Hits:2	Allocated_reads:0.5	Strand:+
ATGCAAAGCAGGAGGATCCTTGGAATGAAA
>Location:NODE_387203_length_2970_cov_21.957239	Coordinate:1181	Reads:1	Hits:2	Allocated_reads:0.5	Strand:+
TGCAAAGCAGGAGGATCCTTGGAATGAAA
>Location:NODE_387203_length_2970_cov_21.957239	Coordinate:1184	Reads:3	Hits:2	Allocated_reads:1.5	Strand:+
AAAGCAGGAGGATCCTTGGAATGAAATACA
>Location:NODE_387203_length_2970_cov_21.957239	Coordinate:1185	Reads:2	Hits:2	Allocated_reads:1	Strand:+
AAGCAGGAGGATCCTTGGAATGAAATACA
>Location:NODE_387203_length_2970_cov_21.957239	Coordinate:1186	Reads:9	Hits:2	Allocated_reads:4.5	Strand:+
AGCAGGAGGATCCTTGGAATGAAATACA
>Location:NODE_387203_length_2970_cov_21.957239	Coordinate:1186	Reads:7	Hits:2	Allocated_reads:3.5	Strand:+
AGCAGGAGGATCCTTGGAATGAAATACAA
>Location:NODE_387203_length_2970_cov_21.957239	Coordinate:1186	Reads:2	Hits:2	Allocated_reads:1	Strand:+
AGCAGGAGGATCCTTGGAATGAAATACAAG
>Location:NODE_387203_length_2970_cov_21.957239	Coordinate:1187	Reads:2	Hits:2	Allocated_reads:1	Strand:+
GCAGGAGGATCCTTGGAATGAAATACA
>Location:NODE_387203_length_2970_cov_21.957239	Coordinate:1187	Reads:1	Hits:2	Allocated_reads:0.5	Strand:+
GCAGGAGGATCCTTGGAATGAAATACAA
>Location:NODE_387203_length_2970_cov_21.957239	Coordinate:1187	Reads:1	Hits:2	Allocated_reads:0.5	Strand:+
GCAGGAGGATCCTTGGAATGAAATACAAG
>Location:NODE_387203_length_2970_cov_21.957239	Coordinate:1190	Reads:1	Hits:2	Allocated_reads:0.5	Strand:+
GGAGGATCCTTGGAATGAAATACA
>Location:NODE_387203_length_2970_cov_21.957239	Coordinate:1190	Reads:2	Hits:2	Allocated_reads:1	Strand:+
GGAGGATCCTTGGAATGAAATACAAGTGTA
>Location:NODE_387203_length_2970_cov_21.957239	Coordinate:1199	Reads:1	Hits:2	Allocated_reads:0.5	Strand:+
TTGGAATGAAATACAAGTGTAAAAGAAT
>Location:NODE_387203_length_2970_cov_21.957239	Coordinate:1199	Reads:4	Hits:2	Allocated_reads:2	Strand:+
TTGGAATGAAATACAAGTGTAAAAGAATT
>Location:NODE_387203_length_2970_cov_21.957239	Coordinate:1200	Reads:1	Hits:2	Allocated_reads:0.5	Strand:+
TGGAATGAAATACAAGTGTAAAAGAATT
>Location:NODE_387203_length_2970_cov_21.957239	Coordinate:1202	Reads:3	Hits:2	Allocated_reads:1.5	Strand:+
GAATGAAATACAAGTGTAAAAGAATT
>Location:NODE_387203_length_2970_cov_21.957239	Coordinate:1204	Reads:1	Hits:2	Allocated_reads:0.5	Strand:+
ATGAAATACAAGTGTAAAAGAATT
>Location:NODE_387203_length_2970_cov_21.957239	Coordinate:1206	Reads:1	Hits:2	Allocated_reads:0.5	Strand:+
GAAATACAAGTGTAAAAGAATTAACT
>Location:NODE_387203_length_2970_cov_21.957239	Coordinate:1332	Reads:1	Hits:2	Allocated_reads:0.5	Strand:+
TGCACACTGTACTGATTTTCAACTCACC
>Location:NODE_387203_length_2970_cov_21.957239	Coordinate:1368	Reads:1	Hits:2	Allocated_reads:0.5	Strand:+
TGATACATGGTGTCACAGGCAGGC
>Location:NODE_387203_length_2970_cov_21.957239	Coordinate:1368	Reads:3	Hits:2	Allocated_reads:1.5	Strand:+
TGATACATGGTGTCACAGGCAGGCTTT
>Location:NODE_387203_length_2970_cov_21.957239	Coordinate:1368	Reads:4	Hits:2	Allocated_reads:2	Strand:+
TGATACATGGTGTCACAGGCAGGCTTTC
>Location:NODE_387203_length_2970_cov_21.957239	Coordinate:1368	Reads:3	Hits:2	Allocated_reads:1.5	Strand:+
TGATACATGGTGTCACAGGCAGGCTTTCC
>Location:NODE_387203_length_2970_cov_21.957239	Coordinate:1368	Reads:1	Hits:2	Allocated_reads:0.5	Strand:+
TGATACATGGTGTCACAGGCAGGCTTTCCA
>Location:NODE_387203_length_2970_cov_21.957239	Coordinate:1368	Reads:2	Hits:2	Allocated_reads:1	Strand:+
TGATACATGGTGTCACAGGCAGGCTTTCCACT
>Location:NODE_387203_length_2970_cov_21.957239	Coordinate:1370	Reads:1	Hits:2	Allocated_reads:0.5	Strand:+
ATACATGGTGTCACAGGCAGGCTT
>Location:NODE_387203_length_2970_cov_21.957239	Coordinate:1370	Reads:2	Hits:2	Allocated_reads:1	Strand:+
ATACATGGTGTCACAGGCAGGCTTTCC
>Location:NODE_387203_length_2970_cov_21.957239	Coordinate:1370	Reads:7	Hits:2	Allocated_reads:3.5	Strand:+
ATACATGGTGTCACAGGCAGGCTTTCCA
>Location:NODE_387203_length_2970_cov_21.957239	Coordinate:1370	Reads:1	Hits:2	Allocated_reads:0.5	Strand:+
ATACATGGTGTCACAGGCAGGCTTTCCAC
>Location:NODE_387203_length_2970_cov_21.957239	Coordinate:1370	Reads:3	Hits:2	Allocated_reads:1.5	Strand:+
ATACATGGTGTCACAGGCAGGCTTTCCACT
>Location:NODE_387203_length_2970_cov_21.957239	Coordinate:1371	Reads:4	Hits:2	Allocated_reads:2	Strand:+
TACATGGTGTCACAGGCAGGCTTTCCACT
>Location:NODE_387203_length_2970_cov_21.957239	Coordinate:1371	Reads:1	Hits:2	Allocated_reads:0.5	Strand:+
TACATGGTGTCACAGGCAGGCTTTCCACTT
>Location:NODE_387203_length_2970_cov_21.957239	Coordinate:1372	Reads:1	Hits:2	Allocated_reads:0.5	Strand:+
ACATGGTGTCACAGGCAGGCTTTCCACT
>Location:NODE_387203_length_2970_cov_21.957239	Coordinate:1377	Reads:1	Hits:2	Allocated_reads:0.5	Strand:+
GTGTCACAGGCAGGCTTTCCACTTGGAC
>Location:NODE_387203_length_2970_cov_21.957239	Coordinate:1380	Reads:1	Hits:2	Allocated_reads:0.5	Strand:-
AGAAGTCCAAGTGGAAAGCCTGCCTGTGA
>Location:NODE_387203_length_2970_cov_21.957239	Coordinate:1380	Reads:1	Hits:2	Allocated_reads:0.5	Strand:-
AGAAGTCCAAGTGGAAAGCCTGCCTGTGG
>Location:NODE_387203_length_2970_cov_21.957239	Coordinate:1381	Reads:1	Hits:2	Allocated_reads:0.5	Strand:-
AGAAGTCCAAGTGGAAAGCCTGCCTGTG
>Location:NODE_387203_length_2970_cov_21.957239	Coordinate:1382	Reads:7	Hits:2	Allocated_reads:3.5	Strand:-
AGAAGTCCAAGTGGAAAGCCTGCCTGT
>Location:NODE_387203_length_2970_cov_21.957239	Coordinate:1382	Reads:1	Hits:2	Allocated_reads:0.5	Strand:-
AGTCCAAGTGGAAAGCCTGCCTGT
>Location:NODE_387203_length_2970_cov_21.957239	Coordinate:1382	Reads:2	Hits:2	Allocated_reads:1	Strand:-
GAAGTCCAAGTGGAAAGCCTGCCTGT
>Location:NODE_387203_length_2970_cov_21.957239	Coordinate:1383	Reads:1	Hits:2	Allocated_reads:0.5	Strand:-
AGAAGTCCAAGTGGAAAGCCTGCCTG
>Location:NODE_387203_length_2970_cov_21.957239	Coordinate:1383	Reads:1	Hits:2	Allocated_reads:0.5	Strand:-
AGAAGTCCAAGTGGAAAGCCTGCCTT
>Location:NODE_387203_length_2970_cov_21.957239	Coordinate:1384	Reads:1	Hits:2	Allocated_reads:0.5	Strand:-
AAGAAGTCCAAGTGGAAAGCCTGCCT
>Location:NODE_387203_length_2970_cov_21.957239	Coordinate:1384	Reads:1	Hits:2	Allocated_reads:0.5	Strand:-
AGAAGTCCAAGTGGAAAGCCTGCCG
>Location:NODE_387203_length_2970_cov_21.957239	Coordinate:1384	Reads:1	Hits:2	Allocated_reads:0.5	Strand:-
AGAAGTCCAAGTGGAAAGCCTGCGT
>Location:NODE_387203_length_2970_cov_21.957239	Coordinate:1384	Reads:11	Hits:2	Allocated_reads:5.5	Strand:-
AGAAGTCCAAGTGGAAAGCCTGCCT
>Location:NODE_387203_length_2970_cov_21.957239	Coordinate:1385	Reads:2	Hits:2	Allocated_reads:1	Strand:-
AAAAGAAGTCCAAGTGGAAAGCCTGCC
>Location:NODE_387203_length_2970_cov_21.957239	Coordinate:1385	Reads:1	Hits:2	Allocated_reads:0.5	Strand:-
AAAGAAGTCCAAGTGGAAAGCCTGCC
>Location:NODE_387203_length_2970_cov_21.957239	Coordinate:1385	Reads:17	Hits:2	Allocated_reads:8.5	Strand:-
AGAAGTCCAAGTGGAAAGCCTGCC
>Location:NODE_387203_length_2970_cov_21.957239	Coordinate:1386	Reads:1	Hits:2	Allocated_reads:0.5	Strand:+
GCAGGCTTTCCACTTGGACTTCTTTTGCCAG
>Location:NODE_387203_length_2970_cov_21.957239	Coordinate:1387	Reads:1	Hits:2	Allocated_reads:0.5	Strand:+
CAGGCTTTCCACTTGGACTTCTTTTGCCAGA
>Location:NODE_387203_length_2970_cov_21.957239	Coordinate:1390	Reads:1	Hits:2	Allocated_reads:0.5	Strand:+
GCTTTCCACTTGGACTTCTTTTGCCAGACA
>Location:NODE_387203_length_2970_cov_21.957239	Coordinate:1390	Reads:1	Hits:2	Allocated_reads:0.5	Strand:-
GTCTGGCAAAAGAAGTCCAAGTGGAAAGC
>Location:NODE_387203_length_2970_cov_21.957239	Coordinate:1392	Reads:1	Hits:2	Allocated_reads:0.5	Strand:-
TCTGGCAAAAGAAGTCCAAGTGGAAA
>Location:NODE_387203_length_2970_cov_21.957239	Coordinate:1394	Reads:1	Hits:2	Allocated_reads:0.5	Strand:+
TCCACTTGGACTTCTTTTGCCAGACATG
>Location:NODE_387203_length_2970_cov_21.957239	Coordinate:1395	Reads:1	Hits:2	Allocated_reads:0.5	Strand:+
CCACTTGGACTTCTTTTGCCAGACATGCT
>Location:NODE_387203_length_2970_cov_21.957239	Coordinate:1395	Reads:1	Hits:2	Allocated_reads:0.5	Strand:+
CCACTTGGACTTCTTTTGCCAGACATGTT
>Location:NODE_387203_length_2970_cov_21.957239	Coordinate:1396	Reads:1	Hits:2	Allocated_reads:0.5	Strand:+
CACTTGGACTTCTTTTGCCAGACATGT
>Location:NODE_387203_length_2970_cov_21.957239	Coordinate:1396	Reads:1	Hits:2	Allocated_reads:0.5	Strand:+
CACTTGGACTTCTTTTGCCAGACATGTT
>Location:NODE_387203_length_2970_cov_21.957239	Coordinate:1397	Reads:1	Hits:2	Allocated_reads:0.5	Strand:+
ACTTGGACTTCTTTTGCCAGACATGTTTCATC
>Location:NODE_387203_length_2970_cov_21.957239	Coordinate:1398	Reads:1	Hits:2	Allocated_reads:0.5	Strand:+
CTTGGACTTCTTTTGCCAGACATGTT
>Location:NODE_387203_length_2970_cov_21.957239	Coordinate:1398	Reads:1	Hits:2	Allocated_reads:0.5	Strand:+
CTTGGACTTCTTTTGCCAGACATGTTTC
>Location:NODE_387203_length_2970_cov_21.957239	Coordinate:1399	Reads:5	Hits:2	Allocated_reads:2.5	Strand:+
TTGGACTTCTTTTGCCAGACATGT
>Location:NODE_387203_length_2970_cov_21.957239	Coordinate:1399	Reads:11	Hits:2	Allocated_reads:5.5	Strand:+
TTGGACTTCTTTTGCCAGACATGTT
>Location:NODE_387203_length_2970_cov_21.957239	Coordinate:1399	Reads:1	Hits:2	Allocated_reads:0.5	Strand:+
TTGGACTTCTTTTGCCAGACATGTTT
>Location:NODE_387203_length_2970_cov_21.957239	Coordinate:1399	Reads:6	Hits:2	Allocated_reads:3	Strand:+
TTGGACTTCTTTTGCCAGACATGTTTC
>Location:NODE_387203_length_2970_cov_21.957239	Coordinate:1399	Reads:18	Hits:2	Allocated_reads:9	Strand:+
TTGGACTTCTTTTGCCAGACATGTTTCA
>Location:NODE_387203_length_2970_cov_21.957239	Coordinate:1399	Reads:2	Hits:2	Allocated_reads:1	Strand:+
TTGGACTTCTTTTGCCAGACATGTTTCAT
>Location:NODE_387203_length_2970_cov_21.957239	Coordinate:1399	Reads:1	Hits:2	Allocated_reads:0.5	Strand:+
TTGGACTTCTTTTGCCAGACATGTCTCATC
>Location:NODE_387203_length_2970_cov_21.957239	Coordinate:1399	Reads:1	Hits:2	Allocated_reads:0.5	Strand:+
TTGGACTTCTTTTGCCAGACATGTTTCGTC
>Location:NODE_387203_length_2970_cov_21.957239	Coordinate:1399	Reads:50	Hits:2	Allocated_reads:25	Strand:+
TTGGACTTCTTTTGCCAGACATGTTTCATC
>Location:NODE_387203_length_2970_cov_21.957239	Coordinate:1399	Reads:11	Hits:2	Allocated_reads:5.5	Strand:+
TTGGACTTCTTTTGCCAGACATGTTTCATCA
>Location:NODE_387203_length_2970_cov_21.957239	Coordinate:1399	Reads:1	Hits:2	Allocated_reads:0.5	Strand:+
TTGGACTTCTTTTGCCAGACATGTTTCATCAA
>Location:NODE_387203_length_2970_cov_21.957239	Coordinate:1399	Reads:14	Hits:2	Allocated_reads:7	Strand:+
TTGGACTTCTTTTGCCAGACATGTTTCATCAACA
>Location:NODE_387203_length_2970_cov_21.957239	Coordinate:1400	Reads:2	Hits:2	Allocated_reads:1	Strand:+
TGGACTTCTTTTGCCAGACATGTTTCATC
>Location:NODE_387203_length_2970_cov_21.957239	Coordinate:1400	Reads:4	Hits:2	Allocated_reads:2	Strand:+
TGGACTTCTTTTGCCAGACATGTTTCATCA
>Location:NODE_387203_length_2970_cov_21.957239	Coordinate:1400	Reads:3	Hits:2	Allocated_reads:1.5	Strand:+
TGGACTTCTTTTGCCAGACATGTTTCATCAACA
>Location:NODE_387203_length_2970_cov_21.957239	Coordinate:1402	Reads:2	Hits:2	Allocated_reads:1	Strand:+
GACTTCTTTTGCCAGACATGTTTCATC
>Location:NODE_387203_length_2970_cov_21.957239	Coordinate:1402	Reads:1	Hits:2	Allocated_reads:0.5	Strand:+
GACTTCTTTTGCCAGACATGTTTCATCAACA
>Location:NODE_387203_length_2970_cov_21.957239	Coordinate:1403	Reads:1	Hits:2	Allocated_reads:0.5	Strand:-
TGATGAAACATGTCTGGCAAAAGAAGT
>Location:NODE_387203_length_2970_cov_21.957239	Coordinate:1404	Reads:1	Hits:2	Allocated_reads:0.5	Strand:-
ATGTTGATGAAACATGTCTGGCAAAAGAAA
>Location:NODE_387203_length_2970_cov_21.957239	Coordinate:1404	Reads:1	Hits:2	Allocated_reads:0.5	Strand:-
ATGTTGATGAAACATGTCTGGCAAAAGAAT
>Location:NODE_387203_length_2970_cov_21.957239	Coordinate:1404	Reads:1	Hits:2	Allocated_reads:0.5	Strand:+
CTTCTTTTGCCAGACATGTTTCATCA
>Location:NODE_387203_length_2970_cov_21.957239	Coordinate:1404	Reads:1	Hits:2	Allocated_reads:0.5	Strand:+
CTTCTTTTGCCAGACATGTTTCATCAACA
>Location:NODE_387203_length_2970_cov_21.957239	Coordinate:1405	Reads:2	Hits:2	Allocated_reads:1	Strand:-
ATGTTGATGAAACATGTCTGGCAAAAGAA
>Location:NODE_387203_length_2970_cov_21.957239	Coordinate:1405	Reads:7	Hits:2	Allocated_reads:3.5	Strand:+
TTCTTTTGCCAGACATGTTTCATCAACA
>Location:NODE_387203_length_2970_cov_21.957239	Coordinate:1406	Reads:9	Hits:2	Allocated_reads:4.5	Strand:+
TCTTTTGCCAGACATGTTTCATCAACA
>Location:NODE_387203_length_2970_cov_21.957239	Coordinate:1407	Reads:1	Hits:2	Allocated_reads:0.5	Strand:+
CTTTTGCCAGACATGTTTCATCAACA
>Location:NODE_387203_length_2970_cov_21.957239	Coordinate:1408	Reads:9	Hits:2	Allocated_reads:4.5	Strand:+
TTTTGCCAGACATGTTTCATCAACA
>Location:NODE_387203_length_2970_cov_21.957239	Coordinate:1409	Reads:10	Hits:2	Allocated_reads:5	Strand:+
TTTGCCAGACATGTTTCATCAACA
>Location:NODE_387203_length_2970_cov_21.957239	Coordinate:1409	Reads:1	Hits:2	Allocated_reads:0.5	Strand:+
TTTGCCAGACATGTTTCATCAACATAGT
>Location:NODE_387203_length_2970_cov_21.957239	Coordinate:1415	Reads:3	Hits:2	Allocated_reads:1.5	Strand:-
TCTTCCACTATGTTGATGAAACATGTCT
>Location:NODE_387203_length_2970_cov_21.957239	Coordinate:1418	Reads:1	Hits:2	Allocated_reads:0.5	Strand:-
CTTCCACTATGTTGATGAAACATG
>Location:NODE_387203_length_2970_cov_21.957239	Coordinate:1418	Reads:3	Hits:2	Allocated_reads:1.5	Strand:-
TCTTCCACTATGTTGATGAAACATG
>Location:NODE_387203_length_2970_cov_21.957239	Coordinate:1500	Reads:1	Hits:2	Allocated_reads:0.5	Strand:+
CTTCTGAGCAGCCCTTCAGCTGTCCC
>Location:NODE_387203_length_2970_cov_21.957239	Coordinate:1504	Reads:1	Hits:2	Allocated_reads:0.5	Strand:+
TGAGCAGCCCTTCAGCTGTCCCCTCTGCAC
>Location:NODE_387203_length_2970_cov_21.957239	Coordinate:1609	Reads:1	Hits:2	Allocated_reads:0.5	Strand:+
TTTTCCCTTCTTTTCCAGACTGGTGAGG
>Location:NODE_387203_length_2970_cov_21.957239	Coordinate:1610	Reads:1	Hits:2	Allocated_reads:0.5	Strand:+
TTTCCCTTCTTTTCCAGACTGGTG
>Location:NODE_387203_length_2970_cov_21.957239	Coordinate:1610	Reads:1	Hits:2	Allocated_reads:0.5	Strand:+
TTTCCCTTCTTTTCCAGACTGGTGAG
>Location:NODE_387203_length_2970_cov_21.957239	Coordinate:1610	Reads:1	Hits:2	Allocated_reads:0.5	Strand:+
TTTCCCTTCTTTTCCAGACTGGTGAGG
>Location:NODE_387203_length_2970_cov_21.957239	Coordinate:1610	Reads:1	Hits:2	Allocated_reads:0.5	Strand:+
TTTCCCTTCTTTTCCAGACTGGTGAGGAA
>Location:NODE_387203_length_2970_cov_21.957239	Coordinate:1611	Reads:2	Hits:2	Allocated_reads:1	Strand:+
TTCCCTTCTTTTCCAGACTGGTGAGGAA
>Location:NODE_387203_length_2970_cov_21.957239	Coordinate:1645	Reads:1	Hits:2	Allocated_reads:0.5	Strand:+
TTTCAGCGGTACCCCAGTAAGTTCTTC
>Location:NODE_387203_length_2970_cov_21.957239	Coordinate:1645	Reads:13	Hits:2	Allocated_reads:6.5	Strand:+
TTTCAGCGGTACCCCAGTAAGTTCTTCA
>Location:NODE_387203_length_2970_cov_21.957239	Coordinate:1645	Reads:2	Hits:2	Allocated_reads:1	Strand:+
TTTCAGCGGTACCCCAGTAAGTTCTTCAAA
>Location:NODE_387203_length_2970_cov_21.957239	Coordinate:1646	Reads:4	Hits:2	Allocated_reads:2	Strand:+
TTCAGCGGTACCCCAGTAAGTTCTTC
>Location:NODE_387203_length_2970_cov_21.957239	Coordinate:1646	Reads:14	Hits:2	Allocated_reads:7	Strand:+
TTCAGCGGTACCCCAGTAAGTTCTTCA
>Location:NODE_387203_length_2970_cov_21.957239	Coordinate:1646	Reads:10	Hits:2	Allocated_reads:5	Strand:+
TTCAGCGGTACCCCAGTAAGTTCTTCAA
>Location:NODE_387203_length_2970_cov_21.957239	Coordinate:1646	Reads:5	Hits:2	Allocated_reads:2.5	Strand:+
TTCAGCGGTACCCCAGTAAGTTCTTCAAA
>Location:NODE_387203_length_2970_cov_21.957239	Coordinate:1646	Reads:17	Hits:2	Allocated_reads:8.5	Strand:+
TTCAGCGGTACCCCAGTAAGTTCTTCAAAA
>Location:NODE_387203_length_2970_cov_21.957239	Coordinate:1646	Reads:4	Hits:2	Allocated_reads:2	Strand:+
TTCAGCGGTACCCCAGTAAGTTCTTCAAAAT
>Location:NODE_387203_length_2970_cov_21.957239	Coordinate:1647	Reads:1	Hits:2	Allocated_reads:0.5	Strand:+
TCAGCGGTACCCCAGTAAGTTCTTC
>Location:NODE_387203_length_2970_cov_21.957239	Coordinate:1647	Reads:1	Hits:2	Allocated_reads:0.5	Strand:+
TCAGCGGTACCCCAGTAAGTTCTTCA
>Location:NODE_387203_length_2970_cov_21.957239	Coordinate:1647	Reads:4	Hits:2	Allocated_reads:2	Strand:+
TCAGCGGTACCCCAGTAAGTTCTTCAAA
>Location:NODE_387203_length_2970_cov_21.957239	Coordinate:1647	Reads:1	Hits:2	Allocated_reads:0.5	Strand:+
TCAGCGGTACCCCAGTAAGTTCTGCAAAA
>Location:NODE_387203_length_2970_cov_21.957239	Coordinate:1647	Reads:8	Hits:2	Allocated_reads:4	Strand:+
TCAGCGGTACCCCAGTAAGTTCTTCAAAA
>Location:NODE_387203_length_2970_cov_21.957239	Coordinate:1647	Reads:4	Hits:2	Allocated_reads:2	Strand:+
TCAGCGGTACCCCAGTAAGTTCTTCAAAAT
>Location:NODE_387203_length_2970_cov_21.957239	Coordinate:1647	Reads:1	Hits:2	Allocated_reads:0.5	Strand:+
TCAGCGGTACCCCAGTAAGTTCTTCAAAATG
>Location:NODE_387203_length_2970_cov_21.957239	Coordinate:1647	Reads:1	Hits:2	Allocated_reads:0.5	Strand:+
TCAGCGGTACCCCAGTAAGTTCTTCAAAATGGA
>Location:NODE_387203_length_2970_cov_21.957239	Coordinate:1647	Reads:1	Hits:2	Allocated_reads:0.5	Strand:+
TCAGCGGTACCCCAGTAAGTTCTTCAAAATGGAC
>Location:NODE_387203_length_2970_cov_21.957239	Coordinate:1647	Reads:1	Hits:2	Allocated_reads:0.5	Strand:-
TGAAGAACTTACTGGGGTACCGCTGA
>Location:NODE_387203_length_2970_cov_21.957239	Coordinate:1648	Reads:1	Hits:2	Allocated_reads:0.5	Strand:+
CAGCGGTACCCCAGTAAGTTCTTCAAAATG
>Location:NODE_387203_length_2970_cov_21.957239	Coordinate:1649	Reads:1	Hits:2	Allocated_reads:0.5	Strand:+
AGCGGTACCCCAGTAAGTTCTTCAAAATT
>Location:NODE_387203_length_2970_cov_21.957239	Coordinate:1649	Reads:1	Hits:2	Allocated_reads:0.5	Strand:-
TGAAGAACTTACTGGGGTACCGCT
>Location:NODE_387203_length_2970_cov_21.957239	Coordinate:1650	Reads:1	Hits:2	Allocated_reads:0.5	Strand:+
GCGGTACCCCAGTAAGTTCTTCAAA
>Location:NODE_387203_length_2970_cov_21.957239	Coordinate:1650	Reads:1	Hits:2	Allocated_reads:0.5	Strand:+
GCGGTACCCCAGTAAGTTCTTCAAAAT
>Location:NODE_387203_length_2970_cov_21.957239	Coordinate:1650	Reads:2	Hits:2	Allocated_reads:1	Strand:+
GCGGTACCCCAGTAAGTTCTTCAAAATGGAC
>Location:NODE_387203_length_2970_cov_21.957239	Coordinate:1651	Reads:1	Hits:2	Allocated_reads:0.5	Strand:+
CGGTACCCCAGTAAGTTCTTCAAAAT
>Location:NODE_387203_length_2970_cov_21.957239	Coordinate:1651	Reads:2	Hits:2	Allocated_reads:1	Strand:+
CGGTACCCCAGTAAGTTCTTCAAAATG
>Location:NODE_387203_length_2970_cov_21.957239	Coordinate:1651	Reads:1	Hits:2	Allocated_reads:0.5	Strand:+
CGGTACCCCAGTAAGTTCTTCAAAATGGA
>Location:NODE_387203_length_2970_cov_21.957239	Coordinate:1652	Reads:2	Hits:2	Allocated_reads:1	Strand:+
GGTACCCCAGTAAGTTCTTCAAAATGGA
>Location:NODE_387203_length_2970_cov_21.957239	Coordinate:1652	Reads:6	Hits:2	Allocated_reads:3	Strand:+
GGTACCCCAGTAAGTTCTTCAAAATGGAC
>Location:NODE_387203_length_2970_cov_21.957239	Coordinate:1652	Reads:1	Hits:2	Allocated_reads:0.5	Strand:+
GGTACCCCAGTAAGTTCTTCAAAATGGACTGT
>Location:NODE_387203_length_2970_cov_21.957239	Coordinate:1653	Reads:4	Hits:2	Allocated_reads:2	Strand:+
GTACCCCAGTAAGTTCTTCAAAATGGAC
>Location:NODE_387203_length_2970_cov_21.957239	Coordinate:1654	Reads:1	Hits:2	Allocated_reads:0.5	Strand:+
TACCCCAGTAAGTTCTTCAAAATG
>Location:NODE_387203_length_2970_cov_21.957239	Coordinate:1654	Reads:1	Hits:2	Allocated_reads:0.5	Strand:+
TACCCCAGTAAGTTCTTCAAAATGTAC
>Location:NODE_387203_length_2970_cov_21.957239	Coordinate:1654	Reads:44	Hits:2	Allocated_reads:22	Strand:+
TACCCCAGTAAGTTCTTCAAAATGGAC
>Location:NODE_387203_length_2970_cov_21.957239	Coordinate:1656	Reads:1	Hits:2	Allocated_reads:0.5	Strand:+
CCCCAGTAAGTTCTTCAAAATGGACTGT
>Location:NODE_387203_length_2970_cov_21.957239	Coordinate:1656	Reads:2	Hits:2	Allocated_reads:1	Strand:+
CCCCAGTAAGTTCTTCAAAATGGACTGTC
>Location:NODE_387203_length_2970_cov_21.957239	Coordinate:1657	Reads:1	Hits:2	Allocated_reads:0.5	Strand:+
CCCAGTAAGTTCTTCAAAATGGAC
>Location:NODE_387203_length_2970_cov_21.957239	Coordinate:1657	Reads:3	Hits:2	Allocated_reads:1.5	Strand:+
CCCAGTAAGTTCTTCAAAATGGACTGTC
>Location:NODE_387203_length_2970_cov_21.957239	Coordinate:1658	Reads:1	Hits:2	Allocated_reads:0.5	Strand:+
CCAGTAAGTTCTTCAAAATGGACTGTC
>Location:NODE_387203_length_2970_cov_21.957239	Coordinate:1658	Reads:1	Hits:2	Allocated_reads:0.5	Strand:+
CCAGTAAGTTCTTCAAAATGGACTGTCA
>Location:NODE_387203_length_2970_cov_21.957239	Coordinate:1658	Reads:1	Hits:2	Allocated_reads:0.5	Strand:+
CCAGTAAGTTCTTCAAAATGGACTGTCATT
>Location:NODE_387203_length_2970_cov_21.957239	Coordinate:1659	Reads:1	Hits:2	Allocated_reads:0.5	Strand:+
CAGTAAGTTCTTCAAAATGGACTGTC
>Location:NODE_387203_length_2970_cov_21.957239	Coordinate:1662	Reads:1	Hits:2	Allocated_reads:0.5	Strand:+
TAAGTTCTTCAAAATGGACTGTCATTC
>Location:NODE_387203_length_2970_cov_21.957239	Coordinate:1663	Reads:1	Hits:2	Allocated_reads:0.5	Strand:+
AAGTTCTTCAAAATGGACTGTCATTCCAA
>Location:NODE_387203_length_2970_cov_21.957239	Coordinate:1663	Reads:2	Hits:2	Allocated_reads:1	Strand:+
AAGTTCTTCAAAATGGACTGTCATTCCAAT
>Location:NODE_387203_length_2970_cov_21.957239	Coordinate:1663	Reads:1	Hits:2	Allocated_reads:0.5	Strand:+
AAGTTCTTCAAAATGGACTGTCATTCCAATT
>Location:NODE_387203_length_2970_cov_21.957239	Coordinate:1742	Reads:1	Hits:2	Allocated_reads:0.5	Strand:+
CCGCTGTTTATTGCTTTGCGCTGAGA
>Location:NODE_387203_length_2970_cov_21.957239	Coordinate:1742	Reads:1	Hits:2	Allocated_reads:0.5	Strand:+
CCGCTGTTTATTGCTTTGCGCTGAGAG
>Location:NODE_387203_length_2970_cov_21.957239	Coordinate:1745	Reads:1	Hits:2	Allocated_reads:0.5	Strand:+
CTGTTTATTGCTTTGCGCTGAGAGTA
>Location:NODE_387203_length_2970_cov_21.957239	Coordinate:1745	Reads:1	Hits:2	Allocated_reads:0.5	Strand:+
CTGTTTATTGCTTTGCGCTGAGAGTAGT
>Location:NODE_387203_length_2970_cov_21.957239	Coordinate:1748	Reads:1	Hits:2	Allocated_reads:0.5	Strand:+
TTTATTGCTTTGCGCTGAGAGTAGTAGGTG
>Location:NODE_387203_length_2970_cov_21.957239	Coordinate:1749	Reads:1	Hits:2	Allocated_reads:0.5	Strand:+
TTATTGCTTTGCGCTGAGAGTAGTAGG
>Location:NODE_387203_length_2970_cov_21.957239	Coordinate:1750	Reads:6	Hits:2	Allocated_reads:3	Strand:+
TATTGCTTTGCGCTGAGAGTAGTAGG
>Location:NODE_387203_length_2970_cov_21.957239	Coordinate:1750	Reads:8	Hits:2	Allocated_reads:4	Strand:+
TATTGCTTTGCGCTGAGAGTAGTAGGT
>Location:NODE_387203_length_2970_cov_21.957239	Coordinate:1750	Reads:1	Hits:2	Allocated_reads:0.5	Strand:+
TATTGCTTTGCGCTGAGAGTAGTAGGTT
>Location:NODE_387203_length_2970_cov_21.957239	Coordinate:1750	Reads:4	Hits:2	Allocated_reads:2	Strand:+
TATTGCTTTGCGCTGAGAGTAGTAGGTG
>Location:NODE_387203_length_2970_cov_21.957239	Coordinate:1750	Reads:9	Hits:2	Allocated_reads:4.5	Strand:+
TATTGCTTTGCGCTGAGAGTAGTAGGTGC
>Location:NODE_387203_length_2970_cov_21.957239	Coordinate:1750	Reads:5	Hits:2	Allocated_reads:2.5	Strand:+
TATTGCTTTGCGCTGAGAGTAGTAGGTGCA
>Location:NODE_387203_length_2970_cov_21.957239	Coordinate:1750	Reads:1	Hits:2	Allocated_reads:0.5	Strand:+
TATTGCTTTGCGCTGAGAGTAGTAGGTGCATT
>Location:NODE_387203_length_2970_cov_21.957239	Coordinate:1751	Reads:1	Hits:2	Allocated_reads:0.5	Strand:-
ACCTACTACTCTCAGCGCAAAGCAAT
>Location:NODE_387203_length_2970_cov_21.957239	Coordinate:1752	Reads:1	Hits:2	Allocated_reads:0.5	Strand:+
TTGCTTTGCGCTGAGAGTAGTAGGT
>Location:NODE_387203_length_2970_cov_21.957239	Coordinate:1752	Reads:1	Hits:2	Allocated_reads:0.5	Strand:+
TTGCTTTGCGCTGAGAGTAGTAGGTGC
>Location:NODE_387203_length_2970_cov_21.957239	Coordinate:1752	Reads:1	Hits:2	Allocated_reads:0.5	Strand:+
TTGCTTTGCGCTGAGAGTAGTAGGTGCATT
>Location:NODE_387203_length_2970_cov_21.957239	Coordinate:1760	Reads:2	Hits:2	Allocated_reads:1	Strand:-
TCTAATGAAATGCACCTACTACTCTCAGCG
>Location:NODE_387203_length_2970_cov_21.957239	Coordinate:1761	Reads:3	Hits:2	Allocated_reads:1.5	Strand:-
TCTAATGAAATGCACCTACTACTCTCAGC
>Location:NODE_387203_length_2970_cov_21.957239	Coordinate:1763	Reads:1	Hits:2	Allocated_reads:0.5	Strand:-
ACTCTAATGAAATGCACCTACTACTGTGT
>Location:NODE_387203_length_2970_cov_21.957239	Coordinate:1763	Reads:16	Hits:2	Allocated_reads:8	Strand:+
TGAGAGTAGTAGGTGCATTTCATTAGAGT
>Location:NODE_387203_length_2970_cov_21.957239	Coordinate:1763	Reads:1	Hits:2	Allocated_reads:0.5	Strand:+
TGAGAGTAGTAGGTGCATTTCATTAGAGTTTT
>Location:NODE_387203_length_2970_cov_21.957239	Coordinate:1764	Reads:1	Hits:2	Allocated_reads:0.5	Strand:-
ACTCTAATGAAATGCACCTACTACTCTC
>Location:NODE_387203_length_2970_cov_21.957239	Coordinate:1764	Reads:1	Hits:2	Allocated_reads:0.5	Strand:+
GAGAGTAGTAGGTGCATTTCATTAGAGT
>Location:NODE_387203_length_2970_cov_21.957239	Coordinate:1764	Reads:1	Hits:2	Allocated_reads:0.5	Strand:-
TCTAATGAAATGCACCTACTACTCTC
>Location:NODE_387203_length_2970_cov_21.957239	Coordinate:1766	Reads:1	Hits:2	Allocated_reads:0.5	Strand:-
AAAACTCTAATGAAATGCACCTACTACTC
>Location:NODE_387203_length_2970_cov_21.957239	Coordinate:1766	Reads:1	Hits:2	Allocated_reads:0.5	Strand:+
GAGTAGTAGGTGCATTTCATTAGAGTTT
>Location:NODE_387203_length_2970_cov_21.957239	Coordinate:1767	Reads:1	Hits:2	Allocated_reads:0.5	Strand:-
AAAACTCTAATGAAATGCACCTACTACT
>Location:NODE_387203_length_2970_cov_21.957239	Coordinate:1772	Reads:1	Hits:2	Allocated_reads:0.5	Strand:+
TAGGTGCATTTCATTAGAGTTTTTACTTC
>Location:NODE_387203_length_2970_cov_21.957239	Coordinate:1774	Reads:1	Hits:2	Allocated_reads:0.5	Strand:-
GAAGTAAAAACTCTAATGAAATGCACC
>Location:NODE_387203_length_2970_cov_21.957239	Coordinate:1774	Reads:1	Hits:2	Allocated_reads:0.5	Strand:-
TGAAGAAGTAAAAACTCTAATGAAATGCACC
>Location:NODE_387203_length_2970_cov_21.957239	Coordinate:1782	Reads:2	Hits:2	Allocated_reads:1	Strand:+
TCATTAGAGTTTTTACTTCTTCATGACT
>Location:NODE_387203_length_2970_cov_21.957239	Coordinate:1785	Reads:4	Hits:2	Allocated_reads:2	Strand:+
TTAGAGTTTTTACTTCTTCATGACT
>Location:NODE_387203_length_2970_cov_21.957239	Coordinate:1785	Reads:1	Hits:2	Allocated_reads:0.5	Strand:+
TTAGAGTTTTTACTTCTTCATGACTGAA
>Location:NODE_387203_length_2970_cov_21.957239	Coordinate:1785	Reads:4	Hits:2	Allocated_reads:2	Strand:+
TTAGAGTTTTTACTTCTTCATGACTGAAGC
>Location:NODE_387203_length_2970_cov_21.957239	Coordinate:1785	Reads:13	Hits:2	Allocated_reads:6.5	Strand:+
TTAGAGTTTTTACTTCTTCATGACTGAAGCT
>Location:NODE_387203_length_2970_cov_21.957239	Coordinate:1785	Reads:1	Hits:2	Allocated_reads:0.5	Strand:+
TTAGAGTTTTTACTTCTTCATGACTGAAGCTTG
>Location:NODE_387203_length_2970_cov_21.957239	Coordinate:1786	Reads:1	Hits:2	Allocated_reads:0.5	Strand:+
TAGAGTTTTTACTTCTTCATGACTGA
>Location:NODE_387203_length_2970_cov_21.957239	Coordinate:1786	Reads:1	Hits:2	Allocated_reads:0.5	Strand:+
TAGAGTTTTTACTTCTTCATGACTGAAGC
>Location:NODE_387203_length_2970_cov_21.957239	Coordinate:1786	Reads:1	Hits:2	Allocated_reads:0.5	Strand:+
TAGAGTTTTTACTTCTTCATGACTGAAGCG
>Location:NODE_387203_length_2970_cov_21.957239	Coordinate:1786	Reads:29	Hits:2	Allocated_reads:14.5	Strand:+
TAGAGTTTTTACTTCTTCATGACTGAAGCT
>Location:NODE_387203_length_2970_cov_21.957239	Coordinate:1787	Reads:3	Hits:2	Allocated_reads:1.5	Strand:+
AGAGTTTTTACTTCTTCATGACTGAAGCT
>Location:NODE_387203_length_2970_cov_21.957239	Coordinate:1792	Reads:1	Hits:2	Allocated_reads:0.5	Strand:+
TTTTACTTCTTCATGACTGAAGCT
>Location:NODE_387203_length_2970_cov_21.957239	Coordinate:1792	Reads:1	Hits:2	Allocated_reads:0.5	Strand:+
TTTTACTTCTTCATGACTGAAGCTTGTC
>Location:NODE_387203_length_2970_cov_21.957239	Coordinate:1792	Reads:2	Hits:2	Allocated_reads:1	Strand:+
TTTTACTTCTTCATGACTGAAGCTTGTCTG
>Location:NODE_387203_length_2970_cov_21.957239	Coordinate:1793	Reads:1	Hits:2	Allocated_reads:0.5	Strand:+
TTTACTTCTTCATGACTGAAGCTTGTCTGT
>Location:NODE_387203_length_2970_cov_21.957239	Coordinate:1794	Reads:2	Hits:2	Allocated_reads:1	Strand:+
TTACTTCTTCATGACTGAAGCTTGTCT
>Location:NODE_387203_length_2970_cov_21.957239	Coordinate:1794	Reads:1	Hits:2	Allocated_reads:0.5	Strand:+
TTACTTCTTCATGACTGAAGCTTGTCTG
>Location:NODE_387203_length_2970_cov_21.957239	Coordinate:1794	Reads:3	Hits:2	Allocated_reads:1.5	Strand:+
TTACTTCTTCATGACTGAAGCTTGTCTGT
>Location:NODE_387203_length_2970_cov_21.957239	Coordinate:1795	Reads:1	Hits:2	Allocated_reads:0.5	Strand:+
TACTTCTTCATGACTGAAGCTTGTCT
>Location:NODE_387203_length_2970_cov_21.957239	Coordinate:1795	Reads:5	Hits:2	Allocated_reads:2.5	Strand:+
TACTTCTTCATGACTGAAGCTTGTCTGT
>Location:NODE_387203_length_2970_cov_21.957239	Coordinate:1795	Reads:11	Hits:2	Allocated_reads:5.5	Strand:+
TACTTCTTCATGACTGAAGCTTGTCTGTT
>Location:NODE_387203_length_2970_cov_21.957239	Coordinate:1796	Reads:1	Hits:2	Allocated_reads:0.5	Strand:-
TGAACAGACAAGCTTCAGTCATGAAGAAGT
>Location:NODE_387203_length_2970_cov_21.957239	Coordinate:1797	Reads:1	Hits:2	Allocated_reads:0.5	Strand:+
CTTCTTCATGACTGAAGCTTGTCTGTT
>Location:NODE_387203_length_2970_cov_21.957239	Coordinate:1797	Reads:1	Hits:2	Allocated_reads:0.5	Strand:+
CTTCTTCATGACTGAAGCTTGTCTGTTC
>Location:NODE_387203_length_2970_cov_21.957239	Coordinate:1798	Reads:3	Hits:2	Allocated_reads:1.5	Strand:+
TTCTTCATGACTGAAGCTTGTCTGTT
>Location:NODE_387203_length_2970_cov_21.957239	Coordinate:1798	Reads:1	Hits:2	Allocated_reads:0.5	Strand:+
TTCTTCATGACTGAAGCTTGTCTGTTC
>Location:NODE_387203_length_2970_cov_21.957239	Coordinate:1798	Reads:2	Hits:2	Allocated_reads:1	Strand:+
TTCTTCATGACTGAAGCTTGTCTGTTCA
>Location:NODE_387203_length_2970_cov_21.957239	Coordinate:1799	Reads:3	Hits:2	Allocated_reads:1.5	Strand:-
AGTGAACAGACAAGCTTCAGTCATGAAGA
>Location:NODE_387203_length_2970_cov_21.957239	Coordinate:1799	Reads:1	Hits:2	Allocated_reads:0.5	Strand:+
TCTTCATGACTGAAGCTTGTCTGTTCAC
>Location:NODE_387203_length_2970_cov_21.957239	Coordinate:1799	Reads:4	Hits:2	Allocated_reads:2	Strand:+
TCTTCATGACTGAAGCTTGTCTGTTCACT
>Location:NODE_387203_length_2970_cov_21.957239	Coordinate:1802	Reads:1	Hits:2	Allocated_reads:0.5	Strand:+
TCATGACTGAAGCTTGTCTGTTCACTGA
>Location:NODE_387203_length_2970_cov_21.957239	Coordinate:1803	Reads:1	Hits:2	Allocated_reads:0.5	Strand:+
CATGACTGAAGCTTGTCTGTTCACTGA
>Location:NODE_387203_length_2970_cov_21.957239	Coordinate:1804	Reads:1	Hits:2	Allocated_reads:0.5	Strand:+
ATGACTGAAGCTTGTCTGTTCACT
>Location:NODE_387203_length_2970_cov_21.957239	Coordinate:1805	Reads:1	Hits:2	Allocated_reads:0.5	Strand:+
TGACTGAAGCTTGTCTGTTCACTG
>Location:NODE_387203_length_2970_cov_21.957239	Coordinate:1805	Reads:5	Hits:2	Allocated_reads:2.5	Strand:+
TGACTGAAGCTTGTCTGTTCACTGAGA
>Location:NODE_387203_length_2970_cov_21.957239	Coordinate:1805	Reads:1	Hits:2	Allocated_reads:0.5	Strand:+
TGACTGAAGCTTGTCTGTTCACTTAGAA
>Location:NODE_387203_length_2970_cov_21.957239	Coordinate:1805	Reads:20	Hits:2	Allocated_reads:10	Strand:+
TGACTGAAGCTTGTCTGTTCACTGAGAA
>Location:NODE_387203_length_2970_cov_21.957239	Coordinate:1805	Reads:1	Hits:2	Allocated_reads:0.5	Strand:+
TGACTGAAGCTTGTCTGTTCACTGAGAAT
>Location:NODE_387203_length_2970_cov_21.957239	Coordinate:1806	Reads:5	Hits:2	Allocated_reads:2.5	Strand:+
GACTGAAGCTTGTCTGTTCACTGAGAA
>Location:NODE_387203_length_2970_cov_21.957239	Coordinate:1806	Reads:2	Hits:2	Allocated_reads:1	Strand:+
GACTGAAGCTTGTCTGTTCACTGAGAATC
>Location:NODE_387203_length_2970_cov_21.957239	Coordinate:1806	Reads:5	Hits:2	Allocated_reads:2.5	Strand:+
GACTGAAGCTTGTCTGTTCACTGAGAATCT
>Location:NODE_387203_length_2970_cov_21.957239	Coordinate:1806	Reads:1	Hits:2	Allocated_reads:0.5	Strand:-
TCAGTGAACAGACAAGCTTCAGTC
>Location:NODE_387203_length_2970_cov_21.957239	Coordinate:1807	Reads:3	Hits:2	Allocated_reads:1.5	Strand:-
AAGATTCTCAGTGAACAGACAAGCTTCAGT
>Location:NODE_387203_length_2970_cov_21.957239	Coordinate:1807	Reads:1	Hits:2	Allocated_reads:0.5	Strand:+
ACTGAAGCTTGTCTGTTCACTGAGAAT
>Location:NODE_387203_length_2970_cov_21.957239	Coordinate:1808	Reads:1	Hits:2	Allocated_reads:0.5	Strand:+
CTGAAGCTTGTCTGTTCACTGAGAATCT
>Location:NODE_387203_length_2970_cov_21.957239	Coordinate:1809	Reads:2	Hits:2	Allocated_reads:1	Strand:+
TGAAGCTTGTCTGTTCACTGAGAATC
>Location:NODE_387203_length_2970_cov_21.957239	Coordinate:1809	Reads:11	Hits:2	Allocated_reads:5.5	Strand:+
TGAAGCTTGTCTGTTCACTGAGAATCT
>Location:NODE_387203_length_2970_cov_21.957239	Coordinate:1810	Reads:1	Hits:2	Allocated_reads:0.5	Strand:+
GAAGCTTGTCTGTTCACTGAGAAT
>Location:NODE_387203_length_2970_cov_21.957239	Coordinate:1810	Reads:2	Hits:2	Allocated_reads:1	Strand:+
GAAGCTTGTCTGTTCACTGAGAATC
>Location:NODE_387203_length_2970_cov_21.957239	Coordinate:1810	Reads:5	Hits:2	Allocated_reads:2.5	Strand:+
GAAGCTTGTCTGTTCACTGAGAATCT
>Location:NODE_387203_length_2970_cov_21.957239	Coordinate:1810	Reads:2	Hits:2	Allocated_reads:1	Strand:+
GAAGCTTGTCTGTTCACTGAGAATCTT
>Location:NODE_387203_length_2970_cov_21.957239	Coordinate:1811	Reads:1	Hits:2	Allocated_reads:0.5	Strand:+
AAGCTTGTCTGTTCACTGAGAATCTTCA
>Location:NODE_387203_length_2970_cov_21.957239	Coordinate:1811	Reads:1	Hits:2	Allocated_reads:0.5	Strand:+
AAGCTTGTCTGTTCACTGAGAATCTTCATT
>Location:NODE_387203_length_2970_cov_21.957239	Coordinate:1812	Reads:1	Hits:2	Allocated_reads:0.5	Strand:-
AAGATTCTCAGTGAACAGACAAGCT
>Location:NODE_387203_length_2970_cov_21.957239	Coordinate:1812	Reads:1	Hits:2	Allocated_reads:0.5	Strand:+
AGCTTGTCTGTTCACTGAGAATCTTCA
>Location:NODE_387203_length_2970_cov_21.957239	Coordinate:1813	Reads:1	Hits:2	Allocated_reads:0.5	Strand:-
AAGATTCTCAGTGAACAGACAAGC
>Location:NODE_387203_length_2970_cov_21.957239	Coordinate:1813	Reads:1	Hits:2	Allocated_reads:0.5	Strand:-
GAAGATTCTCAGTGAACAGACAAGC
>Location:NODE_387203_length_2970_cov_21.957239	Coordinate:1813	Reads:4	Hits:2	Allocated_reads:2	Strand:+
GCTTGTCTGTTCACTGAGAATCTTCATA
>Location:NODE_387203_length_2970_cov_21.957239	Coordinate:1813	Reads:1	Hits:2	Allocated_reads:0.5	Strand:-
TATGAAGATTCTCAGTGAACAGACAAGC
>Location:NODE_387203_length_2970_cov_21.957239	Coordinate:1815	Reads:7	Hits:2	Allocated_reads:3.5	Strand:+
TTGTCTGTTCACTGAGAATCTTCA
>Location:NODE_387203_length_2970_cov_21.957239	Coordinate:1815	Reads:1	Hits:2	Allocated_reads:0.5	Strand:+
TTGTCTGTTCACTGAGAATCTTCAT
>Location:NODE_387203_length_2970_cov_21.957239	Coordinate:1815	Reads:2	Hits:2	Allocated_reads:1	Strand:+
TTGTCTGTTCACTGAGAATCTTCATA
>Location:NODE_387203_length_2970_cov_21.957239	Coordinate:1816	Reads:1	Hits:2	Allocated_reads:0.5	Strand:+
TGTCTGTTCACTGAGAATCTTCATA
>Location:NODE_387203_length_2970_cov_21.957239	Coordinate:1816	Reads:1	Hits:2	Allocated_reads:0.5	Strand:+
TGTCTGTTCACTGAGAATCTTCATT
>Location:NODE_387203_length_2970_cov_21.957239	Coordinate:1856	Reads:3	Hits:2	Allocated_reads:1.5	Strand:+
TGGGTTTCCAGTGTCTCACTGACTGGC
>Location:NODE_387203_length_2970_cov_21.957239	Coordinate:1861	Reads:1	Hits:2	Allocated_reads:0.5	Strand:+
TTCCAGTGTCTCACTGACTGGCAAAAAC
>Location:NODE_387203_length_2970_cov_21.957239	Coordinate:1862	Reads:2	Hits:2	Allocated_reads:1	Strand:+
TCCAGTGTCTCACTGACTGGCAAAAACT
>Location:NODE_387203_length_2970_cov_21.957239	Coordinate:1866	Reads:1	Hits:2	Allocated_reads:0.5	Strand:+
GTGTCTCACTGACTGGCAAAAACTTCATG
>Location:NODE_387203_length_2970_cov_21.957239	Coordinate:1867	Reads:4	Hits:2	Allocated_reads:2	Strand:+
TGTCTCACTGACTGGCAAAAACTTCATG
>Location:NODE_387203_length_2970_cov_21.957239	Coordinate:1867	Reads:1	Hits:2	Allocated_reads:0.5	Strand:+
TGTCTCACTGACTGGCAAAAACTTCATGT
>Location:NODE_387203_length_2970_cov_21.957239	Coordinate:1867	Reads:5	Hits:2	Allocated_reads:2.5	Strand:+
TGTCTCACTGACTGGCAAAAACTTCATGTCC
>Location:NODE_387203_length_2970_cov_21.957239	Coordinate:1868	Reads:1	Hits:2	Allocated_reads:0.5	Strand:-
CATGAAGTTTTTGCCAGTCAGTGAGAC
>Location:NODE_387203_length_2970_cov_21.957239	Coordinate:1868	Reads:1	Hits:2	Allocated_reads:0.5	Strand:+
GTCTCACTGACTGGCAAAAACTTCATG
>Location:NODE_387203_length_2970_cov_21.957239	Coordinate:1868	Reads:2	Hits:2	Allocated_reads:1	Strand:+
GTCTCACTGACTGGCAAAAACTTCATGT
>Location:NODE_387203_length_2970_cov_21.957239	Coordinate:1869	Reads:4	Hits:2	Allocated_reads:2	Strand:+
TCTCACTGACTGGCAAAAACTTCATG
>Location:NODE_387203_length_2970_cov_21.957239	Coordinate:1869	Reads:7	Hits:2	Allocated_reads:3.5	Strand:+
TCTCACTGACTGGCAAAAACTTCATGTC
>Location:NODE_387203_length_2970_cov_21.957239	Coordinate:1869	Reads:17	Hits:2	Allocated_reads:8.5	Strand:+
TCTCACTGACTGGCAAAAACTTCATGTCC
>Location:NODE_387203_length_2970_cov_21.957239	Coordinate:1869	Reads:1	Hits:2	Allocated_reads:0.5	Strand:+
TCTCACTGACTGGCAAAAACTTCATGTCCC
>Location:NODE_387203_length_2970_cov_21.957239	Coordinate:1869	Reads:2	Hits:2	Allocated_reads:1	Strand:+
TCTCACTGACTGGCAAAAACTTCATGTCCCA
>Location:NODE_387203_length_2970_cov_21.957239	Coordinate:1870	Reads:1	Hits:2	Allocated_reads:0.5	Strand:-
TGGGACATGAAGTTTTTGCCAGTCAGTGCT
>Location:NODE_387203_length_2970_cov_21.957239	Coordinate:1871	Reads:1	Hits:2	Allocated_reads:0.5	Strand:+
TCACTGACTGGCAAAAACTTCATGT
>Location:NODE_387203_length_2970_cov_21.957239	Coordinate:1871	Reads:2	Hits:2	Allocated_reads:1	Strand:+
TCACTGACTGGCAAAAACTTCATGTCC
>Location:NODE_387203_length_2970_cov_21.957239	Coordinate:1871	Reads:1	Hits:2	Allocated_reads:0.5	Strand:+
TCACTGACTGGCAAAAACTTCATGTCCC
>Location:NODE_387203_length_2970_cov_21.957239	Coordinate:1871	Reads:1	Hits:2	Allocated_reads:0.5	Strand:+
TCACTGACTGGCAAAAACTTCATGTCCCA
>Location:NODE_387203_length_2970_cov_21.957239	Coordinate:1871	Reads:11	Hits:2	Allocated_reads:5.5	Strand:+
TCACTGACTGGCAAAAACTTCATGTCCCACT
>Location:NODE_387203_length_2970_cov_21.957239	Coordinate:1871	Reads:2	Hits:2	Allocated_reads:1	Strand:+
TCACTGACTGGCAAAAACTTCATGTCCCACTT
>Location:NODE_387203_length_2970_cov_21.957239	Coordinate:1872	Reads:1	Hits:2	Allocated_reads:0.5	Strand:+
CACTGACTGGCAAAAACTTCATGTCC
>Location:NODE_387203_length_2970_cov_21.957239	Coordinate:1872	Reads:1	Hits:2	Allocated_reads:0.5	Strand:+
CACTGACTGGCAAAAACTTCATGTCCCACT
>Location:NODE_387203_length_2970_cov_21.957239	Coordinate:1872	Reads:1	Hits:2	Allocated_reads:0.5	Strand:+
CACTGACTGGCAAAAACTTCATGTCCCACTT
>Location:NODE_387203_length_2970_cov_21.957239	Coordinate:1874	Reads:2	Hits:2	Allocated_reads:1	Strand:+
CTGACTGGCAAAAACTTCATGTCCCACT
>Location:NODE_387203_length_2970_cov_21.957239	Coordinate:1874	Reads:1	Hits:2	Allocated_reads:0.5	Strand:+
CTGACTGGCAAAAACTTCATGTCCCACTT
>Location:NODE_387203_length_2970_cov_21.957239	Coordinate:1875	Reads:22	Hits:2	Allocated_reads:11	Strand:+
TGACTGGCAAAAACTTCATGTCCCACT
>Location:NODE_387203_length_2970_cov_21.957239	Coordinate:1875	Reads:1	Hits:2	Allocated_reads:0.5	Strand:+
TGACTGGCAAAAACTTCATGTTCCACTG
>Location:NODE_387203_length_2970_cov_21.957239	Coordinate:1875	Reads:9	Hits:2	Allocated_reads:4.5	Strand:+
TGACTGGCAAAAACTTCATGTCCCACTT
>Location:NODE_387203_length_2970_cov_21.957239	Coordinate:1875	Reads:2	Hits:2	Allocated_reads:1	Strand:+
TGACTGGCAAAAACTTCATGTCCCACTTT
>Location:NODE_387203_length_2970_cov_21.957239	Coordinate:1876	Reads:1	Hits:2	Allocated_reads:0.5	Strand:+
GACTGGCAAAAACTTCATGTCCCACT
>Location:NODE_387203_length_2970_cov_21.957239	Coordinate:1876	Reads:2	Hits:2	Allocated_reads:1	Strand:+
GACTGGCAAAAACTTCATGTCCCACTTTA
>Location:NODE_387203_length_2970_cov_21.957239	Coordinate:1876	Reads:1	Hits:2	Allocated_reads:0.5	Strand:+
GACTGGCAAAAACTTCATGTCCCACTTTATG
>Location:NODE_387203_length_2970_cov_21.957239	Coordinate:1877	Reads:1	Hits:2	Allocated_reads:0.5	Strand:+
ACTGGCAAAAACTTCATGTCCCACTT
>Location:NODE_387203_length_2970_cov_21.957239	Coordinate:1878	Reads:2	Hits:2	Allocated_reads:1	Strand:+
CTGGCAAAAACTTCATGTCCCACTTTATGCA
>Location:NODE_387203_length_2970_cov_21.957239	Coordinate:1882	Reads:2	Hits:2	Allocated_reads:1	Strand:+
CAAAAACTTCATGTCCCACTTTATGCAGCC
>Location:NODE_387203_length_2970_cov_21.957239	Coordinate:1883	Reads:1	Hits:2	Allocated_reads:0.5	Strand:+
AAAAACTTCATGTCCCACTTTATGCAGC
>Location:NODE_387203_length_2970_cov_21.957239	Coordinate:1883	Reads:1	Hits:2	Allocated_reads:0.5	Strand:+
AAAAACTTCATGTCCCACTTTATGCAGCCA
>Location:NODE_387203_length_2970_cov_21.957239	Coordinate:1885	Reads:2	Hits:2	Allocated_reads:1	Strand:+
AAACTTCATGTCCCACTTTATGCAGCCATA
>Location:NODE_387203_length_2970_cov_21.957239	Coordinate:1886	Reads:1	Hits:2	Allocated_reads:0.5	Strand:+
AACTTCATGTCCCACTTTATGCAGCC
>Location:NODE_387203_length_2970_cov_21.957239	Coordinate:1886	Reads:1	Hits:2	Allocated_reads:0.5	Strand:+
AACTTCATGTCCCACTTTATGCAGCCAT
>Location:NODE_387203_length_2970_cov_21.957239	Coordinate:1886	Reads:1	Hits:2	Allocated_reads:0.5	Strand:+
AACTTCATGTCCCACTTTATGCAGCCATA
>Location:NODE_387203_length_2970_cov_21.957239	Coordinate:1887	Reads:1	Hits:2	Allocated_reads:0.5	Strand:+
ACTTCATGTCCCACTTTATGCAGCCATA
>Location:NODE_387203_length_2970_cov_21.957239	Coordinate:1888	Reads:1	Hits:2	Allocated_reads:0.5	Strand:+
CTTCATGTCCCACTTTATGCAGCCATATTT
>Location:NODE_387203_length_2970_cov_21.957239	Coordinate:1889	Reads:3	Hits:2	Allocated_reads:1.5	Strand:+
TTCATGTCCCACTTTATGCAGCCATA
>Location:NODE_387203_length_2970_cov_21.957239	Coordinate:1889	Reads:2	Hits:2	Allocated_reads:1	Strand:+
TTCATGTCCCACTTTATGCAGCCATATG
>Location:NODE_387203_length_2970_cov_21.957239	Coordinate:1890	Reads:2	Hits:2	Allocated_reads:1	Strand:+
TCATGTCCCACTTTATGCAGCCATA
>Location:NODE_387203_length_2970_cov_21.957239	Coordinate:1891	Reads:1	Hits:2	Allocated_reads:0.5	Strand:-
AAGACACATATGGCTGCATAAAGTGGGACATG
>Location:NODE_387203_length_2970_cov_21.957239	Coordinate:1891	Reads:1	Hits:2	Allocated_reads:0.5	Strand:-
ACACATATGGCTGCATAAAGTGGGACATG
>Location:NODE_387203_length_2970_cov_21.957239	Coordinate:1893	Reads:1	Hits:2	Allocated_reads:0.5	Strand:+
TGTCCCACTTTATGCAGCCATATG
>Location:NODE_387203_length_2970_cov_21.957239	Coordinate:1895	Reads:1	Hits:2	Allocated_reads:0.5	Strand:-
TCAAGACACATATGGCTGCATAAAGTGGGA
>Location:NODE_387203_length_2970_cov_21.957239	Coordinate:1896	Reads:1	Hits:2	Allocated_reads:0.5	Strand:-
TCAAGACACATATGGCTGCATAAAGTGGG
>Location:NODE_387203_length_2970_cov_21.957239	Coordinate:1899	Reads:1	Hits:2	Allocated_reads:0.5	Strand:-
CTGTTCAAGACACATATGGCTGCATAAAGA
>Location:NODE_387203_length_2970_cov_21.957239	Coordinate:1901	Reads:5	Hits:2	Allocated_reads:2.5	Strand:+
TTTATGCAGCCATATGTGTCTTGAACAGA
>Location:NODE_387203_length_2970_cov_21.957239	Coordinate:1901	Reads:1	Hits:2	Allocated_reads:0.5	Strand:+
TTTATGCAGCCATATGTGTCTTGAACAGAT
>Location:NODE_387203_length_2970_cov_21.957239	Coordinate:1902	Reads:1	Hits:2	Allocated_reads:0.5	Strand:+
TTATGCAGCCATATGTGTCTTGAACAGT
>Location:NODE_387203_length_2970_cov_21.957239	Coordinate:1903	Reads:1	Hits:2	Allocated_reads:0.5	Strand:+
TATGCAGCCATATGTGTCTTGAACA
>Location:NODE_387203_length_2970_cov_21.957239	Coordinate:1911	Reads:2	Hits:2	Allocated_reads:1	Strand:+
CATATGTGTCTTGAACAGATGCTCGCTT
>Location:NODE_387203_length_2970_cov_21.957239	Coordinate:1913	Reads:2	Hits:2	Allocated_reads:1	Strand:+
TATGTGTCTTGAACAGATGCTCGCT
>Location:NODE_387203_length_2970_cov_21.957239	Coordinate:1913	Reads:3	Hits:2	Allocated_reads:1.5	Strand:+
TATGTGTCTTGAACAGATGCTCGCTT
>Location:NODE_387203_length_2970_cov_21.957239	Coordinate:1913	Reads:5	Hits:2	Allocated_reads:2.5	Strand:+
TATGTGTCTTGAACAGATGCTCGCTTT
>Location:NODE_387203_length_2970_cov_21.957239	Coordinate:1913	Reads:4	Hits:2	Allocated_reads:2	Strand:+
TATGTGTCTTGAACAGATGCTCGCTTTT
>Location:NODE_387203_length_2970_cov_21.957239	Coordinate:1913	Reads:8	Hits:2	Allocated_reads:4	Strand:+
TATGTGTCTTGAACAGATGCTCGCTTTTCA
>Location:NODE_387203_length_2970_cov_21.957239	Coordinate:1913	Reads:4	Hits:2	Allocated_reads:2	Strand:+
TATGTGTCTTGAACAGATGCTCGCTTTTCAGG
>Location:NODE_387203_length_2970_cov_21.957239	Coordinate:1915	Reads:1	Hits:2	Allocated_reads:0.5	Strand:+
TGTGTCTTGAACAGATGCTCGCTT
>Location:NODE_387203_length_2970_cov_21.957239	Coordinate:1915	Reads:4	Hits:2	Allocated_reads:2	Strand:+
TGTGTCTTGAACAGATGCTCGCTTTTC
>Location:NODE_387203_length_2970_cov_21.957239	Coordinate:1915	Reads:12	Hits:2	Allocated_reads:6	Strand:+
TGTGTCTTGAACAGATGCTCGCTTTTCA
>Location:NODE_387203_length_2970_cov_21.957239	Coordinate:1915	Reads:1	Hits:2	Allocated_reads:0.5	Strand:+
TGTGTCTTGAACAGATGCTAGCTTTTCAG
>Location:NODE_387203_length_2970_cov_21.957239	Coordinate:1915	Reads:3	Hits:2	Allocated_reads:1.5	Strand:+
TGTGTCTTGAACAGATGCTCGCTTTTCAG
>Location:NODE_387203_length_2970_cov_21.957239	Coordinate:1915	Reads:1	Hits:2	Allocated_reads:0.5	Strand:+
TGTGTCTTGAACAGATGCTCGCCTTTCAGG
>Location:NODE_387203_length_2970_cov_21.957239	Coordinate:1915	Reads:32	Hits:2	Allocated_reads:16	Strand:+
TGTGTCTTGAACAGATGCTCGCTTTTCAGG
>Location:NODE_387203_length_2970_cov_21.957239	Coordinate:1915	Reads:2	Hits:2	Allocated_reads:1	Strand:+
TGTGTCTTGAACAGATGCTCGCTTTTCAGGT
>Location:NODE_387203_length_2970_cov_21.957239	Coordinate:1917	Reads:1	Hits:2	Allocated_reads:0.5	Strand:+
TGTCTTGAACAGATGCTCGCTTTTC
>Location:NODE_387203_length_2970_cov_21.957239	Coordinate:1917	Reads:1	Hits:2	Allocated_reads:0.5	Strand:+
TGTCTTGAACAGATGCTCGCTTTTCA
>Location:NODE_387203_length_2970_cov_21.957239	Coordinate:1917	Reads:2	Hits:2	Allocated_reads:1	Strand:+
TGTCTTGAACAGATGCTCGCTTTTCAGG
>Location:NODE_387203_length_2970_cov_21.957239	Coordinate:1917	Reads:1	Hits:2	Allocated_reads:0.5	Strand:+
TGTCTTGAACAGATGCTCGCTTTTCAGGT
>Location:NODE_387203_length_2970_cov_21.957239	Coordinate:1917	Reads:1	Hits:2	Allocated_reads:0.5	Strand:+
TGTCTTGAACAGATGCTCGCTTTTCAGGTGT
>Location:NODE_387203_length_2970_cov_21.957239	Coordinate:1925	Reads:1	Hits:2	Allocated_reads:0.5	Strand:-
AAGTGACACCTGAAAAGCGAGCATCTGT
>Location:NODE_387203_length_2970_cov_21.957239	Coordinate:1925	Reads:1	Hits:2	Allocated_reads:0.5	Strand:-
TGAAGTGACACCTGAAAAGCGAGCATCTGT
>Location:NODE_387203_length_2970_cov_21.957239	Coordinate:1930	Reads:4	Hits:2	Allocated_reads:2	Strand:-
ACACCGATGAAGTGACACCTGAAAAGCGAGCA
>Location:NODE_387203_length_2970_cov_21.957239	Coordinate:1930	Reads:2	Hits:2	Allocated_reads:1	Strand:-
ACCGATGAAGTGACACCTGAAAAGCGAGCA
>Location:NODE_387203_length_2970_cov_21.957239	Coordinate:1930	Reads:2	Hits:2	Allocated_reads:1	Strand:-
CACCGATGAAGTGACACCTGAAAAGCGAGCA
>Location:NODE_387203_length_2970_cov_21.957239	Coordinate:1930	Reads:1	Hits:2	Allocated_reads:0.5	Strand:-
GATGAAGTGACACCTGAAAAGCGAGCA
>Location:NODE_387203_length_2970_cov_21.957239	Coordinate:1930	Reads:1	Hits:2	Allocated_reads:0.5	Strand:+
TGCTCGCTTTTCAGGTGTCACTTCATCGG
>Location:NODE_387203_length_2970_cov_21.957239	Coordinate:1931	Reads:1	Hits:2	Allocated_reads:0.5	Strand:-
ACACCGATGAAGTGACACCTGAAAAGCGAGC
>Location:NODE_387203_length_2970_cov_21.957239	Coordinate:1932	Reads:13	Hits:2	Allocated_reads:6.5	Strand:-
ACACCGATGAAGTGACACCTGAAAAGCGAG
>Location:NODE_387203_length_2970_cov_21.957239	Coordinate:1932	Reads:1	Hits:2	Allocated_reads:0.5	Strand:-
ACCGATGAAGTGACACCTGAAAAGCGAG
>Location:NODE_387203_length_2970_cov_21.957239	Coordinate:1932	Reads:1	Hits:2	Allocated_reads:0.5	Strand:-
ATGACACCGATGAAGTGACACCTGAAAAGCGAG
>Location:NODE_387203_length_2970_cov_21.957239	Coordinate:1932	Reads:4	Hits:2	Allocated_reads:2	Strand:-
CACCGATGAAGTGACACCTGAAAAGCGAG
>Location:NODE_387203_length_2970_cov_21.957239	Coordinate:1932	Reads:1	Hits:2	Allocated_reads:0.5	Strand:-
GATGAAGTGACACCTGAAAAGCGAG
>Location:NODE_387203_length_2970_cov_21.957239	Coordinate:1933	Reads:1	Hits:2	Allocated_reads:0.5	Strand:-
ACACCGATGAAGTGACACCTGAACAGCGA
>Location:NODE_387203_length_2970_cov_21.957239	Coordinate:1933	Reads:8	Hits:2	Allocated_reads:4	Strand:-
ACACCGATGAAGTGACACCTGAAAAGCGA
>Location:NODE_387203_length_2970_cov_21.957239	Coordinate:1934	Reads:1	Hits:2	Allocated_reads:0.5	Strand:-
ACACCGATGAAGTGACACCTGAAACGCG
>Location:NODE_387203_length_2970_cov_21.957239	Coordinate:1934	Reads:16	Hits:2	Allocated_reads:8	Strand:-
ACACCGATGAAGTGACACCTGAAAAGCG
>Location:NODE_387203_length_2970_cov_21.957239	Coordinate:1934	Reads:1	Hits:2	Allocated_reads:0.5	Strand:-
ATGACACCGATGAAGTGACACCTGAAAAGCG
>Location:NODE_387203_length_2970_cov_21.957239	Coordinate:1934	Reads:3	Hits:2	Allocated_reads:1.5	Strand:-
CACCGATGAAGTGACACCTGAAAAGCG
>Location:NODE_387203_length_2970_cov_21.957239	Coordinate:1935	Reads:18	Hits:2	Allocated_reads:9	Strand:-
ACACCGATGAAGTGACACCTGAAAAGC
>Location:NODE_387203_length_2970_cov_21.957239	Coordinate:1935	Reads:7	Hits:2	Allocated_reads:3.5	Strand:-
ATGACACCGATGAAGTGACACCTGAAAAGC
>Location:NODE_387203_length_2970_cov_21.957239	Coordinate:1935	Reads:1	Hits:2	Allocated_reads:0.5	Strand:-
CACCGATGAAGTGACACCTGAAAAGC
>Location:NODE_387203_length_2970_cov_21.957239	Coordinate:1936	Reads:9	Hits:2	Allocated_reads:4.5	Strand:-
ACACCGATGAAGTGACACCTGAAAAG
>Location:NODE_387203_length_2970_cov_21.957239	Coordinate:1936	Reads:11	Hits:2	Allocated_reads:5.5	Strand:-
ATGACACCGATGAAGTGACACCTGAAAAG
>Location:NODE_387203_length_2970_cov_21.957239	Coordinate:1936	Reads:1	Hits:2	Allocated_reads:0.5	Strand:-
CACCGATGAAGTGACACCTGAAAAG
>Location:NODE_387203_length_2970_cov_21.957239	Coordinate:1937	Reads:2	Hits:2	Allocated_reads:1	Strand:-
ACACCGATGAAGTGACACCTGAAAA
>Location:NODE_387203_length_2970_cov_21.957239	Coordinate:1938	Reads:2	Hits:2	Allocated_reads:1	Strand:-
ACACCGATGAAGTGACACCTGAAA
>Location:NODE_387203_length_2970_cov_21.957239	Coordinate:1938	Reads:2	Hits:2	Allocated_reads:1	Strand:-
ATGACACCGATGAAGTGACACCTGAAA
>Location:NODE_387203_length_2970_cov_21.957239	Coordinate:1944	Reads:1	Hits:2	Allocated_reads:0.5	Strand:-
GAGGATCAGATGACACCGATGAAGTGACAC
>Location:NODE_387203_length_2970_cov_21.957239	Coordinate:1945	Reads:5	Hits:2	Allocated_reads:2.5	Strand:-
GAGGATCAGATGACACCGATGAAGTGACA
>Location:NODE_387203_length_2970_cov_21.957239	Coordinate:1945	Reads:1	Hits:2	Allocated_reads:0.5	Strand:+
TGTCACTTCATCGGTGTCATCTGA
>Location:NODE_387203_length_2970_cov_21.957239	Coordinate:1945	Reads:10	Hits:2	Allocated_reads:5	Strand:+
TGTCACTTCATCGGTGTCATCTGATCC
>Location:NODE_387203_length_2970_cov_21.957239	Coordinate:1945	Reads:18	Hits:2	Allocated_reads:9	Strand:+
TGTCACTTCATCGGTGTCATCTGATCCT
>Location:NODE_387203_length_2970_cov_21.957239	Coordinate:1945	Reads:1	Hits:2	Allocated_reads:0.5	Strand:+
TGTCACTTCATCGGTGTCATCTGATCCTCC
>Location:NODE_387203_length_2970_cov_21.957239	Coordinate:1945	Reads:1	Hits:2	Allocated_reads:0.5	Strand:+
TGTCACTTCATCGGTGTCATCTGATCCTCCC
>Location:NODE_387203_length_2970_cov_21.957239	Coordinate:1946	Reads:2	Hits:2	Allocated_reads:1	Strand:-
GAGGATCAGATGACACCGATGAAGTGAC
>Location:NODE_387203_length_2970_cov_21.957239	Coordinate:1946	Reads:1	Hits:2	Allocated_reads:0.5	Strand:+
GTCACTTCATCGGTGTCATCTGATCCTCC
>Location:NODE_387203_length_2970_cov_21.957239	Coordinate:1946	Reads:1	Hits:2	Allocated_reads:0.5	Strand:+
GTCACTTCATCGGTGTCATCTGATCCTCCCA
>Location:NODE_387203_length_2970_cov_21.957239	Coordinate:1946	Reads:3	Hits:2	Allocated_reads:1.5	Strand:+
GTCACTTCATCGGTGTCATCTGATCCTCCCT
>Location:NODE_387203_length_2970_cov_21.957239	Coordinate:1947	Reads:1	Hits:2	Allocated_reads:0.5	Strand:-
GAGGATCAGATGACACCGATGAAGTGA
>Location:NODE_387203_length_2970_cov_21.957239	Coordinate:1947	Reads:1	Hits:2	Allocated_reads:0.5	Strand:+
TCACTTCATCGGTGTCATCTGATCC
>Location:NODE_387203_length_2970_cov_21.957239	Coordinate:1947	Reads:5	Hits:2	Allocated_reads:2.5	Strand:+
TCACTTCATCGGTGTCATCTGATCCT
>Location:NODE_387203_length_2970_cov_21.957239	Coordinate:1947	Reads:8	Hits:2	Allocated_reads:4	Strand:+
TCACTTCATCGGTGTCATCTGATCCTCC
>Location:NODE_387203_length_2970_cov_21.957239	Coordinate:1947	Reads:2	Hits:2	Allocated_reads:1	Strand:+
TCACTTCATCGGTGTCATCTGATCCTCCC
>Location:NODE_387203_length_2970_cov_21.957239	Coordinate:1947	Reads:6	Hits:2	Allocated_reads:3	Strand:+
TCACTTCATCGGTGTCATCTGATCCTCCCT
>Location:NODE_387203_length_2970_cov_21.957239	Coordinate:1948	Reads:7	Hits:2	Allocated_reads:3.5	Strand:+
CACTTCATCGGTGTCATCTGATCCTCCCT
>Location:NODE_387203_length_2970_cov_21.957239	Coordinate:1948	Reads:2	Hits:2	Allocated_reads:1	Strand:+
CACTTCATCGGTGTCATCTGATCCTCCCTGT
>Location:NODE_387203_length_2970_cov_21.957239	Coordinate:1949	Reads:1	Hits:2	Allocated_reads:0.5	Strand:+
ACTTCATCGGTGTCATCTGATCCTCCCT
>Location:NODE_387203_length_2970_cov_21.957239	Coordinate:1949	Reads:1	Hits:2	Allocated_reads:0.5	Strand:+
ACTTCATCGGTGTCATCTGATCCTCCCTTT
>Location:NODE_387203_length_2970_cov_21.957239	Coordinate:1949	Reads:1	Hits:2	Allocated_reads:0.5	Strand:-
AGGGAGGATCAGATGACACCGATGAAGT
>Location:NODE_387203_length_2970_cov_21.957239	Coordinate:1950	Reads:2	Hits:2	Allocated_reads:1	Strand:+
CTTCATCGGTGTCATCTGATCCTCCCT
>Location:NODE_387203_length_2970_cov_21.957239	Coordinate:1950	Reads:2	Hits:2	Allocated_reads:1	Strand:+
CTTCATCGGTGTCATCTGATCCTCCCTGT
>Location:NODE_387203_length_2970_cov_21.957239	Coordinate:1950	Reads:1	Hits:2	Allocated_reads:0.5	Strand:+
CTTCATCGGTGTCATCTGATCCTCCCTGTT
>Location:NODE_387203_length_2970_cov_21.957239	Coordinate:1951	Reads:5	Hits:2	Allocated_reads:2.5	Strand:+
TTCATCGGTGTCATCTGATCCTCCCT
>Location:NODE_387203_length_2970_cov_21.957239	Coordinate:1951	Reads:4	Hits:2	Allocated_reads:2	Strand:+
TTCATCGGTGTCATCTGATCCTCCCTGT
>Location:NODE_387203_length_2970_cov_21.957239	Coordinate:1951	Reads:1	Hits:2	Allocated_reads:0.5	Strand:+
TTCATCGGTGTCATCTGATCCTCCCTGTG
>Location:NODE_387203_length_2970_cov_21.957239	Coordinate:1951	Reads:15	Hits:2	Allocated_reads:7.5	Strand:+
TTCATCGGTGTCATCTGATCCTCCCTGTT
>Location:NODE_387203_length_2970_cov_21.957239	Coordinate:1952	Reads:5	Hits:2	Allocated_reads:2.5	Strand:+
TCATCGGTGTCATCTGATCCTCCC
>Location:NODE_387203_length_2970_cov_21.957239	Coordinate:1952	Reads:2	Hits:2	Allocated_reads:1	Strand:+
TCATCGGTGTCATCTGATCCTCCCT
>Location:NODE_387203_length_2970_cov_21.957239	Coordinate:1952	Reads:10	Hits:2	Allocated_reads:5	Strand:+
TCATCGGTGTCATCTGATCCTCCCTGT
>Location:NODE_387203_length_2970_cov_21.957239	Coordinate:1952	Reads:45	Hits:2	Allocated_reads:22.5	Strand:+
TCATCGGTGTCATCTGATCCTCCCTGTT
>Location:NODE_387203_length_2970_cov_21.957239	Coordinate:1952	Reads:3	Hits:2	Allocated_reads:1.5	Strand:+
TCATCGGTGTCATCTGATCCTCCCTGTTT
>Location:NODE_387203_length_2970_cov_21.957239	Coordinate:1952	Reads:1	Hits:2	Allocated_reads:0.5	Strand:+
TCATCGGTGTCATCTGATCCTCCCTGTTTG
>Location:NODE_387203_length_2970_cov_21.957239	Coordinate:1952	Reads:1	Hits:2	Allocated_reads:0.5	Strand:+
TCATCGGTGTCATCTGATCCTCCCTGTTTGCG
>Location:NODE_387203_length_2970_cov_21.957239	Coordinate:1952	Reads:3	Hits:2	Allocated_reads:1.5	Strand:+
TCATCGGTGTCATCTGATCCTCCCTGTTTGCGC
>Location:NODE_387203_length_2970_cov_21.957239	Coordinate:1953	Reads:2	Hits:2	Allocated_reads:1	Strand:+
CATCGGTGTCATCTGATCCTCCCTGTT
>Location:NODE_387203_length_2970_cov_21.957239	Coordinate:1953	Reads:1	Hits:2	Allocated_reads:0.5	Strand:+
CATCGGTGTCATCTGATCCTCCCTGTTTG
>Location:NODE_387203_length_2970_cov_21.957239	Coordinate:1953	Reads:1	Hits:2	Allocated_reads:0.5	Strand:+
CATCGGTGTCATCTGATCCTCCCTGTTTGT
>Location:NODE_387203_length_2970_cov_21.957239	Coordinate:1954	Reads:1	Hits:2	Allocated_reads:0.5	Strand:+
ATCGGTGTCATCTGATCCTCCCTGTTTGC
>Location:NODE_387203_length_2970_cov_21.957239	Coordinate:1955	Reads:2	Hits:2	Allocated_reads:1	Strand:+
TCGGTGTCATCTGATCCTCCCTGTT
>Location:NODE_387203_length_2970_cov_21.957239	Coordinate:1955	Reads:2	Hits:2	Allocated_reads:1	Strand:+
TCGGTGTCATCTGATCCTCCCTGTTT
>Location:NODE_387203_length_2970_cov_21.957239	Coordinate:1955	Reads:2	Hits:2	Allocated_reads:1	Strand:+
TCGGTGTCATCTGATCCTCCCTGTTTG
>Location:NODE_387203_length_2970_cov_21.957239	Coordinate:1955	Reads:15	Hits:2	Allocated_reads:7.5	Strand:+
TCGGTGTCATCTGATCCTCCCTGTTTGC
>Location:NODE_387203_length_2970_cov_21.957239	Coordinate:1955	Reads:8	Hits:2	Allocated_reads:4	Strand:+
TCGGTGTCATCTGATCCTCCCTGTTTGCGC
>Location:NODE_387203_length_2970_cov_21.957239	Coordinate:1955	Reads:14	Hits:2	Allocated_reads:7	Strand:+
TCGGTGTCATCTGATCCTCCCTGTTTGCGCT
>Location:NODE_387203_length_2970_cov_21.957239	Coordinate:1956	Reads:2	Hits:2	Allocated_reads:1	Strand:+
CGGTGTCATCTGATCCTCCCTGTTTGCGC
>Location:NODE_387203_length_2970_cov_21.957239	Coordinate:1959	Reads:2	Hits:2	Allocated_reads:1	Strand:+
TGTCATCTGATCCTCCCTGTTTGCGCT
>Location:NODE_387203_length_2970_cov_21.957239	Coordinate:1959	Reads:1	Hits:2	Allocated_reads:0.5	Strand:+
TGTCATCTGATCCTCCCTGTTTGCGCTTC
>Location:NODE_387203_length_2970_cov_21.957239	Coordinate:1962	Reads:1	Hits:2	Allocated_reads:0.5	Strand:+
CATCTGATCCTCCCTGTTTGCGCTTCTG
>Location:NODE_387203_length_2970_cov_21.957239	Coordinate:1964	Reads:2	Hits:2	Allocated_reads:1	Strand:+
TCTGATCCTCCCTGTTTGCGCTTCTGTA
>Location:NODE_387203_length_2970_cov_21.957239	Coordinate:1967	Reads:1	Hits:2	Allocated_reads:0.5	Strand:+
GATCCTCCCTGTTTGCGCTTCTGTAACACT
>Location:NODE_387203_length_2970_cov_21.957239	Coordinate:1968	Reads:1	Hits:2	Allocated_reads:0.5	Strand:+
ATCCTCCCTGTTTGCGCTTCTGTAACA
>Location:NODE_387203_length_2970_cov_21.957239	Coordinate:1969	Reads:2	Hits:2	Allocated_reads:1	Strand:+
TCCTCCCTGTTTGCGCTTCTGTAACACT
>Location:NODE_387203_length_2970_cov_21.957239	Coordinate:1970	Reads:1	Hits:2	Allocated_reads:0.5	Strand:+
CCTCCCTGTTTGCGCTTCTGTAACACTGGT
>Location:NODE_387203_length_2970_cov_21.957239	Coordinate:1972	Reads:1	Hits:2	Allocated_reads:0.5	Strand:+
TCCCTGTTTGCGCTTCTGTAACACTGGT
>Location:NODE_387203_length_2970_cov_21.957239	Coordinate:1974	Reads:1	Hits:2	Allocated_reads:0.5	Strand:-
ACCAGTGTTACAGAAGCGCAAACAGG
>Location:NODE_387203_length_2970_cov_21.957239	Coordinate:1975	Reads:1	Hits:2	Allocated_reads:0.5	Strand:+
CTGTTTGCGCTTCTGTAACACTGGTGAAGT
>Location:NODE_387203_length_2970_cov_21.957239	Coordinate:1976	Reads:1	Hits:2	Allocated_reads:0.5	Strand:+
TGTTTGCGCTTCTGTAACACTGGTGA
>Location:NODE_387203_length_2970_cov_21.957239	Coordinate:1976	Reads:2	Hits:2	Allocated_reads:1	Strand:+
TGTTTGCGCTTCTGTAACACTGGTGAA
>Location:NODE_387203_length_2970_cov_21.957239	Coordinate:1976	Reads:1	Hits:2	Allocated_reads:0.5	Strand:+
TGTTTGCGCTTCTGTAACACTGGTGAAGTA
>Location:NODE_387203_length_2970_cov_21.957239	Coordinate:1977	Reads:1	Hits:2	Allocated_reads:0.5	Strand:+
GTTTGCGCTTCTGTAACACTGGTGAAGT
>Location:NODE_387203_length_2970_cov_21.957239	Coordinate:1978	Reads:1	Hits:2	Allocated_reads:0.5	Strand:+
TTTGCGCTTCTGTAACACTGGTGAA
>Location:NODE_387203_length_2970_cov_21.957239	Coordinate:1978	Reads:5	Hits:2	Allocated_reads:2.5	Strand:+
TTTGCGCTTCTGTAACACTGGTGAAG
>Location:NODE_387203_length_2970_cov_21.957239	Coordinate:1978	Reads:7	Hits:2	Allocated_reads:3.5	Strand:+
TTTGCGCTTCTGTAACACTGGTGAAGT
>Location:NODE_387203_length_2970_cov_21.957239	Coordinate:1978	Reads:17	Hits:2	Allocated_reads:8.5	Strand:+
TTTGCGCTTCTGTAACACTGGTGAAGTA
>Location:NODE_387203_length_2970_cov_21.957239	Coordinate:1978	Reads:1	Hits:2	Allocated_reads:0.5	Strand:+
TTTGCGCTTCTGTAACACTGGTGAAGTAGA
>Location:NODE_387203_length_2970_cov_21.957239	Coordinate:1978	Reads:2	Hits:2	Allocated_reads:1	Strand:+
TTTGCGCTTCTGTAACACTGGTGAAGTAGACC
>Location:NODE_387203_length_2970_cov_21.957239	Coordinate:1980	Reads:6	Hits:2	Allocated_reads:3	Strand:+
TGCGCTTCTGTAACACTGGTGAAG
>Location:NODE_387203_length_2970_cov_21.957239	Coordinate:1980	Reads:1	Hits:2	Allocated_reads:0.5	Strand:+
TGCGCTTCTGTAACACTGGTGAAGTA
>Location:NODE_387203_length_2970_cov_21.957239	Coordinate:1980	Reads:1	Hits:2	Allocated_reads:0.5	Strand:+
TGCGCTTCTGTAACACTGGTGAAGTAG
>Location:NODE_387203_length_2970_cov_21.957239	Coordinate:1980	Reads:4	Hits:2	Allocated_reads:2	Strand:+
TGCGCTTCTGTAACACTGGTGAAGTAGA
>Location:NODE_387203_length_2970_cov_21.957239	Coordinate:1980	Reads:1	Hits:2	Allocated_reads:0.5	Strand:+
TGCGCTTCTGTAACACTGGTGAAGTAGAC
>Location:NODE_387203_length_2970_cov_21.957239	Coordinate:1980	Reads:19	Hits:2	Allocated_reads:9.5	Strand:+
TGCGCTTCTGTAACACTGGTGAAGTAGACC
>Location:NODE_387203_length_2970_cov_21.957239	Coordinate:1980	Reads:5	Hits:2	Allocated_reads:2.5	Strand:+
TGCGCTTCTGTAACACTGGTGAAGTAGACCT
>Location:NODE_387203_length_2970_cov_21.957239	Coordinate:1980	Reads:1	Hits:2	Allocated_reads:0.5	Strand:+
TGCGCTTCTGTAACACTGGTGAAGTAGACCTC
>Location:NODE_387203_length_2970_cov_21.957239	Coordinate:1981	Reads:2	Hits:2	Allocated_reads:1	Strand:+
GCGCTTCTGTAACACTGGTGAAGTAGACC
>Location:NODE_387203_length_2970_cov_21.957239	Coordinate:1981	Reads:1	Hits:2	Allocated_reads:0.5	Strand:+
GCGCTTCTGTAACACTGGTGAAGTAGACCT
>Location:NODE_387203_length_2970_cov_21.957239	Coordinate:1982	Reads:1	Hits:2	Allocated_reads:0.5	Strand:+
CGCTTCTGTAACACTGGTGAAGTAGACC
>Location:NODE_387203_length_2970_cov_21.957239	Coordinate:1982	Reads:10	Hits:2	Allocated_reads:5	Strand:+
CGCTTCTGTAACACTGGTGAAGTAGACCT
>Location:NODE_387203_length_2970_cov_21.957239	Coordinate:1982	Reads:3	Hits:2	Allocated_reads:1.5	Strand:+
CGCTTCTGTAACACTGGTGAAGTAGACCTC
>Location:NODE_387203_length_2970_cov_21.957239	Coordinate:1982	Reads:3	Hits:2	Allocated_reads:1.5	Strand:+
CGCTTCTGTAACACTGGTGAAGTAGACCTCT
>Location:NODE_387203_length_2970_cov_21.957239	Coordinate:1985	Reads:2	Hits:2	Allocated_reads:1	Strand:+
TTCTGTAACACTGGTGAAGTAGACC
>Location:NODE_387203_length_2970_cov_21.957239	Coordinate:1985	Reads:4	Hits:2	Allocated_reads:2	Strand:+
TTCTGTAACACTGGTGAAGTAGACCT
>Location:NODE_387203_length_2970_cov_21.957239	Coordinate:1985	Reads:4	Hits:2	Allocated_reads:2	Strand:+
TTCTGTAACACTGGTGAAGTAGACCTC
>Location:NODE_387203_length_2970_cov_21.957239	Coordinate:1985	Reads:22	Hits:2	Allocated_reads:11	Strand:+
TTCTGTAACACTGGTGAAGTAGACCTCT
>Location:NODE_387203_length_2970_cov_21.957239	Coordinate:1985	Reads:4	Hits:2	Allocated_reads:2	Strand:+
TTCTGTAACACTGGTGAAGTAGACCTCTT
>Location:NODE_387203_length_2970_cov_21.957239	Coordinate:1985	Reads:1	Hits:2	Allocated_reads:0.5	Strand:+
TTCTGTAACACTGGTGAAGTAGACCTCTTC
>Location:NODE_387203_length_2970_cov_21.957239	Coordinate:1985	Reads:1	Hits:2	Allocated_reads:0.5	Strand:+
TTCTGTAACACTGGTGAAGTAGACCTCTTCA
>Location:NODE_387203_length_2970_cov_21.957239	Coordinate:1986	Reads:6	Hits:2	Allocated_reads:3	Strand:+
TCTGTAACACTGGTGAAGTAGACCTCT
>Location:NODE_387203_length_2970_cov_21.957239	Coordinate:1986	Reads:5	Hits:2	Allocated_reads:2.5	Strand:+
TCTGTAACACTGGTGAAGTAGACCTCTT
>Location:NODE_387203_length_2970_cov_21.957239	Coordinate:1986	Reads:1	Hits:2	Allocated_reads:0.5	Strand:+
TCTGTAACACTGGTGAAGTAGACCTCTTC
>Location:NODE_387203_length_2970_cov_21.957239	Coordinate:1987	Reads:1	Hits:2	Allocated_reads:0.5	Strand:+
CTGTAACACTGGTGAAGTAGACCT
>Location:NODE_387203_length_2970_cov_21.957239	Coordinate:1987	Reads:1	Hits:2	Allocated_reads:0.5	Strand:+
CTGTAACACTGGTGAAGTAGACCTCT
>Location:NODE_387203_length_2970_cov_21.957239	Coordinate:1987	Reads:3	Hits:2	Allocated_reads:1.5	Strand:+
CTGTAACACTGGTGAAGTAGACCTCTT
>Location:NODE_387203_length_2970_cov_21.957239	Coordinate:1988	Reads:1	Hits:2	Allocated_reads:0.5	Strand:+
TGTAACACTGGTGAAGTAGACCTCT
>Location:NODE_387203_length_2970_cov_21.957239	Coordinate:1988	Reads:1	Hits:2	Allocated_reads:0.5	Strand:+
TGTAACACTGGTGAAGTAGACCTCTTC
>Location:NODE_387203_length_2970_cov_21.957239	Coordinate:1988	Reads:5	Hits:2	Allocated_reads:2.5	Strand:+
TGTAACACTGGTGAAGTAGACCTCTTCA
>Location:NODE_387203_length_2970_cov_21.957239	Coordinate:1988	Reads:3	Hits:2	Allocated_reads:1.5	Strand:+
TGTAACACTGGTGAAGTAGACCTCTTCACA
>Location:NODE_387203_length_2970_cov_21.957239	Coordinate:1989	Reads:2	Hits:2	Allocated_reads:1	Strand:+
GTAACACTGGTGAAGTAGACCTCTTCA
>Location:NODE_387203_length_2970_cov_21.957239	Coordinate:1989	Reads:2	Hits:2	Allocated_reads:1	Strand:+
GTAACACTGGTGAAGTAGACCTCTTCACA
>Location:NODE_387203_length_2970_cov_21.957239	Coordinate:1989	Reads:1	Hits:2	Allocated_reads:0.5	Strand:+
GTAACACTGGTGAAGTAGACCTCTTCACAT
>Location:NODE_387203_length_2970_cov_21.957239	Coordinate:1990	Reads:1	Hits:2	Allocated_reads:0.5	Strand:+
TAACACTGGTGAAGTAGACCTCTTCA
>Location:NODE_387203_length_2970_cov_21.957239	Coordinate:1990	Reads:2	Hits:2	Allocated_reads:1	Strand:+
TAACACTGGTGAAGTAGACCTCTTCAC
>Location:NODE_387203_length_2970_cov_21.957239	Coordinate:1990	Reads:6	Hits:2	Allocated_reads:3	Strand:+
TAACACTGGTGAAGTAGACCTCTTCACA
>Location:NODE_387203_length_2970_cov_21.957239	Coordinate:1990	Reads:3	Hits:2	Allocated_reads:1.5	Strand:+
TAACACTGGTGAAGTAGACCTCTTCACAT
>Location:NODE_387203_length_2970_cov_21.957239	Coordinate:1990	Reads:1	Hits:2	Allocated_reads:0.5	Strand:+
TAACACTGGTGAAGTAGACCTCTTCACATT
>Location:NODE_387203_length_2970_cov_21.957239	Coordinate:1991	Reads:1	Hits:2	Allocated_reads:0.5	Strand:+
AACACTGGTGAAGTAGACCTCTTCAC
>Location:NODE_387203_length_2970_cov_21.957239	Coordinate:1992	Reads:1	Hits:2	Allocated_reads:0.5	Strand:+
ACACTGGTGAAGTAGACCTCTTCATA
>Location:NODE_387203_length_2970_cov_21.957239	Coordinate:2001	Reads:1	Hits:2	Allocated_reads:0.5	Strand:+
AAGTAGACCTCTTCACATTTTCAATT
>Location:NODE_387203_length_2970_cov_21.957239	Coordinate:2001	Reads:5	Hits:2	Allocated_reads:2.5	Strand:-
CGAATTGAAAATGTGAAGAGGTCTACTT
>Location:NODE_387203_length_2970_cov_21.957239	Coordinate:2002	Reads:13	Hits:2	Allocated_reads:6.5	Strand:-
CGAATTGAAAATGTGAAGAGGTCTACT
>Location:NODE_387203_length_2970_cov_21.957239	Coordinate:2003	Reads:1	Hits:2	Allocated_reads:0.5	Strand:-
CGAATTGAAAATGTGAAGAGGTCTAC
>Location:NODE_387203_length_2970_cov_21.957239	Coordinate:2004	Reads:1	Hits:2	Allocated_reads:0.5	Strand:+
TAGACCTCTTCACATTTTCAATTCGTGCCG
>Location:NODE_387203_length_2970_cov_21.957239	Coordinate:2005	Reads:1	Hits:2	Allocated_reads:0.5	Strand:-
CGAATTGAAAATGTGAAGAGGTCT
>Location:NODE_387203_length_2970_cov_21.957239	Coordinate:2006	Reads:1	Hits:2	Allocated_reads:0.5	Strand:-
AGGCACGAATTGAAAATGTGAAGAGGTC
>Location:NODE_387203_length_2970_cov_21.957239	Coordinate:2006	Reads:2	Hits:2	Allocated_reads:1	Strand:-
CAGGCACGAATTGAAAATGTGAAGAGGTC
>Location:NODE_387203_length_2970_cov_21.957239	Coordinate:2019	Reads:4	Hits:2	Allocated_reads:2	Strand:+
TTTCAATTCGTGCCTGAATCTGTT
>Location:NODE_387203_length_2970_cov_21.957239	Coordinate:2019	Reads:11	Hits:2	Allocated_reads:5.5	Strand:+
TTTCAATTCGTGCCTGAATCTGTTT
>Location:NODE_387203_length_2970_cov_21.957239	Coordinate:2019	Reads:6	Hits:2	Allocated_reads:3	Strand:+
TTTCAATTCGTGCCTGAATCTGTTTT
>Location:NODE_387203_length_2970_cov_21.957239	Coordinate:2019	Reads:15	Hits:2	Allocated_reads:7.5	Strand:+
TTTCAATTCGTGCCTGAATCTGTTTTA
>Location:NODE_387203_length_2970_cov_21.957239	Coordinate:2019	Reads:1	Hits:2	Allocated_reads:0.5	Strand:+
TTTCAATTCGTGCCTGAATCTGTCTTAC
>Location:NODE_387203_length_2970_cov_21.957239	Coordinate:2019	Reads:1	Hits:2	Allocated_reads:0.5	Strand:+
TTTCAATTCGTGCCTGAATCTGTTTACC
>Location:NODE_387203_length_2970_cov_21.957239	Coordinate:2019	Reads:31	Hits:2	Allocated_reads:15.5	Strand:+
TTTCAATTCGTGCCTGAATCTGTTTTAC
>Location:NODE_387203_length_2970_cov_21.957239	Coordinate:2019	Reads:267	Hits:2	Allocated_reads:133.5	Strand:+
TTTCAATTCGTGCCTGAATCTGTTTTACC
>Location:NODE_387203_length_2970_cov_21.957239	Coordinate:2019	Reads:1	Hits:2	Allocated_reads:0.5	Strand:+
TTTCAATTCGTGCCTGAATCTGTTTTAAGG
>Location:NODE_387203_length_2970_cov_21.957239	Coordinate:2019	Reads:8	Hits:2	Allocated_reads:4	Strand:+
TTTCAATTCGTGCCTGAATCTGTTTTACCA
>Location:NODE_387203_length_2970_cov_21.957239	Coordinate:2019	Reads:7	Hits:2	Allocated_reads:3.5	Strand:+
TTTCAATTCGTGCCTGAATCTGTTTTACCAA
>Location:NODE_387203_length_2970_cov_21.957239	Coordinate:2019	Reads:2	Hits:2	Allocated_reads:1	Strand:+
TTTCAATTCGTGCCTGAATCTGTTTTACCAAA
>Location:NODE_387203_length_2970_cov_21.957239	Coordinate:2019	Reads:1	Hits:2	Allocated_reads:0.5	Strand:+
TTTCAATTCGTGCCTGAATCTGTTTTACCAAAGA
>Location:NODE_387203_length_2970_cov_21.957239	Coordinate:2020	Reads:1	Hits:2	Allocated_reads:0.5	Strand:+
TTCAATTCGTGCCTGAATCTGATTTAC
>Location:NODE_387203_length_2970_cov_21.957239	Coordinate:2020	Reads:1	Hits:2	Allocated_reads:0.5	Strand:+
TTCAATTCGTGCCTGAATCTGTTTTACCA
>Location:NODE_387203_length_2970_cov_21.957239	Coordinate:2021	Reads:1	Hits:2	Allocated_reads:0.5	Strand:+
TCAATTCGTGCCTGAATCTGTTTTACC
>Location:NODE_387203_length_2970_cov_21.957239	Coordinate:2021	Reads:2	Hits:2	Allocated_reads:1	Strand:+
TCAATTCGTGCCTGAATCTGTTTTACCAAA
>Location:NODE_387203_length_2970_cov_21.957239	Coordinate:2021	Reads:1	Hits:2	Allocated_reads:0.5	Strand:+
TCAATTCGTGCCTGAATCTGTTTTACCAAAG
>Location:NODE_387203_length_2970_cov_21.957239	Coordinate:2025	Reads:4	Hits:2	Allocated_reads:2	Strand:+
TTCGTGCCTGAATCTGTTTTACCAAA
>Location:NODE_387203_length_2970_cov_21.957239	Coordinate:2025	Reads:2	Hits:2	Allocated_reads:1	Strand:+
TTCGTGCCTGAATCTGTTTTACCAAAG
>Location:NODE_387203_length_2970_cov_21.957239	Coordinate:2025	Reads:3	Hits:2	Allocated_reads:1.5	Strand:+
TTCGTGCCTGAATCTGTTTTACCAAAGA
>Location:NODE_387203_length_2970_cov_21.957239	Coordinate:2025	Reads:22	Hits:2	Allocated_reads:11	Strand:+
TTCGTGCCTGAATCTGTTTTACCAAAGAG
>Location:NODE_387203_length_2970_cov_21.957239	Coordinate:2025	Reads:14	Hits:2	Allocated_reads:7	Strand:+
TTCGTGCCTGAATCTGTTTTACCAAAGAGT
>Location:NODE_387203_length_2970_cov_21.957239	Coordinate:2025	Reads:1	Hits:2	Allocated_reads:0.5	Strand:+
TTCGTGCCTGAATCTGTTTTACCAAAGAGTGG
>Location:NODE_387203_length_2970_cov_21.957239	Coordinate:2026	Reads:1	Hits:2	Allocated_reads:0.5	Strand:+
TCGTGCCTGAATCTGTTTTACCAAAGAG
>Location:NODE_387203_length_2970_cov_21.957239	Coordinate:2027	Reads:1	Hits:2	Allocated_reads:0.5	Strand:+
CGTGCCTGAATCTGTTTTACCAAA
>Location:NODE_387203_length_2970_cov_21.957239	Coordinate:2027	Reads:1	Hits:2	Allocated_reads:0.5	Strand:+
CGTGCCTGAATCTGTTTTACCAAAGA
>Location:NODE_387203_length_2970_cov_21.957239	Coordinate:2027	Reads:4	Hits:2	Allocated_reads:2	Strand:+
CGTGCCTGAATCTGTTTTACCAAAGAG
>Location:NODE_387203_length_2970_cov_21.957239	Coordinate:2027	Reads:6	Hits:2	Allocated_reads:3	Strand:+
CGTGCCTGAATCTGTTTTACCAAAGAGT
>Location:NODE_387203_length_2970_cov_21.957239	Coordinate:2027	Reads:1	Hits:2	Allocated_reads:0.5	Strand:+
CGTGCCTGAATCTGTTTTACCAAAGAGTGG
>Location:NODE_387203_length_2970_cov_21.957239	Coordinate:2027	Reads:3	Hits:2	Allocated_reads:1.5	Strand:+
CGTGCCTGAATCTGTTTTACCAAAGAGTGGTA
>Location:NODE_387203_length_2970_cov_21.957239	Coordinate:2029	Reads:2	Hits:2	Allocated_reads:1	Strand:+
TGCCTGAATCTGTTTTACCAAAGA
>Location:NODE_387203_length_2970_cov_21.957239	Coordinate:2029	Reads:2	Hits:2	Allocated_reads:1	Strand:+
TGCCTGAATCTGTTTTACCAAAGAG
>Location:NODE_387203_length_2970_cov_21.957239	Coordinate:2029	Reads:7	Hits:2	Allocated_reads:3.5	Strand:+
TGCCTGAATCTGTTTTACCAAAGAGTGG
>Location:NODE_387203_length_2970_cov_21.957239	Coordinate:2029	Reads:3	Hits:2	Allocated_reads:1.5	Strand:+
TGCCTGAATCTGTTTTACCAAAGAGTGGT
>Location:NODE_387203_length_2970_cov_21.957239	Coordinate:2029	Reads:4	Hits:2	Allocated_reads:2	Strand:+
TGCCTGAATCTGTTTTACCAAAGAGTGGTA
>Location:NODE_387203_length_2970_cov_21.957239	Coordinate:2029	Reads:1	Hits:2	Allocated_reads:0.5	Strand:+
TGCCTGAATCTGTTTTACCAAAGAGTGGTACC
>Location:NODE_387203_length_2970_cov_21.957239	Coordinate:2039	Reads:1	Hits:2	Allocated_reads:0.5	Strand:+
TGTTTTACCAAAGAGTGGTACCCC
>Location:NODE_387203_length_2970_cov_21.957239	Coordinate:2039	Reads:1	Hits:2	Allocated_reads:0.5	Strand:+
TGTTTTACCAAAGAGTGGTACCCCTGT
>Location:NODE_387203_length_2970_cov_21.957239	Coordinate:2039	Reads:4	Hits:2	Allocated_reads:2	Strand:+
TGTTTTACCAAAGAGTGGTACCCCTGTCC
>Location:NODE_387203_length_2970_cov_21.957239	Coordinate:2039	Reads:1	Hits:2	Allocated_reads:0.5	Strand:+
TGTTTTACCAAAGAGTGGTACCCCTGTCCTA
>Location:NODE_387203_length_2970_cov_21.957239	Coordinate:2040	Reads:1	Hits:2	Allocated_reads:0.5	Strand:-
GACAGGGGTACCACTCTTTGGTAAAAC
>Location:NODE_387203_length_2970_cov_21.957239	Coordinate:2040	Reads:1	Hits:2	Allocated_reads:0.5	Strand:-
TGGTAGGACAGGGGTACCACTCTTTGGTAAAAC
>Location:NODE_387203_length_2970_cov_21.957239	Coordinate:2044	Reads:1	Hits:2	Allocated_reads:0.5	Strand:-
GGTAGGACAGGGGTACCACCCTTTGGTA
>Location:NODE_387203_length_2970_cov_21.957239	Coordinate:2044	Reads:2	Hits:2	Allocated_reads:1	Strand:-
TGGTAGGACAGGGGTACCACTCTTTGGTA
>Location:NODE_387203_length_2970_cov_21.957239	Coordinate:2045	Reads:1	Hits:2	Allocated_reads:0.5	Strand:-
TGGTAGGACAGGGGTACCACTCTTTGGT
>Location:NODE_387203_length_2970_cov_21.957239	Coordinate:2046	Reads:1	Hits:2	Allocated_reads:0.5	Strand:-
TGGTAGGACAGGGGTACCACTCTTTGG
>Location:NODE_387203_length_2970_cov_21.957239	Coordinate:2047	Reads:1	Hits:2	Allocated_reads:0.5	Strand:-
TGGTAGGACAGGGGTACCACTCTTTG
>Location:NODE_387203_length_2970_cov_21.957239	Coordinate:2054	Reads:1	Hits:2	Allocated_reads:0.5	Strand:+
TGGTACCCCTGTCCTACCACATCCC
>Location:NODE_387203_length_2970_cov_21.957239	Coordinate:2054	Reads:1	Hits:2	Allocated_reads:0.5	Strand:+
TGGTACCCCTGTCCTACCACATCCCCCTC
>Location:NODE_387203_length_2970_cov_21.957239	Coordinate:2057	Reads:1	Hits:2	Allocated_reads:0.5	Strand:+
TACCCCTGTCCTACCACATCCCCC
>Location:NODE_387203_length_2970_cov_21.957239	Coordinate:2057	Reads:2	Hits:2	Allocated_reads:1	Strand:+
TACCCCTGTCCTACCACATCCCCCT
>Location:NODE_387203_length_2970_cov_21.957239	Coordinate:2057	Reads:1	Hits:2	Allocated_reads:0.5	Strand:+
TACCCCTGTCCTACCACATCCCCCTC
>Location:NODE_387203_length_2970_cov_21.957239	Coordinate:2063	Reads:8	Hits:2	Allocated_reads:4	Strand:+
TGTCCTACCACATCCCCCTCTATGACA
>Location:NODE_387203_length_2970_cov_21.957239	Coordinate:2063	Reads:1	Hits:2	Allocated_reads:0.5	Strand:+
TGTCCTACCACATCCCCCTCTATGACACC
>Location:NODE_387203_length_2970_cov_21.957239	Coordinate:2063	Reads:1	Hits:2	Allocated_reads:0.5	Strand:+
TGTCCTACCACATCCCCCTCTATGACATGT
>Location:NODE_387203_length_2970_cov_21.957239	Coordinate:2063	Reads:2	Hits:2	Allocated_reads:1	Strand:+
TGTCCTACCACATCCCCCTCTATGACATCCT
>Location:NODE_387203_length_2970_cov_21.957239	Coordinate:2065	Reads:1	Hits:2	Allocated_reads:0.5	Strand:+
TCCTACCACATCCCCCTCTATGACATC
>Location:NODE_387203_length_2970_cov_21.957239	Coordinate:2065	Reads:4	Hits:2	Allocated_reads:2	Strand:+
TCCTACCACATCCCCCTCTATGACATCC
>Location:NODE_387203_length_2970_cov_21.957239	Coordinate:2068	Reads:2	Hits:2	Allocated_reads:1	Strand:+
TACCACATCCCCCTCTATGACATCCTGCAG
>Location:NODE_387203_length_2970_cov_21.957239	Coordinate:2073	Reads:1	Hits:2	Allocated_reads:0.5	Strand:-
CAAGTCACTGCAGGATGTCATAGAGGGGGATG
>Location:NODE_387203_length_2970_cov_21.957239	Coordinate:2079	Reads:1	Hits:2	Allocated_reads:0.5	Strand:-
CCCAAGTCACTGCAGGATGTCATAGAGG
>Location:NODE_387203_length_2970_cov_21.957239	Coordinate:2081	Reads:1	Hits:2	Allocated_reads:0.5	Strand:+
TCTATGACATCCTGCAGTGACTTGGGAT
>Location:NODE_387203_length_2970_cov_21.957239	Coordinate:2083	Reads:1	Hits:2	Allocated_reads:0.5	Strand:+
TATGACATCCTGCAGTGACTTGGGATA
>Location:NODE_387203_length_2970_cov_21.957239	Coordinate:2083	Reads:1	Hits:2	Allocated_reads:0.5	Strand:+
TATGACATCCTGCAGTGACTTGGGATACAT
>Location:NODE_387203_length_2970_cov_21.957239	Coordinate:2085	Reads:1	Hits:2	Allocated_reads:0.5	Strand:+
TGACATCCTGCAGTGACTTGGGATACATC
>Location:NODE_387203_length_2970_cov_21.957239	Coordinate:2085	Reads:1	Hits:2	Allocated_reads:0.5	Strand:+
TGACATCCTGCAGTGACTTGGGATACAGCT
>Location:NODE_387203_length_2970_cov_21.957239	Coordinate:2087	Reads:1	Hits:2	Allocated_reads:0.5	Strand:+
ACATCCTGCAGTGACTTGGGATACATC
>Location:NODE_387203_length_2970_cov_21.957239	Coordinate:2090	Reads:5	Hits:2	Allocated_reads:2.5	Strand:+
TCCTGCAGTGACTTGGGATACATC
>Location:NODE_387203_length_2970_cov_21.957239	Coordinate:2090	Reads:1	Hits:2	Allocated_reads:0.5	Strand:+
TCCTGCAGTGACTTGGGATACATCGC
>Location:NODE_387203_length_2970_cov_21.957239	Coordinate:2090	Reads:3	Hits:2	Allocated_reads:1.5	Strand:+
TCCTGCAGTGACTTGGGATACATCGCA
>Location:NODE_387203_length_2970_cov_21.957239	Coordinate:2090	Reads:1	Hits:2	Allocated_reads:0.5	Strand:+
TCCTGCAGTGACTTGGGATACATCGCAA
>Location:NODE_387203_length_2970_cov_21.957239	Coordinate:2090	Reads:8	Hits:2	Allocated_reads:4	Strand:+
TCCTGCAGTGACTTGGGATACATCGCAAC
>Location:NODE_387203_length_2970_cov_21.957239	Coordinate:2090	Reads:6	Hits:2	Allocated_reads:3	Strand:+
TCCTGCAGTGACTTGGGATACATCGCAACC
>Location:NODE_387203_length_2970_cov_21.957239	Coordinate:2090	Reads:2	Hits:2	Allocated_reads:1	Strand:+
TCCTGCAGTGACTTGGGATACATCGCAACCA
>Location:NODE_387203_length_2970_cov_21.957239	Coordinate:2091	Reads:1	Hits:2	Allocated_reads:0.5	Strand:+
CCTGCAGTGACTTGGGATACATCGCAACC
>Location:NODE_387203_length_2970_cov_21.957239	Coordinate:2092	Reads:2	Hits:2	Allocated_reads:1	Strand:+
CTGCAGTGACTTGGGATACATCGCAACCAGT
>Location:NODE_387203_length_2970_cov_21.957239	Coordinate:2093	Reads:1	Hits:2	Allocated_reads:0.5	Strand:+
TGCAGTGACTTGGGATACATCGCAACCA
>Location:NODE_387203_length_2970_cov_21.957239	Coordinate:2093	Reads:5	Hits:2	Allocated_reads:2.5	Strand:+
TGCAGTGACTTGGGATACATCGCAACCAGT
>Location:NODE_387203_length_2970_cov_21.957239	Coordinate:2093	Reads:1	Hits:2	Allocated_reads:0.5	Strand:+
TGCAGTGACTTGGGATACATCGCAACCAGTT
>Location:NODE_387203_length_2970_cov_21.957239	Coordinate:2094	Reads:1	Hits:2	Allocated_reads:0.5	Strand:+
GCAGTGACTTGGGATACATCGCAACCAGT
>Location:NODE_387203_length_2970_cov_21.957239	Coordinate:2095	Reads:1	Hits:2	Allocated_reads:0.5	Strand:+
CAGTGACTTGGGATACATCGCAACC
>Location:NODE_387203_length_2970_cov_21.957239	Coordinate:2095	Reads:1	Hits:2	Allocated_reads:0.5	Strand:+
CAGTGACTTGGGATACATCGCAACCAG
>Location:NODE_387203_length_2970_cov_21.957239	Coordinate:2095	Reads:7	Hits:2	Allocated_reads:3.5	Strand:+
CAGTGACTTGGGATACATCGCAACCAGT
>Location:NODE_387203_length_2970_cov_21.957239	Coordinate:2095	Reads:5	Hits:2	Allocated_reads:2.5	Strand:+
CAGTGACTTGGGATACATCGCAACCAGTT
>Location:NODE_387203_length_2970_cov_21.957239	Coordinate:2096	Reads:3	Hits:2	Allocated_reads:1.5	Strand:+
AGTGACTTGGGATACATCGCAACCAGT
>Location:NODE_387203_length_2970_cov_21.957239	Coordinate:2096	Reads:1	Hits:2	Allocated_reads:0.5	Strand:+
AGTGACTTGGGATACATCGCAACCAGTT
>Location:NODE_387203_length_2970_cov_21.957239	Coordinate:2097	Reads:1	Hits:2	Allocated_reads:0.5	Strand:+
GTGACTTGGGATACATCGCAACCAGTTTTT
>Location:NODE_387203_length_2970_cov_21.957239	Coordinate:2098	Reads:1	Hits:2	Allocated_reads:0.5	Strand:+
TGACTTGGGATACATCGCAACCAGT
>Location:NODE_387203_length_2970_cov_21.957239	Coordinate:2102	Reads:1	Hits:2	Allocated_reads:0.5	Strand:+
TTGGGATACATCGCAACCAGTTTTTTTGCA
>Location:NODE_387203_length_2970_cov_21.957239	Coordinate:2103	Reads:5	Hits:2	Allocated_reads:2.5	Strand:+
TGGGATACATCGCAACCAGTTTTTTTGCA
>Location:NODE_387203_length_2970_cov_21.957239	Coordinate:2103	Reads:1	Hits:2	Allocated_reads:0.5	Strand:+
TGGGATACATCGCAACCAGTTTTTTTGCAAT
>Location:NODE_387203_length_2970_cov_21.957239	Coordinate:2110	Reads:1	Hits:2	Allocated_reads:0.5	Strand:+
CATCGCAACCAGTTTTTTTGCAATTTCAGT
>Location:NODE_387203_length_2970_cov_21.957239	Coordinate:2111	Reads:1	Hits:2	Allocated_reads:0.5	Strand:-
ACTGAAATTGCAAAAAAACTGGTTGCGAT
>Location:NODE_387203_length_2970_cov_21.957239	Coordinate:2112	Reads:1	Hits:2	Allocated_reads:0.5	Strand:+
TCGCAACCAGTTTTTTTGCAATTTCAGT
>Location:NODE_387203_length_2970_cov_21.957239	Coordinate:2116	Reads:3	Hits:2	Allocated_reads:1.5	Strand:+
AACCAGTTTTTTTGCAATTTCAGTCGAGGC
>Location:NODE_387203_length_2970_cov_21.957239	Coordinate:2117	Reads:1	Hits:2	Allocated_reads:0.5	Strand:+
ACCAGTTTTTTTGCAATTTCAGTCGAGGCT
>Location:NODE_387203_length_2970_cov_21.957239	Coordinate:2117	Reads:1	Hits:2	Allocated_reads:0.5	Strand:+
ACCAGTTTTTTTGCAATTTCAGTCGAGGCTC
>Location:NODE_387203_length_2970_cov_21.957239	Coordinate:2117	Reads:1	Hits:2	Allocated_reads:0.5	Strand:-
CCTCGACTGAAATTGCAAAAAAACTGGT
>Location:NODE_387203_length_2970_cov_21.957239	Coordinate:2117	Reads:1	Hits:2	Allocated_reads:0.5	Strand:-
TCGACTGAAATTGCAAAAAAACTGGT
>Location:NODE_387203_length_2970_cov_21.957239	Coordinate:2118	Reads:4	Hits:2	Allocated_reads:2	Strand:+
CCAGTTTTTTTGCAATTTCAGTCGAGGC
>Location:NODE_387203_length_2970_cov_21.957239	Coordinate:2122	Reads:6	Hits:2	Allocated_reads:3	Strand:+
TTTTTTTGCAATTTCAGTCGAGGCTCTTC
>Location:NODE_387203_length_2970_cov_21.957239	Coordinate:2123	Reads:1	Hits:2	Allocated_reads:0.5	Strand:+
TTTTTTGCAATTTCAGTCGAGGCG
>Location:NODE_387203_length_2970_cov_21.957239	Coordinate:2123	Reads:2	Hits:2	Allocated_reads:1	Strand:+
TTTTTTGCAATTTCAGTCGAGGCT
>Location:NODE_387203_length_2970_cov_21.957239	Coordinate:2123	Reads:1	Hits:2	Allocated_reads:0.5	Strand:+
TTTTTTGCAATTTCAGTCGAGGCTC
>Location:NODE_387203_length_2970_cov_21.957239	Coordinate:2123	Reads:6	Hits:2	Allocated_reads:3	Strand:+
TTTTTTGCAATTTCAGTCGAGGCTCT
>Location:NODE_387203_length_2970_cov_21.957239	Coordinate:2123	Reads:14	Hits:2	Allocated_reads:7	Strand:+
TTTTTTGCAATTTCAGTCGAGGCTCTT
>Location:NODE_387203_length_2970_cov_21.957239	Coordinate:2123	Reads:1	Hits:2	Allocated_reads:0.5	Strand:+
TTTTTTGCAATTTCAGTCGAGGCACTTC
>Location:NODE_387203_length_2970_cov_21.957239	Coordinate:2123	Reads:1	Hits:2	Allocated_reads:0.5	Strand:+
TTTTTTGCAATTTCAGTCGAGGCTCATC
>Location:NODE_387203_length_2970_cov_21.957239	Coordinate:2123	Reads:1	Hits:2	Allocated_reads:0.5	Strand:+
TTTTTTGCAATTTCAGTCGAGGCTCTTT
>Location:NODE_387203_length_2970_cov_21.957239	Coordinate:2123	Reads:114	Hits:2	Allocated_reads:57	Strand:+
TTTTTTGCAATTTCAGTCGAGGCTCTTC
>Location:NODE_387203_length_2970_cov_21.957239	Coordinate:2123	Reads:10	Hits:2	Allocated_reads:5	Strand:+
TTTTTTGCAATTTCAGTCGAGGCTCTTCT
>Location:NODE_387203_length_2970_cov_21.957239	Coordinate:2123	Reads:2	Hits:2	Allocated_reads:1	Strand:+
TTTTTTGCAATTTCAGTCGAGGCTCTTCTA
>Location:NODE_387203_length_2970_cov_21.957239	Coordinate:2123	Reads:1	Hits:2	Allocated_reads:0.5	Strand:+
TTTTTTGCAATTTCAGTCGAGGCTCTTCTAC
>Location:NODE_387203_length_2970_cov_21.957239	Coordinate:2123	Reads:1	Hits:2	Allocated_reads:0.5	Strand:+
TTTTTTGCAATTTCAGTCGAGGCTCTTCTACT
>Location:NODE_387203_length_2970_cov_21.957239	Coordinate:2124	Reads:1	Hits:2	Allocated_reads:0.5	Strand:+
TTTTTGCAATTTCAGTCGAGGCTCTT
>Location:NODE_387203_length_2970_cov_21.957239	Coordinate:2124	Reads:42	Hits:2	Allocated_reads:21	Strand:+
TTTTTGCAATTTCAGTCGAGGCTCTTC
>Location:NODE_387203_length_2970_cov_21.957239	Coordinate:2124	Reads:15	Hits:2	Allocated_reads:7.5	Strand:+
TTTTTGCAATTTCAGTCGAGGCTCTTCT
>Location:NODE_387203_length_2970_cov_21.957239	Coordinate:2124	Reads:6	Hits:2	Allocated_reads:3	Strand:+
TTTTTGCAATTTCAGTCGAGGCTCTTCTA
>Location:NODE_387203_length_2970_cov_21.957239	Coordinate:2124	Reads:7	Hits:2	Allocated_reads:3.5	Strand:+
TTTTTGCAATTTCAGTCGAGGCTCTTCTAC
>Location:NODE_387203_length_2970_cov_21.957239	Coordinate:2124	Reads:1	Hits:2	Allocated_reads:0.5	Strand:+
TTTTTGCAATTTCAGTCGAGGCTCTTCTACT
>Location:NODE_387203_length_2970_cov_21.957239	Coordinate:2125	Reads:1	Hits:2	Allocated_reads:0.5	Strand:+
TTTTGCAATTTCAGTCGAGGCTCT
>Location:NODE_387203_length_2970_cov_21.957239	Coordinate:2125	Reads:17	Hits:2	Allocated_reads:8.5	Strand:+
TTTTGCAATTTCAGTCGAGGCTCTTC
>Location:NODE_387203_length_2970_cov_21.957239	Coordinate:2125	Reads:3	Hits:2	Allocated_reads:1.5	Strand:+
TTTTGCAATTTCAGTCGAGGCTCTTCT
>Location:NODE_387203_length_2970_cov_21.957239	Coordinate:2125	Reads:4	Hits:2	Allocated_reads:2	Strand:+
TTTTGCAATTTCAGTCGAGGCTCTTCTA
>Location:NODE_387203_length_2970_cov_21.957239	Coordinate:2125	Reads:8	Hits:2	Allocated_reads:4	Strand:+
TTTTGCAATTTCAGTCGAGGCTCTTCTAC
>Location:NODE_387203_length_2970_cov_21.957239	Coordinate:2125	Reads:4	Hits:2	Allocated_reads:2	Strand:+
TTTTGCAATTTCAGTCGAGGCTCTTCTACT
>Location:NODE_387203_length_2970_cov_21.957239	Coordinate:2125	Reads:1	Hits:2	Allocated_reads:0.5	Strand:+
TTTTGCAATTTCAGTCGAGGCTCTTCTACTT
>Location:NODE_387203_length_2970_cov_21.957239	Coordinate:2126	Reads:1	Hits:2	Allocated_reads:0.5	Strand:+
TTTGCAATTTCAGTCGAGGCTCTT
>Location:NODE_387203_length_2970_cov_21.957239	Coordinate:2126	Reads:1	Hits:2	Allocated_reads:0.5	Strand:+
TTTGCAATTTCAGTCGAGGCTCTTC
>Location:NODE_387203_length_2970_cov_21.957239	Coordinate:2126	Reads:1	Hits:2	Allocated_reads:0.5	Strand:+
TTTGCAATTTCAGTCGAGGCTCTTCT
>Location:NODE_387203_length_2970_cov_21.957239	Coordinate:2126	Reads:1	Hits:2	Allocated_reads:0.5	Strand:+
TTTGCAATTTCAGTCGAGGCTCATCTAC
>Location:NODE_387203_length_2970_cov_21.957239	Coordinate:2126	Reads:20	Hits:2	Allocated_reads:10	Strand:+
TTTGCAATTTCAGTCGAGGCTCTTCTAC
>Location:NODE_387203_length_2970_cov_21.957239	Coordinate:2126	Reads:18	Hits:2	Allocated_reads:9	Strand:+
TTTGCAATTTCAGTCGAGGCTCTTCTACT
>Location:NODE_387203_length_2970_cov_21.957239	Coordinate:2126	Reads:9	Hits:2	Allocated_reads:4.5	Strand:+
TTTGCAATTTCAGTCGAGGCTCTTCTACTT
>Location:NODE_387203_length_2970_cov_21.957239	Coordinate:2127	Reads:8	Hits:2	Allocated_reads:4	Strand:+
TTGCAATTTCAGTCGAGGCTCTTC
>Location:NODE_387203_length_2970_cov_21.957239	Coordinate:2127	Reads:8	Hits:2	Allocated_reads:4	Strand:+
TTGCAATTTCAGTCGAGGCTCTTCT
>Location:NODE_387203_length_2970_cov_21.957239	Coordinate:2127	Reads:6	Hits:2	Allocated_reads:3	Strand:+
TTGCAATTTCAGTCGAGGCTCTTCTA
>Location:NODE_387203_length_2970_cov_21.957239	Coordinate:2127	Reads:1	Hits:2	Allocated_reads:0.5	Strand:+
TTGCAATTTCAGTCGAGGCTCTTCTAG
>Location:NODE_387203_length_2970_cov_21.957239	Coordinate:2127	Reads:2	Hits:2	Allocated_reads:1	Strand:+
TTGCAATTTCAGTCGAGGCTCTTATAC
>Location:NODE_387203_length_2970_cov_21.957239	Coordinate:2127	Reads:323	Hits:2	Allocated_reads:161.5	Strand:+
TTGCAATTTCAGTCGAGGCTCTTCTAC
>Location:NODE_387203_length_2970_cov_21.957239	Coordinate:2127	Reads:1	Hits:2	Allocated_reads:0.5	Strand:+
TTGCAATTTCAGTCGAGGCTCTTCTATT
>Location:NODE_387203_length_2970_cov_21.957239	Coordinate:2127	Reads:143	Hits:2	Allocated_reads:71.5	Strand:+
TTGCAATTTCAGTCGAGGCTCTTCTACT
>Location:NODE_387203_length_2970_cov_21.957239	Coordinate:2127	Reads:1	Hits:2	Allocated_reads:0.5	Strand:+
TTGCAATTTCAGTCGAGGCTCCTCTACTT
>Location:NODE_387203_length_2970_cov_21.957239	Coordinate:2127	Reads:96	Hits:2	Allocated_reads:48	Strand:+
TTGCAATTTCAGTCGAGGCTCTTCTACTT
>Location:NODE_387203_length_2970_cov_21.957239	Coordinate:2127	Reads:6	Hits:2	Allocated_reads:3	Strand:+
TTGCAATTTCAGTCGAGGCTCTTCTACTTG
>Location:NODE_387203_length_2970_cov_21.957239	Coordinate:2127	Reads:1	Hits:2	Allocated_reads:0.5	Strand:+
TTGCAATTTCAGTCGAGGCTCTTCTACTTGG
>Location:NODE_387203_length_2970_cov_21.957239	Coordinate:2127	Reads:1	Hits:2	Allocated_reads:0.5	Strand:+
TTGCAATTTCAGTCGAGGCTCTTCTACTTGGA
>Location:NODE_387203_length_2970_cov_21.957239	Coordinate:2127	Reads:1	Hits:2	Allocated_reads:0.5	Strand:+
TTGCAATTTCAGTCGAGGCTCTTCTACTTGGAGA
>Location:NODE_387203_length_2970_cov_21.957239	Coordinate:2128	Reads:1	Hits:2	Allocated_reads:0.5	Strand:+
TGCAATTTCAGTCGAGGCTCTTCT
>Location:NODE_387203_length_2970_cov_21.957239	Coordinate:2128	Reads:25	Hits:2	Allocated_reads:12.5	Strand:+
TGCAATTTCAGTCGAGGCTCTTCTAC
>Location:NODE_387203_length_2970_cov_21.957239	Coordinate:2128	Reads:30	Hits:2	Allocated_reads:15	Strand:+
TGCAATTTCAGTCGAGGCTCTTCTACT
>Location:NODE_387203_length_2970_cov_21.957239	Coordinate:2128	Reads:1	Hits:2	Allocated_reads:0.5	Strand:+
TGCAATTTCAGTCGAGGCTCTTCTACGA
>Location:NODE_387203_length_2970_cov_21.957239	Coordinate:2128	Reads:41	Hits:2	Allocated_reads:20.5	Strand:+
TGCAATTTCAGTCGAGGCTCTTCTACTT
>Location:NODE_387203_length_2970_cov_21.957239	Coordinate:2128	Reads:1	Hits:2	Allocated_reads:0.5	Strand:+
TGCAATTTCAGTCGAGGCTCTTCTGCTTG
>Location:NODE_387203_length_2970_cov_21.957239	Coordinate:2128	Reads:14	Hits:2	Allocated_reads:7	Strand:+
TGCAATTTCAGTCGAGGCTCTTCTACTTG
>Location:NODE_387203_length_2970_cov_21.957239	Coordinate:2128	Reads:1	Hits:2	Allocated_reads:0.5	Strand:+
TGCAATTTCAGTCGAGGCTCTTCTACTTGG
>Location:NODE_387203_length_2970_cov_21.957239	Coordinate:2128	Reads:1	Hits:2	Allocated_reads:0.5	Strand:+
TGCAATTTCAGTCGAGGCTCTTCTGCTTGG
>Location:NODE_387203_length_2970_cov_21.957239	Coordinate:2128	Reads:7	Hits:2	Allocated_reads:3.5	Strand:+
TGCAATTTCAGTCGAGGCTCTTCTACTTGGA
>Location:NODE_387203_length_2970_cov_21.957239	Coordinate:2128	Reads:2	Hits:2	Allocated_reads:1	Strand:+
TGCAATTTCAGTCGAGGCTCTTCTACTTGGAGA
>Location:NODE_387203_length_2970_cov_21.957239	Coordinate:2129	Reads:3	Hits:2	Allocated_reads:1.5	Strand:+
GCAATTTCAGTCGAGGCTCTTCTACTT
>Location:NODE_387203_length_2970_cov_21.957239	Coordinate:2131	Reads:1	Hits:2	Allocated_reads:0.5	Strand:+
AATTTCAGTCGAGGCTCTTCTACT
>Location:NODE_387203_length_2970_cov_21.957239	Coordinate:2131	Reads:2	Hits:2	Allocated_reads:1	Strand:+
AATTTCAGTCGAGGCTCTTCTACTTGGA
>Location:NODE_387203_length_2970_cov_21.957239	Coordinate:2131	Reads:1	Hits:2	Allocated_reads:0.5	Strand:-
TCTCCAAGTAGAAGAGCCTCGACTGAAATT
>Location:NODE_387203_length_2970_cov_21.957239	Coordinate:2132	Reads:1	Hits:2	Allocated_reads:0.5	Strand:+
ATTTCAGTCGAGGCTCTTCTACTTGGA
>Location:NODE_387203_length_2970_cov_21.957239	Coordinate:2132	Reads:2	Hits:2	Allocated_reads:1	Strand:+
ATTTCAGTCGAGGCTCTTCTACTTGGAGA
>Location:NODE_387203_length_2970_cov_21.957239	Coordinate:2133	Reads:1	Hits:2	Allocated_reads:0.5	Strand:-
TCTCCAAGTAGAAGAGCCTCGACTGAAA
>Location:NODE_387203_length_2970_cov_21.957239	Coordinate:2133	Reads:2	Hits:2	Allocated_reads:1	Strand:+
TTTCAGTCGAGGCTCTTCTACTTGG
>Location:NODE_387203_length_2970_cov_21.957239	Coordinate:2133	Reads:1	Hits:2	Allocated_reads:0.5	Strand:+
TTTCAGTCGAGGCTCTTCTACTTGGT
>Location:NODE_387203_length_2970_cov_21.957239	Coordinate:2133	Reads:2	Hits:2	Allocated_reads:1	Strand:+
TTTCAGTCGAGGCTCTTCTACTTGGA
>Location:NODE_387203_length_2970_cov_21.957239	Coordinate:2133	Reads:1	Hits:2	Allocated_reads:0.5	Strand:+
TTTCAGTCGAGGCTCTTCTACTTGGAG
>Location:NODE_387203_length_2970_cov_21.957239	Coordinate:2133	Reads:54	Hits:2	Allocated_reads:27	Strand:+
TTTCAGTCGAGGCTCTTCTACTTGGAGA
>Location:NODE_387203_length_2970_cov_21.957239	Coordinate:2133	Reads:2	Hits:2	Allocated_reads:1	Strand:+
TTTCAGTCGAGGCTCTTCTACTTGGAGAGG
>Location:NODE_387203_length_2970_cov_21.957239	Coordinate:2134	Reads:6	Hits:2	Allocated_reads:3	Strand:+
TTCAGTCGAGGCTCTTCTACTTGGAGA
>Location:NODE_387203_length_2970_cov_21.957239	Coordinate:2135	Reads:9	Hits:2	Allocated_reads:4.5	Strand:+
TCAGTCGAGGCTCTTCTACTTGGAGA
>Location:NODE_387203_length_2970_cov_21.957239	Coordinate:2135	Reads:2	Hits:2	Allocated_reads:1	Strand:+
TCAGTCGAGGCTCTTCTACTTGGAGAGG
>Location:NODE_387203_length_2970_cov_21.957239	Coordinate:2137	Reads:4	Hits:2	Allocated_reads:2	Strand:-
TCTCCAAGTAGAAGAGCCTCGACT
>Location:NODE_387203_length_2970_cov_21.957239	Coordinate:2137	Reads:1	Hits:2	Allocated_reads:0.5	Strand:-
TGCCTCTCCAAGTAGAAGAGCCTCGACT
>Location:NODE_387203_length_2970_cov_21.957239	Coordinate:2144	Reads:1	Hits:2	Allocated_reads:0.5	Strand:-
TGAAAGCCTGTGCCTCTCCAAGTAGAAGAGC
>Location:NODE_387203_length_2970_cov_21.957239	Coordinate:2146	Reads:3	Hits:2	Allocated_reads:1.5	Strand:-
TGAAAGCCTGTGCCTCTCCAAGTAGAAGA
>Location:NODE_387203_length_2970_cov_21.957239	Coordinate:2148	Reads:1	Hits:2	Allocated_reads:0.5	Strand:-
TGAAAGCCTGTGCCTCTCCAAGTAGAA
>Location:NODE_387203_length_2970_cov_21.957239	Coordinate:2148	Reads:1	Hits:2	Allocated_reads:0.5	Strand:+
TTCTACTTGGAGAGGCACAGGCTTTCATC
>Location:NODE_387203_length_2970_cov_21.957239	Coordinate:2149	Reads:1	Hits:2	Allocated_reads:0.5	Strand:-
TGAAAGCCTGTGCCTCTCCAAGTAGA
>Location:NODE_387203_length_2970_cov_21.957239	Coordinate:2151	Reads:3	Hits:2	Allocated_reads:1.5	Strand:+
TACTTGGAGAGGCACAGGCTTTCATC
>Location:NODE_387203_length_2970_cov_21.957239	Coordinate:2151	Reads:7	Hits:2	Allocated_reads:3.5	Strand:+
TACTTGGAGAGGCACAGGCTTTCATCATC
>Location:NODE_387203_length_2970_cov_21.957239	Coordinate:2152	Reads:1	Hits:2	Allocated_reads:0.5	Strand:-
GATGAAAGCCTGTGCCTCTCCAAGT
>Location:NODE_387203_length_2970_cov_21.957239	Coordinate:2152	Reads:1	Hits:2	Allocated_reads:0.5	Strand:-
GATGATGAAAGCCTGTGCCTCTCCAAGT
>Location:NODE_387203_length_2970_cov_21.957239	Coordinate:2154	Reads:1	Hits:2	Allocated_reads:0.5	Strand:-
GATGATGAAAGCCTGTGCCTCTCCAA
>Location:NODE_387203_length_2970_cov_21.957239	Coordinate:2155	Reads:1	Hits:2	Allocated_reads:0.5	Strand:+
TGGAGAGGCACAGGCTTTCATCATC
>Location:NODE_387203_length_2970_cov_21.957239	Coordinate:2156	Reads:1	Hits:2	Allocated_reads:0.5	Strand:-
AGATGATGAAAGCCTGTGCCTCTCC
>Location:NODE_387203_length_2970_cov_21.957239	Coordinate:2156	Reads:1	Hits:2	Allocated_reads:0.5	Strand:-
GAGATGATGAAAGCCTGTGCCTCTCC
>Location:NODE_387203_length_2970_cov_21.957239	Coordinate:2158	Reads:2	Hits:2	Allocated_reads:1	Strand:-
AAGGAGATGATGAAAGCCTGTGCCTCT
>Location:NODE_387203_length_2970_cov_21.957239	Coordinate:2158	Reads:1	Hits:2	Allocated_reads:0.5	Strand:-
GTGAAGGAGATGATGAAAGCCTGTGCCTCT
>Location:NODE_387203_length_2970_cov_21.957239	Coordinate:2159	Reads:1	Hits:2	Allocated_reads:0.5	Strand:-
AAGGAGATGATGAAAGCCTGTGCCTC
>Location:NODE_387203_length_2970_cov_21.957239	Coordinate:2159	Reads:2	Hits:2	Allocated_reads:1	Strand:-
GTGAAGGAGATGATGAAAGCCTGTGCCTC
>Location:NODE_387203_length_2970_cov_21.957239	Coordinate:2160	Reads:7	Hits:2	Allocated_reads:3.5	Strand:-
AAGGAGATGATGAAAGCCTGTGCCT
>Location:NODE_387203_length_2970_cov_21.957239	Coordinate:2160	Reads:2	Hits:2	Allocated_reads:1	Strand:-
GTGAAGGAGATGATGAAAGCCTGTGCCT
>Location:NODE_387203_length_2970_cov_21.957239	Coordinate:2160	Reads:1	Hits:2	Allocated_reads:0.5	Strand:-
TGTGAAGGAGATGATGAAAGCCTATGCCT
>Location:NODE_387203_length_2970_cov_21.957239	Coordinate:2160	Reads:3	Hits:2	Allocated_reads:1.5	Strand:-
TGTGAAGGAGATGATGAAAGCCTGTGCCT
>Location:NODE_387203_length_2970_cov_21.957239	Coordinate:2161	Reads:1	Hits:2	Allocated_reads:0.5	Strand:+
GGCACAGGCTTTCATCATCTCCTTCACAA
>Location:NODE_387203_length_2970_cov_21.957239	Coordinate:2161	Reads:1	Hits:2	Allocated_reads:0.5	Strand:-
GTGAAGGAGATGATGAAAGCCTGTGCC
>Location:NODE_387203_length_2970_cov_21.957239	Coordinate:2161	Reads:8	Hits:2	Allocated_reads:4	Strand:-
TTGTGAAGGAGATGATGAAAGCCTGTGCC
>Location:NODE_387203_length_2970_cov_21.957239	Coordinate:2162	Reads:1	Hits:2	Allocated_reads:0.5	Strand:-
TTGTGAAGGAGATGATGAAAGCCTGTGC
>Location:NODE_387203_length_2970_cov_21.957239	Coordinate:2163	Reads:2	Hits:2	Allocated_reads:1	Strand:+
CACAGGCTTTCATCATCTCCTTCACAATGA
>Location:NODE_387203_length_2970_cov_21.957239	Coordinate:2164	Reads:1	Hits:2	Allocated_reads:0.5	Strand:-
TTGTGAAGGAGATGATGAAAGCCTGT
>Location:NODE_387203_length_2970_cov_21.957239	Coordinate:2165	Reads:1	Hits:2	Allocated_reads:0.5	Strand:+
CAGGCTTTCATCATCTCCTTCACAATG
>Location:NODE_387203_length_2970_cov_21.957239	Coordinate:2165	Reads:25	Hits:2	Allocated_reads:12.5	Strand:+
CAGGCTTTCATCATCTCCTTCACAATGA
>Location:NODE_387203_length_2970_cov_21.957239	Coordinate:2166	Reads:1	Hits:2	Allocated_reads:0.5	Strand:-
TCATTGTGAAGGAGATGATGAAAGCCT
>Location:NODE_387203_length_2970_cov_21.957239	Coordinate:2171	Reads:1	Hits:2	Allocated_reads:0.5	Strand:+
TTCATCATCTCCTTCACAATGATGCGGA
>Location:NODE_387203_length_2970_cov_21.957239	Coordinate:2172	Reads:1	Hits:2	Allocated_reads:0.5	Strand:+
TCATCATCTCCTTCACAATGATGCGGA
>Location:NODE_387203_length_2970_cov_21.957239	Coordinate:2172	Reads:1	Hits:2	Allocated_reads:0.5	Strand:+
TCATCATCTCCTTCACAATGATGCGGAT
>Location:NODE_387203_length_2970_cov_21.957239	Coordinate:2175	Reads:1	Hits:2	Allocated_reads:0.5	Strand:+
TCATCTCCTTCACAATGATGCGGATCAT
>Location:NODE_387203_length_2970_cov_21.957239	Coordinate:2175	Reads:5	Hits:2	Allocated_reads:2.5	Strand:+
TCATCTCCTTCACAATGATGCGGATCATC
>Location:NODE_387203_length_2970_cov_21.957239	Coordinate:2176	Reads:1	Hits:2	Allocated_reads:0.5	Strand:+
CATCTCCTTCACAATGATGCGGATCATC
>Location:NODE_387203_length_2970_cov_21.957239	Coordinate:2177	Reads:2	Hits:2	Allocated_reads:1	Strand:+
ATCTCCTTCACAATGATGCGGATCATCT
>Location:NODE_387203_length_2970_cov_21.957239	Coordinate:2178	Reads:1	Hits:2	Allocated_reads:0.5	Strand:-
GAGATGATCCGCATCATTGTGAAGGAGA
>Location:NODE_387203_length_2970_cov_21.957239	Coordinate:2178	Reads:1	Hits:2	Allocated_reads:0.5	Strand:+
TCTCCTTCACAATGATGCGGATCATC
>Location:NODE_387203_length_2970_cov_21.957239	Coordinate:2178	Reads:1	Hits:2	Allocated_reads:0.5	Strand:+
TCTCCTTCACAATGATGCGGATCATCT
>Location:NODE_387203_length_2970_cov_21.957239	Coordinate:2178	Reads:2	Hits:2	Allocated_reads:1	Strand:+
TCTCCTTCACAATGATGCGGATCATCTCC
>Location:NODE_387203_length_2970_cov_21.957239	Coordinate:2178	Reads:1	Hits:2	Allocated_reads:0.5	Strand:+
TCTCCTTCACAATGATGCGGATCATCTCCC
>Location:NODE_387203_length_2970_cov_21.957239	Coordinate:2179	Reads:1	Hits:2	Allocated_reads:0.5	Strand:+
CTCCTTCACAATGATGCGGATCATCTC
>Location:NODE_387203_length_2970_cov_21.957239	Coordinate:2179	Reads:3	Hits:2	Allocated_reads:1.5	Strand:+
CTCCTTCACAATGATGCGGATCATCTCCC
>Location:NODE_387203_length_2970_cov_21.957239	Coordinate:2179	Reads:1	Hits:2	Allocated_reads:0.5	Strand:+
CTCCTTCACAATGATGCGGATCATCTCCCTCCT
>Location:NODE_387203_length_2970_cov_21.957239	Coordinate:2180	Reads:1	Hits:2	Allocated_reads:0.5	Strand:+
TCCTTCACAATGATGCGGATCATCTC
>Location:NODE_387203_length_2970_cov_21.957239	Coordinate:2180	Reads:12	Hits:2	Allocated_reads:6	Strand:+
TCCTTCACAATGATGCGGATCATCTCCC
>Location:NODE_387203_length_2970_cov_21.957239	Coordinate:2180	Reads:1	Hits:2	Allocated_reads:0.5	Strand:+
TCCTTCACAATGATGCGGATCATCTCCCT
>Location:NODE_387203_length_2970_cov_21.957239	Coordinate:2180	Reads:5	Hits:2	Allocated_reads:2.5	Strand:+
TCCTTCACAATGATGCGGATCATCTCCCTC
>Location:NODE_387203_length_2970_cov_21.957239	Coordinate:2180	Reads:1	Hits:2	Allocated_reads:0.5	Strand:+
TCCTTCACAATGATGCGGATCATCTCCCTCC
>Location:NODE_387203_length_2970_cov_21.957239	Coordinate:2180	Reads:1	Hits:2	Allocated_reads:0.5	Strand:+
TCCTTCACAATGATGCGGATCATCTCCCTCCGTT
>Location:NODE_387203_length_2970_cov_21.957239	Coordinate:2182	Reads:1	Hits:2	Allocated_reads:0.5	Strand:+
CTTCACAATGATGCGGATCATCTCCCTC
>Location:NODE_387203_length_2970_cov_21.957239	Coordinate:2183	Reads:2	Hits:2	Allocated_reads:1	Strand:+
TTCACAATGATGCGGATCATCTCCCTCC
>Location:NODE_387203_length_2970_cov_21.957239	Coordinate:2183	Reads:1	Hits:2	Allocated_reads:0.5	Strand:+
TTCACAATGATGCGGATCATCTCCCTCCG
>Location:NODE_387203_length_2970_cov_21.957239	Coordinate:2193	Reads:2	Hits:2	Allocated_reads:1	Strand:+
TGCGGATCATCTCCCTCCGCAATCGAGGC
>Location:NODE_387203_length_2970_cov_21.957239	Coordinate:2193	Reads:2	Hits:2	Allocated_reads:1	Strand:+
TGCGGATCATCTCCCTCCGCAATCGAGGCT
>Location:NODE_387203_length_2970_cov_21.957239	Coordinate:2195	Reads:1	Hits:2	Allocated_reads:0.5	Strand:+
CGGATCATCTCCCTCCGCAATCGAGGCT
>Location:NODE_387203_length_2970_cov_21.957239	Coordinate:2195	Reads:1	Hits:2	Allocated_reads:0.5	Strand:+
CGGATCATCTCCCTCCGCAATCGAGGCTT
>Location:NODE_387203_length_2970_cov_21.957239	Coordinate:2197	Reads:1	Hits:2	Allocated_reads:0.5	Strand:+
GATCATCTCCCTCCGCAATCGAGGC
>Location:NODE_387203_length_2970_cov_21.957239	Coordinate:2197	Reads:1	Hits:2	Allocated_reads:0.5	Strand:+
GATCATCTCCCTCCGCAATCGAGGCTTT
>Location:NODE_387203_length_2970_cov_21.957239	Coordinate:2199	Reads:1	Hits:2	Allocated_reads:0.5	Strand:-
AAAGCCTCGATTGCGGAGGGAGATGA
>Location:NODE_387203_length_2970_cov_21.957239	Coordinate:2199	Reads:1	Hits:2	Allocated_reads:0.5	Strand:+
TCATCTCCCTCCGCAATCGAGGCTT
>Location:NODE_387203_length_2970_cov_21.957239	Coordinate:2199	Reads:1	Hits:2	Allocated_reads:0.5	Strand:+
TCATCTCCCTCCGCAATCGAGGCTTTGG
>Location:NODE_387203_length_2970_cov_21.957239	Coordinate:2199	Reads:1	Hits:2	Allocated_reads:0.5	Strand:+
TCATCTCCCTCCGCAATCGAGGCTTTGGT
>Location:NODE_387203_length_2970_cov_21.957239	Coordinate:2229	Reads:1	Hits:2	Allocated_reads:0.5	Strand:+
TTTTCTCTCTCTGAAGACACTGGA
>Location:NODE_387203_length_2970_cov_21.957239	Coordinate:2229	Reads:1	Hits:2	Allocated_reads:0.5	Strand:+
TTTTCTCTCTCTGAAGACACTGGAT
>Location:NODE_387203_length_2970_cov_21.957239	Coordinate:2229	Reads:2	Hits:2	Allocated_reads:1	Strand:+
TTTTCTCTCTCTGAAGACACTGGATC
>Location:NODE_387203_length_2970_cov_21.957239	Coordinate:2229	Reads:2	Hits:2	Allocated_reads:1	Strand:+
TTTTCTCTCTCTGAAGACACTGGATCA
>Location:NODE_387203_length_2970_cov_21.957239	Coordinate:2229	Reads:1	Hits:2	Allocated_reads:0.5	Strand:+
TTTTCTCTCTCTGAAGACACTGGATCAG
>Location:NODE_387203_length_2970_cov_21.957239	Coordinate:2229	Reads:5	Hits:2	Allocated_reads:2.5	Strand:+
TTTTCTCTCTCTGAAGACACTGGATCAA
>Location:NODE_387203_length_2970_cov_21.957239	Coordinate:2229	Reads:17	Hits:2	Allocated_reads:8.5	Strand:+
TTTTCTCTCTCTGAAGACACTGGATCAAG
>Location:NODE_387203_length_2970_cov_21.957239	Coordinate:2229	Reads:11	Hits:2	Allocated_reads:5.5	Strand:+
TTTTCTCTCTCTGAAGACACTGGATCAAGT
>Location:NODE_387203_length_2970_cov_21.957239	Coordinate:2229	Reads:12	Hits:2	Allocated_reads:6	Strand:+
TTTTCTCTCTCTGAAGACACTGGATCAAGTC
>Location:NODE_387203_length_2970_cov_21.957239	Coordinate:2229	Reads:1	Hits:2	Allocated_reads:0.5	Strand:+
TTTTCTCTCTCTGAAGACACTGGATCAAGTCT
>Location:NODE_387203_length_2970_cov_21.957239	Coordinate:2230	Reads:1	Hits:2	Allocated_reads:0.5	Strand:+
TTTCTCTCTCTGAAGACACTGGATC
>Location:NODE_387203_length_2970_cov_21.957239	Coordinate:2230	Reads:2	Hits:2	Allocated_reads:1	Strand:+
TTTCTCTCTCTGAAGACACTGGATCAA
>Location:NODE_387203_length_2970_cov_21.957239	Coordinate:2230	Reads:5	Hits:2	Allocated_reads:2.5	Strand:+
TTTCTCTCTCTGAAGACACTGGATCAAG
>Location:NODE_387203_length_2970_cov_21.957239	Coordinate:2230	Reads:4	Hits:2	Allocated_reads:2	Strand:+
TTTCTCTCTCTGAAGACACTGGATCAAGT
>Location:NODE_387203_length_2970_cov_21.957239	Coordinate:2230	Reads:18	Hits:2	Allocated_reads:9	Strand:+
TTTCTCTCTCTGAAGACACTGGATCAAGTC
>Location:NODE_387203_length_2970_cov_21.957239	Coordinate:2230	Reads:2	Hits:2	Allocated_reads:1	Strand:+
TTTCTCTCTCTGAAGACACTGGATCAAGTCT
>Location:NODE_387203_length_2970_cov_21.957239	Coordinate:2231	Reads:2	Hits:2	Allocated_reads:1	Strand:+
TTCTCTCTCTGAAGACACTGGATCAAG
>Location:NODE_387203_length_2970_cov_21.957239	Coordinate:2231	Reads:10	Hits:2	Allocated_reads:5	Strand:+
TTCTCTCTCTGAAGACACTGGATCAAGT
>Location:NODE_387203_length_2970_cov_21.957239	Coordinate:2231	Reads:21	Hits:2	Allocated_reads:10.5	Strand:+
TTCTCTCTCTGAAGACACTGGATCAAGTC
>Location:NODE_387203_length_2970_cov_21.957239	Coordinate:2231	Reads:14	Hits:2	Allocated_reads:7	Strand:+
TTCTCTCTCTGAAGACACTGGATCAAGTCT
>Location:NODE_387203_length_2970_cov_21.957239	Coordinate:2231	Reads:6	Hits:2	Allocated_reads:3	Strand:+
TTCTCTCTCTGAAGACACTGGATCAAGTCTT
>Location:NODE_387203_length_2970_cov_21.957239	Coordinate:2232	Reads:23	Hits:2	Allocated_reads:11.5	Strand:+
TCTCTCTCTGAAGACACTGGATCAAGTC
>Location:NODE_387203_length_2970_cov_21.957239	Coordinate:2232	Reads:19	Hits:2	Allocated_reads:9.5	Strand:+
TCTCTCTCTGAAGACACTGGATCAAGTCT
>Location:NODE_387203_length_2970_cov_21.957239	Coordinate:2232	Reads:2	Hits:2	Allocated_reads:1	Strand:+
TCTCTCTCTGAAGACACTGGATCAAGTCTT
>Location:NODE_387203_length_2970_cov_21.957239	Coordinate:2232	Reads:1	Hits:2	Allocated_reads:0.5	Strand:+
TCTCTCTCTGAAGACACTGGATCAAGTCTAC
>Location:NODE_387203_length_2970_cov_21.957239	Coordinate:2233	Reads:2	Hits:2	Allocated_reads:1	Strand:+
CTCTCTCTGAAGACACTGGATCAAGTC
>Location:NODE_387203_length_2970_cov_21.957239	Coordinate:2233	Reads:7	Hits:2	Allocated_reads:3.5	Strand:+
CTCTCTCTGAAGACACTGGATCAAGTCT
>Location:NODE_387203_length_2970_cov_21.957239	Coordinate:2233	Reads:1	Hits:2	Allocated_reads:0.5	Strand:+
CTCTCTCTGAAGACACTGGATCAAGTCTT
>Location:NODE_387203_length_2970_cov_21.957239	Coordinate:2234	Reads:1	Hits:2	Allocated_reads:0.5	Strand:+
TCTCTCTGAAGACACTGGATCAAG
>Location:NODE_387203_length_2970_cov_21.957239	Coordinate:2234	Reads:1	Hits:2	Allocated_reads:0.5	Strand:+
TCTCTCTGAAGACACTGGATCAAGT
>Location:NODE_387203_length_2970_cov_21.957239	Coordinate:2234	Reads:4	Hits:2	Allocated_reads:2	Strand:+
TCTCTCTGAAGACACTGGATCAAGTC
>Location:NODE_387203_length_2970_cov_21.957239	Coordinate:2234	Reads:1	Hits:2	Allocated_reads:0.5	Strand:+
TCTCTCTGAAGACACTGGATCAAGTCG
>Location:NODE_387203_length_2970_cov_21.957239	Coordinate:2234	Reads:28	Hits:2	Allocated_reads:14	Strand:+
TCTCTCTGAAGACACTGGATCAAGTCT
>Location:NODE_387203_length_2970_cov_21.957239	Coordinate:2234	Reads:14	Hits:2	Allocated_reads:7	Strand:+
TCTCTCTGAAGACACTGGATCAAGTCTT
>Location:NODE_387203_length_2970_cov_21.957239	Coordinate:2242	Reads:1	Hits:2	Allocated_reads:0.5	Strand:+
AAGACACTGGATCAAGTCTTCTGG
>Location:NODE_387203_length_2970_cov_21.957239	Coordinate:2242	Reads:1	Hits:2	Allocated_reads:0.5	Strand:+
AAGACACTGGATCAAGTCTTCTGGAAAATC
>Location:NODE_387203_length_2970_cov_21.957239	Coordinate:2242	Reads:3	Hits:2	Allocated_reads:1.5	Strand:+
AAGACACTGGATCAAGTCTTCTGGAAAATCT
>Location:NODE_387203_length_2970_cov_21.957239	Coordinate:2243	Reads:1	Hits:2	Allocated_reads:0.5	Strand:+
AGACACTGGATCAAGTCTTCTGGAAAAT
>Location:NODE_387203_length_2970_cov_21.957239	Coordinate:2243	Reads:2	Hits:2	Allocated_reads:1	Strand:+
AGACACTGGATCAAGTCTTCTGGAAAATCT
>Location:NODE_387203_length_2970_cov_21.957239	Coordinate:2244	Reads:1	Hits:2	Allocated_reads:0.5	Strand:+
GACACTGGATCAAGTCTTCTGGAAAATC
>Location:NODE_387203_length_2970_cov_21.957239	Coordinate:2244	Reads:2	Hits:2	Allocated_reads:1	Strand:-
TTTTCCAGAAGACTTGATCCAGTGTC
>Location:NODE_387203_length_2970_cov_21.957239	Coordinate:2245	Reads:6	Hits:2	Allocated_reads:3	Strand:+
ACACTGGATCAAGTCTTCTGGAAAATCT
>Location:NODE_387203_length_2970_cov_21.957239	Coordinate:2246	Reads:1	Hits:2	Allocated_reads:0.5	Strand:+
CACTGGATCAAGTCTTCTGGAAAATC
>Location:NODE_387203_length_2970_cov_21.957239	Coordinate:2246	Reads:3	Hits:2	Allocated_reads:1.5	Strand:+
CACTGGATCAAGTCTTCTGGAAAATCT
>Location:NODE_387203_length_2970_cov_21.957239	Coordinate:2247	Reads:1	Hits:2	Allocated_reads:0.5	Strand:+
ACTGGATCAAGTCTTCTGGAAAATCT
>Location:NODE_387203_length_2970_cov_21.957239	Coordinate:2249	Reads:2	Hits:2	Allocated_reads:1	Strand:+
TGGATCAAGTCTTCTGGAAAATCTTCA
>Location:NODE_387203_length_2970_cov_21.957239	Coordinate:2251	Reads:2	Hits:2	Allocated_reads:1	Strand:-
TGAAGATTTTCCAGAAGACTTGATC
>Location:NODE_387203_length_2970_cov_21.957239	Coordinate:2277	Reads:1	Hits:2	Allocated_reads:0.5	Strand:+
TTGGAATTCTAAAGTTATCTACCCAGTCT
>Location:NODE_387203_length_2970_cov_21.957239	Coordinate:2280	Reads:1	Hits:2	Allocated_reads:0.5	Strand:+
GAATTCTAAAGTTATCTACCCAGTCT
>Location:NODE_387203_length_2970_cov_21.957239	Coordinate:2286	Reads:1	Hits:2	Allocated_reads:0.5	Strand:+
TAAAGTTATCTACCCAGTCTAGAGAATATA
>Location:NODE_387203_length_2970_cov_21.957239	Coordinate:2288	Reads:1	Hits:2	Allocated_reads:0.5	Strand:-
ATATTCTCTAGACTGGGTAGATAACTT
>Location:NODE_387203_length_2970_cov_21.957239	Coordinate:2289	Reads:1	Hits:2	Allocated_reads:0.5	Strand:-
ATATTCTCTAGACTGGGTAGATAACT
>Location:NODE_387203_length_2970_cov_21.957239	Coordinate:2292	Reads:3	Hits:2	Allocated_reads:1.5	Strand:+
TATCTACCCAGTCTAGAGAATATATTGGAC
>Location:NODE_387203_length_2970_cov_21.957239	Coordinate:2293	Reads:3	Hits:2	Allocated_reads:1.5	Strand:-
GTCCAATATATTCTCTAGACTGGGTAGAT
>Location:NODE_387203_length_2970_cov_21.957239	Coordinate:2294	Reads:1	Hits:2	Allocated_reads:0.5	Strand:-
GTCCAATATATTCTCTAGACTGGGTAGA
>Location:NODE_387203_length_2970_cov_21.957239	Coordinate:2294	Reads:1	Hits:2	Allocated_reads:0.5	Strand:+
TCTACCCAGTCTAGAGAATATATTGGAC
>Location:NODE_387203_length_2970_cov_21.957239	Coordinate:2296	Reads:2	Hits:2	Allocated_reads:1	Strand:+
TACCCAGTCTAGAGAATATATTGGAC
>Location:NODE_387203_length_2970_cov_21.957239	Coordinate:2301	Reads:1	Hits:2	Allocated_reads:0.5	Strand:+
AGTCTAGAGAATATATTGGACTGGGTGAG
>Location:NODE_387203_length_2970_cov_21.957239	Coordinate:2301	Reads:1	Hits:2	Allocated_reads:0.5	Strand:-
CACCCAGTCCAATATATTCTCTAGACT
>Location:NODE_387203_length_2970_cov_21.957239	Coordinate:2301	Reads:1	Hits:2	Allocated_reads:0.5	Strand:-
CCAGTCCAATATATTCTCTAGACT
>Location:NODE_387203_length_2970_cov_21.957239	Coordinate:2301	Reads:1	Hits:2	Allocated_reads:0.5	Strand:-
TCACCCAGTCCAATATATTCTCTAGACT
>Location:NODE_387203_length_2970_cov_21.957239	Coordinate:2302	Reads:1	Hits:2	Allocated_reads:0.5	Strand:+
GTCTAGAGAATATATTGGACTGGGTGA
>Location:NODE_387203_length_2970_cov_21.957239	Coordinate:2302	Reads:1	Hits:2	Allocated_reads:0.5	Strand:+
GTCTAGAGAATATATTGGACTGGGTGAG
>Location:NODE_387203_length_2970_cov_21.957239	Coordinate:2302	Reads:1	Hits:2	Allocated_reads:0.5	Strand:+
GTCTAGAGAATATATTGGACTGGGTGAGG
>Location:NODE_387203_length_2970_cov_21.957239	Coordinate:2302	Reads:1	Hits:2	Allocated_reads:0.5	Strand:+
GTCTAGAGAATATATTGGACTGGGTGAGGG
>Location:NODE_387203_length_2970_cov_21.957239	Coordinate:2303	Reads:6	Hits:2	Allocated_reads:3	Strand:+
TCTAGAGAATATATTGGACTGGGTGAGGG
>Location:NODE_387203_length_2970_cov_21.957239	Coordinate:2303	Reads:2	Hits:2	Allocated_reads:1	Strand:+
TCTAGAGAATATATTGGACTGGGTGAGGGG
>Location:NODE_387203_length_2970_cov_21.957239	Coordinate:2304	Reads:1	Hits:2	Allocated_reads:0.5	Strand:+
CTAGAGAATATATTGGACTGGGTGA
>Location:NODE_387203_length_2970_cov_21.957239	Coordinate:2304	Reads:3	Hits:2	Allocated_reads:1.5	Strand:+
CTAGAGAATATATTGGACTGGGTGAG
>Location:NODE_387203_length_2970_cov_21.957239	Coordinate:2304	Reads:1	Hits:2	Allocated_reads:0.5	Strand:+
CTAGAGAATATATTGGACTGGGTGAGG
>Location:NODE_387203_length_2970_cov_21.957239	Coordinate:2304	Reads:7	Hits:2	Allocated_reads:3.5	Strand:+
CTAGAGAATATATTGGACTGGGTGAGGG
>Location:NODE_387203_length_2970_cov_21.957239	Coordinate:2304	Reads:5	Hits:2	Allocated_reads:2.5	Strand:+
CTAGAGAATATATTGGACTGGGTGAGGGG
>Location:NODE_387203_length_2970_cov_21.957239	Coordinate:2305	Reads:4	Hits:2	Allocated_reads:2	Strand:+
TAGAGAATATATTGGACTGGGTGAGG
>Location:NODE_387203_length_2970_cov_21.957239	Coordinate:2305	Reads:12	Hits:2	Allocated_reads:6	Strand:+
TAGAGAATATATTGGACTGGGTGAGGG
>Location:NODE_387203_length_2970_cov_21.957239	Coordinate:2305	Reads:2	Hits:2	Allocated_reads:1	Strand:+
TAGAGAATATATTGGACTGGGTGAGGGG
>Location:NODE_387203_length_2970_cov_21.957239	Coordinate:2305	Reads:2	Hits:2	Allocated_reads:1	Strand:+
TAGAGAATATATTGGACTGGGTGAGGGGG
>Location:NODE_387203_length_2970_cov_21.957239	Coordinate:2305	Reads:4	Hits:2	Allocated_reads:2	Strand:+
TAGAGAATATATTGGACTGGGTGAGGGGGA
>Location:NODE_387203_length_2970_cov_21.957239	Coordinate:2306	Reads:1	Hits:2	Allocated_reads:0.5	Strand:+
AGAGAATATATTGGACTGTGTGAGGG
>Location:NODE_387203_length_2970_cov_21.957239	Coordinate:2306	Reads:1	Hits:2	Allocated_reads:0.5	Strand:+
AGAGAATATATTGGACTGGGTGAGGGGGA
>Location:NODE_387203_length_2970_cov_21.957239	Coordinate:2307	Reads:1	Hits:2	Allocated_reads:0.5	Strand:+
GAGAATATATTGGACTGGGTGTGG
>Location:NODE_387203_length_2970_cov_21.957239	Coordinate:2307	Reads:13	Hits:2	Allocated_reads:6.5	Strand:+
GAGAATATATTGGACTGGGTGAGGGGGA
>Location:NODE_387203_length_2970_cov_21.957239	Coordinate:2307	Reads:1	Hits:2	Allocated_reads:0.5	Strand:+
GAGAATATATTGGACTGGGTGAGGGGGAG
>Location:NODE_387203_length_2970_cov_21.957239	Coordinate:2307	Reads:1	Hits:2	Allocated_reads:0.5	Strand:+
GAGAATATATTGGACTGGGTGAGGGGGATT
>Location:NODE_387203_length_2970_cov_21.957239	Coordinate:2307	Reads:2	Hits:2	Allocated_reads:1	Strand:+
GAGAATATATTGGACTGGGTGAGGGGGAGG
>Location:NODE_387203_length_2970_cov_21.957239	Coordinate:2309	Reads:1	Hits:2	Allocated_reads:0.5	Strand:+
GAATATATTGGACTGGGTGAGGGGG
>Location:NODE_387203_length_2970_cov_21.957239	Coordinate:2309	Reads:1	Hits:2	Allocated_reads:0.5	Strand:+
GAATATATTGGACTGGGTGAGGGGGA
>Location:NODE_387203_length_2970_cov_21.957239	Coordinate:2309	Reads:3	Hits:2	Allocated_reads:1.5	Strand:+
GAATATATTGGACTGGGTGAGGGGGAGG
>Location:NODE_387203_length_2970_cov_21.957239	Coordinate:2309	Reads:1	Hits:2	Allocated_reads:0.5	Strand:+
GAATATATTGGACTGGGTGAGGGGGAGGC
>Location:NODE_387203_length_2970_cov_21.957239	Coordinate:2309	Reads:1	Hits:2	Allocated_reads:0.5	Strand:+
GAATATATTGGACTGGGTGAGGGGGAGGCA
>Location:NODE_387203_length_2970_cov_21.957239	Coordinate:2310	Reads:1	Hits:2	Allocated_reads:0.5	Strand:+
AATATATTGGACTGGGTGAGGGGGAGG
>Location:NODE_387203_length_2970_cov_21.957239	Coordinate:2311	Reads:1	Hits:2	Allocated_reads:0.5	Strand:+
ATATATTGGACTGGGTGAGGGGGAGGC
>Location:NODE_387203_length_2970_cov_21.957239	Coordinate:2312	Reads:2	Hits:2	Allocated_reads:1	Strand:+
TATATTGGACTGGGTGAGGGGGAG
>Location:NODE_387203_length_2970_cov_21.957239	Coordinate:2312	Reads:3	Hits:2	Allocated_reads:1.5	Strand:+
TATATTGGACTGGGTGAGGGGGAGG
>Location:NODE_387203_length_2970_cov_21.957239	Coordinate:2312	Reads:9	Hits:2	Allocated_reads:4.5	Strand:+
TATATTGGACTGGGTGAGGGGGAGGC
>Location:NODE_387203_length_2970_cov_21.957239	Coordinate:2312	Reads:3	Hits:2	Allocated_reads:1.5	Strand:+
TATATTGGACTGGGTGAGGGGGAGGCAGA
>Location:NODE_387203_length_2970_cov_21.957239	Coordinate:2312	Reads:1	Hits:2	Allocated_reads:0.5	Strand:+
TATATTGGACTGGGTGAGGGGGAGGCAGAA
>Location:NODE_387203_length_2970_cov_21.957239	Coordinate:2314	Reads:1	Hits:2	Allocated_reads:0.5	Strand:+
TATTGGACTGGGTGAGGGGGAGGC
>Location:NODE_387203_length_2970_cov_21.957239	Coordinate:2314	Reads:1	Hits:2	Allocated_reads:0.5	Strand:+
TATTGGACTGGGTGAGGGGGAGGCAGA
>Location:NODE_387203_length_2970_cov_21.957239	Coordinate:2316	Reads:1	Hits:2	Allocated_reads:0.5	Strand:+
TTGGACTGGGTGAGGGGGAGGCAGAAAA
>Location:NODE_387203_length_2970_cov_21.957239	Coordinate:2339	Reads:1	Hits:2	Allocated_reads:0.5	Strand:+
GAAAATGAGGAGCAAGAAGATGGAGACGA
>Location:NODE_387203_length_2970_cov_21.957239	Coordinate:2342	Reads:1	Hits:2	Allocated_reads:0.5	Strand:-
ATCGTCTCCATCTTCTTGCTCCTCATT
>Location:NODE_387203_length_2970_cov_21.957239	Coordinate:2344	Reads:2	Hits:2	Allocated_reads:1	Strand:+
TGAGGAGCAAGAAGATGGAGACGAC
>Location:NODE_387203_length_2970_cov_21.957239	Coordinate:2347	Reads:1	Hits:2	Allocated_reads:0.5	Strand:+
GGAGCAAGAAGATGGAGACGATATGCT
>Location:NODE_387203_length_2970_cov_21.957239	Coordinate:2348	Reads:1	Hits:2	Allocated_reads:0.5	Strand:+
GAGCAAGAAGATGGAGACGATATGCTGGCCT
>Location:NODE_387203_length_2970_cov_21.957239	Coordinate:2349	Reads:2	Hits:2	Allocated_reads:1	Strand:+
AGCAAGAAGATGGAGACGATATGCTGGCCT
>Location:NODE_387203_length_2970_cov_21.957239	Coordinate:2350	Reads:1	Hits:2	Allocated_reads:0.5	Strand:+
GCAAGAAGATGGAGACGATATGCTGGCCT
>Location:NODE_387203_length_2970_cov_21.957239	Coordinate:2351	Reads:1	Hits:2	Allocated_reads:0.5	Strand:+
CAAGAAGATGGAGACGATATGCTGGCCG
>Location:NODE_387203_length_2970_cov_21.957239	Coordinate:2351	Reads:2	Hits:2	Allocated_reads:1	Strand:+
CAAGAAGATGGAGACGATATGCTGGCCT
>Location:NODE_387203_length_2970_cov_21.957239	Coordinate:2353	Reads:1	Hits:2	Allocated_reads:0.5	Strand:+
AGAAGATGGAGACGATATGCTGGCT
>Location:NODE_387203_length_2970_cov_21.957239	Coordinate:2353	Reads:13	Hits:2	Allocated_reads:6.5	Strand:+
AGAAGATGGAGACGATATGCTGGCCT
>Location:NODE_387203_length_2970_cov_21.957239	Coordinate:2353	Reads:1	Hits:2	Allocated_reads:0.5	Strand:+
AGAAGATGGAGACGATATGCTGGCCTGGC
>Location:NODE_387203_length_2970_cov_21.957239	Coordinate:2354	Reads:1	Hits:2	Allocated_reads:0.5	Strand:+
GAAGATGGAGACGATATGCTGGCCTGGC
>Location:NODE_387203_length_2970_cov_21.957239	Coordinate:2354	Reads:1	Hits:2	Allocated_reads:0.5	Strand:+
GAAGATGGAGACGATATGCTGGCCTGGCT
>Location:NODE_387203_length_2970_cov_21.957239	Coordinate:2355	Reads:1	Hits:2	Allocated_reads:0.5	Strand:+
AAGATGGAGACGATATGCTGGCCA
>Location:NODE_387203_length_2970_cov_21.957239	Coordinate:2355	Reads:2	Hits:2	Allocated_reads:1	Strand:+
AAGATGGAGACGATATGCTGGCCT
>Location:NODE_387203_length_2970_cov_21.957239	Coordinate:2355	Reads:1	Hits:2	Allocated_reads:0.5	Strand:+
AAGATGGAGACGATATGCTGGCCTGGC
>Location:NODE_387203_length_2970_cov_21.957239	Coordinate:2355	Reads:1	Hits:2	Allocated_reads:0.5	Strand:+
AAGATGGAGACGATATGCTGGCCTGGCTT
>Location:NODE_387203_length_2970_cov_21.957239	Coordinate:2356	Reads:1	Hits:3	Allocated_reads:0.333333333333333	Strand:+
AGATGGAGACGATATGCTGGCCTGG
>Location:NODE_387203_length_2970_cov_21.957239	Coordinate:2356	Reads:1	Hits:3	Allocated_reads:0.333333333333333	Strand:+
AGATGGAGACGATATGCTGGCCTGGCTT
>Location:NODE_387203_length_2970_cov_21.957239	Coordinate:2357	Reads:1	Hits:3	Allocated_reads:0.333333333333333	Strand:+
GATGGAGACGATATGCTGGCCTGGCT
>Location:NODE_387203_length_2970_cov_21.957239	Coordinate:2357	Reads:1	Hits:3	Allocated_reads:0.333333333333333	Strand:+
GATGGAGACGATATGCTGGCCTGGCTTG
>Location:NODE_387203_length_2970_cov_21.957239	Coordinate:2358	Reads:1	Hits:3	Allocated_reads:0.333333333333333	Strand:+
ATGGAGACGATATGCTGGCCTGGC
>Location:NODE_387203_length_2970_cov_21.957239	Coordinate:2358	Reads:1	Hits:3	Allocated_reads:0.333333333333333	Strand:+
ATGGAGACGATATGCTGGCCTGGCT
>Location:NODE_387203_length_2970_cov_21.957239	Coordinate:2358	Reads:1	Hits:3	Allocated_reads:0.333333333333333	Strand:+
ATGGAGACGATATGCTGGCCTGGCTTGAA
>Location:NODE_387203_length_2970_cov_21.957239	Coordinate:2359	Reads:1	Hits:3	Allocated_reads:0.333333333333333	Strand:+
TGGAGACGATATGCTGGCCTGGCG
>Location:NODE_387203_length_2970_cov_21.957239	Coordinate:2359	Reads:1	Hits:3	Allocated_reads:0.333333333333333	Strand:+
TGGAGACGATATGCTGGCCTGGTT
>Location:NODE_387203_length_2970_cov_21.957239	Coordinate:2359	Reads:50	Hits:3	Allocated_reads:16.6666666666667	Strand:+
TGGAGACGATATGCTGGCCTGGCT
>Location:NODE_387203_length_2970_cov_21.957239	Coordinate:2359	Reads:1	Hits:3	Allocated_reads:0.333333333333333	Strand:+
TGGAGACGATATGCTGGCCTGGTTT
>Location:NODE_387203_length_2970_cov_21.957239	Coordinate:2359	Reads:33	Hits:3	Allocated_reads:11	Strand:+
TGGAGACGATATGCTGGCCTGGCTT
>Location:NODE_387203_length_2970_cov_21.957239	Coordinate:2359	Reads:1	Hits:3	Allocated_reads:0.333333333333333	Strand:+
TGGAGACGATATGCTGGCCTGGCTTT
>Location:NODE_387203_length_2970_cov_21.957239	Coordinate:2359	Reads:3	Hits:3	Allocated_reads:1	Strand:+
TGGAGACGATATGCTGGCCTGGCTTG
>Location:NODE_387203_length_2970_cov_21.957239	Coordinate:2359	Reads:1	Hits:3	Allocated_reads:0.333333333333333	Strand:+
TGGAGACGATATGCTGGCCTGGCTTGT
>Location:NODE_387203_length_2970_cov_21.957239	Coordinate:2359	Reads:9	Hits:3	Allocated_reads:3	Strand:+
TGGAGACGATATGCTGGCCTGGCTTGA
>Location:NODE_387203_length_2970_cov_21.957239	Coordinate:2359	Reads:3	Hits:3	Allocated_reads:1	Strand:+
TGGAGACGATATGCTGGCCTGGCTTGAA
>Location:NODE_387203_length_2970_cov_21.957239	Coordinate:2359	Reads:9	Hits:3	Allocated_reads:3	Strand:+
TGGAGACGATATGCTGGCCTGGCTTGAAA
>Location:NODE_387203_length_2970_cov_21.957239	Coordinate:2359	Reads:1	Hits:3	Allocated_reads:0.333333333333333	Strand:+
TGGAGACGATATGCTGGCCTCGCTTGAAAT
>Location:NODE_387203_length_2970_cov_21.957239	Coordinate:2359	Reads:1	Hits:3	Allocated_reads:0.333333333333333	Strand:+
TGGAGACGATATGCTGGCCTGGCTTGAAAA
>Location:NODE_387203_length_2970_cov_21.957239	Coordinate:2359	Reads:1	Hits:3	Allocated_reads:0.333333333333333	Strand:+
TGGAGACGATATGCTGGCCTGGCTTGAACC
>Location:NODE_387203_length_2970_cov_21.957239	Coordinate:2359	Reads:1	Hits:3	Allocated_reads:0.333333333333333	Strand:+
TGGAGACGATATGCTGGCCTGGCTTGAAGC
>Location:NODE_387203_length_2970_cov_21.957239	Coordinate:2359	Reads:24	Hits:3	Allocated_reads:8	Strand:+
TGGAGACGATATGCTGGCCTGGCTTGAAAT
>Location:NODE_387203_length_2970_cov_21.957239	Coordinate:2359	Reads:1	Hits:3	Allocated_reads:0.333333333333333	Strand:+
TGGAGACGATATGCTGGCCTGGCTTGAAACC
>Location:NODE_387203_length_2970_cov_21.957239	Coordinate:2359	Reads:46	Hits:3	Allocated_reads:15.3333333333333	Strand:+
TGGAGACGATATGCTGGCCTGGCTTGAAATT
>Location:NODE_387203_length_2970_cov_21.957239	Coordinate:2362	Reads:1	Hits:3	Allocated_reads:0.333333333333333	Strand:+
AGACGATATGCTGGCCTGGCTTGAAATT
>Location:NODE_387203_length_2970_cov_21.957239	Coordinate:2363	Reads:1	Hits:3	Allocated_reads:0.333333333333333	Strand:-
TTTCAAGCCAGGCCAGCATATCGTC
>Location:NODE_387203_length_2970_cov_21.957239	Coordinate:2368	Reads:2	Hits:3	Allocated_reads:0.666666666666667	Strand:+
TATGCTGGCCTGGCTTGAAATTTCC
>Location:NODE_387203_length_2970_cov_21.957239	Coordinate:2368	Reads:1	Hits:3	Allocated_reads:0.333333333333333	Strand:+
TATGCTGGCCTGGCTTGAAATTTCCAT
>Location:NODE_387203_length_2970_cov_21.957239	Coordinate:2368	Reads:5	Hits:3	Allocated_reads:1.66666666666667	Strand:+
TATGCTGGCCTGGCTTGAAATTTCCATA
>Location:NODE_387203_length_2970_cov_21.957239	Coordinate:2368	Reads:2	Hits:3	Allocated_reads:0.666666666666667	Strand:+
TATGCTGGCCTGGCTTGAAATTTCCATAT
>Location:NODE_387203_length_2970_cov_21.957239	Coordinate:2368	Reads:1	Hits:3	Allocated_reads:0.333333333333333	Strand:+
TATGCTGGCCTGGCTTGAAATGTCCATATT
>Location:NODE_387203_length_2970_cov_21.957239	Coordinate:2368	Reads:13	Hits:3	Allocated_reads:4.33333333333333	Strand:+
TATGCTGGCCTGGCTTGAAATTTCCATATT
>Location:NODE_387203_length_2970_cov_21.957239	Coordinate:2370	Reads:2	Hits:3	Allocated_reads:0.666666666666667	Strand:+
TGCTGGCCTGGCTTGAAATTTCCATATTT
>Location:NODE_387203_length_2970_cov_21.957239	Coordinate:2370	Reads:7	Hits:3	Allocated_reads:2.33333333333333	Strand:+
TGCTGGCCTGGCTTGAAATTTCCATATTTGG
>Location:NODE_387203_length_2970_cov_21.957239	Coordinate:2370	Reads:1	Hits:3	Allocated_reads:0.333333333333333	Strand:+
TGCTGGCCTGGCTTGAAATTTCCATATTTGGT
>Location:NODE_387203_length_2970_cov_21.957239	Coordinate:2372	Reads:4	Hits:3	Allocated_reads:1.33333333333333	Strand:+
CTGGCCTGGCTTGAAATTTCCATATTTGG
>Location:NODE_387203_length_2970_cov_21.957239	Coordinate:2372	Reads:1	Hits:3	Allocated_reads:0.333333333333333	Strand:+
CTGGCCTGGCTTGAAATTTCCATATTTGGTGC
>Location:NODE_387203_length_2970_cov_21.957239	Coordinate:2373	Reads:1	Hits:3	Allocated_reads:0.333333333333333	Strand:+
TGGCCTGGCTTGAAATTTCCATATT
>Location:NODE_387203_length_2970_cov_21.957239	Coordinate:2373	Reads:19	Hits:3	Allocated_reads:6.33333333333333	Strand:+
TGGCCTGGCTTGAAATTTCCATATTTGG
>Location:NODE_387203_length_2970_cov_21.957239	Coordinate:2373	Reads:4	Hits:3	Allocated_reads:1.33333333333333	Strand:+
TGGCCTGGCTTGAAATTTCCATATTTGGT
>Location:NODE_387203_length_2970_cov_21.957239	Coordinate:2373	Reads:1	Hits:3	Allocated_reads:0.333333333333333	Strand:+
TGGCCTGGCTTGAAATTTCCATATTTGGTA
>Location:NODE_387203_length_2970_cov_21.957239	Coordinate:2373	Reads:1	Hits:3	Allocated_reads:0.333333333333333	Strand:+
TGGCCTGGCTTGAAATTTCCATATTTGGTGC
>Location:NODE_387203_length_2970_cov_21.957239	Coordinate:2377	Reads:1	Hits:3	Allocated_reads:0.333333333333333	Strand:+
CTGGCTTGAAATTTCCATATTTGGTGCT
>Location:NODE_387203_length_2970_cov_21.957239	Coordinate:2377	Reads:4	Hits:3	Allocated_reads:1.33333333333333	Strand:+
CTGGCTTGAAATTTCCATATTTGGTGCTGTA
>Location:NODE_387203_length_2970_cov_21.957239	Coordinate:2378	Reads:11	Hits:3	Allocated_reads:3.66666666666667	Strand:+
TGGCTTGAAATTTCCATATTTGGTGCTGTA
>Location:NODE_387203_length_2970_cov_21.957239	Coordinate:2384	Reads:1	Hits:3	Allocated_reads:0.333333333333333	Strand:+
GAAATTTCCATATTTGGTGCTGTAAAA
>Location:NODE_387203_length_2970_cov_21.957239	Coordinate:2386	Reads:10	Hits:3	Allocated_reads:3.33333333333333	Strand:+
AATTTCCATATTTGGTGCTGTAAAACAATA
>Location:NODE_387203_length_2970_cov_21.957239	Coordinate:2387	Reads:36	Hits:3	Allocated_reads:12	Strand:+
ATTTCCATATTTGGTGCTGTAAAACAATA
>Location:NODE_387203_length_2970_cov_21.957239	Coordinate:2388	Reads:1	Hits:3	Allocated_reads:0.333333333333333	Strand:+
TTTCCATATTTGGTGCTGTAAAACAAAA
>Location:NODE_387203_length_2970_cov_21.957239	Coordinate:2388	Reads:89	Hits:3	Allocated_reads:29.6666666666667	Strand:+
TTTCCATATTTGGTGCTGTAAAACAATA
>Location:NODE_387203_length_2970_cov_21.957239	Coordinate:2389	Reads:1	Hits:3	Allocated_reads:0.333333333333333	Strand:+
TTCCATATTTGGTGCTGTAAAACA
>Location:NODE_387203_length_2970_cov_21.957239	Coordinate:2389	Reads:1	Hits:3	Allocated_reads:0.333333333333333	Strand:+
TTCCATATTTGGTGCTGTAAACCAATA
>Location:NODE_387203_length_2970_cov_21.957239	Coordinate:2389	Reads:38	Hits:3	Allocated_reads:12.6666666666667	Strand:+
TTCCATATTTGGTGCTGTAAAACAATA
>Location:NODE_387203_length_2970_cov_21.957239	Coordinate:2389	Reads:2	Hits:3	Allocated_reads:0.666666666666667	Strand:+
TTCCATATTTGGTGCTGTAAAACAATATC
>Location:NODE_387203_length_2970_cov_21.957239	Coordinate:2389	Reads:8	Hits:2	Allocated_reads:4	Strand:+
TTCCATATTTGGTGCTGTAAAACAATATCACA
>Location:NODE_387203_length_2970_cov_21.957239	Coordinate:2390	Reads:8	Hits:3	Allocated_reads:2.66666666666667	Strand:+
TCCATATTTGGTGCTGTAAAACAATA
>Location:NODE_387203_length_2970_cov_21.957239	Coordinate:2390	Reads:1	Hits:3	Allocated_reads:0.333333333333333	Strand:+
TCCATATTTGGTGCTGTAAAACAATAT
>Location:NODE_387203_length_2970_cov_21.957239	Coordinate:2390	Reads:2	Hits:2	Allocated_reads:1	Strand:+
TCCATATTTGGTGCTGTAAAACAATATCACA
>Location:NODE_387203_length_2970_cov_21.957239	Coordinate:2392	Reads:1	Hits:3	Allocated_reads:0.333333333333333	Strand:+
CATATTTGGTGCTGTAAAACAATA
>Location:NODE_387203_length_2970_cov_21.957239	Coordinate:2393	Reads:2	Hits:2	Allocated_reads:1	Strand:+
ATATTTGGTGCTGTAAAACAATATCACA
>Location:NODE_387203_length_2970_cov_21.957239	Coordinate:2395	Reads:1	Hits:2	Allocated_reads:0.5	Strand:+
ATTTGGTGCTGTAAAACAATATCACAACAT
>Location:NODE_387203_length_2970_cov_21.957239	Coordinate:2396	Reads:1	Hits:3	Allocated_reads:0.333333333333333	Strand:+
TTTGGTGCTGTAAAACAATATCACAAACAAT
>Location:NODE_387203_length_2970_cov_21.957239	Coordinate:2397	Reads:1	Hits:3	Allocated_reads:0.333333333333333	Strand:+
TTGGTGCTGTAAAACAATATCACAAACAAT
>Location:NODE_387203_length_2970_cov_21.957239	Coordinate:2420	Reads:1	Hits:5	Allocated_reads:0.2	Strand:+
AAACAATAGATTAATTGTACTTTTTGGACCT
>Location:NODE_387203_length_2970_cov_21.957239	Coordinate:2421	Reads:1	Hits:5	Allocated_reads:0.2	Strand:+
AACAATAGATTAATTGTACTTTTTGGACC
>Location:NODE_387203_length_2970_cov_21.957239	Coordinate:2421	Reads:3	Hits:5	Allocated_reads:0.6	Strand:+
AACAATAGATTAATTGTACTTTTTGGACCT
>Location:NODE_387203_length_2970_cov_21.957239	Coordinate:2421	Reads:1	Hits:5	Allocated_reads:0.2	Strand:+
AACAATAGATTAATTGTACTTTTTGGACCTT
>Location:NODE_387203_length_2970_cov_21.957239	Coordinate:2422	Reads:1	Hits:5	Allocated_reads:0.2	Strand:+
ACAATAGATTAATTGTACTTTTTGGACC
>Location:NODE_387203_length_2970_cov_21.957239	Coordinate:2423	Reads:1	Hits:5	Allocated_reads:0.2	Strand:+
CAATAGATTAATTGTACTTTTTGGACCTTGG
>Location:NODE_387203_length_2970_cov_21.957239	Coordinate:2425	Reads:1	Hits:5	Allocated_reads:0.2	Strand:+
ATAGATTAATTGTACTTTTTGGACCTTGGC
>Location:NODE_387203_length_2970_cov_21.957239	Coordinate:2426	Reads:1	Hits:5	Allocated_reads:0.2	Strand:+
TAGATTAATTGTACTTTTTGGACCT
>Location:NODE_387203_length_2970_cov_21.957239	Coordinate:2426	Reads:1	Hits:5	Allocated_reads:0.2	Strand:+
TAGATTAATTGTACTTTTTGGACCTTGA
>Location:NODE_387203_length_2970_cov_21.957239	Coordinate:2426	Reads:2	Hits:5	Allocated_reads:0.4	Strand:+
TAGATTAATTGTACTTTTTGGACCTTGG
>Location:NODE_387203_length_2970_cov_21.957239	Coordinate:2426	Reads:7	Hits:5	Allocated_reads:1.4	Strand:+
TAGATTAATTGTACTTTTTGGACCTTGGC
>Location:NODE_387203_length_2970_cov_21.957239	Coordinate:2426	Reads:5	Hits:5	Allocated_reads:1	Strand:+
TAGATTAATTGTACTTTTTGGACCTTGGCC
>Location:NODE_387203_length_2970_cov_21.957239	Coordinate:2427	Reads:1	Hits:5	Allocated_reads:0.2	Strand:+
AGATTAATTGTACTTTTTGGACCTTGGC
>Location:NODE_387203_length_2970_cov_21.957239	Coordinate:2427	Reads:2	Hits:5	Allocated_reads:0.4	Strand:+
AGATTAATTGTACTTTTTGGACCTTGGCC
>Location:NODE_387203_length_2970_cov_21.957239	Coordinate:2428	Reads:5	Hits:5	Allocated_reads:1	Strand:+
GATTAATTGTACTTTTTGGACCTTGGCC
>Location:NODE_387203_length_2970_cov_21.957239	Coordinate:2428	Reads:3	Hits:5	Allocated_reads:0.6	Strand:+
GATTAATTGTACTTTTTGGACCTTGGCCA
>Location:NODE_387203_length_2970_cov_21.957239	Coordinate:2429	Reads:1	Hits:5	Allocated_reads:0.2	Strand:+
ATTAATTGTACTTTTTGGACCTTGGC
>Location:NODE_387203_length_2970_cov_21.957239	Coordinate:2431	Reads:1	Hits:5	Allocated_reads:0.2	Strand:+
TAATTGTACTTTTTGGACCTTGGCCA
>Location:NODE_387203_length_2970_cov_21.957239	Coordinate:2434	Reads:1	Hits:4	Allocated_reads:0.25	Strand:+
TTGTACTTTTTGGACCTTGGCCAAAGC
>Location:NODE_387203_length_2970_cov_21.957239	Coordinate:2497	Reads:3	Hits:6	Allocated_reads:0.5	Strand:+
TGCAATGAAATCATAATACTTACTGGTTTGT
>Location:NODE_387203_length_2970_cov_21.957239	Coordinate:2527	Reads:1	Hits:2	Allocated_reads:0.5	Strand:+
TTTCCAGGCAGCCAGCAGTTTTCTTGCC
>Location:NODE_387203_length_2970_cov_21.957239	Coordinate:2540	Reads:1	Hits:2	Allocated_reads:0.5	Strand:-
TGAGACCAGTTCAGGCAAGAAAACTGCT
>Location:NODE_387203_length_2970_cov_21.957239	Coordinate:2541	Reads:1	Hits:2	Allocated_reads:0.5	Strand:-
TGAGACCAGTTCAGGCAAGAAAACTGC
>Location:NODE_387203_length_2970_cov_21.957239	Coordinate:2543	Reads:1	Hits:2	Allocated_reads:0.5	Strand:-
CCTGAGACCAGTTCAGGCAAGAAAACT
>Location:NODE_387203_length_2970_cov_21.957239	Coordinate:2560	Reads:1	Hits:2	Allocated_reads:0.5	Strand:+
TGGTCTCAGGACAGAGTTCAGATC
>Location:NODE_387203_length_2970_cov_21.957239	Coordinate:2560	Reads:6	Hits:2	Allocated_reads:3	Strand:+
TGGTCTCAGGACAGAGTTCAGATCAGTCT
>Location:NODE_387203_length_2970_cov_21.957239	Coordinate:2563	Reads:1	Hits:2	Allocated_reads:0.5	Strand:+
TCTCAGGACAGAGTTCAGATCAGTCTC
>Location:NODE_387203_length_2970_cov_21.957239	Coordinate:2563	Reads:1	Hits:2	Allocated_reads:0.5	Strand:+
TCTCAGGACAGAGTTCAGATCAGTCTCACT
>Location:NODE_387203_length_2970_cov_21.957239	Coordinate:2563	Reads:1	Hits:2	Allocated_reads:0.5	Strand:+
TCTCAGGACAGAGTTCAGATCAGTCTCACTGAT
>Location:NODE_387203_length_2970_cov_21.957239	Coordinate:2565	Reads:1	Hits:2	Allocated_reads:0.5	Strand:+
TCAGGACAGAGTTCAGATCAGTCT
>Location:NODE_387203_length_2970_cov_21.957239	Coordinate:2565	Reads:4	Hits:2	Allocated_reads:2	Strand:+
TCAGGACAGAGTTCAGATCAGTCTCACT
>Location:NODE_387203_length_2970_cov_21.957239	Coordinate:2566	Reads:1	Hits:2	Allocated_reads:0.5	Strand:+
CAGGACAGAGTTCAGATCAGTCTCACT
>Location:NODE_387203_length_2970_cov_21.957239	Coordinate:2567	Reads:4	Hits:2	Allocated_reads:2	Strand:+
AGGACAGAGTTCAGATCAGTCTCACTGAT
>Location:NODE_387203_length_2970_cov_21.957239	Coordinate:2567	Reads:1	Hits:2	Allocated_reads:0.5	Strand:+
AGGACAGAGTTCAGATCAGTCTCACTGATG
>Location:NODE_387203_length_2970_cov_21.957239	Coordinate:2568	Reads:1	Hits:2	Allocated_reads:0.5	Strand:+
GGACAGAGTTCAGATCAGTCTCACTGAT
>Location:NODE_387203_length_2970_cov_21.957239	Coordinate:2568	Reads:1	Hits:2	Allocated_reads:0.5	Strand:+
GGACAGAGTTCAGATCAGTCTCACTGATG
>Location:NODE_387203_length_2970_cov_21.957239	Coordinate:2569	Reads:1	Hits:2	Allocated_reads:0.5	Strand:+
GACAGAGTTCAGATCAGTCTCACTGATG
>Location:NODE_387203_length_2970_cov_21.957239	Coordinate:2570	Reads:2	Hits:2	Allocated_reads:1	Strand:+
ACAGAGTTCAGATCAGTCTCACTGATG
>Location:NODE_387203_length_2970_cov_21.957239	Coordinate:2570	Reads:2	Hits:2	Allocated_reads:1	Strand:-
TCATCAGTGAGACTGATCTGAACTCTGT
>Location:NODE_387203_length_2970_cov_21.957239	Coordinate:2581	Reads:2	Hits:2	Allocated_reads:1	Strand:+
ATCAGTCTCACTGATGAACTGCAAGTCCT
>Location:NODE_387203_length_2970_cov_21.957239	Coordinate:2582	Reads:1	Hits:2	Allocated_reads:0.5	Strand:+
TCAGTCTCACTGATGAACTGCAAGTCCT
>Location:NODE_387203_length_2970_cov_21.957239	Coordinate:2582	Reads:1	Hits:2	Allocated_reads:0.5	Strand:+
TCAGTCTCACTGATGAACTGCAAGTCCTC
>Location:NODE_387203_length_2970_cov_21.957239	Coordinate:2587	Reads:1	Hits:2	Allocated_reads:0.5	Strand:+
CTCACTGATGAACTGCAAGTCCTC
>Location:NODE_387203_length_2970_cov_21.957239	Coordinate:2606	Reads:12	Hits:2	Allocated_reads:6	Strand:-
ACAATCATTAGGAGTGGAGACATCTGAGAA
>Location:NODE_387203_length_2970_cov_21.957239	Coordinate:2606	Reads:1	Hits:2	Allocated_reads:0.5	Strand:-
ATCATTAGGAGTGGAGACATCTGAGAA
>Location:NODE_387203_length_2970_cov_21.957239	Coordinate:2606	Reads:1	Hits:2	Allocated_reads:0.5	Strand:-
TCATTAGGAGTGGAGACATCTGAGAA
>Location:NODE_387203_length_2970_cov_21.957239	Coordinate:2609	Reads:1	Hits:2	Allocated_reads:0.5	Strand:+
TCAGATGTCTCCACTCCTAATGATTGTAG
>Location:NODE_387203_length_2970_cov_21.957239	Coordinate:2612	Reads:1	Hits:2	Allocated_reads:0.5	Strand:-
ACAATCATTAGGAGTGGAGACATC
>Location:NODE_387203_length_2970_cov_21.957239	Coordinate:2613	Reads:1	Hits:2	Allocated_reads:0.5	Strand:+
ATGTCTCCACTCCTAATGATTGTAGTGCCG
>Location:NODE_387203_length_2970_cov_21.957239	Coordinate:2614	Reads:1	Hits:2	Allocated_reads:0.5	Strand:+
TGTCTCCACTCCTAATGATTGTAGTGCCT
>Location:NODE_387203_length_2970_cov_21.957239	Coordinate:2618	Reads:1	Hits:3	Allocated_reads:0.333333333333333	Strand:+
TCCACTCCTAATGATTGTAGTGCCTCCA
>Location:NODE_387203_length_2970_cov_21.957239	Coordinate:2619	Reads:1	Hits:3	Allocated_reads:0.333333333333333	Strand:+
CCACTCCTAATGATTGTAGTGCCT
>Location:NODE_387203_length_2970_cov_21.957239	Coordinate:2621	Reads:1	Hits:3	Allocated_reads:0.333333333333333	Strand:+
ACTCCTAATGATTGTAGTGCCTCCAGTACA
>Location:NODE_387203_length_2970_cov_21.957239	Coordinate:2621	Reads:1	Hits:3	Allocated_reads:0.333333333333333	Strand:-
TGGAGGCACTACAATCATTAGGAGT
>Location:NODE_387203_length_2970_cov_21.957239	Coordinate:2622	Reads:1	Hits:3	Allocated_reads:0.333333333333333	Strand:+
CTCCTAATGATTGTAGTGCCTCCAGTA
>Location:NODE_387203_length_2970_cov_21.957239	Coordinate:2623	Reads:1	Hits:3	Allocated_reads:0.333333333333333	Strand:+
TCCTAATGATTGTAGTGCCTCCAGTACAATT
>Location:NODE_387203_length_2970_cov_21.957239	Coordinate:2623	Reads:1	Hits:3	Allocated_reads:0.333333333333333	Strand:+
TCCTAATGATTGTAGTGCCTCCAGTACAATTT
>Location:NODE_387203_length_2970_cov_21.957239	Coordinate:2625	Reads:1	Hits:3	Allocated_reads:0.333333333333333	Strand:+
CTAATGATTGTAGTGCCTCCAGTACAATTT
>Location:NODE_387203_length_2970_cov_21.957239	Coordinate:2626	Reads:1	Hits:3	Allocated_reads:0.333333333333333	Strand:+
TAATGATTGTAGTGCCTCCAGTAT
>Location:NODE_387203_length_2970_cov_21.957239	Coordinate:2626	Reads:80	Hits:3	Allocated_reads:26.6666666666667	Strand:+
TAATGATTGTAGTGCCTCCAGTAC
>Location:NODE_387203_length_2970_cov_21.957239	Coordinate:2626	Reads:1	Hits:3	Allocated_reads:0.333333333333333	Strand:+
TAATGATTGTAGTGCCTCCAGTACG
>Location:NODE_387203_length_2970_cov_21.957239	Coordinate:2626	Reads:26	Hits:3	Allocated_reads:8.66666666666667	Strand:+
TAATGATTGTAGTGCCTCCAGTACA
>Location:NODE_387203_length_2970_cov_21.957239	Coordinate:2626	Reads:3	Hits:3	Allocated_reads:1	Strand:+
TAATGATTGTAGTGCCTCCAGTACT
>Location:NODE_387203_length_2970_cov_21.957239	Coordinate:2626	Reads:1	Hits:3	Allocated_reads:0.333333333333333	Strand:+
TAATGATTGTAGTGCCTCCAGTACTT
>Location:NODE_387203_length_2970_cov_21.957239	Coordinate:2626	Reads:4	Hits:3	Allocated_reads:1.33333333333333	Strand:+
TAATGATTGTAGTGCCTCCAGTACAA
>Location:NODE_387203_length_2970_cov_21.957239	Coordinate:2626	Reads:1	Hits:3	Allocated_reads:0.333333333333333	Strand:+
TAATGATTGTAGTGCCTCCAGTACAAC
>Location:NODE_387203_length_2970_cov_21.957239	Coordinate:2626	Reads:1	Hits:3	Allocated_reads:0.333333333333333	Strand:+
TAATGATTGTAGTGCCTCCAGTACTTT
>Location:NODE_387203_length_2970_cov_21.957239	Coordinate:2626	Reads:32	Hits:3	Allocated_reads:10.6666666666667	Strand:+
TAATGATTGTAGTGCCTCCAGTACAAT
>Location:NODE_387203_length_2970_cov_21.957239	Coordinate:2626	Reads:1	Hits:3	Allocated_reads:0.333333333333333	Strand:+
TAATGATTGTAGTGCCTCCAGTAAAATT
>Location:NODE_387203_length_2970_cov_21.957239	Coordinate:2626	Reads:27	Hits:3	Allocated_reads:9	Strand:+
TAATGATTGTAGTGCCTCCAGTACAATT
>Location:NODE_387203_length_2970_cov_21.957239	Coordinate:2626	Reads:13	Hits:3	Allocated_reads:4.33333333333333	Strand:+
TAATGATTGTAGTGCCTCCAGTACAATTT
>Location:NODE_387203_length_2970_cov_21.957239	Coordinate:2627	Reads:1	Hits:3	Allocated_reads:0.333333333333333	Strand:+
AATGATTGTAGTGCCTCCAGTACAATTT
>Location:NODE_387203_length_2970_cov_21.957239	Coordinate:2630	Reads:1	Hits:2	Allocated_reads:0.5	Strand:-
CTTGAAATTGTACTGGAGGCACTGCAATC
>Location:NODE_387203_length_2970_cov_21.957239	Coordinate:2633	Reads:4	Hits:3	Allocated_reads:1.33333333333333	Strand:+
TGTAGTGCCTCCAGTACAATTTCAAGGAT
>Location:NODE_387203_length_2970_cov_21.957239	Coordinate:2634	Reads:1	Hits:3	Allocated_reads:0.333333333333333	Strand:+
GTAGTGCCTCCAGTACAATTTCAAGGAT
>Location:NODE_387203_length_2970_cov_21.957239	Coordinate:2636	Reads:4	Hits:3	Allocated_reads:1.33333333333333	Strand:-
AATCCTTGAAATTGTACTGGAGGCACT
>Location:NODE_387203_length_2970_cov_21.957239	Coordinate:2636	Reads:1	Hits:3	Allocated_reads:0.333333333333333	Strand:-
ATCCTTGAAATTGTACTGGAGTCACT
>Location:NODE_387203_length_2970_cov_21.957239	Coordinate:2636	Reads:3	Hits:3	Allocated_reads:1	Strand:-
ATCCTTGAAATTGTACTGGAGGCACT
>Location:NODE_387203_length_2970_cov_21.957239	Coordinate:2669	Reads:1	Hits:3	Allocated_reads:0.333333333333333	Strand:-
AGTTCCATTACTAAGGTGCTGCCGGACCTGTC
>Location:NODE_387203_length_2970_cov_21.957239	Coordinate:2669	Reads:1	Hits:3	Allocated_reads:0.333333333333333	Strand:-
TCCATTACTAAGGTGCTGCCGGACCTGTC
>Location:NODE_387203_length_2970_cov_21.957239	Coordinate:2670	Reads:2	Hits:3	Allocated_reads:0.666666666666667	Strand:-
AGTTCCATTACTAAGGTGCTGCCGGACCTGT
>Location:NODE_387203_length_2970_cov_21.957239	Coordinate:2670	Reads:1	Hits:3	Allocated_reads:0.333333333333333	Strand:-
TCCATTACTAAGGTGCTGCCGGACCTGT
>Location:NODE_387203_length_2970_cov_21.957239	Coordinate:2672	Reads:1	Hits:3	Allocated_reads:0.333333333333333	Strand:-
AGTTCCATTACTAAGGTGCTGCCGGACCG
>Location:NODE_387203_length_2970_cov_21.957239	Coordinate:2672	Reads:5	Hits:3	Allocated_reads:1.66666666666667	Strand:-
AGTTCCATTACTAAGGTGCTGCCGGACCT
>Location:NODE_387203_length_2970_cov_21.957239	Coordinate:2672	Reads:1	Hits:3	Allocated_reads:0.333333333333333	Strand:-
TCCATTACTAAGGTGCTGCCGGACCG
>Location:NODE_387203_length_2970_cov_21.957239	Coordinate:2672	Reads:1	Hits:3	Allocated_reads:0.333333333333333	Strand:-
TCCATTACTAAGGTGCTGCCGGACCT
>Location:NODE_387203_length_2970_cov_21.957239	Coordinate:2672	Reads:1	Hits:3	Allocated_reads:0.333333333333333	Strand:-
TCCATTACTAAGGTGCTGCTGGACCT
>Location:NODE_387203_length_2970_cov_21.957239	Coordinate:2672	Reads:1	Hits:3	Allocated_reads:0.333333333333333	Strand:-
TTCCATTACTAAGGTGCTGCCGGACCT
>Location:NODE_387203_length_2970_cov_21.957239	Coordinate:2673	Reads:15	Hits:3	Allocated_reads:5	Strand:-
AGTTCCATTACTAAGGTGCTGCCGGACC
>Location:NODE_387203_length_2970_cov_21.957239	Coordinate:2675	Reads:1	Hits:3	Allocated_reads:0.333333333333333	Strand:-
AGTTCCATTACTAAGGTGCTGCCGGA
>Location:NODE_387203_length_2970_cov_21.957239	Coordinate:2676	Reads:1	Hits:3	Allocated_reads:0.333333333333333	Strand:-
AGTTCCATTACTAAGGTGCTGCCGG
>Location:NODE_387203_length_2970_cov_21.957239	Coordinate:2681	Reads:1	Hits:3	Allocated_reads:0.333333333333333	Strand:+
AGCACCTTAGTAATGGAACTCCTTATGC
>Location:NODE_387203_length_2970_cov_21.957239	Coordinate:2682	Reads:1	Hits:3	Allocated_reads:0.333333333333333	Strand:+
GCACCTTAGTAATGGAACTCCTTATGCTGT
>Location:NODE_387203_length_2970_cov_21.957239	Coordinate:2687	Reads:1	Hits:3	Allocated_reads:0.333333333333333	Strand:+
TTAGTAATGGAACTCCTTATGCTGTC
>Location:NODE_387203_length_2970_cov_21.957239	Coordinate:2687	Reads:1	Hits:3	Allocated_reads:0.333333333333333	Strand:+
TTAGTAATGGAACTCCTTATGCTGTCCC
>Location:NODE_387203_length_2970_cov_21.957239	Coordinate:2688	Reads:1	Hits:3	Allocated_reads:0.333333333333333	Strand:+
TAGTAATGGAACTCCTTATGCTGTCC
>Location:NODE_387203_length_2970_cov_21.957239	Coordinate:2691	Reads:11	Hits:3	Allocated_reads:3.66666666666667	Strand:+
TAATGGAACTCCTTATGCTGTCCC
>Location:NODE_387203_length_2970_cov_21.957239	Coordinate:2691	Reads:8	Hits:3	Allocated_reads:2.66666666666667	Strand:+
TAATGGAACTCCTTATGCTGTCCCC
>Location:NODE_387203_length_2970_cov_21.957239	Coordinate:2691	Reads:12	Hits:3	Allocated_reads:4	Strand:+
TAATGGAACTCCTTATGCTGTCCCCC
>Location:NODE_387203_length_2970_cov_21.957239	Coordinate:2691	Reads:2	Hits:3	Allocated_reads:0.666666666666667	Strand:+
TAATGGAACTCCTTATGCTGTCCCCCT
>Location:NODE_387203_length_2970_cov_21.957239	Coordinate:2691	Reads:9	Hits:3	Allocated_reads:3	Strand:+
TAATGGAACTCCTTATGCTGTCCCCCA
>Location:NODE_387203_length_2970_cov_21.957239	Coordinate:2691	Reads:45	Hits:3	Allocated_reads:15	Strand:+
TAATGGAACTCCTTATGCTGTCCCCCATA
>Location:NODE_387203_length_2970_cov_21.957239	Coordinate:2706	Reads:1	Hits:1	Allocated_reads:1	Strand:-
ATCAGACATCTCGGAAATGGGGGACAGCT
>Location:NODE_387203_length_2970_cov_21.957239	Coordinate:2724	Reads:3	Hits:2	Allocated_reads:1.5	Strand:+
AGATGTCTGATAAAAGAATGTGAATAAAGG
>Location:NODE_387203_length_2970_cov_21.957239	Coordinate:2724	Reads:4	Hits:2	Allocated_reads:2	Strand:+
AGATGTCTGATAAAAGAATGTGAATAAAGGT
>Location:NODE_387203_length_2970_cov_21.957239	Coordinate:2725	Reads:1	Hits:2	Allocated_reads:0.5	Strand:+
GATGTCTGATAAAAGAATGTGAAT
>Location:NODE_387203_length_2970_cov_21.957239	Coordinate:2725	Reads:4	Hits:2	Allocated_reads:2	Strand:+
GATGTCTGATAAAAGAATGTGAATAAAGGT
>Location:NODE_387203_length_2970_cov_21.957239	Coordinate:2726	Reads:3	Hits:2	Allocated_reads:1.5	Strand:+
ATGTCTGATAAAAGAATGTGAATAAAGGT
>Location:NODE_387203_length_2970_cov_21.957239	Coordinate:2727	Reads:2	Hits:2	Allocated_reads:1	Strand:+
TGTCTGATAAAAGAATGTGAATAAAGGT
>Location:NODE_387203_length_2970_cov_21.957239	Coordinate:2728	Reads:1	Hits:2	Allocated_reads:0.5	Strand:+
GTCTGATAAAAGAATGTGAATAAAGGT
>Location:NODE_387203_length_2970_cov_21.957239	Coordinate:2737	Reads:1	Hits:2	Allocated_reads:0.5	Strand:+
AAGAATGTGAATAAAGGTCAATTTACACC
>Location:NODE_387203_length_2970_cov_21.957239	Coordinate:2748	Reads:1	Hits:2	Allocated_reads:0.5	Strand:+
TAAAGGTCAATTTACACCAAGTGGTAC
>Location:NODE_387203_length_2970_cov_21.957239	Coordinate:2766	Reads:1	Hits:2	Allocated_reads:0.5	Strand:+
AAGTGGTACCTTTGGTCTTAAAACATG
>Location:NODE_387203_length_2970_cov_21.957239	Coordinate:2768	Reads:2	Hits:2	Allocated_reads:1	Strand:+
GTGGTACCTTTGGTCTTAAAACATGAAGC
>Location:NODE_387203_length_2970_cov_21.957239	Coordinate:2769	Reads:1	Hits:2	Allocated_reads:0.5	Strand:+
TGGTACCTTTGGTCTTAAAATATGAAGCT
>Location:NODE_387203_length_2970_cov_21.957239	Coordinate:2770	Reads:1	Hits:2	Allocated_reads:0.5	Strand:-
CAGCTTCATATTTTAAGACCAAAGGTACC
>Location:NODE_387203_length_2970_cov_21.957239	Coordinate:2770	Reads:1	Hits:2	Allocated_reads:0.5	Strand:+
GGTACCTTTGGTCTTAAAACATGAAGCTGG
>Location:NODE_387203_length_2970_cov_21.957239	Coordinate:2772	Reads:1	Hits:2	Allocated_reads:0.5	Strand:+
TACCTTTGGTCTTAAAATATGAAGC
>Location:NODE_387203_length_2970_cov_21.957239	Coordinate:2778	Reads:1	Hits:2	Allocated_reads:0.5	Strand:+
TGGTCTTAAAATATGAAGCTGATCTTGCT
>Location:NODE_387203_length_2970_cov_21.957239	Coordinate:2781	Reads:1	Hits:2	Allocated_reads:0.5	Strand:+
TCTTAAAATATGAAGCTGATCTTGC
>Location:NODE_387203_length_2970_cov_21.957239	Coordinate:2794	Reads:1	Hits:2	Allocated_reads:0.5	Strand:-
TAAAAGTGTAGTATCAAGCAAGATCGGCT
>Location:NODE_387203_length_2970_cov_21.957239	Coordinate:2814	Reads:1	Hits:3	Allocated_reads:0.333333333333333	Strand:-
TTGGTACTTACGAAACACTGTATAAAAGTGT
>Location:NODE_387203_length_2970_cov_21.957239	Coordinate:2815	Reads:1	Hits:3	Allocated_reads:0.333333333333333	Strand:-
TGGTACTTACGAAACACTGTATAAAAGTG
>Location:NODE_387203_length_2970_cov_21.957239	Coordinate:2815	Reads:6	Hits:3	Allocated_reads:2	Strand:-
TTGGTACTTACGAAACACTGTATAAAAGTG
>Location:NODE_387203_length_2970_cov_21.957239	Coordinate:2816	Reads:4	Hits:3	Allocated_reads:1.33333333333333	Strand:-
TTGGTACTTACGAAACACTGTATAAAAGT
>Location:NODE_387203_length_2970_cov_21.957239	Coordinate:2817	Reads:2	Hits:3	Allocated_reads:0.666666666666667	Strand:-
GTTTGGTACTTACGAAACACTGTATAAAAG
>Location:NODE_387203_length_2970_cov_21.957239	Coordinate:2817	Reads:1	Hits:3	Allocated_reads:0.333333333333333	Strand:-
TAGTTTGGTACTTACGAAACACTGTATAAAAG
>Location:NODE_387203_length_2970_cov_21.957239	Coordinate:2817	Reads:4	Hits:3	Allocated_reads:1.33333333333333	Strand:-
TTGGTACTTACGAAACACTGTATAAAAG
>Location:NODE_387203_length_2970_cov_21.957239	Coordinate:2820	Reads:1	Hits:3	Allocated_reads:0.333333333333333	Strand:-
TTGGTACTTACGAAACACTGTATAA
>Location:NODE_387203_length_2970_cov_21.957239	Coordinate:2824	Reads:1	Hits:3	Allocated_reads:0.333333333333333	Strand:-
TAGTTTGGTACTTACGAAACACTGT
>Location:NODE_387203_length_2970_cov_21.957239	Coordinate:2830	Reads:1	Hits:3	Allocated_reads:0.333333333333333	Strand:+
TTTCGTAAGTACCAAACTAACAGCACCA
>Location:NODE_387203_length_2970_cov_21.957239	Coordinate:2835	Reads:4	Hits:3	Allocated_reads:1.33333333333333	Strand:+
TAAGTACCAAACTAACAGCACCATTATT
>Location:NODE_387203_length_2970_cov_21.957239	Coordinate:2835	Reads:1	Hits:3	Allocated_reads:0.333333333333333	Strand:+
TAAGTACCAAACTAACAGCACCATTATTG
>Location:NODE_387203_length_2970_cov_21.957239	Coordinate:2837	Reads:1	Hits:3	Allocated_reads:0.333333333333333	Strand:-
GTCACAATAATGGTGCTGTTAGTTTGGTACT
>Location:NODE_387203_length_2970_cov_21.957239	Coordinate:2837	Reads:1	Hits:3	Allocated_reads:0.333333333333333	Strand:-
TGTCACAATAATGGTGCTGTTAGTTTGGTACT
>Location:NODE_387203_length_2970_cov_21.957239	Coordinate:2839	Reads:1	Hits:3	Allocated_reads:0.333333333333333	Strand:+
TACCAAACTAACAGCACCATTATT
>Location:NODE_387203_length_2970_cov_21.957239	Coordinate:2841	Reads:1	Hits:3	Allocated_reads:0.333333333333333	Strand:-
TGTCACAATAATGGTGCTGTTAGTTTGG
>Location:NODE_387203_length_2970_cov_21.957239	Coordinate:2843	Reads:1	Hits:3	Allocated_reads:0.333333333333333	Strand:-
TGTCACAATAATGGTGCTGTTAGTTT
>Location:NODE_387203_length_2970_cov_21.957239	Coordinate:2847	Reads:1	Hits:2	Allocated_reads:0.5	Strand:+
TAACAGCACCATTATTGTGACAGCACAC
>Location:NODE_387203_length_2970_cov_21.957239	Coordinate:2847	Reads:1	Hits:2	Allocated_reads:0.5	Strand:+
TAACAGCACCATTATTGTGACAGCACACT
>Location:NODE_387203_length_2970_cov_21.957239	Coordinate:2851	Reads:1	Hits:2	Allocated_reads:0.5	Strand:-
CACAGTGTGCTGTCACAATAATGGTGCT
>Location:NODE_387203_length_2970_cov_21.957239	Coordinate:2854	Reads:1	Hits:2	Allocated_reads:0.5	Strand:-
AAACACAGTGTGCTGTCACAATAATGGT
>Location:NODE_387203_length_2970_cov_21.957239	Coordinate:2859	Reads:1	Hits:2	Allocated_reads:0.5	Strand:+
TATTGTGACAGCACACTGTGTTTCAAAG
>Location:NODE_387203_length_2970_cov_21.957239	Coordinate:2864	Reads:1	Hits:2	Allocated_reads:0.5	Strand:+
TGACAGCACACTGTGTTTCAATGGAACCAT
>Location:NODE_387203_length_2970_cov_21.957239	Coordinate:2864	Reads:1	Hits:2	Allocated_reads:0.5	Strand:+
TGACAGCACACTGTGTTTCAATGGAACCATT
>Location:NODE_387203_length_2970_cov_21.957239	Coordinate:2867	Reads:2	Hits:2	Allocated_reads:1	Strand:+
CAGCACACTGTGTTTCAAAGGAACCATT
>Location:NODE_387203_length_2970_cov_21.957239	Coordinate:2869	Reads:1	Hits:2	Allocated_reads:0.5	Strand:+
GCACACTGTGTTTCAATGGAACCAT
>Location:NODE_387203_length_2970_cov_21.957239	Coordinate:2869	Reads:1	Hits:2	Allocated_reads:0.5	Strand:+
GCACACTGTGTTTCAATGGAACCATT
>Location:NODE_387203_length_2970_cov_21.957239	Coordinate:2872	Reads:2	Hits:2	Allocated_reads:1	Strand:+
CACTGTGTTTCAATGGAACCATTTGGTACC
>Location:NODE_387203_length_2970_cov_21.957239	Coordinate:2894	Reads:1	Hits:3	Allocated_reads:0.333333333333333	Strand:+
TTGGTACCCATACTTCATGTAAGA
>Location:NODE_387203_length_2970_cov_21.957239	Coordinate:2894	Reads:1	Hits:3	Allocated_reads:0.333333333333333	Strand:+
TTGGTACCCATACTTCATGTAAGATGT
>Location:NODE_387203_length_2970_cov_21.957239	Coordinate:2904	Reads:1	Hits:3	Allocated_reads:0.333333333333333	Strand:+
TACTTCATGTAAGATGTTAATGGATAGA
>Location:NODE_387203_length_2970_cov_21.957239	Coordinate:2904	Reads:1	Hits:3	Allocated_reads:0.333333333333333	Strand:-
TTCTATCCATTAACATCTTACATGAAGTA
>Location:NODE_387203_length_2970_cov_21.957239	Coordinate:2908	Reads:2	Hits:3	Allocated_reads:0.666666666666667	Strand:+
TCATGTAAGATGTTAATGGATAGAAATC
>Location:NODE_387203_length_2970_cov_21.957239	Coordinate:2910	Reads:4	Hits:3	Allocated_reads:1.33333333333333	Strand:+
ATGTAAGATGTTAATGGATAGAAATCAAT
>Location:NODE_387203_length_2970_cov_21.957239	Coordinate:2911	Reads:2	Hits:3	Allocated_reads:0.666666666666667	Strand:+
TGTAAGATGTTAATGGATAGAAATCAATTAA
>Location:NODE_387203_length_2970_cov_21.957239	Coordinate:2913	Reads:5	Hits:3	Allocated_reads:1.66666666666667	Strand:+
TAAGATGTTAATGGATAGAAATCAATT
>Location:NODE_387203_length_2970_cov_21.957239	Coordinate:2913	Reads:1	Hits:3	Allocated_reads:0.333333333333333	Strand:+
TAAGATGTTAATGGATAGAAATCAATTA
>Location:NODE_387203_length_2970_cov_21.957239	Coordinate:3042	Reads:1	Hits:3	Allocated_reads:0.333333333333333	Strand:+
TAAACACTGTCATTCTTAATCAAAATGAG
>Location:NODE_387203_length_2970_cov_21.957239	Coordinate:3044	Reads:1	Hits:3	Allocated_reads:0.333333333333333	Strand:+
AACACTGTCATTCTTAATCAAAATGAGAA
