# Supplementary material for: First characterization of PIWI-interacting RNA clusters in a cichlid fish with a B chromosome
Source: BMC Biol. 2022 Sep 21;20:204. doi: 10.1186/s12915-022-01403-2 (PMC9490952; doi:10.1186/s12915-022-01403-2)
Supplement: Supplementary file 1 — Additional file 1. Zipped folder with fasta and interactive html piRNA cluster information for the A. latifasciata genome. The nomenclature is as follows: number-pirna-cluster_sex_B-presence (f, female; m, male; 0b, without B chromosome; 1b, with B chromosome). [file 12915_2022_1403_MOESM1_ESM.zip › 151_m1b.fasta]

>Location:NODE_388156_length_1812_cov_24.704746	Coordinate:1	Reads:1	Hits:1	Allocated_reads:1	Strand:+
CTGAACGAAAAAAGTCACCACGAGCAGT
>Location:NODE_388156_length_1812_cov_24.704746	Coordinate:2	Reads:1	Hits:1	Allocated_reads:1	Strand:-
TGCTCGTGGTGACTTTTTTCGTTCA
>Location:NODE_388156_length_1812_cov_24.704746	Coordinate:4	Reads:1	Hits:1	Allocated_reads:1	Strand:-
TACGCACTGCTCGTGGTGACTTTTTTCGTT
>Location:NODE_388156_length_1812_cov_24.704746	Coordinate:5	Reads:1	Hits:1	Allocated_reads:1	Strand:-
TTACGCACTGCTCGTGGTGACTTTTTTCGT
>Location:NODE_388156_length_1812_cov_24.704746	Coordinate:7	Reads:1	Hits:1	Allocated_reads:1	Strand:-
TTTACGCACTGCTCGTGGTGACTTTTTTC
>Location:NODE_388156_length_1812_cov_24.704746	Coordinate:10	Reads:3	Hits:1	Allocated_reads:3	Strand:-
TTTTTACGCACTGCTCGTGGTGACTTTT
>Location:NODE_388156_length_1812_cov_24.704746	Coordinate:12	Reads:1	Hits:1	Allocated_reads:1	Strand:-
TTTTTACGCACTGCTCGTGGTGACTT
>Location:NODE_388156_length_1812_cov_24.704746	Coordinate:13	Reads:3	Hits:1	Allocated_reads:3	Strand:-
CATTTTTACGCACTGCTCGTGGTGACT
>Location:NODE_388156_length_1812_cov_24.704746	Coordinate:13	Reads:6	Hits:1	Allocated_reads:6	Strand:-
TACATTTTTACGCACTGCTCGTGGTGACT
>Location:NODE_388156_length_1812_cov_24.704746	Coordinate:13	Reads:4	Hits:1	Allocated_reads:4	Strand:-
TGATACATTTTTACGCACTGCTCGTGGTGACT
>Location:NODE_388156_length_1812_cov_24.704746	Coordinate:13	Reads:1	Hits:1	Allocated_reads:1	Strand:-
TTTTACGCACTGCTCGTGGTGACT
>Location:NODE_388156_length_1812_cov_24.704746	Coordinate:13	Reads:5	Hits:1	Allocated_reads:5	Strand:-
TTTTTACGCACTGCTCGTGGTGACT
>Location:NODE_388156_length_1812_cov_24.704746	Coordinate:14	Reads:1	Hits:1	Allocated_reads:1	Strand:+
GTCACCACGAGCAGTGCGTAAAAATGTA
>Location:NODE_388156_length_1812_cov_24.704746	Coordinate:15	Reads:1	Hits:1	Allocated_reads:1	Strand:+
TCACCACGAGCAGTGCGTAAAAATGTA
>Location:NODE_388156_length_1812_cov_24.704746	Coordinate:16	Reads:1	Hits:1	Allocated_reads:1	Strand:+
CACCACGAGCAGTGCGTAAAAATGTATCAGC
>Location:NODE_388156_length_1812_cov_24.704746	Coordinate:17	Reads:1	Hits:1	Allocated_reads:1	Strand:-
CGCTGATACATTTTTACGAACTGCTCGTGGT
>Location:NODE_388156_length_1812_cov_24.704746	Coordinate:17	Reads:3	Hits:1	Allocated_reads:3	Strand:-
CGCTGATACATTTTTACGCACTGCTCGTGGT
>Location:NODE_388156_length_1812_cov_24.704746	Coordinate:17	Reads:3	Hits:1	Allocated_reads:3	Strand:-
TGATACATTTTTACGCACTGCTCGTGGT
>Location:NODE_388156_length_1812_cov_24.704746	Coordinate:18	Reads:1	Hits:1	Allocated_reads:1	Strand:-
AACGCTGATACATTTTTACGCACTGCTCGTGG
>Location:NODE_388156_length_1812_cov_24.704746	Coordinate:18	Reads:2	Hits:1	Allocated_reads:2	Strand:-
ACGCTGATACATTTTTACGCACTGCTCGTGG
>Location:NODE_388156_length_1812_cov_24.704746	Coordinate:18	Reads:6	Hits:1	Allocated_reads:6	Strand:-
CGCTGATACATTTTTACGCACTGCTCGTGG
>Location:NODE_388156_length_1812_cov_24.704746	Coordinate:18	Reads:1	Hits:1	Allocated_reads:1	Strand:-
TGATACATTTTTACGCACTGCTCGTGG
>Location:NODE_388156_length_1812_cov_24.704746	Coordinate:20	Reads:4	Hits:1	Allocated_reads:4	Strand:-
AACGCTGATACATTTTTACGCACTGCTCGT
>Location:NODE_388156_length_1812_cov_24.704746	Coordinate:20	Reads:3	Hits:1	Allocated_reads:3	Strand:-
CGCTGATACATTTTTACGCACTGCTCGT
>Location:NODE_388156_length_1812_cov_24.704746	Coordinate:20	Reads:1	Hits:1	Allocated_reads:1	Strand:-
TGAACGCTGATACATTTTTACGCACTGCTCGT
>Location:NODE_388156_length_1812_cov_24.704746	Coordinate:21	Reads:3	Hits:1	Allocated_reads:3	Strand:-
TGAACGCTGATACATTTTTACGCACTGCTCG
>Location:NODE_388156_length_1812_cov_24.704746	Coordinate:22	Reads:2	Hits:1	Allocated_reads:2	Strand:-
CGCTGATACATTTTTACGCACTGCTC
>Location:NODE_388156_length_1812_cov_24.704746	Coordinate:22	Reads:1	Hits:1	Allocated_reads:1	Strand:-
TGAACGCTGATACATTTTTACGCACTGCTC
>Location:NODE_388156_length_1812_cov_24.704746	Coordinate:23	Reads:1	Hits:3	Allocated_reads:0.333333333333333	Strand:-
AATGAACGCTGATACATTTTTACGCACTGCT
>Location:NODE_388156_length_1812_cov_24.704746	Coordinate:23	Reads:38	Hits:3	Allocated_reads:12.6666666666667	Strand:-
TGAACGCTGATACATTTTTACGCACTGCT
>Location:NODE_388156_length_1812_cov_24.704746	Coordinate:24	Reads:5	Hits:3	Allocated_reads:1.66666666666667	Strand:-
AATGAACGCTGATACATTTTTACGCACTGC
>Location:NODE_388156_length_1812_cov_24.704746	Coordinate:24	Reads:2	Hits:4	Allocated_reads:0.5	Strand:-
ACGCTGATACATTTTTACGCACTGC
>Location:NODE_388156_length_1812_cov_24.704746	Coordinate:24	Reads:33	Hits:3	Allocated_reads:11	Strand:-
TGAACGCTGATACATTTTTACGCACTGC
>Location:NODE_388156_length_1812_cov_24.704746	Coordinate:26	Reads:2	Hits:3	Allocated_reads:0.666666666666667	Strand:-
AATGAACGCTGATACATTTTTACGCACT
>Location:NODE_388156_length_1812_cov_24.704746	Coordinate:26	Reads:1	Hits:3	Allocated_reads:0.333333333333333	Strand:-
ATGAACGCTGATACATTTTTACGCACT
>Location:NODE_388156_length_1812_cov_24.704746	Coordinate:26	Reads:1	Hits:3	Allocated_reads:0.333333333333333	Strand:-
CAATGAACGCTGATACATTTTTACGCACT
>Location:NODE_388156_length_1812_cov_24.704746	Coordinate:26	Reads:1	Hits:3	Allocated_reads:0.333333333333333	Strand:-
GAACGCTGATACATTTTTACGCACT
>Location:NODE_388156_length_1812_cov_24.704746	Coordinate:26	Reads:1	Hits:3	Allocated_reads:0.333333333333333	Strand:-
GCAATGAACGCTGATACATTTTTACGCACT
>Location:NODE_388156_length_1812_cov_24.704746	Coordinate:26	Reads:3	Hits:3	Allocated_reads:1	Strand:-
TAGCAATGAACGCTGATACATTTTTACGCACT
>Location:NODE_388156_length_1812_cov_24.704746	Coordinate:26	Reads:5	Hits:3	Allocated_reads:1.66666666666667	Strand:-
TGAACGCTGATACATTTTTACGCACT
>Location:NODE_388156_length_1812_cov_24.704746	Coordinate:27	Reads:1	Hits:3	Allocated_reads:0.333333333333333	Strand:-
TAGCAATGAACGCTGATACATTTTTACGCAC
>Location:NODE_388156_length_1812_cov_24.704746	Coordinate:27	Reads:1	Hits:3	Allocated_reads:0.333333333333333	Strand:-
TGAACGCTGATACATTTTTACGCAC
>Location:NODE_388156_length_1812_cov_24.704746	Coordinate:27	Reads:1	Hits:3	Allocated_reads:0.333333333333333	Strand:-
TGAACGCTGATACATTTTTATGCAC
>Location:NODE_388156_length_1812_cov_24.704746	Coordinate:28	Reads:1	Hits:3	Allocated_reads:0.333333333333333	Strand:-
AGCAATGAACGCTGATACATTTTTACGCA
>Location:NODE_388156_length_1812_cov_24.704746	Coordinate:28	Reads:1	Hits:3	Allocated_reads:0.333333333333333	Strand:-
TGAACGCTGATACATTTTTACGCA
>Location:NODE_388156_length_1812_cov_24.704746	Coordinate:28	Reads:1	Hits:3	Allocated_reads:0.333333333333333	Strand:+
TGCGTAAAAATGTATCAGCGTTCATTGC
>Location:NODE_388156_length_1812_cov_24.704746	Coordinate:29	Reads:1	Hits:3	Allocated_reads:0.333333333333333	Strand:-
GCAATGAACGCTGATACATTTTTACGC
>Location:NODE_388156_length_1812_cov_24.704746	Coordinate:29	Reads:1	Hits:3	Allocated_reads:0.333333333333333	Strand:-
TAGCAATGAACGCTGATACATTTTTACGC
>Location:NODE_388156_length_1812_cov_24.704746	Coordinate:30	Reads:1	Hits:3	Allocated_reads:0.333333333333333	Strand:-
AATGAACGCTGATACATTTTTACG
>Location:NODE_388156_length_1812_cov_24.704746	Coordinate:30	Reads:1	Hits:3	Allocated_reads:0.333333333333333	Strand:-
CAATGAACGCTGATACATTTTTACG
>Location:NODE_388156_length_1812_cov_24.704746	Coordinate:30	Reads:2	Hits:3	Allocated_reads:0.666666666666667	Strand:-
TAGCAATGAACGCTGATACATTTTTACG
>Location:NODE_388156_length_1812_cov_24.704746	Coordinate:32	Reads:1	Hits:3	Allocated_reads:0.333333333333333	Strand:+
TAAAAATGTATCAGCGTTCATTGC
>Location:NODE_388156_length_1812_cov_24.704746	Coordinate:36	Reads:1	Hits:1	Allocated_reads:1	Strand:+
AATGTATCAGCGTTCATTGCTAGA
>Location:NODE_388156_length_1812_cov_24.704746	Coordinate:36	Reads:1	Hits:1	Allocated_reads:1	Strand:-
CATTTGATCTAGCAATGAACGCTGATACATT
>Location:NODE_388156_length_1812_cov_24.704746	Coordinate:36	Reads:1	Hits:1	Allocated_reads:1	Strand:-
TTTGATCTAGCAATGAACGCTGATACATT
>Location:NODE_388156_length_1812_cov_24.704746	Coordinate:37	Reads:1	Hits:1	Allocated_reads:1	Strand:-
TGATCTAGCAATGAACGCTGATATAT
>Location:NODE_388156_length_1812_cov_24.704746	Coordinate:38	Reads:2	Hits:1	Allocated_reads:2	Strand:-
CCATTTGATCTAGCAATGAACGCTGATACA
>Location:NODE_388156_length_1812_cov_24.704746	Coordinate:38	Reads:1	Hits:1	Allocated_reads:1	Strand:-
CTCGACCATTTGATCTAGCAATGAACGCTGATACA
>Location:NODE_388156_length_1812_cov_24.704746	Coordinate:38	Reads:2	Hits:1	Allocated_reads:2	Strand:-
GACCATTTGATCTAGCAATGAACGCTGATACA
>Location:NODE_388156_length_1812_cov_24.704746	Coordinate:38	Reads:1	Hits:1	Allocated_reads:1	Strand:-
TGATCTAGCAATGAACGCTGATACT
>Location:NODE_388156_length_1812_cov_24.704746	Coordinate:38	Reads:1	Hits:1	Allocated_reads:1	Strand:-
TTTGATCTAGCAATGAACGCTGATACA
>Location:NODE_388156_length_1812_cov_24.704746	Coordinate:40	Reads:1	Hits:1	Allocated_reads:1	Strand:-
ATTTGATCTAGCAATGAACGCTGATA
>Location:NODE_388156_length_1812_cov_24.704746	Coordinate:40	Reads:1	Hits:1	Allocated_reads:1	Strand:-
CTCGACCATTTGATCTAGCAATGAACGCTGATA
>Location:NODE_388156_length_1812_cov_24.704746	Coordinate:40	Reads:1	Hits:1	Allocated_reads:1	Strand:-
GACCATTTGATCTAGCAATGAACGCTGATA
>Location:NODE_388156_length_1812_cov_24.704746	Coordinate:40	Reads:1	Hits:1	Allocated_reads:1	Strand:-
TTCTCGACCATTTGATCTAGCAATGAACGCTGATA
>Location:NODE_388156_length_1812_cov_24.704746	Coordinate:41	Reads:1	Hits:1	Allocated_reads:1	Strand:-
ATTTGATCTAGCAATGAACGCTGAT
>Location:NODE_388156_length_1812_cov_24.704746	Coordinate:41	Reads:1	Hits:1	Allocated_reads:1	Strand:-
TTTGATCTAGCAATGAACGCTGAT
>Location:NODE_388156_length_1812_cov_24.704746	Coordinate:42	Reads:2	Hits:1	Allocated_reads:2	Strand:-
CGACCATTTGATCTAGCAATGAACGCTGA
>Location:NODE_388156_length_1812_cov_24.704746	Coordinate:42	Reads:2	Hits:1	Allocated_reads:2	Strand:-
GACCATTTGATCTAGCAATGAACGCTGA
>Location:NODE_388156_length_1812_cov_24.704746	Coordinate:42	Reads:1	Hits:1	Allocated_reads:1	Strand:+
TCAGCGTTCATTGCTAGATCAAATGGTCGAGAA
>Location:NODE_388156_length_1812_cov_24.704746	Coordinate:42	Reads:3	Hits:1	Allocated_reads:3	Strand:-
TTCTCGACCATTTGATCTAGCAATGAACGCTGA
>Location:NODE_388156_length_1812_cov_24.704746	Coordinate:43	Reads:1	Hits:1	Allocated_reads:1	Strand:+
CAGCGTTCATTGCTAGATCAAATGGT
>Location:NODE_388156_length_1812_cov_24.704746	Coordinate:44	Reads:1	Hits:1	Allocated_reads:1	Strand:-
AACATTCTCGACCATTTGATCTAGCAATGAACGCT
>Location:NODE_388156_length_1812_cov_24.704746	Coordinate:44	Reads:5	Hits:1	Allocated_reads:5	Strand:-
CTCGACCATTTGATCTAGCAATGAACGCT
>Location:NODE_388156_length_1812_cov_24.704746	Coordinate:44	Reads:5	Hits:1	Allocated_reads:5	Strand:-
GACCATTTGATCTAGCAATGAACGCT
>Location:NODE_388156_length_1812_cov_24.704746	Coordinate:44	Reads:1	Hits:1	Allocated_reads:1	Strand:-
TCGACCATTTGATCTAGCAATGAACGCT
>Location:NODE_388156_length_1812_cov_24.704746	Coordinate:44	Reads:4	Hits:1	Allocated_reads:4	Strand:-
TCTCGACCATTTGATCTAGCAATGAACGCT
>Location:NODE_388156_length_1812_cov_24.704746	Coordinate:44	Reads:8	Hits:1	Allocated_reads:8	Strand:-
TTCTCGACCATTTGATCTAGCAATGAACGCT
>Location:NODE_388156_length_1812_cov_24.704746	Coordinate:45	Reads:1	Hits:1	Allocated_reads:1	Strand:-
ATTCTCGACCATTTGATCTAGCAATGAACGC
>Location:NODE_388156_length_1812_cov_24.704746	Coordinate:45	Reads:2	Hits:1	Allocated_reads:2	Strand:-
CGACCATTTGATCTAGCAATGAACGC
>Location:NODE_388156_length_1812_cov_24.704746	Coordinate:45	Reads:2	Hits:1	Allocated_reads:2	Strand:-
CTCGACCATTTGATCTAGCAATGAACGC
>Location:NODE_388156_length_1812_cov_24.704746	Coordinate:45	Reads:4	Hits:1	Allocated_reads:4	Strand:-
GACCATTTGATCTAGCAATGAACGC
>Location:NODE_388156_length_1812_cov_24.704746	Coordinate:45	Reads:8	Hits:1	Allocated_reads:8	Strand:-
TCTCGACCATTTGATCTAGCAATGAACGC
>Location:NODE_388156_length_1812_cov_24.704746	Coordinate:45	Reads:21	Hits:1	Allocated_reads:21	Strand:-
TTCTCGACCATTTGATCTAGCAATGAACGC
>Location:NODE_388156_length_1812_cov_24.704746	Coordinate:46	Reads:1	Hits:1	Allocated_reads:1	Strand:-
TTCTCGACCATTTGATCTAGCAATGAAAA
>Location:NODE_388156_length_1812_cov_24.704746	Coordinate:47	Reads:1	Hits:1	Allocated_reads:1	Strand:-
ATTCTCGACCATTTGATCTAGCAATGAAA
>Location:NODE_388156_length_1812_cov_24.704746	Coordinate:47	Reads:1	Hits:1	Allocated_reads:1	Strand:-
CTCGACCATTTGATCTAGCAATGAAC
>Location:NODE_388156_length_1812_cov_24.704746	Coordinate:47	Reads:1	Hits:1	Allocated_reads:1	Strand:+
GTTCATTGCTAGATCAAACGGTCGAGA
>Location:NODE_388156_length_1812_cov_24.704746	Coordinate:47	Reads:1	Hits:1	Allocated_reads:1	Strand:-
TCTCGACCATTTGATCTAGCAATGAAC
>Location:NODE_388156_length_1812_cov_24.704746	Coordinate:47	Reads:2	Hits:1	Allocated_reads:2	Strand:-
TCTCGACCATTTGATCTAGCAATGAAA
>Location:NODE_388156_length_1812_cov_24.704746	Coordinate:47	Reads:2	Hits:1	Allocated_reads:2	Strand:-
TTCTCGACCATTTGATCTAGCAATGAAC
>Location:NODE_388156_length_1812_cov_24.704746	Coordinate:48	Reads:1	Hits:1	Allocated_reads:1	Strand:-
ATTCTCGACCATTTGATCCAGCAATGAA
>Location:NODE_388156_length_1812_cov_24.704746	Coordinate:48	Reads:1	Hits:1	Allocated_reads:1	Strand:-
ATTCTCGACCATTTGATCTAGCAATGAC
>Location:NODE_388156_length_1812_cov_24.704746	Coordinate:48	Reads:27	Hits:1	Allocated_reads:27	Strand:-
ATTCTCGACCATTTGATCTAGCAATGAA
>Location:NODE_388156_length_1812_cov_24.704746	Coordinate:48	Reads:1	Hits:1	Allocated_reads:1	Strand:-
TCGACCATTTGATCTAGCAATGAA
>Location:NODE_388156_length_1812_cov_24.704746	Coordinate:48	Reads:8	Hits:1	Allocated_reads:8	Strand:-
TCTCGACCATTTGATCTAGCAATGAA
>Location:NODE_388156_length_1812_cov_24.704746	Coordinate:48	Reads:1	Hits:1	Allocated_reads:1	Strand:+
TTCATTGCTAGATCAAATGGTCGAG
>Location:NODE_388156_length_1812_cov_24.704746	Coordinate:48	Reads:2	Hits:1	Allocated_reads:2	Strand:+
TTCATTGCTAGATCAAATGGTCGAGAA
>Location:NODE_388156_length_1812_cov_24.704746	Coordinate:48	Reads:1	Hits:1	Allocated_reads:1	Strand:-
TTCTCGACCATTTGATCTAGCAAAGAA
>Location:NODE_388156_length_1812_cov_24.704746	Coordinate:48	Reads:72	Hits:1	Allocated_reads:72	Strand:-
TTCTCGACCATTTGATCTAGCAATGAA
>Location:NODE_388156_length_1812_cov_24.704746	Coordinate:50	Reads:1	Hits:1	Allocated_reads:1	Strand:+
CATTGCTAGATCAAATGGTCGAGA
>Location:NODE_388156_length_1812_cov_24.704746	Coordinate:50	Reads:2	Hits:1	Allocated_reads:2	Strand:-
TTCTCGACCATTTGATCTAGCAATG
>Location:NODE_388156_length_1812_cov_24.704746	Coordinate:51	Reads:1	Hits:1	Allocated_reads:1	Strand:-
AACATTCTCGACCATTTGATCTAGCAAA
>Location:NODE_388156_length_1812_cov_24.704746	Coordinate:51	Reads:2	Hits:1	Allocated_reads:2	Strand:-
AACATTCTCGACCATTTGATCTAGCAAT
>Location:NODE_388156_length_1812_cov_24.704746	Coordinate:51	Reads:1	Hits:1	Allocated_reads:1	Strand:-
CAATAAAAACATTCTCGACCATTTGATCTAGCAAT
>Location:NODE_388156_length_1812_cov_24.704746	Coordinate:51	Reads:3	Hits:1	Allocated_reads:3	Strand:-
TTCTCGACCATTTGATCTAGCAAT
>Location:NODE_388156_length_1812_cov_24.704746	Coordinate:52	Reads:2	Hits:1	Allocated_reads:2	Strand:-
AAAAACATTCTCGACCATTTGATCTAGCAA
>Location:NODE_388156_length_1812_cov_24.704746	Coordinate:52	Reads:2	Hits:1	Allocated_reads:2	Strand:-
AAACATTCTCGACCATTTGATCTAGCAA
>Location:NODE_388156_length_1812_cov_24.704746	Coordinate:52	Reads:1	Hits:1	Allocated_reads:1	Strand:-
ATTCTCGACCATTTGATCTAGCAA
>Location:NODE_388156_length_1812_cov_24.704746	Coordinate:53	Reads:1	Hits:1	Allocated_reads:1	Strand:-
AAACATTCTCGACCATTTGATCTAGCA
>Location:NODE_388156_length_1812_cov_24.704746	Coordinate:53	Reads:1	Hits:1	Allocated_reads:1	Strand:-
TAAAAACATTCTCGACCATTTGATCTAGCA
>Location:NODE_388156_length_1812_cov_24.704746	Coordinate:53	Reads:3	Hits:1	Allocated_reads:3	Strand:+
TGCTAGATCAAATGGTCGAGAATGTTTT
>Location:NODE_388156_length_1812_cov_24.704746	Coordinate:53	Reads:1	Hits:1	Allocated_reads:1	Strand:+
TGCTAGATCAAATGGTCGAGAATGTTTTTAT
>Location:NODE_388156_length_1812_cov_24.704746	Coordinate:54	Reads:3	Hits:1	Allocated_reads:3	Strand:-
AAACATTCTCGACCATTTGATCTAGC
>Location:NODE_388156_length_1812_cov_24.704746	Coordinate:54	Reads:1	Hits:1	Allocated_reads:1	Strand:-
AATAAAAACATTCTCGACCATTTGATCTAGC
>Location:NODE_388156_length_1812_cov_24.704746	Coordinate:54	Reads:2	Hits:1	Allocated_reads:2	Strand:-
ACATTCTCGACCATTTGATCTAGC
>Location:NODE_388156_length_1812_cov_24.704746	Coordinate:54	Reads:3	Hits:1	Allocated_reads:3	Strand:-
TAAAAACATTCTCGACCATTTGATCTAGC
>Location:NODE_388156_length_1812_cov_24.704746	Coordinate:55	Reads:1	Hits:1	Allocated_reads:1	Strand:+
CTAGATCAAATGGTCGAGAATGTTTTTAT
>Location:NODE_388156_length_1812_cov_24.704746	Coordinate:56	Reads:1	Hits:1	Allocated_reads:1	Strand:-
AAACATTCTCGACCATTTGATCTA
>Location:NODE_388156_length_1812_cov_24.704746	Coordinate:58	Reads:1	Hits:1	Allocated_reads:1	Strand:-
CAATAAAAACATTCTCGACCATTTGATC
>Location:NODE_388156_length_1812_cov_24.704746	Coordinate:59	Reads:1	Hits:1	Allocated_reads:1	Strand:+
ATCAAATGGTCGAGAATGTTTTTATTGT
>Location:NODE_388156_length_1812_cov_24.704746	Coordinate:62	Reads:1	Hits:1	Allocated_reads:1	Strand:+
AAATGGTCGAGAATGTTTTTATTG
>Location:NODE_388156_length_1812_cov_24.704746	Coordinate:62	Reads:1	Hits:1	Allocated_reads:1	Strand:-
GTGACAATAAAAACATTCTCGACCATTT
>Location:NODE_388156_length_1812_cov_24.704746	Coordinate:62	Reads:1	Hits:1	Allocated_reads:1	Strand:-
TCGTGACAATAAAAACATTCTCGACCATTT
>Location:NODE_388156_length_1812_cov_24.704746	Coordinate:63	Reads:1	Hits:1	Allocated_reads:1	Strand:+
AATGGTCGAGAATGTTTTTATTGTC
>Location:NODE_388156_length_1812_cov_24.704746	Coordinate:63	Reads:1	Hits:1	Allocated_reads:1	Strand:+
AATGGTCGAGAATGTTTTTATTGTCACGA
>Location:NODE_388156_length_1812_cov_24.704746	Coordinate:63	Reads:1	Hits:1	Allocated_reads:1	Strand:-
CGTGACAATAAAAACATTCTCGACCATT
>Location:NODE_388156_length_1812_cov_24.704746	Coordinate:63	Reads:3	Hits:1	Allocated_reads:3	Strand:-
TCGTGACAATAAAAACATTCTCGACCATT
>Location:NODE_388156_length_1812_cov_24.704746	Coordinate:63	Reads:3	Hits:1	Allocated_reads:3	Strand:-
TGACAATAAAAACATTCTCGACCATT
>Location:NODE_388156_length_1812_cov_24.704746	Coordinate:64	Reads:1	Hits:1	Allocated_reads:1	Strand:+
ATGGTCGAGAATGTTTTTATTGTCAC
>Location:NODE_388156_length_1812_cov_24.704746	Coordinate:64	Reads:2	Hits:1	Allocated_reads:2	Strand:+
ATGGTCGAGAATGTTTTTATTGTCACGA
>Location:NODE_388156_length_1812_cov_24.704746	Coordinate:64	Reads:1	Hits:1	Allocated_reads:1	Strand:-
TGACAATAAAAACATTCTCGACCAT
>Location:NODE_388156_length_1812_cov_24.704746	Coordinate:65	Reads:10	Hits:1	Allocated_reads:10	Strand:+
TGGTCGAGAATGTTTTTATTGTCA
>Location:NODE_388156_length_1812_cov_24.704746	Coordinate:65	Reads:2	Hits:1	Allocated_reads:2	Strand:+
TGGTCGAGAATGTTTTTATTGTCAC
>Location:NODE_388156_length_1812_cov_24.704746	Coordinate:65	Reads:6	Hits:1	Allocated_reads:6	Strand:+
TGGTCGAGAATGTTTTTATTGTCACGA
>Location:NODE_388156_length_1812_cov_24.704746	Coordinate:66	Reads:1	Hits:6	Allocated_reads:0.166666666666667	Strand:-
CGTGACAATAAAAACATTCTCGACC
>Location:NODE_388156_length_1812_cov_24.704746	Coordinate:66	Reads:2	Hits:6	Allocated_reads:0.333333333333333	Strand:-
GTCCTGAGTCGTGACAATAAAAACATTCTCGACC
>Location:NODE_388156_length_1812_cov_24.704746	Coordinate:66	Reads:1	Hits:6	Allocated_reads:0.166666666666667	Strand:-
TCCTGAGTCGTGACAATAAAAACATTCTCGACC
>Location:NODE_388156_length_1812_cov_24.704746	Coordinate:66	Reads:13	Hits:6	Allocated_reads:2.16666666666667	Strand:-
TCGTGACAATAAAAACATTCTCGACC
>Location:NODE_388156_length_1812_cov_24.704746	Coordinate:66	Reads:1	Hits:6	Allocated_reads:0.166666666666667	Strand:-
TGTCCTGAGTCGTGACAATAAAAACATTCTCGACC
>Location:NODE_388156_length_1812_cov_24.704746	Coordinate:67	Reads:1	Hits:6	Allocated_reads:0.166666666666667	Strand:-
CCTGAGTCGTGACAATAAAAACATTCTCGAC
>Location:NODE_388156_length_1812_cov_24.704746	Coordinate:67	Reads:1	Hits:6	Allocated_reads:0.166666666666667	Strand:-
TGTCCTGAGTCGTGACAATAAAAACATTCTCGAC
>Location:NODE_388156_length_1812_cov_24.704746	Coordinate:68	Reads:9	Hits:6	Allocated_reads:1.5	Strand:+
TCGAGAATGTTTTTATTGTCACGACT
>Location:NODE_388156_length_1812_cov_24.704746	Coordinate:68	Reads:1	Hits:6	Allocated_reads:0.166666666666667	Strand:+
TCGAGAATGTTTTTATTGTCACGACTCA
>Location:NODE_388156_length_1812_cov_24.704746	Coordinate:68	Reads:4	Hits:6	Allocated_reads:0.666666666666667	Strand:+
TCGAGAATGTTTTTATTGTCACGACTCAGGACA
>Location:NODE_388156_length_1812_cov_24.704746	Coordinate:68	Reads:1	Hits:6	Allocated_reads:0.166666666666667	Strand:+
TCGAGAATGTTTTTATTGTCACGACTCAGGACAT
>Location:NODE_388156_length_1812_cov_24.704746	Coordinate:68	Reads:1	Hits:6	Allocated_reads:0.166666666666667	Strand:-
TGAGTCGTGACAATAAAAACATTCTCGA
>Location:NODE_388156_length_1812_cov_24.704746	Coordinate:69	Reads:2	Hits:6	Allocated_reads:0.333333333333333	Strand:+
CGAGAATGTTTTTATTGTCACGACT
>Location:NODE_388156_length_1812_cov_24.704746	Coordinate:69	Reads:1	Hits:6	Allocated_reads:0.166666666666667	Strand:+
CGAGAATGTTTTTATTGTCACGACTCAGG
>Location:NODE_388156_length_1812_cov_24.704746	Coordinate:69	Reads:1	Hits:6	Allocated_reads:0.166666666666667	Strand:+
CGAGAATGTTTTTATTGTCACGACTCAGGAC
>Location:NODE_388156_length_1812_cov_24.704746	Coordinate:69	Reads:1	Hits:6	Allocated_reads:0.166666666666667	Strand:+
CGAGAATGTTTTTATTGTCGCGACTCAGGACG
>Location:NODE_388156_length_1812_cov_24.704746	Coordinate:69	Reads:7	Hits:6	Allocated_reads:1.16666666666667	Strand:+
CGAGAATGTTTTTATTGTCACGACTCAGGACA
>Location:NODE_388156_length_1812_cov_24.704746	Coordinate:70	Reads:1	Hits:7	Allocated_reads:0.142857142857143	Strand:-
AGTCGTGACAATAAAAACATTCTC
>Location:NODE_388156_length_1812_cov_24.704746	Coordinate:70	Reads:2	Hits:7	Allocated_reads:0.285714285714286	Strand:-
CCTGAGTCGTGACAATAAAAACATTCTC
>Location:NODE_388156_length_1812_cov_24.704746	Coordinate:70	Reads:4	Hits:7	Allocated_reads:0.571428571428571	Strand:-
TCCTGAGTCGTGACAATAAAAACATTCTC
>Location:NODE_388156_length_1812_cov_24.704746	Coordinate:70	Reads:1	Hits:7	Allocated_reads:0.142857142857143	Strand:-
TGAGTCGTGACAATAAAAACATTCTC
>Location:NODE_388156_length_1812_cov_24.704746	Coordinate:71	Reads:1	Hits:8	Allocated_reads:0.125	Strand:+
AGAATGTTTTTATTGTCACGACTCAGGACA
>Location:NODE_388156_length_1812_cov_24.704746	Coordinate:71	Reads:1	Hits:8	Allocated_reads:0.125	Strand:-
CCTGAGTCGTGACAATAAAAACATTCT
>Location:NODE_388156_length_1812_cov_24.704746	Coordinate:71	Reads:2	Hits:8	Allocated_reads:0.25	Strand:-
GTCCTGAGTCGTGACAATAAAAACATTCT
>Location:NODE_388156_length_1812_cov_24.704746	Coordinate:71	Reads:13	Hits:8	Allocated_reads:1.625	Strand:-
TCCTGAGTCGTGACAATAAAAACATTCT
>Location:NODE_388156_length_1812_cov_24.704746	Coordinate:71	Reads:1	Hits:8	Allocated_reads:0.125	Strand:-
TGAGTCGTGACAATAAAAACATTCT
>Location:NODE_388156_length_1812_cov_24.704746	Coordinate:72	Reads:1	Hits:8	Allocated_reads:0.125	Strand:+
GAATGTTTTTATTGTCACGACTCAGGACA
>Location:NODE_388156_length_1812_cov_24.704746	Coordinate:72	Reads:1	Hits:8	Allocated_reads:0.125	Strand:-
TCCTGAGTCGTGACAATAAAAACATTC
>Location:NODE_388156_length_1812_cov_24.704746	Coordinate:72	Reads:1	Hits:8	Allocated_reads:0.125	Strand:-
TGTCCTGAGTCGTGACAATAAAAACATTC
>Location:NODE_388156_length_1812_cov_24.704746	Coordinate:73	Reads:1	Hits:10	Allocated_reads:0.1	Strand:-
ATGTCCTGAGTCGTGACAATAAAAACATT
>Location:NODE_388156_length_1812_cov_24.704746	Coordinate:73	Reads:1	Hits:10	Allocated_reads:0.1	Strand:-
CCTGAGTCGTGACAATAAAAACATT
>Location:NODE_388156_length_1812_cov_24.704746	Coordinate:73	Reads:21	Hits:10	Allocated_reads:2.1	Strand:-
TCCTGAGTCGTGACAATAAAAACATT
>Location:NODE_388156_length_1812_cov_24.704746	Coordinate:73	Reads:6	Hits:10	Allocated_reads:0.6	Strand:-
TGTCCTGAGTCGTGACAATAAAAACATT
>Location:NODE_388156_length_1812_cov_24.704746	Coordinate:74	Reads:1	Hits:10	Allocated_reads:0.1	Strand:-
GTCCTGAGTCGTGACAATAAAAACAT
>Location:NODE_388156_length_1812_cov_24.704746	Coordinate:74	Reads:7	Hits:10	Allocated_reads:0.7	Strand:-
TCCTGAGTCGTGACAATAAAAACAT
>Location:NODE_388156_length_1812_cov_24.704746	Coordinate:74	Reads:1	Hits:10	Allocated_reads:0.1	Strand:-
TGTCCTGAGTCGTGACAATAAAAACAT
>Location:NODE_388156_length_1812_cov_24.704746	Coordinate:75	Reads:1	Hits:10	Allocated_reads:0.1	Strand:-
GTCCTGAGTCGTGACAATAAAAACA
>Location:NODE_388156_length_1812_cov_24.704746	Coordinate:75	Reads:3	Hits:10	Allocated_reads:0.3	Strand:-
TCCTGAGTCGTGACAATAAAAACA
>Location:NODE_388156_length_1812_cov_24.704746	Coordinate:75	Reads:2	Hits:10	Allocated_reads:0.2	Strand:+
TGTTTTTATTGTCACGACTCAGGACA
>Location:NODE_388156_length_1812_cov_24.704746	Coordinate:76	Reads:1	Hits:10	Allocated_reads:0.1	Strand:-
AGCAATCAAATGTCCTGAGTCGTGACAATAAAAAC
>Location:NODE_388156_length_1812_cov_24.704746	Coordinate:79	Reads:1	Hits:10	Allocated_reads:0.1	Strand:-
AGCAATCAAATGTCCTGAGTCGTGACAATAAA
>Location:NODE_388156_length_1812_cov_24.704746	Coordinate:81	Reads:1	Hits:10	Allocated_reads:0.1	Strand:-
AGCAATCAAATGTCCTGAGTCGTGACAATT
>Location:NODE_388156_length_1812_cov_24.704746	Coordinate:81	Reads:14	Hits:10	Allocated_reads:1.4	Strand:-
AGCAATCAAATGTCCTGAGTCGTGACAATA
>Location:NODE_388156_length_1812_cov_24.704746	Coordinate:81	Reads:1	Hits:10	Allocated_reads:0.1	Strand:-
GCAATCAAATGTCCTGAGTCGTGACAATA
>Location:NODE_388156_length_1812_cov_24.704746	Coordinate:82	Reads:1	Hits:10	Allocated_reads:0.1	Strand:-
AGCAATCAAATGTCCTGAGTCGTGACAAA
>Location:NODE_388156_length_1812_cov_24.704746	Coordinate:82	Reads:1	Hits:10	Allocated_reads:0.1	Strand:-
AGCAATCAAATGTCCTGAGTCGTGACAAG
>Location:NODE_388156_length_1812_cov_24.704746	Coordinate:82	Reads:1	Hits:10	Allocated_reads:0.1	Strand:-
AGCAATCAAATGTCCTGAGTCGTGACTTT
>Location:NODE_388156_length_1812_cov_24.704746	Coordinate:82	Reads:13	Hits:10	Allocated_reads:1.3	Strand:-
AGCAATCAAATGTCCTGAGTCGTGACAAT
>Location:NODE_388156_length_1812_cov_24.704746	Coordinate:84	Reads:1	Hits:10	Allocated_reads:0.1	Strand:-
AATCAAATGTCCTGAGTCGTGACA
>Location:NODE_388156_length_1812_cov_24.704746	Coordinate:84	Reads:2	Hits:10	Allocated_reads:0.2	Strand:-
AGCAATCAAATGTCCTGAGTCGTGACT
>Location:NODE_388156_length_1812_cov_24.704746	Coordinate:84	Reads:64	Hits:10	Allocated_reads:6.4	Strand:-
AGCAATCAAATGTCCTGAGTCGTGACA
>Location:NODE_388156_length_1812_cov_24.704746	Coordinate:84	Reads:13	Hits:10	Allocated_reads:1.3	Strand:-
CAGCAATCAAATGTCCTGAGTCGTGACA
>Location:NODE_388156_length_1812_cov_24.704746	Coordinate:84	Reads:1	Hits:10	Allocated_reads:0.1	Strand:-
CGCAGCAATCAAATGTCCTGAGTCGTGACA
>Location:NODE_388156_length_1812_cov_24.704746	Coordinate:84	Reads:1	Hits:10	Allocated_reads:0.1	Strand:+
TGTCACGACTCAGGACATTTGATTGCT
>Location:NODE_388156_length_1812_cov_24.704746	Coordinate:85	Reads:4	Hits:10	Allocated_reads:0.4	Strand:-
AGCAATCAAATGTCCTGAGTCGTGAC
>Location:NODE_388156_length_1812_cov_24.704746	Coordinate:85	Reads:1	Hits:10	Allocated_reads:0.1	Strand:-
GCAATCAAATGTCCTGAGTCGTGAC
>Location:NODE_388156_length_1812_cov_24.704746	Coordinate:85	Reads:1	Hits:10	Allocated_reads:0.1	Strand:+
GTCACGACTCAGGACATTTGATTGC
>Location:NODE_388156_length_1812_cov_24.704746	Coordinate:86	Reads:1	Hits:11	Allocated_reads:0.0909090909090909	Strand:-
AGCAATCAAATGTCCTGAGTCGTGA
>Location:NODE_388156_length_1812_cov_24.704746	Coordinate:86	Reads:1	Hits:11	Allocated_reads:0.0909090909090909	Strand:+
TCACGACTCAGGACATTTGATTGC
>Location:NODE_388156_length_1812_cov_24.704746	Coordinate:86	Reads:1	Hits:11	Allocated_reads:0.0909090909090909	Strand:+
TCACGACTCAGGACATTTGATTGCT
>Location:NODE_388156_length_1812_cov_24.704746	Coordinate:86	Reads:1	Hits:11	Allocated_reads:0.0909090909090909	Strand:+
TCACGACTCAGGACATTTGATTGCTG
>Location:NODE_388156_length_1812_cov_24.704746	Coordinate:86	Reads:4	Hits:10	Allocated_reads:0.4	Strand:+
TCACGACTCAGGACATTTGATTGCTGCG
>Location:NODE_388156_length_1812_cov_24.704746	Coordinate:86	Reads:9	Hits:10	Allocated_reads:0.9	Strand:+
TCACGACTCAGGACATTTGATTGCTGCGT
>Location:NODE_388156_length_1812_cov_24.704746	Coordinate:87	Reads:3	Hits:11	Allocated_reads:0.272727272727273	Strand:-
AGCAATCAAATGTCCTGAGTCGTG
>Location:NODE_388156_length_1812_cov_24.704746	Coordinate:87	Reads:1	Hits:11	Allocated_reads:0.0909090909090909	Strand:+
CACGACTCAGGACATTTGATTGCG
>Location:NODE_388156_length_1812_cov_24.704746	Coordinate:87	Reads:1	Hits:10	Allocated_reads:0.1	Strand:+
CACGACTCAGGACATTTGATTGCTGCG
>Location:NODE_388156_length_1812_cov_24.704746	Coordinate:88	Reads:1	Hits:10	Allocated_reads:0.1	Strand:+
ACGACTCAGGACATTTGATTGCTGCG
>Location:NODE_388156_length_1812_cov_24.704746	Coordinate:88	Reads:1	Hits:10	Allocated_reads:0.1	Strand:+
ACGACTCAGGACATTTGATTGCTGCGT
>Location:NODE_388156_length_1812_cov_24.704746	Coordinate:89	Reads:1	Hits:10	Allocated_reads:0.1	Strand:+
CGACTCAGGACATTTGATTGCTGCG
>Location:NODE_388156_length_1812_cov_24.704746	Coordinate:91	Reads:5	Hits:2	Allocated_reads:2.5	Strand:+
ACTCAGGACATTTGATTGCTGCGTCT
>Location:NODE_388156_length_1812_cov_24.704746	Coordinate:91	Reads:2	Hits:2	Allocated_reads:1	Strand:+
ACTCAGGACATTTGATTGCTGCGTCTCC
>Location:NODE_388156_length_1812_cov_24.704746	Coordinate:91	Reads:1	Hits:2	Allocated_reads:0.5	Strand:+
ACTCAGGACATTTGATTGCTGCGTCTCCA
>Location:NODE_388156_length_1812_cov_24.704746	Coordinate:91	Reads:1	Hits:2	Allocated_reads:0.5	Strand:-
TACTGGAGACGCAGCAATCAAATGTCCTGAGT
>Location:NODE_388156_length_1812_cov_24.704746	Coordinate:92	Reads:1	Hits:2	Allocated_reads:0.5	Strand:-
TACTGGAGACGCAGCAATCAAATGTCCTGAG
>Location:NODE_388156_length_1812_cov_24.704746	Coordinate:92	Reads:2	Hits:2	Allocated_reads:1	Strand:-
TGGAGACGCAGCAATCAAATGTCCTGAG
>Location:NODE_388156_length_1812_cov_24.704746	Coordinate:93	Reads:1	Hits:2	Allocated_reads:0.5	Strand:-
ATACTGGAGACGCAGCAATCAAATGTCCTGA
>Location:NODE_388156_length_1812_cov_24.704746	Coordinate:93	Reads:8	Hits:2	Allocated_reads:4	Strand:-
TACTGGAGACGCAGCAATCAAATGTCCTGA
>Location:NODE_388156_length_1812_cov_24.704746	Coordinate:93	Reads:2	Hits:2	Allocated_reads:1	Strand:+
TCAGGACATTTGATTGCTGCGTCT
>Location:NODE_388156_length_1812_cov_24.704746	Coordinate:93	Reads:1	Hits:2	Allocated_reads:0.5	Strand:+
TCAGGACATTTGATTGCTGCGTCTCC
>Location:NODE_388156_length_1812_cov_24.704746	Coordinate:93	Reads:1	Hits:2	Allocated_reads:0.5	Strand:-
TGGAGACGCAGCAATCAAATGTCCTGA
>Location:NODE_388156_length_1812_cov_24.704746	Coordinate:94	Reads:1	Hits:2	Allocated_reads:0.5	Strand:-
ATACTGGAGACGCAGCAATCAAATGTCCTG
>Location:NODE_388156_length_1812_cov_24.704746	Coordinate:94	Reads:3	Hits:2	Allocated_reads:1.5	Strand:-
TAATACTGGAGACGCAGCAATCAAATGTCCTG
>Location:NODE_388156_length_1812_cov_24.704746	Coordinate:94	Reads:3	Hits:2	Allocated_reads:1.5	Strand:-
TACTGGAGACGCAGCAATCAAATGTCCTG
>Location:NODE_388156_length_1812_cov_24.704746	Coordinate:95	Reads:1	Hits:2	Allocated_reads:0.5	Strand:-
ATACTGGAGACGCAGCAATCAAATGTCCT
>Location:NODE_388156_length_1812_cov_24.704746	Coordinate:95	Reads:3	Hits:2	Allocated_reads:1.5	Strand:-
TAATACTGGAGACGCAGCAATCAAATGTCCT
>Location:NODE_388156_length_1812_cov_24.704746	Coordinate:95	Reads:3	Hits:2	Allocated_reads:1.5	Strand:-
TACTGGAGACGCAGCAATCAAATGTCCT
>Location:NODE_388156_length_1812_cov_24.704746	Coordinate:96	Reads:1	Hits:2	Allocated_reads:0.5	Strand:-
AATACTGGAGACGCAGCAATCAAATGTCC
>Location:NODE_388156_length_1812_cov_24.704746	Coordinate:96	Reads:1	Hits:2	Allocated_reads:0.5	Strand:-
TAATACTGGAGACGCAGCAATCAAACGTCC
>Location:NODE_388156_length_1812_cov_24.704746	Coordinate:96	Reads:13	Hits:2	Allocated_reads:6.5	Strand:-
TAATACTGGAGACGCAGCAATCAAATGTCC
>Location:NODE_388156_length_1812_cov_24.704746	Coordinate:96	Reads:1	Hits:2	Allocated_reads:0.5	Strand:-
TTAATACTGGAGACGCAGCAATCAAATGTCC
>Location:NODE_388156_length_1812_cov_24.704746	Coordinate:96	Reads:1	Hits:2	Allocated_reads:0.5	Strand:-
TTTAATACTGGAGACGCAGCAATCAAATGTCC
>Location:NODE_388156_length_1812_cov_24.704746	Coordinate:97	Reads:1	Hits:2	Allocated_reads:0.5	Strand:-
TAATACTGGAGACGCAGCAATCAAATGTT
>Location:NODE_388156_length_1812_cov_24.704746	Coordinate:97	Reads:3	Hits:2	Allocated_reads:1.5	Strand:-
TAATACTGGAGACGCAGCAATCAAATGTC
>Location:NODE_388156_length_1812_cov_24.704746	Coordinate:97	Reads:1	Hits:2	Allocated_reads:0.5	Strand:-
TACTGGAGACGCAGCAATCAAATGTC
>Location:NODE_388156_length_1812_cov_24.704746	Coordinate:98	Reads:1	Hits:2	Allocated_reads:0.5	Strand:-
AATACTGGAGACGCAGCAATCAAATGT
>Location:NODE_388156_length_1812_cov_24.704746	Coordinate:98	Reads:1	Hits:2	Allocated_reads:0.5	Strand:-
ATACTGGAGACGCAGCAATCAAATGT
>Location:NODE_388156_length_1812_cov_24.704746	Coordinate:98	Reads:1	Hits:2	Allocated_reads:0.5	Strand:-
TAATACTGGAGACGCAGCAATCAAATGC
>Location:NODE_388156_length_1812_cov_24.704746	Coordinate:98	Reads:14	Hits:2	Allocated_reads:7	Strand:-
TAATACTGGAGACGCAGCAATCAAATGT
>Location:NODE_388156_length_1812_cov_24.704746	Coordinate:98	Reads:1	Hits:2	Allocated_reads:0.5	Strand:-
TACTGGAGACGCAGCAATCAAATGT
>Location:NODE_388156_length_1812_cov_24.704746	Coordinate:98	Reads:1	Hits:2	Allocated_reads:0.5	Strand:-
TTTAATACTGGAGACGCAGCAATCAAATGT
>Location:NODE_388156_length_1812_cov_24.704746	Coordinate:99	Reads:2	Hits:2	Allocated_reads:1	Strand:-
AATACTGGAGACGCAGCAATCAAATG
>Location:NODE_388156_length_1812_cov_24.704746	Coordinate:99	Reads:3	Hits:2	Allocated_reads:1.5	Strand:-
ATACTGGAGACGCAGCAATCAAATG
>Location:NODE_388156_length_1812_cov_24.704746	Coordinate:99	Reads:1	Hits:2	Allocated_reads:0.5	Strand:-
TAATACTGGAGACGCAGCAATCCAATG
>Location:NODE_388156_length_1812_cov_24.704746	Coordinate:99	Reads:1	Hits:2	Allocated_reads:0.5	Strand:-
TAATACTGGAGACGCAGCAATCGAATG
>Location:NODE_388156_length_1812_cov_24.704746	Coordinate:99	Reads:63	Hits:2	Allocated_reads:31.5	Strand:-
TAATACTGGAGACGCAGCAATCAAATG
>Location:NODE_388156_length_1812_cov_24.704746	Coordinate:99	Reads:17	Hits:2	Allocated_reads:8.5	Strand:-
TACTGGAGACGCAGCAATCAAATG
>Location:NODE_388156_length_1812_cov_24.704746	Coordinate:99	Reads:4	Hits:2	Allocated_reads:2	Strand:-
TTAATACTGGAGACGCAGCAATCAAATG
>Location:NODE_388156_length_1812_cov_24.704746	Coordinate:99	Reads:4	Hits:2	Allocated_reads:2	Strand:-
TTTAATACTGGAGACGCAGCAATCAAATG
>Location:NODE_388156_length_1812_cov_24.704746	Coordinate:99	Reads:1	Hits:2	Allocated_reads:0.5	Strand:-
TTTCTTTTTAATACTGGAGACGCAGCAATCAAATG
>Location:NODE_388156_length_1812_cov_24.704746	Coordinate:99	Reads:1	Hits:2	Allocated_reads:0.5	Strand:-
TTTTAATACTGGAGACGCAGCAATCAAATG
>Location:NODE_388156_length_1812_cov_24.704746	Coordinate:99	Reads:1	Hits:2	Allocated_reads:0.5	Strand:-
TTTTTAATACTGGAGACGCAGCAATCAAATG
>Location:NODE_388156_length_1812_cov_24.704746	Coordinate:100	Reads:2	Hits:2	Allocated_reads:1	Strand:-
TAATACTGGAGACGCAGCAATCAAAT
>Location:NODE_388156_length_1812_cov_24.704746	Coordinate:101	Reads:2	Hits:2	Allocated_reads:1	Strand:-
TAATACTGGAGACGCAGCAATCAAA
>Location:NODE_388156_length_1812_cov_24.704746	Coordinate:101	Reads:1	Hits:2	Allocated_reads:0.5	Strand:-
TTAATACTGGAGACGCAGCAATCAAA
>Location:NODE_388156_length_1812_cov_24.704746	Coordinate:101	Reads:1	Hits:2	Allocated_reads:0.5	Strand:-
TTTAATACTGGAGACGCAGCAATCAAA
>Location:NODE_388156_length_1812_cov_24.704746	Coordinate:101	Reads:2	Hits:2	Allocated_reads:1	Strand:+
TTTGATTGCTGCGTCTCCAGTATT
>Location:NODE_388156_length_1812_cov_24.704746	Coordinate:102	Reads:1	Hits:2	Allocated_reads:0.5	Strand:-
TAATACTGGAGACGCAGCAATCAA
>Location:NODE_388156_length_1812_cov_24.704746	Coordinate:104	Reads:1	Hits:2	Allocated_reads:0.5	Strand:-
TTCTTTTTAATACTGGAGACGCAGCAATT
>Location:NODE_388156_length_1812_cov_24.704746	Coordinate:104	Reads:2	Hits:2	Allocated_reads:1	Strand:-
TTCTTTTTAATACTGGAGACGCAGCAATC
>Location:NODE_388156_length_1812_cov_24.704746	Coordinate:104	Reads:1	Hits:2	Allocated_reads:0.5	Strand:-
TTTAATACTGGAGACGCAGCAATC
>Location:NODE_388156_length_1812_cov_24.704746	Coordinate:105	Reads:1	Hits:2	Allocated_reads:0.5	Strand:-
TTCTTTTTAATACTGGAGACGCAGCAAT
>Location:NODE_388156_length_1812_cov_24.704746	Coordinate:108	Reads:1	Hits:2	Allocated_reads:0.5	Strand:-
TCTTTTCTTTTTAATACTGGAGACGCAGC
>Location:NODE_388156_length_1812_cov_24.704746	Coordinate:108	Reads:1	Hits:2	Allocated_reads:0.5	Strand:-
TTCTTTTCTTTTTAATACTGGAGACGCAGC
>Location:NODE_388156_length_1812_cov_24.704746	Coordinate:109	Reads:1	Hits:2	Allocated_reads:0.5	Strand:-
TTCTTTTTAATACTGGAGACGCAG
>Location:NODE_388156_length_1812_cov_24.704746	Coordinate:110	Reads:1	Hits:2	Allocated_reads:0.5	Strand:-
TTCTTTTCTTTTTAATACTGGAGACGCA
>Location:NODE_388156_length_1812_cov_24.704746	Coordinate:110	Reads:3	Hits:2	Allocated_reads:1.5	Strand:-
TTCTTTTCTTTTTAATACTGGAGACGCT
>Location:NODE_388156_length_1812_cov_24.704746	Coordinate:111	Reads:1	Hits:2	Allocated_reads:0.5	Strand:-
CCCTCGCTTCTTTTCTTTTTAATACTGGAGACGC
>Location:NODE_388156_length_1812_cov_24.704746	Coordinate:111	Reads:1	Hits:2	Allocated_reads:0.5	Strand:-
TTCTTTTCTTTTTAATACTGGAGACGC
>Location:NODE_388156_length_1812_cov_24.704746	Coordinate:114	Reads:1	Hits:2	Allocated_reads:0.5	Strand:-
TCGCTTCTTTTCTTTTTAATACTGGAGA
>Location:NODE_388156_length_1812_cov_24.704746	Coordinate:114	Reads:1	Hits:2	Allocated_reads:0.5	Strand:-
TTCTTTTCTTTTTAATACTGGAGA
>Location:NODE_388156_length_1812_cov_24.704746	Coordinate:115	Reads:1	Hits:6	Allocated_reads:0.166666666666667	Strand:-
TCGCTTCTTTTCTTTTTAATACTGGAT
>Location:NODE_388156_length_1812_cov_24.704746	Coordinate:116	Reads:1	Hits:6	Allocated_reads:0.166666666666667	Strand:-
CTCGCTTCTTTTCTTTTTAATACTGGA
>Location:NODE_388156_length_1812_cov_24.704746	Coordinate:116	Reads:3	Hits:6	Allocated_reads:0.5	Strand:+
TCCAGTATTAAAAAGAAAAGAAGC
>Location:NODE_388156_length_1812_cov_24.704746	Coordinate:116	Reads:1	Hits:6	Allocated_reads:0.166666666666667	Strand:+
TCCAGTATTAAAAAGAAAAGAAGCGAG
>Location:NODE_388156_length_1812_cov_24.704746	Coordinate:116	Reads:1	Hits:6	Allocated_reads:0.166666666666667	Strand:+
TCCAGTATTAAAAAGAAAAGAAGCGAGGG
>Location:NODE_388156_length_1812_cov_24.704746	Coordinate:116	Reads:3	Hits:6	Allocated_reads:0.5	Strand:-
TCGCTTCTTTTCTTTTTAATACTGGA
>Location:NODE_388156_length_1812_cov_24.704746	Coordinate:117	Reads:1	Hits:6	Allocated_reads:0.166666666666667	Strand:-
CTCGCTTCTTTTCTTTTTAATACTGT
>Location:NODE_388156_length_1812_cov_24.704746	Coordinate:117	Reads:1	Hits:6	Allocated_reads:0.166666666666667	Strand:-
TCGCTTCTTTTCTTTTTAATACTGG
>Location:NODE_388156_length_1812_cov_24.704746	Coordinate:119	Reads:1	Hits:6	Allocated_reads:0.166666666666667	Strand:-
GTGCCCCTCGCTTCTTTTCTTTTTAATACT
>Location:NODE_388156_length_1812_cov_24.704746	Coordinate:126	Reads:1	Hits:5	Allocated_reads:0.2	Strand:-
ATTTAGTGCCCCTCGCTTCTTTTCTTTT
>Location:NODE_388156_length_1812_cov_24.704746	Coordinate:128	Reads:1	Hits:5	Allocated_reads:0.2	Strand:-
TTAGTGCCCCTCGCTTCTTTTCTT
>Location:NODE_388156_length_1812_cov_24.704746	Coordinate:130	Reads:1	Hits:3	Allocated_reads:0.333333333333333	Strand:+
GAAAAGAAGCGAGGGGCACTAAATTCCCC
>Location:NODE_388156_length_1812_cov_24.704746	Coordinate:131	Reads:1	Hits:4	Allocated_reads:0.25	Strand:+
AAAAGAAGCGAGGGGCACTAAATTC
>Location:NODE_388156_length_1812_cov_24.704746	Coordinate:132	Reads:3	Hits:4	Allocated_reads:0.75	Strand:+
AAAGAAGCGAGGGGCACTAAATTC
>Location:NODE_388156_length_1812_cov_24.704746	Coordinate:132	Reads:3	Hits:4	Allocated_reads:0.75	Strand:+
AAAGAAGCGAGGGGCACTAAATTCC
>Location:NODE_388156_length_1812_cov_24.704746	Coordinate:132	Reads:1	Hits:4	Allocated_reads:0.25	Strand:+
AAAGAAGCGAGGGGCACTAAATTCCC
>Location:NODE_388156_length_1812_cov_24.704746	Coordinate:132	Reads:1	Hits:4	Allocated_reads:0.25	Strand:+
AAAGAAGCGAGGGGCACTAAGTTCCC
>Location:NODE_388156_length_1812_cov_24.704746	Coordinate:132	Reads:1	Hits:3	Allocated_reads:0.333333333333333	Strand:+
AAAGAAGCGAGGGGCACTAAATTCCCC
>Location:NODE_388156_length_1812_cov_24.704746	Coordinate:133	Reads:1	Hits:4	Allocated_reads:0.25	Strand:+
AAGAAGCGAGGGGCACTAAATTCCC
>Location:NODE_388156_length_1812_cov_24.704746	Coordinate:141	Reads:1	Hits:6	Allocated_reads:0.166666666666667	Strand:-
CACGCCTGCGGGGAATTTAGTGCCCCT
>Location:NODE_388156_length_1812_cov_24.704746	Coordinate:146	Reads:1	Hits:6	Allocated_reads:0.166666666666667	Strand:+
CACTAAATTCCCCGCAGGCGTGGGTTT
>Location:NODE_388156_length_1812_cov_24.704746	Coordinate:147	Reads:1	Hits:6	Allocated_reads:0.166666666666667	Strand:-
TCAAACCCACGCCTGCGGGGAATTTAGT
>Location:NODE_388156_length_1812_cov_24.704746	Coordinate:150	Reads:1	Hits:6	Allocated_reads:0.166666666666667	Strand:-
TCAAACCCACGCCTGCGGGGAATTT
>Location:NODE_388156_length_1812_cov_24.704746	Coordinate:158	Reads:2	Hits:5	Allocated_reads:0.4	Strand:-
AGCGGTTTTAATCAAACCCACGCCTGCG
>Location:NODE_388156_length_1812_cov_24.704746	Coordinate:158	Reads:1	Hits:5	Allocated_reads:0.2	Strand:+
CGCAGGCGTGGGTTTGATTAAAACCGCT
>Location:NODE_388156_length_1812_cov_24.704746	Coordinate:159	Reads:1	Hits:5	Allocated_reads:0.2	Strand:-
AGCGGTTTTAATCAAACCCACGCCTGC
>Location:NODE_388156_length_1812_cov_24.704746	Coordinate:165	Reads:1	Hits:6	Allocated_reads:0.166666666666667	Strand:+
GTGGGTTTGATTAAAACCGCTTGCTC
>Location:NODE_388156_length_1812_cov_24.704746	Coordinate:166	Reads:1	Hits:6	Allocated_reads:0.166666666666667	Strand:+
TGGGTTTGATTAAAACCGCTTGCTCGCC
>Location:NODE_388156_length_1812_cov_24.704746	Coordinate:166	Reads:3	Hits:6	Allocated_reads:0.5	Strand:-
TTGGCGAGCAAGCGGTTTTAATCAAACCCA
>Location:NODE_388156_length_1812_cov_24.704746	Coordinate:167	Reads:1	Hits:6	Allocated_reads:0.166666666666667	Strand:-
CTTTGGCGAGCAAGCGGTTTTAATCAAACCC
>Location:NODE_388156_length_1812_cov_24.704746	Coordinate:167	Reads:2	Hits:6	Allocated_reads:0.333333333333333	Strand:-
TGGCGAGCAAGCGGTTTTAATCAAACCC
>Location:NODE_388156_length_1812_cov_24.704746	Coordinate:167	Reads:2	Hits:6	Allocated_reads:0.333333333333333	Strand:-
TTGGCGAGCAAGCGGTTTTAATCAAACCC
>Location:NODE_388156_length_1812_cov_24.704746	Coordinate:167	Reads:1	Hits:6	Allocated_reads:0.166666666666667	Strand:-
TTTGGCGAGCAAGCGGTTTTAATCAAACCC
>Location:NODE_388156_length_1812_cov_24.704746	Coordinate:168	Reads:1	Hits:6	Allocated_reads:0.166666666666667	Strand:-
CCTTTGGCGAGCAAGCGGTTTTAATCAAACC
>Location:NODE_388156_length_1812_cov_24.704746	Coordinate:168	Reads:1	Hits:6	Allocated_reads:0.166666666666667	Strand:-
CTTTGGCGAGCAAGCGGTTTTAATCAAACT
>Location:NODE_388156_length_1812_cov_24.704746	Coordinate:168	Reads:2	Hits:6	Allocated_reads:0.333333333333333	Strand:-
TGGCGAGCAAGCGGTTTTAATCAAACC
>Location:NODE_388156_length_1812_cov_24.704746	Coordinate:168	Reads:9	Hits:6	Allocated_reads:1.5	Strand:-
TTGGCGAGCAAGCGGTTTTAATCAAACC
>Location:NODE_388156_length_1812_cov_24.704746	Coordinate:168	Reads:2	Hits:6	Allocated_reads:0.333333333333333	Strand:-
TTTGGCGAGCAAGCGGTTTTAATCAAACC
>Location:NODE_388156_length_1812_cov_24.704746	Coordinate:169	Reads:1	Hits:6	Allocated_reads:0.166666666666667	Strand:-
CTTTGGCGAGCAAGCGGTTTTAATCAAAC
>Location:NODE_388156_length_1812_cov_24.704746	Coordinate:169	Reads:12	Hits:6	Allocated_reads:2	Strand:-
TTGGCGAGCAAGCGGTTTTAATCAAAC
>Location:NODE_388156_length_1812_cov_24.704746	Coordinate:169	Reads:10	Hits:6	Allocated_reads:1.66666666666667	Strand:-
TTTGGCGAGCAAGCGGTTTTAATCAAAC
>Location:NODE_388156_length_1812_cov_24.704746	Coordinate:170	Reads:1	Hits:6	Allocated_reads:0.166666666666667	Strand:+
TTTGATTAAAACCGCTTGCTCGCC
>Location:NODE_388156_length_1812_cov_24.704746	Coordinate:170	Reads:1	Hits:6	Allocated_reads:0.166666666666667	Strand:-
TTTGGCGAGCAAGCGGTTTTAATCAAT
>Location:NODE_388156_length_1812_cov_24.704746	Coordinate:172	Reads:1	Hits:6	Allocated_reads:0.166666666666667	Strand:-
GCACCTTTGGCGAGCAAGCGGTTTTAATCT
>Location:NODE_388156_length_1812_cov_24.704746	Coordinate:173	Reads:2	Hits:6	Allocated_reads:0.333333333333333	Strand:-
TGCACCTTTGGCGAGCAAGCGGTTTTAATC
>Location:NODE_388156_length_1812_cov_24.704746	Coordinate:173	Reads:1	Hits:6	Allocated_reads:0.166666666666667	Strand:-
TTTGGCGAGCAAGCGGTTTTAATC
>Location:NODE_388156_length_1812_cov_24.704746	Coordinate:174	Reads:1	Hits:6	Allocated_reads:0.166666666666667	Strand:-
TGCACCTTTGGCGAGCAAGCGGTTTTAAT
>Location:NODE_388156_length_1812_cov_24.704746	Coordinate:175	Reads:1	Hits:6	Allocated_reads:0.166666666666667	Strand:+
TTAAAACCGCTTGCTCGCCAAAGG
>Location:NODE_388156_length_1812_cov_24.704746	Coordinate:183	Reads:1	Hits:2	Allocated_reads:0.5	Strand:-
TCCGCGTGCACCTTTGGCGAGCAAGC
>Location:NODE_388156_length_1812_cov_24.704746	Coordinate:186	Reads:1	Hits:2	Allocated_reads:0.5	Strand:+
TGCTCGCCAAAGGTGCACGCGGAGGC
>Location:NODE_388156_length_1812_cov_24.704746	Coordinate:187	Reads:1	Hits:2	Allocated_reads:0.5	Strand:+
GCTCGCCAAAGGTGCACGCGGAGGCCGAACTTT
>Location:NODE_388156_length_1812_cov_24.704746	Coordinate:191	Reads:1	Hits:2	Allocated_reads:0.5	Strand:+
GCCAAAGGTGCACGCGGAGGCTGAAC
>Location:NODE_388156_length_1812_cov_24.704746	Coordinate:193	Reads:1	Hits:2	Allocated_reads:0.5	Strand:+
CAAAGGTGCACGCGGAGGCTGAACAAA
>Location:NODE_388156_length_1812_cov_24.704746	Coordinate:193	Reads:1	Hits:2	Allocated_reads:0.5	Strand:+
CAAAGGTGCACGCGGAGGCTGAACAAAACC
>Location:NODE_388156_length_1812_cov_24.704746	Coordinate:197	Reads:1	Hits:2	Allocated_reads:0.5	Strand:-
TTTCGGGTTTTGTTCGGCCTCCGCGTGCACC
>Location:NODE_388156_length_1812_cov_24.704746	Coordinate:197	Reads:1	Hits:2	Allocated_reads:0.5	Strand:-
TTTTCGGGTTTTGTTCGGCCTCCGCGTGCACC
>Location:NODE_388156_length_1812_cov_24.704746	Coordinate:199	Reads:1	Hits:2	Allocated_reads:0.5	Strand:+
TGCACGCGGAGGCCGAACAAAACCCGAAAAC
>Location:NODE_388156_length_1812_cov_24.704746	Coordinate:204	Reads:2	Hits:2	Allocated_reads:1	Strand:-
ATGTCAGTTTTCGGGTTTTGTTCAGCCTCCGC
>Location:NODE_388156_length_1812_cov_24.704746	Coordinate:204	Reads:2	Hits:4	Allocated_reads:0.5	Strand:-
ATGTCAGTTTTCGGGTTTTGTTCAGCCTCCGT
>Location:NODE_388156_length_1812_cov_24.704746	Coordinate:204	Reads:1	Hits:2	Allocated_reads:0.5	Strand:-
TCAGTTTTCGGGTTTTGTTCAGCCTCCGA
>Location:NODE_388156_length_1812_cov_24.704746	Coordinate:204	Reads:5	Hits:2	Allocated_reads:2.5	Strand:-
TCAGTTTTCGGGTTTTGTTCAGCCTCCGC
>Location:NODE_388156_length_1812_cov_24.704746	Coordinate:204	Reads:3	Hits:2	Allocated_reads:1.5	Strand:-
TGTCAGTTTTCGGGTTTTGTTCAGCCTCCGC
>Location:NODE_388156_length_1812_cov_24.704746	Coordinate:205	Reads:2	Hits:2	Allocated_reads:1	Strand:-
TGTCAGTTTTCGGGTTTTGTTCAGCCTCCG
>Location:NODE_388156_length_1812_cov_24.704746	Coordinate:206	Reads:4	Hits:5	Allocated_reads:0.8	Strand:-
ATGTCAGTTTTCGGGTTTTGTTCAGCCTCC
>Location:NODE_388156_length_1812_cov_24.704746	Coordinate:206	Reads:5	Hits:5	Allocated_reads:1	Strand:-
TCAGTTTTCGGGTTTTGTTCAGCCTCC
>Location:NODE_388156_length_1812_cov_24.704746	Coordinate:206	Reads:16	Hits:5	Allocated_reads:3.2	Strand:-
TGTCAGTTTTCGGGTTTTGTTCAGCCTCC
>Location:NODE_388156_length_1812_cov_24.704746	Coordinate:208	Reads:2	Hits:4	Allocated_reads:0.5	Strand:-
TGTCAGTTTTCGGGTTTTGTTCGGCCT
>Location:NODE_388156_length_1812_cov_24.704746	Coordinate:209	Reads:2	Hits:4	Allocated_reads:0.5	Strand:-
ATGTCAGTTTTCGGGTTTTGTTCGGCC
>Location:NODE_388156_length_1812_cov_24.704746	Coordinate:209	Reads:1	Hits:4	Allocated_reads:0.25	Strand:-
TCAATGTCAGTTTTCGGGTTTTGTTCGGCC
>Location:NODE_388156_length_1812_cov_24.704746	Coordinate:209	Reads:1	Hits:4	Allocated_reads:0.25	Strand:-
TGTCAGTTTTCGGGTTTTGTTCGGCC
>Location:NODE_388156_length_1812_cov_24.704746	Coordinate:213	Reads:1	Hits:5	Allocated_reads:0.2	Strand:-
CAATGTCAGTTTTCGGGTTTTGTTC
>Location:NODE_388156_length_1812_cov_24.704746	Coordinate:213	Reads:2	Hits:5	Allocated_reads:0.4	Strand:+
GAACAAAACCCGAAAACTGACATTGATC
>Location:NODE_388156_length_1812_cov_24.704746	Coordinate:213	Reads:1	Hits:5	Allocated_reads:0.2	Strand:-
TCAATGTCAGTTTTCGGGTTTTGTTC
>Location:NODE_388156_length_1812_cov_24.704746	Coordinate:214	Reads:2	Hits:5	Allocated_reads:0.4	Strand:+
AACAAAACCCGAAAACTGACATTGATC
>Location:NODE_388156_length_1812_cov_24.704746	Coordinate:214	Reads:1	Hits:5	Allocated_reads:0.2	Strand:+
AACAAAACCCGAAAACTGACATTGATCCGCA
>Location:NODE_388156_length_1812_cov_24.704746	Coordinate:215	Reads:1	Hits:5	Allocated_reads:0.2	Strand:+
ACAAAACCCGAAAACTGACATTGAT
>Location:NODE_388156_length_1812_cov_24.704746	Coordinate:215	Reads:2	Hits:5	Allocated_reads:0.4	Strand:+
ACAAAACCCGAAAACTGACATTGATCCGCA
>Location:NODE_388156_length_1812_cov_24.704746	Coordinate:215	Reads:1	Hits:5	Allocated_reads:0.2	Strand:-
GATCAATGTCAGTTTTCGGGTTTTGT
>Location:NODE_388156_length_1812_cov_24.704746	Coordinate:216	Reads:2	Hits:5	Allocated_reads:0.4	Strand:+
CAAAACCCGAAAACTGACATTGAT
>Location:NODE_388156_length_1812_cov_24.704746	Coordinate:216	Reads:12	Hits:5	Allocated_reads:2.4	Strand:+
CAAAACCCGAAAACTGACATTGATC
>Location:NODE_388156_length_1812_cov_24.704746	Coordinate:216	Reads:3	Hits:5	Allocated_reads:0.6	Strand:+
CAAAACCCGAAAACTGACATTGATCC
>Location:NODE_388156_length_1812_cov_24.704746	Coordinate:216	Reads:1	Hits:5	Allocated_reads:0.2	Strand:+
CAAAACCCGAAAACTGACATTGATCCG
>Location:NODE_388156_length_1812_cov_24.704746	Coordinate:216	Reads:5	Hits:5	Allocated_reads:1	Strand:+
CAAAACCCGAAAACTGACATTGATCCGC
>Location:NODE_388156_length_1812_cov_24.704746	Coordinate:216	Reads:8	Hits:5	Allocated_reads:1.6	Strand:+
CAAAACCCGAAAACTGACATTGATCCGCA
>Location:NODE_388156_length_1812_cov_24.704746	Coordinate:216	Reads:3	Hits:5	Allocated_reads:0.6	Strand:+
CAAAACCCGAAAACTGACATTGATCCGCAGT
>Location:NODE_388156_length_1812_cov_24.704746	Coordinate:217	Reads:10	Hits:5	Allocated_reads:2	Strand:+
AAAACCCGAAAACTGACATTGATC
>Location:NODE_388156_length_1812_cov_24.704746	Coordinate:217	Reads:22	Hits:5	Allocated_reads:4.4	Strand:+
AAAACCCGAAAACTGACATTGATCC
>Location:NODE_388156_length_1812_cov_24.704746	Coordinate:217	Reads:9	Hits:5	Allocated_reads:1.8	Strand:+
AAAACCCGAAAACTGACATTGATCCG
>Location:NODE_388156_length_1812_cov_24.704746	Coordinate:217	Reads:9	Hits:5	Allocated_reads:1.8	Strand:+
AAAACCCGAAAACTGACATTGATCCGC
>Location:NODE_388156_length_1812_cov_24.704746	Coordinate:217	Reads:1	Hits:5	Allocated_reads:0.2	Strand:+
AAAACCCGAAAACTGACATTGATCCGCT
>Location:NODE_388156_length_1812_cov_24.704746	Coordinate:217	Reads:23	Hits:5	Allocated_reads:4.6	Strand:+
AAAACCCGAAAACTGACATTGATCCGCA
>Location:NODE_388156_length_1812_cov_24.704746	Coordinate:217	Reads:2	Hits:5	Allocated_reads:0.4	Strand:+
AAAACCCGAAAACTGACATTGATCCGCAA
>Location:NODE_388156_length_1812_cov_24.704746	Coordinate:217	Reads:1	Hits:5	Allocated_reads:0.2	Strand:-
GATCAATGTCAGTTTTCGGGTTTT
>Location:NODE_388156_length_1812_cov_24.704746	Coordinate:217	Reads:1	Hits:5	Allocated_reads:0.2	Strand:-
TGCGGATCAATGTCAGTTTTCGGGTTTT
>Location:NODE_388156_length_1812_cov_24.704746	Coordinate:218	Reads:11	Hits:5	Allocated_reads:2.2	Strand:+
AAACCCGAAAACTGACATTGATCC
>Location:NODE_388156_length_1812_cov_24.704746	Coordinate:218	Reads:6	Hits:5	Allocated_reads:1.2	Strand:+
AAACCCGAAAACTGACATTGATCCG
>Location:NODE_388156_length_1812_cov_24.704746	Coordinate:218	Reads:3	Hits:5	Allocated_reads:0.6	Strand:+
AAACCCGAAAACTGACATTGATCCGC
>Location:NODE_388156_length_1812_cov_24.704746	Coordinate:218	Reads:1	Hits:5	Allocated_reads:0.2	Strand:+
AAACCCGAAAACTGACATTGATCCGCC
>Location:NODE_388156_length_1812_cov_24.704746	Coordinate:218	Reads:23	Hits:5	Allocated_reads:4.6	Strand:+
AAACCCGAAAACTGACATTGATCCGCA
>Location:NODE_388156_length_1812_cov_24.704746	Coordinate:218	Reads:3	Hits:5	Allocated_reads:0.6	Strand:+
AAACCCGAAAACTGACATTGATCCGCAA
>Location:NODE_388156_length_1812_cov_24.704746	Coordinate:218	Reads:2	Hits:5	Allocated_reads:0.4	Strand:+
AAACCCGAAAACTGACATTGATCCGCAGT
>Location:NODE_388156_length_1812_cov_24.704746	Coordinate:218	Reads:1	Hits:2	Allocated_reads:0.5	Strand:+
AAACCCGAAAACTGACATTGATCCGCAGTTG
>Location:NODE_388156_length_1812_cov_24.704746	Coordinate:218	Reads:1	Hits:5	Allocated_reads:0.2	Strand:-
GCGGATCAATGTCAGTTTTCGGGTTT
>Location:NODE_388156_length_1812_cov_24.704746	Coordinate:218	Reads:3	Hits:5	Allocated_reads:0.6	Strand:-
TGCGGATCAATGTCAGTTTTCGGGTTT
>Location:NODE_388156_length_1812_cov_24.704746	Coordinate:219	Reads:11	Hits:5	Allocated_reads:2.2	Strand:+
AACCCGAAAACTGACATTGATCCG
>Location:NODE_388156_length_1812_cov_24.704746	Coordinate:219	Reads:19	Hits:5	Allocated_reads:3.8	Strand:+
AACCCGAAAACTGACATTGATCCGC
>Location:NODE_388156_length_1812_cov_24.704746	Coordinate:219	Reads:18	Hits:5	Allocated_reads:3.6	Strand:+
AACCCGAAAACTGACATTGATCCGCA
>Location:NODE_388156_length_1812_cov_24.704746	Coordinate:219	Reads:1	Hits:5	Allocated_reads:0.2	Strand:+
AACCCGAAAACTGACATTGATCCGCAG
>Location:NODE_388156_length_1812_cov_24.704746	Coordinate:219	Reads:4	Hits:5	Allocated_reads:0.8	Strand:+
AACCCGAAAACTGACATTGATCCGCAGT
>Location:NODE_388156_length_1812_cov_24.704746	Coordinate:219	Reads:2	Hits:5	Allocated_reads:0.4	Strand:-
TGCGGATCAATGTCAGTTTTCGGGTT
>Location:NODE_388156_length_1812_cov_24.704746	Coordinate:220	Reads:7	Hits:5	Allocated_reads:1.4	Strand:+
ACCCGAAAACTGACATTGATCCGC
>Location:NODE_388156_length_1812_cov_24.704746	Coordinate:220	Reads:10	Hits:5	Allocated_reads:2	Strand:+
ACCCGAAAACTGACATTGATCCGCA
>Location:NODE_388156_length_1812_cov_24.704746	Coordinate:220	Reads:1	Hits:5	Allocated_reads:0.2	Strand:+
ACCCGAAAACTGACATTGATCCGCAG
>Location:NODE_388156_length_1812_cov_24.704746	Coordinate:220	Reads:1	Hits:5	Allocated_reads:0.2	Strand:+
ACCCGAAAACTGACATTGATCCGCAAA
>Location:NODE_388156_length_1812_cov_24.704746	Coordinate:220	Reads:3	Hits:5	Allocated_reads:0.6	Strand:+
ACCCGAAAACTGACATTGATCCGCAGT
>Location:NODE_388156_length_1812_cov_24.704746	Coordinate:221	Reads:1	Hits:5	Allocated_reads:0.2	Strand:+
CCCGAAAACTGACATTGATCCGCA
>Location:NODE_388156_length_1812_cov_24.704746	Coordinate:226	Reads:1	Hits:2	Allocated_reads:0.5	Strand:-
TGACACAACTGCGGATCAATGTCAGTTT
>Location:NODE_388156_length_1812_cov_24.704746	Coordinate:228	Reads:1	Hits:2	Allocated_reads:0.5	Strand:-
ATGACACAACTGCGGATCAATGTCAGT
>Location:NODE_388156_length_1812_cov_24.704746	Coordinate:228	Reads:1	Hits:2	Allocated_reads:0.5	Strand:-
CGCATGACACAACTGCGGATCAATGTCAGT
>Location:NODE_388156_length_1812_cov_24.704746	Coordinate:228	Reads:2	Hits:2	Allocated_reads:1	Strand:-
GCATGACACAACTGCGGATCAATGTCAGT
>Location:NODE_388156_length_1812_cov_24.704746	Coordinate:228	Reads:5	Hits:2	Allocated_reads:2.5	Strand:-
TGACACAACTGCGGATCAATGTCAGT
>Location:NODE_388156_length_1812_cov_24.704746	Coordinate:229	Reads:1	Hits:2	Allocated_reads:0.5	Strand:-
TGACACAACTGCGGATCAATGTCAG
>Location:NODE_388156_length_1812_cov_24.704746	Coordinate:238	Reads:1	Hits:2	Allocated_reads:0.5	Strand:-
CAACGAAACAAAGCCGCATGACACAACTGCGGCT
>Location:NODE_388156_length_1812_cov_24.704746	Coordinate:239	Reads:1	Hits:2	Allocated_reads:0.5	Strand:-
TCAACGAAACAAAGCCGCATGACACAACTGCGTT
>Location:NODE_388156_length_1812_cov_24.704746	Coordinate:242	Reads:2	Hits:2	Allocated_reads:1	Strand:-
AACGAAACAAAGCCGCATGACACAACTGC
>Location:NODE_388156_length_1812_cov_24.704746	Coordinate:242	Reads:1	Hits:2	Allocated_reads:0.5	Strand:-
ACGAAACAAAGCCGCATGACACAACTGC
>Location:NODE_388156_length_1812_cov_24.704746	Coordinate:242	Reads:4	Hits:2	Allocated_reads:2	Strand:-
CAACGAAACAAAGCCGCATGACACAACTGC
>Location:NODE_388156_length_1812_cov_24.704746	Coordinate:242	Reads:2	Hits:2	Allocated_reads:1	Strand:-
CGAAACAAAGCCGCATGACACAACTGC
>Location:NODE_388156_length_1812_cov_24.704746	Coordinate:242	Reads:8	Hits:2	Allocated_reads:4	Strand:-
TCAACGAAACAAAGCCGCATGACACAACTGC
>Location:NODE_388156_length_1812_cov_24.704746	Coordinate:243	Reads:1	Hits:2	Allocated_reads:0.5	Strand:-
AACGAAACAAAGCCGCATGACACAACTG
>Location:NODE_388156_length_1812_cov_24.704746	Coordinate:243	Reads:1	Hits:2	Allocated_reads:0.5	Strand:-
ACGAAACAAAGCCGCATGACACAACTG
>Location:NODE_388156_length_1812_cov_24.704746	Coordinate:243	Reads:2	Hits:2	Allocated_reads:1	Strand:-
CAACGAAACAAAGCCGCATGACACAACTG
>Location:NODE_388156_length_1812_cov_24.704746	Coordinate:243	Reads:1	Hits:2	Allocated_reads:0.5	Strand:+
CAGTTGTGTCATGCGGCTTTGTTTCGTT
>Location:NODE_388156_length_1812_cov_24.704746	Coordinate:243	Reads:9	Hits:2	Allocated_reads:4.5	Strand:-
TCAACGAAACAAAGCCGCATGACACAACTG
>Location:NODE_388156_length_1812_cov_24.704746	Coordinate:244	Reads:1	Hits:2	Allocated_reads:0.5	Strand:+
AGTTGTGTCATGCGGCTTTGTTTCGAG
>Location:NODE_388156_length_1812_cov_24.704746	Coordinate:244	Reads:1	Hits:2	Allocated_reads:0.5	Strand:+
AGTTGTGTCATGCGGCTTTGTTTCGTT
>Location:NODE_388156_length_1812_cov_24.704746	Coordinate:244	Reads:1	Hits:2	Allocated_reads:0.5	Strand:-
CAACGAAACAAAGCCGCATGACACAACT
>Location:NODE_388156_length_1812_cov_24.704746	Coordinate:244	Reads:4	Hits:2	Allocated_reads:2	Strand:-
TCAACGAAACAAAGCCGCATGACACAACT
>Location:NODE_388156_length_1812_cov_24.704746	Coordinate:245	Reads:1	Hits:2	Allocated_reads:0.5	Strand:-
CAACGAAACAAAGCCGCATGACACAAC
>Location:NODE_388156_length_1812_cov_24.704746	Coordinate:245	Reads:4	Hits:2	Allocated_reads:2	Strand:-
TCAACGAAACAAAGCCGCATGACACAAC
>Location:NODE_388156_length_1812_cov_24.704746	Coordinate:247	Reads:1	Hits:5	Allocated_reads:0.2	Strand:-
TCAACGAAACAAAGCCGCATGACACT
>Location:NODE_388156_length_1812_cov_24.704746	Coordinate:248	Reads:1	Hits:5	Allocated_reads:0.2	Strand:-
CAACGAAACAAAGCCGCATGACAC
>Location:NODE_388156_length_1812_cov_24.704746	Coordinate:249	Reads:1	Hits:4	Allocated_reads:0.25	Strand:-
TCACCCGTCAACGAAACAAAGCCGCATGACA
>Location:NODE_388156_length_1812_cov_24.704746	Coordinate:251	Reads:2	Hits:4	Allocated_reads:0.5	Strand:+
TCATGCGGCTTTGTTTCGTTGACG
>Location:NODE_388156_length_1812_cov_24.704746	Coordinate:251	Reads:1	Hits:4	Allocated_reads:0.25	Strand:-
TTCACCCGTCAACGAAACAAAGCCGCATGA
>Location:NODE_388156_length_1812_cov_24.704746	Coordinate:252	Reads:2	Hits:4	Allocated_reads:0.5	Strand:-
CACCCGTCAACGAAACAAAGCCGCATG
>Location:NODE_388156_length_1812_cov_24.704746	Coordinate:252	Reads:15	Hits:4	Allocated_reads:3.75	Strand:-
TCACCCGTCAACGAAACAAAGCCGCATG
>Location:NODE_388156_length_1812_cov_24.704746	Coordinate:252	Reads:3	Hits:4	Allocated_reads:0.75	Strand:-
TCTTCACCCGTCAACGAAACAAAGCCGCATG
>Location:NODE_388156_length_1812_cov_24.704746	Coordinate:252	Reads:5	Hits:4	Allocated_reads:1.25	Strand:-
TTCACCCGTCAACGAAACAAAGCCGCATG
>Location:NODE_388156_length_1812_cov_24.704746	Coordinate:252	Reads:2	Hits:4	Allocated_reads:0.5	Strand:-
TTCTTCACCCGTCAACGAAACAAAGCCGCATG
>Location:NODE_388156_length_1812_cov_24.704746	Coordinate:253	Reads:1	Hits:4	Allocated_reads:0.25	Strand:-
CACCCGTCAACGAAACAAAGCCGCAT
>Location:NODE_388156_length_1812_cov_24.704746	Coordinate:253	Reads:6	Hits:4	Allocated_reads:1.5	Strand:-
TCACCCGTCAACGAAACAAAGCCGCAT
>Location:NODE_388156_length_1812_cov_24.704746	Coordinate:253	Reads:6	Hits:4	Allocated_reads:1.5	Strand:-
TCTTCACCCGTCAACGAAACAAAGCCGCAT
>Location:NODE_388156_length_1812_cov_24.704746	Coordinate:253	Reads:1	Hits:4	Allocated_reads:0.25	Strand:-
TTCACCCGTCAACGAAACGAAGCCGCAT
>Location:NODE_388156_length_1812_cov_24.704746	Coordinate:253	Reads:12	Hits:4	Allocated_reads:3	Strand:-
TTCACCCGTCAACGAAACAAAGCCGCAT
>Location:NODE_388156_length_1812_cov_24.704746	Coordinate:253	Reads:3	Hits:4	Allocated_reads:0.75	Strand:-
TTCTTCACCCGTCAACGAAACAAAGCCGCAT
>Location:NODE_388156_length_1812_cov_24.704746	Coordinate:254	Reads:1	Hits:6	Allocated_reads:0.166666666666667	Strand:-
TCACCCGTCAACGAAACAAAGCCGCC
>Location:NODE_388156_length_1812_cov_24.704746	Coordinate:254	Reads:4	Hits:4	Allocated_reads:1	Strand:-
TCACCCGTCAACGAAACAAAGCCGCA
>Location:NODE_388156_length_1812_cov_24.704746	Coordinate:254	Reads:6	Hits:4	Allocated_reads:1.5	Strand:-
TCTTCACCCGTCAACGAAACAAAGCCGCA
>Location:NODE_388156_length_1812_cov_24.704746	Coordinate:254	Reads:2	Hits:4	Allocated_reads:0.5	Strand:+
TGCGGCTTTGTTTCGTTGACGGGTGAAGA
>Location:NODE_388156_length_1812_cov_24.704746	Coordinate:254	Reads:2	Hits:4	Allocated_reads:0.5	Strand:-
TTCACCCGTCAACGAAACAAAGCCGCA
>Location:NODE_388156_length_1812_cov_24.704746	Coordinate:254	Reads:10	Hits:4	Allocated_reads:2.5	Strand:-
TTCTTCACCCGTCAACGAAACAAAGCCGCA
>Location:NODE_388156_length_1812_cov_24.704746	Coordinate:254	Reads:1	Hits:4	Allocated_reads:0.25	Strand:-
TTTCTTCACCCGTCAACGAAACAAAGCCGCA
>Location:NODE_388156_length_1812_cov_24.704746	Coordinate:255	Reads:1	Hits:6	Allocated_reads:0.166666666666667	Strand:-
CACCCGTCAACGAAACAAAGCCGC
>Location:NODE_388156_length_1812_cov_24.704746	Coordinate:255	Reads:1	Hits:6	Allocated_reads:0.166666666666667	Strand:-
CTTCACCCGTCAACGAAACAAAGCCGC
>Location:NODE_388156_length_1812_cov_24.704746	Coordinate:255	Reads:7	Hits:6	Allocated_reads:1.16666666666667	Strand:-
TCACCCGTCAACGAAACAAAGCCGC
>Location:NODE_388156_length_1812_cov_24.704746	Coordinate:255	Reads:1	Hits:6	Allocated_reads:0.166666666666667	Strand:-
TCTTCACCCGTCAACGAAACAAAGCCGC
>Location:NODE_388156_length_1812_cov_24.704746	Coordinate:255	Reads:5	Hits:6	Allocated_reads:0.833333333333333	Strand:-
TTCACCCGTCAACGAAACAAAGCCGC
>Location:NODE_388156_length_1812_cov_24.704746	Coordinate:255	Reads:2	Hits:6	Allocated_reads:0.333333333333333	Strand:-
TTCTTCACCCGTCAACGAAACAAAGCCGC
>Location:NODE_388156_length_1812_cov_24.704746	Coordinate:255	Reads:2	Hits:6	Allocated_reads:0.333333333333333	Strand:-
TTTCTTCACCCGTCAACGAAACAAAGCCGC
>Location:NODE_388156_length_1812_cov_24.704746	Coordinate:255	Reads:2	Hits:6	Allocated_reads:0.333333333333333	Strand:-
TTTCTTCACCCGTCAACGAAACAAAGCCGT
>Location:NODE_388156_length_1812_cov_24.704746	Coordinate:256	Reads:3	Hits:6	Allocated_reads:0.5	Strand:-
TCTTCACCCGTCAACGAAACAAAGCCG
>Location:NODE_388156_length_1812_cov_24.704746	Coordinate:256	Reads:3	Hits:6	Allocated_reads:0.5	Strand:-
TTCTTCACCCGTCAACGAAACAAAGCCG
>Location:NODE_388156_length_1812_cov_24.704746	Coordinate:256	Reads:1	Hits:7	Allocated_reads:0.142857142857143	Strand:-
TTTCTTCACCCGTCAACGAAACAAAGCCT
>Location:NODE_388156_length_1812_cov_24.704746	Coordinate:256	Reads:14	Hits:6	Allocated_reads:2.33333333333333	Strand:-
TTTCTTCACCCGTCAACGAAACAAAGCCG
>Location:NODE_388156_length_1812_cov_24.704746	Coordinate:256	Reads:1	Hits:7	Allocated_reads:0.142857142857143	Strand:-
TTTTCTTCACCCGTCAACGAAACAAAGCCT
>Location:NODE_388156_length_1812_cov_24.704746	Coordinate:256	Reads:3	Hits:6	Allocated_reads:0.5	Strand:-
TTTTCTTCACCCGTCAACGAAACAAAGCCG
>Location:NODE_388156_length_1812_cov_24.704746	Coordinate:257	Reads:1	Hits:7	Allocated_reads:0.142857142857143	Strand:-
TCTTCACCCGTCAACGAAACAAAACA
>Location:NODE_388156_length_1812_cov_24.704746	Coordinate:257	Reads:4	Hits:7	Allocated_reads:0.571428571428571	Strand:-
TCTTCACCCGTCAACGAAACAAAGCC
>Location:NODE_388156_length_1812_cov_24.704746	Coordinate:257	Reads:2	Hits:7	Allocated_reads:0.285714285714286	Strand:-
TTCACCCGTCAACGAAACAAAGCC
>Location:NODE_388156_length_1812_cov_24.704746	Coordinate:257	Reads:21	Hits:7	Allocated_reads:3	Strand:-
TTCTTCACCCGTCAACGAAACAAAGCC
>Location:NODE_388156_length_1812_cov_24.704746	Coordinate:257	Reads:1	Hits:7	Allocated_reads:0.142857142857143	Strand:-
TTTCTTCACCCGTCAACGGAACAAAGCC
>Location:NODE_388156_length_1812_cov_24.704746	Coordinate:257	Reads:48	Hits:7	Allocated_reads:6.85714285714286	Strand:-
TTTCTTCACCCGTCAACGAAACAAAGCC
>Location:NODE_388156_length_1812_cov_24.704746	Coordinate:257	Reads:1	Hits:7	Allocated_reads:0.142857142857143	Strand:-
TTTTCTTCACCCGTCAACGAAACGAAGCC
>Location:NODE_388156_length_1812_cov_24.704746	Coordinate:257	Reads:52	Hits:7	Allocated_reads:7.42857142857143	Strand:-
TTTTCTTCACCCGTCAACGAAACAAAGCC
>Location:NODE_388156_length_1812_cov_24.704746	Coordinate:258	Reads:6	Hits:6	Allocated_reads:1	Strand:-
ATTTTCTTCACCCGTCAACGAAACAAAGC
>Location:NODE_388156_length_1812_cov_24.704746	Coordinate:258	Reads:5	Hits:6	Allocated_reads:0.833333333333333	Strand:-
CATTTTCTTCACCCGTCAACGAAACAAAGC
>Location:NODE_388156_length_1812_cov_24.704746	Coordinate:258	Reads:1	Hits:7	Allocated_reads:0.142857142857143	Strand:+
GCTTTGTTTCGTTGACGGGTGAAG
>Location:NODE_388156_length_1812_cov_24.704746	Coordinate:258	Reads:6	Hits:6	Allocated_reads:1	Strand:-
TCATTTTCTTCACCCGTCAACGAAACAAAGC
>Location:NODE_388156_length_1812_cov_24.704746	Coordinate:258	Reads:8	Hits:7	Allocated_reads:1.14285714285714	Strand:-
TCTTCACCCGTCAACGAAACAAAGC
>Location:NODE_388156_length_1812_cov_24.704746	Coordinate:258	Reads:11	Hits:7	Allocated_reads:1.57142857142857	Strand:-
TTCTTCACCCGTCAACGAAACAAAGC
>Location:NODE_388156_length_1812_cov_24.704746	Coordinate:258	Reads:51	Hits:7	Allocated_reads:7.28571428571429	Strand:-
TTTCTTCACCCGTCAACGAAACAAAGC
>Location:NODE_388156_length_1812_cov_24.704746	Coordinate:258	Reads:1	Hits:7	Allocated_reads:0.142857142857143	Strand:-
TTTTCTTCACCCGTCAACGAAACAAGGC
>Location:NODE_388156_length_1812_cov_24.704746	Coordinate:258	Reads:1	Hits:7	Allocated_reads:0.142857142857143	Strand:-
TTTTCTTCACCCGTCAACGAAACGAAGC
>Location:NODE_388156_length_1812_cov_24.704746	Coordinate:258	Reads:101	Hits:7	Allocated_reads:14.4285714285714	Strand:-
TTTTCTTCACCCGTCAACGAAACAAAGC
>Location:NODE_388156_length_1812_cov_24.704746	Coordinate:259	Reads:1	Hits:6	Allocated_reads:0.166666666666667	Strand:-
TCATTTTCTTCACCCGTCAACGAAACAAAG
>Location:NODE_388156_length_1812_cov_24.704746	Coordinate:259	Reads:2	Hits:6	Allocated_reads:0.333333333333333	Strand:-
TCATTTTCTTCACCCGTCAACGAAACAAAT
>Location:NODE_388156_length_1812_cov_24.704746	Coordinate:259	Reads:2	Hits:7	Allocated_reads:0.285714285714286	Strand:-
TCTTCACCCGTCAACGAAACAAAG
>Location:NODE_388156_length_1812_cov_24.704746	Coordinate:259	Reads:2	Hits:7	Allocated_reads:0.285714285714286	Strand:-
TTCTTCACCCGTCAACGAAACAAAG
>Location:NODE_388156_length_1812_cov_24.704746	Coordinate:259	Reads:2	Hits:7	Allocated_reads:0.285714285714286	Strand:-
TTTCTTCACCCGTCAACGAAACAAAG
>Location:NODE_388156_length_1812_cov_24.704746	Coordinate:259	Reads:1	Hits:7	Allocated_reads:0.142857142857143	Strand:-
TTTTCTTCACCCGTCAACGAAACAAAG
>Location:NODE_388156_length_1812_cov_24.704746	Coordinate:260	Reads:1	Hits:6	Allocated_reads:0.166666666666667	Strand:-
ATTTTCTTCACCCGTCAACGAAACAAA
>Location:NODE_388156_length_1812_cov_24.704746	Coordinate:260	Reads:5	Hits:6	Allocated_reads:0.833333333333333	Strand:-
TCATTTTCTTCACCCGTCAACGAAACAAA
>Location:NODE_388156_length_1812_cov_24.704746	Coordinate:260	Reads:2	Hits:7	Allocated_reads:0.285714285714286	Strand:-
TTTTCTTCACCCGTCAACGAAACAAA
>Location:NODE_388156_length_1812_cov_24.704746	Coordinate:261	Reads:1	Hits:6	Allocated_reads:0.166666666666667	Strand:-
TCATTTTCTTCACCCGTCAACGAAACTT
>Location:NODE_388156_length_1812_cov_24.704746	Coordinate:261	Reads:1	Hits:6	Allocated_reads:0.166666666666667	Strand:+
TTGTTTCGTTGACGGGTGAAGAAAATGATA
>Location:NODE_388156_length_1812_cov_24.704746	Coordinate:262	Reads:1	Hits:6	Allocated_reads:0.166666666666667	Strand:-
TCATTTTCTTCACCCGTCAACGAAACT
>Location:NODE_388156_length_1812_cov_24.704746	Coordinate:262	Reads:2	Hits:7	Allocated_reads:0.285714285714286	Strand:+
TGTTTCGTTGACGGGTGAAGAAAA
>Location:NODE_388156_length_1812_cov_24.704746	Coordinate:262	Reads:2	Hits:6	Allocated_reads:0.333333333333333	Strand:+
TGTTTCGTTGACGGGTGAAGAAAATGA
>Location:NODE_388156_length_1812_cov_24.704746	Coordinate:262	Reads:1	Hits:6	Allocated_reads:0.166666666666667	Strand:+
TGTTTCGTTGACGGGTGAAGAAAATGAT
>Location:NODE_388156_length_1812_cov_24.704746	Coordinate:262	Reads:1	Hits:5	Allocated_reads:0.2	Strand:+
TGTTTCGTTGACGGGTGAAGAAAATGATAAAG
>Location:NODE_388156_length_1812_cov_24.704746	Coordinate:262	Reads:1	Hits:7	Allocated_reads:0.142857142857143	Strand:-
TTTTCTTCACCCGTCAACGAAACA
>Location:NODE_388156_length_1812_cov_24.704746	Coordinate:263	Reads:1	Hits:6	Allocated_reads:0.166666666666667	Strand:-
CATTTTCTTCACCCGTCAACGAAAC
>Location:NODE_388156_length_1812_cov_24.704746	Coordinate:263	Reads:1	Hits:6	Allocated_reads:0.166666666666667	Strand:+
GTTTCGTTGACGGGTGAAGAAAAT
>Location:NODE_388156_length_1812_cov_24.704746	Coordinate:263	Reads:2	Hits:6	Allocated_reads:0.333333333333333	Strand:+
GTTTCGTTGACGGGTGAAGAAAATGA
>Location:NODE_388156_length_1812_cov_24.704746	Coordinate:263	Reads:1	Hits:5	Allocated_reads:0.2	Strand:+
GTTTCGTTGACGGGTGAAGAAAATGATAAAG
>Location:NODE_388156_length_1812_cov_24.704746	Coordinate:263	Reads:1	Hits:6	Allocated_reads:0.166666666666667	Strand:-
TATCATTTTCTTCACCCGTCAACGAAAC
>Location:NODE_388156_length_1812_cov_24.704746	Coordinate:263	Reads:3	Hits:6	Allocated_reads:0.5	Strand:-
TCATTTTCTTCACCCGTCAACGAAAC
>Location:NODE_388156_length_1812_cov_24.704746	Coordinate:264	Reads:1	Hits:6	Allocated_reads:0.166666666666667	Strand:-
TATCATTTTCTTCACCCGTCAACGAAA
>Location:NODE_388156_length_1812_cov_24.704746	Coordinate:265	Reads:1	Hits:6	Allocated_reads:0.166666666666667	Strand:-
TATCATTTTCTTCACCCGTCAACGAA
>Location:NODE_388156_length_1812_cov_24.704746	Coordinate:265	Reads:1	Hits:6	Allocated_reads:0.166666666666667	Strand:+
TTCGTTGACGGGTGAAGAAAATGAT
>Location:NODE_388156_length_1812_cov_24.704746	Coordinate:265	Reads:2	Hits:5	Allocated_reads:0.4	Strand:+
TTCGTTGACGGGTGAAGAAAATGATAAAGT
>Location:NODE_388156_length_1812_cov_24.704746	Coordinate:267	Reads:1	Hits:5	Allocated_reads:0.2	Strand:+
CGTTGACGGGTGAAGAAAATGATAAAGTGCC
>Location:NODE_388156_length_1812_cov_24.704746	Coordinate:267	Reads:1	Hits:6	Allocated_reads:0.166666666666667	Strand:-
TATCATTTTCTTCACCCGTCAACG
>Location:NODE_388156_length_1812_cov_24.704746	Coordinate:269	Reads:1	Hits:5	Allocated_reads:0.2	Strand:+
TTGACGGGTGAAGAAAATGATAAAG
>Location:NODE_388156_length_1812_cov_24.704746	Coordinate:269	Reads:1	Hits:5	Allocated_reads:0.2	Strand:+
TTGACGGGTGAAGAAAATGATAAAGTG
>Location:NODE_388156_length_1812_cov_24.704746	Coordinate:269	Reads:1	Hits:5	Allocated_reads:0.2	Strand:+
TTGACGGGTGAAGAAAATGATAAAGTGC
>Location:NODE_388156_length_1812_cov_24.704746	Coordinate:270	Reads:2	Hits:5	Allocated_reads:0.4	Strand:+
TGACGGGTGAAGAAAATGATAAAG
>Location:NODE_388156_length_1812_cov_24.704746	Coordinate:270	Reads:2	Hits:5	Allocated_reads:0.4	Strand:+
TGACGGGTGAAGAAAATGATAAAGT
>Location:NODE_388156_length_1812_cov_24.704746	Coordinate:270	Reads:2	Hits:5	Allocated_reads:0.4	Strand:+
TGACGGGTGAAGAAAATGATAAAGTGCC
>Location:NODE_388156_length_1812_cov_24.704746	Coordinate:270	Reads:1	Hits:5	Allocated_reads:0.2	Strand:+
TGACGGGTGAAGAAAATGATAAAGTGCCA
>Location:NODE_388156_length_1812_cov_24.704746	Coordinate:271	Reads:3	Hits:5	Allocated_reads:0.6	Strand:+
GACGGGTGAAGAAAATGATAAAGT
>Location:NODE_388156_length_1812_cov_24.704746	Coordinate:271	Reads:1	Hits:5	Allocated_reads:0.2	Strand:+
GACGGGTGAAGAAAATGATAAAGTGCC
>Location:NODE_388156_length_1812_cov_24.704746	Coordinate:272	Reads:1	Hits:4	Allocated_reads:0.25	Strand:-
GTGACTGGCACTTTATCATTTTCTTCACCCGT
>Location:NODE_388156_length_1812_cov_24.704746	Coordinate:272	Reads:2	Hits:4	Allocated_reads:0.5	Strand:-
TGACTGGCACTTTATCATTTTCTTCACCCGT
>Location:NODE_388156_length_1812_cov_24.704746	Coordinate:273	Reads:1	Hits:5	Allocated_reads:0.2	Strand:-
ACTGGCACTTTATCATTTTCTTCACCCG
>Location:NODE_388156_length_1812_cov_24.704746	Coordinate:273	Reads:1	Hits:5	Allocated_reads:0.2	Strand:+
CGGGTGAAGAAAATGATAAAGTGC
>Location:NODE_388156_length_1812_cov_24.704746	Coordinate:273	Reads:1	Hits:5	Allocated_reads:0.2	Strand:+
CGGGTGAAGAAAATGATAAAGTGCCAT
>Location:NODE_388156_length_1812_cov_24.704746	Coordinate:273	Reads:1	Hits:5	Allocated_reads:0.2	Strand:+
CGGGTGAAGAAAATGATAAAGTGCCAGT
>Location:NODE_388156_length_1812_cov_24.704746	Coordinate:273	Reads:6	Hits:4	Allocated_reads:1.5	Strand:-
TGACTGGCACTTTATCATTTTCTTCACCCG
>Location:NODE_388156_length_1812_cov_24.704746	Coordinate:273	Reads:3	Hits:5	Allocated_reads:0.6	Strand:-
TGGCACTTTATCATTTTCTTCACCCG
>Location:NODE_388156_length_1812_cov_24.704746	Coordinate:274	Reads:1	Hits:7	Allocated_reads:0.142857142857143	Strand:-
ACTGGCACTTTATCATTTTCTTCACCC
>Location:NODE_388156_length_1812_cov_24.704746	Coordinate:275	Reads:1	Hits:6	Allocated_reads:0.166666666666667	Strand:-
TCGTGACTGGCACTTTATCATTTTCTTCACC
>Location:NODE_388156_length_1812_cov_24.704746	Coordinate:275	Reads:2	Hits:7	Allocated_reads:0.285714285714286	Strand:-
TGACTGGCACTTTATCATTTTCTTCACC
>Location:NODE_388156_length_1812_cov_24.704746	Coordinate:276	Reads:1	Hits:6	Allocated_reads:0.166666666666667	Strand:+
GTGAAGAAAATGATAAAGTGCCAGTCACGA
>Location:NODE_388156_length_1812_cov_24.704746	Coordinate:277	Reads:1	Hits:7	Allocated_reads:0.142857142857143	Strand:-
TGACTGGCACTTTATCATTTTCTTCA
>Location:NODE_388156_length_1812_cov_24.704746	Coordinate:278	Reads:1	Hits:7	Allocated_reads:0.142857142857143	Strand:-
CGTGACTGGCACTTTATCATTTTCTTC
>Location:NODE_388156_length_1812_cov_24.704746	Coordinate:279	Reads:1	Hits:6	Allocated_reads:0.166666666666667	Strand:+
AAGAAAATGATAAAGTGCCAGTCACGATT
>Location:NODE_388156_length_1812_cov_24.704746	Coordinate:279	Reads:1	Hits:6	Allocated_reads:0.166666666666667	Strand:-
ATCGTGACTGGCACTTTATCATTTTCTT
>Location:NODE_388156_length_1812_cov_24.704746	Coordinate:279	Reads:1	Hits:6	Allocated_reads:0.166666666666667	Strand:-
TCGTGACTGGCACTTTATCATTTTCTT
>Location:NODE_388156_length_1812_cov_24.704746	Coordinate:282	Reads:1	Hits:6	Allocated_reads:0.166666666666667	Strand:-
TAAGAATCGTGACTGGCACTTTATCATTTT
>Location:NODE_388156_length_1812_cov_24.704746	Coordinate:283	Reads:1	Hits:6	Allocated_reads:0.166666666666667	Strand:-
AAGAATCGTGACTGGCACTTTATCATTT
>Location:NODE_388156_length_1812_cov_24.704746	Coordinate:283	Reads:2	Hits:6	Allocated_reads:0.333333333333333	Strand:-
TCTCTAAGAATCGTGACTGGCACTTTATCATTT
>Location:NODE_388156_length_1812_cov_24.704746	Coordinate:284	Reads:6	Hits:6	Allocated_reads:1	Strand:-
AAGAATCGTGACTGGCACTTTATCATT
>Location:NODE_388156_length_1812_cov_24.704746	Coordinate:284	Reads:1	Hits:6	Allocated_reads:0.166666666666667	Strand:-
CTAAGAATCGTGACTGGCACTTTATCATT
>Location:NODE_388156_length_1812_cov_24.704746	Coordinate:284	Reads:1	Hits:6	Allocated_reads:0.166666666666667	Strand:-
TAAGAATCGTGACTGGCACTTTATCAGT
>Location:NODE_388156_length_1812_cov_24.704746	Coordinate:284	Reads:19	Hits:6	Allocated_reads:3.16666666666667	Strand:-
TAAGAATCGTGACTGGCACTTTATCATT
>Location:NODE_388156_length_1812_cov_24.704746	Coordinate:284	Reads:4	Hits:6	Allocated_reads:0.666666666666667	Strand:-
TCTAAGAATCGTGACTGGCACTTTATCATT
>Location:NODE_388156_length_1812_cov_24.704746	Coordinate:284	Reads:6	Hits:6	Allocated_reads:1	Strand:-
TCTCTAAGAATCGTGACTGGCACTTTATCATT
>Location:NODE_388156_length_1812_cov_24.704746	Coordinate:286	Reads:1	Hits:6	Allocated_reads:0.166666666666667	Strand:-
CTAAGAATCGTGACTGGCACTTTATCA
>Location:NODE_388156_length_1812_cov_24.704746	Coordinate:286	Reads:2	Hits:6	Allocated_reads:0.333333333333333	Strand:-
TAAGAATCGTGACTGGCACTTTATCA
>Location:NODE_388156_length_1812_cov_24.704746	Coordinate:286	Reads:3	Hits:6	Allocated_reads:0.5	Strand:-
TCTCTAAGAATCGTGACTGGCACTTTATCA
>Location:NODE_388156_length_1812_cov_24.704746	Coordinate:287	Reads:2	Hits:7	Allocated_reads:0.285714285714286	Strand:-
CTAAGAATCGTGACTGGCACTTTATC
>Location:NODE_388156_length_1812_cov_24.704746	Coordinate:287	Reads:2	Hits:7	Allocated_reads:0.285714285714286	Strand:-
TAAGAATCGTGACTGGCACTTTATC
>Location:NODE_388156_length_1812_cov_24.704746	Coordinate:287	Reads:3	Hits:7	Allocated_reads:0.428571428571429	Strand:-
TCTAAGAATCGTGACTGGCACTTTATC
>Location:NODE_388156_length_1812_cov_24.704746	Coordinate:287	Reads:1	Hits:7	Allocated_reads:0.142857142857143	Strand:-
TCTCTAAGAATCGTGACTGGCACTTTTTT
>Location:NODE_388156_length_1812_cov_24.704746	Coordinate:287	Reads:2	Hits:7	Allocated_reads:0.285714285714286	Strand:-
TCTCTAAGAATCGTGACTGGCACTTTATT
>Location:NODE_388156_length_1812_cov_24.704746	Coordinate:287	Reads:39	Hits:7	Allocated_reads:5.57142857142857	Strand:-
TCTCTAAGAATCGTGACTGGCACTTTATC
>Location:NODE_388156_length_1812_cov_24.704746	Coordinate:288	Reads:1	Hits:7	Allocated_reads:0.142857142857143	Strand:-
ATCTCTAAGAATCGTGACTGGCACTTTAT
>Location:NODE_388156_length_1812_cov_24.704746	Coordinate:288	Reads:13	Hits:7	Allocated_reads:1.85714285714286	Strand:-
TCTCTAAGAATCGTGACTGGCACTTTAT
>Location:NODE_388156_length_1812_cov_24.704746	Coordinate:289	Reads:1	Hits:7	Allocated_reads:0.142857142857143	Strand:-
ATCTCTAAGAATCGTGACTGGCACTTTA
>Location:NODE_388156_length_1812_cov_24.704746	Coordinate:289	Reads:1	Hits:7	Allocated_reads:0.142857142857143	Strand:-
CTCTAAGAATCGTGACTGGCACTTTA
>Location:NODE_388156_length_1812_cov_24.704746	Coordinate:289	Reads:4	Hits:7	Allocated_reads:0.571428571428571	Strand:-
TATCTCTAAGAATCGTGACTGGCACTTTA
>Location:NODE_388156_length_1812_cov_24.704746	Coordinate:289	Reads:1	Hits:7	Allocated_reads:0.142857142857143	Strand:-
TCTCTAAGAATCGTGACTGGCACTTTT
>Location:NODE_388156_length_1812_cov_24.704746	Coordinate:289	Reads:20	Hits:7	Allocated_reads:2.85714285714286	Strand:-
TCTCTAAGAATCGTGACTGGCACTTTA
>Location:NODE_388156_length_1812_cov_24.704746	Coordinate:290	Reads:5	Hits:7	Allocated_reads:0.714285714285714	Strand:-
TCTCTAAGAATCGTGACTGGCACTTT
>Location:NODE_388156_length_1812_cov_24.704746	Coordinate:291	Reads:1	Hits:7	Allocated_reads:0.142857142857143	Strand:-
ATCTCTAAGAATCGTGACTGGCACTT
>Location:NODE_388156_length_1812_cov_24.704746	Coordinate:291	Reads:3	Hits:7	Allocated_reads:0.428571428571429	Strand:-
CCCGTATCTCTAAGAATCGTGACTGGCACTT
>Location:NODE_388156_length_1812_cov_24.704746	Coordinate:291	Reads:5	Hits:7	Allocated_reads:0.714285714285714	Strand:-
CCGTATCTCTAAGAATCGTGACTGGCACTT
>Location:NODE_388156_length_1812_cov_24.704746	Coordinate:291	Reads:1	Hits:7	Allocated_reads:0.142857142857143	Strand:-
CGTATCTCTAAGAATCGTGACTGGCACTT
>Location:NODE_388156_length_1812_cov_24.704746	Coordinate:291	Reads:1	Hits:7	Allocated_reads:0.142857142857143	Strand:-
CTCTAAGAATCGTGACTGGCACTT
>Location:NODE_388156_length_1812_cov_24.704746	Coordinate:291	Reads:5	Hits:7	Allocated_reads:0.714285714285714	Strand:-
GTATCTCTAAGAATCGTGACTGGCACTT
>Location:NODE_388156_length_1812_cov_24.704746	Coordinate:291	Reads:6	Hits:7	Allocated_reads:0.857142857142857	Strand:-
TATCTCTAAGAATCGTGACTGGCACTT
>Location:NODE_388156_length_1812_cov_24.704746	Coordinate:291	Reads:25	Hits:7	Allocated_reads:3.57142857142857	Strand:-
TCTCTAAGAATCGTGACTGGCACTT
>Location:NODE_388156_length_1812_cov_24.704746	Coordinate:292	Reads:2	Hits:7	Allocated_reads:0.285714285714286	Strand:-
ACCCGTATCTCTAAGAATCGTGACTGGCACT
>Location:NODE_388156_length_1812_cov_24.704746	Coordinate:292	Reads:1	Hits:7	Allocated_reads:0.142857142857143	Strand:-
ATCTCTAAGAATCGTGACTGGCACT
>Location:NODE_388156_length_1812_cov_24.704746	Coordinate:292	Reads:8	Hits:7	Allocated_reads:1.14285714285714	Strand:-
CACCCGTATCTCTAAGAATCGTGACTGGCACT
>Location:NODE_388156_length_1812_cov_24.704746	Coordinate:292	Reads:13	Hits:7	Allocated_reads:1.85714285714286	Strand:-
CCCGTATCTCTAAGAATCGTGACTGGCACT
>Location:NODE_388156_length_1812_cov_24.704746	Coordinate:292	Reads:6	Hits:7	Allocated_reads:0.857142857142857	Strand:-
CCGTATCTCTAAGAATCGTGACTGGCACT
>Location:NODE_388156_length_1812_cov_24.704746	Coordinate:292	Reads:4	Hits:7	Allocated_reads:0.571428571428571	Strand:-
CGTATCTCTAAGAATCGTGACTGGCACT
>Location:NODE_388156_length_1812_cov_24.704746	Coordinate:292	Reads:1	Hits:7	Allocated_reads:0.142857142857143	Strand:-
GCACCCGTATCTCTAAGAATCGTGACTGGCACT
>Location:NODE_388156_length_1812_cov_24.704746	Coordinate:292	Reads:7	Hits:7	Allocated_reads:1	Strand:-
GTATCTCTAAGAATCGTGACTGGCACT
>Location:NODE_388156_length_1812_cov_24.704746	Coordinate:292	Reads:16	Hits:7	Allocated_reads:2.28571428571429	Strand:-
TATCTCTAAGAATCGTGACTGGCACT
>Location:NODE_388156_length_1812_cov_24.704746	Coordinate:292	Reads:1	Hits:7	Allocated_reads:0.142857142857143	Strand:-
TCTCTAAGAATCGTGACTGGCACG
>Location:NODE_388156_length_1812_cov_24.704746	Coordinate:292	Reads:114	Hits:7	Allocated_reads:16.2857142857143	Strand:-
TCTCTAAGAATCGTGACTGGCACT
>Location:NODE_388156_length_1812_cov_24.704746	Coordinate:293	Reads:1	Hits:7	Allocated_reads:0.142857142857143	Strand:-
ACCCGTATCTCTAAGAATCGTGACTGGCAC
>Location:NODE_388156_length_1812_cov_24.704746	Coordinate:293	Reads:2	Hits:7	Allocated_reads:0.285714285714286	Strand:-
ATCTCTAAGAATCGTGACTGGCAC
>Location:NODE_388156_length_1812_cov_24.704746	Coordinate:293	Reads:1	Hits:7	Allocated_reads:0.142857142857143	Strand:-
CCCGTATCTCTAAGAATCGTGACTGGCAC
>Location:NODE_388156_length_1812_cov_24.704746	Coordinate:293	Reads:3	Hits:7	Allocated_reads:0.428571428571429	Strand:-
CCGTATCTCTAAGAATCGTGACTGGCAC
>Location:NODE_388156_length_1812_cov_24.704746	Coordinate:293	Reads:1	Hits:7	Allocated_reads:0.142857142857143	Strand:-
CGCACCCGTATCTCTAAGAATCGTGACTGGCAC
>Location:NODE_388156_length_1812_cov_24.704746	Coordinate:293	Reads:2	Hits:7	Allocated_reads:0.285714285714286	Strand:-
CGTATCTCTAAGAATCGTGACTGGCAC
>Location:NODE_388156_length_1812_cov_24.704746	Coordinate:293	Reads:1	Hits:7	Allocated_reads:0.142857142857143	Strand:-
GTATCTCTAAGAATCGTGACTGGCAC
>Location:NODE_388156_length_1812_cov_24.704746	Coordinate:293	Reads:4	Hits:7	Allocated_reads:0.571428571428571	Strand:-
TATCTCTAAGAATCGTGACTGGCAC
>Location:NODE_388156_length_1812_cov_24.704746	Coordinate:294	Reads:3	Hits:8	Allocated_reads:0.375	Strand:-
CACCCGTATCTCTAAGAATCGTGACTGGCA
>Location:NODE_388156_length_1812_cov_24.704746	Coordinate:294	Reads:1	Hits:8	Allocated_reads:0.125	Strand:-
CGCACCCGTATCTCTAAGAATCGTGACTGGCA
>Location:NODE_388156_length_1812_cov_24.704746	Coordinate:294	Reads:1	Hits:9	Allocated_reads:0.111111111111111	Strand:-
GTATCTCTAAGAATCGTGACTGGCA
>Location:NODE_388156_length_1812_cov_24.704746	Coordinate:294	Reads:1	Hits:9	Allocated_reads:0.111111111111111	Strand:+
TGCCAGTCACGATTCTTAGAGATAC
>Location:NODE_388156_length_1812_cov_24.704746	Coordinate:294	Reads:1	Hits:9	Allocated_reads:0.111111111111111	Strand:+
TGCCAGTCACGATTCTTAGAGATACG
>Location:NODE_388156_length_1812_cov_24.704746	Coordinate:294	Reads:5	Hits:8	Allocated_reads:0.625	Strand:+
TGCCAGTCACGATTCTTAGAGATACGGG
>Location:NODE_388156_length_1812_cov_24.704746	Coordinate:295	Reads:1	Hits:8	Allocated_reads:0.125	Strand:-
CACCCGTATCTCTAAGAATCGTGACTGGC
>Location:NODE_388156_length_1812_cov_24.704746	Coordinate:295	Reads:4	Hits:8	Allocated_reads:0.5	Strand:-
CGCACCCGTATCTCTAAGAATCGTGACTGGC
>Location:NODE_388156_length_1812_cov_24.704746	Coordinate:296	Reads:1	Hits:8	Allocated_reads:0.125	Strand:-
CACCCGTATCTCTAAGAATCGTGACTGG
>Location:NODE_388156_length_1812_cov_24.704746	Coordinate:296	Reads:2	Hits:8	Allocated_reads:0.25	Strand:-
CCCGTATCTCTAAGAATCGTGACTGG
>Location:NODE_388156_length_1812_cov_24.704746	Coordinate:296	Reads:6	Hits:8	Allocated_reads:0.75	Strand:-
CGCACCCGTATCTCTAAGAATCGTGACTGG
>Location:NODE_388156_length_1812_cov_24.704746	Coordinate:296	Reads:1	Hits:8	Allocated_reads:0.125	Strand:-
GCACCCGTATCTCTAAGAATCGTGACTGG
>Location:NODE_388156_length_1812_cov_24.704746	Coordinate:296	Reads:1	Hits:8	Allocated_reads:0.125	Strand:-
TACGCACCCGTATCTCTAAGAATCGTGACTGG
>Location:NODE_388156_length_1812_cov_24.704746	Coordinate:298	Reads:2	Hits:8	Allocated_reads:0.25	Strand:-
ACCCGTATCTCTAAGAATCGTGACT
>Location:NODE_388156_length_1812_cov_24.704746	Coordinate:298	Reads:4	Hits:8	Allocated_reads:0.5	Strand:-
ACGCACCCGTATCTCTAAGAATCGTGACT
>Location:NODE_388156_length_1812_cov_24.704746	Coordinate:298	Reads:1	Hits:8	Allocated_reads:0.125	Strand:-
CACCCGTATCTCTAAGAATAGTGACT
>Location:NODE_388156_length_1812_cov_24.704746	Coordinate:298	Reads:7	Hits:8	Allocated_reads:0.875	Strand:-
CACCCGTATCTCTAAGAATCGTGACT
>Location:NODE_388156_length_1812_cov_24.704746	Coordinate:298	Reads:5	Hits:8	Allocated_reads:0.625	Strand:-
CCCGTATCTCTAAGAATCGTGACT
>Location:NODE_388156_length_1812_cov_24.704746	Coordinate:298	Reads:32	Hits:8	Allocated_reads:4	Strand:-
CGCACCCGTATCTCTAAGAATCGTGACT
>Location:NODE_388156_length_1812_cov_24.704746	Coordinate:298	Reads:2	Hits:8	Allocated_reads:0.25	Strand:-
GCACCCGTATCTCTAAGAATCGTGACT
>Location:NODE_388156_length_1812_cov_24.704746	Coordinate:298	Reads:1	Hits:8	Allocated_reads:0.125	Strand:-
TACGCACCCGTATCTCTAAGAATCGTCACT
>Location:NODE_388156_length_1812_cov_24.704746	Coordinate:298	Reads:1	Hits:8	Allocated_reads:0.125	Strand:-
TACGCACCCGTATCTCTAAGAATCGTTACT
>Location:NODE_388156_length_1812_cov_24.704746	Coordinate:298	Reads:1	Hits:8	Allocated_reads:0.125	Strand:-
TACGCACCCGTATCTCTAAGAATGGTGACT
>Location:NODE_388156_length_1812_cov_24.704746	Coordinate:298	Reads:1	Hits:8	Allocated_reads:0.125	Strand:-
TACGCACCCGTATCTCTAAGAATTGTGACT
>Location:NODE_388156_length_1812_cov_24.704746	Coordinate:298	Reads:1	Hits:8	Allocated_reads:0.125	Strand:-
TACGCACCCGTATCTCTAAGCATCGTGACT
>Location:NODE_388156_length_1812_cov_24.704746	Coordinate:298	Reads:99	Hits:8	Allocated_reads:12.375	Strand:-
TACGCACCCGTATCTCTAAGAATCGTGACT
>Location:NODE_388156_length_1812_cov_24.704746	Coordinate:299	Reads:1	Hits:8	Allocated_reads:0.125	Strand:-
ACGCACCCGTATCTCTAAGAATCGTGAC
>Location:NODE_388156_length_1812_cov_24.704746	Coordinate:299	Reads:1	Hits:8	Allocated_reads:0.125	Strand:-
CACCCGTATCTCTAAGAATCGTGAC
>Location:NODE_388156_length_1812_cov_24.704746	Coordinate:299	Reads:4	Hits:8	Allocated_reads:0.5	Strand:-
CGCACCCGTATCTCTAAGAATCGTGAC
>Location:NODE_388156_length_1812_cov_24.704746	Coordinate:299	Reads:17	Hits:8	Allocated_reads:2.125	Strand:-
TACGCACCCGTATCTCTAAGAATCGTGAC
>Location:NODE_388156_length_1812_cov_24.704746	Coordinate:300	Reads:2	Hits:8	Allocated_reads:0.25	Strand:-
ACGCACCCGTATCTCTAAGAATCGTGA
>Location:NODE_388156_length_1812_cov_24.704746	Coordinate:300	Reads:1	Hits:8	Allocated_reads:0.125	Strand:-
CACCCGTATCTCTAAGAATCGTGA
>Location:NODE_388156_length_1812_cov_24.704746	Coordinate:300	Reads:1	Hits:8	Allocated_reads:0.125	Strand:-
CGCACCCGTATCTCTAAGAATCGTGA
>Location:NODE_388156_length_1812_cov_24.704746	Coordinate:300	Reads:2	Hits:8	Allocated_reads:0.25	Strand:-
TACGCACCCGTATCTCTAAGAATCGTGA
>Location:NODE_388156_length_1812_cov_24.704746	Coordinate:301	Reads:1	Hits:8	Allocated_reads:0.125	Strand:-
CGCACCCGTATCTCTAAGAATCGTG
>Location:NODE_388156_length_1812_cov_24.704746	Coordinate:301	Reads:1	Hits:8	Allocated_reads:0.125	Strand:-
TACGCACCCGTATCTCTAAGAATCGTG
>Location:NODE_388156_length_1812_cov_24.704746	Coordinate:302	Reads:2	Hits:8	Allocated_reads:0.25	Strand:+
ACGATTCTTAGAGATACGGGTGCGTACC
>Location:NODE_388156_length_1812_cov_24.704746	Coordinate:302	Reads:1	Hits:8	Allocated_reads:0.125	Strand:+
ACGATTCTTAGAGATACGGGTGCGTACCACT
>Location:NODE_388156_length_1812_cov_24.704746	Coordinate:302	Reads:1	Hits:2	Allocated_reads:0.5	Strand:+
ACGATTCTTAGAGATACGGGTGCGTACCACTCATT
>Location:NODE_388156_length_1812_cov_24.704746	Coordinate:302	Reads:1	Hits:2	Allocated_reads:0.5	Strand:+
ACGATTCTTAGAGATACGGGTGCGTACTACTCATT
>Location:NODE_388156_length_1812_cov_24.704746	Coordinate:302	Reads:1	Hits:8	Allocated_reads:0.125	Strand:-
CGCACCCGTATCTCTAAGAATCGT
>Location:NODE_388156_length_1812_cov_24.704746	Coordinate:302	Reads:2	Hits:8	Allocated_reads:0.25	Strand:-
TACGCACCCGTATCTCTAAGAATCGT
>Location:NODE_388156_length_1812_cov_24.704746	Coordinate:303	Reads:1	Hits:8	Allocated_reads:0.125	Strand:+
CGATTCTTAGAGATACGGGTGCGTACC
>Location:NODE_388156_length_1812_cov_24.704746	Coordinate:303	Reads:1	Hits:8	Allocated_reads:0.125	Strand:-
TACGCACCCGTATCTCTAAGAATCG
>Location:NODE_388156_length_1812_cov_24.704746	Coordinate:304	Reads:1	Hits:8	Allocated_reads:0.125	Strand:+
GATTCTTAGAGATACGGGTGCGTACCACT
>Location:NODE_388156_length_1812_cov_24.704746	Coordinate:304	Reads:1	Hits:8	Allocated_reads:0.125	Strand:-
TACGCACCCGTATCTCTAAGAATC
>Location:NODE_388156_length_1812_cov_24.704746	Coordinate:306	Reads:65	Hits:10	Allocated_reads:6.5	Strand:+
TTCTTAGAGATACGGGTGCGTACC
>Location:NODE_388156_length_1812_cov_24.704746	Coordinate:306	Reads:1	Hits:10	Allocated_reads:0.1	Strand:+
TTCTTAGAGATACGGGTGCGTACAA
>Location:NODE_388156_length_1812_cov_24.704746	Coordinate:306	Reads:7	Hits:10	Allocated_reads:0.7	Strand:+
TTCTTAGAGATACGGGTGCGTACCA
>Location:NODE_388156_length_1812_cov_24.704746	Coordinate:306	Reads:5	Hits:10	Allocated_reads:0.5	Strand:+
TTCTTAGAGATACGGGTGCGTACCAC
>Location:NODE_388156_length_1812_cov_24.704746	Coordinate:306	Reads:1	Hits:10	Allocated_reads:0.1	Strand:+
TTCTTAGAGATACGGGTGCGTACCACG
>Location:NODE_388156_length_1812_cov_24.704746	Coordinate:306	Reads:36	Hits:10	Allocated_reads:3.6	Strand:+
TTCTTAGAGATACGGGTGCGTACCACT
>Location:NODE_388156_length_1812_cov_24.704746	Coordinate:306	Reads:21	Hits:9	Allocated_reads:2.33333333333333	Strand:+
TTCTTAGAGATACGGGTGCGTACCACTC
>Location:NODE_388156_length_1812_cov_24.704746	Coordinate:306	Reads:2	Hits:4	Allocated_reads:0.5	Strand:+
TTCTTAGAGATACGGGTGCGTACCACTCA
>Location:NODE_388156_length_1812_cov_24.704746	Coordinate:307	Reads:1	Hits:9	Allocated_reads:0.111111111111111	Strand:+
TCTTAGAGATACGGGTGCGTACCACTC
>Location:NODE_388156_length_1812_cov_24.704746	Coordinate:308	Reads:4	Hits:10	Allocated_reads:0.4	Strand:+
CTTAGAGATACGGGTGCGTACCACT
>Location:NODE_388156_length_1812_cov_24.704746	Coordinate:308	Reads:1	Hits:9	Allocated_reads:0.111111111111111	Strand:+
CTTAGAGATACGGGTGCGTACCACCC
>Location:NODE_388156_length_1812_cov_24.704746	Coordinate:308	Reads:4	Hits:9	Allocated_reads:0.444444444444444	Strand:+
CTTAGAGATACGGGTGCGTACCACTC
>Location:NODE_388156_length_1812_cov_24.704746	Coordinate:308	Reads:1	Hits:4	Allocated_reads:0.25	Strand:+
CTTAGAGATACGGGTGCGTACCACTAAT
>Location:NODE_388156_length_1812_cov_24.704746	Coordinate:309	Reads:8	Hits:10	Allocated_reads:0.8	Strand:+
TTAGAGATACGGGTGCGTACCACT
>Location:NODE_388156_length_1812_cov_24.704746	Coordinate:309	Reads:13	Hits:9	Allocated_reads:1.44444444444444	Strand:+
TTAGAGATACGGGTGCGTACCACTC
>Location:NODE_388156_length_1812_cov_24.704746	Coordinate:310	Reads:11	Hits:9	Allocated_reads:1.22222222222222	Strand:+
TAGAGATACGGGTGCGTACCACTC
>Location:NODE_388156_length_1812_cov_24.704746	Coordinate:311	Reads:1	Hits:4	Allocated_reads:0.25	Strand:-
TAAGAATGAGTGGTACGCACCCGTATCTCT
>Location:NODE_388156_length_1812_cov_24.704746	Coordinate:312	Reads:1	Hits:4	Allocated_reads:0.25	Strand:-
GTAAGAATGAGTGGTACGCACCCGTATCTC
>Location:NODE_388156_length_1812_cov_24.704746	Coordinate:312	Reads:1	Hits:4	Allocated_reads:0.25	Strand:-
TAAGAATGAGTGGTACGCACCCGTATCTC
>Location:NODE_388156_length_1812_cov_24.704746	Coordinate:314	Reads:1	Hits:4	Allocated_reads:0.25	Strand:-
AAGAATGAGTGGTACGCACCCGTATC
>Location:NODE_388156_length_1812_cov_24.704746	Coordinate:314	Reads:5	Hits:4	Allocated_reads:1.25	Strand:-
AGTAAGAATGAGTGGTACGCACCCGTATC
>Location:NODE_388156_length_1812_cov_24.704746	Coordinate:314	Reads:4	Hits:4	Allocated_reads:1	Strand:-
CTAGTAAGAATGAGTGGTACGCACCCGTATC
>Location:NODE_388156_length_1812_cov_24.704746	Coordinate:314	Reads:11	Hits:4	Allocated_reads:2.75	Strand:-
GTAAGAATGAGTGGTACGCACCCGTATC
>Location:NODE_388156_length_1812_cov_24.704746	Coordinate:314	Reads:15	Hits:4	Allocated_reads:3.75	Strand:-
TAAGAATGAGTGGTACGCACCCGTATC
>Location:NODE_388156_length_1812_cov_24.704746	Coordinate:314	Reads:12	Hits:4	Allocated_reads:3	Strand:-
TAGTAAGAATGAGTGGTACGCACCCGTATC
>Location:NODE_388156_length_1812_cov_24.704746	Coordinate:314	Reads:1	Hits:4	Allocated_reads:0.25	Strand:-
TCTAGTAAGAATGAGTGGTACGCACCCGTATC
>Location:NODE_388156_length_1812_cov_24.704746	Coordinate:316	Reads:1	Hits:2	Allocated_reads:0.5	Strand:-
ATTCTAGTAAGAATGAGTGGTACGCACCCGTA
>Location:NODE_388156_length_1812_cov_24.704746	Coordinate:316	Reads:1	Hits:4	Allocated_reads:0.25	Strand:-
CTAGTAAGAATGAGTGGTACGCAACCGTA
>Location:NODE_388156_length_1812_cov_24.704746	Coordinate:316	Reads:9	Hits:4	Allocated_reads:2.25	Strand:-
CTAGTAAGAATGAGTGGTACGCACCCGTA
>Location:NODE_388156_length_1812_cov_24.704746	Coordinate:316	Reads:3	Hits:2	Allocated_reads:1.5	Strand:-
GATTCTAGTAAGAATGAGTGGTACGCACCCGTA
>Location:NODE_388156_length_1812_cov_24.704746	Coordinate:316	Reads:1	Hits:4	Allocated_reads:0.25	Strand:-
TAAGAATGAGTGGTACGCACCCGTA
>Location:NODE_388156_length_1812_cov_24.704746	Coordinate:316	Reads:13	Hits:4	Allocated_reads:3.25	Strand:-
TAGTAAGAATGAGTGGTACGCACCCGTA
>Location:NODE_388156_length_1812_cov_24.704746	Coordinate:316	Reads:11	Hits:4	Allocated_reads:2.75	Strand:-
TCTAGTAAGAATGAGTGGTACGCACCCGTA
>Location:NODE_388156_length_1812_cov_24.704746	Coordinate:316	Reads:2	Hits:2	Allocated_reads:1	Strand:-
TTCTAGTAAGAATGAGTGGTACGCACCCGTA
>Location:NODE_388156_length_1812_cov_24.704746	Coordinate:317	Reads:1	Hits:2	Allocated_reads:0.5	Strand:-
TTCTAGTAAGAATGAGTGGTACGCACCCGT
>Location:NODE_388156_length_1812_cov_24.704746	Coordinate:318	Reads:1	Hits:4	Allocated_reads:0.25	Strand:-
AGTAAGAATGAGTGGTACGCACCCG
>Location:NODE_388156_length_1812_cov_24.704746	Coordinate:318	Reads:1	Hits:4	Allocated_reads:0.25	Strand:-
CTAGTAAGAATGAGTGGTACGCACCCA
>Location:NODE_388156_length_1812_cov_24.704746	Coordinate:318	Reads:13	Hits:4	Allocated_reads:3.25	Strand:-
CTAGTAAGAATGAGTGGTACGCACCCG
>Location:NODE_388156_length_1812_cov_24.704746	Coordinate:318	Reads:2	Hits:2	Allocated_reads:1	Strand:-
GATTCTAGTAAGAATGAGTGGTACGCACCCG
>Location:NODE_388156_length_1812_cov_24.704746	Coordinate:318	Reads:2	Hits:4	Allocated_reads:0.5	Strand:-
GTAAGAATGAGTGGTACGCACCCG
>Location:NODE_388156_length_1812_cov_24.704746	Coordinate:318	Reads:7	Hits:4	Allocated_reads:1.75	Strand:-
TAGTAAGAATGAGTGGTACGCACCCG
>Location:NODE_388156_length_1812_cov_24.704746	Coordinate:318	Reads:6	Hits:4	Allocated_reads:1.5	Strand:-
TCTAGTAAGAATGAGTGGTACGCACCCG
>Location:NODE_388156_length_1812_cov_24.704746	Coordinate:318	Reads:5	Hits:2	Allocated_reads:2.5	Strand:-
TTCTAGTAAGAATGAGTGGTACGCACCCG
>Location:NODE_388156_length_1812_cov_24.704746	Coordinate:319	Reads:1	Hits:4	Allocated_reads:0.25	Strand:-
AGTAAGAATGAGTGGTACGCACCC
>Location:NODE_388156_length_1812_cov_24.704746	Coordinate:319	Reads:1	Hits:2	Allocated_reads:0.5	Strand:-
ATTCTAGTAAGAATGAGTGGTACGCACCC
>Location:NODE_388156_length_1812_cov_24.704746	Coordinate:319	Reads:3	Hits:4	Allocated_reads:0.75	Strand:-
CTAGTAAGAATGAGTGGTACGCACCC
>Location:NODE_388156_length_1812_cov_24.704746	Coordinate:319	Reads:4	Hits:4	Allocated_reads:1	Strand:-
TAGTAAGAATGAGTGGTACGCACCC
>Location:NODE_388156_length_1812_cov_24.704746	Coordinate:319	Reads:1	Hits:4	Allocated_reads:0.25	Strand:-
TCTAGTAAGAATGAGTGGTACGCACCC
>Location:NODE_388156_length_1812_cov_24.704746	Coordinate:319	Reads:2	Hits:2	Allocated_reads:1	Strand:-
TTCTAGTAAGAATGAGTGGTACGCACCC
>Location:NODE_388156_length_1812_cov_24.704746	Coordinate:320	Reads:5	Hits:4	Allocated_reads:1.25	Strand:-
CTAGTAAGAATGAGTGGTACGCACC
>Location:NODE_388156_length_1812_cov_24.704746	Coordinate:320	Reads:1	Hits:2	Allocated_reads:0.5	Strand:-
GATTCTAGTAAGAATGAGTGGTACGCACC
>Location:NODE_388156_length_1812_cov_24.704746	Coordinate:320	Reads:6	Hits:4	Allocated_reads:1.5	Strand:-
TAGTAAGAATGAGTGGTACGCACC
>Location:NODE_388156_length_1812_cov_24.704746	Coordinate:320	Reads:3	Hits:4	Allocated_reads:0.75	Strand:-
TCTAGTAAGAATGAGTGGTACGCACC
>Location:NODE_388156_length_1812_cov_24.704746	Coordinate:320	Reads:1	Hits:2	Allocated_reads:0.5	Strand:-
TTCTAGTAAGAATGAGTGGTACGCACT
>Location:NODE_388156_length_1812_cov_24.704746	Coordinate:320	Reads:2	Hits:2	Allocated_reads:1	Strand:-
TTCTAGTAAGAATGAGTGGTACGCACC
>Location:NODE_388156_length_1812_cov_24.704746	Coordinate:321	Reads:1	Hits:2	Allocated_reads:0.5	Strand:-
GATTCTAGTAAGAATGAGTGGTACGCAC
>Location:NODE_388156_length_1812_cov_24.704746	Coordinate:321	Reads:1	Hits:2	Allocated_reads:0.5	Strand:-
TTCTAGTAAGAATGAGTGGTACGCAC
>Location:NODE_388156_length_1812_cov_24.704746	Coordinate:322	Reads:1	Hits:2	Allocated_reads:0.5	Strand:-
CAGATTCTAGTAAGAATGAGTGGTACGCA
>Location:NODE_388156_length_1812_cov_24.704746	Coordinate:322	Reads:1	Hits:2	Allocated_reads:0.5	Strand:+
TGCGTACCACTCATTCTTACTAGAA
>Location:NODE_388156_length_1812_cov_24.704746	Coordinate:322	Reads:7	Hits:2	Allocated_reads:3.5	Strand:+
TGCGTACCACTCATTCTTACTAGAATCTG
>Location:NODE_388156_length_1812_cov_24.704746	Coordinate:325	Reads:1	Hits:2	Allocated_reads:0.5	Strand:-
CAGATTCTAGTAAGAATGAGTGGTAC
>Location:NODE_388156_length_1812_cov_24.704746	Coordinate:325	Reads:4	Hits:2	Allocated_reads:2	Strand:-
GATTCTAGTAAGAATGAGTGGTAC
>Location:NODE_388156_length_1812_cov_24.704746	Coordinate:325	Reads:9	Hits:2	Allocated_reads:4.5	Strand:+
GTACCACTCATTCTTACTAGAATCTG
>Location:NODE_388156_length_1812_cov_24.704746	Coordinate:326	Reads:4	Hits:2	Allocated_reads:2	Strand:+
TACCACTCATTCTTACTAGAATCTG
>Location:NODE_388156_length_1812_cov_24.704746	Coordinate:327	Reads:1	Hits:2	Allocated_reads:0.5	Strand:+
ACCACTCATTCTTACTAGAATCTG
>Location:NODE_388156_length_1812_cov_24.704746	Coordinate:331	Reads:1	Hits:2	Allocated_reads:0.5	Strand:+
CTCATTCTTACTAGAATCTGTGCTGC
>Location:NODE_388156_length_1812_cov_24.704746	Coordinate:331	Reads:1	Hits:2	Allocated_reads:0.5	Strand:+
CTCATTCTTACTAGAATCTGTGCTGCC
>Location:NODE_388156_length_1812_cov_24.704746	Coordinate:331	Reads:5	Hits:2	Allocated_reads:2.5	Strand:+
CTCATTCTTACTAGAATCTGTGCTGCCT
>Location:NODE_388156_length_1812_cov_24.704746	Coordinate:331	Reads:1	Hits:2	Allocated_reads:0.5	Strand:+
CTCATTCTTACTAGAATCTGTGCTGCCTT
>Location:NODE_388156_length_1812_cov_24.704746	Coordinate:331	Reads:1	Hits:2	Allocated_reads:0.5	Strand:+
CTCATTCTTACTAGAATCTGTGCTGCCTTT
>Location:NODE_388156_length_1812_cov_24.704746	Coordinate:332	Reads:2	Hits:2	Allocated_reads:1	Strand:+
TCATTCTTACTAGAATCTGTGCTGCCT
>Location:NODE_388156_length_1812_cov_24.704746	Coordinate:333	Reads:1	Hits:2	Allocated_reads:0.5	Strand:-
CAAAGGCAGCACAGATTCTAGTAAGAATG
>Location:NODE_388156_length_1812_cov_24.704746	Coordinate:333	Reads:1	Hits:2	Allocated_reads:0.5	Strand:+
CATTCTTACTAGAATCTGTGCTGC
>Location:NODE_388156_length_1812_cov_24.704746	Coordinate:333	Reads:1	Hits:2	Allocated_reads:0.5	Strand:+
CATTCTTACTAGAATCTGTGCTGCCTT
>Location:NODE_388156_length_1812_cov_24.704746	Coordinate:333	Reads:1	Hits:2	Allocated_reads:0.5	Strand:+
CATTCTTACTAGAATCTGTGCTGCCTTTGTC
>Location:NODE_388156_length_1812_cov_24.704746	Coordinate:333	Reads:1	Hits:2	Allocated_reads:0.5	Strand:+
CATTCTTACTAGAATCTGTGCTGCCTTTGTCT
>Location:NODE_388156_length_1812_cov_24.704746	Coordinate:334	Reads:1	Hits:2	Allocated_reads:0.5	Strand:-
AAAGGCAGCACAGATTCTAGTAAGAAT
>Location:NODE_388156_length_1812_cov_24.704746	Coordinate:334	Reads:1	Hits:2	Allocated_reads:0.5	Strand:-
ACAAAGGCAGCACAGATTCTAGTAAGAAT
>Location:NODE_388156_length_1812_cov_24.704746	Coordinate:334	Reads:1	Hits:2	Allocated_reads:0.5	Strand:+
ATTCTTACTAGAATCTGTGCTGCCTTTG
>Location:NODE_388156_length_1812_cov_24.704746	Coordinate:334	Reads:1	Hits:2	Allocated_reads:0.5	Strand:-
CAAAGGCAGCACAGATTCTAGTAAGAAT
>Location:NODE_388156_length_1812_cov_24.704746	Coordinate:335	Reads:1	Hits:2	Allocated_reads:0.5	Strand:-
AAAGGCAGCACAGATTCTAGTAAGAA
>Location:NODE_388156_length_1812_cov_24.704746	Coordinate:335	Reads:1	Hits:2	Allocated_reads:0.5	Strand:-
AAGGCAGCACAGATTCTAGTAAGAA
>Location:NODE_388156_length_1812_cov_24.704746	Coordinate:335	Reads:1	Hits:2	Allocated_reads:0.5	Strand:-
CAAAGGCAGCACAGATTCTAGTAAGAA
>Location:NODE_388156_length_1812_cov_24.704746	Coordinate:335	Reads:5	Hits:2	Allocated_reads:2.5	Strand:-
GACAAAGGCAGCACAGATTCTAGTAAGAA
>Location:NODE_388156_length_1812_cov_24.704746	Coordinate:335	Reads:20	Hits:2	Allocated_reads:10	Strand:+
TTCTTACTAGAATCTGTGCTGCCT
>Location:NODE_388156_length_1812_cov_24.704746	Coordinate:335	Reads:1	Hits:2	Allocated_reads:0.5	Strand:+
TTCTTACTAGAATCTGTGCTGCCTT
>Location:NODE_388156_length_1812_cov_24.704746	Coordinate:335	Reads:2	Hits:2	Allocated_reads:1	Strand:+
TTCTTACTAGAATCTGTGCTGCCTTT
>Location:NODE_388156_length_1812_cov_24.704746	Coordinate:335	Reads:3	Hits:2	Allocated_reads:1.5	Strand:+
TTCTTACTAGAATCTGTGCTGCCTTTGTC
>Location:NODE_388156_length_1812_cov_24.704746	Coordinate:335	Reads:1	Hits:2	Allocated_reads:0.5	Strand:+
TTCTTACTAGAATCTGTGCTGCCTTTGTCT
>Location:NODE_388156_length_1812_cov_24.704746	Coordinate:335	Reads:1	Hits:2	Allocated_reads:0.5	Strand:+
TTCTTACTAGAATCTGTGCTGCCTTTGTCGG
>Location:NODE_388156_length_1812_cov_24.704746	Coordinate:336	Reads:1	Hits:2	Allocated_reads:0.5	Strand:-
CAAAGGCAGCACAGATTCTAGTAAGA
>Location:NODE_388156_length_1812_cov_24.704746	Coordinate:336	Reads:1	Hits:2	Allocated_reads:0.5	Strand:-
TCAGACAAAGGCAGCACAGATTCTAGTATTT
>Location:NODE_388156_length_1812_cov_24.704746	Coordinate:336	Reads:1	Hits:2	Allocated_reads:0.5	Strand:+
TCTTACTAGAATCTGTGCTGCCTT
>Location:NODE_388156_length_1812_cov_24.704746	Coordinate:336	Reads:1	Hits:2	Allocated_reads:0.5	Strand:+
TCTTACTAGAATCTGTGCTGCCTTTGTC
>Location:NODE_388156_length_1812_cov_24.704746	Coordinate:336	Reads:1	Hits:2	Allocated_reads:0.5	Strand:+
TCTTACTAGAATCTGTGCTGCCTTTGTCT
>Location:NODE_388156_length_1812_cov_24.704746	Coordinate:336	Reads:1	Hits:2	Allocated_reads:0.5	Strand:-
TTTCAGACAAAGGCAGCACAGATTCTAGTAAGT
>Location:NODE_388156_length_1812_cov_24.704746	Coordinate:337	Reads:2	Hits:2	Allocated_reads:1	Strand:+
CTTACTAGAATCTGTGCTGCCTTTGTC
>Location:NODE_388156_length_1812_cov_24.704746	Coordinate:337	Reads:1	Hits:2	Allocated_reads:0.5	Strand:+
CTTACTAGAATCTGTGCTGCCTTTGTCT
>Location:NODE_388156_length_1812_cov_24.704746	Coordinate:337	Reads:1	Hits:2	Allocated_reads:0.5	Strand:-
GACAAAGGCAGCACAGATTCTAGTAAT
>Location:NODE_388156_length_1812_cov_24.704746	Coordinate:337	Reads:1	Hits:2	Allocated_reads:0.5	Strand:-
TCAGACAAAGGCAGCACAGATTCTAGTAAT
>Location:NODE_388156_length_1812_cov_24.704746	Coordinate:338	Reads:2	Hits:2	Allocated_reads:1	Strand:-
CAAAGGCAGCACAGATTCTAGTAA
>Location:NODE_388156_length_1812_cov_24.704746	Coordinate:338	Reads:1	Hits:2	Allocated_reads:0.5	Strand:-
CAGACAAAGGCAGCACAGATTCTAGTAA
>Location:NODE_388156_length_1812_cov_24.704746	Coordinate:338	Reads:2	Hits:2	Allocated_reads:1	Strand:-
GACAAAGGCAGCACAGATTCTAGTAA
>Location:NODE_388156_length_1812_cov_24.704746	Coordinate:338	Reads:35	Hits:2	Allocated_reads:17.5	Strand:-
TCAGACAAAGGCAGCACAGATTCTAGTAA
>Location:NODE_388156_length_1812_cov_24.704746	Coordinate:338	Reads:1	Hits:2	Allocated_reads:0.5	Strand:+
TTACTAGAATCTGTGCTGCCTTTGTCT
>Location:NODE_388156_length_1812_cov_24.704746	Coordinate:338	Reads:16	Hits:2	Allocated_reads:8	Strand:-
TTCAGACAAAGGCAGCACAGATTCTAGTAA
>Location:NODE_388156_length_1812_cov_24.704746	Coordinate:338	Reads:1	Hits:2	Allocated_reads:0.5	Strand:-
TTTCAGACAAAGGCAGCACAGATTCTAGTAA
>Location:NODE_388156_length_1812_cov_24.704746	Coordinate:338	Reads:1	Hits:2	Allocated_reads:0.5	Strand:-
TTTTCAGACAAAGGCAGCACAGATTCTAGTAA
>Location:NODE_388156_length_1812_cov_24.704746	Coordinate:339	Reads:5	Hits:2	Allocated_reads:2.5	Strand:+
TACTAGAATCTGTGCTGCCTTTGT
>Location:NODE_388156_length_1812_cov_24.704746	Coordinate:339	Reads:8	Hits:2	Allocated_reads:4	Strand:+
TACTAGAATCTGTGCTGCCTTTGTC
>Location:NODE_388156_length_1812_cov_24.704746	Coordinate:339	Reads:9	Hits:2	Allocated_reads:4.5	Strand:+
TACTAGAATCTGTGCTGCCTTTGTCT
>Location:NODE_388156_length_1812_cov_24.704746	Coordinate:339	Reads:2	Hits:2	Allocated_reads:1	Strand:+
TACTAGAATCTGTGCTGCCTTTGTCTG
>Location:NODE_388156_length_1812_cov_24.704746	Coordinate:339	Reads:3	Hits:2	Allocated_reads:1.5	Strand:+
TACTAGAATCTGTGCTGCCTTTGTCTGA
>Location:NODE_388156_length_1812_cov_24.704746	Coordinate:339	Reads:1	Hits:2	Allocated_reads:0.5	Strand:+
TACTAGAATCTGTGCTGCCTTTGTCTGAAA
>Location:NODE_388156_length_1812_cov_24.704746	Coordinate:339	Reads:1	Hits:2	Allocated_reads:0.5	Strand:+
TACTAGAATCTGTGCTGCCTTTGTCTGAAAA
>Location:NODE_388156_length_1812_cov_24.704746	Coordinate:339	Reads:5	Hits:2	Allocated_reads:2.5	Strand:-
TCAGACAAAGGCAGCACAGATTCTAGTA
>Location:NODE_388156_length_1812_cov_24.704746	Coordinate:339	Reads:1	Hits:2	Allocated_reads:0.5	Strand:-
TTCAGACAAAGGCAGCACAGATTCTAAAA
>Location:NODE_388156_length_1812_cov_24.704746	Coordinate:339	Reads:1	Hits:2	Allocated_reads:0.5	Strand:-
TTCAGACAAAGGCAGCACAGATTCTAGTA
>Location:NODE_388156_length_1812_cov_24.704746	Coordinate:339	Reads:2	Hits:2	Allocated_reads:1	Strand:-
TTTTCAGACAAAGGCAGCACAGATTCTAGTA
>Location:NODE_388156_length_1812_cov_24.704746	Coordinate:340	Reads:1	Hits:2	Allocated_reads:0.5	Strand:-
CAGACAAAGGCAGCACAGATTCTAGT
>Location:NODE_388156_length_1812_cov_24.704746	Coordinate:340	Reads:1	Hits:2	Allocated_reads:0.5	Strand:-
GACAAAGGCAGCACAGATTCTATT
>Location:NODE_388156_length_1812_cov_24.704746	Coordinate:340	Reads:9	Hits:2	Allocated_reads:4.5	Strand:-
TCAGACAAAGGCAGCACAGATTCTAGT
>Location:NODE_388156_length_1812_cov_24.704746	Coordinate:340	Reads:12	Hits:2	Allocated_reads:6	Strand:-
TTCAGACAAAGGCAGCACAGATTCTAGT
>Location:NODE_388156_length_1812_cov_24.704746	Coordinate:340	Reads:16	Hits:2	Allocated_reads:8	Strand:-
TTTCAGACAAAGGCAGCACAGATTCTAGT
>Location:NODE_388156_length_1812_cov_24.704746	Coordinate:340	Reads:2	Hits:2	Allocated_reads:1	Strand:-
TTTTCAGACAAAGGCAGCACAGATTCTAGT
>Location:NODE_388156_length_1812_cov_24.704746	Coordinate:340	Reads:2	Hits:2	Allocated_reads:1	Strand:-
TTTTTCAGACAAAGGCAGCACAGATTCTAGT
>Location:NODE_388156_length_1812_cov_24.704746	Coordinate:341	Reads:1	Hits:2	Allocated_reads:0.5	Strand:+
CTAGAATCTGTGCTGCCTTTGTCT
>Location:NODE_388156_length_1812_cov_24.704746	Coordinate:341	Reads:1	Hits:2	Allocated_reads:0.5	Strand:+
CTAGAATCTGTGCTGCCTTTGTCTGAAA
>Location:NODE_388156_length_1812_cov_24.704746	Coordinate:341	Reads:6	Hits:2	Allocated_reads:3	Strand:-
TCAGACAAAGGCAGCACAGATTCTAG
>Location:NODE_388156_length_1812_cov_24.704746	Coordinate:341	Reads:3	Hits:2	Allocated_reads:1.5	Strand:-
TTCAGACAAAGGCAGCACAGATTCTAG
>Location:NODE_388156_length_1812_cov_24.704746	Coordinate:341	Reads:6	Hits:2	Allocated_reads:3	Strand:-
TTTCAGACAAAGGCAGCACAGATTCTAG
>Location:NODE_388156_length_1812_cov_24.704746	Coordinate:341	Reads:5	Hits:2	Allocated_reads:2.5	Strand:-
TTTTCAGACAAAGGCAGCACAGATTCTAG
>Location:NODE_388156_length_1812_cov_24.704746	Coordinate:341	Reads:3	Hits:2	Allocated_reads:1.5	Strand:-
TTTTTCAGACAAAGGCAGCACAGATTCTAG
>Location:NODE_388156_length_1812_cov_24.704746	Coordinate:341	Reads:1	Hits:2	Allocated_reads:0.5	Strand:-
TTTTTTCAGACAAAGGCAGCACAGATTCTAG
>Location:NODE_388156_length_1812_cov_24.704746	Coordinate:342	Reads:1	Hits:2	Allocated_reads:0.5	Strand:+
TAGAATCTGTGCTGCCTTTGTCTGAA
>Location:NODE_388156_length_1812_cov_24.704746	Coordinate:342	Reads:1	Hits:2	Allocated_reads:0.5	Strand:-
TTCAGACAAAGGCAGCACAGATTCTT
>Location:NODE_388156_length_1812_cov_24.704746	Coordinate:343	Reads:1	Hits:2	Allocated_reads:0.5	Strand:-
TCAGACAAAGGCAGCACAGATTCT
>Location:NODE_388156_length_1812_cov_24.704746	Coordinate:343	Reads:2	Hits:2	Allocated_reads:1	Strand:-
TTCAGACAAAGGCAGCACAGATTCT
>Location:NODE_388156_length_1812_cov_24.704746	Coordinate:344	Reads:1	Hits:2	Allocated_reads:0.5	Strand:-
TTCAGACAAAGGCAGCACAGATTC
>Location:NODE_388156_length_1812_cov_24.704746	Coordinate:345	Reads:1	Hits:2	Allocated_reads:0.5	Strand:-
CAGGATGTTTTTTCAGACAAAGGCAGCACAGATT
>Location:NODE_388156_length_1812_cov_24.704746	Coordinate:345	Reads:4	Hits:2	Allocated_reads:2	Strand:-
TTTCAGACAAAGGCAGCACAGATT
>Location:NODE_388156_length_1812_cov_24.704746	Coordinate:345	Reads:1	Hits:2	Allocated_reads:0.5	Strand:-
TTTTTCAGACAAAGGCAGCACAGATT
>Location:NODE_388156_length_1812_cov_24.704746	Coordinate:348	Reads:1	Hits:6	Allocated_reads:0.166666666666667	Strand:+
CTGTGCTGCCTTTGTCTGAAAAAACATCC
>Location:NODE_388156_length_1812_cov_24.704746	Coordinate:349	Reads:1	Hits:6	Allocated_reads:0.166666666666667	Strand:-
ACAGGATGTTTTTTCAGACAAAGGCAGCACA
>Location:NODE_388156_length_1812_cov_24.704746	Coordinate:349	Reads:2	Hits:6	Allocated_reads:0.333333333333333	Strand:-
CAGGATGTTTTTTCAGACAAAGGCAGCACA
>Location:NODE_388156_length_1812_cov_24.704746	Coordinate:350	Reads:1	Hits:6	Allocated_reads:0.166666666666667	Strand:-
CAGGATGTTTTTTCAGACAAAGGCAGCAC
>Location:NODE_388156_length_1812_cov_24.704746	Coordinate:351	Reads:3	Hits:6	Allocated_reads:0.5	Strand:-
ACAGGATGTTTTTTCAGACAAAGGCAGCA
>Location:NODE_388156_length_1812_cov_24.704746	Coordinate:351	Reads:9	Hits:6	Allocated_reads:1.5	Strand:-
CAGGATGTTTTTTCAGACAAAGGCAGCA
>Location:NODE_388156_length_1812_cov_24.704746	Coordinate:352	Reads:41	Hits:6	Allocated_reads:6.83333333333333	Strand:-
ACAGGATGTTTTTTCAGACAAAGGCAGC
>Location:NODE_388156_length_1812_cov_24.704746	Coordinate:352	Reads:3	Hits:6	Allocated_reads:0.5	Strand:-
ACCACAGGATGTTTTTTCAGACAAAGGCAGC
>Location:NODE_388156_length_1812_cov_24.704746	Coordinate:352	Reads:18	Hits:6	Allocated_reads:3	Strand:-
CACAGGATGTTTTTTCAGACAAAGGCAGC
>Location:NODE_388156_length_1812_cov_24.704746	Coordinate:352	Reads:1	Hits:6	Allocated_reads:0.166666666666667	Strand:-
CAGGATGTTTTTTCAGACAAGGGCAGC
>Location:NODE_388156_length_1812_cov_24.704746	Coordinate:352	Reads:43	Hits:6	Allocated_reads:7.16666666666667	Strand:-
CAGGATGTTTTTTCAGACAAAGGCAGC
>Location:NODE_388156_length_1812_cov_24.704746	Coordinate:352	Reads:3	Hits:6	Allocated_reads:0.5	Strand:-
CCACAGGATGTTTTTTCAGACAAAGGCAGC
>Location:NODE_388156_length_1812_cov_24.704746	Coordinate:353	Reads:1	Hits:6	Allocated_reads:0.166666666666667	Strand:-
CAGGATGTTTTTTCAGACAAAGGCAG
>Location:NODE_388156_length_1812_cov_24.704746	Coordinate:354	Reads:2	Hits:6	Allocated_reads:0.333333333333333	Strand:-
ACAGGATGTTTTTTCAGACAAAGGCA
>Location:NODE_388156_length_1812_cov_24.704746	Coordinate:354	Reads:1	Hits:6	Allocated_reads:0.166666666666667	Strand:-
CAGGATGTTTTTTCAGACAAAGGCA
>Location:NODE_388156_length_1812_cov_24.704746	Coordinate:354	Reads:1	Hits:6	Allocated_reads:0.166666666666667	Strand:+
TGCCTTTGTCTGAAAAAACATCCT
>Location:NODE_388156_length_1812_cov_24.704746	Coordinate:354	Reads:1	Hits:6	Allocated_reads:0.166666666666667	Strand:+
TGCCTTTGTCTGAAAAAACATCCTG
>Location:NODE_388156_length_1812_cov_24.704746	Coordinate:354	Reads:1	Hits:6	Allocated_reads:0.166666666666667	Strand:+
TGCCTTTGTCTGAAAAAACATCCTGT
>Location:NODE_388156_length_1812_cov_24.704746	Coordinate:355	Reads:1	Hits:6	Allocated_reads:0.166666666666667	Strand:-
AACCACAGGATGTTTTTTCAGACAAAGGC
>Location:NODE_388156_length_1812_cov_24.704746	Coordinate:355	Reads:3	Hits:6	Allocated_reads:0.5	Strand:-
ACAGGATGTTTTTTCAGACAAAGGC
>Location:NODE_388156_length_1812_cov_24.704746	Coordinate:355	Reads:2	Hits:6	Allocated_reads:0.333333333333333	Strand:-
ACCACAGGATGTTTTTTCAGACAAAGGC
>Location:NODE_388156_length_1812_cov_24.704746	Coordinate:355	Reads:2	Hits:6	Allocated_reads:0.333333333333333	Strand:-
CAGGATGTTTTTTCAGACAAAGGC
>Location:NODE_388156_length_1812_cov_24.704746	Coordinate:356	Reads:2	Hits:6	Allocated_reads:0.333333333333333	Strand:-
AACCACAGGATGTTTTTTCAGACAAAGG
>Location:NODE_388156_length_1812_cov_24.704746	Coordinate:356	Reads:2	Hits:5	Allocated_reads:0.4	Strand:-
TCGGAACCACAGGATGTTTTTTCAGACAAAGG
>Location:NODE_388156_length_1812_cov_24.704746	Coordinate:357	Reads:1	Hits:6	Allocated_reads:0.166666666666667	Strand:-
AACCACAGGATGTTTTTTCGGACAAAG
>Location:NODE_388156_length_1812_cov_24.704746	Coordinate:357	Reads:11	Hits:6	Allocated_reads:1.83333333333333	Strand:-
AACCACAGGATGTTTTTTCAGACAAAG
>Location:NODE_388156_length_1812_cov_24.704746	Coordinate:357	Reads:4	Hits:6	Allocated_reads:0.666666666666667	Strand:-
ACCACAGGATGTTTTTTCAGACAAAG
>Location:NODE_388156_length_1812_cov_24.704746	Coordinate:357	Reads:1	Hits:6	Allocated_reads:0.166666666666667	Strand:-
CCACAGGATGTTTTTTCAGACAAAG
>Location:NODE_388156_length_1812_cov_24.704746	Coordinate:357	Reads:2	Hits:5	Allocated_reads:0.4	Strand:-
CGGAACCACAGGATGTTTTTTCAGACAAAG
>Location:NODE_388156_length_1812_cov_24.704746	Coordinate:357	Reads:1	Hits:6	Allocated_reads:0.166666666666667	Strand:+
CTTTGTCTGAAAAAACATCCTGTGGT
>Location:NODE_388156_length_1812_cov_24.704746	Coordinate:357	Reads:2	Hits:6	Allocated_reads:0.333333333333333	Strand:+
CTTTGTCTGAAAAAACATCCTGTGGTT
>Location:NODE_388156_length_1812_cov_24.704746	Coordinate:357	Reads:2	Hits:6	Allocated_reads:0.333333333333333	Strand:+
CTTTGTCTGAAAAAACATCCTGTGGTTC
>Location:NODE_388156_length_1812_cov_24.704746	Coordinate:357	Reads:5	Hits:5	Allocated_reads:1	Strand:+
CTTTGTCTGAAAAAACATCCTGTGGTTCC
>Location:NODE_388156_length_1812_cov_24.704746	Coordinate:357	Reads:1	Hits:5	Allocated_reads:0.2	Strand:+
CTTTGTCTGAAAAAACATCCTGTGGTTCCGA
>Location:NODE_388156_length_1812_cov_24.704746	Coordinate:357	Reads:2	Hits:5	Allocated_reads:0.4	Strand:-
TCGGAACCACAGGATGTTTTTTCAGACAAAG
>Location:NODE_388156_length_1812_cov_24.704746	Coordinate:358	Reads:1	Hits:5	Allocated_reads:0.2	Strand:-
CGGAACCACAGGATGTTTTTTCGGACAAG
>Location:NODE_388156_length_1812_cov_24.704746	Coordinate:358	Reads:6	Hits:6	Allocated_reads:1	Strand:+
TTTGTCTGAAAAAACATCCTGTGG
>Location:NODE_388156_length_1812_cov_24.704746	Coordinate:358	Reads:4	Hits:6	Allocated_reads:0.666666666666667	Strand:+
TTTGTCTGAAAAAACATCCTGTGGT
>Location:NODE_388156_length_1812_cov_24.704746	Coordinate:358	Reads:2	Hits:6	Allocated_reads:0.333333333333333	Strand:+
TTTGTCTGAAAAAACATCCTGTGGTT
>Location:NODE_388156_length_1812_cov_24.704746	Coordinate:358	Reads:4	Hits:6	Allocated_reads:0.666666666666667	Strand:+
TTTGTCTGAAAAAACATCCTGTGGTTC
>Location:NODE_388156_length_1812_cov_24.704746	Coordinate:358	Reads:7	Hits:5	Allocated_reads:1.4	Strand:+
TTTGTCTGAAAAAACATCCTGTGGTTCC
>Location:NODE_388156_length_1812_cov_24.704746	Coordinate:358	Reads:1	Hits:5	Allocated_reads:0.2	Strand:+
TTTGTCTGAAAAAACATCCTGTGGTTCCGT
>Location:NODE_388156_length_1812_cov_24.704746	Coordinate:359	Reads:5	Hits:6	Allocated_reads:0.833333333333333	Strand:+
TTGTCTGAAAAAACATCCTGTGGTT
>Location:NODE_388156_length_1812_cov_24.704746	Coordinate:359	Reads:9	Hits:5	Allocated_reads:1.8	Strand:+
TTGTCTGAAAAAACATCCTGTGGTTCC
>Location:NODE_388156_length_1812_cov_24.704746	Coordinate:359	Reads:1	Hits:5	Allocated_reads:0.2	Strand:+
TTGTCTGAAAAAACATCCTGTGGTTCCGT
>Location:NODE_388156_length_1812_cov_24.704746	Coordinate:359	Reads:1	Hits:5	Allocated_reads:0.2	Strand:+
TTGTCTGAAAAAACATCCTGTGGTTCCGAC
>Location:NODE_388156_length_1812_cov_24.704746	Coordinate:360	Reads:2	Hits:6	Allocated_reads:0.333333333333333	Strand:+
TGTCTGAAAAAACATCCTGTGGTTC
>Location:NODE_388156_length_1812_cov_24.704746	Coordinate:360	Reads:2	Hits:5	Allocated_reads:0.4	Strand:+
TGTCTGAAAAAACATCCTGTGGTTCC
>Location:NODE_388156_length_1812_cov_24.704746	Coordinate:361	Reads:1	Hits:5	Allocated_reads:0.2	Strand:-
CGGAACCACAGGATGTTTTTTCAGAC
>Location:NODE_388156_length_1812_cov_24.704746	Coordinate:361	Reads:1	Hits:5	Allocated_reads:0.2	Strand:+
GTCTGAAAAAACATCCTGTGGTTCC
>Location:NODE_388156_length_1812_cov_24.704746	Coordinate:361	Reads:1	Hits:5	Allocated_reads:0.2	Strand:+
GTCTGAAAAAACATCCTGTGGTTCCG
>Location:NODE_388156_length_1812_cov_24.704746	Coordinate:361	Reads:2	Hits:5	Allocated_reads:0.4	Strand:-
TATGTCGGAACCACAGGATGTTTTTTCAGAC
>Location:NODE_388156_length_1812_cov_24.704746	Coordinate:361	Reads:4	Hits:5	Allocated_reads:0.8	Strand:-
TCGGAACCACAGGATGTTTTTTCAGAC
>Location:NODE_388156_length_1812_cov_24.704746	Coordinate:361	Reads:4	Hits:5	Allocated_reads:0.8	Strand:-
TGTCGGAACCACAGGATGTTTTTTCAGAC
>Location:NODE_388156_length_1812_cov_24.704746	Coordinate:362	Reads:3	Hits:5	Allocated_reads:0.6	Strand:-
TATGTCGGAACCACAGGATGTTTTTTCAGA
>Location:NODE_388156_length_1812_cov_24.704746	Coordinate:362	Reads:1	Hits:5	Allocated_reads:0.2	Strand:+
TCTGAAAAAACATCCTGTGGTTCCGACA
>Location:NODE_388156_length_1812_cov_24.704746	Coordinate:362	Reads:1	Hits:2	Allocated_reads:0.5	Strand:+
TCTGAAAAAACATCCTGTGGTTCCGACATAGTA
>Location:NODE_388156_length_1812_cov_24.704746	Coordinate:362	Reads:3	Hits:5	Allocated_reads:0.6	Strand:-
TGTCGGAACCACAGGATGTTTTTTCAGA
>Location:NODE_388156_length_1812_cov_24.704746	Coordinate:363	Reads:4	Hits:5	Allocated_reads:0.8	Strand:-
TCGGAACCACAGGATGTTTTTTCAG
>Location:NODE_388156_length_1812_cov_24.704746	Coordinate:363	Reads:1	Hits:5	Allocated_reads:0.2	Strand:-
TGTCGGAACCACAGGATGTTTTTTCAG
>Location:NODE_388156_length_1812_cov_24.704746	Coordinate:364	Reads:1	Hits:5	Allocated_reads:0.2	Strand:+
TGAAAAAACATCCTGTGGTTCCGACA
>Location:NODE_388156_length_1812_cov_24.704746	Coordinate:364	Reads:1	Hits:2	Allocated_reads:0.5	Strand:+
TGAAAAAACATCCTGTGGTTCCGACATAGT
>Location:NODE_388156_length_1812_cov_24.704746	Coordinate:365	Reads:1	Hits:2	Allocated_reads:0.5	Strand:-
CTATGTCGGAACCACAGGATGTTTTTTC
>Location:NODE_388156_length_1812_cov_24.704746	Coordinate:365	Reads:1	Hits:2	Allocated_reads:0.5	Strand:-
TACTATGTCGGAACCACAGGATGTTTTTTC
>Location:NODE_388156_length_1812_cov_24.704746	Coordinate:365	Reads:2	Hits:5	Allocated_reads:0.4	Strand:-
TATGTCGGAACCACAGGATGTTTTTTC
>Location:NODE_388156_length_1812_cov_24.704746	Coordinate:367	Reads:2	Hits:8	Allocated_reads:0.25	Strand:+
AAAAACATCCTGTGGTTCCGACAT
>Location:NODE_388156_length_1812_cov_24.704746	Coordinate:367	Reads:2	Hits:2	Allocated_reads:1	Strand:+
AAAAACATCCTGTGGTTCCGACATAGTA
>Location:NODE_388156_length_1812_cov_24.704746	Coordinate:367	Reads:2	Hits:2	Allocated_reads:1	Strand:+
AAAAACATCCTGTGGTTCCGACATAGTAGT
>Location:NODE_388156_length_1812_cov_24.704746	Coordinate:367	Reads:1	Hits:2	Allocated_reads:0.5	Strand:-
ACTATGTCGGAACCACAGGATGTTTTT
>Location:NODE_388156_length_1812_cov_24.704746	Coordinate:367	Reads:5	Hits:2	Allocated_reads:2.5	Strand:-
TACTATGTCGGAACCACAGGATGTTTTT
>Location:NODE_388156_length_1812_cov_24.704746	Coordinate:368	Reads:1	Hits:8	Allocated_reads:0.125	Strand:+
AAAACATCCTGTGGTTCCGACATA
>Location:NODE_388156_length_1812_cov_24.704746	Coordinate:368	Reads:1	Hits:2	Allocated_reads:0.5	Strand:-
CACACTACTATGTCGGAACCACAGGATGTTTT
>Location:NODE_388156_length_1812_cov_24.704746	Coordinate:368	Reads:1	Hits:2	Allocated_reads:0.5	Strand:-
TACTATGTCGGAACCACAGGATGTTTT
>Location:NODE_388156_length_1812_cov_24.704746	Coordinate:368	Reads:3	Hits:8	Allocated_reads:0.375	Strand:-
TATGTCGGAACCACAGGATGTTTT
>Location:NODE_388156_length_1812_cov_24.704746	Coordinate:369	Reads:19	Hits:2	Allocated_reads:9.5	Strand:+
AAACATCCTGTGGTTCCGACATAGT
>Location:NODE_388156_length_1812_cov_24.704746	Coordinate:369	Reads:5	Hits:2	Allocated_reads:2.5	Strand:+
AAACATCCTGTGGTTCCGACATAGA
>Location:NODE_388156_length_1812_cov_24.704746	Coordinate:369	Reads:9	Hits:2	Allocated_reads:4.5	Strand:+
AAACATCCTGTGGTTCCGACATAGTA
>Location:NODE_388156_length_1812_cov_24.704746	Coordinate:369	Reads:1	Hits:2	Allocated_reads:0.5	Strand:+
AAACATCCTGTGGTTCCGACATAGTTT
>Location:NODE_388156_length_1812_cov_24.704746	Coordinate:369	Reads:1	Hits:2	Allocated_reads:0.5	Strand:+
AAACATCCTGTGGTTCCGACATAGTAGA
>Location:NODE_388156_length_1812_cov_24.704746	Coordinate:369	Reads:11	Hits:2	Allocated_reads:5.5	Strand:+
AAACATCCTGTGGTTCCGACATAGTAGT
>Location:NODE_388156_length_1812_cov_24.704746	Coordinate:369	Reads:1	Hits:2	Allocated_reads:0.5	Strand:-
TACTATGTCGGAACCACAGGATGTTT
>Location:NODE_388156_length_1812_cov_24.704746	Coordinate:370	Reads:1	Hits:2	Allocated_reads:0.5	Strand:+
AACATCCTGTGGTTCCGACATAGA
>Location:NODE_388156_length_1812_cov_24.704746	Coordinate:370	Reads:10	Hits:2	Allocated_reads:5	Strand:+
AACATCCTGTGGTTCCGACATAGT
>Location:NODE_388156_length_1812_cov_24.704746	Coordinate:370	Reads:4	Hits:2	Allocated_reads:2	Strand:+
AACATCCTGTGGTTCCGACATAGTA
>Location:NODE_388156_length_1812_cov_24.704746	Coordinate:370	Reads:3	Hits:2	Allocated_reads:1.5	Strand:+
AACATCCTGTGGTTCCGACATAGTAGT
>Location:NODE_388156_length_1812_cov_24.704746	Coordinate:370	Reads:1	Hits:2	Allocated_reads:0.5	Strand:+
AACATCCTGTGGTTCCGACATAGTAGTGT
>Location:NODE_388156_length_1812_cov_24.704746	Coordinate:370	Reads:1	Hits:2	Allocated_reads:0.5	Strand:-
ACACTACTATGTCGGAACCACAGGATGTT
>Location:NODE_388156_length_1812_cov_24.704746	Coordinate:370	Reads:2	Hits:2	Allocated_reads:1	Strand:-
CACTACTATGTCGGAACCACAGGATGTT
>Location:NODE_388156_length_1812_cov_24.704746	Coordinate:370	Reads:1	Hits:2	Allocated_reads:0.5	Strand:-
TACTATGTCGGAACCACAGGATGTT
>Location:NODE_388156_length_1812_cov_24.704746	Coordinate:371	Reads:1	Hits:2	Allocated_reads:0.5	Strand:+
ACATCCTGTGGTTCCGACATAGTT
>Location:NODE_388156_length_1812_cov_24.704746	Coordinate:371	Reads:5	Hits:2	Allocated_reads:2.5	Strand:+
ACATCCTGTGGTTCCGACATAGTA
>Location:NODE_388156_length_1812_cov_24.704746	Coordinate:371	Reads:1	Hits:2	Allocated_reads:0.5	Strand:-
CACACTACTATGTCGGAACCACAGGATGT
>Location:NODE_388156_length_1812_cov_24.704746	Coordinate:371	Reads:2	Hits:2	Allocated_reads:1	Strand:-
TACTATGTCGGAACCACAGGATGT
>Location:NODE_388156_length_1812_cov_24.704746	Coordinate:372	Reads:1	Hits:2	Allocated_reads:0.5	Strand:-
CACTACTATGTCGGAACCACAGGATG
>Location:NODE_388156_length_1812_cov_24.704746	Coordinate:372	Reads:4	Hits:2	Allocated_reads:2	Strand:+
CATCCTGTGGTTCCGACATAGTAGT
>Location:NODE_388156_length_1812_cov_24.704746	Coordinate:372	Reads:2	Hits:2	Allocated_reads:1	Strand:+
CATCCTGTGGTTCCGACATAGTAGTGT
>Location:NODE_388156_length_1812_cov_24.704746	Coordinate:372	Reads:1	Hits:2	Allocated_reads:0.5	Strand:+
CATCCTGTGGTTCCGACATTGTAGTGTGGT
>Location:NODE_388156_length_1812_cov_24.704746	Coordinate:373	Reads:2	Hits:2	Allocated_reads:1	Strand:+
ATCCTGTGGTTCCGACATAGTAGT
>Location:NODE_388156_length_1812_cov_24.704746	Coordinate:373	Reads:4	Hits:2	Allocated_reads:2	Strand:+
ATCCTGTGGTTCCGACATAGTAGTGT
>Location:NODE_388156_length_1812_cov_24.704746	Coordinate:373	Reads:1	Hits:2	Allocated_reads:0.5	Strand:+
ATCCTGTGGTTCCGACATAGTAGTGTGG
>Location:NODE_388156_length_1812_cov_24.704746	Coordinate:373	Reads:1	Hits:2	Allocated_reads:0.5	Strand:-
CACACTACTATGTCGGAACCACAGGAT
>Location:NODE_388156_length_1812_cov_24.704746	Coordinate:374	Reads:12	Hits:2	Allocated_reads:6	Strand:+
TCCTGTGGTTCCGACATAGTAGTGT
>Location:NODE_388156_length_1812_cov_24.704746	Coordinate:374	Reads:2	Hits:2	Allocated_reads:1	Strand:+
TCCTGTGGTTCCGACATAGTAGTGTG
>Location:NODE_388156_length_1812_cov_24.704746	Coordinate:374	Reads:1	Hits:2	Allocated_reads:0.5	Strand:+
TCCTGTGGTTCCGACATAGTAGTGTGT
>Location:NODE_388156_length_1812_cov_24.704746	Coordinate:374	Reads:4	Hits:2	Allocated_reads:2	Strand:+
TCCTGTGGTTCCGACATAGTAGTGTGG
>Location:NODE_388156_length_1812_cov_24.704746	Coordinate:375	Reads:2	Hits:2	Allocated_reads:1	Strand:-
CACACTACTATGTCGGAACCACAGG
>Location:NODE_388156_length_1812_cov_24.704746	Coordinate:375	Reads:2	Hits:2	Allocated_reads:1	Strand:+
CCTGTGGTTCCGACATAGTAGTGT
>Location:NODE_388156_length_1812_cov_24.704746	Coordinate:380	Reads:1	Hits:2	Allocated_reads:0.5	Strand:-
ATTCCCCACACTACTATGTCGGAACC
>Location:NODE_388156_length_1812_cov_24.704746	Coordinate:390	Reads:1	Hits:1	Allocated_reads:1	Strand:+
TAGTAGTGTGGGGAATAAAAATGAGTAT
>Location:NODE_388156_length_1812_cov_24.704746	Coordinate:393	Reads:1	Hits:1	Allocated_reads:1	Strand:+
TAGTGTGGGGAATAAAAATGAGTATCAT
>Location:NODE_388156_length_1812_cov_24.704746	Coordinate:395	Reads:1	Hits:1	Allocated_reads:1	Strand:+
GTGTGGGGAATAAAAATGAGTATC
>Location:NODE_388156_length_1812_cov_24.704746	Coordinate:400	Reads:1	Hits:1	Allocated_reads:1	Strand:-
CATTTGGTGATACTCATTTTTATTCCC
>Location:NODE_388156_length_1812_cov_24.704746	Coordinate:403	Reads:3	Hits:1	Allocated_reads:3	Strand:-
TAACATTTGGTGATACTCATTTTTATT
>Location:NODE_388156_length_1812_cov_24.704746	Coordinate:403	Reads:2	Hits:1	Allocated_reads:2	Strand:-
TCTAACATTTGGTGATACTCATTTTTATT
>Location:NODE_388156_length_1812_cov_24.704746	Coordinate:403	Reads:2	Hits:1	Allocated_reads:2	Strand:-
TCTCTAACATTTGGTGATACTCATTTTTATT
>Location:NODE_388156_length_1812_cov_24.704746	Coordinate:404	Reads:1	Hits:1	Allocated_reads:1	Strand:-
TCTCTAACATTTGGTGATACTCATTTTTAT
>Location:NODE_388156_length_1812_cov_24.704746	Coordinate:405	Reads:1	Hits:1	Allocated_reads:1	Strand:+
TAAAAATGAGTATCACCAAATGTTAGAGAT
>Location:NODE_388156_length_1812_cov_24.704746	Coordinate:406	Reads:1	Hits:1	Allocated_reads:1	Strand:+
AAAAATGAGTATCACCAAATGTTAGAGAT
>Location:NODE_388156_length_1812_cov_24.704746	Coordinate:407	Reads:1	Hits:1	Allocated_reads:1	Strand:+
AAAATGAGTATCACCAAATGTTAGAGATT
>Location:NODE_388156_length_1812_cov_24.704746	Coordinate:409	Reads:1	Hits:1	Allocated_reads:1	Strand:-
AATCTCTAACATTTGGTGATACTCATT
>Location:NODE_388156_length_1812_cov_24.704746	Coordinate:409	Reads:1	Hits:1	Allocated_reads:1	Strand:+
AATGAGTATCACCAAATGTTAGAGAT
>Location:NODE_388156_length_1812_cov_24.704746	Coordinate:409	Reads:1	Hits:1	Allocated_reads:1	Strand:-
TCTCTAACATTTGGTGATACTCATT
>Location:NODE_388156_length_1812_cov_24.704746	Coordinate:410	Reads:2	Hits:1	Allocated_reads:2	Strand:+
ATGAGTATCACCAAATGTTAGAGATT
>Location:NODE_388156_length_1812_cov_24.704746	Coordinate:410	Reads:1	Hits:1	Allocated_reads:1	Strand:+
ATGAGTATCACCAAATGTTAGAGATTCTTT
>Location:NODE_388156_length_1812_cov_24.704746	Coordinate:411	Reads:4	Hits:1	Allocated_reads:4	Strand:+
TGAGTATCACCAAATGTTAGAGATT
>Location:NODE_388156_length_1812_cov_24.704746	Coordinate:411	Reads:6	Hits:1	Allocated_reads:6	Strand:+
TGAGTATCACCAAATGTTAGAGATTCTTT
>Location:NODE_388156_length_1812_cov_24.704746	Coordinate:412	Reads:2	Hits:1	Allocated_reads:2	Strand:+
GAGTATCACCAAATGTTAGAGATT
>Location:NODE_388156_length_1812_cov_24.704746	Coordinate:412	Reads:1	Hits:1	Allocated_reads:1	Strand:+
GAGTATCACCAAATGTTAGAGATTCTT
>Location:NODE_388156_length_1812_cov_24.704746	Coordinate:412	Reads:4	Hits:1	Allocated_reads:4	Strand:+
GAGTATCACCAAATGTTAGAGATTCTTT
>Location:NODE_388156_length_1812_cov_24.704746	Coordinate:413	Reads:1	Hits:1	Allocated_reads:1	Strand:+
AGTATCACCAAATGTTAGAGATTCTTTTATC
>Location:NODE_388156_length_1812_cov_24.704746	Coordinate:413	Reads:3	Hits:1	Allocated_reads:3	Strand:-
TAAAAGAATCTCTAACATTTGGTGATACT
>Location:NODE_388156_length_1812_cov_24.704746	Coordinate:415	Reads:2	Hits:1	Allocated_reads:2	Strand:+
TATCACCAAATGTTAGAGATTCTTT
>Location:NODE_388156_length_1812_cov_24.704746	Coordinate:415	Reads:1	Hits:1	Allocated_reads:1	Strand:+
TATCACCAAATGTTAGAGATTCTTTTA
>Location:NODE_388156_length_1812_cov_24.704746	Coordinate:415	Reads:1	Hits:1	Allocated_reads:1	Strand:-
TGCTTGATAAAAGAATCTCTAACATTTGGTGATT
>Location:NODE_388156_length_1812_cov_24.704746	Coordinate:417	Reads:1	Hits:1	Allocated_reads:1	Strand:-
GATAAAAGAATCTCTAACATTTGGTGA
>Location:NODE_388156_length_1812_cov_24.704746	Coordinate:417	Reads:1	Hits:1	Allocated_reads:1	Strand:-
GTGCTTGATAAAAGAATCTCTAACATTTGGTGT
>Location:NODE_388156_length_1812_cov_24.704746	Coordinate:417	Reads:1	Hits:1	Allocated_reads:1	Strand:+
TCACCAAATGTTAGAGATTCTTTTA
>Location:NODE_388156_length_1812_cov_24.704746	Coordinate:417	Reads:1	Hits:1	Allocated_reads:1	Strand:+
TCACCAAATGTTAGAGATTCTTTTATC
>Location:NODE_388156_length_1812_cov_24.704746	Coordinate:417	Reads:1	Hits:1	Allocated_reads:1	Strand:+
TCACCAAATGTTAGAGATTCTTTTATCA
>Location:NODE_388156_length_1812_cov_24.704746	Coordinate:417	Reads:1	Hits:1	Allocated_reads:1	Strand:-
TGATAAAAGAATCTCTAACATTTGGTGA
>Location:NODE_388156_length_1812_cov_24.704746	Coordinate:417	Reads:1	Hits:1	Allocated_reads:1	Strand:-
TGCTTGATAAAAGAATCTCTAACATTTGGTGA
>Location:NODE_388156_length_1812_cov_24.704746	Coordinate:417	Reads:1	Hits:1	Allocated_reads:1	Strand:-
TTGATAAAAGAATCTCTAACATTTGGTGA
>Location:NODE_388156_length_1812_cov_24.704746	Coordinate:418	Reads:1	Hits:1	Allocated_reads:1	Strand:+
CACCAAATGTTAGAGATTCTTTTATT
>Location:NODE_388156_length_1812_cov_24.704746	Coordinate:418	Reads:1	Hits:1	Allocated_reads:1	Strand:+
CACCAAATGTTAGAGATTCTTTTATCA
>Location:NODE_388156_length_1812_cov_24.704746	Coordinate:419	Reads:3	Hits:1	Allocated_reads:3	Strand:-
GTGCTTGATAAAAGAATCTCTAACATTTGGT
>Location:NODE_388156_length_1812_cov_24.704746	Coordinate:419	Reads:4	Hits:1	Allocated_reads:4	Strand:-
TGATAAAAGAATCTCTAACATTTGGT
>Location:NODE_388156_length_1812_cov_24.704746	Coordinate:419	Reads:3	Hits:1	Allocated_reads:3	Strand:-
TGCTTGATAAAAGAATCTCTAACATTTGGT
>Location:NODE_388156_length_1812_cov_24.704746	Coordinate:419	Reads:4	Hits:1	Allocated_reads:4	Strand:-
TTGATAAAAGAATCTCTAACATTTGGT
>Location:NODE_388156_length_1812_cov_24.704746	Coordinate:420	Reads:3	Hits:1	Allocated_reads:3	Strand:+
CCAAATGTTAGAGATTCTTTTATC
>Location:NODE_388156_length_1812_cov_24.704746	Coordinate:420	Reads:1	Hits:1	Allocated_reads:1	Strand:+
CCAAATGTTAGAGATTCTTTTATCA
>Location:NODE_388156_length_1812_cov_24.704746	Coordinate:420	Reads:2	Hits:1	Allocated_reads:2	Strand:+
CCAAATGTTAGAGATTCTTTTATCAAG
>Location:NODE_388156_length_1812_cov_24.704746	Coordinate:420	Reads:1	Hits:1	Allocated_reads:1	Strand:-
TGATAAAAGAATCTCTAACATTTGG
>Location:NODE_388156_length_1812_cov_24.704746	Coordinate:422	Reads:1	Hits:2	Allocated_reads:0.5	Strand:+
AAATGTTAGAGATTCTTTTATCAAGCAC
>Location:NODE_388156_length_1812_cov_24.704746	Coordinate:424	Reads:1	Hits:2	Allocated_reads:0.5	Strand:+
ATGTTAGAGATTCTTTTATCAAGC
>Location:NODE_388156_length_1812_cov_24.704746	Coordinate:425	Reads:1	Hits:6	Allocated_reads:0.166666666666667	Strand:+
TGTTAGAGATTCTTTTATCAAGCACT
>Location:NODE_388156_length_1812_cov_24.704746	Coordinate:425	Reads:1	Hits:6	Allocated_reads:0.166666666666667	Strand:+
TGTTAGAGATTCTTTTATCAAGCACTCAGA
>Location:NODE_388156_length_1812_cov_24.704746	Coordinate:427	Reads:1	Hits:6	Allocated_reads:0.166666666666667	Strand:-
TACATCTGAGTGCTTGATAAAAGAATCTCTAA
>Location:NODE_388156_length_1812_cov_24.704746	Coordinate:429	Reads:1	Hits:6	Allocated_reads:0.166666666666667	Strand:-
TACATCTGAGTGCTTGATAAAAGAATCTCT
>Location:NODE_388156_length_1812_cov_24.704746	Coordinate:430	Reads:1	Hits:6	Allocated_reads:0.166666666666667	Strand:-
TCTGAGTGCTTGATAAAAGAATCTC
>Location:NODE_388156_length_1812_cov_24.704746	Coordinate:431	Reads:1	Hits:6	Allocated_reads:0.166666666666667	Strand:-
CATCTGAGTGCTTGATAAAAGAATCT
>Location:NODE_388156_length_1812_cov_24.704746	Coordinate:431	Reads:2	Hits:6	Allocated_reads:0.333333333333333	Strand:-
TACATCTGAGTGCTTGATAAAAGAATCT
>Location:NODE_388156_length_1812_cov_24.704746	Coordinate:431	Reads:1	Hits:7	Allocated_reads:0.142857142857143	Strand:-
TCTGAGTGCTTGATAAAAGAAATT
>Location:NODE_388156_length_1812_cov_24.704746	Coordinate:431	Reads:1	Hits:6	Allocated_reads:0.166666666666667	Strand:-
TCTGAGTGCTTGATAAAAGAATCT
>Location:NODE_388156_length_1812_cov_24.704746	Coordinate:431	Reads:3	Hits:6	Allocated_reads:0.5	Strand:-
TTACATCTGAGTGCTTGATAAAAGAATCT
>Location:NODE_388156_length_1812_cov_24.704746	Coordinate:432	Reads:1	Hits:6	Allocated_reads:0.166666666666667	Strand:-
CATTACATCTGAGTGCTTGATAAAAGAATC
>Location:NODE_388156_length_1812_cov_24.704746	Coordinate:432	Reads:9	Hits:6	Allocated_reads:1.5	Strand:-
TACATCTGAGTGCTTGATAAAAGAATC
>Location:NODE_388156_length_1812_cov_24.704746	Coordinate:432	Reads:8	Hits:6	Allocated_reads:1.33333333333333	Strand:-
TTACATCTGAGTGCTTGATAAAAGAATC
>Location:NODE_388156_length_1812_cov_24.704746	Coordinate:433	Reads:1	Hits:6	Allocated_reads:0.166666666666667	Strand:-
TCATTACATCTGAGTGCTTGATAAAAGAAA
>Location:NODE_388156_length_1812_cov_24.704746	Coordinate:434	Reads:1	Hits:6	Allocated_reads:0.166666666666667	Strand:-
TACATCTGAGTGCTTGATAAAAGAA
>Location:NODE_388156_length_1812_cov_24.704746	Coordinate:434	Reads:1	Hits:6	Allocated_reads:0.166666666666667	Strand:-
TCATTACATCTGAGTGCTTGATAAAAGAA
>Location:NODE_388156_length_1812_cov_24.704746	Coordinate:434	Reads:1	Hits:6	Allocated_reads:0.166666666666667	Strand:+
TTCTTTTATCAAGCACTCAGATGTAAT
>Location:NODE_388156_length_1812_cov_24.704746	Coordinate:435	Reads:1	Hits:6	Allocated_reads:0.166666666666667	Strand:-
ATTACATCTGAGTGCTTGATAAAAGA
>Location:NODE_388156_length_1812_cov_24.704746	Coordinate:435	Reads:1	Hits:6	Allocated_reads:0.166666666666667	Strand:-
CATTACATCTGAGTGCTTGATAAAAGA
>Location:NODE_388156_length_1812_cov_24.704746	Coordinate:435	Reads:2	Hits:6	Allocated_reads:0.333333333333333	Strand:-
TACATCTGAGTGCTTGATAAAAGA
>Location:NODE_388156_length_1812_cov_24.704746	Coordinate:435	Reads:5	Hits:6	Allocated_reads:0.833333333333333	Strand:-
TCATTACATCTGAGTGCTTGATAAAAGA
>Location:NODE_388156_length_1812_cov_24.704746	Coordinate:435	Reads:1	Hits:6	Allocated_reads:0.166666666666667	Strand:+
TCTTTTATCAAGCACTCAGATGTAATG
>Location:NODE_388156_length_1812_cov_24.704746	Coordinate:435	Reads:1	Hits:6	Allocated_reads:0.166666666666667	Strand:-
TTACATCTGAGTGCTTGATAAAAGA
>Location:NODE_388156_length_1812_cov_24.704746	Coordinate:435	Reads:2	Hits:6	Allocated_reads:0.333333333333333	Strand:-
TTTCATTACATCTGAGTGCTTGATAAAAGA
>Location:NODE_388156_length_1812_cov_24.704746	Coordinate:437	Reads:1	Hits:6	Allocated_reads:0.166666666666667	Strand:-
TATTTCATTACATCTGAGTGCTTGATAAAA
>Location:NODE_388156_length_1812_cov_24.704746	Coordinate:437	Reads:1	Hits:6	Allocated_reads:0.166666666666667	Strand:-
TTTCATTACATCTGAGTGCTTGATAAAA
>Location:NODE_388156_length_1812_cov_24.704746	Coordinate:437	Reads:1	Hits:6	Allocated_reads:0.166666666666667	Strand:+
TTTTATCAAGCACTCAGATGTAAT
>Location:NODE_388156_length_1812_cov_24.704746	Coordinate:439	Reads:1	Hits:6	Allocated_reads:0.166666666666667	Strand:-
TATTTCATTACATCTGAGTGCTTGATAA
>Location:NODE_388156_length_1812_cov_24.704746	Coordinate:439	Reads:1	Hits:6	Allocated_reads:0.166666666666667	Strand:+
TTATCAAGCACTCAGATGTAATGAAA
>Location:NODE_388156_length_1812_cov_24.704746	Coordinate:440	Reads:1	Hits:6	Allocated_reads:0.166666666666667	Strand:-
TTATTTCATTACATCTGAGTGCTTGATA
>Location:NODE_388156_length_1812_cov_24.704746	Coordinate:441	Reads:1	Hits:8	Allocated_reads:0.125	Strand:+
ATCAAGCACTCAGATGTAATGAAATAACA
>Location:NODE_388156_length_1812_cov_24.704746	Coordinate:441	Reads:1	Hits:8	Allocated_reads:0.125	Strand:-
TATTTCATTACATCTGAGTGCTTGAT
>Location:NODE_388156_length_1812_cov_24.704746	Coordinate:441	Reads:2	Hits:8	Allocated_reads:0.25	Strand:-
TTTCATTACATCTGAGTGCTTGAT
>Location:NODE_388156_length_1812_cov_24.704746	Coordinate:442	Reads:2	Hits:8	Allocated_reads:0.25	Strand:+
TCAAGCACTCAGATGTAATGAAATAACACTC
>Location:NODE_388156_length_1812_cov_24.704746	Coordinate:442	Reads:1	Hits:8	Allocated_reads:0.125	Strand:-
TGTTATTTCATTACATCTGAGTGCTTGA
>Location:NODE_388156_length_1812_cov_24.704746	Coordinate:442	Reads:1	Hits:8	Allocated_reads:0.125	Strand:-
TTATTTCATTACATCTGAGTGCTTGA
>Location:NODE_388156_length_1812_cov_24.704746	Coordinate:443	Reads:6	Hits:8	Allocated_reads:0.75	Strand:+
CAAGCACTCAGATGTAATGAAATAACA
>Location:NODE_388156_length_1812_cov_24.704746	Coordinate:443	Reads:1	Hits:8	Allocated_reads:0.125	Strand:+
CAAGCACTCAGATGTAATGAAATAACACT
>Location:NODE_388156_length_1812_cov_24.704746	Coordinate:443	Reads:3	Hits:8	Allocated_reads:0.375	Strand:+
CAAGCACTCAGATGTAATGAAATAACACTC
>Location:NODE_388156_length_1812_cov_24.704746	Coordinate:443	Reads:1	Hits:8	Allocated_reads:0.125	Strand:+
CAAGCACTCAGATGTAATGAAATAGCACTCT
>Location:NODE_388156_length_1812_cov_24.704746	Coordinate:443	Reads:8	Hits:8	Allocated_reads:1	Strand:+
CAAGCACTCAGATGTAATGAAATAACACTCA
>Location:NODE_388156_length_1812_cov_24.704746	Coordinate:444	Reads:1	Hits:8	Allocated_reads:0.125	Strand:+
AAGCACTCAGATGTAATGAAATAACA
>Location:NODE_388156_length_1812_cov_24.704746	Coordinate:444	Reads:3	Hits:8	Allocated_reads:0.375	Strand:+
AAGCACTCAGATGTAATGAAATAACACTC
>Location:NODE_388156_length_1812_cov_24.704746	Coordinate:444	Reads:2	Hits:8	Allocated_reads:0.25	Strand:+
AAGCACTCAGATGTAATGAAATAACACTCA
>Location:NODE_388156_length_1812_cov_24.704746	Coordinate:444	Reads:1	Hits:8	Allocated_reads:0.125	Strand:-
TTATTTCATTACATCTGAGTGCTT
>Location:NODE_388156_length_1812_cov_24.704746	Coordinate:445	Reads:3	Hits:8	Allocated_reads:0.375	Strand:+
AGCACTCAGATGTAATGAAATAAC
>Location:NODE_388156_length_1812_cov_24.704746	Coordinate:445	Reads:11	Hits:8	Allocated_reads:1.375	Strand:+
AGCACTCAGATGTAATGAAATAACA
>Location:NODE_388156_length_1812_cov_24.704746	Coordinate:445	Reads:4	Hits:8	Allocated_reads:0.5	Strand:+
AGCACTCAGATGTAATGAAATAACAC
>Location:NODE_388156_length_1812_cov_24.704746	Coordinate:445	Reads:4	Hits:8	Allocated_reads:0.5	Strand:+
AGCACTCAGATGTAATGAAATAACACT
>Location:NODE_388156_length_1812_cov_24.704746	Coordinate:445	Reads:1	Hits:8	Allocated_reads:0.125	Strand:+
AGCACTCAGATGTAATGAAATAAAACTC
>Location:NODE_388156_length_1812_cov_24.704746	Coordinate:445	Reads:68	Hits:8	Allocated_reads:8.5	Strand:+
AGCACTCAGATGTAATGAAATAACACTC
>Location:NODE_388156_length_1812_cov_24.704746	Coordinate:445	Reads:1	Hits:8	Allocated_reads:0.125	Strand:+
AGCACTCAGATGTAATGAAATAACACTCT
>Location:NODE_388156_length_1812_cov_24.704746	Coordinate:445	Reads:1	Hits:8	Allocated_reads:0.125	Strand:+
AGCACTCAGATGTAATGAGATAACACTCA
>Location:NODE_388156_length_1812_cov_24.704746	Coordinate:445	Reads:32	Hits:8	Allocated_reads:4	Strand:+
AGCACTCAGATGTAATGAAATAACACTCA
>Location:NODE_388156_length_1812_cov_24.704746	Coordinate:445	Reads:6	Hits:8	Allocated_reads:0.75	Strand:+
AGCACTCAGATGTAATGAAATAACACTCAGA
>Location:NODE_388156_length_1812_cov_24.704746	Coordinate:445	Reads:2	Hits:8	Allocated_reads:0.25	Strand:-
CTGAGTGTTATTTCATTACATCTGAGTGCT
>Location:NODE_388156_length_1812_cov_24.704746	Coordinate:445	Reads:1	Hits:8	Allocated_reads:0.125	Strand:-
TGAGTGTTATTTCATTACATCTGAGTGCT
>Location:NODE_388156_length_1812_cov_24.704746	Coordinate:445	Reads:1	Hits:8	Allocated_reads:0.125	Strand:-
TGTTATTTCATTACATCTGAGTGCT
>Location:NODE_388156_length_1812_cov_24.704746	Coordinate:446	Reads:3	Hits:8	Allocated_reads:0.375	Strand:+
GCACTCAGATGTAATGAAATAACACTC
>Location:NODE_388156_length_1812_cov_24.704746	Coordinate:447	Reads:6	Hits:8	Allocated_reads:0.75	Strand:+
CACTCAGATGTAATGAAATAACACTC
>Location:NODE_388156_length_1812_cov_24.704746	Coordinate:447	Reads:2	Hits:8	Allocated_reads:0.25	Strand:+
CACTCAGATGTAATGAAATAACACTCA
>Location:NODE_388156_length_1812_cov_24.704746	Coordinate:448	Reads:2	Hits:9	Allocated_reads:0.222222222222222	Strand:+
ACTCAGATGTAATGAAATAACACTCA
>Location:NODE_388156_length_1812_cov_24.704746	Coordinate:449	Reads:1	Hits:9	Allocated_reads:0.111111111111111	Strand:+
CTCAGATGTAATGAAATAACACTC
>Location:NODE_388156_length_1812_cov_24.704746	Coordinate:449	Reads:2	Hits:9	Allocated_reads:0.222222222222222	Strand:+
CTCAGATGTAATGAAATAACACTCA
>Location:NODE_388156_length_1812_cov_24.704746	Coordinate:450	Reads:1	Hits:9	Allocated_reads:0.111111111111111	Strand:+
TCAGATGTAATGAAATAACACTCAGACAC
>Location:NODE_388156_length_1812_cov_24.704746	Coordinate:452	Reads:1	Hits:8	Allocated_reads:0.125	Strand:-
TGAAGTGTCTGAGTGTTATTTCATTACATCT
>Location:NODE_388156_length_1812_cov_24.704746	Coordinate:453	Reads:1	Hits:8	Allocated_reads:0.125	Strand:-
CTGAAGTGTCTGAGTGTTATTTCATTACATC
>Location:NODE_388156_length_1812_cov_24.704746	Coordinate:453	Reads:1	Hits:8	Allocated_reads:0.125	Strand:-
TGAAGTGTCTGAGTGTTATTTCATTACATC
>Location:NODE_388156_length_1812_cov_24.704746	Coordinate:453	Reads:1	Hits:8	Allocated_reads:0.125	Strand:-
TGCTGAAGTGTCTGAGTGTTATTTCATTACATC
>Location:NODE_388156_length_1812_cov_24.704746	Coordinate:453	Reads:1	Hits:9	Allocated_reads:0.111111111111111	Strand:-
TGTCTGAGTGTTATTTCATTACATC
>Location:NODE_388156_length_1812_cov_24.704746	Coordinate:453	Reads:1	Hits:10	Allocated_reads:0.1	Strand:-
TGTCTGAGTGTTATTTCATTACTTT
>Location:NODE_388156_length_1812_cov_24.704746	Coordinate:455	Reads:1	Hits:9	Allocated_reads:0.111111111111111	Strand:-
TGCTGAAGTGTCTGAGTGTTATTTCATTACT
>Location:NODE_388156_length_1812_cov_24.704746	Coordinate:455	Reads:1	Hits:9	Allocated_reads:0.111111111111111	Strand:+
TGTAATGAAATAACACTCAGACACT
>Location:NODE_388156_length_1812_cov_24.704746	Coordinate:455	Reads:1	Hits:9	Allocated_reads:0.111111111111111	Strand:+
TGTAATGAAATAACACTCAGACACTT
>Location:NODE_388156_length_1812_cov_24.704746	Coordinate:457	Reads:1	Hits:9	Allocated_reads:0.111111111111111	Strand:+
TAATGAAATAACACTCAGACACTTCAG
>Location:NODE_388156_length_1812_cov_24.704746	Coordinate:458	Reads:2	Hits:9	Allocated_reads:0.222222222222222	Strand:-
CTGAAGTGTCTGAGTGTTATTTCATT
>Location:NODE_388156_length_1812_cov_24.704746	Coordinate:458	Reads:2	Hits:9	Allocated_reads:0.222222222222222	Strand:-
GCTGAAGTGTCTGAGTGTTATTTCATT
>Location:NODE_388156_length_1812_cov_24.704746	Coordinate:458	Reads:1	Hits:9	Allocated_reads:0.111111111111111	Strand:-
TGAAGTGTCTGAGTGTTATTTCATT
>Location:NODE_388156_length_1812_cov_24.704746	Coordinate:458	Reads:11	Hits:9	Allocated_reads:1.22222222222222	Strand:-
TGCTGAAGTGTCTGAGTGTTATTTCATT
>Location:NODE_388156_length_1812_cov_24.704746	Coordinate:460	Reads:1	Hits:9	Allocated_reads:0.111111111111111	Strand:-
CTGCTGAAGTGTCTGAGTGTTATTTCA
>Location:NODE_388156_length_1812_cov_24.704746	Coordinate:460	Reads:1	Hits:8	Allocated_reads:0.125	Strand:-
TAAACTGCTGAAGTGTCTGAGTGTTATTTCA
>Location:NODE_388156_length_1812_cov_24.704746	Coordinate:460	Reads:2	Hits:9	Allocated_reads:0.222222222222222	Strand:+
TGAAATAACACTCAGACACTTCAG
>Location:NODE_388156_length_1812_cov_24.704746	Coordinate:462	Reads:5	Hits:9	Allocated_reads:0.555555555555556	Strand:-
TAAACTGCTGAAGTGTCTGAGTGTTATTT
>Location:NODE_388156_length_1812_cov_24.704746	Coordinate:462	Reads:1	Hits:9	Allocated_reads:0.111111111111111	Strand:-
TTAAACTGCTGAAGTGTCTGAGTGTTATTT
>Location:NODE_388156_length_1812_cov_24.704746	Coordinate:463	Reads:1	Hits:10	Allocated_reads:0.1	Strand:-
CTGCTGAAGTGTCTGAGTGTTATT
>Location:NODE_388156_length_1812_cov_24.704746	Coordinate:463	Reads:1	Hits:9	Allocated_reads:0.111111111111111	Strand:-
GTTAAACTGCTGAAGTGTCTGAGTGTTATT
>Location:NODE_388156_length_1812_cov_24.704746	Coordinate:463	Reads:10	Hits:9	Allocated_reads:1.11111111111111	Strand:-
TAAACTGCTGAAGTGTCTGAGTGTTATT
>Location:NODE_388156_length_1812_cov_24.704746	Coordinate:463	Reads:7	Hits:9	Allocated_reads:0.777777777777778	Strand:-
TTAAACTGCTGAAGTGTCTGAGTGTTATT
>Location:NODE_388156_length_1812_cov_24.704746	Coordinate:464	Reads:2	Hits:9	Allocated_reads:0.222222222222222	Strand:-
TAAACTGCTGAAGTGTCTGAGTGTTAT
>Location:NODE_388156_length_1812_cov_24.704746	Coordinate:465	Reads:1	Hits:9	Allocated_reads:0.111111111111111	Strand:-
AACTGCTGAAGTGTCTGAGTGTTA
>Location:NODE_388156_length_1812_cov_24.704746	Coordinate:465	Reads:1	Hits:9	Allocated_reads:0.111111111111111	Strand:+
TAACACTCAGACACTTCAGCAGTTTAACG
>Location:NODE_388156_length_1812_cov_24.704746	Coordinate:465	Reads:1	Hits:9	Allocated_reads:0.111111111111111	Strand:-
TTAAACTGCTGAAGTGTCTGAGTGTTT
>Location:NODE_388156_length_1812_cov_24.704746	Coordinate:466	Reads:1	Hits:9	Allocated_reads:0.111111111111111	Strand:-
AAACTGCTGAAGTGTCTGAGTGTT
>Location:NODE_388156_length_1812_cov_24.704746	Coordinate:466	Reads:1	Hits:9	Allocated_reads:0.111111111111111	Strand:-
CGTTAAACTGCTGAAGTGTCTGAGTGTT
>Location:NODE_388156_length_1812_cov_24.704746	Coordinate:466	Reads:2	Hits:9	Allocated_reads:0.222222222222222	Strand:-
TAAACTGCTGAAGTGTCTGAGTGTT
>Location:NODE_388156_length_1812_cov_24.704746	Coordinate:466	Reads:2	Hits:9	Allocated_reads:0.222222222222222	Strand:-
TTAAACTGCTGAAGTGTCTGAGTGTT
>Location:NODE_388156_length_1812_cov_24.704746	Coordinate:467	Reads:1	Hits:9	Allocated_reads:0.111111111111111	Strand:-
CACGTTAAACTGCTGAAGTGTCTGAGTGT
>Location:NODE_388156_length_1812_cov_24.704746	Coordinate:467	Reads:1	Hits:9	Allocated_reads:0.111111111111111	Strand:-
GTTAAACTGCTGAAGTGTCTGAGTGT
>Location:NODE_388156_length_1812_cov_24.704746	Coordinate:467	Reads:1	Hits:9	Allocated_reads:0.111111111111111	Strand:-
TAAACTGCTGAAGTGTCTGAGTGT
>Location:NODE_388156_length_1812_cov_24.704746	Coordinate:467	Reads:1	Hits:1	Allocated_reads:1	Strand:-
TACACGTTAAACTGCTGAAGTGTCTGAGTGT
>Location:NODE_388156_length_1812_cov_24.704746	Coordinate:468	Reads:1	Hits:9	Allocated_reads:0.111111111111111	Strand:-
CACGTTAAACTGCTGAAGTGTCTGAGTG
>Location:NODE_388156_length_1812_cov_24.704746	Coordinate:468	Reads:1	Hits:1	Allocated_reads:1	Strand:+
CACTCAGACACTTCAGCAGTTTAACGTGT
>Location:NODE_388156_length_1812_cov_24.704746	Coordinate:468	Reads:1	Hits:9	Allocated_reads:0.111111111111111	Strand:-
CGTTAAACTGCTGAAGTGTCTGAGTG
>Location:NODE_388156_length_1812_cov_24.704746	Coordinate:468	Reads:1	Hits:1	Allocated_reads:1	Strand:-
TACACGTTAAACTGCTGAAGTGTCTGAGTG
>Location:NODE_388156_length_1812_cov_24.704746	Coordinate:468	Reads:1	Hits:9	Allocated_reads:0.111111111111111	Strand:-
TTAAACTGCTGAAGTGTCTGAGTG
>Location:NODE_388156_length_1812_cov_24.704746	Coordinate:469	Reads:1	Hits:9	Allocated_reads:0.111111111111111	Strand:+
ACTCAGACACTTCAGCAGTTTAAC
>Location:NODE_388156_length_1812_cov_24.704746	Coordinate:469	Reads:2	Hits:1	Allocated_reads:2	Strand:-
GTACACGTTAAACTGCTGAAGTGTCTGAGT
>Location:NODE_388156_length_1812_cov_24.704746	Coordinate:469	Reads:1	Hits:1	Allocated_reads:1	Strand:-
TACACGTTAAACTGCTGAAGTGTCTGAGT
>Location:NODE_388156_length_1812_cov_24.704746	Coordinate:470	Reads:1	Hits:1	Allocated_reads:1	Strand:-
CACCCGTACACGTTAAACTGCTGAAGTGTCTGAG
>Location:NODE_388156_length_1812_cov_24.704746	Coordinate:470	Reads:1	Hits:9	Allocated_reads:0.111111111111111	Strand:-
CACGTTAAACTGCTGAAGTGTCTGAG
>Location:NODE_388156_length_1812_cov_24.704746	Coordinate:471	Reads:1	Hits:1	Allocated_reads:1	Strand:-
ACACGTTAAACTGCTGAAGTGTCTGG
>Location:NODE_388156_length_1812_cov_24.704746	Coordinate:471	Reads:2	Hits:1	Allocated_reads:2	Strand:-
TACACGTTAAACTGCTGAAGTGTCTGA
>Location:NODE_388156_length_1812_cov_24.704746	Coordinate:473	Reads:2	Hits:1	Allocated_reads:2	Strand:-
ACACGTTAAACTGCTGAAGTGTCT
>Location:NODE_388156_length_1812_cov_24.704746	Coordinate:473	Reads:2	Hits:1	Allocated_reads:2	Strand:-
CACCCGTACACGTTAAACTGCTGAAGTGTCT
>Location:NODE_388156_length_1812_cov_24.704746	Coordinate:473	Reads:1	Hits:1	Allocated_reads:1	Strand:-
CCCGTACACGTTAAACTGCTGAAGTGTCT
>Location:NODE_388156_length_1812_cov_24.704746	Coordinate:473	Reads:1	Hits:1	Allocated_reads:1	Strand:-
TACACGTTAAACTGCTGAAGTGCCT
>Location:NODE_388156_length_1812_cov_24.704746	Coordinate:473	Reads:10	Hits:1	Allocated_reads:10	Strand:-
TACACGTTAAACTGCTGAAGTGTCT
>Location:NODE_388156_length_1812_cov_24.704746	Coordinate:474	Reads:1	Hits:1	Allocated_reads:1	Strand:-
CACCCGTACACGTTAAACTGCTGAAGTGTC
>Location:NODE_388156_length_1812_cov_24.704746	Coordinate:474	Reads:1	Hits:1	Allocated_reads:1	Strand:-
GTACACGTTAAACTGCTGAAGTGTC
>Location:NODE_388156_length_1812_cov_24.704746	Coordinate:476	Reads:7	Hits:1	Allocated_reads:7	Strand:-
CACCCGTACACGTTAAACTGCTGAAGTG
>Location:NODE_388156_length_1812_cov_24.704746	Coordinate:476	Reads:1	Hits:1	Allocated_reads:1	Strand:-
CGTACACGTTAAACTGCTGAAGTG
>Location:NODE_388156_length_1812_cov_24.704746	Coordinate:476	Reads:7	Hits:1	Allocated_reads:7	Strand:-
CTCACCCGTACACGTTAAACTGCTGAAGTG
>Location:NODE_388156_length_1812_cov_24.704746	Coordinate:476	Reads:5	Hits:1	Allocated_reads:5	Strand:-
TCACCCGTACACGTTAAACTGCTGAAGTG
>Location:NODE_388156_length_1812_cov_24.704746	Coordinate:477	Reads:3	Hits:1	Allocated_reads:3	Strand:-
ACCCGTACACGTTAAACTGCTGAAGT
>Location:NODE_388156_length_1812_cov_24.704746	Coordinate:477	Reads:15	Hits:1	Allocated_reads:15	Strand:-
CACCCGTACACGTTAAACTGCTGAAGT
>Location:NODE_388156_length_1812_cov_24.704746	Coordinate:477	Reads:2	Hits:1	Allocated_reads:2	Strand:-
CCCGTACACGTTAAACTGCTGAAGT
>Location:NODE_388156_length_1812_cov_24.704746	Coordinate:477	Reads:31	Hits:1	Allocated_reads:31	Strand:-
CTCACCCGTACACGTTAAACTGCTGAAGT
>Location:NODE_388156_length_1812_cov_24.704746	Coordinate:477	Reads:1	Hits:1	Allocated_reads:1	Strand:-
CTCTCACCCGTACACGTTAAACTGCTGAAAG
>Location:NODE_388156_length_1812_cov_24.704746	Coordinate:477	Reads:8	Hits:1	Allocated_reads:8	Strand:-
CTCTCACCCGTACACGTTAAACTGCTGAAGT
>Location:NODE_388156_length_1812_cov_24.704746	Coordinate:477	Reads:8	Hits:1	Allocated_reads:8	Strand:-
TCACCCGTACACGTTAAACTGCTGAAGT
>Location:NODE_388156_length_1812_cov_24.704746	Coordinate:477	Reads:14	Hits:1	Allocated_reads:14	Strand:-
TCTCACCCGTACACGTTAAACTGCTGAAGT
>Location:NODE_388156_length_1812_cov_24.704746	Coordinate:477	Reads:1	Hits:1	Allocated_reads:1	Strand:-
TCTCTCACCCGTACACGTTAAACTGCTGAAGT
>Location:NODE_388156_length_1812_cov_24.704746	Coordinate:478	Reads:1	Hits:1	Allocated_reads:1	Strand:-
CACCCGTACACGTTAAACTGCTGAAA
>Location:NODE_388156_length_1812_cov_24.704746	Coordinate:478	Reads:14	Hits:1	Allocated_reads:14	Strand:-
CACCCGTACACGTTAAACTGCTGAAG
>Location:NODE_388156_length_1812_cov_24.704746	Coordinate:478	Reads:3	Hits:1	Allocated_reads:3	Strand:-
CCCGTACACGTTAAACTGCTGAAG
>Location:NODE_388156_length_1812_cov_24.704746	Coordinate:478	Reads:20	Hits:1	Allocated_reads:20	Strand:-
CTCACCCGTACACGTTAAACTGCTGAAG
>Location:NODE_388156_length_1812_cov_24.704746	Coordinate:478	Reads:7	Hits:1	Allocated_reads:7	Strand:-
CTCTCACCCGTACACGTTAAACTGCTGAAG
>Location:NODE_388156_length_1812_cov_24.704746	Coordinate:478	Reads:1	Hits:1	Allocated_reads:1	Strand:-
GAGTCTCTCACCCGTACACGTTAAACTGCTGAAG
>Location:NODE_388156_length_1812_cov_24.704746	Coordinate:478	Reads:8	Hits:1	Allocated_reads:8	Strand:-
TCACCCGTACACGTTAAACTGCTGAAG
>Location:NODE_388156_length_1812_cov_24.704746	Coordinate:478	Reads:17	Hits:1	Allocated_reads:17	Strand:-
TCTCACCCGTACACGTTAAACTGCTGAAG
>Location:NODE_388156_length_1812_cov_24.704746	Coordinate:479	Reads:3	Hits:1	Allocated_reads:3	Strand:-
CACCCGTACACGTTAAACTGCTGAA
>Location:NODE_388156_length_1812_cov_24.704746	Coordinate:479	Reads:3	Hits:1	Allocated_reads:3	Strand:-
CTCACCCGTACACGTTAAACTGCTGAA
>Location:NODE_388156_length_1812_cov_24.704746	Coordinate:479	Reads:3	Hits:1	Allocated_reads:3	Strand:-
TCTCACCCGTACACGTTAAACTGCTGAA
>Location:NODE_388156_length_1812_cov_24.704746	Coordinate:480	Reads:1	Hits:1	Allocated_reads:1	Strand:-
CTCACCCGTACACGTTAAACTGCTGA
>Location:NODE_388156_length_1812_cov_24.704746	Coordinate:480	Reads:1	Hits:1	Allocated_reads:1	Strand:+
TCAGCAGTTTAACGTGTACGGGTGAGAGACT
>Location:NODE_388156_length_1812_cov_24.704746	Coordinate:480	Reads:1	Hits:1	Allocated_reads:1	Strand:-
TCTCACCCGTACACGTTAAACTGCTGA
>Location:NODE_388156_length_1812_cov_24.704746	Coordinate:480	Reads:1	Hits:1	Allocated_reads:1	Strand:-
TCTCTCACCCGTACACGTTAAACTGCTGA
>Location:NODE_388156_length_1812_cov_24.704746	Coordinate:481	Reads:1	Hits:1	Allocated_reads:1	Strand:-
CTCACCCGTACACGTTAAACTGCTG
>Location:NODE_388156_length_1812_cov_24.704746	Coordinate:482	Reads:2	Hits:1	Allocated_reads:2	Strand:+
AGCAGTTTAACGTGTACGGGTGAGAGACTCA
>Location:NODE_388156_length_1812_cov_24.704746	Coordinate:482	Reads:4	Hits:1	Allocated_reads:4	Strand:-
TCTCTCACCCGTACACGTTAAACTGCT
>Location:NODE_388156_length_1812_cov_24.704746	Coordinate:483	Reads:1	Hits:1	Allocated_reads:1	Strand:+
GCAGTTTAACGTGTACGGGTGAGAGACT
>Location:NODE_388156_length_1812_cov_24.704746	Coordinate:483	Reads:1	Hits:1	Allocated_reads:1	Strand:-
GTCTCTCACCCGTACACGTTAAACTGT
>Location:NODE_388156_length_1812_cov_24.704746	Coordinate:484	Reads:1	Hits:1	Allocated_reads:1	Strand:-
AGTCTCTCACCCGTACACGTTAAACTG
>Location:NODE_388156_length_1812_cov_24.704746	Coordinate:484	Reads:1	Hits:1	Allocated_reads:1	Strand:-
CTCTCACCCGTACACGTTAAACTG
>Location:NODE_388156_length_1812_cov_24.704746	Coordinate:484	Reads:1	Hits:1	Allocated_reads:1	Strand:-
TCTCTCACCCGTACACGTTAAACTG
>Location:NODE_388156_length_1812_cov_24.704746	Coordinate:486	Reads:2	Hits:1	Allocated_reads:2	Strand:-
CTGAGTCTCTCACCCGTACACGTTAAAC
>Location:NODE_388156_length_1812_cov_24.704746	Coordinate:486	Reads:1	Hits:1	Allocated_reads:1	Strand:+
GTTTAACGTGTACGGGTGAGAGACT
>Location:NODE_388156_length_1812_cov_24.704746	Coordinate:486	Reads:1	Hits:1	Allocated_reads:1	Strand:+
GTTTAACGTGTACGGGTGAGAGACTC
>Location:NODE_388156_length_1812_cov_24.704746	Coordinate:486	Reads:1	Hits:1	Allocated_reads:1	Strand:+
GTTTAACGTGTACGGGTGAGAGACTCA
>Location:NODE_388156_length_1812_cov_24.704746	Coordinate:486	Reads:2	Hits:1	Allocated_reads:2	Strand:+
GTTTAACGTGTACGGGTGAGAGACTCAGG
>Location:NODE_388156_length_1812_cov_24.704746	Coordinate:487	Reads:1	Hits:1	Allocated_reads:1	Strand:+
TTTAACGTGTACGGGTGAGAGACT
>Location:NODE_388156_length_1812_cov_24.704746	Coordinate:487	Reads:1	Hits:1	Allocated_reads:1	Strand:+
TTTAACGTGTACGGGTGAGAGACTCA
>Location:NODE_388156_length_1812_cov_24.704746	Coordinate:487	Reads:1	Hits:1	Allocated_reads:1	Strand:+
TTTAACGTGTACGGGTGAGAGACTCAGG
>Location:NODE_388156_length_1812_cov_24.704746	Coordinate:488	Reads:1	Hits:1	Allocated_reads:1	Strand:-
TCCCTGAGTCTCTCACCCGTACACGTTAA
>Location:NODE_388156_length_1812_cov_24.704746	Coordinate:488	Reads:2	Hits:1	Allocated_reads:2	Strand:+
TTAACGTGTACGGGTGAGAGACTC
>Location:NODE_388156_length_1812_cov_24.704746	Coordinate:488	Reads:1	Hits:1	Allocated_reads:1	Strand:+
TTAACGTGTACGGGTGAGAGACTCA
>Location:NODE_388156_length_1812_cov_24.704746	Coordinate:488	Reads:1	Hits:1	Allocated_reads:1	Strand:+
TTAACGTGTACGGGTGAGAGACTCAGGG
>Location:NODE_388156_length_1812_cov_24.704746	Coordinate:488	Reads:4	Hits:1	Allocated_reads:4	Strand:+
TTAACGTGTACGGGTGAGAGACTCAGGGACA
>Location:NODE_388156_length_1812_cov_24.704746	Coordinate:489	Reads:1	Hits:1	Allocated_reads:1	Strand:+
TAACGTGTACGGGTGAGAGACTCAGG
>Location:NODE_388156_length_1812_cov_24.704746	Coordinate:489	Reads:1	Hits:1	Allocated_reads:1	Strand:+
TAACGTGTACGGGTGAGAGACTCATGGA
>Location:NODE_388156_length_1812_cov_24.704746	Coordinate:489	Reads:1	Hits:1	Allocated_reads:1	Strand:-
TCCCTGAGTCTCTCACCCGTACACGTTA
>Location:NODE_388156_length_1812_cov_24.704746	Coordinate:490	Reads:1	Hits:1	Allocated_reads:1	Strand:+
AACGTGTACGGGTGAGAGACTCAGT
>Location:NODE_388156_length_1812_cov_24.704746	Coordinate:490	Reads:1	Hits:1	Allocated_reads:1	Strand:+
AACGTGTACGGGTGAGAGACTCAGGGACA
>Location:NODE_388156_length_1812_cov_24.704746	Coordinate:490	Reads:1	Hits:1	Allocated_reads:1	Strand:-
GTCCCTGAGTCTCTCACCCGTACACGTT
>Location:NODE_388156_length_1812_cov_24.704746	Coordinate:490	Reads:1	Hits:1	Allocated_reads:1	Strand:-
TGTCCCTGAGTCTCTCACCCGTACACGTT
>Location:NODE_388156_length_1812_cov_24.704746	Coordinate:491	Reads:1	Hits:1	Allocated_reads:1	Strand:-
TGTCCCTGAGTCTCTCACCCGTACACGT
>Location:NODE_388156_length_1812_cov_24.704746	Coordinate:492	Reads:1	Hits:1	Allocated_reads:1	Strand:+
CGTGTACGGGTGAGAGACTCAGGG
>Location:NODE_388156_length_1812_cov_24.704746	Coordinate:492	Reads:1	Hits:1	Allocated_reads:1	Strand:+
CGTGTACGGGTGAGAGACTCAGGGACAGACT
>Location:NODE_388156_length_1812_cov_24.704746	Coordinate:492	Reads:1	Hits:1	Allocated_reads:1	Strand:-
TGTCCCTGAGTCTCTCACCCGTACACG
>Location:NODE_388156_length_1812_cov_24.704746	Coordinate:496	Reads:2	Hits:1	Allocated_reads:2	Strand:-
TGAGTCTGTCCCTGAGTCTCTCACCCGTA
>Location:NODE_388156_length_1812_cov_24.704746	Coordinate:496	Reads:1	Hits:1	Allocated_reads:1	Strand:-
TGTGAGTCTGTCCCTGAGTCTCTCACCCGTA
>Location:NODE_388156_length_1812_cov_24.704746	Coordinate:497	Reads:1	Hits:1	Allocated_reads:1	Strand:-
TCTGTCCCTGAGTCTCTCACCCGA
>Location:NODE_388156_length_1812_cov_24.704746	Coordinate:497	Reads:1	Hits:1	Allocated_reads:1	Strand:-
TGAGTCTGTCCCTGAGTCTCTCACCCGA
>Location:NODE_388156_length_1812_cov_24.704746	Coordinate:497	Reads:1	Hits:1	Allocated_reads:1	Strand:-
TGTGAGTCTGTCCCTGAGTCTCTCACCCGA
>Location:NODE_388156_length_1812_cov_24.704746	Coordinate:498	Reads:1	Hits:1	Allocated_reads:1	Strand:+
CGGGTGAGAGACTCAGGGACAGACTCACA
>Location:NODE_388156_length_1812_cov_24.704746	Coordinate:498	Reads:3	Hits:1	Allocated_reads:3	Strand:-
TGAGTCTGTCCCTGAGTCTCTCACCCG
>Location:NODE_388156_length_1812_cov_24.704746	Coordinate:499	Reads:1	Hits:1	Allocated_reads:1	Strand:-
GTGAGTCTGTCCCTGAGTCTCTCACCC
>Location:NODE_388156_length_1812_cov_24.704746	Coordinate:499	Reads:6	Hits:1	Allocated_reads:6	Strand:-
TGAGTCTGTCCCTGAGTCTCTCACCC
>Location:NODE_388156_length_1812_cov_24.704746	Coordinate:503	Reads:1	Hits:1	Allocated_reads:1	Strand:+
GAGAGACTCAGGGACAGACTCACACA
>Location:NODE_388156_length_1812_cov_24.704746	Coordinate:503	Reads:1	Hits:1	Allocated_reads:1	Strand:+
GAGAGACTCAGGGACAGACTCACACACCACCC
>Location:NODE_388156_length_1812_cov_24.704746	Coordinate:505	Reads:1	Hits:1	Allocated_reads:1	Strand:+
GAGACTCAGGGACAGACTCACACACC
>Location:NODE_388156_length_1812_cov_24.704746	Coordinate:506	Reads:1	Hits:1	Allocated_reads:1	Strand:-
GGTGTGTGAGTCTGTCCCTGAGTCT
>Location:NODE_388156_length_1812_cov_24.704746	Coordinate:507	Reads:4	Hits:1	Allocated_reads:4	Strand:+
GACTCAGGGACAGACTCACACACCACCC
>Location:NODE_388156_length_1812_cov_24.704746	Coordinate:507	Reads:1	Hits:1	Allocated_reads:1	Strand:-
TGGTGTGTGAGTCTGTCCCTGAGTC
>Location:NODE_388156_length_1812_cov_24.704746	Coordinate:508	Reads:1	Hits:1	Allocated_reads:1	Strand:-
GGTGGTGTGTGAGTCTGTCCCTGAGT
>Location:NODE_388156_length_1812_cov_24.704746	Coordinate:509	Reads:1	Hits:1	Allocated_reads:1	Strand:+
CTCAGGGACAGACTCACACACCACCC
>Location:NODE_388156_length_1812_cov_24.704746	Coordinate:510	Reads:1	Hits:1	Allocated_reads:1	Strand:+
TCAGGGACAGACTCACACACCACC
>Location:NODE_388156_length_1812_cov_24.704746	Coordinate:510	Reads:1	Hits:1	Allocated_reads:1	Strand:+
TCAGGGACAGACTCACACACCACCC
>Location:NODE_388156_length_1812_cov_24.704746	Coordinate:512	Reads:1	Hits:1	Allocated_reads:1	Strand:-
CTGCAACAGGGTGGTGTGTGAGTCTGTCCCG
>Location:NODE_388156_length_1812_cov_24.704746	Coordinate:513	Reads:1	Hits:1	Allocated_reads:1	Strand:-
CAACAGGGTGGTGTGTGAGTCTGTCCC
>Location:NODE_388156_length_1812_cov_24.704746	Coordinate:513	Reads:2	Hits:1	Allocated_reads:2	Strand:-
GCAACAGGGTGGTGTGTGAGTCTGTCCC
>Location:NODE_388156_length_1812_cov_24.704746	Coordinate:513	Reads:10	Hits:1	Allocated_reads:10	Strand:-
TGCAACAGGGTGGTGTGTGAGTCTGTCCC
>Location:NODE_388156_length_1812_cov_24.704746	Coordinate:514	Reads:3	Hits:1	Allocated_reads:3	Strand:-
TGCAACAGGGTGGTGTGTGAGTCTGTCC
>Location:NODE_388156_length_1812_cov_24.704746	Coordinate:515	Reads:1	Hits:1	Allocated_reads:1	Strand:-
TGCAACAGGGTGGTGTGTGAGTCTGTC
>Location:NODE_388156_length_1812_cov_24.704746	Coordinate:516	Reads:1	Hits:1	Allocated_reads:1	Strand:-
GCAACAGGGTGGTGTGTGAGTCTGT
>Location:NODE_388156_length_1812_cov_24.704746	Coordinate:518	Reads:1	Hits:1	Allocated_reads:1	Strand:-
TGCAACAGGGTGGTGTGTGAGTCT
>Location:NODE_388156_length_1812_cov_24.704746	Coordinate:522	Reads:1	Hits:1	Allocated_reads:1	Strand:+
TCACACACCACCCTGTTGCAGTCTGCCT
>Location:NODE_388156_length_1812_cov_24.704746	Coordinate:525	Reads:1	Hits:1	Allocated_reads:1	Strand:+
CACACCACCCTGTTGCAGTCTGCCT
>Location:NODE_388156_length_1812_cov_24.704746	Coordinate:526	Reads:1	Hits:1	Allocated_reads:1	Strand:-
TAAAGGCAGACTGCAACAGGGTGGTGT
>Location:NODE_388156_length_1812_cov_24.704746	Coordinate:527	Reads:1	Hits:1	Allocated_reads:1	Strand:-
TAAAGGCAGACTGCAACAGGGTGGTG
>Location:NODE_388156_length_1812_cov_24.704746	Coordinate:527	Reads:1	Hits:1	Allocated_reads:1	Strand:-
TAAATAAAGGCAGACTGCAACAGGGTGGTG
>Location:NODE_388156_length_1812_cov_24.704746	Coordinate:527	Reads:1	Hits:1	Allocated_reads:1	Strand:-
TATAAATAAAGGCAGACTGCAACAGGGTGGTG
>Location:NODE_388156_length_1812_cov_24.704746	Coordinate:529	Reads:3	Hits:1	Allocated_reads:3	Strand:-
TATAAATAAAGGCAGACTGCAACAGGGTGG
>Location:NODE_388156_length_1812_cov_24.704746	Coordinate:530	Reads:1	Hits:1	Allocated_reads:1	Strand:+
CACCCTGTTGCAGTCTGCCTTTATT
>Location:NODE_388156_length_1812_cov_24.704746	Coordinate:530	Reads:1	Hits:1	Allocated_reads:1	Strand:+
CACCCTGTTGCAGTCTGCCTTTATTT
>Location:NODE_388156_length_1812_cov_24.704746	Coordinate:530	Reads:1	Hits:1	Allocated_reads:1	Strand:+
CACCCTGTTGCAGTCTGCCTTTATTTATA
>Location:NODE_388156_length_1812_cov_24.704746	Coordinate:530	Reads:1	Hits:1	Allocated_reads:1	Strand:-
TAAATAAAGGCAGACTGCAACAGGGTG
>Location:NODE_388156_length_1812_cov_24.704746	Coordinate:531	Reads:1	Hits:1	Allocated_reads:1	Strand:+
ACCCTGTTGCAGTCTGCCTTTATTTATA
>Location:NODE_388156_length_1812_cov_24.704746	Coordinate:532	Reads:1	Hits:5	Allocated_reads:0.2	Strand:+
CCCTGTTGCAGTCTGCCTTTATTTATACA
>Location:NODE_388156_length_1812_cov_24.704746	Coordinate:532	Reads:1	Hits:5	Allocated_reads:0.2	Strand:+
CCCTGTTGCAGTCTGCCTTTATTTATACAC
>Location:NODE_388156_length_1812_cov_24.704746	Coordinate:532	Reads:1	Hits:5	Allocated_reads:0.2	Strand:-
GTGTATAAATAAAGGCAGACTGCAACAGGG
>Location:NODE_388156_length_1812_cov_24.704746	Coordinate:532	Reads:2	Hits:5	Allocated_reads:0.4	Strand:-
TATAAATAAAGGCAGACTGCAACAGGG
>Location:NODE_388156_length_1812_cov_24.704746	Coordinate:532	Reads:1	Hits:5	Allocated_reads:0.2	Strand:-
TGTATAAATAAAGGCAGACTGCAACAGGG
>Location:NODE_388156_length_1812_cov_24.704746	Coordinate:534	Reads:1	Hits:5	Allocated_reads:0.2	Strand:-
TATAAATAAAGGCAGACTGCAACAG
>Location:NODE_388156_length_1812_cov_24.704746	Coordinate:536	Reads:1	Hits:5	Allocated_reads:0.2	Strand:-
GTATAAATAAAGGCAGACTGCAAC
>Location:NODE_388156_length_1812_cov_24.704746	Coordinate:536	Reads:1	Hits:5	Allocated_reads:0.2	Strand:-
GTGTATAAATAAAGGCAGACTGCAAC
>Location:NODE_388156_length_1812_cov_24.704746	Coordinate:536	Reads:1	Hits:5	Allocated_reads:0.2	Strand:-
TGTATAAATAAAGGCAGACTGCAAC
>Location:NODE_388156_length_1812_cov_24.704746	Coordinate:536	Reads:2	Hits:2	Allocated_reads:1	Strand:-
TGTGTATAAATAAAGGCAGACTGCAAC
>Location:NODE_388156_length_1812_cov_24.704746	Coordinate:537	Reads:1	Hits:5	Allocated_reads:0.2	Strand:-
TGTATAAATAAAGGCAGACTGCAA
>Location:NODE_388156_length_1812_cov_24.704746	Coordinate:539	Reads:1	Hits:2	Allocated_reads:0.5	Strand:-
TCCTGCTGTGTATAAATAAAGGCAGACTGC
>Location:NODE_388156_length_1812_cov_24.704746	Coordinate:539	Reads:1	Hits:2	Allocated_reads:0.5	Strand:-
TTCCTGCTGTGTATAAATAAAGGCAGACTGC
>Location:NODE_388156_length_1812_cov_24.704746	Coordinate:546	Reads:1	Hits:3	Allocated_reads:0.333333333333333	Strand:-
TTCCTGCTGTGTATAAATAAAGGC
>Location:NODE_388156_length_1812_cov_24.704746	Coordinate:561	Reads:1	Hits:3	Allocated_reads:0.333333333333333	Strand:-
TGATATTTCCTTTTTTGTATGCTTCCTGCTG
>Location:NODE_388156_length_1812_cov_24.704746	Coordinate:563	Reads:1	Hits:6	Allocated_reads:0.166666666666667	Strand:-
TGATATTTCCTTTTTTGTATGCTTCCTGC
>Location:NODE_388156_length_1812_cov_24.704746	Coordinate:565	Reads:1	Hits:10	Allocated_reads:0.1	Strand:-
TGATATTTCCTTTTTTGTATGCTTCCT
>Location:NODE_388156_length_1812_cov_24.704746	Coordinate:569	Reads:1	Hits:9	Allocated_reads:0.111111111111111	Strand:-
AAGGATGATATTTCCTTTTTTGTATGCT
>Location:NODE_388156_length_1812_cov_24.704746	Coordinate:573	Reads:1	Hits:1	Allocated_reads:1	Strand:+
TACAAAAAAGGAAATATCATCCTAGTCT
>Location:NODE_388156_length_1812_cov_24.704746	Coordinate:576	Reads:2	Hits:1	Allocated_reads:2	Strand:-
TGACAAGACAAGGATGATATTTCCTTTTTT
>Location:NODE_388156_length_1812_cov_24.704746	Coordinate:577	Reads:1	Hits:1	Allocated_reads:1	Strand:-
TGACAAGACAAGGATGATATTTCCTTTTT
>Location:NODE_388156_length_1812_cov_24.704746	Coordinate:581	Reads:3	Hits:1	Allocated_reads:3	Strand:-
CTTGACAAGACAAGGATGATATTTCCT
>Location:NODE_388156_length_1812_cov_24.704746	Coordinate:581	Reads:2	Hits:1	Allocated_reads:2	Strand:-
TGCTTGACAAGACAAGGATGATATTTCCT
>Location:NODE_388156_length_1812_cov_24.704746	Coordinate:581	Reads:1	Hits:1	Allocated_reads:1	Strand:-
TTGCTTGACAAGACAAGGATGATATTTCCT
>Location:NODE_388156_length_1812_cov_24.704746	Coordinate:583	Reads:1	Hits:1	Allocated_reads:1	Strand:-
TGCTTGACAAGACAAGGATGAAATTTC
>Location:NODE_388156_length_1812_cov_24.704746	Coordinate:585	Reads:1	Hits:1	Allocated_reads:1	Strand:-
TGCTTGCTTGACAAGACAAGGATGATATT
>Location:NODE_388156_length_1812_cov_24.704746	Coordinate:587	Reads:1	Hits:1	Allocated_reads:1	Strand:+
TATCATCCTTGTCTTGTCAAGCAAGCA
>Location:NODE_388156_length_1812_cov_24.704746	Coordinate:588	Reads:1	Hits:1	Allocated_reads:1	Strand:+
ATCATCCTTGTCTTGTCAAGCAAGCA
>Location:NODE_388156_length_1812_cov_24.704746	Coordinate:589	Reads:1	Hits:1	Allocated_reads:1	Strand:+
TCATCCTTGTCTTGTCAAGCAAGCA
>Location:NODE_388156_length_1812_cov_24.704746	Coordinate:590	Reads:1	Hits:1	Allocated_reads:1	Strand:+
CATCCTTGTCTTGTCAAGCAAGCA
>Location:NODE_388156_length_1812_cov_24.704746	Coordinate:593	Reads:1	Hits:1	Allocated_reads:1	Strand:-
CACACCTGCTTGCTTGACAAGACAAGG
>Location:NODE_388156_length_1812_cov_24.704746	Coordinate:594	Reads:1	Hits:1	Allocated_reads:1	Strand:-
AGAAATCACACCTGCTTGCTTGACAAGACAAG
>Location:NODE_388156_length_1812_cov_24.704746	Coordinate:598	Reads:1	Hits:8	Allocated_reads:0.125	Strand:+
TCTTGTCAAGCAAGCAGGTGTGATTTC
>Location:NODE_388156_length_1812_cov_24.704746	Coordinate:598	Reads:1	Hits:8	Allocated_reads:0.125	Strand:+
TCTTGTCAAGCAAGCAGGTGTGATTTCT
>Location:NODE_388156_length_1812_cov_24.704746	Coordinate:600	Reads:1	Hits:8	Allocated_reads:0.125	Strand:-
TGAGAAATCACACCTGCTTGCTTGACAA
>Location:NODE_388156_length_1812_cov_24.704746	Coordinate:600	Reads:1	Hits:8	Allocated_reads:0.125	Strand:+
TTGTCAAGCAAGCAGGTGTGATTTCTC
>Location:NODE_388156_length_1812_cov_24.704746	Coordinate:601	Reads:1	Hits:8	Allocated_reads:0.125	Strand:+
TGTCAAGCAAGCAGGTGTGATTTCTC
>Location:NODE_388156_length_1812_cov_24.704746	Coordinate:602	Reads:1	Hits:8	Allocated_reads:0.125	Strand:-
TGAGAAATCACACCTGCTTGCTTGAC
>Location:NODE_388156_length_1812_cov_24.704746	Coordinate:603	Reads:1	Hits:8	Allocated_reads:0.125	Strand:-
CTTGAGAAATCACACCTGCTTGCTTGA
>Location:NODE_388156_length_1812_cov_24.704746	Coordinate:603	Reads:2	Hits:8	Allocated_reads:0.25	Strand:+
TCAAGCAAGCAGGTGTGATTTCTCAAGA
>Location:NODE_388156_length_1812_cov_24.704746	Coordinate:603	Reads:1	Hits:8	Allocated_reads:0.125	Strand:-
TCTTGAGAAATCACACCTGCTTGCTTGA
>Location:NODE_388156_length_1812_cov_24.704746	Coordinate:603	Reads:1	Hits:8	Allocated_reads:0.125	Strand:-
TCTTGAGAAATCACACCTGCTTGCTTGG
>Location:NODE_388156_length_1812_cov_24.704746	Coordinate:603	Reads:1	Hits:8	Allocated_reads:0.125	Strand:-
TGAGAAATCACACCTGCTTGCTTGA
>Location:NODE_388156_length_1812_cov_24.704746	Coordinate:604	Reads:1	Hits:1	Allocated_reads:1	Strand:+
CAAGCAAGCAGGTGTGATTTCTCAAGAGCT
>Location:NODE_388156_length_1812_cov_24.704746	Coordinate:604	Reads:1	Hits:8	Allocated_reads:0.125	Strand:-
TCTTGAGAAATCACACCTGCTTGCTTG
>Location:NODE_388156_length_1812_cov_24.704746	Coordinate:606	Reads:1	Hits:8	Allocated_reads:0.125	Strand:+
AGCAAGCAGGTGTGATTTCTCAAG
>Location:NODE_388156_length_1812_cov_24.704746	Coordinate:606	Reads:1	Hits:8	Allocated_reads:0.125	Strand:-
TCTTGAGAAATCACACCTGCTTGCT
>Location:NODE_388156_length_1812_cov_24.704746	Coordinate:608	Reads:1	Hits:1	Allocated_reads:1	Strand:-
GCTCTTGAGAAATCACACCTGCTTG
>Location:NODE_388156_length_1812_cov_24.704746	Coordinate:610	Reads:1	Hits:1	Allocated_reads:1	Strand:-
TACAAAGCTCTTGAGAAATCACACCTGCT
>Location:NODE_388156_length_1812_cov_24.704746	Coordinate:611	Reads:1	Hits:1	Allocated_reads:1	Strand:-
CAAAGCTCTTGAGAAATCACACCTGC
>Location:NODE_388156_length_1812_cov_24.704746	Coordinate:611	Reads:2	Hits:1	Allocated_reads:2	Strand:+
GCAGGTGTGATTTCTCAAGAGCTTT
>Location:NODE_388156_length_1812_cov_24.704746	Coordinate:612	Reads:1	Hits:1	Allocated_reads:1	Strand:+
CAGGTGTGATTTCTCAAGAGCTTTGT
>Location:NODE_388156_length_1812_cov_24.704746	Coordinate:613	Reads:1	Hits:1	Allocated_reads:1	Strand:-
TACAAAGCTCTTGAGAAATCACACCT
>Location:NODE_388156_length_1812_cov_24.704746	Coordinate:614	Reads:2	Hits:1	Allocated_reads:2	Strand:-
AGAATACAAAGCTCTTGAGAAATCACACC
>Location:NODE_388156_length_1812_cov_24.704746	Coordinate:614	Reads:1	Hits:1	Allocated_reads:1	Strand:+
GGTGTGATTTCTCAAGAGCTTTGTATTC
>Location:NODE_388156_length_1812_cov_24.704746	Coordinate:614	Reads:2	Hits:1	Allocated_reads:2	Strand:+
GGTGTGATTTCTCAAGAGCTTTGTATTCT
>Location:NODE_388156_length_1812_cov_24.704746	Coordinate:614	Reads:1	Hits:1	Allocated_reads:1	Strand:+
GGTGTGATTTCTCAAGAGCTTTGTATTCTC
>Location:NODE_388156_length_1812_cov_24.704746	Coordinate:614	Reads:1	Hits:1	Allocated_reads:1	Strand:-
TACAAAGCTCTTGAGAAATCACACC
>Location:NODE_388156_length_1812_cov_24.704746	Coordinate:614	Reads:1	Hits:1	Allocated_reads:1	Strand:-
TTGTAGAGAATACAAAGCTCTTGAGAAATCACACC
>Location:NODE_388156_length_1812_cov_24.704746	Coordinate:615	Reads:1	Hits:1	Allocated_reads:1	Strand:+
GTGTGATTTCTCAAGAGCTTTGTAT
>Location:NODE_388156_length_1812_cov_24.704746	Coordinate:615	Reads:1	Hits:1	Allocated_reads:1	Strand:+
GTGTGATTTCTCAAGAGCTTTGTATTT
>Location:NODE_388156_length_1812_cov_24.704746	Coordinate:615	Reads:4	Hits:1	Allocated_reads:4	Strand:+
GTGTGATTTCTCAAGAGCTTTGTATTCT
>Location:NODE_388156_length_1812_cov_24.704746	Coordinate:616	Reads:1	Hits:1	Allocated_reads:1	Strand:+
TGTGATTTCTCAAGAGCTTTGTATTC
>Location:NODE_388156_length_1812_cov_24.704746	Coordinate:616	Reads:4	Hits:1	Allocated_reads:4	Strand:+
TGTGATTTCTCAAGAGCTTTGTATTCT
>Location:NODE_388156_length_1812_cov_24.704746	Coordinate:616	Reads:1	Hits:1	Allocated_reads:1	Strand:+
TGTGATTTCTCAAGAGCTTTGTATTCTC
>Location:NODE_388156_length_1812_cov_24.704746	Coordinate:617	Reads:1	Hits:1	Allocated_reads:1	Strand:+
GTGATTTCTCAAGAGCTTTGTATTCT
>Location:NODE_388156_length_1812_cov_24.704746	Coordinate:617	Reads:1	Hits:1	Allocated_reads:1	Strand:+
GTGATTTCTCAAGAGCTTTGTATTCTCT
>Location:NODE_388156_length_1812_cov_24.704746	Coordinate:618	Reads:1	Hits:1	Allocated_reads:1	Strand:+
TGATTTCTCAAGAGCTTTGTATTC
>Location:NODE_388156_length_1812_cov_24.704746	Coordinate:618	Reads:19	Hits:1	Allocated_reads:19	Strand:+
TGATTTCTCAAGAGCTTTGTATTCT
>Location:NODE_388156_length_1812_cov_24.704746	Coordinate:618	Reads:1	Hits:1	Allocated_reads:1	Strand:+
TGATTTCTCAAGAGCTTTGTATTCTC
>Location:NODE_388156_length_1812_cov_24.704746	Coordinate:618	Reads:7	Hits:1	Allocated_reads:7	Strand:+
TGATTTCTCAAGAGCTTTGTATTCTCT
>Location:NODE_388156_length_1812_cov_24.704746	Coordinate:619	Reads:3	Hits:1	Allocated_reads:3	Strand:+
GATTTCTCAAGAGCTTTGTATTCT
>Location:NODE_388156_length_1812_cov_24.704746	Coordinate:619	Reads:1	Hits:1	Allocated_reads:1	Strand:+
GATTTCTCAAGAGCTTTGTATTCTC
>Location:NODE_388156_length_1812_cov_24.704746	Coordinate:619	Reads:2	Hits:1	Allocated_reads:2	Strand:+
GATTTCTCAAGAGCTTTGTATTCTCT
>Location:NODE_388156_length_1812_cov_24.704746	Coordinate:620	Reads:1	Hits:1	Allocated_reads:1	Strand:+
ATTTCTCAAGAGCTTTGTATTCTCT
>Location:NODE_388156_length_1812_cov_24.704746	Coordinate:620	Reads:1	Hits:1	Allocated_reads:1	Strand:+
ATTTCTCAAGAGCTTTGTATTCTCTACA
>Location:NODE_388156_length_1812_cov_24.704746	Coordinate:620	Reads:1	Hits:1	Allocated_reads:1	Strand:-
TTGTAGAGAATACAAAGCTCTTGAGAAAT
>Location:NODE_388156_length_1812_cov_24.704746	Coordinate:621	Reads:11	Hits:1	Allocated_reads:11	Strand:+
TTTCTCAAGAGCTTTGTATTCTCT
>Location:NODE_388156_length_1812_cov_24.704746	Coordinate:622	Reads:1	Hits:1	Allocated_reads:1	Strand:-
TTGTAGAGAATACAAAGCTCTTGAGAA
>Location:NODE_388156_length_1812_cov_24.704746	Coordinate:622	Reads:1	Hits:1	Allocated_reads:1	Strand:-
TTGTAGAGAATACAAAGCTCTTGAGTT
>Location:NODE_388156_length_1812_cov_24.704746	Coordinate:626	Reads:1	Hits:1	Allocated_reads:1	Strand:-
TAAGAAACGACCTTGTAGAGAATACAAAGCTCTTT
>Location:NODE_388156_length_1812_cov_24.704746	Coordinate:627	Reads:1	Hits:1	Allocated_reads:1	Strand:-
ACCTTGTAGAGAATACAAAGCTCTT
>Location:NODE_388156_length_1812_cov_24.704746	Coordinate:627	Reads:1	Hits:1	Allocated_reads:1	Strand:-
CGACCTTGTAGAGAATACAAAGCTCTT
>Location:NODE_388156_length_1812_cov_24.704746	Coordinate:627	Reads:1	Hits:1	Allocated_reads:1	Strand:-
GAAACGACCTTGTAGAGAATACAAAGCTCTT
>Location:NODE_388156_length_1812_cov_24.704746	Coordinate:627	Reads:1	Hits:1	Allocated_reads:1	Strand:-
TAAGAAACGACCTTGTAGAGAATACAAAGCTCTT
>Location:NODE_388156_length_1812_cov_24.704746	Coordinate:628	Reads:7	Hits:1	Allocated_reads:7	Strand:-
AACGACCTTGTAGAGAATACAAAGCTCT
>Location:NODE_388156_length_1812_cov_24.704746	Coordinate:628	Reads:2	Hits:1	Allocated_reads:2	Strand:-
AGAAACGACCTTGTAGAGAATACAAAGCTCT
>Location:NODE_388156_length_1812_cov_24.704746	Coordinate:628	Reads:4	Hits:1	Allocated_reads:4	Strand:-
CGACCTTGTAGAGAATACAAAGCTCT
>Location:NODE_388156_length_1812_cov_24.704746	Coordinate:628	Reads:7	Hits:1	Allocated_reads:7	Strand:-
GAAACGACCTTGTAGAGAATACAAAGCTCT
>Location:NODE_388156_length_1812_cov_24.704746	Coordinate:628	Reads:3	Hits:1	Allocated_reads:3	Strand:-
TAAGAAACGACCTTGTAGAGAATACAAAGCTCT
>Location:NODE_388156_length_1812_cov_24.704746	Coordinate:630	Reads:4	Hits:1	Allocated_reads:4	Strand:-
TAAGAAACGACCTTGTAGAGAATACAAAGCT
>Location:NODE_388156_length_1812_cov_24.704746	Coordinate:631	Reads:1	Hits:1	Allocated_reads:1	Strand:-
AAACGACCTTGTAGAGAATACAAAGC
>Location:NODE_388156_length_1812_cov_24.704746	Coordinate:631	Reads:17	Hits:1	Allocated_reads:17	Strand:-
AAGAAACGACCTTGTAGAGAATACAAAGC
>Location:NODE_388156_length_1812_cov_24.704746	Coordinate:631	Reads:24	Hits:1	Allocated_reads:24	Strand:-
AGAAACGACCTTGTAGAGAATACAAAGC
>Location:NODE_388156_length_1812_cov_24.704746	Coordinate:631	Reads:8	Hits:1	Allocated_reads:8	Strand:-
GAAACGACCTTGTAGAGAATACAAAGC
>Location:NODE_388156_length_1812_cov_24.704746	Coordinate:631	Reads:9	Hits:1	Allocated_reads:9	Strand:-
GTAAGAAACGACCTTGTAGAGAATACAAAGC
>Location:NODE_388156_length_1812_cov_24.704746	Coordinate:631	Reads:1	Hits:1	Allocated_reads:1	Strand:-
TAAGAAACGACCTTGTAGAGAATACAAAAC
>Location:NODE_388156_length_1812_cov_24.704746	Coordinate:631	Reads:1	Hits:1	Allocated_reads:1	Strand:-
TAAGAAACGACCTTGTAGAGAATACAATGC
>Location:NODE_388156_length_1812_cov_24.704746	Coordinate:631	Reads:1	Hits:1	Allocated_reads:1	Strand:-
TAAGAAACGACCTTGTAGAGATTACAAAGC
>Location:NODE_388156_length_1812_cov_24.704746	Coordinate:631	Reads:3	Hits:1	Allocated_reads:3	Strand:-
TAAGAAACGACCTTGTAGAGAATTCAAAGC
>Location:NODE_388156_length_1812_cov_24.704746	Coordinate:631	Reads:597	Hits:1	Allocated_reads:597	Strand:-
TAAGAAACGACCTTGTAGAGAATACAAAGC
>Location:NODE_388156_length_1812_cov_24.704746	Coordinate:632	Reads:1	Hits:3	Allocated_reads:0.333333333333333	Strand:-
AGAAACGACCTTGTAGAGAATACAAGC
>Location:NODE_388156_length_1812_cov_24.704746	Coordinate:632	Reads:1	Hits:3	Allocated_reads:0.333333333333333	Strand:-
GTAAGAAACGACCTTGTAGAGAATACAAAA
>Location:NODE_388156_length_1812_cov_24.704746	Coordinate:632	Reads:1	Hits:3	Allocated_reads:0.333333333333333	Strand:-
TAAGAAACGACCTTGTAGAGAATACAATT
>Location:NODE_388156_length_1812_cov_24.704746	Coordinate:633	Reads:1	Hits:3	Allocated_reads:0.333333333333333	Strand:-
AAGAAACGACCTTGTAGAGAATACAAA
>Location:NODE_388156_length_1812_cov_24.704746	Coordinate:633	Reads:7	Hits:3	Allocated_reads:2.33333333333333	Strand:-
TAAGAAACGACCTTGTAGAGAATACAAA
>Location:NODE_388156_length_1812_cov_24.704746	Coordinate:634	Reads:3	Hits:3	Allocated_reads:1	Strand:-
GTAAGAAACGACCTTGTAGAGAATACAA
>Location:NODE_388156_length_1812_cov_24.704746	Coordinate:634	Reads:19	Hits:3	Allocated_reads:6.33333333333333	Strand:-
TAAGAAACGACCTTGTAGAGAATACAA
>Location:NODE_388156_length_1812_cov_24.704746	Coordinate:635	Reads:4	Hits:3	Allocated_reads:1.33333333333333	Strand:-
AAGAAACGACCTTGTAGAGAATACA
>Location:NODE_388156_length_1812_cov_24.704746	Coordinate:635	Reads:1	Hits:3	Allocated_reads:0.333333333333333	Strand:-
AAGAGTAAGAAACGACCTTGTAGAGAATACA
>Location:NODE_388156_length_1812_cov_24.704746	Coordinate:635	Reads:1	Hits:3	Allocated_reads:0.333333333333333	Strand:-
AGAAACGACCTTGTAGAGAATACA
>Location:NODE_388156_length_1812_cov_24.704746	Coordinate:635	Reads:25	Hits:3	Allocated_reads:8.33333333333333	Strand:-
GTAAGAAACGACCTTGTAGAGAATACA
>Location:NODE_388156_length_1812_cov_24.704746	Coordinate:635	Reads:1	Hits:5	Allocated_reads:0.2	Strand:-
TAAGAAACGACCTTGTAGAGAAAACA
>Location:NODE_388156_length_1812_cov_24.704746	Coordinate:635	Reads:1	Hits:3	Allocated_reads:0.333333333333333	Strand:-
TAAGAAACGACCTTGTAGAGAATACT
>Location:NODE_388156_length_1812_cov_24.704746	Coordinate:635	Reads:172	Hits:3	Allocated_reads:57.3333333333333	Strand:-
TAAGAAACGACCTTGTAGAGAATACA
>Location:NODE_388156_length_1812_cov_24.704746	Coordinate:636	Reads:2	Hits:3	Allocated_reads:0.666666666666667	Strand:-
GTAAGAAACGACCTTGTAGAGAATAC
>Location:NODE_388156_length_1812_cov_24.704746	Coordinate:636	Reads:7	Hits:3	Allocated_reads:2.33333333333333	Strand:-
TAAGAAACGACCTTGTAGAGAATAC
>Location:NODE_388156_length_1812_cov_24.704746	Coordinate:637	Reads:3	Hits:3	Allocated_reads:1	Strand:-
AGAGTAAGAAACGACCTTGTAGAGAATA
>Location:NODE_388156_length_1812_cov_24.704746	Coordinate:637	Reads:1	Hits:3	Allocated_reads:0.333333333333333	Strand:-
GTAAGAAACGACCTTGTAGAGAATA
>Location:NODE_388156_length_1812_cov_24.704746	Coordinate:637	Reads:7	Hits:3	Allocated_reads:2.33333333333333	Strand:-
TAAGAAACGACCTTGTAGAGAATA
>Location:NODE_388156_length_1812_cov_24.704746	Coordinate:637	Reads:1	Hits:3	Allocated_reads:0.333333333333333	Strand:+
TATTCTCTACAAGGTCGTTTCTTACTCT
>Location:NODE_388156_length_1812_cov_24.704746	Coordinate:637	Reads:1	Hits:3	Allocated_reads:0.333333333333333	Strand:+
TATTCTCTACAAGGTCGTTTCTTACTCTTG
>Location:NODE_388156_length_1812_cov_24.704746	Coordinate:638	Reads:2	Hits:3	Allocated_reads:0.666666666666667	Strand:-
AGAGTAAGAAACGACCTTGTAGAGAAT
>Location:NODE_388156_length_1812_cov_24.704746	Coordinate:638	Reads:1	Hits:3	Allocated_reads:0.333333333333333	Strand:+
ATTCTCTACAAGGTCGTTTCTTACT
>Location:NODE_388156_length_1812_cov_24.704746	Coordinate:638	Reads:1	Hits:3	Allocated_reads:0.333333333333333	Strand:+
ATTCTCTACAAGGTCGTTTCTTACTCTT
>Location:NODE_388156_length_1812_cov_24.704746	Coordinate:638	Reads:1	Hits:3	Allocated_reads:0.333333333333333	Strand:-
GAGTAAGAAACGACCTTGTAGAGAAT
>Location:NODE_388156_length_1812_cov_24.704746	Coordinate:638	Reads:4	Hits:3	Allocated_reads:1.33333333333333	Strand:-
GTAAGAAACGACCTTGTAGAGAAT
>Location:NODE_388156_length_1812_cov_24.704746	Coordinate:639	Reads:1	Hits:3	Allocated_reads:0.333333333333333	Strand:-
AAGAGTAAGAAACGACCTTGTAGAGAA
>Location:NODE_388156_length_1812_cov_24.704746	Coordinate:639	Reads:2	Hits:3	Allocated_reads:0.666666666666667	Strand:-
AGAGTAAGAAACGACCTTGTAGAGAA
>Location:NODE_388156_length_1812_cov_24.704746	Coordinate:639	Reads:1	Hits:3	Allocated_reads:0.333333333333333	Strand:-
CCAAGAGTAAGAAACGACCTTGTAGAGAA
>Location:NODE_388156_length_1812_cov_24.704746	Coordinate:639	Reads:1	Hits:3	Allocated_reads:0.333333333333333	Strand:-
CCCAAGAGTAAGAAACGACCTTGTAGAGAA
>Location:NODE_388156_length_1812_cov_24.704746	Coordinate:639	Reads:3	Hits:3	Allocated_reads:1	Strand:+
TTCTCTACAAGGTCGTTTCTTACT
>Location:NODE_388156_length_1812_cov_24.704746	Coordinate:639	Reads:2	Hits:3	Allocated_reads:0.666666666666667	Strand:+
TTCTCTACAAGGTCGTTTCTTACTC
>Location:NODE_388156_length_1812_cov_24.704746	Coordinate:639	Reads:4	Hits:3	Allocated_reads:1.33333333333333	Strand:+
TTCTCTACAAGGTCGTTTCTTACTCT
>Location:NODE_388156_length_1812_cov_24.704746	Coordinate:639	Reads:1	Hits:3	Allocated_reads:0.333333333333333	Strand:+
TTCTCTACAAGGTCGTTTCTTACTCTT
>Location:NODE_388156_length_1812_cov_24.704746	Coordinate:639	Reads:1	Hits:3	Allocated_reads:0.333333333333333	Strand:+
TTCTCTACAAGGTCGTTTCTTACGCTTG
>Location:NODE_388156_length_1812_cov_24.704746	Coordinate:639	Reads:8	Hits:3	Allocated_reads:2.66666666666667	Strand:+
TTCTCTACAAGGTCGTTTCTTACTCTTG
>Location:NODE_388156_length_1812_cov_24.704746	Coordinate:640	Reads:2	Hits:3	Allocated_reads:0.666666666666667	Strand:-
AGAGTAAGAAACGACCTTGTAGAGT
>Location:NODE_388156_length_1812_cov_24.704746	Coordinate:640	Reads:2	Hits:3	Allocated_reads:0.666666666666667	Strand:-
GAGTAAGAAACGACCTTGTAGAGT
>Location:NODE_388156_length_1812_cov_24.704746	Coordinate:640	Reads:1	Hits:3	Allocated_reads:0.333333333333333	Strand:+
TCTCTACAAGGTCGTTTCTTACTCTTG
>Location:NODE_388156_length_1812_cov_24.704746	Coordinate:641	Reads:1	Hits:3	Allocated_reads:0.333333333333333	Strand:-
AGAGTAAGAAACGACCTTGTAGAG
>Location:NODE_388156_length_1812_cov_24.704746	Coordinate:641	Reads:1	Hits:3	Allocated_reads:0.333333333333333	Strand:+
CTCTACAAGGTCGTTTCTTACTCTTG
>Location:NODE_388156_length_1812_cov_24.704746	Coordinate:642	Reads:6	Hits:3	Allocated_reads:2	Strand:+
TCTACAAGGTCGTTTCTTACTCTTG
>Location:NODE_388156_length_1812_cov_24.704746	Coordinate:643	Reads:1	Hits:3	Allocated_reads:0.333333333333333	Strand:+
CTACAAGGTCGTTTCTTACTCTTG
>Location:NODE_388156_length_1812_cov_24.704746	Coordinate:644	Reads:1	Hits:3	Allocated_reads:0.333333333333333	Strand:+
TACAAGGTCGTTTCTTACTCTTGGGTGGCG
>Location:NODE_388156_length_1812_cov_24.704746	Coordinate:646	Reads:1	Hits:6	Allocated_reads:0.166666666666667	Strand:+
CAAGGTCGTTTCTTACTCTTGGGT
>Location:NODE_388156_length_1812_cov_24.704746	Coordinate:646	Reads:1	Hits:6	Allocated_reads:0.166666666666667	Strand:+
CAAGGTCGTTTCTTACTCTTGGGTGGCGGT
>Location:NODE_388156_length_1812_cov_24.704746	Coordinate:647	Reads:3	Hits:6	Allocated_reads:0.5	Strand:-
CACCCAAGAGTAAGAAACGACCTT
>Location:NODE_388156_length_1812_cov_24.704746	Coordinate:648	Reads:1	Hits:6	Allocated_reads:0.166666666666667	Strand:-
AACCGCCACCCAAGAGTAAGAAACGACCT
>Location:NODE_388156_length_1812_cov_24.704746	Coordinate:648	Reads:1	Hits:6	Allocated_reads:0.166666666666667	Strand:-
CCGCCACCCAAGAGTAAGAAACGACCT
>Location:NODE_388156_length_1812_cov_24.704746	Coordinate:651	Reads:1	Hits:6	Allocated_reads:0.166666666666667	Strand:+
TCGTTTCTTACTCTTGGGTGGCGGTT
>Location:NODE_388156_length_1812_cov_24.704746	Coordinate:651	Reads:1	Hits:6	Allocated_reads:0.166666666666667	Strand:+
TCGTTTCTTACTCTTGGGTGGCGGTTTCC
>Location:NODE_388156_length_1812_cov_24.704746	Coordinate:653	Reads:1	Hits:12	Allocated_reads:0.0833333333333333	Strand:-
AGCAGGAAACCGCCACCCAAGAGTAAGAAAC
>Location:NODE_388156_length_1812_cov_24.704746	Coordinate:654	Reads:1	Hits:13	Allocated_reads:0.0769230769230769	Strand:+
TTTCTTACTCTTGGGTGGCGGTTTCC
>Location:NODE_388156_length_1812_cov_24.704746	Coordinate:654	Reads:1	Hits:12	Allocated_reads:0.0833333333333333	Strand:+
TTTCTTACTCTTGGGTGGCGGTTTCCTGC
>Location:NODE_388156_length_1812_cov_24.704746	Coordinate:655	Reads:4	Hits:13	Allocated_reads:0.307692307692308	Strand:+
TTCTTACTCTTGGGTGGCGGTTTCC
>Location:NODE_388156_length_1812_cov_24.704746	Coordinate:656	Reads:1	Hits:15	Allocated_reads:0.0666666666666667	Strand:+
TCTTACTCTTGGGTGGCGGTTTCC
>Location:NODE_388156_length_1812_cov_24.704746	Coordinate:656	Reads:1	Hits:15	Allocated_reads:0.0666666666666667	Strand:+
TCTTACTCTTGGGTGGCGGTTTCCTG
>Location:NODE_388156_length_1812_cov_24.704746	Coordinate:657	Reads:1	Hits:15	Allocated_reads:0.0666666666666667	Strand:+
CTTACTCTTGGGTGGCGGTTTCCT
>Location:NODE_388156_length_1812_cov_24.704746	Coordinate:657	Reads:1	Hits:14	Allocated_reads:0.0714285714285714	Strand:+
CTTACTCTTGGGTGGCGGTTTCCTGC
>Location:NODE_388156_length_1812_cov_24.704746	Coordinate:659	Reads:1	Hits:5	Allocated_reads:0.2	Strand:-
AATGTCAGCAGCAGGAAACCGCCACCCAAGAGTA
>Location:NODE_388156_length_1812_cov_24.704746	Coordinate:659	Reads:1	Hits:14	Allocated_reads:0.0714285714285714	Strand:+
TACTCTTGGGTGGCGGTTTCCTGC
>Location:NODE_388156_length_1812_cov_24.704746	Coordinate:660	Reads:1	Hits:13	Allocated_reads:0.0769230769230769	Strand:-
CAGCAGCAGGAAACCGCCACCCAAGAGT
>Location:NODE_388156_length_1812_cov_24.704746	Coordinate:661	Reads:1	Hits:13	Allocated_reads:0.0769230769230769	Strand:-
GCAGCAGGAAACCGCCACCCAAGAG
>Location:NODE_388156_length_1812_cov_24.704746	Coordinate:662	Reads:1	Hits:15	Allocated_reads:0.0666666666666667	Strand:-
TCAGCAGCAGGAAACCGCCACCCAAGA
>Location:NODE_388156_length_1812_cov_24.704746	Coordinate:663	Reads:1	Hits:15	Allocated_reads:0.0666666666666667	Strand:-
TCAGCAGCAGGAAACCGCCACCCAAG
>Location:NODE_388156_length_1812_cov_24.704746	Coordinate:665	Reads:1	Hits:5	Allocated_reads:0.2	Strand:-
TTAAATGTCAGCAGCAGGAAACCGCCACCCA
>Location:NODE_388156_length_1812_cov_24.704746	Coordinate:666	Reads:1	Hits:15	Allocated_reads:0.0666666666666667	Strand:-
GTCAGCAGCAGGAAACCGCCACCC
>Location:NODE_388156_length_1812_cov_24.704746	Coordinate:666	Reads:2	Hits:5	Allocated_reads:0.4	Strand:-
TAAATGTCAGCAGCAGGAAACCGCCACCC
>Location:NODE_388156_length_1812_cov_24.704746	Coordinate:667	Reads:1	Hits:5	Allocated_reads:0.2	Strand:-
ATTAAATGTCAGCAGCAGGAAACCGCCACC
>Location:NODE_388156_length_1812_cov_24.704746	Coordinate:667	Reads:4	Hits:5	Allocated_reads:0.8	Strand:-
TAAATGTCAGCAGCAGGAAACCGCCACC
>Location:NODE_388156_length_1812_cov_24.704746	Coordinate:667	Reads:1	Hits:15	Allocated_reads:0.0666666666666667	Strand:-
TGTCAGCAGCAGGAAACCGCCACC
>Location:NODE_388156_length_1812_cov_24.704746	Coordinate:667	Reads:6	Hits:5	Allocated_reads:1.2	Strand:-
TTAAATGTCAGCAGCAGGAAACCGCCACC
>Location:NODE_388156_length_1812_cov_24.704746	Coordinate:668	Reads:2	Hits:5	Allocated_reads:0.4	Strand:-
TTAAATGTCAGCAGCAGGAAACCGCCAC
>Location:NODE_388156_length_1812_cov_24.704746	Coordinate:670	Reads:1	Hits:1	Allocated_reads:1	Strand:-
CATTAAATGTCAGCAGCAGGAAACCGCC
>Location:NODE_388156_length_1812_cov_24.704746	Coordinate:670	Reads:2	Hits:5	Allocated_reads:0.4	Strand:-
TAAATGTCAGCAGCAGGAAACCGCC
>Location:NODE_388156_length_1812_cov_24.704746	Coordinate:670	Reads:1	Hits:5	Allocated_reads:0.2	Strand:-
TTAAATGTCAGCAGCAGGAAACCGCC
>Location:NODE_388156_length_1812_cov_24.704746	Coordinate:671	Reads:1	Hits:1	Allocated_reads:1	Strand:-
ACATTAAATGTCAGCAGCAGGAAACCGC
>Location:NODE_388156_length_1812_cov_24.704746	Coordinate:671	Reads:1	Hits:1	Allocated_reads:1	Strand:-
CACATTAAATGTCAGCAGCAGGAAACCGC
>Location:NODE_388156_length_1812_cov_24.704746	Coordinate:671	Reads:1	Hits:5	Allocated_reads:0.2	Strand:-
TAAATGTCAGCAGCAGGAAACCGC
>Location:NODE_388156_length_1812_cov_24.704746	Coordinate:678	Reads:1	Hits:1	Allocated_reads:1	Strand:+
CCTGCTGCTGACATTTAATGTGAAG
>Location:NODE_388156_length_1812_cov_24.704746	Coordinate:683	Reads:1	Hits:1	Allocated_reads:1	Strand:-
TGTTTGCCTTCACATTAAATGTCAGCA
>Location:NODE_388156_length_1812_cov_24.704746	Coordinate:687	Reads:1	Hits:1	Allocated_reads:1	Strand:-
TCACTGTTTGCCTTCACATTAAATGTC
>Location:NODE_388156_length_1812_cov_24.704746	Coordinate:688	Reads:1	Hits:1	Allocated_reads:1	Strand:-
TCACTGTTTGCCTTCACATTAAATGT
>Location:NODE_388156_length_1812_cov_24.704746	Coordinate:689	Reads:1	Hits:1	Allocated_reads:1	Strand:-
ATTATCACTGTTTGCCTTCACATTAAATG
>Location:NODE_388156_length_1812_cov_24.704746	Coordinate:692	Reads:1	Hits:2	Allocated_reads:0.5	Strand:+
TTAATGTGAAGGCAAACAGTGATAATGT
>Location:NODE_388156_length_1812_cov_24.704746	Coordinate:693	Reads:1	Hits:2	Allocated_reads:0.5	Strand:-
ACATTATCACTGTTTGCCTTCACATTA
>Location:NODE_388156_length_1812_cov_24.704746	Coordinate:693	Reads:2	Hits:2	Allocated_reads:1	Strand:+
TAATGTGAAGGCAAACAGTGATAATGT
>Location:NODE_388156_length_1812_cov_24.704746	Coordinate:695	Reads:1	Hits:2	Allocated_reads:0.5	Strand:-
CACATTATCACTGTTTGCCTTCACAT
>Location:NODE_388156_length_1812_cov_24.704746	Coordinate:696	Reads:2	Hits:2	Allocated_reads:1	Strand:-
ACATTATCACTGTTTGCCTTCACA
>Location:NODE_388156_length_1812_cov_24.704746	Coordinate:696	Reads:3	Hits:2	Allocated_reads:1.5	Strand:-
TGCCTTCACATTATCACTGTTTGCCTTCACA
>Location:NODE_388156_length_1812_cov_24.704746	Coordinate:696	Reads:3	Hits:2	Allocated_reads:1.5	Strand:+
TGTGAAGGCAAACAGTGATAATGT
>Location:NODE_388156_length_1812_cov_24.704746	Coordinate:696	Reads:1	Hits:2	Allocated_reads:0.5	Strand:+
TGTGAAGGCAAACAGTGATAATGTGAAGGCAT
>Location:NODE_388156_length_1812_cov_24.704746	Coordinate:698	Reads:6	Hits:2	Allocated_reads:3	Strand:-
TGCCTTCACATTATCACTGTTTGCCTTCA
>Location:NODE_388156_length_1812_cov_24.704746	Coordinate:699	Reads:1	Hits:2	Allocated_reads:0.5	Strand:+
GAAGGCAAACAGTGATAATGTGAA
>Location:NODE_388156_length_1812_cov_24.704746	Coordinate:700	Reads:1	Hits:2	Allocated_reads:0.5	Strand:+
AAGGCAAACAGTGATAATGTGAAGGCAAAC
>Location:NODE_388156_length_1812_cov_24.704746	Coordinate:700	Reads:1	Hits:2	Allocated_reads:0.5	Strand:-
TGCCTTCACATTATCACTGTTTGCCTT
>Location:NODE_388156_length_1812_cov_24.704746	Coordinate:701	Reads:1	Hits:2	Allocated_reads:0.5	Strand:-
GCCTTCACATTATCACTGTTTGCCT
>Location:NODE_388156_length_1812_cov_24.704746	Coordinate:701	Reads:11	Hits:2	Allocated_reads:5.5	Strand:-
TGCCTTCACATTATCACTGTTTGCCT
>Location:NODE_388156_length_1812_cov_24.704746	Coordinate:702	Reads:1	Hits:2	Allocated_reads:0.5	Strand:-
TGCCTTCACATTATCACTGTTTGCC
>Location:NODE_388156_length_1812_cov_24.704746	Coordinate:704	Reads:1	Hits:2	Allocated_reads:0.5	Strand:+
CAAACAGTGATAATGTGAAGGCAAACAGTT
>Location:NODE_388156_length_1812_cov_24.704746	Coordinate:710	Reads:1	Hits:2	Allocated_reads:0.5	Strand:-
TAACGGAAACTGTTTGCCTTCACATTATCAC
>Location:NODE_388156_length_1812_cov_24.704746	Coordinate:711	Reads:1	Hits:7	Allocated_reads:0.142857142857143	Strand:+
TGATAATGTGAAGGCAAACAGTTTCC
>Location:NODE_388156_length_1812_cov_24.704746	Coordinate:712	Reads:2	Hits:7	Allocated_reads:0.285714285714286	Strand:-
TAACGGAAACTGTTTGCCTTCACATTATC
>Location:NODE_388156_length_1812_cov_24.704746	Coordinate:712	Reads:1	Hits:1	Allocated_reads:1	Strand:-
TGTAACGGAAACTGTTTGCCTTCACATTATC
>Location:NODE_388156_length_1812_cov_24.704746	Coordinate:715	Reads:1	Hits:11	Allocated_reads:0.0909090909090909	Strand:-
TAACGGAAACTGTTTGCCTTCACATT
>Location:NODE_388156_length_1812_cov_24.704746	Coordinate:716	Reads:1	Hits:2	Allocated_reads:0.5	Strand:-
CTGTAACGGAAACTGTTTGCCTTCACAT
>Location:NODE_388156_length_1812_cov_24.704746	Coordinate:716	Reads:1	Hits:11	Allocated_reads:0.0909090909090909	Strand:-
TAACGGAAACTGTTTGCCTTCACAT
>Location:NODE_388156_length_1812_cov_24.704746	Coordinate:717	Reads:1	Hits:2	Allocated_reads:0.5	Strand:-
CTGTAACGGAAACTGTTTGCCTTCACA
>Location:NODE_388156_length_1812_cov_24.704746	Coordinate:717	Reads:1	Hits:11	Allocated_reads:0.0909090909090909	Strand:-
TAACGGAAACTGTTTGCCTTCACA
>Location:NODE_388156_length_1812_cov_24.704746	Coordinate:717	Reads:2	Hits:2	Allocated_reads:1	Strand:+
TGTGAAGGCAAACAGTTTCCGTTAC
>Location:NODE_388156_length_1812_cov_24.704746	Coordinate:717	Reads:1	Hits:2	Allocated_reads:0.5	Strand:+
TGTGAAGGCAAACAGTTTCCGTTACAGAGTAGA
>Location:NODE_388156_length_1812_cov_24.704746	Coordinate:719	Reads:2	Hits:2	Allocated_reads:1	Strand:-
TACTCTGTAACGGAAACTGTTTGCCTTCA
>Location:NODE_388156_length_1812_cov_24.704746	Coordinate:719	Reads:1	Hits:2	Allocated_reads:0.5	Strand:+
TGAAGGCAAACAGTTTCCGTTACAGAGT
>Location:NODE_388156_length_1812_cov_24.704746	Coordinate:719	Reads:2	Hits:2	Allocated_reads:1	Strand:+
TGAAGGCAAACAGTTTCCGTTACAGAGTAGA
>Location:NODE_388156_length_1812_cov_24.704746	Coordinate:721	Reads:1	Hits:4	Allocated_reads:0.25	Strand:+
AAGGCAAACAGTTTCCGTTACAGAGTAG
>Location:NODE_388156_length_1812_cov_24.704746	Coordinate:721	Reads:1	Hits:4	Allocated_reads:0.25	Strand:+
AAGGCAAACAGTTTCCGTTACAGAGTAGA
>Location:NODE_388156_length_1812_cov_24.704746	Coordinate:721	Reads:1	Hits:4	Allocated_reads:0.25	Strand:-
TACTCTGTAACGGAAACTGTTTGCCTT
>Location:NODE_388156_length_1812_cov_24.704746	Coordinate:721	Reads:1	Hits:4	Allocated_reads:0.25	Strand:-
TCTACTCTGTAACGGAAACTGTTTGCCTT
>Location:NODE_388156_length_1812_cov_24.704746	Coordinate:722	Reads:1	Hits:4	Allocated_reads:0.25	Strand:+
AGGCAAACAGTTTCCGTTACAGAGT
>Location:NODE_388156_length_1812_cov_24.704746	Coordinate:722	Reads:1	Hits:4	Allocated_reads:0.25	Strand:-
CTACTCTGTAACGGAAACTGTTTGCCG
>Location:NODE_388156_length_1812_cov_24.704746	Coordinate:722	Reads:3	Hits:4	Allocated_reads:0.75	Strand:-
CTACTCTGTAACGGAAACTGTTTGCCT
>Location:NODE_388156_length_1812_cov_24.704746	Coordinate:722	Reads:24	Hits:4	Allocated_reads:6	Strand:-
TACTCTGTAACGGAAACTGTTTGCCT
>Location:NODE_388156_length_1812_cov_24.704746	Coordinate:722	Reads:2	Hits:4	Allocated_reads:0.5	Strand:-
TCTACTCTGTAACGGAAACTGTTTGCCT
>Location:NODE_388156_length_1812_cov_24.704746	Coordinate:722	Reads:10	Hits:4	Allocated_reads:2.5	Strand:-
TCTCTACTCTGTAACGGAAACTGTTTGCCT
>Location:NODE_388156_length_1812_cov_24.704746	Coordinate:723	Reads:1	Hits:4	Allocated_reads:0.25	Strand:+
GGCAAACAGTTTCCGTTACAGAGTAGA
>Location:NODE_388156_length_1812_cov_24.704746	Coordinate:723	Reads:2	Hits:4	Allocated_reads:0.5	Strand:-
TACTCTGTAACGGAAACTGTTTGCC
>Location:NODE_388156_length_1812_cov_24.704746	Coordinate:723	Reads:2	Hits:4	Allocated_reads:0.5	Strand:-
TCTCTACTCTGTAACGGAAACTGTTTGCC
>Location:NODE_388156_length_1812_cov_24.704746	Coordinate:724	Reads:1	Hits:4	Allocated_reads:0.25	Strand:+
GCAAACAGTTTCCGTTACAGAGTAGAGA
>Location:NODE_388156_length_1812_cov_24.704746	Coordinate:724	Reads:1	Hits:4	Allocated_reads:0.25	Strand:-
TACTCTGTAACGGAAACTGTTTGC
>Location:NODE_388156_length_1812_cov_24.704746	Coordinate:726	Reads:2	Hits:4	Allocated_reads:0.5	Strand:+
AAACAGTTTCCGTTACAGAGTAGAGAGC
>Location:NODE_388156_length_1812_cov_24.704746	Coordinate:726	Reads:2	Hits:4	Allocated_reads:0.5	Strand:-
TCTACTCTGTAACGGAAACTGTTT
>Location:NODE_388156_length_1812_cov_24.704746	Coordinate:727	Reads:1	Hits:4	Allocated_reads:0.25	Strand:+
AACAGTTTCCGTTACAGAGTAGAGA
>Location:NODE_388156_length_1812_cov_24.704746	Coordinate:727	Reads:1	Hits:4	Allocated_reads:0.25	Strand:+
AACAGTTTCCGTTACAGAGTAGAGAGC
>Location:NODE_388156_length_1812_cov_24.704746	Coordinate:727	Reads:1	Hits:4	Allocated_reads:0.25	Strand:-
TGGCTCTCTACTCTGTAACGGAAACTGTT
>Location:NODE_388156_length_1812_cov_24.704746	Coordinate:728	Reads:1	Hits:4	Allocated_reads:0.25	Strand:-
TGCTGGCTCTCTACTCTGTAACGGAAACTGT
>Location:NODE_388156_length_1812_cov_24.704746	Coordinate:728	Reads:1	Hits:4	Allocated_reads:0.25	Strand:-
TGGCTCTCTACTCTGTAACGGAAACTGT
>Location:NODE_388156_length_1812_cov_24.704746	Coordinate:729	Reads:1	Hits:4	Allocated_reads:0.25	Strand:+
CAGTTTCCGTTACAGAGTAGAGAGCC
>Location:NODE_388156_length_1812_cov_24.704746	Coordinate:730	Reads:1	Hits:4	Allocated_reads:0.25	Strand:-
TGCTGGCTCTCTACTCTGTAACGGAAACT
>Location:NODE_388156_length_1812_cov_24.704746	Coordinate:730	Reads:1	Hits:4	Allocated_reads:0.25	Strand:-
TGGCTCTCTACTCTGTAACGGAAACT
>Location:NODE_388156_length_1812_cov_24.704746	Coordinate:731	Reads:1	Hits:4	Allocated_reads:0.25	Strand:+
GTTTCCGTTACAGAGTAGAGAGCC
>Location:NODE_388156_length_1812_cov_24.704746	Coordinate:731	Reads:1	Hits:4	Allocated_reads:0.25	Strand:+
GTTTCCGTTACAGAGTAGAGAGCCAGC
>Location:NODE_388156_length_1812_cov_24.704746	Coordinate:733	Reads:2	Hits:4	Allocated_reads:0.5	Strand:+
TTCCGTTACAGAGTAGAGAGCCAGC
>Location:NODE_388156_length_1812_cov_24.704746	Coordinate:734	Reads:3	Hits:4	Allocated_reads:0.75	Strand:+
TCCGTTACAGAGTAGAGAGCCAGC
>Location:NODE_388156_length_1812_cov_24.704746	Coordinate:734	Reads:1	Hits:4	Allocated_reads:0.25	Strand:+
TCCGTTACAGAGTAGAGAGCCAGCAAT
>Location:NODE_388156_length_1812_cov_24.704746	Coordinate:735	Reads:1	Hits:4	Allocated_reads:0.25	Strand:+
CCGTTACAGAGTAGAGAGCCAGCAATT
>Location:NODE_388156_length_1812_cov_24.704746	Coordinate:735	Reads:2	Hits:4	Allocated_reads:0.5	Strand:-
TTGCTGGCTCTCTACTCTGTAACGG
>Location:NODE_388156_length_1812_cov_24.704746	Coordinate:738	Reads:3	Hits:4	Allocated_reads:0.75	Strand:+
TTACAGAGTAGAGAGCCAGCAATT
>Location:NODE_388156_length_1812_cov_24.704746	Coordinate:738	Reads:1	Hits:4	Allocated_reads:0.25	Strand:+
TTACAGAGTAGAGAGCCAGCAATTA
>Location:NODE_388156_length_1812_cov_24.704746	Coordinate:738	Reads:1	Hits:4	Allocated_reads:0.25	Strand:+
TTACAGAGTAGAGAGCCAGCAATTAAAA
>Location:NODE_388156_length_1812_cov_24.704746	Coordinate:738	Reads:1	Hits:4	Allocated_reads:0.25	Strand:+
TTACAGAGTAGAGAGCCAGCAATTAAAAT
>Location:NODE_388156_length_1812_cov_24.704746	Coordinate:738	Reads:1	Hits:4	Allocated_reads:0.25	Strand:+
TTACAGAGTAGAGAGCCAGCAATTAAAATA
>Location:NODE_388156_length_1812_cov_24.704746	Coordinate:738	Reads:1	Hits:4	Allocated_reads:0.25	Strand:+
TTACAGAGTAGAGAGCCAGCAATTAAAATATGC
>Location:NODE_388156_length_1812_cov_24.704746	Coordinate:739	Reads:1	Hits:4	Allocated_reads:0.25	Strand:+
TACAGAGTAGAGAGCCAGCAATTAAAAT
>Location:NODE_388156_length_1812_cov_24.704746	Coordinate:740	Reads:1	Hits:4	Allocated_reads:0.25	Strand:+
ACAGAGTAGAGAGCCAGCAATTAA
>Location:NODE_388156_length_1812_cov_24.704746	Coordinate:740	Reads:1	Hits:4	Allocated_reads:0.25	Strand:+
ACAGAGTAGAGAGCCAGCAATTAAAATAT
>Location:NODE_388156_length_1812_cov_24.704746	Coordinate:740	Reads:1	Hits:4	Allocated_reads:0.25	Strand:+
ACAGAGTAGAGAGCCAGCAATTAAAAAAAT
>Location:NODE_388156_length_1812_cov_24.704746	Coordinate:741	Reads:1	Hits:4	Allocated_reads:0.25	Strand:+
CAGAGTAGAGAGCCAGCAATTAAAATATG
>Location:NODE_388156_length_1812_cov_24.704746	Coordinate:741	Reads:5	Hits:4	Allocated_reads:1.25	Strand:+
CAGAGTAGAGAGCCAGCAATTAAAATATGC
>Location:NODE_388156_length_1812_cov_24.704746	Coordinate:742	Reads:2	Hits:5	Allocated_reads:0.4	Strand:+
AGAGTAGAGAGCCAGCAATTAAAAT
>Location:NODE_388156_length_1812_cov_24.704746	Coordinate:742	Reads:1	Hits:5	Allocated_reads:0.2	Strand:+
AGAGTAGAGAGCCAGCAATTAAAATA
>Location:NODE_388156_length_1812_cov_24.704746	Coordinate:742	Reads:1	Hits:5	Allocated_reads:0.2	Strand:+
AGAGTAGAGAGCCAGCAATTAAAATAT
>Location:NODE_388156_length_1812_cov_24.704746	Coordinate:742	Reads:1	Hits:5	Allocated_reads:0.2	Strand:+
AGAGTAGAGAGCCAGCAATTAAAATATG
>Location:NODE_388156_length_1812_cov_24.704746	Coordinate:742	Reads:18	Hits:5	Allocated_reads:3.6	Strand:+
AGAGTAGAGAGCCAGCAATTAAAATATGC
>Location:NODE_388156_length_1812_cov_24.704746	Coordinate:742	Reads:6	Hits:5	Allocated_reads:1.2	Strand:+
AGAGTAGAGAGCCAGCAATTAAAATATGCA
>Location:NODE_388156_length_1812_cov_24.704746	Coordinate:742	Reads:1	Hits:5	Allocated_reads:0.2	Strand:+
AGAGTAGAGAGCCAGCAATTAAAATATGCAGC
>Location:NODE_388156_length_1812_cov_24.704746	Coordinate:743	Reads:3	Hits:5	Allocated_reads:0.6	Strand:+
GAGTAGAGAGCCAGCAATTAAAATATGC
>Location:NODE_388156_length_1812_cov_24.704746	Coordinate:743	Reads:3	Hits:5	Allocated_reads:0.6	Strand:+
GAGTAGAGAGCCAGCAATTAAAATATGCA
>Location:NODE_388156_length_1812_cov_24.704746	Coordinate:744	Reads:1	Hits:5	Allocated_reads:0.2	Strand:-
GCATATTTTAATTGCTGGCTCTCTACT
>Location:NODE_388156_length_1812_cov_24.704746	Coordinate:744	Reads:1	Hits:5	Allocated_reads:0.2	Strand:-
TGCATATTTTAATTGCTGGCTCTCTACT
>Location:NODE_388156_length_1812_cov_24.704746	Coordinate:745	Reads:1	Hits:5	Allocated_reads:0.2	Strand:+
GTAGAGAGCCAGCAATTAAAATATG
>Location:NODE_388156_length_1812_cov_24.704746	Coordinate:745	Reads:1	Hits:5	Allocated_reads:0.2	Strand:+
GTAGAGAGCCAGCAATTAAAATATGC
>Location:NODE_388156_length_1812_cov_24.704746	Coordinate:745	Reads:3	Hits:5	Allocated_reads:0.6	Strand:+
GTAGAGAGCCAGCAATTAAAATATGCA
>Location:NODE_388156_length_1812_cov_24.704746	Coordinate:745	Reads:1	Hits:5	Allocated_reads:0.2	Strand:+
GTAGAGAGCCAGCAATTAAAATATGCAGC
>Location:NODE_388156_length_1812_cov_24.704746	Coordinate:745	Reads:1	Hits:5	Allocated_reads:0.2	Strand:+
GTAGAGAGCCAGCAATTAAAATATGCAGCT
>Location:NODE_388156_length_1812_cov_24.704746	Coordinate:746	Reads:1	Hits:5	Allocated_reads:0.2	Strand:+
TAGAGAGCCAGCAATTAAAATATG
>Location:NODE_388156_length_1812_cov_24.704746	Coordinate:746	Reads:8	Hits:5	Allocated_reads:1.6	Strand:+
TAGAGAGCCAGCAATTAAAATATGC
>Location:NODE_388156_length_1812_cov_24.704746	Coordinate:746	Reads:4	Hits:5	Allocated_reads:0.8	Strand:+
TAGAGAGCCAGCAATTAAAATATGCA
>Location:NODE_388156_length_1812_cov_24.704746	Coordinate:746	Reads:2	Hits:5	Allocated_reads:0.4	Strand:+
TAGAGAGCCAGCAATTAAAATATGCAGC
>Location:NODE_388156_length_1812_cov_24.704746	Coordinate:747	Reads:1	Hits:6	Allocated_reads:0.166666666666667	Strand:+
AGAGAGCCAGCAATTAAAATATGC
>Location:NODE_388156_length_1812_cov_24.704746	Coordinate:752	Reads:1	Hits:12	Allocated_reads:0.0833333333333333	Strand:-
CTCAACCAGCTGCATATTTTAATTGCTGGC
>Location:NODE_388156_length_1812_cov_24.704746	Coordinate:755	Reads:4	Hits:12	Allocated_reads:0.333333333333333	Strand:-
TACTCAACCAGCTGCATATTTTAATTGCT
>Location:NODE_388156_length_1812_cov_24.704746	Coordinate:756	Reads:1	Hits:12	Allocated_reads:0.0833333333333333	Strand:-
TACTCAACCAGCTGCATATTTTAATTGC
>Location:NODE_388156_length_1812_cov_24.704746	Coordinate:759	Reads:1	Hits:9	Allocated_reads:0.111111111111111	Strand:-
TCTGTACTCAACCAGCTGCATATTTTAAT
>Location:NODE_388156_length_1812_cov_24.704746	Coordinate:766	Reads:1	Hits:10	Allocated_reads:0.1	Strand:-
TTTCTGTTCTGTACTCAACCAGCTGCATA
>Location:NODE_388156_length_1812_cov_24.704746	Coordinate:769	Reads:1	Hits:10	Allocated_reads:0.1	Strand:-
TTCTGTTCTGTACTCAACCAGCTGT
>Location:NODE_388156_length_1812_cov_24.704746	Coordinate:771	Reads:1	Hits:1	Allocated_reads:1	Strand:-
ACATTTCTGTTCTGTACTCAACCAGCT
>Location:NODE_388156_length_1812_cov_24.704746	Coordinate:771	Reads:1	Hits:1	Allocated_reads:1	Strand:+
AGCTGGTTGAGTACAGAACAGAAATGTAAAC
>Location:NODE_388156_length_1812_cov_24.704746	Coordinate:771	Reads:2	Hits:1	Allocated_reads:2	Strand:-
TACATTTCTGTTCTGTACTCAACCAGCT
>Location:NODE_388156_length_1812_cov_24.704746	Coordinate:771	Reads:1	Hits:10	Allocated_reads:0.1	Strand:-
TTTCTGTTCTGTACTCAACCAGCT
>Location:NODE_388156_length_1812_cov_24.704746	Coordinate:772	Reads:1	Hits:10	Allocated_reads:0.1	Strand:-
ATTTCTGTTCTGTACTCAACCAGC
>Location:NODE_388156_length_1812_cov_24.704746	Coordinate:772	Reads:1	Hits:1	Allocated_reads:1	Strand:-
CATTTCTGTTCTGTACTCAACCAGC
>Location:NODE_388156_length_1812_cov_24.704746	Coordinate:772	Reads:1	Hits:1	Allocated_reads:1	Strand:+
GCTGGTTGAGTACAGAACAGAAATGTAAAC
>Location:NODE_388156_length_1812_cov_24.704746	Coordinate:774	Reads:3	Hits:1	Allocated_reads:3	Strand:+
TGGTTGAGTACAGAACAGAAATGT
>Location:NODE_388156_length_1812_cov_24.704746	Coordinate:774	Reads:1	Hits:1	Allocated_reads:1	Strand:+
TGGTTGAGTACAGAACAGAAATGTA
>Location:NODE_388156_length_1812_cov_24.704746	Coordinate:774	Reads:14	Hits:1	Allocated_reads:14	Strand:+
TGGTTGAGTACAGAACAGAAATGTAAAC
>Location:NODE_388156_length_1812_cov_24.704746	Coordinate:774	Reads:2	Hits:1	Allocated_reads:2	Strand:+
TGGTTGAGTACAGAACAGAAATGTAAACA
>Location:NODE_388156_length_1812_cov_24.704746	Coordinate:778	Reads:1	Hits:1	Allocated_reads:1	Strand:+
TGAGTACAGAACAGAAATGTAAAA
>Location:NODE_388156_length_1812_cov_24.704746	Coordinate:778	Reads:118	Hits:1	Allocated_reads:118	Strand:+
TGAGTACAGAACAGAAATGTAAAC
>Location:NODE_388156_length_1812_cov_24.704746	Coordinate:778	Reads:1	Hits:1	Allocated_reads:1	Strand:+
TGAGTACAGAACAGAAATGTAAACA
>Location:NODE_388156_length_1812_cov_24.704746	Coordinate:780	Reads:1	Hits:1	Allocated_reads:1	Strand:-
AGAGTGTTTACATTTCTGTTCTGTACT
>Location:NODE_388156_length_1812_cov_24.704746	Coordinate:780	Reads:3	Hits:1	Allocated_reads:3	Strand:-
CTAAGAGTGTTTACATTTCTGTTCTGTACT
>Location:NODE_388156_length_1812_cov_24.704746	Coordinate:780	Reads:1	Hits:1	Allocated_reads:1	Strand:-
TAAGAGTGTTTACATTTCTGTTCAGTACT
>Location:NODE_388156_length_1812_cov_24.704746	Coordinate:780	Reads:4	Hits:1	Allocated_reads:4	Strand:-
TAAGAGTGTTTACATTTCTGTTCTGTACT
>Location:NODE_388156_length_1812_cov_24.704746	Coordinate:781	Reads:1	Hits:1	Allocated_reads:1	Strand:+
GTACAGAACAGAAATGTAAACACTCTT
>Location:NODE_388156_length_1812_cov_24.704746	Coordinate:782	Reads:2	Hits:1	Allocated_reads:2	Strand:+
TACAGAACAGAAATGTAAACACTC
>Location:NODE_388156_length_1812_cov_24.704746	Coordinate:782	Reads:2	Hits:1	Allocated_reads:2	Strand:+
TACAGAACAGAAATGTAAACACTCTTAGC
>Location:NODE_388156_length_1812_cov_24.704746	Coordinate:782	Reads:2	Hits:1	Allocated_reads:2	Strand:+
TACAGAACAGAAATGTAAACACTCTTAGCT
>Location:NODE_388156_length_1812_cov_24.704746	Coordinate:784	Reads:1	Hits:1	Allocated_reads:1	Strand:-
TAAGAGTGTTTACATTTCTGTTCTG
>Location:NODE_388156_length_1812_cov_24.704746	Coordinate:785	Reads:1	Hits:1	Allocated_reads:1	Strand:+
AGAACAGAAATGTAAACACTCTTAGCT
>Location:NODE_388156_length_1812_cov_24.704746	Coordinate:786	Reads:1	Hits:1	Allocated_reads:1	Strand:-
CAGCTAAGAGTGTTTACATTTCTGTTC
>Location:NODE_388156_length_1812_cov_24.704746	Coordinate:786	Reads:1	Hits:1	Allocated_reads:1	Strand:+
GAACAGAAATGTAAACACTCTTAGCT
>Location:NODE_388156_length_1812_cov_24.704746	Coordinate:786	Reads:1	Hits:1	Allocated_reads:1	Strand:-
TAATCAGCTAAGAGTGTTTACATTTCTGTTC
>Location:NODE_388156_length_1812_cov_24.704746	Coordinate:786	Reads:3	Hits:1	Allocated_reads:3	Strand:-
TCAGCTAAGAGTGTTTACATTTCTGTTC
>Location:NODE_388156_length_1812_cov_24.704746	Coordinate:787	Reads:1	Hits:1	Allocated_reads:1	Strand:+
AACAGAAATGTAAACACTCTTAGCT
>Location:NODE_388156_length_1812_cov_24.704746	Coordinate:787	Reads:1	Hits:1	Allocated_reads:1	Strand:-
TCAGCTAAGAGTGTTTACATTTCTGTT
>Location:NODE_388156_length_1812_cov_24.704746	Coordinate:788	Reads:1	Hits:1	Allocated_reads:1	Strand:-
TAATCAGCTAAGAGTGTTTACATTTCTGT
>Location:NODE_388156_length_1812_cov_24.704746	Coordinate:788	Reads:1	Hits:1	Allocated_reads:1	Strand:-
TCAGCTAAGAGTGTTTACATTTCTGT
>Location:NODE_388156_length_1812_cov_24.704746	Coordinate:790	Reads:1	Hits:1	Allocated_reads:1	Strand:-
AATAATCAGCTAAGAGTGTTTACATTTCT
>Location:NODE_388156_length_1812_cov_24.704746	Coordinate:790	Reads:1	Hits:1	Allocated_reads:1	Strand:+
AGAAATGTAAACACTCTTAGCTGATTATT
>Location:NODE_388156_length_1812_cov_24.704746	Coordinate:797	Reads:1	Hits:20	Allocated_reads:0.05	Strand:-
ATTCATATAATAATCAGCTAAGAGTGTTTA
>Location:NODE_388156_length_1812_cov_24.704746	Coordinate:799	Reads:1	Hits:21	Allocated_reads:0.0476190476190476	Strand:+
AACACTCTTAGCTGATTATTATATGAATA
>Location:NODE_388156_length_1812_cov_24.704746	Coordinate:801	Reads:2	Hits:19	Allocated_reads:0.105263157894737	Strand:+
CACTCTTAGCTGATTATTATATGAATAATA
>Location:NODE_388156_length_1812_cov_24.704746	Coordinate:826	Reads:1	Hits:1	Allocated_reads:1	Strand:+
TAATAAAACTTTTAAAAACAAAAATCCTCT
>Location:NODE_388156_length_1812_cov_24.704746	Coordinate:829	Reads:1	Hits:1	Allocated_reads:1	Strand:+
TAAAACTTTTAAAAACAAAAATCCTCTGACA
>Location:NODE_388156_length_1812_cov_24.704746	Coordinate:831	Reads:1	Hits:1	Allocated_reads:1	Strand:+
AAACTTTTAAAAACAAAAATCCTCTGA
>Location:NODE_388156_length_1812_cov_24.704746	Coordinate:831	Reads:2	Hits:1	Allocated_reads:2	Strand:-
TGTCAGAGGATTTTTGTTTTTAAAAGTTT
>Location:NODE_388156_length_1812_cov_24.704746	Coordinate:832	Reads:1	Hits:1	Allocated_reads:1	Strand:+
AACTTTTAAAAACAAAAATCCTCTGACATT
>Location:NODE_388156_length_1812_cov_24.704746	Coordinate:832	Reads:2	Hits:1	Allocated_reads:2	Strand:-
TGTCAGAGGATTTTTGTTTTTAAAAGTT
>Location:NODE_388156_length_1812_cov_24.704746	Coordinate:833	Reads:1	Hits:1	Allocated_reads:1	Strand:-
TGTCAGAGGATTTTTGTTTTTAAAAGT
>Location:NODE_388156_length_1812_cov_24.704746	Coordinate:834	Reads:1	Hits:1	Allocated_reads:1	Strand:-
AAATGTCAGAGGATTTTTGTTTTTAAAAG
>Location:NODE_388156_length_1812_cov_24.704746	Coordinate:834	Reads:1	Hits:1	Allocated_reads:1	Strand:-
TCAGAGGATTTTTGTTTTTAAAAG
>Location:NODE_388156_length_1812_cov_24.704746	Coordinate:835	Reads:1	Hits:1	Allocated_reads:1	Strand:+
TTTTAAAAACAAAAATCCTCTGACATTT
>Location:NODE_388156_length_1812_cov_24.704746	Coordinate:836	Reads:2	Hits:1	Allocated_reads:2	Strand:+
TTTAAAAACAAAAATCCTCTGACATTTCCC
>Location:NODE_388156_length_1812_cov_24.704746	Coordinate:837	Reads:1	Hits:1	Allocated_reads:1	Strand:+
TTAAAAACAAAAATCCTCTGACATTT
>Location:NODE_388156_length_1812_cov_24.704746	Coordinate:837	Reads:2	Hits:1	Allocated_reads:2	Strand:+
TTAAAAACAAAAATCCTCTGACATTTCCCT
>Location:NODE_388156_length_1812_cov_24.704746	Coordinate:838	Reads:2	Hits:1	Allocated_reads:2	Strand:+
TAAAAACAAAAATCCTCTGACATTTCCC
>Location:NODE_388156_length_1812_cov_24.704746	Coordinate:844	Reads:1	Hits:1	Allocated_reads:1	Strand:+
CAAAAATCCTCTGACATTTCCCTCCTGT
>Location:NODE_388156_length_1812_cov_24.704746	Coordinate:845	Reads:1	Hits:1	Allocated_reads:1	Strand:+
AAAAATCCTCTGACATTTCCCTCCT
>Location:NODE_388156_length_1812_cov_24.704746	Coordinate:847	Reads:1	Hits:1	Allocated_reads:1	Strand:+
AAATCCTCTGACATTTCCCTCCTGTTA
>Location:NODE_388156_length_1812_cov_24.704746	Coordinate:848	Reads:1	Hits:1	Allocated_reads:1	Strand:+
AATCCTCTGACATTTCCCTCCTGTT
>Location:NODE_388156_length_1812_cov_24.704746	Coordinate:848	Reads:1	Hits:1	Allocated_reads:1	Strand:+
AATCCTCTGACATTTCCCTCCTGTTG
>Location:NODE_388156_length_1812_cov_24.704746	Coordinate:850	Reads:1	Hits:1	Allocated_reads:1	Strand:+
TCCTCTGACATTTCCCTCCTGTTGTT
>Location:NODE_388156_length_1812_cov_24.704746	Coordinate:850	Reads:2	Hits:1	Allocated_reads:2	Strand:+
TCCTCTGACATTTCCCTCCTGTTGTTTA
>Location:NODE_388156_length_1812_cov_24.704746	Coordinate:850	Reads:1	Hits:1	Allocated_reads:1	Strand:+
TCCTCTGACATTTCCCTCCTGTTGTTTAT
>Location:NODE_388156_length_1812_cov_24.704746	Coordinate:853	Reads:1	Hits:1	Allocated_reads:1	Strand:+
TCTGACATTTCCCTCCTGTTGTTTAT
>Location:NODE_388156_length_1812_cov_24.704746	Coordinate:853	Reads:1	Hits:1	Allocated_reads:1	Strand:+
TCTGACATTTCCCTCCTGTTGTTTATA
>Location:NODE_388156_length_1812_cov_24.704746	Coordinate:853	Reads:1	Hits:1	Allocated_reads:1	Strand:+
TCTGACATTTCCCTCCTGTTGTTTATATT
>Location:NODE_388156_length_1812_cov_24.704746	Coordinate:854	Reads:1	Hits:1	Allocated_reads:1	Strand:+
CTGACATTTCCCTCCTGTTGTTTATATT
>Location:NODE_388156_length_1812_cov_24.704746	Coordinate:856	Reads:1	Hits:1	Allocated_reads:1	Strand:+
GACATTTCCCTCCTGTTGTTTATATT
>Location:NODE_388156_length_1812_cov_24.704746	Coordinate:857	Reads:1	Hits:1	Allocated_reads:1	Strand:+
ACATTTCCCTCCTGTTGTTTATATTTCTCT
>Location:NODE_388156_length_1812_cov_24.704746	Coordinate:857	Reads:1	Hits:1	Allocated_reads:1	Strand:-
GAAATATAAACAACAGGAGGGAAATGT
>Location:NODE_388156_length_1812_cov_24.704746	Coordinate:863	Reads:1	Hits:1	Allocated_reads:1	Strand:-
CATAAGAGAAATATAAACAACAGGAGGG
>Location:NODE_388156_length_1812_cov_24.704746	Coordinate:865	Reads:1	Hits:1	Allocated_reads:1	Strand:-
ATAAGAGAAATATAAACAACAGGAG
>Location:NODE_388156_length_1812_cov_24.704746	Coordinate:865	Reads:1	Hits:1	Allocated_reads:1	Strand:-
CATAAGAGAAATATAAACAACAGGAG
>Location:NODE_388156_length_1812_cov_24.704746	Coordinate:868	Reads:1	Hits:1	Allocated_reads:1	Strand:+
CTGTTGTTTATATTTCTCTTATGA
>Location:NODE_388156_length_1812_cov_24.704746	Coordinate:876	Reads:1	Hits:1	Allocated_reads:1	Strand:+
TATATTTCTCTTATGACAGTACTGTTA
>Location:NODE_388156_length_1812_cov_24.704746	Coordinate:877	Reads:1	Hits:1	Allocated_reads:1	Strand:+
ATATTTCTCTTATGACAGTACTGT
>Location:NODE_388156_length_1812_cov_24.704746	Coordinate:878	Reads:1	Hits:1	Allocated_reads:1	Strand:+
TATTTCTCTTATGACAGTACTGTT
>Location:NODE_388156_length_1812_cov_24.704746	Coordinate:878	Reads:1	Hits:1	Allocated_reads:1	Strand:+
TATTTCTCTTATGACAGTACTGTTA
>Location:NODE_388156_length_1812_cov_24.704746	Coordinate:879	Reads:1	Hits:1	Allocated_reads:1	Strand:+
ATTTCTCTTATGACAGTACTGTTA
>Location:NODE_388156_length_1812_cov_24.704746	Coordinate:880	Reads:1	Hits:1	Allocated_reads:1	Strand:+
TTTCTCTTATGACAGTACTGTTATT
>Location:NODE_388156_length_1812_cov_24.704746	Coordinate:880	Reads:1	Hits:1	Allocated_reads:1	Strand:+
TTTCTCTTATGACAGTACTGTTATTT
>Location:NODE_388156_length_1812_cov_24.704746	Coordinate:888	Reads:1	Hits:1	Allocated_reads:1	Strand:-
TATGAAATGACAAAAATAACAGTACTGTTTT
>Location:NODE_388156_length_1812_cov_24.704746	Coordinate:891	Reads:1	Hits:1	Allocated_reads:1	Strand:-
TGAAATGACAAAAATAACAGTACTGT
>Location:NODE_388156_length_1812_cov_24.704746	Coordinate:895	Reads:1	Hits:1	Allocated_reads:1	Strand:+
TACTGTTATTTTTGTCATTTCATAACCT
>Location:NODE_388156_length_1812_cov_24.704746	Coordinate:901	Reads:3	Hits:1	Allocated_reads:3	Strand:+
TATTTTTGTCATTTCATAACCTCTTGTCT
>Location:NODE_388156_length_1812_cov_24.704746	Coordinate:902	Reads:1	Hits:1	Allocated_reads:1	Strand:-
CAAGAGGTTATGAAATGACAAAAAT
>Location:NODE_388156_length_1812_cov_24.704746	Coordinate:902	Reads:1	Hits:1	Allocated_reads:1	Strand:-
TCAGACAAGAGGTTATGAAATGACAAAAAT
>Location:NODE_388156_length_1812_cov_24.704746	Coordinate:903	Reads:1	Hits:1	Allocated_reads:1	Strand:-
CAGACAAGAGGTTATGAAATGACAAAAA
>Location:NODE_388156_length_1812_cov_24.704746	Coordinate:903	Reads:2	Hits:1	Allocated_reads:2	Strand:-
TCAGACAAGAGGTTATGAAATGACAAAAA
>Location:NODE_388156_length_1812_cov_24.704746	Coordinate:903	Reads:1	Hits:1	Allocated_reads:1	Strand:+
TTTTTGTCATTTCATAACCTCTTGTCT
>Location:NODE_388156_length_1812_cov_24.704746	Coordinate:904	Reads:1	Hits:1	Allocated_reads:1	Strand:-
AGACAAGAGGTTATGAAATGACAAAA
>Location:NODE_388156_length_1812_cov_24.704746	Coordinate:904	Reads:1	Hits:1	Allocated_reads:1	Strand:-
TCAGACAAGAGGTTATGAAATGACAAAA
>Location:NODE_388156_length_1812_cov_24.704746	Coordinate:904	Reads:1	Hits:1	Allocated_reads:1	Strand:+
TTTTGTCATTTCATAACCTCTTGTC
>Location:NODE_388156_length_1812_cov_24.704746	Coordinate:904	Reads:1	Hits:1	Allocated_reads:1	Strand:+
TTTTGTCATTTCATAACCTCTTGTCT
>Location:NODE_388156_length_1812_cov_24.704746	Coordinate:905	Reads:1	Hits:1	Allocated_reads:1	Strand:-
TTCAGACAAGAGGTTATGAAATGACAAA
>Location:NODE_388156_length_1812_cov_24.704746	Coordinate:905	Reads:1	Hits:1	Allocated_reads:1	Strand:+
TTTGTCATTTCATAACCTCTTGTC
>Location:NODE_388156_length_1812_cov_24.704746	Coordinate:906	Reads:1	Hits:1	Allocated_reads:1	Strand:-
TCAGACAAGAGGTTATGAAATGACAA
>Location:NODE_388156_length_1812_cov_24.704746	Coordinate:906	Reads:1	Hits:1	Allocated_reads:1	Strand:-
TTCAGACAAGAGGTTATGAAATGACAA
>Location:NODE_388156_length_1812_cov_24.704746	Coordinate:906	Reads:1	Hits:1	Allocated_reads:1	Strand:+
TTGTCATTTCATAACCTCTTGTCT
>Location:NODE_388156_length_1812_cov_24.704746	Coordinate:907	Reads:1	Hits:1	Allocated_reads:1	Strand:-
AAATGTTCAGACAAGAGGTTATGAAATGACT
>Location:NODE_388156_length_1812_cov_24.704746	Coordinate:907	Reads:1	Hits:1	Allocated_reads:1	Strand:-
TCAGACAAGAGGTTATGAAATGACA
>Location:NODE_388156_length_1812_cov_24.704746	Coordinate:907	Reads:1	Hits:1	Allocated_reads:1	Strand:+
TGTCATTTCATAACCTCTTGTCTGA
>Location:NODE_388156_length_1812_cov_24.704746	Coordinate:909	Reads:1	Hits:1	Allocated_reads:1	Strand:+
TCATTTCATAACCTCTTGTCTGAAC
>Location:NODE_388156_length_1812_cov_24.704746	Coordinate:909	Reads:1	Hits:1	Allocated_reads:1	Strand:+
TCATTTCATAACCTCTTGTCTGAACATT
>Location:NODE_388156_length_1812_cov_24.704746	Coordinate:911	Reads:1	Hits:1	Allocated_reads:1	Strand:-
AAAATGTTCAGACAAGAGGTTATGAAAT
>Location:NODE_388156_length_1812_cov_24.704746	Coordinate:911	Reads:1	Hits:1	Allocated_reads:1	Strand:-
CGAAAATGTTCAGACAAGAGGTTATGAAAT
>Location:NODE_388156_length_1812_cov_24.704746	Coordinate:911	Reads:1	Hits:1	Allocated_reads:1	Strand:-
GAAAATGTTCAGACAAGAGGTTATGAAAT
>Location:NODE_388156_length_1812_cov_24.704746	Coordinate:912	Reads:2	Hits:1	Allocated_reads:2	Strand:-
AATGTTCAGACAAGAGGTTATGAAA
>Location:NODE_388156_length_1812_cov_24.704746	Coordinate:912	Reads:1	Hits:1	Allocated_reads:1	Strand:+
TTTCATAACCTCTTGTCTGAACATT
>Location:NODE_388156_length_1812_cov_24.704746	Coordinate:912	Reads:1	Hits:1	Allocated_reads:1	Strand:+
TTTCATAACCTCTTGTCTGAACATTTTCGGT
>Location:NODE_388156_length_1812_cov_24.704746	Coordinate:914	Reads:2	Hits:1	Allocated_reads:2	Strand:+
TCATAACCTCTTGTCTGAACATTT
>Location:NODE_388156_length_1812_cov_24.704746	Coordinate:914	Reads:3	Hits:1	Allocated_reads:3	Strand:+
TCATAACCTCTTGTCTGAACATTTT
>Location:NODE_388156_length_1812_cov_24.704746	Coordinate:914	Reads:1	Hits:1	Allocated_reads:1	Strand:+
TCATAACCTCTTGTCTGAACATTTTC
>Location:NODE_388156_length_1812_cov_24.704746	Coordinate:914	Reads:5	Hits:1	Allocated_reads:5	Strand:+
TCATAACCTCTTGTCTGAACATTTTCGGT
>Location:NODE_388156_length_1812_cov_24.704746	Coordinate:914	Reads:3	Hits:1	Allocated_reads:3	Strand:+
TCATAACCTCTTGTCTGAACATTTTCGGTT
>Location:NODE_388156_length_1812_cov_24.704746	Coordinate:916	Reads:1	Hits:1	Allocated_reads:1	Strand:+
ATAACCTCTTGTCTGAACATTTTCGGT
>Location:NODE_388156_length_1812_cov_24.704746	Coordinate:917	Reads:1	Hits:1	Allocated_reads:1	Strand:+
TAACCTCTTGTCTGAACATTTTCG
>Location:NODE_388156_length_1812_cov_24.704746	Coordinate:917	Reads:2	Hits:1	Allocated_reads:2	Strand:+
TAACCTCTTGTCTGAACATTTTCGG
>Location:NODE_388156_length_1812_cov_24.704746	Coordinate:917	Reads:3	Hits:1	Allocated_reads:3	Strand:+
TAACCTCTTGTCTGAACATTTTCGGT
>Location:NODE_388156_length_1812_cov_24.704746	Coordinate:917	Reads:3	Hits:1	Allocated_reads:3	Strand:+
TAACCTCTTGTCTGAACATTTTCGGTT
>Location:NODE_388156_length_1812_cov_24.704746	Coordinate:917	Reads:1	Hits:1	Allocated_reads:1	Strand:+
TAACCTCTTGTCTGAACATTTTCGGTTT
>Location:NODE_388156_length_1812_cov_24.704746	Coordinate:919	Reads:1	Hits:1	Allocated_reads:1	Strand:+
ACCTCTTGTCTGAACATTTTCGGTTTGAAC
>Location:NODE_388156_length_1812_cov_24.704746	Coordinate:920	Reads:2	Hits:1	Allocated_reads:2	Strand:+
CCTCTTGTCTGAACATTTTCGGTTT
>Location:NODE_388156_length_1812_cov_24.704746	Coordinate:921	Reads:1	Hits:1	Allocated_reads:1	Strand:-
AAACCGAAAATGTTCAGACAAGAG
>Location:NODE_388156_length_1812_cov_24.704746	Coordinate:921	Reads:1	Hits:1	Allocated_reads:1	Strand:+
CTCTTGTCTGAACATTTTCGGTTT
>Location:NODE_388156_length_1812_cov_24.704746	Coordinate:922	Reads:1	Hits:1	Allocated_reads:1	Strand:-
CAAACCGAAAATGTTCAGACAAGA
>Location:NODE_388156_length_1812_cov_24.704746	Coordinate:922	Reads:1	Hits:1	Allocated_reads:1	Strand:+
TCTTGTCTGAACATTTTCGGTTTG
>Location:NODE_388156_length_1812_cov_24.704746	Coordinate:922	Reads:1	Hits:1	Allocated_reads:1	Strand:+
TCTTGTCTGAACATTTTCGGTTTGA
>Location:NODE_388156_length_1812_cov_24.704746	Coordinate:922	Reads:1	Hits:1	Allocated_reads:1	Strand:+
TCTTGTCTGAACATTTTCGGTTTGAA
>Location:NODE_388156_length_1812_cov_24.704746	Coordinate:922	Reads:1	Hits:1	Allocated_reads:1	Strand:+
TCTTGTCTGAACATTTTCGGTTTGAACG
>Location:NODE_388156_length_1812_cov_24.704746	Coordinate:924	Reads:1	Hits:1	Allocated_reads:1	Strand:+
TTGTCTGAACATTTTCGGTTTGAACGTC
>Location:NODE_388156_length_1812_cov_24.704746	Coordinate:924	Reads:1	Hits:1	Allocated_reads:1	Strand:+
TTGTCTGAACATTTTCGGTTTGAACGTCATG
>Location:NODE_388156_length_1812_cov_24.704746	Coordinate:925	Reads:1	Hits:1	Allocated_reads:1	Strand:+
TGTCTGAACATTTTCGGTTTGAACG
>Location:NODE_388156_length_1812_cov_24.704746	Coordinate:927	Reads:1	Hits:1	Allocated_reads:1	Strand:+
TCTGAACATTTTCGGTTTGAACGTCATGATC
>Location:NODE_388156_length_1812_cov_24.704746	Coordinate:929	Reads:1	Hits:1	Allocated_reads:1	Strand:+
TGAACATTTTCGGTTTGAACGTCA
>Location:NODE_388156_length_1812_cov_24.704746	Coordinate:929	Reads:3	Hits:1	Allocated_reads:3	Strand:+
TGAACATTTTCGGTTTGAACGTCATGAAA
>Location:NODE_388156_length_1812_cov_24.704746	Coordinate:929	Reads:1	Hits:1	Allocated_reads:1	Strand:+
TGAACATTTTCGGTTTGAACGTCATGAAACA
>Location:NODE_388156_length_1812_cov_24.704746	Coordinate:930	Reads:1	Hits:1	Allocated_reads:1	Strand:+
GAACATTTTCGGTTTGAACGTCAT
>Location:NODE_388156_length_1812_cov_24.704746	Coordinate:930	Reads:2	Hits:1	Allocated_reads:2	Strand:+
GAACATTTTCGGTTTGAACGTCATGAAA
>Location:NODE_388156_length_1812_cov_24.704746	Coordinate:931	Reads:2	Hits:1	Allocated_reads:2	Strand:-
TGTTTCATGACGTTCAAACCGAAAATGTT
>Location:NODE_388156_length_1812_cov_24.704746	Coordinate:935	Reads:1	Hits:1	Allocated_reads:1	Strand:-
GACTGTTTCATGACGTTCAAACCGAAAA
>Location:NODE_388156_length_1812_cov_24.704746	Coordinate:935	Reads:1	Hits:1	Allocated_reads:1	Strand:+
TTTTCGGTTTGAACGTCATGAAACAGTCC
>Location:NODE_388156_length_1812_cov_24.704746	Coordinate:936	Reads:1	Hits:1	Allocated_reads:1	Strand:-
GACTGTTTCATGACGTTCAAACCGAAA
>Location:NODE_388156_length_1812_cov_24.704746	Coordinate:936	Reads:1	Hits:1	Allocated_reads:1	Strand:-
TGTTTCATGACGTTCAAACCGAAA
>Location:NODE_388156_length_1812_cov_24.704746	Coordinate:937	Reads:1	Hits:1	Allocated_reads:1	Strand:+
TTCGGTTTGAACGTCATGAAACAGTCCTG
>Location:NODE_388156_length_1812_cov_24.704746	Coordinate:938	Reads:1	Hits:1	Allocated_reads:1	Strand:+
TCGGTTTGAACGTCATGAAACAGT
>Location:NODE_388156_length_1812_cov_24.704746	Coordinate:938	Reads:1	Hits:1	Allocated_reads:1	Strand:+
TCGGTTTGAACGTCATGAAACAGTCCT
>Location:NODE_388156_length_1812_cov_24.704746	Coordinate:938	Reads:1	Hits:1	Allocated_reads:1	Strand:+
TCGGTTTGAACGTCATGAAACAGTCCTGTGTT
>Location:NODE_388156_length_1812_cov_24.704746	Coordinate:939	Reads:1	Hits:1	Allocated_reads:1	Strand:+
CGGTTTGAACGTCATGAAACAGTCCT
>Location:NODE_388156_length_1812_cov_24.704746	Coordinate:940	Reads:1	Hits:1	Allocated_reads:1	Strand:-
CAGGACTGTTTCATGACGTTCAAACC
>Location:NODE_388156_length_1812_cov_24.704746	Coordinate:941	Reads:2	Hits:1	Allocated_reads:2	Strand:+
GTTTGAACGTCATGAAACAGTCCT
>Location:NODE_388156_length_1812_cov_24.704746	Coordinate:942	Reads:1	Hits:2	Allocated_reads:0.5	Strand:+
TTTGAACGTCATGAAACAGTCCTG
>Location:NODE_388156_length_1812_cov_24.704746	Coordinate:942	Reads:5	Hits:2	Allocated_reads:2.5	Strand:+
TTTGAACGTCATGAAACAGTCCTGT
>Location:NODE_388156_length_1812_cov_24.704746	Coordinate:942	Reads:1	Hits:2	Allocated_reads:0.5	Strand:+
TTTGAACGTCATGAAACAGTCCTGTG
>Location:NODE_388156_length_1812_cov_24.704746	Coordinate:942	Reads:1	Hits:2	Allocated_reads:0.5	Strand:+
TTTGAACGTCATGAAACAGTCCTGTGT
>Location:NODE_388156_length_1812_cov_24.704746	Coordinate:943	Reads:5	Hits:2	Allocated_reads:2.5	Strand:+
TTGAACGTCATGAAACAGTCCTGT
>Location:NODE_388156_length_1812_cov_24.704746	Coordinate:943	Reads:2	Hits:2	Allocated_reads:1	Strand:+
TTGAACGTCATGAAACAGTCCTGTG
>Location:NODE_388156_length_1812_cov_24.704746	Coordinate:944	Reads:3	Hits:2	Allocated_reads:1.5	Strand:+
TGAACGTCATGAAACAGTCCTGTG
>Location:NODE_388156_length_1812_cov_24.704746	Coordinate:944	Reads:2	Hits:2	Allocated_reads:1	Strand:+
TGAACGTCATGAAACAGTCCTGTGT
>Location:NODE_388156_length_1812_cov_24.704746	Coordinate:944	Reads:1	Hits:2	Allocated_reads:0.5	Strand:+
TGAACGTCATGAAACAGTCCTGTGTT
>Location:NODE_388156_length_1812_cov_24.704746	Coordinate:944	Reads:1	Hits:2	Allocated_reads:0.5	Strand:+
TGAACGTCATGAAACAGTCCTGTGTTC
>Location:NODE_388156_length_1812_cov_24.704746	Coordinate:945	Reads:1	Hits:2	Allocated_reads:0.5	Strand:-
AACACAGGACTGTTTCATGACGTTC
>Location:NODE_388156_length_1812_cov_24.704746	Coordinate:945	Reads:1	Hits:2	Allocated_reads:0.5	Strand:-
ATTGAACACAGGACTGTTTCATGACGTTC
>Location:NODE_388156_length_1812_cov_24.704746	Coordinate:945	Reads:3	Hits:2	Allocated_reads:1.5	Strand:-
GAACACAGGACTGTTTCATGACGTTC
>Location:NODE_388156_length_1812_cov_24.704746	Coordinate:945	Reads:8	Hits:2	Allocated_reads:4	Strand:-
TGAACACAGGACTGTTTCATGACGTTC
>Location:NODE_388156_length_1812_cov_24.704746	Coordinate:945	Reads:2	Hits:2	Allocated_reads:1	Strand:-
TTGAACACAGGACTGTTTCATGACGTTC
>Location:NODE_388156_length_1812_cov_24.704746	Coordinate:946	Reads:1	Hits:2	Allocated_reads:0.5	Strand:-
ATTGAACACAGGACTGTTTCATGACGTT
>Location:NODE_388156_length_1812_cov_24.704746	Coordinate:948	Reads:1	Hits:2	Allocated_reads:0.5	Strand:+
CGTCATGAAACAGTCCTGTGTTCAATT
>Location:NODE_388156_length_1812_cov_24.704746	Coordinate:950	Reads:1	Hits:2	Allocated_reads:0.5	Strand:+
TCATGAAACAGTCCTGTGTTCAATTA
>Location:NODE_388156_length_1812_cov_24.704746	Coordinate:950	Reads:2	Hits:2	Allocated_reads:1	Strand:+
TCATGAAACAGTCCTGTGTTCAATTAAAC
>Location:NODE_388156_length_1812_cov_24.704746	Coordinate:953	Reads:1	Hits:2	Allocated_reads:0.5	Strand:+
TGAAACAGTCCTGTGTTCAATTAAAC
>Location:NODE_388156_length_1812_cov_24.704746	Coordinate:953	Reads:1	Hits:2	Allocated_reads:0.5	Strand:+
TGAAACAGTCCTGTGTTCAATTAAACT
>Location:NODE_388156_length_1812_cov_24.704746	Coordinate:955	Reads:1	Hits:4	Allocated_reads:0.25	Strand:+
AAACAGTCCTGTGTTCAATTAAACT
>Location:NODE_388156_length_1812_cov_24.704746	Coordinate:956	Reads:3	Hits:4	Allocated_reads:0.75	Strand:+
AACAGTCCTGTGTTCAATTAAACT
>Location:NODE_388156_length_1812_cov_24.704746	Coordinate:956	Reads:1	Hits:4	Allocated_reads:0.25	Strand:+
AACAGTCCTGTGTTCAATTAAACTTT
>Location:NODE_388156_length_1812_cov_24.704746	Coordinate:956	Reads:3	Hits:2	Allocated_reads:1.5	Strand:+
AACAGTCCTGTGTTCAATTAAACTAGA
>Location:NODE_388156_length_1812_cov_24.704746	Coordinate:956	Reads:1	Hits:2	Allocated_reads:0.5	Strand:-
TCTAGTTTAATTGAACACAGGACTGTT
>Location:NODE_388156_length_1812_cov_24.704746	Coordinate:957	Reads:1	Hits:2	Allocated_reads:0.5	Strand:+
ACAGTCCTGTGTTCAATTAAACTAGAC
>Location:NODE_388156_length_1812_cov_24.704746	Coordinate:958	Reads:1	Hits:2	Allocated_reads:0.5	Strand:+
CAGTCCTGTGTTCAATTAAACTAG
>Location:NODE_388156_length_1812_cov_24.704746	Coordinate:960	Reads:1	Hits:1	Allocated_reads:1	Strand:-
CATACAGTAATGTCTAGTTTAATTGAACACAGGAC
>Location:NODE_388156_length_1812_cov_24.704746	Coordinate:961	Reads:1	Hits:2	Allocated_reads:0.5	Strand:+
TCCTGTGTTCAATTAAACTAGACATT
>Location:NODE_388156_length_1812_cov_24.704746	Coordinate:962	Reads:2	Hits:1	Allocated_reads:2	Strand:+
CCTGTGTTCAATTAAACTAGACATTACTGTA
>Location:NODE_388156_length_1812_cov_24.704746	Coordinate:965	Reads:2	Hits:2	Allocated_reads:1	Strand:-
CAGTAATGTCTAGTTTAATTGAACAC
>Location:NODE_388156_length_1812_cov_24.704746	Coordinate:965	Reads:1	Hits:2	Allocated_reads:0.5	Strand:-
GTAATGTCTAGTTTAATTGAACAC
>Location:NODE_388156_length_1812_cov_24.704746	Coordinate:967	Reads:1	Hits:2	Allocated_reads:0.5	Strand:-
CAGTAATGTCTAGTTTAATTGAAC
>Location:NODE_388156_length_1812_cov_24.704746	Coordinate:967	Reads:2	Hits:1	Allocated_reads:2	Strand:-
CATACAGTAATGTCTAGTTTAATTGAAC
>Location:NODE_388156_length_1812_cov_24.704746	Coordinate:967	Reads:2	Hits:1	Allocated_reads:2	Strand:-
CCATACAGTAATGTCTAGTTTAATTGAAC
>Location:NODE_388156_length_1812_cov_24.704746	Coordinate:967	Reads:5	Hits:1	Allocated_reads:5	Strand:-
TACAGTAATGTCTAGTTTAATTGAAC
>Location:NODE_388156_length_1812_cov_24.704746	Coordinate:968	Reads:1	Hits:1	Allocated_reads:1	Strand:+
TTCAATTAAACTAGACATTACTGTATG
>Location:NODE_388156_length_1812_cov_24.704746	Coordinate:971	Reads:1	Hits:1	Allocated_reads:1	Strand:-
ATGATCCATACAGTAATGTCTAGTTTAATT
>Location:NODE_388156_length_1812_cov_24.704746	Coordinate:975	Reads:1	Hits:1	Allocated_reads:1	Strand:+
AAACTAGACATTACTGTATGGATCATCTT
>Location:NODE_388156_length_1812_cov_24.704746	Coordinate:976	Reads:1	Hits:1	Allocated_reads:1	Strand:+
AACTAGACATTACTGTATGGATCATCT
>Location:NODE_388156_length_1812_cov_24.704746	Coordinate:976	Reads:3	Hits:1	Allocated_reads:3	Strand:-
AGATGATCCATACAGTAATGTCTAGTT
>Location:NODE_388156_length_1812_cov_24.704746	Coordinate:978	Reads:4	Hits:1	Allocated_reads:4	Strand:-
AGATGATCCATACAGTAATGTCTAG
>Location:NODE_388156_length_1812_cov_24.704746	Coordinate:978	Reads:1	Hits:1	Allocated_reads:1	Strand:+
CTAGACATTACTGTATGGATCATC
>Location:NODE_388156_length_1812_cov_24.704746	Coordinate:978	Reads:1	Hits:1	Allocated_reads:1	Strand:+
CTAGACATTACTGTATGGATCATCT
>Location:NODE_388156_length_1812_cov_24.704746	Coordinate:979	Reads:1	Hits:1	Allocated_reads:1	Strand:-
AGATGATCCATACAGTAATGTCTA
>Location:NODE_388156_length_1812_cov_24.704746	Coordinate:979	Reads:1	Hits:1	Allocated_reads:1	Strand:+
TAGACATTACTGTATGGATCATCTT
>Location:NODE_388156_length_1812_cov_24.704746	Coordinate:979	Reads:2	Hits:1	Allocated_reads:2	Strand:+
TAGACATTACTGTATGGATCATCTTTCAA
>Location:NODE_388156_length_1812_cov_24.704746	Coordinate:979	Reads:1	Hits:1	Allocated_reads:1	Strand:+
TAGACATTACTGTATGGATCATCTTTCAGAA
>Location:NODE_388156_length_1812_cov_24.704746	Coordinate:981	Reads:1	Hits:1	Allocated_reads:1	Strand:+
GACATTACTGTATGGATCATCTTTC
>Location:NODE_388156_length_1812_cov_24.704746	Coordinate:981	Reads:2	Hits:1	Allocated_reads:2	Strand:-
TTGAAAGATGATCCATACAGTAATGTC
>Location:NODE_388156_length_1812_cov_24.704746	Coordinate:981	Reads:1	Hits:1	Allocated_reads:1	Strand:-
TTTTGAAAGATGATCCATACAGTAATGTC
>Location:NODE_388156_length_1812_cov_24.704746	Coordinate:982	Reads:1	Hits:4	Allocated_reads:0.25	Strand:-
GAAAGATGATCCATACAGTAATGT
>Location:NODE_388156_length_1812_cov_24.704746	Coordinate:985	Reads:1	Hits:4	Allocated_reads:0.25	Strand:+
TTACTGTATGGATCATCTTTCAAAATTT
>Location:NODE_388156_length_1812_cov_24.704746	Coordinate:986	Reads:2	Hits:4	Allocated_reads:0.5	Strand:+
TACTGTATGGATCATCTTTCAAAATT
>Location:NODE_388156_length_1812_cov_24.704746	Coordinate:986	Reads:1	Hits:4	Allocated_reads:0.25	Strand:+
TACTGTATGGATCATCTTTCAAAATTT
>Location:NODE_388156_length_1812_cov_24.704746	Coordinate:986	Reads:2	Hits:4	Allocated_reads:0.5	Strand:+
TACTGTATGGATCATCTTTCAAAATTTC
>Location:NODE_388156_length_1812_cov_24.704746	Coordinate:986	Reads:1	Hits:4	Allocated_reads:0.25	Strand:-
TTTTGAAAGATGATCCATACAGTA
>Location:NODE_388156_length_1812_cov_24.704746	Coordinate:989	Reads:2	Hits:4	Allocated_reads:0.5	Strand:+
TGTATGGATCATCTTTCAAAATTTCT
>Location:NODE_388156_length_1812_cov_24.704746	Coordinate:993	Reads:2	Hits:5	Allocated_reads:0.4	Strand:+
TGGATCATCTTTCAAAATTTCTTCC
>Location:NODE_388156_length_1812_cov_24.704746	Coordinate:995	Reads:1	Hits:5	Allocated_reads:0.2	Strand:-
AAATGGAAGAAATTTTGAAAGATGATC
>Location:NODE_388156_length_1812_cov_24.704746	Coordinate:996	Reads:1	Hits:5	Allocated_reads:0.2	Strand:-
AAATGGAAGAAATTTTGAAAGATGAT
>Location:NODE_388156_length_1812_cov_24.704746	Coordinate:996	Reads:1	Hits:2	Allocated_reads:0.5	Strand:-
CCAAATGGAAGAAATTTTGAAAGATGAT
>Location:NODE_388156_length_1812_cov_24.704746	Coordinate:999	Reads:1	Hits:2	Allocated_reads:0.5	Strand:-
CCCAAATGGAAGAAATTTTGAAAGAT
>Location:NODE_388156_length_1812_cov_24.704746	Coordinate:999	Reads:1	Hits:2	Allocated_reads:0.5	Strand:-
TCCCAAATGGAAGAAATTTTGAAAGAT
>Location:NODE_388156_length_1812_cov_24.704746	Coordinate:1002	Reads:1	Hits:1	Allocated_reads:1	Strand:+
TTTCAAAATTTCTTCCATTTGGGACAGTGT
>Location:NODE_388156_length_1812_cov_24.704746	Coordinate:1004	Reads:1	Hits:1	Allocated_reads:1	Strand:+
TCAAAATTTCTTCCATTTGGGACAGTGT
>Location:NODE_388156_length_1812_cov_24.704746	Coordinate:1012	Reads:1	Hits:1	Allocated_reads:1	Strand:+
TCTTCCATTTGGGACAGTGTTACATAA
>Location:NODE_388156_length_1812_cov_24.704746	Coordinate:1013	Reads:1	Hits:1	Allocated_reads:1	Strand:-
CGCTTATGTAACACTGTCCCAAATGGAAG
>Location:NODE_388156_length_1812_cov_24.704746	Coordinate:1013	Reads:1	Hits:1	Allocated_reads:1	Strand:-
TATGTAACACTGTCCCAAATGGAAG
>Location:NODE_388156_length_1812_cov_24.704746	Coordinate:1013	Reads:1	Hits:1	Allocated_reads:1	Strand:-
TCAACGCTTATGTAACACTGTCCCAAATGGAAT
>Location:NODE_388156_length_1812_cov_24.704746	Coordinate:1013	Reads:1	Hits:1	Allocated_reads:1	Strand:-
TTATGTAACACTGTCCCAAATGGAAG
>Location:NODE_388156_length_1812_cov_24.704746	Coordinate:1014	Reads:1	Hits:1	Allocated_reads:1	Strand:+
TTCCATTTGGGACAGTGTTACATAAGC
>Location:NODE_388156_length_1812_cov_24.704746	Coordinate:1015	Reads:1	Hits:1	Allocated_reads:1	Strand:+
TCCATTTGGGACAGTGTTACATAAGCGTT
>Location:NODE_388156_length_1812_cov_24.704746	Coordinate:1015	Reads:1	Hits:1	Allocated_reads:1	Strand:-
TTATGTAACACTGTCCCAAATGGA
>Location:NODE_388156_length_1812_cov_24.704746	Coordinate:1016	Reads:1	Hits:1	Allocated_reads:1	Strand:-
ACGCTTATGTAACACTGTCCCAAATGG
>Location:NODE_388156_length_1812_cov_24.704746	Coordinate:1016	Reads:1	Hits:1	Allocated_reads:1	Strand:-
TCAACGCTTATGTAACACTGTCCCAAATGG
>Location:NODE_388156_length_1812_cov_24.704746	Coordinate:1017	Reads:1	Hits:1	Allocated_reads:1	Strand:-
AACGCTTATGTAACACTGTCCCAAATG
>Location:NODE_388156_length_1812_cov_24.704746	Coordinate:1017	Reads:13	Hits:1	Allocated_reads:13	Strand:-
TCAACGCTTATGTAACACTGTCCCAAATG
>Location:NODE_388156_length_1812_cov_24.704746	Coordinate:1018	Reads:6	Hits:1	Allocated_reads:6	Strand:-
TCAACGCTTATGTAACACTGTCCCAAAT
>Location:NODE_388156_length_1812_cov_24.704746	Coordinate:1019	Reads:1	Hits:1	Allocated_reads:1	Strand:-
TCAACGCTTATGTAACACTGTCCCAAT
>Location:NODE_388156_length_1812_cov_24.704746	Coordinate:1019	Reads:3	Hits:1	Allocated_reads:3	Strand:-
TCAACGCTTATGTAACACTGTCCCAAA
>Location:NODE_388156_length_1812_cov_24.704746	Coordinate:1019	Reads:2	Hits:1	Allocated_reads:2	Strand:+
TTTGGGACAGTGTTACATAAGCGTTGATA
>Location:NODE_388156_length_1812_cov_24.704746	Coordinate:1020	Reads:2	Hits:1	Allocated_reads:2	Strand:-
TCAACGCTTATGTAACACTGTCCCAA
>Location:NODE_388156_length_1812_cov_24.704746	Coordinate:1020	Reads:2	Hits:1	Allocated_reads:2	Strand:+
TTGGGACAGTGTTACATAAGCGTTGATA
>Location:NODE_388156_length_1812_cov_24.704746	Coordinate:1021	Reads:1	Hits:1	Allocated_reads:1	Strand:+
TGGGACAGTGTTACATAAGCGTTG
>Location:NODE_388156_length_1812_cov_24.704746	Coordinate:1021	Reads:1	Hits:1	Allocated_reads:1	Strand:+
TGGGACAGTGTTACATAAGCGTTGATAGAGG
>Location:NODE_388156_length_1812_cov_24.704746	Coordinate:1022	Reads:1	Hits:1	Allocated_reads:1	Strand:-
TCAACGCTTATGTAACACTGTCCT
>Location:NODE_388156_length_1812_cov_24.704746	Coordinate:1022	Reads:16	Hits:1	Allocated_reads:16	Strand:-
TCAACGCTTATGTAACACTGTCCC
>Location:NODE_388156_length_1812_cov_24.704746	Coordinate:1022	Reads:1	Hits:1	Allocated_reads:1	Strand:-
TCTATCAACGCTTATGTAACACTGTCCC
>Location:NODE_388156_length_1812_cov_24.704746	Coordinate:1023	Reads:1	Hits:1	Allocated_reads:1	Strand:-
TCTATCAACGCTTATGTAACACTGTCC
>Location:NODE_388156_length_1812_cov_24.704746	Coordinate:1024	Reads:1	Hits:1	Allocated_reads:1	Strand:+
GACAGTGTTACATAAGCGTTGATAGAGGT
>Location:NODE_388156_length_1812_cov_24.704746	Coordinate:1029	Reads:1	Hits:1	Allocated_reads:1	Strand:+
TGTTACATAAGCGTTGATAGAGGTCATCA
>Location:NODE_388156_length_1812_cov_24.704746	Coordinate:1031	Reads:1	Hits:1	Allocated_reads:1	Strand:+
TTACATAAGCGTTGATAGAGGTCT
>Location:NODE_388156_length_1812_cov_24.704746	Coordinate:1032	Reads:1	Hits:1	Allocated_reads:1	Strand:+
TACATAAGCGTTGATAGAGGTCATCACCA
>Location:NODE_388156_length_1812_cov_24.704746	Coordinate:1036	Reads:9	Hits:1	Allocated_reads:9	Strand:+
TAAGCGTTGATAGAGGTCATCACC
>Location:NODE_388156_length_1812_cov_24.704746	Coordinate:1036	Reads:2	Hits:1	Allocated_reads:2	Strand:+
TAAGCGTTGATAGAGGTCATCACCA
>Location:NODE_388156_length_1812_cov_24.704746	Coordinate:1036	Reads:1	Hits:1	Allocated_reads:1	Strand:+
TAAGCGTTGATAGAGGTCATCACCAT
>Location:NODE_388156_length_1812_cov_24.704746	Coordinate:1036	Reads:1	Hits:1	Allocated_reads:1	Strand:+
TAAGCGTTGATAGAGGTCATCACCATG
>Location:NODE_388156_length_1812_cov_24.704746	Coordinate:1036	Reads:1	Hits:1	Allocated_reads:1	Strand:+
TAAGCGTTGATAGAGGTCATCACCATGT
>Location:NODE_388156_length_1812_cov_24.704746	Coordinate:1036	Reads:2	Hits:1	Allocated_reads:2	Strand:+
TAAGCGTTGATAGAGGTCATCACCATGTT
>Location:NODE_388156_length_1812_cov_24.704746	Coordinate:1036	Reads:1	Hits:1	Allocated_reads:1	Strand:+
TAAGCGTTGATAGAGGTCATCACCATGTTT
>Location:NODE_388156_length_1812_cov_24.704746	Coordinate:1037	Reads:1	Hits:1	Allocated_reads:1	Strand:+
AAGCGTTGATAGAGGTCATCACCAT
>Location:NODE_388156_length_1812_cov_24.704746	Coordinate:1038	Reads:1	Hits:1	Allocated_reads:1	Strand:-
AAACATGGTGATGACCTCTATCAACGCT
>Location:NODE_388156_length_1812_cov_24.704746	Coordinate:1039	Reads:1	Hits:1	Allocated_reads:1	Strand:+
GCGTTGATAGAGGTCATCACCATGTTTGA
>Location:NODE_388156_length_1812_cov_24.704746	Coordinate:1040	Reads:1	Hits:1	Allocated_reads:1	Strand:-
AACATGGTGATGACCTCTATCAACG
>Location:NODE_388156_length_1812_cov_24.704746	Coordinate:1040	Reads:1	Hits:1	Allocated_reads:1	Strand:-
TCAAACATGGTGATGACCTCTATCAACG
>Location:NODE_388156_length_1812_cov_24.704746	Coordinate:1043	Reads:1	Hits:1	Allocated_reads:1	Strand:-
TCAAACATGGTGATGACCTCTATCA
>Location:NODE_388156_length_1812_cov_24.704746	Coordinate:1045	Reads:1	Hits:1	Allocated_reads:1	Strand:+
ATAGAGGTCATCACCATGTTTGACAACA
>Location:NODE_388156_length_1812_cov_24.704746	Coordinate:1047	Reads:1	Hits:1	Allocated_reads:1	Strand:-
AAATGTTGTCAAACATGGTGATGACCTCT
>Location:NODE_388156_length_1812_cov_24.704746	Coordinate:1047	Reads:1	Hits:1	Allocated_reads:1	Strand:-
AATGTTGTCAAACATGGTGATGACCTCT
>Location:NODE_388156_length_1812_cov_24.704746	Coordinate:1048	Reads:1	Hits:1	Allocated_reads:1	Strand:-
AAATGTTGTCAAACATGGTGATGACCTC
>Location:NODE_388156_length_1812_cov_24.704746	Coordinate:1049	Reads:1	Hits:1	Allocated_reads:1	Strand:-
CTGAAGAAAATGTTGTCAAACATGGTGATGACCT
>Location:NODE_388156_length_1812_cov_24.704746	Coordinate:1054	Reads:1	Hits:1	Allocated_reads:1	Strand:-
TGAAGAAAATGTTGTCAAACATGGTGAT
>Location:NODE_388156_length_1812_cov_24.704746	Coordinate:1056	Reads:2	Hits:1	Allocated_reads:2	Strand:+
CACCATGTTTGACAACATTTTCTTCAGA
>Location:NODE_388156_length_1812_cov_24.704746	Coordinate:1060	Reads:3	Hits:1	Allocated_reads:3	Strand:-
ACCCTGTCTGAAGAAAATGTTGTCAAACAT
>Location:NODE_388156_length_1812_cov_24.704746	Coordinate:1060	Reads:1	Hits:1	Allocated_reads:1	Strand:-
ATACCCTGTCTGAAGAAAATGTTGTCAAACAT
>Location:NODE_388156_length_1812_cov_24.704746	Coordinate:1060	Reads:6	Hits:1	Allocated_reads:6	Strand:-
CCCTGTCTGAAGAAAATGTTGTCAAACAT
>Location:NODE_388156_length_1812_cov_24.704746	Coordinate:1060	Reads:6	Hits:1	Allocated_reads:6	Strand:-
CCTGTCTGAAGAAAATGTTGTCAAACAT
>Location:NODE_388156_length_1812_cov_24.704746	Coordinate:1060	Reads:4	Hits:1	Allocated_reads:4	Strand:-
TACCCTGTCTGAAGAAAATGTTGTCAAACAT
>Location:NODE_388156_length_1812_cov_24.704746	Coordinate:1060	Reads:11	Hits:1	Allocated_reads:11	Strand:-
TCTGAAGAAAATGTTGTCAAACAT
>Location:NODE_388156_length_1812_cov_24.704746	Coordinate:1060	Reads:2	Hits:1	Allocated_reads:2	Strand:-
TGTCTGAAGAAAATGTTGTCAAACAT
>Location:NODE_388156_length_1812_cov_24.704746	Coordinate:1061	Reads:2	Hits:1	Allocated_reads:2	Strand:-
ACCCTGTCTGAAGAAAATGTTGTCAAACA
>Location:NODE_388156_length_1812_cov_24.704746	Coordinate:1061	Reads:4	Hits:1	Allocated_reads:4	Strand:-
ATACCCTGTCTGAAGAAAATGTTGTCAAACA
>Location:NODE_388156_length_1812_cov_24.704746	Coordinate:1061	Reads:1	Hits:1	Allocated_reads:1	Strand:-
CCCTGTCTGAAGAAAATGTTGTCAAACA
>Location:NODE_388156_length_1812_cov_24.704746	Coordinate:1061	Reads:1	Hits:1	Allocated_reads:1	Strand:-
CCTGTCTGAAGAAAATGTTGTCAAACA
>Location:NODE_388156_length_1812_cov_24.704746	Coordinate:1061	Reads:19	Hits:1	Allocated_reads:19	Strand:-
TACCCTGTCTGAAGAAAATGTTGTCAAACA
>Location:NODE_388156_length_1812_cov_24.704746	Coordinate:1065	Reads:1	Hits:1	Allocated_reads:1	Strand:-
ACCCTGTCTGAAGAAAATGTTGTCA
>Location:NODE_388156_length_1812_cov_24.704746	Coordinate:1065	Reads:2	Hits:1	Allocated_reads:2	Strand:-
TAATACCCTGTCTGAAGAAAATGTTGTCA
>Location:NODE_388156_length_1812_cov_24.704746	Coordinate:1065	Reads:1	Hits:1	Allocated_reads:1	Strand:+
TGACAACATTTTCTTCAGACAGGGTA
>Location:NODE_388156_length_1812_cov_24.704746	Coordinate:1065	Reads:2	Hits:1	Allocated_reads:2	Strand:+
TGACAACATTTTCTTCAGACAGGGTATT
>Location:NODE_388156_length_1812_cov_24.704746	Coordinate:1066	Reads:1	Hits:1	Allocated_reads:1	Strand:+
GACAACATTTTCTTCAGACAGGGT
>Location:NODE_388156_length_1812_cov_24.704746	Coordinate:1066	Reads:2	Hits:1	Allocated_reads:2	Strand:+
GACAACATTTTCTTCAGACAGGGTATTA
>Location:NODE_388156_length_1812_cov_24.704746	Coordinate:1066	Reads:1	Hits:1	Allocated_reads:1	Strand:-
TAATACCCTGTCTGAAGAAAATGTTGTC
>Location:NODE_388156_length_1812_cov_24.704746	Coordinate:1067	Reads:1	Hits:1	Allocated_reads:1	Strand:-
TAATACCCTGTCTGAAGAAAATGTTGT
>Location:NODE_388156_length_1812_cov_24.704746	Coordinate:1067	Reads:1	Hits:1	Allocated_reads:1	Strand:-
TATAATACCCTGTCTGAAGAAAATGTTGT
>Location:NODE_388156_length_1812_cov_24.704746	Coordinate:1068	Reads:1	Hits:1	Allocated_reads:1	Strand:+
CAACATTTTCTTCAGACAGGGTATT
>Location:NODE_388156_length_1812_cov_24.704746	Coordinate:1069	Reads:1	Hits:1	Allocated_reads:1	Strand:+
AACATTTTCTTCAGACAGGGTATTATACA
>Location:NODE_388156_length_1812_cov_24.704746	Coordinate:1070	Reads:1	Hits:1	Allocated_reads:1	Strand:-
GTATAATACCCTGTCTGAAGAAAATGT
>Location:NODE_388156_length_1812_cov_24.704746	Coordinate:1070	Reads:2	Hits:1	Allocated_reads:2	Strand:-
TAATACCCTGTCTGAAGAAAATGT
>Location:NODE_388156_length_1812_cov_24.704746	Coordinate:1070	Reads:1	Hits:1	Allocated_reads:1	Strand:-
TATAATACCCTGTCTGAAGAAAATGT
>Location:NODE_388156_length_1812_cov_24.704746	Coordinate:1075	Reads:1	Hits:1	Allocated_reads:1	Strand:+
TTCTTCAGACAGGGTATTATACATG
>Location:NODE_388156_length_1812_cov_24.704746	Coordinate:1075	Reads:1	Hits:1	Allocated_reads:1	Strand:+
TTCTTCAGACAGGGTATTATACATGT
>Location:NODE_388156_length_1812_cov_24.704746	Coordinate:1077	Reads:1	Hits:1	Allocated_reads:1	Strand:+
CTTCAGACAGGGTATTATACATGTTG
>Location:NODE_388156_length_1812_cov_24.704746	Coordinate:1081	Reads:3	Hits:1	Allocated_reads:3	Strand:+
AGACAGGGTATTATACATGTTGTGAAAACA
>Location:NODE_388156_length_1812_cov_24.704746	Coordinate:1082	Reads:1	Hits:1	Allocated_reads:1	Strand:+
GACAGGGTATTATACATGTTGTGTAAACA
>Location:NODE_388156_length_1812_cov_24.704746	Coordinate:1082	Reads:2	Hits:1	Allocated_reads:2	Strand:+
GACAGGGTATTATACATGTTGTGAAAACA
>Location:NODE_388156_length_1812_cov_24.704746	Coordinate:1082	Reads:1	Hits:1	Allocated_reads:1	Strand:-
TTTTCACAACATGTATAATACCCTGTC
>Location:NODE_388156_length_1812_cov_24.704746	Coordinate:1083	Reads:1	Hits:1	Allocated_reads:1	Strand:+
ACAGGGTATTATACATGTTGTGAAAACACA
>Location:NODE_388156_length_1812_cov_24.704746	Coordinate:1083	Reads:2	Hits:1	Allocated_reads:2	Strand:-
TGTTTTCACAACATGTATAATACCCTGT
>Location:NODE_388156_length_1812_cov_24.704746	Coordinate:1083	Reads:4	Hits:1	Allocated_reads:4	Strand:-
TTTCACAACATGTATAATACCCTGT
>Location:NODE_388156_length_1812_cov_24.704746	Coordinate:1083	Reads:1	Hits:1	Allocated_reads:1	Strand:-
TTTTCACAACATGTATAATACCCTGT
>Location:NODE_388156_length_1812_cov_24.704746	Coordinate:1084	Reads:8	Hits:1	Allocated_reads:8	Strand:+
CAGGGTATTATACATGTTGTGAAAACA
>Location:NODE_388156_length_1812_cov_24.704746	Coordinate:1084	Reads:14	Hits:1	Allocated_reads:14	Strand:+
CAGGGTATTATACATGTTGTGAAAACACA
>Location:NODE_388156_length_1812_cov_24.704746	Coordinate:1085	Reads:1	Hits:1	Allocated_reads:1	Strand:-
TTTTCACAACATGTATAATACCCT
>Location:NODE_388156_length_1812_cov_24.704746	Coordinate:1089	Reads:10	Hits:1	Allocated_reads:10	Strand:+
TATTATACATGTTGTGAAAACACA
>Location:NODE_388156_length_1812_cov_24.704746	Coordinate:1094	Reads:1	Hits:1	Allocated_reads:1	Strand:+
TACATGTTGTGAAAACACATAAAAGTAGAAG
>Location:NODE_388156_length_1812_cov_24.704746	Coordinate:1098	Reads:1	Hits:1	Allocated_reads:1	Strand:-
TTGCTTCTACTTTTATGTGTTTTCACAACA
>Location:NODE_388156_length_1812_cov_24.704746	Coordinate:1101	Reads:1	Hits:2	Allocated_reads:0.5	Strand:-
TTTGCTTCTACTTTTATGTGTTTTCACA
>Location:NODE_388156_length_1812_cov_24.704746	Coordinate:1114	Reads:1	Hits:1	Allocated_reads:1	Strand:+
AAAAGTAGAAGCAAAATCCAATAC
>Location:NODE_388156_length_1812_cov_24.704746	Coordinate:1115	Reads:1	Hits:1	Allocated_reads:1	Strand:+
AAAGTAGAAGCAAAATCCAATACCAACAAGT
>Location:NODE_388156_length_1812_cov_24.704746	Coordinate:1116	Reads:2	Hits:1	Allocated_reads:2	Strand:+
AAGTAGAAGCAAAATCCAATACCAACAAGT
>Location:NODE_388156_length_1812_cov_24.704746	Coordinate:1117	Reads:1	Hits:1	Allocated_reads:1	Strand:+
AGTAGAAGCAAAATCCAATACCAAC
>Location:NODE_388156_length_1812_cov_24.704746	Coordinate:1117	Reads:2	Hits:1	Allocated_reads:2	Strand:+
AGTAGAAGCAAAATCCAATACCAAT
>Location:NODE_388156_length_1812_cov_24.704746	Coordinate:1117	Reads:1	Hits:1	Allocated_reads:1	Strand:+
AGTAGAAGCAAAATCCAATACCAACAAG
>Location:NODE_388156_length_1812_cov_24.704746	Coordinate:1117	Reads:24	Hits:1	Allocated_reads:24	Strand:+
AGTAGAAGCAAAATCCAATACCAACAAGT
>Location:NODE_388156_length_1812_cov_24.704746	Coordinate:1117	Reads:1	Hits:1	Allocated_reads:1	Strand:+
AGTAGAAGCAAAATCCAATACCAACAAGTCC
>Location:NODE_388156_length_1812_cov_24.704746	Coordinate:1118	Reads:1	Hits:1	Allocated_reads:1	Strand:-
CTTGTTGGTATTGGATTTTGCTTCTAC
>Location:NODE_388156_length_1812_cov_24.704746	Coordinate:1118	Reads:1	Hits:1	Allocated_reads:1	Strand:+
GTAGAAGCAAAATCCAATACCAACAAG
>Location:NODE_388156_length_1812_cov_24.704746	Coordinate:1118	Reads:5	Hits:1	Allocated_reads:5	Strand:+
GTAGAAGCAAAATCCAATACCAACAAGT
>Location:NODE_388156_length_1812_cov_24.704746	Coordinate:1119	Reads:1	Hits:1	Allocated_reads:1	Strand:+
TAGAAGCAAAATCCAATACCAACAA
>Location:NODE_388156_length_1812_cov_24.704746	Coordinate:1119	Reads:1	Hits:1	Allocated_reads:1	Strand:+
TAGAAGCAAAATCCAATACCAACAAT
>Location:NODE_388156_length_1812_cov_24.704746	Coordinate:1119	Reads:5	Hits:1	Allocated_reads:5	Strand:+
TAGAAGCAAAATCCAATACCAACAAGT
>Location:NODE_388156_length_1812_cov_24.704746	Coordinate:1119	Reads:2	Hits:1	Allocated_reads:2	Strand:+
TAGAAGCAAAATCCAATACCAACAAGTC
>Location:NODE_388156_length_1812_cov_24.704746	Coordinate:1119	Reads:1	Hits:1	Allocated_reads:1	Strand:+
TAGAAGCAAAATCCAATACCAACAAGTCC
>Location:NODE_388156_length_1812_cov_24.704746	Coordinate:1119	Reads:3	Hits:1	Allocated_reads:3	Strand:+
TAGAAGCAAAATCCAATACCAACAAGTCCTT
>Location:NODE_388156_length_1812_cov_24.704746	Coordinate:1120	Reads:1	Hits:1	Allocated_reads:1	Strand:+
AGAAGCAAAATCCAATACCAACAAGTCCT
>Location:NODE_388156_length_1812_cov_24.704746	Coordinate:1122	Reads:1	Hits:1	Allocated_reads:1	Strand:+
AAGCAAAATCCAATACCAACAAGTCCTT
>Location:NODE_388156_length_1812_cov_24.704746	Coordinate:1125	Reads:1	Hits:1	Allocated_reads:1	Strand:+
CAAAATCCAATACCAACAAGTCCTTTAAT
>Location:NODE_388156_length_1812_cov_24.704746	Coordinate:1127	Reads:1	Hits:2	Allocated_reads:0.5	Strand:+
AAATCCAATACCAACAAGTCCTTTA
>Location:NODE_388156_length_1812_cov_24.704746	Coordinate:1128	Reads:1	Hits:2	Allocated_reads:0.5	Strand:-
TTAAAGGACTTGTTGGTATTGGATT
>Location:NODE_388156_length_1812_cov_24.704746	Coordinate:1129	Reads:1	Hits:2	Allocated_reads:0.5	Strand:+
ATCCAATACCAACAAGTCCTTTAATCAGT
>Location:NODE_388156_length_1812_cov_24.704746	Coordinate:1129	Reads:1	Hits:2	Allocated_reads:0.5	Strand:-
CTACTGATTAAAGGACTTGTTGGTATTGGAT
>Location:NODE_388156_length_1812_cov_24.704746	Coordinate:1130	Reads:1	Hits:2	Allocated_reads:0.5	Strand:-
CTGATTAAAGGACTTGTTGGTATTGGA
>Location:NODE_388156_length_1812_cov_24.704746	Coordinate:1130	Reads:1	Hits:2	Allocated_reads:0.5	Strand:+
TCCAATACCAACAAGTCCTTTAAT
>Location:NODE_388156_length_1812_cov_24.704746	Coordinate:1130	Reads:2	Hits:2	Allocated_reads:1	Strand:+
TCCAATACCAACAAGTCCTTTAATC
>Location:NODE_388156_length_1812_cov_24.704746	Coordinate:1130	Reads:5	Hits:2	Allocated_reads:2.5	Strand:+
TCCAATACCAACAAGTCCTTTAATCAGT
>Location:NODE_388156_length_1812_cov_24.704746	Coordinate:1132	Reads:1	Hits:2	Allocated_reads:0.5	Strand:+
CAATACCAACAAGTCCTTTAATCAGT
>Location:NODE_388156_length_1812_cov_24.704746	Coordinate:1133	Reads:1	Hits:2	Allocated_reads:0.5	Strand:+
AATACCAACAAGTCCTTTAATCAGTAGG
>Location:NODE_388156_length_1812_cov_24.704746	Coordinate:1133	Reads:3	Hits:2	Allocated_reads:1.5	Strand:-
TCCCTACTGATTAAAGGACTTGTTGGTATT
>Location:NODE_388156_length_1812_cov_24.704746	Coordinate:1134	Reads:2	Hits:2	Allocated_reads:1	Strand:-
CTACTGATTAAAGGACTTGTTGGTAT
>Location:NODE_388156_length_1812_cov_24.704746	Coordinate:1134	Reads:1	Hits:2	Allocated_reads:0.5	Strand:-
TCCCTACTGATTAAAGGACTTGTTGGTAT
>Location:NODE_388156_length_1812_cov_24.704746	Coordinate:1135	Reads:1	Hits:2	Allocated_reads:0.5	Strand:-
TCCCTACTGATTAAAGGACTTGTTGGTA
>Location:NODE_388156_length_1812_cov_24.704746	Coordinate:1136	Reads:2	Hits:2	Allocated_reads:1	Strand:-
CTACTGATTAAAGGACTTGTTGGT
>Location:NODE_388156_length_1812_cov_24.704746	Coordinate:1137	Reads:1	Hits:6	Allocated_reads:0.166666666666667	Strand:+
CCAACAAGTCCTTTAATCAGTAGGGACT
>Location:NODE_388156_length_1812_cov_24.704746	Coordinate:1137	Reads:1	Hits:6	Allocated_reads:0.166666666666667	Strand:-
TCCCTACTGATTAAAGGACTTGTTGG
>Location:NODE_388156_length_1812_cov_24.704746	Coordinate:1145	Reads:1	Hits:7	Allocated_reads:0.142857142857143	Strand:+
TCCTTTAATCAGTAGGGACTTCCATGA
>Location:NODE_388156_length_1812_cov_24.704746	Coordinate:1145	Reads:1	Hits:7	Allocated_reads:0.142857142857143	Strand:+
TCCTTTAATCAGTAGGGACTTCCATGAAC
>Location:NODE_388156_length_1812_cov_24.704746	Coordinate:1145	Reads:1	Hits:7	Allocated_reads:0.142857142857143	Strand:+
TCCTTTAATCAGTAGGGACTTCCATGAACC
>Location:NODE_388156_length_1812_cov_24.704746	Coordinate:1145	Reads:1	Hits:6	Allocated_reads:0.166666666666667	Strand:+
TCCTTTAATCAGTAGGGACTTCCATGAACCACC
>Location:NODE_388156_length_1812_cov_24.704746	Coordinate:1146	Reads:5	Hits:7	Allocated_reads:0.714285714285714	Strand:+
CCTTTAATCAGTAGGGACTTCCATGAAC
>Location:NODE_388156_length_1812_cov_24.704746	Coordinate:1146	Reads:1	Hits:6	Allocated_reads:0.166666666666667	Strand:+
CCTTTAATCAGTAGGGACTTCCATGAACCACC
>Location:NODE_388156_length_1812_cov_24.704746	Coordinate:1147	Reads:1	Hits:7	Allocated_reads:0.142857142857143	Strand:-
CATGGAAGTCCCTACTGATTAAAG
>Location:NODE_388156_length_1812_cov_24.704746	Coordinate:1147	Reads:1	Hits:7	Allocated_reads:0.142857142857143	Strand:+
CTTTAATCAGTAGGGACTTCCATGAAC
>Location:NODE_388156_length_1812_cov_24.704746	Coordinate:1147	Reads:1	Hits:7	Allocated_reads:0.142857142857143	Strand:-
TCATGGAAGTCCCTACTGATTAAAG
>Location:NODE_388156_length_1812_cov_24.704746	Coordinate:1147	Reads:1	Hits:7	Allocated_reads:0.142857142857143	Strand:-
TTCATGGAAGTCCCTACTGATTAAAG
>Location:NODE_388156_length_1812_cov_24.704746	Coordinate:1148	Reads:2	Hits:7	Allocated_reads:0.285714285714286	Strand:+
TTTAATCAGTAGGGACTTCCATGAAC
>Location:NODE_388156_length_1812_cov_24.704746	Coordinate:1148	Reads:1	Hits:7	Allocated_reads:0.142857142857143	Strand:+
TTTAATCAGTAGGGACTTCCATGAACC
>Location:NODE_388156_length_1812_cov_24.704746	Coordinate:1148	Reads:2	Hits:6	Allocated_reads:0.333333333333333	Strand:+
TTTAATCAGTAGGGACTTCCATGAACCACC
>Location:NODE_388156_length_1812_cov_24.704746	Coordinate:1149	Reads:21	Hits:7	Allocated_reads:3	Strand:+
TTAATCAGTAGGGACTTCCATGAAC
>Location:NODE_388156_length_1812_cov_24.704746	Coordinate:1149	Reads:2	Hits:7	Allocated_reads:0.285714285714286	Strand:+
TTAATCAGTAGGGACTTCCATGAACC
>Location:NODE_388156_length_1812_cov_24.704746	Coordinate:1149	Reads:1	Hits:7	Allocated_reads:0.142857142857143	Strand:+
TTAATCAGTAGGGACTTCCATGAACCA
>Location:NODE_388156_length_1812_cov_24.704746	Coordinate:1149	Reads:2	Hits:7	Allocated_reads:0.285714285714286	Strand:+
TTAATCAGTAGGGACTTCCATGAACCAC
>Location:NODE_388156_length_1812_cov_24.704746	Coordinate:1150	Reads:57	Hits:7	Allocated_reads:8.14285714285714	Strand:+
TAATCAGTAGGGACTTCCATGAAC
>Location:NODE_388156_length_1812_cov_24.704746	Coordinate:1150	Reads:15	Hits:7	Allocated_reads:2.14285714285714	Strand:+
TAATCAGTAGGGACTTCCATGAACC
>Location:NODE_388156_length_1812_cov_24.704746	Coordinate:1150	Reads:2	Hits:7	Allocated_reads:0.285714285714286	Strand:+
TAATCAGTAGGGACTTCCATGAACCA
>Location:NODE_388156_length_1812_cov_24.704746	Coordinate:1150	Reads:5	Hits:7	Allocated_reads:0.714285714285714	Strand:+
TAATCAGTAGGGACTTCCATGAACCAC
>Location:NODE_388156_length_1812_cov_24.704746	Coordinate:1150	Reads:2	Hits:6	Allocated_reads:0.333333333333333	Strand:+
TAATCAGTAGGGACTTCCATGAACCACC
>Location:NODE_388156_length_1812_cov_24.704746	Coordinate:1150	Reads:1	Hits:6	Allocated_reads:0.166666666666667	Strand:+
TAATCAGTAGGGACTTCCATGAACCACCT
>Location:NODE_388156_length_1812_cov_24.704746	Coordinate:1150	Reads:1	Hits:6	Allocated_reads:0.166666666666667	Strand:-
TAGGTGGTTCATGGAAGTCCCTACTGACTA
>Location:NODE_388156_length_1812_cov_24.704746	Coordinate:1151	Reads:1	Hits:7	Allocated_reads:0.142857142857143	Strand:+
AATCAGTAGGGACTTCCATGAACC
>Location:NODE_388156_length_1812_cov_24.704746	Coordinate:1152	Reads:1	Hits:7	Allocated_reads:0.142857142857143	Strand:+
ATCAGTAGGGACTTCCATGAACCAC
>Location:NODE_388156_length_1812_cov_24.704746	Coordinate:1153	Reads:5	Hits:7	Allocated_reads:0.714285714285714	Strand:+
TCAGTAGGGACTTCCATGAACCAC
>Location:NODE_388156_length_1812_cov_24.704746	Coordinate:1153	Reads:2	Hits:6	Allocated_reads:0.333333333333333	Strand:+
TCAGTAGGGACTTCCATGAACCACC
>Location:NODE_388156_length_1812_cov_24.704746	Coordinate:1153	Reads:3	Hits:6	Allocated_reads:0.5	Strand:+
TCAGTAGGGACTTCCATGAACCACCT
>Location:NODE_388156_length_1812_cov_24.704746	Coordinate:1153	Reads:1	Hits:6	Allocated_reads:0.166666666666667	Strand:+
TCAGTAGGGACTTCCATGAACCACCTA
>Location:NODE_388156_length_1812_cov_24.704746	Coordinate:1153	Reads:1	Hits:6	Allocated_reads:0.166666666666667	Strand:+
TCAGTAGGGACTTCCATGAACCACCTAG
>Location:NODE_388156_length_1812_cov_24.704746	Coordinate:1154	Reads:1	Hits:7	Allocated_reads:0.142857142857143	Strand:+
CAGTAGGGACTTCCATGAACCACCTA
>Location:NODE_388156_length_1812_cov_24.704746	Coordinate:1155	Reads:1	Hits:7	Allocated_reads:0.142857142857143	Strand:+
AGTAGGGACTTCCATGAACCACCT
>Location:NODE_388156_length_1812_cov_24.704746	Coordinate:1156	Reads:1	Hits:7	Allocated_reads:0.142857142857143	Strand:+
GTAGGGACTTCCATGAACCACCTAGTAAC
>Location:NODE_388156_length_1812_cov_24.704746	Coordinate:1159	Reads:2	Hits:7	Allocated_reads:0.285714285714286	Strand:+
GGGACTTCCATGAACCACCTAGTAAC
>Location:NODE_388156_length_1812_cov_24.704746	Coordinate:1159	Reads:7	Hits:7	Allocated_reads:1	Strand:+
GGGACTTCCATGAACCACCTAGTAACCA
>Location:NODE_388156_length_1812_cov_24.704746	Coordinate:1161	Reads:2	Hits:7	Allocated_reads:0.285714285714286	Strand:+
GACTTCCATGAACCACCTAGTAAC
>Location:NODE_388156_length_1812_cov_24.704746	Coordinate:1161	Reads:1	Hits:7	Allocated_reads:0.142857142857143	Strand:+
GACTTCCATGAACCACCTAGTAACCA
>Location:NODE_388156_length_1812_cov_24.704746	Coordinate:1163	Reads:1	Hits:7	Allocated_reads:0.142857142857143	Strand:+
CTTCCATGAACCACCTAGTAACCATG
>Location:NODE_388156_length_1812_cov_24.704746	Coordinate:1164	Reads:3	Hits:7	Allocated_reads:0.428571428571429	Strand:+
TTCCATGAACCACCTAGTAACCATGTCA
>Location:NODE_388156_length_1812_cov_24.704746	Coordinate:1165	Reads:1	Hits:7	Allocated_reads:0.142857142857143	Strand:+
TCCATGAACCACCTAGTAACCATG
>Location:NODE_388156_length_1812_cov_24.704746	Coordinate:1165	Reads:1	Hits:7	Allocated_reads:0.142857142857143	Strand:+
TCCATGAACCACCTAGTAACCATGTCAAC
>Location:NODE_388156_length_1812_cov_24.704746	Coordinate:1165	Reads:3	Hits:7	Allocated_reads:0.428571428571429	Strand:+
TCCATGAACCACCTAGTAACCATGTCAACCA
>Location:NODE_388156_length_1812_cov_24.704746	Coordinate:1166	Reads:1	Hits:7	Allocated_reads:0.142857142857143	Strand:+
CCATGAACCACCTAGTAACCATGTC
>Location:NODE_388156_length_1812_cov_24.704746	Coordinate:1166	Reads:1	Hits:7	Allocated_reads:0.142857142857143	Strand:+
CCATGAACCACCTAGTAACCATGTCAAC
>Location:NODE_388156_length_1812_cov_24.704746	Coordinate:1166	Reads:1	Hits:7	Allocated_reads:0.142857142857143	Strand:+
CCATGAACCACCTAGTAACCATGTCAACC
>Location:NODE_388156_length_1812_cov_24.704746	Coordinate:1167	Reads:1	Hits:7	Allocated_reads:0.142857142857143	Strand:+
CATGAACCACCTAGTAACCATGTCAACCA
>Location:NODE_388156_length_1812_cov_24.704746	Coordinate:1168	Reads:2	Hits:7	Allocated_reads:0.285714285714286	Strand:+
ATGAACCACCTAGTAACCATGTCAACCA
>Location:NODE_388156_length_1812_cov_24.704746	Coordinate:1169	Reads:1	Hits:7	Allocated_reads:0.142857142857143	Strand:+
TGAACCACCTAGTAACCATGTCAA
>Location:NODE_388156_length_1812_cov_24.704746	Coordinate:1169	Reads:1	Hits:7	Allocated_reads:0.142857142857143	Strand:+
TGAACCACCTAGTAACCATGTCAACC
>Location:NODE_388156_length_1812_cov_24.704746	Coordinate:1169	Reads:6	Hits:7	Allocated_reads:0.857142857142857	Strand:+
TGAACCACCTAGTAACCATGTCAACCA
>Location:NODE_388156_length_1812_cov_24.704746	Coordinate:1169	Reads:1	Hits:7	Allocated_reads:0.142857142857143	Strand:+
TGAACCACCTAGTAACCATGTCAACCAATC
>Location:NODE_388156_length_1812_cov_24.704746	Coordinate:1170	Reads:1	Hits:7	Allocated_reads:0.142857142857143	Strand:+
GAACCACCTAGTAACCATGTCAAC
>Location:NODE_388156_length_1812_cov_24.704746	Coordinate:1170	Reads:1	Hits:7	Allocated_reads:0.142857142857143	Strand:+
GAACCACCTAGTAACCATGTCAACCAA
>Location:NODE_388156_length_1812_cov_24.704746	Coordinate:1172	Reads:1	Hits:2	Allocated_reads:0.5	Strand:-
AGATTGGTTGACATGGTTACTAGGTGGT
>Location:NODE_388156_length_1812_cov_24.704746	Coordinate:1173	Reads:1	Hits:7	Allocated_reads:0.142857142857143	Strand:+
CCACCTAGTAACCATGTCAACCAATC
>Location:NODE_388156_length_1812_cov_24.704746	Coordinate:1173	Reads:2	Hits:2	Allocated_reads:1	Strand:+
CCACCTAGTAACCATGTCAACCAATCTT
>Location:NODE_388156_length_1812_cov_24.704746	Coordinate:1173	Reads:1	Hits:2	Allocated_reads:0.5	Strand:+
CCACCTAGTAACCATGTCAACCAATCTTCA
>Location:NODE_388156_length_1812_cov_24.704746	Coordinate:1173	Reads:1	Hits:2	Allocated_reads:0.5	Strand:+
CCACCTAGTAACCATGTCAACCAATCTTCT
>Location:NODE_388156_length_1812_cov_24.704746	Coordinate:1174	Reads:1	Hits:7	Allocated_reads:0.142857142857143	Strand:-
GATTGGTTGACATGGTTACTAGGTG
>Location:NODE_388156_length_1812_cov_24.704746	Coordinate:1175	Reads:2	Hits:2	Allocated_reads:1	Strand:+
ACCTAGTAACCATGTCAACCAATCTTCAGT
>Location:NODE_388156_length_1812_cov_24.704746	Coordinate:1175	Reads:1	Hits:7	Allocated_reads:0.142857142857143	Strand:-
GATTGGTTGACATGGTTACTAGGT
>Location:NODE_388156_length_1812_cov_24.704746	Coordinate:1175	Reads:1	Hits:2	Allocated_reads:0.5	Strand:-
TGAAGATTGGTTGACATGGTTACTAGGT
>Location:NODE_388156_length_1812_cov_24.704746	Coordinate:1176	Reads:1	Hits:2	Allocated_reads:0.5	Strand:-
CACTGAAGATTGGTTGACATGGTTACTAGG
>Location:NODE_388156_length_1812_cov_24.704746	Coordinate:1176	Reads:1	Hits:2	Allocated_reads:0.5	Strand:+
CCTAGTAACCATGTCAACCAATCTTCAGT
>Location:NODE_388156_length_1812_cov_24.704746	Coordinate:1177	Reads:3	Hits:2	Allocated_reads:1.5	Strand:+
CTAGTAACCATGTCAACCAATCTTCAGT
>Location:NODE_388156_length_1812_cov_24.704746	Coordinate:1177	Reads:2	Hits:2	Allocated_reads:1	Strand:+
CTAGTAACCATGTCAACCAATCTTCAGTGC
>Location:NODE_388156_length_1812_cov_24.704746	Coordinate:1178	Reads:1	Hits:2	Allocated_reads:0.5	Strand:-
GAAGATTGGTTGACATGGTTACTA
>Location:NODE_388156_length_1812_cov_24.704746	Coordinate:1178	Reads:1	Hits:2	Allocated_reads:0.5	Strand:+
TAGTAACCATGTCAACCAATCTTC
>Location:NODE_388156_length_1812_cov_24.704746	Coordinate:1178	Reads:1	Hits:2	Allocated_reads:0.5	Strand:+
TAGTAACCATGTCAACCAATCTTCA
>Location:NODE_388156_length_1812_cov_24.704746	Coordinate:1178	Reads:1	Hits:2	Allocated_reads:0.5	Strand:+
TAGTAACCATGTCAACCAATCTTCAG
>Location:NODE_388156_length_1812_cov_24.704746	Coordinate:1178	Reads:9	Hits:2	Allocated_reads:4.5	Strand:+
TAGTAACCATGTCAACCAATCTTCAGT
>Location:NODE_388156_length_1812_cov_24.704746	Coordinate:1179	Reads:2	Hits:2	Allocated_reads:1	Strand:-
GCACTGAAGATTGGTTGACATGGTTACT
>Location:NODE_388156_length_1812_cov_24.704746	Coordinate:1180	Reads:1	Hits:2	Allocated_reads:0.5	Strand:+
GTAACCATGTCAACCAATCTTCAGT
>Location:NODE_388156_length_1812_cov_24.704746	Coordinate:1180	Reads:1	Hits:2	Allocated_reads:0.5	Strand:+
GTAACCATGTCAACCAATCTTCAGTGCTTG
>Location:NODE_388156_length_1812_cov_24.704746	Coordinate:1181	Reads:12	Hits:2	Allocated_reads:6	Strand:+
TAACCATGTCAACCAATCTTCAGT
>Location:NODE_388156_length_1812_cov_24.704746	Coordinate:1181	Reads:4	Hits:2	Allocated_reads:2	Strand:+
TAACCATGTCAACCAATCTTCAGTGCT
>Location:NODE_388156_length_1812_cov_24.704746	Coordinate:1181	Reads:5	Hits:2	Allocated_reads:2.5	Strand:+
TAACCATGTCAACCAATCTTCAGTGCTTGT
>Location:NODE_388156_length_1812_cov_24.704746	Coordinate:1182	Reads:1	Hits:2	Allocated_reads:0.5	Strand:+
AACCATGTCAACCAATCTTCAGTGCTT
>Location:NODE_388156_length_1812_cov_24.704746	Coordinate:1182	Reads:1	Hits:2	Allocated_reads:0.5	Strand:-
CACTGAAGATTGGTTGACATGGTT
>Location:NODE_388156_length_1812_cov_24.704746	Coordinate:1183	Reads:1	Hits:2	Allocated_reads:0.5	Strand:+
ACCATGTCAACCAATCTTCAGTGCT
>Location:NODE_388156_length_1812_cov_24.704746	Coordinate:1187	Reads:1	Hits:2	Allocated_reads:0.5	Strand:+
TGTCAACCAATCTTCAGTGCTTGT
>Location:NODE_388156_length_1812_cov_24.704746	Coordinate:1189	Reads:1	Hits:2	Allocated_reads:0.5	Strand:+
TCAACCAATCTTCAGTGCTTGTGAC
>Location:NODE_388156_length_1812_cov_24.704746	Coordinate:1189	Reads:2	Hits:2	Allocated_reads:1	Strand:+
TCAACCAATCTTCAGTGCTTGTGACATAGTC
>Location:NODE_388156_length_1812_cov_24.704746	Coordinate:1191	Reads:1	Hits:2	Allocated_reads:0.5	Strand:-
ACTATGTCACAAGCACTGAAGATTGGTT
>Location:NODE_388156_length_1812_cov_24.704746	Coordinate:1191	Reads:1	Hits:2	Allocated_reads:0.5	Strand:-
TATGTCACAAGCACTGAAGATTGGTT
>Location:NODE_388156_length_1812_cov_24.704746	Coordinate:1194	Reads:1	Hits:2	Allocated_reads:0.5	Strand:-
GACTATGTCACAAGCACTGAAGATTG
>Location:NODE_388156_length_1812_cov_24.704746	Coordinate:1195	Reads:1	Hits:2	Allocated_reads:0.5	Strand:+
AATCTTCAGTGCTTGTGACATAGTCT
>Location:NODE_388156_length_1812_cov_24.704746	Coordinate:1195	Reads:1	Hits:1	Allocated_reads:1	Strand:-
ACAAGACTATGTCACAAGCACTGCAGATT
>Location:NODE_388156_length_1812_cov_24.704746	Coordinate:1195	Reads:1	Hits:2	Allocated_reads:0.5	Strand:-
ACTATGTCACAAGCACTGAAGATT
>Location:NODE_388156_length_1812_cov_24.704746	Coordinate:1195	Reads:3	Hits:2	Allocated_reads:1.5	Strand:-
GACTATGTCACAAGCACTGAAGATT
>Location:NODE_388156_length_1812_cov_24.704746	Coordinate:1196	Reads:2	Hits:2	Allocated_reads:1	Strand:+
ATCTTCAGTGCTTGTGACATAGTC
>Location:NODE_388156_length_1812_cov_24.704746	Coordinate:1196	Reads:1	Hits:2	Allocated_reads:0.5	Strand:+
ATCTTCAGTGCTTGTGACATAGTCTTT
>Location:NODE_388156_length_1812_cov_24.704746	Coordinate:1196	Reads:1	Hits:2	Allocated_reads:0.5	Strand:-
GACTATGTCACAAGCACTGAAGAT
>Location:NODE_388156_length_1812_cov_24.704746	Coordinate:1197	Reads:1	Hits:2	Allocated_reads:0.5	Strand:+
TCTTCAGTGCTTGTGACATAGTCT
>Location:NODE_388156_length_1812_cov_24.704746	Coordinate:1202	Reads:1	Hits:6	Allocated_reads:0.166666666666667	Strand:-
AACAACAAGACTATGTCACAAGCACT
>Location:NODE_388156_length_1812_cov_24.704746	Coordinate:1202	Reads:1	Hits:6	Allocated_reads:0.166666666666667	Strand:-
CAACAAGACTATGTCACAAGCACT
>Location:NODE_388156_length_1812_cov_24.704746	Coordinate:1202	Reads:1	Hits:2	Allocated_reads:0.5	Strand:-
CCAACAACAAGACTATGTCACAAGCACT
>Location:NODE_388156_length_1812_cov_24.704746	Coordinate:1204	Reads:1	Hits:6	Allocated_reads:0.166666666666667	Strand:+
TGCTTGTGACATAGTCTTGTTGTTT
>Location:NODE_388156_length_1812_cov_24.704746	Coordinate:1204	Reads:1	Hits:2	Allocated_reads:0.5	Strand:+
TGCTTGTGACATAGTCTTGTTGTTGGGC
>Location:NODE_388156_length_1812_cov_24.704746	Coordinate:1207	Reads:2	Hits:1	Allocated_reads:2	Strand:+
TTGTGACATAGTCTTGTTGTTGGGCGTC
>Location:NODE_388156_length_1812_cov_24.704746	Coordinate:1208	Reads:1	Hits:2	Allocated_reads:0.5	Strand:+
TGTGACATAGTCTTGTTGTTGGGC
>Location:NODE_388156_length_1812_cov_24.704746	Coordinate:1208	Reads:1	Hits:1	Allocated_reads:1	Strand:+
TGTGACATAGTCTTGTTGTTGGGCG
>Location:NODE_388156_length_1812_cov_24.704746	Coordinate:1208	Reads:1	Hits:1	Allocated_reads:1	Strand:+
TGTGACATAGTCTTGTTGTTGGGCGTCTT
>Location:NODE_388156_length_1812_cov_24.704746	Coordinate:1210	Reads:1	Hits:1	Allocated_reads:1	Strand:+
TGACATAGTCTTGTTGTTGGGCGA
>Location:NODE_388156_length_1812_cov_24.704746	Coordinate:1210	Reads:9	Hits:1	Allocated_reads:9	Strand:+
TGACATAGTCTTGTTGTTGGGCGT
>Location:NODE_388156_length_1812_cov_24.704746	Coordinate:1210	Reads:19	Hits:1	Allocated_reads:19	Strand:+
TGACATAGTCTTGTTGTTGGGCGTC
>Location:NODE_388156_length_1812_cov_24.704746	Coordinate:1210	Reads:6	Hits:1	Allocated_reads:6	Strand:+
TGACATAGTCTTGTTGTTGGGCGTCT
>Location:NODE_388156_length_1812_cov_24.704746	Coordinate:1210	Reads:2	Hits:1	Allocated_reads:2	Strand:+
TGACATAGTCTTGTTGTTGGGCGTCTT
>Location:NODE_388156_length_1812_cov_24.704746	Coordinate:1210	Reads:2	Hits:1	Allocated_reads:2	Strand:+
TGACATAGTCTTGTTGTTGGGCGTCTTT
>Location:NODE_388156_length_1812_cov_24.704746	Coordinate:1210	Reads:1	Hits:1	Allocated_reads:1	Strand:+
TGACATAGTCTTGTTGTTGGGCGTCTTTA
>Location:NODE_388156_length_1812_cov_24.704746	Coordinate:1210	Reads:1	Hits:1	Allocated_reads:1	Strand:+
TGACATAGTCTTGTTGTTGGGCGTCTTTAATCT
>Location:NODE_388156_length_1812_cov_24.704746	Coordinate:1212	Reads:1	Hits:1	Allocated_reads:1	Strand:+
ACATAGTCTTGTTGTTGGGCGTCT
>Location:NODE_388156_length_1812_cov_24.704746	Coordinate:1213	Reads:1	Hits:1	Allocated_reads:1	Strand:-
GATTAAAGACGCCCAACAACAAGACTATG
>Location:NODE_388156_length_1812_cov_24.704746	Coordinate:1214	Reads:1	Hits:1	Allocated_reads:1	Strand:+
ATAGTCTTGTTGTTGGGCGTCTTTAATC
>Location:NODE_388156_length_1812_cov_24.704746	Coordinate:1214	Reads:1	Hits:1	Allocated_reads:1	Strand:+
ATAGTCTTGTTGTTGGGCGTCTTTAATCT
>Location:NODE_388156_length_1812_cov_24.704746	Coordinate:1215	Reads:1	Hits:1	Allocated_reads:1	Strand:+
TAGTCTTGTTGTTGGGCGTCTTTAAT
>Location:NODE_388156_length_1812_cov_24.704746	Coordinate:1215	Reads:3	Hits:1	Allocated_reads:3	Strand:+
TAGTCTTGTTGTTGGGCGTCTTTAATCT
>Location:NODE_388156_length_1812_cov_24.704746	Coordinate:1216	Reads:1	Hits:1	Allocated_reads:1	Strand:-
AGATTAAAGACGCCCAACAACAAGACT
>Location:NODE_388156_length_1812_cov_24.704746	Coordinate:1216	Reads:1	Hits:1	Allocated_reads:1	Strand:+
AGTCTTGTTGTTGGGCGTCTTTAATCT
>Location:NODE_388156_length_1812_cov_24.704746	Coordinate:1217	Reads:1	Hits:1	Allocated_reads:1	Strand:+
GTCTTGTTGTTGGGCGTCTTTAATCTTTCTCA
>Location:NODE_388156_length_1812_cov_24.704746	Coordinate:1218	Reads:1	Hits:1	Allocated_reads:1	Strand:-
AGAAAGATTAAAGACGCCCAACAACAAGA
>Location:NODE_388156_length_1812_cov_24.704746	Coordinate:1220	Reads:1	Hits:1	Allocated_reads:1	Strand:+
TTGTTGTTGGGCGTCTTTAATCTTTCTCA
>Location:NODE_388156_length_1812_cov_24.704746	Coordinate:1221	Reads:1	Hits:1	Allocated_reads:1	Strand:-
GAGAAAGATTAAAGACGCCCAACAACA
>Location:NODE_388156_length_1812_cov_24.704746	Coordinate:1221	Reads:1	Hits:1	Allocated_reads:1	Strand:+
TGTTGTTGGGCGTCTTTAATCTTTCT
>Location:NODE_388156_length_1812_cov_24.704746	Coordinate:1222	Reads:1	Hits:1	Allocated_reads:1	Strand:-
TTGAGAAAGATTAAAGACGCCCAACATT
>Location:NODE_388156_length_1812_cov_24.704746	Coordinate:1224	Reads:1	Hits:1	Allocated_reads:1	Strand:-
ACCTTGAGAAAGATTAAAGACGCCCAACA
>Location:NODE_388156_length_1812_cov_24.704746	Coordinate:1224	Reads:2	Hits:1	Allocated_reads:2	Strand:-
TTGAGAAAGATTAAAGACGCCCAACA
>Location:NODE_388156_length_1812_cov_24.704746	Coordinate:1225	Reads:3	Hits:1	Allocated_reads:3	Strand:-
ACCTTGAGAAAGATTAAAGACGCCCAAC
>Location:NODE_388156_length_1812_cov_24.704746	Coordinate:1225	Reads:1	Hits:1	Allocated_reads:1	Strand:-
CACCTTGAGAAAGATTAAAGACGCCCAAC
>Location:NODE_388156_length_1812_cov_24.704746	Coordinate:1225	Reads:1	Hits:1	Allocated_reads:1	Strand:-
CCTTGAGAAAGATTAAAGACGCCCAAC
>Location:NODE_388156_length_1812_cov_24.704746	Coordinate:1225	Reads:1	Hits:1	Allocated_reads:1	Strand:-
CCTTGAGAAAGATTAAAGACGCCCAAT
>Location:NODE_388156_length_1812_cov_24.704746	Coordinate:1225	Reads:3	Hits:1	Allocated_reads:3	Strand:-
TTGAGAAAGATTAAAGACGCCCAAC
>Location:NODE_388156_length_1812_cov_24.704746	Coordinate:1228	Reads:1	Hits:1	Allocated_reads:1	Strand:-
ACCTTGAGAAAGATTAAAGACGCCC
>Location:NODE_388156_length_1812_cov_24.704746	Coordinate:1228	Reads:1	Hits:1	Allocated_reads:1	Strand:-
CACCTTGAGAAAGATTAAAGACGCCC
>Location:NODE_388156_length_1812_cov_24.704746	Coordinate:1229	Reads:1	Hits:1	Allocated_reads:1	Strand:-
CACCTTGAGAAAGATTAAAGACGCC
>Location:NODE_388156_length_1812_cov_24.704746	Coordinate:1229	Reads:1	Hits:1	Allocated_reads:1	Strand:-
GAACACCTTGAGAAAGATTAAAGACGCC
>Location:NODE_388156_length_1812_cov_24.704746	Coordinate:1229	Reads:1	Hits:1	Allocated_reads:1	Strand:-
TGAACACCTTGAGAAAGATTAAAGACGCC
>Location:NODE_388156_length_1812_cov_24.704746	Coordinate:1235	Reads:2	Hits:3	Allocated_reads:0.666666666666667	Strand:-
AACGCTTTGAACACCTTGAGAAAGATTAAA
>Location:NODE_388156_length_1812_cov_24.704746	Coordinate:1235	Reads:1	Hits:4	Allocated_reads:0.25	Strand:-
ACGCTTTGAACACCTTGAGAAAGATTAAA
>Location:NODE_388156_length_1812_cov_24.704746	Coordinate:1235	Reads:1	Hits:4	Allocated_reads:0.25	Strand:-
CGCTTTGAACACCTTGAGAAAGATTAAA
>Location:NODE_388156_length_1812_cov_24.704746	Coordinate:1236	Reads:1	Hits:3	Allocated_reads:0.333333333333333	Strand:-
AACGCTTTGAACACCTTGAGAAAGATTAA
>Location:NODE_388156_length_1812_cov_24.704746	Coordinate:1237	Reads:1	Hits:3	Allocated_reads:0.333333333333333	Strand:-
CAACGCTTTGAACACCTTGAGAAAGATTA
>Location:NODE_388156_length_1812_cov_24.704746	Coordinate:1237	Reads:1	Hits:4	Allocated_reads:0.25	Strand:+
TAATCTTTCTCAAGGTGTTCAAAGCG
>Location:NODE_388156_length_1812_cov_24.704746	Coordinate:1238	Reads:1	Hits:3	Allocated_reads:0.333333333333333	Strand:-
AACGCTTTGAACACCTTGAGAAAGATT
>Location:NODE_388156_length_1812_cov_24.704746	Coordinate:1238	Reads:1	Hits:4	Allocated_reads:0.25	Strand:-
ACGCTTTGAACACCTTGAGAAAGATT
>Location:NODE_388156_length_1812_cov_24.704746	Coordinate:1238	Reads:1	Hits:3	Allocated_reads:0.333333333333333	Strand:-
CCAACGCTTTGAACACCTTGAGAAAGATT
>Location:NODE_388156_length_1812_cov_24.704746	Coordinate:1239	Reads:1	Hits:3	Allocated_reads:0.333333333333333	Strand:+
ATCTTTCTCAAGGTGTTCAAAGCGTT
>Location:NODE_388156_length_1812_cov_24.704746	Coordinate:1239	Reads:1	Hits:3	Allocated_reads:0.333333333333333	Strand:+
ATCTTTCTCAAGGTGTTCAAAGCGTTGGT
>Location:NODE_388156_length_1812_cov_24.704746	Coordinate:1239	Reads:1	Hits:3	Allocated_reads:0.333333333333333	Strand:-
CAACGCTTTGAACACCTTGAGAAAGAT
>Location:NODE_388156_length_1812_cov_24.704746	Coordinate:1239	Reads:1	Hits:3	Allocated_reads:0.333333333333333	Strand:-
CCAACGCTTTGAACACCTTGAGAAAGAT
>Location:NODE_388156_length_1812_cov_24.704746	Coordinate:1239	Reads:1	Hits:3	Allocated_reads:0.333333333333333	Strand:-
GACCAACGCTTTGAACACCTTGAGAAAGAT
>Location:NODE_388156_length_1812_cov_24.704746	Coordinate:1240	Reads:1	Hits:4	Allocated_reads:0.25	Strand:+
TCTTTCTCAAGGTGTTCAAAGCGT
>Location:NODE_388156_length_1812_cov_24.704746	Coordinate:1240	Reads:2	Hits:3	Allocated_reads:0.666666666666667	Strand:+
TCTTTCTCAAGGTGTTCAAAGCGTT
>Location:NODE_388156_length_1812_cov_24.704746	Coordinate:1240	Reads:1	Hits:3	Allocated_reads:0.333333333333333	Strand:+
TCTTTCTCAAGGTGTTCAAAGCGTTG
>Location:NODE_388156_length_1812_cov_24.704746	Coordinate:1242	Reads:1	Hits:3	Allocated_reads:0.333333333333333	Strand:-
CAACGCTTTGAACACCTTGAGAAA
>Location:NODE_388156_length_1812_cov_24.704746	Coordinate:1243	Reads:1	Hits:3	Allocated_reads:0.333333333333333	Strand:-
AACATGACCAACGCTTTGAACACCTTGAGAA
>Location:NODE_388156_length_1812_cov_24.704746	Coordinate:1243	Reads:2	Hits:3	Allocated_reads:0.666666666666667	Strand:-
ACATGACCAACGCTTTGAACACCTTGAGAA
>Location:NODE_388156_length_1812_cov_24.704746	Coordinate:1243	Reads:1	Hits:3	Allocated_reads:0.333333333333333	Strand:-
ACCAACGCTTTGAACACCTTGAGAA
>Location:NODE_388156_length_1812_cov_24.704746	Coordinate:1243	Reads:1	Hits:3	Allocated_reads:0.333333333333333	Strand:-
ATGACCAACGCTTTGAACACCTTGAGAA
>Location:NODE_388156_length_1812_cov_24.704746	Coordinate:1243	Reads:1	Hits:3	Allocated_reads:0.333333333333333	Strand:-
CATGACCAACGCTTTGAACACCTTGAGAA
>Location:NODE_388156_length_1812_cov_24.704746	Coordinate:1243	Reads:5	Hits:3	Allocated_reads:1.66666666666667	Strand:-
CCAACGCTTTGAACACCTTGAGAA
>Location:NODE_388156_length_1812_cov_24.704746	Coordinate:1243	Reads:1	Hits:3	Allocated_reads:0.333333333333333	Strand:-
GACCAACGCTTTGAACACCTTGAGAA
>Location:NODE_388156_length_1812_cov_24.704746	Coordinate:1243	Reads:5	Hits:3	Allocated_reads:1.66666666666667	Strand:-
TGACCAACGCTTTGAACACCTTGAGAA
>Location:NODE_388156_length_1812_cov_24.704746	Coordinate:1243	Reads:1	Hits:3	Allocated_reads:0.333333333333333	Strand:+
TTCTCAAGGTGTTCAAAGCGTTGGT
>Location:NODE_388156_length_1812_cov_24.704746	Coordinate:1243	Reads:1	Hits:3	Allocated_reads:0.333333333333333	Strand:+
TTCTCAAGGTGTTCAAAGCGTTGGTC
>Location:NODE_388156_length_1812_cov_24.704746	Coordinate:1244	Reads:1	Hits:3	Allocated_reads:0.333333333333333	Strand:+
TCTCAAGGTGTTCAAAGCGTTGGTC
>Location:NODE_388156_length_1812_cov_24.704746	Coordinate:1244	Reads:1	Hits:3	Allocated_reads:0.333333333333333	Strand:+
TCTCAAGGTGTTCAAAGCGTTGGTCATG
>Location:NODE_388156_length_1812_cov_24.704746	Coordinate:1246	Reads:1	Hits:3	Allocated_reads:0.333333333333333	Strand:+
TCAAGGTGTTCAAAGCGTTGGTCATGTTT
>Location:NODE_388156_length_1812_cov_24.704746	Coordinate:1249	Reads:1	Hits:3	Allocated_reads:0.333333333333333	Strand:-
ACAAAACATGACCAACGCTTTGAACACCT
>Location:NODE_388156_length_1812_cov_24.704746	Coordinate:1249	Reads:1	Hits:3	Allocated_reads:0.333333333333333	Strand:+
AGGTGTTCAAAGCGTTGGTCATGTTTT
>Location:NODE_388156_length_1812_cov_24.704746	Coordinate:1249	Reads:2	Hits:3	Allocated_reads:0.666666666666667	Strand:+
AGGTGTTCAAAGCGTTGGTCATGTTTTGT
>Location:NODE_388156_length_1812_cov_24.704746	Coordinate:1249	Reads:1	Hits:1	Allocated_reads:1	Strand:+
AGGTGTTCAAAGCGTTGGTCATGTTTTGTGAAT
>Location:NODE_388156_length_1812_cov_24.704746	Coordinate:1249	Reads:1	Hits:3	Allocated_reads:0.333333333333333	Strand:-
CAAAACATGACCAACGCTTTGAACACCT
>Location:NODE_388156_length_1812_cov_24.704746	Coordinate:1249	Reads:2	Hits:3	Allocated_reads:0.666666666666667	Strand:-
TCACAAAACATGACCAACGCTTTGAACACCT
>Location:NODE_388156_length_1812_cov_24.704746	Coordinate:1250	Reads:1	Hits:1	Allocated_reads:1	Strand:-
CATTCACAAAACATGACCAACGCTTTGAACACC
>Location:NODE_388156_length_1812_cov_24.704746	Coordinate:1252	Reads:1	Hits:3	Allocated_reads:0.333333333333333	Strand:+
TGTTCAAAGCGTTGGTCATGTTTTGTG
>Location:NODE_388156_length_1812_cov_24.704746	Coordinate:1253	Reads:1	Hits:1	Allocated_reads:1	Strand:+
GTTCAAAGCGTTGGTCATGTTTTGTGAA
>Location:NODE_388156_length_1812_cov_24.704746	Coordinate:1254	Reads:2	Hits:3	Allocated_reads:0.666666666666667	Strand:+
TTCAAAGCGTTGGTCATGTTTTGTG
>Location:NODE_388156_length_1812_cov_24.704746	Coordinate:1256	Reads:1	Hits:1	Allocated_reads:1	Strand:-
ATTCACAAAACATGACCAACGCTTTG
>Location:NODE_388156_length_1812_cov_24.704746	Coordinate:1256	Reads:1	Hits:1	Allocated_reads:1	Strand:+
CAAAGCGTTGGTCATGTTTTGTGAATGTATG
>Location:NODE_388156_length_1812_cov_24.704746	Coordinate:1257	Reads:1	Hits:1	Allocated_reads:1	Strand:+
AAAGCGTTGGTCATGTTTTGTGAA
>Location:NODE_388156_length_1812_cov_24.704746	Coordinate:1257	Reads:4	Hits:1	Allocated_reads:4	Strand:+
AAAGCGTTGGTCATGTTTTGTGAATGTA
>Location:NODE_388156_length_1812_cov_24.704746	Coordinate:1257	Reads:1	Hits:1	Allocated_reads:1	Strand:+
AAAGCGTTGGTCATGTTTTGTGAATGTATGT
>Location:NODE_388156_length_1812_cov_24.704746	Coordinate:1257	Reads:1	Hits:1	Allocated_reads:1	Strand:-
TACATTCACAAAACATGACCAACGCTTT
>Location:NODE_388156_length_1812_cov_24.704746	Coordinate:1259	Reads:1	Hits:1	Allocated_reads:1	Strand:+
AGCGTTGGTCATGTTTTGTGAATGTATGT
>Location:NODE_388156_length_1812_cov_24.704746	Coordinate:1260	Reads:1	Hits:1	Allocated_reads:1	Strand:+
GCGTTGGTCATGTTTTGTGAATGT
>Location:NODE_388156_length_1812_cov_24.704746	Coordinate:1260	Reads:1	Hits:1	Allocated_reads:1	Strand:+
GCGTTGGTCATGTTTTGTGAATGTATGT
>Location:NODE_388156_length_1812_cov_24.704746	Coordinate:1262	Reads:1	Hits:1	Allocated_reads:1	Strand:+
GTTGGTCATGTTTTGTGAATGTATG
>Location:NODE_388156_length_1812_cov_24.704746	Coordinate:1262	Reads:1	Hits:1	Allocated_reads:1	Strand:+
GTTGGTCATGTTTTGTGAATGTATGT
>Location:NODE_388156_length_1812_cov_24.704746	Coordinate:1263	Reads:1	Hits:1	Allocated_reads:1	Strand:+
TTGGTCATGTTTTGTGAATGTATGT
>Location:NODE_388156_length_1812_cov_24.704746	Coordinate:1263	Reads:1	Hits:1	Allocated_reads:1	Strand:+
TTGGTCATGTTTTGTGAATGTATGTTG
>Location:NODE_388156_length_1812_cov_24.704746	Coordinate:1265	Reads:1	Hits:1	Allocated_reads:1	Strand:-
CAGACAACATACATTCACAAAACATGACC
>Location:NODE_388156_length_1812_cov_24.704746	Coordinate:1265	Reads:1	Hits:1	Allocated_reads:1	Strand:-
CCCAGACAACATACATTCACAAAACATGACC
>Location:NODE_388156_length_1812_cov_24.704746	Coordinate:1266	Reads:1	Hits:1	Allocated_reads:1	Strand:+
GTCATGTTTTGTGAATGTATGTTGTCTGG
>Location:NODE_388156_length_1812_cov_24.704746	Coordinate:1267	Reads:3	Hits:1	Allocated_reads:3	Strand:+
TCATGTTTTGTGAATGTATGTTGTC
>Location:NODE_388156_length_1812_cov_24.704746	Coordinate:1267	Reads:1	Hits:1	Allocated_reads:1	Strand:+
TCATGTTTTGTGAATGTATGTTGTCT
>Location:NODE_388156_length_1812_cov_24.704746	Coordinate:1267	Reads:1	Hits:1	Allocated_reads:1	Strand:+
TCATGTTTTGTGAATGTATGTTGTCTG
>Location:NODE_388156_length_1812_cov_24.704746	Coordinate:1268	Reads:1	Hits:1	Allocated_reads:1	Strand:+
CATGTTTTGTGAATGTATGTTGTC
>Location:NODE_388156_length_1812_cov_24.704746	Coordinate:1270	Reads:1	Hits:1	Allocated_reads:1	Strand:+
TGTTTTGTGAATGTATGTTGTCTG
>Location:NODE_388156_length_1812_cov_24.704746	Coordinate:1270	Reads:1	Hits:1	Allocated_reads:1	Strand:+
TGTTTTGTGAATGTATGTTGTCTGGGA
>Location:NODE_388156_length_1812_cov_24.704746	Coordinate:1270	Reads:1	Hits:1	Allocated_reads:1	Strand:+
TGTTTTGTGAATGTATGTTGTCTGGGATG
>Location:NODE_388156_length_1812_cov_24.704746	Coordinate:1270	Reads:1	Hits:1	Allocated_reads:1	Strand:+
TGTTTTGTGAATGTATGTTGTCTGGGATGTA
>Location:NODE_388156_length_1812_cov_24.704746	Coordinate:1271	Reads:1	Hits:1	Allocated_reads:1	Strand:-
ACATCCCAGACAACATACATTCACAAAAA
>Location:NODE_388156_length_1812_cov_24.704746	Coordinate:1271	Reads:1	Hits:1	Allocated_reads:1	Strand:-
ACATCCCAGACAACATACATTCACAAAAC
>Location:NODE_388156_length_1812_cov_24.704746	Coordinate:1271	Reads:1	Hits:1	Allocated_reads:1	Strand:+
GTTTTGTGAATGTATGTTGTCTGGGATG
>Location:NODE_388156_length_1812_cov_24.704746	Coordinate:1272	Reads:1	Hits:1	Allocated_reads:1	Strand:-
ACATCCCAGACAACATACATTCACAAAA
>Location:NODE_388156_length_1812_cov_24.704746	Coordinate:1272	Reads:1	Hits:1	Allocated_reads:1	Strand:-
ATCCCAGACAACATACATTCACAAAA
>Location:NODE_388156_length_1812_cov_24.704746	Coordinate:1272	Reads:1	Hits:1	Allocated_reads:1	Strand:+
TTTTGTGAATGTATGTTGTCTGGG
>Location:NODE_388156_length_1812_cov_24.704746	Coordinate:1272	Reads:1	Hits:1	Allocated_reads:1	Strand:+
TTTTGTGAATGTATGTTGTCTGGGATGTA
>Location:NODE_388156_length_1812_cov_24.704746	Coordinate:1273	Reads:3	Hits:1	Allocated_reads:3	Strand:+
TTTGTGAATGTATGTTGTCTGGGA
>Location:NODE_388156_length_1812_cov_24.704746	Coordinate:1273	Reads:4	Hits:1	Allocated_reads:4	Strand:+
TTTGTGAATGTATGTTGTCTGGGAT
>Location:NODE_388156_length_1812_cov_24.704746	Coordinate:1273	Reads:1	Hits:1	Allocated_reads:1	Strand:+
TTTGTGAATGTATGTTGTCTGGGATG
>Location:NODE_388156_length_1812_cov_24.704746	Coordinate:1273	Reads:1	Hits:1	Allocated_reads:1	Strand:+
TTTGTGAATGTATGTTGTCTGGGATGT
>Location:NODE_388156_length_1812_cov_24.704746	Coordinate:1273	Reads:1	Hits:1	Allocated_reads:1	Strand:+
TTTGTGAATGTATGTTGTCTGGGATGTA
>Location:NODE_388156_length_1812_cov_24.704746	Coordinate:1273	Reads:1	Hits:1	Allocated_reads:1	Strand:+
TTTGTGAATGTATGTTGTCTGGGATGTATG
>Location:NODE_388156_length_1812_cov_24.704746	Coordinate:1274	Reads:1	Hits:1	Allocated_reads:1	Strand:+
TTGTGAATGTATGTTGTCTGGGAT
>Location:NODE_388156_length_1812_cov_24.704746	Coordinate:1274	Reads:4	Hits:1	Allocated_reads:4	Strand:+
TTGTGAATGTATGTTGTCTGGGATG
>Location:NODE_388156_length_1812_cov_24.704746	Coordinate:1274	Reads:2	Hits:1	Allocated_reads:2	Strand:+
TTGTGAATGTATGTTGTCTGGGATGTA
>Location:NODE_388156_length_1812_cov_24.704746	Coordinate:1274	Reads:1	Hits:1	Allocated_reads:1	Strand:+
TTGTGAATGTATGTTGTCTGGGATGTATG
>Location:NODE_388156_length_1812_cov_24.704746	Coordinate:1274	Reads:1	Hits:1	Allocated_reads:1	Strand:+
TTGTGAATGTATGTTGTCTGGGATGTATT
>Location:NODE_388156_length_1812_cov_24.704746	Coordinate:1275	Reads:1	Hits:1	Allocated_reads:1	Strand:-
ATACATCCCAGACAACATACATTCACA
>Location:NODE_388156_length_1812_cov_24.704746	Coordinate:1275	Reads:1	Hits:1	Allocated_reads:1	Strand:+
TGTGAATGTATGTTGTCTGGGATT
>Location:NODE_388156_length_1812_cov_24.704746	Coordinate:1275	Reads:3	Hits:1	Allocated_reads:3	Strand:+
TGTGAATGTATGTTGTCTGGGATG
>Location:NODE_388156_length_1812_cov_24.704746	Coordinate:1275	Reads:2	Hits:1	Allocated_reads:2	Strand:+
TGTGAATGTATGTTGTCTGGGATGT
>Location:NODE_388156_length_1812_cov_24.704746	Coordinate:1275	Reads:1	Hits:1	Allocated_reads:1	Strand:+
TGTGAATGTATGTTGTCTGGGATGTA
>Location:NODE_388156_length_1812_cov_24.704746	Coordinate:1275	Reads:2	Hits:1	Allocated_reads:2	Strand:+
TGTGAATGTATGTTGTCTGGGATGTATG
>Location:NODE_388156_length_1812_cov_24.704746	Coordinate:1275	Reads:2	Hits:1	Allocated_reads:2	Strand:+
TGTGAATGTATGTTGTCTGGGATGTATGTA
>Location:NODE_388156_length_1812_cov_24.704746	Coordinate:1277	Reads:1	Hits:1	Allocated_reads:1	Strand:+
TGAATGTATGTTGTCTGGGATGTAT
>Location:NODE_388156_length_1812_cov_24.704746	Coordinate:1278	Reads:1	Hits:1	Allocated_reads:1	Strand:+
GAATGTATGTTGTCTGGGATGTATG
>Location:NODE_388156_length_1812_cov_24.704746	Coordinate:1278	Reads:1	Hits:1	Allocated_reads:1	Strand:+
GAATGTATGTTGTCTGGGATGTATGTA
>Location:NODE_388156_length_1812_cov_24.704746	Coordinate:1279	Reads:1	Hits:1	Allocated_reads:1	Strand:+
AATGTATGTTGTCTGGGATGTATGTACAACA
>Location:NODE_388156_length_1812_cov_24.704746	Coordinate:1281	Reads:1	Hits:8	Allocated_reads:0.125	Strand:+
TGTATGTTGTCTGGGATGTATGTACA
>Location:NODE_388156_length_1812_cov_24.704746	Coordinate:1283	Reads:1	Hits:8	Allocated_reads:0.125	Strand:+
TATGTTGTCTGGGATGTATGTACAAC
>Location:NODE_388156_length_1812_cov_24.704746	Coordinate:1287	Reads:3	Hits:8	Allocated_reads:0.375	Strand:+
TTGTCTGGGATGTATGTACAACATG
>Location:NODE_388156_length_1812_cov_24.704746	Coordinate:1287	Reads:1	Hits:8	Allocated_reads:0.125	Strand:+
TTGTCTGGGATGTATGTACAACATTC
>Location:NODE_388156_length_1812_cov_24.704746	Coordinate:1287	Reads:3	Hits:8	Allocated_reads:0.375	Strand:+
TTGTCTGGGATGTATGTACAACATGT
>Location:NODE_388156_length_1812_cov_24.704746	Coordinate:1287	Reads:3	Hits:1	Allocated_reads:3	Strand:+
TTGTCTGGGATGTATGTACAACATGTTGT
>Location:NODE_388156_length_1812_cov_24.704746	Coordinate:1287	Reads:2	Hits:1	Allocated_reads:2	Strand:+
TTGTCTGGGATGTATGTACAACATGTTGTA
>Location:NODE_388156_length_1812_cov_24.704746	Coordinate:1287	Reads:1	Hits:1	Allocated_reads:1	Strand:+
TTGTCTGGGATGTATGTACAACAAGTTGTAT
>Location:NODE_388156_length_1812_cov_24.704746	Coordinate:1287	Reads:1	Hits:1	Allocated_reads:1	Strand:+
TTGTCTGGGATGTATGTACAACATGTTGTAT
>Location:NODE_388156_length_1812_cov_24.704746	Coordinate:1287	Reads:14	Hits:1	Allocated_reads:14	Strand:+
TTGTCTGGGATGTATGTACAACATGTTGTATT
>Location:NODE_388156_length_1812_cov_24.704746	Coordinate:1288	Reads:2	Hits:8	Allocated_reads:0.25	Strand:+
TGTCTGGGATGTATGTACAACATG
>Location:NODE_388156_length_1812_cov_24.704746	Coordinate:1288	Reads:2	Hits:8	Allocated_reads:0.25	Strand:+
TGTCTGGGATGTATGTACAACATGT
>Location:NODE_388156_length_1812_cov_24.704746	Coordinate:1288	Reads:2	Hits:1	Allocated_reads:2	Strand:+
TGTCTGGGATGTATGTACAACATGTTGT
>Location:NODE_388156_length_1812_cov_24.704746	Coordinate:1288	Reads:7	Hits:1	Allocated_reads:7	Strand:+
TGTCTGGGATGTATGTACAACATGTTGTA
>Location:NODE_388156_length_1812_cov_24.704746	Coordinate:1288	Reads:2	Hits:1	Allocated_reads:2	Strand:+
TGTCTGGGATGTATGTACAACATGTTGTAT
>Location:NODE_388156_length_1812_cov_24.704746	Coordinate:1288	Reads:19	Hits:1	Allocated_reads:19	Strand:+
TGTCTGGGATGTATGTACAACATGTTGTATT
>Location:NODE_388156_length_1812_cov_24.704746	Coordinate:1289	Reads:1	Hits:1	Allocated_reads:1	Strand:+
GTCTGGGATGTATGTACAACATGTTGTA
>Location:NODE_388156_length_1812_cov_24.704746	Coordinate:1289	Reads:1	Hits:1	Allocated_reads:1	Strand:+
GTCTGGGATGTATGTACATCATGTTGTATT
>Location:NODE_388156_length_1812_cov_24.704746	Coordinate:1289	Reads:2	Hits:1	Allocated_reads:2	Strand:+
GTCTGGGATGTATGTACAACATGTTGTATT
>Location:NODE_388156_length_1812_cov_24.704746	Coordinate:1290	Reads:13	Hits:1	Allocated_reads:13	Strand:+
TCTGGGATGTATGTACAACATGTT
>Location:NODE_388156_length_1812_cov_24.704746	Coordinate:1290	Reads:3	Hits:1	Allocated_reads:3	Strand:+
TCTGGGATGTATGTACAACATGTTG
>Location:NODE_388156_length_1812_cov_24.704746	Coordinate:1290	Reads:12	Hits:1	Allocated_reads:12	Strand:+
TCTGGGATGTATGTACAACATGTTGT
>Location:NODE_388156_length_1812_cov_24.704746	Coordinate:1290	Reads:8	Hits:1	Allocated_reads:8	Strand:+
TCTGGGATGTATGTACAACATGTTGTA
>Location:NODE_388156_length_1812_cov_24.704746	Coordinate:1290	Reads:2	Hits:1	Allocated_reads:2	Strand:+
TCTGGGATGTATGTACAACATGTTGTAT
>Location:NODE_388156_length_1812_cov_24.704746	Coordinate:1290	Reads:1	Hits:1	Allocated_reads:1	Strand:+
TCTGGGATGTATGTACAACATGTTGAATT
>Location:NODE_388156_length_1812_cov_24.704746	Coordinate:1290	Reads:118	Hits:1	Allocated_reads:118	Strand:+
TCTGGGATGTATGTACAACATGTTGTATT
>Location:NODE_388156_length_1812_cov_24.704746	Coordinate:1290	Reads:1	Hits:1	Allocated_reads:1	Strand:+
TCTGGGATGTATGTACAACATGTTGTATTG
>Location:NODE_388156_length_1812_cov_24.704746	Coordinate:1290	Reads:2	Hits:1	Allocated_reads:2	Strand:+
TCTGGGATGTATGTACAACATGTTGTATTGT
>Location:NODE_388156_length_1812_cov_24.704746	Coordinate:1290	Reads:1	Hits:1	Allocated_reads:1	Strand:+
TCTGGGATGTATGTACAACATGTTGTATTGAGT
>Location:NODE_388156_length_1812_cov_24.704746	Coordinate:1291	Reads:2	Hits:1	Allocated_reads:2	Strand:+
CTGGGATGTATGTACAACATGTTG
>Location:NODE_388156_length_1812_cov_24.704746	Coordinate:1291	Reads:1	Hits:1	Allocated_reads:1	Strand:+
CTGGGATGTATGTACAACATGTTGTA
>Location:NODE_388156_length_1812_cov_24.704746	Coordinate:1291	Reads:1	Hits:1	Allocated_reads:1	Strand:+
CTGGGATGTATGTACAACATGTTGTAAT
>Location:NODE_388156_length_1812_cov_24.704746	Coordinate:1291	Reads:36	Hits:1	Allocated_reads:36	Strand:+
CTGGGATGTATGTACAACATGTTGTATT
>Location:NODE_388156_length_1812_cov_24.704746	Coordinate:1291	Reads:1	Hits:1	Allocated_reads:1	Strand:+
CTGGGATGTATGTACAACATGTTGTATTT
>Location:NODE_388156_length_1812_cov_24.704746	Coordinate:1291	Reads:1	Hits:1	Allocated_reads:1	Strand:+
CTGGGATGTATGTACAACATGTTGTATTGT
>Location:NODE_388156_length_1812_cov_24.704746	Coordinate:1292	Reads:2	Hits:1	Allocated_reads:2	Strand:+
TGGGATGTATGTACAACATGTTGT
>Location:NODE_388156_length_1812_cov_24.704746	Coordinate:1292	Reads:9	Hits:1	Allocated_reads:9	Strand:+
TGGGATGTATGTACAACATGTTGTATT
>Location:NODE_388156_length_1812_cov_24.704746	Coordinate:1292	Reads:1	Hits:1	Allocated_reads:1	Strand:+
TGGGATGTATGTACAACATGTTGTATTGAACAATA
>Location:NODE_388156_length_1812_cov_24.704746	Coordinate:1293	Reads:4	Hits:1	Allocated_reads:4	Strand:+
GGGATGTATGTACAACATGTTGTATT
>Location:NODE_388156_length_1812_cov_24.704746	Coordinate:1293	Reads:2	Hits:1	Allocated_reads:2	Strand:+
GGGATGTATGTACAACATGTTGTATTGAA
>Location:NODE_388156_length_1812_cov_24.704746	Coordinate:1294	Reads:1	Hits:1	Allocated_reads:1	Strand:+
GGATGTATGTACAACATGTTGTATT
>Location:NODE_388156_length_1812_cov_24.704746	Coordinate:1299	Reads:10	Hits:1	Allocated_reads:10	Strand:+
TATGTACAACATGTTGTATTGAACAATA
>Location:NODE_388156_length_1812_cov_24.704746	Coordinate:1299	Reads:1	Hits:1	Allocated_reads:1	Strand:+
TATGTACAACATGTTGTATTGAACAATACACA
>Location:NODE_388156_length_1812_cov_24.704746	Coordinate:1300	Reads:3	Hits:1	Allocated_reads:3	Strand:+
ATGTACAACATGTTGTATTGAACAATA
>Location:NODE_388156_length_1812_cov_24.704746	Coordinate:1300	Reads:1	Hits:1	Allocated_reads:1	Strand:+
ATGTACAACATGTTGTATTGAACAATACACA
>Location:NODE_388156_length_1812_cov_24.704746	Coordinate:1301	Reads:1	Hits:1	Allocated_reads:1	Strand:+
TGTACAACATGTTGTATTGAACAATA
>Location:NODE_388156_length_1812_cov_24.704746	Coordinate:1301	Reads:1	Hits:1	Allocated_reads:1	Strand:+
TGTACAACATGTTGTATTGAACAATACA
>Location:NODE_388156_length_1812_cov_24.704746	Coordinate:1303	Reads:5	Hits:1	Allocated_reads:5	Strand:+
TACAACATGTTGTATTGAACAATA
>Location:NODE_388156_length_1812_cov_24.704746	Coordinate:1303	Reads:2	Hits:1	Allocated_reads:2	Strand:+
TACAACATGTTGTATTGAACAATACACA
>Location:NODE_388156_length_1812_cov_24.704746	Coordinate:1303	Reads:2	Hits:1	Allocated_reads:2	Strand:+
TACAACATGTTGTATTGAACAATACACACA
>Location:NODE_388156_length_1812_cov_24.704746	Coordinate:1305	Reads:2	Hits:1	Allocated_reads:2	Strand:+
CAACATGTTGTATTGAACAATACACACA
>Location:NODE_388156_length_1812_cov_24.704746	Coordinate:1313	Reads:1	Hits:1	Allocated_reads:1	Strand:-
AGGAGGTTTGTGTGTATTGTTCAATACA
>Location:NODE_388156_length_1812_cov_24.704746	Coordinate:1315	Reads:1	Hits:1	Allocated_reads:1	Strand:+
TATTGAACAATACACACAAACCTCCT
>Location:NODE_388156_length_1812_cov_24.704746	Coordinate:1315	Reads:1	Hits:1	Allocated_reads:1	Strand:+
TATTGAACAATACACACAAACCTCCTT
>Location:NODE_388156_length_1812_cov_24.704746	Coordinate:1322	Reads:1	Hits:8	Allocated_reads:0.125	Strand:+
CAATACACACAAACCTCCTTTTTCA
>Location:NODE_388156_length_1812_cov_24.704746	Coordinate:1324	Reads:1	Hits:8	Allocated_reads:0.125	Strand:+
ATACACACAAACCTCCTTTTTCAGCT
>Location:NODE_388156_length_1812_cov_24.704746	Coordinate:1325	Reads:1	Hits:8	Allocated_reads:0.125	Strand:+
TACACACAAACCTCCTTTTTCAGCT
>Location:NODE_388156_length_1812_cov_24.704746	Coordinate:1327	Reads:1	Hits:6	Allocated_reads:0.166666666666667	Strand:+
CACACAAACCTCCTTTTTCAGCTAGAATCA
>Location:NODE_388156_length_1812_cov_24.704746	Coordinate:1327	Reads:1	Hits:8	Allocated_reads:0.125	Strand:-
TAGCTGAAAAAGGAGGTTTGTGTG
>Location:NODE_388156_length_1812_cov_24.704746	Coordinate:1330	Reads:1	Hits:6	Allocated_reads:0.166666666666667	Strand:+
ACAAACCTCCTTTTTCAGCTAGAATC
>Location:NODE_388156_length_1812_cov_24.704746	Coordinate:1330	Reads:1	Hits:6	Allocated_reads:0.166666666666667	Strand:-
ATGATTCTAGCTGAAAAAGGAGGTTTGT
>Location:NODE_388156_length_1812_cov_24.704746	Coordinate:1330	Reads:1	Hits:8	Allocated_reads:0.125	Strand:-
TTCTAGCTGAAAAAGGAGGTTTGT
>Location:NODE_388156_length_1812_cov_24.704746	Coordinate:1332	Reads:1	Hits:6	Allocated_reads:0.166666666666667	Strand:+
AAACCTCCTTTTTCAGCTAGAATC
>Location:NODE_388156_length_1812_cov_24.704746	Coordinate:1332	Reads:1	Hits:6	Allocated_reads:0.166666666666667	Strand:+
AAACCTCCTTTTTCAGCTAGAATCATGTC
>Location:NODE_388156_length_1812_cov_24.704746	Coordinate:1333	Reads:1	Hits:6	Allocated_reads:0.166666666666667	Strand:+
AACCTCCTTTTTCAGCTAGAATCATGTC
>Location:NODE_388156_length_1812_cov_24.704746	Coordinate:1334	Reads:1	Hits:6	Allocated_reads:0.166666666666667	Strand:+
ACCTCCTTTTTCAGCTAGAATCATGTC
>Location:NODE_388156_length_1812_cov_24.704746	Coordinate:1336	Reads:1	Hits:6	Allocated_reads:0.166666666666667	Strand:+
CTCCTTTTTCAGCTAGAATCATGT
>Location:NODE_388156_length_1812_cov_24.704746	Coordinate:1337	Reads:1	Hits:6	Allocated_reads:0.166666666666667	Strand:+
TCCTTTTTCAGCTAGAATCATGTC
>Location:NODE_388156_length_1812_cov_24.704746	Coordinate:1343	Reads:1	Hits:5	Allocated_reads:0.2	Strand:+
TTCAGCTAGAATCATGTCTAGTGCG
>Location:NODE_388156_length_1812_cov_24.704746	Coordinate:1343	Reads:3	Hits:5	Allocated_reads:0.6	Strand:+
TTCAGCTAGAATCATGTCTAGTGCGACT
>Location:NODE_388156_length_1812_cov_24.704746	Coordinate:1344	Reads:4	Hits:5	Allocated_reads:0.8	Strand:+
TCAGCTAGAATCATGTCTAGTGCGACT
>Location:NODE_388156_length_1812_cov_24.704746	Coordinate:1344	Reads:2	Hits:5	Allocated_reads:0.4	Strand:+
TCAGCTAGAATCATGTCTAGTGCGACTCT
>Location:NODE_388156_length_1812_cov_24.704746	Coordinate:1345	Reads:1	Hits:5	Allocated_reads:0.2	Strand:+
CAGCTAGAATCATGTCTAGTGCGACT
>Location:NODE_388156_length_1812_cov_24.704746	Coordinate:1346	Reads:1	Hits:5	Allocated_reads:0.2	Strand:+
AGCTAGAATCATGTCTAGTGCGACT
>Location:NODE_388156_length_1812_cov_24.704746	Coordinate:1346	Reads:1	Hits:5	Allocated_reads:0.2	Strand:-
CACAGAGTCGCACTAGACATGATTCTAGCT
>Location:NODE_388156_length_1812_cov_24.704746	Coordinate:1346	Reads:1	Hits:5	Allocated_reads:0.2	Strand:-
CAGAGTCGCACTAGACATGATTCTAGCT
>Location:NODE_388156_length_1812_cov_24.704746	Coordinate:1347	Reads:1	Hits:5	Allocated_reads:0.2	Strand:+
GCTAGAATCATGTCTAGTGCGACTCT
>Location:NODE_388156_length_1812_cov_24.704746	Coordinate:1347	Reads:2	Hits:5	Allocated_reads:0.4	Strand:+
GCTAGAATCATGTCTAGTGCGACTCTGT
>Location:NODE_388156_length_1812_cov_24.704746	Coordinate:1347	Reads:3	Hits:4	Allocated_reads:0.75	Strand:+
GCTAGAATCATGTCTAGTGCGACTCTGTGT
>Location:NODE_388156_length_1812_cov_24.704746	Coordinate:1349	Reads:1	Hits:5	Allocated_reads:0.2	Strand:+
TAGAATCATGTCTAGTGCGACTCTG
>Location:NODE_388156_length_1812_cov_24.704746	Coordinate:1349	Reads:8	Hits:4	Allocated_reads:2	Strand:+
TAGAATCATGTCTAGTGCGACTCTGTGT
>Location:NODE_388156_length_1812_cov_24.704746	Coordinate:1350	Reads:1	Hits:4	Allocated_reads:0.25	Strand:+
AGAATCATGTCTAGTGCGACTCTGTGTT
>Location:NODE_388156_length_1812_cov_24.704746	Coordinate:1351	Reads:1	Hits:4	Allocated_reads:0.25	Strand:-
AACACAGAGTCGCACTAGACATGATTC
>Location:NODE_388156_length_1812_cov_24.704746	Coordinate:1351	Reads:2	Hits:4	Allocated_reads:0.5	Strand:-
ATGCAACACAGAGTCGCACTAGACATGATTC
>Location:NODE_388156_length_1812_cov_24.704746	Coordinate:1351	Reads:1	Hits:5	Allocated_reads:0.2	Strand:+
GAATCATGTCTAGTGCGACTCTGT
>Location:NODE_388156_length_1812_cov_24.704746	Coordinate:1353	Reads:1	Hits:4	Allocated_reads:0.25	Strand:+
ATCATGTCTAGTGCGACTCTGTGTTGCA
>Location:NODE_388156_length_1812_cov_24.704746	Coordinate:1354	Reads:2	Hits:4	Allocated_reads:0.5	Strand:+
TCATGTCTAGTGCGACTCTGTGTT
>Location:NODE_388156_length_1812_cov_24.704746	Coordinate:1354	Reads:1	Hits:4	Allocated_reads:0.25	Strand:+
TCATGTCTAGTGCGACTCTGTGTTG
>Location:NODE_388156_length_1812_cov_24.704746	Coordinate:1354	Reads:1	Hits:4	Allocated_reads:0.25	Strand:+
TCATGTCTAGTGCGACTCTGTGTTGCA
>Location:NODE_388156_length_1812_cov_24.704746	Coordinate:1354	Reads:1	Hits:4	Allocated_reads:0.25	Strand:+
TCATGTCTAGTGCGACTCTGTGTTGCAT
>Location:NODE_388156_length_1812_cov_24.704746	Coordinate:1355	Reads:3	Hits:4	Allocated_reads:0.75	Strand:-
ATGCAACACAGAGTCGCACTAGACATG
>Location:NODE_388156_length_1812_cov_24.704746	Coordinate:1355	Reads:2	Hits:4	Allocated_reads:0.5	Strand:-
CAACACAGAGTCGCACTAGACATG
>Location:NODE_388156_length_1812_cov_24.704746	Coordinate:1355	Reads:1	Hits:4	Allocated_reads:0.25	Strand:-
GCAACACAGAGTCGCACTAGACATG
>Location:NODE_388156_length_1812_cov_24.704746	Coordinate:1355	Reads:1	Hits:4	Allocated_reads:0.25	Strand:-
TGATGCAACACAGAGTCGCACTAGACATG
>Location:NODE_388156_length_1812_cov_24.704746	Coordinate:1357	Reads:1	Hits:4	Allocated_reads:0.25	Strand:+
TGTCTAGTGCGACTCTGTGTTGCA
>Location:NODE_388156_length_1812_cov_24.704746	Coordinate:1366	Reads:1	Hits:7	Allocated_reads:0.142857142857143	Strand:+
CGACTCTGTGTTGCATCACTACAAT
>Location:NODE_388156_length_1812_cov_24.704746	Coordinate:1366	Reads:2	Hits:7	Allocated_reads:0.285714285714286	Strand:+
CGACTCTGTGTTGCATCACTACAATGCG
>Location:NODE_388156_length_1812_cov_24.704746	Coordinate:1374	Reads:1	Hits:7	Allocated_reads:0.142857142857143	Strand:+
TGTTGCATCACTACAATGCGTATTGCGT
>Location:NODE_388156_length_1812_cov_24.704746	Coordinate:1375	Reads:1	Hits:6	Allocated_reads:0.166666666666667	Strand:-
TCGACGCAATACGCATTGTAGTGATGCAAC
>Location:NODE_388156_length_1812_cov_24.704746	Coordinate:1377	Reads:1	Hits:6	Allocated_reads:0.166666666666667	Strand:+
TGCATCACTACAATGCGTATTGCGTCGA
>Location:NODE_388156_length_1812_cov_24.704746	Coordinate:1377	Reads:3	Hits:6	Allocated_reads:0.5	Strand:+
TGCATCACTACAATGCGTATTGCGTCGAT
>Location:NODE_388156_length_1812_cov_24.704746	Coordinate:1377	Reads:1	Hits:5	Allocated_reads:0.2	Strand:+
TGCATCACTACAATGCGTATTGCGTCGATT
>Location:NODE_388156_length_1812_cov_24.704746	Coordinate:1381	Reads:1	Hits:5	Allocated_reads:0.2	Strand:-
AATCGACGCAATACGCATTGTAGTGA
>Location:NODE_388156_length_1812_cov_24.704746	Coordinate:1381	Reads:1	Hits:5	Allocated_reads:0.2	Strand:-
GAAGAAATCGACGCAATACGCATTGTAGTGA
>Location:NODE_388156_length_1812_cov_24.704746	Coordinate:1381	Reads:1	Hits:5	Allocated_reads:0.2	Strand:+
TCACTACAATGCGTATTGCGTCGATTTCT
>Location:NODE_388156_length_1812_cov_24.704746	Coordinate:1382	Reads:1	Hits:5	Allocated_reads:0.2	Strand:-
AAGAAATCGACGCAATACGCATTGTAGTG
>Location:NODE_388156_length_1812_cov_24.704746	Coordinate:1382	Reads:3	Hits:5	Allocated_reads:0.6	Strand:-
AATCGACGCAATACGCATTGTAGTG
>Location:NODE_388156_length_1812_cov_24.704746	Coordinate:1382	Reads:2	Hits:5	Allocated_reads:0.4	Strand:+
CACTACAATGCGTATTGCGTCGATTTCTT
>Location:NODE_388156_length_1812_cov_24.704746	Coordinate:1383	Reads:2	Hits:5	Allocated_reads:0.4	Strand:-
AAATCGACGCAATACGCATTGTAGT
>Location:NODE_388156_length_1812_cov_24.704746	Coordinate:1383	Reads:1	Hits:5	Allocated_reads:0.2	Strand:-
AATCGACGCAATACGCATTGTAGG
>Location:NODE_388156_length_1812_cov_24.704746	Coordinate:1383	Reads:1	Hits:5	Allocated_reads:0.2	Strand:-
AATCGACGCAATACGCATTGTAGT
>Location:NODE_388156_length_1812_cov_24.704746	Coordinate:1383	Reads:1	Hits:5	Allocated_reads:0.2	Strand:-
ATGAAGAAATCGACGCAATACGCATTGTAGT
>Location:NODE_388156_length_1812_cov_24.704746	Coordinate:1383	Reads:2	Hits:5	Allocated_reads:0.4	Strand:-
GAAATCGACGCAATACGCATTGTAGT
>Location:NODE_388156_length_1812_cov_24.704746	Coordinate:1383	Reads:1	Hits:5	Allocated_reads:0.2	Strand:-
GAAGAAATCGACGCAATACGCATTGTAGT
>Location:NODE_388156_length_1812_cov_24.704746	Coordinate:1383	Reads:1	Hits:5	Allocated_reads:0.2	Strand:-
TGAAGAAATCGACGCAATACGCATTGTAGT
>Location:NODE_388156_length_1812_cov_24.704746	Coordinate:1385	Reads:1	Hits:5	Allocated_reads:0.2	Strand:+
TACAATGCGTATTGCGTCGATTTCTTC
>Location:NODE_388156_length_1812_cov_24.704746	Coordinate:1385	Reads:1	Hits:5	Allocated_reads:0.2	Strand:-
TGAAGAAATCGACGCAATACGCATTGTA
>Location:NODE_388156_length_1812_cov_24.704746	Coordinate:1387	Reads:1	Hits:5	Allocated_reads:0.2	Strand:-
AATGAAGAAATCGACGCAATACGCATTG
>Location:NODE_388156_length_1812_cov_24.704746	Coordinate:1387	Reads:1	Hits:5	Allocated_reads:0.2	Strand:+
CAATGCGTATTGCGTCGATTTCTTCATTT
>Location:NODE_388156_length_1812_cov_24.704746	Coordinate:1389	Reads:1	Hits:5	Allocated_reads:0.2	Strand:-
AATGAAGAAATCGACGCAATACGCAT
>Location:NODE_388156_length_1812_cov_24.704746	Coordinate:1389	Reads:1	Hits:5	Allocated_reads:0.2	Strand:+
ATGCGTATTGCGTCGATTTCTTCATT
>Location:NODE_388156_length_1812_cov_24.704746	Coordinate:1390	Reads:3	Hits:5	Allocated_reads:0.6	Strand:+
TGCGTATTGCGTCGATTTCTTCATT
>Location:NODE_388156_length_1812_cov_24.704746	Coordinate:1390	Reads:6	Hits:5	Allocated_reads:1.2	Strand:+
TGCGTATTGCGTCGATTTCTTCATTT
>Location:NODE_388156_length_1812_cov_24.704746	Coordinate:1390	Reads:2	Hits:3	Allocated_reads:0.666666666666667	Strand:+
TGCGTATTGCGTCGATTTCTTCATTTTGTGCCT
>Location:NODE_388156_length_1812_cov_24.704746	Coordinate:1391	Reads:1	Hits:3	Allocated_reads:0.333333333333333	Strand:-
ACAAGGCACAAAATGAAGAAATCGACGCAATACGC
>Location:NODE_388156_length_1812_cov_24.704746	Coordinate:1391	Reads:2	Hits:3	Allocated_reads:0.666666666666667	Strand:+
GCGTATTGCGTCGATTTCTTCATTTTGT
>Location:NODE_388156_length_1812_cov_24.704746	Coordinate:1393	Reads:1	Hits:3	Allocated_reads:0.333333333333333	Strand:+
GTATTGCGTCGATTTCTTCATTTTGTG
>Location:NODE_388156_length_1812_cov_24.704746	Coordinate:1393	Reads:2	Hits:3	Allocated_reads:0.666666666666667	Strand:+
GTATTGCGTCGATTTCTTCATTTTGTGCCT
>Location:NODE_388156_length_1812_cov_24.704746	Coordinate:1394	Reads:1	Hits:3	Allocated_reads:0.333333333333333	Strand:+
TATTGCGTCGATTTCTTCATTTTGTGCCG
>Location:NODE_388156_length_1812_cov_24.704746	Coordinate:1394	Reads:3	Hits:3	Allocated_reads:1	Strand:+
TATTGCGTCGATTTCTTCATTTTGTGCCT
>Location:NODE_388156_length_1812_cov_24.704746	Coordinate:1394	Reads:1	Hits:3	Allocated_reads:0.333333333333333	Strand:+
TATTGCGTCGATTTCTTCATTTTGTGCCTTGT
>Location:NODE_388156_length_1812_cov_24.704746	Coordinate:1395	Reads:1	Hits:3	Allocated_reads:0.333333333333333	Strand:+
ATTGCGTCGATTTCTTCATTTTGTGCCA
>Location:NODE_388156_length_1812_cov_24.704746	Coordinate:1395	Reads:4	Hits:3	Allocated_reads:1.33333333333333	Strand:+
ATTGCGTCGATTTCTTCATTTTGTGCCT
>Location:NODE_388156_length_1812_cov_24.704746	Coordinate:1395	Reads:1	Hits:3	Allocated_reads:0.333333333333333	Strand:+
ATTGCGTCGATTTCTTCATTTTGTGCCTT
>Location:NODE_388156_length_1812_cov_24.704746	Coordinate:1395	Reads:1	Hits:3	Allocated_reads:0.333333333333333	Strand:+
ATTGCGTCGATTTCTTCATTTTGTGCCTTGT
>Location:NODE_388156_length_1812_cov_24.704746	Coordinate:1396	Reads:1	Hits:3	Allocated_reads:0.333333333333333	Strand:+
TTGCGTCGATTTCTTCATTTTGTGCCG
>Location:NODE_388156_length_1812_cov_24.704746	Coordinate:1396	Reads:5	Hits:3	Allocated_reads:1.66666666666667	Strand:+
TTGCGTCGATTTCTTCATTTTGTGCCT
>Location:NODE_388156_length_1812_cov_24.704746	Coordinate:1396	Reads:1	Hits:3	Allocated_reads:0.333333333333333	Strand:+
TTGCGTCGATTTCTTCATTTTGTGCCTT
>Location:NODE_388156_length_1812_cov_24.704746	Coordinate:1396	Reads:1	Hits:3	Allocated_reads:0.333333333333333	Strand:+
TTGCGTCGATTTCTTCATTTTGTGCCTTGT
>Location:NODE_388156_length_1812_cov_24.704746	Coordinate:1397	Reads:1	Hits:3	Allocated_reads:0.333333333333333	Strand:-
AGGCACAAAATGAAGAAATCGACGCA
>Location:NODE_388156_length_1812_cov_24.704746	Coordinate:1397	Reads:5	Hits:3	Allocated_reads:1.66666666666667	Strand:+
TGCGTCGATTTCTTCATTTTGTGC
>Location:NODE_388156_length_1812_cov_24.704746	Coordinate:1397	Reads:8	Hits:3	Allocated_reads:2.66666666666667	Strand:+
TGCGTCGATTTCTTCATTTTGTGCC
>Location:NODE_388156_length_1812_cov_24.704746	Coordinate:1397	Reads:38	Hits:3	Allocated_reads:12.6666666666667	Strand:+
TGCGTCGATTTCTTCATTTTGTGCCT
>Location:NODE_388156_length_1812_cov_24.704746	Coordinate:1397	Reads:2	Hits:3	Allocated_reads:0.666666666666667	Strand:+
TGCGTCGATTTCTTCATTTTGTGCCTT
>Location:NODE_388156_length_1812_cov_24.704746	Coordinate:1397	Reads:1	Hits:3	Allocated_reads:0.333333333333333	Strand:+
TGCGTCGATTTCTTCATTTTGTGCCGTGT
>Location:NODE_388156_length_1812_cov_24.704746	Coordinate:1397	Reads:11	Hits:3	Allocated_reads:3.66666666666667	Strand:+
TGCGTCGATTTCTTCATTTTGTGCCTTGT
>Location:NODE_388156_length_1812_cov_24.704746	Coordinate:1397	Reads:1	Hits:3	Allocated_reads:0.333333333333333	Strand:+
TGCGTCGATTTCTTCATTTTGTGCCTTGTTGATT
>Location:NODE_388156_length_1812_cov_24.704746	Coordinate:1400	Reads:1	Hits:3	Allocated_reads:0.333333333333333	Strand:-
CAACAAGGCACAAAATGAAGAAATCGAC
>Location:NODE_388156_length_1812_cov_24.704746	Coordinate:1400	Reads:2	Hits:3	Allocated_reads:0.666666666666667	Strand:+
GTCGATTTCTTCATTTTGTGCCTT
>Location:NODE_388156_length_1812_cov_24.704746	Coordinate:1405	Reads:1	Hits:3	Allocated_reads:0.333333333333333	Strand:-
AAATCAACAAGGCACAAAATGAAGAAA
>Location:NODE_388156_length_1812_cov_24.704746	Coordinate:1405	Reads:1	Hits:3	Allocated_reads:0.333333333333333	Strand:+
TTTCTTCATTTTGTGCCTTGTTGATTT
>Location:NODE_388156_length_1812_cov_24.704746	Coordinate:1405	Reads:1	Hits:3	Allocated_reads:0.333333333333333	Strand:+
TTTCTTCATTTTGTGCCTTGTTGATTTTC
>Location:NODE_388156_length_1812_cov_24.704746	Coordinate:1406	Reads:1	Hits:3	Allocated_reads:0.333333333333333	Strand:-
ATGAAAATCAACAAGGCACAAAATGAAGAT
>Location:NODE_388156_length_1812_cov_24.704746	Coordinate:1406	Reads:1	Hits:3	Allocated_reads:0.333333333333333	Strand:-
TGAAAATCAACAAGGCACAAAATGAAGAA
>Location:NODE_388156_length_1812_cov_24.704746	Coordinate:1406	Reads:1	Hits:3	Allocated_reads:0.333333333333333	Strand:+
TTCTTCATTTTGTGCCTTGTTGAT
>Location:NODE_388156_length_1812_cov_24.704746	Coordinate:1406	Reads:1	Hits:3	Allocated_reads:0.333333333333333	Strand:+
TTCTTCATTTTGTGCCTTGTTGATTTTCAT
>Location:NODE_388156_length_1812_cov_24.704746	Coordinate:1407	Reads:2	Hits:3	Allocated_reads:0.666666666666667	Strand:-
ATGAAAATCAACAAGGCACAAAATGAAGA
>Location:NODE_388156_length_1812_cov_24.704746	Coordinate:1407	Reads:2	Hits:3	Allocated_reads:0.666666666666667	Strand:-
TGAAAATCAACAAGGCACAAAATGAAGA
>Location:NODE_388156_length_1812_cov_24.704746	Coordinate:1409	Reads:1	Hits:3	Allocated_reads:0.333333333333333	Strand:-
AATGAAAATCAACAAGGCACAAAATGAA
>Location:NODE_388156_length_1812_cov_24.704746	Coordinate:1415	Reads:1	Hits:1	Allocated_reads:1	Strand:+
TTGTGCCTTGTTGATTTTCATTGAG
>Location:NODE_388156_length_1812_cov_24.704746	Coordinate:1423	Reads:1	Hits:1	Allocated_reads:1	Strand:+
TGTTGATTTTCATTGAGGCATTTA
>Location:NODE_388156_length_1812_cov_24.704746	Coordinate:1425	Reads:1	Hits:1	Allocated_reads:1	Strand:+
TTGATTTTCATTGAGGCATTTAGG
>Location:NODE_388156_length_1812_cov_24.704746	Coordinate:1425	Reads:2	Hits:1	Allocated_reads:2	Strand:+
TTGATTTTCATTGAGGCATTTAGGAA
>Location:NODE_388156_length_1812_cov_24.704746	Coordinate:1426	Reads:1	Hits:1	Allocated_reads:1	Strand:+
TGATTTTCATTGAGGCATTTAGGAA
>Location:NODE_388156_length_1812_cov_24.704746	Coordinate:1429	Reads:1	Hits:1	Allocated_reads:1	Strand:+
TTTTCATTGAGGCATTTAGGAATA
>Location:NODE_388156_length_1812_cov_24.704746	Coordinate:1429	Reads:1	Hits:1	Allocated_reads:1	Strand:+
TTTTCATTGAGGCATTTAGGAATAA
>Location:NODE_388156_length_1812_cov_24.704746	Coordinate:1429	Reads:2	Hits:1	Allocated_reads:2	Strand:+
TTTTCATTGAGGCATTTAGGAATAAT
>Location:NODE_388156_length_1812_cov_24.704746	Coordinate:1429	Reads:1	Hits:1	Allocated_reads:1	Strand:+
TTTTCATTGAGGCATTTAGGAATAATC
>Location:NODE_388156_length_1812_cov_24.704746	Coordinate:1429	Reads:4	Hits:1	Allocated_reads:4	Strand:+
TTTTCATTGAGGCATTTAGGAATAATCC
>Location:NODE_388156_length_1812_cov_24.704746	Coordinate:1429	Reads:6	Hits:1	Allocated_reads:6	Strand:+
TTTTCATTGAGGCATTTAGGAATAATCCAAA
>Location:NODE_388156_length_1812_cov_24.704746	Coordinate:1431	Reads:2	Hits:1	Allocated_reads:2	Strand:+
TTCATTGAGGCATTTAGGAATAATC
>Location:NODE_388156_length_1812_cov_24.704746	Coordinate:1431	Reads:1	Hits:1	Allocated_reads:1	Strand:+
TTCATTGAGGCATTTAGGAATAATCCAAA
>Location:NODE_388156_length_1812_cov_24.704746	Coordinate:1432	Reads:1	Hits:1	Allocated_reads:1	Strand:+
TCATTGAGGCATTTAGGAATAATC
>Location:NODE_388156_length_1812_cov_24.704746	Coordinate:1432	Reads:2	Hits:1	Allocated_reads:2	Strand:+
TCATTGAGGCATTTAGGAATAATCCAAA
>Location:NODE_388156_length_1812_cov_24.704746	Coordinate:1435	Reads:3	Hits:1	Allocated_reads:3	Strand:+
TTGAGGCATTTAGGAATAATCCAAA
>Location:NODE_388156_length_1812_cov_24.704746	Coordinate:1435	Reads:1	Hits:1	Allocated_reads:1	Strand:+
TTGAGGCATTTAGGAATAATCCAAATCGGT
>Location:NODE_388156_length_1812_cov_24.704746	Coordinate:1436	Reads:1	Hits:1	Allocated_reads:1	Strand:+
TGAGGCATTTAGGAATAATCCAAA
>Location:NODE_388156_length_1812_cov_24.704746	Coordinate:1437	Reads:1	Hits:1	Allocated_reads:1	Strand:+
GAGGCATTTAGGAATAATCCAAATCGG
>Location:NODE_388156_length_1812_cov_24.704746	Coordinate:1438	Reads:1	Hits:1	Allocated_reads:1	Strand:-
CCGATTTGGATTATTCCTAAATGCCT
>Location:NODE_388156_length_1812_cov_24.704746	Coordinate:1442	Reads:3	Hits:1	Allocated_reads:3	Strand:-
CACTTGACTACCGATTTGGATTATTCCTAAAT
>Location:NODE_388156_length_1812_cov_24.704746	Coordinate:1442	Reads:12	Hits:1	Allocated_reads:12	Strand:-
TGACTACCGATTTGGATTATTCCTAAAT
>Location:NODE_388156_length_1812_cov_24.704746	Coordinate:1443	Reads:1	Hits:1	Allocated_reads:1	Strand:-
CACTTGACTACCGATTTGGATTATTCCTAAA
>Location:NODE_388156_length_1812_cov_24.704746	Coordinate:1443	Reads:1	Hits:1	Allocated_reads:1	Strand:+
TTTAGGAATAATCCAAATCGGTAGTT
>Location:NODE_388156_length_1812_cov_24.704746	Coordinate:1444	Reads:1	Hits:1	Allocated_reads:1	Strand:-
CACTTGACTACCGATTTGGATTATTCCTTT
>Location:NODE_388156_length_1812_cov_24.704746	Coordinate:1445	Reads:1	Hits:1	Allocated_reads:1	Strand:+
TAGGAATAATCCAAATCGGTAGTC
>Location:NODE_388156_length_1812_cov_24.704746	Coordinate:1446	Reads:3	Hits:1	Allocated_reads:3	Strand:-
CACTTGACTACCGATTTGGATTATTCCT
>Location:NODE_388156_length_1812_cov_24.704746	Coordinate:1447	Reads:1	Hits:1	Allocated_reads:1	Strand:-
ACACTTGACTACCGATTTGGATTATTCC
>Location:NODE_388156_length_1812_cov_24.704746	Coordinate:1447	Reads:1	Hits:1	Allocated_reads:1	Strand:-
ACTTGACTACCGATTTGGATTATTCC
>Location:NODE_388156_length_1812_cov_24.704746	Coordinate:1447	Reads:1	Hits:1	Allocated_reads:1	Strand:-
CACTTGACTACCGATTTGGATTATTTT
>Location:NODE_388156_length_1812_cov_24.704746	Coordinate:1447	Reads:12	Hits:1	Allocated_reads:12	Strand:-
CACTTGACTACCGATTTGGATTATTCC
>Location:NODE_388156_length_1812_cov_24.704746	Coordinate:1448	Reads:3	Hits:1	Allocated_reads:3	Strand:-
CACTTGACTACCGATTTGGATTATTC
>Location:NODE_388156_length_1812_cov_24.704746	Coordinate:1449	Reads:1	Hits:1	Allocated_reads:1	Strand:-
CACTTGACTACCGATTTGGATTATT
>Location:NODE_388156_length_1812_cov_24.704746	Coordinate:1450	Reads:1	Hits:1	Allocated_reads:1	Strand:-
CACTTGACTACCGATTTGGATTAT
>Location:NODE_388156_length_1812_cov_24.704746	Coordinate:1451	Reads:1	Hits:1	Allocated_reads:1	Strand:+
TAATCCAAATCGGTAGTCAAGTGTC
>Location:NODE_388156_length_1812_cov_24.704746	Coordinate:1451	Reads:1	Hits:1	Allocated_reads:1	Strand:+
TAATCCAAATCGGTAGTCAAGTGTCTCGAT
>Location:NODE_388156_length_1812_cov_24.704746	Coordinate:1451	Reads:1	Hits:1	Allocated_reads:1	Strand:+
TAATCCAAATCGGTAGTCAAGTGTCTCGATC
>Location:NODE_388156_length_1812_cov_24.704746	Coordinate:1452	Reads:1	Hits:2	Allocated_reads:0.5	Strand:+
AATCCAAATCGGTAGTCAAGTGTCTCGAT
>Location:NODE_388156_length_1812_cov_24.704746	Coordinate:1453	Reads:2	Hits:2	Allocated_reads:1	Strand:+
ATCCAAATCGGTAGTCAAGTGTCTCGATC
>Location:NODE_388156_length_1812_cov_24.704746	Coordinate:1454	Reads:2	Hits:2	Allocated_reads:1	Strand:+
TCCAAATCGGTAGTCAAGTGTCTCGAT
>Location:NODE_388156_length_1812_cov_24.704746	Coordinate:1454	Reads:1	Hits:2	Allocated_reads:0.5	Strand:+
TCCAAATCGGTAGTCAAGTGTCTCGATCCT
>Location:NODE_388156_length_1812_cov_24.704746	Coordinate:1455	Reads:1	Hits:2	Allocated_reads:0.5	Strand:-
TCGAGACACTTGACTACCGATTTGG
>Location:NODE_388156_length_1812_cov_24.704746	Coordinate:1456	Reads:1	Hits:2	Allocated_reads:0.5	Strand:+
CAAATCGGTAGTCAAGTGTCTCGATCCT
>Location:NODE_388156_length_1812_cov_24.704746	Coordinate:1456	Reads:1	Hits:2	Allocated_reads:0.5	Strand:+
CAAATCGGTAGTCAAGTGTCTCGATCCTGAGCATG
>Location:NODE_388156_length_1812_cov_24.704746	Coordinate:1457	Reads:1	Hits:2	Allocated_reads:0.5	Strand:+
AAATCGGTAGTCAAGTGTCTCGATCCTGAGCA
>Location:NODE_388156_length_1812_cov_24.704746	Coordinate:1458	Reads:1	Hits:2	Allocated_reads:0.5	Strand:+
AATCGGTAGTCAAGTGTCTCGATCC
>Location:NODE_388156_length_1812_cov_24.704746	Coordinate:1458	Reads:4	Hits:2	Allocated_reads:2	Strand:+
AATCGGTAGTCAAGTGTCTCGATCCT
>Location:NODE_388156_length_1812_cov_24.704746	Coordinate:1458	Reads:1	Hits:2	Allocated_reads:0.5	Strand:+
AATCGGTAGTCAAGTGTCTCGATCCTGAGCA
>Location:NODE_388156_length_1812_cov_24.704746	Coordinate:1458	Reads:1	Hits:2	Allocated_reads:0.5	Strand:-
CAGGATCGAGACACTTGACTACCGATT
>Location:NODE_388156_length_1812_cov_24.704746	Coordinate:1459	Reads:1	Hits:2	Allocated_reads:0.5	Strand:+
ATCGGTAGTCAAGTGTCTCGATCC
>Location:NODE_388156_length_1812_cov_24.704746	Coordinate:1459	Reads:3	Hits:2	Allocated_reads:1.5	Strand:+
ATCGGTAGTCAAGTGTCTCGATCCT
>Location:NODE_388156_length_1812_cov_24.704746	Coordinate:1460	Reads:53	Hits:2	Allocated_reads:26.5	Strand:+
TCGGTAGTCAAGTGTCTCGATCCT
>Location:NODE_388156_length_1812_cov_24.704746	Coordinate:1460	Reads:1	Hits:2	Allocated_reads:0.5	Strand:+
TCGGTAGTCAAGTGTCTCGATCCTG
>Location:NODE_388156_length_1812_cov_24.704746	Coordinate:1460	Reads:1	Hits:2	Allocated_reads:0.5	Strand:+
TCGGTAGTCAAGTGTCTCGATCCTGT
>Location:NODE_388156_length_1812_cov_24.704746	Coordinate:1460	Reads:2	Hits:2	Allocated_reads:1	Strand:+
TCGGTAGTCAAGTGTCTCGATCCTGA
>Location:NODE_388156_length_1812_cov_24.704746	Coordinate:1460	Reads:2	Hits:2	Allocated_reads:1	Strand:+
TCGGTAGTCAAGTGTCTCGATCCTGAG
>Location:NODE_388156_length_1812_cov_24.704746	Coordinate:1460	Reads:1	Hits:2	Allocated_reads:0.5	Strand:+
TCGGTAGTCAAGTGTCTCGATCCTGAGT
>Location:NODE_388156_length_1812_cov_24.704746	Coordinate:1460	Reads:4	Hits:2	Allocated_reads:2	Strand:+
TCGGTAGTCAAGTGTCTCGATCCTGAGC
>Location:NODE_388156_length_1812_cov_24.704746	Coordinate:1460	Reads:35	Hits:2	Allocated_reads:17.5	Strand:+
TCGGTAGTCAAGTGTCTCGATCCTGAGCA
>Location:NODE_388156_length_1812_cov_24.704746	Coordinate:1461	Reads:1	Hits:2	Allocated_reads:0.5	Strand:+
CGGTAGTCAAGTGTCTCGATCCTGAGCA
>Location:NODE_388156_length_1812_cov_24.704746	Coordinate:1462	Reads:1	Hits:2	Allocated_reads:0.5	Strand:+
GGTAGTCAAGTGTCTCGATCCTGAGCA
>Location:NODE_388156_length_1812_cov_24.704746	Coordinate:1463	Reads:1	Hits:2	Allocated_reads:0.5	Strand:+
GTAGTCAAGTGTCTCGATCCTGAG
>Location:NODE_388156_length_1812_cov_24.704746	Coordinate:1463	Reads:2	Hits:2	Allocated_reads:1	Strand:+
GTAGTCAAGTGTCTCGATCCTGAGC
>Location:NODE_388156_length_1812_cov_24.704746	Coordinate:1463	Reads:1	Hits:2	Allocated_reads:0.5	Strand:+
GTAGTCAAGTGTCTCGATCCTGAGCA
>Location:NODE_388156_length_1812_cov_24.704746	Coordinate:1464	Reads:1	Hits:2	Allocated_reads:0.5	Strand:+
TAGTCAAGTGTCTCGATCTTGAGC
>Location:NODE_388156_length_1812_cov_24.704746	Coordinate:1464	Reads:2	Hits:2	Allocated_reads:1	Strand:+
TAGTCAAGTGTCTCGATCCTGAGA
>Location:NODE_388156_length_1812_cov_24.704746	Coordinate:1464	Reads:34	Hits:2	Allocated_reads:17	Strand:+
TAGTCAAGTGTCTCGATCCTGAGC
>Location:NODE_388156_length_1812_cov_24.704746	Coordinate:1464	Reads:4	Hits:2	Allocated_reads:2	Strand:+
TAGTCAAGTGTCTCGATCCTGAGT
>Location:NODE_388156_length_1812_cov_24.704746	Coordinate:1464	Reads:33	Hits:2	Allocated_reads:16.5	Strand:+
TAGTCAAGTGTCTCGATCCTGAGCA
>Location:NODE_388156_length_1812_cov_24.704746	Coordinate:1464	Reads:1	Hits:2	Allocated_reads:0.5	Strand:+
TAGTCAAGTGTCTCGATCCTGAGCATG
>Location:NODE_388156_length_1812_cov_24.704746	Coordinate:1464	Reads:1	Hits:2	Allocated_reads:0.5	Strand:+
TAGTCAAGTGTCTCGATCCTGAGCATT
>Location:NODE_388156_length_1812_cov_24.704746	Coordinate:1465	Reads:1	Hits:2	Allocated_reads:0.5	Strand:+
AGTCAAGTGTCTCGATCCTGAGCA
>Location:NODE_388156_length_1812_cov_24.704746	Coordinate:1465	Reads:1	Hits:2	Allocated_reads:0.5	Strand:-
ATGCTCAGGATCGAGACACTTGACT
>Location:NODE_388156_length_1812_cov_24.704746	Coordinate:1465	Reads:1	Hits:2	Allocated_reads:0.5	Strand:-
CATGCTCAGGATCGAGACACTTGACT
>Location:NODE_388156_length_1812_cov_24.704746	Coordinate:1465	Reads:1	Hits:2	Allocated_reads:0.5	Strand:-
TGCTCAGGATCGAGACACTTGACT
>Location:NODE_388156_length_1812_cov_24.704746	Coordinate:1468	Reads:1	Hits:1	Allocated_reads:1	Strand:+
CAAGTGTCTCGATCCTGAGCATGTT
>Location:NODE_388156_length_1812_cov_24.704746	Coordinate:1472	Reads:3	Hits:1	Allocated_reads:3	Strand:-
GGGAAAAACATGCTCAGGATCGAGACA
>Location:NODE_388156_length_1812_cov_24.704746	Coordinate:1474	Reads:1	Hits:1	Allocated_reads:1	Strand:+
TCTCGATCCTGAGCATGTTTTTCCCAGC
>Location:NODE_388156_length_1812_cov_24.704746	Coordinate:1474	Reads:2	Hits:1	Allocated_reads:2	Strand:-
TGGGAAAAACATGCTCAGGATCGAGA
>Location:NODE_388156_length_1812_cov_24.704746	Coordinate:1483	Reads:1	Hits:1	Allocated_reads:1	Strand:-
TCCTTGGGTAGGAGCTGGGAAAAACATGCTCA
>Location:NODE_388156_length_1812_cov_24.704746	Coordinate:1486	Reads:1	Hits:1	Allocated_reads:1	Strand:-
GGGTAGGAGCTGGGAAAAACATGC
>Location:NODE_388156_length_1812_cov_24.704746	Coordinate:1489	Reads:1	Hits:1	Allocated_reads:1	Strand:+
TGTTTTTCCCAGCTCCTACCCAAGGAAAC
>Location:NODE_388156_length_1812_cov_24.704746	Coordinate:1501	Reads:1	Hits:1	Allocated_reads:1	Strand:+
CTCCTACCCAAGGAAACAAGGAGTCGAGGACT
>Location:NODE_388156_length_1812_cov_24.704746	Coordinate:1502	Reads:5	Hits:1	Allocated_reads:5	Strand:+
TCCTACCCAAGGAAACAAGGAGTCGAGGACT
>Location:NODE_388156_length_1812_cov_24.704746	Coordinate:1503	Reads:1	Hits:1	Allocated_reads:1	Strand:+
CCTACCCAAGGAAACAAGGAGTCGAGGACT
>Location:NODE_388156_length_1812_cov_24.704746	Coordinate:1504	Reads:3	Hits:1	Allocated_reads:3	Strand:+
CTACCCAAGGAAACAAGGAGTCGAGGACT
>Location:NODE_388156_length_1812_cov_24.704746	Coordinate:1504	Reads:1	Hits:1	Allocated_reads:1	Strand:+
CTACCCAAGGAAACAAGGAGTCGAGGACTT
>Location:NODE_388156_length_1812_cov_24.704746	Coordinate:1505	Reads:1	Hits:1	Allocated_reads:1	Strand:+
TACCCAAGGAAACAAGGAGTCGAG
>Location:NODE_388156_length_1812_cov_24.704746	Coordinate:1505	Reads:1	Hits:1	Allocated_reads:1	Strand:+
TACCCAAGGAAACAAGGAGTCGAGGAC
>Location:NODE_388156_length_1812_cov_24.704746	Coordinate:1505	Reads:29	Hits:1	Allocated_reads:29	Strand:+
TACCCAAGGAAACAAGGAGTCGAGGACT
>Location:NODE_388156_length_1812_cov_24.704746	Coordinate:1505	Reads:29	Hits:1	Allocated_reads:29	Strand:+
TACCCAAGGAAACAAGGAGTCGAGGACTT
>Location:NODE_388156_length_1812_cov_24.704746	Coordinate:1505	Reads:6	Hits:1	Allocated_reads:6	Strand:+
TACCCAAGGAAACAAGGAGTCGAGGACTTT
>Location:NODE_388156_length_1812_cov_24.704746	Coordinate:1505	Reads:5	Hits:1	Allocated_reads:5	Strand:+
TACCCAAGGAAACAAGGAGTCGAGGACTTTC
>Location:NODE_388156_length_1812_cov_24.704746	Coordinate:1506	Reads:11	Hits:1	Allocated_reads:11	Strand:+
ACCCAAGGAAACAAGGAGTCGAGGACT
>Location:NODE_388156_length_1812_cov_24.704746	Coordinate:1506	Reads:12	Hits:1	Allocated_reads:12	Strand:+
ACCCAAGGAAACAAGGAGTCGAGGACTT
>Location:NODE_388156_length_1812_cov_24.704746	Coordinate:1506	Reads:1	Hits:1	Allocated_reads:1	Strand:+
ACCCAAGGAAACAAGGAGTCGAGGACTTT
>Location:NODE_388156_length_1812_cov_24.704746	Coordinate:1506	Reads:5	Hits:1	Allocated_reads:5	Strand:+
ACCCAAGGAAACAAGGAGTCGAGGACTTTC
>Location:NODE_388156_length_1812_cov_24.704746	Coordinate:1507	Reads:1	Hits:1	Allocated_reads:1	Strand:+
CCCAAGGAAACAAGGAGTCGAGGACT
>Location:NODE_388156_length_1812_cov_24.704746	Coordinate:1507	Reads:1	Hits:1	Allocated_reads:1	Strand:+
CCCAAGGAAACAAGGAGTCGAGGACTT
>Location:NODE_388156_length_1812_cov_24.704746	Coordinate:1507	Reads:2	Hits:1	Allocated_reads:2	Strand:+
CCCAAGGAAACAAGGAGTCGAGGACTTT
>Location:NODE_388156_length_1812_cov_24.704746	Coordinate:1507	Reads:1	Hits:1	Allocated_reads:1	Strand:+
CCCAAGGAAACAAGGAGTCGAGGACTTTT
>Location:NODE_388156_length_1812_cov_24.704746	Coordinate:1507	Reads:7	Hits:1	Allocated_reads:7	Strand:+
CCCAAGGAAACAAGGAGTCGAGGACTTTCT
>Location:NODE_388156_length_1812_cov_24.704746	Coordinate:1508	Reads:2	Hits:1	Allocated_reads:2	Strand:+
CCAAGGAAACAAGGAGTCGAGGACT
>Location:NODE_388156_length_1812_cov_24.704746	Coordinate:1508	Reads:5	Hits:1	Allocated_reads:5	Strand:+
CCAAGGAAACAAGGAGTCGAGGACTTT
>Location:NODE_388156_length_1812_cov_24.704746	Coordinate:1508	Reads:18	Hits:1	Allocated_reads:18	Strand:+
CCAAGGAAACAAGGAGTCGAGGACTTTCT
>Location:NODE_388156_length_1812_cov_24.704746	Coordinate:1509	Reads:2	Hits:1	Allocated_reads:2	Strand:+
CAAGGAAACAAGGAGTCGAGGACT
>Location:NODE_388156_length_1812_cov_24.704746	Coordinate:1509	Reads:6	Hits:1	Allocated_reads:6	Strand:+
CAAGGAAACAAGGAGTCGAGGACTTT
>Location:NODE_388156_length_1812_cov_24.704746	Coordinate:1509	Reads:1	Hits:1	Allocated_reads:1	Strand:+
CAAGGAAACAAGGAGTCGAGGACTTTT
>Location:NODE_388156_length_1812_cov_24.704746	Coordinate:1509	Reads:33	Hits:1	Allocated_reads:33	Strand:+
CAAGGAAACAAGGAGTCGAGGACTTTCT
>Location:NODE_388156_length_1812_cov_24.704746	Coordinate:1509	Reads:1	Hits:1	Allocated_reads:1	Strand:+
CAAGGAAACAAGGAGTCGAGGACTTTCTT
>Location:NODE_388156_length_1812_cov_24.704746	Coordinate:1510	Reads:1	Hits:1	Allocated_reads:1	Strand:+
AAGGAAACAAGGAGTCGAGGACTTT
>Location:NODE_388156_length_1812_cov_24.704746	Coordinate:1510	Reads:1	Hits:1	Allocated_reads:1	Strand:+
AAGGAAACAAGGAGTCGAGGACTTTC
>Location:NODE_388156_length_1812_cov_24.704746	Coordinate:1510	Reads:9	Hits:1	Allocated_reads:9	Strand:+
AAGGAAACAAGGAGTCGAGGACTTTCT
>Location:NODE_388156_length_1812_cov_24.704746	Coordinate:1513	Reads:3	Hits:1	Allocated_reads:3	Strand:+
GAAACAAGGAGTCGAGGACTTTCT
>Location:NODE_388156_length_1812_cov_24.704746	Coordinate:1513	Reads:1	Hits:1	Allocated_reads:1	Strand:+
GAAACAAGGAGTCGAGGACTTTCTGACC
>Location:NODE_388156_length_1812_cov_24.704746	Coordinate:1514	Reads:1	Hits:1	Allocated_reads:1	Strand:-
TCAGAAAGTCCTCGACTCCTTGTTT
>Location:NODE_388156_length_1812_cov_24.704746	Coordinate:1515	Reads:1	Hits:1	Allocated_reads:1	Strand:-
ATGGTCAGAAAGTCCTCGACTCCTTGTT
>Location:NODE_388156_length_1812_cov_24.704746	Coordinate:1516	Reads:3	Hits:1	Allocated_reads:3	Strand:+
ACAAGGAGTCGAGGACTTTCTGACC
>Location:NODE_388156_length_1812_cov_24.704746	Coordinate:1517	Reads:1	Hits:1	Allocated_reads:1	Strand:+
CAAGGAGTCGAGGACTTTCTGACCATCAGTC
>Location:NODE_388156_length_1812_cov_24.704746	Coordinate:1518	Reads:3	Hits:1	Allocated_reads:3	Strand:+
AAGGAGTCGAGGACTTTCTGACCATCAGT
>Location:NODE_388156_length_1812_cov_24.704746	Coordinate:1518	Reads:1	Hits:1	Allocated_reads:1	Strand:+
AAGGAGTCGAGGACTTTCTGACCATCAGTT
>Location:NODE_388156_length_1812_cov_24.704746	Coordinate:1519	Reads:1	Hits:1	Allocated_reads:1	Strand:+
AGGAGTCGAGGACTTTCTGACCATCAGTCC
>Location:NODE_388156_length_1812_cov_24.704746	Coordinate:1519	Reads:1	Hits:1	Allocated_reads:1	Strand:-
ATGGACTGATGGTCAGAAAGTCCTCGACTCCT
>Location:NODE_388156_length_1812_cov_24.704746	Coordinate:1519	Reads:2	Hits:1	Allocated_reads:2	Strand:-
GATGGTCAGAAAGTCCTCGACTCCT
>Location:NODE_388156_length_1812_cov_24.704746	Coordinate:1520	Reads:3	Hits:1	Allocated_reads:3	Strand:+
GGAGTCGAGGACTTTCTGACCATCAGTC
>Location:NODE_388156_length_1812_cov_24.704746	Coordinate:1521	Reads:8	Hits:1	Allocated_reads:8	Strand:+
GAGTCGAGGACTTTCTGACCATCAGTC
>Location:NODE_388156_length_1812_cov_24.704746	Coordinate:1521	Reads:2	Hits:1	Allocated_reads:2	Strand:+
GAGTCGAGGACTTTCTGACCATCAGTCC
>Location:NODE_388156_length_1812_cov_24.704746	Coordinate:1522	Reads:7	Hits:1	Allocated_reads:7	Strand:+
AGTCGAGGACTTTCTGACCATCAGTC
>Location:NODE_388156_length_1812_cov_24.704746	Coordinate:1522	Reads:3	Hits:1	Allocated_reads:3	Strand:+
AGTCGAGGACTTTCTGACCATCAGTCC
>Location:NODE_388156_length_1812_cov_24.704746	Coordinate:1523	Reads:2	Hits:1	Allocated_reads:2	Strand:+
GTCGAGGACTTTCTGACCATCAGTC
>Location:NODE_388156_length_1812_cov_24.704746	Coordinate:1523	Reads:1	Hits:1	Allocated_reads:1	Strand:+
GTCGAGGACTTTCTGACCATCAGTCT
>Location:NODE_388156_length_1812_cov_24.704746	Coordinate:1523	Reads:5	Hits:1	Allocated_reads:5	Strand:+
GTCGAGGACTTTCTGACCATCAGTCC
>Location:NODE_388156_length_1812_cov_24.704746	Coordinate:1524	Reads:7	Hits:1	Allocated_reads:7	Strand:+
TCGAGGACTTTCTGACCATCAGTC
>Location:NODE_388156_length_1812_cov_24.704746	Coordinate:1524	Reads:2	Hits:1	Allocated_reads:2	Strand:+
TCGAGGACTTTCTGACCATCAGTCC
>Location:NODE_388156_length_1812_cov_24.704746	Coordinate:1528	Reads:1	Hits:4	Allocated_reads:0.25	Strand:-
CTTCAAACTATGGACTGATGGTCAGAAAGTCC
>Location:NODE_388156_length_1812_cov_24.704746	Coordinate:1529	Reads:1	Hits:4	Allocated_reads:0.25	Strand:-
TTCAAACTATGGACTGATGGTCAGAAAGTC
>Location:NODE_388156_length_1812_cov_24.704746	Coordinate:1530	Reads:1	Hits:4	Allocated_reads:0.25	Strand:-
CTTCAAACTATGGACTGATGGTCAGAAAGT
>Location:NODE_388156_length_1812_cov_24.704746	Coordinate:1530	Reads:1	Hits:4	Allocated_reads:0.25	Strand:-
TTCAAACTATGGACTGATGGTCAGAAAGT
>Location:NODE_388156_length_1812_cov_24.704746	Coordinate:1531	Reads:1	Hits:4	Allocated_reads:0.25	Strand:-
CTTCAAACTATGGACTGATGGTCAGAAAG
>Location:NODE_388156_length_1812_cov_24.704746	Coordinate:1532	Reads:3	Hits:4	Allocated_reads:0.75	Strand:+
TTTCTGACCATCAGTCCATAGTTTGAAGT
>Location:NODE_388156_length_1812_cov_24.704746	Coordinate:1534	Reads:1	Hits:5	Allocated_reads:0.2	Strand:-
CTTCAAACTATGGACTGATGGTCAGA
>Location:NODE_388156_length_1812_cov_24.704746	Coordinate:1534	Reads:1	Hits:5	Allocated_reads:0.2	Strand:+
TCTGACCATCAGTCCATAGTTTGAAGT
>Location:NODE_388156_length_1812_cov_24.704746	Coordinate:1535	Reads:1	Hits:5	Allocated_reads:0.2	Strand:+
CTGACCATCAGTCCATAGTTTGAAGTTCT
>Location:NODE_388156_length_1812_cov_24.704746	Coordinate:1535	Reads:1	Hits:5	Allocated_reads:0.2	Strand:-
CTTCAAACTATGGACTGATGGTCAG
>Location:NODE_388156_length_1812_cov_24.704746	Coordinate:1536	Reads:3	Hits:5	Allocated_reads:0.6	Strand:-
CTTCAAACTATGGACTGATGGTCA
>Location:NODE_388156_length_1812_cov_24.704746	Coordinate:1538	Reads:2	Hits:5	Allocated_reads:0.4	Strand:-
AAGAACTTCAAACTATGGACTGATGGT
>Location:NODE_388156_length_1812_cov_24.704746	Coordinate:1538	Reads:1	Hits:5	Allocated_reads:0.2	Strand:-
AGAACTTCAAACTATGGACTGATGGT
>Location:NODE_388156_length_1812_cov_24.704746	Coordinate:1538	Reads:3	Hits:5	Allocated_reads:0.6	Strand:-
CCCAAGAACTTCAAACTATGGACTGATGGT
>Location:NODE_388156_length_1812_cov_24.704746	Coordinate:1538	Reads:1	Hits:5	Allocated_reads:0.2	Strand:-
GAACTTCAAACTATGGACTGATGGT
>Location:NODE_388156_length_1812_cov_24.704746	Coordinate:1540	Reads:1	Hits:5	Allocated_reads:0.2	Strand:-
GCCCAAGAACTTCAAACTATGGACTGATG
>Location:NODE_388156_length_1812_cov_24.704746	Coordinate:1542	Reads:1	Hits:5	Allocated_reads:0.2	Strand:+
TCAGTCCATAGTTTGAAGTTCTTGGGC
>Location:NODE_388156_length_1812_cov_24.704746	Coordinate:1544	Reads:1	Hits:5	Allocated_reads:0.2	Strand:-
GCCCAAGAACTTCAAACTATGGACT
>Location:NODE_388156_length_1812_cov_24.704746	Coordinate:1545	Reads:1	Hits:5	Allocated_reads:0.2	Strand:-
TGCCCAAGAACTTCAAACTATGGAC
>Location:NODE_388156_length_1812_cov_24.704746	Coordinate:1549	Reads:1	Hits:7	Allocated_reads:0.142857142857143	Strand:+
ATAGTTTGAAGTTCTTGGGCACAT
>Location:NODE_388156_length_1812_cov_24.704746	Coordinate:1549	Reads:1	Hits:7	Allocated_reads:0.142857142857143	Strand:+
ATAGTTTGAAGTTCTTGGGCACATC
>Location:NODE_388156_length_1812_cov_24.704746	Coordinate:1550	Reads:1	Hits:7	Allocated_reads:0.142857142857143	Strand:+
TAGTTTGAAGTTCTTGGGCACAGC
>Location:NODE_388156_length_1812_cov_24.704746	Coordinate:1550	Reads:1	Hits:7	Allocated_reads:0.142857142857143	Strand:+
TAGTTTGAAGTTCTTGGGCACATT
>Location:NODE_388156_length_1812_cov_24.704746	Coordinate:1550	Reads:37	Hits:7	Allocated_reads:5.28571428571429	Strand:+
TAGTTTGAAGTTCTTGGGCACATC
>Location:NODE_388156_length_1812_cov_24.704746	Coordinate:1550	Reads:6	Hits:7	Allocated_reads:0.857142857142857	Strand:+
TAGTTTGAAGTTCTTGGGCACATCT
>Location:NODE_388156_length_1812_cov_24.704746	Coordinate:1550	Reads:4	Hits:7	Allocated_reads:0.571428571428571	Strand:+
TAGTTTGAAGTTCTTGGGCACATCTG
>Location:NODE_388156_length_1812_cov_24.704746	Coordinate:1550	Reads:5	Hits:7	Allocated_reads:0.714285714285714	Strand:+
TAGTTTGAAGTTCTTGGGCACATCTGA
>Location:NODE_388156_length_1812_cov_24.704746	Coordinate:1550	Reads:9	Hits:7	Allocated_reads:1.28571428571429	Strand:+
TAGTTTGAAGTTCTTGGGCACATCTGT
>Location:NODE_388156_length_1812_cov_24.704746	Coordinate:1550	Reads:11	Hits:7	Allocated_reads:1.57142857142857	Strand:+
TAGTTTGAAGTTCTTGGGCACATCTGAT
>Location:NODE_388156_length_1812_cov_24.704746	Coordinate:1550	Reads:1	Hits:7	Allocated_reads:0.142857142857143	Strand:+
TAGTTTGAAGTTCTTGGGCACATCTGAAA
>Location:NODE_388156_length_1812_cov_24.704746	Coordinate:1550	Reads:4	Hits:7	Allocated_reads:0.571428571428571	Strand:+
TAGTTTGAAGTTCTTGGGCACATCTGATC
>Location:NODE_388156_length_1812_cov_24.704746	Coordinate:1550	Reads:1	Hits:6	Allocated_reads:0.166666666666667	Strand:+
TAGTTTGAAGTTCTTGGGCACATCTGAACC
>Location:NODE_388156_length_1812_cov_24.704746	Coordinate:1550	Reads:10	Hits:6	Allocated_reads:1.66666666666667	Strand:+
TAGTTTGAAGTTCTTGGGCACATCTGATCC
>Location:NODE_388156_length_1812_cov_24.704746	Coordinate:1550	Reads:1	Hits:1	Allocated_reads:1	Strand:+
TAGTTTGAAGTTCTTGGGCACATCTGATCCGA
>Location:NODE_388156_length_1812_cov_24.704746	Coordinate:1552	Reads:1	Hits:7	Allocated_reads:0.142857142857143	Strand:+
GTTTGAAGTTCTTGGGCACATCTGA
>Location:NODE_388156_length_1812_cov_24.704746	Coordinate:1552	Reads:1	Hits:6	Allocated_reads:0.166666666666667	Strand:+
GTTTGAAGTTCTTGGGCACATCTGATCC
>Location:NODE_388156_length_1812_cov_24.704746	Coordinate:1552	Reads:1	Hits:7	Allocated_reads:0.142857142857143	Strand:-
TCAGATGTGCCCAAGAACTTCAAAC
>Location:NODE_388156_length_1812_cov_24.704746	Coordinate:1553	Reads:1	Hits:7	Allocated_reads:0.142857142857143	Strand:+
TTTGAAGTTCTTGGGCACATCTGA
>Location:NODE_388156_length_1812_cov_24.704746	Coordinate:1553	Reads:2	Hits:7	Allocated_reads:0.285714285714286	Strand:+
TTTGAAGTTCTTGGGCACATCTGATC
>Location:NODE_388156_length_1812_cov_24.704746	Coordinate:1553	Reads:9	Hits:6	Allocated_reads:1.5	Strand:+
TTTGAAGTTCTTGGGCACATCTGATCC
>Location:NODE_388156_length_1812_cov_24.704746	Coordinate:1553	Reads:1	Hits:1	Allocated_reads:1	Strand:+
TTTGAAGTTCTTGGGCACATCTGATCCGTA
>Location:NODE_388156_length_1812_cov_24.704746	Coordinate:1553	Reads:1	Hits:1	Allocated_reads:1	Strand:+
TTTGAAGTTCTTGGGCACATCTGATCCGTAGA
>Location:NODE_388156_length_1812_cov_24.704746	Coordinate:1554	Reads:1	Hits:7	Allocated_reads:0.142857142857143	Strand:+
TTGAAGTTCTTGGGCACATCTGAT
>Location:NODE_388156_length_1812_cov_24.704746	Coordinate:1554	Reads:3	Hits:7	Allocated_reads:0.428571428571429	Strand:+
TTGAAGTTCTTGGGCACATCTGATC
>Location:NODE_388156_length_1812_cov_24.704746	Coordinate:1554	Reads:5	Hits:6	Allocated_reads:0.833333333333333	Strand:+
TTGAAGTTCTTGGGCACATCTGATCC
>Location:NODE_388156_length_1812_cov_24.704746	Coordinate:1554	Reads:1	Hits:6	Allocated_reads:0.166666666666667	Strand:+
TTGAAGTTCTTGGGCACATCTGATCCT
>Location:NODE_388156_length_1812_cov_24.704746	Coordinate:1555	Reads:1	Hits:7	Allocated_reads:0.142857142857143	Strand:+
TGAAGTTCTTGGGCACATCTGATC
>Location:NODE_388156_length_1812_cov_24.704746	Coordinate:1555	Reads:2	Hits:6	Allocated_reads:0.333333333333333	Strand:+
TGAAGTTCTTGGGCACATCTGATCC
>Location:NODE_388156_length_1812_cov_24.704746	Coordinate:1556	Reads:1	Hits:7	Allocated_reads:0.142857142857143	Strand:+
GAAGTTCTTGGGCACATCTGATCG
>Location:NODE_388156_length_1812_cov_24.704746	Coordinate:1556	Reads:3	Hits:6	Allocated_reads:0.5	Strand:+
GAAGTTCTTGGGCACATCTGATCC
>Location:NODE_388156_length_1812_cov_24.704746	Coordinate:1556	Reads:1	Hits:1	Allocated_reads:1	Strand:+
GAAGTTCTTGGGCACATCTGATCCGTAGA
>Location:NODE_388156_length_1812_cov_24.704746	Coordinate:1556	Reads:1	Hits:1	Allocated_reads:1	Strand:+
GAAGTTCTTGGGCACATCTGATCCGTAGAT
>Location:NODE_388156_length_1812_cov_24.704746	Coordinate:1556	Reads:2	Hits:1	Allocated_reads:2	Strand:-
TACGGATCAGATGTGCCCAAGAACTTC
>Location:NODE_388156_length_1812_cov_24.704746	Coordinate:1558	Reads:2	Hits:1	Allocated_reads:2	Strand:+
AGTTCTTGGGCACATCTGATCCGTAGA
>Location:NODE_388156_length_1812_cov_24.704746	Coordinate:1560	Reads:1	Hits:1	Allocated_reads:1	Strand:-
TAATCTACGGATCAGATGTGCCCAAGAA
>Location:NODE_388156_length_1812_cov_24.704746	Coordinate:1560	Reads:1	Hits:1	Allocated_reads:1	Strand:-
TTAATCTACGGATCAGATGTGCCCAAGAA
>Location:NODE_388156_length_1812_cov_24.704746	Coordinate:1560	Reads:1	Hits:1	Allocated_reads:1	Strand:+
TTCTTGGGCACATCTGATCCGTAAATTA
>Location:NODE_388156_length_1812_cov_24.704746	Coordinate:1561	Reads:1	Hits:1	Allocated_reads:1	Strand:+
TCTTGGGCACATCTGATCCGTAGATTAAAA
>Location:NODE_388156_length_1812_cov_24.704746	Coordinate:1562	Reads:2	Hits:1	Allocated_reads:2	Strand:+
CTTGGGCACATCTGATCCGTAGATTAAAAGT
>Location:NODE_388156_length_1812_cov_24.704746	Coordinate:1563	Reads:1	Hits:1	Allocated_reads:1	Strand:+
TTGGGCACATCTGATCCGTAGATTGAAAGT
>Location:NODE_388156_length_1812_cov_24.704746	Coordinate:1566	Reads:1	Hits:1	Allocated_reads:1	Strand:+
GGCACATCTGATCCGTAGATTGAAAGT
>Location:NODE_388156_length_1812_cov_24.704746	Coordinate:1569	Reads:1	Hits:1	Allocated_reads:1	Strand:-
CAACTTTTAATCTACGGATCAGATGT
>Location:NODE_388156_length_1812_cov_24.704746	Coordinate:1569	Reads:2	Hits:1	Allocated_reads:2	Strand:-
TTCAACTTTTAATCTACGGATCAGATGT
>Location:NODE_388156_length_1812_cov_24.704746	Coordinate:1569	Reads:1	Hits:1	Allocated_reads:1	Strand:-
TTTCAACTTTTAATCTACGGATCAGATGT
>Location:NODE_388156_length_1812_cov_24.704746	Coordinate:1573	Reads:1	Hits:1	Allocated_reads:1	Strand:+
CTGATCCGTAGATTAAAAGTTGAAATGT
>Location:NODE_388156_length_1812_cov_24.704746	Coordinate:1575	Reads:1	Hits:1	Allocated_reads:1	Strand:+
GATCCGTAGATTAAAAGTTGAAATGTGAAT
>Location:NODE_388156_length_1812_cov_24.704746	Coordinate:1578	Reads:1	Hits:1	Allocated_reads:1	Strand:+
CCGTAGATTAAAAGTTGAAATGTGAATAGT
>Location:NODE_388156_length_1812_cov_24.704746	Coordinate:1578	Reads:2	Hits:1	Allocated_reads:2	Strand:+
CCGTAGATTAAAAGTTGAAATGTGAATAGTT
>Location:NODE_388156_length_1812_cov_24.704746	Coordinate:1581	Reads:1	Hits:1	Allocated_reads:1	Strand:+
TAGATTAAAAGTTGAAATGTGAATAGTT
>Location:NODE_388156_length_1812_cov_24.704746	Coordinate:1581	Reads:1	Hits:1	Allocated_reads:1	Strand:+
TAGATTAAAAGTTGAAATGTGAATAGTTT
>Location:NODE_388156_length_1812_cov_24.704746	Coordinate:1585	Reads:2	Hits:203	Allocated_reads:0.00985221674876847	Strand:+
TTAAAAGTTGAAATGTGAATAGTT
>Location:NODE_388156_length_1812_cov_24.704746	Coordinate:1585	Reads:1	Hits:1	Allocated_reads:1	Strand:+
TTAAAAGTTGAAATGTGAATAGTTTA
>Location:NODE_388156_length_1812_cov_24.704746	Coordinate:1620	Reads:1	Hits:303	Allocated_reads:0.0033003300330033	Strand:-
CACATAAAATGTAATAAATAAATCATATA
>Location:NODE_388156_length_1812_cov_24.704746	Coordinate:1620	Reads:3	Hits:287	Allocated_reads:0.0104529616724739	Strand:-
CCACATAAAATGTAATAAATAAATCATATA
>Location:NODE_388156_length_1812_cov_24.704746	Coordinate:1625	Reads:1	Hits:331	Allocated_reads:0.00302114803625378	Strand:-
CCACATAAAATGTAATAAATAAATC
>Location:NODE_388156_length_1812_cov_24.704746	Coordinate:1626	Reads:1	Hits:372	Allocated_reads:0.00268817204301075	Strand:-
CCACATAAAATGTAATAAATAAAT
>Location:NODE_388156_length_1812_cov_24.704746	Coordinate:1630	Reads:2	Hits:361	Allocated_reads:0.00554016620498615	Strand:-
TCACTCCACATAAAATGTAATAAAT
>Location:NODE_388156_length_1812_cov_24.704746	Coordinate:1631	Reads:1	Hits:371	Allocated_reads:0.00269541778975741	Strand:-
TTCACTCCACATAAAATGTAATAAA
>Location:NODE_388156_length_1812_cov_24.704746	Coordinate:1631	Reads:1	Hits:344	Allocated_reads:0.00290697674418605	Strand:-
TTTATTCACTCCACATAAAATGTAATAAA
>Location:NODE_388156_length_1812_cov_24.704746	Coordinate:1635	Reads:1	Hits:293	Allocated_reads:0.00341296928327645	Strand:-
CTTTTATTTATTCACTCCACATAAAATGTAA
>Location:NODE_388156_length_1812_cov_24.704746	Coordinate:1635	Reads:1	Hits:379	Allocated_reads:0.00263852242744063	Strand:-
TTTATTCACTCCACATAAAATGTAA
>Location:NODE_388156_length_1812_cov_24.704746	Coordinate:1636	Reads:1	Hits:369	Allocated_reads:0.002710027100271	Strand:-
ATTTATTCACTCCACATAAAATGTA
>Location:NODE_388156_length_1812_cov_24.704746	Coordinate:1636	Reads:1	Hits:361	Allocated_reads:0.00277008310249307	Strand:+
TACATTTTATGTGGAGTGAATAAATA
>Location:NODE_388156_length_1812_cov_24.704746	Coordinate:1636	Reads:4	Hits:386	Allocated_reads:0.0103626943005181	Strand:-
TTTATTCACTCCACATAAAATGTA
>Location:NODE_388156_length_1812_cov_24.704746	Coordinate:1638	Reads:1	Hits:378	Allocated_reads:0.00264550264550265	Strand:+
CATTTTATGTGGAGTGAATAAATA
>Location:NODE_388156_length_1812_cov_24.704746	Coordinate:1638	Reads:2	Hits:363	Allocated_reads:0.00550964187327824	Strand:-
TTATTTATTCACTCCACATAAAATG
>Location:NODE_388156_length_1812_cov_24.704746	Coordinate:1640	Reads:6	Hits:397	Allocated_reads:0.0151133501259446	Strand:+
TTTTATGTGGAGTGAATAAATAAA
>Location:NODE_388156_length_1812_cov_24.704746	Coordinate:1640	Reads:4	Hits:371	Allocated_reads:0.0107816711590297	Strand:+
TTTTATGTGGAGTGAATAAATAAAA
>Location:NODE_388156_length_1812_cov_24.704746	Coordinate:1640	Reads:5	Hits:352	Allocated_reads:0.0142045454545455	Strand:+
TTTTATGTGGAGTGAATAAATAAAAG
>Location:NODE_388156_length_1812_cov_24.704746	Coordinate:1640	Reads:3	Hits:336	Allocated_reads:0.00892857142857143	Strand:+
TTTTATGTGGAGTGAATAAATAAAAGT
>Location:NODE_388156_length_1812_cov_24.704746	Coordinate:1640	Reads:4	Hits:327	Allocated_reads:0.0122324159021407	Strand:+
TTTTATGTGGAGTGAATAAATAAAAGTA
>Location:NODE_388156_length_1812_cov_24.704746	Coordinate:1640	Reads:4	Hits:308	Allocated_reads:0.012987012987013	Strand:+
TTTTATGTGGAGTGAATAAATAAAAGTATA
>Location:NODE_388156_length_1812_cov_24.704746	Coordinate:1640	Reads:2	Hits:296	Allocated_reads:0.00675675675675676	Strand:+
TTTTATGTGGAGTGAATAAATAAAAGTATAT
>Location:NODE_388156_length_1812_cov_24.704746	Coordinate:1641	Reads:1	Hits:358	Allocated_reads:0.00279329608938547	Strand:+
TTTATGTGGAGTGAATAAATAAAAG
>Location:NODE_388156_length_1812_cov_24.704746	Coordinate:1641	Reads:1	Hits:342	Allocated_reads:0.00292397660818713	Strand:+
TTTATGTGGAGTGAATAAATAAAAGT
>Location:NODE_388156_length_1812_cov_24.704746	Coordinate:1641	Reads:3	Hits:333	Allocated_reads:0.00900900900900901	Strand:+
TTTATGTGGAGTGAATAAATAAAAGTA
>Location:NODE_388156_length_1812_cov_24.704746	Coordinate:1641	Reads:1	Hits:326	Allocated_reads:0.00306748466257669	Strand:+
TTTATGTGGAGTGAATAAATAAAAGTAT
>Location:NODE_388156_length_1812_cov_24.704746	Coordinate:1641	Reads:2	Hits:314	Allocated_reads:0.00636942675159236	Strand:+
TTTATGTGGAGTGAATAAATAAAAGTATA
>Location:NODE_388156_length_1812_cov_24.704746	Coordinate:1641	Reads:3	Hits:291	Allocated_reads:0.0103092783505155	Strand:+
TTTATGTGGAGTGAATAAATAAAAGTATATT
>Location:NODE_388156_length_1812_cov_24.704746	Coordinate:1642	Reads:1	Hits:362	Allocated_reads:0.00276243093922652	Strand:+
TTATGTGGAGTGAATAAATAAAAG
>Location:NODE_388156_length_1812_cov_24.704746	Coordinate:1642	Reads:1	Hits:346	Allocated_reads:0.00289017341040462	Strand:+
TTATGTGGAGTGAATAAATAAAAGT
>Location:NODE_388156_length_1812_cov_24.704746	Coordinate:1642	Reads:1	Hits:318	Allocated_reads:0.00314465408805031	Strand:+
TTATGTGGAGTGAATAAATAAAAGTATA
>Location:NODE_388156_length_1812_cov_24.704746	Coordinate:1643	Reads:2	Hits:351	Allocated_reads:0.0056980056980057	Strand:+
TATGTGGAGTGAATAAATAAAAGT
>Location:NODE_388156_length_1812_cov_24.704746	Coordinate:1643	Reads:3	Hits:342	Allocated_reads:0.0087719298245614	Strand:+
TATGTGGAGTGAATAAATAAAAGTA
>Location:NODE_388156_length_1812_cov_24.704746	Coordinate:1643	Reads:1	Hits:311	Allocated_reads:0.00321543408360129	Strand:+
TATGTGGAGTGAATAAATAAAAGTATAT
>Location:NODE_388156_length_1812_cov_24.704746	Coordinate:1643	Reads:1	Hits:300	Allocated_reads:0.00333333333333333	Strand:+
TATGTGGAGTGAATAAATAAAAGTATATT
>Location:NODE_388156_length_1812_cov_24.704746	Coordinate:1644	Reads:1	Hits:340	Allocated_reads:0.00294117647058824	Strand:-
AATATACTTTTATTTATTCACTCCACTT
>Location:NODE_388156_length_1812_cov_24.704746	Coordinate:1644	Reads:1	Hits:381	Allocated_reads:0.0026246719160105	Strand:+
ATGTGGAGTGAATAAATAAAAGTA
>Location:NODE_388156_length_1812_cov_24.704746	Coordinate:1644	Reads:1	Hits:373	Allocated_reads:0.00268096514745308	Strand:+
ATGTGGAGTGAATAAATAAAAGTAT
>Location:NODE_388156_length_1812_cov_24.704746	Coordinate:1644	Reads:1	Hits:310	Allocated_reads:0.0032258064516129	Strand:+
ATGTGGAGTGAATAAATAAAAGTATATTTA
>Location:NODE_388156_length_1812_cov_24.704746	Coordinate:1645	Reads:4	Hits:389	Allocated_reads:0.0102827763496144	Strand:+
TGTGGAGTGAATAAATAAAAGTAT
>Location:NODE_388156_length_1812_cov_24.704746	Coordinate:1645	Reads:6	Hits:377	Allocated_reads:0.0159151193633952	Strand:+
TGTGGAGTGAATAAATAAAAGTATA
>Location:NODE_388156_length_1812_cov_24.704746	Coordinate:1645	Reads:2	Hits:364	Allocated_reads:0.00549450549450549	Strand:+
TGTGGAGTGAATAAATAAAAGTATAT
>Location:NODE_388156_length_1812_cov_24.704746	Coordinate:1645	Reads:2	Hits:353	Allocated_reads:0.0056657223796034	Strand:+
TGTGGAGTGAATAAATAAAAGTATATT
>Location:NODE_388156_length_1812_cov_24.704746	Coordinate:1645	Reads:8	Hits:350	Allocated_reads:0.0228571428571429	Strand:+
TGTGGAGTGAATAAATAAAAGTATATTT
>Location:NODE_388156_length_1812_cov_24.704746	Coordinate:1645	Reads:11	Hits:324	Allocated_reads:0.0339506172839506	Strand:+
TGTGGAGTGAATAAATAAAAGTATATTTA
>Location:NODE_388156_length_1812_cov_24.704746	Coordinate:1646	Reads:1	Hits:355	Allocated_reads:0.0028169014084507	Strand:+
GTGGAGTGAATAAATAAAAGTATATT
>Location:NODE_388156_length_1812_cov_24.704746	Coordinate:1646	Reads:2	Hits:352	Allocated_reads:0.00568181818181818	Strand:+
GTGGAGTGAATAAATAAAAGTATATTT
>Location:NODE_388156_length_1812_cov_24.704746	Coordinate:1646	Reads:4	Hits:326	Allocated_reads:0.0122699386503067	Strand:+
GTGGAGTGAATAAATAAAAGTATATTTA
>Location:NODE_388156_length_1812_cov_24.704746	Coordinate:1646	Reads:1	Hits:379	Allocated_reads:0.00263852242744063	Strand:-
TATACTTTTATTTATTCACTCCAC
>Location:NODE_388156_length_1812_cov_24.704746	Coordinate:1647	Reads:2	Hits:365	Allocated_reads:0.00547945205479452	Strand:+
TGGAGTGAATAAATAAAAGTATATTT
>Location:NODE_388156_length_1812_cov_24.704746	Coordinate:1648	Reads:1	Hits:407	Allocated_reads:0.00245700245700246	Strand:+
GGAGTGAATAAATAAAAGTATATTT
>Location:NODE_388156_length_1812_cov_24.704746	Coordinate:1648	Reads:1	Hits:346	Allocated_reads:0.00289017341040462	Strand:+
GGAGTGAATAAATAAAAGTATATTTA
>Location:NODE_388156_length_1812_cov_24.704746	Coordinate:1649	Reads:2	Hits:420	Allocated_reads:0.00476190476190476	Strand:+
GAGTGAATAAATAAAAGTATATTT
>Location:NODE_388156_length_1812_cov_24.704746	Coordinate:1660	Reads:1	Hits:1	Allocated_reads:1	Strand:-
TCTAGGAGCCACCATAAATATACTTTTA
>Location:NODE_388156_length_1812_cov_24.704746	Coordinate:1682	Reads:1	Hits:3	Allocated_reads:0.333333333333333	Strand:+
CCTAGAGACGAAGCACATATAAACT
>Location:NODE_388156_length_1812_cov_24.704746	Coordinate:1682	Reads:1	Hits:3	Allocated_reads:0.333333333333333	Strand:+
CCTAGAGACGAAGCACATATAAACTT
>Location:NODE_388156_length_1812_cov_24.704746	Coordinate:1683	Reads:9	Hits:3	Allocated_reads:3	Strand:+
CTAGAGACGAAGCACATATAAACT
>Location:NODE_388156_length_1812_cov_24.704746	Coordinate:1683	Reads:1	Hits:3	Allocated_reads:0.333333333333333	Strand:+
CTAGAGACGAAGCACATATAAACGT
>Location:NODE_388156_length_1812_cov_24.704746	Coordinate:1683	Reads:14	Hits:3	Allocated_reads:4.66666666666667	Strand:+
CTAGAGACGAAGCACATATAAACTT
>Location:NODE_388156_length_1812_cov_24.704746	Coordinate:1684	Reads:2	Hits:3	Allocated_reads:0.666666666666667	Strand:+
TAGAGACGAAGCACATATAAACTT
>Location:NODE_388156_length_1812_cov_24.704746	Coordinate:1685	Reads:1	Hits:3	Allocated_reads:0.333333333333333	Strand:-
TTGAAGTTTATATGTGCTTCGTCTCT
>Location:NODE_388156_length_1812_cov_24.704746	Coordinate:1692	Reads:1	Hits:3	Allocated_reads:0.333333333333333	Strand:-
ACGTGATTTGAAGTTTATATGTGCTT
>Location:NODE_388156_length_1812_cov_24.704746	Coordinate:1696	Reads:1	Hits:2	Allocated_reads:0.5	Strand:-
TCGTACGTGATTTGAAGTTTATATGT
>Location:NODE_388156_length_1812_cov_24.704746	Coordinate:1698	Reads:1	Hits:2	Allocated_reads:0.5	Strand:-
TCGTACGTGATTTGAAGTTTATAT
>Location:NODE_388156_length_1812_cov_24.704746	Coordinate:1699	Reads:1	Hits:2	Allocated_reads:0.5	Strand:-
GAGTTCGTACGTGATTTGAAGTTTATA
>Location:NODE_388156_length_1812_cov_24.704746	Coordinate:1702	Reads:3	Hits:35	Allocated_reads:0.0857142857142857	Strand:+
AAACTTCAAATCACGTACGAACTCT
>Location:NODE_388156_length_1812_cov_24.704746	Coordinate:1702	Reads:1	Hits:43	Allocated_reads:0.0232558139534884	Strand:+
AAACTTCAAATCACGTACTAACTCTGAAG
>Location:NODE_388156_length_1812_cov_24.704746	Coordinate:1702	Reads:1	Hits:35	Allocated_reads:0.0285714285714286	Strand:-
AGAGTTCGTACGTGATTTGAAGTTT
>Location:NODE_388156_length_1812_cov_24.704746	Coordinate:1703	Reads:1	Hits:36	Allocated_reads:0.0277777777777778	Strand:-
AGAGTTCGTACGTGATTTGAAGTT
>Location:NODE_388156_length_1812_cov_24.704746	Coordinate:1704	Reads:1	Hits:36	Allocated_reads:0.0277777777777778	Strand:-
TCAGAGTTCGTACGTGATTTGAAGT
>Location:NODE_388156_length_1812_cov_24.704746	Coordinate:1705	Reads:1	Hits:38	Allocated_reads:0.0263157894736842	Strand:+
CTTCAAATCACGTACGAACTCTGATT
>Location:NODE_388156_length_1812_cov_24.704746	Coordinate:1705	Reads:1	Hits:38	Allocated_reads:0.0263157894736842	Strand:+
CTTCAAATCACGTACGAACTCTGAAGC
>Location:NODE_388156_length_1812_cov_24.704746	Coordinate:1705	Reads:1	Hits:38	Allocated_reads:0.0263157894736842	Strand:+
CTTCAAATCACGTACGAACTCTGAAGCT
>Location:NODE_388156_length_1812_cov_24.704746	Coordinate:1707	Reads:1	Hits:40	Allocated_reads:0.025	Strand:+
TCAAATCACGTACGAACTCTGAAG
>Location:NODE_388156_length_1812_cov_24.704746	Coordinate:1707	Reads:1	Hits:40	Allocated_reads:0.025	Strand:+
TCAAATCACGTACGAACTCTGAAGT
>Location:NODE_388156_length_1812_cov_24.704746	Coordinate:1708	Reads:1	Hits:22	Allocated_reads:0.0454545454545455	Strand:+
CAAATCACGTACGAACTCTGAAGCAT
>Location:NODE_388156_length_1812_cov_24.704746	Coordinate:1709	Reads:2	Hits:41	Allocated_reads:0.0487804878048781	Strand:+
AAATCACGTACGAACTCTGAAGCA
>Location:NODE_388156_length_1812_cov_24.704746	Coordinate:1709	Reads:2	Hits:21	Allocated_reads:0.0952380952380952	Strand:+
AAATCACGTACGAACTCTGAAGCATG
>Location:NODE_388156_length_1812_cov_24.704746	Coordinate:1709	Reads:1	Hits:18	Allocated_reads:0.0555555555555556	Strand:+
AAATCACGTACGAACTCTGAAGCATGTA
>Location:NODE_388156_length_1812_cov_24.704746	Coordinate:1711	Reads:2	Hits:21	Allocated_reads:0.0952380952380952	Strand:+
ATCACGTACGAACTCTGAAGCATG
>Location:NODE_388156_length_1812_cov_24.704746	Coordinate:1711	Reads:2	Hits:19	Allocated_reads:0.105263157894737	Strand:+
ATCACGTACGAACTCTGAAGCATGT
>Location:NODE_388156_length_1812_cov_24.704746	Coordinate:1711	Reads:2	Hits:18	Allocated_reads:0.111111111111111	Strand:+
ATCACGTACGAACTCTGAAGCATGTA
>Location:NODE_388156_length_1812_cov_24.704746	Coordinate:1712	Reads:4	Hits:19	Allocated_reads:0.210526315789474	Strand:+
TCACGTACGAACTCTGAAGCATGT
>Location:NODE_388156_length_1812_cov_24.704746	Coordinate:1712	Reads:1	Hits:18	Allocated_reads:0.0555555555555556	Strand:+
TCACGTACGAACTCTGAAGCATGTA
>Location:NODE_388156_length_1812_cov_24.704746	Coordinate:1712	Reads:3	Hits:18	Allocated_reads:0.166666666666667	Strand:+
TCACGTACGAACTCTGAAGCATGTAT
>Location:NODE_388156_length_1812_cov_24.704746	Coordinate:1712	Reads:1	Hits:19	Allocated_reads:0.0526315789473684	Strand:+
TCACGTACGAACTCTGAAGCATGTTTT
>Location:NODE_388156_length_1812_cov_24.704746	Coordinate:1717	Reads:1	Hits:21	Allocated_reads:0.0476190476190476	Strand:+
TACGAACTCTGAAGCATGTACAAACT
>Location:NODE_388156_length_1812_cov_24.704746	Coordinate:1718	Reads:1	Hits:21	Allocated_reads:0.0476190476190476	Strand:-
AGTTTGTACATGCTTCAGAGTTCGT
>Location:NODE_388156_length_1812_cov_24.704746	Coordinate:1719	Reads:2	Hits:19	Allocated_reads:0.105263157894737	Strand:+
CGAACTCTGAAGCATGTACAAACTCCA
>Location:NODE_388156_length_1812_cov_24.704746	Coordinate:1722	Reads:1	Hits:28	Allocated_reads:0.0357142857142857	Strand:+
ACTCTGAAGCATGTACAAACTCCAAAA
>Location:NODE_388156_length_1812_cov_24.704746	Coordinate:1723	Reads:1	Hits:30	Allocated_reads:0.0333333333333333	Strand:+
CTCTGAAGCATGTACAAACTCCAA
>Location:NODE_388156_length_1812_cov_24.704746	Coordinate:1723	Reads:1	Hits:29	Allocated_reads:0.0344827586206897	Strand:+
CTCTGAAGCATGTACAAACTCCAAA
>Location:NODE_388156_length_1812_cov_24.704746	Coordinate:1723	Reads:1	Hits:28	Allocated_reads:0.0357142857142857	Strand:+
CTCTGAAGCATGTACAAACTCCAAAA
>Location:NODE_388156_length_1812_cov_24.704746	Coordinate:1723	Reads:2	Hits:27	Allocated_reads:0.0740740740740741	Strand:+
CTCTGAAGCATGTACAAACTCCAAAAC
>Location:NODE_388156_length_1812_cov_24.704746	Coordinate:1723	Reads:1	Hits:27	Allocated_reads:0.037037037037037	Strand:+
CTCTGAAGCATGTACAAACTCCAAAACA
>Location:NODE_388156_length_1812_cov_24.704746	Coordinate:1725	Reads:1	Hits:35	Allocated_reads:0.0285714285714286	Strand:+
CTGAAGCATGTACAAACTCCAAAAC
>Location:NODE_388156_length_1812_cov_24.704746	Coordinate:1726	Reads:1	Hits:34	Allocated_reads:0.0294117647058824	Strand:+
TGAAGCATGTACAAACTCCAAAACA
>Location:NODE_388156_length_1812_cov_24.704746	Coordinate:1727	Reads:2	Hits:36	Allocated_reads:0.0555555555555556	Strand:-
ACGTGTTTTGGAGTTTGTACATGCTTC
>Location:NODE_388156_length_1812_cov_24.704746	Coordinate:1727	Reads:2	Hits:36	Allocated_reads:0.0555555555555556	Strand:-
CGTGTTTTGGAGTTTGTACATGCTTC
>Location:NODE_388156_length_1812_cov_24.704746	Coordinate:1727	Reads:8	Hits:47	Allocated_reads:0.170212765957447	Strand:+
GAAGCATGTACAAACTCCAAAACA
>Location:NODE_388156_length_1812_cov_24.704746	Coordinate:1727	Reads:2	Hits:26	Allocated_reads:0.0769230769230769	Strand:+
GAAGCATGTACAAACTCCAAAACACGTAA
>Location:NODE_388156_length_1812_cov_24.704746	Coordinate:1727	Reads:1	Hits:33	Allocated_reads:0.0303030303030303	Strand:-
TACGTGTTTTGGAGTTTGTACATGCTTC
>Location:NODE_388156_length_1812_cov_24.704746	Coordinate:1727	Reads:1	Hits:47	Allocated_reads:0.0212765957446809	Strand:-
TGTTTTGGAGTTTGTACATGCTTC
>Location:NODE_388156_length_1812_cov_24.704746	Coordinate:1728	Reads:1	Hits:104	Allocated_reads:0.00961538461538462	Strand:+
AAGCATGTACAAACTCCAAAACAC
>Location:NODE_388156_length_1812_cov_24.704746	Coordinate:1728	Reads:1	Hits:52	Allocated_reads:0.0192307692307692	Strand:-
ACGTGTTTTGGAGTTTGTACATGCTT
>Location:NODE_388156_length_1812_cov_24.704746	Coordinate:1728	Reads:6	Hits:104	Allocated_reads:0.0576923076923077	Strand:-
GTGTTTTGGAGTTTGTACATGCTT
>Location:NODE_388156_length_1812_cov_24.704746	Coordinate:1729	Reads:4	Hits:54	Allocated_reads:0.0740740740740741	Strand:+
AGCATGTACAAACTCCAAAACACG
>Location:NODE_388156_length_1812_cov_24.704746	Coordinate:1729	Reads:1	Hits:47	Allocated_reads:0.0212765957446809	Strand:+
AGCATGTACAAACTCCAAAACACGTATT
>Location:NODE_388156_length_1812_cov_24.704746	Coordinate:1729	Reads:3	Hits:54	Allocated_reads:0.0555555555555556	Strand:-
CGTGTTTTGGAGTTTGTACATGCT
>Location:NODE_388156_length_1812_cov_24.704746	Coordinate:1729	Reads:1	Hits:47	Allocated_reads:0.0212765957446809	Strand:-
TACGTGTTTTGGAGTTTGTACATGCT
>Location:NODE_388156_length_1812_cov_24.704746	Coordinate:1730	Reads:5	Hits:54	Allocated_reads:0.0925925925925926	Strand:+
GCATGTACAAACTCCAAAACACGT
>Location:NODE_388156_length_1812_cov_24.704746	Coordinate:1730	Reads:8	Hits:47	Allocated_reads:0.170212765957447	Strand:+
GCATGTACAAACTCCAAAACACGTA
>Location:NODE_388156_length_1812_cov_24.704746	Coordinate:1730	Reads:5	Hits:47	Allocated_reads:0.106382978723404	Strand:+
GCATGTACAAACTCCAAAACACGTATT
>Location:NODE_388156_length_1812_cov_24.704746	Coordinate:1730	Reads:2	Hits:30	Allocated_reads:0.0666666666666667	Strand:+
GCATGTACAAACTCCAAAACACGTAATTT
>Location:NODE_388156_length_1812_cov_24.704746	Coordinate:1730	Reads:1	Hits:30	Allocated_reads:0.0333333333333333	Strand:+
GCATGTACAAACTCCAAAACACGTAAAATT
>Location:NODE_388156_length_1812_cov_24.704746	Coordinate:1730	Reads:1	Hits:38	Allocated_reads:0.0263157894736842	Strand:-
TTTACGTGTTTTGGAGTTTGTACAAGG
>Location:NODE_388156_length_1812_cov_24.704746	Coordinate:1731	Reads:1	Hits:56	Allocated_reads:0.0178571428571429	Strand:-
TACGTGTTTTGGAGTTTGTACATG
>Location:NODE_388156_length_1812_cov_24.704746	Coordinate:1731	Reads:1	Hits:42	Allocated_reads:0.0238095238095238	Strand:-
TTACGTGTTTTGGAGTTTGTACAGT
>Location:NODE_388156_length_1812_cov_24.704746	Coordinate:1732	Reads:1	Hits:14	Allocated_reads:0.0714285714285714	Strand:+
ATGTACAAACTCCAAAACACGTAAAAACACG
>Location:NODE_388156_length_1812_cov_24.704746	Coordinate:1732	Reads:1	Hits:45	Allocated_reads:0.0222222222222222	Strand:-
TTACGTGTTTTGGAGTTTGTAAAC
>Location:NODE_388156_length_1812_cov_24.704746	Coordinate:1733	Reads:1	Hits:229	Allocated_reads:0.00436681222707424	Strand:-
TTTTACGTGTTTTGGAGTTTGTAGT
>Location:NODE_388156_length_1812_cov_24.704746	Coordinate:1733	Reads:1	Hits:42	Allocated_reads:0.0238095238095238	Strand:-
TTTTTACGTGTTTTGGAGTTTGAAAA
>Location:NODE_388156_length_1812_cov_24.704746	Coordinate:1733	Reads:2	Hits:222	Allocated_reads:0.00900900900900901	Strand:-
TTTTTACGTGTTTTGGAGTTTGTAGT
>Location:NODE_388156_length_1812_cov_24.704746	Coordinate:1734	Reads:4	Hits:190	Allocated_reads:0.0210526315789474	Strand:-
TTTTACGTGTTTTGGAGTTTGTAC
>Location:NODE_388156_length_1812_cov_24.704746	Coordinate:1734	Reads:1	Hits:186	Allocated_reads:0.00537634408602151	Strand:-
TTTTTACGTGTTTTGGAGTTTGTAC
>Location:NODE_388156_length_1812_cov_24.704746	Coordinate:1735	Reads:2	Hits:217	Allocated_reads:0.00921658986175115	Strand:+
TACAAACTCCAAAACACGTAAAAA
>Location:NODE_388156_length_1812_cov_24.704746	Coordinate:1735	Reads:1	Hits:194	Allocated_reads:0.00515463917525773	Strand:+
TACAAACTCCAAAACACGTAAAAAC
>Location:NODE_388156_length_1812_cov_24.704746	Coordinate:1735	Reads:1	Hits:38	Allocated_reads:0.0263157894736842	Strand:+
TACAAACTCCAAAACACGTAAAACCACG
>Location:NODE_388156_length_1812_cov_24.704746	Coordinate:1735	Reads:1	Hits:39	Allocated_reads:0.0256410256410256	Strand:+
TACAAACTCCAAAACACGTAGAAACACG
>Location:NODE_388156_length_1812_cov_24.704746	Coordinate:1735	Reads:34	Hits:38	Allocated_reads:0.894736842105263	Strand:+
TACAAACTCCAAAACACGTAAAAACACG
>Location:NODE_388156_length_1812_cov_24.704746	Coordinate:1736	Reads:1	Hits:198	Allocated_reads:0.00505050505050505	Strand:+
ACAAACTCCAAAACACGTAAAAAC
>Location:NODE_388156_length_1812_cov_24.704746	Coordinate:1736	Reads:19	Hits:40	Allocated_reads:0.475	Strand:+
ACAAACTCCAAAACACGTAAAAACACG
>Location:NODE_388156_length_1812_cov_24.704746	Coordinate:1737	Reads:2	Hits:43	Allocated_reads:0.0465116279069767	Strand:+
CAAACTCCAAAACACGTAAAAACAC
>Location:NODE_388156_length_1812_cov_24.704746	Coordinate:1737	Reads:4	Hits:41	Allocated_reads:0.0975609756097561	Strand:+
CAAACTCCAAAACACGTAGAAACACG
>Location:NODE_388156_length_1812_cov_24.704746	Coordinate:1737	Reads:99	Hits:40	Allocated_reads:2.475	Strand:+
CAAACTCCAAAACACGTAAAAACACG
>Location:NODE_388156_length_1812_cov_24.704746	Coordinate:1737	Reads:1	Hits:47	Allocated_reads:0.0212765957446809	Strand:+
CAAACTCCAAAACACGTAAAAACACATA
>Location:NODE_388156_length_1812_cov_24.704746	Coordinate:1738	Reads:27	Hits:57	Allocated_reads:0.473684210526316	Strand:+
AAACTCCAAAACACGTAAAAACACG
>Location:NODE_388156_length_1812_cov_24.704746	Coordinate:1738	Reads:1	Hits:44	Allocated_reads:0.0227272727272727	Strand:+
AAACTCCAAAACACGTAAAAACACGTACA
>Location:NODE_388156_length_1812_cov_24.704746	Coordinate:1738	Reads:1	Hits:46	Allocated_reads:0.0217391304347826	Strand:+
AAACTCCAAAACACGTAAAAACACGTACT
>Location:NODE_388156_length_1812_cov_24.704746	Coordinate:1739	Reads:1	Hits:57	Allocated_reads:0.0175438596491228	Strand:+
AACTCCAAAACACGTAAAGACACG
>Location:NODE_388156_length_1812_cov_24.704746	Coordinate:1739	Reads:9	Hits:57	Allocated_reads:0.157894736842105	Strand:+
AACTCCAAAACACGTAAAAACACG
>Location:NODE_388156_length_1812_cov_24.704746	Coordinate:1739	Reads:2	Hits:57	Allocated_reads:0.0350877192982456	Strand:-
CGTGTTTTTACGTGTTTTGGAGTT
>Location:NODE_388156_length_1812_cov_24.704746	Coordinate:1739	Reads:1	Hits:56	Allocated_reads:0.0178571428571429	Strand:-
TACGTGTTTTTACGTGTTTTGGAGTT
>Location:NODE_388156_length_1812_cov_24.704746	Coordinate:1739	Reads:1	Hits:44	Allocated_reads:0.0227272727272727	Strand:-
TGTACGTGTTTTTACGTGTTTTGGAGTT
>Location:NODE_388156_length_1812_cov_24.704746	Coordinate:1740	Reads:1	Hits:45	Allocated_reads:0.0222222222222222	Strand:-
TTGTACGTGTTTTTACGTGTTTTGGAGT
>Location:NODE_388156_length_1812_cov_24.704746	Coordinate:1744	Reads:1	Hits:43	Allocated_reads:0.0232558139534884	Strand:+
CAAAACACGTAAAAACACGTACAAACT
>Location:NODE_388156_length_1812_cov_24.704746	Coordinate:1745	Reads:1	Hits:46	Allocated_reads:0.0217391304347826	Strand:+
AAAACACGTAAAAACACGTACAAACT
>Location:NODE_388156_length_1812_cov_24.704746	Coordinate:1747	Reads:1	Hits:23	Allocated_reads:0.0434782608695652	Strand:-
TTTGGAGTTTGTACGTGTTTTTACGTGTT
>Location:NODE_388156_length_1812_cov_24.704746	Coordinate:1747	Reads:1	Hits:20	Allocated_reads:0.05	Strand:-
TTTTGGAGTTTGTACGTGTTTTTACGTGTT
>Location:NODE_388156_length_1812_cov_24.704746	Coordinate:1749	Reads:1	Hits:25	Allocated_reads:0.04	Strand:-
TGGAGTTTGTACGTGTTTTTACGTG
>Location:NODE_388156_length_1812_cov_24.704746	Coordinate:1749	Reads:2	Hits:25	Allocated_reads:0.08	Strand:-
TTTGGAGTTTGTACGTGTTTTTACGTG
>Location:NODE_388156_length_1812_cov_24.704746	Coordinate:1751	Reads:2	Hits:17	Allocated_reads:0.117647058823529	Strand:+
CGTAAAAACACGTACAAACTCCAAAACACG
>Location:NODE_388156_length_1812_cov_24.704746	Coordinate:1751	Reads:2	Hits:21	Allocated_reads:0.0952380952380952	Strand:-
TGTTTTGGAGTTTGTACGTGTTTTTACG
>Location:NODE_388156_length_1812_cov_24.704746	Coordinate:1751	Reads:8	Hits:26	Allocated_reads:0.307692307692308	Strand:-
TTGGAGTTTGTACGTGTTTTTACG
>Location:NODE_388156_length_1812_cov_24.704746	Coordinate:1751	Reads:1	Hits:26	Allocated_reads:0.0384615384615385	Strand:-
TTTGGAGTTTGTACGTGTTTTTACG
>Location:NODE_388156_length_1812_cov_24.704746	Coordinate:1751	Reads:1	Hits:29	Allocated_reads:0.0344827586206897	Strand:-
TTTGGAGTTTGTACGTGTTTTTACT
>Location:NODE_388156_length_1812_cov_24.704746	Coordinate:1751	Reads:3	Hits:23	Allocated_reads:0.130434782608696	Strand:-
TTTTGGAGTTTGTACGTGTTTTTACG
>Location:NODE_388156_length_1812_cov_24.704746	Coordinate:1752	Reads:3	Hits:28	Allocated_reads:0.107142857142857	Strand:-
TTTGGAGTTTGTACGTGTTTTTAC
>Location:NODE_388156_length_1812_cov_24.704746	Coordinate:1752	Reads:1	Hits:24	Allocated_reads:0.0416666666666667	Strand:-
TTTTGGAGTTTGTACGTGTTTTTAC
>Location:NODE_388156_length_1812_cov_24.704746	Coordinate:1753	Reads:6	Hits:21	Allocated_reads:0.285714285714286	Strand:+
TAAAAACACGTACAAACTCCAAAACACG
>Location:NODE_388156_length_1812_cov_24.704746	Coordinate:1753	Reads:4	Hits:29	Allocated_reads:0.137931034482759	Strand:-
TTTTGGAGTTTGTACGTGTTTTTA
>Location:NODE_388156_length_1812_cov_24.704746	Coordinate:1754	Reads:2	Hits:24	Allocated_reads:0.0833333333333333	Strand:+
AAAAACACGTACAAACTCCAAAACACG
>Location:NODE_388156_length_1812_cov_24.704746	Coordinate:1754	Reads:2	Hits:35	Allocated_reads:0.0571428571428571	Strand:-
TGTTTTGGAGTTTGTACGTGTTTTT
>Location:NODE_388156_length_1812_cov_24.704746	Coordinate:1755	Reads:8	Hits:345	Allocated_reads:0.0231884057971014	Strand:+
AAAACACGTACAAACTCCAAAACA
>Location:NODE_388156_length_1812_cov_24.704746	Coordinate:1755	Reads:38	Hits:103	Allocated_reads:0.368932038834951	Strand:+
AAAACACGTACAAACTCCAAAACACG
>Location:NODE_388156_length_1812_cov_24.704746	Coordinate:1755	Reads:3	Hits:347	Allocated_reads:0.00864553314121038	Strand:-
TGTTTTGGAGTTTGTACGTGTTTT
>Location:NODE_388156_length_1812_cov_24.704746	Coordinate:1756	Reads:1	Hits:347	Allocated_reads:0.00288184438040346	Strand:+
AAACACGTACAAACTCCAAAACAC
>Location:NODE_388156_length_1812_cov_24.704746	Coordinate:1756	Reads:41	Hits:110	Allocated_reads:0.372727272727273	Strand:+
AAACACGTACAAACTCCAAAACACG
>Location:NODE_388156_length_1812_cov_24.704746	Coordinate:1757	Reads:34	Hits:113	Allocated_reads:0.300884955752212	Strand:+
AACACGTACAAACTCCAAAACACG
>Location:NODE_388156_length_1812_cov_24.704746	Coordinate:1757	Reads:1	Hits:112	Allocated_reads:0.00892857142857143	Strand:+
AACACGTACAAACTCCAAAACACGT
>Location:NODE_388156_length_1812_cov_24.704746	Coordinate:1757	Reads:1	Hits:50	Allocated_reads:0.02	Strand:+
AACACGTACAAACTCCAAAACACTTACAAACT
>Location:NODE_388156_length_1812_cov_24.704746	Coordinate:1758	Reads:2	Hits:112	Allocated_reads:0.0178571428571429	Strand:+
ACACGTACAAACTCCAAAACACGT
>Location:NODE_388156_length_1812_cov_24.704746	Coordinate:1758	Reads:1	Hits:109	Allocated_reads:0.00917431192660551	Strand:+
ACACGTACAAACTCCAAAACACGTA
>Location:NODE_388156_length_1812_cov_24.704746	Coordinate:1759	Reads:1	Hits:103	Allocated_reads:0.00970873786407767	Strand:+
CACGTACAAACTCCAAAACACGTACA
>Location:NODE_388156_length_1812_cov_24.704746	Coordinate:1759	Reads:1	Hits:61	Allocated_reads:0.0163934426229508	Strand:+
CACGTACAAACTCCAAAACACGTACAAACT
>Location:NODE_388156_length_1812_cov_24.704746	Coordinate:1760	Reads:1	Hits:48	Allocated_reads:0.0208333333333333	Strand:-
TGGAGTTTGTACGTGTTTAGGAGTTTGTACGT
>Location:NODE_388156_length_1812_cov_24.704746	Coordinate:1761	Reads:1	Hits:47	Allocated_reads:0.0212765957446809	Strand:-
TTGGAGTTTGTACGTGTTTTGGAGTTTGTACG
>Location:NODE_388156_length_1812_cov_24.704746	Coordinate:1761	Reads:1	Hits:112	Allocated_reads:0.00892857142857143	Strand:-
TTGTACGTGTTTTGGAGTTTGTACG
>Location:NODE_388156_length_1812_cov_24.704746	Coordinate:1762	Reads:8	Hits:132	Allocated_reads:0.0606060606060606	Strand:-
TTGTACGTGTTTTGGAGTTTGTAC
>Location:NODE_388156_length_1812_cov_24.704746	Coordinate:1762	Reads:3	Hits:129	Allocated_reads:0.0232558139534884	Strand:-
TTTGTACGTGTTTTGGAGTTTGTAC
>Location:NODE_388156_length_1812_cov_24.704746	Coordinate:1763	Reads:2	Hits:146	Allocated_reads:0.0136986301369863	Strand:+
TACAAACTCCAAAACACGTACAAA
>Location:NODE_388156_length_1812_cov_24.704746	Coordinate:1763	Reads:5	Hits:97	Allocated_reads:0.0515463917525773	Strand:+
TACAAACTCCAAAACACGTACAAAC
>Location:NODE_388156_length_1812_cov_24.704746	Coordinate:1763	Reads:7	Hits:86	Allocated_reads:0.0813953488372093	Strand:+
TACAAACTCCAAAACACGTACAAACT
>Location:NODE_388156_length_1812_cov_24.704746	Coordinate:1764	Reads:1	Hits:104	Allocated_reads:0.00961538461538462	Strand:+
ACAAACTCCAAAACACGTACAAAC
>Location:NODE_388156_length_1812_cov_24.704746	Coordinate:1764	Reads:4	Hits:93	Allocated_reads:0.043010752688172	Strand:+
ACAAACTCCAAAACACGTACAAACT
>Location:NODE_388156_length_1812_cov_24.704746	Coordinate:1764	Reads:1	Hits:57	Allocated_reads:0.0175438596491228	Strand:+
ACAAACTCCAAAACACGTACAAACTGCAAAAC
>Location:NODE_388156_length_1812_cov_24.704746	Coordinate:1765	Reads:20	Hits:168	Allocated_reads:0.119047619047619	Strand:+
CAAACTCCAAAACACGTACAAACT
>Location:NODE_388156_length_1812_cov_24.704746	Coordinate:1765	Reads:3	Hits:158	Allocated_reads:0.0189873417721519	Strand:+
CAAACTCCAAAACACGTACAAACTC
>Location:NODE_388156_length_1812_cov_24.704746	Coordinate:1765	Reads:1	Hits:147	Allocated_reads:0.00680272108843537	Strand:+
CAAACTCCAAAACACGTACAAACTCC
>Location:NODE_388156_length_1812_cov_24.704746	Coordinate:1765	Reads:1	Hits:154	Allocated_reads:0.00649350649350649	Strand:+
CAAACTCCAAAACACGTACAAACTGC
>Location:NODE_388156_length_1812_cov_24.704746	Coordinate:1765	Reads:1	Hits:134	Allocated_reads:0.00746268656716418	Strand:+
CAAACTCCAAAACACGTACAAACTCCAA
>Location:NODE_388156_length_1812_cov_24.704746	Coordinate:1765	Reads:2	Hits:132	Allocated_reads:0.0151515151515152	Strand:+
CAAACTCCAAAACACGTACAAACTCCAAA
>Location:NODE_388156_length_1812_cov_24.704746	Coordinate:1765	Reads:1	Hits:128	Allocated_reads:0.0078125	Strand:+
CAAACTCCAAAACACGTACAAACTCCAAAA
>Location:NODE_388156_length_1812_cov_24.704746	Coordinate:1765	Reads:1	Hits:46	Allocated_reads:0.0217391304347826	Strand:+
CAAACTCCAAAACACGTACAAACTCCAAAACACG
>Location:NODE_388156_length_1812_cov_24.704746	Coordinate:1766	Reads:2	Hits:182	Allocated_reads:0.010989010989011	Strand:+
AAACTCCAAAACACGTACAAACTC
>Location:NODE_388156_length_1812_cov_24.704746	Coordinate:1766	Reads:1	Hits:163	Allocated_reads:0.00613496932515337	Strand:+
AAACTCCAAAACACGTACAAACTCC
>Location:NODE_388156_length_1812_cov_24.704746	Coordinate:1766	Reads:2	Hits:143	Allocated_reads:0.013986013986014	Strand:+
AAACTCCAAAACACGTACAAACTCCAAA
>Location:NODE_388156_length_1812_cov_24.704746	Coordinate:1766	Reads:1	Hits:50	Allocated_reads:0.02	Strand:+
AAACTCCAAAACACGTACAAACTCCAAAACACG
>Location:NODE_388156_length_1812_cov_24.704746	Coordinate:1766	Reads:1	Hits:145	Allocated_reads:0.00689655172413793	Strand:-
TTGGAGTTTGTACGTGTTTTGGAGTTT
>Location:NODE_388156_length_1812_cov_24.704746	Coordinate:1767	Reads:5	Hits:172	Allocated_reads:0.0290697674418605	Strand:+
AACTCCAAAACACGTACAAACTCC
>Location:NODE_388156_length_1812_cov_24.704746	Coordinate:1767	Reads:1	Hits:150	Allocated_reads:0.00666666666666667	Strand:+
AACTCCAAAACACGTACAAACTCCA
>Location:NODE_388156_length_1812_cov_24.704746	Coordinate:1767	Reads:2	Hits:173	Allocated_reads:0.0115606936416185	Strand:+
AACTCCAAAACACGTACAAACTCCT
>Location:NODE_388156_length_1812_cov_24.704746	Coordinate:1767	Reads:3	Hits:149	Allocated_reads:0.0201342281879195	Strand:+
AACTCCAAAACACGTACAAACTCCAA
>Location:NODE_388156_length_1812_cov_24.704746	Coordinate:1767	Reads:2	Hits:147	Allocated_reads:0.0136054421768707	Strand:+
AACTCCAAAACACGTACAAACTCCAAA
>Location:NODE_388156_length_1812_cov_24.704746	Coordinate:1767	Reads:1	Hits:140	Allocated_reads:0.00714285714285714	Strand:+
AACTCCAAAACACGTACAAACTCCAAAA
>Location:NODE_388156_length_1812_cov_24.704746	Coordinate:1767	Reads:3	Hits:52	Allocated_reads:0.0576923076923077	Strand:+
AACTCCAAAACACGTACAAACTCCAAAACACG
>Location:NODE_388156_length_1812_cov_24.704746	Coordinate:1767	Reads:1	Hits:150	Allocated_reads:0.00666666666666667	Strand:-
TGGAGTTTGTACGTGTTTTGGAGTT
>Location:NODE_388156_length_1812_cov_24.704746	Coordinate:1767	Reads:1	Hits:140	Allocated_reads:0.00714285714285714	Strand:-
TTTTGGAGTTTGTACGTGTTTTGGAGTT
>Location:NODE_388156_length_1812_cov_24.704746	Coordinate:1768	Reads:1	Hits:140	Allocated_reads:0.00714285714285714	Strand:-
TTTTGGAGTTTGTACGTGTTTTGGAGT
>Location:NODE_388156_length_1812_cov_24.704746	Coordinate:1769	Reads:2	Hits:150	Allocated_reads:0.0133333333333333	Strand:+
CTCCAAAACACGTACAAACTCCAAA
>Location:NODE_388156_length_1812_cov_24.704746	Coordinate:1769	Reads:2	Hits:143	Allocated_reads:0.013986013986014	Strand:+
CTCCAAAACACGTACAAACTCCAAAA
>Location:NODE_388156_length_1812_cov_24.704746	Coordinate:1769	Reads:1	Hits:132	Allocated_reads:0.00757575757575758	Strand:+
CTCCAAAACACGTACAAACTCCAAAACA
>Location:NODE_388156_length_1812_cov_24.704746	Coordinate:1769	Reads:5	Hits:55	Allocated_reads:0.0909090909090909	Strand:+
CTCCAAAACACGTACAAACTCCAAAACACG
>Location:NODE_388156_length_1812_cov_24.704746	Coordinate:1769	Reads:1	Hits:152	Allocated_reads:0.00657894736842105	Strand:-
TTGGAGTTTGTACGTGTTTTGGAG
>Location:NODE_388156_length_1812_cov_24.704746	Coordinate:1769	Reads:1	Hits:150	Allocated_reads:0.00666666666666667	Strand:-
TTTGGAGTTTGTACGTGTTTTGGAG
>Location:NODE_388156_length_1812_cov_24.704746	Coordinate:1770	Reads:5	Hits:172	Allocated_reads:0.0290697674418605	Strand:+
TCCAAAACACGTACAAACTCCAAA
>Location:NODE_388156_length_1812_cov_24.704746	Coordinate:1770	Reads:2	Hits:165	Allocated_reads:0.0121212121212121	Strand:+
TCCAAAACACGTACAAACTCCAAAA
>Location:NODE_388156_length_1812_cov_24.704746	Coordinate:1770	Reads:1	Hits:160	Allocated_reads:0.00625	Strand:+
TCCAAAACACGTACAAACTCCAAAAC
>Location:NODE_388156_length_1812_cov_24.704746	Coordinate:1770	Reads:2	Hits:147	Allocated_reads:0.0136054421768707	Strand:+
TCCAAAACACGTACAAACTCCAAAACAC
>Location:NODE_388156_length_1812_cov_24.704746	Coordinate:1770	Reads:16	Hits:63	Allocated_reads:0.253968253968254	Strand:+
TCCAAAACACGTACAAACTCCAAAACACG
>Location:NODE_388156_length_1812_cov_24.704746	Coordinate:1770	Reads:2	Hits:172	Allocated_reads:0.0116279069767442	Strand:-
TTTGGAGTTTGTACGTGTTTTGGA
>Location:NODE_388156_length_1812_cov_24.704746	Coordinate:1771	Reads:3	Hits:166	Allocated_reads:0.0180722891566265	Strand:+
CCAAAACACGTACAAACTCCAAAAC
>Location:NODE_388156_length_1812_cov_24.704746	Coordinate:1771	Reads:1	Hits:166	Allocated_reads:0.00602409638554217	Strand:+
CCAAAACACGTACAAACTCCAAAACT
>Location:NODE_388156_length_1812_cov_24.704746	Coordinate:1771	Reads:9	Hits:66	Allocated_reads:0.136363636363636	Strand:+
CCAAAACACGTACAAACTCCAAAACACG
>Location:NODE_388156_length_1812_cov_24.704746	Coordinate:1771	Reads:1	Hits:166	Allocated_reads:0.00602409638554217	Strand:-
GTTTTGGAGTTTGTACGTGTTTTGG
>Location:NODE_388156_length_1812_cov_24.704746	Coordinate:1771	Reads:3	Hits:171	Allocated_reads:0.0175438596491228	Strand:-
TTTTGGAGTTTGTACGTGTTTTGG
>Location:NODE_388156_length_1812_cov_24.704746	Coordinate:1772	Reads:1	Hits:315	Allocated_reads:0.00317460317460317	Strand:+
CAAAACACGTACAAACTCCAAAAC
>Location:NODE_388156_length_1812_cov_24.704746	Coordinate:1772	Reads:8	Hits:75	Allocated_reads:0.106666666666667	Strand:+
CAAAACACGTACAAACTCCAAAACACG
>Location:NODE_388156_length_1812_cov_24.704746	Coordinate:1773	Reads:8	Hits:345	Allocated_reads:0.0231884057971014	Strand:+
AAAACACGTACAAACTCCAAAACA
>Location:NODE_388156_length_1812_cov_24.704746	Coordinate:1773	Reads:38	Hits:103	Allocated_reads:0.368932038834951	Strand:+
AAAACACGTACAAACTCCAAAACACG
>Location:NODE_388156_length_1812_cov_24.704746	Coordinate:1773	Reads:3	Hits:347	Allocated_reads:0.00864553314121038	Strand:-
TGTTTTGGAGTTTGTACGTGTTTT
>Location:NODE_388156_length_1812_cov_24.704746	Coordinate:1774	Reads:1	Hits:347	Allocated_reads:0.00288184438040346	Strand:+
AAACACGTACAAACTCCAAAACAC
>Location:NODE_388156_length_1812_cov_24.704746	Coordinate:1774	Reads:41	Hits:110	Allocated_reads:0.372727272727273	Strand:+
AAACACGTACAAACTCCAAAACACG
>Location:NODE_388156_length_1812_cov_24.704746	Coordinate:1775	Reads:34	Hits:113	Allocated_reads:0.300884955752212	Strand:+
AACACGTACAAACTCCAAAACACG
>Location:NODE_388156_length_1812_cov_24.704746	Coordinate:1775	Reads:1	Hits:112	Allocated_reads:0.00892857142857143	Strand:+
AACACGTACAAACTCCAAAACACGT
>Location:NODE_388156_length_1812_cov_24.704746	Coordinate:1776	Reads:2	Hits:112	Allocated_reads:0.0178571428571429	Strand:+
ACACGTACAAACTCCAAAACACGT
>Location:NODE_388156_length_1812_cov_24.704746	Coordinate:1776	Reads:1	Hits:109	Allocated_reads:0.00917431192660551	Strand:+
ACACGTACAAACTCCAAAACACGTA
>Location:NODE_388156_length_1812_cov_24.704746	Coordinate:1778	Reads:1	Hits:153	Allocated_reads:0.0065359477124183	Strand:-
TTACGTGTTTTGGAGTTTGTACGA
>Location:NODE_388156_length_1812_cov_24.704746	Coordinate:1778	Reads:1	Hits:150	Allocated_reads:0.00666666666666667	Strand:-
TTTTACGTGTTTTGGAGTTTGTACGA
>Location:NODE_388156_length_1812_cov_24.704746	Coordinate:1779	Reads:1	Hits:98	Allocated_reads:0.0102040816326531	Strand:+
CGTACAAACTCCAAAACACGTAAAAACT
>Location:NODE_388156_length_1812_cov_24.704746	Coordinate:1779	Reads:1	Hits:149	Allocated_reads:0.00671140939597315	Strand:-
TTTACGTGTTTTGGAGTTTGTACG
>Location:NODE_388156_length_1812_cov_24.704746	Coordinate:1779	Reads:1	Hits:147	Allocated_reads:0.00680272108843537	Strand:-
TTTTACGTGTTTTGGAGTTTGTACG
>Location:NODE_388156_length_1812_cov_24.704746	Coordinate:1779	Reads:1	Hits:229	Allocated_reads:0.00436681222707424	Strand:-
TTTTACGTGTTTTGGAGTTTGTAGT
>Location:NODE_388156_length_1812_cov_24.704746	Coordinate:1779	Reads:1	Hits:145	Allocated_reads:0.00689655172413793	Strand:-
TTTTTACGTGTTTTGGAGTTTGTACG
>Location:NODE_388156_length_1812_cov_24.704746	Coordinate:1779	Reads:2	Hits:222	Allocated_reads:0.00900900900900901	Strand:-
TTTTTACGTGTTTTGGAGTTTGTAGT
>Location:NODE_388156_length_1812_cov_24.704746	Coordinate:1780	Reads:4	Hits:190	Allocated_reads:0.0210526315789474	Strand:-
TTTTACGTGTTTTGGAGTTTGTAC
>Location:NODE_388156_length_1812_cov_24.704746	Coordinate:1780	Reads:1	Hits:186	Allocated_reads:0.00537634408602151	Strand:-
TTTTTACGTGTTTTGGAGTTTGTAC
>Location:NODE_388156_length_1812_cov_24.704746	Coordinate:1781	Reads:2	Hits:217	Allocated_reads:0.00921658986175115	Strand:+
TACAAACTCCAAAACACGTAAAAA
>Location:NODE_388156_length_1812_cov_24.704746	Coordinate:1781	Reads:1	Hits:194	Allocated_reads:0.00515463917525773	Strand:+
TACAAACTCCAAAACACGTAAAAAC
>Location:NODE_388156_length_1812_cov_24.704746	Coordinate:1781	Reads:9	Hits:146	Allocated_reads:0.0616438356164384	Strand:+
TACAAACTCCAAAACACGTAAAAACT
>Location:NODE_388156_length_1812_cov_24.704746	Coordinate:1782	Reads:1	Hits:198	Allocated_reads:0.00505050505050505	Strand:+
ACAAACTCCAAAACACGTAAAAAC
>Location:NODE_388156_length_1812_cov_24.704746	Coordinate:1782	Reads:5	Hits:148	Allocated_reads:0.0337837837837838	Strand:+
ACAAACTCCAAAACACGTAAAAACT
>Location:NODE_388156_length_1812_cov_24.704746	Coordinate:1782	Reads:1	Hits:16	Allocated_reads:0.0625	Strand:+
ACAAACTCCAAAACACGTAAAAACTCTTT
>Location:NODE_388156_length_1812_cov_24.704746	Coordinate:1782	Reads:1	Hits:148	Allocated_reads:0.00675675675675676	Strand:-
AGTTTTTACGTGTTTTGGAGTTTGT
>Location:NODE_388156_length_1812_cov_24.704746	Coordinate:1783	Reads:7	Hits:152	Allocated_reads:0.0460526315789474	Strand:+
CAAACTCCAAAACACGTAAAAACT
>Location:NODE_388156_length_1812_cov_24.704746	Coordinate:1783	Reads:5	Hits:148	Allocated_reads:0.0337837837837838	Strand:+
CAAACTCCAAAACACGTAAAAACTC
>Location:NODE_388156_length_1812_cov_24.704746	Coordinate:1783	Reads:1	Hits:21	Allocated_reads:0.0476190476190476	Strand:+
CAAACTCCAAAACACGTAAAAACTTTT
>Location:NODE_388156_length_1812_cov_24.704746	Coordinate:1783	Reads:1	Hits:47	Allocated_reads:0.0212765957446809	Strand:+
CAAACTCCAAAACACGTAAAAACACATA
>Location:NODE_388156_length_1812_cov_24.704746	Coordinate:1785	Reads:2	Hits:90	Allocated_reads:0.0222222222222222	Strand:+
AACTCCAAAACACGTAAAAACTCA
>Location:NODE_388156_length_1812_cov_24.704746	Coordinate:1785	Reads:1	Hits:7	Allocated_reads:0.142857142857143	Strand:+
AACTCCAAAACACGTAAAAACTCATT
>Location:NODE_388156_length_1812_cov_24.704746	Coordinate:1785	Reads:1	Hits:6	Allocated_reads:0.166666666666667	Strand:+
AACTCCAAAACACGTAAAAACTCATAA
>Location:NODE_388156_length_1812_cov_24.704746	Coordinate:1785	Reads:2	Hits:22	Allocated_reads:0.0909090909090909	Strand:+
AACTCCAAAACACGTAAAAACTCTTTT
>Location:NODE_388156_length_1812_cov_24.704746	Coordinate:1786	Reads:1	Hits:22	Allocated_reads:0.0454545454545455	Strand:+
ACTCCAAAACACGTAAAAACTCTT
>Location:NODE_388156_length_1812_cov_24.704746	Coordinate:1788	Reads:1	Hits:18	Allocated_reads:0.0555555555555556	Strand:+
TCCAAAACACGTAAAAACTCCTAAGCACG
>Location:NODE_388156_length_1812_cov_24.704746	Coordinate:1791	Reads:1	Hits:5	Allocated_reads:0.2	Strand:+
AAAACACGTAAAAACTCATAAGCACG
>Location:NODE_388156_length_1812_cov_24.704746	Coordinate:1798	Reads:1	Hits:6	Allocated_reads:0.166666666666667	Strand:-
TTTTTACGTGCTTATGAGTTTTTAC
>Location:NODE_388156_length_1812_cov_24.704746	Coordinate:1816	Reads:1	Hits:6	Allocated_reads:0.166666666666667	Strand:-
TTTTTACGTGCTTATGAGTTTTTAC
>Location:NODE_388156_length_1812_cov_24.704746	Coordinate:1833	Reads:1	Hits:7	Allocated_reads:0.142857142857143	Strand:+
CGTAAAAACTTAGAAGCATATAAAAACT
