# Supplementary material for: First characterization of PIWI-interacting RNA clusters in a cichlid fish with a B chromosome
Source: BMC Biol. 2022 Sep 21;20:204. doi: 10.1186/s12915-022-01403-2 (PMC9490952; doi:10.1186/s12915-022-01403-2)
Supplement: Supplementary file 1 — Additional file 1. Zipped folder with fasta and interactive html piRNA cluster information for the A. latifasciata genome. The nomenclature is as follows: number-pirna-cluster_sex_B-presence (f, female; m, male; 0b, without B chromosome; 1b, with B chromosome). [file 12915_2022_1403_MOESM1_ESM.zip › 152_m0b.fasta]

>Location:NODE_389151_length_73825_cov_29.945791	Coordinate:19195	Reads:1	Hits:1	Allocated_reads:1	Strand:+
CCAACGTTTGACTTTTGGGTATTTAGT
>Location:NODE_389151_length_73825_cov_29.945791	Coordinate:19422	Reads:1	Hits:1	Allocated_reads:1	Strand:-
TGATGTCACTCTGTAAAATCAGCTCACT
>Location:NODE_389151_length_73825_cov_29.945791	Coordinate:19426	Reads:1	Hits:1	Allocated_reads:1	Strand:-
TGATGTCACTCTGTAAAATCAGCT
>Location:NODE_389151_length_73825_cov_29.945791	Coordinate:19634	Reads:1	Hits:2	Allocated_reads:0.5	Strand:-
CTGTAATATAATAAATAATAATCTGAATA
>Location:NODE_389151_length_73825_cov_29.945791	Coordinate:19639	Reads:5	Hits:2	Allocated_reads:2.5	Strand:-
AGCAACTGTAATATAATAAATAATAATCT
>Location:NODE_389151_length_73825_cov_29.945791	Coordinate:19648	Reads:3	Hits:2	Allocated_reads:1.5	Strand:-
TCCATTGGTAGTGACAGCAACTGTAATATAATAAA
>Location:NODE_389151_length_73825_cov_29.945791	Coordinate:19650	Reads:1	Hits:2	Allocated_reads:0.5	Strand:-
TCCATTGGTAGTGACAGCAACTGTAATAAAAAA
>Location:NODE_389151_length_73825_cov_29.945791	Coordinate:19650	Reads:2	Hits:2	Allocated_reads:1	Strand:-
TGGTAGTGACAGCAACTGTAATATAATA
>Location:NODE_389151_length_73825_cov_29.945791	Coordinate:19650	Reads:2	Hits:2	Allocated_reads:1	Strand:-
TTGGTAGTGACAGCAACTGTAATATAATA
>Location:NODE_389151_length_73825_cov_29.945791	Coordinate:19651	Reads:2	Hits:2	Allocated_reads:1	Strand:-
TTGGTAGTGACAGCAACTGTAATATAAT
>Location:NODE_389151_length_73825_cov_29.945791	Coordinate:19652	Reads:1	Hits:2	Allocated_reads:0.5	Strand:-
TCCATTGGTAGTGACAGCAACTGTAATATAA
>Location:NODE_389151_length_73825_cov_29.945791	Coordinate:19652	Reads:1	Hits:2	Allocated_reads:0.5	Strand:-
TCCATTGGTAGTGACAGCAACTGTAATGTAA
>Location:NODE_389151_length_73825_cov_29.945791	Coordinate:19652	Reads:1	Hits:2	Allocated_reads:0.5	Strand:-
TGGTAGTGACAGCAACTGTAATATAA
>Location:NODE_389151_length_73825_cov_29.945791	Coordinate:19652	Reads:1	Hits:2	Allocated_reads:0.5	Strand:-
TTCCATTGGTAGTGACAGCAACTGTAATATAA
>Location:NODE_389151_length_73825_cov_29.945791	Coordinate:19652	Reads:1	Hits:2	Allocated_reads:0.5	Strand:-
TTGGTAGTGACAGCAACTGTAATATAA
>Location:NODE_389151_length_73825_cov_29.945791	Coordinate:19652	Reads:1	Hits:2	Allocated_reads:0.5	Strand:-
TTTCCATTGGTAGTGACAGCAACTGTAATATAA
>Location:NODE_389151_length_73825_cov_29.945791	Coordinate:19652	Reads:1	Hits:2	Allocated_reads:0.5	Strand:-
TTTTCCATTGGTAGTGACAGCAACTGTAATATAA
>Location:NODE_389151_length_73825_cov_29.945791	Coordinate:19653	Reads:3	Hits:2	Allocated_reads:1.5	Strand:-
TCCATTGGTAGTGACAGCAACTGTAATATA
>Location:NODE_389151_length_73825_cov_29.945791	Coordinate:19653	Reads:1	Hits:2	Allocated_reads:0.5	Strand:-
TTCCATTGGTAGTGACAGCAACTGTAATATT
>Location:NODE_389151_length_73825_cov_29.945791	Coordinate:19653	Reads:5	Hits:2	Allocated_reads:2.5	Strand:-
TTCCATTGGTAGTGACAGCAACTGTAATATA
>Location:NODE_389151_length_73825_cov_29.945791	Coordinate:19653	Reads:2	Hits:2	Allocated_reads:1	Strand:-
TTGGTAGTGACAGCAACTGTAATATA
>Location:NODE_389151_length_73825_cov_29.945791	Coordinate:19653	Reads:1	Hits:2	Allocated_reads:0.5	Strand:-
TTTTCCATTGGTAGTGACAGCAACTGTAATATA
>Location:NODE_389151_length_73825_cov_29.945791	Coordinate:19654	Reads:1	Hits:2	Allocated_reads:0.5	Strand:-
TCCATTGGTAGTGACAGCAACTGTAATAT
>Location:NODE_389151_length_73825_cov_29.945791	Coordinate:19654	Reads:1	Hits:2	Allocated_reads:0.5	Strand:-
TTCCATTGGTAGTGACAGCAACTGTAATTT
>Location:NODE_389151_length_73825_cov_29.945791	Coordinate:19654	Reads:1	Hits:2	Allocated_reads:0.5	Strand:-
TTGGTAGTGACAGCAACTGTAATAT
>Location:NODE_389151_length_73825_cov_29.945791	Coordinate:19655	Reads:2	Hits:2	Allocated_reads:1	Strand:-
ATTGGTAGTGACAGCAACTGTAATA
>Location:NODE_389151_length_73825_cov_29.945791	Coordinate:19655	Reads:1	Hits:2	Allocated_reads:0.5	Strand:-
CATTGGTAGTGACAGCAACTGTAATA
>Location:NODE_389151_length_73825_cov_29.945791	Coordinate:19655	Reads:1	Hits:2	Allocated_reads:0.5	Strand:-
TCCATTGGTAGTGACAGCAACTGTAAAA
>Location:NODE_389151_length_73825_cov_29.945791	Coordinate:19655	Reads:97	Hits:2	Allocated_reads:48.5	Strand:-
TCCATTGGTAGTGACAGCAACTGTAATA
>Location:NODE_389151_length_73825_cov_29.945791	Coordinate:19655	Reads:1	Hits:2	Allocated_reads:0.5	Strand:-
TTCCATTGGTAGTGACAGCAAATGTAATA
>Location:NODE_389151_length_73825_cov_29.945791	Coordinate:19655	Reads:1	Hits:2	Allocated_reads:0.5	Strand:-
TTCCATTGGTAGTGACAGCAGCTGTAATA
>Location:NODE_389151_length_73825_cov_29.945791	Coordinate:19655	Reads:2	Hits:2	Allocated_reads:1	Strand:-
TTCCATTGGTAGTGACAGCAACTGTAAAA
>Location:NODE_389151_length_73825_cov_29.945791	Coordinate:19655	Reads:298	Hits:2	Allocated_reads:149	Strand:-
TTCCATTGGTAGTGACAGCAACTGTAATA
>Location:NODE_389151_length_73825_cov_29.945791	Coordinate:19655	Reads:5	Hits:2	Allocated_reads:2.5	Strand:-
TTGGTAGTGACAGCAACTGTAATA
>Location:NODE_389151_length_73825_cov_29.945791	Coordinate:19655	Reads:1	Hits:2	Allocated_reads:0.5	Strand:-
TTTCCATTGGTAGTGACAGCTACTGTAATA
>Location:NODE_389151_length_73825_cov_29.945791	Coordinate:19655	Reads:84	Hits:2	Allocated_reads:42	Strand:-
TTTCCATTGGTAGTGACAGCAACTGTAATA
>Location:NODE_389151_length_73825_cov_29.945791	Coordinate:19655	Reads:4	Hits:2	Allocated_reads:2	Strand:-
TTTTCCATTGGTAGTGACAGCAACTGTAATA
>Location:NODE_389151_length_73825_cov_29.945791	Coordinate:19655	Reads:1	Hits:2	Allocated_reads:0.5	Strand:-
TTTTTCCATTGGTAGTGACAGCAACTGTAATA
>Location:NODE_389151_length_73825_cov_29.945791	Coordinate:19656	Reads:1	Hits:2	Allocated_reads:0.5	Strand:-
TCCATTGGTAGTGACAGCAACTGTAAT
>Location:NODE_389151_length_73825_cov_29.945791	Coordinate:19656	Reads:4	Hits:2	Allocated_reads:2	Strand:-
TCCATTGGTAGTGACAGCAACTGTAAA
>Location:NODE_389151_length_73825_cov_29.945791	Coordinate:19656	Reads:10	Hits:2	Allocated_reads:5	Strand:-
TTCCATTGGTAGTGACAGCAACTGTAAA
>Location:NODE_389151_length_73825_cov_29.945791	Coordinate:19656	Reads:8	Hits:2	Allocated_reads:4	Strand:-
TTCCATTGGTAGTGACAGCAACTGTAAT
>Location:NODE_389151_length_73825_cov_29.945791	Coordinate:19656	Reads:1	Hits:2	Allocated_reads:0.5	Strand:-
TTTCCATTGGTAGTGACAGCAACTGTAAA
>Location:NODE_389151_length_73825_cov_29.945791	Coordinate:19657	Reads:6	Hits:2	Allocated_reads:3	Strand:-
TCCATTGGTAGTGACAGCAACTGTAA
>Location:NODE_389151_length_73825_cov_29.945791	Coordinate:19657	Reads:35	Hits:2	Allocated_reads:17.5	Strand:-
TTCCATTGGTAGTGACAGCAACTGTAA
>Location:NODE_389151_length_73825_cov_29.945791	Coordinate:19657	Reads:1	Hits:2	Allocated_reads:0.5	Strand:-
TTTCCATTGGTAGTGACAGCAACAGTAA
>Location:NODE_389151_length_73825_cov_29.945791	Coordinate:19657	Reads:35	Hits:2	Allocated_reads:17.5	Strand:-
TTTCCATTGGTAGTGACAGCAACTGTAA
>Location:NODE_389151_length_73825_cov_29.945791	Coordinate:19657	Reads:11	Hits:2	Allocated_reads:5.5	Strand:-
TTTTCCATTGGTAGTGACAGCAACTGTAA
>Location:NODE_389151_length_73825_cov_29.945791	Coordinate:19657	Reads:4	Hits:2	Allocated_reads:2	Strand:-
TTTTTCCATTGGTAGTGACAGCAACTGTAA
>Location:NODE_389151_length_73825_cov_29.945791	Coordinate:19658	Reads:1	Hits:2	Allocated_reads:0.5	Strand:+
TACAGTTGCTGTCACTACCAATGGAAAAAG
>Location:NODE_389151_length_73825_cov_29.945791	Coordinate:19658	Reads:1	Hits:2	Allocated_reads:0.5	Strand:-
TCCATTGGTAGTGACAGCAACTGTA
>Location:NODE_389151_length_73825_cov_29.945791	Coordinate:19658	Reads:19	Hits:2	Allocated_reads:9.5	Strand:-
TTCCATTGGTAGTGACAGCAACTGTA
>Location:NODE_389151_length_73825_cov_29.945791	Coordinate:19658	Reads:26	Hits:2	Allocated_reads:13	Strand:-
TTTCCATTGGTAGTGACAGCAACTGTA
>Location:NODE_389151_length_73825_cov_29.945791	Coordinate:19658	Reads:3	Hits:2	Allocated_reads:1.5	Strand:-
TTTTCCATTGGTAGTGACAGCAACTGTA
>Location:NODE_389151_length_73825_cov_29.945791	Coordinate:19658	Reads:4	Hits:2	Allocated_reads:2	Strand:-
TTTTTCCATTGGTAGTGACAGCAACTGTA
>Location:NODE_389151_length_73825_cov_29.945791	Coordinate:19659	Reads:1	Hits:2	Allocated_reads:0.5	Strand:-
TTTTCCATTGGTAGTGACAGCAACTGT
>Location:NODE_389151_length_73825_cov_29.945791	Coordinate:19659	Reads:3	Hits:2	Allocated_reads:1.5	Strand:-
TTTTTCCATTGGTAGTGACAGCAACTGA
>Location:NODE_389151_length_73825_cov_29.945791	Coordinate:19660	Reads:10	Hits:2	Allocated_reads:5	Strand:-
TTCCATTGGTAGTGACAGCAACTG
>Location:NODE_389151_length_73825_cov_29.945791	Coordinate:19660	Reads:7	Hits:2	Allocated_reads:3.5	Strand:-
TTTCCATTGGTAGTGACAGCAACTG
>Location:NODE_389151_length_73825_cov_29.945791	Coordinate:19660	Reads:1	Hits:2	Allocated_reads:0.5	Strand:-
TTTTCCATTGGTAGTGACAGCAACTG
>Location:NODE_389151_length_73825_cov_29.945791	Coordinate:19661	Reads:1	Hits:2	Allocated_reads:0.5	Strand:-
TTTTCCATTGGTAGTGACAGCAACT
>Location:NODE_389151_length_73825_cov_29.945791	Coordinate:19667	Reads:1	Hits:2	Allocated_reads:0.5	Strand:-
CAACACTTTTTCCATTGGTAGTGACA
>Location:NODE_389151_length_73825_cov_29.945791	Coordinate:19671	Reads:1	Hits:2	Allocated_reads:0.5	Strand:-
CTGTTACAACACTTTTTCCATTGGTAGT
>Location:NODE_389151_length_73825_cov_29.945791	Coordinate:19671	Reads:1	Hits:2	Allocated_reads:0.5	Strand:-
TACAACACTTTTTCCATTGGTAGT
>Location:NODE_389151_length_73825_cov_29.945791	Coordinate:19671	Reads:13	Hits:2	Allocated_reads:6.5	Strand:-
TCTGTTACAACACTTTTTCCATTGGTAGT
>Location:NODE_389151_length_73825_cov_29.945791	Coordinate:19671	Reads:10	Hits:2	Allocated_reads:5	Strand:-
TGTTACAACACTTTTTCCATTGGTAGT
>Location:NODE_389151_length_73825_cov_29.945791	Coordinate:19671	Reads:1	Hits:2	Allocated_reads:0.5	Strand:-
TTACAACACTTTTTCCATTGGTAGT
>Location:NODE_389151_length_73825_cov_29.945791	Coordinate:19671	Reads:9	Hits:2	Allocated_reads:4.5	Strand:-
TTCTGTTACAACACTTTTTCCATTGGTAGT
>Location:NODE_389151_length_73825_cov_29.945791	Coordinate:19671	Reads:6	Hits:2	Allocated_reads:3	Strand:-
TTTCTGTTACAACACTTTTTCCATTGGTAGT
>Location:NODE_389151_length_73825_cov_29.945791	Coordinate:19673	Reads:4	Hits:2	Allocated_reads:2	Strand:+
TACCAATGGAAAAAGTGTTGTAAC
>Location:NODE_389151_length_73825_cov_29.945791	Coordinate:19673	Reads:1	Hits:2	Allocated_reads:0.5	Strand:+
TACCAATGGAAAAAGTGTTGTAACAG
>Location:NODE_389151_length_73825_cov_29.945791	Coordinate:19674	Reads:1	Hits:2	Allocated_reads:0.5	Strand:-
GGTTTCTGTTACAACACTTTTTCCATTGGT
>Location:NODE_389151_length_73825_cov_29.945791	Coordinate:19674	Reads:4	Hits:2	Allocated_reads:2	Strand:-
TTCTGTTACAACACTTTTTCCATTGGT
>Location:NODE_389151_length_73825_cov_29.945791	Coordinate:19674	Reads:4	Hits:2	Allocated_reads:2	Strand:-
TTTCTGTTACAACACTTTTTCCATTGGT
>Location:NODE_389151_length_73825_cov_29.945791	Coordinate:19679	Reads:1	Hits:2	Allocated_reads:0.5	Strand:-
AAGGTTTCTGTTACAACACTTTTTCCA
>Location:NODE_389151_length_73825_cov_29.945791	Coordinate:19681	Reads:7	Hits:2	Allocated_reads:3.5	Strand:-
TGGCAAGGTTTCTGTTACAACACTTTTTC
>Location:NODE_389151_length_73825_cov_29.945791	Coordinate:19682	Reads:1	Hits:2	Allocated_reads:0.5	Strand:-
GGCAAGGTTTCTGTTACAACACTTTTT
>Location:NODE_389151_length_73825_cov_29.945791	Coordinate:19682	Reads:6	Hits:2	Allocated_reads:3	Strand:-
TGGCAAGGTTTCTGTTACAACACTTTTT
>Location:NODE_389151_length_73825_cov_29.945791	Coordinate:19683	Reads:1	Hits:2	Allocated_reads:0.5	Strand:-
CCCTGGCAAGGTTTCTGTTACAACACTTTT
>Location:NODE_389151_length_73825_cov_29.945791	Coordinate:19683	Reads:1	Hits:2	Allocated_reads:0.5	Strand:-
TGGCAAGGTTTCTGTTACAACACTTTT
>Location:NODE_389151_length_73825_cov_29.945791	Coordinate:19684	Reads:1	Hits:2	Allocated_reads:0.5	Strand:-
CCCTGGCAAGGTTTCTGTTACAACACTTT
>Location:NODE_389151_length_73825_cov_29.945791	Coordinate:19685	Reads:1	Hits:2	Allocated_reads:0.5	Strand:-
ACACCCTGGCAAGGTTTCTGTTACAACACTT
>Location:NODE_389151_length_73825_cov_29.945791	Coordinate:19685	Reads:2	Hits:2	Allocated_reads:1	Strand:-
CACCCTGGCAAGGTTTCTGTTACAACACTT
>Location:NODE_389151_length_73825_cov_29.945791	Coordinate:19685	Reads:2	Hits:2	Allocated_reads:1	Strand:-
CCTGGCAAGGTTTCTGTTACAACACTT
>Location:NODE_389151_length_73825_cov_29.945791	Coordinate:19685	Reads:4	Hits:2	Allocated_reads:2	Strand:-
TGGCAAGGTTTCTGTTACAACACTT
>Location:NODE_389151_length_73825_cov_29.945791	Coordinate:19686	Reads:3	Hits:2	Allocated_reads:1.5	Strand:-
ACACCCTGGCAAGGTTTCTGTTACAACACT
>Location:NODE_389151_length_73825_cov_29.945791	Coordinate:19686	Reads:1	Hits:2	Allocated_reads:0.5	Strand:-
CACCCTGGCAAGGTTTCTGTTACAACATT
>Location:NODE_389151_length_73825_cov_29.945791	Coordinate:19686	Reads:31	Hits:2	Allocated_reads:15.5	Strand:-
CACCCTGGCAAGGTTTCTGTTACAACACT
>Location:NODE_389151_length_73825_cov_29.945791	Coordinate:19686	Reads:1	Hits:2	Allocated_reads:0.5	Strand:-
CCCTGGCAAGGTTTCTGTTACAACACC
>Location:NODE_389151_length_73825_cov_29.945791	Coordinate:19686	Reads:6	Hits:2	Allocated_reads:3	Strand:-
CCCTGGCAAGGTTTCTGTTACAACACT
>Location:NODE_389151_length_73825_cov_29.945791	Coordinate:19686	Reads:5	Hits:2	Allocated_reads:2.5	Strand:-
TGGCAAGGTTTCTGTTACAACACT
>Location:NODE_389151_length_73825_cov_29.945791	Coordinate:19690	Reads:1	Hits:2	Allocated_reads:0.5	Strand:+
TTGTAACAGAAACCTTGCCAGGGTC
>Location:NODE_389151_length_73825_cov_29.945791	Coordinate:19693	Reads:1	Hits:2	Allocated_reads:0.5	Strand:-
TCAATGACACCCTGGCAAGGTTTCTGTTA
>Location:NODE_389151_length_73825_cov_29.945791	Coordinate:19699	Reads:1	Hits:2	Allocated_reads:0.5	Strand:+
AAACCTTGCCAGGGTGTCATTGAACT
>Location:NODE_389151_length_73825_cov_29.945791	Coordinate:19700	Reads:3	Hits:2	Allocated_reads:1.5	Strand:+
AACCTTGCCAGGGTGTCATTGAACTT
>Location:NODE_389151_length_73825_cov_29.945791	Coordinate:19700	Reads:2	Hits:2	Allocated_reads:1	Strand:+
AACCTTGCCAGGGTGTCATTGAACTTT
>Location:NODE_389151_length_73825_cov_29.945791	Coordinate:19700	Reads:1	Hits:2	Allocated_reads:0.5	Strand:+
AACCTTGCCAGGGTGTCATTGAACTTTAAA
>Location:NODE_389151_length_73825_cov_29.945791	Coordinate:19701	Reads:1	Hits:2	Allocated_reads:0.5	Strand:+
ACCTTGCCAGGGTGTCATTGAACTTTT
>Location:NODE_389151_length_73825_cov_29.945791	Coordinate:19702	Reads:1	Hits:2	Allocated_reads:0.5	Strand:-
AAAGTTCAATGACACCCTGGCAAGG
>Location:NODE_389151_length_73825_cov_29.945791	Coordinate:19702	Reads:1	Hits:2	Allocated_reads:0.5	Strand:-
AAGTTCAATGACACCCTGGCAAGG
>Location:NODE_389151_length_73825_cov_29.945791	Coordinate:19728	Reads:1	Hits:19	Allocated_reads:0.0526315789473684	Strand:-
TCAAGGTCAGATTTATTTATATAGCATT
>Location:NODE_389151_length_73825_cov_29.945791	Coordinate:19730	Reads:1	Hits:19	Allocated_reads:0.0526315789473684	Strand:-
TCAAGGTCAGATTTATTTATATAGCA
>Location:NODE_389151_length_73825_cov_29.945791	Coordinate:19730	Reads:1	Hits:19	Allocated_reads:0.0526315789473684	Strand:+
TGCTATATAAATAAATCTGACCTT
>Location:NODE_389151_length_73825_cov_29.945791	Coordinate:19730	Reads:3	Hits:14	Allocated_reads:0.214285714285714	Strand:+
TGCTATATAAATAAATCTGACCTTGACC
>Location:NODE_389151_length_73825_cov_29.945791	Coordinate:19730	Reads:2	Hits:14	Allocated_reads:0.142857142857143	Strand:+
TGCTATATAAATAAATCTGACCTTGACCT
>Location:NODE_389151_length_73825_cov_29.945791	Coordinate:19731	Reads:1	Hits:19	Allocated_reads:0.0526315789473684	Strand:-
GTCAAGGTCAGATTTATTTATATAGC
>Location:NODE_389151_length_73825_cov_29.945791	Coordinate:19731	Reads:8	Hits:19	Allocated_reads:0.421052631578947	Strand:-
TCAAGGTCAGATTTATTTATATAGC
>Location:NODE_389151_length_73825_cov_29.945791	Coordinate:19733	Reads:1	Hits:14	Allocated_reads:0.0714285714285714	Strand:-
GGTCAAGGTCAGATTTATTTATATA
>Location:NODE_389151_length_73825_cov_29.945791	Coordinate:19733	Reads:1	Hits:10	Allocated_reads:0.1	Strand:-
GTCAAGGTCAAGGTCAGATTTATTTATATA
>Location:NODE_389151_length_73825_cov_29.945791	Coordinate:19734	Reads:1	Hits:14	Allocated_reads:0.0714285714285714	Strand:+
ATATAAATAAATCTGACCTTGACC
>Location:NODE_389151_length_73825_cov_29.945791	Coordinate:19737	Reads:1	Hits:1	Allocated_reads:1	Strand:+
TAAATAAATCTGACCTTGACCTTGACCC
>Location:NODE_389151_length_73825_cov_29.945791	Coordinate:19739	Reads:1	Hits:1	Allocated_reads:1	Strand:-
GGCAGGGTCAAGGTCAAGGTCAGATTTATT
>Location:NODE_389151_length_73825_cov_29.945791	Coordinate:19739	Reads:1	Hits:10	Allocated_reads:0.1	Strand:-
GGTCAAGGTCAAGGTCAGATTTATT
>Location:NODE_389151_length_73825_cov_29.945791	Coordinate:19745	Reads:1	Hits:1	Allocated_reads:1	Strand:-
TCTGGGCAGGGTCAAGGTCAAGGTCAGA
>Location:NODE_389151_length_73825_cov_29.945791	Coordinate:19746	Reads:1	Hits:1	Allocated_reads:1	Strand:+
CTGACCTTGACCTTGACCCTGCCC
>Location:NODE_389151_length_73825_cov_29.945791	Coordinate:19746	Reads:1	Hits:1	Allocated_reads:1	Strand:+
CTGACCTTGACCTTGACCCTGCCCAGACCT
>Location:NODE_389151_length_73825_cov_29.945791	Coordinate:19749	Reads:1	Hits:1	Allocated_reads:1	Strand:+
ACCTTGACCTTGACCCTGCCCAGA
>Location:NODE_389151_length_73825_cov_29.945791	Coordinate:19751	Reads:1	Hits:1	Allocated_reads:1	Strand:+
CTTGACCTTGACCCTGCCCAGACC
>Location:NODE_389151_length_73825_cov_29.945791	Coordinate:19752	Reads:4	Hits:1	Allocated_reads:4	Strand:+
TTGACCTTGACCCTGCCCAGACCTCTAAC
>Location:NODE_389151_length_73825_cov_29.945791	Coordinate:19752	Reads:5	Hits:1	Allocated_reads:5	Strand:+
TTGACCTTGACCCTGCCCAGACCTCTAACC
>Location:NODE_389151_length_73825_cov_29.945791	Coordinate:19753	Reads:2	Hits:1	Allocated_reads:2	Strand:+
TGACCTTGACCCTGCCCAGACCTCTAAC
>Location:NODE_389151_length_73825_cov_29.945791	Coordinate:19753	Reads:2	Hits:1	Allocated_reads:2	Strand:+
TGACCTTGACCCTGCCCAGACCTCTAACC
>Location:NODE_389151_length_73825_cov_29.945791	Coordinate:19754	Reads:1	Hits:1	Allocated_reads:1	Strand:+
GACCTTGACCCTGCCCAGACCTCTAACC
>Location:NODE_389151_length_73825_cov_29.945791	Coordinate:19754	Reads:1	Hits:1	Allocated_reads:1	Strand:+
GACCTTGACCCTGCCCAGACCTCTAACCT
>Location:NODE_389151_length_73825_cov_29.945791	Coordinate:19754	Reads:2	Hits:1	Allocated_reads:2	Strand:+
GACCTTGACCCTGCCCAGACCTCTAACCC
>Location:NODE_389151_length_73825_cov_29.945791	Coordinate:19755	Reads:1	Hits:1	Allocated_reads:1	Strand:+
ACCTTGACCCTGCCCAGACCTCTAACCCC
>Location:NODE_389151_length_73825_cov_29.945791	Coordinate:19755	Reads:2	Hits:1	Allocated_reads:2	Strand:-
GTTAGAGGTCTGGGCAGGGTCAAGTT
>Location:NODE_389151_length_73825_cov_29.945791	Coordinate:19756	Reads:1	Hits:1	Allocated_reads:1	Strand:+
CCTTGACCCTGCCCAGACCTCTAAC
>Location:NODE_389151_length_73825_cov_29.945791	Coordinate:19769	Reads:1	Hits:1	Allocated_reads:1	Strand:-
TTATGTGGAGGGGCAAAGGGGGGGTTAGAGGTCTG
>Location:NODE_389151_length_73825_cov_29.945791	Coordinate:19781	Reads:1	Hits:1	Allocated_reads:1	Strand:-
TTTATGTGGAGGGGCAAAGGGGGG
>Location:NODE_389151_length_73825_cov_29.945791	Coordinate:19791	Reads:1	Hits:1	Allocated_reads:1	Strand:-
TCAGCTGTATACACCTCTTTTATGTGGAGGGG
>Location:NODE_389151_length_73825_cov_29.945791	Coordinate:19792	Reads:1	Hits:1	Allocated_reads:1	Strand:-
TCAGCTGTATACACCTCTTTTATGTGGAGGG
>Location:NODE_389151_length_73825_cov_29.945791	Coordinate:19793	Reads:1	Hits:1	Allocated_reads:1	Strand:-
ATTCAGCTGTATACACCTCTTTTATGTGGAGG
>Location:NODE_389151_length_73825_cov_29.945791	Coordinate:19793	Reads:14	Hits:1	Allocated_reads:14	Strand:-
CAGCTGTATACACCTCTTTTATGTGGAGG
>Location:NODE_389151_length_73825_cov_29.945791	Coordinate:19793	Reads:1	Hits:1	Allocated_reads:1	Strand:-
GCTGTATACACCTCTTTTATGTGGAGG
>Location:NODE_389151_length_73825_cov_29.945791	Coordinate:19793	Reads:1	Hits:1	Allocated_reads:1	Strand:-
TATTCAGCTGTATACACCTCTTTTATGTGGAGG
>Location:NODE_389151_length_73825_cov_29.945791	Coordinate:19793	Reads:16	Hits:1	Allocated_reads:16	Strand:-
TCAGCTGTATACACCTCTTTTATGTGGAGG
>Location:NODE_389151_length_73825_cov_29.945791	Coordinate:19793	Reads:39	Hits:1	Allocated_reads:39	Strand:-
TTCAGCTGTATACACCTCTTTTATGTGGAGG
>Location:NODE_389151_length_73825_cov_29.945791	Coordinate:19796	Reads:1	Hits:1	Allocated_reads:1	Strand:-
ATTCAGCTGTATACACCTCTTTTATGTGG
>Location:NODE_389151_length_73825_cov_29.945791	Coordinate:19796	Reads:3	Hits:1	Allocated_reads:3	Strand:-
CAGCTGTATACACCTCTTTTATGTGG
>Location:NODE_389151_length_73825_cov_29.945791	Coordinate:19796	Reads:2	Hits:1	Allocated_reads:2	Strand:-
TACTATTCAGCTGTATACACCTCTTTTATGTGG
>Location:NODE_389151_length_73825_cov_29.945791	Coordinate:19796	Reads:2	Hits:1	Allocated_reads:2	Strand:-
TATTCAGCTGTATACACCTCTTTTATGTGG
>Location:NODE_389151_length_73825_cov_29.945791	Coordinate:19796	Reads:1	Hits:1	Allocated_reads:1	Strand:-
TCAGCTGTATACACCTCTTTTATGTGA
>Location:NODE_389151_length_73825_cov_29.945791	Coordinate:19796	Reads:2	Hits:1	Allocated_reads:2	Strand:-
TCAGCTGTATACACCTCTTTTATGTGG
>Location:NODE_389151_length_73825_cov_29.945791	Coordinate:19796	Reads:1	Hits:1	Allocated_reads:1	Strand:-
TTCAGCTGTATACACCTCTTTTATGTGG
>Location:NODE_389151_length_73825_cov_29.945791	Coordinate:19797	Reads:1	Hits:1	Allocated_reads:1	Strand:-
TTCAGCTGTATACACCTCTTTTATGTG
>Location:NODE_389151_length_73825_cov_29.945791	Coordinate:19798	Reads:3	Hits:1	Allocated_reads:3	Strand:-
TACTATTCAGCTGTATACACCTCTTTTATGT
>Location:NODE_389151_length_73825_cov_29.945791	Coordinate:19798	Reads:1	Hits:1	Allocated_reads:1	Strand:-
TCAGCTGTATACACCTCTTTTATGG
>Location:NODE_389151_length_73825_cov_29.945791	Coordinate:19798	Reads:1	Hits:1	Allocated_reads:1	Strand:-
TTCAGCTGTATACACCTCTTTTATGT
>Location:NODE_389151_length_73825_cov_29.945791	Coordinate:19799	Reads:2	Hits:1	Allocated_reads:2	Strand:+
CATAAAAGAGGTGTATACAGCTGAAT
>Location:NODE_389151_length_73825_cov_29.945791	Coordinate:19799	Reads:2	Hits:1	Allocated_reads:2	Strand:-
TACTATTCAGCTGTATACACCTCTTTTATG
>Location:NODE_389151_length_73825_cov_29.945791	Coordinate:19801	Reads:1	Hits:1	Allocated_reads:1	Strand:+
TAAAAGAGGTGTATACAGCTGAAT
>Location:NODE_389151_length_73825_cov_29.945791	Coordinate:19801	Reads:7	Hits:1	Allocated_reads:7	Strand:-
TACTATTCAGCTGTATACACCTCTTTTA
>Location:NODE_389151_length_73825_cov_29.945791	Coordinate:19801	Reads:2	Hits:1	Allocated_reads:2	Strand:-
TTACTATTCAGCTGTATACACCTCTTTTA
>Location:NODE_389151_length_73825_cov_29.945791	Coordinate:19802	Reads:3	Hits:1	Allocated_reads:3	Strand:-
TACTATTCAGCTGTATACACCTCTTTT
>Location:NODE_389151_length_73825_cov_29.945791	Coordinate:19803	Reads:2	Hits:1	Allocated_reads:2	Strand:-
GTTACTATTCAGCTGTATACACCTCTTT
>Location:NODE_389151_length_73825_cov_29.945791	Coordinate:19803	Reads:1	Hits:1	Allocated_reads:1	Strand:-
TACTATTCAGCTGTATACACCTCTTT
>Location:NODE_389151_length_73825_cov_29.945791	Coordinate:19803	Reads:1	Hits:1	Allocated_reads:1	Strand:-
TGTTACTATTCAGCTGTATACGCCTCTTT
>Location:NODE_389151_length_73825_cov_29.945791	Coordinate:19803	Reads:10	Hits:1	Allocated_reads:10	Strand:-
TGTTACTATTCAGCTGTATACACCTCTTT
>Location:NODE_389151_length_73825_cov_29.945791	Coordinate:19803	Reads:6	Hits:1	Allocated_reads:6	Strand:-
TTACTATTCAGCTGTATACACCTCTTT
>Location:NODE_389151_length_73825_cov_29.945791	Coordinate:19804	Reads:1	Hits:1	Allocated_reads:1	Strand:-
GTTACTATTCAGCTGTATACACCTCTT
>Location:NODE_389151_length_73825_cov_29.945791	Coordinate:19804	Reads:8	Hits:1	Allocated_reads:8	Strand:-
TGTTACTATTCAGCTGTATACACCTCTT
>Location:NODE_389151_length_73825_cov_29.945791	Coordinate:19804	Reads:1	Hits:1	Allocated_reads:1	Strand:-
TTACTATTCAGCTGTATACACCTCTT
>Location:NODE_389151_length_73825_cov_29.945791	Coordinate:19805	Reads:3	Hits:1	Allocated_reads:3	Strand:-
AATGTTACTATTCAGCTGTATACACCTCT
>Location:NODE_389151_length_73825_cov_29.945791	Coordinate:19805	Reads:1	Hits:1	Allocated_reads:1	Strand:-
ATGTTACTATTCAGCTGTATACACCTCT
>Location:NODE_389151_length_73825_cov_29.945791	Coordinate:19805	Reads:5	Hits:1	Allocated_reads:5	Strand:-
TGTTACTATTCAGCTGTATACACCTCT
>Location:NODE_389151_length_73825_cov_29.945791	Coordinate:19807	Reads:2	Hits:1	Allocated_reads:2	Strand:-
AATGTTACTATTCAGCTGTATACACCT
>Location:NODE_389151_length_73825_cov_29.945791	Coordinate:19807	Reads:1	Hits:1	Allocated_reads:1	Strand:-
TGTTACTATTCAGCTGTATACACCT
>Location:NODE_389151_length_73825_cov_29.945791	Coordinate:19808	Reads:1	Hits:1	Allocated_reads:1	Strand:-
AATGTTACTATTCAGCTGTATACACC
>Location:NODE_389151_length_73825_cov_29.945791	Coordinate:19812	Reads:2	Hits:1	Allocated_reads:2	Strand:+
TATACAGCTGAATAGTAACATTTCGC
>Location:NODE_389151_length_73825_cov_29.945791	Coordinate:19819	Reads:1	Hits:1	Allocated_reads:1	Strand:+
CTGAATAGTAACATTTCGCTCACAAA
>Location:NODE_389151_length_73825_cov_29.945791	Coordinate:19819	Reads:1	Hits:1	Allocated_reads:1	Strand:+
CTGAATAGTAACATTTCGCTCACAAATGT
>Location:NODE_389151_length_73825_cov_29.945791	Coordinate:19822	Reads:1	Hits:1	Allocated_reads:1	Strand:+
AATAGTAACATTTCGCTCACAAATG
>Location:NODE_389151_length_73825_cov_29.945791	Coordinate:19829	Reads:8	Hits:1	Allocated_reads:8	Strand:-
AGAGTGTTTAACATTTGTGAGCGAAATGT
>Location:NODE_389151_length_73825_cov_29.945791	Coordinate:19829	Reads:2	Hits:1	Allocated_reads:2	Strand:-
GAGAGTGTTTAACATTTGTGAGCGAAATGT
>Location:NODE_389151_length_73825_cov_29.945791	Coordinate:19829	Reads:2	Hits:1	Allocated_reads:2	Strand:-
GAGTGTTTAACATTTGTGAGCGAAATGT
>Location:NODE_389151_length_73825_cov_29.945791	Coordinate:19829	Reads:26	Hits:1	Allocated_reads:26	Strand:-
TGAGAGTGTTTAACATTTGTGAGCGAAATGT
>Location:NODE_389151_length_73825_cov_29.945791	Coordinate:19830	Reads:5	Hits:1	Allocated_reads:5	Strand:-
TGAGAGTGTTTAACATTTGTGAGCGAAATG
>Location:NODE_389151_length_73825_cov_29.945791	Coordinate:19831	Reads:1	Hits:1	Allocated_reads:1	Strand:+
ATTTCGCTCACAAATGTTAAACACTCTCAGG
>Location:NODE_389151_length_73825_cov_29.945791	Coordinate:19832	Reads:81	Hits:1	Allocated_reads:81	Strand:-
CCTGAGAGTGTTTAACATTTGTGAGCGAAA
>Location:NODE_389151_length_73825_cov_29.945791	Coordinate:19832	Reads:5	Hits:1	Allocated_reads:5	Strand:-
CTGAGAGTGTTTAACATTTGTGAGCGAAA
>Location:NODE_389151_length_73825_cov_29.945791	Coordinate:19832	Reads:1	Hits:1	Allocated_reads:1	Strand:-
GAGAGTGTTTAACATTTGTGAGCCAAA
>Location:NODE_389151_length_73825_cov_29.945791	Coordinate:19832	Reads:4	Hits:1	Allocated_reads:4	Strand:-
GAGAGTGTTTAACATTTGTGAGCGAAA
>Location:NODE_389151_length_73825_cov_29.945791	Coordinate:19832	Reads:1	Hits:1	Allocated_reads:1	Strand:-
GCCCTGAGAGTGTTTAACATTTGTGAGCGAAA
>Location:NODE_389151_length_73825_cov_29.945791	Coordinate:19832	Reads:1	Hits:1	Allocated_reads:1	Strand:-
TGAGAGTGTTTAACATTTGTGAGGGAAA
>Location:NODE_389151_length_73825_cov_29.945791	Coordinate:19832	Reads:102	Hits:1	Allocated_reads:102	Strand:-
TGAGAGTGTTTAACATTTGTGAGCGAAA
>Location:NODE_389151_length_73825_cov_29.945791	Coordinate:19833	Reads:1	Hits:1	Allocated_reads:1	Strand:-
CCCTGAGAGTGTTTAACATTTGTGAGCGAA
>Location:NODE_389151_length_73825_cov_29.945791	Coordinate:19833	Reads:22	Hits:1	Allocated_reads:22	Strand:-
CCTGAGAGTGTTTAACATTTGTGAGCGAA
>Location:NODE_389151_length_73825_cov_29.945791	Coordinate:19833	Reads:1	Hits:1	Allocated_reads:1	Strand:-
CTGAGAGTGTTTAACATTTGTGAGCGAA
>Location:NODE_389151_length_73825_cov_29.945791	Coordinate:19833	Reads:3	Hits:1	Allocated_reads:3	Strand:-
TGAGAGTGTTTAACATTTGTGAGCGAT
>Location:NODE_389151_length_73825_cov_29.945791	Coordinate:19833	Reads:9	Hits:1	Allocated_reads:9	Strand:-
TGAGAGTGTTTAACATTTGTGAGCGAA
>Location:NODE_389151_length_73825_cov_29.945791	Coordinate:19834	Reads:1	Hits:1	Allocated_reads:1	Strand:-
AGCCCTGAGAGTGTTTAACATTTGTGAGCGA
>Location:NODE_389151_length_73825_cov_29.945791	Coordinate:19834	Reads:2	Hits:1	Allocated_reads:2	Strand:-
CCCTGAGAGTGTTTAACATTTGTGAGCGA
>Location:NODE_389151_length_73825_cov_29.945791	Coordinate:19834	Reads:4	Hits:1	Allocated_reads:4	Strand:-
CCTGAGAGTGTTTAACATTTGTGAGCGA
>Location:NODE_389151_length_73825_cov_29.945791	Coordinate:19834	Reads:1	Hits:1	Allocated_reads:1	Strand:-
TGAGAGTGTTTAACATTTGTGAGCGA
>Location:NODE_389151_length_73825_cov_29.945791	Coordinate:19835	Reads:1	Hits:1	Allocated_reads:1	Strand:-
AGCCCTGAGAGTGTTTAACATTTGTGAGCG
>Location:NODE_389151_length_73825_cov_29.945791	Coordinate:19835	Reads:2	Hits:1	Allocated_reads:2	Strand:-
CCTGAGAGTGTTTAACATTTGTGAGCG
>Location:NODE_389151_length_73825_cov_29.945791	Coordinate:19835	Reads:1	Hits:1	Allocated_reads:1	Strand:-
GCCCTGAGAGTGTTTAACATTTGTGAGCG
>Location:NODE_389151_length_73825_cov_29.945791	Coordinate:19836	Reads:2	Hits:1	Allocated_reads:2	Strand:-
ACAGCCCTGAGAGTGTTTAACATTTGTGAGC
>Location:NODE_389151_length_73825_cov_29.945791	Coordinate:19836	Reads:3	Hits:1	Allocated_reads:3	Strand:-
AGCCCTGAGAGTGTTTAACATTTGTGAGC
>Location:NODE_389151_length_73825_cov_29.945791	Coordinate:19836	Reads:4	Hits:1	Allocated_reads:4	Strand:-
CAGCCCTGAGAGTGTTTAACATTTGTGAGC
>Location:NODE_389151_length_73825_cov_29.945791	Coordinate:19836	Reads:2	Hits:1	Allocated_reads:2	Strand:-
CCTGAGAGTGTTTAACATTTGTGAGC
>Location:NODE_389151_length_73825_cov_29.945791	Coordinate:19836	Reads:2	Hits:1	Allocated_reads:2	Strand:-
GCCCTGAGAGTGTTTAACATTTGTGAGC
>Location:NODE_389151_length_73825_cov_29.945791	Coordinate:19837	Reads:1	Hits:1	Allocated_reads:1	Strand:-
ACAGCCCTGAGAGTGTTTAACATTTGTGAA
>Location:NODE_389151_length_73825_cov_29.945791	Coordinate:19837	Reads:1	Hits:1	Allocated_reads:1	Strand:-
GCCCTGAGAGTGTTTAACATTTGTGAA
>Location:NODE_389151_length_73825_cov_29.945791	Coordinate:19837	Reads:1	Hits:1	Allocated_reads:1	Strand:-
GCCCTGAGAGTGTTTAACATTTGTGAG
>Location:NODE_389151_length_73825_cov_29.945791	Coordinate:19838	Reads:4	Hits:1	Allocated_reads:4	Strand:-
ACAGCCCTGAGAGTGTTTAACATTTGTGA
>Location:NODE_389151_length_73825_cov_29.945791	Coordinate:19838	Reads:4	Hits:1	Allocated_reads:4	Strand:-
AGCCCTGAGAGTGTTTAACATTTGTGA
>Location:NODE_389151_length_73825_cov_29.945791	Coordinate:19838	Reads:1	Hits:1	Allocated_reads:1	Strand:-
CAGCCCTGAGAGTGTTTAACATTTGTGT
>Location:NODE_389151_length_73825_cov_29.945791	Coordinate:19838	Reads:5	Hits:1	Allocated_reads:5	Strand:-
CAGCCCTGAGAGTGTTTAACATTTGTGA
>Location:NODE_389151_length_73825_cov_29.945791	Coordinate:19838	Reads:1	Hits:1	Allocated_reads:1	Strand:-
CCTGAGAGTGTTTAACATTTGTGA
>Location:NODE_389151_length_73825_cov_29.945791	Coordinate:19838	Reads:1	Hits:1	Allocated_reads:1	Strand:-
CCTGAGAGTGTTTAACATTTGTGT
>Location:NODE_389151_length_73825_cov_29.945791	Coordinate:19838	Reads:1	Hits:1	Allocated_reads:1	Strand:-
GCCCTGAGAGTGTTTAACATTTGTGG
>Location:NODE_389151_length_73825_cov_29.945791	Coordinate:19838	Reads:3	Hits:1	Allocated_reads:3	Strand:-
GCCCTGAGAGTGTTTAACATTTGTGA
>Location:NODE_389151_length_73825_cov_29.945791	Coordinate:19838	Reads:1	Hits:1	Allocated_reads:1	Strand:-
TACAGCCCTGAGAGTGTTTAACATTTGTGG
>Location:NODE_389151_length_73825_cov_29.945791	Coordinate:19838	Reads:1	Hits:1	Allocated_reads:1	Strand:-
TACAGCCCTGAGAGTGTTTAACATTTGTGT
>Location:NODE_389151_length_73825_cov_29.945791	Coordinate:19838	Reads:4	Hits:1	Allocated_reads:4	Strand:-
TACAGCCCTGAGAGTGTTTAACATTTGTGA
>Location:NODE_389151_length_73825_cov_29.945791	Coordinate:19839	Reads:1	Hits:1	Allocated_reads:1	Strand:-
AGCCCTGAGAGTGTTTAACATTTGTG
>Location:NODE_389151_length_73825_cov_29.945791	Coordinate:19839	Reads:3	Hits:1	Allocated_reads:3	Strand:-
TACAGCCCTGAGAGTGTTTAACATTTGTG
>Location:NODE_389151_length_73825_cov_29.945791	Coordinate:19840	Reads:1	Hits:1	Allocated_reads:1	Strand:-
ACAGCCCTGAGAGTGTTTAACATTTGT
>Location:NODE_389151_length_73825_cov_29.945791	Coordinate:19840	Reads:3	Hits:1	Allocated_reads:3	Strand:-
CAGCCCTGAGAGTGTTTAACATTTGT
>Location:NODE_389151_length_73825_cov_29.945791	Coordinate:19840	Reads:3	Hits:1	Allocated_reads:3	Strand:-
TACAGCCCTGAGAGTGTTTAACATTTGT
>Location:NODE_389151_length_73825_cov_29.945791	Coordinate:19841	Reads:1	Hits:1	Allocated_reads:1	Strand:+
CAAATGTTAAACACTCTCAGGGCTGTAG
>Location:NODE_389151_length_73825_cov_29.945791	Coordinate:19841	Reads:1	Hits:1	Allocated_reads:1	Strand:-
CAGCCCTGAGAGTGTTTAACATTTG
>Location:NODE_389151_length_73825_cov_29.945791	Coordinate:19843	Reads:1	Hits:1	Allocated_reads:1	Strand:-
AGATACTACAGCCCTGAGAGTGTTTAACATT
>Location:NODE_389151_length_73825_cov_29.945791	Coordinate:19843	Reads:3	Hits:1	Allocated_reads:3	Strand:-
ATACTACAGCCCTGAGAGTGTTTAACATT
>Location:NODE_389151_length_73825_cov_29.945791	Coordinate:19843	Reads:15	Hits:1	Allocated_reads:15	Strand:-
TACTACAGCCCTGAGAGTGTTTAACATT
>Location:NODE_389151_length_73825_cov_29.945791	Coordinate:19844	Reads:1	Hits:1	Allocated_reads:1	Strand:-
TACTACAGCCCTGAGAGTGTTTAACAT
>Location:NODE_389151_length_73825_cov_29.945791	Coordinate:19845	Reads:1	Hits:1	Allocated_reads:1	Strand:+
TGTTAAACACTCTCAGGGCTGTAGTATCTACC
>Location:NODE_389151_length_73825_cov_29.945791	Coordinate:19846	Reads:2	Hits:1	Allocated_reads:2	Strand:-
TACTACAGCCCTGAGAGTGTTTAAC
>Location:NODE_389151_length_73825_cov_29.945791	Coordinate:19848	Reads:2	Hits:1	Allocated_reads:2	Strand:+
TAAACACTCTCAGGGCTGTAGTATCTACCAC
>Location:NODE_389151_length_73825_cov_29.945791	Coordinate:19849	Reads:1	Hits:1	Allocated_reads:1	Strand:-
GGTAGATACTACAGCCCTGAGAGTGTTT
>Location:NODE_389151_length_73825_cov_29.945791	Coordinate:19849	Reads:3	Hits:1	Allocated_reads:3	Strand:-
TGGTAGATACTACAGCCCTGAGAGTGTTT
>Location:NODE_389151_length_73825_cov_29.945791	Coordinate:19850	Reads:1	Hits:1	Allocated_reads:1	Strand:+
AACACTCTCAGGGCTGTAGTATCTACCAC
>Location:NODE_389151_length_73825_cov_29.945791	Coordinate:19850	Reads:1	Hits:1	Allocated_reads:1	Strand:-
TGGTAGATACTACAGCCCTGAGAGTGTT
>Location:NODE_389151_length_73825_cov_29.945791	Coordinate:19850	Reads:1	Hits:1	Allocated_reads:1	Strand:-
TGGTAGATACTACAGCCCTGAGAGTTAA
>Location:NODE_389151_length_73825_cov_29.945791	Coordinate:19851	Reads:1	Hits:1	Allocated_reads:1	Strand:-
TATAGTGGTAGATACTACAGCCCTGAGAGTGT
>Location:NODE_389151_length_73825_cov_29.945791	Coordinate:19852	Reads:1	Hits:1	Allocated_reads:1	Strand:-
ATAGTGGTAGATACTACAGCCCTGAGAGTG
>Location:NODE_389151_length_73825_cov_29.945791	Coordinate:19852	Reads:1	Hits:1	Allocated_reads:1	Strand:+
CACTCTCAGGGCTGTAGTATCTACCAC
>Location:NODE_389151_length_73825_cov_29.945791	Coordinate:19852	Reads:1	Hits:1	Allocated_reads:1	Strand:-
TAGTGGTAGATACTACAGCCCTGAGAGTG
>Location:NODE_389151_length_73825_cov_29.945791	Coordinate:19852	Reads:1	Hits:1	Allocated_reads:1	Strand:-
TATAGTGGTAGATACTACAGCCCTGAGAGTA
>Location:NODE_389151_length_73825_cov_29.945791	Coordinate:19852	Reads:1	Hits:1	Allocated_reads:1	Strand:-
TATAGTGGTAGATACTACAGCCCTGAGAGTT
>Location:NODE_389151_length_73825_cov_29.945791	Coordinate:19852	Reads:2	Hits:1	Allocated_reads:2	Strand:-
TATAGTGGTAGATACTACAGCCCTGAGAGTG
>Location:NODE_389151_length_73825_cov_29.945791	Coordinate:19852	Reads:1	Hits:1	Allocated_reads:1	Strand:-
TGGTAGATACTACAGCCCTGAGAGTG
>Location:NODE_389151_length_73825_cov_29.945791	Coordinate:19853	Reads:2	Hits:1	Allocated_reads:2	Strand:-
ATAGTGGTAGATACTACAGCCCTGAGAGT
>Location:NODE_389151_length_73825_cov_29.945791	Coordinate:19853	Reads:1	Hits:1	Allocated_reads:1	Strand:-
TAGTGGTAGATACTACAGCACTGAGAGT
>Location:NODE_389151_length_73825_cov_29.945791	Coordinate:19853	Reads:1	Hits:1	Allocated_reads:1	Strand:-
TAGTGGTAGATACTACAGCCCTGAGAAT
>Location:NODE_389151_length_73825_cov_29.945791	Coordinate:19853	Reads:30	Hits:1	Allocated_reads:30	Strand:-
TAGTGGTAGATACTACAGCCCTGAGAGT
>Location:NODE_389151_length_73825_cov_29.945791	Coordinate:19853	Reads:1	Hits:1	Allocated_reads:1	Strand:-
TATAGTGGTAGATACTACAGCCCTGAGAGG
>Location:NODE_389151_length_73825_cov_29.945791	Coordinate:19853	Reads:1	Hits:1	Allocated_reads:1	Strand:-
TATAGTGGTAGATACTACAGCCCTGAGATT
>Location:NODE_389151_length_73825_cov_29.945791	Coordinate:19853	Reads:66	Hits:1	Allocated_reads:66	Strand:-
TATAGTGGTAGATACTACAGCCCTGAGAGT
>Location:NODE_389151_length_73825_cov_29.945791	Coordinate:19853	Reads:4	Hits:1	Allocated_reads:4	Strand:-
TTATAGTGGTAGATACTACAGCCCTGAGAGT
>Location:NODE_389151_length_73825_cov_29.945791	Coordinate:19854	Reads:1	Hits:1	Allocated_reads:1	Strand:-
ATAGTGGTAGATACTACAGCCCTGAGAG
>Location:NODE_389151_length_73825_cov_29.945791	Coordinate:19854	Reads:1	Hits:1	Allocated_reads:1	Strand:+
CTCTCAGGGCTGTAGTATCTACCA
>Location:NODE_389151_length_73825_cov_29.945791	Coordinate:19854	Reads:5	Hits:1	Allocated_reads:5	Strand:-
TAGTGGTAGATACTACAGCCCTGAGAG
>Location:NODE_389151_length_73825_cov_29.945791	Coordinate:19854	Reads:14	Hits:1	Allocated_reads:14	Strand:-
TATAGTGGTAGATACTACAGCCCTGAGAG
>Location:NODE_389151_length_73825_cov_29.945791	Coordinate:19854	Reads:4	Hits:1	Allocated_reads:4	Strand:-
TATAGTGGTAGATACTACAGCCCTGAGAA
>Location:NODE_389151_length_73825_cov_29.945791	Coordinate:19854	Reads:1	Hits:1	Allocated_reads:1	Strand:-
TGGTAGATACTACAGCCCTGAGAG
>Location:NODE_389151_length_73825_cov_29.945791	Coordinate:19854	Reads:1	Hits:1	Allocated_reads:1	Strand:-
TTATAGTGGTAGATACTACAGCCCTGAGAA
>Location:NODE_389151_length_73825_cov_29.945791	Coordinate:19854	Reads:18	Hits:1	Allocated_reads:18	Strand:-
TTATAGTGGTAGATACTACAGCCCTGAGAG
>Location:NODE_389151_length_73825_cov_29.945791	Coordinate:19855	Reads:1	Hits:1	Allocated_reads:1	Strand:-
AGTGGTAGATACTACAGCCCTGAGA
>Location:NODE_389151_length_73825_cov_29.945791	Coordinate:19855	Reads:1	Hits:1	Allocated_reads:1	Strand:-
ATAGTGGTAGATACTACAGCCCTGAGA
>Location:NODE_389151_length_73825_cov_29.945791	Coordinate:19855	Reads:19	Hits:1	Allocated_reads:19	Strand:-
TAGTGGTAGATACTACAGCCCTGAGA
>Location:NODE_389151_length_73825_cov_29.945791	Coordinate:19855	Reads:51	Hits:1	Allocated_reads:51	Strand:-
TATAGTGGTAGATACTACAGCCCTGAGA
>Location:NODE_389151_length_73825_cov_29.945791	Coordinate:19855	Reads:1	Hits:1	Allocated_reads:1	Strand:+
TCTCAGGGCTGTAGTATCTACCAC
>Location:NODE_389151_length_73825_cov_29.945791	Coordinate:19855	Reads:1	Hits:1	Allocated_reads:1	Strand:-
TTATAGTGGTAGATACTACAGCCCTGAAA
>Location:NODE_389151_length_73825_cov_29.945791	Coordinate:19855	Reads:1	Hits:1	Allocated_reads:1	Strand:-
TTATAGTGGTAGATACTACAGCCCTGAGG
>Location:NODE_389151_length_73825_cov_29.945791	Coordinate:19855	Reads:54	Hits:1	Allocated_reads:54	Strand:-
TTATAGTGGTAGATACTACAGCCCTGAGA
>Location:NODE_389151_length_73825_cov_29.945791	Coordinate:19856	Reads:3	Hits:1	Allocated_reads:3	Strand:-
TTATAGTGGTAGATACTACAGCCCTGAG
>Location:NODE_389151_length_73825_cov_29.945791	Coordinate:19857	Reads:1	Hits:1	Allocated_reads:1	Strand:-
TGCTTATAGTGGTAGATACTACAGCCCTGA
>Location:NODE_389151_length_73825_cov_29.945791	Coordinate:19859	Reads:1	Hits:1	Allocated_reads:1	Strand:-
AGTATGCTTATAGTGGTAGATACTACAGCCCT
>Location:NODE_389151_length_73825_cov_29.945791	Coordinate:19859	Reads:1	Hits:1	Allocated_reads:1	Strand:-
TTATAGTGGTAGATACTACAGCCCG
>Location:NODE_389151_length_73825_cov_29.945791	Coordinate:19859	Reads:1	Hits:1	Allocated_reads:1	Strand:-
TTATAGTGGTAGATACTACAGCCCT
>Location:NODE_389151_length_73825_cov_29.945791	Coordinate:19868	Reads:9	Hits:1	Allocated_reads:9	Strand:-
AAGGAAAGTATGCTTATAGTGGTAGATAC
>Location:NODE_389151_length_73825_cov_29.945791	Coordinate:19869	Reads:1	Hits:1	Allocated_reads:1	Strand:-
AAGGAAAGTATGCTTATAGTGGTAGATA
>Location:NODE_389151_length_73825_cov_29.945791	Coordinate:19871	Reads:1	Hits:1	Allocated_reads:1	Strand:-
AAAGGAAAGTATGCTTATAGTGGTAGA
>Location:NODE_389151_length_73825_cov_29.945791	Coordinate:19871	Reads:2	Hits:1	Allocated_reads:2	Strand:-
AAGGAAAGTATGCTTATAGTGGTAGA
>Location:NODE_389151_length_73825_cov_29.945791	Coordinate:19872	Reads:1	Hits:1	Allocated_reads:1	Strand:+
CTACCACTATAAGCATACTTTCCTTTTTC
>Location:NODE_389151_length_73825_cov_29.945791	Coordinate:19873	Reads:1	Hits:1	Allocated_reads:1	Strand:+
TACCACTATAAGCATACTTTCCTTTT
>Location:NODE_389151_length_73825_cov_29.945791	Coordinate:19877	Reads:1	Hits:1	Allocated_reads:1	Strand:+
ACTATAAGCATACTTTCCTTTTTCTCC
>Location:NODE_389151_length_73825_cov_29.945791	Coordinate:19879	Reads:1	Hits:1	Allocated_reads:1	Strand:+
TATAAGCATACTTTCCTTTTTCTCCCTCTC
>Location:NODE_389151_length_73825_cov_29.945791	Coordinate:19880	Reads:1	Hits:1	Allocated_reads:1	Strand:-
TTTACAGAGAGGGAGAAAAAGGAAAGTATGCTTAT
>Location:NODE_389151_length_73825_cov_29.945791	Coordinate:19884	Reads:1	Hits:1	Allocated_reads:1	Strand:-
ACAGAGAGGGAGAAAAAGGAAAGTATGC
>Location:NODE_389151_length_73825_cov_29.945791	Coordinate:19885	Reads:1	Hits:1	Allocated_reads:1	Strand:-
TTTACAGAGAGGGAGAAAAAGGAAAGTATG
>Location:NODE_389151_length_73825_cov_29.945791	Coordinate:19890	Reads:1	Hits:1	Allocated_reads:1	Strand:-
GGTTTACAGAGAGGGAGAAAAAGGAAA
>Location:NODE_389151_length_73825_cov_29.945791	Coordinate:19891	Reads:1	Hits:1	Allocated_reads:1	Strand:+
TTCCTTTTTCTCCCTCTCTGTAAACC
>Location:NODE_389151_length_73825_cov_29.945791	Coordinate:19892	Reads:2	Hits:1	Allocated_reads:2	Strand:-
GAGGTTTACAGAGAGGGAGAAAAAGGA
>Location:NODE_389151_length_73825_cov_29.945791	Coordinate:19892	Reads:1	Hits:1	Allocated_reads:1	Strand:+
TCCTTTTTCTCCCTCTCTGTAAACCT
>Location:NODE_389151_length_73825_cov_29.945791	Coordinate:19893	Reads:1	Hits:1	Allocated_reads:1	Strand:+
CCTTTTTCTCCCTCTCTGTAAACCT
>Location:NODE_389151_length_73825_cov_29.945791	Coordinate:19893	Reads:1	Hits:1	Allocated_reads:1	Strand:+
CCTTTTTCTCCCTCTCTGTAAACCTCGTA
>Location:NODE_389151_length_73825_cov_29.945791	Coordinate:19893	Reads:1	Hits:1	Allocated_reads:1	Strand:-
GAGGTTTACAGAGAGGGAGAAAAAGG
>Location:NODE_389151_length_73825_cov_29.945791	Coordinate:19893	Reads:1	Hits:1	Allocated_reads:1	Strand:-
TACGAGGTTTACAGAGAGGGAGAAAAAGG
>Location:NODE_389151_length_73825_cov_29.945791	Coordinate:19895	Reads:1	Hits:1	Allocated_reads:1	Strand:-
TACGAGGTTTACAGAGAGGGAGAAAAA
>Location:NODE_389151_length_73825_cov_29.945791	Coordinate:19896	Reads:1	Hits:1	Allocated_reads:1	Strand:-
TACGAGGTTTACAGAGAGGGAGAAAA
>Location:NODE_389151_length_73825_cov_29.945791	Coordinate:19899	Reads:1	Hits:1	Allocated_reads:1	Strand:-
ACCATACGAGGTTTACAGAGAGGGAGA
>Location:NODE_389151_length_73825_cov_29.945791	Coordinate:19899	Reads:1	Hits:1	Allocated_reads:1	Strand:-
TACCATACGAGGTTTACAGAGAGGGAGA
>Location:NODE_389151_length_73825_cov_29.945791	Coordinate:19899	Reads:1	Hits:1	Allocated_reads:1	Strand:-
TTTACCATACGAGGTTTACAGAGAGGGAGA
>Location:NODE_389151_length_73825_cov_29.945791	Coordinate:19901	Reads:1	Hits:1	Allocated_reads:1	Strand:-
TTTACCATACGAGGTTTACAGAGAGGGA
>Location:NODE_389151_length_73825_cov_29.945791	Coordinate:19905	Reads:1	Hits:1	Allocated_reads:1	Strand:-
ACATTTACCATACGAGGTTTACAGAGA
>Location:NODE_389151_length_73825_cov_29.945791	Coordinate:19911	Reads:1	Hits:1	Allocated_reads:1	Strand:-
AATGAGAGTAACATTTACCATACGAGGTTTA
>Location:NODE_389151_length_73825_cov_29.945791	Coordinate:19911	Reads:1	Hits:1	Allocated_reads:1	Strand:-
ATGAGAGTAACATTTACCATACGAGGTTTA
>Location:NODE_389151_length_73825_cov_29.945791	Coordinate:19911	Reads:6	Hits:1	Allocated_reads:6	Strand:-
GAGAGTAACATTTACCATACGAGGTTTA
>Location:NODE_389151_length_73825_cov_29.945791	Coordinate:19911	Reads:1	Hits:1	Allocated_reads:1	Strand:-
GAGTAACATTTACCATACGAGGTTTA
>Location:NODE_389151_length_73825_cov_29.945791	Coordinate:19911	Reads:1	Hits:1	Allocated_reads:1	Strand:+
TAAACCTCGTATGGTAAATGTTACTCTCATT
>Location:NODE_389151_length_73825_cov_29.945791	Coordinate:19911	Reads:28	Hits:1	Allocated_reads:28	Strand:-
TGAGAGTAACATTTACCATACGAGGTTTA
>Location:NODE_389151_length_73825_cov_29.945791	Coordinate:19912	Reads:1	Hits:1	Allocated_reads:1	Strand:+
AAACCTCGTATGGTAAATGTTACTCTCA
>Location:NODE_389151_length_73825_cov_29.945791	Coordinate:19912	Reads:2	Hits:1	Allocated_reads:2	Strand:-
TGAGAGTAACATTTACCATACGAGGTTT
>Location:NODE_389151_length_73825_cov_29.945791	Coordinate:19913	Reads:1	Hits:1	Allocated_reads:1	Strand:-
AATGAGAGTAACATTTACCATACGAGGTT
>Location:NODE_389151_length_73825_cov_29.945791	Coordinate:19913	Reads:17	Hits:1	Allocated_reads:17	Strand:-
TGAGAGTAACATTTACCATACGAGGTT
>Location:NODE_389151_length_73825_cov_29.945791	Coordinate:19914	Reads:3	Hits:1	Allocated_reads:3	Strand:-
TGAGAGTAACATTTACCATACGAGGT
>Location:NODE_389151_length_73825_cov_29.945791	Coordinate:19915	Reads:1	Hits:1	Allocated_reads:1	Strand:-
TGAGAGAATGAGAGTAACATTTACCATACGAGG
>Location:NODE_389151_length_73825_cov_29.945791	Coordinate:19916	Reads:1	Hits:1	Allocated_reads:1	Strand:-
GAGAATGAGAGTAACATTTACCATACGAG
>Location:NODE_389151_length_73825_cov_29.945791	Coordinate:19917	Reads:1	Hits:1	Allocated_reads:1	Strand:+
TCGTATGGTAAATGTTACTCTCATT
>Location:NODE_389151_length_73825_cov_29.945791	Coordinate:19917	Reads:1	Hits:1	Allocated_reads:1	Strand:-
TGAGAGAATGAGAGTAACATTTACCATACGA
>Location:NODE_389151_length_73825_cov_29.945791	Coordinate:19918	Reads:1	Hits:1	Allocated_reads:1	Strand:+
CGTATGGTAAATGTTACTCTCATTCTCTCA
>Location:NODE_389151_length_73825_cov_29.945791	Coordinate:19918	Reads:2	Hits:1	Allocated_reads:2	Strand:-
TGAGAGAATGAGAGTAACATTTACCATACG
>Location:NODE_389151_length_73825_cov_29.945791	Coordinate:19919	Reads:4	Hits:1	Allocated_reads:4	Strand:-
GAGAGAATGAGAGTAACATTTACCATAC
>Location:NODE_389151_length_73825_cov_29.945791	Coordinate:19919	Reads:1	Hits:1	Allocated_reads:1	Strand:+
GTATGGTAAATGTTACTCTCATTC
>Location:NODE_389151_length_73825_cov_29.945791	Coordinate:19919	Reads:36	Hits:1	Allocated_reads:36	Strand:-
TGAGAGAATGAGAGTAACATTTACCATAC
>Location:NODE_389151_length_73825_cov_29.945791	Coordinate:19920	Reads:1	Hits:1	Allocated_reads:1	Strand:-
AGAGAATGAGAGTAACATTTACCATA
>Location:NODE_389151_length_73825_cov_29.945791	Coordinate:19920	Reads:5	Hits:1	Allocated_reads:5	Strand:-
TGAGAGAATGAGAGTAACATTTACCATA
>Location:NODE_389151_length_73825_cov_29.945791	Coordinate:19922	Reads:8	Hits:1	Allocated_reads:8	Strand:-
TCCATGAGAGAATGAGAGTAACATTTACCA
>Location:NODE_389151_length_73825_cov_29.945791	Coordinate:19923	Reads:1	Hits:1	Allocated_reads:1	Strand:-
CATGAGAGAATGAGAGTAACATTTACC
>Location:NODE_389151_length_73825_cov_29.945791	Coordinate:19923	Reads:1	Hits:1	Allocated_reads:1	Strand:-
GTCCATGAGAGAATGAGAGTAACATTTACC
>Location:NODE_389151_length_73825_cov_29.945791	Coordinate:19923	Reads:2	Hits:1	Allocated_reads:2	Strand:-
TCCATGAGAGAATGAGAGTAACATTTACC
>Location:NODE_389151_length_73825_cov_29.945791	Coordinate:19923	Reads:3	Hits:1	Allocated_reads:3	Strand:-
TGAGAGAATGAGAGTAACATTTACC
>Location:NODE_389151_length_73825_cov_29.945791	Coordinate:19923	Reads:1	Hits:1	Allocated_reads:1	Strand:-
TGTCCATGAGAGAATGAGAGTAACATTTACC
>Location:NODE_389151_length_73825_cov_29.945791	Coordinate:19924	Reads:1	Hits:1	Allocated_reads:1	Strand:-
CATGAGAGAATGAGAGTAACATTTAC
>Location:NODE_389151_length_73825_cov_29.945791	Coordinate:19924	Reads:1	Hits:1	Allocated_reads:1	Strand:-
CCATGAGAGAATGAGAGTAACATTTAC
>Location:NODE_389151_length_73825_cov_29.945791	Coordinate:19924	Reads:2	Hits:1	Allocated_reads:2	Strand:-
GTCCATGAGAGAATGAGAGTAACATTTAC
>Location:NODE_389151_length_73825_cov_29.945791	Coordinate:19924	Reads:2	Hits:1	Allocated_reads:2	Strand:-
TCCATGAGAGAATGAGAGTAACATTTAC
>Location:NODE_389151_length_73825_cov_29.945791	Coordinate:19924	Reads:5	Hits:1	Allocated_reads:5	Strand:-
TGAGAGAATGAGAGTAACATTTAC
>Location:NODE_389151_length_73825_cov_29.945791	Coordinate:19924	Reads:1	Hits:1	Allocated_reads:1	Strand:-
TGTCCATGAGAGAATGAGAGTAACATTTAC
>Location:NODE_389151_length_73825_cov_29.945791	Coordinate:19925	Reads:1	Hits:1	Allocated_reads:1	Strand:-
TGTCCATGAGAGAATGAGAGTAACATTTA
>Location:NODE_389151_length_73825_cov_29.945791	Coordinate:19927	Reads:3	Hits:1	Allocated_reads:3	Strand:-
CTTGTGTCCATGAGAGAATGAGAGTAACATT
>Location:NODE_389151_length_73825_cov_29.945791	Coordinate:19927	Reads:3	Hits:1	Allocated_reads:3	Strand:-
TGTGTCCATGAGAGAATGAGAGTAACATT
>Location:NODE_389151_length_73825_cov_29.945791	Coordinate:19927	Reads:2	Hits:1	Allocated_reads:2	Strand:-
TTGTGTCCATGAGAGAATGAGAGTAACATT
>Location:NODE_389151_length_73825_cov_29.945791	Coordinate:19928	Reads:1	Hits:1	Allocated_reads:1	Strand:-
ACTTGTGTCCATGAGAGAATGAGAGTAACTT
>Location:NODE_389151_length_73825_cov_29.945791	Coordinate:19928	Reads:3	Hits:1	Allocated_reads:3	Strand:-
CTTGTGTCCATGAGAGAATGAGAGTAACAT
>Location:NODE_389151_length_73825_cov_29.945791	Coordinate:19928	Reads:1	Hits:1	Allocated_reads:1	Strand:-
TCCATGAGAGAATGAGAGTAACAT
>Location:NODE_389151_length_73825_cov_29.945791	Coordinate:19929	Reads:1	Hits:1	Allocated_reads:1	Strand:-
AACTTGTGTCCATGAGAGAATGAGAGTAAAA
>Location:NODE_389151_length_73825_cov_29.945791	Coordinate:19929	Reads:1	Hits:1	Allocated_reads:1	Strand:-
AACTTGTGTCCATGAGAGAATGAGAGTAACA
>Location:NODE_389151_length_73825_cov_29.945791	Coordinate:19929	Reads:2	Hits:1	Allocated_reads:2	Strand:-
ACTTGTGTCCATGAGAGAATGAGAGTAACA
>Location:NODE_389151_length_73825_cov_29.945791	Coordinate:19929	Reads:12	Hits:1	Allocated_reads:12	Strand:-
CTTGTGTCCATGAGAGAATGAGAGTAACA
>Location:NODE_389151_length_73825_cov_29.945791	Coordinate:19929	Reads:1	Hits:1	Allocated_reads:1	Strand:-
TGTCCATGAGAGAATGAGAGTAACA
>Location:NODE_389151_length_73825_cov_29.945791	Coordinate:19929	Reads:2	Hits:1	Allocated_reads:2	Strand:-
TGTGTCCATGAGAGAATGAGAGTAACA
>Location:NODE_389151_length_73825_cov_29.945791	Coordinate:19930	Reads:1	Hits:1	Allocated_reads:1	Strand:+
GTTACTCTCATTCTCTCATGGACACA
>Location:NODE_389151_length_73825_cov_29.945791	Coordinate:19930	Reads:2	Hits:1	Allocated_reads:2	Strand:-
TGTGTCCATGAGAGAATGAGAGTAAC
>Location:NODE_389151_length_73825_cov_29.945791	Coordinate:19931	Reads:2	Hits:1	Allocated_reads:2	Strand:-
AACTTGTGTCCATGAGAGAATGAGAGTAA
>Location:NODE_389151_length_73825_cov_29.945791	Coordinate:19931	Reads:1	Hits:1	Allocated_reads:1	Strand:-
ACTTGTGTCCATGAGAGAATGAGAGTAA
>Location:NODE_389151_length_73825_cov_29.945791	Coordinate:19931	Reads:2	Hits:1	Allocated_reads:2	Strand:-
TGCAACTTGTGTCCATGAGAGAATGAGAGTAA
>Location:NODE_389151_length_73825_cov_29.945791	Coordinate:19932	Reads:3	Hits:1	Allocated_reads:3	Strand:-
AACTTGTGTCCATGAGAGAATGAGAGTA
>Location:NODE_389151_length_73825_cov_29.945791	Coordinate:19933	Reads:2	Hits:1	Allocated_reads:2	Strand:-
AACTTGTGTCCATGAGAGAATGAGAGT
>Location:NODE_389151_length_73825_cov_29.945791	Coordinate:19933	Reads:1	Hits:1	Allocated_reads:1	Strand:-
CAACTTGTGTCCATGAGAGAATGAGAGT
>Location:NODE_389151_length_73825_cov_29.945791	Coordinate:19933	Reads:9	Hits:1	Allocated_reads:9	Strand:-
TGCAACTTGTGTCCATGAGAGAATGAGAGT
>Location:NODE_389151_length_73825_cov_29.945791	Coordinate:19934	Reads:3	Hits:1	Allocated_reads:3	Strand:-
AACTTGTGTCCATGAGAGAATGAGAG
>Location:NODE_389151_length_73825_cov_29.945791	Coordinate:19934	Reads:1	Hits:1	Allocated_reads:1	Strand:-
CTGCAACTTGTGTCCATGAGAGAATGAGAG
>Location:NODE_389151_length_73825_cov_29.945791	Coordinate:19934	Reads:1	Hits:1	Allocated_reads:1	Strand:-
GCAACTTGTGTCCATGAGAGAATGAGAG
>Location:NODE_389151_length_73825_cov_29.945791	Coordinate:19934	Reads:1	Hits:1	Allocated_reads:1	Strand:-
TCTGCAACTTGTGTCCATGAGAGAATGAGAG
>Location:NODE_389151_length_73825_cov_29.945791	Coordinate:19934	Reads:9	Hits:1	Allocated_reads:9	Strand:-
TGCAACTTGTGTCCATGAGAGAATGAGAG
>Location:NODE_389151_length_73825_cov_29.945791	Coordinate:19935	Reads:1	Hits:1	Allocated_reads:1	Strand:-
CTGCAACTTGTGTCCATGAGAGAATGAGA
>Location:NODE_389151_length_73825_cov_29.945791	Coordinate:19935	Reads:2	Hits:1	Allocated_reads:2	Strand:-
TCTGCAACTTGTGTCCATGAGAGAATGAGA
>Location:NODE_389151_length_73825_cov_29.945791	Coordinate:19935	Reads:4	Hits:1	Allocated_reads:4	Strand:-
TGCAACTTGTGTCCATGAGAGAATGAGA
>Location:NODE_389151_length_73825_cov_29.945791	Coordinate:19936	Reads:1	Hits:1	Allocated_reads:1	Strand:-
AACTTGTGTCCATGAGAGAATGAG
>Location:NODE_389151_length_73825_cov_29.945791	Coordinate:19936	Reads:1	Hits:1	Allocated_reads:1	Strand:-
TGCAACTTGTGTCCATGAGAGAATGAA
>Location:NODE_389151_length_73825_cov_29.945791	Coordinate:19936	Reads:2	Hits:1	Allocated_reads:2	Strand:-
TGCAACTTGTGTCCATGAGAGAATGAG
>Location:NODE_389151_length_73825_cov_29.945791	Coordinate:19937	Reads:1	Hits:1	Allocated_reads:1	Strand:-
TCTGCAACTTGTGTCCATGAGAGAATGA
>Location:NODE_389151_length_73825_cov_29.945791	Coordinate:19939	Reads:1	Hits:1	Allocated_reads:1	Strand:-
TCTGCAACTTGTGTCCATGAGAGAAT
>Location:NODE_389151_length_73825_cov_29.945791	Coordinate:19940	Reads:2	Hits:1	Allocated_reads:2	Strand:-
TCTGCAACTTGTGTCCATGAGAGAA
>Location:NODE_389151_length_73825_cov_29.945791	Coordinate:19941	Reads:1	Hits:1	Allocated_reads:1	Strand:-
TCTCATCTGCAACTTGTGTCCATGATATT
>Location:NODE_389151_length_73825_cov_29.945791	Coordinate:19943	Reads:1	Hits:1	Allocated_reads:1	Strand:+
TCTCATGGACACAAGTTGCAGATG
>Location:NODE_389151_length_73825_cov_29.945791	Coordinate:19945	Reads:1	Hits:1	Allocated_reads:1	Strand:-
CCTTCTCTCATCTGCAACTTGTGTCCATGA
>Location:NODE_389151_length_73825_cov_29.945791	Coordinate:19946	Reads:2	Hits:1	Allocated_reads:2	Strand:+
CATGGACACAAGTTGCAGATGAGA
>Location:NODE_389151_length_73825_cov_29.945791	Coordinate:19947	Reads:1	Hits:1	Allocated_reads:1	Strand:-
TCTCTCATCTGCAACTTGTGTCCAT
>Location:NODE_389151_length_73825_cov_29.945791	Coordinate:19951	Reads:1	Hits:1	Allocated_reads:1	Strand:+
ACACAAGTTGCAGATGAGAGAAGGGCGGT
>Location:NODE_389151_length_73825_cov_29.945791	Coordinate:19951	Reads:1	Hits:1	Allocated_reads:1	Strand:-
AGGGACCGCCCTTCTCTCATCTGCAACTTGTGT
>Location:NODE_389151_length_73825_cov_29.945791	Coordinate:19953	Reads:1	Hits:1	Allocated_reads:1	Strand:-
GACCGCCCTTCTCTCATCTGCAACTTGT
>Location:NODE_389151_length_73825_cov_29.945791	Coordinate:19956	Reads:1	Hits:1	Allocated_reads:1	Strand:-
AGGGACCGCCCTTCTCTCATCTGCAACT
>Location:NODE_389151_length_73825_cov_29.945791	Coordinate:19957	Reads:1	Hits:1	Allocated_reads:1	Strand:+
GTTGCAGATGAGAGAAGGGCGGTCCC
>Location:NODE_389151_length_73825_cov_29.945791	Coordinate:19960	Reads:1	Hits:1	Allocated_reads:1	Strand:-
AGACAGGGACCGCCCTTCTCTCATCTGC
>Location:NODE_389151_length_73825_cov_29.945791	Coordinate:19963	Reads:1	Hits:1	Allocated_reads:1	Strand:-
GAAGACAGGGACCGCCCTTCTCTCATA
>Location:NODE_389151_length_73825_cov_29.945791	Coordinate:19968	Reads:1	Hits:1	Allocated_reads:1	Strand:-
TGAACCTTGTGGAGAAGACAGGGACCGCCCTTCTC
>Location:NODE_389151_length_73825_cov_29.945791	Coordinate:19968	Reads:1	Hits:1	Allocated_reads:1	Strand:-
TGTGGAGAAGACAGGGACCGCCCTTCTC
>Location:NODE_389151_length_73825_cov_29.945791	Coordinate:19969	Reads:1	Hits:1	Allocated_reads:1	Strand:-
TTGTGGAGAAGACAGGGACCGCCCTTCA
>Location:NODE_389151_length_73825_cov_29.945791	Coordinate:19970	Reads:3	Hits:1	Allocated_reads:3	Strand:-
TGTGGAGAAGACAGGGACCGCCCTTC
>Location:NODE_389151_length_73825_cov_29.945791	Coordinate:19970	Reads:1	Hits:1	Allocated_reads:1	Strand:-
TTGAACCTTGTGGAGAAGACAGGGACCGCCCTTC
>Location:NODE_389151_length_73825_cov_29.945791	Coordinate:19970	Reads:5	Hits:1	Allocated_reads:5	Strand:-
TTGTGGAGAAGACAGGGACCGCCCTTC
>Location:NODE_389151_length_73825_cov_29.945791	Coordinate:19971	Reads:1	Hits:1	Allocated_reads:1	Strand:-
CTTGTGGAGAAGACAGGGACCGCCCTT
>Location:NODE_389151_length_73825_cov_29.945791	Coordinate:19971	Reads:3	Hits:1	Allocated_reads:3	Strand:-
TGTGGAGAAGACAGGGACCGCCCTT
>Location:NODE_389151_length_73825_cov_29.945791	Coordinate:19971	Reads:4	Hits:1	Allocated_reads:4	Strand:-
TTGTGGAGAAGACAGGGACCGCCCTT
>Location:NODE_389151_length_73825_cov_29.945791	Coordinate:19972	Reads:1	Hits:1	Allocated_reads:1	Strand:-
CCTTGTGGAGAAGACAGGGACCGCCCT
>Location:NODE_389151_length_73825_cov_29.945791	Coordinate:19972	Reads:4	Hits:1	Allocated_reads:4	Strand:-
TTGTGGAGAAGACAGGGACCGCCCT
>Location:NODE_389151_length_73825_cov_29.945791	Coordinate:19973	Reads:1	Hits:1	Allocated_reads:1	Strand:-
ACCTTGTGGAGAAGACAGGGACCGCCA
>Location:NODE_389151_length_73825_cov_29.945791	Coordinate:19973	Reads:3	Hits:1	Allocated_reads:3	Strand:-
ACCTTGTGGAGAAGACAGGGACCGCCC
>Location:NODE_389151_length_73825_cov_29.945791	Coordinate:19973	Reads:2	Hits:1	Allocated_reads:2	Strand:-
CTTGTGGAGAAGACAGGGACCGCCC
>Location:NODE_389151_length_73825_cov_29.945791	Coordinate:19973	Reads:1	Hits:1	Allocated_reads:1	Strand:-
GAACCTTGTGGAGAAGACAGGGACCGCCC
>Location:NODE_389151_length_73825_cov_29.945791	Coordinate:19973	Reads:5	Hits:1	Allocated_reads:5	Strand:-
TGAACCTTGTGGAGAAGACAGGGACCGCCC
>Location:NODE_389151_length_73825_cov_29.945791	Coordinate:19973	Reads:1	Hits:1	Allocated_reads:1	Strand:-
TTGAACCTTGTGGAGAAGACAGAGACCGCCC
>Location:NODE_389151_length_73825_cov_29.945791	Coordinate:19973	Reads:6	Hits:1	Allocated_reads:6	Strand:-
TTGAACCTTGTGGAGAAGACAGGGACCGCCC
>Location:NODE_389151_length_73825_cov_29.945791	Coordinate:19973	Reads:1	Hits:1	Allocated_reads:1	Strand:-
TTGTGGAGAAGACAGGGACCGCCC
>Location:NODE_389151_length_73825_cov_29.945791	Coordinate:19974	Reads:1	Hits:1	Allocated_reads:1	Strand:-
CTTGTGGAGAAGACAGGGACCGCC
>Location:NODE_389151_length_73825_cov_29.945791	Coordinate:19981	Reads:1	Hits:1	Allocated_reads:1	Strand:-
CAGGTTGAACCTTGTGGAGAAGACAGG
>Location:NODE_389151_length_73825_cov_29.945791	Coordinate:19993	Reads:1	Hits:1	Allocated_reads:1	Strand:+
ACAAGGTTCAACCTGTGGCACAGAA
>Location:NODE_389151_length_73825_cov_29.945791	Coordinate:19993	Reads:1	Hits:1	Allocated_reads:1	Strand:-
TATTCTGTGCCACAGGTTGAACATTGT
>Location:NODE_389151_length_73825_cov_29.945791	Coordinate:19993	Reads:2	Hits:1	Allocated_reads:2	Strand:-
TATTCTGTGCCACAGGTTGAACCTTGT
>Location:NODE_389151_length_73825_cov_29.945791	Coordinate:19994	Reads:1	Hits:1	Allocated_reads:1	Strand:-
ATGTATTCTGTGCCACAGGTTGAACCTTG
>Location:NODE_389151_length_73825_cov_29.945791	Coordinate:19994	Reads:2	Hits:1	Allocated_reads:2	Strand:-
ATTCTGTGCCACAGGTTGAACCTTG
>Location:NODE_389151_length_73825_cov_29.945791	Coordinate:19994	Reads:1	Hits:1	Allocated_reads:1	Strand:+
CAAGGTTCAACCTGTGGCACAGAATA
>Location:NODE_389151_length_73825_cov_29.945791	Coordinate:19994	Reads:1	Hits:1	Allocated_reads:1	Strand:+
CAAGGTTCAACCTGTGGCACAGAATACA
>Location:NODE_389151_length_73825_cov_29.945791	Coordinate:19994	Reads:1	Hits:1	Allocated_reads:1	Strand:-
TATTCTGTGCCACAGGTTGAACCTTG
>Location:NODE_389151_length_73825_cov_29.945791	Coordinate:19994	Reads:1	Hits:1	Allocated_reads:1	Strand:-
TGATGTATTCTGTGCCACAGGTTGAACCTTG
>Location:NODE_389151_length_73825_cov_29.945791	Coordinate:19996	Reads:2	Hits:1	Allocated_reads:2	Strand:-
ATGATGTATTCTGTGCCACAGGTTGAACCT
>Location:NODE_389151_length_73825_cov_29.945791	Coordinate:19996	Reads:4	Hits:1	Allocated_reads:4	Strand:-
ATGTATTCTGTGCCACAGGTTGAACCT
>Location:NODE_389151_length_73825_cov_29.945791	Coordinate:19996	Reads:1	Hits:1	Allocated_reads:1	Strand:-
TGATGTATTCTGTGCCACAGGTTGAACCA
>Location:NODE_389151_length_73825_cov_29.945791	Coordinate:19996	Reads:59	Hits:1	Allocated_reads:59	Strand:-
TGATGTATTCTGTGCCACAGGTTGAACCT
>Location:NODE_389151_length_73825_cov_29.945791	Coordinate:19997	Reads:5	Hits:1	Allocated_reads:5	Strand:-
ATGATGTATTCTGTGCCACAGGTTGAACC
>Location:NODE_389151_length_73825_cov_29.945791	Coordinate:19997	Reads:2	Hits:1	Allocated_reads:2	Strand:-
ATGTATTCTGTGCCACAGGTTGAACC
>Location:NODE_389151_length_73825_cov_29.945791	Coordinate:19997	Reads:1	Hits:1	Allocated_reads:1	Strand:-
GATGATGTATTCTGTGCCACAGGTTGAACC
>Location:NODE_389151_length_73825_cov_29.945791	Coordinate:19997	Reads:2	Hits:1	Allocated_reads:2	Strand:-
GGATGATGTATTCTGTGCCACAGGTTGAACC
>Location:NODE_389151_length_73825_cov_29.945791	Coordinate:19997	Reads:125	Hits:1	Allocated_reads:125	Strand:-
TGATGTATTCTGTGCCACAGGTTGAACC
>Location:NODE_389151_length_73825_cov_29.945791	Coordinate:19997	Reads:1	Hits:1	Allocated_reads:1	Strand:-
TGGATGATGTATTCTGTGCCACAGGTTGAACC
>Location:NODE_389151_length_73825_cov_29.945791	Coordinate:19998	Reads:1	Hits:1	Allocated_reads:1	Strand:-
TGATGTATTCTGTGCCACAGGTTGAAC
>Location:NODE_389151_length_73825_cov_29.945791	Coordinate:19999	Reads:1	Hits:1	Allocated_reads:1	Strand:-
TGGATGATGTATTCTGTGCCACAGGTTGAA
>Location:NODE_389151_length_73825_cov_29.945791	Coordinate:19999	Reads:1	Hits:1	Allocated_reads:1	Strand:+
TTCAACCTGTGGCACAGAATACATCA
>Location:NODE_389151_length_73825_cov_29.945791	Coordinate:19999	Reads:1	Hits:1	Allocated_reads:1	Strand:+
TTCAACCTGTGGCACAGAATACATCAT
>Location:NODE_389151_length_73825_cov_29.945791	Coordinate:19999	Reads:2	Hits:1	Allocated_reads:2	Strand:+
TTCAACCTGTGGCACAGAATACATCATC
>Location:NODE_389151_length_73825_cov_29.945791	Coordinate:20001	Reads:1	Hits:1	Allocated_reads:1	Strand:+
CAACCTGTGGCACAGAATACATCATCC
>Location:NODE_389151_length_73825_cov_29.945791	Coordinate:20001	Reads:1	Hits:1	Allocated_reads:1	Strand:-
TGATGTATTCTGTGCCACAGGTTG
>Location:NODE_389151_length_73825_cov_29.945791	Coordinate:20002	Reads:2	Hits:1	Allocated_reads:2	Strand:+
AACCTGTGGCACAGAATACATCATCC
>Location:NODE_389151_length_73825_cov_29.945791	Coordinate:20002	Reads:1	Hits:1	Allocated_reads:1	Strand:-
TGGATGATGTATTCTGTGCCACAGGTT
>Location:NODE_389151_length_73825_cov_29.945791	Coordinate:20003	Reads:1	Hits:1	Allocated_reads:1	Strand:+
ACCTGTGGCACAGAATACATCATCCATCAA
>Location:NODE_389151_length_73825_cov_29.945791	Coordinate:20004	Reads:1	Hits:1	Allocated_reads:1	Strand:+
CCTGTGGCACAGAATACATCATCCAT
>Location:NODE_389151_length_73825_cov_29.945791	Coordinate:20004	Reads:1	Hits:1	Allocated_reads:1	Strand:-
TATGCTGATGGATGATGTATTCTGTGCCACACA
>Location:NODE_389151_length_73825_cov_29.945791	Coordinate:20005	Reads:1	Hits:1	Allocated_reads:1	Strand:+
CTGTGGCACAGAATACATCATCCAT
>Location:NODE_389151_length_73825_cov_29.945791	Coordinate:20005	Reads:1	Hits:1	Allocated_reads:1	Strand:+
CTGTGGCACAGAATACATCATCCATCA
>Location:NODE_389151_length_73825_cov_29.945791	Coordinate:20006	Reads:1	Hits:1	Allocated_reads:1	Strand:-
TATGCTGATGGATGATGTATTCTGTGCCACA
>Location:NODE_389151_length_73825_cov_29.945791	Coordinate:20006	Reads:1	Hits:1	Allocated_reads:1	Strand:-
TGCTGATGGATGATGTATTCTGTGCCACA
>Location:NODE_389151_length_73825_cov_29.945791	Coordinate:20006	Reads:1	Hits:1	Allocated_reads:1	Strand:+
TGTGGCACAGAATACATCATCCATC
>Location:NODE_389151_length_73825_cov_29.945791	Coordinate:20012	Reads:1	Hits:1	Allocated_reads:1	Strand:+
ACAGAATACATCATCCATCAGCATA
>Location:NODE_389151_length_73825_cov_29.945791	Coordinate:20015	Reads:1	Hits:1	Allocated_reads:1	Strand:+
GAATACATCATCCATCAGCATAAC
>Location:NODE_389151_length_73825_cov_29.945791	Coordinate:20015	Reads:1	Hits:1	Allocated_reads:1	Strand:+
GAATACATCATCCATCAGCATAACCT
>Location:NODE_389151_length_73825_cov_29.945791	Coordinate:20025	Reads:1	Hits:1	Allocated_reads:1	Strand:-
TTCTTAAAGGGAAGGTTATGCTGATGGA
>Location:NODE_389151_length_73825_cov_29.945791	Coordinate:20028	Reads:1	Hits:1	Allocated_reads:1	Strand:-
TTCTTAAAGGGAAGGTTATGCTGAT
>Location:NODE_389151_length_73825_cov_29.945791	Coordinate:20063	Reads:1	Hits:1	Allocated_reads:1	Strand:-
TAAATGTTACAAGCATAACCTTCCCTTT
>Location:NODE_389151_length_73825_cov_29.945791	Coordinate:20089	Reads:1	Hits:1	Allocated_reads:1	Strand:-
GATAAGAAAAATAAAACTAAGAAAATGTGG
>Location:NODE_389151_length_73825_cov_29.945791	Coordinate:20091	Reads:1	Hits:1	Allocated_reads:1	Strand:-
GGATAAGAAAAATAAAACTAAGAAAATGT
>Location:NODE_389151_length_73825_cov_29.945791	Coordinate:20091	Reads:2	Hits:1	Allocated_reads:2	Strand:-
TGGATAAGAAAAATAAAACTAAGAAAATGT
>Location:NODE_389151_length_73825_cov_29.945791	Coordinate:20091	Reads:4	Hits:1	Allocated_reads:4	Strand:-
TTGGATAAGAAAAATAAAACTAAGAAAATGT
>Location:NODE_389151_length_73825_cov_29.945791	Coordinate:20092	Reads:1	Hits:1	Allocated_reads:1	Strand:-
TTGGATAAGAAAAATAAAACTAAGAAAATG
>Location:NODE_389151_length_73825_cov_29.945791	Coordinate:20097	Reads:1	Hits:1	Allocated_reads:1	Strand:-
ACCTTGGATAAGAAAAATAAAACTAAGA
>Location:NODE_389151_length_73825_cov_29.945791	Coordinate:20099	Reads:2	Hits:1	Allocated_reads:2	Strand:-
TGACCTTGGATAAGAAAAATAAAACTAA
>Location:NODE_389151_length_73825_cov_29.945791	Coordinate:20100	Reads:1	Hits:1	Allocated_reads:1	Strand:-
AGTGACCTTGGATAAGAAAAATAAAACTA
>Location:NODE_389151_length_73825_cov_29.945791	Coordinate:20101	Reads:1	Hits:1	Allocated_reads:1	Strand:-
CAGTGACCTTGGATAAGAAAAATAAAACT
>Location:NODE_389151_length_73825_cov_29.945791	Coordinate:20101	Reads:3	Hits:1	Allocated_reads:3	Strand:-
GACCTTGGATAAGAAAAATAAAACT
>Location:NODE_389151_length_73825_cov_29.945791	Coordinate:20101	Reads:1	Hits:1	Allocated_reads:1	Strand:-
GCAGTGACCTTGGATAAGAAAAATAAAACT
>Location:NODE_389151_length_73825_cov_29.945791	Coordinate:20101	Reads:8	Hits:1	Allocated_reads:8	Strand:-
TGACCTTGGATAAGAAAAATAAAACT
>Location:NODE_389151_length_73825_cov_29.945791	Coordinate:20102	Reads:1	Hits:1	Allocated_reads:1	Strand:-
AGCAGTGACCTTGGATAAGAAAAATAAAAC
>Location:NODE_389151_length_73825_cov_29.945791	Coordinate:20102	Reads:1	Hits:1	Allocated_reads:1	Strand:-
AGTGACCTTGGATAAGAAAAATAAAAC
>Location:NODE_389151_length_73825_cov_29.945791	Coordinate:20102	Reads:3	Hits:1	Allocated_reads:3	Strand:-
CAGTGACCTTGGATAAGAAAAATAAAAC
>Location:NODE_389151_length_73825_cov_29.945791	Coordinate:20102	Reads:3	Hits:1	Allocated_reads:3	Strand:-
GCAGTGACCTTGGATAAGAAAAATAAAAC
>Location:NODE_389151_length_73825_cov_29.945791	Coordinate:20102	Reads:1	Hits:1	Allocated_reads:1	Strand:-
TCAGCAGTGACCTTGGATAAGAAAAATAAAAC
>Location:NODE_389151_length_73825_cov_29.945791	Coordinate:20110	Reads:1	Hits:1	Allocated_reads:1	Strand:-
CTCACCCCTCAGCAGTGACCTTGGATAAGAAA
>Location:NODE_389151_length_73825_cov_29.945791	Coordinate:20110	Reads:1	Hits:1	Allocated_reads:1	Strand:-
TCAGCAGTGACCTTGGATAAGAAA
>Location:NODE_389151_length_73825_cov_29.945791	Coordinate:20111	Reads:1	Hits:1	Allocated_reads:1	Strand:-
TCACCCCTCAGCAGTGACCTTGGATAAGAA
>Location:NODE_389151_length_73825_cov_29.945791	Coordinate:20111	Reads:1	Hits:1	Allocated_reads:1	Strand:+
TTCTTATCCAAGGTCACTGCTGAG
>Location:NODE_389151_length_73825_cov_29.945791	Coordinate:20111	Reads:1	Hits:1	Allocated_reads:1	Strand:+
TTCTTATCCAAGGTCACTGCTGAGG
>Location:NODE_389151_length_73825_cov_29.945791	Coordinate:20112	Reads:1	Hits:1	Allocated_reads:1	Strand:-
TCACCCCTCAGCAGTGACCTTGGATAAGA
>Location:NODE_389151_length_73825_cov_29.945791	Coordinate:20112	Reads:1	Hits:1	Allocated_reads:1	Strand:+
TCTTATCCAAGGTCACTGCTGAGG
>Location:NODE_389151_length_73825_cov_29.945791	Coordinate:20116	Reads:1	Hits:1	Allocated_reads:1	Strand:+
ATCCAAGGTCACTGCTGAGGGGTGAGT
>Location:NODE_389151_length_73825_cov_29.945791	Coordinate:20121	Reads:1	Hits:1	Allocated_reads:1	Strand:-
GTTCTCTCACCCCTCAGCAGTGACCT
>Location:NODE_389151_length_73825_cov_29.945791	Coordinate:20121	Reads:1	Hits:1	Allocated_reads:1	Strand:-
TGCAGTTCTCTCACCCCTCAGCAGTGACCT
>Location:NODE_389151_length_73825_cov_29.945791	Coordinate:20122	Reads:1	Hits:1	Allocated_reads:1	Strand:-
AGCATGCAGTTCTCTCACCCCTCAGCAGTGACC
>Location:NODE_389151_length_73825_cov_29.945791	Coordinate:20122	Reads:1	Hits:1	Allocated_reads:1	Strand:-
CATGCAGTTCTCTCACCCCTCAGCAGTGACC
>Location:NODE_389151_length_73825_cov_29.945791	Coordinate:20122	Reads:1	Hits:1	Allocated_reads:1	Strand:-
GCATGCAGTTCTCTCACCCCTCAGCAGTGACC
>Location:NODE_389151_length_73825_cov_29.945791	Coordinate:20122	Reads:6	Hits:1	Allocated_reads:6	Strand:-
TGCAGTTCTCTCACCCCTCAGCAGTGACC
>Location:NODE_389151_length_73825_cov_29.945791	Coordinate:20123	Reads:1	Hits:1	Allocated_reads:1	Strand:-
ATGCAGTTCTCTCACCCCTCAGCAGTGAC
>Location:NODE_389151_length_73825_cov_29.945791	Coordinate:20123	Reads:1	Hits:1	Allocated_reads:1	Strand:-
CATGCAGTTCTCTCACCCCTCAGCAGTGAC
>Location:NODE_389151_length_73825_cov_29.945791	Coordinate:20123	Reads:1	Hits:1	Allocated_reads:1	Strand:-
TGCAGTTCTCTCACCCCTCAGCAGTGTC
>Location:NODE_389151_length_73825_cov_29.945791	Coordinate:20123	Reads:2	Hits:1	Allocated_reads:2	Strand:-
TGCAGTTCTCTCACCCCTCAGCAGTGAC
>Location:NODE_389151_length_73825_cov_29.945791	Coordinate:20124	Reads:1	Hits:1	Allocated_reads:1	Strand:-
CATGCAGTTCTCTCACCCCTCAGCAGTGG
>Location:NODE_389151_length_73825_cov_29.945791	Coordinate:20124	Reads:1	Hits:1	Allocated_reads:1	Strand:-
TGCAGTTCTCTCACCCCTCAGCAGTGA
>Location:NODE_389151_length_73825_cov_29.945791	Coordinate:20125	Reads:1	Hits:1	Allocated_reads:1	Strand:-
CATGCAGTTCTCTCACCCCTCAGCAGTG
>Location:NODE_389151_length_73825_cov_29.945791	Coordinate:20125	Reads:1	Hits:1	Allocated_reads:1	Strand:-
CATGCAGTTCTCTCACCCCTCAGCAGTT
>Location:NODE_389151_length_73825_cov_29.945791	Coordinate:20126	Reads:1	Hits:1	Allocated_reads:1	Strand:-
GCATGCAGTTCTCTCACCCCTCAGCAGT
>Location:NODE_389151_length_73825_cov_29.945791	Coordinate:20126	Reads:2	Hits:1	Allocated_reads:2	Strand:-
TGCAGTTCTCTCACCCCTCAGCAGT
>Location:NODE_389151_length_73825_cov_29.945791	Coordinate:20129	Reads:3	Hits:1	Allocated_reads:3	Strand:-
AACAGCATGCAGTTCTCTCACCCCTCAGC
>Location:NODE_389151_length_73825_cov_29.945791	Coordinate:20129	Reads:9	Hits:1	Allocated_reads:9	Strand:-
ACAGCATGCAGTTCTCTCACCCCTCAGC
>Location:NODE_389151_length_73825_cov_29.945791	Coordinate:20129	Reads:2	Hits:1	Allocated_reads:2	Strand:-
CAGCATGCAGTTCTCTCACCCCTCAGC
>Location:NODE_389151_length_73825_cov_29.945791	Coordinate:20129	Reads:22	Hits:1	Allocated_reads:22	Strand:-
TAACAGCATGCAGTTCTCTCACCCCTCAGC
>Location:NODE_389151_length_73825_cov_29.945791	Coordinate:20129	Reads:1	Hits:1	Allocated_reads:1	Strand:-
TCACTAACAGCATGCAGTTCTCTCACCCCTCAGC
>Location:NODE_389151_length_73825_cov_29.945791	Coordinate:20130	Reads:1	Hits:1	Allocated_reads:1	Strand:-
TAACAGCATGCAGTTCTCTCACCCCTCAG
>Location:NODE_389151_length_73825_cov_29.945791	Coordinate:20131	Reads:3	Hits:1	Allocated_reads:3	Strand:-
TAACAGCATGCAGTTCTCTCACCCCTCA
>Location:NODE_389151_length_73825_cov_29.945791	Coordinate:20132	Reads:1	Hits:1	Allocated_reads:1	Strand:-
TAACAGCATGCAGTTCTCTCACCCCTC
>Location:NODE_389151_length_73825_cov_29.945791	Coordinate:20132	Reads:1	Hits:1	Allocated_reads:1	Strand:-
TCACTAACAGCATGCAGTTCTCTCACCCCTC
>Location:NODE_389151_length_73825_cov_29.945791	Coordinate:20133	Reads:1	Hits:1	Allocated_reads:1	Strand:-
ACAGCATGCAGTTCTCTCACCCCT
>Location:NODE_389151_length_73825_cov_29.945791	Coordinate:20133	Reads:1	Hits:1	Allocated_reads:1	Strand:-
TAACAGCATGCAGTTCTCTCACCCCT
>Location:NODE_389151_length_73825_cov_29.945791	Coordinate:20134	Reads:1	Hits:1	Allocated_reads:1	Strand:-
ACTAACAGCATGCAGTTCTCTCACCCC
>Location:NODE_389151_length_73825_cov_29.945791	Coordinate:20134	Reads:1	Hits:1	Allocated_reads:1	Strand:-
CTCACTAACAGCATGCAGTTCTCTCACCCC
>Location:NODE_389151_length_73825_cov_29.945791	Coordinate:20134	Reads:1	Hits:1	Allocated_reads:1	Strand:-
TAACAGCATGCAGTTCTCTCACCCC
>Location:NODE_389151_length_73825_cov_29.945791	Coordinate:20135	Reads:1	Hits:1	Allocated_reads:1	Strand:-
TAACAGCATGCAGTTCTCTCACCC
>Location:NODE_389151_length_73825_cov_29.945791	Coordinate:20138	Reads:1	Hits:1	Allocated_reads:1	Strand:-
GTGGCTCACTAACAGCATGCAGTTCTCTCA
>Location:NODE_389151_length_73825_cov_29.945791	Coordinate:20138	Reads:1	Hits:1	Allocated_reads:1	Strand:+
TGAGAGAACTGCATGCTGTTAGTG
>Location:NODE_389151_length_73825_cov_29.945791	Coordinate:20138	Reads:1	Hits:1	Allocated_reads:1	Strand:-
TGGCTCACTAACAGCATGCAGTTCTCTCA
>Location:NODE_389151_length_73825_cov_29.945791	Coordinate:20139	Reads:1	Hits:1	Allocated_reads:1	Strand:-
TGGCTCACTAACAGCATGCAGTTCTCTC
>Location:NODE_389151_length_73825_cov_29.945791	Coordinate:20139	Reads:1	Hits:1	Allocated_reads:1	Strand:-
TGTGGCTCACTAACAGCATGCAGTTCTCTC
>Location:NODE_389151_length_73825_cov_29.945791	Coordinate:20140	Reads:1	Hits:1	Allocated_reads:1	Strand:+
AGAGAACTGCATGCTGTTAGTGAGCC
>Location:NODE_389151_length_73825_cov_29.945791	Coordinate:20140	Reads:1	Hits:1	Allocated_reads:1	Strand:-
TGGCTCACTAACAGCATGCAGTTCTCT
>Location:NODE_389151_length_73825_cov_29.945791	Coordinate:20140	Reads:1	Hits:1	Allocated_reads:1	Strand:-
TGTGGCTCACTAACAGCATGCAGTTCTCT
>Location:NODE_389151_length_73825_cov_29.945791	Coordinate:20141	Reads:10	Hits:1	Allocated_reads:10	Strand:+
GAGAACTGCATGCTGTTAGTGAGC
>Location:NODE_389151_length_73825_cov_29.945791	Coordinate:20141	Reads:2	Hits:1	Allocated_reads:2	Strand:+
GAGAACTGCATGCTGTTAGTGAGCCA
>Location:NODE_389151_length_73825_cov_29.945791	Coordinate:20141	Reads:3	Hits:1	Allocated_reads:3	Strand:+
GAGAACTGCATGCTGTTAGTGAGCCACA
>Location:NODE_389151_length_73825_cov_29.945791	Coordinate:20147	Reads:1	Hits:1	Allocated_reads:1	Strand:+
TGCATGCTGTTAGTGAGCCACAGAC
>Location:NODE_389151_length_73825_cov_29.945791	Coordinate:20149	Reads:3	Hits:1	Allocated_reads:3	Strand:+
CATGCTGTTAGTGAGCCACAGACT
>Location:NODE_389151_length_73825_cov_29.945791	Coordinate:20151	Reads:1	Hits:1	Allocated_reads:1	Strand:-
TTGTCAGTCTGTGGCTCACTAACAGCA
>Location:NODE_389151_length_73825_cov_29.945791	Coordinate:20152	Reads:1	Hits:1	Allocated_reads:1	Strand:-
TGTCAGTCTGTGGCTCACTAACAGC
>Location:NODE_389151_length_73825_cov_29.945791	Coordinate:20152	Reads:3	Hits:1	Allocated_reads:3	Strand:-
TTGTCAGTCTGTGGCTCACTAACAGC
>Location:NODE_389151_length_73825_cov_29.945791	Coordinate:20156	Reads:1	Hits:1	Allocated_reads:1	Strand:+
TTAGTGAGCCACAGACTGACAACGTT
>Location:NODE_389151_length_73825_cov_29.945791	Coordinate:20156	Reads:1	Hits:1	Allocated_reads:1	Strand:+
TTAGTGAGCCACAGACTGACAACGTTT
>Location:NODE_389151_length_73825_cov_29.945791	Coordinate:20156	Reads:4	Hits:1	Allocated_reads:4	Strand:+
TTAGTGAGCCACAGACTGACAACGTTTG
>Location:NODE_389151_length_73825_cov_29.945791	Coordinate:20157	Reads:1	Hits:1	Allocated_reads:1	Strand:-
CCCAAACGTTGTCAGTCTGTGGCTCACTA
>Location:NODE_389151_length_73825_cov_29.945791	Coordinate:20157	Reads:2	Hits:1	Allocated_reads:2	Strand:+
TAGTGAGCCACAGACTGACAACGTT
>Location:NODE_389151_length_73825_cov_29.945791	Coordinate:20157	Reads:1	Hits:1	Allocated_reads:1	Strand:+
TAGTGAGCCACAGACTGACAACGTTTG
>Location:NODE_389151_length_73825_cov_29.945791	Coordinate:20158	Reads:1	Hits:1	Allocated_reads:1	Strand:+
AGTGAGCCACAGACTGACAACGTTTG
>Location:NODE_389151_length_73825_cov_29.945791	Coordinate:20158	Reads:2	Hits:1	Allocated_reads:2	Strand:-
CCAAACGTTGTCAGTCTGTGGCTCACT
>Location:NODE_389151_length_73825_cov_29.945791	Coordinate:20160	Reads:1	Hits:1	Allocated_reads:1	Strand:+
TGAGCCACAGACTGACAACGTTTGG
>Location:NODE_389151_length_73825_cov_29.945791	Coordinate:20165	Reads:1	Hits:1	Allocated_reads:1	Strand:+
CACAGACTGACAACGTTTGGGCCAGT
>Location:NODE_389151_length_73825_cov_29.945791	Coordinate:20166	Reads:1	Hits:1	Allocated_reads:1	Strand:-
TATCAACTGGCCCAAACGTTGTCGGTCTGT
>Location:NODE_389151_length_73825_cov_29.945791	Coordinate:20167	Reads:1	Hits:1	Allocated_reads:1	Strand:+
CAGACTGACAACGTTTGGGCCAGG
>Location:NODE_389151_length_73825_cov_29.945791	Coordinate:20170	Reads:1	Hits:1	Allocated_reads:1	Strand:-
ATGTATCAACTGGCCCAAACGTTGTCAGT
>Location:NODE_389151_length_73825_cov_29.945791	Coordinate:20170	Reads:3	Hits:1	Allocated_reads:3	Strand:-
TATGTATCAACTGGCCCAAACGTTGTCAGT
>Location:NODE_389151_length_73825_cov_29.945791	Coordinate:20170	Reads:1	Hits:1	Allocated_reads:1	Strand:-
TGTATCAACTGGCCCAAACGTTGTCAGT
>Location:NODE_389151_length_73825_cov_29.945791	Coordinate:20170	Reads:1	Hits:1	Allocated_reads:1	Strand:-
TTATGTATCAACTGGCCCAAACGTTGTCAGT
>Location:NODE_389151_length_73825_cov_29.945791	Coordinate:20172	Reads:1	Hits:1	Allocated_reads:1	Strand:-
TATGTATCAACTGGCCCAAACGTTGTCA
>Location:NODE_389151_length_73825_cov_29.945791	Coordinate:20172	Reads:3	Hits:1	Allocated_reads:3	Strand:-
TTATGTATCAACTGGCCCAAACGTTGTCA
>Location:NODE_389151_length_73825_cov_29.945791	Coordinate:20173	Reads:4	Hits:1	Allocated_reads:4	Strand:-
TTATGTATCAACTGGCCCAAACGTTGTC
>Location:NODE_389151_length_73825_cov_29.945791	Coordinate:20174	Reads:2	Hits:1	Allocated_reads:2	Strand:-
TTATGTATCAACTGGCCCAAACGTTGT
>Location:NODE_389151_length_73825_cov_29.945791	Coordinate:20176	Reads:2	Hits:1	Allocated_reads:2	Strand:-
TTATGTATCAACTGGCCCAAACGTT
>Location:NODE_389151_length_73825_cov_29.945791	Coordinate:20177	Reads:2	Hits:1	Allocated_reads:2	Strand:-
CATCATTATGTATCAACTGGCCCAAACGT
>Location:NODE_389151_length_73825_cov_29.945791	Coordinate:20177	Reads:1	Hits:1	Allocated_reads:1	Strand:-
TCATTATGTATCAACTGGCCCAAACGT
>Location:NODE_389151_length_73825_cov_29.945791	Coordinate:20177	Reads:4	Hits:1	Allocated_reads:4	Strand:-
TTATGTATCAACTGGCCCAAACGT
>Location:NODE_389151_length_73825_cov_29.945791	Coordinate:20181	Reads:1	Hits:1	Allocated_reads:1	Strand:+
TTGGGCCAGTTGATACATAATGATG
>Location:NODE_389151_length_73825_cov_29.945791	Coordinate:20181	Reads:1	Hits:1	Allocated_reads:1	Strand:+
TTGGGCCAGTTGATACATAATGATGTC
>Location:NODE_389151_length_73825_cov_29.945791	Coordinate:20182	Reads:2	Hits:1	Allocated_reads:2	Strand:-
TAGGACATCATTATGTATCAACTGGCCCA
>Location:NODE_389151_length_73825_cov_29.945791	Coordinate:20183	Reads:1	Hits:1	Allocated_reads:1	Strand:-
AGGACATCATTATGTATCAACTGGCCC
>Location:NODE_389151_length_73825_cov_29.945791	Coordinate:20183	Reads:1	Hits:1	Allocated_reads:1	Strand:-
AGGTAGGACATCATTATGTATCAACTGGCCC
>Location:NODE_389151_length_73825_cov_29.945791	Coordinate:20183	Reads:1	Hits:1	Allocated_reads:1	Strand:-
GTAGGACATCATTATGTATCAACTGGCCC
>Location:NODE_389151_length_73825_cov_29.945791	Coordinate:20183	Reads:1	Hits:1	Allocated_reads:1	Strand:-
GTAGGACATCATTATGTATCAACTGGCCT
>Location:NODE_389151_length_73825_cov_29.945791	Coordinate:20183	Reads:17	Hits:1	Allocated_reads:17	Strand:-
TAGGACATCATTATGTATCAACTGGCCC
>Location:NODE_389151_length_73825_cov_29.945791	Coordinate:20184	Reads:4	Hits:1	Allocated_reads:4	Strand:-
TAGGACATCATTATGTATCAACTGGCC
>Location:NODE_389151_length_73825_cov_29.945791	Coordinate:20188	Reads:13	Hits:1	Allocated_reads:13	Strand:-
ACCAGGTAGGACATCATTATGTATCAACT
>Location:NODE_389151_length_73825_cov_29.945791	Coordinate:20188	Reads:4	Hits:1	Allocated_reads:4	Strand:-
CACCAGGTAGGACATCATTATGTATCAACT
>Location:NODE_389151_length_73825_cov_29.945791	Coordinate:20188	Reads:2	Hits:1	Allocated_reads:2	Strand:-
CAGGTAGGACATCATTATGTATCAACT
>Location:NODE_389151_length_73825_cov_29.945791	Coordinate:20188	Reads:3	Hits:1	Allocated_reads:3	Strand:-
CCACCAGGTAGGACATCATTATGTATCAACT
>Location:NODE_389151_length_73825_cov_29.945791	Coordinate:20188	Reads:2	Hits:1	Allocated_reads:2	Strand:-
CCAGGTAGGACATCATTATGTATCAACT
>Location:NODE_389151_length_73825_cov_29.945791	Coordinate:20189	Reads:3	Hits:1	Allocated_reads:3	Strand:-
ACCAGGTAGGACATCATTATGTATCAAC
>Location:NODE_389151_length_73825_cov_29.945791	Coordinate:20190	Reads:1	Hits:1	Allocated_reads:1	Strand:+
TTGATACATAATGATGTCCTACCTGGT
>Location:NODE_389151_length_73825_cov_29.945791	Coordinate:20190	Reads:1	Hits:1	Allocated_reads:1	Strand:+
TTGATACATAATGATGTCCTACCTGGTGGCG
>Location:NODE_389151_length_73825_cov_29.945791	Coordinate:20191	Reads:1	Hits:1	Allocated_reads:1	Strand:+
TGATACATAATGATGTCCTACCTGT
>Location:NODE_389151_length_73825_cov_29.945791	Coordinate:20191	Reads:2	Hits:1	Allocated_reads:2	Strand:+
TGATACATAATGATGTCCTACCTGGT
>Location:NODE_389151_length_73825_cov_29.945791	Coordinate:20191	Reads:1	Hits:1	Allocated_reads:1	Strand:+
TGATACATAATGATGTCCTACCTGGTG
>Location:NODE_389151_length_73825_cov_29.945791	Coordinate:20191	Reads:1	Hits:1	Allocated_reads:1	Strand:+
TGATACATAATGATGTCCTACCTGGTGGCT
>Location:NODE_389151_length_73825_cov_29.945791	Coordinate:20192	Reads:1	Hits:1	Allocated_reads:1	Strand:-
CCACCAGGTAGGACATCATTATGTATC
>Location:NODE_389151_length_73825_cov_29.945791	Coordinate:20192	Reads:2	Hits:1	Allocated_reads:2	Strand:-
GCCACCAGGTAGGACATCATTATGTATC
>Location:NODE_389151_length_73825_cov_29.945791	Coordinate:20194	Reads:2	Hits:1	Allocated_reads:2	Strand:+
TACATAATGATGTCCTACCTGGTGGCT
>Location:NODE_389151_length_73825_cov_29.945791	Coordinate:20202	Reads:1	Hits:1	Allocated_reads:1	Strand:-
TTCTAACACCAGCCACCAGGTAGGACATC
>Location:NODE_389151_length_73825_cov_29.945791	Coordinate:20204	Reads:1	Hits:1	Allocated_reads:1	Strand:-
AATTCTAACACCAGCCACCAGGTAGGACA
>Location:NODE_389151_length_73825_cov_29.945791	Coordinate:20204	Reads:2	Hits:1	Allocated_reads:2	Strand:-
TCTAACACCAGCCACCAGGTAGGACT
>Location:NODE_389151_length_73825_cov_29.945791	Coordinate:20204	Reads:1	Hits:1	Allocated_reads:1	Strand:+
TGTCCTACCTGGTGGCTGGTGTTAGAATT
>Location:NODE_389151_length_73825_cov_29.945791	Coordinate:20204	Reads:2	Hits:1	Allocated_reads:2	Strand:-
TTCTAACACCAGCCACCAGGTAGGACA
>Location:NODE_389151_length_73825_cov_29.945791	Coordinate:20205	Reads:1	Hits:1	Allocated_reads:1	Strand:-
AATTCTAACACCAGCCACCAGGTAGGAC
>Location:NODE_389151_length_73825_cov_29.945791	Coordinate:20205	Reads:1	Hits:1	Allocated_reads:1	Strand:-
TAAAATTCTAACACCAGCCACCAGGTAGGAC
>Location:NODE_389151_length_73825_cov_29.945791	Coordinate:20207	Reads:2	Hits:1	Allocated_reads:2	Strand:-
AAAATTCTAACACCAGCCACCAGGTAGG
>Location:NODE_389151_length_73825_cov_29.945791	Coordinate:20207	Reads:4	Hits:1	Allocated_reads:4	Strand:-
TAAAATTCTAACACCAGCCACCAGGTAGG
>Location:NODE_389151_length_73825_cov_29.945791	Coordinate:20209	Reads:1	Hits:1	Allocated_reads:1	Strand:-
AAATAAAATTCTAACACCAGCCACCAGGTA
>Location:NODE_389151_length_73825_cov_29.945791	Coordinate:20209	Reads:1	Hits:1	Allocated_reads:1	Strand:-
TAAAATAAAATTCTAACACCAGCCACCAGGTA
>Location:NODE_389151_length_73825_cov_29.945791	Coordinate:20209	Reads:1	Hits:1	Allocated_reads:1	Strand:-
TAAAATTCTAACACCAGCCACCAGGTA
>Location:NODE_389151_length_73825_cov_29.945791	Coordinate:20211	Reads:2	Hits:1	Allocated_reads:2	Strand:-
AAATAAAATTCTAACACCAGCCACCAGG
>Location:NODE_389151_length_73825_cov_29.945791	Coordinate:20211	Reads:2	Hits:1	Allocated_reads:2	Strand:-
AATAAAATTCTAACACCAGCCACCAGG
>Location:NODE_389151_length_73825_cov_29.945791	Coordinate:20211	Reads:5	Hits:1	Allocated_reads:5	Strand:-
TAAAATAAAATTCTAACACCAGCCACCAGG
>Location:NODE_389151_length_73825_cov_29.945791	Coordinate:20219	Reads:1	Hits:1	Allocated_reads:1	Strand:+
CTGGTGTTAGAATTTTATTTTAAATT
>Location:NODE_389151_length_73825_cov_29.945791	Coordinate:20221	Reads:1	Hits:1	Allocated_reads:1	Strand:+
GGTGTTAGAATTTTATTTTAAATTTT
>Location:NODE_389151_length_73825_cov_29.945791	Coordinate:20237	Reads:1	Hits:1	Allocated_reads:1	Strand:-
TATAAGCATTTAAGATAAAAAATTTAAA
>Location:NODE_389151_length_73825_cov_29.945791	Coordinate:20263	Reads:1	Hits:1	Allocated_reads:1	Strand:-
GGTAACTGTGAAATATAAAATAATGAGCTATA
>Location:NODE_389151_length_73825_cov_29.945791	Coordinate:20263	Reads:1	Hits:1	Allocated_reads:1	Strand:-
GTAACTGTGAAATATAAAATAATGAGCTATA
>Location:NODE_389151_length_73825_cov_29.945791	Coordinate:20263	Reads:5	Hits:1	Allocated_reads:5	Strand:-
TAACTGTGAAATATAAAATAATGAGCTATA
>Location:NODE_389151_length_73825_cov_29.945791	Coordinate:20266	Reads:1	Hits:1	Allocated_reads:1	Strand:-
TAACTGTGAAATATAAAATAATGAGCT
>Location:NODE_389151_length_73825_cov_29.945791	Coordinate:20267	Reads:1	Hits:1	Allocated_reads:1	Strand:-
ACTGTGAAATATAAAATAATGAGC
>Location:NODE_389151_length_73825_cov_29.945791	Coordinate:20267	Reads:14	Hits:1	Allocated_reads:14	Strand:-
GAGGTAACTGTGAAATATAAAATAATGAGC
>Location:NODE_389151_length_73825_cov_29.945791	Coordinate:20267	Reads:2	Hits:1	Allocated_reads:2	Strand:-
GGTAACTGTGAAATATAAAATAATGAGC
>Location:NODE_389151_length_73825_cov_29.945791	Coordinate:20267	Reads:2	Hits:1	Allocated_reads:2	Strand:-
GTAACTGTGAAATATAAAATAATGAGC
>Location:NODE_389151_length_73825_cov_29.945791	Coordinate:20267	Reads:1	Hits:1	Allocated_reads:1	Strand:-
TGAAGAGGTAACTGTGAAATATAAAATAATGAGC
>Location:NODE_389151_length_73825_cov_29.945791	Coordinate:20268	Reads:1	Hits:1	Allocated_reads:1	Strand:-
GAGGTAACTGTGAAATATAAAATAATGAG
>Location:NODE_389151_length_73825_cov_29.945791	Coordinate:20269	Reads:1	Hits:1	Allocated_reads:1	Strand:-
AGGTAACTGTGAAATATAAAATAATGA
>Location:NODE_389151_length_73825_cov_29.945791	Coordinate:20270	Reads:2	Hits:1	Allocated_reads:2	Strand:-
AAGAGGTAACTGTGAAATATAAAATAATG
>Location:NODE_389151_length_73825_cov_29.945791	Coordinate:20270	Reads:2	Hits:1	Allocated_reads:2	Strand:-
GAAGAGGTAACTGTGAAATATAAAATAATG
>Location:NODE_389151_length_73825_cov_29.945791	Coordinate:20270	Reads:4	Hits:1	Allocated_reads:4	Strand:-
GAGGTAACTGTGAAATATAAAATAATG
>Location:NODE_389151_length_73825_cov_29.945791	Coordinate:20270	Reads:7	Hits:1	Allocated_reads:7	Strand:-
TGAAGAGGTAACTGTGAAATATAAAATAATG
>Location:NODE_389151_length_73825_cov_29.945791	Coordinate:20271	Reads:1	Hits:1	Allocated_reads:1	Strand:-
GAAGAGGTAACTGTGAAATATAAAATAAT
>Location:NODE_389151_length_73825_cov_29.945791	Coordinate:20272	Reads:2	Hits:1	Allocated_reads:2	Strand:-
TGAAGAGGTAACTGTGAAATATAAAATAA
>Location:NODE_389151_length_73825_cov_29.945791	Coordinate:20273	Reads:3	Hits:1	Allocated_reads:3	Strand:-
TGAAGAGGTAACTGTGAAATATAAAATA
>Location:NODE_389151_length_73825_cov_29.945791	Coordinate:20274	Reads:3	Hits:1	Allocated_reads:3	Strand:-
TGAAGAGGTAACTGTGAAATATAAAAT
>Location:NODE_389151_length_73825_cov_29.945791	Coordinate:20275	Reads:2	Hits:1	Allocated_reads:2	Strand:-
TGAAGAGGTAACTGTGAAATATAAAA
>Location:NODE_389151_length_73825_cov_29.945791	Coordinate:20278	Reads:1	Hits:1	Allocated_reads:1	Strand:-
TAAAAATGAAGAGGTAACTGTGAAATATA
>Location:NODE_389151_length_73825_cov_29.945791	Coordinate:20280	Reads:1	Hits:1	Allocated_reads:1	Strand:-
TAAAAATGAAGAGGTAACTGTGAAATA
>Location:NODE_389151_length_73825_cov_29.945791	Coordinate:20282	Reads:1	Hits:1	Allocated_reads:1	Strand:-
TGTGATAAAAATGAAGAGGTAACTGTGAAA
>Location:NODE_389151_length_73825_cov_29.945791	Coordinate:20285	Reads:1	Hits:1	Allocated_reads:1	Strand:-
TGTGATAAAAATGAAGAGGTAACTGTG
>Location:NODE_389151_length_73825_cov_29.945791	Coordinate:20286	Reads:1	Hits:1	Allocated_reads:1	Strand:-
TGTGATAAAAATGAAGAGGTAACGGT
>Location:NODE_389151_length_73825_cov_29.945791	Coordinate:20286	Reads:1	Hits:1	Allocated_reads:1	Strand:-
TGTGATAAAAATGAAGAGGTAACTGT
>Location:NODE_389151_length_73825_cov_29.945791	Coordinate:20288	Reads:1	Hits:1	Allocated_reads:1	Strand:-
TAAATGTGTGATAAAAATGAAGAGGTAACT
>Location:NODE_389151_length_73825_cov_29.945791	Coordinate:20292	Reads:2	Hits:1	Allocated_reads:2	Strand:-
TGCATAAATGTGTGATAAAAATGAAGAGGT
>Location:NODE_389151_length_73825_cov_29.945791	Coordinate:20293	Reads:1	Hits:1	Allocated_reads:1	Strand:-
TGCATAAATGTGTGATAAAAATGAAGAGG
>Location:NODE_389151_length_73825_cov_29.945791	Coordinate:20307	Reads:1	Hits:1	Allocated_reads:1	Strand:-
ACCAGGTTTATCATGCATAAATGTGTGA
>Location:NODE_389151_length_73825_cov_29.945791	Coordinate:20307	Reads:1	Hits:1	Allocated_reads:1	Strand:-
CAACCAGGTTTATCATGCATAAATGTGTGA
>Location:NODE_389151_length_73825_cov_29.945791	Coordinate:20307	Reads:1	Hits:1	Allocated_reads:1	Strand:-
TCAACCAGGTTTATCATGCATAAATGTGTGG
>Location:NODE_389151_length_73825_cov_29.945791	Coordinate:20307	Reads:5	Hits:1	Allocated_reads:5	Strand:-
TCAACCAGGTTTATCATGCATAAATGTGTGA
>Location:NODE_389151_length_73825_cov_29.945791	Coordinate:20309	Reads:1	Hits:1	Allocated_reads:1	Strand:-
TCAACCAGGTTTATCATGCATAAATGTGT
>Location:NODE_389151_length_73825_cov_29.945791	Coordinate:20310	Reads:1	Hits:1	Allocated_reads:1	Strand:-
TCAACCAGGTTTATCATGCATAAATGTG
>Location:NODE_389151_length_73825_cov_29.945791	Coordinate:20312	Reads:3	Hits:1	Allocated_reads:3	Strand:-
CATCAACCAGGTTTATCATGCATAAATG
>Location:NODE_389151_length_73825_cov_29.945791	Coordinate:20312	Reads:1	Hits:1	Allocated_reads:1	Strand:+
CATTTATGCATGATAAACCTGGTTG
>Location:NODE_389151_length_73825_cov_29.945791	Coordinate:20312	Reads:1	Hits:1	Allocated_reads:1	Strand:-
TCAACCAGGTTTATCATGCATAAATG
>Location:NODE_389151_length_73825_cov_29.945791	Coordinate:20314	Reads:1	Hits:1	Allocated_reads:1	Strand:-
CCATCAACCAGGTTTATCATGCATAAA
>Location:NODE_389151_length_73825_cov_29.945791	Coordinate:20315	Reads:1	Hits:1	Allocated_reads:1	Strand:+
TTATGCATGATAAACCTGGTTGATG
>Location:NODE_389151_length_73825_cov_29.945791	Coordinate:20318	Reads:1	Hits:1	Allocated_reads:1	Strand:+
TGCATGATAAACCTGGTTGATGGTGT
>Location:NODE_389151_length_73825_cov_29.945791	Coordinate:20323	Reads:2	Hits:1	Allocated_reads:2	Strand:-
TATGTACACCACCATCAACCAGGTTTATC
>Location:NODE_389151_length_73825_cov_29.945791	Coordinate:20325	Reads:1	Hits:1	Allocated_reads:1	Strand:-
TGTATGTACACCACCATCAACCAGGTTTA
>Location:NODE_389151_length_73825_cov_29.945791	Coordinate:20327	Reads:1	Hits:1	Allocated_reads:1	Strand:-
CATGTATGTACACCACCATCAACCAGGTT
>Location:NODE_389151_length_73825_cov_29.945791	Coordinate:20329	Reads:1	Hits:1	Allocated_reads:1	Strand:-
AAACATGTATGTACACCACCATCAACCAGG
>Location:NODE_389151_length_73825_cov_29.945791	Coordinate:20329	Reads:1	Hits:1	Allocated_reads:1	Strand:-
AACATGTATGTACACCACCATCAACCAGG
>Location:NODE_389151_length_73825_cov_29.945791	Coordinate:20329	Reads:1	Hits:1	Allocated_reads:1	Strand:-
CATGTATGTACACCACCATCAACCAGG
>Location:NODE_389151_length_73825_cov_29.945791	Coordinate:20329	Reads:1	Hits:1	Allocated_reads:1	Strand:-
TAAACATGTATGTACACCACCATCAACCAGG
>Location:NODE_389151_length_73825_cov_29.945791	Coordinate:20331	Reads:1	Hits:1	Allocated_reads:1	Strand:-
TAAACATGTATGTACACCACCATCAACCA
>Location:NODE_389151_length_73825_cov_29.945791	Coordinate:20335	Reads:1	Hits:1	Allocated_reads:1	Strand:-
TATAAACATGTATGTACACCACCATCA
>Location:NODE_389151_length_73825_cov_29.945791	Coordinate:20335	Reads:8	Hits:1	Allocated_reads:8	Strand:-
TTATAAACATGTATGTACACCACCATCA
>Location:NODE_389151_length_73825_cov_29.945791	Coordinate:20336	Reads:1	Hits:1	Allocated_reads:1	Strand:-
TATAAACATGTATGTACACCACCATC
>Location:NODE_389151_length_73825_cov_29.945791	Coordinate:20336	Reads:1	Hits:1	Allocated_reads:1	Strand:-
TTATAAACATGTATGTACACCACCATC
>Location:NODE_389151_length_73825_cov_29.945791	Coordinate:20337	Reads:1	Hits:1	Allocated_reads:1	Strand:-
TTTACTTATAAACATGTATGTACACCACCAT
>Location:NODE_389151_length_73825_cov_29.945791	Coordinate:20338	Reads:1	Hits:1	Allocated_reads:1	Strand:-
TACTTATAAACATGTATGTACACCACCA
>Location:NODE_389151_length_73825_cov_29.945791	Coordinate:20338	Reads:1	Hits:1	Allocated_reads:1	Strand:-
TATAAACATGTATGTACACCACCA
>Location:NODE_389151_length_73825_cov_29.945791	Coordinate:20338	Reads:1	Hits:1	Allocated_reads:1	Strand:-
TTATAAACATGTATGTACACCACCA
>Location:NODE_389151_length_73825_cov_29.945791	Coordinate:20341	Reads:1	Hits:1	Allocated_reads:1	Strand:-
TTTTACTTATAAACATGTATGTACACCA
>Location:NODE_389151_length_73825_cov_29.945791	Coordinate:20344	Reads:1	Hits:1	Allocated_reads:1	Strand:-
AAGTTTTACTTATAAACATGTATGTACA
>Location:NODE_389151_length_73825_cov_29.945791	Coordinate:20348	Reads:1	Hits:1	Allocated_reads:1	Strand:+
CATACATGTTTATAAGTAAAACTTTTAGCA
>Location:NODE_389151_length_73825_cov_29.945791	Coordinate:20362	Reads:1	Hits:1	Allocated_reads:1	Strand:-
CCATTGATTTGTTTATGCTAAAAGTTTTACT
>Location:NODE_389151_length_73825_cov_29.945791	Coordinate:20362	Reads:1	Hits:1	Allocated_reads:1	Strand:-
TTGATTTGTTTATGCTAAAAGTTTTACT
>Location:NODE_389151_length_73825_cov_29.945791	Coordinate:20362	Reads:2	Hits:1	Allocated_reads:2	Strand:-
TTTGTTTATGCTAAAAGTTTTACT
>Location:NODE_389151_length_73825_cov_29.945791	Coordinate:20365	Reads:1	Hits:1	Allocated_reads:1	Strand:-
TCCATTGATTTGTTTATGCTAAAAGTTTT
>Location:NODE_389151_length_73825_cov_29.945791	Coordinate:20366	Reads:1	Hits:1	Allocated_reads:1	Strand:-
TCCATTGATTTGTTTATGCTAAAAGTTT
>Location:NODE_389151_length_73825_cov_29.945791	Coordinate:20366	Reads:1	Hits:1	Allocated_reads:1	Strand:-
TTGGTCCATTGATTTGTTTATGCTAAAAGTTT
>Location:NODE_389151_length_73825_cov_29.945791	Coordinate:20367	Reads:1	Hits:1	Allocated_reads:1	Strand:-
TGGTCCATTGATTTGTTTATGCTAAAAGTT
>Location:NODE_389151_length_73825_cov_29.945791	Coordinate:20368	Reads:1	Hits:1	Allocated_reads:1	Strand:+
ACTTTTAGCATAAACAAATCAATGGAC
>Location:NODE_389151_length_73825_cov_29.945791	Coordinate:20368	Reads:1	Hits:1	Allocated_reads:1	Strand:-
CCATTGGTCCATTGATTTGTTTATGCTAAAAGT
>Location:NODE_389151_length_73825_cov_29.945791	Coordinate:20368	Reads:1	Hits:1	Allocated_reads:1	Strand:-
GTCCATTGATTTGTTTATGCTAAAAGT
>Location:NODE_389151_length_73825_cov_29.945791	Coordinate:20368	Reads:1	Hits:1	Allocated_reads:1	Strand:-
TCCCATTGGTCCATTGATTTGTTTATGCTAAAAGT
>Location:NODE_389151_length_73825_cov_29.945791	Coordinate:20368	Reads:2	Hits:1	Allocated_reads:2	Strand:-
TGGTCCATTGATTTGTTTATGCTAAAAGT
>Location:NODE_389151_length_73825_cov_29.945791	Coordinate:20368	Reads:2	Hits:1	Allocated_reads:2	Strand:-
TTGGTCCATTGATTTGTTTATGCTAAAAGT
>Location:NODE_389151_length_73825_cov_29.945791	Coordinate:20369	Reads:1	Hits:1	Allocated_reads:1	Strand:-
CATTGGTCCATTGATTTGTTTATGCTAAAAA
>Location:NODE_389151_length_73825_cov_29.945791	Coordinate:20369	Reads:1	Hits:1	Allocated_reads:1	Strand:-
CATTGGTCCATTGATTTGTTTATGCTAAAAG
>Location:NODE_389151_length_73825_cov_29.945791	Coordinate:20369	Reads:5	Hits:1	Allocated_reads:5	Strand:-
GGTCCATTGATTTGTTTATGCTAAAAG
>Location:NODE_389151_length_73825_cov_29.945791	Coordinate:20369	Reads:4	Hits:1	Allocated_reads:4	Strand:-
GTCCATTGATTTGTTTATGCTAAAAG
>Location:NODE_389151_length_73825_cov_29.945791	Coordinate:20369	Reads:5	Hits:1	Allocated_reads:5	Strand:-
TGGTCCATTGATTTGTTTATGCTAAAAG
>Location:NODE_389151_length_73825_cov_29.945791	Coordinate:20369	Reads:1	Hits:1	Allocated_reads:1	Strand:-
TTGGTCCATTGATTTGTTTATGCTAAAAA
>Location:NODE_389151_length_73825_cov_29.945791	Coordinate:20369	Reads:9	Hits:1	Allocated_reads:9	Strand:-
TTGGTCCATTGATTTGTTTATGCTAAAAG
>Location:NODE_389151_length_73825_cov_29.945791	Coordinate:20370	Reads:9	Hits:1	Allocated_reads:9	Strand:-
CATTGGTCCATTGATTTGTTTATGCTAAAA
>Location:NODE_389151_length_73825_cov_29.945791	Coordinate:20370	Reads:1	Hits:1	Allocated_reads:1	Strand:-
CCATTGGTCCATTGATTTGTTTATGCTAAAA
>Location:NODE_389151_length_73825_cov_29.945791	Coordinate:20370	Reads:1	Hits:1	Allocated_reads:1	Strand:-
TCCCATTGGTCCATTGATTTGTTTATGCTAAAA
>Location:NODE_389151_length_73825_cov_29.945791	Coordinate:20370	Reads:3	Hits:1	Allocated_reads:3	Strand:-
TGGTCCATTGATTTGTTTATGCTAAAA
>Location:NODE_389151_length_73825_cov_29.945791	Coordinate:20370	Reads:21	Hits:1	Allocated_reads:21	Strand:-
TTGGTCCATTGATTTGTTTATGCTAAAA
>Location:NODE_389151_length_73825_cov_29.945791	Coordinate:20370	Reads:1	Hits:1	Allocated_reads:1	Strand:+
TTTTAGCATAAACAAATCAATGGACCAATG
>Location:NODE_389151_length_73825_cov_29.945791	Coordinate:20371	Reads:1	Hits:1	Allocated_reads:1	Strand:-
CATTGGTCCATTGATTTGTTTATGCTCCA
>Location:NODE_389151_length_73825_cov_29.945791	Coordinate:20371	Reads:4	Hits:1	Allocated_reads:4	Strand:-
CATTGGTCCATTGATTTGTTTATGCTAAA
>Location:NODE_389151_length_73825_cov_29.945791	Coordinate:20371	Reads:1	Hits:1	Allocated_reads:1	Strand:-
CCATTGGTCCATTGATTTGTTTATGCTAAA
>Location:NODE_389151_length_73825_cov_29.945791	Coordinate:20371	Reads:1	Hits:1	Allocated_reads:1	Strand:-
TCCCATTGGTCCATTGATTTGTTTATGCTAAA
>Location:NODE_389151_length_73825_cov_29.945791	Coordinate:20371	Reads:2	Hits:1	Allocated_reads:2	Strand:-
TTGGTCCATTGATTTGTTTATGCTAAA
>Location:NODE_389151_length_73825_cov_29.945791	Coordinate:20373	Reads:1	Hits:1	Allocated_reads:1	Strand:-
AAATCCCATTGGTCCATTGATTTGTTTATGCTA
>Location:NODE_389151_length_73825_cov_29.945791	Coordinate:20373	Reads:3	Hits:1	Allocated_reads:3	Strand:-
ATCCCATTGGTCCATTGATTTGTTTATGCTA
>Location:NODE_389151_length_73825_cov_29.945791	Coordinate:20373	Reads:1	Hits:1	Allocated_reads:1	Strand:-
ATTGGTCCATTGATTTGTTTATGCTA
>Location:NODE_389151_length_73825_cov_29.945791	Coordinate:20373	Reads:1	Hits:1	Allocated_reads:1	Strand:-
CATTGGTCCATTGATTTGTTTGTGCTA
>Location:NODE_389151_length_73825_cov_29.945791	Coordinate:20373	Reads:3	Hits:1	Allocated_reads:3	Strand:-
CATTGGTCCATTGATTTGTTTATGCTA
>Location:NODE_389151_length_73825_cov_29.945791	Coordinate:20373	Reads:1	Hits:1	Allocated_reads:1	Strand:-
CCATTGGTCCATTGATTTGTTTATGCTA
>Location:NODE_389151_length_73825_cov_29.945791	Coordinate:20373	Reads:7	Hits:1	Allocated_reads:7	Strand:-
CCCATTGGTCCATTGATTTGTTTATGCTA
>Location:NODE_389151_length_73825_cov_29.945791	Coordinate:20373	Reads:1	Hits:1	Allocated_reads:1	Strand:-
TCCCATTGGTCCATTGATTTGTTCATGCTA
>Location:NODE_389151_length_73825_cov_29.945791	Coordinate:20373	Reads:38	Hits:1	Allocated_reads:38	Strand:-
TCCCATTGGTCCATTGATTTGTTTATGCTA
>Location:NODE_389151_length_73825_cov_29.945791	Coordinate:20374	Reads:1	Hits:1	Allocated_reads:1	Strand:+
AGCATAAACAAATCAATGGACCAATGG
>Location:NODE_389151_length_73825_cov_29.945791	Coordinate:20374	Reads:1	Hits:1	Allocated_reads:1	Strand:+
AGCATAAACAAATCAATGGACCAATGGGATTTTTC
>Location:NODE_389151_length_73825_cov_29.945791	Coordinate:20374	Reads:8	Hits:1	Allocated_reads:8	Strand:-
TCCCATTGGTCCATTGATTTGTTTATGCT
>Location:NODE_389151_length_73825_cov_29.945791	Coordinate:20375	Reads:1	Hits:1	Allocated_reads:1	Strand:+
GCATAAACAAATCAATGGACCAAT
>Location:NODE_389151_length_73825_cov_29.945791	Coordinate:20375	Reads:1	Hits:1	Allocated_reads:1	Strand:+
GCATAAACAAATCAATGGACCAGT
>Location:NODE_389151_length_73825_cov_29.945791	Coordinate:20375	Reads:1	Hits:1	Allocated_reads:1	Strand:+
GCATAAACAAATCAATGGACCAATG
>Location:NODE_389151_length_73825_cov_29.945791	Coordinate:20375	Reads:1	Hits:1	Allocated_reads:1	Strand:+
GCATAAACAAATCAATGGACCAATGGGAG
>Location:NODE_389151_length_73825_cov_29.945791	Coordinate:20375	Reads:11	Hits:1	Allocated_reads:11	Strand:-
TCCCATTGGTCCATTGATTTGTTTATGC
>Location:NODE_389151_length_73825_cov_29.945791	Coordinate:20376	Reads:1	Hits:1	Allocated_reads:1	Strand:+
CATAAACAAATCAATGGACCAATGGGA
>Location:NODE_389151_length_73825_cov_29.945791	Coordinate:20376	Reads:3	Hits:1	Allocated_reads:3	Strand:+
CATAAACAAATCAATGGACCAATGGGAT
>Location:NODE_389151_length_73825_cov_29.945791	Coordinate:20376	Reads:1	Hits:1	Allocated_reads:1	Strand:+
CATAAACAAATCAATGGACCAATGGGATT
>Location:NODE_389151_length_73825_cov_29.945791	Coordinate:20376	Reads:4	Hits:1	Allocated_reads:4	Strand:-
TCCCATTGGTCCATTGATTTGTTTATG
>Location:NODE_389151_length_73825_cov_29.945791	Coordinate:20377	Reads:1	Hits:1	Allocated_reads:1	Strand:-
TCCCATTGGTCCATTGATTTGTTTAT
>Location:NODE_389151_length_73825_cov_29.945791	Coordinate:20378	Reads:1	Hits:1	Allocated_reads:1	Strand:-
AATCCCATTGGTCCATTGATTTGTTTA
>Location:NODE_389151_length_73825_cov_29.945791	Coordinate:20378	Reads:1	Hits:1	Allocated_reads:1	Strand:+
TAAACAAATCAATGGACCAATGGGATTTT
>Location:NODE_389151_length_73825_cov_29.945791	Coordinate:20378	Reads:2	Hits:1	Allocated_reads:2	Strand:-
TCCCATTGGTCCATTGATTTGTTTA
>Location:NODE_389151_length_73825_cov_29.945791	Coordinate:20380	Reads:1	Hits:1	Allocated_reads:1	Strand:+
AACAAATCAATGGACCAATGGGATT
>Location:NODE_389151_length_73825_cov_29.945791	Coordinate:20384	Reads:1	Hits:1	Allocated_reads:1	Strand:+
AATCAATGGACCAATGGGATTTTTCAGAAA
>Location:NODE_389151_length_73825_cov_29.945791	Coordinate:20384	Reads:1	Hits:1	Allocated_reads:1	Strand:-
TCTGAAAAATCCCATTGGTCCATTGATT
>Location:NODE_389151_length_73825_cov_29.945791	Coordinate:20384	Reads:1	Hits:1	Allocated_reads:1	Strand:-
TGAAAAATCCCATTGGTCCATTGATT
>Location:NODE_389151_length_73825_cov_29.945791	Coordinate:20384	Reads:4	Hits:1	Allocated_reads:4	Strand:-
TTCTGAAAAATCCCATTGGTCCATTGATT
>Location:NODE_389151_length_73825_cov_29.945791	Coordinate:20384	Reads:1	Hits:1	Allocated_reads:1	Strand:-
TTTCTGAAAAATCCCATTGGTCCATTGATT
>Location:NODE_389151_length_73825_cov_29.945791	Coordinate:20385	Reads:1	Hits:1	Allocated_reads:1	Strand:-
TTCTGAAAAATCCCATTGGTCCATTGAT
>Location:NODE_389151_length_73825_cov_29.945791	Coordinate:20386	Reads:1	Hits:1	Allocated_reads:1	Strand:+
TCAATGGACCAATGGGATTTTTCAGAAACAGGA
>Location:NODE_389151_length_73825_cov_29.945791	Coordinate:20386	Reads:1	Hits:1	Allocated_reads:1	Strand:-
TCTGAAAAATCCCATTGGTCCATTGA
>Location:NODE_389151_length_73825_cov_29.945791	Coordinate:20387	Reads:1	Hits:1	Allocated_reads:1	Strand:+
CAATGGACCAATGGGATTTTTCAGAAACA
>Location:NODE_389151_length_73825_cov_29.945791	Coordinate:20387	Reads:1	Hits:1	Allocated_reads:1	Strand:+
CAATGGACCAATGGGATTTTTCAGAAACAGGA
>Location:NODE_389151_length_73825_cov_29.945791	Coordinate:20388	Reads:1	Hits:1	Allocated_reads:1	Strand:+
AATGGACCAATGGGATTTTTCAGAAACA
>Location:NODE_389151_length_73825_cov_29.945791	Coordinate:20388	Reads:4	Hits:1	Allocated_reads:4	Strand:+
AATGGACCAATGGGATTTTTCAGAAACAGGA
>Location:NODE_389151_length_73825_cov_29.945791	Coordinate:20388	Reads:1	Hits:1	Allocated_reads:1	Strand:-
CTGTTTCTGAAAAATCCCATTGGTCCATT
>Location:NODE_389151_length_73825_cov_29.945791	Coordinate:20388	Reads:1	Hits:1	Allocated_reads:1	Strand:-
GTTTCTGAAAAATCCCATTGGTCCATT
>Location:NODE_389151_length_73825_cov_29.945791	Coordinate:20388	Reads:1	Hits:1	Allocated_reads:1	Strand:-
TCCTGTTTCTGAAAAATCCCATTGGTCCATA
>Location:NODE_389151_length_73825_cov_29.945791	Coordinate:20388	Reads:1	Hits:1	Allocated_reads:1	Strand:-
TCCTGTTTCTGAAAAATCCCATTGGTCCATT
>Location:NODE_389151_length_73825_cov_29.945791	Coordinate:20388	Reads:4	Hits:1	Allocated_reads:4	Strand:-
TTCCTGTTTCTGAAAAATCCCATTGGTCCATT
>Location:NODE_389151_length_73825_cov_29.945791	Coordinate:20389	Reads:1	Hits:1	Allocated_reads:1	Strand:-
TTCCTGTTTCTGAAAAATCCCATTGGTCCAT
>Location:NODE_389151_length_73825_cov_29.945791	Coordinate:20390	Reads:1	Hits:1	Allocated_reads:1	Strand:+
TGGACCAATGGGATTTTTCAGAAAC
>Location:NODE_389151_length_73825_cov_29.945791	Coordinate:20391	Reads:2	Hits:1	Allocated_reads:2	Strand:-
TCCTGTTTCTGAAAAATCCCATTGGTCC
>Location:NODE_389151_length_73825_cov_29.945791	Coordinate:20391	Reads:1	Hits:1	Allocated_reads:1	Strand:-
TTCCTGTTTCTGAAAAATCCCATTGGTCC
>Location:NODE_389151_length_73825_cov_29.945791	Coordinate:20392	Reads:3	Hits:1	Allocated_reads:3	Strand:-
TGTTCCTGTTTCTGAAAAATCCCATTGGTC
>Location:NODE_389151_length_73825_cov_29.945791	Coordinate:20392	Reads:3	Hits:1	Allocated_reads:3	Strand:-
TTCCTGTTTCTGAAAAATCCCATTGGTC
>Location:NODE_389151_length_73825_cov_29.945791	Coordinate:20393	Reads:4	Hits:1	Allocated_reads:4	Strand:+
ACCAATGGGATTTTTCAGAAACAGGAAC
>Location:NODE_389151_length_73825_cov_29.945791	Coordinate:20393	Reads:1	Hits:1	Allocated_reads:1	Strand:-
TCCTGTTTCTGAAAAATCCCATTGGT
>Location:NODE_389151_length_73825_cov_29.945791	Coordinate:20393	Reads:2	Hits:1	Allocated_reads:2	Strand:-
TGTTCCTGTTTCTGAAAAATCCCATTGGT
>Location:NODE_389151_length_73825_cov_29.945791	Coordinate:20394	Reads:3	Hits:1	Allocated_reads:3	Strand:-
TATGTTCCTGTTTCTGAAAAATCCCATTGG
>Location:NODE_389151_length_73825_cov_29.945791	Coordinate:20394	Reads:1	Hits:1	Allocated_reads:1	Strand:-
TGTTCCTGTTTCTGAAAAATCCCATTGG
>Location:NODE_389151_length_73825_cov_29.945791	Coordinate:20395	Reads:1	Hits:1	Allocated_reads:1	Strand:-
ATGTTCCTGTTTCTGAAAAATCCCATTG
>Location:NODE_389151_length_73825_cov_29.945791	Coordinate:20395	Reads:1	Hits:1	Allocated_reads:1	Strand:-
TATGTTCCTGTTTCTGAAAAATCCCATTG
>Location:NODE_389151_length_73825_cov_29.945791	Coordinate:20396	Reads:1	Hits:1	Allocated_reads:1	Strand:-
TATGTTCCTGTTTCTGAAAAATCCCATA
>Location:NODE_389151_length_73825_cov_29.945791	Coordinate:20396	Reads:21	Hits:1	Allocated_reads:21	Strand:-
TATGTTCCTGTTTCTGAAAAATCCCATT
>Location:NODE_389151_length_73825_cov_29.945791	Coordinate:20396	Reads:3	Hits:1	Allocated_reads:3	Strand:-
TGTTCCTGTTTCTGAAAAATCCCATT
>Location:NODE_389151_length_73825_cov_29.945791	Coordinate:20396	Reads:1	Hits:1	Allocated_reads:1	Strand:-
TTATGTTCCTGTTTCTGAAAAATCCCATT
>Location:NODE_389151_length_73825_cov_29.945791	Coordinate:20396	Reads:2	Hits:1	Allocated_reads:2	Strand:-
TTTATGTTCCTGTTTCTGAAAAATCCCATT
>Location:NODE_389151_length_73825_cov_29.945791	Coordinate:20397	Reads:1	Hits:1	Allocated_reads:1	Strand:-
TATGTTCCTGTTTCTGAAAAATCCCAT
>Location:NODE_389151_length_73825_cov_29.945791	Coordinate:20398	Reads:1	Hits:1	Allocated_reads:1	Strand:-
CTTTATGTTCCTGTTTCTGAAAAATCCCA
>Location:NODE_389151_length_73825_cov_29.945791	Coordinate:20398	Reads:1	Hits:1	Allocated_reads:1	Strand:-
TATGTTCCTGTTTCTGAAAAATCCCA
>Location:NODE_389151_length_73825_cov_29.945791	Coordinate:20398	Reads:2	Hits:1	Allocated_reads:2	Strand:-
TGCTTTATGTTCCTGTTTCTGAAAAATCCCA
>Location:NODE_389151_length_73825_cov_29.945791	Coordinate:20398	Reads:1	Hits:1	Allocated_reads:1	Strand:-
TTTATGTTCCTGTTTCTGAAAAATCCCA
>Location:NODE_389151_length_73825_cov_29.945791	Coordinate:20399	Reads:3	Hits:1	Allocated_reads:3	Strand:-
TGCTTTATGTTCCTGTTTCTGAAAAATCCC
>Location:NODE_389151_length_73825_cov_29.945791	Coordinate:20399	Reads:1	Hits:1	Allocated_reads:1	Strand:-
TTTATGTTCCTGTTTCTGAAAAATCCC
>Location:NODE_389151_length_73825_cov_29.945791	Coordinate:20400	Reads:26	Hits:1	Allocated_reads:26	Strand:-
TGCTTTATGTTCCTGTTTCTGAAAAATCC
>Location:NODE_389151_length_73825_cov_29.945791	Coordinate:20400	Reads:2	Hits:1	Allocated_reads:2	Strand:-
TTTGCTTTATGTTCCTGTTTCTGAAAAATCC
>Location:NODE_389151_length_73825_cov_29.945791	Coordinate:20401	Reads:1	Hits:1	Allocated_reads:1	Strand:-
GCTTTATGTTCCTGTTTCTGAAAAATC
>Location:NODE_389151_length_73825_cov_29.945791	Coordinate:20401	Reads:2	Hits:1	Allocated_reads:2	Strand:-
TGCTTTATGTTCCTGTTTCTGAAAAATT
>Location:NODE_389151_length_73825_cov_29.945791	Coordinate:20401	Reads:75	Hits:1	Allocated_reads:75	Strand:-
TGCTTTATGTTCCTGTTTCTGAAAAATC
>Location:NODE_389151_length_73825_cov_29.945791	Coordinate:20401	Reads:3	Hits:1	Allocated_reads:3	Strand:-
TTGCTTTATGTTCCTGTTTCTGAAAAATC
>Location:NODE_389151_length_73825_cov_29.945791	Coordinate:20401	Reads:1	Hits:1	Allocated_reads:1	Strand:-
TTTATGTTCCTGTTTCTGAAAAATC
>Location:NODE_389151_length_73825_cov_29.945791	Coordinate:20401	Reads:1	Hits:1	Allocated_reads:1	Strand:-
TTTGCTTTATGTTCCTGTTTCTGAAAAATC
>Location:NODE_389151_length_73825_cov_29.945791	Coordinate:20402	Reads:7	Hits:1	Allocated_reads:7	Strand:-
TGCTTTATGTTCCTGTTTCTGAAAAAT
>Location:NODE_389151_length_73825_cov_29.945791	Coordinate:20402	Reads:2	Hits:1	Allocated_reads:2	Strand:-
TTGCTTTATGTTCCTGTTTCTGAAAAAT
>Location:NODE_389151_length_73825_cov_29.945791	Coordinate:20403	Reads:3	Hits:1	Allocated_reads:3	Strand:-
TGCTTTATGTTCCTGTTTCTGAAAAA
>Location:NODE_389151_length_73825_cov_29.945791	Coordinate:20403	Reads:1	Hits:1	Allocated_reads:1	Strand:-
TTTGCTTTATGTTCCTGTTTCTGAAAAA
>Location:NODE_389151_length_73825_cov_29.945791	Coordinate:20403	Reads:1	Hits:1	Allocated_reads:1	Strand:+
TTTTTCAGAAACAGGAACATAAAGC
>Location:NODE_389151_length_73825_cov_29.945791	Coordinate:20404	Reads:1	Hits:1	Allocated_reads:1	Strand:-
TTGCTTTATGTTCCTGTTTCTGAAAA
>Location:NODE_389151_length_73825_cov_29.945791	Coordinate:20405	Reads:1	Hits:1	Allocated_reads:1	Strand:-
CTTTGCTTTATGTTCCTGTTTCTGAAA
>Location:NODE_389151_length_73825_cov_29.945791	Coordinate:20405	Reads:1	Hits:1	Allocated_reads:1	Strand:-
TTCCACTTTGCTTTATGTTCCTGTTTCTGAAT
>Location:NODE_389151_length_73825_cov_29.945791	Coordinate:20406	Reads:1	Hits:1	Allocated_reads:1	Strand:+
TTCAGAAACAGGAACATAAAGCAAAAT
>Location:NODE_389151_length_73825_cov_29.945791	Coordinate:20409	Reads:1	Hits:1	Allocated_reads:1	Strand:-
TCCACTTTGCTTTATGTTCCTGTTTCT
>Location:NODE_389151_length_73825_cov_29.945791	Coordinate:20409	Reads:1	Hits:1	Allocated_reads:1	Strand:-
TTCCACTTTGCTTTATGTTCCTGTTTCT
>Location:NODE_389151_length_73825_cov_29.945791	Coordinate:20410	Reads:1	Hits:1	Allocated_reads:1	Strand:-
TTCCACTTTGCTTTATGTTCCTGTTTC
>Location:NODE_389151_length_73825_cov_29.945791	Coordinate:20412	Reads:1	Hits:1	Allocated_reads:1	Strand:+
AACAGGAACATAAAGCAAAGTGGAATTT
>Location:NODE_389151_length_73825_cov_29.945791	Coordinate:20412	Reads:1	Hits:1	Allocated_reads:1	Strand:-
GAAATTCCACTTTGCTTTATGTTCCTGTT
>Location:NODE_389151_length_73825_cov_29.945791	Coordinate:20412	Reads:1	Hits:1	Allocated_reads:1	Strand:-
TTCCACTTTGCTTTATGTTCCTGTT
>Location:NODE_389151_length_73825_cov_29.945791	Coordinate:20413	Reads:1	Hits:1	Allocated_reads:1	Strand:-
AATTCCACTTTGCTTTATGTTCCTGT
>Location:NODE_389151_length_73825_cov_29.945791	Coordinate:20413	Reads:2	Hits:1	Allocated_reads:2	Strand:-
GAAATTCCACTTTGCTTTATGTTCCTGT
>Location:NODE_389151_length_73825_cov_29.945791	Coordinate:20414	Reads:1	Hits:1	Allocated_reads:1	Strand:+
CAGGAACATAAAGCAAAGTGGAATTT
>Location:NODE_389151_length_73825_cov_29.945791	Coordinate:20414	Reads:1	Hits:1	Allocated_reads:1	Strand:+
CAGGAACATAAAGCAAAGTGGAATTTCC
>Location:NODE_389151_length_73825_cov_29.945791	Coordinate:20415	Reads:1	Hits:1	Allocated_reads:1	Strand:+
AGGAACATAAAGCAAAGTGGAATTTCCCTACTT
>Location:NODE_389151_length_73825_cov_29.945791	Coordinate:20416	Reads:3	Hits:1	Allocated_reads:3	Strand:-
TAGGGAAATTCCACTTTGCTTTATGTTCC
>Location:NODE_389151_length_73825_cov_29.945791	Coordinate:20417	Reads:1	Hits:1	Allocated_reads:1	Strand:-
TAGGGAAATTCCACTTTGCTTTATGTTC
>Location:NODE_389151_length_73825_cov_29.945791	Coordinate:20419	Reads:3	Hits:1	Allocated_reads:3	Strand:+
ACATAAAGCAAAGTGGAATTTCCCT
>Location:NODE_389151_length_73825_cov_29.945791	Coordinate:20419	Reads:1	Hits:1	Allocated_reads:1	Strand:+
ACATAAAGCAAAGTGGAATTTCCCTAC
>Location:NODE_389151_length_73825_cov_29.945791	Coordinate:20419	Reads:1	Hits:1	Allocated_reads:1	Strand:+
ACATAAAGCAAAGTGGAATTTCCCTACTT
>Location:NODE_389151_length_73825_cov_29.945791	Coordinate:20419	Reads:5	Hits:1	Allocated_reads:5	Strand:-
TAGGGAAATTCCACTTTGCTTTATGT
>Location:NODE_389151_length_73825_cov_29.945791	Coordinate:20420	Reads:6	Hits:1	Allocated_reads:6	Strand:-
TAGGGAAATTCCACTTTGCTTTATG
>Location:NODE_389151_length_73825_cov_29.945791	Coordinate:20422	Reads:1	Hits:1	Allocated_reads:1	Strand:+
TAAAGCAAAGTGGAATTTCCCTACTT
>Location:NODE_389151_length_73825_cov_29.945791	Coordinate:20429	Reads:1	Hits:1	Allocated_reads:1	Strand:-
TAATAGAAAAGTAGGGAAATTCCACTT
>Location:NODE_389151_length_73825_cov_29.945791	Coordinate:20430	Reads:1	Hits:1	Allocated_reads:1	Strand:-
TAATAGAAAAGTAGGGAAATTCCACT
>Location:NODE_389151_length_73825_cov_29.945791	Coordinate:20435	Reads:1	Hits:1	Allocated_reads:1	Strand:-
TGTCTTTCTAATAGAAAAGTAGGGAAATT
>Location:NODE_389151_length_73825_cov_29.945791	Coordinate:20441	Reads:1	Hits:1	Allocated_reads:1	Strand:-
GAAACTGTCTTTCTAATAGAAAAGTAGG
>Location:NODE_389151_length_73825_cov_29.945791	Coordinate:20441	Reads:1	Hits:1	Allocated_reads:1	Strand:-
GAGGAAACTGTCTTTCTAATAGAAAAGTAGG
>Location:NODE_389151_length_73825_cov_29.945791	Coordinate:20443	Reads:6	Hits:1	Allocated_reads:6	Strand:-
GAGGAAACTGTCTTTCTAATAGAAAAGTA
>Location:NODE_389151_length_73825_cov_29.945791	Coordinate:20444	Reads:1	Hits:1	Allocated_reads:1	Strand:-
AAGAGGAAACTGTCTTTCTAATAGAAAAGT
>Location:NODE_389151_length_73825_cov_29.945791	Coordinate:20444	Reads:2	Hits:1	Allocated_reads:2	Strand:-
GAGGAAACTGTCTTTCTAATAGAAAAGT
>Location:NODE_389151_length_73825_cov_29.945791	Coordinate:20444	Reads:1	Hits:1	Allocated_reads:1	Strand:-
TAAGAGGAAACTGTCTTTCTAATAGAAAAGT
>Location:NODE_389151_length_73825_cov_29.945791	Coordinate:20445	Reads:1	Hits:1	Allocated_reads:1	Strand:-
AAGAGGAAACTGTCTTTCTAATAGAAAAG
>Location:NODE_389151_length_73825_cov_29.945791	Coordinate:20445	Reads:1	Hits:1	Allocated_reads:1	Strand:-
AGAGGAAACTGTCTTTCTAATAGAAAAG
>Location:NODE_389151_length_73825_cov_29.945791	Coordinate:20445	Reads:1	Hits:1	Allocated_reads:1	Strand:-
GAGGAAACTGTCTTTCTAATAGAAAAG
>Location:NODE_389151_length_73825_cov_29.945791	Coordinate:20445	Reads:1	Hits:1	Allocated_reads:1	Strand:-
TAAGAGGAAACTGTCTTTCTAATAGAAAAG
>Location:NODE_389151_length_73825_cov_29.945791	Coordinate:20445	Reads:6	Hits:1	Allocated_reads:6	Strand:-
TGTAAGAGGAAACTGTCTTTCTAATAGAAAAG
>Location:NODE_389151_length_73825_cov_29.945791	Coordinate:20446	Reads:1	Hits:1	Allocated_reads:1	Strand:-
AAGAGGAAACTGTCTTTCTAATAGAAAA
>Location:NODE_389151_length_73825_cov_29.945791	Coordinate:20446	Reads:4	Hits:1	Allocated_reads:4	Strand:-
TAAGAGGAAACTGTCTTTCTAATAGAAAA
>Location:NODE_389151_length_73825_cov_29.945791	Coordinate:20446	Reads:5	Hits:1	Allocated_reads:5	Strand:-
TGTAAGAGGAAACTGTCTTTCTAATAGAAAA
>Location:NODE_389151_length_73825_cov_29.945791	Coordinate:20446	Reads:1	Hits:1	Allocated_reads:1	Strand:+
TTTTCTATTAGAAAGACAGTTTCCTCT
>Location:NODE_389151_length_73825_cov_29.945791	Coordinate:20447	Reads:2	Hits:1	Allocated_reads:2	Strand:-
TGTAAGAGGAAACTGTCTTTCTAATAGAAA
>Location:NODE_389151_length_73825_cov_29.945791	Coordinate:20448	Reads:9	Hits:1	Allocated_reads:9	Strand:-
TGTAAGAGGAAACTGTCTTTCTAATAGAA
>Location:NODE_389151_length_73825_cov_29.945791	Coordinate:20448	Reads:1	Hits:1	Allocated_reads:1	Strand:+
TTCTATTAGAAAGACAGTTTCCTC
>Location:NODE_389151_length_73825_cov_29.945791	Coordinate:20449	Reads:1	Hits:1	Allocated_reads:1	Strand:-
GTAAGAGGAAACTGTCTTTCTAATAGA
>Location:NODE_389151_length_73825_cov_29.945791	Coordinate:20449	Reads:1	Hits:1	Allocated_reads:1	Strand:-
TGGACTGTAAGAGGAAACTGTCTTTCTAATAGA
>Location:NODE_389151_length_73825_cov_29.945791	Coordinate:20449	Reads:50	Hits:1	Allocated_reads:50	Strand:-
TGTAAGAGGAAACTGTCTTTCTAATAGA
>Location:NODE_389151_length_73825_cov_29.945791	Coordinate:20451	Reads:1	Hits:1	Allocated_reads:1	Strand:-
TGTAAGAGGAAACTGTCTTTCTAATA
>Location:NODE_389151_length_73825_cov_29.945791	Coordinate:20453	Reads:1	Hits:1	Allocated_reads:1	Strand:+
TTAGAAAGACAGTTTCCTCTTACAG
>Location:NODE_389151_length_73825_cov_29.945791	Coordinate:20454	Reads:1	Hits:1	Allocated_reads:1	Strand:+
TAGAAAGACAGTTTCCTCTTACAG
>Location:NODE_389151_length_73825_cov_29.945791	Coordinate:20454	Reads:1	Hits:1	Allocated_reads:1	Strand:+
TAGAAAGACAGTTTCCTCTTACAGTCCACAGAGC
>Location:NODE_389151_length_73825_cov_29.945791	Coordinate:20455	Reads:1	Hits:1	Allocated_reads:1	Strand:-
GTGGACTGTAAGAGGAAACTGTCTTTCT
>Location:NODE_389151_length_73825_cov_29.945791	Coordinate:20456	Reads:1	Hits:1	Allocated_reads:1	Strand:-
TCTGTGGACTGTAAGAGGAAACTGTCTTTC
>Location:NODE_389151_length_73825_cov_29.945791	Coordinate:20456	Reads:3	Hits:1	Allocated_reads:3	Strand:-
TGTGGACTGTAAGAGGAAACTGTCTTTC
>Location:NODE_389151_length_73825_cov_29.945791	Coordinate:20458	Reads:1	Hits:1	Allocated_reads:1	Strand:-
TCTGTGGACTGTAAGAGGAAACTGTCTT
>Location:NODE_389151_length_73825_cov_29.945791	Coordinate:20459	Reads:1	Hits:1	Allocated_reads:1	Strand:-
GCTCTGTGGACTGTAAGAGGAAACTGTCT
>Location:NODE_389151_length_73825_cov_29.945791	Coordinate:20459	Reads:12	Hits:1	Allocated_reads:12	Strand:-
TGCTCTGTGGACTGTAAGAGGAAACTGTCT
>Location:NODE_389151_length_73825_cov_29.945791	Coordinate:20459	Reads:1	Hits:1	Allocated_reads:1	Strand:-
TGTGGACTGTAAGAGGAAACTGTCT
>Location:NODE_389151_length_73825_cov_29.945791	Coordinate:20460	Reads:1	Hits:1	Allocated_reads:1	Strand:-
GCTCTGTGGACTGTAAGAGGAAACTGTC
>Location:NODE_389151_length_73825_cov_29.945791	Coordinate:20460	Reads:7	Hits:1	Allocated_reads:7	Strand:-
TGCTCTGTGGACTGTAAGAGGAAACTGTC
>Location:NODE_389151_length_73825_cov_29.945791	Coordinate:20461	Reads:1	Hits:1	Allocated_reads:1	Strand:-
TGCTCTGTGGACTGTAAGAGGAAACTTT
>Location:NODE_389151_length_73825_cov_29.945791	Coordinate:20461	Reads:7	Hits:1	Allocated_reads:7	Strand:-
TGCTCTGTGGACTGTAAGAGGAAACTGT
>Location:NODE_389151_length_73825_cov_29.945791	Coordinate:20462	Reads:2	Hits:1	Allocated_reads:2	Strand:-
TGCTCTGTGGACTGTAAGAGGAAACTG
>Location:NODE_389151_length_73825_cov_29.945791	Coordinate:20463	Reads:1	Hits:1	Allocated_reads:1	Strand:-
ATGCTGCTCTGTGGACTGTAAGAGGAAACT
>Location:NODE_389151_length_73825_cov_29.945791	Coordinate:20463	Reads:1	Hits:1	Allocated_reads:1	Strand:-
CTGCTCTGTGGACTGTAAGAGGAAACT
>Location:NODE_389151_length_73825_cov_29.945791	Coordinate:20463	Reads:1	Hits:1	Allocated_reads:1	Strand:-
TCATGCTGCTCTGTGGACTGTAAGAGGAAACT
>Location:NODE_389151_length_73825_cov_29.945791	Coordinate:20463	Reads:2	Hits:1	Allocated_reads:2	Strand:-
TGCTCTGTGGACTGTAAGAGGAAACT
>Location:NODE_389151_length_73825_cov_29.945791	Coordinate:20463	Reads:9	Hits:1	Allocated_reads:9	Strand:-
TGCTGCTCTGTGGACTGTAAGAGGAAACT
>Location:NODE_389151_length_73825_cov_29.945791	Coordinate:20464	Reads:1	Hits:1	Allocated_reads:1	Strand:-
TGCTCTGTGGACTGTAAGAGGAAAC
>Location:NODE_389151_length_73825_cov_29.945791	Coordinate:20464	Reads:1	Hits:1	Allocated_reads:1	Strand:-
TGCTGCTCTGTGGACTGTAAGAGGAAAC
>Location:NODE_389151_length_73825_cov_29.945791	Coordinate:20465	Reads:1	Hits:1	Allocated_reads:1	Strand:-
TGCTGCTCTGTGGACTGTAAGAGGAAA
>Location:NODE_389151_length_73825_cov_29.945791	Coordinate:20466	Reads:2	Hits:1	Allocated_reads:2	Strand:-
TCATGCTGCTCTGTGGACTGTAAGAGGAA
>Location:NODE_389151_length_73825_cov_29.945791	Coordinate:20467	Reads:10	Hits:1	Allocated_reads:10	Strand:-
TCATGCTGCTCTGTGGACTGTAAGAGGA
>Location:NODE_389151_length_73825_cov_29.945791	Coordinate:20470	Reads:14	Hits:1	Allocated_reads:14	Strand:-
CATCATGCTGCTCTGTGGACTGTAAGA
>Location:NODE_389151_length_73825_cov_29.945791	Coordinate:20470	Reads:3	Hits:1	Allocated_reads:3	Strand:-
GTCATCATGCTGCTCTGTGGACTGTAAGA
>Location:NODE_389151_length_73825_cov_29.945791	Coordinate:20470	Reads:3	Hits:1	Allocated_reads:3	Strand:-
TAGTCATCATGCTGCTCTGTGGACTGTAAGA
>Location:NODE_389151_length_73825_cov_29.945791	Coordinate:20470	Reads:41	Hits:1	Allocated_reads:41	Strand:-
TCATCATGCTGCTCTGTGGACTGTAAGA
>Location:NODE_389151_length_73825_cov_29.945791	Coordinate:20470	Reads:1	Hits:1	Allocated_reads:1	Strand:-
TCATGCTGCTCTGTGGACTGTAAGA
>Location:NODE_389151_length_73825_cov_29.945791	Coordinate:20470	Reads:1	Hits:1	Allocated_reads:1	Strand:+
TCTTACAGTCCACAGAGCAGCATGATGAC
>Location:NODE_389151_length_73825_cov_29.945791	Coordinate:20472	Reads:1	Hits:1	Allocated_reads:1	Strand:-
CATCATGCTGCTCTGTGGACTGTAT
>Location:NODE_389151_length_73825_cov_29.945791	Coordinate:20472	Reads:1	Hits:1	Allocated_reads:1	Strand:-
TAGTCATCATGCTGCTCTGTGGACTGTAA
>Location:NODE_389151_length_73825_cov_29.945791	Coordinate:20472	Reads:1	Hits:1	Allocated_reads:1	Strand:-
TCATCATGCTGCTCTGTGGACTGTAA
>Location:NODE_389151_length_73825_cov_29.945791	Coordinate:20472	Reads:2	Hits:1	Allocated_reads:2	Strand:+
TTACAGTCCACAGAGCAGCATGATG
>Location:NODE_389151_length_73825_cov_29.945791	Coordinate:20473	Reads:2	Hits:1	Allocated_reads:2	Strand:-
TCATCATGCTGCTCTGTGGACTGTA
>Location:NODE_389151_length_73825_cov_29.945791	Coordinate:20474	Reads:1	Hits:1	Allocated_reads:1	Strand:-
TCATCATGCTGCTCTGTGGACTGT
>Location:NODE_389151_length_73825_cov_29.945791	Coordinate:20475	Reads:1	Hits:1	Allocated_reads:1	Strand:-
TCATAGTCATCATGCTGCTCTGTGGACTG
>Location:NODE_389151_length_73825_cov_29.945791	Coordinate:20476	Reads:2	Hits:1	Allocated_reads:2	Strand:-
TAGTCATCATGCTGCTCTGTGGACT
>Location:NODE_389151_length_73825_cov_29.945791	Coordinate:20476	Reads:1	Hits:1	Allocated_reads:1	Strand:-
TCATAGTCATCATGCTGCTCTGTGGACG
>Location:NODE_389151_length_73825_cov_29.945791	Coordinate:20476	Reads:7	Hits:1	Allocated_reads:7	Strand:-
TCATAGTCATCATGCTGCTCTGTGGACT
>Location:NODE_389151_length_73825_cov_29.945791	Coordinate:20476	Reads:1	Hits:1	Allocated_reads:1	Strand:-
TCTTCATAGTCATCATGCTGCTCTGTGGACT
>Location:NODE_389151_length_73825_cov_29.945791	Coordinate:20476	Reads:5	Hits:1	Allocated_reads:5	Strand:-
TTCATAGTCATCATGCTGCTCTGTGGACT
>Location:NODE_389151_length_73825_cov_29.945791	Coordinate:20477	Reads:1	Hits:1	Allocated_reads:1	Strand:-
CATAGTCATCATGCTGCTCTGTGGAC
>Location:NODE_389151_length_73825_cov_29.945791	Coordinate:20477	Reads:1	Hits:1	Allocated_reads:1	Strand:-
GGATCTTCATAGTCATCATGCTGCTCTGTGGAC
>Location:NODE_389151_length_73825_cov_29.945791	Coordinate:20477	Reads:1	Hits:1	Allocated_reads:1	Strand:-
TAGTCATCATGCTGCTCTGTGGAC
>Location:NODE_389151_length_73825_cov_29.945791	Coordinate:20477	Reads:3	Hits:1	Allocated_reads:3	Strand:-
TCATAGTCATCATGCTGCTCTGTGGAC
>Location:NODE_389151_length_73825_cov_29.945791	Coordinate:20477	Reads:2	Hits:1	Allocated_reads:2	Strand:-
TTCATAGTCATCATGCTGCTCTGTGGAC
>Location:NODE_389151_length_73825_cov_29.945791	Coordinate:20478	Reads:1	Hits:1	Allocated_reads:1	Strand:-
TCATAGTCATCATGCTGCTCTGTGGA
>Location:NODE_389151_length_73825_cov_29.945791	Coordinate:20479	Reads:1	Hits:1	Allocated_reads:1	Strand:+
CCACAGAGCAGCATGATGACTATGAA
>Location:NODE_389151_length_73825_cov_29.945791	Coordinate:20479	Reads:1	Hits:1	Allocated_reads:1	Strand:+
CCACAGAGCAGCATGATGACTATGAAGATCCTG
>Location:NODE_389151_length_73825_cov_29.945791	Coordinate:20480	Reads:2	Hits:1	Allocated_reads:2	Strand:-
TCATAGTCATCATGCTGCTCTGTG
>Location:NODE_389151_length_73825_cov_29.945791	Coordinate:20481	Reads:2	Hits:1	Allocated_reads:2	Strand:-
GATCTTCATAGTCATCATGCTGCTCTGT
>Location:NODE_389151_length_73825_cov_29.945791	Coordinate:20482	Reads:1	Hits:1	Allocated_reads:1	Strand:+
CAGAGCAGCATGATGACTATGAAGATC
>Location:NODE_389151_length_73825_cov_29.945791	Coordinate:20482	Reads:1	Hits:1	Allocated_reads:1	Strand:+
CAGAGCAGCATGATGACTATGAAGATCCTGC
>Location:NODE_389151_length_73825_cov_29.945791	Coordinate:20484	Reads:1	Hits:1	Allocated_reads:1	Strand:-
AGGATCTTCATAGTCATCATGCTGCTC
>Location:NODE_389151_length_73825_cov_29.945791	Coordinate:20484	Reads:1	Hits:1	Allocated_reads:1	Strand:-
CAGGATCTTCATAGTCATCATGCTGCTC
>Location:NODE_389151_length_73825_cov_29.945791	Coordinate:20487	Reads:1	Hits:1	Allocated_reads:1	Strand:-
AGGATCTTCATAGTCATCATGCTG
>Location:NODE_389151_length_73825_cov_29.945791	Coordinate:20487	Reads:1	Hits:1	Allocated_reads:1	Strand:+
CAGCATGATGACTATGAAGATCCTGC
>Location:NODE_389151_length_73825_cov_29.945791	Coordinate:20491	Reads:1	Hits:1	Allocated_reads:1	Strand:+
ATGATGACTATGAAGATCCTGCTGGGTGTCTT
>Location:NODE_389151_length_73825_cov_29.945791	Coordinate:20491	Reads:1	Hits:1	Allocated_reads:1	Strand:-
CACCCAGCAGGATCTTCATAGTCATCAT
>Location:NODE_389151_length_73825_cov_29.945791	Coordinate:20494	Reads:1	Hits:1	Allocated_reads:1	Strand:+
ATGACTATGAAGATCCTGCTGGGT
>Location:NODE_389151_length_73825_cov_29.945791	Coordinate:20495	Reads:1	Hits:1	Allocated_reads:1	Strand:-
TACAAGACACCCAGCAGGATCTTCATAGTCA
>Location:NODE_389151_length_73825_cov_29.945791	Coordinate:20496	Reads:2	Hits:1	Allocated_reads:2	Strand:-
TACAAGACACCCAGCAGGATCTTCATAGTC
>Location:NODE_389151_length_73825_cov_29.945791	Coordinate:20497	Reads:1	Hits:1	Allocated_reads:1	Strand:-
TACAAGACACCCAGCAGGATCTTCATAGA
>Location:NODE_389151_length_73825_cov_29.945791	Coordinate:20497	Reads:4	Hits:1	Allocated_reads:4	Strand:-
TACAAGACACCCAGCAGGATCTTCATAGT
>Location:NODE_389151_length_73825_cov_29.945791	Coordinate:20498	Reads:4	Hits:1	Allocated_reads:4	Strand:-
TACAAGACACCCAGCAGGATCTTCATAG
>Location:NODE_389151_length_73825_cov_29.945791	Coordinate:20499	Reads:1	Hits:1	Allocated_reads:1	Strand:-
TACAAGACACCCAGCAGGATCTTCATA
>Location:NODE_389151_length_73825_cov_29.945791	Coordinate:20502	Reads:1	Hits:3	Allocated_reads:0.333333333333333	Strand:-
CTGAGAGATACAAGACACCCAGCAGGATCTAA
>Location:NODE_389151_length_73825_cov_29.945791	Coordinate:20503	Reads:4	Hits:3	Allocated_reads:1.33333333333333	Strand:-
TGAGAGATACAAGACACCCAGCAGGATCTT
>Location:NODE_389151_length_73825_cov_29.945791	Coordinate:20504	Reads:3	Hits:3	Allocated_reads:1	Strand:-
AGAGATACAAGACACCCAGCAGGATCT
>Location:NODE_389151_length_73825_cov_29.945791	Coordinate:20504	Reads:7	Hits:3	Allocated_reads:2.33333333333333	Strand:-
CTGAGAGATACAAGACACCCAGCAGGATCT
>Location:NODE_389151_length_73825_cov_29.945791	Coordinate:20504	Reads:14	Hits:3	Allocated_reads:4.66666666666667	Strand:-
GAGAGATACAAGACACCCAGCAGGATCT
>Location:NODE_389151_length_73825_cov_29.945791	Coordinate:20504	Reads:1	Hits:3	Allocated_reads:0.333333333333333	Strand:-
GAGATACAAGACACCCAGCAGGATCT
>Location:NODE_389151_length_73825_cov_29.945791	Coordinate:20504	Reads:1	Hits:3	Allocated_reads:0.333333333333333	Strand:-
GATACAAGACACCCAGCAGGATCT
>Location:NODE_389151_length_73825_cov_29.945791	Coordinate:20504	Reads:1	Hits:3	Allocated_reads:0.333333333333333	Strand:-
TGAGAGATACAAGACACCCAGCAGGATCA
>Location:NODE_389151_length_73825_cov_29.945791	Coordinate:20504	Reads:1	Hits:3	Allocated_reads:0.333333333333333	Strand:-
TGAGAGATACAAGACACCCAGCAGGATCC
>Location:NODE_389151_length_73825_cov_29.945791	Coordinate:20504	Reads:1	Hits:3	Allocated_reads:0.333333333333333	Strand:-
TGAGAGATACAAGACACCCAGCAGGATTT
>Location:NODE_389151_length_73825_cov_29.945791	Coordinate:20504	Reads:2	Hits:3	Allocated_reads:0.666666666666667	Strand:-
TGAGAGATACAAGACACCCAGCAGGATCG
>Location:NODE_389151_length_73825_cov_29.945791	Coordinate:20504	Reads:233	Hits:3	Allocated_reads:77.6666666666667	Strand:-
TGAGAGATACAAGACACCCAGCAGGATCT
>Location:NODE_389151_length_73825_cov_29.945791	Coordinate:20505	Reads:2	Hits:3	Allocated_reads:0.666666666666667	Strand:-
AGAGATACAAGACACCCAGCAGGATC
>Location:NODE_389151_length_73825_cov_29.945791	Coordinate:20505	Reads:1	Hits:3	Allocated_reads:0.333333333333333	Strand:-
CTGAGAGATACAAGACACCCAGCGGGATC
>Location:NODE_389151_length_73825_cov_29.945791	Coordinate:20505	Reads:5	Hits:3	Allocated_reads:1.66666666666667	Strand:-
CTGAGAGATACAAGACACCCAGCAGGATC
>Location:NODE_389151_length_73825_cov_29.945791	Coordinate:20505	Reads:2	Hits:3	Allocated_reads:0.666666666666667	Strand:-
GAGAGATACAAGACACCCAGCAGGATC
>Location:NODE_389151_length_73825_cov_29.945791	Coordinate:20505	Reads:44	Hits:3	Allocated_reads:14.6666666666667	Strand:-
TGAGAGATACAAGACACCCAGCAGGATC
>Location:NODE_389151_length_73825_cov_29.945791	Coordinate:20506	Reads:1	Hits:3	Allocated_reads:0.333333333333333	Strand:-
CTGAGAGATACAAGACACCCAGCAGGAT
>Location:NODE_389151_length_73825_cov_29.945791	Coordinate:20506	Reads:10	Hits:3	Allocated_reads:3.33333333333333	Strand:-
TGAGAGATACAAGACACCCAGCAGGAT
>Location:NODE_389151_length_73825_cov_29.945791	Coordinate:20507	Reads:2	Hits:3	Allocated_reads:0.666666666666667	Strand:-
ACCTGAGAGATACAAGACACCCAGCAGGA
>Location:NODE_389151_length_73825_cov_29.945791	Coordinate:20507	Reads:10	Hits:3	Allocated_reads:3.33333333333333	Strand:-
TGAGAGATACAAGACACCCAGCAGGA
>Location:NODE_389151_length_73825_cov_29.945791	Coordinate:20508	Reads:3	Hits:3	Allocated_reads:1	Strand:-
CTGAGAGATACAAGACACCCAGCAGG
>Location:NODE_389151_length_73825_cov_29.945791	Coordinate:20508	Reads:1	Hits:3	Allocated_reads:0.333333333333333	Strand:-
GAGAGATACAAGACACCCAGCAGG
>Location:NODE_389151_length_73825_cov_29.945791	Coordinate:20508	Reads:22	Hits:3	Allocated_reads:7.33333333333333	Strand:-
TGAGAGATACAAGACACCCAGCAGG
>Location:NODE_389151_length_73825_cov_29.945791	Coordinate:20509	Reads:3	Hits:3	Allocated_reads:1	Strand:-
ACCTGAGAGATACAAGACACCCAGCAG
>Location:NODE_389151_length_73825_cov_29.945791	Coordinate:20509	Reads:1	Hits:1	Allocated_reads:1	Strand:-
TAACCTGAGAGATACAAGACACCCAGCAG
>Location:NODE_389151_length_73825_cov_29.945791	Coordinate:20509	Reads:5	Hits:3	Allocated_reads:1.66666666666667	Strand:-
TGAGAGATACAAGACACCCAGCAG
>Location:NODE_389151_length_73825_cov_29.945791	Coordinate:20510	Reads:1	Hits:2	Allocated_reads:0.5	Strand:-
AACCTGAGAGATACAAGACACCCAGCA
>Location:NODE_389151_length_73825_cov_29.945791	Coordinate:20510	Reads:2	Hits:3	Allocated_reads:0.666666666666667	Strand:-
ACCTGAGAGATACAAGACACCCAGCA
>Location:NODE_389151_length_73825_cov_29.945791	Coordinate:20510	Reads:2	Hits:1	Allocated_reads:2	Strand:-
TAACCTGAGAGATACAAGACACCCAGCA
>Location:NODE_389151_length_73825_cov_29.945791	Coordinate:20511	Reads:1	Hits:3	Allocated_reads:0.333333333333333	Strand:-
ACCTGAGAGATACAAGACACCCAGC
>Location:NODE_389151_length_73825_cov_29.945791	Coordinate:20511	Reads:1	Hits:3	Allocated_reads:0.333333333333333	Strand:-
ACCTGAGAGATACAAGACACCCAGT
>Location:NODE_389151_length_73825_cov_29.945791	Coordinate:20511	Reads:1	Hits:3	Allocated_reads:0.333333333333333	Strand:-
ACCTGAGAGATACAAGACACCCATT
>Location:NODE_389151_length_73825_cov_29.945791	Coordinate:20513	Reads:1	Hits:1	Allocated_reads:1	Strand:-
CACTAACCTGAGAGATACAAGACACCCA
>Location:NODE_389151_length_73825_cov_29.945791	Coordinate:20513	Reads:1	Hits:1	Allocated_reads:1	Strand:-
TCACTAACCTGAGAGATACAAGACACCCA
>Location:NODE_389151_length_73825_cov_29.945791	Coordinate:20513	Reads:1	Hits:1	Allocated_reads:1	Strand:+
TGGGTGTCTTGTATCTCTCAGGTTAGT
>Location:NODE_389151_length_73825_cov_29.945791	Coordinate:20513	Reads:3	Hits:1	Allocated_reads:3	Strand:-
TTCACTAACCTGAGAGATACAAGACACCCA
>Location:NODE_389151_length_73825_cov_29.945791	Coordinate:20514	Reads:1	Hits:1	Allocated_reads:1	Strand:-
CACTAACCTGAGAGATACAAGACACCC
>Location:NODE_389151_length_73825_cov_29.945791	Coordinate:20514	Reads:2	Hits:1	Allocated_reads:2	Strand:-
TTCACTAACCTGAGAGATACAAGACACCC
>Location:NODE_389151_length_73825_cov_29.945791	Coordinate:20515	Reads:1	Hits:1	Allocated_reads:1	Strand:-
ATTCACTAACCTGAGAGATACAAGACACC
>Location:NODE_389151_length_73825_cov_29.945791	Coordinate:20515	Reads:1	Hits:1	Allocated_reads:1	Strand:-
TCACTAACCTGAGAGATACAAGACACC
>Location:NODE_389151_length_73825_cov_29.945791	Coordinate:20515	Reads:1	Hits:1	Allocated_reads:1	Strand:-
TCACTAACCTGAGAGATACAAGACACT
>Location:NODE_389151_length_73825_cov_29.945791	Coordinate:20515	Reads:1	Hits:1	Allocated_reads:1	Strand:-
TTCACTAACCTGAGAGATACAAGACACT
>Location:NODE_389151_length_73825_cov_29.945791	Coordinate:20515	Reads:3	Hits:1	Allocated_reads:3	Strand:-
TTCACTAACCTGAGAGATACAAGACACC
>Location:NODE_389151_length_73825_cov_29.945791	Coordinate:20516	Reads:4	Hits:1	Allocated_reads:4	Strand:+
GTGTCTTGTATCTCTCAGGTTAGT
>Location:NODE_389151_length_73825_cov_29.945791	Coordinate:20516	Reads:1	Hits:1	Allocated_reads:1	Strand:+
GTGTCTTGTATCTCTCAGGTTAGTGAA
>Location:NODE_389151_length_73825_cov_29.945791	Coordinate:20517	Reads:1	Hits:1	Allocated_reads:1	Strand:-
TTCACTAACCTGAGAGATACAAGACA
>Location:NODE_389151_length_73825_cov_29.945791	Coordinate:20518	Reads:1	Hits:1	Allocated_reads:1	Strand:-
AAATTCACTAACCTGAGAGATACAAGAC
>Location:NODE_389151_length_73825_cov_29.945791	Coordinate:20519	Reads:1	Hits:1	Allocated_reads:1	Strand:-
AAAAATTCACTAACCTGAGAGATACAAGA
>Location:NODE_389151_length_73825_cov_29.945791	Coordinate:20524	Reads:1	Hits:1	Allocated_reads:1	Strand:+
TATCTCTCAGGTTAGTGAATTTTTTTTT
>Location:NODE_389151_length_73825_cov_29.945791	Coordinate:20526	Reads:2	Hits:1	Allocated_reads:2	Strand:-
TGCGACAAAAAAAAAATTCACTAACCTGAGAGA
>Location:NODE_389151_length_73825_cov_29.945791	Coordinate:20527	Reads:1	Hits:1	Allocated_reads:1	Strand:-
CGACAAAAAAAAAATTCACTAACCTGAGAG
>Location:NODE_389151_length_73825_cov_29.945791	Coordinate:20528	Reads:1	Hits:1	Allocated_reads:1	Strand:-
AAAAAAAAAATTCACTAACCTGAGA
>Location:NODE_389151_length_73825_cov_29.945791	Coordinate:20528	Reads:1	Hits:1	Allocated_reads:1	Strand:-
AAAAAAAAATTCACTAACCTGAGA
>Location:NODE_389151_length_73825_cov_29.945791	Coordinate:20528	Reads:2	Hits:1	Allocated_reads:2	Strand:-
CGACAAAAAAAAAATTCACTAACCTGAGA
>Location:NODE_389151_length_73825_cov_29.945791	Coordinate:20528	Reads:1	Hits:1	Allocated_reads:1	Strand:+
TCTCAGGTTAGTGAATTTTTTTTTT
>Location:NODE_389151_length_73825_cov_29.945791	Coordinate:20528	Reads:2	Hits:1	Allocated_reads:2	Strand:-
TGCGACAAAAAAAAAATTCACTAACCTGAGA
>Location:NODE_389151_length_73825_cov_29.945791	Coordinate:20530	Reads:1	Hits:1	Allocated_reads:1	Strand:-
CTGCGACAAAAAAAAAATTCACTAACCTGA
>Location:NODE_389151_length_73825_cov_29.945791	Coordinate:20532	Reads:1	Hits:1	Allocated_reads:1	Strand:-
CTGCGACAAAAAAAAAATTCACTAACCT
>Location:NODE_389151_length_73825_cov_29.945791	Coordinate:20533	Reads:1	Hits:1	Allocated_reads:1	Strand:-
ACTGCGACAAAAAAAAAATTCACTAACC
>Location:NODE_389151_length_73825_cov_29.945791	Coordinate:20533	Reads:1	Hits:1	Allocated_reads:1	Strand:-
AGCACTGCGACAAAAAAAAAATTCACTAACC
>Location:NODE_389151_length_73825_cov_29.945791	Coordinate:20533	Reads:1	Hits:1	Allocated_reads:1	Strand:-
GCACTGCGACAAAAAAAAAATTCACTAACC
>Location:NODE_389151_length_73825_cov_29.945791	Coordinate:20537	Reads:3	Hits:1	Allocated_reads:3	Strand:-
TAAGCACTGCGACAAAAAAAAAATTCACT
>Location:NODE_389151_length_73825_cov_29.945791	Coordinate:20538	Reads:3	Hits:1	Allocated_reads:3	Strand:-
TAAGCACTGCGACAAAAAAAAAATTCAC
>Location:NODE_389151_length_73825_cov_29.945791	Coordinate:20541	Reads:1	Hits:1	Allocated_reads:1	Strand:-
AATAAGCACTGCGACAAAAAAAAAATT
>Location:NODE_389151_length_73825_cov_29.945791	Coordinate:20541	Reads:5	Hits:1	Allocated_reads:5	Strand:-
CAATAAGCACTGCGACAAAAAAAAAATT
>Location:NODE_389151_length_73825_cov_29.945791	Coordinate:20541	Reads:1	Hits:1	Allocated_reads:1	Strand:-
TAAGCACTGCGACAAAAAAAAAATT
>Location:NODE_389151_length_73825_cov_29.945791	Coordinate:20546	Reads:1	Hits:1	Allocated_reads:1	Strand:+
TTTTTTTGTCGCAGTGCTTATTGCTATG
>Location:NODE_389151_length_73825_cov_29.945791	Coordinate:20552	Reads:1	Hits:1	Allocated_reads:1	Strand:-
TAGTATTTCATAGCAATAAGCACTGCGACA
>Location:NODE_389151_length_73825_cov_29.945791	Coordinate:20553	Reads:1	Hits:1	Allocated_reads:1	Strand:-
TAGTATTTCATAGCAATAAGCACTGCGAC
>Location:NODE_389151_length_73825_cov_29.945791	Coordinate:20554	Reads:1	Hits:1	Allocated_reads:1	Strand:-
TAGTATTTCATAGCAATAAGCACTGCGA
>Location:NODE_389151_length_73825_cov_29.945791	Coordinate:20568	Reads:1	Hits:1	Allocated_reads:1	Strand:-
TGGCTGTTTTTAATAGTATTTCATAGC
>Location:NODE_389151_length_73825_cov_29.945791	Coordinate:20574	Reads:3	Hits:1	Allocated_reads:3	Strand:-
TATGAGATGGCTGTTTTTAATAGTATTT
>Location:NODE_389151_length_73825_cov_29.945791	Coordinate:20575	Reads:1	Hits:1	Allocated_reads:1	Strand:-
ACATATGAGATGGCTGTTTTTAATAGTATT
>Location:NODE_389151_length_73825_cov_29.945791	Coordinate:20575	Reads:2	Hits:1	Allocated_reads:2	Strand:-
TATGAGATGGCTGTTTTTAATAGTATT
>Location:NODE_389151_length_73825_cov_29.945791	Coordinate:20577	Reads:10	Hits:1	Allocated_reads:10	Strand:-
ACATATGAGATGGCTGTTTTTAATAGTA
>Location:NODE_389151_length_73825_cov_29.945791	Coordinate:20577	Reads:3	Hits:1	Allocated_reads:3	Strand:-
CATATGAGATGGCTGTTTTTAATAGTA
>Location:NODE_389151_length_73825_cov_29.945791	Coordinate:20577	Reads:3	Hits:1	Allocated_reads:3	Strand:-
GACATATGAGATGGCTGTTTTTAATAGTA
>Location:NODE_389151_length_73825_cov_29.945791	Coordinate:20577	Reads:8	Hits:1	Allocated_reads:8	Strand:-
GGACATATGAGATGGCTGTTTTTAATAGTA
>Location:NODE_389151_length_73825_cov_29.945791	Coordinate:20577	Reads:8	Hits:1	Allocated_reads:8	Strand:-
TATGAGATGGCTGTTTTTAATAGTA
>Location:NODE_389151_length_73825_cov_29.945791	Coordinate:20577	Reads:1	Hits:1	Allocated_reads:1	Strand:-
TGGACATATGAGATGGCTGTTTTTAATAGCA
>Location:NODE_389151_length_73825_cov_29.945791	Coordinate:20577	Reads:40	Hits:1	Allocated_reads:40	Strand:-
TGGACATATGAGATGGCTGTTTTTAATAGTA
>Location:NODE_389151_length_73825_cov_29.945791	Coordinate:20577	Reads:5	Hits:1	Allocated_reads:5	Strand:-
TTGGACATATGAGATGGCTGTTTTTAATAGTA
>Location:NODE_389151_length_73825_cov_29.945791	Coordinate:20577	Reads:1	Hits:1	Allocated_reads:1	Strand:-
TTTGGACATATGAGATGGCTGTTTTTAATAGTA
>Location:NODE_389151_length_73825_cov_29.945791	Coordinate:20578	Reads:1	Hits:1	Allocated_reads:1	Strand:-
GACATATGAGATGGCTGTTTTTAATAGT
>Location:NODE_389151_length_73825_cov_29.945791	Coordinate:20578	Reads:8	Hits:1	Allocated_reads:8	Strand:-
TGGACATATGAGATGGCTGTTTTTAATAGT
>Location:NODE_389151_length_73825_cov_29.945791	Coordinate:20578	Reads:3	Hits:1	Allocated_reads:3	Strand:-
TTTGGACATATGAGATGGCTGTTTTTAATAGT
>Location:NODE_389151_length_73825_cov_29.945791	Coordinate:20579	Reads:1	Hits:1	Allocated_reads:1	Strand:-
ACATATGAGATGGCTGTTTTTAATAG
>Location:NODE_389151_length_73825_cov_29.945791	Coordinate:20579	Reads:1	Hits:1	Allocated_reads:1	Strand:-
GACATATGAGATGGCTGTTTTTAATAG
>Location:NODE_389151_length_73825_cov_29.945791	Coordinate:20579	Reads:4	Hits:1	Allocated_reads:4	Strand:-
GGACATATGAGATGGCTGTTTTTAATAG
>Location:NODE_389151_length_73825_cov_29.945791	Coordinate:20579	Reads:18	Hits:1	Allocated_reads:18	Strand:-
TGGACATATGAGATGGCTGTTTTTAATAG
>Location:NODE_389151_length_73825_cov_29.945791	Coordinate:20579	Reads:17	Hits:1	Allocated_reads:17	Strand:-
TTGGACATATGAGATGGCTGTTTTTAATAG
>Location:NODE_389151_length_73825_cov_29.945791	Coordinate:20579	Reads:1	Hits:1	Allocated_reads:1	Strand:-
TTTGGACATATGAGATGGCTGGTTTTAATAG
>Location:NODE_389151_length_73825_cov_29.945791	Coordinate:20579	Reads:2	Hits:1	Allocated_reads:2	Strand:-
TTTGGACATATGAGATGGCTGTTTTTAATAG
>Location:NODE_389151_length_73825_cov_29.945791	Coordinate:20580	Reads:2	Hits:1	Allocated_reads:2	Strand:-
GGACATATGAGATGGCTGTTTTTAATA
>Location:NODE_389151_length_73825_cov_29.945791	Coordinate:20580	Reads:4	Hits:1	Allocated_reads:4	Strand:-
TCTTTGGACATATGAGATGGCTGTTTTTAATA
>Location:NODE_389151_length_73825_cov_29.945791	Coordinate:20580	Reads:16	Hits:1	Allocated_reads:16	Strand:-
TGGACATATGAGATGGCTGTTTTTAATA
>Location:NODE_389151_length_73825_cov_29.945791	Coordinate:20580	Reads:32	Hits:1	Allocated_reads:32	Strand:-
TTGGACATATGAGATGGCTGTTTTTAATA
>Location:NODE_389151_length_73825_cov_29.945791	Coordinate:20580	Reads:1	Hits:1	Allocated_reads:1	Strand:-
TTTGGACATATGAGATGGCTGTTTTTAATT
>Location:NODE_389151_length_73825_cov_29.945791	Coordinate:20580	Reads:32	Hits:1	Allocated_reads:32	Strand:-
TTTGGACATATGAGATGGCTGTTTTTAATA
>Location:NODE_389151_length_73825_cov_29.945791	Coordinate:20582	Reads:2	Hits:1	Allocated_reads:2	Strand:-
TGGACATATGAGATGGCTGTTTTTAA
>Location:NODE_389151_length_73825_cov_29.945791	Coordinate:20582	Reads:5	Hits:1	Allocated_reads:5	Strand:-
TTGGACATATGAGATGGCTGTTTTTAA
>Location:NODE_389151_length_73825_cov_29.945791	Coordinate:20584	Reads:1	Hits:1	Allocated_reads:1	Strand:-
TGGACATATGAGATGGCTGTTTTT
>Location:NODE_389151_length_73825_cov_29.945791	Coordinate:20585	Reads:2	Hits:1	Allocated_reads:2	Strand:-
CCTCTTTGGACATATGAGATGGCTGTTTT
>Location:NODE_389151_length_73825_cov_29.945791	Coordinate:20585	Reads:1	Hits:1	Allocated_reads:1	Strand:-
CTCTTTGGACATATGAGATGGCTGTTTT
>Location:NODE_389151_length_73825_cov_29.945791	Coordinate:20586	Reads:2	Hits:1	Allocated_reads:2	Strand:-
CCTCTTTGGACATATGAGATGGCTGTTT
>Location:NODE_389151_length_73825_cov_29.945791	Coordinate:20586	Reads:1	Hits:1	Allocated_reads:1	Strand:-
CTCTTTGGACATATGAGATGGCTGTTT
>Location:NODE_389151_length_73825_cov_29.945791	Coordinate:20587	Reads:1	Hits:1	Allocated_reads:1	Strand:-
TGAACCTCTTTGGACATATGAGATGGCTGTT
>Location:NODE_389151_length_73825_cov_29.945791	Coordinate:20588	Reads:1	Hits:1	Allocated_reads:1	Strand:-
AACCTCTTTGGACATATGAGATGGCTGT
>Location:NODE_389151_length_73825_cov_29.945791	Coordinate:20588	Reads:1	Hits:1	Allocated_reads:1	Strand:-
CCTCTTTGGACATATGAGATGGCTGT
>Location:NODE_389151_length_73825_cov_29.945791	Coordinate:20588	Reads:2	Hits:1	Allocated_reads:2	Strand:-
TGAACCTCTTTGGACATATGAGATGGCTGT
>Location:NODE_389151_length_73825_cov_29.945791	Coordinate:20590	Reads:1	Hits:1	Allocated_reads:1	Strand:-
AATGAACCTCTTTGGACATATGAGATGGCT
>Location:NODE_389151_length_73825_cov_29.945791	Coordinate:20590	Reads:1	Hits:1	Allocated_reads:1	Strand:-
ATGAACCTCTTTGGACATATGAGATGGCT
>Location:NODE_389151_length_73825_cov_29.945791	Coordinate:20591	Reads:1	Hits:1	Allocated_reads:1	Strand:-
AATGAACCTCTTTGGACATATGAGATGGC
>Location:NODE_389151_length_73825_cov_29.945791	Coordinate:20594	Reads:1	Hits:1	Allocated_reads:1	Strand:-
TAATGAACCTCTTTGGACATATGAGAT
>Location:NODE_389151_length_73825_cov_29.945791	Coordinate:20598	Reads:1	Hits:1	Allocated_reads:1	Strand:-
GGAAAATATTATAATGAACCTCTTTGGACATATA
>Location:NODE_389151_length_73825_cov_29.945791	Coordinate:20602	Reads:1	Hits:1	Allocated_reads:1	Strand:-
GAAAATATTATAATGAACCTCTTTGGACA
>Location:NODE_389151_length_73825_cov_29.945791	Coordinate:20602	Reads:1	Hits:1	Allocated_reads:1	Strand:-
TATTATAATGAACCTCTTTGGACA
>Location:NODE_389151_length_73825_cov_29.945791	Coordinate:20603	Reads:1	Hits:1	Allocated_reads:1	Strand:-
AGGAAAATATTATAATGAACCTCTTTGGAC
>Location:NODE_389151_length_73825_cov_29.945791	Coordinate:20610	Reads:1	Hits:1	Allocated_reads:1	Strand:-
CACCCTGTGAGGAAAATATTATAATGAACCTC
>Location:NODE_389151_length_73825_cov_29.945791	Coordinate:20611	Reads:1	Hits:1	Allocated_reads:1	Strand:-
ACCCTGTGAGGAAAATATTATAATGAACCT
>Location:NODE_389151_length_73825_cov_29.945791	Coordinate:20611	Reads:1	Hits:1	Allocated_reads:1	Strand:-
CCTGTGAGGAAAATATTATAATGAACCT
>Location:NODE_389151_length_73825_cov_29.945791	Coordinate:20611	Reads:2	Hits:1	Allocated_reads:2	Strand:-
TGAGGAAAATATTATAATGAACCT
>Location:NODE_389151_length_73825_cov_29.945791	Coordinate:20612	Reads:6	Hits:1	Allocated_reads:6	Strand:-
ACCCTGTGAGGAAAATATTATAATGAACC
>Location:NODE_389151_length_73825_cov_29.945791	Coordinate:20612	Reads:4	Hits:1	Allocated_reads:4	Strand:-
CACCCTGTGAGGAAAATATTATAATGAACC
>Location:NODE_389151_length_73825_cov_29.945791	Coordinate:20612	Reads:1	Hits:1	Allocated_reads:1	Strand:-
CCCTGTGAGGAAAATATTATAATGAACC
>Location:NODE_389151_length_73825_cov_29.945791	Coordinate:20612	Reads:2	Hits:1	Allocated_reads:2	Strand:-
CCTGTGAGGAAAATATTATAATGAACC
>Location:NODE_389151_length_73825_cov_29.945791	Coordinate:20612	Reads:1	Hits:1	Allocated_reads:1	Strand:-
TGTGAGGAAAATATTATAATGAACC
>Location:NODE_389151_length_73825_cov_29.945791	Coordinate:20613	Reads:1	Hits:1	Allocated_reads:1	Strand:-
CCCTGTGAGGAAAATATTATAATGAAC
>Location:NODE_389151_length_73825_cov_29.945791	Coordinate:20616	Reads:1	Hits:1	Allocated_reads:1	Strand:-
CACCCTGTGAGGAAAATATTATAATG
>Location:NODE_389151_length_73825_cov_29.945791	Coordinate:20616	Reads:1	Hits:1	Allocated_reads:1	Strand:+
CATTATAATATTTTCCTCACAGGGTGGCT
>Location:NODE_389151_length_73825_cov_29.945791	Coordinate:20616	Reads:1	Hits:1	Allocated_reads:1	Strand:-
CCACCCTGTGAGGAAAATATTATAATG
>Location:NODE_389151_length_73825_cov_29.945791	Coordinate:20617	Reads:1	Hits:1	Allocated_reads:1	Strand:-
CACCCTGTGAGGAAAATATTATAAT
>Location:NODE_389151_length_73825_cov_29.945791	Coordinate:20617	Reads:1	Hits:1	Allocated_reads:1	Strand:-
GCCACCCTGTGAGGAAAATATTATAAT
>Location:NODE_389151_length_73825_cov_29.945791	Coordinate:20621	Reads:1	Hits:1	Allocated_reads:1	Strand:+
TAATATTTTCCTCACAGGGTGGCTC
>Location:NODE_389151_length_73825_cov_29.945791	Coordinate:20623	Reads:1	Hits:2	Allocated_reads:0.5	Strand:+
ATATTTTCCTCACAGGGTGGCTCGT
>Location:NODE_389151_length_73825_cov_29.945791	Coordinate:20624	Reads:1	Hits:2	Allocated_reads:0.5	Strand:+
TATTTTCCTCACAGGGTGGCTCGTCC
>Location:NODE_389151_length_73825_cov_29.945791	Coordinate:20624	Reads:1	Hits:2	Allocated_reads:0.5	Strand:+
TATTTTCCTCACAGGGTGGCTCGTCCT
>Location:NODE_389151_length_73825_cov_29.945791	Coordinate:20624	Reads:1	Hits:2	Allocated_reads:0.5	Strand:-
TGGAGAGGACGAGCCACCCTGTGAGGAAAATA
>Location:NODE_389151_length_73825_cov_29.945791	Coordinate:20625	Reads:1	Hits:2	Allocated_reads:0.5	Strand:+
ATTTTCCTCACAGGGTGGCTCGTC
>Location:NODE_389151_length_73825_cov_29.945791	Coordinate:20626	Reads:1	Hits:2	Allocated_reads:0.5	Strand:-
GAGAGGACGAGCCACCCTGTGAGGAATT
>Location:NODE_389151_length_73825_cov_29.945791	Coordinate:20626	Reads:1	Hits:2	Allocated_reads:0.5	Strand:-
GAGGACGAGCCACCCTGTGAGGAAAA
>Location:NODE_389151_length_73825_cov_29.945791	Coordinate:20626	Reads:1	Hits:2	Allocated_reads:0.5	Strand:-
GAGGACGAGCCACCCTGTGAGGAACC
>Location:NODE_389151_length_73825_cov_29.945791	Coordinate:20626	Reads:1	Hits:2	Allocated_reads:0.5	Strand:-
TTGGAGAGGACGAGCCACCCTGTGAGGAAAA
>Location:NODE_389151_length_73825_cov_29.945791	Coordinate:20626	Reads:1	Hits:2	Allocated_reads:0.5	Strand:-
TTGGAGAGGACGAGCCACCCTGTGAGGAATT
>Location:NODE_389151_length_73825_cov_29.945791	Coordinate:20626	Reads:1	Hits:2	Allocated_reads:0.5	Strand:+
TTTTCCTCACAGGGTGGCTCGTCC
>Location:NODE_389151_length_73825_cov_29.945791	Coordinate:20627	Reads:1	Hits:2	Allocated_reads:0.5	Strand:-
GAGGACGAGCCACCCTGTGAGGAAA
>Location:NODE_389151_length_73825_cov_29.945791	Coordinate:20627	Reads:1	Hits:2	Allocated_reads:0.5	Strand:-
TGGAGAGGACGAGCCACCCTGTGAGGAAA
>Location:NODE_389151_length_73825_cov_29.945791	Coordinate:20627	Reads:1	Hits:2	Allocated_reads:0.5	Strand:-
TTGGAGAGGACGAGCCACCCTGTGAGGAAA
>Location:NODE_389151_length_73825_cov_29.945791	Coordinate:20627	Reads:1	Hits:2	Allocated_reads:0.5	Strand:-
TTGGAGAGGACGAGCCACCCTGTGAGGATT
>Location:NODE_389151_length_73825_cov_29.945791	Coordinate:20627	Reads:1	Hits:2	Allocated_reads:0.5	Strand:-
TTGGAGAGGACGAGCCACCCTGTGAGGTTT
>Location:NODE_389151_length_73825_cov_29.945791	Coordinate:20627	Reads:1	Hits:2	Allocated_reads:0.5	Strand:+
TTTCCTCACAGGGTGGCTCGTCCTC
>Location:NODE_389151_length_73825_cov_29.945791	Coordinate:20627	Reads:3	Hits:2	Allocated_reads:1.5	Strand:+
TTTCCTCACAGGGTGGCTCGTCCTCTCC
>Location:NODE_389151_length_73825_cov_29.945791	Coordinate:20627	Reads:1	Hits:2	Allocated_reads:0.5	Strand:-
TTTGGAGAGGACGAGCCACCCTGTGAGGAAT
>Location:NODE_389151_length_73825_cov_29.945791	Coordinate:20628	Reads:1	Hits:2	Allocated_reads:0.5	Strand:-
TTGGAGAGGACGAGCCACCCTGTGAGGAT
>Location:NODE_389151_length_73825_cov_29.945791	Coordinate:20628	Reads:5	Hits:2	Allocated_reads:2.5	Strand:-
TTGGAGAGGACGAGCCACCCTGTGAGGAA
>Location:NODE_389151_length_73825_cov_29.945791	Coordinate:20628	Reads:1	Hits:2	Allocated_reads:0.5	Strand:-
TTTGGAGAGGACGAGCCACCCTGTGAGGAA
>Location:NODE_389151_length_73825_cov_29.945791	Coordinate:20629	Reads:1	Hits:2	Allocated_reads:0.5	Strand:-
ATTTGGAGAGGACGAGCCACCCTGTGAGGA
>Location:NODE_389151_length_73825_cov_29.945791	Coordinate:20629	Reads:1	Hits:2	Allocated_reads:0.5	Strand:-
CATTTGGAGAGGACGAGCCACCCTGTGACGA
>Location:NODE_389151_length_73825_cov_29.945791	Coordinate:20629	Reads:1	Hits:2	Allocated_reads:0.5	Strand:-
CATTTGGAGAGGACGAGCCACCCTGTGAGGA
>Location:NODE_389151_length_73825_cov_29.945791	Coordinate:20629	Reads:1	Hits:2	Allocated_reads:0.5	Strand:-
GAGAGGACGAGCCACCCTGTGAGGT
>Location:NODE_389151_length_73825_cov_29.945791	Coordinate:20629	Reads:2	Hits:2	Allocated_reads:1	Strand:-
GAGAGGACGAGCCACCCTGTGAGGA
>Location:NODE_389151_length_73825_cov_29.945791	Coordinate:20629	Reads:3	Hits:2	Allocated_reads:1.5	Strand:-
GGAGAGGACGAGCCACCCTGTGAGGA
>Location:NODE_389151_length_73825_cov_29.945791	Coordinate:20629	Reads:1	Hits:2	Allocated_reads:0.5	Strand:+
TCCTCACAGGGTGGCTCGTCCTCTC
>Location:NODE_389151_length_73825_cov_29.945791	Coordinate:20629	Reads:1	Hits:2	Allocated_reads:0.5	Strand:-
TGGAGAGGACGAGCCACCCTGTGAGGT
>Location:NODE_389151_length_73825_cov_29.945791	Coordinate:20629	Reads:1	Hits:2	Allocated_reads:0.5	Strand:-
TGGAGAGGACGAGCCACCCTGTGAGTT
>Location:NODE_389151_length_73825_cov_29.945791	Coordinate:20629	Reads:13	Hits:2	Allocated_reads:6.5	Strand:-
TGGAGAGGACGAGCCACCCTGTGAGGA
>Location:NODE_389151_length_73825_cov_29.945791	Coordinate:20629	Reads:1	Hits:1	Allocated_reads:1	Strand:-
TGGCATTTGGAGAGGACGAGCCACCCTGTGAGGA
>Location:NODE_389151_length_73825_cov_29.945791	Coordinate:20629	Reads:1	Hits:2	Allocated_reads:0.5	Strand:-
TTGGAGAGGACGAGCCACCCTGTGAGGG
>Location:NODE_389151_length_73825_cov_29.945791	Coordinate:20629	Reads:2	Hits:2	Allocated_reads:1	Strand:-
TTGGAGAGGACGAGCCACCCTGTGAGGT
>Location:NODE_389151_length_73825_cov_29.945791	Coordinate:20629	Reads:231	Hits:2	Allocated_reads:115.5	Strand:-
TTGGAGAGGACGAGCCACCCTGTGAGGA
>Location:NODE_389151_length_73825_cov_29.945791	Coordinate:20629	Reads:28	Hits:2	Allocated_reads:14	Strand:-
TTTGGAGAGGACGAGCCACCCTGTGAGGA
>Location:NODE_389151_length_73825_cov_29.945791	Coordinate:20629	Reads:3	Hits:2	Allocated_reads:1.5	Strand:-
TTTGGAGAGGACGAGCCACCCTGTGAGTT
>Location:NODE_389151_length_73825_cov_29.945791	Coordinate:20630	Reads:1	Hits:2	Allocated_reads:0.5	Strand:-
ATTTGGAGAGGACGAGCCACCCTGTGTTT
>Location:NODE_389151_length_73825_cov_29.945791	Coordinate:20630	Reads:2	Hits:2	Allocated_reads:1	Strand:-
ATTTGGAGAGGACGAGCCACCCTGTGAGG
>Location:NODE_389151_length_73825_cov_29.945791	Coordinate:20630	Reads:6	Hits:2	Allocated_reads:3	Strand:-
CATTTGGAGAGGACGAGCCACCCTGTGAGG
>Location:NODE_389151_length_73825_cov_29.945791	Coordinate:20630	Reads:1	Hits:2	Allocated_reads:0.5	Strand:-
GAGAGGACGAGCCACCCTGTGAGA
>Location:NODE_389151_length_73825_cov_29.945791	Coordinate:20630	Reads:1	Hits:2	Allocated_reads:0.5	Strand:-
GAGAGGACGAGCCACCCTGTGAGG
>Location:NODE_389151_length_73825_cov_29.945791	Coordinate:20630	Reads:4	Hits:2	Allocated_reads:2	Strand:-
GGAGAGGACGAGCCACCCTGTGAGG
>Location:NODE_389151_length_73825_cov_29.945791	Coordinate:20630	Reads:25	Hits:2	Allocated_reads:12.5	Strand:-
TGGAGAGGACGAGCCACCCTGTGAGG
>Location:NODE_389151_length_73825_cov_29.945791	Coordinate:20630	Reads:1	Hits:2	Allocated_reads:0.5	Strand:-
TTGGAGAGGACGAGCCACCCTGTGTGG
>Location:NODE_389151_length_73825_cov_29.945791	Coordinate:20630	Reads:137	Hits:2	Allocated_reads:68.5	Strand:-
TTGGAGAGGACGAGCCACCCTGTGAGG
>Location:NODE_389151_length_73825_cov_29.945791	Coordinate:20630	Reads:2	Hits:2	Allocated_reads:1	Strand:-
TTGGAGAGGACGAGCCACCCTGTGAGT
>Location:NODE_389151_length_73825_cov_29.945791	Coordinate:20630	Reads:1	Hits:2	Allocated_reads:0.5	Strand:-
TTTGGAGAGGACGAGCCACCATGTGAGG
>Location:NODE_389151_length_73825_cov_29.945791	Coordinate:20630	Reads:2	Hits:2	Allocated_reads:1	Strand:-
TTTGGAGAGGACGAGCCACCCTGTGAGT
>Location:NODE_389151_length_73825_cov_29.945791	Coordinate:20630	Reads:33	Hits:2	Allocated_reads:16.5	Strand:-
TTTGGAGAGGACGAGCCACCCTGTGAGG
>Location:NODE_389151_length_73825_cov_29.945791	Coordinate:20631	Reads:2	Hits:2	Allocated_reads:1	Strand:-
ATTTGGAGAGGACGAGCCACCCTGTGAG
>Location:NODE_389151_length_73825_cov_29.945791	Coordinate:20631	Reads:11	Hits:2	Allocated_reads:5.5	Strand:-
CATTTGGAGAGGACGAGCCACCCTGTGAG
>Location:NODE_389151_length_73825_cov_29.945791	Coordinate:20631	Reads:1	Hits:1	Allocated_reads:1	Strand:-
GATGGCATTTGGAGAGGACGAGCCACCCTGTTTT
>Location:NODE_389151_length_73825_cov_29.945791	Coordinate:20631	Reads:1	Hits:2	Allocated_reads:0.5	Strand:-
TGGAGAGGACGAGCCACCCTGTGAG
>Location:NODE_389151_length_73825_cov_29.945791	Coordinate:20631	Reads:1	Hits:2	Allocated_reads:0.5	Strand:-
TTGGAGAGGACGAGCCACCCTGTGAT
>Location:NODE_389151_length_73825_cov_29.945791	Coordinate:20631	Reads:1	Hits:2	Allocated_reads:0.5	Strand:-
TTGGAGAGGACGAGCCACCCTGTGTT
>Location:NODE_389151_length_73825_cov_29.945791	Coordinate:20631	Reads:19	Hits:2	Allocated_reads:9.5	Strand:-
TTGGAGAGGACGAGCCACCCTGTGAG
>Location:NODE_389151_length_73825_cov_29.945791	Coordinate:20631	Reads:9	Hits:2	Allocated_reads:4.5	Strand:-
TTTGGAGAGGACGAGCCACCCTGTGAG
>Location:NODE_389151_length_73825_cov_29.945791	Coordinate:20632	Reads:3	Hits:2	Allocated_reads:1.5	Strand:-
ATTTGGAGAGGACGAGCCACCCTGTGA
>Location:NODE_389151_length_73825_cov_29.945791	Coordinate:20632	Reads:1	Hits:2	Allocated_reads:0.5	Strand:-
CATTTGGAGAGGACGAGCCACCCTGTGG
>Location:NODE_389151_length_73825_cov_29.945791	Coordinate:20632	Reads:2	Hits:2	Allocated_reads:1	Strand:-
CATTTGGAGAGGACGAGCCACCCTGTGA
>Location:NODE_389151_length_73825_cov_29.945791	Coordinate:20632	Reads:1	Hits:2	Allocated_reads:0.5	Strand:-
TGGAGAGGACGAGCCACCCTGTGA
>Location:NODE_389151_length_73825_cov_29.945791	Coordinate:20632	Reads:1	Hits:2	Allocated_reads:0.5	Strand:-
TGGAGAGGACGAGCCACCCTGTGG
>Location:NODE_389151_length_73825_cov_29.945791	Coordinate:20632	Reads:12	Hits:2	Allocated_reads:6	Strand:-
TTGGAGAGGACGAGCCACCCTGTGA
>Location:NODE_389151_length_73825_cov_29.945791	Coordinate:20632	Reads:2	Hits:2	Allocated_reads:1	Strand:-
TTGGAGAGGACGAGCCACCCTGTGG
>Location:NODE_389151_length_73825_cov_29.945791	Coordinate:20632	Reads:3	Hits:2	Allocated_reads:1.5	Strand:-
TTTGGAGAGGACGAGCCACCCTGTGG
>Location:NODE_389151_length_73825_cov_29.945791	Coordinate:20632	Reads:4	Hits:2	Allocated_reads:2	Strand:-
TTTGGAGAGGACGAGCCACCCTGTGA
>Location:NODE_389151_length_73825_cov_29.945791	Coordinate:20633	Reads:1	Hits:2	Allocated_reads:0.5	Strand:-
TTGGAGAGGACGAGCCACCCTGTT
>Location:NODE_389151_length_73825_cov_29.945791	Coordinate:20633	Reads:4	Hits:2	Allocated_reads:2	Strand:-
TTGGAGAGGACGAGCCACCCTGTG
>Location:NODE_389151_length_73825_cov_29.945791	Coordinate:20633	Reads:2	Hits:2	Allocated_reads:1	Strand:-
TTTGGAGAGGACGAGCCACCCTGTG
>Location:NODE_389151_length_73825_cov_29.945791	Coordinate:20634	Reads:1	Hits:2	Allocated_reads:0.5	Strand:-
GGCATTTGGAGAGGACGAGCCACCCTGT
>Location:NODE_389151_length_73825_cov_29.945791	Coordinate:20634	Reads:1	Hits:1	Allocated_reads:1	Strand:-
TGATGGCATTTGGAGAGGACGAGCCACCCTGT
>Location:NODE_389151_length_73825_cov_29.945791	Coordinate:20634	Reads:1	Hits:1	Allocated_reads:1	Strand:-
TGGCATTTGGAGAGGACGAGCCACCCTGA
>Location:NODE_389151_length_73825_cov_29.945791	Coordinate:20634	Reads:2	Hits:2	Allocated_reads:1	Strand:-
TTTGGAGAGGACGAGCCACCCTGT
>Location:NODE_389151_length_73825_cov_29.945791	Coordinate:20636	Reads:1	Hits:1	Allocated_reads:1	Strand:-
ATGGCATTTGGAGAGGACGAGCCACCCT
>Location:NODE_389151_length_73825_cov_29.945791	Coordinate:20636	Reads:3	Hits:1	Allocated_reads:3	Strand:-
GATGGCATTTGGAGAGGACGAGCCACCCT
>Location:NODE_389151_length_73825_cov_29.945791	Coordinate:20636	Reads:2	Hits:2	Allocated_reads:1	Strand:-
GCATTTGGAGAGGACGAGCCACCCT
>Location:NODE_389151_length_73825_cov_29.945791	Coordinate:20636	Reads:2	Hits:1	Allocated_reads:2	Strand:-
TGATGGCATTTGGAGAGGACGAGCCACCCT
>Location:NODE_389151_length_73825_cov_29.945791	Coordinate:20636	Reads:2	Hits:1	Allocated_reads:2	Strand:-
TGGCATTTGGAGAGGACGAGCCACCCT
>Location:NODE_389151_length_73825_cov_29.945791	Coordinate:20637	Reads:1	Hits:2	Allocated_reads:0.5	Strand:-
GCATTTGGAGAGGACGAGCCACCC
>Location:NODE_389151_length_73825_cov_29.945791	Coordinate:20637	Reads:1	Hits:2	Allocated_reads:0.5	Strand:-
GGCATTTGGAGAGGACGAGCCACCC
>Location:NODE_389151_length_73825_cov_29.945791	Coordinate:20637	Reads:1	Hits:1	Allocated_reads:1	Strand:-
TGGCATTTGGAGAGGACGAGCCACCC
>Location:NODE_389151_length_73825_cov_29.945791	Coordinate:20638	Reads:1	Hits:1	Allocated_reads:1	Strand:-
TACTGATGGCATTTGGAGAGGACGAGCCACC
>Location:NODE_389151_length_73825_cov_29.945791	Coordinate:20638	Reads:1	Hits:1	Allocated_reads:1	Strand:-
TGATGGCATTTGGAGAGGACGAGCCACC
>Location:NODE_389151_length_73825_cov_29.945791	Coordinate:20638	Reads:2	Hits:1	Allocated_reads:2	Strand:-
TGGCATTTGGAGAGGACGAGCCACC
>Location:NODE_389151_length_73825_cov_29.945791	Coordinate:20640	Reads:1	Hits:1	Allocated_reads:1	Strand:-
TACTGATGGCATTTGGAGAGGACGAGCCA
>Location:NODE_389151_length_73825_cov_29.945791	Coordinate:20641	Reads:3	Hits:1	Allocated_reads:3	Strand:-
TACTGATGGCATTTGGAGAGGACGAGCC
>Location:NODE_389151_length_73825_cov_29.945791	Coordinate:20642	Reads:1	Hits:1	Allocated_reads:1	Strand:-
CTGATGGCATTTGGAGAGGACGAGC
>Location:NODE_389151_length_73825_cov_29.945791	Coordinate:20642	Reads:1	Hits:1	Allocated_reads:1	Strand:-
TACTGATGGCATTTGGAGAGGACGAGT
>Location:NODE_389151_length_73825_cov_29.945791	Coordinate:20642	Reads:30	Hits:1	Allocated_reads:30	Strand:-
TACTGATGGCATTTGGAGAGGACGAGC
>Location:NODE_389151_length_73825_cov_29.945791	Coordinate:20642	Reads:3	Hits:1	Allocated_reads:3	Strand:-
TGATGGCATTTGGAGAGGACGAGC
>Location:NODE_389151_length_73825_cov_29.945791	Coordinate:20642	Reads:1	Hits:1	Allocated_reads:1	Strand:-
TGGTACTGATGGCATTTGGAGAGGACGAGC
>Location:NODE_389151_length_73825_cov_29.945791	Coordinate:20643	Reads:2	Hits:1	Allocated_reads:2	Strand:-
TACTGATGGCATTTGGAGAGGACGAG
>Location:NODE_389151_length_73825_cov_29.945791	Coordinate:20645	Reads:1	Hits:1	Allocated_reads:1	Strand:+
CGTCCTCTCCAAATGCCATCAGTACCACT
>Location:NODE_389151_length_73825_cov_29.945791	Coordinate:20645	Reads:1	Hits:1	Allocated_reads:1	Strand:-
TACTGATGGCATTTGGAGGGGACG
>Location:NODE_389151_length_73825_cov_29.945791	Coordinate:20645	Reads:1	Hits:1	Allocated_reads:1	Strand:-
TGGTACTGATGGCATTTGGAGAGGACG
>Location:NODE_389151_length_73825_cov_29.945791	Coordinate:20647	Reads:1	Hits:1	Allocated_reads:1	Strand:-
GTGGTACTGATGGCATTTGGAGAGGA
>Location:NODE_389151_length_73825_cov_29.945791	Coordinate:20647	Reads:1	Hits:1	Allocated_reads:1	Strand:-
TAACAAAGTGGTACTGATGGCATTTGGAGAGGA
>Location:NODE_389151_length_73825_cov_29.945791	Coordinate:20647	Reads:1	Hits:1	Allocated_reads:1	Strand:+
TCCTCTCCAAATGCCATCAGTACCAC
>Location:NODE_389151_length_73825_cov_29.945791	Coordinate:20648	Reads:1	Hits:1	Allocated_reads:1	Strand:-
AGTGGTACTGATGGCATTTGGAGAGG
>Location:NODE_389151_length_73825_cov_29.945791	Coordinate:20649	Reads:1	Hits:1	Allocated_reads:1	Strand:-
TAACAAAGTGGTACTGATGGCATTTGGAGAA
>Location:NODE_389151_length_73825_cov_29.945791	Coordinate:20649	Reads:3	Hits:1	Allocated_reads:3	Strand:-
TAACAAAGTGGTACTGATGGCATTTGGAGAG
>Location:NODE_389151_length_73825_cov_29.945791	Coordinate:20650	Reads:1	Hits:1	Allocated_reads:1	Strand:-
ACAAAGTGGTACTGATGGCATTTGGAGA
>Location:NODE_389151_length_73825_cov_29.945791	Coordinate:20650	Reads:1	Hits:1	Allocated_reads:1	Strand:-
CAAAGTGGTACTGATGGCATTTGGAGA
>Location:NODE_389151_length_73825_cov_29.945791	Coordinate:20650	Reads:50	Hits:1	Allocated_reads:50	Strand:-
TAACAAAGTGGTACTGATGGCATTTGGAGA
>Location:NODE_389151_length_73825_cov_29.945791	Coordinate:20650	Reads:5	Hits:1	Allocated_reads:5	Strand:-
TTAACAAAGTGGTACTGATGGCATTTGGAGA
>Location:NODE_389151_length_73825_cov_29.945791	Coordinate:20651	Reads:1	Hits:1	Allocated_reads:1	Strand:-
TAACAAAGTGGTACTGATGGCATTTGGAG
>Location:NODE_389151_length_73825_cov_29.945791	Coordinate:20652	Reads:1	Hits:1	Allocated_reads:1	Strand:-
AACAAAGTGGTACTGATGGCATTTGGA
>Location:NODE_389151_length_73825_cov_29.945791	Coordinate:20652	Reads:1	Hits:1	Allocated_reads:1	Strand:-
CAAAGTGGTACTGATGGCATTTGGA
>Location:NODE_389151_length_73825_cov_29.945791	Coordinate:20652	Reads:26	Hits:1	Allocated_reads:26	Strand:-
TAACAAAGTGGTACTGATGGCATTTGGA
>Location:NODE_389151_length_73825_cov_29.945791	Coordinate:20652	Reads:1	Hits:1	Allocated_reads:1	Strand:-
TATTAACAAAGTGGTACTGATGGCATTTGGA
>Location:NODE_389151_length_73825_cov_29.945791	Coordinate:20653	Reads:1	Hits:1	Allocated_reads:1	Strand:-
ATTAACAAAGTGGTACTGATGGCATTTGG
>Location:NODE_389151_length_73825_cov_29.945791	Coordinate:20653	Reads:6	Hits:1	Allocated_reads:6	Strand:-
TAACAAAGTGGTACTGATGGCATTTGG
>Location:NODE_389151_length_73825_cov_29.945791	Coordinate:20653	Reads:1	Hits:1	Allocated_reads:1	Strand:-
TATTAACAAAGTGGTACTGATGGCATTTGG
>Location:NODE_389151_length_73825_cov_29.945791	Coordinate:20654	Reads:4	Hits:1	Allocated_reads:4	Strand:-
TAACAAAGTGGTACTGATGGCATTTG
>Location:NODE_389151_length_73825_cov_29.945791	Coordinate:20654	Reads:1	Hits:1	Allocated_reads:1	Strand:-
TATTAACAAAGTGGTACTGATGGCATTTG
>Location:NODE_389151_length_73825_cov_29.945791	Coordinate:20654	Reads:1	Hits:1	Allocated_reads:1	Strand:-
TTAACAAAGTGGTACTGATGGCATTTG
>Location:NODE_389151_length_73825_cov_29.945791	Coordinate:20655	Reads:21	Hits:1	Allocated_reads:21	Strand:-
TAACAAAGTGGTACTGATGGCATTT
>Location:NODE_389151_length_73825_cov_29.945791	Coordinate:20655	Reads:33	Hits:1	Allocated_reads:33	Strand:-
TATTAACAAAGTGGTACTGATGGCATTT
>Location:NODE_389151_length_73825_cov_29.945791	Coordinate:20655	Reads:5	Hits:1	Allocated_reads:5	Strand:-
TTAACAAAGTGGTACTGATGGCATTT
>Location:NODE_389151_length_73825_cov_29.945791	Coordinate:20655	Reads:20	Hits:1	Allocated_reads:20	Strand:-
TTATTAACAAAGTGGTACTGATGGCATTT
>Location:NODE_389151_length_73825_cov_29.945791	Coordinate:20656	Reads:3	Hits:1	Allocated_reads:3	Strand:-
AAAGACTTATTAACAAAGTGGTACTGATGGCATT
>Location:NODE_389151_length_73825_cov_29.945791	Coordinate:20656	Reads:1	Hits:1	Allocated_reads:1	Strand:-
ACTTATTAACAAAGTGGTACTGATGGCATT
>Location:NODE_389151_length_73825_cov_29.945791	Coordinate:20656	Reads:1	Hits:1	Allocated_reads:1	Strand:-
AGACTTATTAACAAAGTGGTACTGATGGCATT
>Location:NODE_389151_length_73825_cov_29.945791	Coordinate:20656	Reads:1	Hits:1	Allocated_reads:1	Strand:-
ATTAACAAAGTGGTACTGATGGCATT
>Location:NODE_389151_length_73825_cov_29.945791	Coordinate:20656	Reads:1	Hits:1	Allocated_reads:1	Strand:-
CTTATTAACAAAGTGGTACTGATGGCATT
>Location:NODE_389151_length_73825_cov_29.945791	Coordinate:20656	Reads:17	Hits:1	Allocated_reads:17	Strand:-
TAACAAAGTGGTACTGATGGCATT
>Location:NODE_389151_length_73825_cov_29.945791	Coordinate:20656	Reads:7	Hits:1	Allocated_reads:7	Strand:-
TATTAACAAAGTGGTACTGATGGCATT
>Location:NODE_389151_length_73825_cov_29.945791	Coordinate:20656	Reads:3	Hits:1	Allocated_reads:3	Strand:-
TTAACAAAGTGGTACTGATGGCATT
>Location:NODE_389151_length_73825_cov_29.945791	Coordinate:20656	Reads:9	Hits:1	Allocated_reads:9	Strand:-
TTATTAACAAAGTGGTACTGATGGCATT
>Location:NODE_389151_length_73825_cov_29.945791	Coordinate:20657	Reads:1	Hits:1	Allocated_reads:1	Strand:-
GACTTATTAACAAAGTGGTACTGATGGCAT
>Location:NODE_389151_length_73825_cov_29.945791	Coordinate:20657	Reads:1	Hits:1	Allocated_reads:1	Strand:-
TATTAACAAAGTGGTACTGATGGCAT
>Location:NODE_389151_length_73825_cov_29.945791	Coordinate:20657	Reads:1	Hits:1	Allocated_reads:1	Strand:-
TTATTAACAAAGTGGTACTGATGGCAT
>Location:NODE_389151_length_73825_cov_29.945791	Coordinate:20658	Reads:1	Hits:1	Allocated_reads:1	Strand:-
AAGACTTATTAACAAAGTGGTACTGATGGCA
>Location:NODE_389151_length_73825_cov_29.945791	Coordinate:20659	Reads:1	Hits:1	Allocated_reads:1	Strand:-
AAAGACTTATTAACAAAGTGGTACTGATGGC
>Location:NODE_389151_length_73825_cov_29.945791	Coordinate:20660	Reads:1	Hits:1	Allocated_reads:1	Strand:-
AAAGACTTATTAACAAAGTGGTACTGATGG
>Location:NODE_389151_length_73825_cov_29.945791	Coordinate:20660	Reads:1	Hits:1	Allocated_reads:1	Strand:-
TAAAAGACTTATTAACAAAGTGGTACTGATGG
>Location:NODE_389151_length_73825_cov_29.945791	Coordinate:20661	Reads:2	Hits:1	Allocated_reads:2	Strand:-
AAAAGACTTATTAACAAAGTGGTACTGAGT
>Location:NODE_389151_length_73825_cov_29.945791	Coordinate:20661	Reads:1	Hits:1	Allocated_reads:1	Strand:-
AGACTTATTAACAAAGTGGTACTGATG
>Location:NODE_389151_length_73825_cov_29.945791	Coordinate:20662	Reads:1	Hits:1	Allocated_reads:1	Strand:-
AAAAGACTTATTAACAAAGTGGTACTGAT
>Location:NODE_389151_length_73825_cov_29.945791	Coordinate:20662	Reads:3	Hits:1	Allocated_reads:3	Strand:-
AAAGACTTATTAACAAAGTGGTACTGAT
>Location:NODE_389151_length_73825_cov_29.945791	Coordinate:20662	Reads:1	Hits:1	Allocated_reads:1	Strand:-
AGACTTATTAACAAAGTGGTACTGAT
>Location:NODE_389151_length_73825_cov_29.945791	Coordinate:20662	Reads:2	Hits:1	Allocated_reads:2	Strand:-
TAAAAGACTTATTAACAAAGTGGTACTGAT
>Location:NODE_389151_length_73825_cov_29.945791	Coordinate:20665	Reads:2	Hits:1	Allocated_reads:2	Strand:-
AAAGACTTATTAACAAAGTGGTACT
>Location:NODE_389151_length_73825_cov_29.945791	Coordinate:20665	Reads:1	Hits:1	Allocated_reads:1	Strand:-
GTAAAAGACTTATTAACAAAGTGGTACT
>Location:NODE_389151_length_73825_cov_29.945791	Coordinate:20665	Reads:10	Hits:1	Allocated_reads:10	Strand:-
TAAAAGACTTATTAACAAAGTGGTACT
>Location:NODE_389151_length_73825_cov_29.945791	Coordinate:20668	Reads:1	Hits:2	Allocated_reads:0.5	Strand:-
CAAGTAAAAGACTTATTAACAAAGTGGT
>Location:NODE_389151_length_73825_cov_29.945791	Coordinate:20669	Reads:2	Hits:2	Allocated_reads:1	Strand:-
TACCAAGTAAAAGACTTATTAACAAAGTGG
>Location:NODE_389151_length_73825_cov_29.945791	Coordinate:20670	Reads:2	Hits:2	Allocated_reads:1	Strand:+
CACTTTGTTAATAAGTCTTTTACTTGGTA
>Location:NODE_389151_length_73825_cov_29.945791	Coordinate:20670	Reads:1	Hits:2	Allocated_reads:0.5	Strand:-
TACCAAGTAAAAGACTTATTAACAAAGTG
>Location:NODE_389151_length_73825_cov_29.945791	Coordinate:20671	Reads:6	Hits:2	Allocated_reads:3	Strand:-
ATACCAAGTAAAAGACTTATTAACAAAGT
>Location:NODE_389151_length_73825_cov_29.945791	Coordinate:20671	Reads:1	Hits:2	Allocated_reads:0.5	Strand:-
CAAGTAAAAGACTTATTAACAAAGT
>Location:NODE_389151_length_73825_cov_29.945791	Coordinate:20671	Reads:1	Hits:2	Allocated_reads:0.5	Strand:-
TACCAAGTAAAAGACTTATTAGCAAAGT
>Location:NODE_389151_length_73825_cov_29.945791	Coordinate:20671	Reads:1	Hits:2	Allocated_reads:0.5	Strand:-
TACCAAGTAAAAGACTTATTCACAAAGT
>Location:NODE_389151_length_73825_cov_29.945791	Coordinate:20671	Reads:111	Hits:2	Allocated_reads:55.5	Strand:-
TACCAAGTAAAAGACTTATTAACAAAGT
>Location:NODE_389151_length_73825_cov_29.945791	Coordinate:20671	Reads:3	Hits:2	Allocated_reads:1.5	Strand:-
TCATACCAAGTAAAAGACTTATTAACAAAGT
>Location:NODE_389151_length_73825_cov_29.945791	Coordinate:20672	Reads:1	Hits:2	Allocated_reads:0.5	Strand:-
CAAGTAAAAGACTTATTAACAAAG
>Location:NODE_389151_length_73825_cov_29.945791	Coordinate:20672	Reads:1	Hits:2	Allocated_reads:0.5	Strand:-
CATACCAAGTAAAAGACTTATTAACAAAG
>Location:NODE_389151_length_73825_cov_29.945791	Coordinate:20672	Reads:58	Hits:2	Allocated_reads:29	Strand:-
TACCAAGTAAAAGACTTATTAACAAAG
>Location:NODE_389151_length_73825_cov_29.945791	Coordinate:20672	Reads:1	Hits:2	Allocated_reads:0.5	Strand:-
TCATACCAAGTAAAAGACTTATTAACAAAG
>Location:NODE_389151_length_73825_cov_29.945791	Coordinate:20673	Reads:2	Hits:2	Allocated_reads:1	Strand:-
TACCAAGTAAAAGACTTATTAACAAA
>Location:NODE_389151_length_73825_cov_29.945791	Coordinate:20673	Reads:1	Hits:2	Allocated_reads:0.5	Strand:+
TTTGTTAATAAGTCTTTTACTTGGTA
>Location:NODE_389151_length_73825_cov_29.945791	Coordinate:20673	Reads:1	Hits:2	Allocated_reads:0.5	Strand:+
TTTGTTAATAAGTCTTTTACTTGGTATG
>Location:NODE_389151_length_73825_cov_29.945791	Coordinate:20674	Reads:1	Hits:2	Allocated_reads:0.5	Strand:+
TTGTTAATAAGTCTTTTACTTGGT
>Location:NODE_389151_length_73825_cov_29.945791	Coordinate:20679	Reads:1	Hits:2	Allocated_reads:0.5	Strand:-
GCCTCATACCAAGTAAAAGACTTATT
>Location:NODE_389151_length_73825_cov_29.945791	Coordinate:20679	Reads:7	Hits:2	Allocated_reads:3.5	Strand:-
TCTGAGCCTCATACCAAGTAAAAGACTTATT
>Location:NODE_389151_length_73825_cov_29.945791	Coordinate:20679	Reads:2	Hits:2	Allocated_reads:1	Strand:-
TGAGCCTCATACCAAGTAAAAGACTTATT
>Location:NODE_389151_length_73825_cov_29.945791	Coordinate:20680	Reads:1	Hits:2	Allocated_reads:0.5	Strand:-
TCTGAGCCTCATACCAAGTAAAAGACTTAT
>Location:NODE_389151_length_73825_cov_29.945791	Coordinate:20683	Reads:2	Hits:2	Allocated_reads:1	Strand:-
AGCTCTGAGCCTCATACCAAGTAAAAGACT
>Location:NODE_389151_length_73825_cov_29.945791	Coordinate:20683	Reads:1	Hits:2	Allocated_reads:0.5	Strand:-
CTCTGAGCCTCATACCAAGTAAAAGACT
>Location:NODE_389151_length_73825_cov_29.945791	Coordinate:20683	Reads:2	Hits:2	Allocated_reads:1	Strand:-
GCTCTGAGCCTCATACCAAGTAAAAGACT
>Location:NODE_389151_length_73825_cov_29.945791	Coordinate:20683	Reads:1	Hits:2	Allocated_reads:0.5	Strand:-
GTAGCTCTGAGCCTCATACCAAGTAAAAGACT
>Location:NODE_389151_length_73825_cov_29.945791	Coordinate:20683	Reads:6	Hits:2	Allocated_reads:3	Strand:-
TAGCTCTGAGCCTCATACCAAGTAAAAGACT
>Location:NODE_389151_length_73825_cov_29.945791	Coordinate:20683	Reads:36	Hits:2	Allocated_reads:18	Strand:-
TCTGAGCCTCATACCAAGTAAAAGACT
>Location:NODE_389151_length_73825_cov_29.945791	Coordinate:20684	Reads:1	Hits:2	Allocated_reads:0.5	Strand:-
TCTGAGCCTCATACCAAGTAAAAGAC
>Location:NODE_389151_length_73825_cov_29.945791	Coordinate:20686	Reads:1	Hits:2	Allocated_reads:0.5	Strand:+
CTTTTACTTGGTATGAGGCTCAGA
>Location:NODE_389151_length_73825_cov_29.945791	Coordinate:20686	Reads:1	Hits:2	Allocated_reads:0.5	Strand:+
CTTTTACTTGGTATGAGGCTCAGAGCT
>Location:NODE_389151_length_73825_cov_29.945791	Coordinate:20686	Reads:1	Hits:2	Allocated_reads:0.5	Strand:+
CTTTTACTTGGTATGAGGCTCAGAGCTACT
>Location:NODE_389151_length_73825_cov_29.945791	Coordinate:20686	Reads:1	Hits:2	Allocated_reads:0.5	Strand:+
CTTTTACTTGGTATGAGGCTCAGAGCTACTGCA
>Location:NODE_389151_length_73825_cov_29.945791	Coordinate:20687	Reads:1	Hits:2	Allocated_reads:0.5	Strand:-
GTAGCTCTGAGCCTCATACCAAGTAAAA
>Location:NODE_389151_length_73825_cov_29.945791	Coordinate:20687	Reads:2	Hits:2	Allocated_reads:1	Strand:+
TTTTACTTGGTATGAGGCTCAGAGCTAC
>Location:NODE_389151_length_73825_cov_29.945791	Coordinate:20688	Reads:1	Hits:2	Allocated_reads:0.5	Strand:-
GCAGTAGCTCTGAGCCTCATACCAAGTAAA
>Location:NODE_389151_length_73825_cov_29.945791	Coordinate:20688	Reads:3	Hits:2	Allocated_reads:1.5	Strand:+
TTTACTTGGTATGAGGCTCAGAGC
>Location:NODE_389151_length_73825_cov_29.945791	Coordinate:20689	Reads:18	Hits:2	Allocated_reads:9	Strand:+
TTACTTGGTATGAGGCTCAGAGCT
>Location:NODE_389151_length_73825_cov_29.945791	Coordinate:20689	Reads:6	Hits:2	Allocated_reads:3	Strand:+
TTACTTGGTATGAGGCTCAGAGCTA
>Location:NODE_389151_length_73825_cov_29.945791	Coordinate:20689	Reads:19	Hits:2	Allocated_reads:9.5	Strand:+
TTACTTGGTATGAGGCTCAGAGCTAC
>Location:NODE_389151_length_73825_cov_29.945791	Coordinate:20689	Reads:37	Hits:2	Allocated_reads:18.5	Strand:+
TTACTTGGTATGAGGCTCAGAGCTACT
>Location:NODE_389151_length_73825_cov_29.945791	Coordinate:20689	Reads:3	Hits:2	Allocated_reads:1.5	Strand:+
TTACTTGGTATGAGGCTCAGAGCTACTG
>Location:NODE_389151_length_73825_cov_29.945791	Coordinate:20689	Reads:6	Hits:2	Allocated_reads:3	Strand:+
TTACTTGGTATGAGGCTCAGAGCTACTGCA
>Location:NODE_389151_length_73825_cov_29.945791	Coordinate:20689	Reads:1	Hits:2	Allocated_reads:0.5	Strand:+
TTACTTGGTATGAGGCTCAGAGCTACTGCAGA
>Location:NODE_389151_length_73825_cov_29.945791	Coordinate:20689	Reads:1	Hits:2	Allocated_reads:0.5	Strand:+
TTACTTGGTATGAGGCTCAGAGCTACTGCAGAA
>Location:NODE_389151_length_73825_cov_29.945791	Coordinate:20690	Reads:2	Hits:2	Allocated_reads:1	Strand:-
GCAGTAGCTCTGAGCCTCATACCAAGTA
>Location:NODE_389151_length_73825_cov_29.945791	Coordinate:20690	Reads:2	Hits:2	Allocated_reads:1	Strand:+
TACTTGGTATGAGGCTCAGAGCTA
>Location:NODE_389151_length_73825_cov_29.945791	Coordinate:20690	Reads:2	Hits:2	Allocated_reads:1	Strand:+
TACTTGGTATGAGGCTCAGAGCTACT
>Location:NODE_389151_length_73825_cov_29.945791	Coordinate:20690	Reads:1	Hits:2	Allocated_reads:0.5	Strand:+
TACTTGGTATGAGGCTCAGAGCTACTG
>Location:NODE_389151_length_73825_cov_29.945791	Coordinate:20690	Reads:2	Hits:2	Allocated_reads:1	Strand:-
TCTGCAGTAGCTCTGAGCCTCATACCAAGTA
>Location:NODE_389151_length_73825_cov_29.945791	Coordinate:20690	Reads:6	Hits:2	Allocated_reads:3	Strand:-
TGCAGTAGCTCTGAGCCTCATACCAAGTA
>Location:NODE_389151_length_73825_cov_29.945791	Coordinate:20691	Reads:1	Hits:2	Allocated_reads:0.5	Strand:-
CAGTAGCTCTGAGCCTCATACCAAGT
>Location:NODE_389151_length_73825_cov_29.945791	Coordinate:20691	Reads:3	Hits:2	Allocated_reads:1.5	Strand:-
GCAGTAGCTCTGAGCCTCATACCAAGT
>Location:NODE_389151_length_73825_cov_29.945791	Coordinate:20691	Reads:16	Hits:2	Allocated_reads:8	Strand:-
TCTGCAGTAGCTCTGAGCCTCATACCAAGT
>Location:NODE_389151_length_73825_cov_29.945791	Coordinate:20691	Reads:8	Hits:2	Allocated_reads:4	Strand:-
TGCAGTAGCTCTGAGCCTCATACCAAGT
>Location:NODE_389151_length_73825_cov_29.945791	Coordinate:20691	Reads:1	Hits:2	Allocated_reads:0.5	Strand:-
TTCTGCAGTAGCTCTGAGCCTAATACCAAGT
>Location:NODE_389151_length_73825_cov_29.945791	Coordinate:20691	Reads:2	Hits:2	Allocated_reads:1	Strand:-
TTCTGCAGTAGCTCTGAGCCTCATACCAAGT
>Location:NODE_389151_length_73825_cov_29.945791	Coordinate:20692	Reads:1	Hits:2	Allocated_reads:0.5	Strand:-
CTGCAGTAGCTCTGAGCCTCATACCAAG
>Location:NODE_389151_length_73825_cov_29.945791	Coordinate:20692	Reads:1	Hits:2	Allocated_reads:0.5	Strand:+
CTTGGTATGAGGCTCAGAGCTACT
>Location:NODE_389151_length_73825_cov_29.945791	Coordinate:20692	Reads:1	Hits:2	Allocated_reads:0.5	Strand:+
CTTGGTATGAGGCTCAGAGCTACTGC
>Location:NODE_389151_length_73825_cov_29.945791	Coordinate:20692	Reads:13	Hits:2	Allocated_reads:6.5	Strand:-
TCTGCAGTAGCTCTGAGCCTCATACCAAG
>Location:NODE_389151_length_73825_cov_29.945791	Coordinate:20692	Reads:9	Hits:2	Allocated_reads:4.5	Strand:-
TGCAGTAGCTCTGAGCCTCATACCAAG
>Location:NODE_389151_length_73825_cov_29.945791	Coordinate:20693	Reads:1	Hits:2	Allocated_reads:0.5	Strand:-
TCTGCAGTAGCTCTGAGCCTCATACCAA
>Location:NODE_389151_length_73825_cov_29.945791	Coordinate:20694	Reads:1	Hits:2	Allocated_reads:0.5	Strand:-
TCTGCAGTAGCTCTGAGCCTCATACCT
>Location:NODE_389151_length_73825_cov_29.945791	Coordinate:20694	Reads:1	Hits:2	Allocated_reads:0.5	Strand:-
TGCAGTAGCTCTGAGCCTCATACCA
>Location:NODE_389151_length_73825_cov_29.945791	Coordinate:20694	Reads:1	Hits:2	Allocated_reads:0.5	Strand:-
TTCTGCAGTAGCTCTGAGCCTAATACCA
>Location:NODE_389151_length_73825_cov_29.945791	Coordinate:20694	Reads:1	Hits:2	Allocated_reads:0.5	Strand:-
TTCTGCAGTAGCTCTGAGCCTCATACCA
>Location:NODE_389151_length_73825_cov_29.945791	Coordinate:20695	Reads:1	Hits:1	Allocated_reads:1	Strand:-
ATTCTGCAGTAGCTCTGAGCCTCATACC
>Location:NODE_389151_length_73825_cov_29.945791	Coordinate:20695	Reads:1	Hits:2	Allocated_reads:0.5	Strand:-
CTGCAGTAGCTCTGAGCCTCATACC
>Location:NODE_389151_length_73825_cov_29.945791	Coordinate:20695	Reads:1	Hits:1	Allocated_reads:1	Strand:-
TAGTTCATTCTGCAGTAGCTCTGAGCCTCATACC
>Location:NODE_389151_length_73825_cov_29.945791	Coordinate:20695	Reads:17	Hits:2	Allocated_reads:8.5	Strand:-
TCTGCAGTAGCTCTGAGCCTCATACC
>Location:NODE_389151_length_73825_cov_29.945791	Coordinate:20695	Reads:3	Hits:2	Allocated_reads:1.5	Strand:-
TGCAGTAGCTCTGAGCCTCATACC
>Location:NODE_389151_length_73825_cov_29.945791	Coordinate:20695	Reads:7	Hits:2	Allocated_reads:3.5	Strand:-
TTCTGCAGTAGCTCTGAGCCTCATACC
>Location:NODE_389151_length_73825_cov_29.945791	Coordinate:20696	Reads:1	Hits:1	Allocated_reads:1	Strand:-
ATTCTGCAGTAGCTCTGAGCCTCATAC
>Location:NODE_389151_length_73825_cov_29.945791	Coordinate:20696	Reads:2	Hits:2	Allocated_reads:1	Strand:-
TCTGCAGTAGCTCTGAGCCTCATAC
>Location:NODE_389151_length_73825_cov_29.945791	Coordinate:20697	Reads:2	Hits:1	Allocated_reads:2	Strand:-
TCATTCTGCAGTAGCTCTGAGCCTCATA
>Location:NODE_389151_length_73825_cov_29.945791	Coordinate:20697	Reads:2	Hits:2	Allocated_reads:1	Strand:-
TCTGCAGTAGCTCTGAGCCTCATA
>Location:NODE_389151_length_73825_cov_29.945791	Coordinate:20699	Reads:1	Hits:1	Allocated_reads:1	Strand:-
TCATTCTGCAGTAGCTCTGAGCCTCA
>Location:NODE_389151_length_73825_cov_29.945791	Coordinate:20700	Reads:1	Hits:1	Allocated_reads:1	Strand:-
TAGTTCATTCTGCAGTAGCTCTGAGCCTC
>Location:NODE_389151_length_73825_cov_29.945791	Coordinate:20701	Reads:1	Hits:1	Allocated_reads:1	Strand:-
AGTTCATTCTGCAGTAGCTCTGAGCCT
>Location:NODE_389151_length_73825_cov_29.945791	Coordinate:20701	Reads:1	Hits:1	Allocated_reads:1	Strand:-
ATAGTTCATTCTGCAGTAGCTCTGAGCCT
>Location:NODE_389151_length_73825_cov_29.945791	Coordinate:20701	Reads:1	Hits:1	Allocated_reads:1	Strand:-
CATAGTTCATTCTGCAGTAGCTCTGAGCCT
>Location:NODE_389151_length_73825_cov_29.945791	Coordinate:20701	Reads:1	Hits:1	Allocated_reads:1	Strand:-
CATAGTTCATTCTGCAGTAGTTCTGAGCCT
>Location:NODE_389151_length_73825_cov_29.945791	Coordinate:20701	Reads:1	Hits:1	Allocated_reads:1	Strand:-
GTTCATTCTGCAGTAGCTCTGAGCCT
>Location:NODE_389151_length_73825_cov_29.945791	Coordinate:20701	Reads:5	Hits:1	Allocated_reads:5	Strand:-
TACATAGTTCATTCTGCAGTAGCTCTGAGCCT
>Location:NODE_389151_length_73825_cov_29.945791	Coordinate:20701	Reads:1	Hits:1	Allocated_reads:1	Strand:-
TAGTTCATTCTGCAGTAGCTCTGAGTTT
>Location:NODE_389151_length_73825_cov_29.945791	Coordinate:20701	Reads:1	Hits:1	Allocated_reads:1	Strand:-
TAGTTCATTCTGCAGTAGCTCTGTGCCT
>Location:NODE_389151_length_73825_cov_29.945791	Coordinate:20701	Reads:1	Hits:1	Allocated_reads:1	Strand:-
TAGTTCATTCTGCAGTAGCTTTGAGCCT
>Location:NODE_389151_length_73825_cov_29.945791	Coordinate:20701	Reads:167	Hits:1	Allocated_reads:167	Strand:-
TAGTTCATTCTGCAGTAGCTCTGAGCCT
>Location:NODE_389151_length_73825_cov_29.945791	Coordinate:20701	Reads:2	Hits:1	Allocated_reads:2	Strand:-
TAGTTCATTCTGCAGTAGCTCTGAGCCC
>Location:NODE_389151_length_73825_cov_29.945791	Coordinate:20701	Reads:4	Hits:1	Allocated_reads:4	Strand:-
TAGTTCATTCTGCAGTAGCTCTGAGCCA
>Location:NODE_389151_length_73825_cov_29.945791	Coordinate:20701	Reads:6	Hits:1	Allocated_reads:6	Strand:-
TAGTTCATTCTGCAGTAGCTCTGAGCCG
>Location:NODE_389151_length_73825_cov_29.945791	Coordinate:20701	Reads:3	Hits:1	Allocated_reads:3	Strand:-
TCATTCTGCAGTAGCTCTGAGCCT
>Location:NODE_389151_length_73825_cov_29.945791	Coordinate:20701	Reads:2	Hits:1	Allocated_reads:2	Strand:-
TTCATTCTGCAGTAGCTCTGAGCCT
>Location:NODE_389151_length_73825_cov_29.945791	Coordinate:20702	Reads:1	Hits:1	Allocated_reads:1	Strand:-
GTTCATTCTGCAGTAGCTCTGAGCC
>Location:NODE_389151_length_73825_cov_29.945791	Coordinate:20702	Reads:9	Hits:1	Allocated_reads:9	Strand:-
TAGTTCATTCTGCAGTAGCTCTGAGCC
>Location:NODE_389151_length_73825_cov_29.945791	Coordinate:20703	Reads:1	Hits:1	Allocated_reads:1	Strand:-
ACATAGTTCATTCTGCAGTAGCTCTGAGC
>Location:NODE_389151_length_73825_cov_29.945791	Coordinate:20703	Reads:1	Hits:1	Allocated_reads:1	Strand:-
TAGTTCATTCTGCAGTAGCTCTGAGT
>Location:NODE_389151_length_73825_cov_29.945791	Coordinate:20703	Reads:5	Hits:1	Allocated_reads:5	Strand:-
TAGTTCATTCTGCAGTAGCTCTGAGC
>Location:NODE_389151_length_73825_cov_29.945791	Coordinate:20704	Reads:1	Hits:1	Allocated_reads:1	Strand:-
TAGTTCATTCTGCAGTAGCTCTGAG
>Location:NODE_389151_length_73825_cov_29.945791	Coordinate:20705	Reads:1	Hits:1	Allocated_reads:1	Strand:-
GGCCTACATAGTTCATTCTGCAGTAGCTCTGA
>Location:NODE_389151_length_73825_cov_29.945791	Coordinate:20705	Reads:1	Hits:1	Allocated_reads:1	Strand:-
TAGTTCATTCTGCAGTAGCTCTGA
>Location:NODE_389151_length_73825_cov_29.945791	Coordinate:20705	Reads:1	Hits:1	Allocated_reads:1	Strand:+
TCAGAGCTACTGCAGAATGAACTATGTA
>Location:NODE_389151_length_73825_cov_29.945791	Coordinate:20705	Reads:1	Hits:1	Allocated_reads:1	Strand:+
TCAGAGCTACTGCAGAATGAACTATGTAG
>Location:NODE_389151_length_73825_cov_29.945791	Coordinate:20708	Reads:1	Hits:1	Allocated_reads:1	Strand:+
GAGCTACTGCAGAATGAACTATGTAG
>Location:NODE_389151_length_73825_cov_29.945791	Coordinate:20708	Reads:1	Hits:1	Allocated_reads:1	Strand:+
GAGCTACTGCAGAATGAACTATGTAGGCCT
>Location:NODE_389151_length_73825_cov_29.945791	Coordinate:20709	Reads:5	Hits:1	Allocated_reads:5	Strand:+
AGCTACTGCAGAATGAACTATGTAGGCCT
>Location:NODE_389151_length_73825_cov_29.945791	Coordinate:20710	Reads:1	Hits:1	Allocated_reads:1	Strand:-
CAGGCCTACATAGTTCATACTGCAGTAGC
>Location:NODE_389151_length_73825_cov_29.945791	Coordinate:20710	Reads:2	Hits:1	Allocated_reads:2	Strand:-
CAGGCCTACATAGTTCATTCTGCAGTAGC
>Location:NODE_389151_length_73825_cov_29.945791	Coordinate:20710	Reads:4	Hits:1	Allocated_reads:4	Strand:-
GCCAGGCCTACATAGTTCATTCTGCAGTAGC
>Location:NODE_389151_length_73825_cov_29.945791	Coordinate:20711	Reads:1	Hits:1	Allocated_reads:1	Strand:+
CTACTGCAGAATGAACTATGTAGG
>Location:NODE_389151_length_73825_cov_29.945791	Coordinate:20711	Reads:27	Hits:1	Allocated_reads:27	Strand:+
CTACTGCAGAATGAACTATGTAGGCCT
>Location:NODE_389151_length_73825_cov_29.945791	Coordinate:20711	Reads:1	Hits:1	Allocated_reads:1	Strand:+
CTACTGCAGAATGAACTATGTAGGCCTGG
>Location:NODE_389151_length_73825_cov_29.945791	Coordinate:20711	Reads:4	Hits:1	Allocated_reads:4	Strand:+
CTACTGCAGAATGAACTATGTAGGCCTGGC
>Location:NODE_389151_length_73825_cov_29.945791	Coordinate:20712	Reads:8	Hits:1	Allocated_reads:8	Strand:+
TACTGCAGAATGAACTATGTAGGCCT
>Location:NODE_389151_length_73825_cov_29.945791	Coordinate:20712	Reads:3	Hits:1	Allocated_reads:3	Strand:+
TACTGCAGAATGAACTATGTAGGCCTGGC
>Location:NODE_389151_length_73825_cov_29.945791	Coordinate:20713	Reads:7	Hits:1	Allocated_reads:7	Strand:+
ACTGCAGAATGAACTATGTAGGCCT
>Location:NODE_389151_length_73825_cov_29.945791	Coordinate:20713	Reads:3	Hits:1	Allocated_reads:3	Strand:+
ACTGCAGAATGAACTATGTAGGCCTGGC
>Location:NODE_389151_length_73825_cov_29.945791	Coordinate:20713	Reads:1	Hits:1	Allocated_reads:1	Strand:+
ACTGCAGAATGAACTATGTAGGCCTGGCC
>Location:NODE_389151_length_73825_cov_29.945791	Coordinate:20713	Reads:1	Hits:1	Allocated_reads:1	Strand:-
CAGGCCTACATAGTTCATTCTGCAGT
>Location:NODE_389151_length_73825_cov_29.945791	Coordinate:20713	Reads:1	Hits:1	Allocated_reads:1	Strand:-
CTGGCCAGGCCTACATAGTTCATTCTGCAGT
>Location:NODE_389151_length_73825_cov_29.945791	Coordinate:20713	Reads:4	Hits:1	Allocated_reads:4	Strand:-
GGCCAGGCCTACATAGTTCATTCTGCAGT
>Location:NODE_389151_length_73825_cov_29.945791	Coordinate:20713	Reads:1	Hits:1	Allocated_reads:1	Strand:-
TGCTGGCCAGGCCTACATAGTTCATTCTGCAGT
>Location:NODE_389151_length_73825_cov_29.945791	Coordinate:20713	Reads:1	Hits:1	Allocated_reads:1	Strand:-
TGGCCAGGCCTACATAGTTCACTCTGCAGT
>Location:NODE_389151_length_73825_cov_29.945791	Coordinate:20713	Reads:5	Hits:1	Allocated_reads:5	Strand:-
TGGCCAGGCCTACATAGTTCATTCTGCAGT
>Location:NODE_389151_length_73825_cov_29.945791	Coordinate:20714	Reads:1	Hits:1	Allocated_reads:1	Strand:+
CTGCAGAATGAACTATGTAGGCCTGGC
>Location:NODE_389151_length_73825_cov_29.945791	Coordinate:20714	Reads:1	Hits:1	Allocated_reads:1	Strand:-
GGCCAGGCCTACATAGTTCATTCTGCAG
>Location:NODE_389151_length_73825_cov_29.945791	Coordinate:20715	Reads:1	Hits:1	Allocated_reads:1	Strand:+
TGCAGAATGAACTATGTAGGCCTGGC
>Location:NODE_389151_length_73825_cov_29.945791	Coordinate:20715	Reads:1	Hits:1	Allocated_reads:1	Strand:+
TGCAGAATGAACTATGTAGGCCTGGCC
>Location:NODE_389151_length_73825_cov_29.945791	Coordinate:20715	Reads:1	Hits:1	Allocated_reads:1	Strand:+
TGCAGAATGAACTATGTAGGCCTGGCCA
>Location:NODE_389151_length_73825_cov_29.945791	Coordinate:20715	Reads:2	Hits:1	Allocated_reads:2	Strand:+
TGCAGAATGAACTATGTAGGCCTGGCCAGC
>Location:NODE_389151_length_73825_cov_29.945791	Coordinate:20715	Reads:1	Hits:1	Allocated_reads:1	Strand:-
TGCTGGCCAGGCCTACATAGTTCATTCTGCA
>Location:NODE_389151_length_73825_cov_29.945791	Coordinate:20716	Reads:1	Hits:1	Allocated_reads:1	Strand:+
GCAGAATGAACTATGTAGGCCTGGC
>Location:NODE_389151_length_73825_cov_29.945791	Coordinate:20716	Reads:1	Hits:1	Allocated_reads:1	Strand:-
GCTGGCCAGGCCTACATAGTTCATTCTGC
>Location:NODE_389151_length_73825_cov_29.945791	Coordinate:20716	Reads:1	Hits:1	Allocated_reads:1	Strand:-
TGCTGGCCAGGCCTACATAGTTCATTCTGC
>Location:NODE_389151_length_73825_cov_29.945791	Coordinate:20716	Reads:2	Hits:1	Allocated_reads:2	Strand:-
TGCTGGCCAGGCCTACATAGTTCATTCTGT
>Location:NODE_389151_length_73825_cov_29.945791	Coordinate:20718	Reads:1	Hits:1	Allocated_reads:1	Strand:+
AGAATGAACTATGTAGGCCTGGCCA
>Location:NODE_389151_length_73825_cov_29.945791	Coordinate:20719	Reads:1	Hits:1	Allocated_reads:1	Strand:+
GAATGAACTATGTAGGCCTGGCCT
>Location:NODE_389151_length_73825_cov_29.945791	Coordinate:20719	Reads:8	Hits:1	Allocated_reads:8	Strand:+
GAATGAACTATGTAGGCCTGGCCA
>Location:NODE_389151_length_73825_cov_29.945791	Coordinate:20719	Reads:1	Hits:1	Allocated_reads:1	Strand:+
GAATGAACTATGTAGGCCTGGCCAGG
>Location:NODE_389151_length_73825_cov_29.945791	Coordinate:20719	Reads:3	Hits:1	Allocated_reads:3	Strand:+
GAATGAACTATGTAGGCCTGGCCAGC
>Location:NODE_389151_length_73825_cov_29.945791	Coordinate:20719	Reads:31	Hits:1	Allocated_reads:31	Strand:+
GAATGAACTATGTAGGCCTGGCCAGCA
>Location:NODE_389151_length_73825_cov_29.945791	Coordinate:20719	Reads:6	Hits:1	Allocated_reads:6	Strand:+
GAATGAACTATGTAGGCCTGGCCAGCAT
>Location:NODE_389151_length_73825_cov_29.945791	Coordinate:20719	Reads:17	Hits:1	Allocated_reads:17	Strand:+
GAATGAACTATGTAGGCCTGGCCAGCATT
>Location:NODE_389151_length_73825_cov_29.945791	Coordinate:20721	Reads:1	Hits:1	Allocated_reads:1	Strand:+
ATGAACTATGTAGGCCTGGCCAGC
>Location:NODE_389151_length_73825_cov_29.945791	Coordinate:20721	Reads:2	Hits:1	Allocated_reads:2	Strand:-
TCCAATGCTGGCCAGGCCTACATAGTTCAT
>Location:NODE_389151_length_73825_cov_29.945791	Coordinate:20723	Reads:3	Hits:1	Allocated_reads:3	Strand:+
GAACTATGTAGGCCTGGCCAGCAT
>Location:NODE_389151_length_73825_cov_29.945791	Coordinate:20724	Reads:1	Hits:1	Allocated_reads:1	Strand:-
TTTCCAATGCTGGCCAGGCCTACATAGTT
>Location:NODE_389151_length_73825_cov_29.945791	Coordinate:20725	Reads:3	Hits:1	Allocated_reads:3	Strand:-
TTTCCAATGCTGGCCAGGCCTACATAGT
>Location:NODE_389151_length_73825_cov_29.945791	Coordinate:20727	Reads:5	Hits:1	Allocated_reads:5	Strand:+
TATGTAGGCCTGGCCAGCATTGGAAACGC
>Location:NODE_389151_length_73825_cov_29.945791	Coordinate:20729	Reads:1	Hits:1	Allocated_reads:1	Strand:-
TAGCGTTTCCAATGCTGGCCAGGCCTACA
>Location:NODE_389151_length_73825_cov_29.945791	Coordinate:20729	Reads:1	Hits:1	Allocated_reads:1	Strand:+
TGTAGGCCTGGCCAGCATTGGAAACGC
>Location:NODE_389151_length_73825_cov_29.945791	Coordinate:20730	Reads:1	Hits:1	Allocated_reads:1	Strand:+
GTAGGCCTGGCCAGCATTGGAAACGC
>Location:NODE_389151_length_73825_cov_29.945791	Coordinate:20730	Reads:1	Hits:1	Allocated_reads:1	Strand:-
TAGCGTTTCCAATGCTGGCCAGGCCTAC
>Location:NODE_389151_length_73825_cov_29.945791	Coordinate:20731	Reads:1	Hits:1	Allocated_reads:1	Strand:+
TAGGCCTGGCCAGCATTGGAAACGC
>Location:NODE_389151_length_73825_cov_29.945791	Coordinate:20732	Reads:2	Hits:1	Allocated_reads:2	Strand:-
CTGTAGCGTTTCCAATGCTGGCCAGGCCT
>Location:NODE_389151_length_73825_cov_29.945791	Coordinate:20732	Reads:1	Hits:1	Allocated_reads:1	Strand:-
TCTGTAGCGTTTCCAATGCTGGCCAGGCCT
>Location:NODE_389151_length_73825_cov_29.945791	Coordinate:20732	Reads:1	Hits:1	Allocated_reads:1	Strand:-
TGTAGCGTTTCCAATGCTGGCCAGGCCG
>Location:NODE_389151_length_73825_cov_29.945791	Coordinate:20732	Reads:2	Hits:1	Allocated_reads:2	Strand:-
TGTAGCGTTTCCAATGCTGGCCAGGCCT
>Location:NODE_389151_length_73825_cov_29.945791	Coordinate:20732	Reads:1	Hits:1	Allocated_reads:1	Strand:-
TTCTGTAGCGTTTCCAATGCTGGCCAGGCCT
>Location:NODE_389151_length_73825_cov_29.945791	Coordinate:20732	Reads:1	Hits:1	Allocated_reads:1	Strand:-
TTTCTGTAGCGTTTCCAATGCTGGCCAGGCCT
>Location:NODE_389151_length_73825_cov_29.945791	Coordinate:20733	Reads:2	Hits:1	Allocated_reads:2	Strand:-
CTGTAGCGTTTCCAATGCTGGCCAGGCC
>Location:NODE_389151_length_73825_cov_29.945791	Coordinate:20733	Reads:3	Hits:1	Allocated_reads:3	Strand:-
TCTGTAGCGTTTCCAATGCTGGCCAGGCC
>Location:NODE_389151_length_73825_cov_29.945791	Coordinate:20733	Reads:1	Hits:1	Allocated_reads:1	Strand:-
TGTAGCGTTTCCAATGCTGGCCAGGCC
>Location:NODE_389151_length_73825_cov_29.945791	Coordinate:20733	Reads:2	Hits:1	Allocated_reads:2	Strand:-
TTCTGTAGCGTTTCCAATGCTGGCCAGGCC
>Location:NODE_389151_length_73825_cov_29.945791	Coordinate:20733	Reads:4	Hits:1	Allocated_reads:4	Strand:-
TTTCTGTAGCGTTTCCAATGCTGGCCAGGCC
>Location:NODE_389151_length_73825_cov_29.945791	Coordinate:20734	Reads:1	Hits:1	Allocated_reads:1	Strand:-
TCTGTAGCGTTTCCAATGCTGGCCAGGC
>Location:NODE_389151_length_73825_cov_29.945791	Coordinate:20736	Reads:2	Hits:1	Allocated_reads:2	Strand:-
TTCTGTAGCGTTTCCAATGCTGGCCAT
>Location:NODE_389151_length_73825_cov_29.945791	Coordinate:20736	Reads:3	Hits:1	Allocated_reads:3	Strand:-
TTTCTGTAGCGTTTCCAATGCTGGCCAT
>Location:NODE_389151_length_73825_cov_29.945791	Coordinate:20737	Reads:1	Hits:1	Allocated_reads:1	Strand:-
CATTTCTGTAGCGTTTCCAATGCTGGCCA
>Location:NODE_389151_length_73825_cov_29.945791	Coordinate:20737	Reads:1	Hits:1	Allocated_reads:1	Strand:-
TCATTTCTGTAGCGTTTCCAATGCTGGCCT
>Location:NODE_389151_length_73825_cov_29.945791	Coordinate:20737	Reads:5	Hits:1	Allocated_reads:5	Strand:-
TCATTTCTGTAGCGTTTCCAATGCTGGCCA
>Location:NODE_389151_length_73825_cov_29.945791	Coordinate:20737	Reads:1	Hits:1	Allocated_reads:1	Strand:-
TTCATTTCTGTAGCGTTTCCAATGCTGGCCA
>Location:NODE_389151_length_73825_cov_29.945791	Coordinate:20737	Reads:1	Hits:1	Allocated_reads:1	Strand:-
TTCTGTAGCGTTTCCAATGCTGGCCA
>Location:NODE_389151_length_73825_cov_29.945791	Coordinate:20737	Reads:2	Hits:1	Allocated_reads:2	Strand:-
TTTCTGTAGCGTTTCCAATGCTGGCCA
>Location:NODE_389151_length_73825_cov_29.945791	Coordinate:20738	Reads:1	Hits:1	Allocated_reads:1	Strand:-
ATTTCTGTAGCGTTTCCAATGCTGGCC
>Location:NODE_389151_length_73825_cov_29.945791	Coordinate:20738	Reads:3	Hits:1	Allocated_reads:3	Strand:-
CATTTCTGTAGCGTTTCCAATGCTGGCC
>Location:NODE_389151_length_73825_cov_29.945791	Coordinate:20738	Reads:10	Hits:1	Allocated_reads:10	Strand:-
TCATTTCTGTAGCGTTTCCAATGCTGGCC
>Location:NODE_389151_length_73825_cov_29.945791	Coordinate:20738	Reads:1	Hits:1	Allocated_reads:1	Strand:-
TCTGTAGCGTTTCCAATGCTGGCT
>Location:NODE_389151_length_73825_cov_29.945791	Coordinate:20738	Reads:10	Hits:1	Allocated_reads:10	Strand:-
TCTGTAGCGTTTCCAATGCTGGCC
>Location:NODE_389151_length_73825_cov_29.945791	Coordinate:20738	Reads:1	Hits:1	Allocated_reads:1	Strand:-
TTCATTTCTGTAGCGTTTCCAATGCTGGCC
>Location:NODE_389151_length_73825_cov_29.945791	Coordinate:20738	Reads:8	Hits:1	Allocated_reads:8	Strand:-
TTCTGTAGCGTTTCCAATGCTGGCC
>Location:NODE_389151_length_73825_cov_29.945791	Coordinate:20738	Reads:44	Hits:1	Allocated_reads:44	Strand:-
TTTCTGTAGCGTTTCCAATGCTGGCC
>Location:NODE_389151_length_73825_cov_29.945791	Coordinate:20739	Reads:4	Hits:1	Allocated_reads:4	Strand:-
TCATTTCTGTAGCGTTTCCAATGCTGGC
>Location:NODE_389151_length_73825_cov_29.945791	Coordinate:20739	Reads:1	Hits:1	Allocated_reads:1	Strand:-
TTCATTTCTGTAGCGTTTCCAATGCTGGC
>Location:NODE_389151_length_73825_cov_29.945791	Coordinate:20739	Reads:1	Hits:1	Allocated_reads:1	Strand:-
TTTCTGTAGCGTTTCCAATGCTGGC
>Location:NODE_389151_length_73825_cov_29.945791	Coordinate:20740	Reads:1	Hits:1	Allocated_reads:1	Strand:-
TGGTTCATTTCTGTAGCGTTTCCAATGCTGT
>Location:NODE_389151_length_73825_cov_29.945791	Coordinate:20741	Reads:1	Hits:1	Allocated_reads:1	Strand:-
TCATTTCTGTAGCGTTTCCAATGCTG
>Location:NODE_389151_length_73825_cov_29.945791	Coordinate:20741	Reads:1	Hits:1	Allocated_reads:1	Strand:-
TGGTTCATTTCTGTAGCGTTTCCAATGCTG
>Location:NODE_389151_length_73825_cov_29.945791	Coordinate:20741	Reads:1	Hits:1	Allocated_reads:1	Strand:-
TTCATTTCTGTAGCGTTTCCAATGCTG
>Location:NODE_389151_length_73825_cov_29.945791	Coordinate:20742	Reads:1	Hits:1	Allocated_reads:1	Strand:-
TAAGTTGGTTCATTTCTGTAGCGTTTCCAATGCT
>Location:NODE_389151_length_73825_cov_29.945791	Coordinate:20742	Reads:12	Hits:1	Allocated_reads:12	Strand:-
TGGTTCATTTCTGTAGCGTTTCCAATGCT
>Location:NODE_389151_length_73825_cov_29.945791	Coordinate:20742	Reads:1	Hits:1	Allocated_reads:1	Strand:-
TTGGTTCATTTCTGTAGCGTTTCCAATGCT
>Location:NODE_389151_length_73825_cov_29.945791	Coordinate:20743	Reads:4	Hits:1	Allocated_reads:4	Strand:-
TGGTTCATTTCTGTAGCGTTTCCAATGC
>Location:NODE_389151_length_73825_cov_29.945791	Coordinate:20743	Reads:1	Hits:1	Allocated_reads:1	Strand:-
TTCATTTCTGTAGCGTTTCCAATGC
>Location:NODE_389151_length_73825_cov_29.945791	Coordinate:20743	Reads:1	Hits:1	Allocated_reads:1	Strand:-
TTGGTTCATTTCTGTAGCGTTTCCAATGC
>Location:NODE_389151_length_73825_cov_29.945791	Coordinate:20744	Reads:1	Hits:1	Allocated_reads:1	Strand:-
AGTTGGTTCATTTCTGTAGCGTTTCCAATG
>Location:NODE_389151_length_73825_cov_29.945791	Coordinate:20744	Reads:1	Hits:1	Allocated_reads:1	Strand:+
CATTGGAAACGCTACAGAAATGAACCAACT
>Location:NODE_389151_length_73825_cov_29.945791	Coordinate:20746	Reads:1	Hits:1	Allocated_reads:1	Strand:-
AAGTTGGTTCATTTCTGTAGCGTTTCCAA
>Location:NODE_389151_length_73825_cov_29.945791	Coordinate:20746	Reads:3	Hits:1	Allocated_reads:3	Strand:-
TAAGTTGGTTCATTTCTGTAGCGTTTCCAA
>Location:NODE_389151_length_73825_cov_29.945791	Coordinate:20746	Reads:2	Hits:1	Allocated_reads:2	Strand:+
TTGGAAACGCTACAGAAATGAACCAACT
>Location:NODE_389151_length_73825_cov_29.945791	Coordinate:20747	Reads:3	Hits:1	Allocated_reads:3	Strand:-
TAAGTTGGTTCATTTCTGTAGCGTTTCCA
>Location:NODE_389151_length_73825_cov_29.945791	Coordinate:20747	Reads:3	Hits:1	Allocated_reads:3	Strand:-
TAAGTTGGTTCATTTCTGTAGCGTTTCCT
>Location:NODE_389151_length_73825_cov_29.945791	Coordinate:20748	Reads:33	Hits:1	Allocated_reads:33	Strand:-
TAAGTTGGTTCATTTCTGTAGCGTTTCC
>Location:NODE_389151_length_73825_cov_29.945791	Coordinate:20749	Reads:1	Hits:1	Allocated_reads:1	Strand:-
ATAAGTTGGTTCATTTCTGTAGCGTTTC
>Location:NODE_389151_length_73825_cov_29.945791	Coordinate:20749	Reads:1	Hits:1	Allocated_reads:1	Strand:+
GAAACGCTACAGAAATGAACCAACTT
>Location:NODE_389151_length_73825_cov_29.945791	Coordinate:20749	Reads:15	Hits:1	Allocated_reads:15	Strand:-
TAAGTTGGTTCATTTCTGTAGCGTTTC
>Location:NODE_389151_length_73825_cov_29.945791	Coordinate:20749	Reads:2	Hits:1	Allocated_reads:2	Strand:-
TGATAAGTTGGTTCATTTCTGTAGCGTTTC
>Location:NODE_389151_length_73825_cov_29.945791	Coordinate:20750	Reads:2	Hits:1	Allocated_reads:2	Strand:-
TAAGTTGGTTCATTTCTGTAGCGTTT
>Location:NODE_389151_length_73825_cov_29.945791	Coordinate:20750	Reads:4	Hits:1	Allocated_reads:4	Strand:-
TGATAAGTTGGTTCATTTCTGTAGCGTTT
>Location:NODE_389151_length_73825_cov_29.945791	Coordinate:20750	Reads:1	Hits:1	Allocated_reads:1	Strand:-
TTGATAAGTTGGTTCATTTCTGTAGCGTTT
>Location:NODE_389151_length_73825_cov_29.945791	Coordinate:20751	Reads:9	Hits:1	Allocated_reads:9	Strand:-
TAAGTTGGTTCATTTCTGTAGCGTT
>Location:NODE_389151_length_73825_cov_29.945791	Coordinate:20751	Reads:13	Hits:1	Allocated_reads:13	Strand:-
TGATAAGTTGGTTCATTTCTGTAGCGTT
>Location:NODE_389151_length_73825_cov_29.945791	Coordinate:20751	Reads:8	Hits:1	Allocated_reads:8	Strand:-
TTGATAAGTTGGTTCATTTCTGTAGCGTT
>Location:NODE_389151_length_73825_cov_29.945791	Coordinate:20751	Reads:7	Hits:1	Allocated_reads:7	Strand:-
TTTGATAAGTTGGTTCATTTCTGTAGCGTT
>Location:NODE_389151_length_73825_cov_29.945791	Coordinate:20751	Reads:1	Hits:1	Allocated_reads:1	Strand:-
TTTTGATAAGTTGGTTCATTTCTGTAGCGTT
>Location:NODE_389151_length_73825_cov_29.945791	Coordinate:20752	Reads:1	Hits:1	Allocated_reads:1	Strand:+
ACGCTACAGAAATGAACCAACTTAT
>Location:NODE_389151_length_73825_cov_29.945791	Coordinate:20752	Reads:1	Hits:1	Allocated_reads:1	Strand:-
TAAGTTGGTTCATTTCTGTAGCGT
>Location:NODE_389151_length_73825_cov_29.945791	Coordinate:20752	Reads:1	Hits:1	Allocated_reads:1	Strand:-
TGATAAGTTGGTTCATTTCTGTAGCGT
>Location:NODE_389151_length_73825_cov_29.945791	Coordinate:20752	Reads:2	Hits:1	Allocated_reads:2	Strand:-
TTGATAAGTTGGTTCATTTCTGTAGCGT
>Location:NODE_389151_length_73825_cov_29.945791	Coordinate:20752	Reads:4	Hits:1	Allocated_reads:4	Strand:-
TTTGATAAGTTGGTTCATTTCTGTAGCGT
>Location:NODE_389151_length_73825_cov_29.945791	Coordinate:20753	Reads:1	Hits:1	Allocated_reads:1	Strand:-
TTGATAAGTTGGTTCATTTCTGTAGCG
>Location:NODE_389151_length_73825_cov_29.945791	Coordinate:20753	Reads:4	Hits:1	Allocated_reads:4	Strand:-
TTTGATAAGTTGGTTCATTTCTGTAGCG
>Location:NODE_389151_length_73825_cov_29.945791	Coordinate:20754	Reads:1	Hits:1	Allocated_reads:1	Strand:-
TGATAAGTTGGTTCATTTCTGTAGC
>Location:NODE_389151_length_73825_cov_29.945791	Coordinate:20754	Reads:2	Hits:1	Allocated_reads:2	Strand:-
TTTGATAAGTTGGTTCATTTCTGTAGC
>Location:NODE_389151_length_73825_cov_29.945791	Coordinate:20754	Reads:5	Hits:1	Allocated_reads:5	Strand:-
TTTTGATAAGTTGGTTCATTTCTGTAGC
>Location:NODE_389151_length_73825_cov_29.945791	Coordinate:20756	Reads:1	Hits:1	Allocated_reads:1	Strand:-
AGTTTTGATAAGTTGGTTCATTTCTGTA
>Location:NODE_389151_length_73825_cov_29.945791	Coordinate:20756	Reads:1	Hits:1	Allocated_reads:1	Strand:-
GTTTTGATAAGTTGGTTCATTTCTGTA
>Location:NODE_389151_length_73825_cov_29.945791	Coordinate:20756	Reads:1	Hits:1	Allocated_reads:1	Strand:-
TTTTGATAAGTTGGTTCATTTCTGTA
>Location:NODE_389151_length_73825_cov_29.945791	Coordinate:20757	Reads:1	Hits:1	Allocated_reads:1	Strand:+
ACAGAAATGAACCAACTTATCAAAACT
>Location:NODE_389151_length_73825_cov_29.945791	Coordinate:20757	Reads:1	Hits:1	Allocated_reads:1	Strand:-
TTTTGATAAGTTGGTTCATTTCTGT
>Location:NODE_389151_length_73825_cov_29.945791	Coordinate:20760	Reads:1	Hits:1	Allocated_reads:1	Strand:-
AAACAGTTTTGATAAGTTGGTTCATTTC
>Location:NODE_389151_length_73825_cov_29.945791	Coordinate:20760	Reads:1	Hits:1	Allocated_reads:1	Strand:+
GAAATGAACCAACTTATCAAAACTGT
>Location:NODE_389151_length_73825_cov_29.945791	Coordinate:20761	Reads:5	Hits:1	Allocated_reads:5	Strand:+
AAATGAACCAACTTATCAAAACTGT
>Location:NODE_389151_length_73825_cov_29.945791	Coordinate:20761	Reads:1	Hits:1	Allocated_reads:1	Strand:+
AAATGAACCAACTTATCAAAACTGTTT
>Location:NODE_389151_length_73825_cov_29.945791	Coordinate:20761	Reads:1	Hits:1	Allocated_reads:1	Strand:+
AAATGAACCAACTTATCAAAACTGTTTC
>Location:NODE_389151_length_73825_cov_29.945791	Coordinate:20762	Reads:1	Hits:1	Allocated_reads:1	Strand:+
AATGAACCAACTTATCAAAACTGTT
>Location:NODE_389151_length_73825_cov_29.945791	Coordinate:20764	Reads:1	Hits:1	Allocated_reads:1	Strand:+
TGAACCAACTTATCAAAACTGTTT
>Location:NODE_389151_length_73825_cov_29.945791	Coordinate:20766	Reads:2	Hits:1	Allocated_reads:2	Strand:+
AACCAACTTATCAAAACTGTTTCATC
>Location:NODE_389151_length_73825_cov_29.945791	Coordinate:20766	Reads:3	Hits:1	Allocated_reads:3	Strand:+
AACCAACTTATCAAAACTGTTTCATCT
>Location:NODE_389151_length_73825_cov_29.945791	Coordinate:20767	Reads:1	Hits:1	Allocated_reads:1	Strand:-
CAGCAGATGAAACAGTTTTGATAAGTTGGT
>Location:NODE_389151_length_73825_cov_29.945791	Coordinate:20769	Reads:1	Hits:1	Allocated_reads:1	Strand:+
CAACTTATCAAAACTGTTTCATCTGCT
>Location:NODE_389151_length_73825_cov_29.945791	Coordinate:20770	Reads:2	Hits:1	Allocated_reads:2	Strand:+
AACTTATCAAAACTGTTTCATCTGC
>Location:NODE_389151_length_73825_cov_29.945791	Coordinate:20770	Reads:1	Hits:1	Allocated_reads:1	Strand:+
AACTTATCAAAACTGTTTCATCTGCTGGTT
>Location:NODE_389151_length_73825_cov_29.945791	Coordinate:20771	Reads:1	Hits:1	Allocated_reads:1	Strand:+
ACTTATCAAAACTGTTTCATCTGCT
>Location:NODE_389151_length_73825_cov_29.945791	Coordinate:20771	Reads:1	Hits:1	Allocated_reads:1	Strand:-
GTAACCAGCAGATGAAACAGTTTTGATAAGT
>Location:NODE_389151_length_73825_cov_29.945791	Coordinate:20771	Reads:4	Hits:1	Allocated_reads:4	Strand:-
TAACCAGCAGATGAAACAGTTTTGATAAGT
>Location:NODE_389151_length_73825_cov_29.945791	Coordinate:20771	Reads:2	Hits:1	Allocated_reads:2	Strand:-
TGTAACCAGCAGATGAAACAGTTTTGATAAGT
>Location:NODE_389151_length_73825_cov_29.945791	Coordinate:20771	Reads:1	Hits:1	Allocated_reads:1	Strand:-
TTGTAACCAGCAGATGAAACAGTTTTGATAAGT
>Location:NODE_389151_length_73825_cov_29.945791	Coordinate:20772	Reads:1	Hits:1	Allocated_reads:1	Strand:+
CTTATCAAAACTGTTTCATCTGCT
>Location:NODE_389151_length_73825_cov_29.945791	Coordinate:20772	Reads:1	Hits:1	Allocated_reads:1	Strand:+
CTTATCAAAACTGTTTCATCTGCTG
>Location:NODE_389151_length_73825_cov_29.945791	Coordinate:20772	Reads:1	Hits:1	Allocated_reads:1	Strand:+
CTTATCAAAACTGTTTCATCTGCTGGTT
>Location:NODE_389151_length_73825_cov_29.945791	Coordinate:20772	Reads:2	Hits:1	Allocated_reads:2	Strand:-
TAACCAGCAGATGAAACAGTTTTGATAAG
>Location:NODE_389151_length_73825_cov_29.945791	Coordinate:20774	Reads:1	Hits:1	Allocated_reads:1	Strand:+
TATCAAAACTGTTTCATCTGCTGGTT
>Location:NODE_389151_length_73825_cov_29.945791	Coordinate:20774	Reads:1	Hits:1	Allocated_reads:1	Strand:-
TTGTAACCAGCAGATGAAACAGGTTTGATA
>Location:NODE_389151_length_73825_cov_29.945791	Coordinate:20775	Reads:1	Hits:1	Allocated_reads:1	Strand:-
TTGTAACCAGCAGATGAAACAGTTTTGAT
>Location:NODE_389151_length_73825_cov_29.945791	Coordinate:20776	Reads:1	Hits:1	Allocated_reads:1	Strand:-
AACCAGCAGATGAAACAGTTTTGA
>Location:NODE_389151_length_73825_cov_29.945791	Coordinate:20776	Reads:2	Hits:1	Allocated_reads:2	Strand:-
TGTAACCAGCAGATGAAACAGTTTTGA
>Location:NODE_389151_length_73825_cov_29.945791	Coordinate:20776	Reads:6	Hits:1	Allocated_reads:6	Strand:-
TTGTAACCAGCAGATGAAACAGTTTTGA
>Location:NODE_389151_length_73825_cov_29.945791	Coordinate:20777	Reads:1	Hits:1	Allocated_reads:1	Strand:+
CAAAACTGTTTCATCTGCTGGTTACA
>Location:NODE_389151_length_73825_cov_29.945791	Coordinate:20777	Reads:1	Hits:1	Allocated_reads:1	Strand:-
TGTAACCAGCAGATGAAACAGTTTTG
>Location:NODE_389151_length_73825_cov_29.945791	Coordinate:20777	Reads:1	Hits:1	Allocated_reads:1	Strand:-
TTGTAACCAGCAGATGAAACAGTTTTG
>Location:NODE_389151_length_73825_cov_29.945791	Coordinate:20779	Reads:1	Hits:1	Allocated_reads:1	Strand:-
CAGAGTTGTAACCAGCAGATGAAACAGTTT
>Location:NODE_389151_length_73825_cov_29.945791	Coordinate:20779	Reads:1	Hits:1	Allocated_reads:1	Strand:-
GAGTTGTAACCAGCAGATGAAACAGTTT
>Location:NODE_389151_length_73825_cov_29.945791	Coordinate:20779	Reads:1	Hits:1	Allocated_reads:1	Strand:-
TCAGAGTTGTAACCAGCAGATGAAACAGTGG
>Location:NODE_389151_length_73825_cov_29.945791	Coordinate:20780	Reads:1	Hits:1	Allocated_reads:1	Strand:+
AACTGTTTCATCTGCTGGTTACAACTCTGT
>Location:NODE_389151_length_73825_cov_29.945791	Coordinate:20780	Reads:1	Hits:1	Allocated_reads:1	Strand:-
TCAGAGTTGTAACCAGCAGATGAAACAGTT
>Location:NODE_389151_length_73825_cov_29.945791	Coordinate:20780	Reads:1	Hits:1	Allocated_reads:1	Strand:-
TTGTAACCAGCAGATGAAACAGTT
>Location:NODE_389151_length_73825_cov_29.945791	Coordinate:20781	Reads:1	Hits:1	Allocated_reads:1	Strand:-
CAGAGTTGTAACCAGCAGATGAAACAGT
>Location:NODE_389151_length_73825_cov_29.945791	Coordinate:20781	Reads:2	Hits:1	Allocated_reads:2	Strand:-
TCAGAGTTGTAACCAGCAGATGAAACAGT
>Location:NODE_389151_length_73825_cov_29.945791	Coordinate:20784	Reads:1	Hits:3	Allocated_reads:0.333333333333333	Strand:-
AGACCTCAGAGTTGTAACCAGCAGATGAAAC
>Location:NODE_389151_length_73825_cov_29.945791	Coordinate:20784	Reads:1	Hits:3	Allocated_reads:0.333333333333333	Strand:-
CAGAGTTGTAACCAGCAGATGAAAC
>Location:NODE_389151_length_73825_cov_29.945791	Coordinate:20784	Reads:2	Hits:3	Allocated_reads:0.666666666666667	Strand:-
CCTCAGAGTTGTAACCAGCAGATGAAAC
>Location:NODE_389151_length_73825_cov_29.945791	Coordinate:20784	Reads:1	Hits:3	Allocated_reads:0.333333333333333	Strand:-
CTCAGAGTTGTAACCAGCAGATGAAAC
>Location:NODE_389151_length_73825_cov_29.945791	Coordinate:20784	Reads:2	Hits:3	Allocated_reads:0.666666666666667	Strand:-
GACCTCAGAGTTGTAACCAGCAGATGAAAC
>Location:NODE_389151_length_73825_cov_29.945791	Coordinate:20784	Reads:1	Hits:3	Allocated_reads:0.333333333333333	Strand:+
GTTTCATCTGCTGGTTACAACTCTGA
>Location:NODE_389151_length_73825_cov_29.945791	Coordinate:20784	Reads:2	Hits:3	Allocated_reads:0.666666666666667	Strand:-
TCAGAGTTGTAACCAGCAGATGAAAC
>Location:NODE_389151_length_73825_cov_29.945791	Coordinate:20784	Reads:2	Hits:3	Allocated_reads:0.666666666666667	Strand:-
TCCAGACCTCAGAGTTGTAACCAGCAGATGAAAC
>Location:NODE_389151_length_73825_cov_29.945791	Coordinate:20785	Reads:2	Hits:3	Allocated_reads:0.666666666666667	Strand:+
TTTCATCTGCTGGTTACAACTCTGA
>Location:NODE_389151_length_73825_cov_29.945791	Coordinate:20785	Reads:1	Hits:3	Allocated_reads:0.333333333333333	Strand:+
TTTCATCTGCTGGTTACAACTCTGAGG
>Location:NODE_389151_length_73825_cov_29.945791	Coordinate:20785	Reads:1	Hits:3	Allocated_reads:0.333333333333333	Strand:+
TTTCATCTGCTGGTTACAACTCTGAGGTCT
>Location:NODE_389151_length_73825_cov_29.945791	Coordinate:20786	Reads:1	Hits:3	Allocated_reads:0.333333333333333	Strand:-
TCCAGACCTCAGAGTTGTAACCAGCAGATGAA
>Location:NODE_389151_length_73825_cov_29.945791	Coordinate:20786	Reads:1	Hits:3	Allocated_reads:0.333333333333333	Strand:+
TTCATCTGCTGGTTACAACTCTGA
>Location:NODE_389151_length_73825_cov_29.945791	Coordinate:20786	Reads:1	Hits:3	Allocated_reads:0.333333333333333	Strand:+
TTCATCTGCTGGTTACAACTCTGAGGT
>Location:NODE_389151_length_73825_cov_29.945791	Coordinate:20787	Reads:1	Hits:3	Allocated_reads:0.333333333333333	Strand:+
TCATCTGCTGGTTACAACTCTGAGGT
>Location:NODE_389151_length_73825_cov_29.945791	Coordinate:20787	Reads:1	Hits:3	Allocated_reads:0.333333333333333	Strand:+
TCATCTGCTGGTTACAACTCTGAGGTC
>Location:NODE_389151_length_73825_cov_29.945791	Coordinate:20787	Reads:1	Hits:3	Allocated_reads:0.333333333333333	Strand:+
TCATCTGCTGGTTACAACTCTGAGGTCTGGA
>Location:NODE_389151_length_73825_cov_29.945791	Coordinate:20787	Reads:2	Hits:3	Allocated_reads:0.666666666666667	Strand:-
TCCAGACCTCAGAGTTGTAACCAGCAGATGA
>Location:NODE_389151_length_73825_cov_29.945791	Coordinate:20788	Reads:1	Hits:3	Allocated_reads:0.333333333333333	Strand:-
ATCCAGACCTCAGAGTTGTAACCAGCAGATG
>Location:NODE_389151_length_73825_cov_29.945791	Coordinate:20788	Reads:1	Hits:3	Allocated_reads:0.333333333333333	Strand:+
CATCTGCTGGTTACAACTCTGAGG
>Location:NODE_389151_length_73825_cov_29.945791	Coordinate:20788	Reads:1	Hits:3	Allocated_reads:0.333333333333333	Strand:-
TCCAGACCTCAGAGTTGTAACCAGCAGATT
>Location:NODE_389151_length_73825_cov_29.945791	Coordinate:20788	Reads:19	Hits:3	Allocated_reads:6.33333333333333	Strand:-
TCCAGACCTCAGAGTTGTAACCAGCAGATG
>Location:NODE_389151_length_73825_cov_29.945791	Coordinate:20789	Reads:1	Hits:3	Allocated_reads:0.333333333333333	Strand:+
ATCTGCTGGTTACAACTCTGAGGTC
>Location:NODE_389151_length_73825_cov_29.945791	Coordinate:20789	Reads:2	Hits:3	Allocated_reads:0.666666666666667	Strand:+
ATCTGCTGGTTACAACTCTGAGGTCT
>Location:NODE_389151_length_73825_cov_29.945791	Coordinate:20789	Reads:1	Hits:3	Allocated_reads:0.333333333333333	Strand:-
TCCAGACCTCAGAGTTGTAACCAGCAGAA
>Location:NODE_389151_length_73825_cov_29.945791	Coordinate:20789	Reads:5	Hits:3	Allocated_reads:1.66666666666667	Strand:-
TCCAGACCTCAGAGTTGTAACCAGCAGAT
>Location:NODE_389151_length_73825_cov_29.945791	Coordinate:20790	Reads:3	Hits:3	Allocated_reads:1	Strand:-
ATCCAGACCTCAGAGTTGTAACCAGCAGA
>Location:NODE_389151_length_73825_cov_29.945791	Coordinate:20790	Reads:1	Hits:3	Allocated_reads:0.333333333333333	Strand:-
TCCAGACCTCAGAGTTGTAACCAGCAGT
>Location:NODE_389151_length_73825_cov_29.945791	Coordinate:20790	Reads:29	Hits:3	Allocated_reads:9.66666666666667	Strand:-
TCCAGACCTCAGAGTTGTAACCAGCAGA
>Location:NODE_389151_length_73825_cov_29.945791	Coordinate:20790	Reads:1	Hits:3	Allocated_reads:0.333333333333333	Strand:+
TCTGCTGGTTACAACTCTGAGGTCT
>Location:NODE_389151_length_73825_cov_29.945791	Coordinate:20790	Reads:1	Hits:3	Allocated_reads:0.333333333333333	Strand:+
TCTGCTGGTTACAACTCTGAGGTCTGGATT
>Location:NODE_389151_length_73825_cov_29.945791	Coordinate:20791	Reads:6	Hits:3	Allocated_reads:2	Strand:+
CTGCTGGTTACAACTCTGAGGTCT
>Location:NODE_389151_length_73825_cov_29.945791	Coordinate:20791	Reads:1	Hits:3	Allocated_reads:0.333333333333333	Strand:+
CTGCTGGTTACAACTCTGAGGTCTGG
>Location:NODE_389151_length_73825_cov_29.945791	Coordinate:20791	Reads:1	Hits:3	Allocated_reads:0.333333333333333	Strand:+
CTGCTGGTTACAACTCTGAGGTCTGGA
>Location:NODE_389151_length_73825_cov_29.945791	Coordinate:20791	Reads:2	Hits:3	Allocated_reads:0.666666666666667	Strand:+
CTGCTGGTTACAACTCTGAGGTCTGGATT
>Location:NODE_389151_length_73825_cov_29.945791	Coordinate:20791	Reads:2	Hits:3	Allocated_reads:0.666666666666667	Strand:-
TCCAGACCTCAGAGTTGTAACCAGCAG
>Location:NODE_389151_length_73825_cov_29.945791	Coordinate:20792	Reads:2	Hits:3	Allocated_reads:0.666666666666667	Strand:-
TCCAGACCTCAGAGTTGTAACCAGCA
>Location:NODE_389151_length_73825_cov_29.945791	Coordinate:20793	Reads:1	Hits:3	Allocated_reads:0.333333333333333	Strand:-
ATCCAGACCTCAGAGTTGTAACCAGC
>Location:NODE_389151_length_73825_cov_29.945791	Coordinate:20793	Reads:3	Hits:3	Allocated_reads:1	Strand:+
GCTGGTTACAACTCTGAGGTCTGGATT
>Location:NODE_389151_length_73825_cov_29.945791	Coordinate:20793	Reads:1	Hits:3	Allocated_reads:0.333333333333333	Strand:+
GCTGGTTACAACTCTGAGGTCTGGATTGGT
>Location:NODE_389151_length_73825_cov_29.945791	Coordinate:20793	Reads:1	Hits:2	Allocated_reads:0.5	Strand:+
GCTGGTTACAACTCTGAGGTCTGGATTGGTGTT
>Location:NODE_389151_length_73825_cov_29.945791	Coordinate:20793	Reads:1	Hits:2	Allocated_reads:0.5	Strand:-
TAAACACCAATCCAGACCTCAGAGTTGTAACCAGC
>Location:NODE_389151_length_73825_cov_29.945791	Coordinate:20793	Reads:1	Hits:3	Allocated_reads:0.333333333333333	Strand:-
TCCAGACCTCAGAGTTGTAACCAGT
>Location:NODE_389151_length_73825_cov_29.945791	Coordinate:20793	Reads:6	Hits:3	Allocated_reads:2	Strand:-
TCCAGACCTCAGAGTTGTAACCAGC
>Location:NODE_389151_length_73825_cov_29.945791	Coordinate:20794	Reads:1	Hits:3	Allocated_reads:0.333333333333333	Strand:+
CTGGTTACAACTCTGAGGTCTGGA
>Location:NODE_389151_length_73825_cov_29.945791	Coordinate:20794	Reads:1	Hits:3	Allocated_reads:0.333333333333333	Strand:+
CTGGTTACAACTCTGAGGTCTGGAT
>Location:NODE_389151_length_73825_cov_29.945791	Coordinate:20794	Reads:1	Hits:3	Allocated_reads:0.333333333333333	Strand:+
CTGGTTACAACTCTGAGGTCTGGATT
>Location:NODE_389151_length_73825_cov_29.945791	Coordinate:20794	Reads:1	Hits:3	Allocated_reads:0.333333333333333	Strand:+
CTGGTTACAACTCTGAGGTCTGGATTGG
>Location:NODE_389151_length_73825_cov_29.945791	Coordinate:20794	Reads:2	Hits:3	Allocated_reads:0.666666666666667	Strand:+
CTGGTTACAACTCTGAGGTCTGGATTGGT
>Location:NODE_389151_length_73825_cov_29.945791	Coordinate:20796	Reads:1	Hits:2	Allocated_reads:0.5	Strand:-
AAACACCAATCCAGACCTCAGAGTTGTAACC
>Location:NODE_389151_length_73825_cov_29.945791	Coordinate:20796	Reads:3	Hits:2	Allocated_reads:1.5	Strand:-
AACACCAATCCAGACCTCAGAGTTGTAACC
>Location:NODE_389151_length_73825_cov_29.945791	Coordinate:20796	Reads:1	Hits:1	Allocated_reads:1	Strand:-
AGTAAACACCAATCCAGACCTCAGAGTTGTAACC
>Location:NODE_389151_length_73825_cov_29.945791	Coordinate:20796	Reads:1	Hits:3	Allocated_reads:0.333333333333333	Strand:-
CAATCCAGACCTCAGAGTTGTAACC
>Location:NODE_389151_length_73825_cov_29.945791	Coordinate:20796	Reads:8	Hits:3	Allocated_reads:2.66666666666667	Strand:-
CACCAATCCAGACCTCAGAGTTGTAACC
>Location:NODE_389151_length_73825_cov_29.945791	Coordinate:20796	Reads:1	Hits:3	Allocated_reads:0.333333333333333	Strand:-
CCAATCCAGACCTCAGAGTTGTAACC
>Location:NODE_389151_length_73825_cov_29.945791	Coordinate:20796	Reads:1	Hits:3	Allocated_reads:0.333333333333333	Strand:+
GGTTACAACTCTGAGGTCTGGATT
>Location:NODE_389151_length_73825_cov_29.945791	Coordinate:20796	Reads:4	Hits:2	Allocated_reads:2	Strand:-
TAAACACCAATCCAGACCTCAGAGTTGTAACC
>Location:NODE_389151_length_73825_cov_29.945791	Coordinate:20797	Reads:6	Hits:2	Allocated_reads:3	Strand:-
AAACACCAATCCAGACCTCAGAGTTGTAAC
>Location:NODE_389151_length_73825_cov_29.945791	Coordinate:20797	Reads:2	Hits:2	Allocated_reads:1	Strand:-
AACACCAATCCAGACCTCAGAGTTGTAAC
>Location:NODE_389151_length_73825_cov_29.945791	Coordinate:20797	Reads:2	Hits:2	Allocated_reads:1	Strand:-
ACACCAATCCAGACCTCAGAGTTGTAAC
>Location:NODE_389151_length_73825_cov_29.945791	Coordinate:20797	Reads:1	Hits:2	Allocated_reads:0.5	Strand:-
TAAACACCAATCCAGACCTCAGAGTTGTAAT
>Location:NODE_389151_length_73825_cov_29.945791	Coordinate:20797	Reads:32	Hits:2	Allocated_reads:16	Strand:-
TAAACACCAATCCAGACCTCAGAGTTGTAAC
>Location:NODE_389151_length_73825_cov_29.945791	Coordinate:20798	Reads:1	Hits:2	Allocated_reads:0.5	Strand:-
TAAACACCAATCCAGACCTCAGAGTTGTAT
>Location:NODE_389151_length_73825_cov_29.945791	Coordinate:20798	Reads:1	Hits:2	Allocated_reads:0.5	Strand:-
TAAACACCAATCCAGACCTCCGAGTTGTAT
>Location:NODE_389151_length_73825_cov_29.945791	Coordinate:20798	Reads:2	Hits:2	Allocated_reads:1	Strand:-
TAAACACCAATCCAGACCTCAGAGTTGTAA
>Location:NODE_389151_length_73825_cov_29.945791	Coordinate:20798	Reads:1	Hits:2	Allocated_reads:0.5	Strand:+
TTACAACTCTGAGGTCTGGATTGGTGT
>Location:NODE_389151_length_73825_cov_29.945791	Coordinate:20799	Reads:1	Hits:2	Allocated_reads:0.5	Strand:-
AACACCAATCCAGACCTCAGAGTTGTA
>Location:NODE_389151_length_73825_cov_29.945791	Coordinate:20799	Reads:1	Hits:2	Allocated_reads:0.5	Strand:-
ACACCAATCCAGACCTCAGAGTTGTA
>Location:NODE_389151_length_73825_cov_29.945791	Coordinate:20799	Reads:1	Hits:3	Allocated_reads:0.333333333333333	Strand:-
CACCAATCCAGACCTCAGAGTTGTA
>Location:NODE_389151_length_73825_cov_29.945791	Coordinate:20799	Reads:33	Hits:2	Allocated_reads:16.5	Strand:-
TAAACACCAATCCAGACCTCAGAGTTGTA
>Location:NODE_389151_length_73825_cov_29.945791	Coordinate:20800	Reads:1	Hits:3	Allocated_reads:0.333333333333333	Strand:+
ACAACTCTGAGGTCTGGATCGGTG
>Location:NODE_389151_length_73825_cov_29.945791	Coordinate:20800	Reads:1	Hits:3	Allocated_reads:0.333333333333333	Strand:+
ACAACTCTGAGGTCTGGATTGGTG
>Location:NODE_389151_length_73825_cov_29.945791	Coordinate:20800	Reads:1	Hits:3	Allocated_reads:0.333333333333333	Strand:+
ACAACTCTGAGGTCTGGATTGGTT
>Location:NODE_389151_length_73825_cov_29.945791	Coordinate:20800	Reads:6	Hits:2	Allocated_reads:3	Strand:+
ACAACTCTGAGGTCTGGATTGGTGT
>Location:NODE_389151_length_73825_cov_29.945791	Coordinate:20800	Reads:6	Hits:2	Allocated_reads:3	Strand:-
TAAACACCAATCCAGACCTCAGAGTTGT
>Location:NODE_389151_length_73825_cov_29.945791	Coordinate:20801	Reads:1	Hits:1	Allocated_reads:1	Strand:-
AAGTAAACACCAATCCAGACCTCAGAGTTG
>Location:NODE_389151_length_73825_cov_29.945791	Coordinate:20801	Reads:1	Hits:1	Allocated_reads:1	Strand:-
AGTAAACACCAATCCAGACCTCAGAGTTT
>Location:NODE_389151_length_73825_cov_29.945791	Coordinate:20801	Reads:3	Hits:1	Allocated_reads:3	Strand:-
AGTAAACACCAATCCAGACCTCAGAGTTG
>Location:NODE_389151_length_73825_cov_29.945791	Coordinate:20801	Reads:2	Hits:2	Allocated_reads:1	Strand:-
GTAAACACCAATCCAGACCTCAGAGTTG
>Location:NODE_389151_length_73825_cov_29.945791	Coordinate:20801	Reads:18	Hits:2	Allocated_reads:9	Strand:-
TAAACACCAATCCAGACCTCAGAGTTG
>Location:NODE_389151_length_73825_cov_29.945791	Coordinate:20802	Reads:1	Hits:2	Allocated_reads:0.5	Strand:-
AACACCAATCCAGACCTCAGAGTT
>Location:NODE_389151_length_73825_cov_29.945791	Coordinate:20802	Reads:1	Hits:1	Allocated_reads:1	Strand:-
AAGTAAACACCAATCCAGACCTCAGAGTT
>Location:NODE_389151_length_73825_cov_29.945791	Coordinate:20802	Reads:19	Hits:1	Allocated_reads:19	Strand:-
AGTAAACACCAATCCAGACCTCAGAGTT
>Location:NODE_389151_length_73825_cov_29.945791	Coordinate:20802	Reads:1	Hits:2	Allocated_reads:0.5	Strand:-
GTAAACACCAATCCAGACCTCAGAGTT
>Location:NODE_389151_length_73825_cov_29.945791	Coordinate:20802	Reads:1	Hits:2	Allocated_reads:0.5	Strand:-
TAAACACCAATCCAGACCTCAGATTC
>Location:NODE_389151_length_73825_cov_29.945791	Coordinate:20802	Reads:26	Hits:2	Allocated_reads:13	Strand:-
TAAACACCAATCCAGACCTCAGAGTT
>Location:NODE_389151_length_73825_cov_29.945791	Coordinate:20802	Reads:1	Hits:1	Allocated_reads:1	Strand:-
TAAAGTAAACACCAATCCAGACCTCAGAGTT
>Location:NODE_389151_length_73825_cov_29.945791	Coordinate:20803	Reads:1	Hits:2	Allocated_reads:0.5	Strand:-
AAACACCAATCCAGACCTCAGAGT
>Location:NODE_389151_length_73825_cov_29.945791	Coordinate:20803	Reads:1	Hits:1	Allocated_reads:1	Strand:-
AAAGTAAACACCAATCCAGACCTCAGAGT
>Location:NODE_389151_length_73825_cov_29.945791	Coordinate:20803	Reads:3	Hits:1	Allocated_reads:3	Strand:-
AAGTAAACACCAATCCAGACCTCAGAGT
>Location:NODE_389151_length_73825_cov_29.945791	Coordinate:20803	Reads:13	Hits:1	Allocated_reads:13	Strand:-
AGTAAACACCAATCCAGACCTCAGAGT
>Location:NODE_389151_length_73825_cov_29.945791	Coordinate:20803	Reads:1	Hits:2	Allocated_reads:0.5	Strand:-
GTAAACACCAATCCAGACCTCAGAGT
>Location:NODE_389151_length_73825_cov_29.945791	Coordinate:20803	Reads:13	Hits:2	Allocated_reads:6.5	Strand:-
TAAACACCAATCCAGACCTCAGAGT
>Location:NODE_389151_length_73825_cov_29.945791	Coordinate:20803	Reads:1	Hits:1	Allocated_reads:1	Strand:-
TAAAGTAAACACCAATCCAGACCTCAGAGC
>Location:NODE_389151_length_73825_cov_29.945791	Coordinate:20803	Reads:4	Hits:1	Allocated_reads:4	Strand:-
TAAAGTAAACACCAATCCAGACCTCAGAGT
>Location:NODE_389151_length_73825_cov_29.945791	Coordinate:20804	Reads:1	Hits:1	Allocated_reads:1	Strand:-
AGTAAACACCAATCCAGACCTCAGAT
>Location:NODE_389151_length_73825_cov_29.945791	Coordinate:20804	Reads:6	Hits:2	Allocated_reads:3	Strand:-
TAAACACCAATCCAGACCTCAGAG
>Location:NODE_389151_length_73825_cov_29.945791	Coordinate:20804	Reads:1	Hits:1	Allocated_reads:1	Strand:-
TAAAGTAAACACCAATCCAGACCTCAGAG
>Location:NODE_389151_length_73825_cov_29.945791	Coordinate:20805	Reads:1	Hits:1	Allocated_reads:1	Strand:-
AGTAAACACCAATCCAGACCTCAGA
>Location:NODE_389151_length_73825_cov_29.945791	Coordinate:20805	Reads:4	Hits:1	Allocated_reads:4	Strand:-
TAAAGTAAACACCAATCCAGACCTCAGA
>Location:NODE_389151_length_73825_cov_29.945791	Coordinate:20805	Reads:1	Hits:1	Allocated_reads:1	Strand:-
TTAAAGTAAACACCAATCCAGACCTCAGA
>Location:NODE_389151_length_73825_cov_29.945791	Coordinate:20806	Reads:1	Hits:1	Allocated_reads:1	Strand:-
AAGTAAACACCAATCCAGACCTCAG
>Location:NODE_389151_length_73825_cov_29.945791	Coordinate:20808	Reads:1	Hits:1	Allocated_reads:1	Strand:+
GAGGTCTGGATTGGTGTTTACTTT
>Location:NODE_389151_length_73825_cov_29.945791	Coordinate:20808	Reads:1	Hits:1	Allocated_reads:1	Strand:+
GAGGTCTGGATTGGTGTTTACTTTA
>Location:NODE_389151_length_73825_cov_29.945791	Coordinate:20808	Reads:2	Hits:1	Allocated_reads:2	Strand:+
GAGGTCTGGATTGGTGTTTACTTTAATA
>Location:NODE_389151_length_73825_cov_29.945791	Coordinate:20809	Reads:1	Hits:1	Allocated_reads:1	Strand:-
TATATTAAAGTAAACACCAATCCAGACCT
>Location:NODE_389151_length_73825_cov_29.945791	Coordinate:20809	Reads:1	Hits:1	Allocated_reads:1	Strand:-
TATTAAAGTAAACACCAATCCAGACCT
>Location:NODE_389151_length_73825_cov_29.945791	Coordinate:20810	Reads:3	Hits:1	Allocated_reads:3	Strand:-
TATATATTAAAGTAAACACCAATCCAGACC
>Location:NODE_389151_length_73825_cov_29.945791	Coordinate:20810	Reads:1	Hits:1	Allocated_reads:1	Strand:-
TATATTAAAGTAAACACCAATCCAGACC
>Location:NODE_389151_length_73825_cov_29.945791	Coordinate:20810	Reads:2	Hits:1	Allocated_reads:2	Strand:-
TATTAAAGTAAACACCAATCCAGACC
>Location:NODE_389151_length_73825_cov_29.945791	Coordinate:20811	Reads:1	Hits:1	Allocated_reads:1	Strand:-
TATATATTAAAGTAAACACCAATCCAGAC
>Location:NODE_389151_length_73825_cov_29.945791	Coordinate:20818	Reads:1	Hits:1	Allocated_reads:1	Strand:+
TTGGTGTTTACTTTAATATATATGGGT
>Location:NODE_389151_length_73825_cov_29.945791	Coordinate:20820	Reads:1	Hits:1	Allocated_reads:1	Strand:-
TGATACCCATATATATTAAAGTAAACACC
>Location:NODE_389151_length_73825_cov_29.945791	Coordinate:20821	Reads:1	Hits:1	Allocated_reads:1	Strand:-
TGATACCCATATATATTAAAGTAAACAC
>Location:NODE_389151_length_73825_cov_29.945791	Coordinate:20831	Reads:1	Hits:1	Allocated_reads:1	Strand:+
TAATATATATGGGTATCATGCACCTGAGA
>Location:NODE_389151_length_73825_cov_29.945791	Coordinate:20836	Reads:2	Hits:1	Allocated_reads:2	Strand:+
TATATGGGTATCATGCACCTGAGA
>Location:NODE_389151_length_73825_cov_29.945791	Coordinate:20836	Reads:2	Hits:1	Allocated_reads:2	Strand:-
TTGATCTCAGGTGCATGATACCCATATA
>Location:NODE_389151_length_73825_cov_29.945791	Coordinate:20838	Reads:2	Hits:1	Allocated_reads:2	Strand:-
ATTGATCTCAGGTGCATGATACCCATA
>Location:NODE_389151_length_73825_cov_29.945791	Coordinate:20838	Reads:4	Hits:1	Allocated_reads:4	Strand:-
TCATTGATCTCAGGTGCATGATACCCATA
>Location:NODE_389151_length_73825_cov_29.945791	Coordinate:20838	Reads:1	Hits:1	Allocated_reads:1	Strand:-
TTGATCTCAGGTGCATGATACCCATA
>Location:NODE_389151_length_73825_cov_29.945791	Coordinate:20839	Reads:1	Hits:1	Allocated_reads:1	Strand:+
ATGGGTATCATGCACCTGAGATCAA
>Location:NODE_389151_length_73825_cov_29.945791	Coordinate:20841	Reads:1	Hits:1	Allocated_reads:1	Strand:+
GGGTATCATGCACCTGAGATCAATGATAAT
>Location:NODE_389151_length_73825_cov_29.945791	Coordinate:20841	Reads:1	Hits:1	Allocated_reads:1	Strand:-
TATCATTGATCTCAGGTGCATGATACCC
>Location:NODE_389151_length_73825_cov_29.945791	Coordinate:20841	Reads:1	Hits:1	Allocated_reads:1	Strand:-
TCATTGATCTCAGGTGCATGATACCC
>Location:NODE_389151_length_73825_cov_29.945791	Coordinate:20841	Reads:1	Hits:1	Allocated_reads:1	Strand:-
TTATCATTGATCTCAGGTGCATGATACCC
>Location:NODE_389151_length_73825_cov_29.945791	Coordinate:20841	Reads:1	Hits:1	Allocated_reads:1	Strand:-
TTATCATTGATCTCAGGTGCATGATACCT
>Location:NODE_389151_length_73825_cov_29.945791	Coordinate:20842	Reads:1	Hits:1	Allocated_reads:1	Strand:-
CATTGATCTCAGGTGCATGATACC
>Location:NODE_389151_length_73825_cov_29.945791	Coordinate:20842	Reads:1	Hits:1	Allocated_reads:1	Strand:-
TATCATTGATCTCAGGTGCATGATACT
>Location:NODE_389151_length_73825_cov_29.945791	Coordinate:20842	Reads:2	Hits:1	Allocated_reads:2	Strand:-
TATCATTGATCTCAGGTGCATGATACC
>Location:NODE_389151_length_73825_cov_29.945791	Coordinate:20842	Reads:1	Hits:1	Allocated_reads:1	Strand:-
TTATCATTGATCTCAGGTGCATGATACA
>Location:NODE_389151_length_73825_cov_29.945791	Coordinate:20842	Reads:22	Hits:1	Allocated_reads:22	Strand:-
TTATCATTGATCTCAGGTGCATGATACC
>Location:NODE_389151_length_73825_cov_29.945791	Coordinate:20843	Reads:1	Hits:1	Allocated_reads:1	Strand:+
GTATCATGCACCTGAGATCAATGATAATT
>Location:NODE_389151_length_73825_cov_29.945791	Coordinate:20844	Reads:1	Hits:1	Allocated_reads:1	Strand:+
TATCATGCACCTGAGATCAATGATAAT
>Location:NODE_389151_length_73825_cov_29.945791	Coordinate:20845	Reads:2	Hits:1	Allocated_reads:2	Strand:+
ATCATGCACCTGAGATCAATGATAATT
>Location:NODE_389151_length_73825_cov_29.945791	Coordinate:20845	Reads:2	Hits:1	Allocated_reads:2	Strand:+
ATCATGCACCTGAGATCAATGATAATTT
>Location:NODE_389151_length_73825_cov_29.945791	Coordinate:20845	Reads:1	Hits:1	Allocated_reads:1	Strand:+
ATCATGCACCTGAGATCAATGATAATTTC
>Location:NODE_389151_length_73825_cov_29.945791	Coordinate:20845	Reads:1	Hits:1	Allocated_reads:1	Strand:+
ATCATGCACCTGAGATCAATGATAATTTCTG
>Location:NODE_389151_length_73825_cov_29.945791	Coordinate:20845	Reads:1	Hits:1	Allocated_reads:1	Strand:-
GAAATTATCATTGATCTCAGGTGCATGAT
>Location:NODE_389151_length_73825_cov_29.945791	Coordinate:20846	Reads:1	Hits:1	Allocated_reads:1	Strand:-
AGAAATTATCATTGATCTCAGGTGCATGA
>Location:NODE_389151_length_73825_cov_29.945791	Coordinate:20846	Reads:1	Hits:1	Allocated_reads:1	Strand:-
CAGAAATTATCATTGATCTCAGGTGCATGA
>Location:NODE_389151_length_73825_cov_29.945791	Coordinate:20846	Reads:1	Hits:1	Allocated_reads:1	Strand:+
TCATGCACCTGAGATCAATGATAAT
>Location:NODE_389151_length_73825_cov_29.945791	Coordinate:20846	Reads:2	Hits:1	Allocated_reads:2	Strand:+
TCATGCACCTGAGATCAATGATAATTT
>Location:NODE_389151_length_73825_cov_29.945791	Coordinate:20846	Reads:1	Hits:1	Allocated_reads:1	Strand:+
TCATGCACCTGAGATCAATGATAATTTC
>Location:NODE_389151_length_73825_cov_29.945791	Coordinate:20846	Reads:2	Hits:1	Allocated_reads:2	Strand:+
TCATGCACCTGAGATCAATGATAATTTCT
>Location:NODE_389151_length_73825_cov_29.945791	Coordinate:20846	Reads:1	Hits:1	Allocated_reads:1	Strand:-
TTATCATTGATCTCAGGTGCATGA
>Location:NODE_389151_length_73825_cov_29.945791	Coordinate:20847	Reads:1	Hits:1	Allocated_reads:1	Strand:+
CATGCACCTGAGATCAATGATAATTTC
>Location:NODE_389151_length_73825_cov_29.945791	Coordinate:20847	Reads:1	Hits:1	Allocated_reads:1	Strand:+
CATGCACCTGAGATCAATGATAATTTCT
>Location:NODE_389151_length_73825_cov_29.945791	Coordinate:20848	Reads:1	Hits:1	Allocated_reads:1	Strand:+
ATGCACCTGAGATCAATGATAATTTCTGGAAT
>Location:NODE_389151_length_73825_cov_29.945791	Coordinate:20848	Reads:1	Hits:1	Allocated_reads:1	Strand:-
GAAATTATCATTGATCTCAGGTGCAT
>Location:NODE_389151_length_73825_cov_29.945791	Coordinate:20849	Reads:1	Hits:1	Allocated_reads:1	Strand:+
TGCACCTGAGATCAATGATAATTT
>Location:NODE_389151_length_73825_cov_29.945791	Coordinate:20849	Reads:1	Hits:1	Allocated_reads:1	Strand:+
TGCACCTGAGATCAATGATAATTTC
>Location:NODE_389151_length_73825_cov_29.945791	Coordinate:20849	Reads:1	Hits:1	Allocated_reads:1	Strand:+
TGCACCTGAGATCAATGATAATTTCT
>Location:NODE_389151_length_73825_cov_29.945791	Coordinate:20849	Reads:3	Hits:1	Allocated_reads:3	Strand:+
TGCACCTGAGATCAATGATAATTTCTG
>Location:NODE_389151_length_73825_cov_29.945791	Coordinate:20849	Reads:1	Hits:1	Allocated_reads:1	Strand:+
TGCACCTGAGATCAATGATAATTTCTGGAA
>Location:NODE_389151_length_73825_cov_29.945791	Coordinate:20849	Reads:2	Hits:1	Allocated_reads:2	Strand:+
TGCACCTGAGATCAATGATAATTTCTGGAAT
>Location:NODE_389151_length_73825_cov_29.945791	Coordinate:20850	Reads:1	Hits:1	Allocated_reads:1	Strand:+
GCACCTGAGATCAATGATAATTTCTG
>Location:NODE_389151_length_73825_cov_29.945791	Coordinate:20850	Reads:1	Hits:1	Allocated_reads:1	Strand:+
GCACCTGAGATCAATGATAATTTCTGGA
>Location:NODE_389151_length_73825_cov_29.945791	Coordinate:20851	Reads:2	Hits:1	Allocated_reads:2	Strand:+
CACCTGAGATCAATGATAATTTCT
>Location:NODE_389151_length_73825_cov_29.945791	Coordinate:20851	Reads:1	Hits:1	Allocated_reads:1	Strand:+
CACCTGAGATCAATGATAATCTCTG
>Location:NODE_389151_length_73825_cov_29.945791	Coordinate:20851	Reads:2	Hits:1	Allocated_reads:2	Strand:+
CACCTGAGATCAATGATAATTTCTG
>Location:NODE_389151_length_73825_cov_29.945791	Coordinate:20851	Reads:2	Hits:1	Allocated_reads:2	Strand:+
CACCTGAGATCAATGATAATTTCTGGAAT
>Location:NODE_389151_length_73825_cov_29.945791	Coordinate:20853	Reads:1	Hits:1	Allocated_reads:1	Strand:+
CCTGAGATCAATGATAATTTCTGGAAT
>Location:NODE_389151_length_73825_cov_29.945791	Coordinate:20854	Reads:3	Hits:1	Allocated_reads:3	Strand:+
CTGAGATCAATGATAATTTCTGGAAT
>Location:NODE_389151_length_73825_cov_29.945791	Coordinate:20854	Reads:1	Hits:1	Allocated_reads:1	Strand:+
CTGAGATCAATGATAATTTCTGGAATT
>Location:NODE_389151_length_73825_cov_29.945791	Coordinate:20855	Reads:3	Hits:1	Allocated_reads:3	Strand:-
CAATTCCAGAAATTATCATTGATCTCA
>Location:NODE_389151_length_73825_cov_29.945791	Coordinate:20855	Reads:1	Hits:1	Allocated_reads:1	Strand:-
CCCAATTCCAGAAATTATCATTGATCTCA
>Location:NODE_389151_length_73825_cov_29.945791	Coordinate:20855	Reads:10	Hits:1	Allocated_reads:10	Strand:-
TCCCAATTCCAGAAATTATCATTGATCTCA
>Location:NODE_389151_length_73825_cov_29.945791	Coordinate:20855	Reads:1	Hits:1	Allocated_reads:1	Strand:+
TGAGATCAATGATAATTTCTGGAAT
>Location:NODE_389151_length_73825_cov_29.945791	Coordinate:20855	Reads:1	Hits:1	Allocated_reads:1	Strand:+
TGAGATCAATGATAATTTCTGGAATT
>Location:NODE_389151_length_73825_cov_29.945791	Coordinate:20856	Reads:1	Hits:1	Allocated_reads:1	Strand:-
ATTCCAGAAATTATCATTGATCTC
>Location:NODE_389151_length_73825_cov_29.945791	Coordinate:20856	Reads:1	Hits:1	Allocated_reads:1	Strand:+
GAGATCAATGATAATTTCTGGAAT
>Location:NODE_389151_length_73825_cov_29.945791	Coordinate:20856	Reads:10	Hits:1	Allocated_reads:10	Strand:-
TCCCAATTCCAGAAATTATCATTGATCTC
>Location:NODE_389151_length_73825_cov_29.945791	Coordinate:20856	Reads:2	Hits:1	Allocated_reads:2	Strand:-
TTCCCAATTCCAGAAATTATCATTGATCTC
>Location:NODE_389151_length_73825_cov_29.945791	Coordinate:20857	Reads:8	Hits:1	Allocated_reads:8	Strand:-
TCCCAATTCCAGAAATTATCATTGATCT
>Location:NODE_389151_length_73825_cov_29.945791	Coordinate:20857	Reads:1	Hits:1	Allocated_reads:1	Strand:-
TTCCCAATTCCAGAAATTATCATTGATTT
>Location:NODE_389151_length_73825_cov_29.945791	Coordinate:20857	Reads:4	Hits:1	Allocated_reads:4	Strand:-
TTCCCAATTCCAGAAATTATCATTGATCT
>Location:NODE_389151_length_73825_cov_29.945791	Coordinate:20858	Reads:1	Hits:1	Allocated_reads:1	Strand:-
TCCCAATTCCAGAAATTATGATTGATC
>Location:NODE_389151_length_73825_cov_29.945791	Coordinate:20858	Reads:54	Hits:1	Allocated_reads:54	Strand:-
TCCCAATTCCAGAAATTATCATTGATC
>Location:NODE_389151_length_73825_cov_29.945791	Coordinate:20858	Reads:2	Hits:1	Allocated_reads:2	Strand:-
TTCCCAATTCCAGAAATTATCATTGATA
>Location:NODE_389151_length_73825_cov_29.945791	Coordinate:20858	Reads:46	Hits:1	Allocated_reads:46	Strand:-
TTCCCAATTCCAGAAATTATCATTGATC
>Location:NODE_389151_length_73825_cov_29.945791	Coordinate:20858	Reads:15	Hits:1	Allocated_reads:15	Strand:-
TTTCCCAATTCCAGAAATTATCATTGATC
>Location:NODE_389151_length_73825_cov_29.945791	Coordinate:20858	Reads:5	Hits:1	Allocated_reads:5	Strand:-
TTTTCCCAATTCCAGAAATTATCATTGATC
>Location:NODE_389151_length_73825_cov_29.945791	Coordinate:20859	Reads:1	Hits:1	Allocated_reads:1	Strand:-
TCCCAATTCCAGAAATTATCATTGAT
>Location:NODE_389151_length_73825_cov_29.945791	Coordinate:20860	Reads:1	Hits:1	Allocated_reads:1	Strand:+
TCAATGATAATTTCTGGAATTGGGAAT
>Location:NODE_389151_length_73825_cov_29.945791	Coordinate:20861	Reads:1	Hits:1	Allocated_reads:1	Strand:+
CAATGATAATTTCTGGAATTGGGAT
>Location:NODE_389151_length_73825_cov_29.945791	Coordinate:20862	Reads:1	Hits:1	Allocated_reads:1	Strand:-
CTTTTCCCAATTCCAGAAATTATCATT
>Location:NODE_389151_length_73825_cov_29.945791	Coordinate:20862	Reads:2	Hits:1	Allocated_reads:2	Strand:-
TTCTTTTCCCAATTCCAGAAATTATCATT
>Location:NODE_389151_length_73825_cov_29.945791	Coordinate:20862	Reads:1	Hits:1	Allocated_reads:1	Strand:-
TTTTCCCAATTCCAGAAATTATCATT
>Location:NODE_389151_length_73825_cov_29.945791	Coordinate:20864	Reads:1	Hits:1	Allocated_reads:1	Strand:+
TGATAATTTCTGGAATTGGGAAAAGAAAACTGA
>Location:NODE_389151_length_73825_cov_29.945791	Coordinate:20864	Reads:1	Hits:1	Allocated_reads:1	Strand:-
TTCTTTTCCCAATTCCAGAAATTATCA
>Location:NODE_389151_length_73825_cov_29.945791	Coordinate:20865	Reads:1	Hits:1	Allocated_reads:1	Strand:-
TCTTTTCCCAATTCCAGAAATTATC
>Location:NODE_389151_length_73825_cov_29.945791	Coordinate:20867	Reads:1	Hits:1	Allocated_reads:1	Strand:+
TAATTTCTGGAATTGGGAAAAGAAAACTGA
>Location:NODE_389151_length_73825_cov_29.945791	Coordinate:20868	Reads:1	Hits:1	Allocated_reads:1	Strand:+
AATTTCTGGAATTGGGAAAAGAAAACTG
>Location:NODE_389151_length_73825_cov_29.945791	Coordinate:20869	Reads:4	Hits:1	Allocated_reads:4	Strand:+
ATTTCTGGAATTGGGAAAAGAAAACT
>Location:NODE_389151_length_73825_cov_29.945791	Coordinate:20871	Reads:1	Hits:1	Allocated_reads:1	Strand:+
TTCTGGAATTGGGAAAAGAAAACTG
>Location:NODE_389151_length_73825_cov_29.945791	Coordinate:20873	Reads:1	Hits:1	Allocated_reads:1	Strand:+
CTGGAATTGGGAAAAGAAAACTGAACCTTTCT
>Location:NODE_389151_length_73825_cov_29.945791	Coordinate:20874	Reads:1	Hits:1	Allocated_reads:1	Strand:+
TGGAATTGGGAAAAGAAAACTGAAC
>Location:NODE_389151_length_73825_cov_29.945791	Coordinate:20875	Reads:1	Hits:1	Allocated_reads:1	Strand:+
GGAATTGGGAAAAGAAAACTGAAC
>Location:NODE_389151_length_73825_cov_29.945791	Coordinate:20875	Reads:2	Hits:1	Allocated_reads:2	Strand:+
GGAATTGGGAAAAGAAAACTGAACC
>Location:NODE_389151_length_73825_cov_29.945791	Coordinate:20875	Reads:2	Hits:1	Allocated_reads:2	Strand:+
GGAATTGGGAAAAGAAAACTGAACCTT
>Location:NODE_389151_length_73825_cov_29.945791	Coordinate:20876	Reads:2	Hits:1	Allocated_reads:2	Strand:+
GAATTGGGAAAAGAAAACTGAACC
>Location:NODE_389151_length_73825_cov_29.945791	Coordinate:20876	Reads:1	Hits:1	Allocated_reads:1	Strand:+
GAATTGGGAAAAGAAAACTGAACCT
>Location:NODE_389151_length_73825_cov_29.945791	Coordinate:20877	Reads:1	Hits:1	Allocated_reads:1	Strand:+
AATTGGGAAAAGAAAACTGAACCTTTCT
>Location:NODE_389151_length_73825_cov_29.945791	Coordinate:20878	Reads:1	Hits:1	Allocated_reads:1	Strand:+
ATTGGGAAAAGAAAACTGAACCTTTCTT
>Location:NODE_389151_length_73825_cov_29.945791	Coordinate:20879	Reads:1	Hits:1	Allocated_reads:1	Strand:+
TTGGGAAAAGAAAACTGAACCTTTC
>Location:NODE_389151_length_73825_cov_29.945791	Coordinate:20879	Reads:1	Hits:1	Allocated_reads:1	Strand:+
TTGGGAAAAGAAAACTGAACCTTTCT
>Location:NODE_389151_length_73825_cov_29.945791	Coordinate:20880	Reads:1	Hits:1	Allocated_reads:1	Strand:+
TGGGAAAAGAAAACTGAACCTTTCTT
>Location:NODE_389151_length_73825_cov_29.945791	Coordinate:20881	Reads:1	Hits:1	Allocated_reads:1	Strand:+
GGGAAAAGAAAACTGAACCTTTCT
>Location:NODE_389151_length_73825_cov_29.945791	Coordinate:20881	Reads:2	Hits:1	Allocated_reads:2	Strand:+
GGGAAAAGAAAACTGAACCTTTCTTAGT
>Location:NODE_389151_length_73825_cov_29.945791	Coordinate:20886	Reads:1	Hits:1	Allocated_reads:1	Strand:-
TAGTAAACTAAGAAAGGTTCAGTTTTCTT
>Location:NODE_389151_length_73825_cov_29.945791	Coordinate:20888	Reads:1	Hits:1	Allocated_reads:1	Strand:-
TAGTAAACTAAGAAAGGTTCAGTTTTC
>Location:NODE_389151_length_73825_cov_29.945791	Coordinate:20892	Reads:1	Hits:1	Allocated_reads:1	Strand:+
ACTGAACCTTTCTTAGTTTACTATTTT
>Location:NODE_389151_length_73825_cov_29.945791	Coordinate:20896	Reads:1	Hits:1	Allocated_reads:1	Strand:-
CAAAAATAGTAAACTAAGAAAGGTT
>Location:NODE_389151_length_73825_cov_29.945791	Coordinate:20897	Reads:1	Hits:1	Allocated_reads:1	Strand:-
CTCCCACAAAAATAGTAAACTAAGAAAGGT
>Location:NODE_389151_length_73825_cov_29.945791	Coordinate:20897	Reads:2	Hits:1	Allocated_reads:2	Strand:-
TCCCACAAAAATAGTAAACTAAGAAAGGT
>Location:NODE_389151_length_73825_cov_29.945791	Coordinate:20898	Reads:1	Hits:1	Allocated_reads:1	Strand:-
TCCCACAAAAATAGTAAACTAAGAAAGG
>Location:NODE_389151_length_73825_cov_29.945791	Coordinate:20899	Reads:1	Hits:1	Allocated_reads:1	Strand:-
TCCCACAAAAATAGTAAACTAAGAAAG
>Location:NODE_389151_length_73825_cov_29.945791	Coordinate:20901	Reads:1	Hits:1	Allocated_reads:1	Strand:-
GCCTCCCACAAAAATAGTAAACTAAGAA
>Location:NODE_389151_length_73825_cov_29.945791	Coordinate:20905	Reads:1	Hits:1	Allocated_reads:1	Strand:+
TAGTTTACTATTTTTGTGGGAGGCTT
>Location:NODE_389151_length_73825_cov_29.945791	Coordinate:20919	Reads:1	Hits:1	Allocated_reads:1	Strand:+
TGTGGGAGGCTTTCAATGGATGGATT
>Location:NODE_389151_length_73825_cov_29.945791	Coordinate:20925	Reads:1	Hits:1	Allocated_reads:1	Strand:-
TACCACCGCCATCCATCCATTGAAAGCCT
>Location:NODE_389151_length_73825_cov_29.945791	Coordinate:20925	Reads:1	Hits:1	Allocated_reads:1	Strand:-
TTGTTATACCACCGCCATCCATCCATTGAAAGCCT
>Location:NODE_389151_length_73825_cov_29.945791	Coordinate:20926	Reads:4	Hits:1	Allocated_reads:4	Strand:-
TACCACCGCCATCCATCCATTGAAAGCC
>Location:NODE_389151_length_73825_cov_29.945791	Coordinate:20926	Reads:8	Hits:1	Allocated_reads:8	Strand:-
TATACCACCGCCATCCATCCATTGAAAGCC
>Location:NODE_389151_length_73825_cov_29.945791	Coordinate:20927	Reads:3	Hits:1	Allocated_reads:3	Strand:-
TATACCACCGCCATCCATCCATTGAAAGC
>Location:NODE_389151_length_73825_cov_29.945791	Coordinate:20928	Reads:4	Hits:1	Allocated_reads:4	Strand:-
TATACCACCGCCATCCATCCATTGAAAG
>Location:NODE_389151_length_73825_cov_29.945791	Coordinate:20928	Reads:1	Hits:1	Allocated_reads:1	Strand:-
TTGTTATACCACCGCCATCCATCCATTGAAAG
>Location:NODE_389151_length_73825_cov_29.945791	Coordinate:20929	Reads:2	Hits:1	Allocated_reads:2	Strand:-
TATACCACCGCCATCCATCCATTGAAA
>Location:NODE_389151_length_73825_cov_29.945791	Coordinate:20929	Reads:1	Hits:1	Allocated_reads:1	Strand:-
TTATACCACCGCCATCCATCCATTGAAA
>Location:NODE_389151_length_73825_cov_29.945791	Coordinate:20930	Reads:1	Hits:1	Allocated_reads:1	Strand:-
ATTGTTATACCACCGCCATCCATCCATTGAA
>Location:NODE_389151_length_73825_cov_29.945791	Coordinate:20930	Reads:6	Hits:1	Allocated_reads:6	Strand:-
TGTTATACCACCGCCATCCATCCATTGAA
>Location:NODE_389151_length_73825_cov_29.945791	Coordinate:20930	Reads:1	Hits:1	Allocated_reads:1	Strand:-
TTATACCACCGCCATCCATCCATTGAA
>Location:NODE_389151_length_73825_cov_29.945791	Coordinate:20930	Reads:6	Hits:1	Allocated_reads:6	Strand:-
TTGTTATACCACCGCCATCCATCCATTGAA
>Location:NODE_389151_length_73825_cov_29.945791	Coordinate:20931	Reads:1	Hits:1	Allocated_reads:1	Strand:-
GTTATACCACCGCCATCCATCCATTGA
>Location:NODE_389151_length_73825_cov_29.945791	Coordinate:20931	Reads:1	Hits:1	Allocated_reads:1	Strand:-
TATACCACCGCCATCCATCCATTGA
>Location:NODE_389151_length_73825_cov_29.945791	Coordinate:20931	Reads:19	Hits:1	Allocated_reads:19	Strand:-
TGTTATACCACCGCCATCCATCCATTGA
>Location:NODE_389151_length_73825_cov_29.945791	Coordinate:20931	Reads:2	Hits:1	Allocated_reads:2	Strand:-
TTATACCACCGCCATCCATCCATTGA
>Location:NODE_389151_length_73825_cov_29.945791	Coordinate:20931	Reads:35	Hits:1	Allocated_reads:35	Strand:-
TTGTTATACCACCGCCATCCATCCATTGA
>Location:NODE_389151_length_73825_cov_29.945791	Coordinate:20932	Reads:2	Hits:1	Allocated_reads:2	Strand:-
TGTTATACCACCGCCATCCATCCATTG
>Location:NODE_389151_length_73825_cov_29.945791	Coordinate:20932	Reads:1	Hits:1	Allocated_reads:1	Strand:-
TTGTTATACCACCGCCATCCATCCATTG
>Location:NODE_389151_length_73825_cov_29.945791	Coordinate:20933	Reads:2	Hits:1	Allocated_reads:2	Strand:-
AATTGTTATACCACCGCCATCCATCCATT
>Location:NODE_389151_length_73825_cov_29.945791	Coordinate:20933	Reads:3	Hits:1	Allocated_reads:3	Strand:-
ATTGTTATACCACCGCCATCCATCCATT
>Location:NODE_389151_length_73825_cov_29.945791	Coordinate:20933	Reads:12	Hits:1	Allocated_reads:12	Strand:-
TGTTATACCACCGCCATCCATCCATT
>Location:NODE_389151_length_73825_cov_29.945791	Coordinate:20933	Reads:32	Hits:1	Allocated_reads:32	Strand:-
TTGTTATACCACCGCCATCCATCCATT
>Location:NODE_389151_length_73825_cov_29.945791	Coordinate:20934	Reads:2	Hits:1	Allocated_reads:2	Strand:-
CAATTGTTATACCACCGCCATCCATCCAT
>Location:NODE_389151_length_73825_cov_29.945791	Coordinate:20934	Reads:1	Hits:1	Allocated_reads:1	Strand:-
TTGTTATACCACCGCCATCCATCCAT
>Location:NODE_389151_length_73825_cov_29.945791	Coordinate:20935	Reads:1	Hits:1	Allocated_reads:1	Strand:-
AACAATTGTTATACCACCGCCATCCATCCA
>Location:NODE_389151_length_73825_cov_29.945791	Coordinate:20935	Reads:2	Hits:1	Allocated_reads:2	Strand:-
TTGTTATACCACCGCCATCCATCCA
>Location:NODE_389151_length_73825_cov_29.945791	Coordinate:20936	Reads:2	Hits:1	Allocated_reads:2	Strand:-
TTGTTATACCACCGCCATCCATCC
>Location:NODE_389151_length_73825_cov_29.945791	Coordinate:20937	Reads:1	Hits:1	Allocated_reads:1	Strand:-
CAATTGTTATACCACCGCCATCCATC
>Location:NODE_389151_length_73825_cov_29.945791	Coordinate:20938	Reads:1	Hits:1	Allocated_reads:1	Strand:-
AACAATTGTTATACCACCGCCATCCAT
>Location:NODE_389151_length_73825_cov_29.945791	Coordinate:20938	Reads:1	Hits:1	Allocated_reads:1	Strand:-
GAACAATTGTTATACCACCGCCATCCAT
>Location:NODE_389151_length_73825_cov_29.945791	Coordinate:20939	Reads:1	Hits:1	Allocated_reads:1	Strand:-
AACAATTGTTATACCACCGCCATCCA
>Location:NODE_389151_length_73825_cov_29.945791	Coordinate:20941	Reads:2	Hits:1	Allocated_reads:2	Strand:-
TCTGAACAATTGTTATACCACCGCCATC
>Location:NODE_389151_length_73825_cov_29.945791	Coordinate:20944	Reads:1	Hits:1	Allocated_reads:1	Strand:+
GGCGGTGGTATAACAATTGTTCAGAGG
>Location:NODE_389151_length_73825_cov_29.945791	Coordinate:20944	Reads:1	Hits:1	Allocated_reads:1	Strand:-
TGTTCCTCTGAACAATTGTTATACCACCGCC
>Location:NODE_389151_length_73825_cov_29.945791	Coordinate:20944	Reads:1	Hits:1	Allocated_reads:1	Strand:-
TTCCTCTGAACAATTGTTATACCACCGCC
>Location:NODE_389151_length_73825_cov_29.945791	Coordinate:20949	Reads:1	Hits:1	Allocated_reads:1	Strand:+
TGGTATAACAATTGTTCAGAGGAACAT
>Location:NODE_389151_length_73825_cov_29.945791	Coordinate:20949	Reads:3	Hits:1	Allocated_reads:3	Strand:+
TGGTATAACAATTGTTCAGAGGAACATC
>Location:NODE_389151_length_73825_cov_29.945791	Coordinate:20950	Reads:2	Hits:1	Allocated_reads:2	Strand:+
GGTATAACAATTGTTCAGAGGAACAT
>Location:NODE_389151_length_73825_cov_29.945791	Coordinate:20950	Reads:2	Hits:1	Allocated_reads:2	Strand:+
GGTATAACAATTGTTCAGAGGAACATC
>Location:NODE_389151_length_73825_cov_29.945791	Coordinate:20952	Reads:1	Hits:1	Allocated_reads:1	Strand:+
TATAACAATTGTTCAGAGGAACATC
>Location:NODE_389151_length_73825_cov_29.945791	Coordinate:20955	Reads:1	Hits:1	Allocated_reads:1	Strand:-
TGAATGGATGTTCCTCTGAACAATTGTT
>Location:NODE_389151_length_73825_cov_29.945791	Coordinate:20956	Reads:2	Hits:1	Allocated_reads:2	Strand:-
GATGAATGGATGTTCCTCTGAACAATTGT
>Location:NODE_389151_length_73825_cov_29.945791	Coordinate:20957	Reads:1	Hits:1	Allocated_reads:1	Strand:-
ATGAATGGATGTTCCTCTGAACAATTG
>Location:NODE_389151_length_73825_cov_29.945791	Coordinate:20961	Reads:2	Hits:1	Allocated_reads:2	Strand:-
GATGAATGGATGTTCCTCTGAACA
>Location:NODE_389151_length_73825_cov_29.945791	Coordinate:20961	Reads:4	Hits:1	Allocated_reads:4	Strand:-
TAACAGATGAATGGATGTTCCTCTGAACA
>Location:NODE_389151_length_73825_cov_29.945791	Coordinate:20965	Reads:7	Hits:1	Allocated_reads:7	Strand:-
TTGTAACAGATGAATGGATGTTCCTCTG
>Location:NODE_389151_length_73825_cov_29.945791	Coordinate:20966	Reads:1	Hits:1	Allocated_reads:1	Strand:-
CATTGTAACAGATGAATGGATGTTCCTCT
>Location:NODE_389151_length_73825_cov_29.945791	Coordinate:20966	Reads:2	Hits:1	Allocated_reads:2	Strand:-
TAACAGATGAATGGATGTTCCTCT
>Location:NODE_389151_length_73825_cov_29.945791	Coordinate:20966	Reads:2	Hits:1	Allocated_reads:2	Strand:-
TGTAACAGATGAATGGATGTTCCTCT
>Location:NODE_389151_length_73825_cov_29.945791	Coordinate:20966	Reads:67	Hits:1	Allocated_reads:67	Strand:-
TTGTAACAGATGAATGGATGTTCCTCT
>Location:NODE_389151_length_73825_cov_29.945791	Coordinate:20967	Reads:5	Hits:1	Allocated_reads:5	Strand:-
ATTGTAACAGATGAATGGATGTTCCTC
>Location:NODE_389151_length_73825_cov_29.945791	Coordinate:20967	Reads:4	Hits:1	Allocated_reads:4	Strand:-
CACCATTGTAACAGATGAATGGATGTTCCTC
>Location:NODE_389151_length_73825_cov_29.945791	Coordinate:20967	Reads:1	Hits:1	Allocated_reads:1	Strand:-
CATTGTAACAGATGAATGGATGTTCCTC
>Location:NODE_389151_length_73825_cov_29.945791	Coordinate:20967	Reads:1	Hits:1	Allocated_reads:1	Strand:-
TCACCATTGTAACAGATGAATGGATGTTCCTC
>Location:NODE_389151_length_73825_cov_29.945791	Coordinate:20967	Reads:4	Hits:1	Allocated_reads:4	Strand:-
TGTAACAGATGAATGGATGTTCCTC
>Location:NODE_389151_length_73825_cov_29.945791	Coordinate:20967	Reads:1	Hits:2	Allocated_reads:0.5	Strand:-
TTGTAACAGATGAATGGATGTTCCGC
>Location:NODE_389151_length_73825_cov_29.945791	Coordinate:20967	Reads:1	Hits:1	Allocated_reads:1	Strand:-
TTGTAACAGATGAATGGATGTTCCTA
>Location:NODE_389151_length_73825_cov_29.945791	Coordinate:20967	Reads:1	Hits:1	Allocated_reads:1	Strand:-
TTGTAACAGATGAATGGATGTTCTTC
>Location:NODE_389151_length_73825_cov_29.945791	Coordinate:20967	Reads:552	Hits:1	Allocated_reads:552	Strand:-
TTGTAACAGATGAATGGATGTTCCTC
>Location:NODE_389151_length_73825_cov_29.945791	Coordinate:20968	Reads:2	Hits:1	Allocated_reads:2	Strand:-
TTGTAACAGATGAATGGATGTTCCT
>Location:NODE_389151_length_73825_cov_29.945791	Coordinate:20969	Reads:10	Hits:2	Allocated_reads:5	Strand:-
TTGTAACAGATGAATGGATGTTCC
>Location:NODE_389151_length_73825_cov_29.945791	Coordinate:20979	Reads:1	Hits:2	Allocated_reads:0.5	Strand:-
TTTTCTCACCATTGTAACAGATGAA
>Location:NODE_389151_length_73825_cov_29.945791	Coordinate:20983	Reads:2	Hits:1	Allocated_reads:2	Strand:-
TACTTTATTTTCTCACCATTGTAACAGA
>Location:NODE_389151_length_73825_cov_29.945791	Coordinate:20983	Reads:1	Hits:1	Allocated_reads:1	Strand:+
TCTGTTACAATGGTGAGAAAATAAA
>Location:NODE_389151_length_73825_cov_29.945791	Coordinate:20997	Reads:1	Hits:1	Allocated_reads:1	Strand:-
TATGGGTAAAGAGAATACTTTATTTTCTC
>Location:NODE_389151_length_73825_cov_29.945791	Coordinate:20998	Reads:1	Hits:1	Allocated_reads:1	Strand:-
TTTATGGGTAAAGAGAATACTTTATTTTCT
>Location:NODE_389151_length_73825_cov_29.945791	Coordinate:20999	Reads:1	Hits:1	Allocated_reads:1	Strand:-
TATGGGTAAAGAGAATACTTTATTTTC
>Location:NODE_389151_length_73825_cov_29.945791	Coordinate:21002	Reads:1	Hits:1	Allocated_reads:1	Strand:-
TTTATGGGTAAAGAGAATACTTTATT
>Location:NODE_389151_length_73825_cov_29.945791	Coordinate:21007	Reads:1	Hits:1	Allocated_reads:1	Strand:-
ACAATCTTTATGGGTAAAGAGAATACT
>Location:NODE_389151_length_73825_cov_29.945791	Coordinate:21007	Reads:1	Hits:1	Allocated_reads:1	Strand:-
CAATCTTTATGGGTAAAGAGAATACT
>Location:NODE_389151_length_73825_cov_29.945791	Coordinate:21011	Reads:1	Hits:1	Allocated_reads:1	Strand:-
ATACAAACAATCTTTATGGGTAAAGAGAT
>Location:NODE_389151_length_73825_cov_29.945791	Coordinate:21017	Reads:1	Hits:1	Allocated_reads:1	Strand:+
TTACCCATAAAGATTGTTTGTATTTGA
>Location:NODE_389151_length_73825_cov_29.945791	Coordinate:21017	Reads:1	Hits:1	Allocated_reads:1	Strand:+
TTACCCATAAAGATTGTTTGTATTTGAT
>Location:NODE_389151_length_73825_cov_29.945791	Coordinate:21018	Reads:1	Hits:1	Allocated_reads:1	Strand:+
TACCCATAAAGATTGTTTGTATTT
>Location:NODE_389151_length_73825_cov_29.945791	Coordinate:21018	Reads:1	Hits:1	Allocated_reads:1	Strand:+
TACCCATAAAGATTGTTTGTATTTGA
>Location:NODE_389151_length_73825_cov_29.945791	Coordinate:21018	Reads:4	Hits:1	Allocated_reads:4	Strand:+
TACCCATAAAGATTGTTTGTATTTGAT
>Location:NODE_389151_length_73825_cov_29.945791	Coordinate:21018	Reads:1	Hits:1	Allocated_reads:1	Strand:+
TACCCATAAAGATTGTTTGTATTTGATT
>Location:NODE_389151_length_73825_cov_29.945791	Coordinate:21018	Reads:2	Hits:1	Allocated_reads:2	Strand:+
TACCCATAAAGATTGTTTGTATTTGATA
>Location:NODE_389151_length_73825_cov_29.945791	Coordinate:21018	Reads:1	Hits:1	Allocated_reads:1	Strand:+
TACCCATAAAGATTGTTTGTATTTGATAC
>Location:NODE_389151_length_73825_cov_29.945791	Coordinate:21018	Reads:1	Hits:1	Allocated_reads:1	Strand:+
TACCCATAAAGATTGTTTGTATTTGATTT
>Location:NODE_389151_length_73825_cov_29.945791	Coordinate:21019	Reads:1	Hits:1	Allocated_reads:1	Strand:-
CAAATACAAACAATCTTTATGGGT
>Location:NODE_389151_length_73825_cov_29.945791	Coordinate:21023	Reads:1	Hits:1	Allocated_reads:1	Strand:+
ATAAAGATTGTTTGTATTTGATTTATTT
>Location:NODE_389151_length_73825_cov_29.945791	Coordinate:21024	Reads:1	Hits:1	Allocated_reads:1	Strand:+
TAAAGATTGTTTGTATTTGATTTATTT
>Location:NODE_389151_length_73825_cov_29.945791	Coordinate:21028	Reads:1	Hits:1	Allocated_reads:1	Strand:-
AAAGAATTAAAATAAATCAAATACAAACAATC
>Location:NODE_389151_length_73825_cov_29.945791	Coordinate:21043	Reads:1	Hits:1	Allocated_reads:1	Strand:-
GAAGAGAAAAAAAAAGAATTAAAATAAAT
>Location:NODE_389151_length_73825_cov_29.945791	Coordinate:21064	Reads:1	Hits:1	Allocated_reads:1	Strand:-
CAGGAGAGAAAAAAGAAAAAAAGAAGAGAA
>Location:NODE_389151_length_73825_cov_29.945791	Coordinate:21067	Reads:1	Hits:1	Allocated_reads:1	Strand:-
CAGGAGAGAAAAAAGAAAAAAAGAAGA
>Location:NODE_389151_length_73825_cov_29.945791	Coordinate:21067	Reads:1	Hits:1	Allocated_reads:1	Strand:-
GACAGGAGAGAAAAAAGAAAAAAAGAAGA
>Location:NODE_389151_length_73825_cov_29.945791	Coordinate:21070	Reads:1	Hits:1	Allocated_reads:1	Strand:-
GGACAGGAGAGAAAAAAGAAAAAAAGA
>Location:NODE_389151_length_73825_cov_29.945791	Coordinate:21072	Reads:5	Hits:1	Allocated_reads:5	Strand:-
TACAGGACAGGAGAGAAAAAAGAAAAAAA
>Location:NODE_389151_length_73825_cov_29.945791	Coordinate:21072	Reads:2	Hits:1	Allocated_reads:2	Strand:-
TTACAGGACAGGAGAGAAAAAAGAAAAAAA
>Location:NODE_389151_length_73825_cov_29.945791	Coordinate:21073	Reads:3	Hits:1	Allocated_reads:3	Strand:-
TACAGGACAGGAGAGAAAAAAGAAAAAA
>Location:NODE_389151_length_73825_cov_29.945791	Coordinate:21074	Reads:1	Hits:1	Allocated_reads:1	Strand:-
TTTACAGGACAGGAGAGAAAAAAGAAAAA
>Location:NODE_389151_length_73825_cov_29.945791	Coordinate:21075	Reads:1	Hits:1	Allocated_reads:1	Strand:-
TACAGGACAGGAGAGAAAAAAGAAAA
>Location:NODE_389151_length_73825_cov_29.945791	Coordinate:21075	Reads:1	Hits:1	Allocated_reads:1	Strand:-
TTTACAGGACAGGAGAGAAAAAAGAAAA
>Location:NODE_389151_length_73825_cov_29.945791	Coordinate:21075	Reads:1	Hits:1	Allocated_reads:1	Strand:-
TTTTACAGGACAGGAGAGAAAAAAGAAAA
>Location:NODE_389151_length_73825_cov_29.945791	Coordinate:21076	Reads:1	Hits:1	Allocated_reads:1	Strand:-
TTACAGGACAGGAGAGAAAAAAGAAA
>Location:NODE_389151_length_73825_cov_29.945791	Coordinate:21076	Reads:1	Hits:1	Allocated_reads:1	Strand:-
TTTTACAGGACAGGAGAGAAAAAAGAAA
>Location:NODE_389151_length_73825_cov_29.945791	Coordinate:21077	Reads:1	Hits:1	Allocated_reads:1	Strand:-
TATTTTACAGGACAGGAGAGAAAAAAGAA
>Location:NODE_389151_length_73825_cov_29.945791	Coordinate:21077	Reads:2	Hits:1	Allocated_reads:2	Strand:-
TTTTACAGGACAGGAGAGAAAAAAGAA
>Location:NODE_389151_length_73825_cov_29.945791	Coordinate:21078	Reads:1	Hits:1	Allocated_reads:1	Strand:-
TTATTTTACAGGACAGGAGAGAAAAAAGA
>Location:NODE_389151_length_73825_cov_29.945791	Coordinate:21078	Reads:3	Hits:1	Allocated_reads:3	Strand:-
TTTTACAGGACAGGAGAGAAAAAAGA
>Location:NODE_389151_length_73825_cov_29.945791	Coordinate:21079	Reads:1	Hits:1	Allocated_reads:1	Strand:-
TTTTACAGGACAGGAGAGAAAAAAG
>Location:NODE_389151_length_73825_cov_29.945791	Coordinate:21084	Reads:1	Hits:1	Allocated_reads:1	Strand:-
TATGATTTTATTTTACAGGACAGGAGAGAA
>Location:NODE_389151_length_73825_cov_29.945791	Coordinate:21085	Reads:6	Hits:1	Allocated_reads:6	Strand:-
TATGATTTTATTTTACAGGACAGGAGAGA
>Location:NODE_389151_length_73825_cov_29.945791	Coordinate:21086	Reads:1	Hits:1	Allocated_reads:1	Strand:+
CTCTCCTGTCCTGTAAAATAAAATCATAT
>Location:NODE_389151_length_73825_cov_29.945791	Coordinate:21086	Reads:2	Hits:1	Allocated_reads:2	Strand:-
TATGATTTTATTTTACAGGACAGGAGAG
>Location:NODE_389151_length_73825_cov_29.945791	Coordinate:21087	Reads:2	Hits:1	Allocated_reads:2	Strand:-
ATATGATTTTATTTTACAGGACAGGAGA
>Location:NODE_389151_length_73825_cov_29.945791	Coordinate:21087	Reads:1	Hits:1	Allocated_reads:1	Strand:-
GAATATGATTTTATTTTACAGGACAGGAGA
>Location:NODE_389151_length_73825_cov_29.945791	Coordinate:21087	Reads:7	Hits:1	Allocated_reads:7	Strand:-
TATGATTTTATTTTACAGGACAGGAGA
>Location:NODE_389151_length_73825_cov_29.945791	Coordinate:21089	Reads:2	Hits:1	Allocated_reads:2	Strand:+
TCCTGTCCTGTAAAATAAAATCATA
>Location:NODE_389151_length_73825_cov_29.945791	Coordinate:21089	Reads:1	Hits:1	Allocated_reads:1	Strand:-
TCTGAATATGATTTTATTTTACAGGACAGGA
>Location:NODE_389151_length_73825_cov_29.945791	Coordinate:21089	Reads:2	Hits:1	Allocated_reads:2	Strand:-
TGAATATGATTTTATTTTACAGGACAGGA
>Location:NODE_389151_length_73825_cov_29.945791	Coordinate:21090	Reads:1	Hits:1	Allocated_reads:1	Strand:-
GAATATGATTTTATTTTACAGGACAGG
>Location:NODE_389151_length_73825_cov_29.945791	Coordinate:21090	Reads:1	Hits:1	Allocated_reads:1	Strand:-
TAATCTGAATATGATTTTATTTTACAGGACAGG
>Location:NODE_389151_length_73825_cov_29.945791	Coordinate:21092	Reads:1	Hits:1	Allocated_reads:1	Strand:-
TCTGAATATGATTTTATTTTACAGGACT
>Location:NODE_389151_length_73825_cov_29.945791	Coordinate:21112	Reads:1	Hits:2	Allocated_reads:0.5	Strand:-
CTGTAATATAATAAATAATAATCTGAATA
>Location:NODE_389151_length_73825_cov_29.945791	Coordinate:21117	Reads:5	Hits:2	Allocated_reads:2.5	Strand:-
AGCAACTGTAATATAATAAATAATAATCT
>Location:NODE_389151_length_73825_cov_29.945791	Coordinate:21126	Reads:3	Hits:2	Allocated_reads:1.5	Strand:-
TCCATTGGTAGTGACAGCAACTGTAATATAATAAA
>Location:NODE_389151_length_73825_cov_29.945791	Coordinate:21128	Reads:1	Hits:2	Allocated_reads:0.5	Strand:-
TCCATTGGTAGTGACAGCAACTGTAATAAAAAA
>Location:NODE_389151_length_73825_cov_29.945791	Coordinate:21128	Reads:2	Hits:2	Allocated_reads:1	Strand:-
TGGTAGTGACAGCAACTGTAATATAATA
>Location:NODE_389151_length_73825_cov_29.945791	Coordinate:21128	Reads:2	Hits:2	Allocated_reads:1	Strand:-
TTGGTAGTGACAGCAACTGTAATATAATA
>Location:NODE_389151_length_73825_cov_29.945791	Coordinate:21129	Reads:2	Hits:2	Allocated_reads:1	Strand:-
TTGGTAGTGACAGCAACTGTAATATAAT
>Location:NODE_389151_length_73825_cov_29.945791	Coordinate:21130	Reads:1	Hits:2	Allocated_reads:0.5	Strand:-
TCCATTGGTAGTGACAGCAACTGTAATATAA
>Location:NODE_389151_length_73825_cov_29.945791	Coordinate:21130	Reads:1	Hits:2	Allocated_reads:0.5	Strand:-
TCCATTGGTAGTGACAGCAACTGTAATGTAA
>Location:NODE_389151_length_73825_cov_29.945791	Coordinate:21130	Reads:1	Hits:2	Allocated_reads:0.5	Strand:-
TGGTAGTGACAGCAACTGTAATATAA
>Location:NODE_389151_length_73825_cov_29.945791	Coordinate:21130	Reads:1	Hits:2	Allocated_reads:0.5	Strand:-
TTCCATTGGTAGTGACAGCAACTGTAATATAA
>Location:NODE_389151_length_73825_cov_29.945791	Coordinate:21130	Reads:1	Hits:2	Allocated_reads:0.5	Strand:-
TTGGTAGTGACAGCAACTGTAATATAA
>Location:NODE_389151_length_73825_cov_29.945791	Coordinate:21130	Reads:1	Hits:2	Allocated_reads:0.5	Strand:-
TTTCCATTGGTAGTGACAGCAACTGTAATATAA
>Location:NODE_389151_length_73825_cov_29.945791	Coordinate:21130	Reads:1	Hits:2	Allocated_reads:0.5	Strand:-
TTTTCCATTGGTAGTGACAGCAACTGTAATATAA
>Location:NODE_389151_length_73825_cov_29.945791	Coordinate:21131	Reads:3	Hits:2	Allocated_reads:1.5	Strand:-
TCCATTGGTAGTGACAGCAACTGTAATATA
>Location:NODE_389151_length_73825_cov_29.945791	Coordinate:21131	Reads:1	Hits:2	Allocated_reads:0.5	Strand:-
TTCCATTGGTAGTGACAGCAACTGTAATATT
>Location:NODE_389151_length_73825_cov_29.945791	Coordinate:21131	Reads:5	Hits:2	Allocated_reads:2.5	Strand:-
TTCCATTGGTAGTGACAGCAACTGTAATATA
>Location:NODE_389151_length_73825_cov_29.945791	Coordinate:21131	Reads:2	Hits:2	Allocated_reads:1	Strand:-
TTGGTAGTGACAGCAACTGTAATATA
>Location:NODE_389151_length_73825_cov_29.945791	Coordinate:21131	Reads:1	Hits:2	Allocated_reads:0.5	Strand:-
TTTTCCATTGGTAGTGACAGCAACTGTAATATA
>Location:NODE_389151_length_73825_cov_29.945791	Coordinate:21132	Reads:1	Hits:2	Allocated_reads:0.5	Strand:-
TCCATTGGTAGTGACAGCAACTGTAATAT
>Location:NODE_389151_length_73825_cov_29.945791	Coordinate:21132	Reads:1	Hits:2	Allocated_reads:0.5	Strand:-
TTCCATTGGTAGTGACAGCAACTGTAATTT
>Location:NODE_389151_length_73825_cov_29.945791	Coordinate:21132	Reads:1	Hits:2	Allocated_reads:0.5	Strand:-
TTGGTAGTGACAGCAACTGTAATAT
>Location:NODE_389151_length_73825_cov_29.945791	Coordinate:21133	Reads:2	Hits:2	Allocated_reads:1	Strand:-
ATTGGTAGTGACAGCAACTGTAATA
>Location:NODE_389151_length_73825_cov_29.945791	Coordinate:21133	Reads:1	Hits:2	Allocated_reads:0.5	Strand:-
CATTGGTAGTGACAGCAACTGTAATA
>Location:NODE_389151_length_73825_cov_29.945791	Coordinate:21133	Reads:1	Hits:2	Allocated_reads:0.5	Strand:-
TCCATTGGTAGTGACAGCAACTGTAAAA
>Location:NODE_389151_length_73825_cov_29.945791	Coordinate:21133	Reads:97	Hits:2	Allocated_reads:48.5	Strand:-
TCCATTGGTAGTGACAGCAACTGTAATA
>Location:NODE_389151_length_73825_cov_29.945791	Coordinate:21133	Reads:1	Hits:2	Allocated_reads:0.5	Strand:-
TTCCATTGGTAGTGACAGCAAATGTAATA
>Location:NODE_389151_length_73825_cov_29.945791	Coordinate:21133	Reads:1	Hits:2	Allocated_reads:0.5	Strand:-
TTCCATTGGTAGTGACAGCAGCTGTAATA
>Location:NODE_389151_length_73825_cov_29.945791	Coordinate:21133	Reads:2	Hits:2	Allocated_reads:1	Strand:-
TTCCATTGGTAGTGACAGCAACTGTAAAA
>Location:NODE_389151_length_73825_cov_29.945791	Coordinate:21133	Reads:298	Hits:2	Allocated_reads:149	Strand:-
TTCCATTGGTAGTGACAGCAACTGTAATA
>Location:NODE_389151_length_73825_cov_29.945791	Coordinate:21133	Reads:5	Hits:2	Allocated_reads:2.5	Strand:-
TTGGTAGTGACAGCAACTGTAATA
>Location:NODE_389151_length_73825_cov_29.945791	Coordinate:21133	Reads:1	Hits:2	Allocated_reads:0.5	Strand:-
TTTCCATTGGTAGTGACAGCTACTGTAATA
>Location:NODE_389151_length_73825_cov_29.945791	Coordinate:21133	Reads:84	Hits:2	Allocated_reads:42	Strand:-
TTTCCATTGGTAGTGACAGCAACTGTAATA
>Location:NODE_389151_length_73825_cov_29.945791	Coordinate:21133	Reads:4	Hits:2	Allocated_reads:2	Strand:-
TTTTCCATTGGTAGTGACAGCAACTGTAATA
>Location:NODE_389151_length_73825_cov_29.945791	Coordinate:21133	Reads:1	Hits:2	Allocated_reads:0.5	Strand:-
TTTTTCCATTGGTAGTGACAGCAACTGTAATA
>Location:NODE_389151_length_73825_cov_29.945791	Coordinate:21134	Reads:1	Hits:2	Allocated_reads:0.5	Strand:-
TCCATTGGTAGTGACAGCAACTGTAAT
>Location:NODE_389151_length_73825_cov_29.945791	Coordinate:21134	Reads:4	Hits:2	Allocated_reads:2	Strand:-
TCCATTGGTAGTGACAGCAACTGTAAA
>Location:NODE_389151_length_73825_cov_29.945791	Coordinate:21134	Reads:10	Hits:2	Allocated_reads:5	Strand:-
TTCCATTGGTAGTGACAGCAACTGTAAA
>Location:NODE_389151_length_73825_cov_29.945791	Coordinate:21134	Reads:8	Hits:2	Allocated_reads:4	Strand:-
TTCCATTGGTAGTGACAGCAACTGTAAT
>Location:NODE_389151_length_73825_cov_29.945791	Coordinate:21134	Reads:1	Hits:2	Allocated_reads:0.5	Strand:-
TTTCCATTGGTAGTGACAGCAACTGTAAA
>Location:NODE_389151_length_73825_cov_29.945791	Coordinate:21135	Reads:6	Hits:2	Allocated_reads:3	Strand:-
TCCATTGGTAGTGACAGCAACTGTAA
>Location:NODE_389151_length_73825_cov_29.945791	Coordinate:21135	Reads:35	Hits:2	Allocated_reads:17.5	Strand:-
TTCCATTGGTAGTGACAGCAACTGTAA
>Location:NODE_389151_length_73825_cov_29.945791	Coordinate:21135	Reads:1	Hits:2	Allocated_reads:0.5	Strand:-
TTTCCATTGGTAGTGACAGCAACAGTAA
>Location:NODE_389151_length_73825_cov_29.945791	Coordinate:21135	Reads:35	Hits:2	Allocated_reads:17.5	Strand:-
TTTCCATTGGTAGTGACAGCAACTGTAA
>Location:NODE_389151_length_73825_cov_29.945791	Coordinate:21135	Reads:11	Hits:2	Allocated_reads:5.5	Strand:-
TTTTCCATTGGTAGTGACAGCAACTGTAA
>Location:NODE_389151_length_73825_cov_29.945791	Coordinate:21135	Reads:4	Hits:2	Allocated_reads:2	Strand:-
TTTTTCCATTGGTAGTGACAGCAACTGTAA
>Location:NODE_389151_length_73825_cov_29.945791	Coordinate:21136	Reads:1	Hits:2	Allocated_reads:0.5	Strand:+
TACAGTTGCTGTCACTACCAATGGAAAAAG
>Location:NODE_389151_length_73825_cov_29.945791	Coordinate:21136	Reads:1	Hits:2	Allocated_reads:0.5	Strand:-
TCCATTGGTAGTGACAGCAACTGTA
>Location:NODE_389151_length_73825_cov_29.945791	Coordinate:21136	Reads:19	Hits:2	Allocated_reads:9.5	Strand:-
TTCCATTGGTAGTGACAGCAACTGTA
>Location:NODE_389151_length_73825_cov_29.945791	Coordinate:21136	Reads:26	Hits:2	Allocated_reads:13	Strand:-
TTTCCATTGGTAGTGACAGCAACTGTA
>Location:NODE_389151_length_73825_cov_29.945791	Coordinate:21136	Reads:3	Hits:2	Allocated_reads:1.5	Strand:-
TTTTCCATTGGTAGTGACAGCAACTGTA
>Location:NODE_389151_length_73825_cov_29.945791	Coordinate:21136	Reads:4	Hits:2	Allocated_reads:2	Strand:-
TTTTTCCATTGGTAGTGACAGCAACTGTA
>Location:NODE_389151_length_73825_cov_29.945791	Coordinate:21137	Reads:1	Hits:2	Allocated_reads:0.5	Strand:-
TTTTCCATTGGTAGTGACAGCAACTGT
>Location:NODE_389151_length_73825_cov_29.945791	Coordinate:21137	Reads:3	Hits:2	Allocated_reads:1.5	Strand:-
TTTTTCCATTGGTAGTGACAGCAACTGA
>Location:NODE_389151_length_73825_cov_29.945791	Coordinate:21138	Reads:10	Hits:2	Allocated_reads:5	Strand:-
TTCCATTGGTAGTGACAGCAACTG
>Location:NODE_389151_length_73825_cov_29.945791	Coordinate:21138	Reads:7	Hits:2	Allocated_reads:3.5	Strand:-
TTTCCATTGGTAGTGACAGCAACTG
>Location:NODE_389151_length_73825_cov_29.945791	Coordinate:21138	Reads:1	Hits:2	Allocated_reads:0.5	Strand:-
TTTTCCATTGGTAGTGACAGCAACTG
>Location:NODE_389151_length_73825_cov_29.945791	Coordinate:21139	Reads:1	Hits:2	Allocated_reads:0.5	Strand:-
TTTTCCATTGGTAGTGACAGCAACT
>Location:NODE_389151_length_73825_cov_29.945791	Coordinate:21145	Reads:1	Hits:2	Allocated_reads:0.5	Strand:-
CAACACTTTTTCCATTGGTAGTGACA
>Location:NODE_389151_length_73825_cov_29.945791	Coordinate:21149	Reads:1	Hits:2	Allocated_reads:0.5	Strand:-
CTGTTACAACACTTTTTCCATTGGTAGT
>Location:NODE_389151_length_73825_cov_29.945791	Coordinate:21149	Reads:1	Hits:2	Allocated_reads:0.5	Strand:-
TACAACACTTTTTCCATTGGTAGT
>Location:NODE_389151_length_73825_cov_29.945791	Coordinate:21149	Reads:13	Hits:2	Allocated_reads:6.5	Strand:-
TCTGTTACAACACTTTTTCCATTGGTAGT
>Location:NODE_389151_length_73825_cov_29.945791	Coordinate:21149	Reads:10	Hits:2	Allocated_reads:5	Strand:-
TGTTACAACACTTTTTCCATTGGTAGT
>Location:NODE_389151_length_73825_cov_29.945791	Coordinate:21149	Reads:1	Hits:2	Allocated_reads:0.5	Strand:-
TTACAACACTTTTTCCATTGGTAGT
>Location:NODE_389151_length_73825_cov_29.945791	Coordinate:21149	Reads:9	Hits:2	Allocated_reads:4.5	Strand:-
TTCTGTTACAACACTTTTTCCATTGGTAGT
>Location:NODE_389151_length_73825_cov_29.945791	Coordinate:21149	Reads:6	Hits:2	Allocated_reads:3	Strand:-
TTTCTGTTACAACACTTTTTCCATTGGTAGT
>Location:NODE_389151_length_73825_cov_29.945791	Coordinate:21151	Reads:4	Hits:2	Allocated_reads:2	Strand:+
TACCAATGGAAAAAGTGTTGTAAC
>Location:NODE_389151_length_73825_cov_29.945791	Coordinate:21151	Reads:1	Hits:2	Allocated_reads:0.5	Strand:+
TACCAATGGAAAAAGTGTTGTAACAG
>Location:NODE_389151_length_73825_cov_29.945791	Coordinate:21152	Reads:1	Hits:2	Allocated_reads:0.5	Strand:-
GGTTTCTGTTACAACACTTTTTCCATTGGT
>Location:NODE_389151_length_73825_cov_29.945791	Coordinate:21152	Reads:4	Hits:2	Allocated_reads:2	Strand:-
TTCTGTTACAACACTTTTTCCATTGGT
>Location:NODE_389151_length_73825_cov_29.945791	Coordinate:21152	Reads:4	Hits:2	Allocated_reads:2	Strand:-
TTTCTGTTACAACACTTTTTCCATTGGT
>Location:NODE_389151_length_73825_cov_29.945791	Coordinate:21157	Reads:1	Hits:2	Allocated_reads:0.5	Strand:-
AAGGTTTCTGTTACAACACTTTTTCCA
>Location:NODE_389151_length_73825_cov_29.945791	Coordinate:21159	Reads:7	Hits:2	Allocated_reads:3.5	Strand:-
TGGCAAGGTTTCTGTTACAACACTTTTTC
>Location:NODE_389151_length_73825_cov_29.945791	Coordinate:21160	Reads:1	Hits:2	Allocated_reads:0.5	Strand:-
GGCAAGGTTTCTGTTACAACACTTTTT
>Location:NODE_389151_length_73825_cov_29.945791	Coordinate:21160	Reads:6	Hits:2	Allocated_reads:3	Strand:-
TGGCAAGGTTTCTGTTACAACACTTTTT
>Location:NODE_389151_length_73825_cov_29.945791	Coordinate:21161	Reads:1	Hits:2	Allocated_reads:0.5	Strand:-
CCCTGGCAAGGTTTCTGTTACAACACTTTT
>Location:NODE_389151_length_73825_cov_29.945791	Coordinate:21161	Reads:1	Hits:2	Allocated_reads:0.5	Strand:-
TGGCAAGGTTTCTGTTACAACACTTTT
>Location:NODE_389151_length_73825_cov_29.945791	Coordinate:21162	Reads:1	Hits:2	Allocated_reads:0.5	Strand:-
CCCTGGCAAGGTTTCTGTTACAACACTTT
>Location:NODE_389151_length_73825_cov_29.945791	Coordinate:21163	Reads:1	Hits:2	Allocated_reads:0.5	Strand:-
ACACCCTGGCAAGGTTTCTGTTACAACACTT
>Location:NODE_389151_length_73825_cov_29.945791	Coordinate:21163	Reads:2	Hits:2	Allocated_reads:1	Strand:-
CACCCTGGCAAGGTTTCTGTTACAACACTT
>Location:NODE_389151_length_73825_cov_29.945791	Coordinate:21163	Reads:2	Hits:2	Allocated_reads:1	Strand:-
CCTGGCAAGGTTTCTGTTACAACACTT
>Location:NODE_389151_length_73825_cov_29.945791	Coordinate:21163	Reads:4	Hits:2	Allocated_reads:2	Strand:-
TGGCAAGGTTTCTGTTACAACACTT
>Location:NODE_389151_length_73825_cov_29.945791	Coordinate:21164	Reads:3	Hits:2	Allocated_reads:1.5	Strand:-
ACACCCTGGCAAGGTTTCTGTTACAACACT
>Location:NODE_389151_length_73825_cov_29.945791	Coordinate:21164	Reads:1	Hits:2	Allocated_reads:0.5	Strand:-
CACCCTGGCAAGGTTTCTGTTACAACATT
>Location:NODE_389151_length_73825_cov_29.945791	Coordinate:21164	Reads:31	Hits:2	Allocated_reads:15.5	Strand:-
CACCCTGGCAAGGTTTCTGTTACAACACT
>Location:NODE_389151_length_73825_cov_29.945791	Coordinate:21164	Reads:1	Hits:2	Allocated_reads:0.5	Strand:-
CCCTGGCAAGGTTTCTGTTACAACACC
>Location:NODE_389151_length_73825_cov_29.945791	Coordinate:21164	Reads:6	Hits:2	Allocated_reads:3	Strand:-
CCCTGGCAAGGTTTCTGTTACAACACT
>Location:NODE_389151_length_73825_cov_29.945791	Coordinate:21164	Reads:5	Hits:2	Allocated_reads:2.5	Strand:-
TGGCAAGGTTTCTGTTACAACACT
>Location:NODE_389151_length_73825_cov_29.945791	Coordinate:21168	Reads:1	Hits:2	Allocated_reads:0.5	Strand:+
TTGTAACAGAAACCTTGCCAGGGTC
>Location:NODE_389151_length_73825_cov_29.945791	Coordinate:21171	Reads:1	Hits:2	Allocated_reads:0.5	Strand:-
TCAATGACACCCTGGCAAGGTTTCTGTTA
>Location:NODE_389151_length_73825_cov_29.945791	Coordinate:21177	Reads:1	Hits:2	Allocated_reads:0.5	Strand:+
AAACCTTGCCAGGGTGTCATTGAACT
>Location:NODE_389151_length_73825_cov_29.945791	Coordinate:21178	Reads:3	Hits:2	Allocated_reads:1.5	Strand:+
AACCTTGCCAGGGTGTCATTGAACTT
>Location:NODE_389151_length_73825_cov_29.945791	Coordinate:21178	Reads:2	Hits:2	Allocated_reads:1	Strand:+
AACCTTGCCAGGGTGTCATTGAACTTT
>Location:NODE_389151_length_73825_cov_29.945791	Coordinate:21178	Reads:1	Hits:2	Allocated_reads:0.5	Strand:+
AACCTTGCCAGGGTGTCATTGAACTTTAAA
>Location:NODE_389151_length_73825_cov_29.945791	Coordinate:21179	Reads:1	Hits:2	Allocated_reads:0.5	Strand:+
ACCTTGCCAGGGTGTCATTGAACTTTT
>Location:NODE_389151_length_73825_cov_29.945791	Coordinate:21180	Reads:1	Hits:2	Allocated_reads:0.5	Strand:-
AAAGTTCAATGACACCCTGGCAAGG
>Location:NODE_389151_length_73825_cov_29.945791	Coordinate:21180	Reads:1	Hits:2	Allocated_reads:0.5	Strand:-
AAGTTCAATGACACCCTGGCAAGG
>Location:NODE_389151_length_73825_cov_29.945791	Coordinate:21181	Reads:1	Hits:1	Allocated_reads:1	Strand:+
CTTGCCAGGGTGTCATTGAACTTTTTCTT
>Location:NODE_389151_length_73825_cov_29.945791	Coordinate:21182	Reads:1	Hits:1	Allocated_reads:1	Strand:+
TTGCCAGGGTGTCATTGAACTTTTTT
>Location:NODE_389151_length_73825_cov_29.945791	Coordinate:21183	Reads:1	Hits:1	Allocated_reads:1	Strand:+
TGCCAGGGTGTCATTGAACTTTTTCTT
>Location:NODE_389151_length_73825_cov_29.945791	Coordinate:21183	Reads:1	Hits:1	Allocated_reads:1	Strand:+
TGCCAGGGTGTCATTGAACTTTTTCTTATA
>Location:NODE_389151_length_73825_cov_29.945791	Coordinate:21184	Reads:1	Hits:1	Allocated_reads:1	Strand:+
GCCAGGGTGTCATTGAACTTTTTCTT
>Location:NODE_389151_length_73825_cov_29.945791	Coordinate:21184	Reads:1	Hits:1	Allocated_reads:1	Strand:+
GCCAGGGTGTCATTGAACTTTTTCTTATTTTGAT
>Location:NODE_389151_length_73825_cov_29.945791	Coordinate:21185	Reads:1	Hits:1	Allocated_reads:1	Strand:+
CCAGGGTGTCATTGAACTTTTTCT
>Location:NODE_389151_length_73825_cov_29.945791	Coordinate:21185	Reads:1	Hits:1	Allocated_reads:1	Strand:+
CCAGGGTGTCATTGAACTTTTTCTT
>Location:NODE_389151_length_73825_cov_29.945791	Coordinate:21185	Reads:1	Hits:1	Allocated_reads:1	Strand:+
CCAGGGTGTCATTGAACTTTTTCTTAT
>Location:NODE_389151_length_73825_cov_29.945791	Coordinate:21196	Reads:1	Hits:1	Allocated_reads:1	Strand:-
AGCTATGATCAAAATAAGAAAAAGTTCAA
>Location:NODE_389151_length_73825_cov_29.945791	Coordinate:21197	Reads:1	Hits:1	Allocated_reads:1	Strand:-
AGCTATGATCAAAATAAGAAAAAGTTCA
>Location:NODE_389151_length_73825_cov_29.945791	Coordinate:21199	Reads:2	Hits:1	Allocated_reads:2	Strand:-
TCAAAGCTATGATCAAAATAAGAAAAAGTT
>Location:NODE_389151_length_73825_cov_29.945791	Coordinate:21200	Reads:1	Hits:1	Allocated_reads:1	Strand:-
AAGCTATGATCAAAATAAGAAAAAGT
>Location:NODE_389151_length_73825_cov_29.945791	Coordinate:21200	Reads:2	Hits:1	Allocated_reads:2	Strand:-
CTCAAAGCTATGATCAAAATAAGAAAAAGT
>Location:NODE_389151_length_73825_cov_29.945791	Coordinate:21200	Reads:1	Hits:1	Allocated_reads:1	Strand:-
TCAAAGCTATGATCAAAATAAGAAAAAGT
>Location:NODE_389151_length_73825_cov_29.945791	Coordinate:21202	Reads:1	Hits:1	Allocated_reads:1	Strand:-
TACTCAAAGCTATGATCAAAATAAGAAAAA
>Location:NODE_389151_length_73825_cov_29.945791	Coordinate:21203	Reads:3	Hits:1	Allocated_reads:3	Strand:-
TACTCAAAGCTATGATCAAAATAAGAAAA
>Location:NODE_389151_length_73825_cov_29.945791	Coordinate:21204	Reads:2	Hits:1	Allocated_reads:2	Strand:-
TACTCAAAGCTATGATCAAAATAAGAAA
>Location:NODE_389151_length_73825_cov_29.945791	Coordinate:21205	Reads:2	Hits:1	Allocated_reads:2	Strand:-
TACTCAAAGCTATGATCAAAATAAGAA
>Location:NODE_389151_length_73825_cov_29.945791	Coordinate:21206	Reads:1	Hits:1	Allocated_reads:1	Strand:-
TTGTACTCAAAGCTATGATCAAAATAAGA
>Location:NODE_389151_length_73825_cov_29.945791	Coordinate:21208	Reads:2	Hits:1	Allocated_reads:2	Strand:-
ATTGTACTCAAAGCTATGATCAAAATAA
>Location:NODE_389151_length_73825_cov_29.945791	Coordinate:21211	Reads:1	Hits:1	Allocated_reads:1	Strand:-
TCATTATTGTACTCAAAGCTATGATCAAAA
>Location:NODE_389151_length_73825_cov_29.945791	Coordinate:21212	Reads:1	Hits:1	Allocated_reads:1	Strand:-
ATTATTGTACTCAAAGCTATGATCAAA
>Location:NODE_389151_length_73825_cov_29.945791	Coordinate:21214	Reads:1	Hits:1	Allocated_reads:1	Strand:-
ACTCATTATTGTACTCAAAGCTATGATCA
>Location:NODE_389151_length_73825_cov_29.945791	Coordinate:21216	Reads:1	Hits:1	Allocated_reads:1	Strand:-
TCATTATTGTACTCAAAGCTATGAT
>Location:NODE_389151_length_73825_cov_29.945791	Coordinate:21217	Reads:1	Hits:1	Allocated_reads:1	Strand:-
TGAAACTCATTATTGTACTCAAAGCTATGA
>Location:NODE_389151_length_73825_cov_29.945791	Coordinate:21218	Reads:1	Hits:1	Allocated_reads:1	Strand:+
CATAGCTTTGAGTACAATAATGAGTT
>Location:NODE_389151_length_73825_cov_29.945791	Coordinate:21220	Reads:1	Hits:1	Allocated_reads:1	Strand:-
AAACTCATTATTGTACTCAAAGCTA
>Location:NODE_389151_length_73825_cov_29.945791	Coordinate:21221	Reads:1	Hits:1	Allocated_reads:1	Strand:-
TGATGAAACTCATTATTGTACTCAAAGCT
>Location:NODE_389151_length_73825_cov_29.945791	Coordinate:21222	Reads:2	Hits:1	Allocated_reads:2	Strand:-
TGATGAAACTCATTATTGTACTCAAAGC
>Location:NODE_389151_length_73825_cov_29.945791	Coordinate:21225	Reads:1	Hits:1	Allocated_reads:1	Strand:+
TTGAGTACAATAATGAGTTTCATCATTCT
>Location:NODE_389151_length_73825_cov_29.945791	Coordinate:21227	Reads:1	Hits:1	Allocated_reads:1	Strand:-
CTAAGAATGATGAAACTCATTATTGTACTC
>Location:NODE_389151_length_73825_cov_29.945791	Coordinate:21227	Reads:1	Hits:1	Allocated_reads:1	Strand:+
GAGTACAATAATGAGTTTCATCATT
>Location:NODE_389151_length_73825_cov_29.945791	Coordinate:21227	Reads:1	Hits:1	Allocated_reads:1	Strand:+
GAGTACAATAATGAGTTTCATCATTCT
>Location:NODE_389151_length_73825_cov_29.945791	Coordinate:21228	Reads:1	Hits:1	Allocated_reads:1	Strand:-
CTAAGAATGATGAAACTCATTATTGTACT
>Location:NODE_389151_length_73825_cov_29.945791	Coordinate:21228	Reads:1	Hits:1	Allocated_reads:1	Strand:-
GCTAAGAATGATGAAACTCATTATTGTACT
>Location:NODE_389151_length_73825_cov_29.945791	Coordinate:21228	Reads:4	Hits:1	Allocated_reads:4	Strand:-
TAAGAATGATGAAACTCATTATTGTACT
>Location:NODE_389151_length_73825_cov_29.945791	Coordinate:21228	Reads:3	Hits:1	Allocated_reads:3	Strand:-
TGCTAAGAATGATGAAACTCATTATTGTACT
>Location:NODE_389151_length_73825_cov_29.945791	Coordinate:21228	Reads:1	Hits:1	Allocated_reads:1	Strand:-
TTCTGCTAAGAATGATGAAACTCATTATTGTACT
>Location:NODE_389151_length_73825_cov_29.945791	Coordinate:21228	Reads:1	Hits:1	Allocated_reads:1	Strand:-
TTTCTGCTAAGAATGATGAAACTCATTATTGTACT
>Location:NODE_389151_length_73825_cov_29.945791	Coordinate:21231	Reads:1	Hits:1	Allocated_reads:1	Strand:-
TCTGCTAAGAATGATGAAACTCATTATTTT
>Location:NODE_389151_length_73825_cov_29.945791	Coordinate:21232	Reads:2	Hits:1	Allocated_reads:2	Strand:-
TCTGCTAAGAATGATGAAACTCATTATTG
>Location:NODE_389151_length_73825_cov_29.945791	Coordinate:21232	Reads:1	Hits:1	Allocated_reads:1	Strand:-
TCTTTCTGCTAAGAATGATGAAACTCATTATTG
>Location:NODE_389151_length_73825_cov_29.945791	Coordinate:21232	Reads:1	Hits:1	Allocated_reads:1	Strand:-
TTCTGCTAAGAATGATGAAACTCATTACTG
>Location:NODE_389151_length_73825_cov_29.945791	Coordinate:21232	Reads:2	Hits:1	Allocated_reads:2	Strand:-
TTCTGCTAAGAATGATGAAACTCATTATTG
>Location:NODE_389151_length_73825_cov_29.945791	Coordinate:21233	Reads:1	Hits:1	Allocated_reads:1	Strand:-
TCTGCTAAGAATGATGAAACTCATTATT
>Location:NODE_389151_length_73825_cov_29.945791	Coordinate:21233	Reads:1	Hits:1	Allocated_reads:1	Strand:-
TGCTAAGAATGATGAAACTCATTATT
>Location:NODE_389151_length_73825_cov_29.945791	Coordinate:21233	Reads:2	Hits:1	Allocated_reads:2	Strand:-
TTCTGCTAAGAATGATGAAACTCATTATT
>Location:NODE_389151_length_73825_cov_29.945791	Coordinate:21233	Reads:1	Hits:1	Allocated_reads:1	Strand:-
TTTCTGCTAAGAATGATGAAACTCATTATT
>Location:NODE_389151_length_73825_cov_29.945791	Coordinate:21234	Reads:3	Hits:1	Allocated_reads:3	Strand:-
TGCTAAGAATGATGAAACTCATTAT
>Location:NODE_389151_length_73825_cov_29.945791	Coordinate:21234	Reads:1	Hits:1	Allocated_reads:1	Strand:-
TTCTGCTAAGAATGATGAAACTCATTAT
>Location:NODE_389151_length_73825_cov_29.945791	Coordinate:21234	Reads:1	Hits:1	Allocated_reads:1	Strand:-
TTTCTGCTAAGAATGATGAAACTCATTAT
>Location:NODE_389151_length_73825_cov_29.945791	Coordinate:21236	Reads:2	Hits:1	Allocated_reads:2	Strand:-
TTCTGCTAAGAATGATGAAACTCATT
>Location:NODE_389151_length_73825_cov_29.945791	Coordinate:21236	Reads:1	Hits:1	Allocated_reads:1	Strand:-
TTTCTGCTAAGAATGATGAAACTCATT
>Location:NODE_389151_length_73825_cov_29.945791	Coordinate:21238	Reads:1	Hits:1	Allocated_reads:1	Strand:-
CTCTTTCTGCTAAGAATGATGAAACTCA
>Location:NODE_389151_length_73825_cov_29.945791	Coordinate:21240	Reads:1	Hits:1	Allocated_reads:1	Strand:-
CCTCTTTCTGCTAAGAATGATGAAACT
>Location:NODE_389151_length_73825_cov_29.945791	Coordinate:21240	Reads:1	Hits:1	Allocated_reads:1	Strand:-
CTCTTTCTGCTAAGAATGATGAAACT
>Location:NODE_389151_length_73825_cov_29.945791	Coordinate:21240	Reads:1	Hits:1	Allocated_reads:1	Strand:-
TCCTCTTTCTGCTAAGAATGATGAAACT
>Location:NODE_389151_length_73825_cov_29.945791	Coordinate:21246	Reads:2	Hits:1	Allocated_reads:2	Strand:-
TATCTTCCTCTTTCTGCTAAGAATGAT
>Location:NODE_389151_length_73825_cov_29.945791	Coordinate:21248	Reads:1	Hits:1	Allocated_reads:1	Strand:-
TATCTTCCTCTTTCTGCTAAGAATG
>Location:NODE_389151_length_73825_cov_29.945791	Coordinate:21248	Reads:1	Hits:1	Allocated_reads:1	Strand:-
TATCTTCCTCTTTCTGCTAAGAATT
>Location:NODE_389151_length_73825_cov_29.945791	Coordinate:21252	Reads:1	Hits:1	Allocated_reads:1	Strand:+
CTTAGCAGAAAGAGGAAGATAGGGGACT
>Location:NODE_389151_length_73825_cov_29.945791	Coordinate:21252	Reads:1	Hits:1	Allocated_reads:1	Strand:-
TAAGTCCCCTATCTTCCTCTTTCTGCTAAG
>Location:NODE_389151_length_73825_cov_29.945791	Coordinate:21254	Reads:1	Hits:1	Allocated_reads:1	Strand:+
TAGCAGAAAGAGGAAGATAGGGGACT
>Location:NODE_389151_length_73825_cov_29.945791	Coordinate:21255	Reads:1	Hits:1	Allocated_reads:1	Strand:+
AGCAGAAAGAGGAAGATAGGGGACT
>Location:NODE_389151_length_73825_cov_29.945791	Coordinate:21255	Reads:1	Hits:1	Allocated_reads:1	Strand:-
TTTAAGTCCCCTATCTTCCTCTTTCTGCT
>Location:NODE_389151_length_73825_cov_29.945791	Coordinate:21256	Reads:1	Hits:1	Allocated_reads:1	Strand:-
AAGTCCCCTATCTTCCTCTTTCTGC
>Location:NODE_389151_length_73825_cov_29.945791	Coordinate:21256	Reads:4	Hits:1	Allocated_reads:4	Strand:-
TAAGTCCCCTATCTTCCTCTTTCTGC
>Location:NODE_389151_length_73825_cov_29.945791	Coordinate:21256	Reads:2	Hits:1	Allocated_reads:2	Strand:-
TTAAGTCCCCTATCTTCCTCTTTCTGC
>Location:NODE_389151_length_73825_cov_29.945791	Coordinate:21256	Reads:3	Hits:1	Allocated_reads:3	Strand:-
TTTAAGTCCCCTATCTTCCTCTTTCTGC
>Location:NODE_389151_length_73825_cov_29.945791	Coordinate:21256	Reads:7	Hits:1	Allocated_reads:7	Strand:-
TTTTAAGTCCCCTATCTTCCTCTTTCTGC
>Location:NODE_389151_length_73825_cov_29.945791	Coordinate:21259	Reads:1	Hits:1	Allocated_reads:1	Strand:-
ATTTTTTAAGTCCCCTATCTTCCTCTTCC
>Location:NODE_389151_length_73825_cov_29.945791	Coordinate:21259	Reads:3	Hits:1	Allocated_reads:3	Strand:-
TATTTTTTAAGTCCCCTATCTTCCTCTTTC
>Location:NODE_389151_length_73825_cov_29.945791	Coordinate:21259	Reads:2	Hits:1	Allocated_reads:2	Strand:-
TTTTTTAAGTCCCCTATCTTCCTCTTTC
>Location:NODE_389151_length_73825_cov_29.945791	Coordinate:21260	Reads:1	Hits:1	Allocated_reads:1	Strand:-
TATTTTTTAAGTCCCCTATCTTCCTCTTT
>Location:NODE_389151_length_73825_cov_29.945791	Coordinate:21261	Reads:1	Hits:1	Allocated_reads:1	Strand:-
TATTTTTTAAGTCCCCTATCTTCCTCTT
>Location:NODE_389151_length_73825_cov_29.945791	Coordinate:21262	Reads:12	Hits:1	Allocated_reads:12	Strand:-
TATTTTTTAAGTCCCCTATCTTCCTCT
>Location:NODE_389151_length_73825_cov_29.945791	Coordinate:21262	Reads:1	Hits:1	Allocated_reads:1	Strand:-
TTTTTTAAGTCCCCTATCTTCCTCT
>Location:NODE_389151_length_73825_cov_29.945791	Coordinate:21263	Reads:1	Hits:1	Allocated_reads:1	Strand:-
TATTTTTTAAGTCCCCTATCTTCCTC
>Location:NODE_389151_length_73825_cov_29.945791	Coordinate:21263	Reads:1	Hits:1	Allocated_reads:1	Strand:-
TTTTTTAAGTCCCCTATCTTCCTC
>Location:NODE_389151_length_73825_cov_29.945791	Coordinate:21264	Reads:1	Hits:1	Allocated_reads:1	Strand:-
AATATTTTTTAAGTCCCCTATCTTCCT
>Location:NODE_389151_length_73825_cov_29.945791	Coordinate:21264	Reads:1	Hits:1	Allocated_reads:1	Strand:-
TATTTTTTAAGTCCCCTATCTTCCT
>Location:NODE_389151_length_73825_cov_29.945791	Coordinate:21265	Reads:1	Hits:1	Allocated_reads:1	Strand:-
TATTTTTTAAGTCCCCTATCTTCC
>Location:NODE_389151_length_73825_cov_29.945791	Coordinate:21289	Reads:1	Hits:1	Allocated_reads:1	Strand:-
TAAGATCTTAATGTTGAGAAATTTAATTTTGGGAA
>Location:NODE_389151_length_73825_cov_29.945791	Coordinate:21292	Reads:2	Hits:1	Allocated_reads:2	Strand:-
GATCTTAATGTTGAGAAATTTAATTTTGG
>Location:NODE_389151_length_73825_cov_29.945791	Coordinate:21296	Reads:2	Hits:1	Allocated_reads:2	Strand:-
TAAGATCTTAATGTTGAGAAATTTAATT
>Location:NODE_389151_length_73825_cov_29.945791	Coordinate:21297	Reads:1	Hits:1	Allocated_reads:1	Strand:-
TAAGATCTTAATGTTGAGAAATTTAAT
>Location:NODE_389151_length_73825_cov_29.945791	Coordinate:21314	Reads:2	Hits:1	Allocated_reads:2	Strand:+
TAAGATCTTAGTGAGTTTTCAAATCC
>Location:NODE_389151_length_73825_cov_29.945791	Coordinate:21316	Reads:2	Hits:1	Allocated_reads:2	Strand:-
GTGTGGATTTGAAAACTCACTAAGATCT
>Location:NODE_389151_length_73825_cov_29.945791	Coordinate:21316	Reads:6	Hits:1	Allocated_reads:6	Strand:-
TGTGTGGATTTGAAAACTCACTAAGATCT
>Location:NODE_389151_length_73825_cov_29.945791	Coordinate:21319	Reads:1	Hits:1	Allocated_reads:1	Strand:-
CATCTGTGTGGATTTGAAAACTCACTAAGA
>Location:NODE_389151_length_73825_cov_29.945791	Coordinate:21319	Reads:1	Hits:1	Allocated_reads:1	Strand:-
TCATCATCTGTGTGGATTTGAAAACTCACTAAGA
>Location:NODE_389151_length_73825_cov_29.945791	Coordinate:21319	Reads:12	Hits:1	Allocated_reads:12	Strand:-
TCATCTGTGTGGATTTGAAAACTCACTAAGA
>Location:NODE_389151_length_73825_cov_29.945791	Coordinate:21320	Reads:1	Hits:1	Allocated_reads:1	Strand:-
TCATCTGTGTGGATTTGAAAACTCACTAAG
>Location:NODE_389151_length_73825_cov_29.945791	Coordinate:21322	Reads:1	Hits:1	Allocated_reads:1	Strand:-
ATCATCTGTGTGGATTTGAAAACTCACTA
>Location:NODE_389151_length_73825_cov_29.945791	Coordinate:21322	Reads:1	Hits:1	Allocated_reads:1	Strand:-
TCATCTGTGTGGATTTGAAAACTCACTA
>Location:NODE_389151_length_73825_cov_29.945791	Coordinate:21323	Reads:1	Hits:1	Allocated_reads:1	Strand:-
TCATCATCTGTGTGGATTTGAAAACTCACT
>Location:NODE_389151_length_73825_cov_29.945791	Coordinate:21323	Reads:1	Hits:1	Allocated_reads:1	Strand:-
TCATCTGTGTGGATTTGAAAACTCACT
>Location:NODE_389151_length_73825_cov_29.945791	Coordinate:21323	Reads:1	Hits:1	Allocated_reads:1	Strand:-
TCATCTGTGTGGATTTGAAAACTCAGA
>Location:NODE_389151_length_73825_cov_29.945791	Coordinate:21323	Reads:1	Hits:1	Allocated_reads:1	Strand:-
TTTGTCATCATCTGTGTGGATTTGAAAACTCACT
>Location:NODE_389151_length_73825_cov_29.945791	Coordinate:21324	Reads:1	Hits:1	Allocated_reads:1	Strand:-
CATCATCTGTGTGGATTTGAAAACTCAC
>Location:NODE_389151_length_73825_cov_29.945791	Coordinate:21324	Reads:2	Hits:1	Allocated_reads:2	Strand:-
TCATCATCTGTGTGGATTTGAAAACTCAC
>Location:NODE_389151_length_73825_cov_29.945791	Coordinate:21324	Reads:1	Hits:1	Allocated_reads:1	Strand:-
TCATCTGTGTGGATTTGAAAACTCAC
>Location:NODE_389151_length_73825_cov_29.945791	Coordinate:21324	Reads:1	Hits:1	Allocated_reads:1	Strand:-
TGTCATCATCTGTGTGGATTTGAAAACTCAC
>Location:NODE_389151_length_73825_cov_29.945791	Coordinate:21325	Reads:1	Hits:1	Allocated_reads:1	Strand:-
TTTGTCATCATCTGTGTGGATTTGAAAATTTT
>Location:NODE_389151_length_73825_cov_29.945791	Coordinate:21327	Reads:1	Hits:1	Allocated_reads:1	Strand:-
GTCATCATCTGTGTGGATTTGAAAACT
>Location:NODE_389151_length_73825_cov_29.945791	Coordinate:21327	Reads:3	Hits:1	Allocated_reads:3	Strand:-
TCATCATCTGTGTGGATTTGAAAACT
>Location:NODE_389151_length_73825_cov_29.945791	Coordinate:21327	Reads:87	Hits:1	Allocated_reads:87	Strand:-
TGTCATCATCTGTGTGGATTTGAAAACT
>Location:NODE_389151_length_73825_cov_29.945791	Coordinate:21327	Reads:1	Hits:1	Allocated_reads:1	Strand:-
TTGTCATCATCTGTGTGGATTTTAAAACT
>Location:NODE_389151_length_73825_cov_29.945791	Coordinate:21327	Reads:6	Hits:1	Allocated_reads:6	Strand:-
TTGTCATCATCTGTGTGGATTTGAAAACT
>Location:NODE_389151_length_73825_cov_29.945791	Coordinate:21327	Reads:52	Hits:1	Allocated_reads:52	Strand:-
TTTGTCATCATCTGTGTGGATTTGAAAACT
>Location:NODE_389151_length_73825_cov_29.945791	Coordinate:21328	Reads:2	Hits:1	Allocated_reads:2	Strand:-
TGTCATCATCTGTGTGGATTTGAAAAC
>Location:NODE_389151_length_73825_cov_29.945791	Coordinate:21328	Reads:1	Hits:1	Allocated_reads:1	Strand:-
TTTGTCATCATCTGTGTGGATTTGAAATT
>Location:NODE_389151_length_73825_cov_29.945791	Coordinate:21329	Reads:1	Hits:1	Allocated_reads:1	Strand:-
TTTGTCATCATCTGTGTGGATTTGAAAA
>Location:NODE_389151_length_73825_cov_29.945791	Coordinate:21331	Reads:3	Hits:1	Allocated_reads:3	Strand:-
TTTGTCATCATCTGTGTGGATTTGAA
>Location:NODE_389151_length_73825_cov_29.945791	Coordinate:21414	Reads:1	Hits:1	Allocated_reads:1	Strand:-
TGAAATTCCAATACTTGAACTCCAGTT
>Location:NODE_389151_length_73825_cov_29.945791	Coordinate:21430	Reads:1	Hits:2	Allocated_reads:0.5	Strand:+
TTGGAATTTCAGGAGTAGGACCACGCC
>Location:NODE_389151_length_73825_cov_29.945791	Coordinate:21550	Reads:1	Hits:52	Allocated_reads:0.0192307692307692	Strand:-
TAGAAGTGAAGAAGTTAAAGAATT
>Location:NODE_389151_length_73825_cov_29.945791	Coordinate:21599	Reads:1	Hits:1	Allocated_reads:1	Strand:-
GCCTCGAAGGATACCGGCAGCAGCTCCCGG
>Location:NODE_389151_length_73825_cov_29.945791	Coordinate:21631	Reads:1	Hits:53	Allocated_reads:0.0188679245283019	Strand:-
TGGACATGAATTGAGCTGCGGTTTGGGGA
>Location:NODE_389151_length_73825_cov_29.945791	Coordinate:21634	Reads:2	Hits:59	Allocated_reads:0.0338983050847458	Strand:-
TGGACATGAATTGAGCTGCGGTTTGG
>Location:NODE_389151_length_73825_cov_29.945791	Coordinate:21635	Reads:3	Hits:61	Allocated_reads:0.0491803278688525	Strand:-
TGGACATGAATTGAGCTGCGGTTTG
>Location:NODE_389151_length_73825_cov_29.945791	Coordinate:21636	Reads:1	Hits:64	Allocated_reads:0.015625	Strand:-
TGGACATGAATTGAGCTGCGGTTT
>Location:NODE_389151_length_73825_cov_29.945791	Coordinate:21672	Reads:1	Hits:4	Allocated_reads:0.25	Strand:+
TTACCTACTAAAATGCTGTTAAACCT
>Location:NODE_389151_length_73825_cov_29.945791	Coordinate:21833	Reads:1	Hits:17	Allocated_reads:0.0588235294117647	Strand:-
ATGGTATATTTCTGCTCACATTCTGCAACT
>Location:NODE_389151_length_73825_cov_29.945791	Coordinate:21853	Reads:1	Hits:1	Allocated_reads:1	Strand:-
TAAAGTGAAACTGTATATATGGTATATT
>Location:NODE_389151_length_73825_cov_29.945791	Coordinate:21932	Reads:1	Hits:3	Allocated_reads:0.333333333333333	Strand:+
TTTTAGAATTATAATCCAATACAGCACA
>Location:NODE_389151_length_73825_cov_29.945791	Coordinate:21932	Reads:1	Hits:3	Allocated_reads:0.333333333333333	Strand:+
TTTTAGAATTATAATCCAATACAGCACAA
>Location:NODE_389151_length_73825_cov_29.945791	Coordinate:21932	Reads:23	Hits:3	Allocated_reads:7.66666666666667	Strand:+
TTTTAGAATTATAATCCAATACAGCACAAT
>Location:NODE_389151_length_73825_cov_29.945791	Coordinate:21932	Reads:1	Hits:3	Allocated_reads:0.333333333333333	Strand:+
TTTTAGAATTATAATCCAATACAGTACAATT
>Location:NODE_389151_length_73825_cov_29.945791	Coordinate:21932	Reads:5	Hits:3	Allocated_reads:1.66666666666667	Strand:+
TTTTAGAATTATAATCCAATACAGCACAATT
>Location:NODE_389151_length_73825_cov_29.945791	Coordinate:21933	Reads:21	Hits:3	Allocated_reads:7	Strand:+
TTTAGAATTATAATCCAATACAGCACAAT
>Location:NODE_389151_length_73825_cov_29.945791	Coordinate:21933	Reads:12	Hits:3	Allocated_reads:4	Strand:+
TTTAGAATTATAATCCAATACAGCACAATT
>Location:NODE_389151_length_73825_cov_29.945791	Coordinate:21934	Reads:1	Hits:4	Allocated_reads:0.25	Strand:+
TTAGAATTATAATCCAATACAGCACT
>Location:NODE_389151_length_73825_cov_29.945791	Coordinate:21934	Reads:80	Hits:3	Allocated_reads:26.6666666666667	Strand:+
TTAGAATTATAATCCAATACAGCACAAT
>Location:NODE_389151_length_73825_cov_29.945791	Coordinate:21934	Reads:1	Hits:3	Allocated_reads:0.333333333333333	Strand:+
TTAGAATTATAATCCAATACAGTACAATT
>Location:NODE_389151_length_73825_cov_29.945791	Coordinate:21934	Reads:56	Hits:3	Allocated_reads:18.6666666666667	Strand:+
TTAGAATTATAATCCAATACAGCACAATT
>Location:NODE_389151_length_73825_cov_29.945791	Coordinate:21934	Reads:3	Hits:3	Allocated_reads:1	Strand:+
TTAGAATTATAATCCAATACAGCACAATTT
>Location:NODE_389151_length_73825_cov_29.945791	Coordinate:21935	Reads:5	Hits:3	Allocated_reads:1.66666666666667	Strand:+
TAGAATTATAATCCAATACAGCACAAT
>Location:NODE_389151_length_73825_cov_29.945791	Coordinate:21935	Reads:3	Hits:3	Allocated_reads:1	Strand:+
TAGAATTATAATCCAATACAGCACAATT
>Location:NODE_389151_length_73825_cov_29.945791	Coordinate:21935	Reads:1	Hits:3	Allocated_reads:0.333333333333333	Strand:+
TAGAATTATAATCCAATACAGCACAATTT
>Location:NODE_389151_length_73825_cov_29.945791	Coordinate:21935	Reads:1	Hits:3	Allocated_reads:0.333333333333333	Strand:-
TTGTGCTGTATTGGATTATAATTCTA
>Location:NODE_389151_length_73825_cov_29.945791	Coordinate:21936	Reads:1	Hits:3	Allocated_reads:0.333333333333333	Strand:+
AGAATTATAATCCAATACAGCACAAT
>Location:NODE_389151_length_73825_cov_29.945791	Coordinate:21994	Reads:1	Hits:4	Allocated_reads:0.25	Strand:-
ATTGCACTCTCCTGGGCCTCTGTTGT
>Location:NODE_389151_length_73825_cov_29.945791	Coordinate:22169	Reads:1	Hits:1	Allocated_reads:1	Strand:+
TACAGTAAATGGTACATCTTAGAC
>Location:NODE_389151_length_73825_cov_29.945791	Coordinate:22200	Reads:1	Hits:8	Allocated_reads:0.125	Strand:+
AACAGACACAGAAGTTCCTCTTTC
>Location:NODE_389151_length_73825_cov_29.945791	Coordinate:22208	Reads:1	Hits:4	Allocated_reads:0.25	Strand:+
CAGAAGTTCCTCTTTCTATAACACCTTC
>Location:NODE_389151_length_73825_cov_29.945791	Coordinate:22268	Reads:1	Hits:6	Allocated_reads:0.166666666666667	Strand:-
ACCAGTTAAGAAAAGGACAAGCCCT
>Location:NODE_389151_length_73825_cov_29.945791	Coordinate:22271	Reads:2	Hits:6	Allocated_reads:0.333333333333333	Strand:-
GAAGACCAGTTAAGAAAAGGACAAGC
>Location:NODE_389151_length_73825_cov_29.945791	Coordinate:22275	Reads:1	Hits:7	Allocated_reads:0.142857142857143	Strand:-
CAGAAGACCAGTTAAGAAAAGGAC
>Location:NODE_389151_length_73825_cov_29.945791	Coordinate:22275	Reads:1	Hits:6	Allocated_reads:0.166666666666667	Strand:-
GACAGAAGACCAGTTAAGAAAAGGAC
>Location:NODE_389151_length_73825_cov_29.945791	Coordinate:22275	Reads:1	Hits:6	Allocated_reads:0.166666666666667	Strand:-
TGACAGAAGACCAGTTAAGAAAAGGAC
>Location:NODE_389151_length_73825_cov_29.945791	Coordinate:22280	Reads:1	Hits:5	Allocated_reads:0.2	Strand:-
GATGACAGAAGACCAGTTAAGAAA
>Location:NODE_389151_length_73825_cov_29.945791	Coordinate:22284	Reads:1	Hits:5	Allocated_reads:0.2	Strand:+
TTAACTGGTCTTCTGTCATCTGTTACT
>Location:NODE_389151_length_73825_cov_29.945791	Coordinate:22285	Reads:1	Hits:5	Allocated_reads:0.2	Strand:+
TAACTGGTCTTCTGTCATCTGTTACT
>Location:NODE_389151_length_73825_cov_29.945791	Coordinate:22287	Reads:1	Hits:5	Allocated_reads:0.2	Strand:+
ACTGGTCTTCTGTCATCTGTTACT
>Location:NODE_389151_length_73825_cov_29.945791	Coordinate:22294	Reads:1	Hits:4	Allocated_reads:0.25	Strand:+
TTCTGTCATCTGTTACTAAGTAAACTGA
>Location:NODE_389151_length_73825_cov_29.945791	Coordinate:22324	Reads:2	Hits:8	Allocated_reads:0.25	Strand:+
TGCAGTTAGAAGCTAAATGAATTTCGGGC
>Location:NODE_389151_length_73825_cov_29.945791	Coordinate:22324	Reads:1	Hits:8	Allocated_reads:0.125	Strand:+
TGCAGTTAGAAGCTAAATGAATTTCGGGTT
>Location:NODE_389151_length_73825_cov_29.945791	Coordinate:22324	Reads:3	Hits:8	Allocated_reads:0.375	Strand:+
TGCAGTTAGAAGCTAAATGAATTTCGGGCC
>Location:NODE_389151_length_73825_cov_29.945791	Coordinate:22324	Reads:1	Hits:8	Allocated_reads:0.125	Strand:+
TGCAGTTAGAAGCTAAATGAATTTCGGGCCT
>Location:NODE_389151_length_73825_cov_29.945791	Coordinate:22376	Reads:1	Hits:5	Allocated_reads:0.2	Strand:+
TTATATGTGTGTTGTAAGCGTGTATGCTGT
>Location:NODE_389151_length_73825_cov_29.945791	Coordinate:22389	Reads:1	Hits:1	Allocated_reads:1	Strand:-
TAGAAGGATAGACAGCATACACGCTTAC
>Location:NODE_389151_length_73825_cov_29.945791	Coordinate:22393	Reads:2	Hits:1	Allocated_reads:2	Strand:-
CATAGAAGGATAGACAGCATACACGC
>Location:NODE_389151_length_73825_cov_29.945791	Coordinate:22395	Reads:1	Hits:1	Allocated_reads:1	Strand:-
CATAGAAGGATAGACAGCATACAC
>Location:NODE_389151_length_73825_cov_29.945791	Coordinate:22398	Reads:1	Hits:1	Allocated_reads:1	Strand:-
GAGCATAGAAGGATAGACAGCATA
>Location:NODE_389151_length_73825_cov_29.945791	Coordinate:22465	Reads:1	Hits:6	Allocated_reads:0.166666666666667	Strand:-
CAGTCTATTAAAGAAGGTTTTAAGCTT
>Location:NODE_389151_length_73825_cov_29.945791	Coordinate:22593	Reads:1	Hits:4	Allocated_reads:0.25	Strand:+
CTTTAATGCAATATCAAGGCTGTAGGATA
>Location:NODE_389151_length_73825_cov_29.945791	Coordinate:22609	Reads:1	Hits:2	Allocated_reads:0.5	Strand:-
TGCATTAATAATATATCCTACAGCCT
>Location:NODE_389151_length_73825_cov_29.945791	Coordinate:22859	Reads:1	Hits:18	Allocated_reads:0.0555555555555556	Strand:+
TTTGTCCCCGTTTCCCCTCCCTCTCCCCTC
>Location:NODE_389151_length_73825_cov_29.945791	Coordinate:22900	Reads:1	Hits:1	Allocated_reads:1	Strand:+
TAAACAGTTTGATGGCGTTTGGGACA
>Location:NODE_389151_length_73825_cov_29.945791	Coordinate:22945	Reads:1	Hits:11	Allocated_reads:0.0909090909090909	Strand:+
TCCTTGACTTTGGGAGAAGCAACCTG
>Location:NODE_389151_length_73825_cov_29.945791	Coordinate:22955	Reads:1	Hits:1	Allocated_reads:1	Strand:+
TGGGAGAAGCAACCTGTCACTTAACA
>Location:NODE_389151_length_73825_cov_29.945791	Coordinate:23037	Reads:1	Hits:1	Allocated_reads:1	Strand:-
TGGCAGAGAACACGACATTAAGTTGGA
>Location:NODE_389151_length_73825_cov_29.945791	Coordinate:23057	Reads:1	Hits:3	Allocated_reads:0.333333333333333	Strand:+
TCTGCCACTGTCACCAGAATGTCCAGC
>Location:NODE_389151_length_73825_cov_29.945791	Coordinate:23067	Reads:1	Hits:1	Allocated_reads:1	Strand:+
TCACCAGAATGTCCAGCTTCATGCCAACC
>Location:NODE_389151_length_73825_cov_29.945791	Coordinate:23094	Reads:1	Hits:12	Allocated_reads:0.0833333333333333	Strand:-
CTAATCAGGAAGGCTGGCTCTGTGG
>Location:NODE_389151_length_73825_cov_29.945791	Coordinate:23096	Reads:1	Hits:8	Allocated_reads:0.125	Strand:-
GGAAAAACTAATCAGGAAGGCTGGCTCTGT
>Location:NODE_389151_length_73825_cov_29.945791	Coordinate:23104	Reads:1	Hits:8	Allocated_reads:0.125	Strand:-
TCCAGGCTGGAAAAACTAATCAGGAAGACT
>Location:NODE_389151_length_73825_cov_29.945791	Coordinate:23157	Reads:2	Hits:80	Allocated_reads:0.025	Strand:-
TTCTATGCTGTGGTGTGCTGGGGG
>Location:NODE_389151_length_73825_cov_29.945791	Coordinate:23279	Reads:1	Hits:1	Allocated_reads:1	Strand:+
TGTCAGAGGTTCAACAAGGTGCTAGAAACATT
>Location:NODE_389151_length_73825_cov_29.945791	Coordinate:23517	Reads:1	Hits:1	Allocated_reads:1	Strand:+
TATACCACTGGAAGAAGCCACAACAAGA
