# Supplementary material for: First characterization of PIWI-interacting RNA clusters in a cichlid fish with a B chromosome
Source: BMC Biol. 2022 Sep 21;20:204. doi: 10.1186/s12915-022-01403-2 (PMC9490952; doi:10.1186/s12915-022-01403-2)
Supplement: Supplementary file 1 — Additional file 1. Zipped folder with fasta and interactive html piRNA cluster information for the A. latifasciata genome. The nomenclature is as follows: number-pirna-cluster_sex_B-presence (f, female; m, male; 0b, without B chromosome; 1b, with B chromosome). [file 12915_2022_1403_MOESM1_ESM.zip › 152_m1b.fasta]

>Location:NODE_389151_length_73825_cov_29.945791	Coordinate:18511	Reads:1	Hits:1	Allocated_reads:1	Strand:+
AACATCCAGTGCAGATAATAGAAATGAC
>Location:NODE_389151_length_73825_cov_29.945791	Coordinate:19629	Reads:1	Hits:2	Allocated_reads:0.5	Strand:-
TATAATAAATAATAATCTGAATATGATT
>Location:NODE_389151_length_73825_cov_29.945791	Coordinate:19637	Reads:1	Hits:2	Allocated_reads:0.5	Strand:-
GCAACTGTAATATAATAAATAATAATCTGA
>Location:NODE_389151_length_73825_cov_29.945791	Coordinate:19639	Reads:3	Hits:2	Allocated_reads:1.5	Strand:-
AGCAACTGTAATATAATAAATAATAATCT
>Location:NODE_389151_length_73825_cov_29.945791	Coordinate:19639	Reads:1	Hits:2	Allocated_reads:0.5	Strand:-
GTGACAGCAACTGTAATATAATAAATAATAATCT
>Location:NODE_389151_length_73825_cov_29.945791	Coordinate:19640	Reads:1	Hits:2	Allocated_reads:0.5	Strand:-
CAACTGTAATATAATAAATAATAATC
>Location:NODE_389151_length_73825_cov_29.945791	Coordinate:19640	Reads:1	Hits:2	Allocated_reads:0.5	Strand:-
CAGCAACTGTAATATAATAAATAATAATC
>Location:NODE_389151_length_73825_cov_29.945791	Coordinate:19644	Reads:1	Hits:2	Allocated_reads:0.5	Strand:-
GTGACAGCAACTGTAATATAATAAATAAT
>Location:NODE_389151_length_73825_cov_29.945791	Coordinate:19645	Reads:1	Hits:2	Allocated_reads:0.5	Strand:-
AGTGACAGCAACTGTAATATAATAAATAA
>Location:NODE_389151_length_73825_cov_29.945791	Coordinate:19647	Reads:1	Hits:2	Allocated_reads:0.5	Strand:-
TGGTAGTGACAGCAACTGTAATATAATAAAT
>Location:NODE_389151_length_73825_cov_29.945791	Coordinate:19648	Reads:2	Hits:2	Allocated_reads:1	Strand:-
TGGTAGTGACAGCAACTGTAATATAATAAA
>Location:NODE_389151_length_73825_cov_29.945791	Coordinate:19648	Reads:1	Hits:2	Allocated_reads:0.5	Strand:-
TTGGTAGTGACAGCAACTGTAATATAATAAA
>Location:NODE_389151_length_73825_cov_29.945791	Coordinate:19648	Reads:1	Hits:2	Allocated_reads:0.5	Strand:-
TTGGTAGTGACAGCAACTGTAATATAATTTT
>Location:NODE_389151_length_73825_cov_29.945791	Coordinate:19649	Reads:1	Hits:2	Allocated_reads:0.5	Strand:-
TTGGTAGTGACAGCAACTGTAATATAATAA
>Location:NODE_389151_length_73825_cov_29.945791	Coordinate:19650	Reads:1	Hits:2	Allocated_reads:0.5	Strand:-
TCCATTGGTAGTGACAGCAACTGTAATATAATA
>Location:NODE_389151_length_73825_cov_29.945791	Coordinate:19650	Reads:3	Hits:2	Allocated_reads:1.5	Strand:-
TTGGTAGTGACAGCAACTGTAATATAATA
>Location:NODE_389151_length_73825_cov_29.945791	Coordinate:19651	Reads:4	Hits:2	Allocated_reads:2	Strand:-
TTGGTAGTGACAGCAACTGTAATATAAT
>Location:NODE_389151_length_73825_cov_29.945791	Coordinate:19652	Reads:3	Hits:2	Allocated_reads:1.5	Strand:-
TCCATTGGTAGTGACAGCAACTGTAATATAA
>Location:NODE_389151_length_73825_cov_29.945791	Coordinate:19652	Reads:1	Hits:2	Allocated_reads:0.5	Strand:-
TGGTAGTGACAGCAACTGTAATATAA
>Location:NODE_389151_length_73825_cov_29.945791	Coordinate:19652	Reads:6	Hits:2	Allocated_reads:3	Strand:-
TTCCATTGGTAGTGACAGCAACTGTAATATAA
>Location:NODE_389151_length_73825_cov_29.945791	Coordinate:19652	Reads:2	Hits:2	Allocated_reads:1	Strand:-
TTGGTAGTGACAGCAACTGTAATATAA
>Location:NODE_389151_length_73825_cov_29.945791	Coordinate:19653	Reads:1	Hits:2	Allocated_reads:0.5	Strand:-
CATTGGTAGTGACAGCAACTGTAATAGT
>Location:NODE_389151_length_73825_cov_29.945791	Coordinate:19653	Reads:1	Hits:2	Allocated_reads:0.5	Strand:-
CATTGGTAGTGACAGCAACTGTAATATA
>Location:NODE_389151_length_73825_cov_29.945791	Coordinate:19653	Reads:5	Hits:2	Allocated_reads:2.5	Strand:-
TCCATTGGTAGTGACAGCAACTGTAATATA
>Location:NODE_389151_length_73825_cov_29.945791	Coordinate:19653	Reads:6	Hits:2	Allocated_reads:3	Strand:-
TTCCATTGGTAGTGACAGCAACTGTAATATA
>Location:NODE_389151_length_73825_cov_29.945791	Coordinate:19653	Reads:4	Hits:2	Allocated_reads:2	Strand:-
TTGGTAGTGACAGCAACTGTAATATA
>Location:NODE_389151_length_73825_cov_29.945791	Coordinate:19653	Reads:1	Hits:2	Allocated_reads:0.5	Strand:-
TTTCCATTGGTAGTGACAGCAACTGTAATATA
>Location:NODE_389151_length_73825_cov_29.945791	Coordinate:19653	Reads:1	Hits:2	Allocated_reads:0.5	Strand:-
TTTCCATTGGTAGTGACAGCATCTGTAATATA
>Location:NODE_389151_length_73825_cov_29.945791	Coordinate:19654	Reads:2	Hits:2	Allocated_reads:1	Strand:-
TCCATTGGTAGTGACAGCAACTGTAATAT
>Location:NODE_389151_length_73825_cov_29.945791	Coordinate:19654	Reads:2	Hits:2	Allocated_reads:1	Strand:-
TTCCATTGGTAGTGACAGCAACTGTAATAT
>Location:NODE_389151_length_73825_cov_29.945791	Coordinate:19654	Reads:1	Hits:2	Allocated_reads:0.5	Strand:-
TTTCCATTGGTAGTGACAGCAACTGTAATAA
>Location:NODE_389151_length_73825_cov_29.945791	Coordinate:19655	Reads:1	Hits:2	Allocated_reads:0.5	Strand:-
ATTGGTAGTGACAGCAACTGTAATA
>Location:NODE_389151_length_73825_cov_29.945791	Coordinate:19655	Reads:4	Hits:2	Allocated_reads:2	Strand:-
CATTGGTAGTGACAGCAACTGTAATA
>Location:NODE_389151_length_73825_cov_29.945791	Coordinate:19655	Reads:168	Hits:2	Allocated_reads:84	Strand:-
TCCATTGGTAGTGACAGCAACTGTAATA
>Location:NODE_389151_length_73825_cov_29.945791	Coordinate:19655	Reads:1	Hits:2	Allocated_reads:0.5	Strand:-
TTCCATTGGTAGTGACAGCAACTGCAATA
>Location:NODE_389151_length_73825_cov_29.945791	Coordinate:19655	Reads:1	Hits:2	Allocated_reads:0.5	Strand:-
TTCCATTGGTAGTGACAGCAACTGTAATT
>Location:NODE_389151_length_73825_cov_29.945791	Coordinate:19655	Reads:2	Hits:2	Allocated_reads:1	Strand:-
TTCCATTGGTAGTGACAGCAACTCTAATA
>Location:NODE_389151_length_73825_cov_29.945791	Coordinate:19655	Reads:4	Hits:2	Allocated_reads:2	Strand:-
TTCCATTGGTAGTGACAGCAACTGTAAAA
>Location:NODE_389151_length_73825_cov_29.945791	Coordinate:19655	Reads:494	Hits:2	Allocated_reads:247	Strand:-
TTCCATTGGTAGTGACAGCAACTGTAATA
>Location:NODE_389151_length_73825_cov_29.945791	Coordinate:19655	Reads:4	Hits:2	Allocated_reads:2	Strand:-
TTGGTAGTGACAGCAACTGTAATA
>Location:NODE_389151_length_73825_cov_29.945791	Coordinate:19655	Reads:1	Hits:2	Allocated_reads:0.5	Strand:-
TTTCCATTGGTAGTGACAGCAACTGTACTA
>Location:NODE_389151_length_73825_cov_29.945791	Coordinate:19655	Reads:2	Hits:2	Allocated_reads:1	Strand:-
TTTCCATTGGTAGTGACAGCAACTGTAAAA
>Location:NODE_389151_length_73825_cov_29.945791	Coordinate:19655	Reads:229	Hits:2	Allocated_reads:114.5	Strand:-
TTTCCATTGGTAGTGACAGCAACTGTAATA
>Location:NODE_389151_length_73825_cov_29.945791	Coordinate:19655	Reads:1	Hits:2	Allocated_reads:0.5	Strand:-
TTTTCCATTGGTAGTGACAGCAACTGTAATT
>Location:NODE_389151_length_73825_cov_29.945791	Coordinate:19655	Reads:23	Hits:2	Allocated_reads:11.5	Strand:-
TTTTCCATTGGTAGTGACAGCAACTGTAATA
>Location:NODE_389151_length_73825_cov_29.945791	Coordinate:19655	Reads:1	Hits:2	Allocated_reads:0.5	Strand:-
TTTTTCCATTGGTAGTGACAGCAACTGTAATA
>Location:NODE_389151_length_73825_cov_29.945791	Coordinate:19656	Reads:1	Hits:2	Allocated_reads:0.5	Strand:-
TCCATTGGTAGTGACAGCAACTGTAAT
>Location:NODE_389151_length_73825_cov_29.945791	Coordinate:19656	Reads:7	Hits:2	Allocated_reads:3.5	Strand:-
TCCATTGGTAGTGACAGCAACTGTAAA
>Location:NODE_389151_length_73825_cov_29.945791	Coordinate:19656	Reads:1	Hits:2	Allocated_reads:0.5	Strand:-
TTCCATTGGTAGTGACAGCAACTGTATT
>Location:NODE_389151_length_73825_cov_29.945791	Coordinate:19656	Reads:1	Hits:2	Allocated_reads:0.5	Strand:-
TTCCATTGGTAGTGACAGCAACTGTTTT
>Location:NODE_389151_length_73825_cov_29.945791	Coordinate:19656	Reads:26	Hits:2	Allocated_reads:13	Strand:-
TTCCATTGGTAGTGACAGCAACTGTAAA
>Location:NODE_389151_length_73825_cov_29.945791	Coordinate:19656	Reads:4	Hits:2	Allocated_reads:2	Strand:-
TTCCATTGGTAGTGACAGCAACTGTAAT
>Location:NODE_389151_length_73825_cov_29.945791	Coordinate:19656	Reads:1	Hits:2	Allocated_reads:0.5	Strand:-
TTTCCATTGGTAGTGACAGCAACTGTAAA
>Location:NODE_389151_length_73825_cov_29.945791	Coordinate:19656	Reads:3	Hits:2	Allocated_reads:1.5	Strand:-
TTTCCATTGGTAGTGACAGCAACTGTAAT
>Location:NODE_389151_length_73825_cov_29.945791	Coordinate:19656	Reads:1	Hits:2	Allocated_reads:0.5	Strand:-
TTTTCCATTGGTAGTGACAGCAACTGTAAA
>Location:NODE_389151_length_73825_cov_29.945791	Coordinate:19657	Reads:19	Hits:2	Allocated_reads:9.5	Strand:-
TCCATTGGTAGTGACAGCAACTGTAA
>Location:NODE_389151_length_73825_cov_29.945791	Coordinate:19657	Reads:1	Hits:2	Allocated_reads:0.5	Strand:-
TTCCATTGGTAGTGACAGCAACTGTAG
>Location:NODE_389151_length_73825_cov_29.945791	Coordinate:19657	Reads:81	Hits:2	Allocated_reads:40.5	Strand:-
TTCCATTGGTAGTGACAGCAACTGTAA
>Location:NODE_389151_length_73825_cov_29.945791	Coordinate:19657	Reads:73	Hits:2	Allocated_reads:36.5	Strand:-
TTTCCATTGGTAGTGACAGCAACTGTAA
>Location:NODE_389151_length_73825_cov_29.945791	Coordinate:19657	Reads:8	Hits:2	Allocated_reads:4	Strand:-
TTTTCCATTGGTAGTGACAGCAACTGTAA
>Location:NODE_389151_length_73825_cov_29.945791	Coordinate:19657	Reads:1	Hits:2	Allocated_reads:0.5	Strand:-
TTTTTCCATTGGTAGTGACAGCAACTGTAA
>Location:NODE_389151_length_73825_cov_29.945791	Coordinate:19658	Reads:9	Hits:2	Allocated_reads:4.5	Strand:-
TCCATTGGTAGTGACAGCAACTGTA
>Location:NODE_389151_length_73825_cov_29.945791	Coordinate:19658	Reads:1	Hits:2	Allocated_reads:0.5	Strand:-
TTCCATTGGTAGTGACAGCAACTGAA
>Location:NODE_389151_length_73825_cov_29.945791	Coordinate:19658	Reads:60	Hits:2	Allocated_reads:30	Strand:-
TTCCATTGGTAGTGACAGCAACTGTA
>Location:NODE_389151_length_73825_cov_29.945791	Coordinate:19658	Reads:49	Hits:2	Allocated_reads:24.5	Strand:-
TTTCCATTGGTAGTGACAGCAACTGTA
>Location:NODE_389151_length_73825_cov_29.945791	Coordinate:19658	Reads:6	Hits:2	Allocated_reads:3	Strand:-
TTTTCCATTGGTAGTGACAGCAACTGTA
>Location:NODE_389151_length_73825_cov_29.945791	Coordinate:19658	Reads:2	Hits:2	Allocated_reads:1	Strand:-
TTTTTCCATTGGTAGTGACAGCAACTGTA
>Location:NODE_389151_length_73825_cov_29.945791	Coordinate:19659	Reads:2	Hits:2	Allocated_reads:1	Strand:-
TTCCATTGGTAGTGACAGCAACTGT
>Location:NODE_389151_length_73825_cov_29.945791	Coordinate:19659	Reads:3	Hits:2	Allocated_reads:1.5	Strand:-
TTCCATTGGTAGTGACAGCAACTGA
>Location:NODE_389151_length_73825_cov_29.945791	Coordinate:19659	Reads:6	Hits:2	Allocated_reads:3	Strand:-
TTTCCATTGGTAGTGACAGCAACTGT
>Location:NODE_389151_length_73825_cov_29.945791	Coordinate:19659	Reads:2	Hits:2	Allocated_reads:1	Strand:-
TTTTCCATTGGTAGTGACAGCAACTGA
>Location:NODE_389151_length_73825_cov_29.945791	Coordinate:19659	Reads:1	Hits:2	Allocated_reads:0.5	Strand:-
TTTTTCCATTGGTAGTGACAGCAACTGA
>Location:NODE_389151_length_73825_cov_29.945791	Coordinate:19660	Reads:1	Hits:2	Allocated_reads:0.5	Strand:-
CTTTTTCCATTGGTAGTGACAGCAACTG
>Location:NODE_389151_length_73825_cov_29.945791	Coordinate:19660	Reads:24	Hits:2	Allocated_reads:12	Strand:-
TTCCATTGGTAGTGACAGCAACTG
>Location:NODE_389151_length_73825_cov_29.945791	Coordinate:19660	Reads:15	Hits:2	Allocated_reads:7.5	Strand:-
TTTCCATTGGTAGTGACAGCAACTG
>Location:NODE_389151_length_73825_cov_29.945791	Coordinate:19660	Reads:9	Hits:2	Allocated_reads:4.5	Strand:-
TTTTCCATTGGTAGTGACAGCAACTG
>Location:NODE_389151_length_73825_cov_29.945791	Coordinate:19660	Reads:5	Hits:2	Allocated_reads:2.5	Strand:-
TTTTTCCATTGGTAGTGACAGCAACTG
>Location:NODE_389151_length_73825_cov_29.945791	Coordinate:19661	Reads:1	Hits:2	Allocated_reads:0.5	Strand:-
ACTTTTTCCATTGGTAGTGACAGCAACT
>Location:NODE_389151_length_73825_cov_29.945791	Coordinate:19661	Reads:3	Hits:2	Allocated_reads:1.5	Strand:-
TTTCCATTGGTAGTGACAGCAACT
>Location:NODE_389151_length_73825_cov_29.945791	Coordinate:19661	Reads:1	Hits:2	Allocated_reads:0.5	Strand:-
TTTTCCATTGGTAGTGACAGCAACT
>Location:NODE_389151_length_73825_cov_29.945791	Coordinate:19671	Reads:1	Hits:2	Allocated_reads:0.5	Strand:-
GGTTTCTGTTACAACACTTTTTCCATTGGTAGT
>Location:NODE_389151_length_73825_cov_29.945791	Coordinate:19671	Reads:1	Hits:2	Allocated_reads:0.5	Strand:-
GTTACAACACTTTTTCCATTGGTAGT
>Location:NODE_389151_length_73825_cov_29.945791	Coordinate:19671	Reads:7	Hits:2	Allocated_reads:3.5	Strand:-
TCTGTTACAACACTTTTTCCATTGGTAGT
>Location:NODE_389151_length_73825_cov_29.945791	Coordinate:19671	Reads:9	Hits:2	Allocated_reads:4.5	Strand:-
TGTTACAACACTTTTTCCATTGGTAGT
>Location:NODE_389151_length_73825_cov_29.945791	Coordinate:19671	Reads:7	Hits:2	Allocated_reads:3.5	Strand:-
TTCTGTTACAACACTTTTTCCATTGGTAGT
>Location:NODE_389151_length_73825_cov_29.945791	Coordinate:19671	Reads:1	Hits:2	Allocated_reads:0.5	Strand:-
TTTCTGTTACAACACTTTTTCCATTGGTAGT
>Location:NODE_389151_length_73825_cov_29.945791	Coordinate:19673	Reads:9	Hits:2	Allocated_reads:4.5	Strand:+
TACCAATGGAAAAAGTGTTGTAAC
>Location:NODE_389151_length_73825_cov_29.945791	Coordinate:19673	Reads:1	Hits:2	Allocated_reads:0.5	Strand:+
TACCAATGGAAAAAGTGTTGTAACA
>Location:NODE_389151_length_73825_cov_29.945791	Coordinate:19673	Reads:1	Hits:2	Allocated_reads:0.5	Strand:+
TACCAATGGAAAAAGTGTTGTAACT
>Location:NODE_389151_length_73825_cov_29.945791	Coordinate:19673	Reads:1	Hits:2	Allocated_reads:0.5	Strand:+
TACCAATGGAAAAAGTGTTGTAACAGAAA
>Location:NODE_389151_length_73825_cov_29.945791	Coordinate:19673	Reads:1	Hits:2	Allocated_reads:0.5	Strand:+
TACCAATGGAAAAAGTGTTGTAACAGAAT
>Location:NODE_389151_length_73825_cov_29.945791	Coordinate:19673	Reads:1	Hits:2	Allocated_reads:0.5	Strand:+
TACCAATGGAAAAAGTGTTGTAACAGAAAT
>Location:NODE_389151_length_73825_cov_29.945791	Coordinate:19674	Reads:1	Hits:2	Allocated_reads:0.5	Strand:-
TTCTGTTACAACACTTTTTCCATTGGT
>Location:NODE_389151_length_73825_cov_29.945791	Coordinate:19675	Reads:1	Hits:2	Allocated_reads:0.5	Strand:+
CCAATGGAAAAAGTGTTGTAACAGAAAT
>Location:NODE_389151_length_73825_cov_29.945791	Coordinate:19675	Reads:2	Hits:2	Allocated_reads:1	Strand:+
CCAATGGAAAAAGTGTTGTAACAGAAACCT
>Location:NODE_389151_length_73825_cov_29.945791	Coordinate:19681	Reads:1	Hits:2	Allocated_reads:0.5	Strand:-
CTGGCAAGGTTTCTGTTACAACACTTTTTC
>Location:NODE_389151_length_73825_cov_29.945791	Coordinate:19681	Reads:1	Hits:2	Allocated_reads:0.5	Strand:-
CTGGCAAGGTTTCTGTTACGACACTTTTTC
>Location:NODE_389151_length_73825_cov_29.945791	Coordinate:19681	Reads:1	Hits:2	Allocated_reads:0.5	Strand:-
TGGCAAGGTTTCTGTTACAACACTTTTTC
>Location:NODE_389151_length_73825_cov_29.945791	Coordinate:19682	Reads:3	Hits:2	Allocated_reads:1.5	Strand:-
TGGCAAGGTTTCTGTTACAACACTTTTT
>Location:NODE_389151_length_73825_cov_29.945791	Coordinate:19683	Reads:5	Hits:2	Allocated_reads:2.5	Strand:-
CCCTGGCAAGGTTTCTGTTACAACACTTTT
>Location:NODE_389151_length_73825_cov_29.945791	Coordinate:19683	Reads:1	Hits:2	Allocated_reads:0.5	Strand:-
GGCAAGGTTTCTGTTACAACACTTTT
>Location:NODE_389151_length_73825_cov_29.945791	Coordinate:19683	Reads:1	Hits:2	Allocated_reads:0.5	Strand:-
TGACACCCTGGCAAGGTTTCTGTTACAACACTTTT
>Location:NODE_389151_length_73825_cov_29.945791	Coordinate:19683	Reads:3	Hits:2	Allocated_reads:1.5	Strand:-
TGGCAAGGTTTCTGTTACAACACTTTT
>Location:NODE_389151_length_73825_cov_29.945791	Coordinate:19684	Reads:1	Hits:2	Allocated_reads:0.5	Strand:-
CACCCTGGCAAGGTTTCTGTTACAACACTTT
>Location:NODE_389151_length_73825_cov_29.945791	Coordinate:19684	Reads:2	Hits:2	Allocated_reads:1	Strand:-
CCCTGGCAAGGTTTCTGTTACAACACTTT
>Location:NODE_389151_length_73825_cov_29.945791	Coordinate:19684	Reads:1	Hits:2	Allocated_reads:0.5	Strand:-
CTGGCAAGGTTTCTGTTACAACACTTT
>Location:NODE_389151_length_73825_cov_29.945791	Coordinate:19684	Reads:5	Hits:2	Allocated_reads:2.5	Strand:-
TGGCAAGGTTTCTGTTACAACACTTT
>Location:NODE_389151_length_73825_cov_29.945791	Coordinate:19685	Reads:1	Hits:2	Allocated_reads:0.5	Strand:+
AAGTGTTGTAACAGAAACCTTGCC
>Location:NODE_389151_length_73825_cov_29.945791	Coordinate:19685	Reads:1	Hits:2	Allocated_reads:0.5	Strand:-
ACCCTGGCAAGGTTTCTGTTACAACACTT
>Location:NODE_389151_length_73825_cov_29.945791	Coordinate:19685	Reads:1	Hits:2	Allocated_reads:0.5	Strand:-
CACCCTGGCAAGGTTTCTGTTACAACACTT
>Location:NODE_389151_length_73825_cov_29.945791	Coordinate:19685	Reads:2	Hits:2	Allocated_reads:1	Strand:-
CCCTGGCAAGGTTTCTGTTACAACACTT
>Location:NODE_389151_length_73825_cov_29.945791	Coordinate:19685	Reads:1	Hits:2	Allocated_reads:0.5	Strand:-
CCTGGCAAGGTTTCTGTTACAACACTT
>Location:NODE_389151_length_73825_cov_29.945791	Coordinate:19685	Reads:1	Hits:2	Allocated_reads:0.5	Strand:-
CTGGCAAGGTTTCTGTTACAACACTT
>Location:NODE_389151_length_73825_cov_29.945791	Coordinate:19685	Reads:2	Hits:2	Allocated_reads:1	Strand:-
GGCAAGGTTTCTGTTACAACACTT
>Location:NODE_389151_length_73825_cov_29.945791	Coordinate:19685	Reads:3	Hits:2	Allocated_reads:1.5	Strand:-
TGGCAAGGTTTCTGTTACAACACTT
>Location:NODE_389151_length_73825_cov_29.945791	Coordinate:19686	Reads:3	Hits:2	Allocated_reads:1.5	Strand:-
ACACCCTGGCAAGGTTTCTGTTACAACACT
>Location:NODE_389151_length_73825_cov_29.945791	Coordinate:19686	Reads:1	Hits:2	Allocated_reads:0.5	Strand:-
ACCCTGGCAAGGTTTCTGTTACAACACT
>Location:NODE_389151_length_73825_cov_29.945791	Coordinate:19686	Reads:35	Hits:2	Allocated_reads:17.5	Strand:-
CACCCTGGCAAGGTTTCTGTTACAACACT
>Location:NODE_389151_length_73825_cov_29.945791	Coordinate:19686	Reads:12	Hits:2	Allocated_reads:6	Strand:-
CCCTGGCAAGGTTTCTGTTACAACACT
>Location:NODE_389151_length_73825_cov_29.945791	Coordinate:19686	Reads:1	Hits:2	Allocated_reads:0.5	Strand:-
CCTGGCAAGGTTTCTGTTACAACACT
>Location:NODE_389151_length_73825_cov_29.945791	Coordinate:19686	Reads:1	Hits:2	Allocated_reads:0.5	Strand:-
TGACACCCTGGCAAGGTTTCTGTTACAACACT
>Location:NODE_389151_length_73825_cov_29.945791	Coordinate:19686	Reads:4	Hits:2	Allocated_reads:2	Strand:-
TGGCAAGGTTTCTGTTACAACACT
>Location:NODE_389151_length_73825_cov_29.945791	Coordinate:19687	Reads:1	Hits:2	Allocated_reads:0.5	Strand:-
CACCCTGGCAAGGTTTCTGTTACAACAC
>Location:NODE_389151_length_73825_cov_29.945791	Coordinate:19688	Reads:1	Hits:2	Allocated_reads:0.5	Strand:-
CACCCTGGCAAGGTTTCTGTTACAACT
>Location:NODE_389151_length_73825_cov_29.945791	Coordinate:19688	Reads:1	Hits:2	Allocated_reads:0.5	Strand:+
TGTTGTAACAGAAACCTTGCCAGGGA
>Location:NODE_389151_length_73825_cov_29.945791	Coordinate:19689	Reads:1	Hits:2	Allocated_reads:0.5	Strand:-
CACCCTGGCAAGGTTTCTGTTACAAC
>Location:NODE_389151_length_73825_cov_29.945791	Coordinate:19698	Reads:2	Hits:2	Allocated_reads:1	Strand:+
GAAACCTTGCCAGGGTGTCATTGAACT
>Location:NODE_389151_length_73825_cov_29.945791	Coordinate:19699	Reads:1	Hits:2	Allocated_reads:0.5	Strand:+
AAACCTTGCCAGGGTGTCATTGAACTT
>Location:NODE_389151_length_73825_cov_29.945791	Coordinate:19699	Reads:3	Hits:2	Allocated_reads:1.5	Strand:-
AAGTTCAATGACACCCTGGCAAGGTTT
>Location:NODE_389151_length_73825_cov_29.945791	Coordinate:19700	Reads:1	Hits:2	Allocated_reads:0.5	Strand:-
AAAGTTCAATGACACCCTGGCAAGGTT
>Location:NODE_389151_length_73825_cov_29.945791	Coordinate:19700	Reads:2	Hits:2	Allocated_reads:1	Strand:+
AACCTTGCCAGGGTGTCATTGAACT
>Location:NODE_389151_length_73825_cov_29.945791	Coordinate:19700	Reads:1	Hits:2	Allocated_reads:0.5	Strand:+
AACCTTGCCAGGGTGTCATTGAACTT
>Location:NODE_389151_length_73825_cov_29.945791	Coordinate:19700	Reads:1	Hits:2	Allocated_reads:0.5	Strand:+
AACCTTGCCAGGGTGTCATTGAACTTTT
>Location:NODE_389151_length_73825_cov_29.945791	Coordinate:19701	Reads:1	Hits:2	Allocated_reads:0.5	Strand:+
ACCTTGCCAGGGTGTCATTGAACTT
>Location:NODE_389151_length_73825_cov_29.945791	Coordinate:19702	Reads:5	Hits:2	Allocated_reads:2.5	Strand:-
AAAGTTCAATGACACCCTGGCAAGG
>Location:NODE_389151_length_73825_cov_29.945791	Coordinate:19727	Reads:1	Hits:19	Allocated_reads:0.0526315789473684	Strand:-
TCAAGGTCAGATTTATTTATATAGCACTA
>Location:NODE_389151_length_73825_cov_29.945791	Coordinate:19728	Reads:1	Hits:19	Allocated_reads:0.0526315789473684	Strand:-
TCAAGGTCAGATTTATTTATATAGCATT
>Location:NODE_389151_length_73825_cov_29.945791	Coordinate:19728	Reads:3	Hits:19	Allocated_reads:0.157894736842105	Strand:-
TCAAGGTCAGATTTATTTATATAGCACT
>Location:NODE_389151_length_73825_cov_29.945791	Coordinate:19730	Reads:1	Hits:10	Allocated_reads:0.1	Strand:-
TCAAGGTCAAGGTCAGATTTATTTATATAGCA
>Location:NODE_389151_length_73825_cov_29.945791	Coordinate:19730	Reads:4	Hits:14	Allocated_reads:0.285714285714286	Strand:+
TGCTATATAAATAAATCTGACCTTGACC
>Location:NODE_389151_length_73825_cov_29.945791	Coordinate:19730	Reads:2	Hits:14	Allocated_reads:0.142857142857143	Strand:+
TGCTATATAAATAAATCTGACCTTGACCT
>Location:NODE_389151_length_73825_cov_29.945791	Coordinate:19731	Reads:1	Hits:14	Allocated_reads:0.0714285714285714	Strand:-
GGTCAAGGTCAGATTTATTTATATAGC
>Location:NODE_389151_length_73825_cov_29.945791	Coordinate:19731	Reads:4	Hits:19	Allocated_reads:0.210526315789474	Strand:-
TCAAGGTCAGATTTATTTATATAGC
>Location:NODE_389151_length_73825_cov_29.945791	Coordinate:19732	Reads:1	Hits:10	Allocated_reads:0.1	Strand:-
GTCAAGGTCAAGGTCAGATTTATTTATATAG
>Location:NODE_389151_length_73825_cov_29.945791	Coordinate:19732	Reads:1	Hits:19	Allocated_reads:0.0526315789473684	Strand:-
TCAAGGTCAGATTTATTTATATAG
>Location:NODE_389151_length_73825_cov_29.945791	Coordinate:19733	Reads:2	Hits:10	Allocated_reads:0.2	Strand:-
TCAAGGTCAAGGTCAGATTTATTTATATA
>Location:NODE_389151_length_73825_cov_29.945791	Coordinate:19737	Reads:1	Hits:10	Allocated_reads:0.1	Strand:+
TAAATAAATCTGACCTTGACCTTGACC
>Location:NODE_389151_length_73825_cov_29.945791	Coordinate:19742	Reads:1	Hits:1	Allocated_reads:1	Strand:-
GCAGGGTCAAGGTCAAGGTCAGATTT
>Location:NODE_389151_length_73825_cov_29.945791	Coordinate:19743	Reads:2	Hits:1	Allocated_reads:2	Strand:-
TGGGCAGGGTCAAGGTCAAGGTCAGATT
>Location:NODE_389151_length_73825_cov_29.945791	Coordinate:19745	Reads:2	Hits:1	Allocated_reads:2	Strand:+
TCTGACCTTGACCTTGACCCTGCC
>Location:NODE_389151_length_73825_cov_29.945791	Coordinate:19746	Reads:1	Hits:1	Allocated_reads:1	Strand:+
CTGACCTTGACCTTGACCCTGCCT
>Location:NODE_389151_length_73825_cov_29.945791	Coordinate:19746	Reads:4	Hits:1	Allocated_reads:4	Strand:+
CTGACCTTGACCTTGACCCTGCCC
>Location:NODE_389151_length_73825_cov_29.945791	Coordinate:19746	Reads:1	Hits:1	Allocated_reads:1	Strand:+
CTGACCTTGACCTTGACCCTGCCCAG
>Location:NODE_389151_length_73825_cov_29.945791	Coordinate:19748	Reads:1	Hits:1	Allocated_reads:1	Strand:-
TAGAGGTCTGGGCAGGGTCAAGGTCAAGGTC
>Location:NODE_389151_length_73825_cov_29.945791	Coordinate:19749	Reads:1	Hits:1	Allocated_reads:1	Strand:+
ACCTTGACCTTGACCCTGCCCAGACC
>Location:NODE_389151_length_73825_cov_29.945791	Coordinate:19749	Reads:1	Hits:1	Allocated_reads:1	Strand:+
ACCTTGACCTTGACCCTGCCCAGACCTC
>Location:NODE_389151_length_73825_cov_29.945791	Coordinate:19749	Reads:1	Hits:1	Allocated_reads:1	Strand:-
TTAGAGGTCTGGGCAGGGTCAAGGTCAAGGT
>Location:NODE_389151_length_73825_cov_29.945791	Coordinate:19750	Reads:1	Hits:1	Allocated_reads:1	Strand:+
CCTTGACCTTGACCCTGCCCAGAC
>Location:NODE_389151_length_73825_cov_29.945791	Coordinate:19750	Reads:1	Hits:1	Allocated_reads:1	Strand:+
CCTTGACCTTGACCCTGCCCAGAAA
>Location:NODE_389151_length_73825_cov_29.945791	Coordinate:19750	Reads:1	Hits:1	Allocated_reads:1	Strand:-
TAGAGGTCTGGGCAGGGTCAAGGTCAAGG
>Location:NODE_389151_length_73825_cov_29.945791	Coordinate:19750	Reads:1	Hits:1	Allocated_reads:1	Strand:-
TTAGAGGTCTGGGCAGGGTCAAGGTCAAGG
>Location:NODE_389151_length_73825_cov_29.945791	Coordinate:19752	Reads:1	Hits:1	Allocated_reads:1	Strand:+
TTGACCTTGACCCTGCCCAGACCTCTAT
>Location:NODE_389151_length_73825_cov_29.945791	Coordinate:19752	Reads:2	Hits:1	Allocated_reads:2	Strand:+
TTGACCTTGACCCTGCCCAGACCTCTAAC
>Location:NODE_389151_length_73825_cov_29.945791	Coordinate:19752	Reads:2	Hits:1	Allocated_reads:2	Strand:+
TTGACCTTGACCCTGCCCAGACCTCTAACC
>Location:NODE_389151_length_73825_cov_29.945791	Coordinate:19752	Reads:2	Hits:1	Allocated_reads:2	Strand:+
TTGACCTTGACCCTGCCCAGACCTCTAACCC
>Location:NODE_389151_length_73825_cov_29.945791	Coordinate:19752	Reads:1	Hits:1	Allocated_reads:1	Strand:+
TTGACCTTGACCCTGCCCAGACCTCTAACCCCC
>Location:NODE_389151_length_73825_cov_29.945791	Coordinate:19753	Reads:2	Hits:1	Allocated_reads:2	Strand:+
TGACCTTGACCCTGCCCAGACCTCTAAC
>Location:NODE_389151_length_73825_cov_29.945791	Coordinate:19753	Reads:2	Hits:1	Allocated_reads:2	Strand:+
TGACCTTGACCCTGCCCAGACCTCTAACC
>Location:NODE_389151_length_73825_cov_29.945791	Coordinate:19754	Reads:1	Hits:1	Allocated_reads:1	Strand:+
GACCTTGACCCTGCCCAGACCTCTAAC
>Location:NODE_389151_length_73825_cov_29.945791	Coordinate:19754	Reads:1	Hits:1	Allocated_reads:1	Strand:+
GACCTTGACCCTGCCCAGACCTCTAACCC
>Location:NODE_389151_length_73825_cov_29.945791	Coordinate:19755	Reads:1	Hits:1	Allocated_reads:1	Strand:+
ACCTTGACCCTGCCCAGACCTCTAA
>Location:NODE_389151_length_73825_cov_29.945791	Coordinate:19755	Reads:1	Hits:1	Allocated_reads:1	Strand:+
ACCTTGACCCTGCCCAGACCTCTAACCCC
>Location:NODE_389151_length_73825_cov_29.945791	Coordinate:19758	Reads:1	Hits:1	Allocated_reads:1	Strand:+
TTGACCCTGCCCAGACCTCTAACC
>Location:NODE_389151_length_73825_cov_29.945791	Coordinate:19758	Reads:1	Hits:1	Allocated_reads:1	Strand:+
TTGACCCTGCCCAGACCTCTAACCCCCC
>Location:NODE_389151_length_73825_cov_29.945791	Coordinate:19771	Reads:1	Hits:1	Allocated_reads:1	Strand:-
TTTATGTGGAGGGGCAAAGGGGGGGTTAGAGGTC
>Location:NODE_389151_length_73825_cov_29.945791	Coordinate:19775	Reads:1	Hits:1	Allocated_reads:1	Strand:-
TATGTGGAGGGGCAAAGGGGGGGTTAGT
>Location:NODE_389151_length_73825_cov_29.945791	Coordinate:19777	Reads:1	Hits:1	Allocated_reads:1	Strand:+
TAACCCCCCCTTTGCCCCTCCACATAAAAG
>Location:NODE_389151_length_73825_cov_29.945791	Coordinate:19780	Reads:1	Hits:1	Allocated_reads:1	Strand:-
CTCTTTTATGTGGAGGGGCAAAGGGGGGG
>Location:NODE_389151_length_73825_cov_29.945791	Coordinate:19780	Reads:1	Hits:1	Allocated_reads:1	Strand:-
TTTTATGTGGAGGGGCAAAGGGGGGG
>Location:NODE_389151_length_73825_cov_29.945791	Coordinate:19781	Reads:1	Hits:1	Allocated_reads:1	Strand:-
TTTATGTGGAGGGGCAAAGGGGGG
>Location:NODE_389151_length_73825_cov_29.945791	Coordinate:19791	Reads:1	Hits:1	Allocated_reads:1	Strand:-
GCTGTATACACCTCTTTTATGTGGAGGGG
>Location:NODE_389151_length_73825_cov_29.945791	Coordinate:19791	Reads:1	Hits:1	Allocated_reads:1	Strand:-
TCAGCTGTATACACCTCTTTTATGTGGAGGGG
>Location:NODE_389151_length_73825_cov_29.945791	Coordinate:19791	Reads:2	Hits:1	Allocated_reads:2	Strand:-
TTCAGCTGTATACACCTCTTTTATGTGGAGGGG
>Location:NODE_389151_length_73825_cov_29.945791	Coordinate:19793	Reads:2	Hits:1	Allocated_reads:2	Strand:-
AGCTGTATACACCTCTTTTATGTGGAGG
>Location:NODE_389151_length_73825_cov_29.945791	Coordinate:19793	Reads:1	Hits:1	Allocated_reads:1	Strand:-
ATTCAGCTGTATACACCTCTTTTATGTGGAGG
>Location:NODE_389151_length_73825_cov_29.945791	Coordinate:19793	Reads:1	Hits:1	Allocated_reads:1	Strand:-
CAGCTGTATACACCTCTTTTATGGGGAGG
>Location:NODE_389151_length_73825_cov_29.945791	Coordinate:19793	Reads:6	Hits:1	Allocated_reads:6	Strand:-
CAGCTGTATACACCTCTTTTATGTGGAGG
>Location:NODE_389151_length_73825_cov_29.945791	Coordinate:19793	Reads:1	Hits:1	Allocated_reads:1	Strand:-
GCTGTATACACCTCTTTTATGTGGAGG
>Location:NODE_389151_length_73825_cov_29.945791	Coordinate:19793	Reads:10	Hits:1	Allocated_reads:10	Strand:-
TATTCAGCTGTATACACCTCTTTTATGTGGAGG
>Location:NODE_389151_length_73825_cov_29.945791	Coordinate:19793	Reads:16	Hits:1	Allocated_reads:16	Strand:-
TCAGCTGTATACACCTCTTTTATGTGGAGG
>Location:NODE_389151_length_73825_cov_29.945791	Coordinate:19793	Reads:48	Hits:1	Allocated_reads:48	Strand:-
TTCAGCTGTATACACCTCTTTTATGTGGAGG
>Location:NODE_389151_length_73825_cov_29.945791	Coordinate:19794	Reads:1	Hits:1	Allocated_reads:1	Strand:-
TCAGCTGTATACACCTCTTTTATGTGGAG
>Location:NODE_389151_length_73825_cov_29.945791	Coordinate:19796	Reads:4	Hits:1	Allocated_reads:4	Strand:-
CAGCTGTATACACCTCTTTTATGTGG
>Location:NODE_389151_length_73825_cov_29.945791	Coordinate:19796	Reads:1	Hits:1	Allocated_reads:1	Strand:-
TACTATTCAGCTGTATACACCTCTTTTATGTGG
>Location:NODE_389151_length_73825_cov_29.945791	Coordinate:19796	Reads:4	Hits:1	Allocated_reads:4	Strand:-
TATTCAGCTGTATACACCTCTTTTATGTGG
>Location:NODE_389151_length_73825_cov_29.945791	Coordinate:19796	Reads:6	Hits:1	Allocated_reads:6	Strand:-
TCAGCTGTATACACCTCTTTTATGTGG
>Location:NODE_389151_length_73825_cov_29.945791	Coordinate:19796	Reads:8	Hits:1	Allocated_reads:8	Strand:-
TTCAGCTGTATACACCTCTTTTATGTGG
>Location:NODE_389151_length_73825_cov_29.945791	Coordinate:19797	Reads:1	Hits:1	Allocated_reads:1	Strand:-
TTCAGCTGTATACACCTCTTTTATGTG
>Location:NODE_389151_length_73825_cov_29.945791	Coordinate:19798	Reads:1	Hits:1	Allocated_reads:1	Strand:+
ACATAAAAGAGGTGTATACAGCTGAATA
>Location:NODE_389151_length_73825_cov_29.945791	Coordinate:19798	Reads:1	Hits:1	Allocated_reads:1	Strand:-
TACTATTCAGCTGTATACACCTCTTTTATGG
>Location:NODE_389151_length_73825_cov_29.945791	Coordinate:19798	Reads:8	Hits:1	Allocated_reads:8	Strand:-
TACTATTCAGCTGTATACACCTCTTTTATGT
>Location:NODE_389151_length_73825_cov_29.945791	Coordinate:19799	Reads:4	Hits:1	Allocated_reads:4	Strand:-
TACTATTCAGCTGTATACACCTCTTTTATG
>Location:NODE_389151_length_73825_cov_29.945791	Coordinate:19799	Reads:1	Hits:1	Allocated_reads:1	Strand:-
TGTTACTATTCAGCTGTATACACCTCTTTTATG
>Location:NODE_389151_length_73825_cov_29.945791	Coordinate:19799	Reads:1	Hits:1	Allocated_reads:1	Strand:-
TTCAGCTGTATACACCTCTTTTATG
>Location:NODE_389151_length_73825_cov_29.945791	Coordinate:19800	Reads:1	Hits:1	Allocated_reads:1	Strand:-
TACTATTCAGCTGTATACACCTCTTTTAT
>Location:NODE_389151_length_73825_cov_29.945791	Coordinate:19801	Reads:8	Hits:1	Allocated_reads:8	Strand:-
TACTATTCAGCTGTATACACCTCTTTTA
>Location:NODE_389151_length_73825_cov_29.945791	Coordinate:19801	Reads:1	Hits:1	Allocated_reads:1	Strand:-
TGTTACTATTCAGCTGTATACACCTCTTTTA
>Location:NODE_389151_length_73825_cov_29.945791	Coordinate:19801	Reads:2	Hits:1	Allocated_reads:2	Strand:-
TTACTATTCAGCTGTATACACCTCTTTTA
>Location:NODE_389151_length_73825_cov_29.945791	Coordinate:19802	Reads:3	Hits:1	Allocated_reads:3	Strand:-
TACTATTCAGCTGTATACACCTCTTTT
>Location:NODE_389151_length_73825_cov_29.945791	Coordinate:19803	Reads:1	Hits:1	Allocated_reads:1	Strand:-
GTTACTATTCAGCTGTATACACATCTTT
>Location:NODE_389151_length_73825_cov_29.945791	Coordinate:19803	Reads:3	Hits:1	Allocated_reads:3	Strand:-
TACTATTCAGCTGTATACACCTCTTT
>Location:NODE_389151_length_73825_cov_29.945791	Coordinate:19803	Reads:36	Hits:1	Allocated_reads:36	Strand:-
TGTTACTATTCAGCTGTATACACCTCTTT
>Location:NODE_389151_length_73825_cov_29.945791	Coordinate:19803	Reads:5	Hits:1	Allocated_reads:5	Strand:-
TTACTATTCAGCTGTATACACCTCTTT
>Location:NODE_389151_length_73825_cov_29.945791	Coordinate:19804	Reads:2	Hits:1	Allocated_reads:2	Strand:-
TACTATTCAGCTGTATACACCTCTT
>Location:NODE_389151_length_73825_cov_29.945791	Coordinate:19804	Reads:15	Hits:1	Allocated_reads:15	Strand:-
TGTTACTATTCAGCTGTATACACCTCTT
>Location:NODE_389151_length_73825_cov_29.945791	Coordinate:19804	Reads:2	Hits:1	Allocated_reads:2	Strand:-
TTACTATTCAGCTGTATACACCTCTT
>Location:NODE_389151_length_73825_cov_29.945791	Coordinate:19805	Reads:2	Hits:1	Allocated_reads:2	Strand:-
AATGTTACTATTCAGCTGTATACACCTCT
>Location:NODE_389151_length_73825_cov_29.945791	Coordinate:19805	Reads:1	Hits:1	Allocated_reads:1	Strand:-
GTTACTATTCAGCTGTATACACCTCT
>Location:NODE_389151_length_73825_cov_29.945791	Coordinate:19805	Reads:9	Hits:1	Allocated_reads:9	Strand:-
TGTTACTATTCAGCTGTATACACCTCT
>Location:NODE_389151_length_73825_cov_29.945791	Coordinate:19805	Reads:2	Hits:1	Allocated_reads:2	Strand:-
TTACTATTCAGCTGTATACACCTCT
>Location:NODE_389151_length_73825_cov_29.945791	Coordinate:19806	Reads:1	Hits:1	Allocated_reads:1	Strand:-
AATGTTACTATTCAGCTGTATACACCTC
>Location:NODE_389151_length_73825_cov_29.945791	Coordinate:19806	Reads:6	Hits:1	Allocated_reads:6	Strand:-
TGTTACTATTCAGCTGTATACACCTC
>Location:NODE_389151_length_73825_cov_29.945791	Coordinate:19807	Reads:1	Hits:1	Allocated_reads:1	Strand:-
AAATGTTACTATTCAGCTGTATACACCT
>Location:NODE_389151_length_73825_cov_29.945791	Coordinate:19807	Reads:1	Hits:1	Allocated_reads:1	Strand:-
AATGTTACTATTCAGCTGTATACACCT
>Location:NODE_389151_length_73825_cov_29.945791	Coordinate:19807	Reads:1	Hits:1	Allocated_reads:1	Strand:-
ATGTTACTATTCAGCTGTATACACCT
>Location:NODE_389151_length_73825_cov_29.945791	Coordinate:19807	Reads:1	Hits:1	Allocated_reads:1	Strand:-
CGAAATGTTACTATTCAGCTGTATACACCT
>Location:NODE_389151_length_73825_cov_29.945791	Coordinate:19807	Reads:4	Hits:1	Allocated_reads:4	Strand:-
TGTTACTATTCAGCTGTATACACCT
>Location:NODE_389151_length_73825_cov_29.945791	Coordinate:19808	Reads:1	Hits:1	Allocated_reads:1	Strand:-
CGAAATGTTACTATTCAGCTGTATACACC
>Location:NODE_389151_length_73825_cov_29.945791	Coordinate:19808	Reads:1	Hits:1	Allocated_reads:1	Strand:-
TGTTACTATTCAGCTGTATACACC
>Location:NODE_389151_length_73825_cov_29.945791	Coordinate:19814	Reads:1	Hits:1	Allocated_reads:1	Strand:-
TTGTGAGCGAAATGTTACTATTCAGCTGTA
>Location:NODE_389151_length_73825_cov_29.945791	Coordinate:19819	Reads:1	Hits:1	Allocated_reads:1	Strand:+
CTGAATAGTAACATTTCGCTCACAAATGT
>Location:NODE_389151_length_73825_cov_29.945791	Coordinate:19829	Reads:2	Hits:1	Allocated_reads:2	Strand:-
AGAGTGTTTAACATTTGTGAGCGAAATGT
>Location:NODE_389151_length_73825_cov_29.945791	Coordinate:19829	Reads:2	Hits:1	Allocated_reads:2	Strand:-
CCTGAGAGTGTTTAACATTTGTGAGCGAAATGT
>Location:NODE_389151_length_73825_cov_29.945791	Coordinate:19829	Reads:1	Hits:1	Allocated_reads:1	Strand:-
CTGAGAGTGTTTAACATTTGTGAGCGAAATGT
>Location:NODE_389151_length_73825_cov_29.945791	Coordinate:19829	Reads:2	Hits:1	Allocated_reads:2	Strand:-
GAGAGTGTTTAACATTTGTGAGCGAAATGT
>Location:NODE_389151_length_73825_cov_29.945791	Coordinate:19829	Reads:1	Hits:1	Allocated_reads:1	Strand:-
GAGTGTTTAACATTTGTGAGCGAAATGT
>Location:NODE_389151_length_73825_cov_29.945791	Coordinate:19829	Reads:1	Hits:1	Allocated_reads:1	Strand:-
GTGTTTAACATTTGTGAGCGAAATGT
>Location:NODE_389151_length_73825_cov_29.945791	Coordinate:19829	Reads:95	Hits:1	Allocated_reads:95	Strand:-
TGAGAGTGTTTAACATTTGTGAGCGAAATGT
>Location:NODE_389151_length_73825_cov_29.945791	Coordinate:19830	Reads:1	Hits:1	Allocated_reads:1	Strand:-
AGAGTGTTTAACATTTGTGAGCGAAATG
>Location:NODE_389151_length_73825_cov_29.945791	Coordinate:19830	Reads:1	Hits:1	Allocated_reads:1	Strand:-
CCTGAGAGTGTTTAACATTTGTGAGCGAAATG
>Location:NODE_389151_length_73825_cov_29.945791	Coordinate:19830	Reads:1	Hits:1	Allocated_reads:1	Strand:-
GAGTGTTTAACATTTGTGAGCGAAATG
>Location:NODE_389151_length_73825_cov_29.945791	Coordinate:19830	Reads:1	Hits:1	Allocated_reads:1	Strand:-
TGAGAGTGTTTAACATTTGTGAGCGAAATT
>Location:NODE_389151_length_73825_cov_29.945791	Coordinate:19830	Reads:4	Hits:1	Allocated_reads:4	Strand:-
TGAGAGTGTTTAACATTTGTGAGCGAAATG
>Location:NODE_389151_length_73825_cov_29.945791	Coordinate:19831	Reads:1	Hits:1	Allocated_reads:1	Strand:+
ATTTCGCTCACAAATGTTAAACACTC
>Location:NODE_389151_length_73825_cov_29.945791	Coordinate:19831	Reads:1	Hits:1	Allocated_reads:1	Strand:-
TGAGAGTGTTTAACATTTGTGAGCGAAAA
>Location:NODE_389151_length_73825_cov_29.945791	Coordinate:19832	Reads:1	Hits:1	Allocated_reads:1	Strand:-
CCTGAGAGTGTTTAACATTTGTGAGCAAAA
>Location:NODE_389151_length_73825_cov_29.945791	Coordinate:19832	Reads:109	Hits:1	Allocated_reads:109	Strand:-
CCTGAGAGTGTTTAACATTTGTGAGCGAAA
>Location:NODE_389151_length_73825_cov_29.945791	Coordinate:19832	Reads:2	Hits:1	Allocated_reads:2	Strand:-
CCTGAGAGTGTTTAACATTTGTGAGTGAAA
>Location:NODE_389151_length_73825_cov_29.945791	Coordinate:19832	Reads:6	Hits:1	Allocated_reads:6	Strand:-
CTGAGAGTGTTTAACATTTGTGAGCGAAA
>Location:NODE_389151_length_73825_cov_29.945791	Coordinate:19832	Reads:2	Hits:1	Allocated_reads:2	Strand:-
GAGAGTGTTTAACATTTGTGAGCGAAA
>Location:NODE_389151_length_73825_cov_29.945791	Coordinate:19832	Reads:162	Hits:1	Allocated_reads:162	Strand:-
TGAGAGTGTTTAACATTTGTGAGCGAAA
>Location:NODE_389151_length_73825_cov_29.945791	Coordinate:19833	Reads:1	Hits:1	Allocated_reads:1	Strand:-
CCTGAGAGTGTTTAACATTTGTGAGCGCA
>Location:NODE_389151_length_73825_cov_29.945791	Coordinate:19833	Reads:27	Hits:1	Allocated_reads:27	Strand:-
CCTGAGAGTGTTTAACATTTGTGAGCGAA
>Location:NODE_389151_length_73825_cov_29.945791	Coordinate:19833	Reads:5	Hits:1	Allocated_reads:5	Strand:-
CTGAGAGTGTTTAACATTTGTGAGCGAA
>Location:NODE_389151_length_73825_cov_29.945791	Coordinate:19833	Reads:1	Hits:1	Allocated_reads:1	Strand:-
GAGAGTGTTTAACATTTGTGAGCGAA
>Location:NODE_389151_length_73825_cov_29.945791	Coordinate:19833	Reads:2	Hits:1	Allocated_reads:2	Strand:-
GCCCTGAGAGTGTTTAACATTTGTGAGCGAA
>Location:NODE_389151_length_73825_cov_29.945791	Coordinate:19833	Reads:12	Hits:1	Allocated_reads:12	Strand:-
TGAGAGTGTTTAACATTTGTGAGCGAA
>Location:NODE_389151_length_73825_cov_29.945791	Coordinate:19833	Reads:1	Hits:1	Allocated_reads:1	Strand:+
TTCGCTCACAAATGTTAAACACTCTCAGG
>Location:NODE_389151_length_73825_cov_29.945791	Coordinate:19834	Reads:4	Hits:1	Allocated_reads:4	Strand:-
CCTGAGAGTGTTTAACATTTGTGAGCGA
>Location:NODE_389151_length_73825_cov_29.945791	Coordinate:19834	Reads:1	Hits:1	Allocated_reads:1	Strand:-
GCCCTGAGAGTGTTTAACATTTGTGAGCGA
>Location:NODE_389151_length_73825_cov_29.945791	Coordinate:19836	Reads:11	Hits:1	Allocated_reads:11	Strand:-
ACAGCCCTGAGAGTGTTTAACATTTGTGAGC
>Location:NODE_389151_length_73825_cov_29.945791	Coordinate:19836	Reads:2	Hits:1	Allocated_reads:2	Strand:-
AGCCCTGAGAGTGTTTAACATTTGTGAAA
>Location:NODE_389151_length_73825_cov_29.945791	Coordinate:19836	Reads:4	Hits:1	Allocated_reads:4	Strand:-
AGCCCTGAGAGTGTTTAACATTTGTGAGC
>Location:NODE_389151_length_73825_cov_29.945791	Coordinate:19836	Reads:7	Hits:1	Allocated_reads:7	Strand:-
CAGCCCTGAGAGTGTTTAACATTTGTGAGC
>Location:NODE_389151_length_73825_cov_29.945791	Coordinate:19836	Reads:2	Hits:1	Allocated_reads:2	Strand:-
CCCTGAGAGTGTTTAACATTTGTGAGC
>Location:NODE_389151_length_73825_cov_29.945791	Coordinate:19836	Reads:2	Hits:1	Allocated_reads:2	Strand:-
CCTGAGAGTGTTTAACATTTGTGAGC
>Location:NODE_389151_length_73825_cov_29.945791	Coordinate:19836	Reads:1	Hits:1	Allocated_reads:1	Strand:-
GCCCTGAGAGTGTTTAACATTTGTGAAA
>Location:NODE_389151_length_73825_cov_29.945791	Coordinate:19836	Reads:1	Hits:1	Allocated_reads:1	Strand:-
GCCCTGAGAGTGTTTAACATTTGTGAGC
>Location:NODE_389151_length_73825_cov_29.945791	Coordinate:19836	Reads:6	Hits:1	Allocated_reads:6	Strand:-
TACAGCCCTGAGAGTGTTTAACATTTGTGAGC
>Location:NODE_389151_length_73825_cov_29.945791	Coordinate:19837	Reads:1	Hits:1	Allocated_reads:1	Strand:-
ACAGCCCTGAGAGTGTTTAACATTTGTGAG
>Location:NODE_389151_length_73825_cov_29.945791	Coordinate:19837	Reads:1	Hits:1	Allocated_reads:1	Strand:-
TACAGCCCTGAGAGTGTTTAACATTTGTGAA
>Location:NODE_389151_length_73825_cov_29.945791	Coordinate:19838	Reads:1	Hits:1	Allocated_reads:1	Strand:-
ACAGCCCTGAGAGTGTTTAACATTTGTGG
>Location:NODE_389151_length_73825_cov_29.945791	Coordinate:19838	Reads:7	Hits:1	Allocated_reads:7	Strand:-
ACAGCCCTGAGAGTGTTTAACATTTGTGA
>Location:NODE_389151_length_73825_cov_29.945791	Coordinate:19838	Reads:2	Hits:1	Allocated_reads:2	Strand:-
ACTACAGCCCTGAGAGTGTTTAACATTTGTGA
>Location:NODE_389151_length_73825_cov_29.945791	Coordinate:19838	Reads:6	Hits:1	Allocated_reads:6	Strand:-
AGCCCTGAGAGTGTTTAACATTTGTGA
>Location:NODE_389151_length_73825_cov_29.945791	Coordinate:19838	Reads:8	Hits:1	Allocated_reads:8	Strand:-
CAGCCCTGAGAGTGTTTAACATTTGTGA
>Location:NODE_389151_length_73825_cov_29.945791	Coordinate:19838	Reads:1	Hits:1	Allocated_reads:1	Strand:-
CCTGAGAGTGTTTAACATTTGTGA
>Location:NODE_389151_length_73825_cov_29.945791	Coordinate:19838	Reads:1	Hits:1	Allocated_reads:1	Strand:-
GCCCTGAGAGTGTTTAACATTTGTGG
>Location:NODE_389151_length_73825_cov_29.945791	Coordinate:19838	Reads:4	Hits:1	Allocated_reads:4	Strand:-
GCCCTGAGAGTGTTTAACATTTGTGA
>Location:NODE_389151_length_73825_cov_29.945791	Coordinate:19838	Reads:10	Hits:1	Allocated_reads:10	Strand:-
TACAGCCCTGAGAGTGTTTAACATTTGTGA
>Location:NODE_389151_length_73825_cov_29.945791	Coordinate:19838	Reads:2	Hits:1	Allocated_reads:2	Strand:-
TACAGCCCTGAGAGTGTTTAACATTTGTGG
>Location:NODE_389151_length_73825_cov_29.945791	Coordinate:19838	Reads:1	Hits:1	Allocated_reads:1	Strand:-
TACTACAGCCCTGAGAGTGTTTAACATTTGTGA
>Location:NODE_389151_length_73825_cov_29.945791	Coordinate:19839	Reads:2	Hits:1	Allocated_reads:2	Strand:-
ACAGCCCTGAGAGTGTTTAACATTTGTG
>Location:NODE_389151_length_73825_cov_29.945791	Coordinate:19839	Reads:1	Hits:1	Allocated_reads:1	Strand:-
ACTACAGCCCTGAGAGTGTTTAACATTTGTG
>Location:NODE_389151_length_73825_cov_29.945791	Coordinate:19839	Reads:2	Hits:1	Allocated_reads:2	Strand:-
CAGCCCTGAGAGTGTTTAACATTTGTG
>Location:NODE_389151_length_73825_cov_29.945791	Coordinate:19839	Reads:1	Hits:1	Allocated_reads:1	Strand:-
GCCCTGAGAGTGTTTAACATTTGTG
>Location:NODE_389151_length_73825_cov_29.945791	Coordinate:19839	Reads:2	Hits:1	Allocated_reads:2	Strand:-
TACAGCCCTGAGAGTGTTTAACATTTGTG
>Location:NODE_389151_length_73825_cov_29.945791	Coordinate:19840	Reads:1	Hits:1	Allocated_reads:1	Strand:-
ACAGCCCTGAGAGTGTTTAACATTTGT
>Location:NODE_389151_length_73825_cov_29.945791	Coordinate:19840	Reads:1	Hits:1	Allocated_reads:1	Strand:-
GCCCTGAGAGTGTTTAACATTTGT
>Location:NODE_389151_length_73825_cov_29.945791	Coordinate:19840	Reads:6	Hits:1	Allocated_reads:6	Strand:-
TACAGCCCTGAGAGTGTTTAACATTTGT
>Location:NODE_389151_length_73825_cov_29.945791	Coordinate:19840	Reads:1	Hits:1	Allocated_reads:1	Strand:-
TACTACAGCCCTGAGAGTGTTTAACATTTGT
>Location:NODE_389151_length_73825_cov_29.945791	Coordinate:19841	Reads:1	Hits:1	Allocated_reads:1	Strand:-
AGCCCTGAGAGTGTTTAACATTTG
>Location:NODE_389151_length_73825_cov_29.945791	Coordinate:19843	Reads:1	Hits:1	Allocated_reads:1	Strand:-
ATACTACAGCCCTGAGAGTATTTAACATT
>Location:NODE_389151_length_73825_cov_29.945791	Coordinate:19843	Reads:2	Hits:1	Allocated_reads:2	Strand:-
ATACTACAGCCCTGAGAGTGTTTAACATT
>Location:NODE_389151_length_73825_cov_29.945791	Coordinate:19843	Reads:1	Hits:1	Allocated_reads:1	Strand:-
CTACAGCCCTGAGAGTGTTTAACATT
>Location:NODE_389151_length_73825_cov_29.945791	Coordinate:19843	Reads:26	Hits:1	Allocated_reads:26	Strand:-
TACTACAGCCCTGAGAGTGTTTAACATT
>Location:NODE_389151_length_73825_cov_29.945791	Coordinate:19844	Reads:3	Hits:1	Allocated_reads:3	Strand:-
TACTACAGCCCTGAGAGTGTTTAACAT
>Location:NODE_389151_length_73825_cov_29.945791	Coordinate:19847	Reads:1	Hits:1	Allocated_reads:1	Strand:-
TACTACAGCCCTGAGAGTGTTTAA
>Location:NODE_389151_length_73825_cov_29.945791	Coordinate:19848	Reads:1	Hits:1	Allocated_reads:1	Strand:+
TAAACACTCTCAGGGCTGTAGTATCTACC
>Location:NODE_389151_length_73825_cov_29.945791	Coordinate:19848	Reads:1	Hits:1	Allocated_reads:1	Strand:-
TGGTAGATACTACAGCCCTGAGAGTGTTTT
>Location:NODE_389151_length_73825_cov_29.945791	Coordinate:19850	Reads:1	Hits:1	Allocated_reads:1	Strand:-
GTGGTAGATACTACAGCCCTGAGAGTGTT
>Location:NODE_389151_length_73825_cov_29.945791	Coordinate:19850	Reads:2	Hits:1	Allocated_reads:2	Strand:-
TAGTGGTAGATACTACAGCCCTGAGAGTGTT
>Location:NODE_389151_length_73825_cov_29.945791	Coordinate:19850	Reads:2	Hits:1	Allocated_reads:2	Strand:-
TATAGTGGTAGATACTACAGCCCTGAGAGTGTT
>Location:NODE_389151_length_73825_cov_29.945791	Coordinate:19850	Reads:2	Hits:1	Allocated_reads:2	Strand:-
TGGTAGATACTACAGCCCTGAGAGTGTT
>Location:NODE_389151_length_73825_cov_29.945791	Coordinate:19851	Reads:1	Hits:1	Allocated_reads:1	Strand:-
GTGGTAGATACTACAGCCCTGAGAGTGT
>Location:NODE_389151_length_73825_cov_29.945791	Coordinate:19851	Reads:1	Hits:1	Allocated_reads:1	Strand:-
TAGTGGTAGATACTACAGCCCTGAGAGTGT
>Location:NODE_389151_length_73825_cov_29.945791	Coordinate:19851	Reads:1	Hits:1	Allocated_reads:1	Strand:-
TATAGTGGTAGATACTACAGCCCTGAGAGTGT
>Location:NODE_389151_length_73825_cov_29.945791	Coordinate:19851	Reads:1	Hits:1	Allocated_reads:1	Strand:-
TGGTAGATACTACAGCCCTGAGAGTGT
>Location:NODE_389151_length_73825_cov_29.945791	Coordinate:19852	Reads:1	Hits:1	Allocated_reads:1	Strand:-
AGTGGTAGATACTACAGCCCTGAGAGTG
>Location:NODE_389151_length_73825_cov_29.945791	Coordinate:19852	Reads:1	Hits:1	Allocated_reads:1	Strand:-
ATAGTGGTAGATACTACAGCCCTGAGAGTG
>Location:NODE_389151_length_73825_cov_29.945791	Coordinate:19852	Reads:2	Hits:1	Allocated_reads:2	Strand:-
TAGTGGTAGATACTACAGCCCTGAGAGTT
>Location:NODE_389151_length_73825_cov_29.945791	Coordinate:19852	Reads:9	Hits:1	Allocated_reads:9	Strand:-
TAGTGGTAGATACTACAGCCCTGAGAGTG
>Location:NODE_389151_length_73825_cov_29.945791	Coordinate:19852	Reads:3	Hits:1	Allocated_reads:3	Strand:-
TATAGTGGTAGATACTACAGCCCTGAGAGTT
>Location:NODE_389151_length_73825_cov_29.945791	Coordinate:19852	Reads:4	Hits:1	Allocated_reads:4	Strand:-
TATAGTGGTAGATACTACAGCCCTGAGAGTG
>Location:NODE_389151_length_73825_cov_29.945791	Coordinate:19853	Reads:2	Hits:1	Allocated_reads:2	Strand:-
AGTGGTAGATACTACAGCCCTGAGAGT
>Location:NODE_389151_length_73825_cov_29.945791	Coordinate:19853	Reads:3	Hits:1	Allocated_reads:3	Strand:-
ATAGTGGTAGATACTACAGCCCTGAGAGT
>Location:NODE_389151_length_73825_cov_29.945791	Coordinate:19853	Reads:1	Hits:1	Allocated_reads:1	Strand:-
GTGGTAGATACTACAGCCCTGAGAGT
>Location:NODE_389151_length_73825_cov_29.945791	Coordinate:19853	Reads:1	Hits:1	Allocated_reads:1	Strand:-
TAGTGGTAGATACTACAGCCCTGAGAGA
>Location:NODE_389151_length_73825_cov_29.945791	Coordinate:19853	Reads:41	Hits:1	Allocated_reads:41	Strand:-
TAGTGGTAGATACTACAGCCCTGAGAGT
>Location:NODE_389151_length_73825_cov_29.945791	Coordinate:19853	Reads:1	Hits:1	Allocated_reads:1	Strand:-
TATAGTGGTAGATACTACAGCCATGAGAGT
>Location:NODE_389151_length_73825_cov_29.945791	Coordinate:19853	Reads:112	Hits:1	Allocated_reads:112	Strand:-
TATAGTGGTAGATACTACAGCCCTGAGAGT
>Location:NODE_389151_length_73825_cov_29.945791	Coordinate:19853	Reads:2	Hits:1	Allocated_reads:2	Strand:-
TATAGTGGTAGATACTACAGCCCTGAGAGA
>Location:NODE_389151_length_73825_cov_29.945791	Coordinate:19853	Reads:2	Hits:1	Allocated_reads:2	Strand:-
TGGTAGATACTACAGCCCTGAGAGT
>Location:NODE_389151_length_73825_cov_29.945791	Coordinate:19853	Reads:7	Hits:1	Allocated_reads:7	Strand:-
TTATAGTGGTAGATACTACAGCCCTGAGAGT
>Location:NODE_389151_length_73825_cov_29.945791	Coordinate:19854	Reads:1	Hits:1	Allocated_reads:1	Strand:-
AGTGGTAGATACTACAGCCCTGAGAA
>Location:NODE_389151_length_73825_cov_29.945791	Coordinate:19854	Reads:3	Hits:1	Allocated_reads:3	Strand:-
ATAGTGGTAGATACTACAGCCCTGAGAG
>Location:NODE_389151_length_73825_cov_29.945791	Coordinate:19854	Reads:1	Hits:1	Allocated_reads:1	Strand:+
CTCTCAGGGCTGTAGTATCTACCAC
>Location:NODE_389151_length_73825_cov_29.945791	Coordinate:19854	Reads:16	Hits:1	Allocated_reads:16	Strand:-
TAGTGGTAGATACTACAGCCCTGAGAG
>Location:NODE_389151_length_73825_cov_29.945791	Coordinate:19854	Reads:2	Hits:1	Allocated_reads:2	Strand:-
TAGTGGTAGATACTACAGCCCTGAGAA
>Location:NODE_389151_length_73825_cov_29.945791	Coordinate:19854	Reads:26	Hits:1	Allocated_reads:26	Strand:-
TATAGTGGTAGATACTACAGCCCTGAGAG
>Location:NODE_389151_length_73825_cov_29.945791	Coordinate:19854	Reads:4	Hits:1	Allocated_reads:4	Strand:-
TATAGTGGTAGATACTACAGCCCTGAGAA
>Location:NODE_389151_length_73825_cov_29.945791	Coordinate:19854	Reads:1	Hits:1	Allocated_reads:1	Strand:-
TGGTAGATACTACAGCCCTGAGAG
>Location:NODE_389151_length_73825_cov_29.945791	Coordinate:19854	Reads:2	Hits:1	Allocated_reads:2	Strand:-
TTATAGTGGTAGATACTACAGCCCTGAGAA
>Location:NODE_389151_length_73825_cov_29.945791	Coordinate:19854	Reads:23	Hits:1	Allocated_reads:23	Strand:-
TTATAGTGGTAGATACTACAGCCCTGAGAG
>Location:NODE_389151_length_73825_cov_29.945791	Coordinate:19855	Reads:6	Hits:1	Allocated_reads:6	Strand:-
ATAGTGGTAGATACTACAGCCCTGAGA
>Location:NODE_389151_length_73825_cov_29.945791	Coordinate:19855	Reads:3	Hits:1	Allocated_reads:3	Strand:-
GTGGTAGATACTACAGCCCTGAGA
>Location:NODE_389151_length_73825_cov_29.945791	Coordinate:19855	Reads:1	Hits:1	Allocated_reads:1	Strand:-
TAGTGGTAGATACTACAGCCATGAGA
>Location:NODE_389151_length_73825_cov_29.945791	Coordinate:19855	Reads:21	Hits:1	Allocated_reads:21	Strand:-
TAGTGGTAGATACTACAGCCCTGAGA
>Location:NODE_389151_length_73825_cov_29.945791	Coordinate:19855	Reads:1	Hits:1	Allocated_reads:1	Strand:-
TATAGTGGTAGATACTACAGCCCAGAGA
>Location:NODE_389151_length_73825_cov_29.945791	Coordinate:19855	Reads:63	Hits:1	Allocated_reads:63	Strand:-
TATAGTGGTAGATACTACAGCCCTGAGA
>Location:NODE_389151_length_73825_cov_29.945791	Coordinate:19855	Reads:1	Hits:1	Allocated_reads:1	Strand:+
TCTCAGGGCTGTAGTATCTACCAC
>Location:NODE_389151_length_73825_cov_29.945791	Coordinate:19855	Reads:1	Hits:1	Allocated_reads:1	Strand:-
TTATAGTGGTAGATACTACAACCCTGAGA
>Location:NODE_389151_length_73825_cov_29.945791	Coordinate:19855	Reads:1	Hits:1	Allocated_reads:1	Strand:-
TTATAGTGGTAGATACTACAGCCCTGAGT
>Location:NODE_389151_length_73825_cov_29.945791	Coordinate:19855	Reads:85	Hits:1	Allocated_reads:85	Strand:-
TTATAGTGGTAGATACTACAGCCCTGAGA
>Location:NODE_389151_length_73825_cov_29.945791	Coordinate:19856	Reads:1	Hits:1	Allocated_reads:1	Strand:-
ATAGTGGTAGATACTACAGCCCTGAG
>Location:NODE_389151_length_73825_cov_29.945791	Coordinate:19856	Reads:2	Hits:1	Allocated_reads:2	Strand:-
TATAGTGGTAGATACTACAGCCCTGAG
>Location:NODE_389151_length_73825_cov_29.945791	Coordinate:19857	Reads:1	Hits:1	Allocated_reads:1	Strand:-
TATAGTGGTAGATACTACAGCCCTGA
>Location:NODE_389151_length_73825_cov_29.945791	Coordinate:19857	Reads:1	Hits:1	Allocated_reads:1	Strand:-
TGCTTATAGTGGTAGATACTACAGCCCTGA
>Location:NODE_389151_length_73825_cov_29.945791	Coordinate:19857	Reads:1	Hits:1	Allocated_reads:1	Strand:-
TTATAGTGGTAGATACTACAGCCCTGA
>Location:NODE_389151_length_73825_cov_29.945791	Coordinate:19858	Reads:1	Hits:1	Allocated_reads:1	Strand:+
CAGGGCTGTAGTATCTACCACTATA
>Location:NODE_389151_length_73825_cov_29.945791	Coordinate:19859	Reads:1	Hits:1	Allocated_reads:1	Strand:-
AGTATGCTTATAGTGGTAGATACTACAGCCCT
>Location:NODE_389151_length_73825_cov_29.945791	Coordinate:19859	Reads:1	Hits:1	Allocated_reads:1	Strand:-
GTATGCTTATAGTGGTAGATACTACAGCCCT
>Location:NODE_389151_length_73825_cov_29.945791	Coordinate:19859	Reads:2	Hits:1	Allocated_reads:2	Strand:-
TATGCTTATAGTGGTAGATACTACAGCCCT
>Location:NODE_389151_length_73825_cov_29.945791	Coordinate:19859	Reads:2	Hits:1	Allocated_reads:2	Strand:-
TGCTTATAGTGGTAGATACTACAGCCCT
>Location:NODE_389151_length_73825_cov_29.945791	Coordinate:19859	Reads:1	Hits:1	Allocated_reads:1	Strand:-
TTATAGTGGTAGATACTACAGCCCT
>Location:NODE_389151_length_73825_cov_29.945791	Coordinate:19860	Reads:1	Hits:1	Allocated_reads:1	Strand:-
TTATAGTGGTAGATACTACAGCCC
>Location:NODE_389151_length_73825_cov_29.945791	Coordinate:19865	Reads:1	Hits:1	Allocated_reads:1	Strand:-
TATGCTTATAGTGGTAGATACTAC
>Location:NODE_389151_length_73825_cov_29.945791	Coordinate:19867	Reads:1	Hits:1	Allocated_reads:1	Strand:-
AAGGAAAGTATGCTTATAGTGGTAGATACT
>Location:NODE_389151_length_73825_cov_29.945791	Coordinate:19868	Reads:1	Hits:1	Allocated_reads:1	Strand:-
AAAGGAAAGTATGCTTATAGTGGTAGATAC
>Location:NODE_389151_length_73825_cov_29.945791	Coordinate:19868	Reads:18	Hits:1	Allocated_reads:18	Strand:-
AAGGAAAGTATGCTTATAGTGGTAGATAC
>Location:NODE_389151_length_73825_cov_29.945791	Coordinate:19869	Reads:6	Hits:1	Allocated_reads:6	Strand:-
AAGGAAAGTATGCTTATAGTGGTAGATA
>Location:NODE_389151_length_73825_cov_29.945791	Coordinate:19871	Reads:1	Hits:1	Allocated_reads:1	Strand:-
AAAAAGGAAAGTATGCTTATAGTGGTAGA
>Location:NODE_389151_length_73825_cov_29.945791	Coordinate:19871	Reads:3	Hits:1	Allocated_reads:3	Strand:-
AAAGGAAAGTATGCTTATAGTGGTAGA
>Location:NODE_389151_length_73825_cov_29.945791	Coordinate:19871	Reads:7	Hits:1	Allocated_reads:7	Strand:-
AAGGAAAGTATGCTTATAGTGGTAGA
>Location:NODE_389151_length_73825_cov_29.945791	Coordinate:19873	Reads:1	Hits:1	Allocated_reads:1	Strand:-
AAAGGAAAGTATGCTTATAGTGGTA
>Location:NODE_389151_length_73825_cov_29.945791	Coordinate:19873	Reads:1	Hits:1	Allocated_reads:1	Strand:-
AAGGAAAGTATGCTTATAGTGGTA
>Location:NODE_389151_length_73825_cov_29.945791	Coordinate:19874	Reads:1	Hits:1	Allocated_reads:1	Strand:-
AAAGGAAAGTATGCTTATAGTGGT
>Location:NODE_389151_length_73825_cov_29.945791	Coordinate:19876	Reads:1	Hits:1	Allocated_reads:1	Strand:+
CACTATAAGCATACTTTCCTTTTTCTCC
>Location:NODE_389151_length_73825_cov_29.945791	Coordinate:19877	Reads:1	Hits:1	Allocated_reads:1	Strand:+
ACTATAAGCATACTTTCCTTTTTCTCC
>Location:NODE_389151_length_73825_cov_29.945791	Coordinate:19877	Reads:1	Hits:1	Allocated_reads:1	Strand:-
GGAGAAAAAGGAAAGTATGCTTATAGT
>Location:NODE_389151_length_73825_cov_29.945791	Coordinate:19879	Reads:1	Hits:1	Allocated_reads:1	Strand:+
TATAAGCATACTTTCCTTTTTCTCCCT
>Location:NODE_389151_length_73825_cov_29.945791	Coordinate:19879	Reads:1	Hits:1	Allocated_reads:1	Strand:+
TATAAGCATACTTTCCTTTTTCTCCCTC
>Location:NODE_389151_length_73825_cov_29.945791	Coordinate:19881	Reads:1	Hits:1	Allocated_reads:1	Strand:+
TAAGCATACTTTCCTTTTTCTCCCT
>Location:NODE_389151_length_73825_cov_29.945791	Coordinate:19881	Reads:1	Hits:1	Allocated_reads:1	Strand:+
TAAGCATACTTTCCTTTTTCTCCCTC
>Location:NODE_389151_length_73825_cov_29.945791	Coordinate:19882	Reads:1	Hits:1	Allocated_reads:1	Strand:+
AAGCATACTTTCCTTTTTCTCCCTCT
>Location:NODE_389151_length_73825_cov_29.945791	Coordinate:19883	Reads:1	Hits:1	Allocated_reads:1	Strand:-
CAGAGAGGGAGAAAAAGGAAAGTATGCT
>Location:NODE_389151_length_73825_cov_29.945791	Coordinate:19883	Reads:1	Hits:1	Allocated_reads:1	Strand:-
TACAGAGAGGGAGAAAAAGGAAAGTATGCT
>Location:NODE_389151_length_73825_cov_29.945791	Coordinate:19883	Reads:1	Hits:1	Allocated_reads:1	Strand:-
TTACAGAGAGGGAGAAAAAGGAAAGTATGCT
>Location:NODE_389151_length_73825_cov_29.945791	Coordinate:19884	Reads:1	Hits:1	Allocated_reads:1	Strand:-
CAGAGAGGGAGAAAAAGGAAAGTATGC
>Location:NODE_389151_length_73825_cov_29.945791	Coordinate:19884	Reads:1	Hits:1	Allocated_reads:1	Strand:-
TACAGAGAGGGAGAAAAAGGAAAGTATGC
>Location:NODE_389151_length_73825_cov_29.945791	Coordinate:19886	Reads:1	Hits:1	Allocated_reads:1	Strand:-
TTTACAGAGAGGGAGAAAAAGGAAAGTAT
>Location:NODE_389151_length_73825_cov_29.945791	Coordinate:19887	Reads:1	Hits:1	Allocated_reads:1	Strand:+
TACTTTCCTTTTTCTCCCTCTCTGTAA
>Location:NODE_389151_length_73825_cov_29.945791	Coordinate:19887	Reads:1	Hits:1	Allocated_reads:1	Strand:+
TACTTTCCTTTTTCTCCCTCTCTGTAAA
>Location:NODE_389151_length_73825_cov_29.945791	Coordinate:19887	Reads:1	Hits:1	Allocated_reads:1	Strand:-
TTTACAGAGAGGGAGAAAAAGGAAAGTT
>Location:NODE_389151_length_73825_cov_29.945791	Coordinate:19888	Reads:1	Hits:1	Allocated_reads:1	Strand:+
ACTTTCCTTTTTCTCCCTCTCTGT
>Location:NODE_389151_length_73825_cov_29.945791	Coordinate:19892	Reads:1	Hits:1	Allocated_reads:1	Strand:-
TACGAGGTTTACAGAGAGGGAGAAAAAGGA
>Location:NODE_389151_length_73825_cov_29.945791	Coordinate:19893	Reads:1	Hits:1	Allocated_reads:1	Strand:-
ACGAGGTTTACAGAGAGGGAGAAAAAGG
>Location:NODE_389151_length_73825_cov_29.945791	Coordinate:19893	Reads:1	Hits:1	Allocated_reads:1	Strand:-
TACGAGGTTTACAGAGAGGGAGAAAAAGG
>Location:NODE_389151_length_73825_cov_29.945791	Coordinate:19894	Reads:1	Hits:1	Allocated_reads:1	Strand:-
TACGAGGTTTACAGAGAGGGAGAAAAAG
>Location:NODE_389151_length_73825_cov_29.945791	Coordinate:19895	Reads:1	Hits:1	Allocated_reads:1	Strand:-
TACGAGGTTTACAGAGAGGGAGAAAAA
>Location:NODE_389151_length_73825_cov_29.945791	Coordinate:19896	Reads:1	Hits:1	Allocated_reads:1	Strand:-
TACGAGGTTTACAGAGAGGGAGAAAA
>Location:NODE_389151_length_73825_cov_29.945791	Coordinate:19897	Reads:1	Hits:1	Allocated_reads:1	Strand:-
ATACGAGGTTTACAGAGAGGGAGAAA
>Location:NODE_389151_length_73825_cov_29.945791	Coordinate:19899	Reads:1	Hits:1	Allocated_reads:1	Strand:-
TACCATACGAGGTTTACAGAGAGGGAGA
>Location:NODE_389151_length_73825_cov_29.945791	Coordinate:19900	Reads:1	Hits:1	Allocated_reads:1	Strand:-
TACCATACGAGGTTTACAGAGAGGGAG
>Location:NODE_389151_length_73825_cov_29.945791	Coordinate:19902	Reads:1	Hits:1	Allocated_reads:1	Strand:-
TACCATACGAGGTTTACAGAGAGGG
>Location:NODE_389151_length_73825_cov_29.945791	Coordinate:19902	Reads:1	Hits:1	Allocated_reads:1	Strand:-
TTACCATACGAGGTTTACAGAGAGGG
>Location:NODE_389151_length_73825_cov_29.945791	Coordinate:19903	Reads:1	Hits:1	Allocated_reads:1	Strand:-
TTTACCATACGAGGTTTACAGAGAGG
>Location:NODE_389151_length_73825_cov_29.945791	Coordinate:19907	Reads:1	Hits:1	Allocated_reads:1	Strand:-
GAGTAACATTTACCATACGAGGTTTACAGA
>Location:NODE_389151_length_73825_cov_29.945791	Coordinate:19907	Reads:1	Hits:1	Allocated_reads:1	Strand:+
TCTGTAAACCTCGTATGGTAAATGTTACTCT
>Location:NODE_389151_length_73825_cov_29.945791	Coordinate:19909	Reads:1	Hits:1	Allocated_reads:1	Strand:-
TGAGAGTAACATTTACCATACGAGGTTTACA
>Location:NODE_389151_length_73825_cov_29.945791	Coordinate:19910	Reads:1	Hits:1	Allocated_reads:1	Strand:-
TGAGAGTAACATTTACCATACGAGGTTACA
>Location:NODE_389151_length_73825_cov_29.945791	Coordinate:19911	Reads:1	Hits:1	Allocated_reads:1	Strand:-
AGAGTAACATTTACCATACGAGGTTTA
>Location:NODE_389151_length_73825_cov_29.945791	Coordinate:19911	Reads:1	Hits:1	Allocated_reads:1	Strand:-
ATGAGAGTAACATTTACCATACGAGGTTTA
>Location:NODE_389151_length_73825_cov_29.945791	Coordinate:19911	Reads:1	Hits:1	Allocated_reads:1	Strand:-
GAGAGTAACATTTACCATACGAGGTTTA
>Location:NODE_389151_length_73825_cov_29.945791	Coordinate:19911	Reads:1	Hits:1	Allocated_reads:1	Strand:-
GAGTAACATTTACCATACGAGGTTTA
>Location:NODE_389151_length_73825_cov_29.945791	Coordinate:19911	Reads:55	Hits:1	Allocated_reads:55	Strand:-
TGAGAGTAACATTTACCATACGAGGTTTA
>Location:NODE_389151_length_73825_cov_29.945791	Coordinate:19912	Reads:1	Hits:1	Allocated_reads:1	Strand:+
AAACCTCGTATGGTAAATGTTACTCT
>Location:NODE_389151_length_73825_cov_29.945791	Coordinate:19912	Reads:1	Hits:1	Allocated_reads:1	Strand:+
AAACCTCGTATGGTAAATGTTACTCTCA
>Location:NODE_389151_length_73825_cov_29.945791	Coordinate:19912	Reads:1	Hits:1	Allocated_reads:1	Strand:+
AAACCTCGTATGGTAAATGTTACTCTCATTCTCTC
>Location:NODE_389151_length_73825_cov_29.945791	Coordinate:19912	Reads:7	Hits:1	Allocated_reads:7	Strand:-
TGAGAGTAACATTTACCATACGAGGTTT
>Location:NODE_389151_length_73825_cov_29.945791	Coordinate:19913	Reads:1	Hits:1	Allocated_reads:1	Strand:-
AATGAGAGTAACATTTACCATACGAGGTT
>Location:NODE_389151_length_73825_cov_29.945791	Coordinate:19913	Reads:1	Hits:1	Allocated_reads:1	Strand:-
AGAGAATGAGAGTAACATTTACCATACGAGGTT
>Location:NODE_389151_length_73825_cov_29.945791	Coordinate:19913	Reads:42	Hits:1	Allocated_reads:42	Strand:-
TGAGAGTAACATTTACCATACGAGGTT
>Location:NODE_389151_length_73825_cov_29.945791	Coordinate:19914	Reads:1	Hits:1	Allocated_reads:1	Strand:+
ACCTCGTATGGTAAATGTTACTCTCAT
>Location:NODE_389151_length_73825_cov_29.945791	Coordinate:19914	Reads:3	Hits:1	Allocated_reads:3	Strand:-
TGAGAGTAACATTTACCATACGAGGT
>Location:NODE_389151_length_73825_cov_29.945791	Coordinate:19915	Reads:1	Hits:1	Allocated_reads:1	Strand:-
TGAGAGTAACATTTACCATACGAGG
>Location:NODE_389151_length_73825_cov_29.945791	Coordinate:19917	Reads:1	Hits:1	Allocated_reads:1	Strand:-
GAGAGAATGAGAGTAACATTTACCATACGA
>Location:NODE_389151_length_73825_cov_29.945791	Coordinate:19917	Reads:1	Hits:1	Allocated_reads:1	Strand:+
TCGTATGGTAAATGTTACTCTCATT
>Location:NODE_389151_length_73825_cov_29.945791	Coordinate:19917	Reads:1	Hits:1	Allocated_reads:1	Strand:+
TCGTATGGTAAATGTTACTCTCATTCT
>Location:NODE_389151_length_73825_cov_29.945791	Coordinate:19917	Reads:6	Hits:1	Allocated_reads:6	Strand:-
TGAGAGAATGAGAGTAACATTTACCATACGA
>Location:NODE_389151_length_73825_cov_29.945791	Coordinate:19918	Reads:1	Hits:1	Allocated_reads:1	Strand:-
TGAGAGAATGAGAGTAACATTTACCATACG
>Location:NODE_389151_length_73825_cov_29.945791	Coordinate:19918	Reads:1	Hits:1	Allocated_reads:1	Strand:-
TGAGAGAATGAGAGTAACATTTACCATATT
>Location:NODE_389151_length_73825_cov_29.945791	Coordinate:19919	Reads:53	Hits:1	Allocated_reads:53	Strand:-
TGAGAGAATGAGAGTAACATTTACCATAC
>Location:NODE_389151_length_73825_cov_29.945791	Coordinate:19920	Reads:1	Hits:1	Allocated_reads:1	Strand:-
ATGAGAGAATGAGAGTAACATTTACCATA
>Location:NODE_389151_length_73825_cov_29.945791	Coordinate:19920	Reads:8	Hits:1	Allocated_reads:8	Strand:-
TGAGAGAATGAGAGTAACATTTACCATA
>Location:NODE_389151_length_73825_cov_29.945791	Coordinate:19922	Reads:17	Hits:1	Allocated_reads:17	Strand:-
TCCATGAGAGAATGAGAGTAACATTTACCA
>Location:NODE_389151_length_73825_cov_29.945791	Coordinate:19922	Reads:1	Hits:1	Allocated_reads:1	Strand:-
TGTCCATGAGAGAATGAGAGTAACATTTACCA
>Location:NODE_389151_length_73825_cov_29.945791	Coordinate:19922	Reads:3	Hits:1	Allocated_reads:3	Strand:-
TGTGTCCATGAGAGAATGAGAGTAACATTTACCA
>Location:NODE_389151_length_73825_cov_29.945791	Coordinate:19923	Reads:3	Hits:1	Allocated_reads:3	Strand:-
CATGAGAGAATGAGAGTAACATTTACC
>Location:NODE_389151_length_73825_cov_29.945791	Coordinate:19923	Reads:2	Hits:1	Allocated_reads:2	Strand:-
CCATGAGAGAATGAGAGTAACATTTACC
>Location:NODE_389151_length_73825_cov_29.945791	Coordinate:19923	Reads:2	Hits:1	Allocated_reads:2	Strand:-
GTCCATGAGAGAATGAGAGTAACATTTACC
>Location:NODE_389151_length_73825_cov_29.945791	Coordinate:19923	Reads:1	Hits:1	Allocated_reads:1	Strand:-
GTGTCCATGAGAGAATGAGAGTAACATTTACC
>Location:NODE_389151_length_73825_cov_29.945791	Coordinate:19923	Reads:4	Hits:1	Allocated_reads:4	Strand:-
TCCATGAGAGAATGAGAGTAACATTTACC
>Location:NODE_389151_length_73825_cov_29.945791	Coordinate:19923	Reads:1	Hits:1	Allocated_reads:1	Strand:-
TGAGAGAATGAGAGTAACATTTACC
>Location:NODE_389151_length_73825_cov_29.945791	Coordinate:19924	Reads:2	Hits:1	Allocated_reads:2	Strand:-
CATGAGAGAATGAGAGTAACATTTAC
>Location:NODE_389151_length_73825_cov_29.945791	Coordinate:19924	Reads:2	Hits:1	Allocated_reads:2	Strand:-
GTCCATGAGAGAATGAGAGTAACATTTAC
>Location:NODE_389151_length_73825_cov_29.945791	Coordinate:19924	Reads:9	Hits:1	Allocated_reads:9	Strand:-
TCCATGAGAGAATGAGAGTAACATTTAC
>Location:NODE_389151_length_73825_cov_29.945791	Coordinate:19924	Reads:2	Hits:1	Allocated_reads:2	Strand:-
TGAGAGAATGAGAGTAACATTTAC
>Location:NODE_389151_length_73825_cov_29.945791	Coordinate:19926	Reads:2	Hits:1	Allocated_reads:2	Strand:-
GTCCATGAGAGAATGAGAGTAACATTT
>Location:NODE_389151_length_73825_cov_29.945791	Coordinate:19926	Reads:2	Hits:1	Allocated_reads:2	Strand:-
TCCATGAGAGAATGAGAGTAACATTT
>Location:NODE_389151_length_73825_cov_29.945791	Coordinate:19926	Reads:3	Hits:1	Allocated_reads:3	Strand:-
TGTGTCCATGAGAGAATGAGAGTAACATTT
>Location:NODE_389151_length_73825_cov_29.945791	Coordinate:19927	Reads:1	Hits:1	Allocated_reads:1	Strand:-
ACTTGTGTCCATGAGAGAATGAGAGTAACATT
>Location:NODE_389151_length_73825_cov_29.945791	Coordinate:19927	Reads:4	Hits:1	Allocated_reads:4	Strand:-
CTTGTGTCCATGAGAGAATGAGAGTAACATT
>Location:NODE_389151_length_73825_cov_29.945791	Coordinate:19927	Reads:4	Hits:1	Allocated_reads:4	Strand:-
TGTGTCCATGAGAGAATGAGAGTAACATT
>Location:NODE_389151_length_73825_cov_29.945791	Coordinate:19928	Reads:1	Hits:1	Allocated_reads:1	Strand:-
ACTTGTGTCCATGAGAGAATGAGAGTAACAT
>Location:NODE_389151_length_73825_cov_29.945791	Coordinate:19928	Reads:2	Hits:1	Allocated_reads:2	Strand:-
CTTGTGTCCATGAGAGAATGAGAGTAACAT
>Location:NODE_389151_length_73825_cov_29.945791	Coordinate:19928	Reads:1	Hits:1	Allocated_reads:1	Strand:-
TCCATGAGAGAATGAGAGTAACAT
>Location:NODE_389151_length_73825_cov_29.945791	Coordinate:19928	Reads:1	Hits:1	Allocated_reads:1	Strand:-
TGTGTCCATGAGAGAATGAGAGTAACAT
>Location:NODE_389151_length_73825_cov_29.945791	Coordinate:19928	Reads:1	Hits:1	Allocated_reads:1	Strand:-
TGTGTCCATGAGAGAATGAGAGTAACTT
>Location:NODE_389151_length_73825_cov_29.945791	Coordinate:19929	Reads:5	Hits:1	Allocated_reads:5	Strand:-
AACTTGTGTCCATGAGAGAATGAGAGTAACA
>Location:NODE_389151_length_73825_cov_29.945791	Coordinate:19929	Reads:2	Hits:1	Allocated_reads:2	Strand:-
ACTTGTGTCCATGAGAGAATGAGAGTAACA
>Location:NODE_389151_length_73825_cov_29.945791	Coordinate:19929	Reads:6	Hits:1	Allocated_reads:6	Strand:-
CTTGTGTCCATGAGAGAATGAGAGTAACA
>Location:NODE_389151_length_73825_cov_29.945791	Coordinate:19929	Reads:1	Hits:1	Allocated_reads:1	Strand:-
TGTGTCCATGAGAGAATGAGAGTAACA
>Location:NODE_389151_length_73825_cov_29.945791	Coordinate:19929	Reads:2	Hits:1	Allocated_reads:2	Strand:-
TTGTGTCCATGAGAGAATGAGAGTAACA
>Location:NODE_389151_length_73825_cov_29.945791	Coordinate:19930	Reads:1	Hits:1	Allocated_reads:1	Strand:-
AACTTGTGTCCATGAGAGAATGAGAGTAAC
>Location:NODE_389151_length_73825_cov_29.945791	Coordinate:19930	Reads:1	Hits:1	Allocated_reads:1	Strand:-
ACTTGTGTCCATGAGAGAATGAGAGTAAC
>Location:NODE_389151_length_73825_cov_29.945791	Coordinate:19930	Reads:3	Hits:1	Allocated_reads:3	Strand:-
CTTGTGTCCATGAGAGAATGAGAGTAAC
>Location:NODE_389151_length_73825_cov_29.945791	Coordinate:19930	Reads:1	Hits:1	Allocated_reads:1	Strand:+
GTTACTCTCATTCTCTCATGGACACAAGT
>Location:NODE_389151_length_73825_cov_29.945791	Coordinate:19931	Reads:3	Hits:1	Allocated_reads:3	Strand:-
AACTTGTGTCCATGAGAGAATGAGAGTAA
>Location:NODE_389151_length_73825_cov_29.945791	Coordinate:19931	Reads:3	Hits:1	Allocated_reads:3	Strand:-
ACTTGTGTCCATGAGAGAATGAGAGTAA
>Location:NODE_389151_length_73825_cov_29.945791	Coordinate:19932	Reads:2	Hits:1	Allocated_reads:2	Strand:-
AACTTGTGTCCATGAGAGAATGAGAGTA
>Location:NODE_389151_length_73825_cov_29.945791	Coordinate:19932	Reads:1	Hits:1	Allocated_reads:1	Strand:-
CTTGTGTCCATGAGAGAATGAGAGTA
>Location:NODE_389151_length_73825_cov_29.945791	Coordinate:19932	Reads:1	Hits:1	Allocated_reads:1	Strand:-
TGCAACTTGTGTCCATGAGAGAATGAGAGTA
>Location:NODE_389151_length_73825_cov_29.945791	Coordinate:19932	Reads:1	Hits:1	Allocated_reads:1	Strand:-
TGCAACTTGTGTCCATGAGAGAATGAGATTG
>Location:NODE_389151_length_73825_cov_29.945791	Coordinate:19933	Reads:5	Hits:1	Allocated_reads:5	Strand:-
AACTTGTGTCCATGAGAGAATGAGAGT
>Location:NODE_389151_length_73825_cov_29.945791	Coordinate:19933	Reads:1	Hits:1	Allocated_reads:1	Strand:-
CAACTTGTGTCCATGAGAGAATGAGAGT
>Location:NODE_389151_length_73825_cov_29.945791	Coordinate:19933	Reads:1	Hits:1	Allocated_reads:1	Strand:-
CTTGTGTCCATGAGAGAATGAGAGT
>Location:NODE_389151_length_73825_cov_29.945791	Coordinate:19933	Reads:2	Hits:1	Allocated_reads:2	Strand:-
GCAACTTGTGTCCATGAGAGAATGAGAGT
>Location:NODE_389151_length_73825_cov_29.945791	Coordinate:19933	Reads:1	Hits:1	Allocated_reads:1	Strand:-
TCTGCAACTTGTGTCCATGAGAGAATGAGAGA
>Location:NODE_389151_length_73825_cov_29.945791	Coordinate:19933	Reads:1	Hits:1	Allocated_reads:1	Strand:-
TGCAACTTGTGTCCATGAGAGAATGAGAAA
>Location:NODE_389151_length_73825_cov_29.945791	Coordinate:19933	Reads:8	Hits:1	Allocated_reads:8	Strand:-
TGCAACTTGTGTCCATGAGAGAATGAGAGT
>Location:NODE_389151_length_73825_cov_29.945791	Coordinate:19934	Reads:1	Hits:1	Allocated_reads:1	Strand:-
CAACTTGTGTCCATGAGAGAATGAGAG
>Location:NODE_389151_length_73825_cov_29.945791	Coordinate:19934	Reads:1	Hits:1	Allocated_reads:1	Strand:-
CTGCAACTTGTGTCCATGAGAGAATGAGAG
>Location:NODE_389151_length_73825_cov_29.945791	Coordinate:19934	Reads:1	Hits:1	Allocated_reads:1	Strand:-
TCATCTGCAACTTGTGTCCATGAGAGAATGAGAG
>Location:NODE_389151_length_73825_cov_29.945791	Coordinate:19934	Reads:1	Hits:1	Allocated_reads:1	Strand:-
TCTGCAACTTGTGTCCATGAGAGAATGAGAG
>Location:NODE_389151_length_73825_cov_29.945791	Coordinate:19934	Reads:18	Hits:1	Allocated_reads:18	Strand:-
TGCAACTTGTGTCCATGAGAGAATGAGAG
>Location:NODE_389151_length_73825_cov_29.945791	Coordinate:19935	Reads:1	Hits:1	Allocated_reads:1	Strand:-
CTGCAACTTGTGTCCATGAGAGAATGAGA
>Location:NODE_389151_length_73825_cov_29.945791	Coordinate:19935	Reads:1	Hits:1	Allocated_reads:1	Strand:+
TCTCATTCTCTCATGGACACAAGTTGC
>Location:NODE_389151_length_73825_cov_29.945791	Coordinate:19935	Reads:3	Hits:1	Allocated_reads:3	Strand:-
TCTGCAACTTGTGTCCATGAGAGAATGAGA
>Location:NODE_389151_length_73825_cov_29.945791	Coordinate:19935	Reads:4	Hits:1	Allocated_reads:4	Strand:-
TGCAACTTGTGTCCATGAGAGAATGAGA
>Location:NODE_389151_length_73825_cov_29.945791	Coordinate:19936	Reads:1	Hits:1	Allocated_reads:1	Strand:-
TGCAACTTGTGTCCATGAGAGAATGAG
>Location:NODE_389151_length_73825_cov_29.945791	Coordinate:19937	Reads:1	Hits:1	Allocated_reads:1	Strand:-
TCTGCAACTTGTGTCCATGAGAGAATGA
>Location:NODE_389151_length_73825_cov_29.945791	Coordinate:19937	Reads:1	Hits:1	Allocated_reads:1	Strand:-
TGCAACTTGTGTCCATGAGAGAATGA
>Location:NODE_389151_length_73825_cov_29.945791	Coordinate:19939	Reads:1	Hits:1	Allocated_reads:1	Strand:-
TCATCTGCAACTTGTGTCCATGAGAGAAT
>Location:NODE_389151_length_73825_cov_29.945791	Coordinate:19939	Reads:2	Hits:1	Allocated_reads:2	Strand:-
TCTGCAACTTGTGTCCATGAGAGAAT
>Location:NODE_389151_length_73825_cov_29.945791	Coordinate:19939	Reads:1	Hits:1	Allocated_reads:1	Strand:-
TGCAACTTGTGTCCATGAGAGAAT
>Location:NODE_389151_length_73825_cov_29.945791	Coordinate:19940	Reads:2	Hits:1	Allocated_reads:2	Strand:-
TCATCTGCAACTTGTGTCCATGAGAGAA
>Location:NODE_389151_length_73825_cov_29.945791	Coordinate:19940	Reads:2	Hits:1	Allocated_reads:2	Strand:-
TCTGCAACTTGTGTCCATGAGAGAA
>Location:NODE_389151_length_73825_cov_29.945791	Coordinate:19947	Reads:1	Hits:1	Allocated_reads:1	Strand:-
TTCTCTCATCTGCAACTTGTGTCTTT
>Location:NODE_389151_length_73825_cov_29.945791	Coordinate:19949	Reads:1	Hits:1	Allocated_reads:1	Strand:-
ACCGCCCTTCTCTCATCTGCAACTTGTGTCC
>Location:NODE_389151_length_73825_cov_29.945791	Coordinate:19950	Reads:1	Hits:1	Allocated_reads:1	Strand:-
CGCCCTTCTCTCATCTGCAACTTGTGTC
>Location:NODE_389151_length_73825_cov_29.945791	Coordinate:19950	Reads:1	Hits:1	Allocated_reads:1	Strand:+
GACACAAGTTGCAGATGAGAGAAG
>Location:NODE_389151_length_73825_cov_29.945791	Coordinate:19953	Reads:4	Hits:1	Allocated_reads:4	Strand:+
ACAAGTTGCAGATGAGAGAAGGGC
>Location:NODE_389151_length_73825_cov_29.945791	Coordinate:19953	Reads:2	Hits:1	Allocated_reads:2	Strand:+
ACAAGTTGCAGATGAGAGAAGGGCGG
>Location:NODE_389151_length_73825_cov_29.945791	Coordinate:19953	Reads:1	Hits:1	Allocated_reads:1	Strand:+
ACAAGTTGCAGATGAGAGAAGGGCGGTCCC
>Location:NODE_389151_length_73825_cov_29.945791	Coordinate:19956	Reads:1	Hits:1	Allocated_reads:1	Strand:-
ACAGGGACCGCCCTTCTCTCATCTGCAACT
>Location:NODE_389151_length_73825_cov_29.945791	Coordinate:19956	Reads:1	Hits:1	Allocated_reads:1	Strand:-
AGGGACCGCCCTTCTCTCATCTGCAACT
>Location:NODE_389151_length_73825_cov_29.945791	Coordinate:19957	Reads:1	Hits:1	Allocated_reads:1	Strand:+
GTTGCAGATGAGAGAAGGGCGGTC
>Location:NODE_389151_length_73825_cov_29.945791	Coordinate:19958	Reads:1	Hits:1	Allocated_reads:1	Strand:+
TTGCAGATGAGAGAAGGGCGGTCCCT
>Location:NODE_389151_length_73825_cov_29.945791	Coordinate:19958	Reads:1	Hits:1	Allocated_reads:1	Strand:+
TTGCAGATGAGAGAAGGGCGGTCCCTGTC
>Location:NODE_389151_length_73825_cov_29.945791	Coordinate:19959	Reads:1	Hits:1	Allocated_reads:1	Strand:+
TGCAGATGAGAGAAGGGCGGTCCCT
>Location:NODE_389151_length_73825_cov_29.945791	Coordinate:19960	Reads:1	Hits:1	Allocated_reads:1	Strand:-
GACAGGGACCGCCCTTCTCTCATCTGC
>Location:NODE_389151_length_73825_cov_29.945791	Coordinate:19960	Reads:1	Hits:1	Allocated_reads:1	Strand:+
GCAGATGAGAGAAGGGCGGTCCCT
>Location:NODE_389151_length_73825_cov_29.945791	Coordinate:19961	Reads:2	Hits:1	Allocated_reads:2	Strand:+
CAGATGAGAGAAGGGCGGTCCCTGTC
>Location:NODE_389151_length_73825_cov_29.945791	Coordinate:19963	Reads:1	Hits:1	Allocated_reads:1	Strand:+
GATGAGAGAAGGGCGGTCCCTGTC
>Location:NODE_389151_length_73825_cov_29.945791	Coordinate:19963	Reads:1	Hits:1	Allocated_reads:1	Strand:+
GATGAGAGAAGGGCGGTCCCTGTCT
>Location:NODE_389151_length_73825_cov_29.945791	Coordinate:19968	Reads:2	Hits:1	Allocated_reads:2	Strand:-
TGTGGAGAAGACAGGGACCGCCCTTCTC
>Location:NODE_389151_length_73825_cov_29.945791	Coordinate:19968	Reads:3	Hits:1	Allocated_reads:3	Strand:-
TTGTGGAGAAGACAGGGACCGCCCTTCTC
>Location:NODE_389151_length_73825_cov_29.945791	Coordinate:19969	Reads:1	Hits:1	Allocated_reads:1	Strand:-
TTGTGGAGAAGACAGGGACCGCCCTTGT
>Location:NODE_389151_length_73825_cov_29.945791	Coordinate:19969	Reads:2	Hits:1	Allocated_reads:2	Strand:-
TTGTGGAGAAGACAGGGACCGCCCTTCT
>Location:NODE_389151_length_73825_cov_29.945791	Coordinate:19970	Reads:1	Hits:1	Allocated_reads:1	Strand:-
CTTGTGGAGAAGACAGGGACCGCCCTTC
>Location:NODE_389151_length_73825_cov_29.945791	Coordinate:19970	Reads:3	Hits:1	Allocated_reads:3	Strand:-
TGAACCTTGTGGAGAAGACAGGGACCGCCCTTC
>Location:NODE_389151_length_73825_cov_29.945791	Coordinate:19970	Reads:5	Hits:1	Allocated_reads:5	Strand:-
TGTGGAGAAGACAGGGACCGCCCTTC
>Location:NODE_389151_length_73825_cov_29.945791	Coordinate:19970	Reads:1	Hits:1	Allocated_reads:1	Strand:-
TTGAACCTTGTGGAGAAGACAGGGACCGCCCTTC
>Location:NODE_389151_length_73825_cov_29.945791	Coordinate:19970	Reads:2	Hits:1	Allocated_reads:2	Strand:-
TTGTGGAGAAGACAGGGACCGCCCTTC
>Location:NODE_389151_length_73825_cov_29.945791	Coordinate:19971	Reads:5	Hits:1	Allocated_reads:5	Strand:-
TGTGGAGAAGACAGGGACCGCCCTT
>Location:NODE_389151_length_73825_cov_29.945791	Coordinate:19971	Reads:9	Hits:1	Allocated_reads:9	Strand:-
TTGTGGAGAAGACAGGGACCGCCCTT
>Location:NODE_389151_length_73825_cov_29.945791	Coordinate:19972	Reads:1	Hits:1	Allocated_reads:1	Strand:-
ACCTTGTGGAGAAGACAGGGACCGCCCG
>Location:NODE_389151_length_73825_cov_29.945791	Coordinate:19972	Reads:1	Hits:1	Allocated_reads:1	Strand:-
ACCTTGTGGAGAAGACAGGGACCGCCCT
>Location:NODE_389151_length_73825_cov_29.945791	Coordinate:19972	Reads:1	Hits:1	Allocated_reads:1	Strand:-
CTTGTGGAGAAGACAGGGACCGCCCT
>Location:NODE_389151_length_73825_cov_29.945791	Coordinate:19972	Reads:3	Hits:1	Allocated_reads:3	Strand:-
TGAACCTTGTGGAGAAGACAGGGACCGCCCT
>Location:NODE_389151_length_73825_cov_29.945791	Coordinate:19972	Reads:3	Hits:1	Allocated_reads:3	Strand:-
TGTGGAGAAGACAGGGACCGCCCT
>Location:NODE_389151_length_73825_cov_29.945791	Coordinate:19972	Reads:1	Hits:1	Allocated_reads:1	Strand:-
TTGTGGAGAAGACAGGGACCGCCCT
>Location:NODE_389151_length_73825_cov_29.945791	Coordinate:19973	Reads:1	Hits:1	Allocated_reads:1	Strand:-
CTTGTGGAGAAGACAGGGACCGCCC
>Location:NODE_389151_length_73825_cov_29.945791	Coordinate:19973	Reads:15	Hits:1	Allocated_reads:15	Strand:-
TGAACCTTGTGGAGAAGACAGGGACCGCCC
>Location:NODE_389151_length_73825_cov_29.945791	Coordinate:19973	Reads:26	Hits:1	Allocated_reads:26	Strand:-
TTGAACCTTGTGGAGAAGACAGGGACCGCCC
>Location:NODE_389151_length_73825_cov_29.945791	Coordinate:19973	Reads:6	Hits:1	Allocated_reads:6	Strand:-
TTGTGGAGAAGACAGGGACCGCCC
>Location:NODE_389151_length_73825_cov_29.945791	Coordinate:19974	Reads:3	Hits:1	Allocated_reads:3	Strand:-
TTGAACCTTGTGGAGAAGACAGGGACCGCC
>Location:NODE_389151_length_73825_cov_29.945791	Coordinate:19981	Reads:1	Hits:1	Allocated_reads:1	Strand:-
ACAGGTTGAACCTTGTGGAGAAGACAGG
>Location:NODE_389151_length_73825_cov_29.945791	Coordinate:19981	Reads:3	Hits:1	Allocated_reads:3	Strand:-
CACAGGTTGAACCTTGTGGAGAAGACAGG
>Location:NODE_389151_length_73825_cov_29.945791	Coordinate:19990	Reads:1	Hits:1	Allocated_reads:1	Strand:-
TGTATTCTGTGCCACAGGTTGAACCTTGTGGA
>Location:NODE_389151_length_73825_cov_29.945791	Coordinate:19993	Reads:2	Hits:1	Allocated_reads:2	Strand:+
ACAAGGTTCAACCTGTGGCACAGAAT
>Location:NODE_389151_length_73825_cov_29.945791	Coordinate:19993	Reads:1	Hits:1	Allocated_reads:1	Strand:+
ACAAGGTTCAACCTGTGGCACAGAATATT
>Location:NODE_389151_length_73825_cov_29.945791	Coordinate:19993	Reads:1	Hits:1	Allocated_reads:1	Strand:-
ATGTATTCTGTGCCACAGGTTGAACCTTGT
>Location:NODE_389151_length_73825_cov_29.945791	Coordinate:19993	Reads:5	Hits:1	Allocated_reads:5	Strand:-
TATTCTGTGCCACAGGTTGAACCTTGT
>Location:NODE_389151_length_73825_cov_29.945791	Coordinate:19993	Reads:2	Hits:1	Allocated_reads:2	Strand:-
TGTATTCTGTGCCACAGGTTGAACCTTGT
>Location:NODE_389151_length_73825_cov_29.945791	Coordinate:19994	Reads:4	Hits:1	Allocated_reads:4	Strand:-
ATGTATTCTGTGCCACAGGTTGAACCTTG
>Location:NODE_389151_length_73825_cov_29.945791	Coordinate:19994	Reads:2	Hits:1	Allocated_reads:2	Strand:-
ATTCTGTGCCACAGGTTGAACCTTG
>Location:NODE_389151_length_73825_cov_29.945791	Coordinate:19994	Reads:2	Hits:1	Allocated_reads:2	Strand:-
GATGTATTCTGTGCCACAGGTTGAACCTTG
>Location:NODE_389151_length_73825_cov_29.945791	Coordinate:19994	Reads:3	Hits:1	Allocated_reads:3	Strand:-
TATTCTGTGCCACAGGTTGAACCTTG
>Location:NODE_389151_length_73825_cov_29.945791	Coordinate:19994	Reads:1	Hits:1	Allocated_reads:1	Strand:-
TGATGTATTCTGTGCCACAGGTTGAACGTTG
>Location:NODE_389151_length_73825_cov_29.945791	Coordinate:19994	Reads:4	Hits:1	Allocated_reads:4	Strand:-
TGATGTATTCTGTGCCACAGGTTGAACCTTG
>Location:NODE_389151_length_73825_cov_29.945791	Coordinate:19994	Reads:3	Hits:1	Allocated_reads:3	Strand:-
TGTATTCTGTGCCACAGGTTGAACCTTG
>Location:NODE_389151_length_73825_cov_29.945791	Coordinate:19995	Reads:1	Hits:1	Allocated_reads:1	Strand:-
TGATGTATTCTGTGCCACAGGTTGAACCTT
>Location:NODE_389151_length_73825_cov_29.945791	Coordinate:19996	Reads:1	Hits:1	Allocated_reads:1	Strand:-
ATGATGTATTCTGTGCCACAGGTTGAACCT
>Location:NODE_389151_length_73825_cov_29.945791	Coordinate:19996	Reads:4	Hits:1	Allocated_reads:4	Strand:-
ATGTATTCTGTGCCACAGGTTGAACCT
>Location:NODE_389151_length_73825_cov_29.945791	Coordinate:19996	Reads:1	Hits:1	Allocated_reads:1	Strand:-
TGATGTATTCTGTGCCACAGGTTGAACCG
>Location:NODE_389151_length_73825_cov_29.945791	Coordinate:19996	Reads:80	Hits:1	Allocated_reads:80	Strand:-
TGATGTATTCTGTGCCACAGGTTGAACCT
>Location:NODE_389151_length_73825_cov_29.945791	Coordinate:19997	Reads:6	Hits:1	Allocated_reads:6	Strand:-
ATGATGTATTCTGTGCCACAGGTTGAACC
>Location:NODE_389151_length_73825_cov_29.945791	Coordinate:19997	Reads:1	Hits:1	Allocated_reads:1	Strand:-
ATGTATTCTGTGCCACAGGTTGAACC
>Location:NODE_389151_length_73825_cov_29.945791	Coordinate:19997	Reads:2	Hits:1	Allocated_reads:2	Strand:-
GATGATGTATTCTGTGCCACAGGTTGAACC
>Location:NODE_389151_length_73825_cov_29.945791	Coordinate:19997	Reads:4	Hits:1	Allocated_reads:4	Strand:-
GGATGATGTATTCTGTGCCACAGGTTGAACC
>Location:NODE_389151_length_73825_cov_29.945791	Coordinate:19997	Reads:171	Hits:1	Allocated_reads:171	Strand:-
TGATGTATTCTGTGCCACAGGTTGAACC
>Location:NODE_389151_length_73825_cov_29.945791	Coordinate:19997	Reads:1	Hits:1	Allocated_reads:1	Strand:-
TGGATGATGTATTCTGTGCCACAGGTTGAACC
>Location:NODE_389151_length_73825_cov_29.945791	Coordinate:19998	Reads:2	Hits:1	Allocated_reads:2	Strand:-
TGATGTATTCTGTGCCACAGGTTGAAC
>Location:NODE_389151_length_73825_cov_29.945791	Coordinate:19999	Reads:1	Hits:1	Allocated_reads:1	Strand:-
TGATGTATTCTGTGCCACAGGTTGAA
>Location:NODE_389151_length_73825_cov_29.945791	Coordinate:20000	Reads:1	Hits:1	Allocated_reads:1	Strand:+
TCAACCTGTGGCACAGAATACATCATCCA
>Location:NODE_389151_length_73825_cov_29.945791	Coordinate:20000	Reads:2	Hits:1	Allocated_reads:2	Strand:+
TCAACCTGTGGCACAGAATACATCATCCAT
>Location:NODE_389151_length_73825_cov_29.945791	Coordinate:20000	Reads:2	Hits:1	Allocated_reads:2	Strand:-
TGGATGATGTATTCTGTGCCACAGGTTGA
>Location:NODE_389151_length_73825_cov_29.945791	Coordinate:20001	Reads:1	Hits:1	Allocated_reads:1	Strand:-
TGGATGATGTATTCTGTGCCACAGGTTG
>Location:NODE_389151_length_73825_cov_29.945791	Coordinate:20003	Reads:1	Hits:1	Allocated_reads:1	Strand:+
ACCTGTGGCACAGAATACATCATC
>Location:NODE_389151_length_73825_cov_29.945791	Coordinate:20003	Reads:1	Hits:1	Allocated_reads:1	Strand:+
ACCTGTGGCACAGAATACATCATCCA
>Location:NODE_389151_length_73825_cov_29.945791	Coordinate:20003	Reads:1	Hits:1	Allocated_reads:1	Strand:+
ACCTGTGGCACAGAATACATCATCCAT
>Location:NODE_389151_length_73825_cov_29.945791	Coordinate:20003	Reads:1	Hits:1	Allocated_reads:1	Strand:-
ATGGATGATGTATTCTGTGCCACAGGT
>Location:NODE_389151_length_73825_cov_29.945791	Coordinate:20003	Reads:1	Hits:1	Allocated_reads:1	Strand:-
GATGGATGATGTATTCTGTGCCACAGGT
>Location:NODE_389151_length_73825_cov_29.945791	Coordinate:20005	Reads:2	Hits:1	Allocated_reads:2	Strand:+
CTGTGGCACAGAATACATCATCCATC
>Location:NODE_389151_length_73825_cov_29.945791	Coordinate:20005	Reads:1	Hits:1	Allocated_reads:1	Strand:+
CTGTGGCACAGAATACATCATCCATCA
>Location:NODE_389151_length_73825_cov_29.945791	Coordinate:20005	Reads:1	Hits:1	Allocated_reads:1	Strand:-
TGGATGATGTATTCTGTGCCACAG
>Location:NODE_389151_length_73825_cov_29.945791	Coordinate:20006	Reads:1	Hits:1	Allocated_reads:1	Strand:-
TGCTGATGGATGATGTATTCTGTGCCACA
>Location:NODE_389151_length_73825_cov_29.945791	Coordinate:20008	Reads:1	Hits:1	Allocated_reads:1	Strand:-
ATGCTGATGGATGATGTATTCTGTGCCT
>Location:NODE_389151_length_73825_cov_29.945791	Coordinate:20008	Reads:1	Hits:1	Allocated_reads:1	Strand:+
TGGCACAGAATACATCATCCATCAGC
>Location:NODE_389151_length_73825_cov_29.945791	Coordinate:20009	Reads:1	Hits:1	Allocated_reads:1	Strand:-
TATGCTGATGGATGATGTATTCTGTGCC
>Location:NODE_389151_length_73825_cov_29.945791	Coordinate:20010	Reads:1	Hits:1	Allocated_reads:1	Strand:-
TATGCTGATGGATGATGTATTCTGTGC
>Location:NODE_389151_length_73825_cov_29.945791	Coordinate:20025	Reads:1	Hits:1	Allocated_reads:1	Strand:-
TAAAGGGAAGGTTATGCTGATGGA
>Location:NODE_389151_length_73825_cov_29.945791	Coordinate:20025	Reads:1	Hits:1	Allocated_reads:1	Strand:-
TCTTAAAGGGAAGGTTATGCTGATGGA
>Location:NODE_389151_length_73825_cov_29.945791	Coordinate:20025	Reads:3	Hits:1	Allocated_reads:3	Strand:-
TTCTTAAAGGGAAGGTTATGCTGATGGA
>Location:NODE_389151_length_73825_cov_29.945791	Coordinate:20028	Reads:1	Hits:1	Allocated_reads:1	Strand:-
TCTTAAAGGGAAGGTTATGCTGAT
>Location:NODE_389151_length_73825_cov_29.945791	Coordinate:20047	Reads:1	Hits:1	Allocated_reads:1	Strand:+
TAAGAAGGTATTTCTTAAAGGGAAGG
>Location:NODE_389151_length_73825_cov_29.945791	Coordinate:20047	Reads:1	Hits:1	Allocated_reads:1	Strand:+
TAAGAAGGTATTTCTTAAAGGGAAGGT
>Location:NODE_389151_length_73825_cov_29.945791	Coordinate:20055	Reads:1	Hits:1	Allocated_reads:1	Strand:+
TATTTCTTAAAGGGAAGGTTATGCTT
>Location:NODE_389151_length_73825_cov_29.945791	Coordinate:20057	Reads:1	Hits:1	Allocated_reads:1	Strand:-
TGTTACAAGCATAACCTTCCCTTTAAGAAA
>Location:NODE_389151_length_73825_cov_29.945791	Coordinate:20065	Reads:1	Hits:1	Allocated_reads:1	Strand:-
AAATGTTACAAGCATAACCTTCCCT
>Location:NODE_389151_length_73825_cov_29.945791	Coordinate:20080	Reads:1	Hits:1	Allocated_reads:1	Strand:+
TGTAACATTTAACATTTTCTTAGTT
>Location:NODE_389151_length_73825_cov_29.945791	Coordinate:20090	Reads:1	Hits:1	Allocated_reads:1	Strand:-
TGGATAAGAAAAATAAAACTAAGAAAATGTT
>Location:NODE_389151_length_73825_cov_29.945791	Coordinate:20090	Reads:1	Hits:1	Allocated_reads:1	Strand:-
TTGGATAAGAAAAATAAAACTAAGAAAATGTT
>Location:NODE_389151_length_73825_cov_29.945791	Coordinate:20091	Reads:1	Hits:1	Allocated_reads:1	Strand:-
CTTGGATAAGAAAAATAAAACTAAGAAAATGT
>Location:NODE_389151_length_73825_cov_29.945791	Coordinate:20091	Reads:3	Hits:1	Allocated_reads:3	Strand:-
TGGATAAGAAAAATAAAACTAAGAAAATGT
>Location:NODE_389151_length_73825_cov_29.945791	Coordinate:20091	Reads:10	Hits:1	Allocated_reads:10	Strand:-
TTGGATAAGAAAAATAAAACTAAGAAAATGT
>Location:NODE_389151_length_73825_cov_29.945791	Coordinate:20092	Reads:1	Hits:1	Allocated_reads:1	Strand:-
TTGGATAAGAAAAATAAAACTAAGAAAATG
>Location:NODE_389151_length_73825_cov_29.945791	Coordinate:20094	Reads:3	Hits:1	Allocated_reads:3	Strand:-
TTGGATAAGAAAAATAAAACTAAGAAAA
>Location:NODE_389151_length_73825_cov_29.945791	Coordinate:20096	Reads:1	Hits:1	Allocated_reads:1	Strand:-
ACCTTGGATAAGAAAAATAAAACTAAGAA
>Location:NODE_389151_length_73825_cov_29.945791	Coordinate:20096	Reads:1	Hits:1	Allocated_reads:1	Strand:-
GACCTTGGATAAGAAAAATAAAACTAAGAA
>Location:NODE_389151_length_73825_cov_29.945791	Coordinate:20096	Reads:1	Hits:1	Allocated_reads:1	Strand:-
TGACCTTGGATAAGAAAAATAAAACTAAGAA
>Location:NODE_389151_length_73825_cov_29.945791	Coordinate:20097	Reads:1	Hits:1	Allocated_reads:1	Strand:-
TGACCTTGGATAAGAAAAATAAAACTAAGA
>Location:NODE_389151_length_73825_cov_29.945791	Coordinate:20097	Reads:1	Hits:1	Allocated_reads:1	Strand:-
TTGGATAAGAAAAATAAAACTAAGA
>Location:NODE_389151_length_73825_cov_29.945791	Coordinate:20099	Reads:2	Hits:1	Allocated_reads:2	Strand:-
ACCTTGGATAAGAAAAATAAAACTTT
>Location:NODE_389151_length_73825_cov_29.945791	Coordinate:20099	Reads:1	Hits:1	Allocated_reads:1	Strand:-
AGTGACCTTGGATAAGAAAAATAAAACTAA
>Location:NODE_389151_length_73825_cov_29.945791	Coordinate:20099	Reads:1	Hits:1	Allocated_reads:1	Strand:-
GTGACCTTGGATAAGAAAAATAAAACTAT
>Location:NODE_389151_length_73825_cov_29.945791	Coordinate:20099	Reads:2	Hits:1	Allocated_reads:2	Strand:-
TGACCTTGGATAAGAAAAATAAAACTAA
>Location:NODE_389151_length_73825_cov_29.945791	Coordinate:20100	Reads:1	Hits:1	Allocated_reads:1	Strand:-
AGTGACCTTGGATAAGAAAAATAAAACTA
>Location:NODE_389151_length_73825_cov_29.945791	Coordinate:20100	Reads:1	Hits:1	Allocated_reads:1	Strand:-
CAGTGACCTTGGATAAGAAAAATAAAACTA
>Location:NODE_389151_length_73825_cov_29.945791	Coordinate:20100	Reads:2	Hits:1	Allocated_reads:2	Strand:-
TGACCTTGGATAAGAAAAATAAAACTA
>Location:NODE_389151_length_73825_cov_29.945791	Coordinate:20101	Reads:1	Hits:1	Allocated_reads:1	Strand:-
AGTGACCTTGGATAAGAAAAATAAAACT
>Location:NODE_389151_length_73825_cov_29.945791	Coordinate:20101	Reads:1	Hits:1	Allocated_reads:1	Strand:-
CAGTGACCTTGGATAAGAAAAATAAAACT
>Location:NODE_389151_length_73825_cov_29.945791	Coordinate:20101	Reads:1	Hits:1	Allocated_reads:1	Strand:-
CCTCAGCAGTGACCTTGGATAAGAAAAATAAAACT
>Location:NODE_389151_length_73825_cov_29.945791	Coordinate:20101	Reads:2	Hits:1	Allocated_reads:2	Strand:-
GACCTTGGATAAGAAAAATAAAACT
>Location:NODE_389151_length_73825_cov_29.945791	Coordinate:20101	Reads:23	Hits:1	Allocated_reads:23	Strand:-
TGACCTTGGATAAGAAAAATAAAACT
>Location:NODE_389151_length_73825_cov_29.945791	Coordinate:20102	Reads:6	Hits:1	Allocated_reads:6	Strand:-
AGCAGTGACCTTGGATAAGAAAAATAAAAC
>Location:NODE_389151_length_73825_cov_29.945791	Coordinate:20102	Reads:6	Hits:1	Allocated_reads:6	Strand:-
AGTGACCTTGGATAAGAAAAATAAAAC
>Location:NODE_389151_length_73825_cov_29.945791	Coordinate:20102	Reads:1	Hits:1	Allocated_reads:1	Strand:-
CAGCAGTGACCTTGGATAAGAAAAATAAAAC
>Location:NODE_389151_length_73825_cov_29.945791	Coordinate:20102	Reads:3	Hits:1	Allocated_reads:3	Strand:-
CAGTGACCTTGGATAAGAAAAATAAAAC
>Location:NODE_389151_length_73825_cov_29.945791	Coordinate:20102	Reads:8	Hits:1	Allocated_reads:8	Strand:-
GCAGTGACCTTGGATAAGAAAAATAAAAC
>Location:NODE_389151_length_73825_cov_29.945791	Coordinate:20102	Reads:2	Hits:1	Allocated_reads:2	Strand:-
GTGACCTTGGATAAGAAAAATAAAAC
>Location:NODE_389151_length_73825_cov_29.945791	Coordinate:20102	Reads:1	Hits:1	Allocated_reads:1	Strand:-
TCAGCAGTGACCTTGGATAAGAAAAATAAAAC
>Location:NODE_389151_length_73825_cov_29.945791	Coordinate:20102	Reads:1	Hits:1	Allocated_reads:1	Strand:-
TGACCTTGGATAAGAAAAATAAAAC
>Location:NODE_389151_length_73825_cov_29.945791	Coordinate:20105	Reads:1	Hits:1	Allocated_reads:1	Strand:-
TCAGCAGTGACCTTGGATAAGAAAAATAA
>Location:NODE_389151_length_73825_cov_29.945791	Coordinate:20106	Reads:1	Hits:1	Allocated_reads:1	Strand:+
TATTTTTCTTATCCAAGGTCACTGCT
>Location:NODE_389151_length_73825_cov_29.945791	Coordinate:20108	Reads:1	Hits:1	Allocated_reads:1	Strand:-
CTCAGCAGTGACCTTGGATAAGAAAAA
>Location:NODE_389151_length_73825_cov_29.945791	Coordinate:20108	Reads:1	Hits:1	Allocated_reads:1	Strand:-
TCAGCAGTGACCTTGGATAAGAAAAA
>Location:NODE_389151_length_73825_cov_29.945791	Coordinate:20109	Reads:1	Hits:1	Allocated_reads:1	Strand:-
TCAGCAGTGACCTTGGATAAGAAAA
>Location:NODE_389151_length_73825_cov_29.945791	Coordinate:20110	Reads:1	Hits:1	Allocated_reads:1	Strand:-
TCAGCAGTGACCTTGGATAAGAAA
>Location:NODE_389151_length_73825_cov_29.945791	Coordinate:20110	Reads:1	Hits:1	Allocated_reads:1	Strand:+
TTTCTTATCCAAGGTCACTGCTGAGG
>Location:NODE_389151_length_73825_cov_29.945791	Coordinate:20111	Reads:1	Hits:1	Allocated_reads:1	Strand:-
CACCCCTCAGCAGTGACCTTGGATAAGAA
>Location:NODE_389151_length_73825_cov_29.945791	Coordinate:20111	Reads:2	Hits:1	Allocated_reads:2	Strand:-
TCACCCCTCAGCAGTGACCTTGGATAAGAA
>Location:NODE_389151_length_73825_cov_29.945791	Coordinate:20112	Reads:1	Hits:1	Allocated_reads:1	Strand:+
TCTTATCCAAGGTCACTGCTGAGG
>Location:NODE_389151_length_73825_cov_29.945791	Coordinate:20115	Reads:1	Hits:1	Allocated_reads:1	Strand:+
TATCCAAGGTCACTGCTGAGGGGTGAGA
>Location:NODE_389151_length_73825_cov_29.945791	Coordinate:20115	Reads:1	Hits:1	Allocated_reads:1	Strand:-
TCTCTCACCCCTCAGCAGTGACCTTGGATA
>Location:NODE_389151_length_73825_cov_29.945791	Coordinate:20118	Reads:1	Hits:1	Allocated_reads:1	Strand:+
CCAAGGTCACTGCTGAGGGGTGAGAGAAC
>Location:NODE_389151_length_73825_cov_29.945791	Coordinate:20119	Reads:1	Hits:1	Allocated_reads:1	Strand:+
CAAGGTCACTGCTGAGGGGTGAGAGAACT
>Location:NODE_389151_length_73825_cov_29.945791	Coordinate:20121	Reads:1	Hits:1	Allocated_reads:1	Strand:-
TGCAGTTCTCTCACCCCTCAGCAGTGGCCT
>Location:NODE_389151_length_73825_cov_29.945791	Coordinate:20121	Reads:10	Hits:1	Allocated_reads:10	Strand:-
TGCAGTTCTCTCACCCCTCAGCAGTGACCT
>Location:NODE_389151_length_73825_cov_29.945791	Coordinate:20122	Reads:1	Hits:1	Allocated_reads:1	Strand:-
TGCAGTTCTCTCACCCCTCAGCAGTGACT
>Location:NODE_389151_length_73825_cov_29.945791	Coordinate:20122	Reads:19	Hits:1	Allocated_reads:19	Strand:-
TGCAGTTCTCTCACCCCTCAGCAGTGACC
>Location:NODE_389151_length_73825_cov_29.945791	Coordinate:20123	Reads:1	Hits:1	Allocated_reads:1	Strand:-
ATGCAGTTCTCTCACCCCTCAGCAGTGAC
>Location:NODE_389151_length_73825_cov_29.945791	Coordinate:20123	Reads:1	Hits:1	Allocated_reads:1	Strand:-
TGCAGTTCTCTCACCCCTCAGCAGTGTT
>Location:NODE_389151_length_73825_cov_29.945791	Coordinate:20123	Reads:3	Hits:1	Allocated_reads:3	Strand:-
TGCAGTTCTCTCACCCCTCAGCAGTGAC
>Location:NODE_389151_length_73825_cov_29.945791	Coordinate:20124	Reads:5	Hits:1	Allocated_reads:5	Strand:-
TGCAGTTCTCTCACCCCTCAGCAGTGA
>Location:NODE_389151_length_73825_cov_29.945791	Coordinate:20125	Reads:1	Hits:1	Allocated_reads:1	Strand:-
TGCAGTTCTCTCACCCCTCAGCAGTG
>Location:NODE_389151_length_73825_cov_29.945791	Coordinate:20126	Reads:1	Hits:1	Allocated_reads:1	Strand:-
AGCATGCAGTTCTCTCACCCCTCAGCAGT
>Location:NODE_389151_length_73825_cov_29.945791	Coordinate:20126	Reads:1	Hits:1	Allocated_reads:1	Strand:-
GCATGCAGTTCTCTCACCCCTCAGCAGT
>Location:NODE_389151_length_73825_cov_29.945791	Coordinate:20126	Reads:1	Hits:1	Allocated_reads:1	Strand:-
TAACAGCATGCAGTTCTCTCACCCCTCAGCAGT
>Location:NODE_389151_length_73825_cov_29.945791	Coordinate:20126	Reads:2	Hits:1	Allocated_reads:2	Strand:-
TGCAGTTCTCTCACCCCTCAGCAGT
>Location:NODE_389151_length_73825_cov_29.945791	Coordinate:20128	Reads:1	Hits:1	Allocated_reads:1	Strand:-
ACAGCATGCAGTTCTCTCACCCCTCAGCA
>Location:NODE_389151_length_73825_cov_29.945791	Coordinate:20128	Reads:2	Hits:1	Allocated_reads:2	Strand:-
AGCATGCAGTTCTCTCACCCCTCAGCA
>Location:NODE_389151_length_73825_cov_29.945791	Coordinate:20128	Reads:2	Hits:1	Allocated_reads:2	Strand:-
GCATGCAGTTCTCTCACCCCTCAGCA
>Location:NODE_389151_length_73825_cov_29.945791	Coordinate:20129	Reads:8	Hits:1	Allocated_reads:8	Strand:-
AACAGCATGCAGTTCTCTCACCCCTCAGC
>Location:NODE_389151_length_73825_cov_29.945791	Coordinate:20129	Reads:12	Hits:1	Allocated_reads:12	Strand:-
ACAGCATGCAGTTCTCTCACCCCTCAGC
>Location:NODE_389151_length_73825_cov_29.945791	Coordinate:20129	Reads:1	Hits:1	Allocated_reads:1	Strand:-
AGCATGCAGTTCTCTCACCCCTCAGC
>Location:NODE_389151_length_73825_cov_29.945791	Coordinate:20129	Reads:1	Hits:1	Allocated_reads:1	Strand:-
CAGCATGCAGTTCTCTCACCCCTCAGC
>Location:NODE_389151_length_73825_cov_29.945791	Coordinate:20129	Reads:1	Hits:1	Allocated_reads:1	Strand:-
TAACAGCATGCAGTTCTCTCACCACTCAGC
>Location:NODE_389151_length_73825_cov_29.945791	Coordinate:20129	Reads:85	Hits:1	Allocated_reads:85	Strand:-
TAACAGCATGCAGTTCTCTCACCCCTCAGC
>Location:NODE_389151_length_73825_cov_29.945791	Coordinate:20130	Reads:2	Hits:1	Allocated_reads:2	Strand:-
TAACAGCATGCAGTTCTCTCACCCCTCAG
>Location:NODE_389151_length_73825_cov_29.945791	Coordinate:20131	Reads:1	Hits:1	Allocated_reads:1	Strand:-
AACAGCATGCAGTTCTCTCACCCCTCA
>Location:NODE_389151_length_73825_cov_29.945791	Coordinate:20131	Reads:1	Hits:1	Allocated_reads:1	Strand:-
ACTAACAGCATGCAGTTCTCTCACCCCTCA
>Location:NODE_389151_length_73825_cov_29.945791	Coordinate:20131	Reads:3	Hits:1	Allocated_reads:3	Strand:-
TAACAGCATGCAGTTCTCTCACCCCTCA
>Location:NODE_389151_length_73825_cov_29.945791	Coordinate:20132	Reads:1	Hits:1	Allocated_reads:1	Strand:-
TAACAGCATGCAGTTCTCTCACCCCTC
>Location:NODE_389151_length_73825_cov_29.945791	Coordinate:20133	Reads:2	Hits:1	Allocated_reads:2	Strand:-
CACTAACAGCATGCAGTTCTCTCACCCCT
>Location:NODE_389151_length_73825_cov_29.945791	Coordinate:20133	Reads:2	Hits:1	Allocated_reads:2	Strand:-
CTAACAGCATGCAGTTCTCTCACCCCT
>Location:NODE_389151_length_73825_cov_29.945791	Coordinate:20133	Reads:6	Hits:1	Allocated_reads:6	Strand:-
TAACAGCATGCAGTTCTCTCACCCCT
>Location:NODE_389151_length_73825_cov_29.945791	Coordinate:20133	Reads:3	Hits:1	Allocated_reads:3	Strand:-
TCACTAACAGCATGCAGTTCTCTCACCCCT
>Location:NODE_389151_length_73825_cov_29.945791	Coordinate:20134	Reads:1	Hits:1	Allocated_reads:1	Strand:-
ACTAACAGCATGCAGTTCTCTCACCCC
>Location:NODE_389151_length_73825_cov_29.945791	Coordinate:20134	Reads:1	Hits:1	Allocated_reads:1	Strand:-
CACTAACAGCATGCAGTTCTCTCACCCC
>Location:NODE_389151_length_73825_cov_29.945791	Coordinate:20134	Reads:3	Hits:1	Allocated_reads:3	Strand:-
TAACAGCATGCAGTTCTCTCACCCC
>Location:NODE_389151_length_73825_cov_29.945791	Coordinate:20134	Reads:1	Hits:1	Allocated_reads:1	Strand:-
TCACTAACAGCATGCAGTTCTCTCACCCC
>Location:NODE_389151_length_73825_cov_29.945791	Coordinate:20135	Reads:1	Hits:1	Allocated_reads:1	Strand:-
ACTAACAGCATGCAGTTCTCTCACCC
>Location:NODE_389151_length_73825_cov_29.945791	Coordinate:20135	Reads:3	Hits:1	Allocated_reads:3	Strand:-
TAACAGCATGCAGTTCTCTCACCC
>Location:NODE_389151_length_73825_cov_29.945791	Coordinate:20136	Reads:1	Hits:1	Allocated_reads:1	Strand:-
TCACTAACAGCATGCAGTTCTCTCACC
>Location:NODE_389151_length_73825_cov_29.945791	Coordinate:20136	Reads:1	Hits:1	Allocated_reads:1	Strand:-
TGGCTCACTAACAGCATGCAGTTCTCTCACC
>Location:NODE_389151_length_73825_cov_29.945791	Coordinate:20137	Reads:1	Hits:1	Allocated_reads:1	Strand:-
TCACTAACAGCATGCAGTTCTCTCAC
>Location:NODE_389151_length_73825_cov_29.945791	Coordinate:20138	Reads:1	Hits:1	Allocated_reads:1	Strand:-
TGGCTCACTAACAGCATGCAGTTCTCTCA
>Location:NODE_389151_length_73825_cov_29.945791	Coordinate:20140	Reads:1	Hits:1	Allocated_reads:1	Strand:-
GTGGCTCACTAACAGCATGCAGTTCTCT
>Location:NODE_389151_length_73825_cov_29.945791	Coordinate:20140	Reads:4	Hits:1	Allocated_reads:4	Strand:-
TGTGGCTCACTAACAGCATGCAGTTCTCT
>Location:NODE_389151_length_73825_cov_29.945791	Coordinate:20141	Reads:40	Hits:1	Allocated_reads:40	Strand:+
GAGAACTGCATGCTGTTAGTGAGC
>Location:NODE_389151_length_73825_cov_29.945791	Coordinate:20141	Reads:3	Hits:1	Allocated_reads:3	Strand:+
GAGAACTGCATGCTGTTAGTGAGCC
>Location:NODE_389151_length_73825_cov_29.945791	Coordinate:20141	Reads:1	Hits:1	Allocated_reads:1	Strand:+
GAGAACTGCATGCTGTTAGTGAGCCA
>Location:NODE_389151_length_73825_cov_29.945791	Coordinate:20141	Reads:1	Hits:1	Allocated_reads:1	Strand:+
GAGAACTGCATGCTGTTAGTGAGCCT
>Location:NODE_389151_length_73825_cov_29.945791	Coordinate:20141	Reads:13	Hits:1	Allocated_reads:13	Strand:+
GAGAACTGCATGCTGTTAGTGAGCCACA
>Location:NODE_389151_length_73825_cov_29.945791	Coordinate:20141	Reads:1	Hits:1	Allocated_reads:1	Strand:+
GAGAACTGCATGCTGTTAGTGAGCCACAGA
>Location:NODE_389151_length_73825_cov_29.945791	Coordinate:20144	Reads:1	Hits:1	Allocated_reads:1	Strand:-
CAGTCTGTGGCTCACTAACAGCATGCAGTT
>Location:NODE_389151_length_73825_cov_29.945791	Coordinate:20149	Reads:4	Hits:1	Allocated_reads:4	Strand:+
CATGCTGTTAGTGAGCCACAGACT
>Location:NODE_389151_length_73825_cov_29.945791	Coordinate:20149	Reads:1	Hits:1	Allocated_reads:1	Strand:-
TTGTCAGTCTGTGGCTCACTAACAGCATG
>Location:NODE_389151_length_73825_cov_29.945791	Coordinate:20151	Reads:1	Hits:1	Allocated_reads:1	Strand:-
TCAGTCTGTGGCTCACTAACAGCA
>Location:NODE_389151_length_73825_cov_29.945791	Coordinate:20152	Reads:2	Hits:1	Allocated_reads:2	Strand:-
ACGTTGTCAGTCTGTGGCTCACTAACAGC
>Location:NODE_389151_length_73825_cov_29.945791	Coordinate:20152	Reads:2	Hits:1	Allocated_reads:2	Strand:-
GTTGTCAGTCTGTGGCTCACTAACAGC
>Location:NODE_389151_length_73825_cov_29.945791	Coordinate:20152	Reads:6	Hits:1	Allocated_reads:6	Strand:-
TGTCAGTCTGTGGCTCACTAACAGC
>Location:NODE_389151_length_73825_cov_29.945791	Coordinate:20152	Reads:8	Hits:1	Allocated_reads:8	Strand:-
TTGTCAGTCTGTGGCTCACTAACAGC
>Location:NODE_389151_length_73825_cov_29.945791	Coordinate:20156	Reads:1	Hits:1	Allocated_reads:1	Strand:+
TTAGTGAGCCACAGACTGACAACGTT
>Location:NODE_389151_length_73825_cov_29.945791	Coordinate:20156	Reads:3	Hits:1	Allocated_reads:3	Strand:+
TTAGTGAGCCACAGACTGACAACGTTTG
>Location:NODE_389151_length_73825_cov_29.945791	Coordinate:20157	Reads:1	Hits:1	Allocated_reads:1	Strand:-
AAACGTTGTCAGTCTGTGGCTCACTA
>Location:NODE_389151_length_73825_cov_29.945791	Coordinate:20157	Reads:3	Hits:1	Allocated_reads:3	Strand:-
CCAAACGTTGTCAGTCTGTGGCTCACTA
>Location:NODE_389151_length_73825_cov_29.945791	Coordinate:20157	Reads:1	Hits:1	Allocated_reads:1	Strand:-
CCCAAACGTTGTCAGTCTGTGGCTCACTA
>Location:NODE_389151_length_73825_cov_29.945791	Coordinate:20157	Reads:3	Hits:1	Allocated_reads:3	Strand:+
TAGTGAGCCACAGACTGACAACGTTT
>Location:NODE_389151_length_73825_cov_29.945791	Coordinate:20157	Reads:2	Hits:1	Allocated_reads:2	Strand:+
TAGTGAGCCACAGACTGACAACGTTTG
>Location:NODE_389151_length_73825_cov_29.945791	Coordinate:20158	Reads:1	Hits:1	Allocated_reads:1	Strand:-
AAACGTTGTCAGTCTGTGGCTCACT
>Location:NODE_389151_length_73825_cov_29.945791	Coordinate:20158	Reads:1	Hits:1	Allocated_reads:1	Strand:-
CTGGCCCAAACGTTGTCAGTCTGTGGCTCACT
>Location:NODE_389151_length_73825_cov_29.945791	Coordinate:20158	Reads:1	Hits:1	Allocated_reads:1	Strand:-
TGGCCCAAACGTTGTCAGTCTGTGGCTCACT
>Location:NODE_389151_length_73825_cov_29.945791	Coordinate:20159	Reads:2	Hits:1	Allocated_reads:2	Strand:+
GTGAGCCACAGACTGACAACGTTTG
>Location:NODE_389151_length_73825_cov_29.945791	Coordinate:20160	Reads:1	Hits:1	Allocated_reads:1	Strand:-
CCCAAACGTTGTCAGTCTGTGGCTCA
>Location:NODE_389151_length_73825_cov_29.945791	Coordinate:20162	Reads:1	Hits:1	Allocated_reads:1	Strand:-
TCAACTGGCCCAAACGTTGTCAGTCTGTGGCT
>Location:NODE_389151_length_73825_cov_29.945791	Coordinate:20163	Reads:1	Hits:1	Allocated_reads:1	Strand:-
CTGGCCCAAACGTTGTCAGTCTGTGGC
>Location:NODE_389151_length_73825_cov_29.945791	Coordinate:20170	Reads:6	Hits:1	Allocated_reads:6	Strand:-
TATGTATCAACTGGCCCAAACGTTGTCAGT
>Location:NODE_389151_length_73825_cov_29.945791	Coordinate:20170	Reads:3	Hits:1	Allocated_reads:3	Strand:-
TGTATCAACTGGCCCAAACGTTGTCAGT
>Location:NODE_389151_length_73825_cov_29.945791	Coordinate:20170	Reads:1	Hits:1	Allocated_reads:1	Strand:-
TTATGTATCAACTGGCCCAAACGTTGTCATT
>Location:NODE_389151_length_73825_cov_29.945791	Coordinate:20170	Reads:16	Hits:1	Allocated_reads:16	Strand:-
TTATGTATCAACTGGCCCAAACGTTGTCAGT
>Location:NODE_389151_length_73825_cov_29.945791	Coordinate:20171	Reads:2	Hits:1	Allocated_reads:2	Strand:-
TTATGTATCAACTGGCCCAAACGTTGTCAG
>Location:NODE_389151_length_73825_cov_29.945791	Coordinate:20172	Reads:1	Hits:1	Allocated_reads:1	Strand:-
TATGTATCAACTGGCCCAAACGTTGTCA
>Location:NODE_389151_length_73825_cov_29.945791	Coordinate:20172	Reads:4	Hits:1	Allocated_reads:4	Strand:-
TTATGTATCAACTGGCCCAAACGTTGTCA
>Location:NODE_389151_length_73825_cov_29.945791	Coordinate:20173	Reads:1	Hits:1	Allocated_reads:1	Strand:-
TATGTATCAACTGGCCCAAACGTTGTC
>Location:NODE_389151_length_73825_cov_29.945791	Coordinate:20173	Reads:5	Hits:1	Allocated_reads:5	Strand:-
TTATGTATCAACTGGCCCAAACGTTGTC
>Location:NODE_389151_length_73825_cov_29.945791	Coordinate:20174	Reads:3	Hits:1	Allocated_reads:3	Strand:-
TTATGTATCAACTGGCCCAAACGTTGT
>Location:NODE_389151_length_73825_cov_29.945791	Coordinate:20176	Reads:1	Hits:1	Allocated_reads:1	Strand:-
TCATTATGTATCAACTGGCCCAAACGTT
>Location:NODE_389151_length_73825_cov_29.945791	Coordinate:20176	Reads:2	Hits:1	Allocated_reads:2	Strand:-
TTATGTATCAACTGGCCCAAACGTT
>Location:NODE_389151_length_73825_cov_29.945791	Coordinate:20177	Reads:1	Hits:1	Allocated_reads:1	Strand:-
CATCATTATGTATCAACTGGCCCAAACGT
>Location:NODE_389151_length_73825_cov_29.945791	Coordinate:20177	Reads:4	Hits:1	Allocated_reads:4	Strand:-
TCATTATGTATCAACTGGCCCAAACGT
>Location:NODE_389151_length_73825_cov_29.945791	Coordinate:20177	Reads:3	Hits:1	Allocated_reads:3	Strand:-
TTATGTATCAACTGGCCCAAACGT
>Location:NODE_389151_length_73825_cov_29.945791	Coordinate:20178	Reads:1	Hits:1	Allocated_reads:1	Strand:-
TCATTATGTATCAACTGGCCCAAACG
>Location:NODE_389151_length_73825_cov_29.945791	Coordinate:20180	Reads:1	Hits:1	Allocated_reads:1	Strand:-
AGGACATCATTATGTATCAACTGGCCCAAA
>Location:NODE_389151_length_73825_cov_29.945791	Coordinate:20180	Reads:1	Hits:1	Allocated_reads:1	Strand:-
TAGGACATCATTATGTATCAACTGGCCCAAA
>Location:NODE_389151_length_73825_cov_29.945791	Coordinate:20182	Reads:1	Hits:1	Allocated_reads:1	Strand:-
AGGACATCATTATGTATCAACTGGCCCA
>Location:NODE_389151_length_73825_cov_29.945791	Coordinate:20182	Reads:9	Hits:1	Allocated_reads:9	Strand:-
TAGGACATCATTATGTATCAACTGGCCCA
>Location:NODE_389151_length_73825_cov_29.945791	Coordinate:20182	Reads:1	Hits:1	Allocated_reads:1	Strand:+
TGGGCCAGTTGATACATAATGATGT
>Location:NODE_389151_length_73825_cov_29.945791	Coordinate:20183	Reads:3	Hits:1	Allocated_reads:3	Strand:-
AGGACATCATTATGTATCAACTGGCCC
>Location:NODE_389151_length_73825_cov_29.945791	Coordinate:20183	Reads:1	Hits:1	Allocated_reads:1	Strand:-
AGGTAGGACATCATTATGTATCAACTGGCCC
>Location:NODE_389151_length_73825_cov_29.945791	Coordinate:20183	Reads:1	Hits:1	Allocated_reads:1	Strand:-
GGACATCATTATGTATCAACTGGCCC
>Location:NODE_389151_length_73825_cov_29.945791	Coordinate:20183	Reads:2	Hits:1	Allocated_reads:2	Strand:-
GGTAGGACATCATTATGTATCAACTGGCCC
>Location:NODE_389151_length_73825_cov_29.945791	Coordinate:20183	Reads:50	Hits:1	Allocated_reads:50	Strand:-
TAGGACATCATTATGTATCAACTGGCCC
>Location:NODE_389151_length_73825_cov_29.945791	Coordinate:20184	Reads:2	Hits:1	Allocated_reads:2	Strand:-
AGGTAGGACATCATTATGTATCAACTGGCC
>Location:NODE_389151_length_73825_cov_29.945791	Coordinate:20184	Reads:7	Hits:1	Allocated_reads:7	Strand:-
TAGGACATCATTATGTATCAACTGGCC
>Location:NODE_389151_length_73825_cov_29.945791	Coordinate:20185	Reads:1	Hits:1	Allocated_reads:1	Strand:-
TAGGACATCATTATGTATCAACTGGC
>Location:NODE_389151_length_73825_cov_29.945791	Coordinate:20188	Reads:19	Hits:1	Allocated_reads:19	Strand:-
ACCAGGTAGGACATCATTATGTATCAACT
>Location:NODE_389151_length_73825_cov_29.945791	Coordinate:20188	Reads:7	Hits:1	Allocated_reads:7	Strand:-
CACCAGGTAGGACATCATTATGTATCAACT
>Location:NODE_389151_length_73825_cov_29.945791	Coordinate:20188	Reads:2	Hits:1	Allocated_reads:2	Strand:-
CAGGTAGGACATCATTATGTATCAACT
>Location:NODE_389151_length_73825_cov_29.945791	Coordinate:20188	Reads:12	Hits:1	Allocated_reads:12	Strand:-
CCACCAGGTAGGACATCATTATGTATCAACT
>Location:NODE_389151_length_73825_cov_29.945791	Coordinate:20188	Reads:3	Hits:1	Allocated_reads:3	Strand:-
CCAGGTAGGACATCATTATGTATCAACT
>Location:NODE_389151_length_73825_cov_29.945791	Coordinate:20189	Reads:5	Hits:1	Allocated_reads:5	Strand:-
ACCAGGTAGGACATCATTATGTATCAAC
>Location:NODE_389151_length_73825_cov_29.945791	Coordinate:20189	Reads:1	Hits:1	Allocated_reads:1	Strand:-
AGCCACCAGGTAGGACATCATTATGTATCAAC
>Location:NODE_389151_length_73825_cov_29.945791	Coordinate:20189	Reads:1	Hits:1	Allocated_reads:1	Strand:-
CACCAGGTAGGACATCATTATGTATCAAC
>Location:NODE_389151_length_73825_cov_29.945791	Coordinate:20189	Reads:1	Hits:1	Allocated_reads:1	Strand:-
CAGGTAGGACATCATTATGTATCAAC
>Location:NODE_389151_length_73825_cov_29.945791	Coordinate:20189	Reads:2	Hits:1	Allocated_reads:2	Strand:-
CCACCAGGTAGGACATCATTATGTATCAAC
>Location:NODE_389151_length_73825_cov_29.945791	Coordinate:20189	Reads:2	Hits:1	Allocated_reads:2	Strand:-
CCAGGTAGGACATCATTATGTATCAAC
>Location:NODE_389151_length_73825_cov_29.945791	Coordinate:20191	Reads:1	Hits:1	Allocated_reads:1	Strand:+
TGATACATAATGATGTCCTACCTG
>Location:NODE_389151_length_73825_cov_29.945791	Coordinate:20191	Reads:1	Hits:1	Allocated_reads:1	Strand:+
TGATACATAATGATGTCCTACCTGAGA
>Location:NODE_389151_length_73825_cov_29.945791	Coordinate:20191	Reads:2	Hits:1	Allocated_reads:2	Strand:+
TGATACATAATGATGTCCTACCTGGTGGC
>Location:NODE_389151_length_73825_cov_29.945791	Coordinate:20191	Reads:4	Hits:1	Allocated_reads:4	Strand:+
TGATACATAATGATGTCCTACCTGGTGGCT
>Location:NODE_389151_length_73825_cov_29.945791	Coordinate:20192	Reads:1	Hits:1	Allocated_reads:1	Strand:-
CACCAGGTAGGACATCATTATGTATC
>Location:NODE_389151_length_73825_cov_29.945791	Coordinate:20192	Reads:1	Hits:1	Allocated_reads:1	Strand:-
CAGCCACCAGGTAGGACATCATTATGTATC
>Location:NODE_389151_length_73825_cov_29.945791	Coordinate:20192	Reads:3	Hits:1	Allocated_reads:3	Strand:-
CCACCAGGTAGGACATCATTATGTATC
>Location:NODE_389151_length_73825_cov_29.945791	Coordinate:20192	Reads:2	Hits:1	Allocated_reads:2	Strand:-
GCCACCAGGTAGGACATCATTATGTATC
>Location:NODE_389151_length_73825_cov_29.945791	Coordinate:20194	Reads:1	Hits:1	Allocated_reads:1	Strand:+
TACATAATGATGTCCTACCTGGTG
>Location:NODE_389151_length_73825_cov_29.945791	Coordinate:20200	Reads:1	Hits:1	Allocated_reads:1	Strand:-
TTCTAACACCAGCCACCAGGTAGGACATCAT
>Location:NODE_389151_length_73825_cov_29.945791	Coordinate:20202	Reads:1	Hits:1	Allocated_reads:1	Strand:-
TTCTAACACCAGCCACCAGGTAGGACATC
>Location:NODE_389151_length_73825_cov_29.945791	Coordinate:20203	Reads:1	Hits:1	Allocated_reads:1	Strand:-
TTCTAACACCAGCCACCAGGTAGGACAT
>Location:NODE_389151_length_73825_cov_29.945791	Coordinate:20204	Reads:3	Hits:1	Allocated_reads:3	Strand:-
TTCTAACACCAGCCACCAGGTAGGACA
>Location:NODE_389151_length_73825_cov_29.945791	Coordinate:20205	Reads:1	Hits:1	Allocated_reads:1	Strand:-
AATTCTAACACCAGCCACCAGGTAGGAC
>Location:NODE_389151_length_73825_cov_29.945791	Coordinate:20205	Reads:2	Hits:1	Allocated_reads:2	Strand:-
TTCTAACACCAGCCACCAGGTAGGAC
>Location:NODE_389151_length_73825_cov_29.945791	Coordinate:20207	Reads:2	Hits:1	Allocated_reads:2	Strand:-
AAAATTCTAACACCAGCCACCAGGTAGG
>Location:NODE_389151_length_73825_cov_29.945791	Coordinate:20207	Reads:1	Hits:1	Allocated_reads:1	Strand:-
AATAAAATTCTAACACCAGCCACCAGGTAGG
>Location:NODE_389151_length_73825_cov_29.945791	Coordinate:20207	Reads:1	Hits:1	Allocated_reads:1	Strand:-
AATAAAATTCTAACACCAGCCACCAGGTAGT
>Location:NODE_389151_length_73825_cov_29.945791	Coordinate:20207	Reads:4	Hits:1	Allocated_reads:4	Strand:-
TAAAATTCTAACACCAGCCACCAGGTAGG
>Location:NODE_389151_length_73825_cov_29.945791	Coordinate:20208	Reads:1	Hits:1	Allocated_reads:1	Strand:-
AATAAAATTCTAACACCAGCCACCAGGTAG
>Location:NODE_389151_length_73825_cov_29.945791	Coordinate:20209	Reads:1	Hits:1	Allocated_reads:1	Strand:-
TAAAATTCTAACACCAGCCACCAGGTA
>Location:NODE_389151_length_73825_cov_29.945791	Coordinate:20210	Reads:1	Hits:1	Allocated_reads:1	Strand:-
TAAAATTCTAACACCAGCCACCAGGT
>Location:NODE_389151_length_73825_cov_29.945791	Coordinate:20211	Reads:2	Hits:1	Allocated_reads:2	Strand:-
AAAATAAAATTCTAACACCAGCCACCAGG
>Location:NODE_389151_length_73825_cov_29.945791	Coordinate:20211	Reads:2	Hits:1	Allocated_reads:2	Strand:-
AAATAAAATTCTAACACCAGCCACCAGG
>Location:NODE_389151_length_73825_cov_29.945791	Coordinate:20211	Reads:1	Hits:1	Allocated_reads:1	Strand:-
AATAAAATTCTAACACCAGCCACCAGG
>Location:NODE_389151_length_73825_cov_29.945791	Coordinate:20211	Reads:1	Hits:1	Allocated_reads:1	Strand:-
ATAAAATTCTAACACCAGCCACCAGG
>Location:NODE_389151_length_73825_cov_29.945791	Coordinate:20211	Reads:10	Hits:1	Allocated_reads:10	Strand:-
TAAAATAAAATTCTAACACCAGCCACCAGG
>Location:NODE_389151_length_73825_cov_29.945791	Coordinate:20216	Reads:1	Hits:1	Allocated_reads:1	Strand:-
AATTTAAAATAAAATTCTAACACCAGCCA
>Location:NODE_389151_length_73825_cov_29.945791	Coordinate:20217	Reads:1	Hits:1	Allocated_reads:1	Strand:-
ATTTAAAATAAAATTCTAACACCAGCC
>Location:NODE_389151_length_73825_cov_29.945791	Coordinate:20217	Reads:2	Hits:1	Allocated_reads:2	Strand:-
TTTAAAATAAAATTCTAACACCAGCC
>Location:NODE_389151_length_73825_cov_29.945791	Coordinate:20218	Reads:2	Hits:1	Allocated_reads:2	Strand:+
GCTGGTGTTAGAATTTTATTTTAAATT
>Location:NODE_389151_length_73825_cov_29.945791	Coordinate:20221	Reads:1	Hits:1	Allocated_reads:1	Strand:+
GGTGTTAGAATTTTATTTTAAATT
>Location:NODE_389151_length_73825_cov_29.945791	Coordinate:20263	Reads:3	Hits:1	Allocated_reads:3	Strand:-
AACTGTGAAATATAAAATAATGAGCTATA
>Location:NODE_389151_length_73825_cov_29.945791	Coordinate:20263	Reads:1	Hits:1	Allocated_reads:1	Strand:-
AGGTAACTGTGAAATATAAAATAATGAGCTATA
>Location:NODE_389151_length_73825_cov_29.945791	Coordinate:20263	Reads:3	Hits:1	Allocated_reads:3	Strand:-
GTAACTGTGAAATATAAAATAATGAGCTATA
>Location:NODE_389151_length_73825_cov_29.945791	Coordinate:20263	Reads:8	Hits:1	Allocated_reads:8	Strand:-
TAACTGTGAAATATAAAATAATGAGCTATA
>Location:NODE_389151_length_73825_cov_29.945791	Coordinate:20264	Reads:1	Hits:1	Allocated_reads:1	Strand:-
GGTAACTGTGAAATATAAAATAATGAGCTAT
>Location:NODE_389151_length_73825_cov_29.945791	Coordinate:20264	Reads:1	Hits:1	Allocated_reads:1	Strand:-
TAACTGTGAAATATAAAATAATGAGCTAT
>Location:NODE_389151_length_73825_cov_29.945791	Coordinate:20265	Reads:1	Hits:1	Allocated_reads:1	Strand:-
GAGGTAACTGTGAAATATAAAATAATGAGCTA
>Location:NODE_389151_length_73825_cov_29.945791	Coordinate:20265	Reads:1	Hits:1	Allocated_reads:1	Strand:-
GGTAACTGTGAAATATAAAATAATGAGCTA
>Location:NODE_389151_length_73825_cov_29.945791	Coordinate:20265	Reads:4	Hits:1	Allocated_reads:4	Strand:-
TAACTGTGAAATATAAAATAATGAGCTA
>Location:NODE_389151_length_73825_cov_29.945791	Coordinate:20266	Reads:2	Hits:1	Allocated_reads:2	Strand:-
AACTGTGAAATATAAAATAATGAGCT
>Location:NODE_389151_length_73825_cov_29.945791	Coordinate:20266	Reads:1	Hits:1	Allocated_reads:1	Strand:-
GGTAACTGTGAAATATAAAATAATGAGCT
>Location:NODE_389151_length_73825_cov_29.945791	Coordinate:20266	Reads:1	Hits:1	Allocated_reads:1	Strand:-
TAACTGTGAAATATAAAATAATGAGCT
>Location:NODE_389151_length_73825_cov_29.945791	Coordinate:20267	Reads:1	Hits:1	Allocated_reads:1	Strand:-
AAGAGGTAACTGTGAAATATAAAATAATGAGC
>Location:NODE_389151_length_73825_cov_29.945791	Coordinate:20267	Reads:3	Hits:1	Allocated_reads:3	Strand:-
AGAGGTAACTGTGAAATATAAAATAATGAGC
>Location:NODE_389151_length_73825_cov_29.945791	Coordinate:20267	Reads:1	Hits:1	Allocated_reads:1	Strand:-
GAGGTAACTGTGAAATATAAAATAATGAGT
>Location:NODE_389151_length_73825_cov_29.945791	Coordinate:20267	Reads:18	Hits:1	Allocated_reads:18	Strand:-
GAGGTAACTGTGAAATATAAAATAATGAGC
>Location:NODE_389151_length_73825_cov_29.945791	Coordinate:20267	Reads:1	Hits:1	Allocated_reads:1	Strand:-
GGTAACTGTGAAATATAAAATAATGAGC
>Location:NODE_389151_length_73825_cov_29.945791	Coordinate:20267	Reads:3	Hits:1	Allocated_reads:3	Strand:-
GTAACTGTGAAATATAAAATAATGAGC
>Location:NODE_389151_length_73825_cov_29.945791	Coordinate:20267	Reads:8	Hits:1	Allocated_reads:8	Strand:-
TAACTGTGAAATATAAAATAATGAGC
>Location:NODE_389151_length_73825_cov_29.945791	Coordinate:20267	Reads:2	Hits:1	Allocated_reads:2	Strand:-
TGAAGAGGTAACTGTGAAATATAAAATAATGAGC
>Location:NODE_389151_length_73825_cov_29.945791	Coordinate:20268	Reads:2	Hits:1	Allocated_reads:2	Strand:-
GAGGTAACTGTGAAATATAAAATAATGAG
>Location:NODE_389151_length_73825_cov_29.945791	Coordinate:20268	Reads:1	Hits:1	Allocated_reads:1	Strand:-
TAACTGTGAAATATAAAATAATGAG
>Location:NODE_389151_length_73825_cov_29.945791	Coordinate:20269	Reads:1	Hits:1	Allocated_reads:1	Strand:-
AAGAGGTAACTGTGAAATATAAAATAATGA
>Location:NODE_389151_length_73825_cov_29.945791	Coordinate:20269	Reads:1	Hits:1	Allocated_reads:1	Strand:-
AGAGGTAACTGTGAAATATAAAATAATGA
>Location:NODE_389151_length_73825_cov_29.945791	Coordinate:20269	Reads:1	Hits:1	Allocated_reads:1	Strand:-
GAAGAGGTAACTGTGAAATATAAAATAATGA
>Location:NODE_389151_length_73825_cov_29.945791	Coordinate:20269	Reads:2	Hits:1	Allocated_reads:2	Strand:-
GAGGTAACTGTGAAATATAAAATAATGA
>Location:NODE_389151_length_73825_cov_29.945791	Coordinate:20270	Reads:1	Hits:1	Allocated_reads:1	Strand:-
AAGAGGTAACTGTGAAATATAAAATAATG
>Location:NODE_389151_length_73825_cov_29.945791	Coordinate:20270	Reads:2	Hits:1	Allocated_reads:2	Strand:-
AGAGGTAACTGTGAAATATAAAATAATG
>Location:NODE_389151_length_73825_cov_29.945791	Coordinate:20270	Reads:2	Hits:1	Allocated_reads:2	Strand:-
GAAGAGGTAACTGTGAAATATAAAATAATG
>Location:NODE_389151_length_73825_cov_29.945791	Coordinate:20270	Reads:7	Hits:1	Allocated_reads:7	Strand:-
GAGGTAACTGTGAAATATAAAATAATG
>Location:NODE_389151_length_73825_cov_29.945791	Coordinate:20270	Reads:14	Hits:1	Allocated_reads:14	Strand:-
TGAAGAGGTAACTGTGAAATATAAAATAATG
>Location:NODE_389151_length_73825_cov_29.945791	Coordinate:20271	Reads:4	Hits:1	Allocated_reads:4	Strand:-
TGAAGAGGTAACTGTGAAATATAAAATAAT
>Location:NODE_389151_length_73825_cov_29.945791	Coordinate:20272	Reads:7	Hits:1	Allocated_reads:7	Strand:-
TGAAGAGGTAACTGTGAAATATAAAATAA
>Location:NODE_389151_length_73825_cov_29.945791	Coordinate:20273	Reads:1	Hits:1	Allocated_reads:1	Strand:-
TGAAGAGGTAACTGTGAAATATAAAATT
>Location:NODE_389151_length_73825_cov_29.945791	Coordinate:20273	Reads:3	Hits:1	Allocated_reads:3	Strand:-
TGAAGAGGTAACTGTGAAATATAAAATA
>Location:NODE_389151_length_73825_cov_29.945791	Coordinate:20274	Reads:1	Hits:1	Allocated_reads:1	Strand:-
TGAAGAGGTAACTGTGAAATATAAAAT
>Location:NODE_389151_length_73825_cov_29.945791	Coordinate:20275	Reads:1	Hits:1	Allocated_reads:1	Strand:-
AATGAAGAGGTAACTGTGAAATATAAAA
>Location:NODE_389151_length_73825_cov_29.945791	Coordinate:20275	Reads:2	Hits:1	Allocated_reads:2	Strand:-
TGAAGAGGTAACTGTGAAATATAAAA
>Location:NODE_389151_length_73825_cov_29.945791	Coordinate:20278	Reads:1	Hits:1	Allocated_reads:1	Strand:-
TAAAAATGAAGAGGTAACTGTGAAATATA
>Location:NODE_389151_length_73825_cov_29.945791	Coordinate:20280	Reads:2	Hits:1	Allocated_reads:2	Strand:-
TAAAAATGAAGAGGTAACTGTGAAATA
>Location:NODE_389151_length_73825_cov_29.945791	Coordinate:20280	Reads:2	Hits:1	Allocated_reads:2	Strand:-
TGATAAAAATGAAGAGGTAACTGTGAAATA
>Location:NODE_389151_length_73825_cov_29.945791	Coordinate:20282	Reads:3	Hits:1	Allocated_reads:3	Strand:-
TGATAAAAATGAAGAGGTAACTGTGAAA
>Location:NODE_389151_length_73825_cov_29.945791	Coordinate:20282	Reads:6	Hits:1	Allocated_reads:6	Strand:-
TGTGATAAAAATGAAGAGGTAACTGTGAAA
>Location:NODE_389151_length_73825_cov_29.945791	Coordinate:20283	Reads:1	Hits:1	Allocated_reads:1	Strand:-
TGTGATAAAAATGAAGAGGTAACTGTGAA
>Location:NODE_389151_length_73825_cov_29.945791	Coordinate:20283	Reads:1	Hits:1	Allocated_reads:1	Strand:+
TTCACAGTTACCTCTTCATTTTTATC
>Location:NODE_389151_length_73825_cov_29.945791	Coordinate:20283	Reads:1	Hits:1	Allocated_reads:1	Strand:+
TTCACAGTTACCTCTTCATTTTTATCACA
>Location:NODE_389151_length_73825_cov_29.945791	Coordinate:20284	Reads:1	Hits:1	Allocated_reads:1	Strand:-
TGTGATAAAAATGAAGAGGTAACTGTGG
>Location:NODE_389151_length_73825_cov_29.945791	Coordinate:20285	Reads:2	Hits:1	Allocated_reads:2	Strand:-
TGTGTGATAAAAATGAAGAGGTAACTGTG
>Location:NODE_389151_length_73825_cov_29.945791	Coordinate:20286	Reads:1	Hits:1	Allocated_reads:1	Strand:-
GTGTGATAAAAATGAAGAGGTAACTGT
>Location:NODE_389151_length_73825_cov_29.945791	Coordinate:20286	Reads:1	Hits:1	Allocated_reads:1	Strand:-
TGTGTGATAAAAATGAAGAGGTAACTGT
>Location:NODE_389151_length_73825_cov_29.945791	Coordinate:20288	Reads:1	Hits:1	Allocated_reads:1	Strand:-
TAAATGTGTGATAAAAATGAAGAGGTAACT
>Location:NODE_389151_length_73825_cov_29.945791	Coordinate:20289	Reads:1	Hits:1	Allocated_reads:1	Strand:-
CATAAATGTGTGATAAAAATGAAGAGGTAAC
>Location:NODE_389151_length_73825_cov_29.945791	Coordinate:20289	Reads:2	Hits:1	Allocated_reads:2	Strand:-
TAAATGTGTGATAAAAATGAAGAGGTAAC
>Location:NODE_389151_length_73825_cov_29.945791	Coordinate:20291	Reads:1	Hits:1	Allocated_reads:1	Strand:+
TACCTCTTCATTTTTATCACACATTTA
>Location:NODE_389151_length_73825_cov_29.945791	Coordinate:20292	Reads:1	Hits:1	Allocated_reads:1	Strand:-
TAAATGTGTGATAAAAATGAAGAGGT
>Location:NODE_389151_length_73825_cov_29.945791	Coordinate:20293	Reads:2	Hits:1	Allocated_reads:2	Strand:-
TGCATAAATGTGTGATAAAAATGAAGAGG
>Location:NODE_389151_length_73825_cov_29.945791	Coordinate:20294	Reads:1	Hits:1	Allocated_reads:1	Strand:-
TAAATGTGTGATAAAAATGAAGAG
>Location:NODE_389151_length_73825_cov_29.945791	Coordinate:20306	Reads:1	Hits:1	Allocated_reads:1	Strand:-
TCAACCAGGTTTATCATGCATAAATGTGTGAT
>Location:NODE_389151_length_73825_cov_29.945791	Coordinate:20307	Reads:4	Hits:1	Allocated_reads:4	Strand:-
AACCAGGTTTATCATGCATAAATGTGTGA
>Location:NODE_389151_length_73825_cov_29.945791	Coordinate:20307	Reads:1	Hits:1	Allocated_reads:1	Strand:-
ACCAGGTTTATCATGCATAAATGTGTGA
>Location:NODE_389151_length_73825_cov_29.945791	Coordinate:20307	Reads:2	Hits:1	Allocated_reads:2	Strand:-
CAACCAGGTTTATCATGCATAAATGTGTGA
>Location:NODE_389151_length_73825_cov_29.945791	Coordinate:20307	Reads:5	Hits:1	Allocated_reads:5	Strand:-
TCAACCAGGTTTATCATGCATAAATGTGTGA
>Location:NODE_389151_length_73825_cov_29.945791	Coordinate:20310	Reads:1	Hits:1	Allocated_reads:1	Strand:-
CATCAACCAGGTTTATCATGCATAAATGTG
>Location:NODE_389151_length_73825_cov_29.945791	Coordinate:20310	Reads:3	Hits:1	Allocated_reads:3	Strand:-
TCAACCAGGTTTATCATGCATAAATGTG
>Location:NODE_389151_length_73825_cov_29.945791	Coordinate:20312	Reads:2	Hits:1	Allocated_reads:2	Strand:-
CCATCAACCAGGTTTATCATGCATAAATG
>Location:NODE_389151_length_73825_cov_29.945791	Coordinate:20312	Reads:1	Hits:1	Allocated_reads:1	Strand:-
TCAACCAGGTTTATCATGCATAAATT
>Location:NODE_389151_length_73825_cov_29.945791	Coordinate:20312	Reads:10	Hits:1	Allocated_reads:10	Strand:-
TCAACCAGGTTTATCATGCATAAATG
>Location:NODE_389151_length_73825_cov_29.945791	Coordinate:20318	Reads:1	Hits:1	Allocated_reads:1	Strand:-
CACCACCATCAACCAGGTTTATCATGCA
>Location:NODE_389151_length_73825_cov_29.945791	Coordinate:20318	Reads:1	Hits:1	Allocated_reads:1	Strand:-
TACACCACCATCAACCAGGTTTATCATGCA
>Location:NODE_389151_length_73825_cov_29.945791	Coordinate:20319	Reads:1	Hits:1	Allocated_reads:1	Strand:-
CCACCATCAACCAGGTTTATCATGC
>Location:NODE_389151_length_73825_cov_29.945791	Coordinate:20322	Reads:1	Hits:1	Allocated_reads:1	Strand:-
TATGTACACCACCATCAACCAGGTTTATCT
>Location:NODE_389151_length_73825_cov_29.945791	Coordinate:20322	Reads:3	Hits:1	Allocated_reads:3	Strand:-
TATGTACACCACCATCAACCAGGTTTATCA
>Location:NODE_389151_length_73825_cov_29.945791	Coordinate:20323	Reads:11	Hits:1	Allocated_reads:11	Strand:-
TATGTACACCACCATCAACCAGGTTTATC
>Location:NODE_389151_length_73825_cov_29.945791	Coordinate:20324	Reads:1	Hits:1	Allocated_reads:1	Strand:-
TATGTACACCACCATCAACCAGGTTTAT
>Location:NODE_389151_length_73825_cov_29.945791	Coordinate:20325	Reads:2	Hits:1	Allocated_reads:2	Strand:-
TATGTACACCACCATCAACCAGGTTTA
>Location:NODE_389151_length_73825_cov_29.945791	Coordinate:20325	Reads:2	Hits:1	Allocated_reads:2	Strand:-
TGTATGTACACCACCATCAACCAGGTTTA
>Location:NODE_389151_length_73825_cov_29.945791	Coordinate:20328	Reads:2	Hits:1	Allocated_reads:2	Strand:-
CATGTATGTACACCACCATCAACCAGGT
>Location:NODE_389151_length_73825_cov_29.945791	Coordinate:20329	Reads:1	Hits:1	Allocated_reads:1	Strand:-
AAACATGTATGTACACCACCATCAACCAGG
>Location:NODE_389151_length_73825_cov_29.945791	Coordinate:20329	Reads:2	Hits:1	Allocated_reads:2	Strand:-
CATGTATGTACACCACCATCAACCAGG
>Location:NODE_389151_length_73825_cov_29.945791	Coordinate:20329	Reads:1	Hits:1	Allocated_reads:1	Strand:-
TAAACATGTATGTACACCACCATCAACCAGG
>Location:NODE_389151_length_73825_cov_29.945791	Coordinate:20329	Reads:1	Hits:1	Allocated_reads:1	Strand:-
TGTATGTACACCACCATCAACCAGG
>Location:NODE_389151_length_73825_cov_29.945791	Coordinate:20335	Reads:1	Hits:1	Allocated_reads:1	Strand:-
TAAACATGTATGTACACCACCATCA
>Location:NODE_389151_length_73825_cov_29.945791	Coordinate:20335	Reads:3	Hits:1	Allocated_reads:3	Strand:-
TATAAACATGTATGTACACCACCATCA
>Location:NODE_389151_length_73825_cov_29.945791	Coordinate:20335	Reads:1	Hits:1	Allocated_reads:1	Strand:-
TTATAAACATGTATGTACACCACTATCA
>Location:NODE_389151_length_73825_cov_29.945791	Coordinate:20335	Reads:1	Hits:1	Allocated_reads:1	Strand:-
TTATAAACATGTATGTACATCACCATCA
>Location:NODE_389151_length_73825_cov_29.945791	Coordinate:20335	Reads:18	Hits:1	Allocated_reads:18	Strand:-
TTATAAACATGTATGTACACCACCATCA
>Location:NODE_389151_length_73825_cov_29.945791	Coordinate:20336	Reads:2	Hits:1	Allocated_reads:2	Strand:-
TTATAAACATGTATGTACACCACCATC
>Location:NODE_389151_length_73825_cov_29.945791	Coordinate:20337	Reads:1	Hits:1	Allocated_reads:1	Strand:-
TACTTATAAACATGTATGTACACCACCAT
>Location:NODE_389151_length_73825_cov_29.945791	Coordinate:20338	Reads:1	Hits:1	Allocated_reads:1	Strand:-
TTATAAACATGTATGTACACCACCA
>Location:NODE_389151_length_73825_cov_29.945791	Coordinate:20338	Reads:2	Hits:1	Allocated_reads:2	Strand:-
TTTTACTTATAAACATGTATGTACACCACCA
>Location:NODE_389151_length_73825_cov_29.945791	Coordinate:20341	Reads:1	Hits:1	Allocated_reads:1	Strand:-
TTTTACTTATAAACATGTATGTACACCA
>Location:NODE_389151_length_73825_cov_29.945791	Coordinate:20344	Reads:1	Hits:1	Allocated_reads:1	Strand:-
AAGTTTTACTTATAAACATGTATGTACA
>Location:NODE_389151_length_73825_cov_29.945791	Coordinate:20344	Reads:1	Hits:1	Allocated_reads:1	Strand:-
TAAAAGTTTTACTTATAAACATGTATGTACA
>Location:NODE_389151_length_73825_cov_29.945791	Coordinate:20350	Reads:1	Hits:1	Allocated_reads:1	Strand:-
TGCTAAAAGTTTTACTTATAAACATGTA
>Location:NODE_389151_length_73825_cov_29.945791	Coordinate:20362	Reads:1	Hits:1	Allocated_reads:1	Strand:-
GTCCATTGATTTGTTTATGCTAAAAGTTTTACT
>Location:NODE_389151_length_73825_cov_29.945791	Coordinate:20362	Reads:2	Hits:1	Allocated_reads:2	Strand:-
TCCATTGATTTGTTTATGCTAAAAGTTTTACT
>Location:NODE_389151_length_73825_cov_29.945791	Coordinate:20362	Reads:1	Hits:1	Allocated_reads:1	Strand:-
TGATTTGTTTATGCTAAAAGTTTTACT
>Location:NODE_389151_length_73825_cov_29.945791	Coordinate:20362	Reads:1	Hits:1	Allocated_reads:1	Strand:-
TTGATTTGTTTATGCTAAAAGTTTTACT
>Location:NODE_389151_length_73825_cov_29.945791	Coordinate:20366	Reads:3	Hits:1	Allocated_reads:3	Strand:-
TCCATTGATTTGTTTATGCTAAAAGTTT
>Location:NODE_389151_length_73825_cov_29.945791	Coordinate:20366	Reads:2	Hits:1	Allocated_reads:2	Strand:-
TGGTCCATTGATTTGTTTATGCTAAAAGTTT
>Location:NODE_389151_length_73825_cov_29.945791	Coordinate:20367	Reads:1	Hits:1	Allocated_reads:1	Strand:-
TGGTCCATTGATTTGTTTATGCTAAAAGTT
>Location:NODE_389151_length_73825_cov_29.945791	Coordinate:20367	Reads:1	Hits:1	Allocated_reads:1	Strand:-
TTGGTCCATTGATTTGTTTATGCTAAAAGTT
>Location:NODE_389151_length_73825_cov_29.945791	Coordinate:20368	Reads:1	Hits:1	Allocated_reads:1	Strand:-
GGTCCATTGATTTGTTTATGCTAAAAGT
>Location:NODE_389151_length_73825_cov_29.945791	Coordinate:20368	Reads:1	Hits:1	Allocated_reads:1	Strand:-
TCCCATTGGTCCATTGATTTGTTTATGCTAAAAGT
>Location:NODE_389151_length_73825_cov_29.945791	Coordinate:20368	Reads:1	Hits:1	Allocated_reads:1	Strand:-
TGGTCCATTGATTTGTTTATGCTAAAAGT
>Location:NODE_389151_length_73825_cov_29.945791	Coordinate:20368	Reads:1	Hits:1	Allocated_reads:1	Strand:-
TTGGTCCATTGATTTGTTTATGCTAAAAGT
>Location:NODE_389151_length_73825_cov_29.945791	Coordinate:20369	Reads:2	Hits:1	Allocated_reads:2	Strand:-
CATTGGTCCATTGATTTGTTTATGCTAAAAG
>Location:NODE_389151_length_73825_cov_29.945791	Coordinate:20369	Reads:1	Hits:1	Allocated_reads:1	Strand:-
GGTCCATTGATTTGTTTATGCCAAAAA
>Location:NODE_389151_length_73825_cov_29.945791	Coordinate:20369	Reads:6	Hits:1	Allocated_reads:6	Strand:-
GGTCCATTGATTTGTTTATGCTAAAAG
>Location:NODE_389151_length_73825_cov_29.945791	Coordinate:20369	Reads:6	Hits:1	Allocated_reads:6	Strand:-
GTCCATTGATTTGTTTATGCTAAAAG
>Location:NODE_389151_length_73825_cov_29.945791	Coordinate:20369	Reads:15	Hits:1	Allocated_reads:15	Strand:-
TGGTCCATTGATTTGTTTATGCTAAAAG
>Location:NODE_389151_length_73825_cov_29.945791	Coordinate:20369	Reads:1	Hits:1	Allocated_reads:1	Strand:-
TTGGTCCATTGATTTGTTTATGCTAAAAA
>Location:NODE_389151_length_73825_cov_29.945791	Coordinate:20369	Reads:1	Hits:1	Allocated_reads:1	Strand:-
TTGGTCCATTGATTTGTTTATGCTATAAG
>Location:NODE_389151_length_73825_cov_29.945791	Coordinate:20369	Reads:26	Hits:1	Allocated_reads:26	Strand:-
TTGGTCCATTGATTTGTTTATGCTAAAAG
>Location:NODE_389151_length_73825_cov_29.945791	Coordinate:20370	Reads:2	Hits:1	Allocated_reads:2	Strand:-
ATTGGTCCATTGATTTGTTTATGCTAAAA
>Location:NODE_389151_length_73825_cov_29.945791	Coordinate:20370	Reads:11	Hits:1	Allocated_reads:11	Strand:-
CATTGGTCCATTGATTTGTTTATGCTAAAA
>Location:NODE_389151_length_73825_cov_29.945791	Coordinate:20370	Reads:1	Hits:1	Allocated_reads:1	Strand:-
CCATTGGTCCATTGATTTGTTTATGCTAAAA
>Location:NODE_389151_length_73825_cov_29.945791	Coordinate:20370	Reads:1	Hits:1	Allocated_reads:1	Strand:-
CCCATTGGTCCATTGATTTGTTTATGCTAAAA
>Location:NODE_389151_length_73825_cov_29.945791	Coordinate:20370	Reads:1	Hits:1	Allocated_reads:1	Strand:-
TCCCATTGGTCCATTGATTTGTTTATGCTAAAA
>Location:NODE_389151_length_73825_cov_29.945791	Coordinate:20370	Reads:7	Hits:1	Allocated_reads:7	Strand:-
TGGTCCATTGATTTGTTTATGCTAAAA
>Location:NODE_389151_length_73825_cov_29.945791	Coordinate:20370	Reads:41	Hits:1	Allocated_reads:41	Strand:-
TTGGTCCATTGATTTGTTTATGCTAAAA
>Location:NODE_389151_length_73825_cov_29.945791	Coordinate:20371	Reads:3	Hits:1	Allocated_reads:3	Strand:-
CATTGGTCCATTGATTTGTTTATGCTAAA
>Location:NODE_389151_length_73825_cov_29.945791	Coordinate:20371	Reads:2	Hits:1	Allocated_reads:2	Strand:-
CCATTGGTCCATTGATTTGTTTATGCTAAA
>Location:NODE_389151_length_73825_cov_29.945791	Coordinate:20371	Reads:2	Hits:1	Allocated_reads:2	Strand:-
TCCCATTGGTCCATTGATTTGTTTATGCTAAA
>Location:NODE_389151_length_73825_cov_29.945791	Coordinate:20371	Reads:2	Hits:1	Allocated_reads:2	Strand:-
TTGGTCCATTGATTTGTTTATGCTAAA
>Location:NODE_389151_length_73825_cov_29.945791	Coordinate:20373	Reads:1	Hits:1	Allocated_reads:1	Strand:-
ATCCCATTGGTCCATTGATTTGTTTATGCTA
>Location:NODE_389151_length_73825_cov_29.945791	Coordinate:20373	Reads:6	Hits:1	Allocated_reads:6	Strand:-
CATTGGTCCATTGATTTGTTTATGCTA
>Location:NODE_389151_length_73825_cov_29.945791	Coordinate:20373	Reads:2	Hits:1	Allocated_reads:2	Strand:-
CCATTGGTCCATTGATTTGTTTATGCTA
>Location:NODE_389151_length_73825_cov_29.945791	Coordinate:20373	Reads:5	Hits:1	Allocated_reads:5	Strand:-
CCCATTGGTCCATTGATTTGTTTATGCTA
>Location:NODE_389151_length_73825_cov_29.945791	Coordinate:20373	Reads:1	Hits:1	Allocated_reads:1	Strand:-
TCCCATTGGTCCATTGATTTGTTGATGCTA
>Location:NODE_389151_length_73825_cov_29.945791	Coordinate:20373	Reads:2	Hits:1	Allocated_reads:2	Strand:-
TCCCATTGGTCCATTGATTTGTTTATGCTT
>Location:NODE_389151_length_73825_cov_29.945791	Coordinate:20373	Reads:70	Hits:1	Allocated_reads:70	Strand:-
TCCCATTGGTCCATTGATTTGTTTATGCTA
>Location:NODE_389151_length_73825_cov_29.945791	Coordinate:20373	Reads:2	Hits:1	Allocated_reads:2	Strand:-
TTGGTCCATTGATTTGTTTATGCTA
>Location:NODE_389151_length_73825_cov_29.945791	Coordinate:20374	Reads:2	Hits:1	Allocated_reads:2	Strand:-
ATCCCATTGGTCCATTGATTTGTTTATGCT
>Location:NODE_389151_length_73825_cov_29.945791	Coordinate:20374	Reads:1	Hits:1	Allocated_reads:1	Strand:-
ATTGGTCCATTGATTTGTTTATGCT
>Location:NODE_389151_length_73825_cov_29.945791	Coordinate:20374	Reads:2	Hits:1	Allocated_reads:2	Strand:-
CATTGGTCCATTGATTTGTTTATGCT
>Location:NODE_389151_length_73825_cov_29.945791	Coordinate:20374	Reads:1	Hits:1	Allocated_reads:1	Strand:-
CCCATTGGTCCATTGATTTGTTTATGCT
>Location:NODE_389151_length_73825_cov_29.945791	Coordinate:20374	Reads:11	Hits:1	Allocated_reads:11	Strand:-
TCCCATTGGTCCATTGATTTGTTTATGCT
>Location:NODE_389151_length_73825_cov_29.945791	Coordinate:20374	Reads:4	Hits:1	Allocated_reads:4	Strand:-
TTGGTCCATTGATTTGTTTATGCT
>Location:NODE_389151_length_73825_cov_29.945791	Coordinate:20375	Reads:1	Hits:1	Allocated_reads:1	Strand:-
AAATCCCATTGGTCCATTGATTTGTTTATGC
>Location:NODE_389151_length_73825_cov_29.945791	Coordinate:20375	Reads:1	Hits:1	Allocated_reads:1	Strand:-
AATCCCATTGGTCCATTGATTTGTTTATGC
>Location:NODE_389151_length_73825_cov_29.945791	Coordinate:20375	Reads:1	Hits:1	Allocated_reads:1	Strand:-
ATCCCATTGGTCCATTGATTTGTTTATGC
>Location:NODE_389151_length_73825_cov_29.945791	Coordinate:20375	Reads:1	Hits:1	Allocated_reads:1	Strand:+
GCATAAACAAATCAATGGACCAAT
>Location:NODE_389151_length_73825_cov_29.945791	Coordinate:20375	Reads:1	Hits:1	Allocated_reads:1	Strand:+
GCATAAACAAATCAATGGACCAATG
>Location:NODE_389151_length_73825_cov_29.945791	Coordinate:20375	Reads:1	Hits:1	Allocated_reads:1	Strand:+
GCATAAACAAATCAATGGACCAATGGGA
>Location:NODE_389151_length_73825_cov_29.945791	Coordinate:20375	Reads:1	Hits:1	Allocated_reads:1	Strand:-
TCCCATTGGTCCATTGATTTGCTTATGC
>Location:NODE_389151_length_73825_cov_29.945791	Coordinate:20375	Reads:22	Hits:1	Allocated_reads:22	Strand:-
TCCCATTGGTCCATTGATTTGTTTATGC
>Location:NODE_389151_length_73825_cov_29.945791	Coordinate:20376	Reads:1	Hits:1	Allocated_reads:1	Strand:-
ATCCCATTGGTCCATTGATTTGTTTATG
>Location:NODE_389151_length_73825_cov_29.945791	Coordinate:20376	Reads:2	Hits:1	Allocated_reads:2	Strand:+
CATAAACAAATCAATGGACCAATGGGAT
>Location:NODE_389151_length_73825_cov_29.945791	Coordinate:20376	Reads:4	Hits:1	Allocated_reads:4	Strand:+
CATAAACAAATCAATGGACCAATGGGATT
>Location:NODE_389151_length_73825_cov_29.945791	Coordinate:20376	Reads:2	Hits:1	Allocated_reads:2	Strand:-
TCCCATTGGTCCATTGATTTGTTTATG
>Location:NODE_389151_length_73825_cov_29.945791	Coordinate:20378	Reads:2	Hits:1	Allocated_reads:2	Strand:-
TCCCATTGGTCCATTGATTTGTTTA
>Location:NODE_389151_length_73825_cov_29.945791	Coordinate:20379	Reads:1	Hits:1	Allocated_reads:1	Strand:+
AAACAAATCAATGGACCAATGGGATT
>Location:NODE_389151_length_73825_cov_29.945791	Coordinate:20379	Reads:1	Hits:1	Allocated_reads:1	Strand:-
TCCCATTGGTCCATTGATTTGTTT
>Location:NODE_389151_length_73825_cov_29.945791	Coordinate:20384	Reads:1	Hits:1	Allocated_reads:1	Strand:+
AATCAATGGACCAATGGGATTTTTCAGAAA
>Location:NODE_389151_length_73825_cov_29.945791	Coordinate:20384	Reads:2	Hits:1	Allocated_reads:2	Strand:-
TCTGAAAAATCCCATTGGTCCATTGATT
>Location:NODE_389151_length_73825_cov_29.945791	Coordinate:20384	Reads:3	Hits:1	Allocated_reads:3	Strand:-
TTCTGAAAAATCCCATTGGTCCATTGATT
>Location:NODE_389151_length_73825_cov_29.945791	Coordinate:20385	Reads:1	Hits:1	Allocated_reads:1	Strand:-
TTCTGAAAAATCCCATTGGTCCATTGAT
>Location:NODE_389151_length_73825_cov_29.945791	Coordinate:20386	Reads:1	Hits:1	Allocated_reads:1	Strand:+
TCAATGGACCAATGGGATTTTTCAGAAACAGGA
>Location:NODE_389151_length_73825_cov_29.945791	Coordinate:20387	Reads:1	Hits:1	Allocated_reads:1	Strand:+
CAATGGACCAATGGGATTTTTCAGAAA
>Location:NODE_389151_length_73825_cov_29.945791	Coordinate:20387	Reads:1	Hits:1	Allocated_reads:1	Strand:+
CAATGGACCAATGGGATTTTTCAGAAACAGGA
>Location:NODE_389151_length_73825_cov_29.945791	Coordinate:20388	Reads:3	Hits:1	Allocated_reads:3	Strand:-
TCCTGTTTCTGAAAAATCCCATTGGTCCATT
>Location:NODE_389151_length_73825_cov_29.945791	Coordinate:20388	Reads:1	Hits:1	Allocated_reads:1	Strand:-
TGTTTCTGAAAAATCCCATTGGTCCATT
>Location:NODE_389151_length_73825_cov_29.945791	Coordinate:20388	Reads:3	Hits:1	Allocated_reads:3	Strand:-
TTCCTGTTTCTGAAAAATCCCATTGGTCCATT
>Location:NODE_389151_length_73825_cov_29.945791	Coordinate:20388	Reads:1	Hits:1	Allocated_reads:1	Strand:-
TTTCTGAAAAATCCCATTGGTCCATT
>Location:NODE_389151_length_73825_cov_29.945791	Coordinate:20389	Reads:2	Hits:1	Allocated_reads:2	Strand:-
TTCCTGTTTCTGAAAAATCCCATTGGTCCAT
>Location:NODE_389151_length_73825_cov_29.945791	Coordinate:20390	Reads:1	Hits:1	Allocated_reads:1	Strand:+
TGGACCAATGGGATTTTTCAGAAACA
>Location:NODE_389151_length_73825_cov_29.945791	Coordinate:20391	Reads:1	Hits:1	Allocated_reads:1	Strand:-
TATGTTCCTGTTTCTGAAAAATCCCATTGGTCT
>Location:NODE_389151_length_73825_cov_29.945791	Coordinate:20391	Reads:2	Hits:1	Allocated_reads:2	Strand:-
TCCTGTTTCTGAAAAATCCCATTGGTCC
>Location:NODE_389151_length_73825_cov_29.945791	Coordinate:20391	Reads:3	Hits:1	Allocated_reads:3	Strand:-
TTCCTGTTTCTGAAAAATCCCATTGGTCC
>Location:NODE_389151_length_73825_cov_29.945791	Coordinate:20392	Reads:2	Hits:1	Allocated_reads:2	Strand:-
TATGTTCCTGTTTCTGAAAAATCCCATTGGTC
>Location:NODE_389151_length_73825_cov_29.945791	Coordinate:20392	Reads:2	Hits:1	Allocated_reads:2	Strand:-
TCCTGTTTCTGAAAAATCCCATTGGTC
>Location:NODE_389151_length_73825_cov_29.945791	Coordinate:20392	Reads:5	Hits:1	Allocated_reads:5	Strand:-
TGTTCCTGTTTCTGAAAAATCCCATTGGTC
>Location:NODE_389151_length_73825_cov_29.945791	Coordinate:20392	Reads:5	Hits:1	Allocated_reads:5	Strand:-
TTCCTGTTTCTGAAAAATCCCATTGGTC
>Location:NODE_389151_length_73825_cov_29.945791	Coordinate:20393	Reads:2	Hits:1	Allocated_reads:2	Strand:+
ACCAATGGGATTTTTCAGAAACAG
>Location:NODE_389151_length_73825_cov_29.945791	Coordinate:20393	Reads:1	Hits:1	Allocated_reads:1	Strand:+
ACCAATGGGATTTTTCAGAAACAGG
>Location:NODE_389151_length_73825_cov_29.945791	Coordinate:20393	Reads:1	Hits:1	Allocated_reads:1	Strand:+
ACCAATGGGATTTTTCAGAAACAGT
>Location:NODE_389151_length_73825_cov_29.945791	Coordinate:20393	Reads:2	Hits:1	Allocated_reads:2	Strand:+
ACCAATGGGATTTTTCAGAAACAGGAA
>Location:NODE_389151_length_73825_cov_29.945791	Coordinate:20393	Reads:3	Hits:1	Allocated_reads:3	Strand:+
ACCAATGGGATTTTTCAGAAACAGGAAC
>Location:NODE_389151_length_73825_cov_29.945791	Coordinate:20393	Reads:7	Hits:1	Allocated_reads:7	Strand:-
TATGTTCCTGTTTCTGAAAAATCCCATTGGT
>Location:NODE_389151_length_73825_cov_29.945791	Coordinate:20393	Reads:2	Hits:1	Allocated_reads:2	Strand:-
TCCTGTTTCTGAAAAATCCCATTGGT
>Location:NODE_389151_length_73825_cov_29.945791	Coordinate:20393	Reads:4	Hits:1	Allocated_reads:4	Strand:-
TGTTCCTGTTTCTGAAAAATCCCATTGGT
>Location:NODE_389151_length_73825_cov_29.945791	Coordinate:20394	Reads:4	Hits:1	Allocated_reads:4	Strand:-
TATGTTCCTGTTTCTGAAAAATCCCATTGG
>Location:NODE_389151_length_73825_cov_29.945791	Coordinate:20394	Reads:2	Hits:1	Allocated_reads:2	Strand:-
TGTTCCTGTTTCTGAAAAATCCCATTGG
>Location:NODE_389151_length_73825_cov_29.945791	Coordinate:20394	Reads:1	Hits:1	Allocated_reads:1	Strand:-
TTTATGTTCCTGTTTCTGAAAAATCCCATTGG
>Location:NODE_389151_length_73825_cov_29.945791	Coordinate:20395	Reads:3	Hits:1	Allocated_reads:3	Strand:-
TATGTTCCTGTTTCTGAAAAATCCCATTG
>Location:NODE_389151_length_73825_cov_29.945791	Coordinate:20396	Reads:50	Hits:1	Allocated_reads:50	Strand:-
TATGTTCCTGTTTCTGAAAAATCCCATT
>Location:NODE_389151_length_73825_cov_29.945791	Coordinate:20396	Reads:2	Hits:1	Allocated_reads:2	Strand:-
TGTTCCTGTTTCTGAAAAATCCCATT
>Location:NODE_389151_length_73825_cov_29.945791	Coordinate:20396	Reads:3	Hits:1	Allocated_reads:3	Strand:-
TTATGTTCCTGTTTCTGAAAAATCCCATT
>Location:NODE_389151_length_73825_cov_29.945791	Coordinate:20396	Reads:12	Hits:1	Allocated_reads:12	Strand:-
TTTATGTTCCTGTTTCTGAAAAATCCCATT
>Location:NODE_389151_length_73825_cov_29.945791	Coordinate:20397	Reads:1	Hits:1	Allocated_reads:1	Strand:-
ATGTTCCTGTTTCTGAAAAATCCCAT
>Location:NODE_389151_length_73825_cov_29.945791	Coordinate:20397	Reads:6	Hits:1	Allocated_reads:6	Strand:-
TATGTTCCTGTTTCTGAAAAATCCCAT
>Location:NODE_389151_length_73825_cov_29.945791	Coordinate:20397	Reads:1	Hits:1	Allocated_reads:1	Strand:-
TTTATGTTCCTGTTTCTGAAAAATCCCAT
>Location:NODE_389151_length_73825_cov_29.945791	Coordinate:20398	Reads:1	Hits:1	Allocated_reads:1	Strand:-
CTTTATGTTCCTGTTTCTGAAAAATCCCA
>Location:NODE_389151_length_73825_cov_29.945791	Coordinate:20398	Reads:1	Hits:1	Allocated_reads:1	Strand:-
TATGTTCCTGTTTCTGAAAAATCCCA
>Location:NODE_389151_length_73825_cov_29.945791	Coordinate:20398	Reads:1	Hits:1	Allocated_reads:1	Strand:-
TGCTTTATGTTCCTGTTTCTGAAAAATCCCA
>Location:NODE_389151_length_73825_cov_29.945791	Coordinate:20399	Reads:2	Hits:1	Allocated_reads:2	Strand:-
TATGTTCCTGTTTCTGAAAAATCCC
>Location:NODE_389151_length_73825_cov_29.945791	Coordinate:20400	Reads:1	Hits:1	Allocated_reads:1	Strand:-
GCTTTATGTTCCTGTTTCTGAAAAATCC
>Location:NODE_389151_length_73825_cov_29.945791	Coordinate:20400	Reads:1	Hits:1	Allocated_reads:1	Strand:-
TGCTTTATGTTCCTGTTTCTGAAAAATCT
>Location:NODE_389151_length_73825_cov_29.945791	Coordinate:20400	Reads:1	Hits:1	Allocated_reads:1	Strand:-
TGCTTTATGTTCCTGTTTCTTAAAAATCC
>Location:NODE_389151_length_73825_cov_29.945791	Coordinate:20400	Reads:48	Hits:1	Allocated_reads:48	Strand:-
TGCTTTATGTTCCTGTTTCTGAAAAATCC
>Location:NODE_389151_length_73825_cov_29.945791	Coordinate:20400	Reads:2	Hits:1	Allocated_reads:2	Strand:-
TTGCTTTATGTTCCTGTTTCTGAAAAATCC
>Location:NODE_389151_length_73825_cov_29.945791	Coordinate:20401	Reads:1	Hits:1	Allocated_reads:1	Strand:-
TGCTTTATGTTCCTGTTTCTGAAAAATA
>Location:NODE_389151_length_73825_cov_29.945791	Coordinate:20401	Reads:1	Hits:1	Allocated_reads:1	Strand:-
TGCTTTATGTTCCTGTTTCTGAAAAATT
>Location:NODE_389151_length_73825_cov_29.945791	Coordinate:20401	Reads:132	Hits:1	Allocated_reads:132	Strand:-
TGCTTTATGTTCCTGTTTCTGAAAAATC
>Location:NODE_389151_length_73825_cov_29.945791	Coordinate:20401	Reads:8	Hits:1	Allocated_reads:8	Strand:-
TTGCTTTATGTTCCTGTTTCTGAAAAATC
>Location:NODE_389151_length_73825_cov_29.945791	Coordinate:20401	Reads:1	Hits:1	Allocated_reads:1	Strand:-
TTTATGTTCCTGTTTCTGAAAAATC
>Location:NODE_389151_length_73825_cov_29.945791	Coordinate:20401	Reads:3	Hits:1	Allocated_reads:3	Strand:-
TTTGCTTTATGTTCCTGTTTCTGAAAAATC
>Location:NODE_389151_length_73825_cov_29.945791	Coordinate:20402	Reads:1	Hits:1	Allocated_reads:1	Strand:-
TGCTTTATGTTCCTGTTTCTGAAAAAA
>Location:NODE_389151_length_73825_cov_29.945791	Coordinate:20402	Reads:9	Hits:1	Allocated_reads:9	Strand:-
TGCTTTATGTTCCTGTTTCTGAAAAAT
>Location:NODE_389151_length_73825_cov_29.945791	Coordinate:20402	Reads:5	Hits:1	Allocated_reads:5	Strand:-
TTGCTTTATGTTCCTGTTTCTGAAAAAT
>Location:NODE_389151_length_73825_cov_29.945791	Coordinate:20402	Reads:1	Hits:1	Allocated_reads:1	Strand:-
TTTGCTTTATGTTCCTGTTTCTGAAAATC
>Location:NODE_389151_length_73825_cov_29.945791	Coordinate:20402	Reads:2	Hits:1	Allocated_reads:2	Strand:-
TTTGCTTTATGTTCCTGTTTCTGAAAAAT
>Location:NODE_389151_length_73825_cov_29.945791	Coordinate:20403	Reads:1	Hits:1	Allocated_reads:1	Strand:-
CTTTGCTTTATGTTCCTGTTTCTGAAAAA
>Location:NODE_389151_length_73825_cov_29.945791	Coordinate:20403	Reads:2	Hits:1	Allocated_reads:2	Strand:-
TGCTTTATGTTCCTGTTTCTGAAAAA
>Location:NODE_389151_length_73825_cov_29.945791	Coordinate:20403	Reads:2	Hits:1	Allocated_reads:2	Strand:-
TTGCTTTATGTTCCTGTTTCTGAAAAA
>Location:NODE_389151_length_73825_cov_29.945791	Coordinate:20403	Reads:1	Hits:1	Allocated_reads:1	Strand:-
TTTGCTTTATGTTCCTGTTTCTGAAAAA
>Location:NODE_389151_length_73825_cov_29.945791	Coordinate:20403	Reads:1	Hits:1	Allocated_reads:1	Strand:+
TTTTTCAGAAACAGGAACATAAAGC
>Location:NODE_389151_length_73825_cov_29.945791	Coordinate:20404	Reads:1	Hits:1	Allocated_reads:1	Strand:-
TTTGCTTTATGTTCCTGTTTCTGAAAA
>Location:NODE_389151_length_73825_cov_29.945791	Coordinate:20404	Reads:1	Hits:1	Allocated_reads:1	Strand:+
TTTTCAGAAACAGGAACATAAAGC
>Location:NODE_389151_length_73825_cov_29.945791	Coordinate:20405	Reads:1	Hits:1	Allocated_reads:1	Strand:-
ATTCCACTTTGCTTTATGTTCCTGTTTCTGAAT
>Location:NODE_389151_length_73825_cov_29.945791	Coordinate:20405	Reads:1	Hits:1	Allocated_reads:1	Strand:-
TGCTTTATGTTCCTGTTTCTGTTT
>Location:NODE_389151_length_73825_cov_29.945791	Coordinate:20406	Reads:1	Hits:1	Allocated_reads:1	Strand:-
CCACTTTGCTTTATGTTCCTGTTTCTGAA
>Location:NODE_389151_length_73825_cov_29.945791	Coordinate:20406	Reads:1	Hits:1	Allocated_reads:1	Strand:-
CTTTGCTTTATGTTCCTGTTTCTGAA
>Location:NODE_389151_length_73825_cov_29.945791	Coordinate:20406	Reads:1	Hits:1	Allocated_reads:1	Strand:-
TTCCACTTTGCTTTATGTTCCTGTTTCTGAA
>Location:NODE_389151_length_73825_cov_29.945791	Coordinate:20407	Reads:1	Hits:1	Allocated_reads:1	Strand:-
TCCACTTTGCTTTATGTTCCTGTTTCTGA
>Location:NODE_389151_length_73825_cov_29.945791	Coordinate:20407	Reads:1	Hits:1	Allocated_reads:1	Strand:-
TTCCACTTTGCTTTATGTTCCTGTTTCTGA
>Location:NODE_389151_length_73825_cov_29.945791	Coordinate:20408	Reads:1	Hits:1	Allocated_reads:1	Strand:-
TTCCACTTTGCTTTATGTTCCTGTTTCTG
>Location:NODE_389151_length_73825_cov_29.945791	Coordinate:20409	Reads:2	Hits:1	Allocated_reads:2	Strand:-
CCACTTTGCTTTATGTTCCTGTTTCT
>Location:NODE_389151_length_73825_cov_29.945791	Coordinate:20409	Reads:5	Hits:1	Allocated_reads:5	Strand:-
TTCCACTTTGCTTTATGTTCCTGTTTCT
>Location:NODE_389151_length_73825_cov_29.945791	Coordinate:20410	Reads:1	Hits:1	Allocated_reads:1	Strand:-
ATTCCACTTTGCTTTATGTTCCTGTTTC
>Location:NODE_389151_length_73825_cov_29.945791	Coordinate:20410	Reads:1	Hits:1	Allocated_reads:1	Strand:-
TTCCACTTTGCTTTATGTTCCTGTTTC
>Location:NODE_389151_length_73825_cov_29.945791	Coordinate:20412	Reads:1	Hits:1	Allocated_reads:1	Strand:+
AACAGGAACATAAAGCAAAATGGAAT
>Location:NODE_389151_length_73825_cov_29.945791	Coordinate:20412	Reads:1	Hits:1	Allocated_reads:1	Strand:+
AACAGGAACATAAAGCAAAGTGGAATTTCC
>Location:NODE_389151_length_73825_cov_29.945791	Coordinate:20412	Reads:2	Hits:1	Allocated_reads:2	Strand:-
AATTCCACTTTGCTTTATGTTCCTGTT
>Location:NODE_389151_length_73825_cov_29.945791	Coordinate:20412	Reads:5	Hits:1	Allocated_reads:5	Strand:-
GAAATTCCACTTTGCTTTATGTTCCTGTT
>Location:NODE_389151_length_73825_cov_29.945791	Coordinate:20412	Reads:1	Hits:1	Allocated_reads:1	Strand:-
TTCCACTTTGCTTTATGTTCCTGTT
>Location:NODE_389151_length_73825_cov_29.945791	Coordinate:20414	Reads:1	Hits:1	Allocated_reads:1	Strand:-
AATTCCACTTTGCTTTATGTTCCTG
>Location:NODE_389151_length_73825_cov_29.945791	Coordinate:20414	Reads:1	Hits:1	Allocated_reads:1	Strand:-
ATTCCACTTTGCTTTATGTTCCTG
>Location:NODE_389151_length_73825_cov_29.945791	Coordinate:20414	Reads:2	Hits:1	Allocated_reads:2	Strand:+
CAGGAACATAAAGCAAAGTGGAATT
>Location:NODE_389151_length_73825_cov_29.945791	Coordinate:20414	Reads:1	Hits:1	Allocated_reads:1	Strand:+
CAGGAACATAAAGCAAAGTGGAATTT
>Location:NODE_389151_length_73825_cov_29.945791	Coordinate:20414	Reads:1	Hits:1	Allocated_reads:1	Strand:+
CAGGAACATAAAGCAAAGTGGAATTTCCC
>Location:NODE_389151_length_73825_cov_29.945791	Coordinate:20414	Reads:2	Hits:1	Allocated_reads:2	Strand:-
GAAATTCCACTTTGCTTTATGTTCCTG
>Location:NODE_389151_length_73825_cov_29.945791	Coordinate:20414	Reads:1	Hits:1	Allocated_reads:1	Strand:-
TAGGGAAATTCCACTTTGCTTTATGTTCCTG
>Location:NODE_389151_length_73825_cov_29.945791	Coordinate:20415	Reads:1	Hits:1	Allocated_reads:1	Strand:-
TAGGGAAATTCCACTTTGCTTTATGTTCCT
>Location:NODE_389151_length_73825_cov_29.945791	Coordinate:20416	Reads:1	Hits:1	Allocated_reads:1	Strand:-
GAAATTCCACTTTGCTTTATGTTCC
>Location:NODE_389151_length_73825_cov_29.945791	Coordinate:20416	Reads:3	Hits:1	Allocated_reads:3	Strand:-
TAGGGAAATTCCACTTTGCTTTATGTTCC
>Location:NODE_389151_length_73825_cov_29.945791	Coordinate:20417	Reads:1	Hits:1	Allocated_reads:1	Strand:-
TAGGGAAATTCCACTTTGCTTTATGTTC
>Location:NODE_389151_length_73825_cov_29.945791	Coordinate:20418	Reads:5	Hits:1	Allocated_reads:5	Strand:-
TAGGGAAATTCCACTTTGCTTTATGTT
>Location:NODE_389151_length_73825_cov_29.945791	Coordinate:20419	Reads:1	Hits:1	Allocated_reads:1	Strand:+
ACATAAAGCAAAGTGGAATTTCCCT
>Location:NODE_389151_length_73825_cov_29.945791	Coordinate:20419	Reads:1	Hits:1	Allocated_reads:1	Strand:+
ACATAAAGCAAAGTGGAATTTCCCTAA
>Location:NODE_389151_length_73825_cov_29.945791	Coordinate:20419	Reads:2	Hits:1	Allocated_reads:2	Strand:+
ACATAAAGCAAAGTGGAATTTCCCTACTT
>Location:NODE_389151_length_73825_cov_29.945791	Coordinate:20419	Reads:8	Hits:1	Allocated_reads:8	Strand:-
TAGGGAAATTCCACTTTGCTTTATGT
>Location:NODE_389151_length_73825_cov_29.945791	Coordinate:20420	Reads:6	Hits:1	Allocated_reads:6	Strand:-
TAGGGAAATTCCACTTTGCTTTATG
>Location:NODE_389151_length_73825_cov_29.945791	Coordinate:20422	Reads:1	Hits:1	Allocated_reads:1	Strand:+
TAAAGCAAAGTGGAATTTCCCTACT
>Location:NODE_389151_length_73825_cov_29.945791	Coordinate:20430	Reads:2	Hits:1	Allocated_reads:2	Strand:-
TAATAGAAAAGTAGGGAAATTCCACT
>Location:NODE_389151_length_73825_cov_29.945791	Coordinate:20441	Reads:1	Hits:1	Allocated_reads:1	Strand:-
AGAGGAAACTGTCTTTCTAATAGAAAAGTAGG
>Location:NODE_389151_length_73825_cov_29.945791	Coordinate:20441	Reads:1	Hits:1	Allocated_reads:1	Strand:-
GAGGAAACTGTCTTTCTAATAGAAAAGTAGG
>Location:NODE_389151_length_73825_cov_29.945791	Coordinate:20442	Reads:1	Hits:1	Allocated_reads:1	Strand:-
GAGGAAACTGTCTTTCTAATAGAAAAGTAG
>Location:NODE_389151_length_73825_cov_29.945791	Coordinate:20443	Reads:1	Hits:1	Allocated_reads:1	Strand:-
AGAGGAAACTGTCTTTCTAATAGAAAAGTA
>Location:NODE_389151_length_73825_cov_29.945791	Coordinate:20443	Reads:10	Hits:1	Allocated_reads:10	Strand:-
GAGGAAACTGTCTTTCTAATAGAAAAGTA
>Location:NODE_389151_length_73825_cov_29.945791	Coordinate:20443	Reads:1	Hits:1	Allocated_reads:1	Strand:-
GGAAACTGTCTTTCTAATAGAAAAGTA
>Location:NODE_389151_length_73825_cov_29.945791	Coordinate:20443	Reads:1	Hits:1	Allocated_reads:1	Strand:-
TAAGAGGAAACTGTCTTTCTAATAGAAAAGTA
>Location:NODE_389151_length_73825_cov_29.945791	Coordinate:20443	Reads:3	Hits:1	Allocated_reads:3	Strand:-
TGTAAGAGGAAACTGTCTTTCTAATAGAAAAGTA
>Location:NODE_389151_length_73825_cov_29.945791	Coordinate:20444	Reads:4	Hits:1	Allocated_reads:4	Strand:-
AAGAGGAAACTGTCTTTCTAATAGAAAAGT
>Location:NODE_389151_length_73825_cov_29.945791	Coordinate:20444	Reads:5	Hits:1	Allocated_reads:5	Strand:-
GAGGAAACTGTCTTTCTAATAGAAAAGT
>Location:NODE_389151_length_73825_cov_29.945791	Coordinate:20444	Reads:1	Hits:1	Allocated_reads:1	Strand:-
GTAAGAGGAAACTGTCTTTCTAATAGAAAAGT
>Location:NODE_389151_length_73825_cov_29.945791	Coordinate:20444	Reads:1	Hits:1	Allocated_reads:1	Strand:-
TAAGAGGAAACTGTCTTTCTAATAGAAAAGT
>Location:NODE_389151_length_73825_cov_29.945791	Coordinate:20444	Reads:3	Hits:1	Allocated_reads:3	Strand:-
TGTAAGAGGAAACTGTCTTTCTAATAGAAAAGT
>Location:NODE_389151_length_73825_cov_29.945791	Coordinate:20445	Reads:3	Hits:1	Allocated_reads:3	Strand:-
AAGAGGAAACTGTCTTTCTAATAGAAAAG
>Location:NODE_389151_length_73825_cov_29.945791	Coordinate:20445	Reads:1	Hits:1	Allocated_reads:1	Strand:-
AGAGGAAACTGTCTTTCTAATAGAAAAT
>Location:NODE_389151_length_73825_cov_29.945791	Coordinate:20445	Reads:3	Hits:1	Allocated_reads:3	Strand:-
GAGGAAACTGTCTTTCTAATAGAAAAG
>Location:NODE_389151_length_73825_cov_29.945791	Coordinate:20445	Reads:1	Hits:1	Allocated_reads:1	Strand:-
GTAAGAGGAAACTGTCTTTCTAATAGAAAAG
>Location:NODE_389151_length_73825_cov_29.945791	Coordinate:20445	Reads:9	Hits:1	Allocated_reads:9	Strand:-
TAAGAGGAAACTGTCTTTCTAATAGAAAAG
>Location:NODE_389151_length_73825_cov_29.945791	Coordinate:20445	Reads:19	Hits:1	Allocated_reads:19	Strand:-
TGTAAGAGGAAACTGTCTTTCTAATAGAAAAG
>Location:NODE_389151_length_73825_cov_29.945791	Coordinate:20446	Reads:1	Hits:1	Allocated_reads:1	Strand:-
AAGAGGAAACTGTCTTTCTAATAGTAAA
>Location:NODE_389151_length_73825_cov_29.945791	Coordinate:20446	Reads:2	Hits:1	Allocated_reads:2	Strand:-
AAGAGGAAACTGTCTTTCTAATAGAAAA
>Location:NODE_389151_length_73825_cov_29.945791	Coordinate:20446	Reads:2	Hits:1	Allocated_reads:2	Strand:-
GAGGAAACTGTCTTTCTAATAGAAAA
>Location:NODE_389151_length_73825_cov_29.945791	Coordinate:20446	Reads:2	Hits:1	Allocated_reads:2	Strand:-
GTAAGAGGAAACTGTCTTTCTAATAGAAAA
>Location:NODE_389151_length_73825_cov_29.945791	Coordinate:20446	Reads:8	Hits:1	Allocated_reads:8	Strand:-
TAAGAGGAAACTGTCTTTCTAATAGAAAA
>Location:NODE_389151_length_73825_cov_29.945791	Coordinate:20446	Reads:1	Hits:1	Allocated_reads:1	Strand:-
TGTAAGAGGAAACTGTCTTTCTAATAGAATC
>Location:NODE_389151_length_73825_cov_29.945791	Coordinate:20446	Reads:24	Hits:1	Allocated_reads:24	Strand:-
TGTAAGAGGAAACTGTCTTTCTAATAGAAAA
>Location:NODE_389151_length_73825_cov_29.945791	Coordinate:20447	Reads:2	Hits:1	Allocated_reads:2	Strand:-
TGTAAGAGGAAACTGTCTTTCTAATAGAAA
>Location:NODE_389151_length_73825_cov_29.945791	Coordinate:20448	Reads:10	Hits:1	Allocated_reads:10	Strand:-
TGTAAGAGGAAACTGTCTTTCTAATAGAA
>Location:NODE_389151_length_73825_cov_29.945791	Coordinate:20449	Reads:1	Hits:1	Allocated_reads:1	Strand:-
GTAAGAGGAAACTGTCTTTCTAATAGA
>Location:NODE_389151_length_73825_cov_29.945791	Coordinate:20449	Reads:4	Hits:1	Allocated_reads:4	Strand:-
TAAGAGGAAACTGTCTTTCTAATAGA
>Location:NODE_389151_length_73825_cov_29.945791	Coordinate:20449	Reads:73	Hits:1	Allocated_reads:73	Strand:-
TGTAAGAGGAAACTGTCTTTCTAATAGA
>Location:NODE_389151_length_73825_cov_29.945791	Coordinate:20450	Reads:3	Hits:1	Allocated_reads:3	Strand:-
TGTAAGAGGAAACTGTCTTTCTAATAG
>Location:NODE_389151_length_73825_cov_29.945791	Coordinate:20451	Reads:1	Hits:1	Allocated_reads:1	Strand:-
TGGACTGTAAGAGGAAACTGTCTTTCTAATA
>Location:NODE_389151_length_73825_cov_29.945791	Coordinate:20451	Reads:3	Hits:1	Allocated_reads:3	Strand:-
TGTAAGAGGAAACTGTCTTTCTAATA
>Location:NODE_389151_length_73825_cov_29.945791	Coordinate:20453	Reads:1	Hits:1	Allocated_reads:1	Strand:+
TTAGAAAGACAGTTTCCTCTTACAGTC
>Location:NODE_389151_length_73825_cov_29.945791	Coordinate:20454	Reads:1	Hits:1	Allocated_reads:1	Strand:+
TAGAAAGACAGTTTCCTCTTACAGT
>Location:NODE_389151_length_73825_cov_29.945791	Coordinate:20456	Reads:1	Hits:1	Allocated_reads:1	Strand:-
CTGTGGACTGTAAGAGGAAACTGTCTTTC
>Location:NODE_389151_length_73825_cov_29.945791	Coordinate:20456	Reads:1	Hits:1	Allocated_reads:1	Strand:-
TCTGTGGACTGTAAGAGGAAACTGTCTTTC
>Location:NODE_389151_length_73825_cov_29.945791	Coordinate:20456	Reads:1	Hits:1	Allocated_reads:1	Strand:-
TGTGGACTGTAAGAGGAAACTGTCTTTC
>Location:NODE_389151_length_73825_cov_29.945791	Coordinate:20457	Reads:2	Hits:1	Allocated_reads:2	Strand:-
TCTGTGGACTGTAAGAGGAAACTGTCTTT
>Location:NODE_389151_length_73825_cov_29.945791	Coordinate:20458	Reads:1	Hits:1	Allocated_reads:1	Strand:-
TCTGTGGACTGTAAGAGGAAACTGTCTT
>Location:NODE_389151_length_73825_cov_29.945791	Coordinate:20459	Reads:1	Hits:1	Allocated_reads:1	Strand:-
CTCTGTGGACTGTAAGAGGAAACTGTCT
>Location:NODE_389151_length_73825_cov_29.945791	Coordinate:20459	Reads:2	Hits:1	Allocated_reads:2	Strand:-
GCTCTGTGGACTGTAAGAGGAAACTGTCT
>Location:NODE_389151_length_73825_cov_29.945791	Coordinate:20459	Reads:24	Hits:1	Allocated_reads:24	Strand:-
TGCTCTGTGGACTGTAAGAGGAAACTGTCT
>Location:NODE_389151_length_73825_cov_29.945791	Coordinate:20459	Reads:1	Hits:1	Allocated_reads:1	Strand:-
TGCTGCTCTGTGGACTGTAAGAGGAAACTGTCT
>Location:NODE_389151_length_73825_cov_29.945791	Coordinate:20460	Reads:8	Hits:1	Allocated_reads:8	Strand:-
TGCTCTGTGGACTGTAAGAGGAAACTGTC
>Location:NODE_389151_length_73825_cov_29.945791	Coordinate:20461	Reads:1	Hits:1	Allocated_reads:1	Strand:-
CTGCTCTGTGGACTGTAAGAGGAAACTGT
>Location:NODE_389151_length_73825_cov_29.945791	Coordinate:20461	Reads:1	Hits:1	Allocated_reads:1	Strand:-
GCTGCTCTGTGGACTGTAAGAGGAAACTGT
>Location:NODE_389151_length_73825_cov_29.945791	Coordinate:20461	Reads:8	Hits:1	Allocated_reads:8	Strand:-
TGCTCTGTGGACTGTAAGAGGAAACTGT
>Location:NODE_389151_length_73825_cov_29.945791	Coordinate:20461	Reads:6	Hits:1	Allocated_reads:6	Strand:-
TGCTGCTCTGTGGACTGTAAGAGGAAACTGT
>Location:NODE_389151_length_73825_cov_29.945791	Coordinate:20462	Reads:5	Hits:1	Allocated_reads:5	Strand:-
TGCTCTGTGGACTGTAAGAGGAAACTG
>Location:NODE_389151_length_73825_cov_29.945791	Coordinate:20463	Reads:1	Hits:1	Allocated_reads:1	Strand:-
GCTCTGTGGACTGTAAGAGGAAACT
>Location:NODE_389151_length_73825_cov_29.945791	Coordinate:20463	Reads:1	Hits:1	Allocated_reads:1	Strand:-
GCTGCTCTGTGGACTGTAAGAGGAAACT
>Location:NODE_389151_length_73825_cov_29.945791	Coordinate:20463	Reads:1	Hits:1	Allocated_reads:1	Strand:-
TCATGCTGCTCTGTGGACTGTAAGAGGAAACT
>Location:NODE_389151_length_73825_cov_29.945791	Coordinate:20463	Reads:6	Hits:1	Allocated_reads:6	Strand:-
TGCTCTGTGGACTGTAAGAGGAAACT
>Location:NODE_389151_length_73825_cov_29.945791	Coordinate:20463	Reads:20	Hits:1	Allocated_reads:20	Strand:-
TGCTGCTCTGTGGACTGTAAGAGGAAACT
>Location:NODE_389151_length_73825_cov_29.945791	Coordinate:20464	Reads:1	Hits:1	Allocated_reads:1	Strand:-
CATGCTGCTCTGTGGACTGTAAGAGGAAAC
>Location:NODE_389151_length_73825_cov_29.945791	Coordinate:20464	Reads:1	Hits:1	Allocated_reads:1	Strand:-
TGCTCTGTGGACTGTAAGAGGAAAC
>Location:NODE_389151_length_73825_cov_29.945791	Coordinate:20464	Reads:7	Hits:1	Allocated_reads:7	Strand:-
TGCTGCTCTGTGGACTGTAAGAGGAAAC
>Location:NODE_389151_length_73825_cov_29.945791	Coordinate:20465	Reads:1	Hits:1	Allocated_reads:1	Strand:-
CATGCTGCTCTGTGGACTGTAAGAGGAAA
>Location:NODE_389151_length_73825_cov_29.945791	Coordinate:20466	Reads:1	Hits:1	Allocated_reads:1	Strand:-
TCATGCTGCTCTGTGGACTGTAAGAGGAA
>Location:NODE_389151_length_73825_cov_29.945791	Coordinate:20467	Reads:2	Hits:1	Allocated_reads:2	Strand:-
ATCATGCTGCTCTGTGGACTGTAAGAGGA
>Location:NODE_389151_length_73825_cov_29.945791	Coordinate:20467	Reads:1	Hits:1	Allocated_reads:1	Strand:-
CATCATGCTGCTCTGTGGACTGTAAGAGGA
>Location:NODE_389151_length_73825_cov_29.945791	Coordinate:20467	Reads:2	Hits:1	Allocated_reads:2	Strand:-
CATGCTGCTCTGTGGACTGTAAGAGGA
>Location:NODE_389151_length_73825_cov_29.945791	Coordinate:20467	Reads:1	Hits:1	Allocated_reads:1	Strand:-
TCATCATGCTGCTCTGTGGACTGTAAGAGGA
>Location:NODE_389151_length_73825_cov_29.945791	Coordinate:20467	Reads:19	Hits:1	Allocated_reads:19	Strand:-
TCATGCTGCTCTGTGGACTGTAAGAGGA
>Location:NODE_389151_length_73825_cov_29.945791	Coordinate:20468	Reads:1	Hits:1	Allocated_reads:1	Strand:-
TCATCATGCTGCTCTGTGGACTGTAAGAGG
>Location:NODE_389151_length_73825_cov_29.945791	Coordinate:20468	Reads:1	Hits:1	Allocated_reads:1	Strand:-
TCATGCTGCTCTGTGGACTGTAAGAGG
>Location:NODE_389151_length_73825_cov_29.945791	Coordinate:20469	Reads:1	Hits:1	Allocated_reads:1	Strand:-
CATCATGCTGCTCTGTGGACTGTAAGAG
>Location:NODE_389151_length_73825_cov_29.945791	Coordinate:20469	Reads:2	Hits:1	Allocated_reads:2	Strand:-
TCATCATGCTGCTCTGTGGACTGTAAGAG
>Location:NODE_389151_length_73825_cov_29.945791	Coordinate:20469	Reads:1	Hits:1	Allocated_reads:1	Strand:-
TCATGCTGCTCTGTGGACTGTAAGTT
>Location:NODE_389151_length_73825_cov_29.945791	Coordinate:20470	Reads:9	Hits:1	Allocated_reads:9	Strand:-
CATCATGCTGCTCTGTGGACTGTAAGA
>Location:NODE_389151_length_73825_cov_29.945791	Coordinate:20470	Reads:1	Hits:1	Allocated_reads:1	Strand:-
GTCATCATGCTGCTCTGTGGACTGTAAGA
>Location:NODE_389151_length_73825_cov_29.945791	Coordinate:20470	Reads:2	Hits:1	Allocated_reads:2	Strand:-
TAGTCATCATGCTGCTCTGTGGACTGTAAGA
>Location:NODE_389151_length_73825_cov_29.945791	Coordinate:20470	Reads:61	Hits:1	Allocated_reads:61	Strand:-
TCATCATGCTGCTCTGTGGACTGTAAGA
>Location:NODE_389151_length_73825_cov_29.945791	Coordinate:20470	Reads:2	Hits:1	Allocated_reads:2	Strand:-
TCATGCTGCTCTGTGGACTGTAAGA
>Location:NODE_389151_length_73825_cov_29.945791	Coordinate:20470	Reads:1	Hits:1	Allocated_reads:1	Strand:+
TCTTACAGTCCACAGAGCAGCATG
>Location:NODE_389151_length_73825_cov_29.945791	Coordinate:20471	Reads:1	Hits:1	Allocated_reads:1	Strand:-
CATCATGCTGCTCTGTGGACTGTAAG
>Location:NODE_389151_length_73825_cov_29.945791	Coordinate:20473	Reads:3	Hits:1	Allocated_reads:3	Strand:-
TAGTCATCATGCTGCTCTGTGGACTGTA
>Location:NODE_389151_length_73825_cov_29.945791	Coordinate:20474	Reads:1	Hits:1	Allocated_reads:1	Strand:-
TAGTCATCATGCTGCTCTGTGGACTGT
>Location:NODE_389151_length_73825_cov_29.945791	Coordinate:20474	Reads:1	Hits:1	Allocated_reads:1	Strand:-
TCATAGTCATCATGCTGCTCTGTGGACTGT
>Location:NODE_389151_length_73825_cov_29.945791	Coordinate:20474	Reads:1	Hits:1	Allocated_reads:1	Strand:-
TTCATAGTCATCATGCTGCTCTGTGGACTGT
>Location:NODE_389151_length_73825_cov_29.945791	Coordinate:20475	Reads:1	Hits:1	Allocated_reads:1	Strand:-
TAGTCATCATGCTGCTCTGTGGACTG
>Location:NODE_389151_length_73825_cov_29.945791	Coordinate:20475	Reads:1	Hits:1	Allocated_reads:1	Strand:-
TCATAGTCATCATGCTGCTCTGTGGACTG
>Location:NODE_389151_length_73825_cov_29.945791	Coordinate:20475	Reads:1	Hits:1	Allocated_reads:1	Strand:-
TTCATAGTCATCATGCTGCTCTGTGGACTG
>Location:NODE_389151_length_73825_cov_29.945791	Coordinate:20476	Reads:1	Hits:1	Allocated_reads:1	Strand:-
ATAGTCATCATGCTGCTCTGTGGACT
>Location:NODE_389151_length_73825_cov_29.945791	Coordinate:20476	Reads:3	Hits:1	Allocated_reads:3	Strand:-
CATAGTCATCATGCTGCTCTGTGGACT
>Location:NODE_389151_length_73825_cov_29.945791	Coordinate:20476	Reads:5	Hits:1	Allocated_reads:5	Strand:-
TAGTCATCATGCTGCTCTGTGGACT
>Location:NODE_389151_length_73825_cov_29.945791	Coordinate:20476	Reads:1	Hits:1	Allocated_reads:1	Strand:-
TCATAGTCATCATGCTGCTCTGTGGACG
>Location:NODE_389151_length_73825_cov_29.945791	Coordinate:20476	Reads:22	Hits:1	Allocated_reads:22	Strand:-
TCATAGTCATCATGCTGCTCTGTGGACT
>Location:NODE_389151_length_73825_cov_29.945791	Coordinate:20476	Reads:2	Hits:1	Allocated_reads:2	Strand:-
TCTTCATAGTCATCATGCTGCTCTGTGGACT
>Location:NODE_389151_length_73825_cov_29.945791	Coordinate:20476	Reads:10	Hits:1	Allocated_reads:10	Strand:-
TTCATAGTCATCATGCTGCTCTGTGGACT
>Location:NODE_389151_length_73825_cov_29.945791	Coordinate:20477	Reads:1	Hits:1	Allocated_reads:1	Strand:-
CATAGTCATCATGCTGCTCTGTGGAC
>Location:NODE_389151_length_73825_cov_29.945791	Coordinate:20477	Reads:1	Hits:1	Allocated_reads:1	Strand:-
CTTCATAGTCATCATGCTGCTCTGTGGAC
>Location:NODE_389151_length_73825_cov_29.945791	Coordinate:20477	Reads:3	Hits:1	Allocated_reads:3	Strand:-
TAGTCATCATGCTGCTCTGTGGAC
>Location:NODE_389151_length_73825_cov_29.945791	Coordinate:20477	Reads:4	Hits:1	Allocated_reads:4	Strand:-
TCATAGTCATCATGCTGCTCTGTGGAC
>Location:NODE_389151_length_73825_cov_29.945791	Coordinate:20477	Reads:2	Hits:1	Allocated_reads:2	Strand:-
TTCATAGTCATCATGCTGCTCTGTGGAC
>Location:NODE_389151_length_73825_cov_29.945791	Coordinate:20479	Reads:1	Hits:1	Allocated_reads:1	Strand:+
CCACAGAGCAGCATGATGACTATGA
>Location:NODE_389151_length_73825_cov_29.945791	Coordinate:20479	Reads:1	Hits:1	Allocated_reads:1	Strand:+
CCACAGAGCAGCATGATGACTATGAAGT
>Location:NODE_389151_length_73825_cov_29.945791	Coordinate:20480	Reads:1	Hits:1	Allocated_reads:1	Strand:-
CTTCATAGTCATCATGCTGCTCTGTG
>Location:NODE_389151_length_73825_cov_29.945791	Coordinate:20480	Reads:1	Hits:1	Allocated_reads:1	Strand:-
TTCATAGTCATCATGCTGCTCTGTG
>Location:NODE_389151_length_73825_cov_29.945791	Coordinate:20481	Reads:4	Hits:1	Allocated_reads:4	Strand:-
GATCTTCATAGTCATCATGCTGCTCTGT
>Location:NODE_389151_length_73825_cov_29.945791	Coordinate:20481	Reads:1	Hits:1	Allocated_reads:1	Strand:-
TCTTCATAGTCATCATGCTGCTCTGT
>Location:NODE_389151_length_73825_cov_29.945791	Coordinate:20482	Reads:1	Hits:1	Allocated_reads:1	Strand:+
CAGAGCAGCATGATGACTATGAAGA
>Location:NODE_389151_length_73825_cov_29.945791	Coordinate:20482	Reads:3	Hits:1	Allocated_reads:3	Strand:+
CAGAGCAGCATGATGACTATGAAGATCC
>Location:NODE_389151_length_73825_cov_29.945791	Coordinate:20482	Reads:1	Hits:1	Allocated_reads:1	Strand:+
CAGAGCAGCATGATGACTATGAAGATCCTGC
>Location:NODE_389151_length_73825_cov_29.945791	Coordinate:20485	Reads:1	Hits:1	Allocated_reads:1	Strand:+
AGCAGCATGATGACTATGAAGATC
>Location:NODE_389151_length_73825_cov_29.945791	Coordinate:20485	Reads:1	Hits:1	Allocated_reads:1	Strand:+
AGCAGCATGATGACTATGAAGATCC
>Location:NODE_389151_length_73825_cov_29.945791	Coordinate:20485	Reads:1	Hits:1	Allocated_reads:1	Strand:+
AGCAGCATGATGACTATGAAGATCCTGC
>Location:NODE_389151_length_73825_cov_29.945791	Coordinate:20485	Reads:1	Hits:1	Allocated_reads:1	Strand:-
CAGGATCTTCATAGTCATCATGCTGCT
>Location:NODE_389151_length_73825_cov_29.945791	Coordinate:20491	Reads:1	Hits:1	Allocated_reads:1	Strand:+
ATGATGACTATGAAGATCCTGCTGGGT
>Location:NODE_389151_length_73825_cov_29.945791	Coordinate:20491	Reads:1	Hits:1	Allocated_reads:1	Strand:-
CACCCAGCAGGATCTTCATAGTCATCAT
>Location:NODE_389151_length_73825_cov_29.945791	Coordinate:20492	Reads:2	Hits:1	Allocated_reads:2	Strand:-
ACACCCAGCAGGATCTTCATAGTCATCA
>Location:NODE_389151_length_73825_cov_29.945791	Coordinate:20492	Reads:1	Hits:1	Allocated_reads:1	Strand:-
CACCCAGCAGGATCTTCATAGTCATCA
>Location:NODE_389151_length_73825_cov_29.945791	Coordinate:20492	Reads:1	Hits:1	Allocated_reads:1	Strand:+
TGATGACTATGAAGATCCTGCTGG
>Location:NODE_389151_length_73825_cov_29.945791	Coordinate:20493	Reads:1	Hits:1	Allocated_reads:1	Strand:-
ACACCCAGCAGGATCTTCATAGTCATC
>Location:NODE_389151_length_73825_cov_29.945791	Coordinate:20493	Reads:2	Hits:1	Allocated_reads:2	Strand:-
CACCCAGCAGGATCTTCATAGTCATC
>Location:NODE_389151_length_73825_cov_29.945791	Coordinate:20494	Reads:1	Hits:1	Allocated_reads:1	Strand:-
ACCCAGCAGGATCTTCATAGTCAT
>Location:NODE_389151_length_73825_cov_29.945791	Coordinate:20494	Reads:1	Hits:1	Allocated_reads:1	Strand:+
ATGACTATGAAGATCCTGCTGGGT
>Location:NODE_389151_length_73825_cov_29.945791	Coordinate:20494	Reads:1	Hits:1	Allocated_reads:1	Strand:+
ATGACTATGAAGATCCTGCTGGGTGTCT
>Location:NODE_389151_length_73825_cov_29.945791	Coordinate:20495	Reads:1	Hits:1	Allocated_reads:1	Strand:-
CAAGACACCCAGCAGGATCTTCATAGTCA
>Location:NODE_389151_length_73825_cov_29.945791	Coordinate:20495	Reads:2	Hits:1	Allocated_reads:2	Strand:-
TACAAGACACCCAGCAGGATCTTCATAGTCA
>Location:NODE_389151_length_73825_cov_29.945791	Coordinate:20496	Reads:8	Hits:1	Allocated_reads:8	Strand:-
TACAAGACACCCAGCAGGATCTTCATAGTC
>Location:NODE_389151_length_73825_cov_29.945791	Coordinate:20497	Reads:3	Hits:1	Allocated_reads:3	Strand:-
TACAAGACACCCAGCAGGATCTTCATAGT
>Location:NODE_389151_length_73825_cov_29.945791	Coordinate:20498	Reads:2	Hits:1	Allocated_reads:2	Strand:-
TACAAGACACCCAGCAGGATCTTCATAG
>Location:NODE_389151_length_73825_cov_29.945791	Coordinate:20499	Reads:3	Hits:1	Allocated_reads:3	Strand:-
TACAAGACACCCAGCAGGATCTTCATA
>Location:NODE_389151_length_73825_cov_29.945791	Coordinate:20501	Reads:1	Hits:3	Allocated_reads:0.333333333333333	Strand:-
TACAAGACACCCAGCAGGATCTTCA
>Location:NODE_389151_length_73825_cov_29.945791	Coordinate:20503	Reads:1	Hits:3	Allocated_reads:0.333333333333333	Strand:-
CCTGAGAGATACAAGACACCCAGCAGGATCTT
>Location:NODE_389151_length_73825_cov_29.945791	Coordinate:20503	Reads:5	Hits:3	Allocated_reads:1.66666666666667	Strand:-
TGAGAGATACAAGACACCCAGCAGGATCTT
>Location:NODE_389151_length_73825_cov_29.945791	Coordinate:20504	Reads:4	Hits:3	Allocated_reads:1.33333333333333	Strand:-
AGAGATACAAGACACCCAGCAGGATCT
>Location:NODE_389151_length_73825_cov_29.945791	Coordinate:20504	Reads:1	Hits:3	Allocated_reads:0.333333333333333	Strand:+
AGATCCTGCTGGGTGTCTTGTATCTCT
>Location:NODE_389151_length_73825_cov_29.945791	Coordinate:20504	Reads:2	Hits:3	Allocated_reads:0.666666666666667	Strand:-
CCTGAGAGATACAAGACACCCAGCAGGATCT
>Location:NODE_389151_length_73825_cov_29.945791	Coordinate:20504	Reads:18	Hits:3	Allocated_reads:6	Strand:-
CTGAGAGATACAAGACACCCAGCAGGATCT
>Location:NODE_389151_length_73825_cov_29.945791	Coordinate:20504	Reads:26	Hits:3	Allocated_reads:8.66666666666667	Strand:-
GAGAGATACAAGACACCCAGCAGGATCT
>Location:NODE_389151_length_73825_cov_29.945791	Coordinate:20504	Reads:1	Hits:3	Allocated_reads:0.333333333333333	Strand:-
GAGATACAAGACACCCAGCAGGATCT
>Location:NODE_389151_length_73825_cov_29.945791	Coordinate:20504	Reads:1	Hits:3	Allocated_reads:0.333333333333333	Strand:-
TGAGAGATACAAGACACCAAGCAGGATCT
>Location:NODE_389151_length_73825_cov_29.945791	Coordinate:20504	Reads:3	Hits:3	Allocated_reads:1	Strand:-
TGAGAGATACAAGACACCCAGCAGGATCG
>Location:NODE_389151_length_73825_cov_29.945791	Coordinate:20504	Reads:360	Hits:3	Allocated_reads:120	Strand:-
TGAGAGATACAAGACACCCAGCAGGATCT
>Location:NODE_389151_length_73825_cov_29.945791	Coordinate:20505	Reads:1	Hits:3	Allocated_reads:0.333333333333333	Strand:-
ACCTGAGAGATACAAGACACCCAGCAGGATC
>Location:NODE_389151_length_73825_cov_29.945791	Coordinate:20505	Reads:2	Hits:3	Allocated_reads:0.666666666666667	Strand:-
CTGAGAGATACAAGACACCCAGCAGGATC
>Location:NODE_389151_length_73825_cov_29.945791	Coordinate:20505	Reads:5	Hits:3	Allocated_reads:1.66666666666667	Strand:-
GAGAGATACAAGACACCCAGCAGGATC
>Location:NODE_389151_length_73825_cov_29.945791	Coordinate:20505	Reads:1	Hits:3	Allocated_reads:0.333333333333333	Strand:+
GATCCTGCTGGGTGTCTTGTATCTCT
>Location:NODE_389151_length_73825_cov_29.945791	Coordinate:20505	Reads:1	Hits:3	Allocated_reads:0.333333333333333	Strand:-
TGAGAGATACAAGACACCCAGCAGGATT
>Location:NODE_389151_length_73825_cov_29.945791	Coordinate:20505	Reads:52	Hits:3	Allocated_reads:17.3333333333333	Strand:-
TGAGAGATACAAGACACCCAGCAGGATC
>Location:NODE_389151_length_73825_cov_29.945791	Coordinate:20506	Reads:1	Hits:3	Allocated_reads:0.333333333333333	Strand:-
CCTGAGAGATACAAGACACCCAGCAGTTT
>Location:NODE_389151_length_73825_cov_29.945791	Coordinate:20506	Reads:1	Hits:3	Allocated_reads:0.333333333333333	Strand:-
TGAGAGATACAAGACACCCAGCAGGAA
>Location:NODE_389151_length_73825_cov_29.945791	Coordinate:20506	Reads:1	Hits:3	Allocated_reads:0.333333333333333	Strand:-
TGAGAGATACAAGACACCCAGCAGGAG
>Location:NODE_389151_length_73825_cov_29.945791	Coordinate:20506	Reads:8	Hits:3	Allocated_reads:2.66666666666667	Strand:-
TGAGAGATACAAGACACCCAGCAGGAT
>Location:NODE_389151_length_73825_cov_29.945791	Coordinate:20507	Reads:1	Hits:2	Allocated_reads:0.5	Strand:-
AACCTGAGAGATACAAGACACCCAGCAGGA
>Location:NODE_389151_length_73825_cov_29.945791	Coordinate:20507	Reads:11	Hits:3	Allocated_reads:3.66666666666667	Strand:-
ACCTGAGAGATACAAGACACCCAGCAGGA
>Location:NODE_389151_length_73825_cov_29.945791	Coordinate:20507	Reads:1	Hits:3	Allocated_reads:0.333333333333333	Strand:-
CCTGAGAGATACAAGACACCCAGCAGGA
>Location:NODE_389151_length_73825_cov_29.945791	Coordinate:20507	Reads:1	Hits:1	Allocated_reads:1	Strand:-
TAACCTGAGAGATACAAGACACCCAGCAGGA
>Location:NODE_389151_length_73825_cov_29.945791	Coordinate:20507	Reads:1	Hits:1	Allocated_reads:1	Strand:-
TCACTAACCTGAGAGATACAAGACACCCAGCAGGA
>Location:NODE_389151_length_73825_cov_29.945791	Coordinate:20507	Reads:1	Hits:3	Allocated_reads:0.333333333333333	Strand:-
TGAGAGATACAAGACACCCAGCAGGG
>Location:NODE_389151_length_73825_cov_29.945791	Coordinate:20507	Reads:9	Hits:3	Allocated_reads:3	Strand:-
TGAGAGATACAAGACACCCAGCAGGA
>Location:NODE_389151_length_73825_cov_29.945791	Coordinate:20508	Reads:4	Hits:3	Allocated_reads:1.33333333333333	Strand:-
CTGAGAGATACAAGACACCCAGCAGG
>Location:NODE_389151_length_73825_cov_29.945791	Coordinate:20508	Reads:3	Hits:3	Allocated_reads:1	Strand:-
GAGAGATACAAGACACCCAGCAGG
>Location:NODE_389151_length_73825_cov_29.945791	Coordinate:20508	Reads:1	Hits:1	Allocated_reads:1	Strand:-
TAACCTGAGAGATACAAGACACCCAGCAGG
>Location:NODE_389151_length_73825_cov_29.945791	Coordinate:20508	Reads:1	Hits:3	Allocated_reads:0.333333333333333	Strand:-
TGAGAGATACAAGACACCCAGCTTT
>Location:NODE_389151_length_73825_cov_29.945791	Coordinate:20508	Reads:31	Hits:3	Allocated_reads:10.3333333333333	Strand:-
TGAGAGATACAAGACACCCAGCAGG
>Location:NODE_389151_length_73825_cov_29.945791	Coordinate:20509	Reads:3	Hits:2	Allocated_reads:1.5	Strand:-
AACCTGAGAGATACAAGACACCCAGCAG
>Location:NODE_389151_length_73825_cov_29.945791	Coordinate:20509	Reads:7	Hits:3	Allocated_reads:2.33333333333333	Strand:-
TGAGAGATACAAGACACCCAGCAG
>Location:NODE_389151_length_73825_cov_29.945791	Coordinate:20510	Reads:4	Hits:3	Allocated_reads:1.33333333333333	Strand:-
ACCTGAGAGATACAAGACACCCAGCA
>Location:NODE_389151_length_73825_cov_29.945791	Coordinate:20510	Reads:1	Hits:1	Allocated_reads:1	Strand:-
CACTAACCTGAGAGATACAAGACACCCAGCA
>Location:NODE_389151_length_73825_cov_29.945791	Coordinate:20510	Reads:1	Hits:1	Allocated_reads:1	Strand:-
CTAACCTGAGAGATACAAGACACCCAGCA
>Location:NODE_389151_length_73825_cov_29.945791	Coordinate:20510	Reads:1	Hits:3	Allocated_reads:0.333333333333333	Strand:-
CTGAGAGATACAAGACACCCAGCA
>Location:NODE_389151_length_73825_cov_29.945791	Coordinate:20510	Reads:1	Hits:1	Allocated_reads:1	Strand:-
TAACCTGAGAGATACAAGACACCCAGCA
>Location:NODE_389151_length_73825_cov_29.945791	Coordinate:20511	Reads:1	Hits:2	Allocated_reads:0.5	Strand:-
AACCTGAGAGATACAAGACACCCATT
>Location:NODE_389151_length_73825_cov_29.945791	Coordinate:20511	Reads:2	Hits:3	Allocated_reads:0.666666666666667	Strand:-
ACCTGAGAGATACAAGACACCCAGC
>Location:NODE_389151_length_73825_cov_29.945791	Coordinate:20511	Reads:1	Hits:1	Allocated_reads:1	Strand:-
CACTAACCTGAGAGATACAAGACACCCAGC
>Location:NODE_389151_length_73825_cov_29.945791	Coordinate:20511	Reads:1	Hits:3	Allocated_reads:0.333333333333333	Strand:-
CCTGAGAGATACAAGACACCCAGC
>Location:NODE_389151_length_73825_cov_29.945791	Coordinate:20511	Reads:1	Hits:1	Allocated_reads:1	Strand:-
CTAACCTGAGAGATACAAGACACCCAGC
>Location:NODE_389151_length_73825_cov_29.945791	Coordinate:20511	Reads:1	Hits:1	Allocated_reads:1	Strand:-
TTCACTAACCTGAGAGATACAAGACACCCAGT
>Location:NODE_389151_length_73825_cov_29.945791	Coordinate:20513	Reads:1	Hits:1	Allocated_reads:1	Strand:-
CACTAACCTGAGAGATACAAGACACCCA
>Location:NODE_389151_length_73825_cov_29.945791	Coordinate:20513	Reads:1	Hits:1	Allocated_reads:1	Strand:-
TCACTAACCTGAGAGATACAAGACCCCCA
>Location:NODE_389151_length_73825_cov_29.945791	Coordinate:20513	Reads:4	Hits:1	Allocated_reads:4	Strand:-
TCACTAACCTGAGAGATACAAGACACCCA
>Location:NODE_389151_length_73825_cov_29.945791	Coordinate:20513	Reads:2	Hits:1	Allocated_reads:2	Strand:-
TTCACTAACCTGAGAGATACAAGACACCCA
>Location:NODE_389151_length_73825_cov_29.945791	Coordinate:20514	Reads:2	Hits:1	Allocated_reads:2	Strand:-
TAACCTGAGAGATACAAGACACCC
>Location:NODE_389151_length_73825_cov_29.945791	Coordinate:20514	Reads:5	Hits:1	Allocated_reads:5	Strand:-
TCACTAACCTGAGAGATACAAGACACCC
>Location:NODE_389151_length_73825_cov_29.945791	Coordinate:20514	Reads:7	Hits:1	Allocated_reads:7	Strand:-
TTCACTAACCTGAGAGATACAAGACACCC
>Location:NODE_389151_length_73825_cov_29.945791	Coordinate:20515	Reads:1	Hits:1	Allocated_reads:1	Strand:-
AATTCACTAACCTGAGAGATACAAGACACC
>Location:NODE_389151_length_73825_cov_29.945791	Coordinate:20515	Reads:1	Hits:1	Allocated_reads:1	Strand:-
CACTAACCTGAGAGATACAAGACACC
>Location:NODE_389151_length_73825_cov_29.945791	Coordinate:20515	Reads:3	Hits:1	Allocated_reads:3	Strand:-
TCACTAACCTGAGAGATACAAGACACC
>Location:NODE_389151_length_73825_cov_29.945791	Coordinate:20515	Reads:1	Hits:1	Allocated_reads:1	Strand:-
TTCACTAACCTGAGAGATACAAGACACT
>Location:NODE_389151_length_73825_cov_29.945791	Coordinate:20515	Reads:2	Hits:1	Allocated_reads:2	Strand:-
TTCACTAACCTGAGAGATACAAGACACC
>Location:NODE_389151_length_73825_cov_29.945791	Coordinate:20516	Reads:2	Hits:1	Allocated_reads:2	Strand:+
GTGTCTTGTATCTCTCAGGTTAGT
>Location:NODE_389151_length_73825_cov_29.945791	Coordinate:20516	Reads:1	Hits:1	Allocated_reads:1	Strand:+
GTGTCTTGTATCTCTCAGGTTAGTG
>Location:NODE_389151_length_73825_cov_29.945791	Coordinate:20516	Reads:1	Hits:1	Allocated_reads:1	Strand:+
GTGTCTTGTATCTCTCAGGTTAGTGAAT
>Location:NODE_389151_length_73825_cov_29.945791	Coordinate:20516	Reads:1	Hits:1	Allocated_reads:1	Strand:+
GTGTCTTGTATCTCTCAGGTTAGTGAAGT
>Location:NODE_389151_length_73825_cov_29.945791	Coordinate:20516	Reads:1	Hits:1	Allocated_reads:1	Strand:-
TCACTAACCTGAGAGATACAAGACAC
>Location:NODE_389151_length_73825_cov_29.945791	Coordinate:20516	Reads:1	Hits:1	Allocated_reads:1	Strand:-
TTCACTAACCTGAGAGATACAAGACAC
>Location:NODE_389151_length_73825_cov_29.945791	Coordinate:20519	Reads:1	Hits:1	Allocated_reads:1	Strand:-
AAATTCACTAACCTGAGAGATACAAGA
>Location:NODE_389151_length_73825_cov_29.945791	Coordinate:20526	Reads:1	Hits:1	Allocated_reads:1	Strand:-
CGACAAAAAAAAAATTCACTAACCTGAGAGA
>Location:NODE_389151_length_73825_cov_29.945791	Coordinate:20527	Reads:1	Hits:1	Allocated_reads:1	Strand:-
TGCGACAAAAAAAAAATTCACTAACCTGAGAG
>Location:NODE_389151_length_73825_cov_29.945791	Coordinate:20528	Reads:1	Hits:1	Allocated_reads:1	Strand:-
ACTGCGACAAAAAAAAAATTCACTAACCTGAGA
>Location:NODE_389151_length_73825_cov_29.945791	Coordinate:20528	Reads:2	Hits:1	Allocated_reads:2	Strand:-
CGACAAAAAAAAAATTCACTAACCTGAGA
>Location:NODE_389151_length_73825_cov_29.945791	Coordinate:20528	Reads:1	Hits:1	Allocated_reads:1	Strand:-
GACAAAAAAAAAATTCACTAACCTGAGA
>Location:NODE_389151_length_73825_cov_29.945791	Coordinate:20528	Reads:1	Hits:1	Allocated_reads:1	Strand:-
GCGACAAAAAAAAAATTCACTAACCTGAGA
>Location:NODE_389151_length_73825_cov_29.945791	Coordinate:20528	Reads:2	Hits:1	Allocated_reads:2	Strand:-
TGCGACAAAAAAAAAATTCACTAACCTGAGA
>Location:NODE_389151_length_73825_cov_29.945791	Coordinate:20529	Reads:1	Hits:1	Allocated_reads:1	Strand:-
CGACAAAAAAAAAATTCACTAACCTGAG
>Location:NODE_389151_length_73825_cov_29.945791	Coordinate:20529	Reads:1	Hits:1	Allocated_reads:1	Strand:-
TGCGACAAAAAAAAAATTCACTAACCTGAG
>Location:NODE_389151_length_73825_cov_29.945791	Coordinate:20530	Reads:1	Hits:1	Allocated_reads:1	Strand:-
CTGCGACAAAAAAAAAATCCACTAACCTGA
>Location:NODE_389151_length_73825_cov_29.945791	Coordinate:20530	Reads:2	Hits:1	Allocated_reads:2	Strand:-
TGCGACAAAAAAAAAATTCACTAACCTGA
>Location:NODE_389151_length_73825_cov_29.945791	Coordinate:20532	Reads:1	Hits:1	Allocated_reads:1	Strand:-
TGCGACAAAAAAAAAATTCACTAACCT
>Location:NODE_389151_length_73825_cov_29.945791	Coordinate:20533	Reads:3	Hits:1	Allocated_reads:3	Strand:-
ACTGCGACAAAAAAAAAATTCACTAACC
>Location:NODE_389151_length_73825_cov_29.945791	Coordinate:20533	Reads:2	Hits:1	Allocated_reads:2	Strand:-
AGCACTGCGACAAAAAAAAAATTCACTAACC
>Location:NODE_389151_length_73825_cov_29.945791	Coordinate:20533	Reads:5	Hits:1	Allocated_reads:5	Strand:-
CACTGCGACAAAAAAAAAATTCACTAACC
>Location:NODE_389151_length_73825_cov_29.945791	Coordinate:20533	Reads:2	Hits:1	Allocated_reads:2	Strand:-
CTGCGACAAAAAAAAAATTCACTAACC
>Location:NODE_389151_length_73825_cov_29.945791	Coordinate:20533	Reads:1	Hits:1	Allocated_reads:1	Strand:+
GGTTAGTGAATTTTTTTTTTGTCGCAGT
>Location:NODE_389151_length_73825_cov_29.945791	Coordinate:20536	Reads:2	Hits:1	Allocated_reads:2	Strand:-
TAAGCACTGCGACAAAAAAAAAATTCACTA
>Location:NODE_389151_length_73825_cov_29.945791	Coordinate:20537	Reads:1	Hits:1	Allocated_reads:1	Strand:-
AATAAGCACTGCGACAAAAAAAAAATTCACT
>Location:NODE_389151_length_73825_cov_29.945791	Coordinate:20537	Reads:1	Hits:1	Allocated_reads:1	Strand:-
AGCACTGCGACAAAAAAAAAATTCACT
>Location:NODE_389151_length_73825_cov_29.945791	Coordinate:20537	Reads:1	Hits:1	Allocated_reads:1	Strand:-
ATAAGCACTGCGACAAAAAAAAAATTCACT
>Location:NODE_389151_length_73825_cov_29.945791	Coordinate:20537	Reads:13	Hits:1	Allocated_reads:13	Strand:-
TAAGCACTGCGACAAAAAAAAAATTCACT
>Location:NODE_389151_length_73825_cov_29.945791	Coordinate:20538	Reads:2	Hits:1	Allocated_reads:2	Strand:-
TAAGCACTGCGACAAAAAAAAAATTCAC
>Location:NODE_389151_length_73825_cov_29.945791	Coordinate:20541	Reads:2	Hits:1	Allocated_reads:2	Strand:-
AATAAGCACTGCGACAAAAAAAAAATT
>Location:NODE_389151_length_73825_cov_29.945791	Coordinate:20541	Reads:4	Hits:1	Allocated_reads:4	Strand:-
CAATAAGCACTGCGACAAAAAAAAAATT
>Location:NODE_389151_length_73825_cov_29.945791	Coordinate:20541	Reads:1	Hits:1	Allocated_reads:1	Strand:-
TAAGCACTGCGACAAAAAAAAAATT
>Location:NODE_389151_length_73825_cov_29.945791	Coordinate:20542	Reads:1	Hits:1	Allocated_reads:1	Strand:-
TAAGCACTGCGACAAAAAAAAATT
>Location:NODE_389151_length_73825_cov_29.945791	Coordinate:20548	Reads:1	Hits:1	Allocated_reads:1	Strand:-
TTTCATAGCAATAAGCACTGCGACAAAAA
>Location:NODE_389151_length_73825_cov_29.945791	Coordinate:20553	Reads:1	Hits:1	Allocated_reads:1	Strand:-
TAATAGTATTTCATAGCAATAAGCACTGCGAC
>Location:NODE_389151_length_73825_cov_29.945791	Coordinate:20554	Reads:1	Hits:1	Allocated_reads:1	Strand:-
TAATAGTATTTCATAGCAATAAGCACTGCGA
>Location:NODE_389151_length_73825_cov_29.945791	Coordinate:20554	Reads:2	Hits:1	Allocated_reads:2	Strand:-
TAGTATTTCATAGCAATAAGCACTGCGA
>Location:NODE_389151_length_73825_cov_29.945791	Coordinate:20555	Reads:4	Hits:1	Allocated_reads:4	Strand:-
TAGTATTTCATAGCAATAAGCACTGCG
>Location:NODE_389151_length_73825_cov_29.945791	Coordinate:20559	Reads:1	Hits:1	Allocated_reads:1	Strand:-
TTTTAATAGTATTTCATAGCAATAAGCAC
>Location:NODE_389151_length_73825_cov_29.945791	Coordinate:20562	Reads:1	Hits:1	Allocated_reads:1	Strand:-
TGTTTTTAATAGTATTTCATAGCAATAAG
>Location:NODE_389151_length_73825_cov_29.945791	Coordinate:20567	Reads:1	Hits:1	Allocated_reads:1	Strand:-
ATGGCTGTTTTTAATAGTATTTCATAGCA
>Location:NODE_389151_length_73825_cov_29.945791	Coordinate:20574	Reads:4	Hits:1	Allocated_reads:4	Strand:-
TATGAGATGGCTGTTTTTAATAGTATTT
>Location:NODE_389151_length_73825_cov_29.945791	Coordinate:20575	Reads:2	Hits:1	Allocated_reads:2	Strand:-
TATGAGATGGCTGTTTTTAATAGTATT
>Location:NODE_389151_length_73825_cov_29.945791	Coordinate:20576	Reads:1	Hits:1	Allocated_reads:1	Strand:+
ATACTATTAAAAACAGCCATCTCA
>Location:NODE_389151_length_73825_cov_29.945791	Coordinate:20576	Reads:1	Hits:1	Allocated_reads:1	Strand:-
TATGAGATGGCTGTTTTTAATAGTAT
>Location:NODE_389151_length_73825_cov_29.945791	Coordinate:20576	Reads:1	Hits:1	Allocated_reads:1	Strand:-
TGGACATATGAGATGGCTGTTTTTAATAGCCA
>Location:NODE_389151_length_73825_cov_29.945791	Coordinate:20577	Reads:1	Hits:1	Allocated_reads:1	Strand:-
ACATATGAGATGGCTGTTTTTAATAGAA
>Location:NODE_389151_length_73825_cov_29.945791	Coordinate:20577	Reads:10	Hits:1	Allocated_reads:10	Strand:-
ACATATGAGATGGCTGTTTTTAATAGTA
>Location:NODE_389151_length_73825_cov_29.945791	Coordinate:20577	Reads:2	Hits:1	Allocated_reads:2	Strand:-
CATATGAGATGGCTGTTTTTAATAGTA
>Location:NODE_389151_length_73825_cov_29.945791	Coordinate:20577	Reads:13	Hits:1	Allocated_reads:13	Strand:-
GACATATGAGATGGCTGTTTTTAATAGTA
>Location:NODE_389151_length_73825_cov_29.945791	Coordinate:20577	Reads:7	Hits:1	Allocated_reads:7	Strand:-
GGACATATGAGATGGCTGTTTTTAATAGTA
>Location:NODE_389151_length_73825_cov_29.945791	Coordinate:20577	Reads:25	Hits:1	Allocated_reads:25	Strand:-
TATGAGATGGCTGTTTTTAATAGTA
>Location:NODE_389151_length_73825_cov_29.945791	Coordinate:20577	Reads:1	Hits:1	Allocated_reads:1	Strand:-
TCTTTGGACATATGAGATGGCTGTTTTTAATAGTA
>Location:NODE_389151_length_73825_cov_29.945791	Coordinate:20577	Reads:84	Hits:1	Allocated_reads:84	Strand:-
TGGACATATGAGATGGCTGTTTTTAATAGTA
>Location:NODE_389151_length_73825_cov_29.945791	Coordinate:20577	Reads:1	Hits:1	Allocated_reads:1	Strand:-
TTGGACATATGAGATGGCTGTTGTTAATAGTA
>Location:NODE_389151_length_73825_cov_29.945791	Coordinate:20577	Reads:12	Hits:1	Allocated_reads:12	Strand:-
TTGGACATATGAGATGGCTGTTTTTAATAGTA
>Location:NODE_389151_length_73825_cov_29.945791	Coordinate:20577	Reads:8	Hits:1	Allocated_reads:8	Strand:-
TTTGGACATATGAGATGGCTGTTTTTAATAGTA
>Location:NODE_389151_length_73825_cov_29.945791	Coordinate:20578	Reads:1	Hits:1	Allocated_reads:1	Strand:-
GACATATGAGATGGCTGTTTTTAATAGT
>Location:NODE_389151_length_73825_cov_29.945791	Coordinate:20578	Reads:1	Hits:1	Allocated_reads:1	Strand:-
TGGACATATGAGATGGCTGTTTTTAATAGT
>Location:NODE_389151_length_73825_cov_29.945791	Coordinate:20578	Reads:5	Hits:1	Allocated_reads:5	Strand:-
TTGGACATATGAGATGGCTGTTTTTAATAGT
>Location:NODE_389151_length_73825_cov_29.945791	Coordinate:20578	Reads:10	Hits:1	Allocated_reads:10	Strand:-
TTTGGACATATGAGATGGCTGTTTTTAATAGT
>Location:NODE_389151_length_73825_cov_29.945791	Coordinate:20579	Reads:4	Hits:1	Allocated_reads:4	Strand:-
GACATATGAGATGGCTGTTTTTAATAG
>Location:NODE_389151_length_73825_cov_29.945791	Coordinate:20579	Reads:4	Hits:1	Allocated_reads:4	Strand:-
GGACATATGAGATGGCTGTTTTTAATAG
>Location:NODE_389151_length_73825_cov_29.945791	Coordinate:20579	Reads:1	Hits:1	Allocated_reads:1	Strand:-
TCTTTGGACATATGAGATGGCTGTTTTTAATAG
>Location:NODE_389151_length_73825_cov_29.945791	Coordinate:20579	Reads:25	Hits:1	Allocated_reads:25	Strand:-
TGGACATATGAGATGGCTGTTTTTAATAG
>Location:NODE_389151_length_73825_cov_29.945791	Coordinate:20579	Reads:13	Hits:1	Allocated_reads:13	Strand:-
TTGGACATATGAGATGGCTGTTTTTAATAG
>Location:NODE_389151_length_73825_cov_29.945791	Coordinate:20579	Reads:9	Hits:1	Allocated_reads:9	Strand:-
TTTGGACATATGAGATGGCTGTTTTTAATAG
>Location:NODE_389151_length_73825_cov_29.945791	Coordinate:20580	Reads:1	Hits:1	Allocated_reads:1	Strand:-
ACATATGAGATGGCTGTTTTTAATA
>Location:NODE_389151_length_73825_cov_29.945791	Coordinate:20580	Reads:1	Hits:1	Allocated_reads:1	Strand:-
CTTTGGACATATGAGATGGCTGATTTTAATA
>Location:NODE_389151_length_73825_cov_29.945791	Coordinate:20580	Reads:2	Hits:1	Allocated_reads:2	Strand:-
GACATATGAGATGGCTGTTTTTAATA
>Location:NODE_389151_length_73825_cov_29.945791	Coordinate:20580	Reads:1	Hits:1	Allocated_reads:1	Strand:-
GGACATATGAGATGGCTGTTTTTAATA
>Location:NODE_389151_length_73825_cov_29.945791	Coordinate:20580	Reads:1	Hits:1	Allocated_reads:1	Strand:-
TCTTTGGACATATGAGATGGCTGTTTTTAATA
>Location:NODE_389151_length_73825_cov_29.945791	Coordinate:20580	Reads:20	Hits:1	Allocated_reads:20	Strand:-
TGGACATATGAGATGGCTGTTTTTAATA
>Location:NODE_389151_length_73825_cov_29.945791	Coordinate:20580	Reads:1	Hits:1	Allocated_reads:1	Strand:-
TTGGACATATGAGATGGCTGTTTTTAATC
>Location:NODE_389151_length_73825_cov_29.945791	Coordinate:20580	Reads:44	Hits:1	Allocated_reads:44	Strand:-
TTGGACATATGAGATGGCTGTTTTTAATA
>Location:NODE_389151_length_73825_cov_29.945791	Coordinate:20580	Reads:1	Hits:1	Allocated_reads:1	Strand:-
TTTGGACATATGAGATGGCTGCTTTTAATA
>Location:NODE_389151_length_73825_cov_29.945791	Coordinate:20580	Reads:1	Hits:1	Allocated_reads:1	Strand:-
TTTGGACATATGAGATGGCTGTTATTAATA
>Location:NODE_389151_length_73825_cov_29.945791	Coordinate:20580	Reads:38	Hits:1	Allocated_reads:38	Strand:-
TTTGGACATATGAGATGGCTGTTTTTAATA
>Location:NODE_389151_length_73825_cov_29.945791	Coordinate:20581	Reads:1	Hits:1	Allocated_reads:1	Strand:-
TGGACATATGAGATGGCTGTTTTTAAA
>Location:NODE_389151_length_73825_cov_29.945791	Coordinate:20582	Reads:1	Hits:1	Allocated_reads:1	Strand:-
GACATATGAGATGGCTGTTTTTAA
>Location:NODE_389151_length_73825_cov_29.945791	Coordinate:20582	Reads:2	Hits:1	Allocated_reads:2	Strand:-
TGGACATATGAGATGGCTGTTTTTAA
>Location:NODE_389151_length_73825_cov_29.945791	Coordinate:20583	Reads:1	Hits:1	Allocated_reads:1	Strand:-
TTGGACATATGAGATGGCTGTTTTTA
>Location:NODE_389151_length_73825_cov_29.945791	Coordinate:20583	Reads:1	Hits:1	Allocated_reads:1	Strand:-
TTTGGACATATGAGATGGCTGTTTTTT
>Location:NODE_389151_length_73825_cov_29.945791	Coordinate:20584	Reads:1	Hits:1	Allocated_reads:1	Strand:-
TTTGGACATATGAGATGGCTGTTTTT
>Location:NODE_389151_length_73825_cov_29.945791	Coordinate:20585	Reads:4	Hits:1	Allocated_reads:4	Strand:-
CCTCTTTGGACATATGAGATGGCTGTTTT
>Location:NODE_389151_length_73825_cov_29.945791	Coordinate:20585	Reads:1	Hits:1	Allocated_reads:1	Strand:-
TCTTTGGACATATGAGATGGCTGTTTT
>Location:NODE_389151_length_73825_cov_29.945791	Coordinate:20586	Reads:1	Hits:1	Allocated_reads:1	Strand:-
AACCTCTTTGGACATATGAGATGGCTGTTT
>Location:NODE_389151_length_73825_cov_29.945791	Coordinate:20587	Reads:1	Hits:1	Allocated_reads:1	Strand:-
CCTCTTTGGACATATGAGATGGCTGTT
>Location:NODE_389151_length_73825_cov_29.945791	Coordinate:20587	Reads:2	Hits:1	Allocated_reads:2	Strand:-
TGAACCTCTTTGGACATATGAGATGGCTGTT
>Location:NODE_389151_length_73825_cov_29.945791	Coordinate:20588	Reads:1	Hits:1	Allocated_reads:1	Strand:-
AACCTCTTTGGACATATGAGATGGCTGT
>Location:NODE_389151_length_73825_cov_29.945791	Coordinate:20588	Reads:1	Hits:1	Allocated_reads:1	Strand:-
TGAACCTCTTTGGACATATGAGATGGCTGT
>Location:NODE_389151_length_73825_cov_29.945791	Coordinate:20589	Reads:1	Hits:1	Allocated_reads:1	Strand:-
AATGAACCTCTTTGGACATATGAGATGGCTG
>Location:NODE_389151_length_73825_cov_29.945791	Coordinate:20590	Reads:1	Hits:1	Allocated_reads:1	Strand:-
AATGAACCTCTTTGGACATATGAGATGGCT
>Location:NODE_389151_length_73825_cov_29.945791	Coordinate:20590	Reads:1	Hits:1	Allocated_reads:1	Strand:-
TGAACCTCTTTGGACATATGAGATGGCT
>Location:NODE_389151_length_73825_cov_29.945791	Coordinate:20591	Reads:1	Hits:1	Allocated_reads:1	Strand:-
AATGAACCTCTTTGGACATATGAGATGGC
>Location:NODE_389151_length_73825_cov_29.945791	Coordinate:20591	Reads:2	Hits:1	Allocated_reads:2	Strand:-
ATGAACCTCTTTGGACATATGAGATGGC
>Location:NODE_389151_length_73825_cov_29.945791	Coordinate:20594	Reads:1	Hits:1	Allocated_reads:1	Strand:-
TAATGAACCTCTTTGGACATATGAGAT
>Location:NODE_389151_length_73825_cov_29.945791	Coordinate:20595	Reads:1	Hits:1	Allocated_reads:1	Strand:-
AATGAACCTCTTTGGACATATGAGA
>Location:NODE_389151_length_73825_cov_29.945791	Coordinate:20595	Reads:1	Hits:1	Allocated_reads:1	Strand:-
TTATAATGAACCTCTTTGGACATATGAGA
>Location:NODE_389151_length_73825_cov_29.945791	Coordinate:20596	Reads:1	Hits:1	Allocated_reads:1	Strand:-
TAATGAACCTCTTTGGACATATGAG
>Location:NODE_389151_length_73825_cov_29.945791	Coordinate:20597	Reads:1	Hits:1	Allocated_reads:1	Strand:-
TATTATAATGAACCTCTTTGGACATATGA
>Location:NODE_389151_length_73825_cov_29.945791	Coordinate:20601	Reads:1	Hits:1	Allocated_reads:1	Strand:-
TATTATAATGAACCTCTTTGGACAT
>Location:NODE_389151_length_73825_cov_29.945791	Coordinate:20602	Reads:1	Hits:1	Allocated_reads:1	Strand:-
GAAAATATTATAATGAACCTCTTTGGACA
>Location:NODE_389151_length_73825_cov_29.945791	Coordinate:20602	Reads:1	Hits:1	Allocated_reads:1	Strand:-
TGTGAGGAAAATATTATAATGAACCTCTTTGGACT
>Location:NODE_389151_length_73825_cov_29.945791	Coordinate:20603	Reads:1	Hits:1	Allocated_reads:1	Strand:-
AGGAAAATATTATAATGAACCTCTTTGGAC
>Location:NODE_389151_length_73825_cov_29.945791	Coordinate:20603	Reads:1	Hits:1	Allocated_reads:1	Strand:-
TGAGGAAAATATTATAATGAACCTCTTTGGAC
>Location:NODE_389151_length_73825_cov_29.945791	Coordinate:20611	Reads:1	Hits:1	Allocated_reads:1	Strand:-
ACCCTGTGAGGAAAATATTATAATGAACCT
>Location:NODE_389151_length_73825_cov_29.945791	Coordinate:20611	Reads:2	Hits:1	Allocated_reads:2	Strand:-
CACCCTGTGAGGAAAATATTATAATGAACCT
>Location:NODE_389151_length_73825_cov_29.945791	Coordinate:20611	Reads:2	Hits:1	Allocated_reads:2	Strand:-
TGTGAGGAAAATATTATAATGAACCT
>Location:NODE_389151_length_73825_cov_29.945791	Coordinate:20612	Reads:8	Hits:1	Allocated_reads:8	Strand:-
ACCCTGTGAGGAAAATATTATAATGAACC
>Location:NODE_389151_length_73825_cov_29.945791	Coordinate:20612	Reads:17	Hits:1	Allocated_reads:17	Strand:-
CACCCTGTGAGGAAAATATTATAATGAACC
>Location:NODE_389151_length_73825_cov_29.945791	Coordinate:20612	Reads:1	Hits:1	Allocated_reads:1	Strand:-
CCACCCTGTGAGGAAAATATTATAATGAACC
>Location:NODE_389151_length_73825_cov_29.945791	Coordinate:20612	Reads:3	Hits:1	Allocated_reads:3	Strand:-
CCTGTGAGGAAAATATTATAATGAACC
>Location:NODE_389151_length_73825_cov_29.945791	Coordinate:20612	Reads:1	Hits:1	Allocated_reads:1	Strand:-
TGTGAGGAAAATATTATAATGAACC
>Location:NODE_389151_length_73825_cov_29.945791	Coordinate:20612	Reads:1	Hits:1	Allocated_reads:1	Strand:-
TGTGAGGAAAATATTATAATGAATT
>Location:NODE_389151_length_73825_cov_29.945791	Coordinate:20613	Reads:1	Hits:1	Allocated_reads:1	Strand:-
GCCACCCTGTGAGGAAAATATTATAATGAAC
>Location:NODE_389151_length_73825_cov_29.945791	Coordinate:20613	Reads:1	Hits:1	Allocated_reads:1	Strand:-
TGTGAGGAAAATATTATAATGAAC
>Location:NODE_389151_length_73825_cov_29.945791	Coordinate:20614	Reads:1	Hits:1	Allocated_reads:1	Strand:-
CCACCCTGTGAGGAAAATATTATAATGAA
>Location:NODE_389151_length_73825_cov_29.945791	Coordinate:20615	Reads:3	Hits:1	Allocated_reads:3	Strand:-
CCACCCTGTGAGGAAAATATTATAATGA
>Location:NODE_389151_length_73825_cov_29.945791	Coordinate:20615	Reads:1	Hits:1	Allocated_reads:1	Strand:-
GCCACCCTGTGAGGAAAATATTATAATGA
>Location:NODE_389151_length_73825_cov_29.945791	Coordinate:20616	Reads:1	Hits:1	Allocated_reads:1	Strand:-
CACCCTGTGAGGAAAATATTATAATG
>Location:NODE_389151_length_73825_cov_29.945791	Coordinate:20617	Reads:1	Hits:1	Allocated_reads:1	Strand:-
AGCCACCCTGTGAGGAAAATATTATAAT
>Location:NODE_389151_length_73825_cov_29.945791	Coordinate:20617	Reads:3	Hits:1	Allocated_reads:3	Strand:-
CGAGCCACCCTGTGAGGAAAATATTATAAT
>Location:NODE_389151_length_73825_cov_29.945791	Coordinate:20617	Reads:2	Hits:1	Allocated_reads:2	Strand:-
GACGAGCCACCCTGTGAGGAAAATATTATAAT
>Location:NODE_389151_length_73825_cov_29.945791	Coordinate:20617	Reads:1	Hits:1	Allocated_reads:1	Strand:-
GAGCCACCCTGTGAGGAAAATATTAAAAT
>Location:NODE_389151_length_73825_cov_29.945791	Coordinate:20624	Reads:1	Hits:2	Allocated_reads:0.5	Strand:-
GAGGACGAGCCACCCTGTGAGGAAAATT
>Location:NODE_389151_length_73825_cov_29.945791	Coordinate:20624	Reads:1	Hits:2	Allocated_reads:0.5	Strand:-
GGACGAGCCACCCTGTGAGGAAAATA
>Location:NODE_389151_length_73825_cov_29.945791	Coordinate:20624	Reads:2	Hits:2	Allocated_reads:1	Strand:+
TATTTTCCTCACAGGGTGGCTCGTC
>Location:NODE_389151_length_73825_cov_29.945791	Coordinate:20624	Reads:1	Hits:2	Allocated_reads:0.5	Strand:+
TATTTTCCTCACAGGGTGGCTCGTCCTCT
>Location:NODE_389151_length_73825_cov_29.945791	Coordinate:20625	Reads:1	Hits:2	Allocated_reads:0.5	Strand:+
ATTTTCCTCACAGGGTGGCTCGTC
>Location:NODE_389151_length_73825_cov_29.945791	Coordinate:20625	Reads:1	Hits:2	Allocated_reads:0.5	Strand:+
ATTTTCCTCACAGGGTGGCTCGTCC
>Location:NODE_389151_length_73825_cov_29.945791	Coordinate:20625	Reads:1	Hits:2	Allocated_reads:0.5	Strand:+
ATTTTCCTCACAGGGTGGCTCGTCCTCT
>Location:NODE_389151_length_73825_cov_29.945791	Coordinate:20625	Reads:1	Hits:2	Allocated_reads:0.5	Strand:+
ATTTTCCTCACAGGGTGGCTCGTCCTCTC
>Location:NODE_389151_length_73825_cov_29.945791	Coordinate:20625	Reads:1	Hits:2	Allocated_reads:0.5	Strand:-
GACGAGCCACCCTGTGAGGAAAAT
>Location:NODE_389151_length_73825_cov_29.945791	Coordinate:20625	Reads:2	Hits:2	Allocated_reads:1	Strand:-
GAGGACGAGCCACCCTGTGAGGAAAAT
>Location:NODE_389151_length_73825_cov_29.945791	Coordinate:20625	Reads:1	Hits:2	Allocated_reads:0.5	Strand:-
GGACGAGCCACCCTGTGAGGAAAAT
>Location:NODE_389151_length_73825_cov_29.945791	Coordinate:20626	Reads:2	Hits:2	Allocated_reads:1	Strand:-
GAGAGGACGAGCCACCCTGTGAGGAAAA
>Location:NODE_389151_length_73825_cov_29.945791	Coordinate:20626	Reads:3	Hits:2	Allocated_reads:1.5	Strand:-
GAGGACGAGCCACCCTGTGAGGAAAA
>Location:NODE_389151_length_73825_cov_29.945791	Coordinate:20626	Reads:1	Hits:2	Allocated_reads:0.5	Strand:-
TGGAGAGGACGAGCCACCCTGTGAGGAAAT
>Location:NODE_389151_length_73825_cov_29.945791	Coordinate:20626	Reads:1	Hits:2	Allocated_reads:0.5	Strand:-
TTTGGAGAGGACGAGCCACCCTGTGAGGAAAT
>Location:NODE_389151_length_73825_cov_29.945791	Coordinate:20626	Reads:2	Hits:2	Allocated_reads:1	Strand:+
TTTTCCTCACAGGGTGGCTCGTCCTCT
>Location:NODE_389151_length_73825_cov_29.945791	Coordinate:20626	Reads:1	Hits:2	Allocated_reads:0.5	Strand:+
TTTTCCTCACAGGGTGGCTCGTCCTCTCCAAAT
>Location:NODE_389151_length_73825_cov_29.945791	Coordinate:20627	Reads:1	Hits:2	Allocated_reads:0.5	Strand:-
GGAGAGGACGAGCCACCCTGTGAGGAAA
>Location:NODE_389151_length_73825_cov_29.945791	Coordinate:20627	Reads:2	Hits:2	Allocated_reads:1	Strand:-
TGGAGAGGACGAGCCACCCTGTGAGGAAA
>Location:NODE_389151_length_73825_cov_29.945791	Coordinate:20627	Reads:1	Hits:2	Allocated_reads:0.5	Strand:-
TTGGAGAGGACGAGCCACCCTGTGAGGAAT
>Location:NODE_389151_length_73825_cov_29.945791	Coordinate:20627	Reads:3	Hits:2	Allocated_reads:1.5	Strand:-
TTGGAGAGGACGAGCCACCCTGTGAGGAAA
>Location:NODE_389151_length_73825_cov_29.945791	Coordinate:20627	Reads:2	Hits:2	Allocated_reads:1	Strand:+
TTTCCTCACAGGGTGGCTCGTCCT
>Location:NODE_389151_length_73825_cov_29.945791	Coordinate:20627	Reads:1	Hits:2	Allocated_reads:0.5	Strand:+
TTTCCTCACAGGGTGGCTCGTCCTT
>Location:NODE_389151_length_73825_cov_29.945791	Coordinate:20627	Reads:4	Hits:2	Allocated_reads:2	Strand:+
TTTCCTCACAGGGTGGCTCGTCCTC
>Location:NODE_389151_length_73825_cov_29.945791	Coordinate:20627	Reads:2	Hits:2	Allocated_reads:1	Strand:+
TTTCCTCACAGGGTGGCTCGTCCTCTCC
>Location:NODE_389151_length_73825_cov_29.945791	Coordinate:20627	Reads:1	Hits:2	Allocated_reads:0.5	Strand:-
TTTGGAGAGGACGAGCCACCCTGTGAGGATT
>Location:NODE_389151_length_73825_cov_29.945791	Coordinate:20628	Reads:1	Hits:2	Allocated_reads:0.5	Strand:-
CATTTGGAGAGGACGAGCCACCCTGTGAGGAA
>Location:NODE_389151_length_73825_cov_29.945791	Coordinate:20628	Reads:1	Hits:2	Allocated_reads:0.5	Strand:-
TGGAGAGGACGAGCCACCCTGTGAGGAA
>Location:NODE_389151_length_73825_cov_29.945791	Coordinate:20628	Reads:1	Hits:2	Allocated_reads:0.5	Strand:-
TTGGAGAGGACGAGCCACCCTGTGAGGAT
>Location:NODE_389151_length_73825_cov_29.945791	Coordinate:20628	Reads:6	Hits:2	Allocated_reads:3	Strand:-
TTGGAGAGGACGAGCCACCCTGTGAGGAA
>Location:NODE_389151_length_73825_cov_29.945791	Coordinate:20628	Reads:1	Hits:2	Allocated_reads:0.5	Strand:-
TTTGGAGAGGACGAGCCACCCTGTGAGTTT
>Location:NODE_389151_length_73825_cov_29.945791	Coordinate:20629	Reads:1	Hits:2	Allocated_reads:0.5	Strand:-
AGAGGACGAGCCACCCTGTGAGGA
>Location:NODE_389151_length_73825_cov_29.945791	Coordinate:20629	Reads:8	Hits:2	Allocated_reads:4	Strand:-
ATTTGGAGAGGACGAGCCACCCTGTGAGGA
>Location:NODE_389151_length_73825_cov_29.945791	Coordinate:20629	Reads:3	Hits:2	Allocated_reads:1.5	Strand:-
CATTTGGAGAGGACGAGCCACCCTGTGAGGA
>Location:NODE_389151_length_73825_cov_29.945791	Coordinate:20629	Reads:3	Hits:2	Allocated_reads:1.5	Strand:-
GAGAGGACGAGCCACCCTGTGAGGA
>Location:NODE_389151_length_73825_cov_29.945791	Coordinate:20629	Reads:1	Hits:2	Allocated_reads:0.5	Strand:-
GGAGAGGACGAGCCACCCTGTGAGGA
>Location:NODE_389151_length_73825_cov_29.945791	Coordinate:20629	Reads:15	Hits:2	Allocated_reads:7.5	Strand:-
TGGAGAGGACGAGCCACCCTGTGAGGA
>Location:NODE_389151_length_73825_cov_29.945791	Coordinate:20629	Reads:1	Hits:2	Allocated_reads:0.5	Strand:-
TTGGAGAGGACGAGCCACACTGTGAGGA
>Location:NODE_389151_length_73825_cov_29.945791	Coordinate:20629	Reads:1	Hits:2	Allocated_reads:0.5	Strand:-
TTGGAGAGGACGAGCCACCATGTGAGGA
>Location:NODE_389151_length_73825_cov_29.945791	Coordinate:20629	Reads:1	Hits:2	Allocated_reads:0.5	Strand:-
TTGGAGAGGACGAGCCACCCTGTGAGGG
>Location:NODE_389151_length_73825_cov_29.945791	Coordinate:20629	Reads:178	Hits:2	Allocated_reads:89	Strand:-
TTGGAGAGGACGAGCCACCCTGTGAGGA
>Location:NODE_389151_length_73825_cov_29.945791	Coordinate:20629	Reads:3	Hits:2	Allocated_reads:1.5	Strand:-
TTGGAGAGGACGAGCCACCCTGTGAGGT
>Location:NODE_389151_length_73825_cov_29.945791	Coordinate:20629	Reads:1	Hits:2	Allocated_reads:0.5	Strand:-
TTTGGAGAGGACGAGCCACCCTGTGAGGT
>Location:NODE_389151_length_73825_cov_29.945791	Coordinate:20629	Reads:3	Hits:2	Allocated_reads:1.5	Strand:-
TTTGGAGAGGACGAGCCACCCTGTGAGTT
>Location:NODE_389151_length_73825_cov_29.945791	Coordinate:20629	Reads:50	Hits:2	Allocated_reads:25	Strand:-
TTTGGAGAGGACGAGCCACCCTGTGAGGA
>Location:NODE_389151_length_73825_cov_29.945791	Coordinate:20630	Reads:1	Hits:2	Allocated_reads:0.5	Strand:-
ATTTGGAGAGGACGAGCCACCCTGTGAGT
>Location:NODE_389151_length_73825_cov_29.945791	Coordinate:20630	Reads:7	Hits:2	Allocated_reads:3.5	Strand:-
ATTTGGAGAGGACGAGCCACCCTGTGAGG
>Location:NODE_389151_length_73825_cov_29.945791	Coordinate:20630	Reads:5	Hits:2	Allocated_reads:2.5	Strand:-
CATTTGGAGAGGACGAGCCACCCTGTGAGG
>Location:NODE_389151_length_73825_cov_29.945791	Coordinate:20630	Reads:1	Hits:2	Allocated_reads:0.5	Strand:-
GAGAGGACGAGCCACCCTGTGAGG
>Location:NODE_389151_length_73825_cov_29.945791	Coordinate:20630	Reads:1	Hits:2	Allocated_reads:0.5	Strand:-
GGAGAGGACGAGCCACCCTGTGAGT
>Location:NODE_389151_length_73825_cov_29.945791	Coordinate:20630	Reads:7	Hits:2	Allocated_reads:3.5	Strand:-
GGAGAGGACGAGCCACCCTGTGAGG
>Location:NODE_389151_length_73825_cov_29.945791	Coordinate:20630	Reads:1	Hits:2	Allocated_reads:0.5	Strand:-
TGGAGAGGACGAGCCACCCTGTGAGA
>Location:NODE_389151_length_73825_cov_29.945791	Coordinate:20630	Reads:1	Hits:2	Allocated_reads:0.5	Strand:-
TGGAGAGGACGAGCCACCCTGTGAGT
>Location:NODE_389151_length_73825_cov_29.945791	Coordinate:20630	Reads:16	Hits:2	Allocated_reads:8	Strand:-
TGGAGAGGACGAGCCACCCTGTGAGG
>Location:NODE_389151_length_73825_cov_29.945791	Coordinate:20630	Reads:128	Hits:2	Allocated_reads:64	Strand:-
TTGGAGAGGACGAGCCACCCTGTGAGG
>Location:NODE_389151_length_73825_cov_29.945791	Coordinate:20630	Reads:2	Hits:2	Allocated_reads:1	Strand:-
TTGGAGAGGACGAGCCACCCTGTGAGA
>Location:NODE_389151_length_73825_cov_29.945791	Coordinate:20630	Reads:2	Hits:2	Allocated_reads:1	Strand:-
TTGGAGAGGACGAGCCACCCTGTGAGT
>Location:NODE_389151_length_73825_cov_29.945791	Coordinate:20630	Reads:1	Hits:2	Allocated_reads:0.5	Strand:-
TTTGGAGAGGACGAGCCACCCTGTGAGA
>Location:NODE_389151_length_73825_cov_29.945791	Coordinate:20630	Reads:1	Hits:2	Allocated_reads:0.5	Strand:-
TTTGGAGAGGACGAGCCACCCTGTGATT
>Location:NODE_389151_length_73825_cov_29.945791	Coordinate:20630	Reads:43	Hits:2	Allocated_reads:21.5	Strand:-
TTTGGAGAGGACGAGCCACCCTGTGAGG
>Location:NODE_389151_length_73825_cov_29.945791	Coordinate:20630	Reads:6	Hits:2	Allocated_reads:3	Strand:-
TTTGGAGAGGACGAGCCACCCTGTGAGT
>Location:NODE_389151_length_73825_cov_29.945791	Coordinate:20631	Reads:1	Hits:2	Allocated_reads:0.5	Strand:-
CATTTGGAGAGGACGAGCCACCCTGTGTT
>Location:NODE_389151_length_73825_cov_29.945791	Coordinate:20631	Reads:5	Hits:2	Allocated_reads:2.5	Strand:-
CATTTGGAGAGGACGAGCCACCCTGTGAG
>Location:NODE_389151_length_73825_cov_29.945791	Coordinate:20631	Reads:1	Hits:2	Allocated_reads:0.5	Strand:-
TGGAGAGGACGAGCCACCCTGTGAG
>Location:NODE_389151_length_73825_cov_29.945791	Coordinate:20631	Reads:12	Hits:2	Allocated_reads:6	Strand:-
TTGGAGAGGACGAGCCACCCTGTGAG
>Location:NODE_389151_length_73825_cov_29.945791	Coordinate:20631	Reads:3	Hits:2	Allocated_reads:1.5	Strand:-
TTGGAGAGGACGAGCCACCCTGTGTT
>Location:NODE_389151_length_73825_cov_29.945791	Coordinate:20631	Reads:5	Hits:2	Allocated_reads:2.5	Strand:-
TTTGGAGAGGACGAGCCACCCTGTGAG
>Location:NODE_389151_length_73825_cov_29.945791	Coordinate:20632	Reads:1	Hits:2	Allocated_reads:0.5	Strand:-
ATTTGGAGAGGACGAGCCACCCTGTGA
>Location:NODE_389151_length_73825_cov_29.945791	Coordinate:20632	Reads:2	Hits:2	Allocated_reads:1	Strand:-
CATTTGGAGAGGACGAGCCACCCTGTGG
>Location:NODE_389151_length_73825_cov_29.945791	Coordinate:20632	Reads:4	Hits:2	Allocated_reads:2	Strand:-
CATTTGGAGAGGACGAGCCACCCTGTGA
>Location:NODE_389151_length_73825_cov_29.945791	Coordinate:20632	Reads:1	Hits:2	Allocated_reads:0.5	Strand:-
GGCATTTGGAGAGGACGAGCCACCCTGTGA
>Location:NODE_389151_length_73825_cov_29.945791	Coordinate:20632	Reads:1	Hits:2	Allocated_reads:0.5	Strand:-
TTGGAGAGGACGAGCCACCCTGTAT
>Location:NODE_389151_length_73825_cov_29.945791	Coordinate:20632	Reads:1	Hits:2	Allocated_reads:0.5	Strand:-
TTGGAGAGGACGAGCCACCCTGTGG
>Location:NODE_389151_length_73825_cov_29.945791	Coordinate:20632	Reads:12	Hits:2	Allocated_reads:6	Strand:-
TTGGAGAGGACGAGCCACCCTGTGA
>Location:NODE_389151_length_73825_cov_29.945791	Coordinate:20632	Reads:3	Hits:2	Allocated_reads:1.5	Strand:-
TTGGAGAGGACGAGCCACCCTGTGT
>Location:NODE_389151_length_73825_cov_29.945791	Coordinate:20632	Reads:1	Hits:2	Allocated_reads:0.5	Strand:-
TTTGGAGAGGACGAGCCACCCTGTGT
>Location:NODE_389151_length_73825_cov_29.945791	Coordinate:20632	Reads:1	Hits:2	Allocated_reads:0.5	Strand:-
TTTGGAGAGGACGAGCCACCCTGTTC
>Location:NODE_389151_length_73825_cov_29.945791	Coordinate:20632	Reads:6	Hits:2	Allocated_reads:3	Strand:-
TTTGGAGAGGACGAGCCACCCTGTGA
>Location:NODE_389151_length_73825_cov_29.945791	Coordinate:20633	Reads:1	Hits:1	Allocated_reads:1	Strand:-
TGGCATTTGGAGAGGACGAGCCACCCTGTT
>Location:NODE_389151_length_73825_cov_29.945791	Coordinate:20633	Reads:4	Hits:2	Allocated_reads:2	Strand:-
TTGGAGAGGACGAGCCACCCTGTG
>Location:NODE_389151_length_73825_cov_29.945791	Coordinate:20633	Reads:1	Hits:2	Allocated_reads:0.5	Strand:-
TTTGGAGAGGACGAGCCACCCTGTG
>Location:NODE_389151_length_73825_cov_29.945791	Coordinate:20634	Reads:1	Hits:2	Allocated_reads:0.5	Strand:-
TTTGGAGAGGACGAGCCACCGTCT
>Location:NODE_389151_length_73825_cov_29.945791	Coordinate:20634	Reads:2	Hits:2	Allocated_reads:1	Strand:-
TTTGGAGAGGACGAGCCACCCTGT
>Location:NODE_389151_length_73825_cov_29.945791	Coordinate:20635	Reads:1	Hits:2	Allocated_reads:0.5	Strand:-
GCATTTGGAGAGGACGAGCCACCCTG
>Location:NODE_389151_length_73825_cov_29.945791	Coordinate:20635	Reads:2	Hits:2	Allocated_reads:1	Strand:-
GGCATTTGGAGAGGACGAGCCACCCTG
>Location:NODE_389151_length_73825_cov_29.945791	Coordinate:20635	Reads:2	Hits:1	Allocated_reads:2	Strand:-
TGGCATTTGGAGAGGACGAGCCACCCTG
>Location:NODE_389151_length_73825_cov_29.945791	Coordinate:20636	Reads:1	Hits:2	Allocated_reads:0.5	Strand:-
GCATTTGGAGAGGACGAGCCACCCT
>Location:NODE_389151_length_73825_cov_29.945791	Coordinate:20636	Reads:1	Hits:2	Allocated_reads:0.5	Strand:-
GGCATTTGGAGAGGACGAGCCACCCT
>Location:NODE_389151_length_73825_cov_29.945791	Coordinate:20636	Reads:7	Hits:1	Allocated_reads:7	Strand:-
TGATGGCATTTGGAGAGGACGAGCCACCCT
>Location:NODE_389151_length_73825_cov_29.945791	Coordinate:20636	Reads:5	Hits:1	Allocated_reads:5	Strand:-
TGGCATTTGGAGAGGACGAGCCACCCT
>Location:NODE_389151_length_73825_cov_29.945791	Coordinate:20638	Reads:1	Hits:1	Allocated_reads:1	Strand:-
CTGATGGCATTTGGAGAGGACGAGCCACC
>Location:NODE_389151_length_73825_cov_29.945791	Coordinate:20638	Reads:2	Hits:1	Allocated_reads:2	Strand:-
TGGCATTTGGAGAGGACGAGCCACC
>Location:NODE_389151_length_73825_cov_29.945791	Coordinate:20640	Reads:2	Hits:1	Allocated_reads:2	Strand:-
TACTGATGGCATTTGGAGAGGACGAGCCT
>Location:NODE_389151_length_73825_cov_29.945791	Coordinate:20641	Reads:3	Hits:1	Allocated_reads:3	Strand:-
TACTGATGGCATTTGGAGAGGACGAGCC
>Location:NODE_389151_length_73825_cov_29.945791	Coordinate:20641	Reads:2	Hits:1	Allocated_reads:2	Strand:-
TGATGGCATTTGGAGAGGACGAGCC
>Location:NODE_389151_length_73825_cov_29.945791	Coordinate:20642	Reads:1	Hits:1	Allocated_reads:1	Strand:-
ACTGATGGCATTTGGAGAGGACGAGC
>Location:NODE_389151_length_73825_cov_29.945791	Coordinate:20642	Reads:2	Hits:1	Allocated_reads:2	Strand:-
GTACTGATGGCATTTGGAGAGGACGAGC
>Location:NODE_389151_length_73825_cov_29.945791	Coordinate:20642	Reads:23	Hits:1	Allocated_reads:23	Strand:-
TACTGATGGCATTTGGAGAGGACGAGC
>Location:NODE_389151_length_73825_cov_29.945791	Coordinate:20642	Reads:1	Hits:1	Allocated_reads:1	Strand:-
TGATGGCATTTGGAGAGGACGAGT
>Location:NODE_389151_length_73825_cov_29.945791	Coordinate:20642	Reads:6	Hits:1	Allocated_reads:6	Strand:-
TGATGGCATTTGGAGAGGACGAGC
>Location:NODE_389151_length_73825_cov_29.945791	Coordinate:20643	Reads:1	Hits:1	Allocated_reads:1	Strand:-
GGTACTGATGGCATTTGGAGAGGACGAG
>Location:NODE_389151_length_73825_cov_29.945791	Coordinate:20643	Reads:1	Hits:1	Allocated_reads:1	Strand:-
TACTGATGGCATTTGGAGAGGACGAG
>Location:NODE_389151_length_73825_cov_29.945791	Coordinate:20644	Reads:1	Hits:1	Allocated_reads:1	Strand:-
AGTGGTACTGATGGCATTTGGAGAGGACGT
>Location:NODE_389151_length_73825_cov_29.945791	Coordinate:20644	Reads:1	Hits:1	Allocated_reads:1	Strand:-
TACTGATGGCATTTGGAGAGGACGA
>Location:NODE_389151_length_73825_cov_29.945791	Coordinate:20644	Reads:1	Hits:1	Allocated_reads:1	Strand:-
TGGTACTGATGGCATTTGGAGAGGACGA
>Location:NODE_389151_length_73825_cov_29.945791	Coordinate:20646	Reads:1	Hits:1	Allocated_reads:1	Strand:-
AGTGGTACTGATGGCATTTGGAGAGGAC
>Location:NODE_389151_length_73825_cov_29.945791	Coordinate:20647	Reads:1	Hits:1	Allocated_reads:1	Strand:-
AAAGTGGTACTGATGGCATTTGGAGAGGA
>Location:NODE_389151_length_73825_cov_29.945791	Coordinate:20647	Reads:1	Hits:1	Allocated_reads:1	Strand:-
AAGTGGTACTGATGGCATTTGGAGAGGA
>Location:NODE_389151_length_73825_cov_29.945791	Coordinate:20647	Reads:1	Hits:1	Allocated_reads:1	Strand:+
TCCTCTCCAAATGCCATCAGTACCACTT
>Location:NODE_389151_length_73825_cov_29.945791	Coordinate:20647	Reads:1	Hits:1	Allocated_reads:1	Strand:+
TCCTCTCCAAATGCCATCAGTACCACTTT
>Location:NODE_389151_length_73825_cov_29.945791	Coordinate:20648	Reads:1	Hits:1	Allocated_reads:1	Strand:-
TAACAAAGTGGTACTGATGGCATTTGGAGAGT
>Location:NODE_389151_length_73825_cov_29.945791	Coordinate:20649	Reads:1	Hits:1	Allocated_reads:1	Strand:-
AACAAAGTGGTACTGATGGCATTTGGAGAG
>Location:NODE_389151_length_73825_cov_29.945791	Coordinate:20649	Reads:1	Hits:1	Allocated_reads:1	Strand:-
ACAAAGTGGTACTGATGGCATTTGGAGAG
>Location:NODE_389151_length_73825_cov_29.945791	Coordinate:20649	Reads:6	Hits:1	Allocated_reads:6	Strand:-
TAACAAAGTGGTACTGATGGCATTTGGAGAG
>Location:NODE_389151_length_73825_cov_29.945791	Coordinate:20650	Reads:3	Hits:1	Allocated_reads:3	Strand:-
AACAAAGTGGTACTGATGGCATTTGGAGA
>Location:NODE_389151_length_73825_cov_29.945791	Coordinate:20650	Reads:1	Hits:1	Allocated_reads:1	Strand:-
ACAAAGTGGTACTGATGGCATTTGGAGA
>Location:NODE_389151_length_73825_cov_29.945791	Coordinate:20650	Reads:81	Hits:1	Allocated_reads:81	Strand:-
TAACAAAGTGGTACTGATGGCATTTGGAGA
>Location:NODE_389151_length_73825_cov_29.945791	Coordinate:20650	Reads:9	Hits:1	Allocated_reads:9	Strand:-
TTAACAAAGTGGTACTGATGGCATTTGGAGA
>Location:NODE_389151_length_73825_cov_29.945791	Coordinate:20651	Reads:2	Hits:1	Allocated_reads:2	Strand:-
TAACAAAGTGGTACTGATGGCATTTGGAG
>Location:NODE_389151_length_73825_cov_29.945791	Coordinate:20651	Reads:1	Hits:1	Allocated_reads:1	Strand:-
TTAACAAAGTGGTACTGATGGCATTTGGAG
>Location:NODE_389151_length_73825_cov_29.945791	Coordinate:20652	Reads:1	Hits:1	Allocated_reads:1	Strand:-
AACAAAGTGGTACTGATGGCATTTGGA
>Location:NODE_389151_length_73825_cov_29.945791	Coordinate:20652	Reads:1	Hits:1	Allocated_reads:1	Strand:-
AACAAAGTGGTACTGATGGCATTTGGT
>Location:NODE_389151_length_73825_cov_29.945791	Coordinate:20652	Reads:52	Hits:1	Allocated_reads:52	Strand:-
TAACAAAGTGGTACTGATGGCATTTGGA
>Location:NODE_389151_length_73825_cov_29.945791	Coordinate:20652	Reads:6	Hits:1	Allocated_reads:6	Strand:-
TTAACAAAGTGGTACTGATGGCATTTGGA
>Location:NODE_389151_length_73825_cov_29.945791	Coordinate:20653	Reads:13	Hits:1	Allocated_reads:13	Strand:-
TAACAAAGTGGTACTGATGGCATTTGG
>Location:NODE_389151_length_73825_cov_29.945791	Coordinate:20653	Reads:2	Hits:1	Allocated_reads:2	Strand:-
TAACAAAGTGGTACTGATGGCATTTGT
>Location:NODE_389151_length_73825_cov_29.945791	Coordinate:20654	Reads:1	Hits:1	Allocated_reads:1	Strand:-
TAACAAAGTGGTACTGATGGCATTTT
>Location:NODE_389151_length_73825_cov_29.945791	Coordinate:20654	Reads:5	Hits:1	Allocated_reads:5	Strand:-
TAACAAAGTGGTACTGATGGCATTTG
>Location:NODE_389151_length_73825_cov_29.945791	Coordinate:20654	Reads:1	Hits:1	Allocated_reads:1	Strand:-
TTAACAAAGTGGTACTGATGGCATTTG
>Location:NODE_389151_length_73825_cov_29.945791	Coordinate:20655	Reads:1	Hits:1	Allocated_reads:1	Strand:-
TAACAAAGTGGTACTGATGGCAGTT
>Location:NODE_389151_length_73825_cov_29.945791	Coordinate:20655	Reads:57	Hits:1	Allocated_reads:57	Strand:-
TAACAAAGTGGTACTGATGGCATTT
>Location:NODE_389151_length_73825_cov_29.945791	Coordinate:20655	Reads:21	Hits:1	Allocated_reads:21	Strand:-
TATTAACAAAGTGGTACTGATGGCATTT
>Location:NODE_389151_length_73825_cov_29.945791	Coordinate:20655	Reads:15	Hits:1	Allocated_reads:15	Strand:-
TTATTAACAAAGTGGTACTGATGGCATTT
>Location:NODE_389151_length_73825_cov_29.945791	Coordinate:20656	Reads:1	Hits:1	Allocated_reads:1	Strand:-
AAAAGACTTATTAACAAAGTGGTACTGATGGCATT
>Location:NODE_389151_length_73825_cov_29.945791	Coordinate:20656	Reads:1	Hits:1	Allocated_reads:1	Strand:-
AAAGACTTATTAACAAAGTGGTACTGATGGCATT
>Location:NODE_389151_length_73825_cov_29.945791	Coordinate:20656	Reads:1	Hits:1	Allocated_reads:1	Strand:-
AAGACTTATTAACAAAGTGGTACTGATGGCATT
>Location:NODE_389151_length_73825_cov_29.945791	Coordinate:20656	Reads:1	Hits:1	Allocated_reads:1	Strand:-
GACTTATTAACAAAGTGGTACTGATGGCATT
>Location:NODE_389151_length_73825_cov_29.945791	Coordinate:20656	Reads:33	Hits:1	Allocated_reads:33	Strand:-
TAACAAAGTGGTACTGATGGCATT
>Location:NODE_389151_length_73825_cov_29.945791	Coordinate:20656	Reads:6	Hits:1	Allocated_reads:6	Strand:-
TATTAACAAAGTGGTACTGATGGCATT
>Location:NODE_389151_length_73825_cov_29.945791	Coordinate:20656	Reads:1	Hits:1	Allocated_reads:1	Strand:-
TTAACAAAGTGGTACTGATGGCATT
>Location:NODE_389151_length_73825_cov_29.945791	Coordinate:20656	Reads:8	Hits:1	Allocated_reads:8	Strand:-
TTATTAACAAAGTGGTACTGATGGCATT
>Location:NODE_389151_length_73825_cov_29.945791	Coordinate:20657	Reads:1	Hits:1	Allocated_reads:1	Strand:+
ATGCCATCAGTACCACTTTGTTAATAAGT
>Location:NODE_389151_length_73825_cov_29.945791	Coordinate:20657	Reads:1	Hits:1	Allocated_reads:1	Strand:-
TTAACAAAGTGGTACTGATGGCAT
>Location:NODE_389151_length_73825_cov_29.945791	Coordinate:20658	Reads:2	Hits:1	Allocated_reads:2	Strand:-
TATTAACAAAGTGGTACTGATGGCA
>Location:NODE_389151_length_73825_cov_29.945791	Coordinate:20658	Reads:1	Hits:1	Allocated_reads:1	Strand:+
TGCCATCAGTACCACTTTGTTAATAAGT
>Location:NODE_389151_length_73825_cov_29.945791	Coordinate:20658	Reads:1	Hits:1	Allocated_reads:1	Strand:-
TTATTAACAAAGTGGTACTGATGGCA
>Location:NODE_389151_length_73825_cov_29.945791	Coordinate:20658	Reads:1	Hits:1	Allocated_reads:1	Strand:-
TTATTAACAAAGTGGTACTGATGGCT
>Location:NODE_389151_length_73825_cov_29.945791	Coordinate:20659	Reads:1	Hits:1	Allocated_reads:1	Strand:-
ACTTATTAACAAAGTGGTACTGATGGC
>Location:NODE_389151_length_73825_cov_29.945791	Coordinate:20659	Reads:1	Hits:1	Allocated_reads:1	Strand:-
TATTAACAAAGTGGTACTGATGGC
>Location:NODE_389151_length_73825_cov_29.945791	Coordinate:20661	Reads:2	Hits:1	Allocated_reads:2	Strand:-
AAAAGACTTATTAACAAAGTGGTACTGATG
>Location:NODE_389151_length_73825_cov_29.945791	Coordinate:20662	Reads:1	Hits:1	Allocated_reads:1	Strand:-
AAAAGACTTATTAACAAAGTGGTACTGAT
>Location:NODE_389151_length_73825_cov_29.945791	Coordinate:20662	Reads:7	Hits:1	Allocated_reads:7	Strand:-
AAAGACTTATTAACAAAGTGGTACTGAT
>Location:NODE_389151_length_73825_cov_29.945791	Coordinate:20662	Reads:1	Hits:1	Allocated_reads:1	Strand:-
TAAAAGACTTATTAACAAAGTGGTACTGAT
>Location:NODE_389151_length_73825_cov_29.945791	Coordinate:20663	Reads:1	Hits:1	Allocated_reads:1	Strand:-
TAAAAGACTTATTAACAAAGTGGTACTGA
>Location:NODE_389151_length_73825_cov_29.945791	Coordinate:20665	Reads:1	Hits:1	Allocated_reads:1	Strand:-
AAAAGACTTATTAACAAAGTGGTACT
>Location:NODE_389151_length_73825_cov_29.945791	Coordinate:20665	Reads:1	Hits:1	Allocated_reads:1	Strand:-
CAAGTAAAAGACTTATTAACAAAGTGGTACT
>Location:NODE_389151_length_73825_cov_29.945791	Coordinate:20665	Reads:11	Hits:1	Allocated_reads:11	Strand:-
TAAAAGACTTATTAACAAAGTGGTACT
>Location:NODE_389151_length_73825_cov_29.945791	Coordinate:20669	Reads:4	Hits:2	Allocated_reads:2	Strand:-
TACCAAGTAAAAGACTTATTAACAAAGTGG
>Location:NODE_389151_length_73825_cov_29.945791	Coordinate:20670	Reads:2	Hits:2	Allocated_reads:1	Strand:+
CACTTTGTTAATAAGTCTTTTACTTGGTA
>Location:NODE_389151_length_73825_cov_29.945791	Coordinate:20670	Reads:1	Hits:2	Allocated_reads:0.5	Strand:-
TACCAAGTAAAAGACTTATTAACAAAGTT
>Location:NODE_389151_length_73825_cov_29.945791	Coordinate:20671	Reads:1	Hits:2	Allocated_reads:0.5	Strand:-
ACCAAGTAAAAGACTTATTAACAAAGT
>Location:NODE_389151_length_73825_cov_29.945791	Coordinate:20671	Reads:5	Hits:2	Allocated_reads:2.5	Strand:-
ATACCAAGTAAAAGACTTATTAACAAAGT
>Location:NODE_389151_length_73825_cov_29.945791	Coordinate:20671	Reads:1	Hits:2	Allocated_reads:0.5	Strand:-
CAAGTAAAAGACTTATTAACAAAGT
>Location:NODE_389151_length_73825_cov_29.945791	Coordinate:20671	Reads:173	Hits:2	Allocated_reads:86.5	Strand:-
TACCAAGTAAAAGACTTATTAACAAAGT
>Location:NODE_389151_length_73825_cov_29.945791	Coordinate:20671	Reads:5	Hits:2	Allocated_reads:2.5	Strand:-
TCATACCAAGTAAAAGACTTATTAACAAAGT
>Location:NODE_389151_length_73825_cov_29.945791	Coordinate:20672	Reads:3	Hits:2	Allocated_reads:1.5	Strand:-
ACCAAGTAAAAGACTTATTAACAAAG
>Location:NODE_389151_length_73825_cov_29.945791	Coordinate:20672	Reads:5	Hits:2	Allocated_reads:2.5	Strand:-
ATACCAAGTAAAAGACTTATTAACAAAG
>Location:NODE_389151_length_73825_cov_29.945791	Coordinate:20672	Reads:1	Hits:2	Allocated_reads:0.5	Strand:-
TACCAAGTAAAAGACTTATTGACAAAG
>Location:NODE_389151_length_73825_cov_29.945791	Coordinate:20672	Reads:83	Hits:2	Allocated_reads:41.5	Strand:-
TACCAAGTAAAAGACTTATTAACAAAG
>Location:NODE_389151_length_73825_cov_29.945791	Coordinate:20672	Reads:1	Hits:2	Allocated_reads:0.5	Strand:-
TCATACCAAGTAAAAGACTTATTAACAAAG
>Location:NODE_389151_length_73825_cov_29.945791	Coordinate:20675	Reads:1	Hits:2	Allocated_reads:0.5	Strand:-
CTCATACCAAGTAAAAGACTTATTAACT
>Location:NODE_389151_length_73825_cov_29.945791	Coordinate:20675	Reads:2	Hits:2	Allocated_reads:1	Strand:-
TACCAAGTAAAAGACTTATTAACT
>Location:NODE_389151_length_73825_cov_29.945791	Coordinate:20675	Reads:1	Hits:2	Allocated_reads:0.5	Strand:-
TCATACCAAGTAAAAGACTTATTAACT
>Location:NODE_389151_length_73825_cov_29.945791	Coordinate:20679	Reads:1	Hits:2	Allocated_reads:0.5	Strand:-
AGCCTCATACCAAGTAAAAGACTTATT
>Location:NODE_389151_length_73825_cov_29.945791	Coordinate:20679	Reads:1	Hits:2	Allocated_reads:0.5	Strand:-
CTCTGAGCCTCATACCAAGTAAAAGACTTATT
>Location:NODE_389151_length_73825_cov_29.945791	Coordinate:20679	Reads:6	Hits:2	Allocated_reads:3	Strand:-
TCTGAGCCTCATACCAAGTAAAAGACTTATT
>Location:NODE_389151_length_73825_cov_29.945791	Coordinate:20679	Reads:1	Hits:2	Allocated_reads:0.5	Strand:-
TGAGCCTCATACCAAGTAAAAGACTTATT
>Location:NODE_389151_length_73825_cov_29.945791	Coordinate:20680	Reads:1	Hits:2	Allocated_reads:0.5	Strand:+
ATAAGTCTTTTACTTGGTATGAGGCTCAGAGCT
>Location:NODE_389151_length_73825_cov_29.945791	Coordinate:20682	Reads:1	Hits:2	Allocated_reads:0.5	Strand:+
AAGTCTTTTACTTGGTATGAGGCTCAGAGCT
>Location:NODE_389151_length_73825_cov_29.945791	Coordinate:20683	Reads:9	Hits:2	Allocated_reads:4.5	Strand:-
AGCTCTGAGCCTCATACCAAGTAAAAGACT
>Location:NODE_389151_length_73825_cov_29.945791	Coordinate:20683	Reads:2	Hits:2	Allocated_reads:1	Strand:-
CTCTGAGCCTCATACCAAGTAAAAGACT
>Location:NODE_389151_length_73825_cov_29.945791	Coordinate:20683	Reads:1	Hits:2	Allocated_reads:0.5	Strand:-
CTGAGCCTCATACCAAGTAAAAGACT
>Location:NODE_389151_length_73825_cov_29.945791	Coordinate:20683	Reads:1	Hits:2	Allocated_reads:0.5	Strand:-
GCTCTGAGCCTCATACCAAGTAAAAGACT
>Location:NODE_389151_length_73825_cov_29.945791	Coordinate:20683	Reads:10	Hits:2	Allocated_reads:5	Strand:-
TAGCTCTGAGCCTCATACCAAGTAAAAGACT
>Location:NODE_389151_length_73825_cov_29.945791	Coordinate:20683	Reads:61	Hits:2	Allocated_reads:30.5	Strand:-
TCTGAGCCTCATACCAAGTAAAAGACT
>Location:NODE_389151_length_73825_cov_29.945791	Coordinate:20685	Reads:1	Hits:2	Allocated_reads:0.5	Strand:-
TCTGAGCCTCATACCAAGTAAAAGA
>Location:NODE_389151_length_73825_cov_29.945791	Coordinate:20686	Reads:1	Hits:2	Allocated_reads:0.5	Strand:+
CTTTTACTTGGTATGAGGCTCAGAGCTA
>Location:NODE_389151_length_73825_cov_29.945791	Coordinate:20686	Reads:1	Hits:2	Allocated_reads:0.5	Strand:+
CTTTTACTTGGTATGAGGCTCAGAGCTAC
>Location:NODE_389151_length_73825_cov_29.945791	Coordinate:20686	Reads:1	Hits:2	Allocated_reads:0.5	Strand:-
GTAGCTCTGAGCCTCATACCAAGTAAAAG
>Location:NODE_389151_length_73825_cov_29.945791	Coordinate:20687	Reads:1	Hits:2	Allocated_reads:0.5	Strand:-
CAGTAGCTCTGAGCCTCATACCAAGTAAAA
>Location:NODE_389151_length_73825_cov_29.945791	Coordinate:20687	Reads:1	Hits:2	Allocated_reads:0.5	Strand:+
TTTTACTTGGTATGAGGCTCAGAG
>Location:NODE_389151_length_73825_cov_29.945791	Coordinate:20687	Reads:1	Hits:2	Allocated_reads:0.5	Strand:+
TTTTACTTGGTATGAGGCTCAGAGC
>Location:NODE_389151_length_73825_cov_29.945791	Coordinate:20687	Reads:1	Hits:2	Allocated_reads:0.5	Strand:+
TTTTACTTGGTATGAGGCTCAGAGCTA
>Location:NODE_389151_length_73825_cov_29.945791	Coordinate:20688	Reads:1	Hits:2	Allocated_reads:0.5	Strand:-
GCAGTAGCTCTGAGCCTCATACCAAGTAAA
>Location:NODE_389151_length_73825_cov_29.945791	Coordinate:20688	Reads:2	Hits:2	Allocated_reads:1	Strand:+
TTTACTTGGTATGAGGCTCAGAGC
>Location:NODE_389151_length_73825_cov_29.945791	Coordinate:20688	Reads:1	Hits:2	Allocated_reads:0.5	Strand:+
TTTACTTGGTATGAGGCTCAGAGCTA
>Location:NODE_389151_length_73825_cov_29.945791	Coordinate:20689	Reads:1	Hits:2	Allocated_reads:0.5	Strand:+
TTACTTGGTATGAGGCTCAGAGCA
>Location:NODE_389151_length_73825_cov_29.945791	Coordinate:20689	Reads:1	Hits:2	Allocated_reads:0.5	Strand:+
TTACTTGGTATGAGGCTCAGAGTT
>Location:NODE_389151_length_73825_cov_29.945791	Coordinate:20689	Reads:1	Hits:2	Allocated_reads:0.5	Strand:+
TTACTTGGTATGAGGCTCGGAGCT
>Location:NODE_389151_length_73825_cov_29.945791	Coordinate:20689	Reads:34	Hits:2	Allocated_reads:17	Strand:+
TTACTTGGTATGAGGCTCAGAGCT
>Location:NODE_389151_length_73825_cov_29.945791	Coordinate:20689	Reads:3	Hits:2	Allocated_reads:1.5	Strand:+
TTACTTGGTATGAGGCTCAGAGCTT
>Location:NODE_389151_length_73825_cov_29.945791	Coordinate:20689	Reads:6	Hits:2	Allocated_reads:3	Strand:+
TTACTTGGTATGAGGCTCAGAGCTA
>Location:NODE_389151_length_73825_cov_29.945791	Coordinate:20689	Reads:17	Hits:2	Allocated_reads:8.5	Strand:+
TTACTTGGTATGAGGCTCAGAGCTAC
>Location:NODE_389151_length_73825_cov_29.945791	Coordinate:20689	Reads:19	Hits:2	Allocated_reads:9.5	Strand:+
TTACTTGGTATGAGGCTCAGAGCTACT
>Location:NODE_389151_length_73825_cov_29.945791	Coordinate:20689	Reads:5	Hits:2	Allocated_reads:2.5	Strand:+
TTACTTGGTATGAGGCTCAGAGCTACTG
>Location:NODE_389151_length_73825_cov_29.945791	Coordinate:20689	Reads:1	Hits:2	Allocated_reads:0.5	Strand:+
TTACTTGGTATGAGGCTCAGAGCTACTGC
>Location:NODE_389151_length_73825_cov_29.945791	Coordinate:20689	Reads:1	Hits:2	Allocated_reads:0.5	Strand:+
TTACTTGGTATGAGGCTCAGAGCTATTTT
>Location:NODE_389151_length_73825_cov_29.945791	Coordinate:20689	Reads:1	Hits:2	Allocated_reads:0.5	Strand:+
TTACTTGGTATGAGGCTCAGAGCTACTGCT
>Location:NODE_389151_length_73825_cov_29.945791	Coordinate:20689	Reads:12	Hits:2	Allocated_reads:6	Strand:+
TTACTTGGTATGAGGCTCAGAGCTACTGCA
>Location:NODE_389151_length_73825_cov_29.945791	Coordinate:20690	Reads:1	Hits:2	Allocated_reads:0.5	Strand:-
AGTAGCTCTGAGCCTCATACCAAGTA
>Location:NODE_389151_length_73825_cov_29.945791	Coordinate:20690	Reads:2	Hits:2	Allocated_reads:1	Strand:-
GCAGTAGCTCTGAGCCTCATACCAAGTA
>Location:NODE_389151_length_73825_cov_29.945791	Coordinate:20690	Reads:1	Hits:2	Allocated_reads:0.5	Strand:+
TACTTGGTATGAGGCTCAGAGCTA
>Location:NODE_389151_length_73825_cov_29.945791	Coordinate:20690	Reads:5	Hits:2	Allocated_reads:2.5	Strand:+
TACTTGGTATGAGGCTCAGAGCTACT
>Location:NODE_389151_length_73825_cov_29.945791	Coordinate:20690	Reads:1	Hits:2	Allocated_reads:0.5	Strand:+
TACTTGGTATGAGGCTCAGAGCTACTG
>Location:NODE_389151_length_73825_cov_29.945791	Coordinate:20690	Reads:1	Hits:2	Allocated_reads:0.5	Strand:+
TACTTGGTATGAGGCTCAGAGCTACTGCA
>Location:NODE_389151_length_73825_cov_29.945791	Coordinate:20690	Reads:4	Hits:2	Allocated_reads:2	Strand:-
TCTGCAGTAGCTCTGAGCCTCATACCAAGTA
>Location:NODE_389151_length_73825_cov_29.945791	Coordinate:20690	Reads:10	Hits:2	Allocated_reads:5	Strand:-
TGCAGTAGCTCTGAGCCTCATACCAAGTA
>Location:NODE_389151_length_73825_cov_29.945791	Coordinate:20691	Reads:1	Hits:2	Allocated_reads:0.5	Strand:+
ACTTGGTATGAGGCTCAGAGCTACTGC
>Location:NODE_389151_length_73825_cov_29.945791	Coordinate:20691	Reads:1	Hits:2	Allocated_reads:0.5	Strand:+
ACTTGGTATGAGGCTCAGAGCTACTGCAGA
>Location:NODE_389151_length_73825_cov_29.945791	Coordinate:20691	Reads:1	Hits:2	Allocated_reads:0.5	Strand:-
CAGTAGCTCTGAGCCTCATACCAAGT
>Location:NODE_389151_length_73825_cov_29.945791	Coordinate:20691	Reads:1	Hits:2	Allocated_reads:0.5	Strand:-
CTGCAGTAGCTCTGAGCCTCATACCAAGT
>Location:NODE_389151_length_73825_cov_29.945791	Coordinate:20691	Reads:1	Hits:2	Allocated_reads:0.5	Strand:-
GTAGCTCTGAGCCTCATACCAAGT
>Location:NODE_389151_length_73825_cov_29.945791	Coordinate:20691	Reads:13	Hits:2	Allocated_reads:6.5	Strand:-
TCTGCAGTAGCTCTGAGCCTCATACCAAGT
>Location:NODE_389151_length_73825_cov_29.945791	Coordinate:20691	Reads:10	Hits:2	Allocated_reads:5	Strand:-
TGCAGTAGCTCTGAGCCTCATACCAAGT
>Location:NODE_389151_length_73825_cov_29.945791	Coordinate:20691	Reads:1	Hits:2	Allocated_reads:0.5	Strand:-
TTCTGCAGTAGCTCTGAGCCTCATACCAAGT
>Location:NODE_389151_length_73825_cov_29.945791	Coordinate:20692	Reads:1	Hits:2	Allocated_reads:0.5	Strand:+
CTTGGTATGAGGCTCAGAGCTACT
>Location:NODE_389151_length_73825_cov_29.945791	Coordinate:20692	Reads:1	Hits:2	Allocated_reads:0.5	Strand:+
CTTGGTATGAGGCTCAGAGCTACTG
>Location:NODE_389151_length_73825_cov_29.945791	Coordinate:20692	Reads:1	Hits:2	Allocated_reads:0.5	Strand:+
CTTGGTATGAGGCTCAGAGCTACTGC
>Location:NODE_389151_length_73825_cov_29.945791	Coordinate:20692	Reads:1	Hits:2	Allocated_reads:0.5	Strand:+
CTTGGTATGAGGCTCAGAGCTACTGCA
>Location:NODE_389151_length_73825_cov_29.945791	Coordinate:20692	Reads:1	Hits:2	Allocated_reads:0.5	Strand:-
TCTGCAGTAGCTCTGAGCCTCATACCATT
>Location:NODE_389151_length_73825_cov_29.945791	Coordinate:20692	Reads:12	Hits:2	Allocated_reads:6	Strand:-
TCTGCAGTAGCTCTGAGCCTCATACCAAG
>Location:NODE_389151_length_73825_cov_29.945791	Coordinate:20692	Reads:1	Hits:2	Allocated_reads:0.5	Strand:-
TTCTGCAGTAGCTCTGAGCCTCATACCAAG
>Location:NODE_389151_length_73825_cov_29.945791	Coordinate:20693	Reads:3	Hits:2	Allocated_reads:1.5	Strand:-
TCTGCAGTAGCTCTGAGCCTCATACCAA
>Location:NODE_389151_length_73825_cov_29.945791	Coordinate:20693	Reads:1	Hits:2	Allocated_reads:0.5	Strand:-
TGCAGTAGCTCTGAGCCTCATACCAA
>Location:NODE_389151_length_73825_cov_29.945791	Coordinate:20694	Reads:2	Hits:2	Allocated_reads:1	Strand:-
TCTGCAGTAGCTCTGAGCCTCATACCA
>Location:NODE_389151_length_73825_cov_29.945791	Coordinate:20694	Reads:2	Hits:2	Allocated_reads:1	Strand:-
TGCAGTAGCTCTGAGCCTCATACCA
>Location:NODE_389151_length_73825_cov_29.945791	Coordinate:20694	Reads:1	Hits:2	Allocated_reads:0.5	Strand:+
TGGTATGAGGCTCAGAGCTACTGC
>Location:NODE_389151_length_73825_cov_29.945791	Coordinate:20694	Reads:2	Hits:2	Allocated_reads:1	Strand:-
TTCTGCAGTAGCTCTGAGCCTCATACCA
>Location:NODE_389151_length_73825_cov_29.945791	Coordinate:20695	Reads:3	Hits:1	Allocated_reads:3	Strand:-
ATTCTGCAGTAGCTCTGAGCCTCATACC
>Location:NODE_389151_length_73825_cov_29.945791	Coordinate:20695	Reads:2	Hits:2	Allocated_reads:1	Strand:-
CTGCAGTAGCTCTGAGCCTCATACC
>Location:NODE_389151_length_73825_cov_29.945791	Coordinate:20695	Reads:1	Hits:1	Allocated_reads:1	Strand:-
TAGTTCATTCTGCAGTAGCTCTGAGCCTCATACC
>Location:NODE_389151_length_73825_cov_29.945791	Coordinate:20695	Reads:1	Hits:1	Allocated_reads:1	Strand:-
TCATTCTGCAGTAGCTCTGAGCCTCATACC
>Location:NODE_389151_length_73825_cov_29.945791	Coordinate:20695	Reads:12	Hits:2	Allocated_reads:6	Strand:-
TCTGCAGTAGCTCTGAGCCTCATACC
>Location:NODE_389151_length_73825_cov_29.945791	Coordinate:20695	Reads:18	Hits:2	Allocated_reads:9	Strand:-
TGCAGTAGCTCTGAGCCTCATACC
>Location:NODE_389151_length_73825_cov_29.945791	Coordinate:20695	Reads:1	Hits:1	Allocated_reads:1	Strand:-
TTCATTCTGCAGTAGCTCTGAGCCTCATACC
>Location:NODE_389151_length_73825_cov_29.945791	Coordinate:20695	Reads:9	Hits:2	Allocated_reads:4.5	Strand:-
TTCTGCAGTAGCTCTGAGCCTCATACC
>Location:NODE_389151_length_73825_cov_29.945791	Coordinate:20696	Reads:1	Hits:1	Allocated_reads:1	Strand:-
CATTCTGCAGTAGCTCTGAGCCTCATAC
>Location:NODE_389151_length_73825_cov_29.945791	Coordinate:20696	Reads:2	Hits:1	Allocated_reads:2	Strand:-
TCATTCTGCAGTAGCTCTGAGCCTCATAC
>Location:NODE_389151_length_73825_cov_29.945791	Coordinate:20696	Reads:1	Hits:2	Allocated_reads:0.5	Strand:-
TCTGCAGTAGCTCTGAGCCTCATAC
>Location:NODE_389151_length_73825_cov_29.945791	Coordinate:20697	Reads:1	Hits:1	Allocated_reads:1	Strand:-
ATTCTGCAGTAGCTCTGAGCCTCATA
>Location:NODE_389151_length_73825_cov_29.945791	Coordinate:20697	Reads:2	Hits:1	Allocated_reads:2	Strand:-
TCATTCTGCAGTAGCTCTGAGCCTCATA
>Location:NODE_389151_length_73825_cov_29.945791	Coordinate:20697	Reads:2	Hits:2	Allocated_reads:1	Strand:-
TCTGCAGTAGCTCTGAGCCTCATA
>Location:NODE_389151_length_73825_cov_29.945791	Coordinate:20697	Reads:1	Hits:1	Allocated_reads:1	Strand:-
TTCATTCTGCAGTAGCTCTGAGCCTCATA
>Location:NODE_389151_length_73825_cov_29.945791	Coordinate:20698	Reads:1	Hits:2	Allocated_reads:0.5	Strand:-
TTCTGCAGTAGCTCTGAGCCTCAA
>Location:NODE_389151_length_73825_cov_29.945791	Coordinate:20699	Reads:1	Hits:1	Allocated_reads:1	Strand:-
TAGTTCATTCTGCAGTAGCTCTGAGCCTCT
>Location:NODE_389151_length_73825_cov_29.945791	Coordinate:20699	Reads:4	Hits:1	Allocated_reads:4	Strand:-
TAGTTCATTCTGCAGTAGCTCTGAGCCTCA
>Location:NODE_389151_length_73825_cov_29.945791	Coordinate:20699	Reads:1	Hits:1	Allocated_reads:1	Strand:-
TCATTCTGCAGTAGCTCTGAGCCTCA
>Location:NODE_389151_length_73825_cov_29.945791	Coordinate:20699	Reads:1	Hits:1	Allocated_reads:1	Strand:-
TTCATTCTGCAGTAGCTCTGAGCCTCA
>Location:NODE_389151_length_73825_cov_29.945791	Coordinate:20700	Reads:5	Hits:1	Allocated_reads:5	Strand:-
TAGTTCATTCTGCAGTAGCTCTGAGCCTC
>Location:NODE_389151_length_73825_cov_29.945791	Coordinate:20700	Reads:1	Hits:1	Allocated_reads:1	Strand:-
TCATTCTGCAGTAGCTCTGAGCCTC
>Location:NODE_389151_length_73825_cov_29.945791	Coordinate:20701	Reads:1	Hits:1	Allocated_reads:1	Strand:-
ACATAGTTCATTCTGCAGTAGCTCTGAGCCT
>Location:NODE_389151_length_73825_cov_29.945791	Coordinate:20701	Reads:1	Hits:1	Allocated_reads:1	Strand:-
ATAGTTCATTCTGCAGTAGCTCTGAGCCG
>Location:NODE_389151_length_73825_cov_29.945791	Coordinate:20701	Reads:4	Hits:1	Allocated_reads:4	Strand:-
ATAGTTCATTCTGCAGTAGCTCTGAGCCT
>Location:NODE_389151_length_73825_cov_29.945791	Coordinate:20701	Reads:1	Hits:1	Allocated_reads:1	Strand:-
CATAGTTCATTCTGCAGTAGCTCTGAGCCT
>Location:NODE_389151_length_73825_cov_29.945791	Coordinate:20701	Reads:6	Hits:1	Allocated_reads:6	Strand:-
TACATAGTTCATTCTGCAGTAGCTCTGAGCCT
>Location:NODE_389151_length_73825_cov_29.945791	Coordinate:20701	Reads:1	Hits:1	Allocated_reads:1	Strand:-
TAGTTCATTCTGCAGTAGCTATGAGCCG
>Location:NODE_389151_length_73825_cov_29.945791	Coordinate:20701	Reads:1	Hits:1	Allocated_reads:1	Strand:-
TAGTTCATTCTGCAGTAGCTCTAAGCCG
>Location:NODE_389151_length_73825_cov_29.945791	Coordinate:20701	Reads:1	Hits:1	Allocated_reads:1	Strand:-
TAGTTCATTCTGCAGTAGCTCTGAGCCC
>Location:NODE_389151_length_73825_cov_29.945791	Coordinate:20701	Reads:1	Hits:1	Allocated_reads:1	Strand:-
TAGTTCATTCTGCAGTAGCTCTGAGTTT
>Location:NODE_389151_length_73825_cov_29.945791	Coordinate:20701	Reads:2	Hits:1	Allocated_reads:2	Strand:-
TAGTTCATTCTGCAGTAGCTCTGAGCCA
>Location:NODE_389151_length_73825_cov_29.945791	Coordinate:20701	Reads:338	Hits:1	Allocated_reads:338	Strand:-
TAGTTCATTCTGCAGTAGCTCTGAGCCT
>Location:NODE_389151_length_73825_cov_29.945791	Coordinate:20701	Reads:5	Hits:1	Allocated_reads:5	Strand:-
TAGTTCATTCTGCAGTAGCTCTGAGCCG
>Location:NODE_389151_length_73825_cov_29.945791	Coordinate:20701	Reads:9	Hits:1	Allocated_reads:9	Strand:-
TCATTCTGCAGTAGCTCTGAGCCT
>Location:NODE_389151_length_73825_cov_29.945791	Coordinate:20701	Reads:1	Hits:1	Allocated_reads:1	Strand:-
TTCATTCTGCAGTAGCTCTGAGCCT
>Location:NODE_389151_length_73825_cov_29.945791	Coordinate:20702	Reads:3	Hits:1	Allocated_reads:3	Strand:-
TACATAGTTCATTCTGCAGTAGCTCTGAGCC
>Location:NODE_389151_length_73825_cov_29.945791	Coordinate:20702	Reads:2	Hits:1	Allocated_reads:2	Strand:-
TAGTTCATTCTGCAGTAGCTCTGAGTT
>Location:NODE_389151_length_73825_cov_29.945791	Coordinate:20702	Reads:31	Hits:1	Allocated_reads:31	Strand:-
TAGTTCATTCTGCAGTAGCTCTGAGCC
>Location:NODE_389151_length_73825_cov_29.945791	Coordinate:20703	Reads:1	Hits:1	Allocated_reads:1	Strand:-
ACATAGTTCATTCTGCAGTAGCTCTGAGC
>Location:NODE_389151_length_73825_cov_29.945791	Coordinate:20703	Reads:1	Hits:1	Allocated_reads:1	Strand:-
TACATAGTTCATTCTGCAGTAGCTCTGAGC
>Location:NODE_389151_length_73825_cov_29.945791	Coordinate:20703	Reads:10	Hits:1	Allocated_reads:10	Strand:-
TAGTTCATTCTGCAGTAGCTCTGAGC
>Location:NODE_389151_length_73825_cov_29.945791	Coordinate:20704	Reads:3	Hits:1	Allocated_reads:3	Strand:-
TAGTTCATTCTGCAGTAGCTCTGAG
>Location:NODE_389151_length_73825_cov_29.945791	Coordinate:20705	Reads:2	Hits:1	Allocated_reads:2	Strand:-
TACATAGTTCATTCTGCAGTAGCTCTGA
>Location:NODE_389151_length_73825_cov_29.945791	Coordinate:20705	Reads:1	Hits:1	Allocated_reads:1	Strand:-
TAGTTCATTCTGCAGTAGCTCTGA
>Location:NODE_389151_length_73825_cov_29.945791	Coordinate:20706	Reads:3	Hits:1	Allocated_reads:3	Strand:-
TACATAGTTCATTCTGCAGTAGCTCTG
>Location:NODE_389151_length_73825_cov_29.945791	Coordinate:20707	Reads:1	Hits:1	Allocated_reads:1	Strand:-
ACATAGTTCATTCTGCAGTAGCTCT
>Location:NODE_389151_length_73825_cov_29.945791	Coordinate:20707	Reads:1	Hits:1	Allocated_reads:1	Strand:-
TACATAGTTCATTCTGCAGTAGCTCT
>Location:NODE_389151_length_73825_cov_29.945791	Coordinate:20708	Reads:1	Hits:1	Allocated_reads:1	Strand:-
TACATAGTTCATTCTGCAGTAGCTC
>Location:NODE_389151_length_73825_cov_29.945791	Coordinate:20709	Reads:1	Hits:1	Allocated_reads:1	Strand:+
AGCTACTGCAGAATGAACTATGTA
>Location:NODE_389151_length_73825_cov_29.945791	Coordinate:20709	Reads:1	Hits:1	Allocated_reads:1	Strand:+
AGCTACTGCAGAATGAACTATGTAG
>Location:NODE_389151_length_73825_cov_29.945791	Coordinate:20709	Reads:1	Hits:1	Allocated_reads:1	Strand:+
AGCTACTGCAGAATGAACTATGTAGGC
>Location:NODE_389151_length_73825_cov_29.945791	Coordinate:20709	Reads:5	Hits:1	Allocated_reads:5	Strand:+
AGCTACTGCAGAATGAACTATGTAGGCCT
>Location:NODE_389151_length_73825_cov_29.945791	Coordinate:20710	Reads:5	Hits:1	Allocated_reads:5	Strand:-
CAGGCCTACATAGTTCATTCTGCAGTAGC
>Location:NODE_389151_length_73825_cov_29.945791	Coordinate:20710	Reads:3	Hits:1	Allocated_reads:3	Strand:-
CCAGGCCTACATAGTTCATTCTGCAGTAGC
>Location:NODE_389151_length_73825_cov_29.945791	Coordinate:20710	Reads:2	Hits:1	Allocated_reads:2	Strand:-
GCCAGGCCTACATAGTTCATTCTGCAGTAGC
>Location:NODE_389151_length_73825_cov_29.945791	Coordinate:20710	Reads:1	Hits:1	Allocated_reads:1	Strand:-
GGCCAGGCCTACATAGTTCATTCTGCAGTAGC
>Location:NODE_389151_length_73825_cov_29.945791	Coordinate:20710	Reads:4	Hits:1	Allocated_reads:4	Strand:-
TGGCCAGGCCTACATAGTTCATTCTGCAGTAGC
>Location:NODE_389151_length_73825_cov_29.945791	Coordinate:20711	Reads:4	Hits:1	Allocated_reads:4	Strand:+
CTACTGCAGAATGAACTATGTAGGCC
>Location:NODE_389151_length_73825_cov_29.945791	Coordinate:20711	Reads:1	Hits:1	Allocated_reads:1	Strand:+
CTACTGCAGAATGAACTATGTAGGCCG
>Location:NODE_389151_length_73825_cov_29.945791	Coordinate:20711	Reads:21	Hits:1	Allocated_reads:21	Strand:+
CTACTGCAGAATGAACTATGTAGGCCT
>Location:NODE_389151_length_73825_cov_29.945791	Coordinate:20711	Reads:1	Hits:1	Allocated_reads:1	Strand:+
CTACTGCAGAATGAACTATGTAGGCCTGG
>Location:NODE_389151_length_73825_cov_29.945791	Coordinate:20711	Reads:2	Hits:1	Allocated_reads:2	Strand:+
CTACTGCAGAATGAACTATGTAGGCCTGGC
>Location:NODE_389151_length_73825_cov_29.945791	Coordinate:20712	Reads:1	Hits:1	Allocated_reads:1	Strand:+
TACTGCAGAATGAACTATGTAGGCC
>Location:NODE_389151_length_73825_cov_29.945791	Coordinate:20712	Reads:4	Hits:1	Allocated_reads:4	Strand:+
TACTGCAGAATGAACTATGTAGGCCT
>Location:NODE_389151_length_73825_cov_29.945791	Coordinate:20712	Reads:1	Hits:1	Allocated_reads:1	Strand:+
TACTGCAGAATGAACTATGTAGGCCTGG
>Location:NODE_389151_length_73825_cov_29.945791	Coordinate:20712	Reads:1	Hits:1	Allocated_reads:1	Strand:+
TACTGCAGAATGAACTATGTAGGCCTGGCCAAA
>Location:NODE_389151_length_73825_cov_29.945791	Coordinate:20713	Reads:3	Hits:1	Allocated_reads:3	Strand:+
ACTGCAGAATGAACTATGTAGGCCT
>Location:NODE_389151_length_73825_cov_29.945791	Coordinate:20713	Reads:4	Hits:1	Allocated_reads:4	Strand:+
ACTGCAGAATGAACTATGTAGGCCTGGC
>Location:NODE_389151_length_73825_cov_29.945791	Coordinate:20713	Reads:1	Hits:1	Allocated_reads:1	Strand:+
ACTGCAGAATGAACTATGTAGGCCTGGCC
>Location:NODE_389151_length_73825_cov_29.945791	Coordinate:20713	Reads:1	Hits:1	Allocated_reads:1	Strand:-
GCCAGGCCTACATAGTTCATTCCGCAGT
>Location:NODE_389151_length_73825_cov_29.945791	Coordinate:20713	Reads:3	Hits:1	Allocated_reads:3	Strand:-
GGCCAGGCCTACATAGTTCATTCTGCAGT
>Location:NODE_389151_length_73825_cov_29.945791	Coordinate:20713	Reads:5	Hits:1	Allocated_reads:5	Strand:-
TGGCCAGGCCTACATAGTTCATTCTGCAGT
>Location:NODE_389151_length_73825_cov_29.945791	Coordinate:20714	Reads:1	Hits:1	Allocated_reads:1	Strand:+
CTGCAGAATGAACTATGTAGGCCTGGC
>Location:NODE_389151_length_73825_cov_29.945791	Coordinate:20714	Reads:1	Hits:1	Allocated_reads:1	Strand:-
GGCCAGGCCTACATAGTTCATTCTGCAG
>Location:NODE_389151_length_73825_cov_29.945791	Coordinate:20715	Reads:1	Hits:1	Allocated_reads:1	Strand:+
TGCAGAATGAACTATGTAGGCCTGG
>Location:NODE_389151_length_73825_cov_29.945791	Coordinate:20715	Reads:1	Hits:1	Allocated_reads:1	Strand:+
TGCAGAATGAACTATGTAGGCCTGGC
>Location:NODE_389151_length_73825_cov_29.945791	Coordinate:20715	Reads:2	Hits:1	Allocated_reads:2	Strand:+
TGCAGAATGAACTATGTAGGCCTGGCC
>Location:NODE_389151_length_73825_cov_29.945791	Coordinate:20715	Reads:2	Hits:1	Allocated_reads:2	Strand:+
TGCAGAATGAACTATGTAGGCCTGGCCAGCA
>Location:NODE_389151_length_73825_cov_29.945791	Coordinate:20715	Reads:3	Hits:1	Allocated_reads:3	Strand:-
TGCTGGCCAGGCCTACATAGTTCATTCTGCA
>Location:NODE_389151_length_73825_cov_29.945791	Coordinate:20716	Reads:1	Hits:1	Allocated_reads:1	Strand:+
GCAGAATGAACTATGTAGGCCTGGCC
>Location:NODE_389151_length_73825_cov_29.945791	Coordinate:20716	Reads:2	Hits:1	Allocated_reads:2	Strand:-
TGCTGGCCAGGCCTACATAGTTCATTCTGT
>Location:NODE_389151_length_73825_cov_29.945791	Coordinate:20716	Reads:7	Hits:1	Allocated_reads:7	Strand:-
TGCTGGCCAGGCCTACATAGTTCATTCTGC
>Location:NODE_389151_length_73825_cov_29.945791	Coordinate:20718	Reads:1	Hits:1	Allocated_reads:1	Strand:+
AGAATGAACTATGTAGGCCTGGCCA
>Location:NODE_389151_length_73825_cov_29.945791	Coordinate:20718	Reads:1	Hits:1	Allocated_reads:1	Strand:+
AGAATGAACTATGTAGGCCTGGCCAGCATT
>Location:NODE_389151_length_73825_cov_29.945791	Coordinate:20719	Reads:16	Hits:1	Allocated_reads:16	Strand:+
GAATGAACTATGTAGGCCTGGCCA
>Location:NODE_389151_length_73825_cov_29.945791	Coordinate:20719	Reads:2	Hits:1	Allocated_reads:2	Strand:+
GAATGAACTATGTAGGCCTGGCCT
>Location:NODE_389151_length_73825_cov_29.945791	Coordinate:20719	Reads:4	Hits:1	Allocated_reads:4	Strand:+
GAATGAACTATGTAGGCCTGGCCAG
>Location:NODE_389151_length_73825_cov_29.945791	Coordinate:20719	Reads:1	Hits:1	Allocated_reads:1	Strand:+
GAATGAACTATGTAGGCCTGGCCATA
>Location:NODE_389151_length_73825_cov_29.945791	Coordinate:20719	Reads:1	Hits:1	Allocated_reads:1	Strand:+
GAATGAACTATGTAGGCCTGGCCATT
>Location:NODE_389151_length_73825_cov_29.945791	Coordinate:20719	Reads:2	Hits:1	Allocated_reads:2	Strand:+
GAATGAACTATGTAGGCCTGGCCAGT
>Location:NODE_389151_length_73825_cov_29.945791	Coordinate:20719	Reads:8	Hits:1	Allocated_reads:8	Strand:+
GAATGAACTATGTAGGCCTGGCCAGC
>Location:NODE_389151_length_73825_cov_29.945791	Coordinate:20719	Reads:1	Hits:1	Allocated_reads:1	Strand:+
GAATGAACTATGTAGGCCTGGCCATTA
>Location:NODE_389151_length_73825_cov_29.945791	Coordinate:20719	Reads:23	Hits:1	Allocated_reads:23	Strand:+
GAATGAACTATGTAGGCCTGGCCAGCA
>Location:NODE_389151_length_73825_cov_29.945791	Coordinate:20719	Reads:7	Hits:1	Allocated_reads:7	Strand:+
GAATGAACTATGTAGGCCTGGCCAGCAT
>Location:NODE_389151_length_73825_cov_29.945791	Coordinate:20719	Reads:2	Hits:1	Allocated_reads:2	Strand:+
GAATGAACTATGTAGGCCTGGCCAGCATA
>Location:NODE_389151_length_73825_cov_29.945791	Coordinate:20719	Reads:27	Hits:1	Allocated_reads:27	Strand:+
GAATGAACTATGTAGGCCTGGCCAGCATT
>Location:NODE_389151_length_73825_cov_29.945791	Coordinate:20719	Reads:2	Hits:1	Allocated_reads:2	Strand:+
GAATGAACTATGTAGGCCTGGCCAGCATTA
>Location:NODE_389151_length_73825_cov_29.945791	Coordinate:20719	Reads:4	Hits:1	Allocated_reads:4	Strand:+
GAATGAACTATGTAGGCCTGGCCAGCATTG
>Location:NODE_389151_length_73825_cov_29.945791	Coordinate:20719	Reads:1	Hits:1	Allocated_reads:1	Strand:+
GAATGAACTATGTAGGCCTGGCCAGCATTGGAAAC
>Location:NODE_389151_length_73825_cov_29.945791	Coordinate:20720	Reads:1	Hits:1	Allocated_reads:1	Strand:+
AATGAACTATGTAGGCCTGGCCAGC
>Location:NODE_389151_length_73825_cov_29.945791	Coordinate:20721	Reads:1	Hits:1	Allocated_reads:1	Strand:+
ATGAACTATGTAGGCCTGGCCAGCA
>Location:NODE_389151_length_73825_cov_29.945791	Coordinate:20721	Reads:3	Hits:1	Allocated_reads:3	Strand:-
TCCAATGCTGGCCAGGCCTACATAGTTCAT
>Location:NODE_389151_length_73825_cov_29.945791	Coordinate:20721	Reads:2	Hits:1	Allocated_reads:2	Strand:-
TGCTGGCCAGGCCTACATAGTTCAT
>Location:NODE_389151_length_73825_cov_29.945791	Coordinate:20721	Reads:1	Hits:1	Allocated_reads:1	Strand:-
TTCCAATGCTGGCCAGGCCTACATAGTTCAT
>Location:NODE_389151_length_73825_cov_29.945791	Coordinate:20722	Reads:2	Hits:1	Allocated_reads:2	Strand:+
TGAACTATGTAGGCCTGGCCAGCA
>Location:NODE_389151_length_73825_cov_29.945791	Coordinate:20722	Reads:1	Hits:1	Allocated_reads:1	Strand:+
TGAACTATGTAGGCCTGGCCAGCAT
>Location:NODE_389151_length_73825_cov_29.945791	Coordinate:20723	Reads:1	Hits:1	Allocated_reads:1	Strand:+
GAACTATGTAGGCCTGGCCAGCAT
>Location:NODE_389151_length_73825_cov_29.945791	Coordinate:20723	Reads:1	Hits:1	Allocated_reads:1	Strand:+
GAACTATGTAGGCCTGGCCAGCATTGGAAACGCT
>Location:NODE_389151_length_73825_cov_29.945791	Coordinate:20725	Reads:1	Hits:1	Allocated_reads:1	Strand:-
GTTTCCAATGCTGGCCAGGCCTACATAGT
>Location:NODE_389151_length_73825_cov_29.945791	Coordinate:20725	Reads:4	Hits:1	Allocated_reads:4	Strand:-
TTTCCAATGCTGGCCAGGCCTACATAGT
>Location:NODE_389151_length_73825_cov_29.945791	Coordinate:20727	Reads:7	Hits:1	Allocated_reads:7	Strand:+
TATGTAGGCCTGGCCAGCATTGGAAACGC
>Location:NODE_389151_length_73825_cov_29.945791	Coordinate:20728	Reads:1	Hits:1	Allocated_reads:1	Strand:-
CGTTTCCAATGCTGGCCAGGCCTACAT
>Location:NODE_389151_length_73825_cov_29.945791	Coordinate:20728	Reads:1	Hits:1	Allocated_reads:1	Strand:-
GCGTTTCCAATGCTGGCCAGGCCTACAT
>Location:NODE_389151_length_73825_cov_29.945791	Coordinate:20729	Reads:1	Hits:1	Allocated_reads:1	Strand:-
GTTTCCAATGCTGGCCAGGCCTACA
>Location:NODE_389151_length_73825_cov_29.945791	Coordinate:20729	Reads:1	Hits:1	Allocated_reads:1	Strand:+
TGTAGGCCTGGCCAGCATTGGAAAC
>Location:NODE_389151_length_73825_cov_29.945791	Coordinate:20729	Reads:1	Hits:1	Allocated_reads:1	Strand:+
TGTAGGCCTGGCCAGCATTGGAAACGC
>Location:NODE_389151_length_73825_cov_29.945791	Coordinate:20729	Reads:1	Hits:1	Allocated_reads:1	Strand:-
TTTCCAATGCTGGCCAGGCCTACA
>Location:NODE_389151_length_73825_cov_29.945791	Coordinate:20732	Reads:1	Hits:1	Allocated_reads:1	Strand:-
CTGTAGCGTTTCCAATGCTGGCCAGGCCT
>Location:NODE_389151_length_73825_cov_29.945791	Coordinate:20732	Reads:1	Hits:1	Allocated_reads:1	Strand:-
TAGCGTTTCCAATGCTGGCCAGGCCA
>Location:NODE_389151_length_73825_cov_29.945791	Coordinate:20732	Reads:2	Hits:1	Allocated_reads:2	Strand:-
TAGCGTTTCCAATGCTGGCCAGGCCT
>Location:NODE_389151_length_73825_cov_29.945791	Coordinate:20732	Reads:1	Hits:1	Allocated_reads:1	Strand:-
TCATTTCTGTAGCGTTTCCAATGCTGGCCAGGCCT
>Location:NODE_389151_length_73825_cov_29.945791	Coordinate:20732	Reads:1	Hits:1	Allocated_reads:1	Strand:-
TCTGTAGCGTTTCCAATGCTGGCCAGGCCC
>Location:NODE_389151_length_73825_cov_29.945791	Coordinate:20732	Reads:3	Hits:1	Allocated_reads:3	Strand:-
TCTGTAGCGTTTCCAATGCTGGCCAGGCCT
>Location:NODE_389151_length_73825_cov_29.945791	Coordinate:20732	Reads:3	Hits:1	Allocated_reads:3	Strand:-
TGTAGCGTTTCCAATGCTGGCCAGGCCT
>Location:NODE_389151_length_73825_cov_29.945791	Coordinate:20732	Reads:1	Hits:1	Allocated_reads:1	Strand:-
TTCTGTAGCGTTTCCAATGCTGGCCAGGCGT
>Location:NODE_389151_length_73825_cov_29.945791	Coordinate:20732	Reads:1	Hits:1	Allocated_reads:1	Strand:-
TTCTGTAGCGTTTCCAATGCTGGCCAGGCTT
>Location:NODE_389151_length_73825_cov_29.945791	Coordinate:20732	Reads:3	Hits:1	Allocated_reads:3	Strand:-
TTCTGTAGCGTTTCCAATGCTGGCCAGGCCT
>Location:NODE_389151_length_73825_cov_29.945791	Coordinate:20732	Reads:1	Hits:1	Allocated_reads:1	Strand:-
TTTCTGTAGCGTTTCCAATGCTGGCCAGGCCC
>Location:NODE_389151_length_73825_cov_29.945791	Coordinate:20732	Reads:1	Hits:1	Allocated_reads:1	Strand:-
TTTCTGTAGCGTTTCCAATGCTGGCCAGGCCT
>Location:NODE_389151_length_73825_cov_29.945791	Coordinate:20733	Reads:1	Hits:1	Allocated_reads:1	Strand:-
CTGTAGCGTTTCCAATGCTGGCCAGGCC
>Location:NODE_389151_length_73825_cov_29.945791	Coordinate:20733	Reads:1	Hits:1	Allocated_reads:1	Strand:-
TCATTTCTGTAGCGTTTCCAATGCTGGCCAGGCC
>Location:NODE_389151_length_73825_cov_29.945791	Coordinate:20733	Reads:5	Hits:1	Allocated_reads:5	Strand:-
TCTGTAGCGTTTCCAATGCTGGCCAGGCC
>Location:NODE_389151_length_73825_cov_29.945791	Coordinate:20733	Reads:1	Hits:1	Allocated_reads:1	Strand:-
TGTAGCGTTTCCAATGCTGGCCAGGCC
>Location:NODE_389151_length_73825_cov_29.945791	Coordinate:20733	Reads:1	Hits:1	Allocated_reads:1	Strand:-
TTCTGTAGCGTTTCCAATGCTGGCCAGGCC
>Location:NODE_389151_length_73825_cov_29.945791	Coordinate:20733	Reads:5	Hits:1	Allocated_reads:5	Strand:-
TTTCTGTAGCGTTTCCAATGCTGGCCAGGCC
>Location:NODE_389151_length_73825_cov_29.945791	Coordinate:20735	Reads:1	Hits:1	Allocated_reads:1	Strand:-
TTCTGTAGCGTTTCCAATGCTGGCCAGG
>Location:NODE_389151_length_73825_cov_29.945791	Coordinate:20736	Reads:1	Hits:1	Allocated_reads:1	Strand:-
CATTTCTGTAGCGTTTCCAATGCTGGCCAT
>Location:NODE_389151_length_73825_cov_29.945791	Coordinate:20736	Reads:2	Hits:1	Allocated_reads:2	Strand:-
TCATTTCTGTAGCGTTTCCAATGCTGGCCAT
>Location:NODE_389151_length_73825_cov_29.945791	Coordinate:20736	Reads:1	Hits:1	Allocated_reads:1	Strand:-
TCTGTAGCGTTTCCAATGCTGGCCAT
>Location:NODE_389151_length_73825_cov_29.945791	Coordinate:20736	Reads:1	Hits:1	Allocated_reads:1	Strand:-
TTCTGTAGCGTTTCCAATGCTGGCCAT
>Location:NODE_389151_length_73825_cov_29.945791	Coordinate:20736	Reads:2	Hits:1	Allocated_reads:2	Strand:-
TTTCTGTAGCGTTTCCAATGCTGGCCAT
>Location:NODE_389151_length_73825_cov_29.945791	Coordinate:20737	Reads:6	Hits:1	Allocated_reads:6	Strand:-
TCATTTCTGTAGCGTTTCCAATGCTGGCCA
>Location:NODE_389151_length_73825_cov_29.945791	Coordinate:20737	Reads:2	Hits:1	Allocated_reads:2	Strand:-
TCTGTAGCGTTTCCAATGCTGGCCA
>Location:NODE_389151_length_73825_cov_29.945791	Coordinate:20737	Reads:3	Hits:1	Allocated_reads:3	Strand:-
TTCTGTAGCGTTTCCAATGCTGGCCT
>Location:NODE_389151_length_73825_cov_29.945791	Coordinate:20737	Reads:4	Hits:1	Allocated_reads:4	Strand:-
TTCTGTAGCGTTTCCAATGCTGGCCA
>Location:NODE_389151_length_73825_cov_29.945791	Coordinate:20737	Reads:1	Hits:1	Allocated_reads:1	Strand:-
TTTCTGTAGCGTTTCCAATGCTGGCCG
>Location:NODE_389151_length_73825_cov_29.945791	Coordinate:20737	Reads:16	Hits:1	Allocated_reads:16	Strand:-
TTTCTGTAGCGTTTCCAATGCTGGCCA
>Location:NODE_389151_length_73825_cov_29.945791	Coordinate:20738	Reads:1	Hits:1	Allocated_reads:1	Strand:-
ATTTCTGTAGCGTTTCCAATGCTGGCC
>Location:NODE_389151_length_73825_cov_29.945791	Coordinate:20738	Reads:4	Hits:1	Allocated_reads:4	Strand:-
CATTTCTGTAGCGTTTCCAATGCTGGCC
>Location:NODE_389151_length_73825_cov_29.945791	Coordinate:20738	Reads:29	Hits:1	Allocated_reads:29	Strand:-
TCATTTCTGTAGCGTTTCCAATGCTGGCC
>Location:NODE_389151_length_73825_cov_29.945791	Coordinate:20738	Reads:12	Hits:1	Allocated_reads:12	Strand:-
TCTGTAGCGTTTCCAATGCTGGCC
>Location:NODE_389151_length_73825_cov_29.945791	Coordinate:20738	Reads:5	Hits:1	Allocated_reads:5	Strand:-
TTCATTTCTGTAGCGTTTCCAATGCTGGCC
>Location:NODE_389151_length_73825_cov_29.945791	Coordinate:20738	Reads:16	Hits:1	Allocated_reads:16	Strand:-
TTCTGTAGCGTTTCCAATGCTGGCC
>Location:NODE_389151_length_73825_cov_29.945791	Coordinate:20738	Reads:1	Hits:1	Allocated_reads:1	Strand:-
TTGGTTCATTTCTGTAGCGTTTCCAATGCTGGCC
>Location:NODE_389151_length_73825_cov_29.945791	Coordinate:20738	Reads:67	Hits:1	Allocated_reads:67	Strand:-
TTTCTGTAGCGTTTCCAATGCTGGCC
>Location:NODE_389151_length_73825_cov_29.945791	Coordinate:20739	Reads:3	Hits:1	Allocated_reads:3	Strand:-
TCATTTCTGTAGCGTTTCCAATGCTGGC
>Location:NODE_389151_length_73825_cov_29.945791	Coordinate:20741	Reads:1	Hits:1	Allocated_reads:1	Strand:-
AGTTGGTTCATTTCTGTAGCGTTTCCAATGCTT
>Location:NODE_389151_length_73825_cov_29.945791	Coordinate:20741	Reads:1	Hits:1	Allocated_reads:1	Strand:-
TGGTTCATTTCTGTAGCGTTTCCAATGCTG
>Location:NODE_389151_length_73825_cov_29.945791	Coordinate:20742	Reads:2	Hits:1	Allocated_reads:2	Strand:-
GGTTCATTTCTGTAGCGTTTCCAATGCT
>Location:NODE_389151_length_73825_cov_29.945791	Coordinate:20742	Reads:1	Hits:1	Allocated_reads:1	Strand:-
TGGTTCATTTCTGTAGCGTTTCCAATGCG
>Location:NODE_389151_length_73825_cov_29.945791	Coordinate:20742	Reads:19	Hits:1	Allocated_reads:19	Strand:-
TGGTTCATTTCTGTAGCGTTTCCAATGCT
>Location:NODE_389151_length_73825_cov_29.945791	Coordinate:20742	Reads:1	Hits:1	Allocated_reads:1	Strand:-
TTCATTTCTGTAGCGTTTCCAATGCT
>Location:NODE_389151_length_73825_cov_29.945791	Coordinate:20743	Reads:1	Hits:1	Allocated_reads:1	Strand:-
TCATTTCTGTAGCGTTTCCAATGC
>Location:NODE_389151_length_73825_cov_29.945791	Coordinate:20743	Reads:3	Hits:1	Allocated_reads:3	Strand:-
TGGTTCATTTCTGTAGCGTTTCCAATGC
>Location:NODE_389151_length_73825_cov_29.945791	Coordinate:20744	Reads:1	Hits:1	Allocated_reads:1	Strand:-
TAAGTTGGTTCATTTCTGTAGCGTTTCCAATG
>Location:NODE_389151_length_73825_cov_29.945791	Coordinate:20744	Reads:1	Hits:1	Allocated_reads:1	Strand:-
TGGTTCATTTCTGTAGCGTTTCCAATG
>Location:NODE_389151_length_73825_cov_29.945791	Coordinate:20745	Reads:1	Hits:1	Allocated_reads:1	Strand:-
TAAGTTGGTTCATTTCTGTAGCGTTTCCAAT
>Location:NODE_389151_length_73825_cov_29.945791	Coordinate:20745	Reads:1	Hits:1	Allocated_reads:1	Strand:-
TGGTTCATTTCTGTAGCGTTTCCAAT
>Location:NODE_389151_length_73825_cov_29.945791	Coordinate:20745	Reads:1	Hits:1	Allocated_reads:1	Strand:-
TTGGTTCATTTCTGTAGCGTTTCCAAT
>Location:NODE_389151_length_73825_cov_29.945791	Coordinate:20746	Reads:13	Hits:1	Allocated_reads:13	Strand:-
TAAGTTGGTTCATTTCTGTAGCGTTTCCAA
>Location:NODE_389151_length_73825_cov_29.945791	Coordinate:20747	Reads:1	Hits:1	Allocated_reads:1	Strand:-
TAAGTTGGTTCATTTCTGTAGCGTTTCCA
>Location:NODE_389151_length_73825_cov_29.945791	Coordinate:20747	Reads:1	Hits:1	Allocated_reads:1	Strand:-
TGGTTCATTTCTGTAGCGTTTCCA
>Location:NODE_389151_length_73825_cov_29.945791	Coordinate:20748	Reads:1	Hits:1	Allocated_reads:1	Strand:-
AAGTTGGTTCATTTCTGTAGCGTTTCC
>Location:NODE_389151_length_73825_cov_29.945791	Coordinate:20748	Reads:1	Hits:1	Allocated_reads:1	Strand:-
AGTTGGTTCATTTCTGTAGCGTTTCC
>Location:NODE_389151_length_73825_cov_29.945791	Coordinate:20748	Reads:1	Hits:1	Allocated_reads:1	Strand:-
TAAGTTGGTTCATTTCTGTAGCGTTTCT
>Location:NODE_389151_length_73825_cov_29.945791	Coordinate:20748	Reads:33	Hits:1	Allocated_reads:33	Strand:-
TAAGTTGGTTCATTTCTGTAGCGTTTCC
>Location:NODE_389151_length_73825_cov_29.945791	Coordinate:20749	Reads:1	Hits:1	Allocated_reads:1	Strand:-
AAGTTGGTTCATTTCTGTAGCGTTTC
>Location:NODE_389151_length_73825_cov_29.945791	Coordinate:20749	Reads:1	Hits:1	Allocated_reads:1	Strand:-
ATAAGTTGGTTCATTTCTGTAGCGTTTC
>Location:NODE_389151_length_73825_cov_29.945791	Coordinate:20749	Reads:1	Hits:1	Allocated_reads:1	Strand:-
TAAGTTGGTTCATTTCTGTAGCGTTTT
>Location:NODE_389151_length_73825_cov_29.945791	Coordinate:20749	Reads:19	Hits:1	Allocated_reads:19	Strand:-
TAAGTTGGTTCATTTCTGTAGCGTTTC
>Location:NODE_389151_length_73825_cov_29.945791	Coordinate:20749	Reads:2	Hits:1	Allocated_reads:2	Strand:-
TGATAAGTTGGTTCATTTCTGTAGCGTTTC
>Location:NODE_389151_length_73825_cov_29.945791	Coordinate:20749	Reads:1	Hits:1	Allocated_reads:1	Strand:-
TTGATAAGTTGGTTCATTTCTGTAGCGTTTC
>Location:NODE_389151_length_73825_cov_29.945791	Coordinate:20750	Reads:5	Hits:1	Allocated_reads:5	Strand:-
TAAGTTGGTTCATTTCTGTAGCGTTT
>Location:NODE_389151_length_73825_cov_29.945791	Coordinate:20750	Reads:7	Hits:1	Allocated_reads:7	Strand:-
TGATAAGTTGGTTCATTTCTGTAGCGTTT
>Location:NODE_389151_length_73825_cov_29.945791	Coordinate:20750	Reads:1	Hits:1	Allocated_reads:1	Strand:-
TTGATAAGTTGGTTCATTTCTGTAGCGTTT
>Location:NODE_389151_length_73825_cov_29.945791	Coordinate:20751	Reads:10	Hits:1	Allocated_reads:10	Strand:-
TAAGTTGGTTCATTTCTGTAGCGTT
>Location:NODE_389151_length_73825_cov_29.945791	Coordinate:20751	Reads:36	Hits:1	Allocated_reads:36	Strand:-
TGATAAGTTGGTTCATTTCTGTAGCGTT
>Location:NODE_389151_length_73825_cov_29.945791	Coordinate:20751	Reads:18	Hits:1	Allocated_reads:18	Strand:-
TTGATAAGTTGGTTCATTTCTGTAGCGTT
>Location:NODE_389151_length_73825_cov_29.945791	Coordinate:20751	Reads:25	Hits:1	Allocated_reads:25	Strand:-
TTTGATAAGTTGGTTCATTTCTGTAGCGTT
>Location:NODE_389151_length_73825_cov_29.945791	Coordinate:20752	Reads:5	Hits:1	Allocated_reads:5	Strand:-
TGATAAGTTGGTTCATTTCTGTAGCGT
>Location:NODE_389151_length_73825_cov_29.945791	Coordinate:20752	Reads:5	Hits:1	Allocated_reads:5	Strand:-
TTGATAAGTTGGTTCATTTCTGTAGCGT
>Location:NODE_389151_length_73825_cov_29.945791	Coordinate:20752	Reads:10	Hits:1	Allocated_reads:10	Strand:-
TTTGATAAGTTGGTTCATTTCTGTAGCGT
>Location:NODE_389151_length_73825_cov_29.945791	Coordinate:20752	Reads:7	Hits:1	Allocated_reads:7	Strand:-
TTTTGATAAGTTGGTTCATTTCTGTAGCGT
>Location:NODE_389151_length_73825_cov_29.945791	Coordinate:20753	Reads:1	Hits:1	Allocated_reads:1	Strand:+
CGCTACAGAAATGAACCAACTTAT
>Location:NODE_389151_length_73825_cov_29.945791	Coordinate:20753	Reads:2	Hits:1	Allocated_reads:2	Strand:-
TGATAAGTTGGTTCATTTCTGTAGCG
>Location:NODE_389151_length_73825_cov_29.945791	Coordinate:20753	Reads:4	Hits:1	Allocated_reads:4	Strand:-
TTGATAAGTTGGTTCATTTCTGTAGCG
>Location:NODE_389151_length_73825_cov_29.945791	Coordinate:20753	Reads:2	Hits:1	Allocated_reads:2	Strand:-
TTTGATAAGTTGGTTCATTTCTGTAGCG
>Location:NODE_389151_length_73825_cov_29.945791	Coordinate:20753	Reads:1	Hits:1	Allocated_reads:1	Strand:-
TTTTGATAAGTTGGTTCATTTCTGTAGCG
>Location:NODE_389151_length_73825_cov_29.945791	Coordinate:20754	Reads:1	Hits:1	Allocated_reads:1	Strand:-
TGATAAGTTGGTTCATTTCTGTAGC
>Location:NODE_389151_length_73825_cov_29.945791	Coordinate:20754	Reads:2	Hits:1	Allocated_reads:2	Strand:-
TTGATAAGTTGGTTCATTTCTGTAGC
>Location:NODE_389151_length_73825_cov_29.945791	Coordinate:20754	Reads:5	Hits:1	Allocated_reads:5	Strand:-
TTTGATAAGTTGGTTCATTTCTGTAGC
>Location:NODE_389151_length_73825_cov_29.945791	Coordinate:20754	Reads:1	Hits:1	Allocated_reads:1	Strand:-
TTTTGATAAGTTGGTTCATTTCTGTAGT
>Location:NODE_389151_length_73825_cov_29.945791	Coordinate:20754	Reads:4	Hits:1	Allocated_reads:4	Strand:-
TTTTGATAAGTTGGTTCATTTCTGTAGC
>Location:NODE_389151_length_73825_cov_29.945791	Coordinate:20756	Reads:1	Hits:1	Allocated_reads:1	Strand:-
AGTTTTGATAAGTTGGTTCATTTCTGTA
>Location:NODE_389151_length_73825_cov_29.945791	Coordinate:20756	Reads:1	Hits:1	Allocated_reads:1	Strand:+
TACAGAAATGAACCAACTTATCAAAACTGT
>Location:NODE_389151_length_73825_cov_29.945791	Coordinate:20756	Reads:1	Hits:1	Allocated_reads:1	Strand:-
TTTGATAAGTTGGTTCATTTCTGTA
>Location:NODE_389151_length_73825_cov_29.945791	Coordinate:20756	Reads:1	Hits:1	Allocated_reads:1	Strand:-
TTTTGATAAGTTGGTTCATTTCTGTA
>Location:NODE_389151_length_73825_cov_29.945791	Coordinate:20757	Reads:4	Hits:1	Allocated_reads:4	Strand:+
ACAGAAATGAACCAACTTATCAAAACT
>Location:NODE_389151_length_73825_cov_29.945791	Coordinate:20760	Reads:1	Hits:1	Allocated_reads:1	Strand:-
AAACAGTTTTGATAAGTTGGTTCATTTC
>Location:NODE_389151_length_73825_cov_29.945791	Coordinate:20761	Reads:7	Hits:1	Allocated_reads:7	Strand:+
AAATGAACCAACTTATCAAAACTGT
>Location:NODE_389151_length_73825_cov_29.945791	Coordinate:20761	Reads:1	Hits:1	Allocated_reads:1	Strand:+
AAATGAACCAACTTATCAAAACTGTT
>Location:NODE_389151_length_73825_cov_29.945791	Coordinate:20761	Reads:3	Hits:1	Allocated_reads:3	Strand:+
AAATGAACCAACTTATCAAAACTGTTT
>Location:NODE_389151_length_73825_cov_29.945791	Coordinate:20762	Reads:1	Hits:1	Allocated_reads:1	Strand:+
AATGAACCAACTTATCAAAACTGT
>Location:NODE_389151_length_73825_cov_29.945791	Coordinate:20762	Reads:1	Hits:1	Allocated_reads:1	Strand:+
AATGAACCAACTTATCAAAACTGTTT
>Location:NODE_389151_length_73825_cov_29.945791	Coordinate:20766	Reads:1	Hits:1	Allocated_reads:1	Strand:+
AACCAACTTATCAAAACTGTTTCA
>Location:NODE_389151_length_73825_cov_29.945791	Coordinate:20766	Reads:1	Hits:1	Allocated_reads:1	Strand:+
AACCAACTTATCAAAACTGTTTCATC
>Location:NODE_389151_length_73825_cov_29.945791	Coordinate:20766	Reads:2	Hits:1	Allocated_reads:2	Strand:+
AACCAACTTATCAAAACTGTTTCATCT
>Location:NODE_389151_length_73825_cov_29.945791	Coordinate:20766	Reads:2	Hits:1	Allocated_reads:2	Strand:+
AACCAACTTATCAAAACTGTTTCATCTGC
>Location:NODE_389151_length_73825_cov_29.945791	Coordinate:20766	Reads:1	Hits:1	Allocated_reads:1	Strand:+
AACCAACTTATCAAAACTGTTTCATCTGCT
>Location:NODE_389151_length_73825_cov_29.945791	Coordinate:20766	Reads:1	Hits:1	Allocated_reads:1	Strand:-
AGCAGATGAAACAGTTTTGATAAGTTGGTT
>Location:NODE_389151_length_73825_cov_29.945791	Coordinate:20767	Reads:1	Hits:1	Allocated_reads:1	Strand:+
ACCAACTTATCAAAACTGTTTCATCTGC
>Location:NODE_389151_length_73825_cov_29.945791	Coordinate:20767	Reads:1	Hits:1	Allocated_reads:1	Strand:+
ACCAACTTATCAAAACTGTTTCATCTGCTGT
>Location:NODE_389151_length_73825_cov_29.945791	Coordinate:20767	Reads:2	Hits:1	Allocated_reads:2	Strand:-
AGCAGATGAAACAGTTTTGATAAGTTGGT
>Location:NODE_389151_length_73825_cov_29.945791	Coordinate:20767	Reads:2	Hits:1	Allocated_reads:2	Strand:-
CAGCAGATGAAACAGTTTTGATAAGTTGGT
>Location:NODE_389151_length_73825_cov_29.945791	Coordinate:20767	Reads:1	Hits:1	Allocated_reads:1	Strand:-
GCAGATGAAACAGTTTTGATAAGTTGGT
>Location:NODE_389151_length_73825_cov_29.945791	Coordinate:20769	Reads:1	Hits:1	Allocated_reads:1	Strand:+
CAACTTATCAAAACTGTTTCATCT
>Location:NODE_389151_length_73825_cov_29.945791	Coordinate:20769	Reads:2	Hits:1	Allocated_reads:2	Strand:+
CAACTTATCAAAACTGTTTCATCTGC
>Location:NODE_389151_length_73825_cov_29.945791	Coordinate:20770	Reads:1	Hits:1	Allocated_reads:1	Strand:-
ACCAGCAGATGAAACAGTTTTGATAAGTT
>Location:NODE_389151_length_73825_cov_29.945791	Coordinate:20771	Reads:1	Hits:1	Allocated_reads:1	Strand:-
AACCAGCAGATGAAACAGTTTTGATAAGT
>Location:NODE_389151_length_73825_cov_29.945791	Coordinate:20771	Reads:3	Hits:1	Allocated_reads:3	Strand:+
ACTTATCAAAACTGTTTCATCTGC
>Location:NODE_389151_length_73825_cov_29.945791	Coordinate:20771	Reads:2	Hits:1	Allocated_reads:2	Strand:+
ACTTATCAAAACTGTTTCATCTGCTGGT
>Location:NODE_389151_length_73825_cov_29.945791	Coordinate:20771	Reads:1	Hits:1	Allocated_reads:1	Strand:-
CCAGCAGATGAAACAGTTTTGATAAGT
>Location:NODE_389151_length_73825_cov_29.945791	Coordinate:20771	Reads:10	Hits:1	Allocated_reads:10	Strand:-
TAACCAGCAGATGAAACAGTTTTGATAAGT
>Location:NODE_389151_length_73825_cov_29.945791	Coordinate:20771	Reads:2	Hits:1	Allocated_reads:2	Strand:-
TGTAACCAGCAGATGAAACAGTTTTGATAAGT
>Location:NODE_389151_length_73825_cov_29.945791	Coordinate:20772	Reads:1	Hits:1	Allocated_reads:1	Strand:+
CTTATCAAAACTGTTTCATCTGCT
>Location:NODE_389151_length_73825_cov_29.945791	Coordinate:20772	Reads:1	Hits:1	Allocated_reads:1	Strand:+
CTTATCAAAACTGTTTCATCTGCTGGTTA
>Location:NODE_389151_length_73825_cov_29.945791	Coordinate:20774	Reads:2	Hits:1	Allocated_reads:2	Strand:-
TTGTAACCAGCAGATGAAACAGTTTTGATA
>Location:NODE_389151_length_73825_cov_29.945791	Coordinate:20776	Reads:3	Hits:1	Allocated_reads:3	Strand:-
TAACCAGCAGATGAAACAGTTTTGA
>Location:NODE_389151_length_73825_cov_29.945791	Coordinate:20776	Reads:1	Hits:1	Allocated_reads:1	Strand:+
TCAAAACTGTTTCATCTGCTGGTTA
>Location:NODE_389151_length_73825_cov_29.945791	Coordinate:20776	Reads:1	Hits:1	Allocated_reads:1	Strand:+
TCAAAACTGTTTCATCTGCTGGTTACA
>Location:NODE_389151_length_73825_cov_29.945791	Coordinate:20776	Reads:6	Hits:1	Allocated_reads:6	Strand:-
TGTAACCAGCAGATGAAACAGTTTTGA
>Location:NODE_389151_length_73825_cov_29.945791	Coordinate:20776	Reads:4	Hits:1	Allocated_reads:4	Strand:-
TTGTAACCAGCAGATGAAACAGTTTTGA
>Location:NODE_389151_length_73825_cov_29.945791	Coordinate:20777	Reads:2	Hits:1	Allocated_reads:2	Strand:-
TGTAACCAGCAGATGAAACAGTTTTG
>Location:NODE_389151_length_73825_cov_29.945791	Coordinate:20777	Reads:2	Hits:1	Allocated_reads:2	Strand:-
TTGTAACCAGCAGATGAAACAGTTTTG
>Location:NODE_389151_length_73825_cov_29.945791	Coordinate:20779	Reads:1	Hits:1	Allocated_reads:1	Strand:-
GAGTTGTAACCAGCAGATGAAACAGTTT
>Location:NODE_389151_length_73825_cov_29.945791	Coordinate:20779	Reads:1	Hits:1	Allocated_reads:1	Strand:-
TCAGAGTTGTAACCAGCAGATGAAACAGTTT
>Location:NODE_389151_length_73825_cov_29.945791	Coordinate:20780	Reads:1	Hits:1	Allocated_reads:1	Strand:+
AACTGTTTCATCTGCTGGTTACAACT
>Location:NODE_389151_length_73825_cov_29.945791	Coordinate:20780	Reads:1	Hits:1	Allocated_reads:1	Strand:+
AACTGTTTCATCTGCTGGTTACAACTCT
>Location:NODE_389151_length_73825_cov_29.945791	Coordinate:20780	Reads:1	Hits:1	Allocated_reads:1	Strand:-
TCAGAGTTGTAACCAGCAGATGAAACAGTT
>Location:NODE_389151_length_73825_cov_29.945791	Coordinate:20781	Reads:2	Hits:1	Allocated_reads:2	Strand:-
TCAGAGTTGTAACCAGCAGATGAAACAGT
>Location:NODE_389151_length_73825_cov_29.945791	Coordinate:20782	Reads:1	Hits:1	Allocated_reads:1	Strand:-
TCAGAGTTGTAACCAGCAGATGAAACAG
>Location:NODE_389151_length_73825_cov_29.945791	Coordinate:20784	Reads:1	Hits:3	Allocated_reads:0.333333333333333	Strand:-
ACCTCAGAGTTGTAACCAGCAGATGAAAC
>Location:NODE_389151_length_73825_cov_29.945791	Coordinate:20784	Reads:2	Hits:3	Allocated_reads:0.666666666666667	Strand:-
AGACCTCAGAGTTGTAACCAGCAGATGAAAC
>Location:NODE_389151_length_73825_cov_29.945791	Coordinate:20784	Reads:1	Hits:3	Allocated_reads:0.333333333333333	Strand:-
ATCCAGACCTCAGAGTTGTAACCAGCAGATGAAAC
>Location:NODE_389151_length_73825_cov_29.945791	Coordinate:20784	Reads:2	Hits:3	Allocated_reads:0.666666666666667	Strand:-
CAGAGTTGTAACCAGCAGATGAAAC
>Location:NODE_389151_length_73825_cov_29.945791	Coordinate:20784	Reads:4	Hits:3	Allocated_reads:1.33333333333333	Strand:-
CCTCAGAGTTGTAACCAGCAGATGAAAC
>Location:NODE_389151_length_73825_cov_29.945791	Coordinate:20784	Reads:1	Hits:3	Allocated_reads:0.333333333333333	Strand:-
CTCAGAGTTGTAACCAGCAGATGAAAC
>Location:NODE_389151_length_73825_cov_29.945791	Coordinate:20784	Reads:2	Hits:3	Allocated_reads:0.666666666666667	Strand:-
GACCTCAGAGTTGTAACCAGCAGATGAAAC
>Location:NODE_389151_length_73825_cov_29.945791	Coordinate:20784	Reads:3	Hits:3	Allocated_reads:1	Strand:+
GTTTCATCTGCTGGTTACAACTCTGA
>Location:NODE_389151_length_73825_cov_29.945791	Coordinate:20784	Reads:1	Hits:3	Allocated_reads:0.333333333333333	Strand:-
TCAGAGTTGTAACCAGCAGATGAAAC
>Location:NODE_389151_length_73825_cov_29.945791	Coordinate:20784	Reads:3	Hits:3	Allocated_reads:1	Strand:-
TCCAGACCTCAGAGTTGTAACCAGCAGATGAAAC
>Location:NODE_389151_length_73825_cov_29.945791	Coordinate:20785	Reads:1	Hits:3	Allocated_reads:0.333333333333333	Strand:-
TCCAGACCTCAGAGTTGTAACCAGCAGATGAAA
>Location:NODE_389151_length_73825_cov_29.945791	Coordinate:20785	Reads:2	Hits:3	Allocated_reads:0.666666666666667	Strand:+
TTTCATCTGCTGGTTACAACTCTGA
>Location:NODE_389151_length_73825_cov_29.945791	Coordinate:20785	Reads:2	Hits:3	Allocated_reads:0.666666666666667	Strand:+
TTTCATCTGCTGGTTACAACTCTGAGG
>Location:NODE_389151_length_73825_cov_29.945791	Coordinate:20786	Reads:1	Hits:3	Allocated_reads:0.333333333333333	Strand:-
AGACCTCAGAGTTGTAACCAGCAGATGAA
>Location:NODE_389151_length_73825_cov_29.945791	Coordinate:20786	Reads:1	Hits:3	Allocated_reads:0.333333333333333	Strand:-
TCCAGACCTCAGAGTTGTAACCAGCAGATGAA
>Location:NODE_389151_length_73825_cov_29.945791	Coordinate:20786	Reads:4	Hits:3	Allocated_reads:1.33333333333333	Strand:+
TTCATCTGCTGGTTACAACTCTGA
>Location:NODE_389151_length_73825_cov_29.945791	Coordinate:20786	Reads:1	Hits:3	Allocated_reads:0.333333333333333	Strand:+
TTCATCTGCTGGTTACAACTCTGAGG
>Location:NODE_389151_length_73825_cov_29.945791	Coordinate:20787	Reads:2	Hits:3	Allocated_reads:0.666666666666667	Strand:+
TCATCTGCTGGTTACAACTCTGAGG
>Location:NODE_389151_length_73825_cov_29.945791	Coordinate:20787	Reads:9	Hits:3	Allocated_reads:3	Strand:-
TCCAGACCTCAGAGTTGTAACCAGCAGATGA
>Location:NODE_389151_length_73825_cov_29.945791	Coordinate:20788	Reads:1	Hits:3	Allocated_reads:0.333333333333333	Strand:-
AATCCAGACCTCAGAGTTGTAACCAGCAGATG
>Location:NODE_389151_length_73825_cov_29.945791	Coordinate:20788	Reads:1	Hits:3	Allocated_reads:0.333333333333333	Strand:-
CAGACCTCAGAGTTGTAACCACCAGATG
>Location:NODE_389151_length_73825_cov_29.945791	Coordinate:20788	Reads:1	Hits:3	Allocated_reads:0.333333333333333	Strand:-
CAGACCTCAGAGTTGTAACCAGCAGATG
>Location:NODE_389151_length_73825_cov_29.945791	Coordinate:20788	Reads:1	Hits:3	Allocated_reads:0.333333333333333	Strand:+
CATCTGCTGGTTACAACTCTGAGG
>Location:NODE_389151_length_73825_cov_29.945791	Coordinate:20788	Reads:26	Hits:3	Allocated_reads:8.66666666666667	Strand:-
TCCAGACCTCAGAGTTGTAACCAGCAGATG
>Location:NODE_389151_length_73825_cov_29.945791	Coordinate:20789	Reads:2	Hits:3	Allocated_reads:0.666666666666667	Strand:+
ATCTGCTGGTTACAACTCTGAGGT
>Location:NODE_389151_length_73825_cov_29.945791	Coordinate:20789	Reads:1	Hits:3	Allocated_reads:0.333333333333333	Strand:+
ATCTGCTGGTTACAACTCTGAGGTC
>Location:NODE_389151_length_73825_cov_29.945791	Coordinate:20789	Reads:1	Hits:3	Allocated_reads:0.333333333333333	Strand:+
ATCTGCTGGTTACAACTCTGAGGTCTGGA
>Location:NODE_389151_length_73825_cov_29.945791	Coordinate:20789	Reads:1	Hits:3	Allocated_reads:0.333333333333333	Strand:-
TCCAGACCTCAGAGTTGTAACCAGCATGA
>Location:NODE_389151_length_73825_cov_29.945791	Coordinate:20789	Reads:15	Hits:3	Allocated_reads:5	Strand:-
TCCAGACCTCAGAGTTGTAACCAGCAGAT
>Location:NODE_389151_length_73825_cov_29.945791	Coordinate:20790	Reads:2	Hits:3	Allocated_reads:0.666666666666667	Strand:-
ATCCAGACCTCAGAGTTGTAACCAGCAGA
>Location:NODE_389151_length_73825_cov_29.945791	Coordinate:20790	Reads:1	Hits:3	Allocated_reads:0.333333333333333	Strand:-
CCAGACCTCAGAGTTGTAACCAGCAGA
>Location:NODE_389151_length_73825_cov_29.945791	Coordinate:20790	Reads:51	Hits:3	Allocated_reads:17	Strand:-
TCCAGACCTCAGAGTTGTAACCAGCAGA
>Location:NODE_389151_length_73825_cov_29.945791	Coordinate:20791	Reads:5	Hits:3	Allocated_reads:1.66666666666667	Strand:+
CTGCTGGTTACAACTCTGAGGTCT
>Location:NODE_389151_length_73825_cov_29.945791	Coordinate:20791	Reads:1	Hits:3	Allocated_reads:0.333333333333333	Strand:+
CTGCTGGTTACAACTCTGAGGTCTG
>Location:NODE_389151_length_73825_cov_29.945791	Coordinate:20791	Reads:4	Hits:3	Allocated_reads:1.33333333333333	Strand:-
TCCAGACCTCAGAGTTGTAACCAGCAG
>Location:NODE_389151_length_73825_cov_29.945791	Coordinate:20792	Reads:5	Hits:3	Allocated_reads:1.66666666666667	Strand:-
TCCAGACCTCAGAGTTGTAACCAGCA
>Location:NODE_389151_length_73825_cov_29.945791	Coordinate:20792	Reads:1	Hits:3	Allocated_reads:0.333333333333333	Strand:+
TGCTGGTTACAACTCTGAGGTCTGGAT
>Location:NODE_389151_length_73825_cov_29.945791	Coordinate:20793	Reads:2	Hits:3	Allocated_reads:0.666666666666667	Strand:-
CCAATCCAGACCTCAGAGTTGTAACCAGC
>Location:NODE_389151_length_73825_cov_29.945791	Coordinate:20793	Reads:1	Hits:3	Allocated_reads:0.333333333333333	Strand:+
GCTGGTTACAACTCTGAGGTCTGG
>Location:NODE_389151_length_73825_cov_29.945791	Coordinate:20793	Reads:1	Hits:3	Allocated_reads:0.333333333333333	Strand:+
GCTGGTTACAACTCTGAGGTCTGGAT
>Location:NODE_389151_length_73825_cov_29.945791	Coordinate:20793	Reads:2	Hits:3	Allocated_reads:0.666666666666667	Strand:+
GCTGGTTACAACTCTGAGGTCTGGATT
>Location:NODE_389151_length_73825_cov_29.945791	Coordinate:20793	Reads:13	Hits:3	Allocated_reads:4.33333333333333	Strand:-
TCCAGACCTCAGAGTTGTAACCAGC
>Location:NODE_389151_length_73825_cov_29.945791	Coordinate:20794	Reads:1	Hits:3	Allocated_reads:0.333333333333333	Strand:+
CTGGTTACAACTCTGAGGTCTGGA
>Location:NODE_389151_length_73825_cov_29.945791	Coordinate:20794	Reads:1	Hits:3	Allocated_reads:0.333333333333333	Strand:+
CTGGTTACAACTCTGAGGTCTGGATTGG
>Location:NODE_389151_length_73825_cov_29.945791	Coordinate:20794	Reads:1	Hits:3	Allocated_reads:0.333333333333333	Strand:+
CTGGTTACAACTCTGAGGTCTGGATTGGT
>Location:NODE_389151_length_73825_cov_29.945791	Coordinate:20794	Reads:2	Hits:3	Allocated_reads:0.666666666666667	Strand:-
TCCAGACCTCAGAGTTGTAACCAG
>Location:NODE_389151_length_73825_cov_29.945791	Coordinate:20796	Reads:3	Hits:2	Allocated_reads:1.5	Strand:-
AACACCAATCCAGACCTCAGAGTTGTAACC
>Location:NODE_389151_length_73825_cov_29.945791	Coordinate:20796	Reads:1	Hits:2	Allocated_reads:0.5	Strand:-
ACACCAATCCAGACCTCAGAGTTGTAACC
>Location:NODE_389151_length_73825_cov_29.945791	Coordinate:20796	Reads:1	Hits:3	Allocated_reads:0.333333333333333	Strand:-
ACCAATCCAGACCTCAGAGTTGTAACC
>Location:NODE_389151_length_73825_cov_29.945791	Coordinate:20796	Reads:8	Hits:3	Allocated_reads:2.66666666666667	Strand:-
CACCAATCCAGACCTCAGAGTTGTAACC
>Location:NODE_389151_length_73825_cov_29.945791	Coordinate:20796	Reads:1	Hits:3	Allocated_reads:0.333333333333333	Strand:+
GGTTACAACTCTGAGGTCTGGATTGGT
>Location:NODE_389151_length_73825_cov_29.945791	Coordinate:20796	Reads:6	Hits:2	Allocated_reads:3	Strand:-
TAAACACCAATCCAGACCTCAGAGTTGTAACC
>Location:NODE_389151_length_73825_cov_29.945791	Coordinate:20797	Reads:4	Hits:2	Allocated_reads:2	Strand:-
AAACACCAATCCAGACCTCAGAGTTGTAAC
>Location:NODE_389151_length_73825_cov_29.945791	Coordinate:20797	Reads:5	Hits:2	Allocated_reads:2.5	Strand:-
AACACCAATCCAGACCTCAGAGTTGTAAC
>Location:NODE_389151_length_73825_cov_29.945791	Coordinate:20797	Reads:1	Hits:2	Allocated_reads:0.5	Strand:-
ACACCAATCCAGACCTCAGAGTTGTAAC
>Location:NODE_389151_length_73825_cov_29.945791	Coordinate:20797	Reads:1	Hits:3	Allocated_reads:0.333333333333333	Strand:-
ACCAATCCAGACCTCAGAGTTGTAAC
>Location:NODE_389151_length_73825_cov_29.945791	Coordinate:20797	Reads:4	Hits:3	Allocated_reads:1.33333333333333	Strand:-
CACCAATCCAGACCTCAGAGTTGTAAC
>Location:NODE_389151_length_73825_cov_29.945791	Coordinate:20797	Reads:1	Hits:3	Allocated_reads:0.333333333333333	Strand:+
GTTACAACTCTGAGGTCTGGATTTTT
>Location:NODE_389151_length_73825_cov_29.945791	Coordinate:20797	Reads:1	Hits:2	Allocated_reads:0.5	Strand:+
GTTACAACTCTGAGGTCTGGATTGGTGTT
>Location:NODE_389151_length_73825_cov_29.945791	Coordinate:20797	Reads:1	Hits:2	Allocated_reads:0.5	Strand:-
TAAACACCAATCCAGACCTCAGAGTTGTACC
>Location:NODE_389151_length_73825_cov_29.945791	Coordinate:20797	Reads:3	Hits:2	Allocated_reads:1.5	Strand:-
TAAACACCAATCCAGACCTCAGAGTTGTAAT
>Location:NODE_389151_length_73825_cov_29.945791	Coordinate:20797	Reads:64	Hits:2	Allocated_reads:32	Strand:-
TAAACACCAATCCAGACCTCAGAGTTGTAAC
>Location:NODE_389151_length_73825_cov_29.945791	Coordinate:20798	Reads:1	Hits:2	Allocated_reads:0.5	Strand:-
TAAACACCAATCCAGACCTCAGAGTTTTTT
>Location:NODE_389151_length_73825_cov_29.945791	Coordinate:20798	Reads:4	Hits:2	Allocated_reads:2	Strand:-
TAAACACCAATCCAGACCTCAGAGTTGTAA
>Location:NODE_389151_length_73825_cov_29.945791	Coordinate:20798	Reads:5	Hits:2	Allocated_reads:2.5	Strand:-
TAAACACCAATCCAGACCTCAGAGTTGTAT
>Location:NODE_389151_length_73825_cov_29.945791	Coordinate:20799	Reads:1	Hits:2	Allocated_reads:0.5	Strand:-
AAACACCAATCCAGACCTCAGAGTTGTA
>Location:NODE_389151_length_73825_cov_29.945791	Coordinate:20799	Reads:1	Hits:2	Allocated_reads:0.5	Strand:-
AACACCAATCCAGACCTCAGAGTTGTA
>Location:NODE_389151_length_73825_cov_29.945791	Coordinate:20799	Reads:1	Hits:1	Allocated_reads:1	Strand:-
AGTAAACACCAATCCAGACCTCAGAGTTGTA
>Location:NODE_389151_length_73825_cov_29.945791	Coordinate:20799	Reads:1	Hits:2	Allocated_reads:0.5	Strand:-
GTAAACACCAATCCAGACCTCAGAGTTGTA
>Location:NODE_389151_length_73825_cov_29.945791	Coordinate:20799	Reads:45	Hits:2	Allocated_reads:22.5	Strand:-
TAAACACCAATCCAGACCTCAGAGTTGTA
>Location:NODE_389151_length_73825_cov_29.945791	Coordinate:20800	Reads:1	Hits:3	Allocated_reads:0.333333333333333	Strand:+
ACAACTCTGAGGTCTGGATTGGTA
>Location:NODE_389151_length_73825_cov_29.945791	Coordinate:20800	Reads:4	Hits:3	Allocated_reads:1.33333333333333	Strand:+
ACAACTCTGAGGTCTGGATTGGTG
>Location:NODE_389151_length_73825_cov_29.945791	Coordinate:20800	Reads:5	Hits:2	Allocated_reads:2.5	Strand:+
ACAACTCTGAGGTCTGGATTGGTGT
>Location:NODE_389151_length_73825_cov_29.945791	Coordinate:20800	Reads:1	Hits:2	Allocated_reads:0.5	Strand:+
ACAACTCTGAGGTCTGGATTGGTGTTT
>Location:NODE_389151_length_73825_cov_29.945791	Coordinate:20800	Reads:1	Hits:2	Allocated_reads:0.5	Strand:+
ACAACTCTGAGGTCTGGATTGGTGTTTA
>Location:NODE_389151_length_73825_cov_29.945791	Coordinate:20800	Reads:1	Hits:1	Allocated_reads:1	Strand:-
AGTAAACACCAATCCAGACCTCAGAGTTGT
>Location:NODE_389151_length_73825_cov_29.945791	Coordinate:20800	Reads:1	Hits:2	Allocated_reads:0.5	Strand:-
TAAACACCAATCCAGACCGCAGAGTTGT
>Location:NODE_389151_length_73825_cov_29.945791	Coordinate:20800	Reads:11	Hits:2	Allocated_reads:5.5	Strand:-
TAAACACCAATCCAGACCTCAGAGTTGT
>Location:NODE_389151_length_73825_cov_29.945791	Coordinate:20801	Reads:2	Hits:2	Allocated_reads:1	Strand:-
AAACACCAATCCAGACCTCAGAGTTT
>Location:NODE_389151_length_73825_cov_29.945791	Coordinate:20801	Reads:1	Hits:1	Allocated_reads:1	Strand:-
AAGTAAACACCAATCCAGACCTCAGAGTTG
>Location:NODE_389151_length_73825_cov_29.945791	Coordinate:20801	Reads:1	Hits:1	Allocated_reads:1	Strand:-
AGTAAACACCAATCCAGACCTCAGAGTTT
>Location:NODE_389151_length_73825_cov_29.945791	Coordinate:20801	Reads:12	Hits:1	Allocated_reads:12	Strand:-
AGTAAACACCAATCCAGACCTCAGAGTTG
>Location:NODE_389151_length_73825_cov_29.945791	Coordinate:20801	Reads:1	Hits:2	Allocated_reads:0.5	Strand:+
CAACTCTGAGGTCTGGATTGGTGT
>Location:NODE_389151_length_73825_cov_29.945791	Coordinate:20801	Reads:2	Hits:2	Allocated_reads:1	Strand:-
GTAAACACCAATCCAGACCTCAGAGTTG
>Location:NODE_389151_length_73825_cov_29.945791	Coordinate:20801	Reads:1	Hits:2	Allocated_reads:0.5	Strand:-
TAAACACCAATCCAGACCTCAGAGTTC
>Location:NODE_389151_length_73825_cov_29.945791	Coordinate:20801	Reads:23	Hits:2	Allocated_reads:11.5	Strand:-
TAAACACCAATCCAGACCTCAGAGTTG
>Location:NODE_389151_length_73825_cov_29.945791	Coordinate:20802	Reads:2	Hits:2	Allocated_reads:1	Strand:-
AAACACCAATCCAGACCTCAGAGTT
>Location:NODE_389151_length_73825_cov_29.945791	Coordinate:20802	Reads:2	Hits:1	Allocated_reads:2	Strand:-
AAGTAAACACCAATCCAGACCTCAGAGTT
>Location:NODE_389151_length_73825_cov_29.945791	Coordinate:20802	Reads:1	Hits:1	Allocated_reads:1	Strand:-
AGTAAACACCAATCCAGACCTCAGAGTA
>Location:NODE_389151_length_73825_cov_29.945791	Coordinate:20802	Reads:28	Hits:1	Allocated_reads:28	Strand:-
AGTAAACACCAATCCAGACCTCAGAGTT
>Location:NODE_389151_length_73825_cov_29.945791	Coordinate:20802	Reads:5	Hits:2	Allocated_reads:2.5	Strand:-
GTAAACACCAATCCAGACCTCAGAGTT
>Location:NODE_389151_length_73825_cov_29.945791	Coordinate:20802	Reads:1	Hits:2	Allocated_reads:0.5	Strand:-
TAAACACCAATCCAGACCTCAGATTT
>Location:NODE_389151_length_73825_cov_29.945791	Coordinate:20802	Reads:49	Hits:2	Allocated_reads:24.5	Strand:-
TAAACACCAATCCAGACCTCAGAGTT
>Location:NODE_389151_length_73825_cov_29.945791	Coordinate:20802	Reads:4	Hits:1	Allocated_reads:4	Strand:-
TAAAGTAAACACCAATCCAGACCTCAGAGTT
>Location:NODE_389151_length_73825_cov_29.945791	Coordinate:20803	Reads:1	Hits:2	Allocated_reads:0.5	Strand:-
AAACACCAATCCAGACCTCAGAGT
>Location:NODE_389151_length_73825_cov_29.945791	Coordinate:20803	Reads:1	Hits:1	Allocated_reads:1	Strand:-
AAAGTAAACACCAATCCAGACCTCAGAGT
>Location:NODE_389151_length_73825_cov_29.945791	Coordinate:20803	Reads:4	Hits:1	Allocated_reads:4	Strand:-
AAGTAAACACCAATCCAGACCTCAGAGT
>Location:NODE_389151_length_73825_cov_29.945791	Coordinate:20803	Reads:1	Hits:1	Allocated_reads:1	Strand:+
ACTCTGAGGTCTGGATTGGTGTTTACTT
>Location:NODE_389151_length_73825_cov_29.945791	Coordinate:20803	Reads:17	Hits:1	Allocated_reads:17	Strand:-
AGTAAACACCAATCCAGACCTCAGAGT
>Location:NODE_389151_length_73825_cov_29.945791	Coordinate:20803	Reads:3	Hits:2	Allocated_reads:1.5	Strand:-
GTAAACACCAATCCAGACCTCAGAGT
>Location:NODE_389151_length_73825_cov_29.945791	Coordinate:20803	Reads:41	Hits:2	Allocated_reads:20.5	Strand:-
TAAACACCAATCCAGACCTCAGAGT
>Location:NODE_389151_length_73825_cov_29.945791	Coordinate:20803	Reads:20	Hits:1	Allocated_reads:20	Strand:-
TAAAGTAAACACCAATCCAGACCTCAGAGT
>Location:NODE_389151_length_73825_cov_29.945791	Coordinate:20804	Reads:1	Hits:1	Allocated_reads:1	Strand:-
AAGTAAACACCAATCCAGACCTCAGAG
>Location:NODE_389151_length_73825_cov_29.945791	Coordinate:20804	Reads:2	Hits:1	Allocated_reads:2	Strand:-
AGTAAACACCAATCCAGACCTCAGAG
>Location:NODE_389151_length_73825_cov_29.945791	Coordinate:20804	Reads:1	Hits:2	Allocated_reads:0.5	Strand:-
TAAACACCAATCCAGACCTCAGAT
>Location:NODE_389151_length_73825_cov_29.945791	Coordinate:20804	Reads:7	Hits:2	Allocated_reads:3.5	Strand:-
TAAACACCAATCCAGACCTCAGAG
>Location:NODE_389151_length_73825_cov_29.945791	Coordinate:20804	Reads:1	Hits:1	Allocated_reads:1	Strand:-
TAAAGTAAACACCAATCCAGACCTCAGAG
>Location:NODE_389151_length_73825_cov_29.945791	Coordinate:20805	Reads:2	Hits:1	Allocated_reads:2	Strand:-
AGTAAACACCAATCCAGACCTCAGA
>Location:NODE_389151_length_73825_cov_29.945791	Coordinate:20805	Reads:1	Hits:1	Allocated_reads:1	Strand:-
ATTAAAGTAAACACCAATCCAGACCTCAGA
>Location:NODE_389151_length_73825_cov_29.945791	Coordinate:20805	Reads:1	Hits:2	Allocated_reads:0.5	Strand:-
GTAAACACCAATCCAGACCTCAGA
>Location:NODE_389151_length_73825_cov_29.945791	Coordinate:20805	Reads:1	Hits:1	Allocated_reads:1	Strand:-
TAAAGTAAACACCAATCCAGACCTCAGA
>Location:NODE_389151_length_73825_cov_29.945791	Coordinate:20805	Reads:1	Hits:1	Allocated_reads:1	Strand:-
TAAAGTAAACACCAATCCAGACCTCAGT
>Location:NODE_389151_length_73825_cov_29.945791	Coordinate:20805	Reads:1	Hits:1	Allocated_reads:1	Strand:-
TATATATTAAAGTAAACACCAATCCAGACCTCAGA
>Location:NODE_389151_length_73825_cov_29.945791	Coordinate:20805	Reads:1	Hits:1	Allocated_reads:1	Strand:-
TTAAAGTAAACACCAATCCAGACCTCAGA
>Location:NODE_389151_length_73825_cov_29.945791	Coordinate:20806	Reads:1	Hits:1	Allocated_reads:1	Strand:-
AGTAAACACCAATCCAGACCTCAG
>Location:NODE_389151_length_73825_cov_29.945791	Coordinate:20807	Reads:1	Hits:1	Allocated_reads:1	Strand:-
TAAAGTAAACACCAATCCAGACCTCA
>Location:NODE_389151_length_73825_cov_29.945791	Coordinate:20808	Reads:1	Hits:1	Allocated_reads:1	Strand:+
GAGGTCTGGATTGGTGTTTACTTT
>Location:NODE_389151_length_73825_cov_29.945791	Coordinate:20808	Reads:1	Hits:2	Allocated_reads:0.5	Strand:+
GAGGTCTGGATTGGTGTTTACATTA
>Location:NODE_389151_length_73825_cov_29.945791	Coordinate:20808	Reads:2	Hits:1	Allocated_reads:2	Strand:+
GAGGTCTGGATTGGTGTTTACTTTA
>Location:NODE_389151_length_73825_cov_29.945791	Coordinate:20808	Reads:1	Hits:1	Allocated_reads:1	Strand:+
GAGGTCTGGATTGGTGTTTACTTTAA
>Location:NODE_389151_length_73825_cov_29.945791	Coordinate:20808	Reads:1	Hits:1	Allocated_reads:1	Strand:+
GAGGTCTGGATTGGTGTTTACTTTAAAA
>Location:NODE_389151_length_73825_cov_29.945791	Coordinate:20808	Reads:1	Hits:1	Allocated_reads:1	Strand:+
GAGGTCTGGATTGGTGTTTACTTTAATATATATGG
>Location:NODE_389151_length_73825_cov_29.945791	Coordinate:20808	Reads:2	Hits:1	Allocated_reads:2	Strand:-
TAAAGTAAACACCAATCCAGACCTC
>Location:NODE_389151_length_73825_cov_29.945791	Coordinate:20809	Reads:1	Hits:1	Allocated_reads:1	Strand:-
TATATTAAAGTAAACACCAATCCAGACCT
>Location:NODE_389151_length_73825_cov_29.945791	Coordinate:20810	Reads:2	Hits:1	Allocated_reads:2	Strand:-
TATATATTAAAGTAAACACCAATCCAGACC
>Location:NODE_389151_length_73825_cov_29.945791	Coordinate:20810	Reads:4	Hits:1	Allocated_reads:4	Strand:-
TATATTAAAGTAAACACCAATCCAGACC
>Location:NODE_389151_length_73825_cov_29.945791	Coordinate:20810	Reads:2	Hits:1	Allocated_reads:2	Strand:-
TATTAAAGTAAACACCAATCCAGACC
>Location:NODE_389151_length_73825_cov_29.945791	Coordinate:20816	Reads:1	Hits:1	Allocated_reads:1	Strand:-
ATACCCATATATATTAAAGTAAACACCAATC
>Location:NODE_389151_length_73825_cov_29.945791	Coordinate:20818	Reads:1	Hits:1	Allocated_reads:1	Strand:+
TTGGTGTTTACTTTAATATATATG
>Location:NODE_389151_length_73825_cov_29.945791	Coordinate:20818	Reads:1	Hits:1	Allocated_reads:1	Strand:+
TTGGTGTTTACTTTAATATATATGGG
>Location:NODE_389151_length_73825_cov_29.945791	Coordinate:20818	Reads:2	Hits:1	Allocated_reads:2	Strand:+
TTGGTGTTTACTTTAATATATATGGGTA
>Location:NODE_389151_length_73825_cov_29.945791	Coordinate:20820	Reads:1	Hits:1	Allocated_reads:1	Strand:-
TGATACCCATATATATTAAAGTAAACACC
>Location:NODE_389151_length_73825_cov_29.945791	Coordinate:20824	Reads:1	Hits:1	Allocated_reads:1	Strand:-
TGCATGATACCCATATATATTAAAGTAAA
>Location:NODE_389151_length_73825_cov_29.945791	Coordinate:20826	Reads:1	Hits:1	Allocated_reads:1	Strand:-
GTGCATGATACCCATATATATTAAAGTA
>Location:NODE_389151_length_73825_cov_29.945791	Coordinate:20826	Reads:1	Hits:1	Allocated_reads:1	Strand:-
TCAGGTGCATGATACCCATATATATTAAAGTA
>Location:NODE_389151_length_73825_cov_29.945791	Coordinate:20828	Reads:1	Hits:1	Allocated_reads:1	Strand:+
CTTTAATATATATGGGTATCATGCACCTGAGA
>Location:NODE_389151_length_73825_cov_29.945791	Coordinate:20829	Reads:1	Hits:1	Allocated_reads:1	Strand:-
CTCAGGTGCATGATACCCATATATATTAAA
>Location:NODE_389151_length_73825_cov_29.945791	Coordinate:20831	Reads:1	Hits:1	Allocated_reads:1	Strand:-
ATCTCAGGTGCATGATACCCATATATATTA
>Location:NODE_389151_length_73825_cov_29.945791	Coordinate:20831	Reads:1	Hits:1	Allocated_reads:1	Strand:-
TCTCAGGTGCATGATACCCATATATATTA
>Location:NODE_389151_length_73825_cov_29.945791	Coordinate:20836	Reads:1	Hits:1	Allocated_reads:1	Strand:-
ATTGATCTCAGGTGCATGATACCCATATA
>Location:NODE_389151_length_73825_cov_29.945791	Coordinate:20836	Reads:3	Hits:1	Allocated_reads:3	Strand:+
TATATGGGTATCATGCACCTGAGA
>Location:NODE_389151_length_73825_cov_29.945791	Coordinate:20836	Reads:1	Hits:1	Allocated_reads:1	Strand:-
TCATTGATCTCAGGTGCATGATACCCATATA
>Location:NODE_389151_length_73825_cov_29.945791	Coordinate:20838	Reads:1	Hits:1	Allocated_reads:1	Strand:-
ATTGATCTCAGGTGCATGATACCCATA
>Location:NODE_389151_length_73825_cov_29.945791	Coordinate:20838	Reads:2	Hits:1	Allocated_reads:2	Strand:+
TATGGGTATCATGCACCTGAGATC
>Location:NODE_389151_length_73825_cov_29.945791	Coordinate:20838	Reads:3	Hits:1	Allocated_reads:3	Strand:-
TCATTGATCTCAGGTGCATGATACCCATA
>Location:NODE_389151_length_73825_cov_29.945791	Coordinate:20839	Reads:3	Hits:1	Allocated_reads:3	Strand:+
ATGGGTATCATGCACCTGAGATCAAT
>Location:NODE_389151_length_73825_cov_29.945791	Coordinate:20840	Reads:1	Hits:1	Allocated_reads:1	Strand:-
CATTGATCTCAGGTGCATGATACCCA
>Location:NODE_389151_length_73825_cov_29.945791	Coordinate:20840	Reads:1	Hits:1	Allocated_reads:1	Strand:-
TATCATTGATCTCAGGTGCATGATACCCA
>Location:NODE_389151_length_73825_cov_29.945791	Coordinate:20840	Reads:2	Hits:1	Allocated_reads:2	Strand:-
TCATTGATCTCAGGTGCATGATACCCA
>Location:NODE_389151_length_73825_cov_29.945791	Coordinate:20840	Reads:1	Hits:1	Allocated_reads:1	Strand:-
TTATCATTGATCTCAGGTGCATGATACCCA
>Location:NODE_389151_length_73825_cov_29.945791	Coordinate:20840	Reads:1	Hits:1	Allocated_reads:1	Strand:-
TTATCATTGATCTCAGGTGCATGATACCCT
>Location:NODE_389151_length_73825_cov_29.945791	Coordinate:20841	Reads:1	Hits:1	Allocated_reads:1	Strand:-
CATTGATCTCAGGTGCATGATACCC
>Location:NODE_389151_length_73825_cov_29.945791	Coordinate:20841	Reads:5	Hits:1	Allocated_reads:5	Strand:-
TATCATTGATCTCAGGTGCATGATACCC
>Location:NODE_389151_length_73825_cov_29.945791	Coordinate:20841	Reads:4	Hits:1	Allocated_reads:4	Strand:-
TCATTGATCTCAGGTGCATGATACCC
>Location:NODE_389151_length_73825_cov_29.945791	Coordinate:20841	Reads:4	Hits:1	Allocated_reads:4	Strand:-
TTATCATTGATCTCAGGTGCATGATACCC
>Location:NODE_389151_length_73825_cov_29.945791	Coordinate:20842	Reads:1	Hits:1	Allocated_reads:1	Strand:-
AATTATCATTGATCTCAGGTGCATGATACC
>Location:NODE_389151_length_73825_cov_29.945791	Coordinate:20842	Reads:1	Hits:1	Allocated_reads:1	Strand:-
ATCATTGATCTCAGGTGCATGATACC
>Location:NODE_389151_length_73825_cov_29.945791	Coordinate:20842	Reads:1	Hits:1	Allocated_reads:1	Strand:-
TATCATTGATCTCAGGTGCATGATACT
>Location:NODE_389151_length_73825_cov_29.945791	Coordinate:20842	Reads:15	Hits:1	Allocated_reads:15	Strand:-
TATCATTGATCTCAGGTGCATGATACC
>Location:NODE_389151_length_73825_cov_29.945791	Coordinate:20842	Reads:1	Hits:1	Allocated_reads:1	Strand:-
TTATCATTGATCTCAGGTGCATGGTACC
>Location:NODE_389151_length_73825_cov_29.945791	Coordinate:20842	Reads:1	Hits:1	Allocated_reads:1	Strand:-
TTATCATTGATCTCAGGTGCTTGATACC
>Location:NODE_389151_length_73825_cov_29.945791	Coordinate:20842	Reads:31	Hits:1	Allocated_reads:31	Strand:-
TTATCATTGATCTCAGGTGCATGATACC
>Location:NODE_389151_length_73825_cov_29.945791	Coordinate:20843	Reads:1	Hits:1	Allocated_reads:1	Strand:+
GTATCATGCACCTGAGATCAATGAT
>Location:NODE_389151_length_73825_cov_29.945791	Coordinate:20844	Reads:1	Hits:1	Allocated_reads:1	Strand:+
TATCATGCACCTGAGATCAATGATAATTT
>Location:NODE_389151_length_73825_cov_29.945791	Coordinate:20846	Reads:1	Hits:1	Allocated_reads:1	Strand:-
CCAGAAATTATCATTGATCTCAGGTGCATGA
>Location:NODE_389151_length_73825_cov_29.945791	Coordinate:20846	Reads:2	Hits:1	Allocated_reads:2	Strand:+
TCATGCACCTGAGATCAATGATAAT
>Location:NODE_389151_length_73825_cov_29.945791	Coordinate:20846	Reads:1	Hits:1	Allocated_reads:1	Strand:+
TCATGCACCTGAGATCAATGATAATTT
>Location:NODE_389151_length_73825_cov_29.945791	Coordinate:20846	Reads:1	Hits:1	Allocated_reads:1	Strand:+
TCATGCACCTGAGATCAATGATAATTTC
>Location:NODE_389151_length_73825_cov_29.945791	Coordinate:20848	Reads:1	Hits:1	Allocated_reads:1	Strand:+
ATGCACCTGAGATCAATGATAATTTC
>Location:NODE_389151_length_73825_cov_29.945791	Coordinate:20848	Reads:2	Hits:1	Allocated_reads:2	Strand:+
ATGCACCTGAGATCAATGATAATTTCT
>Location:NODE_389151_length_73825_cov_29.945791	Coordinate:20849	Reads:2	Hits:1	Allocated_reads:2	Strand:+
TGCACCTGAGATCAATGATAATTT
>Location:NODE_389151_length_73825_cov_29.945791	Coordinate:20849	Reads:1	Hits:1	Allocated_reads:1	Strand:+
TGCACCTGAGATCAATGATAATTTC
>Location:NODE_389151_length_73825_cov_29.945791	Coordinate:20849	Reads:1	Hits:1	Allocated_reads:1	Strand:+
TGCACCTGAGATCAATGATAATTTCT
>Location:NODE_389151_length_73825_cov_29.945791	Coordinate:20849	Reads:4	Hits:1	Allocated_reads:4	Strand:+
TGCACCTGAGATCAATGATAATTTCTG
>Location:NODE_389151_length_73825_cov_29.945791	Coordinate:20849	Reads:1	Hits:1	Allocated_reads:1	Strand:+
TGCACCTGAGATCAATGATAATTTCTGGA
>Location:NODE_389151_length_73825_cov_29.945791	Coordinate:20849	Reads:1	Hits:1	Allocated_reads:1	Strand:+
TGCACCTGAGATCAATGATAATTTCTGGAA
>Location:NODE_389151_length_73825_cov_29.945791	Coordinate:20850	Reads:2	Hits:1	Allocated_reads:2	Strand:+
GCACCTGAGATCAATGATAATTTCT
>Location:NODE_389151_length_73825_cov_29.945791	Coordinate:20850	Reads:1	Hits:1	Allocated_reads:1	Strand:+
GCACCTGAGATCAATGATAATTTCTG
>Location:NODE_389151_length_73825_cov_29.945791	Coordinate:20850	Reads:1	Hits:1	Allocated_reads:1	Strand:+
GCACCTGAGATCAATGATAATTTCTGGA
>Location:NODE_389151_length_73825_cov_29.945791	Coordinate:20851	Reads:1	Hits:1	Allocated_reads:1	Strand:+
CACCTGAGATCAATGATAATTTCT
>Location:NODE_389151_length_73825_cov_29.945791	Coordinate:20852	Reads:1	Hits:1	Allocated_reads:1	Strand:+
ACCTGAGATCAATGATAATTTCTG
>Location:NODE_389151_length_73825_cov_29.945791	Coordinate:20852	Reads:1	Hits:1	Allocated_reads:1	Strand:+
ACCTGAGATCAATGATAATTTCTGGAAT
>Location:NODE_389151_length_73825_cov_29.945791	Coordinate:20853	Reads:1	Hits:1	Allocated_reads:1	Strand:+
CCTGAGATCAATGATAATTTCTGGAAT
>Location:NODE_389151_length_73825_cov_29.945791	Coordinate:20853	Reads:1	Hits:1	Allocated_reads:1	Strand:-
TCCCAATTCCAGAAATTATCATTGATCTCAGG
>Location:NODE_389151_length_73825_cov_29.945791	Coordinate:20854	Reads:3	Hits:1	Allocated_reads:3	Strand:+
CTGAGATCAATGATAATTTCTGGAATT
>Location:NODE_389151_length_73825_cov_29.945791	Coordinate:20855	Reads:3	Hits:1	Allocated_reads:3	Strand:-
CAATTCCAGAAATTATCATTGATCTCA
>Location:NODE_389151_length_73825_cov_29.945791	Coordinate:20855	Reads:1	Hits:1	Allocated_reads:1	Strand:-
CCAATTCCAGAAATTATCATTGATCTCA
>Location:NODE_389151_length_73825_cov_29.945791	Coordinate:20855	Reads:4	Hits:1	Allocated_reads:4	Strand:-
CCCAATTCCAGAAATTATCATTGATCTCA
>Location:NODE_389151_length_73825_cov_29.945791	Coordinate:20855	Reads:28	Hits:1	Allocated_reads:28	Strand:-
TCCCAATTCCAGAAATTATCATTGATCTCA
>Location:NODE_389151_length_73825_cov_29.945791	Coordinate:20855	Reads:1	Hits:1	Allocated_reads:1	Strand:+
TGAGATCAATGATAATTTCTGGAAT
>Location:NODE_389151_length_73825_cov_29.945791	Coordinate:20855	Reads:1	Hits:1	Allocated_reads:1	Strand:+
TGAGATCAATGATAATTTCTGGAATT
>Location:NODE_389151_length_73825_cov_29.945791	Coordinate:20855	Reads:2	Hits:1	Allocated_reads:2	Strand:+
TGAGATCAATGATAATTTCTGGAATTG
>Location:NODE_389151_length_73825_cov_29.945791	Coordinate:20855	Reads:2	Hits:1	Allocated_reads:2	Strand:-
TTCCCAATTCCAGAAATTATCATTGATCTCA
>Location:NODE_389151_length_73825_cov_29.945791	Coordinate:20856	Reads:1	Hits:1	Allocated_reads:1	Strand:-
CAATTCCAGAAATTATCATTGATCTC
>Location:NODE_389151_length_73825_cov_29.945791	Coordinate:20856	Reads:2	Hits:1	Allocated_reads:2	Strand:+
GAGATCAATGATAATTTCTGGAAT
>Location:NODE_389151_length_73825_cov_29.945791	Coordinate:20856	Reads:13	Hits:1	Allocated_reads:13	Strand:-
TCCCAATTCCAGAAATTATCATTGATCTC
>Location:NODE_389151_length_73825_cov_29.945791	Coordinate:20856	Reads:6	Hits:1	Allocated_reads:6	Strand:-
TTCCCAATTCCAGAAATTATCATTGATCTC
>Location:NODE_389151_length_73825_cov_29.945791	Coordinate:20857	Reads:1	Hits:1	Allocated_reads:1	Strand:-
CAATTCCAGAAATTATCATTGATCT
>Location:NODE_389151_length_73825_cov_29.945791	Coordinate:20857	Reads:1	Hits:1	Allocated_reads:1	Strand:-
CTTTTCCCAATTCCAGAAATTATCATTGATCT
>Location:NODE_389151_length_73825_cov_29.945791	Coordinate:20857	Reads:3	Hits:1	Allocated_reads:3	Strand:-
TCCCAATTCCAGAAATTATCATTGATCT
>Location:NODE_389151_length_73825_cov_29.945791	Coordinate:20857	Reads:6	Hits:1	Allocated_reads:6	Strand:-
TTCCCAATTCCAGAAATTATCATTGATCT
>Location:NODE_389151_length_73825_cov_29.945791	Coordinate:20857	Reads:1	Hits:1	Allocated_reads:1	Strand:-
TTTCCCAATTCCAGAAATTATCATTGATCT
>Location:NODE_389151_length_73825_cov_29.945791	Coordinate:20857	Reads:1	Hits:1	Allocated_reads:1	Strand:-
TTTTCCCAATTCCAGAAATTATCATTGATCT
>Location:NODE_389151_length_73825_cov_29.945791	Coordinate:20858	Reads:1	Hits:1	Allocated_reads:1	Strand:-
CCAATTCCAGAAATTATCATTGATC
>Location:NODE_389151_length_73825_cov_29.945791	Coordinate:20858	Reads:40	Hits:1	Allocated_reads:40	Strand:-
TCCCAATTCCAGAAATTATCATTGATC
>Location:NODE_389151_length_73825_cov_29.945791	Coordinate:20858	Reads:1	Hits:1	Allocated_reads:1	Strand:-
TCTTTTCCCAATTCCAGAAATTATCATTGATC
>Location:NODE_389151_length_73825_cov_29.945791	Coordinate:20858	Reads:65	Hits:1	Allocated_reads:65	Strand:-
TTCCCAATTCCAGAAATTATCATTGATC
>Location:NODE_389151_length_73825_cov_29.945791	Coordinate:20858	Reads:19	Hits:1	Allocated_reads:19	Strand:-
TTTCCCAATTCCAGAAATTATCATTGATC
>Location:NODE_389151_length_73825_cov_29.945791	Coordinate:20858	Reads:12	Hits:1	Allocated_reads:12	Strand:-
TTTTCCCAATTCCAGAAATTATCATTGATC
>Location:NODE_389151_length_73825_cov_29.945791	Coordinate:20859	Reads:1	Hits:1	Allocated_reads:1	Strand:-
TCCCAATTCCAGAAATTATCATTGAT
>Location:NODE_389151_length_73825_cov_29.945791	Coordinate:20859	Reads:1	Hits:1	Allocated_reads:1	Strand:-
TTCCCAATTCCAGAAATTATCATTGAT
>Location:NODE_389151_length_73825_cov_29.945791	Coordinate:20859	Reads:1	Hits:1	Allocated_reads:1	Strand:-
TTTCCCAATTCCAGAAATTATCATTGAT
>Location:NODE_389151_length_73825_cov_29.945791	Coordinate:20859	Reads:1	Hits:1	Allocated_reads:1	Strand:-
TTTTCCCAATTCCAGAAATTATCATTGAT
>Location:NODE_389151_length_73825_cov_29.945791	Coordinate:20860	Reads:1	Hits:1	Allocated_reads:1	Strand:+
TCAATGATAATTTCTGGAATTGGGAAA
>Location:NODE_389151_length_73825_cov_29.945791	Coordinate:20860	Reads:1	Hits:1	Allocated_reads:1	Strand:+
TCAATGATAATTTCTGGAATTGGGAAT
>Location:NODE_389151_length_73825_cov_29.945791	Coordinate:20860	Reads:1	Hits:1	Allocated_reads:1	Strand:-
TTCCCAATTCCAGAAATTATCATTGA
>Location:NODE_389151_length_73825_cov_29.945791	Coordinate:20862	Reads:1	Hits:1	Allocated_reads:1	Strand:+
AATGATAATTTCTGGAATTGGGAAAT
>Location:NODE_389151_length_73825_cov_29.945791	Coordinate:20862	Reads:2	Hits:1	Allocated_reads:2	Strand:-
TCTTTTCCCAATTCCAGAAATTATCATT
>Location:NODE_389151_length_73825_cov_29.945791	Coordinate:20863	Reads:1	Hits:1	Allocated_reads:1	Strand:-
CTTTTCCCAATTCCAGAAATTATCAT
>Location:NODE_389151_length_73825_cov_29.945791	Coordinate:20865	Reads:1	Hits:1	Allocated_reads:1	Strand:-
TTTCTTTTCCCAATTCCAGAAATTATC
>Location:NODE_389151_length_73825_cov_29.945791	Coordinate:20867	Reads:1	Hits:1	Allocated_reads:1	Strand:+
TAATTTCTGGAATTGGGAAAAGAAAGCT
>Location:NODE_389151_length_73825_cov_29.945791	Coordinate:20868	Reads:1	Hits:1	Allocated_reads:1	Strand:+
AATTTCTGGAATTGGGAAAAGAAAACT
>Location:NODE_389151_length_73825_cov_29.945791	Coordinate:20869	Reads:1	Hits:1	Allocated_reads:1	Strand:-
AGGTTCAGTTTTCTTTTCCCAATTCCAGAAAT
>Location:NODE_389151_length_73825_cov_29.945791	Coordinate:20869	Reads:1	Hits:1	Allocated_reads:1	Strand:+
ATTTCTGGAATTGGGAAAAGAAAACT
>Location:NODE_389151_length_73825_cov_29.945791	Coordinate:20869	Reads:1	Hits:1	Allocated_reads:1	Strand:-
TCAGTTTTCTTTTCCCAATTCCAGAAAT
>Location:NODE_389151_length_73825_cov_29.945791	Coordinate:20869	Reads:4	Hits:1	Allocated_reads:4	Strand:-
TTCAGTTTTCTTTTCCCAATTCCAGAAAT
>Location:NODE_389151_length_73825_cov_29.945791	Coordinate:20870	Reads:2	Hits:1	Allocated_reads:2	Strand:-
TTCAGTTTTCTTTTCCCAATTCCAGAAA
>Location:NODE_389151_length_73825_cov_29.945791	Coordinate:20870	Reads:1	Hits:1	Allocated_reads:1	Strand:+
TTTCTGGAATTGGGAAAAGAAAACT
>Location:NODE_389151_length_73825_cov_29.945791	Coordinate:20871	Reads:1	Hits:1	Allocated_reads:1	Strand:-
TTCAGTTTTCTTTTCCCAATTCCAGAA
>Location:NODE_389151_length_73825_cov_29.945791	Coordinate:20871	Reads:1	Hits:1	Allocated_reads:1	Strand:+
TTCTGGAATTGGGAAAAGAAAACTG
>Location:NODE_389151_length_73825_cov_29.945791	Coordinate:20872	Reads:1	Hits:1	Allocated_reads:1	Strand:-
TTCAGTTTTCTTTTCCCAATTCCAGA
>Location:NODE_389151_length_73825_cov_29.945791	Coordinate:20875	Reads:1	Hits:1	Allocated_reads:1	Strand:-
AAAGGTTCAGTTTTCTTTTCCCAATTCC
>Location:NODE_389151_length_73825_cov_29.945791	Coordinate:20875	Reads:4	Hits:1	Allocated_reads:4	Strand:+
GGAATTGGGAAAAGAAAACTGAACCT
>Location:NODE_389151_length_73825_cov_29.945791	Coordinate:20875	Reads:1	Hits:1	Allocated_reads:1	Strand:+
GGAATTGGGAAAAGAAAACTGAACCTTTC
>Location:NODE_389151_length_73825_cov_29.945791	Coordinate:20876	Reads:1	Hits:1	Allocated_reads:1	Strand:+
GAATTGGGAAAAGAAAACTGAACCTTTCT
>Location:NODE_389151_length_73825_cov_29.945791	Coordinate:20877	Reads:1	Hits:1	Allocated_reads:1	Strand:+
AATTGGGAAAAGAAAACTGAACCTTT
>Location:NODE_389151_length_73825_cov_29.945791	Coordinate:20879	Reads:1	Hits:1	Allocated_reads:1	Strand:+
TTGGGAAAAGAAAACTGAACCTTTC
>Location:NODE_389151_length_73825_cov_29.945791	Coordinate:20881	Reads:1	Hits:1	Allocated_reads:1	Strand:+
GGGAAAAGAAAACTGAACCTTTCTTAGT
>Location:NODE_389151_length_73825_cov_29.945791	Coordinate:20886	Reads:1	Hits:1	Allocated_reads:1	Strand:-
TAGTAAACTAAGAAAGGTTCAGTTTTCTT
>Location:NODE_389151_length_73825_cov_29.945791	Coordinate:20887	Reads:1	Hits:1	Allocated_reads:1	Strand:-
TAGTAAACTAAGAAAGGTTCAGTTTTCT
>Location:NODE_389151_length_73825_cov_29.945791	Coordinate:20889	Reads:1	Hits:1	Allocated_reads:1	Strand:-
TAGTAAACTAAGAAAGGTTCAGTTTT
>Location:NODE_389151_length_73825_cov_29.945791	Coordinate:20891	Reads:1	Hits:1	Allocated_reads:1	Strand:-
CACAAAAATAGTAAACTAAGAAAGGTTCAGTT
>Location:NODE_389151_length_73825_cov_29.945791	Coordinate:20891	Reads:2	Hits:1	Allocated_reads:2	Strand:-
TAGTAAACTAAGAAAGGTTCAGTT
>Location:NODE_389151_length_73825_cov_29.945791	Coordinate:20897	Reads:1	Hits:1	Allocated_reads:1	Strand:-
TCCCACAAAAATAGTAAACTAAGAAATTT
>Location:NODE_389151_length_73825_cov_29.945791	Coordinate:20899	Reads:1	Hits:1	Allocated_reads:1	Strand:-
GCCTCCCACAAAAATAGTAAACTAAGAAAG
>Location:NODE_389151_length_73825_cov_29.945791	Coordinate:20899	Reads:2	Hits:1	Allocated_reads:2	Strand:-
TCCCACAAAAATAGTAAACTAAGAAAG
>Location:NODE_389151_length_73825_cov_29.945791	Coordinate:20901	Reads:1	Hits:1	Allocated_reads:1	Strand:-
AGCCTCCCACAAAAATAGTAAACTAAGAA
>Location:NODE_389151_length_73825_cov_29.945791	Coordinate:20902	Reads:1	Hits:1	Allocated_reads:1	Strand:+
TCTTAGTTTACTATTTTTGTGGGAGGC
>Location:NODE_389151_length_73825_cov_29.945791	Coordinate:20907	Reads:1	Hits:1	Allocated_reads:1	Strand:-
TGAAAGCCTCCCACAAAAATAGTAAAC
>Location:NODE_389151_length_73825_cov_29.945791	Coordinate:20910	Reads:1	Hits:1	Allocated_reads:1	Strand:-
TCCATTGAAAGCCTCCCACAAAAATAGTA
>Location:NODE_389151_length_73825_cov_29.945791	Coordinate:20912	Reads:1	Hits:1	Allocated_reads:1	Strand:-
ATCCATTGAAAGCCTCCCACAAAAATAG
>Location:NODE_389151_length_73825_cov_29.945791	Coordinate:20919	Reads:1	Hits:1	Allocated_reads:1	Strand:-
CCATCCATCCATTGAAAGCCTCCCACA
>Location:NODE_389151_length_73825_cov_29.945791	Coordinate:20925	Reads:2	Hits:1	Allocated_reads:2	Strand:-
CACCGCCATCCATCCATTGAAAGCCT
>Location:NODE_389151_length_73825_cov_29.945791	Coordinate:20925	Reads:1	Hits:1	Allocated_reads:1	Strand:-
CCACCGCCATCCATCCATTGAAAGCCT
>Location:NODE_389151_length_73825_cov_29.945791	Coordinate:20925	Reads:4	Hits:1	Allocated_reads:4	Strand:-
TACCACCGCCATCCATCCATTGAAAGCCT
>Location:NODE_389151_length_73825_cov_29.945791	Coordinate:20925	Reads:4	Hits:1	Allocated_reads:4	Strand:-
TATACCACCGCCATCCATCCATTGAAAGCCT
>Location:NODE_389151_length_73825_cov_29.945791	Coordinate:20926	Reads:1	Hits:1	Allocated_reads:1	Strand:-
ATACCACCGCCATCCATCCATTGAAAGCC
>Location:NODE_389151_length_73825_cov_29.945791	Coordinate:20926	Reads:1	Hits:1	Allocated_reads:1	Strand:-
CACCGCCATCCATCCATTGAAAGCC
>Location:NODE_389151_length_73825_cov_29.945791	Coordinate:20926	Reads:10	Hits:1	Allocated_reads:10	Strand:-
TACCACCGCCATCCATCCATTGAAAGCC
>Location:NODE_389151_length_73825_cov_29.945791	Coordinate:20926	Reads:11	Hits:1	Allocated_reads:11	Strand:-
TATACCACCGCCATCCATCCATTGAAAGCC
>Location:NODE_389151_length_73825_cov_29.945791	Coordinate:20926	Reads:1	Hits:1	Allocated_reads:1	Strand:-
TGTTATACCACCGCCATCCATCCATTGAAAGCC
>Location:NODE_389151_length_73825_cov_29.945791	Coordinate:20927	Reads:2	Hits:1	Allocated_reads:2	Strand:-
TACCACCGCCATCCATCCATTGAAAGC
>Location:NODE_389151_length_73825_cov_29.945791	Coordinate:20927	Reads:8	Hits:1	Allocated_reads:8	Strand:-
TATACCACCGCCATCCATCCATTGAAAGC
>Location:NODE_389151_length_73825_cov_29.945791	Coordinate:20927	Reads:2	Hits:1	Allocated_reads:2	Strand:-
TGTTATACCACCGCCATCCATCCATTGAAAGC
>Location:NODE_389151_length_73825_cov_29.945791	Coordinate:20928	Reads:3	Hits:1	Allocated_reads:3	Strand:-
TACCACCGCCATCCATCCATTGAAAG
>Location:NODE_389151_length_73825_cov_29.945791	Coordinate:20928	Reads:2	Hits:1	Allocated_reads:2	Strand:-
TATACCACCGCCATCCATCCATTGAAAG
>Location:NODE_389151_length_73825_cov_29.945791	Coordinate:20928	Reads:1	Hits:1	Allocated_reads:1	Strand:-
TGTTATACCACCGCCATCCATCCATTGAAAG
>Location:NODE_389151_length_73825_cov_29.945791	Coordinate:20928	Reads:1	Hits:1	Allocated_reads:1	Strand:-
TTATACCACCGCCATCCATCCATTGAAAG
>Location:NODE_389151_length_73825_cov_29.945791	Coordinate:20929	Reads:6	Hits:1	Allocated_reads:6	Strand:-
TGTTATACCACCGCCATCCATCCATTGAAA
>Location:NODE_389151_length_73825_cov_29.945791	Coordinate:20929	Reads:5	Hits:1	Allocated_reads:5	Strand:-
TTATACCACCGCCATCCATCCATTGAAA
>Location:NODE_389151_length_73825_cov_29.945791	Coordinate:20930	Reads:1	Hits:1	Allocated_reads:1	Strand:-
GTTATACCACCGCCATCCATCCATTGAA
>Location:NODE_389151_length_73825_cov_29.945791	Coordinate:20930	Reads:1	Hits:1	Allocated_reads:1	Strand:-
TATACCACCGCCATCCATCCATTGAA
>Location:NODE_389151_length_73825_cov_29.945791	Coordinate:20930	Reads:20	Hits:1	Allocated_reads:20	Strand:-
TGTTATACCACCGCCATCCATCCATTGAA
>Location:NODE_389151_length_73825_cov_29.945791	Coordinate:20930	Reads:6	Hits:1	Allocated_reads:6	Strand:-
TTGTTATACCACCGCCATCCATCCATTGAA
>Location:NODE_389151_length_73825_cov_29.945791	Coordinate:20931	Reads:1	Hits:1	Allocated_reads:1	Strand:-
ATTGTTATACCACCGCCATCCATCCATTGA
>Location:NODE_389151_length_73825_cov_29.945791	Coordinate:20931	Reads:42	Hits:1	Allocated_reads:42	Strand:-
TGTTATACCACCGCCATCCATCCATTGA
>Location:NODE_389151_length_73825_cov_29.945791	Coordinate:20931	Reads:2	Hits:1	Allocated_reads:2	Strand:-
TTATACCACCGCCATCCATCCATTGA
>Location:NODE_389151_length_73825_cov_29.945791	Coordinate:20931	Reads:53	Hits:1	Allocated_reads:53	Strand:-
TTGTTATACCACCGCCATCCATCCATTGA
>Location:NODE_389151_length_73825_cov_29.945791	Coordinate:20932	Reads:1	Hits:1	Allocated_reads:1	Strand:-
ATTGTTATACCACCGCCATCCATCCATTG
>Location:NODE_389151_length_73825_cov_29.945791	Coordinate:20932	Reads:2	Hits:1	Allocated_reads:2	Strand:-
TGTTATACCACCGCCATCCATCCATTG
>Location:NODE_389151_length_73825_cov_29.945791	Coordinate:20932	Reads:1	Hits:1	Allocated_reads:1	Strand:-
TTGTTATACCACCGCCATCCATCCATTT
>Location:NODE_389151_length_73825_cov_29.945791	Coordinate:20932	Reads:5	Hits:1	Allocated_reads:5	Strand:-
TTGTTATACCACCGCCATCCATCCATTG
>Location:NODE_389151_length_73825_cov_29.945791	Coordinate:20933	Reads:2	Hits:1	Allocated_reads:2	Strand:-
AATTGTTATACCACCGCCATCCATCCATT
>Location:NODE_389151_length_73825_cov_29.945791	Coordinate:20933	Reads:2	Hits:1	Allocated_reads:2	Strand:-
ATTGTTATACCACCGCCATCCATCCATT
>Location:NODE_389151_length_73825_cov_29.945791	Coordinate:20933	Reads:4	Hits:1	Allocated_reads:4	Strand:-
CAATTGTTATACCACCGCCATCCATCCATT
>Location:NODE_389151_length_73825_cov_29.945791	Coordinate:20933	Reads:16	Hits:1	Allocated_reads:16	Strand:-
TGTTATACCACCGCCATCCATCCATT
>Location:NODE_389151_length_73825_cov_29.945791	Coordinate:20933	Reads:1	Hits:1	Allocated_reads:1	Strand:-
TTGTTATACCACCGCCATCAATCCATT
>Location:NODE_389151_length_73825_cov_29.945791	Coordinate:20933	Reads:55	Hits:1	Allocated_reads:55	Strand:-
TTGTTATACCACCGCCATCCATCCATT
>Location:NODE_389151_length_73825_cov_29.945791	Coordinate:20934	Reads:1	Hits:1	Allocated_reads:1	Strand:-
AATTGTTATACCACCGCCATCCATCCAT
>Location:NODE_389151_length_73825_cov_29.945791	Coordinate:20934	Reads:3	Hits:1	Allocated_reads:3	Strand:-
CAATTGTTATACCACCGCCATCCATCCAT
>Location:NODE_389151_length_73825_cov_29.945791	Coordinate:20934	Reads:1	Hits:1	Allocated_reads:1	Strand:-
TGTTATACCACCGCCATCCATCCAT
>Location:NODE_389151_length_73825_cov_29.945791	Coordinate:20934	Reads:2	Hits:1	Allocated_reads:2	Strand:-
TTGTTATACCACCGCCATCCATCCAT
>Location:NODE_389151_length_73825_cov_29.945791	Coordinate:20936	Reads:1	Hits:1	Allocated_reads:1	Strand:-
CAATTGTTATACCACCGCCATCCATCC
>Location:NODE_389151_length_73825_cov_29.945791	Coordinate:20937	Reads:1	Hits:1	Allocated_reads:1	Strand:-
AACAATTGTTATACCACCGCCATCCATC
>Location:NODE_389151_length_73825_cov_29.945791	Coordinate:20937	Reads:1	Hits:1	Allocated_reads:1	Strand:-
TGAACAATTGTTATACCACCGCCATCCATC
>Location:NODE_389151_length_73825_cov_29.945791	Coordinate:20938	Reads:1	Hits:1	Allocated_reads:1	Strand:-
GAACAATTGTTATACCACCGCCATCCAT
>Location:NODE_389151_length_73825_cov_29.945791	Coordinate:20939	Reads:1	Hits:1	Allocated_reads:1	Strand:-
AACAATTGTTATACCACCGCCATCCA
>Location:NODE_389151_length_73825_cov_29.945791	Coordinate:20941	Reads:2	Hits:1	Allocated_reads:2	Strand:-
TCTGAACAATTGTTATACCACCGCCATC
>Location:NODE_389151_length_73825_cov_29.945791	Coordinate:20945	Reads:1	Hits:1	Allocated_reads:1	Strand:-
TGTTCCTCTGAACAATTGTTATACCACCGC
>Location:NODE_389151_length_73825_cov_29.945791	Coordinate:20945	Reads:1	Hits:1	Allocated_reads:1	Strand:-
TTCCTCTGAACAATTGTTATACCACCGC
>Location:NODE_389151_length_73825_cov_29.945791	Coordinate:20946	Reads:1	Hits:1	Allocated_reads:1	Strand:+
CGGTGGTATAACAATTGTTCAGAGG
>Location:NODE_389151_length_73825_cov_29.945791	Coordinate:20949	Reads:1	Hits:1	Allocated_reads:1	Strand:+
TGGTATAACAATTGTTCAGAGGAAC
>Location:NODE_389151_length_73825_cov_29.945791	Coordinate:20949	Reads:6	Hits:1	Allocated_reads:6	Strand:+
TGGTATAACAATTGTTCAGAGGAACAT
>Location:NODE_389151_length_73825_cov_29.945791	Coordinate:20949	Reads:1	Hits:1	Allocated_reads:1	Strand:+
TGGTATAACAATTGTTCAGAGGAACATT
>Location:NODE_389151_length_73825_cov_29.945791	Coordinate:20949	Reads:4	Hits:1	Allocated_reads:4	Strand:+
TGGTATAACAATTGTTCAGAGGAACATC
>Location:NODE_389151_length_73825_cov_29.945791	Coordinate:20950	Reads:1	Hits:1	Allocated_reads:1	Strand:+
GGTATAACAATTGTTCAGAGGAACAT
>Location:NODE_389151_length_73825_cov_29.945791	Coordinate:20950	Reads:11	Hits:1	Allocated_reads:11	Strand:+
GGTATAACAATTGTTCAGAGGAACATC
>Location:NODE_389151_length_73825_cov_29.945791	Coordinate:20954	Reads:1	Hits:1	Allocated_reads:1	Strand:-
TGAATGGATGTTCCTCTGAACAATTGTTA
>Location:NODE_389151_length_73825_cov_29.945791	Coordinate:20955	Reads:5	Hits:1	Allocated_reads:5	Strand:-
TGAATGGATGTTCCTCTGAACAATTGTT
>Location:NODE_389151_length_73825_cov_29.945791	Coordinate:20956	Reads:2	Hits:1	Allocated_reads:2	Strand:-
GATGAATGGATGTTCCTCTGAACAATTGT
>Location:NODE_389151_length_73825_cov_29.945791	Coordinate:20958	Reads:1	Hits:1	Allocated_reads:1	Strand:-
GATGAATGGATGTTCCTCTGAACAATT
>Location:NODE_389151_length_73825_cov_29.945791	Coordinate:20958	Reads:1	Hits:1	Allocated_reads:1	Strand:-
TAACAGATGAATGGATGTTCCTCTGAACAATA
>Location:NODE_389151_length_73825_cov_29.945791	Coordinate:20959	Reads:3	Hits:1	Allocated_reads:3	Strand:-
GATGAATGGATGTTCCTCTGAACAAT
>Location:NODE_389151_length_73825_cov_29.945791	Coordinate:20959	Reads:2	Hits:1	Allocated_reads:2	Strand:-
TTGTAACAGATGAATGGATGTTCCTCTGAACAAT
>Location:NODE_389151_length_73825_cov_29.945791	Coordinate:20960	Reads:1	Hits:1	Allocated_reads:1	Strand:-
AACAGATGAATGGATGTTCCTCTGAACAA
>Location:NODE_389151_length_73825_cov_29.945791	Coordinate:20961	Reads:4	Hits:1	Allocated_reads:4	Strand:-
AACAGATGAATGGATGTTCCTCTGAACA
>Location:NODE_389151_length_73825_cov_29.945791	Coordinate:20961	Reads:1	Hits:1	Allocated_reads:1	Strand:-
ACAGATGAATGGATGTTCCTCTGAACA
>Location:NODE_389151_length_73825_cov_29.945791	Coordinate:20961	Reads:6	Hits:1	Allocated_reads:6	Strand:-
GATGAATGGATGTTCCTCTGAACA
>Location:NODE_389151_length_73825_cov_29.945791	Coordinate:20961	Reads:6	Hits:1	Allocated_reads:6	Strand:-
TAACAGATGAATGGATGTTCCTCTGAACA
>Location:NODE_389151_length_73825_cov_29.945791	Coordinate:20964	Reads:1	Hits:1	Allocated_reads:1	Strand:-
TTGTAACAGATGAATGGATGTTCCTCTGT
>Location:NODE_389151_length_73825_cov_29.945791	Coordinate:20965	Reads:2	Hits:1	Allocated_reads:2	Strand:-
TTGTAACAGATGAATGGATGTTCCTCTG
>Location:NODE_389151_length_73825_cov_29.945791	Coordinate:20966	Reads:2	Hits:1	Allocated_reads:2	Strand:-
ATTGTAACAGATGAATGGATGTTCCTCT
>Location:NODE_389151_length_73825_cov_29.945791	Coordinate:20966	Reads:1	Hits:1	Allocated_reads:1	Strand:-
CATTGTAACAGATGAATGGATGTTCCTCT
>Location:NODE_389151_length_73825_cov_29.945791	Coordinate:20966	Reads:2	Hits:1	Allocated_reads:2	Strand:-
TAACAGATGAATGGATGTTCCTCT
>Location:NODE_389151_length_73825_cov_29.945791	Coordinate:20966	Reads:1	Hits:1	Allocated_reads:1	Strand:-
TGTAACAGATGAATGGATGTTCCTCT
>Location:NODE_389151_length_73825_cov_29.945791	Coordinate:20966	Reads:1	Hits:2	Allocated_reads:0.5	Strand:-
TTGTAACAGATGAATGGATGTTCCGCT
>Location:NODE_389151_length_73825_cov_29.945791	Coordinate:20966	Reads:74	Hits:1	Allocated_reads:74	Strand:-
TTGTAACAGATGAATGGATGTTCCTCT
>Location:NODE_389151_length_73825_cov_29.945791	Coordinate:20967	Reads:2	Hits:1	Allocated_reads:2	Strand:-
ACCATTGTAACAGATGAATGGATGTTCCTC
>Location:NODE_389151_length_73825_cov_29.945791	Coordinate:20967	Reads:1	Hits:1	Allocated_reads:1	Strand:-
ATTGTAACAGATGAATGGATGTTCCTC
>Location:NODE_389151_length_73825_cov_29.945791	Coordinate:20967	Reads:1	Hits:1	Allocated_reads:1	Strand:-
CACCATTGTAACAGATGAACGGATGTTCCTC
>Location:NODE_389151_length_73825_cov_29.945791	Coordinate:20967	Reads:5	Hits:1	Allocated_reads:5	Strand:-
CACCATTGTAACAGATGAATGGATGTTCCTC
>Location:NODE_389151_length_73825_cov_29.945791	Coordinate:20967	Reads:1	Hits:1	Allocated_reads:1	Strand:-
CATTGTAACAGATGAATGGATGTTCCTC
>Location:NODE_389151_length_73825_cov_29.945791	Coordinate:20967	Reads:1	Hits:1	Allocated_reads:1	Strand:-
CCATTGTAACAGATGAATGGATGTTCCTC
>Location:NODE_389151_length_73825_cov_29.945791	Coordinate:20967	Reads:1	Hits:1	Allocated_reads:1	Strand:-
GTAACAGATGAATGGATGTTCCTC
>Location:NODE_389151_length_73825_cov_29.945791	Coordinate:20967	Reads:1	Hits:1	Allocated_reads:1	Strand:-
TCACCATTGTAACAGATGAATGGATGTTCATC
>Location:NODE_389151_length_73825_cov_29.945791	Coordinate:20967	Reads:1	Hits:1	Allocated_reads:1	Strand:-
TCACCATTGTAACAGATGAATTGATGTTCCTC
>Location:NODE_389151_length_73825_cov_29.945791	Coordinate:20967	Reads:11	Hits:1	Allocated_reads:11	Strand:-
TCACCATTGTAACAGATGAATGGATGTTCCTC
>Location:NODE_389151_length_73825_cov_29.945791	Coordinate:20967	Reads:6	Hits:1	Allocated_reads:6	Strand:-
TGTAACAGATGAATGGATGTTCCTC
>Location:NODE_389151_length_73825_cov_29.945791	Coordinate:20967	Reads:1	Hits:1	Allocated_reads:1	Strand:-
TTGTAACAGATGAATGGATGTTCGTC
>Location:NODE_389151_length_73825_cov_29.945791	Coordinate:20967	Reads:2	Hits:2	Allocated_reads:1	Strand:-
TTGTAACAGATGAATGGATGTTCCCC
>Location:NODE_389151_length_73825_cov_29.945791	Coordinate:20967	Reads:566	Hits:1	Allocated_reads:566	Strand:-
TTGTAACAGATGAATGGATGTTCCTC
>Location:NODE_389151_length_73825_cov_29.945791	Coordinate:20968	Reads:1	Hits:1	Allocated_reads:1	Strand:-
CCATTGTAACAGATGAATGGATGTTCCT
>Location:NODE_389151_length_73825_cov_29.945791	Coordinate:20968	Reads:2	Hits:1	Allocated_reads:2	Strand:-
TTGTAACAGATGAATGGATGTTCCT
>Location:NODE_389151_length_73825_cov_29.945791	Coordinate:20969	Reads:1	Hits:2	Allocated_reads:0.5	Strand:-
TTGTAACAGATGAATGGATGTTAC
>Location:NODE_389151_length_73825_cov_29.945791	Coordinate:20969	Reads:21	Hits:2	Allocated_reads:10.5	Strand:-
TTGTAACAGATGAATGGATGTTCC
>Location:NODE_389151_length_73825_cov_29.945791	Coordinate:20977	Reads:1	Hits:2	Allocated_reads:0.5	Strand:-
TATTTTCTCACCATTGTAACAGATGAATG
>Location:NODE_389151_length_73825_cov_29.945791	Coordinate:20979	Reads:1	Hits:2	Allocated_reads:0.5	Strand:-
TATTTTCTCACCATTGTAACAGATGAA
>Location:NODE_389151_length_73825_cov_29.945791	Coordinate:20979	Reads:2	Hits:2	Allocated_reads:1	Strand:-
TTTTCTCACCATTGTAACAGATGAA
>Location:NODE_389151_length_73825_cov_29.945791	Coordinate:20983	Reads:1	Hits:1	Allocated_reads:1	Strand:-
TACTTTATTTTCTCACCATTGTAACAGA
>Location:NODE_389151_length_73825_cov_29.945791	Coordinate:20983	Reads:3	Hits:1	Allocated_reads:3	Strand:+
TCTGTTACAATGGTGAGAAAATAAAG
>Location:NODE_389151_length_73825_cov_29.945791	Coordinate:20983	Reads:1	Hits:1	Allocated_reads:1	Strand:+
TCTGTTACAATGGTGAGAAAATAAAGT
>Location:NODE_389151_length_73825_cov_29.945791	Coordinate:20983	Reads:1	Hits:1	Allocated_reads:1	Strand:+
TCTGTTACAATGGTGAGAAAATAAAGTATT
>Location:NODE_389151_length_73825_cov_29.945791	Coordinate:21002	Reads:1	Hits:1	Allocated_reads:1	Strand:-
TTTATGGGTAAAGAGAATACTTTATT
>Location:NODE_389151_length_73825_cov_29.945791	Coordinate:21017	Reads:2	Hits:1	Allocated_reads:2	Strand:+
TTACCCATAAAGATTGTTTGTATTT
>Location:NODE_389151_length_73825_cov_29.945791	Coordinate:21017	Reads:1	Hits:1	Allocated_reads:1	Strand:+
TTACCCATAAAGATTGTTTGTATTTGATT
>Location:NODE_389151_length_73825_cov_29.945791	Coordinate:21018	Reads:2	Hits:1	Allocated_reads:2	Strand:+
TACCCATAAAGATTGTTTGTATTT
>Location:NODE_389151_length_73825_cov_29.945791	Coordinate:21018	Reads:5	Hits:1	Allocated_reads:5	Strand:+
TACCCATAAAGATTGTTTGTATTTGAT
>Location:NODE_389151_length_73825_cov_29.945791	Coordinate:21018	Reads:5	Hits:1	Allocated_reads:5	Strand:+
TACCCATAAAGATTGTTTGTATTTGATT
>Location:NODE_389151_length_73825_cov_29.945791	Coordinate:21018	Reads:1	Hits:1	Allocated_reads:1	Strand:+
TACCCATAAAGATTGTTTGTATTTGATTTA
>Location:NODE_389151_length_73825_cov_29.945791	Coordinate:21019	Reads:1	Hits:1	Allocated_reads:1	Strand:-
TAAATCAAATACAAACAATCTTTATGGGT
>Location:NODE_389151_length_73825_cov_29.945791	Coordinate:21022	Reads:1	Hits:1	Allocated_reads:1	Strand:+
CATAAAGATTGTTTGTATTTGATTT
>Location:NODE_389151_length_73825_cov_29.945791	Coordinate:21042	Reads:1	Hits:1	Allocated_reads:1	Strand:-
AAGAAGAGAAAAAAAAAGAATTAAAAAAAATT
>Location:NODE_389151_length_73825_cov_29.945791	Coordinate:21042	Reads:1	Hits:1	Allocated_reads:1	Strand:-
AGAGAAAAAAAAAGAATTAAAATAAATC
>Location:NODE_389151_length_73825_cov_29.945791	Coordinate:21043	Reads:1	Hits:1	Allocated_reads:1	Strand:-
AAGAAGAGAAAAAAAAAGAATTAAAATAAAT
>Location:NODE_389151_length_73825_cov_29.945791	Coordinate:21044	Reads:1	Hits:1	Allocated_reads:1	Strand:-
AGAAGAGAAAAAAAAAGAATTAAAATAAA
>Location:NODE_389151_length_73825_cov_29.945791	Coordinate:21064	Reads:1	Hits:1	Allocated_reads:1	Strand:-
ACAGGAGAGAAAAAAGAAAAAAAGAAGAGAA
>Location:NODE_389151_length_73825_cov_29.945791	Coordinate:21068	Reads:1	Hits:1	Allocated_reads:1	Strand:-
AGGACAGGAGAGAAAAAAGAAAAAAAGATT
>Location:NODE_389151_length_73825_cov_29.945791	Coordinate:21070	Reads:2	Hits:1	Allocated_reads:2	Strand:-
TACAGGACAGGAGAGAAAAAAGAAAAAAAGA
>Location:NODE_389151_length_73825_cov_29.945791	Coordinate:21071	Reads:1	Hits:1	Allocated_reads:1	Strand:-
TACAGGACAGGAGAGAAAAAAGAAAAAAAG
>Location:NODE_389151_length_73825_cov_29.945791	Coordinate:21072	Reads:2	Hits:1	Allocated_reads:2	Strand:-
CAGGACAGGAGAGAAAAAAGAAAAAAA
>Location:NODE_389151_length_73825_cov_29.945791	Coordinate:21072	Reads:23	Hits:1	Allocated_reads:23	Strand:-
TACAGGACAGGAGAGAAAAAAGAAAAAAA
>Location:NODE_389151_length_73825_cov_29.945791	Coordinate:21072	Reads:2	Hits:1	Allocated_reads:2	Strand:-
TTACAGGACAGGAGAGAAAAAAGAAAAAAA
>Location:NODE_389151_length_73825_cov_29.945791	Coordinate:21072	Reads:1	Hits:1	Allocated_reads:1	Strand:-
TTTACAGGACAGGAGAGAAAAAAGAAAAAAA
>Location:NODE_389151_length_73825_cov_29.945791	Coordinate:21072	Reads:1	Hits:1	Allocated_reads:1	Strand:-
TTTTACAGGACAGGAGAGAAAAAAGAAAAAAA
>Location:NODE_389151_length_73825_cov_29.945791	Coordinate:21073	Reads:7	Hits:1	Allocated_reads:7	Strand:-
TACAGGACAGGAGAGAAAAAAGAAAAAA
>Location:NODE_389151_length_73825_cov_29.945791	Coordinate:21074	Reads:1	Hits:1	Allocated_reads:1	Strand:-
TACAGGACAGGAGAGAAAAAAGAAAAA
>Location:NODE_389151_length_73825_cov_29.945791	Coordinate:21074	Reads:1	Hits:1	Allocated_reads:1	Strand:-
TTTTACAGGACAGGAGAGAAAAAAGAAAAA
>Location:NODE_389151_length_73825_cov_29.945791	Coordinate:21075	Reads:1	Hits:1	Allocated_reads:1	Strand:-
CAGGACAGGAGAGAAAAAAGAAAA
>Location:NODE_389151_length_73825_cov_29.945791	Coordinate:21075	Reads:1	Hits:1	Allocated_reads:1	Strand:-
TTTACAGGACAGGAGAGAAAAAAGAAAA
>Location:NODE_389151_length_73825_cov_29.945791	Coordinate:21075	Reads:7	Hits:1	Allocated_reads:7	Strand:-
TTTTACAGGACAGGAGAGAAAAAAGAAAA
>Location:NODE_389151_length_73825_cov_29.945791	Coordinate:21076	Reads:1	Hits:1	Allocated_reads:1	Strand:-
TACAGGACAGGAGAGAAAAAAGAAA
>Location:NODE_389151_length_73825_cov_29.945791	Coordinate:21076	Reads:1	Hits:1	Allocated_reads:1	Strand:-
TTTACAGGACAGGAGAGAAAAAAGAAA
>Location:NODE_389151_length_73825_cov_29.945791	Coordinate:21076	Reads:8	Hits:1	Allocated_reads:8	Strand:-
TTTTACAGGACAGGAGAGAAAAAAGAAA
>Location:NODE_389151_length_73825_cov_29.945791	Coordinate:21077	Reads:7	Hits:1	Allocated_reads:7	Strand:-
TTTTACAGGACAGGAGAGAAAAAAGAA
>Location:NODE_389151_length_73825_cov_29.945791	Coordinate:21078	Reads:2	Hits:1	Allocated_reads:2	Strand:-
TATTTTACAGGACAGGAGAGAAAAAAGA
>Location:NODE_389151_length_73825_cov_29.945791	Coordinate:21078	Reads:2	Hits:1	Allocated_reads:2	Strand:-
TTTTACAGGACAGGAGAGAAAAAAGA
>Location:NODE_389151_length_73825_cov_29.945791	Coordinate:21079	Reads:1	Hits:1	Allocated_reads:1	Strand:-
TTTTACAGGACAGGAGAGAAAAAAG
>Location:NODE_389151_length_73825_cov_29.945791	Coordinate:21079	Reads:1	Hits:1	Allocated_reads:1	Strand:-
TTTTATTTTACAGGACAGGAGAGAAAAAAG
>Location:NODE_389151_length_73825_cov_29.945791	Coordinate:21080	Reads:2	Hits:1	Allocated_reads:2	Strand:-
TTATTTTACAGGACAGGAGAGAAAAAA
>Location:NODE_389151_length_73825_cov_29.945791	Coordinate:21080	Reads:1	Hits:1	Allocated_reads:1	Strand:-
TTTATTTTACAGGACAGGAGAGAAAAAA
>Location:NODE_389151_length_73825_cov_29.945791	Coordinate:21080	Reads:1	Hits:1	Allocated_reads:1	Strand:-
TTTTACAGGACAGGAGAGAAAAAA
>Location:NODE_389151_length_73825_cov_29.945791	Coordinate:21081	Reads:1	Hits:1	Allocated_reads:1	Strand:-
ATTTTATTTTACAGGACAGGAGAGAAAAA
>Location:NODE_389151_length_73825_cov_29.945791	Coordinate:21083	Reads:1	Hits:1	Allocated_reads:1	Strand:-
TATGATTTTATTTTACAGGACAGGAGAGAAA
>Location:NODE_389151_length_73825_cov_29.945791	Coordinate:21084	Reads:2	Hits:1	Allocated_reads:2	Strand:-
TATGATTTTATTTTACAGGACAGGAGAGAA
>Location:NODE_389151_length_73825_cov_29.945791	Coordinate:21084	Reads:1	Hits:1	Allocated_reads:1	Strand:-
TGATTTTATTTTACAGGACAGGAGAGAA
>Location:NODE_389151_length_73825_cov_29.945791	Coordinate:21085	Reads:8	Hits:1	Allocated_reads:8	Strand:-
TATGATTTTATTTTACAGGACAGGAGAGA
>Location:NODE_389151_length_73825_cov_29.945791	Coordinate:21086	Reads:4	Hits:1	Allocated_reads:4	Strand:-
TATGATTTTATTTTACAGGACAGGAGAG
>Location:NODE_389151_length_73825_cov_29.945791	Coordinate:21086	Reads:1	Hits:1	Allocated_reads:1	Strand:-
TGATTTTATTTTACAGGACAGGAGAG
>Location:NODE_389151_length_73825_cov_29.945791	Coordinate:21087	Reads:1	Hits:1	Allocated_reads:1	Strand:-
AATATGATTTTATTTTACAGGACAGGAGA
>Location:NODE_389151_length_73825_cov_29.945791	Coordinate:21087	Reads:1	Hits:1	Allocated_reads:1	Strand:-
ATATGATTTTATTTTACAGGACAGGAGA
>Location:NODE_389151_length_73825_cov_29.945791	Coordinate:21087	Reads:1	Hits:1	Allocated_reads:1	Strand:-
GAATATGATTTTATTTTACAGGACAGGAGA
>Location:NODE_389151_length_73825_cov_29.945791	Coordinate:21087	Reads:7	Hits:1	Allocated_reads:7	Strand:-
TATGATTTTATTTTACAGGACAGGAGA
>Location:NODE_389151_length_73825_cov_29.945791	Coordinate:21088	Reads:1	Hits:1	Allocated_reads:1	Strand:-
ATATGATTTTATTTTACAGGACAGGAG
>Location:NODE_389151_length_73825_cov_29.945791	Coordinate:21088	Reads:1	Hits:1	Allocated_reads:1	Strand:-
GAATATGATTTTATTTTACAGGACAGGAG
>Location:NODE_389151_length_73825_cov_29.945791	Coordinate:21088	Reads:1	Hits:1	Allocated_reads:1	Strand:-
TATGATTTTATTTTACAGGACAGGAG
>Location:NODE_389151_length_73825_cov_29.945791	Coordinate:21089	Reads:2	Hits:1	Allocated_reads:2	Strand:-
TCTGAATATGATTTTATTTTACAGGACAGGA
>Location:NODE_389151_length_73825_cov_29.945791	Coordinate:21089	Reads:3	Hits:1	Allocated_reads:3	Strand:-
TGAATATGATTTTATTTTACAGGACAGGA
>Location:NODE_389151_length_73825_cov_29.945791	Coordinate:21090	Reads:1	Hits:1	Allocated_reads:1	Strand:-
TAATCTGAATATGATTTTATTTTACAGGACAGG
>Location:NODE_389151_length_73825_cov_29.945791	Coordinate:21090	Reads:1	Hits:1	Allocated_reads:1	Strand:-
TCTGAATATGATTTTATTTTACAGGACAGG
>Location:NODE_389151_length_73825_cov_29.945791	Coordinate:21091	Reads:2	Hits:1	Allocated_reads:2	Strand:+
CTGTCCTGTAAAATAAAATCATATT
>Location:NODE_389151_length_73825_cov_29.945791	Coordinate:21091	Reads:1	Hits:1	Allocated_reads:1	Strand:+
CTGTCCTGTAAAATAAAATCATATTCAGAT
>Location:NODE_389151_length_73825_cov_29.945791	Coordinate:21094	Reads:1	Hits:1	Allocated_reads:1	Strand:-
TAATCTGAATATGATTTTATTTTACAGGA
>Location:NODE_389151_length_73825_cov_29.945791	Coordinate:21107	Reads:1	Hits:2	Allocated_reads:0.5	Strand:-
TATAATAAATAATAATCTGAATATGATT
>Location:NODE_389151_length_73825_cov_29.945791	Coordinate:21115	Reads:1	Hits:2	Allocated_reads:0.5	Strand:-
GCAACTGTAATATAATAAATAATAATCTGA
>Location:NODE_389151_length_73825_cov_29.945791	Coordinate:21117	Reads:3	Hits:2	Allocated_reads:1.5	Strand:-
AGCAACTGTAATATAATAAATAATAATCT
>Location:NODE_389151_length_73825_cov_29.945791	Coordinate:21117	Reads:1	Hits:2	Allocated_reads:0.5	Strand:-
GTGACAGCAACTGTAATATAATAAATAATAATCT
>Location:NODE_389151_length_73825_cov_29.945791	Coordinate:21118	Reads:1	Hits:2	Allocated_reads:0.5	Strand:-
CAACTGTAATATAATAAATAATAATC
>Location:NODE_389151_length_73825_cov_29.945791	Coordinate:21118	Reads:1	Hits:2	Allocated_reads:0.5	Strand:-
CAGCAACTGTAATATAATAAATAATAATC
>Location:NODE_389151_length_73825_cov_29.945791	Coordinate:21122	Reads:1	Hits:2	Allocated_reads:0.5	Strand:-
GTGACAGCAACTGTAATATAATAAATAAT
>Location:NODE_389151_length_73825_cov_29.945791	Coordinate:21123	Reads:1	Hits:2	Allocated_reads:0.5	Strand:-
AGTGACAGCAACTGTAATATAATAAATAA
>Location:NODE_389151_length_73825_cov_29.945791	Coordinate:21125	Reads:1	Hits:2	Allocated_reads:0.5	Strand:-
TGGTAGTGACAGCAACTGTAATATAATAAAT
>Location:NODE_389151_length_73825_cov_29.945791	Coordinate:21126	Reads:2	Hits:2	Allocated_reads:1	Strand:-
TGGTAGTGACAGCAACTGTAATATAATAAA
>Location:NODE_389151_length_73825_cov_29.945791	Coordinate:21126	Reads:1	Hits:2	Allocated_reads:0.5	Strand:-
TTGGTAGTGACAGCAACTGTAATATAATAAA
>Location:NODE_389151_length_73825_cov_29.945791	Coordinate:21126	Reads:1	Hits:2	Allocated_reads:0.5	Strand:-
TTGGTAGTGACAGCAACTGTAATATAATTTT
>Location:NODE_389151_length_73825_cov_29.945791	Coordinate:21127	Reads:1	Hits:2	Allocated_reads:0.5	Strand:-
TTGGTAGTGACAGCAACTGTAATATAATAA
>Location:NODE_389151_length_73825_cov_29.945791	Coordinate:21128	Reads:1	Hits:2	Allocated_reads:0.5	Strand:-
TCCATTGGTAGTGACAGCAACTGTAATATAATA
>Location:NODE_389151_length_73825_cov_29.945791	Coordinate:21128	Reads:3	Hits:2	Allocated_reads:1.5	Strand:-
TTGGTAGTGACAGCAACTGTAATATAATA
>Location:NODE_389151_length_73825_cov_29.945791	Coordinate:21129	Reads:4	Hits:2	Allocated_reads:2	Strand:-
TTGGTAGTGACAGCAACTGTAATATAAT
>Location:NODE_389151_length_73825_cov_29.945791	Coordinate:21130	Reads:3	Hits:2	Allocated_reads:1.5	Strand:-
TCCATTGGTAGTGACAGCAACTGTAATATAA
>Location:NODE_389151_length_73825_cov_29.945791	Coordinate:21130	Reads:1	Hits:2	Allocated_reads:0.5	Strand:-
TGGTAGTGACAGCAACTGTAATATAA
>Location:NODE_389151_length_73825_cov_29.945791	Coordinate:21130	Reads:6	Hits:2	Allocated_reads:3	Strand:-
TTCCATTGGTAGTGACAGCAACTGTAATATAA
>Location:NODE_389151_length_73825_cov_29.945791	Coordinate:21130	Reads:2	Hits:2	Allocated_reads:1	Strand:-
TTGGTAGTGACAGCAACTGTAATATAA
>Location:NODE_389151_length_73825_cov_29.945791	Coordinate:21131	Reads:1	Hits:2	Allocated_reads:0.5	Strand:-
CATTGGTAGTGACAGCAACTGTAATAGT
>Location:NODE_389151_length_73825_cov_29.945791	Coordinate:21131	Reads:1	Hits:2	Allocated_reads:0.5	Strand:-
CATTGGTAGTGACAGCAACTGTAATATA
>Location:NODE_389151_length_73825_cov_29.945791	Coordinate:21131	Reads:5	Hits:2	Allocated_reads:2.5	Strand:-
TCCATTGGTAGTGACAGCAACTGTAATATA
>Location:NODE_389151_length_73825_cov_29.945791	Coordinate:21131	Reads:6	Hits:2	Allocated_reads:3	Strand:-
TTCCATTGGTAGTGACAGCAACTGTAATATA
>Location:NODE_389151_length_73825_cov_29.945791	Coordinate:21131	Reads:4	Hits:2	Allocated_reads:2	Strand:-
TTGGTAGTGACAGCAACTGTAATATA
>Location:NODE_389151_length_73825_cov_29.945791	Coordinate:21131	Reads:1	Hits:2	Allocated_reads:0.5	Strand:-
TTTCCATTGGTAGTGACAGCAACTGTAATATA
>Location:NODE_389151_length_73825_cov_29.945791	Coordinate:21131	Reads:1	Hits:2	Allocated_reads:0.5	Strand:-
TTTCCATTGGTAGTGACAGCATCTGTAATATA
>Location:NODE_389151_length_73825_cov_29.945791	Coordinate:21132	Reads:2	Hits:2	Allocated_reads:1	Strand:-
TCCATTGGTAGTGACAGCAACTGTAATAT
>Location:NODE_389151_length_73825_cov_29.945791	Coordinate:21132	Reads:2	Hits:2	Allocated_reads:1	Strand:-
TTCCATTGGTAGTGACAGCAACTGTAATAT
>Location:NODE_389151_length_73825_cov_29.945791	Coordinate:21132	Reads:1	Hits:2	Allocated_reads:0.5	Strand:-
TTTCCATTGGTAGTGACAGCAACTGTAATAA
>Location:NODE_389151_length_73825_cov_29.945791	Coordinate:21133	Reads:1	Hits:2	Allocated_reads:0.5	Strand:-
ATTGGTAGTGACAGCAACTGTAATA
>Location:NODE_389151_length_73825_cov_29.945791	Coordinate:21133	Reads:4	Hits:2	Allocated_reads:2	Strand:-
CATTGGTAGTGACAGCAACTGTAATA
>Location:NODE_389151_length_73825_cov_29.945791	Coordinate:21133	Reads:168	Hits:2	Allocated_reads:84	Strand:-
TCCATTGGTAGTGACAGCAACTGTAATA
>Location:NODE_389151_length_73825_cov_29.945791	Coordinate:21133	Reads:1	Hits:2	Allocated_reads:0.5	Strand:-
TTCCATTGGTAGTGACAGCAACTGCAATA
>Location:NODE_389151_length_73825_cov_29.945791	Coordinate:21133	Reads:1	Hits:2	Allocated_reads:0.5	Strand:-
TTCCATTGGTAGTGACAGCAACTGTAATT
>Location:NODE_389151_length_73825_cov_29.945791	Coordinate:21133	Reads:2	Hits:2	Allocated_reads:1	Strand:-
TTCCATTGGTAGTGACAGCAACTCTAATA
>Location:NODE_389151_length_73825_cov_29.945791	Coordinate:21133	Reads:4	Hits:2	Allocated_reads:2	Strand:-
TTCCATTGGTAGTGACAGCAACTGTAAAA
>Location:NODE_389151_length_73825_cov_29.945791	Coordinate:21133	Reads:494	Hits:2	Allocated_reads:247	Strand:-
TTCCATTGGTAGTGACAGCAACTGTAATA
>Location:NODE_389151_length_73825_cov_29.945791	Coordinate:21133	Reads:4	Hits:2	Allocated_reads:2	Strand:-
TTGGTAGTGACAGCAACTGTAATA
>Location:NODE_389151_length_73825_cov_29.945791	Coordinate:21133	Reads:1	Hits:2	Allocated_reads:0.5	Strand:-
TTTCCATTGGTAGTGACAGCAACTGTACTA
>Location:NODE_389151_length_73825_cov_29.945791	Coordinate:21133	Reads:2	Hits:2	Allocated_reads:1	Strand:-
TTTCCATTGGTAGTGACAGCAACTGTAAAA
>Location:NODE_389151_length_73825_cov_29.945791	Coordinate:21133	Reads:229	Hits:2	Allocated_reads:114.5	Strand:-
TTTCCATTGGTAGTGACAGCAACTGTAATA
>Location:NODE_389151_length_73825_cov_29.945791	Coordinate:21133	Reads:1	Hits:2	Allocated_reads:0.5	Strand:-
TTTTCCATTGGTAGTGACAGCAACTGTAATT
>Location:NODE_389151_length_73825_cov_29.945791	Coordinate:21133	Reads:23	Hits:2	Allocated_reads:11.5	Strand:-
TTTTCCATTGGTAGTGACAGCAACTGTAATA
>Location:NODE_389151_length_73825_cov_29.945791	Coordinate:21133	Reads:1	Hits:2	Allocated_reads:0.5	Strand:-
TTTTTCCATTGGTAGTGACAGCAACTGTAATA
>Location:NODE_389151_length_73825_cov_29.945791	Coordinate:21134	Reads:1	Hits:2	Allocated_reads:0.5	Strand:-
TCCATTGGTAGTGACAGCAACTGTAAT
>Location:NODE_389151_length_73825_cov_29.945791	Coordinate:21134	Reads:7	Hits:2	Allocated_reads:3.5	Strand:-
TCCATTGGTAGTGACAGCAACTGTAAA
>Location:NODE_389151_length_73825_cov_29.945791	Coordinate:21134	Reads:1	Hits:2	Allocated_reads:0.5	Strand:-
TTCCATTGGTAGTGACAGCAACTGTATT
>Location:NODE_389151_length_73825_cov_29.945791	Coordinate:21134	Reads:1	Hits:2	Allocated_reads:0.5	Strand:-
TTCCATTGGTAGTGACAGCAACTGTTTT
>Location:NODE_389151_length_73825_cov_29.945791	Coordinate:21134	Reads:26	Hits:2	Allocated_reads:13	Strand:-
TTCCATTGGTAGTGACAGCAACTGTAAA
>Location:NODE_389151_length_73825_cov_29.945791	Coordinate:21134	Reads:4	Hits:2	Allocated_reads:2	Strand:-
TTCCATTGGTAGTGACAGCAACTGTAAT
>Location:NODE_389151_length_73825_cov_29.945791	Coordinate:21134	Reads:1	Hits:2	Allocated_reads:0.5	Strand:-
TTTCCATTGGTAGTGACAGCAACTGTAAA
>Location:NODE_389151_length_73825_cov_29.945791	Coordinate:21134	Reads:3	Hits:2	Allocated_reads:1.5	Strand:-
TTTCCATTGGTAGTGACAGCAACTGTAAT
>Location:NODE_389151_length_73825_cov_29.945791	Coordinate:21134	Reads:1	Hits:2	Allocated_reads:0.5	Strand:-
TTTTCCATTGGTAGTGACAGCAACTGTAAA
>Location:NODE_389151_length_73825_cov_29.945791	Coordinate:21135	Reads:19	Hits:2	Allocated_reads:9.5	Strand:-
TCCATTGGTAGTGACAGCAACTGTAA
>Location:NODE_389151_length_73825_cov_29.945791	Coordinate:21135	Reads:1	Hits:2	Allocated_reads:0.5	Strand:-
TTCCATTGGTAGTGACAGCAACTGTAG
>Location:NODE_389151_length_73825_cov_29.945791	Coordinate:21135	Reads:81	Hits:2	Allocated_reads:40.5	Strand:-
TTCCATTGGTAGTGACAGCAACTGTAA
>Location:NODE_389151_length_73825_cov_29.945791	Coordinate:21135	Reads:73	Hits:2	Allocated_reads:36.5	Strand:-
TTTCCATTGGTAGTGACAGCAACTGTAA
>Location:NODE_389151_length_73825_cov_29.945791	Coordinate:21135	Reads:8	Hits:2	Allocated_reads:4	Strand:-
TTTTCCATTGGTAGTGACAGCAACTGTAA
>Location:NODE_389151_length_73825_cov_29.945791	Coordinate:21135	Reads:1	Hits:2	Allocated_reads:0.5	Strand:-
TTTTTCCATTGGTAGTGACAGCAACTGTAA
>Location:NODE_389151_length_73825_cov_29.945791	Coordinate:21136	Reads:9	Hits:2	Allocated_reads:4.5	Strand:-
TCCATTGGTAGTGACAGCAACTGTA
>Location:NODE_389151_length_73825_cov_29.945791	Coordinate:21136	Reads:1	Hits:2	Allocated_reads:0.5	Strand:-
TTCCATTGGTAGTGACAGCAACTGAA
>Location:NODE_389151_length_73825_cov_29.945791	Coordinate:21136	Reads:60	Hits:2	Allocated_reads:30	Strand:-
TTCCATTGGTAGTGACAGCAACTGTA
>Location:NODE_389151_length_73825_cov_29.945791	Coordinate:21136	Reads:49	Hits:2	Allocated_reads:24.5	Strand:-
TTTCCATTGGTAGTGACAGCAACTGTA
>Location:NODE_389151_length_73825_cov_29.945791	Coordinate:21136	Reads:6	Hits:2	Allocated_reads:3	Strand:-
TTTTCCATTGGTAGTGACAGCAACTGTA
>Location:NODE_389151_length_73825_cov_29.945791	Coordinate:21136	Reads:2	Hits:2	Allocated_reads:1	Strand:-
TTTTTCCATTGGTAGTGACAGCAACTGTA
>Location:NODE_389151_length_73825_cov_29.945791	Coordinate:21137	Reads:2	Hits:2	Allocated_reads:1	Strand:-
TTCCATTGGTAGTGACAGCAACTGT
>Location:NODE_389151_length_73825_cov_29.945791	Coordinate:21137	Reads:3	Hits:2	Allocated_reads:1.5	Strand:-
TTCCATTGGTAGTGACAGCAACTGA
>Location:NODE_389151_length_73825_cov_29.945791	Coordinate:21137	Reads:6	Hits:2	Allocated_reads:3	Strand:-
TTTCCATTGGTAGTGACAGCAACTGT
>Location:NODE_389151_length_73825_cov_29.945791	Coordinate:21137	Reads:2	Hits:2	Allocated_reads:1	Strand:-
TTTTCCATTGGTAGTGACAGCAACTGA
>Location:NODE_389151_length_73825_cov_29.945791	Coordinate:21137	Reads:1	Hits:2	Allocated_reads:0.5	Strand:-
TTTTTCCATTGGTAGTGACAGCAACTGA
>Location:NODE_389151_length_73825_cov_29.945791	Coordinate:21138	Reads:1	Hits:2	Allocated_reads:0.5	Strand:-
CTTTTTCCATTGGTAGTGACAGCAACTG
>Location:NODE_389151_length_73825_cov_29.945791	Coordinate:21138	Reads:24	Hits:2	Allocated_reads:12	Strand:-
TTCCATTGGTAGTGACAGCAACTG
>Location:NODE_389151_length_73825_cov_29.945791	Coordinate:21138	Reads:15	Hits:2	Allocated_reads:7.5	Strand:-
TTTCCATTGGTAGTGACAGCAACTG
>Location:NODE_389151_length_73825_cov_29.945791	Coordinate:21138	Reads:9	Hits:2	Allocated_reads:4.5	Strand:-
TTTTCCATTGGTAGTGACAGCAACTG
>Location:NODE_389151_length_73825_cov_29.945791	Coordinate:21138	Reads:5	Hits:2	Allocated_reads:2.5	Strand:-
TTTTTCCATTGGTAGTGACAGCAACTG
>Location:NODE_389151_length_73825_cov_29.945791	Coordinate:21139	Reads:1	Hits:2	Allocated_reads:0.5	Strand:-
ACTTTTTCCATTGGTAGTGACAGCAACT
>Location:NODE_389151_length_73825_cov_29.945791	Coordinate:21139	Reads:3	Hits:2	Allocated_reads:1.5	Strand:-
TTTCCATTGGTAGTGACAGCAACT
>Location:NODE_389151_length_73825_cov_29.945791	Coordinate:21139	Reads:1	Hits:2	Allocated_reads:0.5	Strand:-
TTTTCCATTGGTAGTGACAGCAACT
>Location:NODE_389151_length_73825_cov_29.945791	Coordinate:21149	Reads:1	Hits:2	Allocated_reads:0.5	Strand:-
GGTTTCTGTTACAACACTTTTTCCATTGGTAGT
>Location:NODE_389151_length_73825_cov_29.945791	Coordinate:21149	Reads:1	Hits:2	Allocated_reads:0.5	Strand:-
GTTACAACACTTTTTCCATTGGTAGT
>Location:NODE_389151_length_73825_cov_29.945791	Coordinate:21149	Reads:7	Hits:2	Allocated_reads:3.5	Strand:-
TCTGTTACAACACTTTTTCCATTGGTAGT
>Location:NODE_389151_length_73825_cov_29.945791	Coordinate:21149	Reads:9	Hits:2	Allocated_reads:4.5	Strand:-
TGTTACAACACTTTTTCCATTGGTAGT
>Location:NODE_389151_length_73825_cov_29.945791	Coordinate:21149	Reads:7	Hits:2	Allocated_reads:3.5	Strand:-
TTCTGTTACAACACTTTTTCCATTGGTAGT
>Location:NODE_389151_length_73825_cov_29.945791	Coordinate:21149	Reads:1	Hits:2	Allocated_reads:0.5	Strand:-
TTTCTGTTACAACACTTTTTCCATTGGTAGT
>Location:NODE_389151_length_73825_cov_29.945791	Coordinate:21151	Reads:9	Hits:2	Allocated_reads:4.5	Strand:+
TACCAATGGAAAAAGTGTTGTAAC
>Location:NODE_389151_length_73825_cov_29.945791	Coordinate:21151	Reads:1	Hits:2	Allocated_reads:0.5	Strand:+
TACCAATGGAAAAAGTGTTGTAACA
>Location:NODE_389151_length_73825_cov_29.945791	Coordinate:21151	Reads:1	Hits:2	Allocated_reads:0.5	Strand:+
TACCAATGGAAAAAGTGTTGTAACT
>Location:NODE_389151_length_73825_cov_29.945791	Coordinate:21151	Reads:1	Hits:2	Allocated_reads:0.5	Strand:+
TACCAATGGAAAAAGTGTTGTAACAGAAA
>Location:NODE_389151_length_73825_cov_29.945791	Coordinate:21151	Reads:1	Hits:2	Allocated_reads:0.5	Strand:+
TACCAATGGAAAAAGTGTTGTAACAGAAT
>Location:NODE_389151_length_73825_cov_29.945791	Coordinate:21151	Reads:1	Hits:2	Allocated_reads:0.5	Strand:+
TACCAATGGAAAAAGTGTTGTAACAGAAAT
>Location:NODE_389151_length_73825_cov_29.945791	Coordinate:21152	Reads:1	Hits:2	Allocated_reads:0.5	Strand:-
TTCTGTTACAACACTTTTTCCATTGGT
>Location:NODE_389151_length_73825_cov_29.945791	Coordinate:21153	Reads:1	Hits:2	Allocated_reads:0.5	Strand:+
CCAATGGAAAAAGTGTTGTAACAGAAAT
>Location:NODE_389151_length_73825_cov_29.945791	Coordinate:21153	Reads:2	Hits:2	Allocated_reads:1	Strand:+
CCAATGGAAAAAGTGTTGTAACAGAAACCT
>Location:NODE_389151_length_73825_cov_29.945791	Coordinate:21159	Reads:1	Hits:2	Allocated_reads:0.5	Strand:-
CTGGCAAGGTTTCTGTTACAACACTTTTTC
>Location:NODE_389151_length_73825_cov_29.945791	Coordinate:21159	Reads:1	Hits:2	Allocated_reads:0.5	Strand:-
CTGGCAAGGTTTCTGTTACGACACTTTTTC
>Location:NODE_389151_length_73825_cov_29.945791	Coordinate:21159	Reads:1	Hits:2	Allocated_reads:0.5	Strand:-
TGGCAAGGTTTCTGTTACAACACTTTTTC
>Location:NODE_389151_length_73825_cov_29.945791	Coordinate:21160	Reads:3	Hits:2	Allocated_reads:1.5	Strand:-
TGGCAAGGTTTCTGTTACAACACTTTTT
>Location:NODE_389151_length_73825_cov_29.945791	Coordinate:21161	Reads:5	Hits:2	Allocated_reads:2.5	Strand:-
CCCTGGCAAGGTTTCTGTTACAACACTTTT
>Location:NODE_389151_length_73825_cov_29.945791	Coordinate:21161	Reads:1	Hits:2	Allocated_reads:0.5	Strand:-
GGCAAGGTTTCTGTTACAACACTTTT
>Location:NODE_389151_length_73825_cov_29.945791	Coordinate:21161	Reads:1	Hits:2	Allocated_reads:0.5	Strand:-
TGACACCCTGGCAAGGTTTCTGTTACAACACTTTT
>Location:NODE_389151_length_73825_cov_29.945791	Coordinate:21161	Reads:3	Hits:2	Allocated_reads:1.5	Strand:-
TGGCAAGGTTTCTGTTACAACACTTTT
>Location:NODE_389151_length_73825_cov_29.945791	Coordinate:21162	Reads:1	Hits:2	Allocated_reads:0.5	Strand:-
CACCCTGGCAAGGTTTCTGTTACAACACTTT
>Location:NODE_389151_length_73825_cov_29.945791	Coordinate:21162	Reads:2	Hits:2	Allocated_reads:1	Strand:-
CCCTGGCAAGGTTTCTGTTACAACACTTT
>Location:NODE_389151_length_73825_cov_29.945791	Coordinate:21162	Reads:1	Hits:2	Allocated_reads:0.5	Strand:-
CTGGCAAGGTTTCTGTTACAACACTTT
>Location:NODE_389151_length_73825_cov_29.945791	Coordinate:21162	Reads:5	Hits:2	Allocated_reads:2.5	Strand:-
TGGCAAGGTTTCTGTTACAACACTTT
>Location:NODE_389151_length_73825_cov_29.945791	Coordinate:21163	Reads:1	Hits:2	Allocated_reads:0.5	Strand:+
AAGTGTTGTAACAGAAACCTTGCC
>Location:NODE_389151_length_73825_cov_29.945791	Coordinate:21163	Reads:1	Hits:2	Allocated_reads:0.5	Strand:-
ACCCTGGCAAGGTTTCTGTTACAACACTT
>Location:NODE_389151_length_73825_cov_29.945791	Coordinate:21163	Reads:1	Hits:2	Allocated_reads:0.5	Strand:-
CACCCTGGCAAGGTTTCTGTTACAACACTT
>Location:NODE_389151_length_73825_cov_29.945791	Coordinate:21163	Reads:2	Hits:2	Allocated_reads:1	Strand:-
CCCTGGCAAGGTTTCTGTTACAACACTT
>Location:NODE_389151_length_73825_cov_29.945791	Coordinate:21163	Reads:1	Hits:2	Allocated_reads:0.5	Strand:-
CCTGGCAAGGTTTCTGTTACAACACTT
>Location:NODE_389151_length_73825_cov_29.945791	Coordinate:21163	Reads:1	Hits:2	Allocated_reads:0.5	Strand:-
CTGGCAAGGTTTCTGTTACAACACTT
>Location:NODE_389151_length_73825_cov_29.945791	Coordinate:21163	Reads:2	Hits:2	Allocated_reads:1	Strand:-
GGCAAGGTTTCTGTTACAACACTT
>Location:NODE_389151_length_73825_cov_29.945791	Coordinate:21163	Reads:3	Hits:2	Allocated_reads:1.5	Strand:-
TGGCAAGGTTTCTGTTACAACACTT
>Location:NODE_389151_length_73825_cov_29.945791	Coordinate:21164	Reads:3	Hits:2	Allocated_reads:1.5	Strand:-
ACACCCTGGCAAGGTTTCTGTTACAACACT
>Location:NODE_389151_length_73825_cov_29.945791	Coordinate:21164	Reads:1	Hits:2	Allocated_reads:0.5	Strand:-
ACCCTGGCAAGGTTTCTGTTACAACACT
>Location:NODE_389151_length_73825_cov_29.945791	Coordinate:21164	Reads:35	Hits:2	Allocated_reads:17.5	Strand:-
CACCCTGGCAAGGTTTCTGTTACAACACT
>Location:NODE_389151_length_73825_cov_29.945791	Coordinate:21164	Reads:12	Hits:2	Allocated_reads:6	Strand:-
CCCTGGCAAGGTTTCTGTTACAACACT
>Location:NODE_389151_length_73825_cov_29.945791	Coordinate:21164	Reads:1	Hits:2	Allocated_reads:0.5	Strand:-
CCTGGCAAGGTTTCTGTTACAACACT
>Location:NODE_389151_length_73825_cov_29.945791	Coordinate:21164	Reads:1	Hits:2	Allocated_reads:0.5	Strand:-
TGACACCCTGGCAAGGTTTCTGTTACAACACT
>Location:NODE_389151_length_73825_cov_29.945791	Coordinate:21164	Reads:4	Hits:2	Allocated_reads:2	Strand:-
TGGCAAGGTTTCTGTTACAACACT
>Location:NODE_389151_length_73825_cov_29.945791	Coordinate:21165	Reads:1	Hits:2	Allocated_reads:0.5	Strand:-
CACCCTGGCAAGGTTTCTGTTACAACAC
>Location:NODE_389151_length_73825_cov_29.945791	Coordinate:21166	Reads:1	Hits:2	Allocated_reads:0.5	Strand:-
CACCCTGGCAAGGTTTCTGTTACAACT
>Location:NODE_389151_length_73825_cov_29.945791	Coordinate:21166	Reads:1	Hits:2	Allocated_reads:0.5	Strand:+
TGTTGTAACAGAAACCTTGCCAGGGA
>Location:NODE_389151_length_73825_cov_29.945791	Coordinate:21167	Reads:1	Hits:2	Allocated_reads:0.5	Strand:-
CACCCTGGCAAGGTTTCTGTTACAAC
>Location:NODE_389151_length_73825_cov_29.945791	Coordinate:21176	Reads:2	Hits:2	Allocated_reads:1	Strand:+
GAAACCTTGCCAGGGTGTCATTGAACT
>Location:NODE_389151_length_73825_cov_29.945791	Coordinate:21177	Reads:1	Hits:2	Allocated_reads:0.5	Strand:+
AAACCTTGCCAGGGTGTCATTGAACTT
>Location:NODE_389151_length_73825_cov_29.945791	Coordinate:21177	Reads:3	Hits:2	Allocated_reads:1.5	Strand:-
AAGTTCAATGACACCCTGGCAAGGTTT
>Location:NODE_389151_length_73825_cov_29.945791	Coordinate:21178	Reads:1	Hits:2	Allocated_reads:0.5	Strand:-
AAAGTTCAATGACACCCTGGCAAGGTT
>Location:NODE_389151_length_73825_cov_29.945791	Coordinate:21178	Reads:2	Hits:2	Allocated_reads:1	Strand:+
AACCTTGCCAGGGTGTCATTGAACT
>Location:NODE_389151_length_73825_cov_29.945791	Coordinate:21178	Reads:1	Hits:2	Allocated_reads:0.5	Strand:+
AACCTTGCCAGGGTGTCATTGAACTT
>Location:NODE_389151_length_73825_cov_29.945791	Coordinate:21178	Reads:1	Hits:2	Allocated_reads:0.5	Strand:+
AACCTTGCCAGGGTGTCATTGAACTTTT
>Location:NODE_389151_length_73825_cov_29.945791	Coordinate:21178	Reads:1	Hits:1	Allocated_reads:1	Strand:+
AACCTTGCCAGGGTGTCATTGAACTTTTTC
>Location:NODE_389151_length_73825_cov_29.945791	Coordinate:21179	Reads:1	Hits:2	Allocated_reads:0.5	Strand:+
ACCTTGCCAGGGTGTCATTGAACTT
>Location:NODE_389151_length_73825_cov_29.945791	Coordinate:21180	Reads:5	Hits:2	Allocated_reads:2.5	Strand:-
AAAGTTCAATGACACCCTGGCAAGG
>Location:NODE_389151_length_73825_cov_29.945791	Coordinate:21183	Reads:2	Hits:1	Allocated_reads:2	Strand:+
TGCCAGGGTGTCATTGAACTTTTTCTT
>Location:NODE_389151_length_73825_cov_29.945791	Coordinate:21183	Reads:3	Hits:1	Allocated_reads:3	Strand:+
TGCCAGGGTGTCATTGAACTTTTTCTTA
>Location:NODE_389151_length_73825_cov_29.945791	Coordinate:21183	Reads:1	Hits:1	Allocated_reads:1	Strand:+
TGCCAGGGTGTCATTGAACTTTTTCTTATTT
>Location:NODE_389151_length_73825_cov_29.945791	Coordinate:21184	Reads:1	Hits:1	Allocated_reads:1	Strand:+
GCCAGGGTGTCATTGAACTTTTTCTT
>Location:NODE_389151_length_73825_cov_29.945791	Coordinate:21185	Reads:1	Hits:1	Allocated_reads:1	Strand:+
CCAGGGTGTCATTGAACTTTTTCTT
>Location:NODE_389151_length_73825_cov_29.945791	Coordinate:21185	Reads:1	Hits:1	Allocated_reads:1	Strand:+
CCAGGGTGTCATTGAACTTTTTCTTATT
>Location:NODE_389151_length_73825_cov_29.945791	Coordinate:21191	Reads:1	Hits:1	Allocated_reads:1	Strand:-
AGCTATGATCAAAATAAGAAAAAGTTCAATGACA
>Location:NODE_389151_length_73825_cov_29.945791	Coordinate:21196	Reads:1	Hits:1	Allocated_reads:1	Strand:-
AGCTATGATCAAAATAAGAAAAAGTTCAA
>Location:NODE_389151_length_73825_cov_29.945791	Coordinate:21199	Reads:1	Hits:1	Allocated_reads:1	Strand:-
AGCTATGATCAAAATAAGAAAAAGTT
>Location:NODE_389151_length_73825_cov_29.945791	Coordinate:21199	Reads:2	Hits:1	Allocated_reads:2	Strand:-
CAAAGCTATGATCAAAATAAGAAAAAGTT
>Location:NODE_389151_length_73825_cov_29.945791	Coordinate:21200	Reads:1	Hits:1	Allocated_reads:1	Strand:-
AAGCTATGATCAAAATAAGAAAAAGT
>Location:NODE_389151_length_73825_cov_29.945791	Coordinate:21200	Reads:1	Hits:1	Allocated_reads:1	Strand:-
CTCAAAGCTATGATCAAAATAAGAAAAAGT
>Location:NODE_389151_length_73825_cov_29.945791	Coordinate:21202	Reads:4	Hits:1	Allocated_reads:4	Strand:-
TACTCAAAGCTATGATCAAAATAAGAAAAA
>Location:NODE_389151_length_73825_cov_29.945791	Coordinate:21203	Reads:8	Hits:1	Allocated_reads:8	Strand:-
TACTCAAAGCTATGATCAAAATAAGAAAA
>Location:NODE_389151_length_73825_cov_29.945791	Coordinate:21204	Reads:3	Hits:1	Allocated_reads:3	Strand:-
TACTCAAAGCTATGATCAAAATAAGAAA
>Location:NODE_389151_length_73825_cov_29.945791	Coordinate:21205	Reads:6	Hits:1	Allocated_reads:6	Strand:-
TACTCAAAGCTATGATCAAAATAAGAA
>Location:NODE_389151_length_73825_cov_29.945791	Coordinate:21205	Reads:1	Hits:1	Allocated_reads:1	Strand:-
TTGTACTCAAAGCTATGATCAAAATAAGAA
>Location:NODE_389151_length_73825_cov_29.945791	Coordinate:21205	Reads:1	Hits:1	Allocated_reads:1	Strand:-
TTGTACTCAAAGCTATGATCAAAATAAGTT
>Location:NODE_389151_length_73825_cov_29.945791	Coordinate:21206	Reads:1	Hits:1	Allocated_reads:1	Strand:-
TACTCAAAGCTATGATCAAAATAAGA
>Location:NODE_389151_length_73825_cov_29.945791	Coordinate:21206	Reads:3	Hits:1	Allocated_reads:3	Strand:-
TTGTACTCAAAGCTATGATCAAAATAAGA
>Location:NODE_389151_length_73825_cov_29.945791	Coordinate:21209	Reads:2	Hits:1	Allocated_reads:2	Strand:-
TATTGTACTCAAAGCTATGATCAAAATA
>Location:NODE_389151_length_73825_cov_29.945791	Coordinate:21209	Reads:1	Hits:1	Allocated_reads:1	Strand:-
TTATTGTACTCAAAGCTATGATCAAAATA
>Location:NODE_389151_length_73825_cov_29.945791	Coordinate:21211	Reads:5	Hits:1	Allocated_reads:5	Strand:-
TCATTATTGTACTCAAAGCTATGATCAAAA
>Location:NODE_389151_length_73825_cov_29.945791	Coordinate:21212	Reads:1	Hits:1	Allocated_reads:1	Strand:+
TTTGATCATAGCTTTGAGTACAATA
>Location:NODE_389151_length_73825_cov_29.945791	Coordinate:21212	Reads:1	Hits:1	Allocated_reads:1	Strand:+
TTTGATCATAGCTTTGAGTACAATAATGAGTT
>Location:NODE_389151_length_73825_cov_29.945791	Coordinate:21215	Reads:1	Hits:1	Allocated_reads:1	Strand:+
GATCATAGCTTTGAGTACAATAATGAGT
>Location:NODE_389151_length_73825_cov_29.945791	Coordinate:21215	Reads:1	Hits:1	Allocated_reads:1	Strand:+
GATCATAGCTTTGAGTACAATAATGAGTT
>Location:NODE_389151_length_73825_cov_29.945791	Coordinate:21217	Reads:1	Hits:1	Allocated_reads:1	Strand:-
ATGAAACTCATTATTGTACTCAAAGCTATGA
>Location:NODE_389151_length_73825_cov_29.945791	Coordinate:21217	Reads:3	Hits:1	Allocated_reads:3	Strand:-
TGAAACTCATTATTGTACTCAAAGCTATGA
>Location:NODE_389151_length_73825_cov_29.945791	Coordinate:21219	Reads:1	Hits:1	Allocated_reads:1	Strand:+
ATAGCTTTGAGTACAATAATGAGT
>Location:NODE_389151_length_73825_cov_29.945791	Coordinate:21219	Reads:1	Hits:1	Allocated_reads:1	Strand:+
ATAGCTTTGAGTACAATAATGAGTTTCATCAT
>Location:NODE_389151_length_73825_cov_29.945791	Coordinate:21221	Reads:2	Hits:1	Allocated_reads:2	Strand:-
AATGATGAAACTCATTATTGTACTCAAAGCT
>Location:NODE_389151_length_73825_cov_29.945791	Coordinate:21221	Reads:4	Hits:1	Allocated_reads:4	Strand:-
TGATGAAACTCATTATTGTACTCAAAGCT
>Location:NODE_389151_length_73825_cov_29.945791	Coordinate:21222	Reads:1	Hits:1	Allocated_reads:1	Strand:-
ATGATGAAACTCATTATTGTACTCAAAGC
>Location:NODE_389151_length_73825_cov_29.945791	Coordinate:21222	Reads:1	Hits:1	Allocated_reads:1	Strand:-
TGAAACTCATTATTGTACTCAAAGC
>Location:NODE_389151_length_73825_cov_29.945791	Coordinate:21222	Reads:7	Hits:1	Allocated_reads:7	Strand:-
TGATGAAACTCATTATTGTACTCAAAGC
>Location:NODE_389151_length_73825_cov_29.945791	Coordinate:21225	Reads:1	Hits:1	Allocated_reads:1	Strand:+
TTGAGTACAATAATGAGTTTCATCATT
>Location:NODE_389151_length_73825_cov_29.945791	Coordinate:21225	Reads:1	Hits:1	Allocated_reads:1	Strand:+
TTGAGTACAATAATGAGTTTCATCATTCT
>Location:NODE_389151_length_73825_cov_29.945791	Coordinate:21226	Reads:1	Hits:1	Allocated_reads:1	Strand:-
TCTGCTAAGAATGATGAAACTCATTATTGTACTCT
>Location:NODE_389151_length_73825_cov_29.945791	Coordinate:21226	Reads:2	Hits:1	Allocated_reads:2	Strand:+
TGAGTACAATAATGAGTTTCATCATTCT
>Location:NODE_389151_length_73825_cov_29.945791	Coordinate:21227	Reads:1	Hits:1	Allocated_reads:1	Strand:+
GAGTACAATAATGAGTTTCATCATTC
>Location:NODE_389151_length_73825_cov_29.945791	Coordinate:21227	Reads:1	Hits:1	Allocated_reads:1	Strand:+
GAGTACAATAATGAGTTTCATCATTCTT
>Location:NODE_389151_length_73825_cov_29.945791	Coordinate:21228	Reads:1	Hits:1	Allocated_reads:1	Strand:-
AAGAATGATGAAACTCATTATTGTACT
>Location:NODE_389151_length_73825_cov_29.945791	Coordinate:21228	Reads:1	Hits:1	Allocated_reads:1	Strand:-
AGAATGATGAAACTCATTATTGTACT
>Location:NODE_389151_length_73825_cov_29.945791	Coordinate:21228	Reads:1	Hits:1	Allocated_reads:1	Strand:-
CTGCTAAGAATGATGAAACTCATTATTGTACT
>Location:NODE_389151_length_73825_cov_29.945791	Coordinate:21228	Reads:1	Hits:1	Allocated_reads:1	Strand:-
GCTAAGAATGATGAAACTCATTATTGTACT
>Location:NODE_389151_length_73825_cov_29.945791	Coordinate:21228	Reads:6	Hits:1	Allocated_reads:6	Strand:-
TAAGAATGATGAAACTCATTATTGTACT
>Location:NODE_389151_length_73825_cov_29.945791	Coordinate:21228	Reads:2	Hits:1	Allocated_reads:2	Strand:-
TCTGCTAAGAATGATGAAACTCATTATTGTACT
>Location:NODE_389151_length_73825_cov_29.945791	Coordinate:21228	Reads:10	Hits:1	Allocated_reads:10	Strand:-
TGCTAAGAATGATGAAACTCATTATTGTACT
>Location:NODE_389151_length_73825_cov_29.945791	Coordinate:21230	Reads:1	Hits:1	Allocated_reads:1	Strand:-
TCTGCTAAGAATGATGAAACTCATTATTGTA
>Location:NODE_389151_length_73825_cov_29.945791	Coordinate:21230	Reads:1	Hits:1	Allocated_reads:1	Strand:-
TTCTGCTAAGAATGATGAAACTCATTATTGTA
>Location:NODE_389151_length_73825_cov_29.945791	Coordinate:21231	Reads:1	Hits:1	Allocated_reads:1	Strand:-
CTGCTAAGAATGATGAAACTCATTATTTT
>Location:NODE_389151_length_73825_cov_29.945791	Coordinate:21232	Reads:1	Hits:1	Allocated_reads:1	Strand:-
TCTGCTAAGAATGATGAAACTCATAATTT
>Location:NODE_389151_length_73825_cov_29.945791	Coordinate:21232	Reads:1	Hits:1	Allocated_reads:1	Strand:-
TGCTAAGAATGATGAAACTCATTATTG
>Location:NODE_389151_length_73825_cov_29.945791	Coordinate:21232	Reads:5	Hits:1	Allocated_reads:5	Strand:-
TTCTGCTAAGAATGATGAAACTCATTATTG
>Location:NODE_389151_length_73825_cov_29.945791	Coordinate:21232	Reads:6	Hits:1	Allocated_reads:6	Strand:-
TTTCTGCTAAGAATGATGAAACTCATTATTG
>Location:NODE_389151_length_73825_cov_29.945791	Coordinate:21233	Reads:1	Hits:1	Allocated_reads:1	Strand:-
TCTGCTAAGAATGATGAAACTCATTATT
>Location:NODE_389151_length_73825_cov_29.945791	Coordinate:21233	Reads:4	Hits:1	Allocated_reads:4	Strand:-
TGCTAAGAATGATGAAACTCATTATT
>Location:NODE_389151_length_73825_cov_29.945791	Coordinate:21233	Reads:4	Hits:1	Allocated_reads:4	Strand:-
TTCTGCTAAGAATGATGAAACTCATTATT
>Location:NODE_389151_length_73825_cov_29.945791	Coordinate:21233	Reads:3	Hits:1	Allocated_reads:3	Strand:-
TTTCTGCTAAGAATGATGAAACTCATTATT
>Location:NODE_389151_length_73825_cov_29.945791	Coordinate:21234	Reads:1	Hits:1	Allocated_reads:1	Strand:-
TCTGCTAAGAATGATGAAACTCATTTT
>Location:NODE_389151_length_73825_cov_29.945791	Coordinate:21234	Reads:1	Hits:1	Allocated_reads:1	Strand:-
TTTCTGCTAAGAATGATGAAACTCATTTT
>Location:NODE_389151_length_73825_cov_29.945791	Coordinate:21235	Reads:1	Hits:1	Allocated_reads:1	Strand:-
TTCTGCTAAGAATGATGAAACTCAATT
>Location:NODE_389151_length_73825_cov_29.945791	Coordinate:21236	Reads:2	Hits:1	Allocated_reads:2	Strand:-
TCTGCTAAGAATGATGAAACTCATT
>Location:NODE_389151_length_73825_cov_29.945791	Coordinate:21236	Reads:3	Hits:1	Allocated_reads:3	Strand:-
TTCTGCTAAGAATGATGAAACTCATT
>Location:NODE_389151_length_73825_cov_29.945791	Coordinate:21238	Reads:1	Hits:1	Allocated_reads:1	Strand:-
TCTTTCTGCTAAGAATGATGAAACTCA
>Location:NODE_389151_length_73825_cov_29.945791	Coordinate:21239	Reads:1	Hits:1	Allocated_reads:1	Strand:-
TCTTTCTGCTAAGAATGATGAAACTC
>Location:NODE_389151_length_73825_cov_29.945791	Coordinate:21240	Reads:1	Hits:1	Allocated_reads:1	Strand:+
AGTTTCATCATTCTTAGCAGAAAGA
>Location:NODE_389151_length_73825_cov_29.945791	Coordinate:21240	Reads:1	Hits:1	Allocated_reads:1	Strand:-
CTCTTTCTGCTAAGAATGATGAAACT
>Location:NODE_389151_length_73825_cov_29.945791	Coordinate:21240	Reads:2	Hits:1	Allocated_reads:2	Strand:-
CTTTCTGCTAAGAATGATGAAACT
>Location:NODE_389151_length_73825_cov_29.945791	Coordinate:21240	Reads:1	Hits:1	Allocated_reads:1	Strand:-
TCCTCTTTCTGCTAAGAATGATGAAACT
>Location:NODE_389151_length_73825_cov_29.945791	Coordinate:21240	Reads:1	Hits:1	Allocated_reads:1	Strand:-
TTCCTCTTTCTGCTAAGAATGATGAAACT
>Location:NODE_389151_length_73825_cov_29.945791	Coordinate:21241	Reads:1	Hits:1	Allocated_reads:1	Strand:-
TCTTCCTCTTTCTGCTAAGAATGATGAAAC
>Location:NODE_389151_length_73825_cov_29.945791	Coordinate:21244	Reads:1	Hits:1	Allocated_reads:1	Strand:-
TATCTTCCTCTTTCTGCTAAGAATGATGA
>Location:NODE_389151_length_73825_cov_29.945791	Coordinate:21246	Reads:1	Hits:1	Allocated_reads:1	Strand:-
TATCTTCCTCTTTCTGCTAAGAATGAT
>Location:NODE_389151_length_73825_cov_29.945791	Coordinate:21247	Reads:1	Hits:1	Allocated_reads:1	Strand:-
CCTATCTTCCTCTTTCTGCTAAGAATGA
>Location:NODE_389151_length_73825_cov_29.945791	Coordinate:21247	Reads:3	Hits:1	Allocated_reads:3	Strand:-
TATCTTCCTCTTTCTGCTAAGAATGA
>Location:NODE_389151_length_73825_cov_29.945791	Coordinate:21248	Reads:1	Hits:1	Allocated_reads:1	Strand:-
TATCTTCCTCTTTCTGCTAAGAATT
>Location:NODE_389151_length_73825_cov_29.945791	Coordinate:21249	Reads:2	Hits:1	Allocated_reads:2	Strand:-
TCCCCTATCTTCCTCTTTCTGCTAAGAAT
>Location:NODE_389151_length_73825_cov_29.945791	Coordinate:21251	Reads:1	Hits:1	Allocated_reads:1	Strand:-
AGTCCCCTATCTTCCTCTTTCTGCTAAGT
>Location:NODE_389151_length_73825_cov_29.945791	Coordinate:21251	Reads:3	Hits:1	Allocated_reads:3	Strand:+
TCTTAGCAGAAAGAGGAAGATAGGG
>Location:NODE_389151_length_73825_cov_29.945791	Coordinate:21251	Reads:2	Hits:1	Allocated_reads:2	Strand:+
TCTTAGCAGAAAGAGGAAGATAGGGGAC
>Location:NODE_389151_length_73825_cov_29.945791	Coordinate:21251	Reads:1	Hits:1	Allocated_reads:1	Strand:+
TCTTAGCAGAAAGAGGAAGATAGGGGACTT
>Location:NODE_389151_length_73825_cov_29.945791	Coordinate:21252	Reads:2	Hits:1	Allocated_reads:2	Strand:-
TAAGTCCCCTATCTTCCTCTTTCTGCTAAG
>Location:NODE_389151_length_73825_cov_29.945791	Coordinate:21253	Reads:1	Hits:1	Allocated_reads:1	Strand:-
TAAGTCCCCTATCTTCCTCTTTCTGCTAA
>Location:NODE_389151_length_73825_cov_29.945791	Coordinate:21255	Reads:3	Hits:1	Allocated_reads:3	Strand:+
AGCAGAAAGAGGAAGATAGGGGACT
>Location:NODE_389151_length_73825_cov_29.945791	Coordinate:21255	Reads:1	Hits:1	Allocated_reads:1	Strand:-
TAAGTCCCCTATCTTCCTCTTTCTGCT
>Location:NODE_389151_length_73825_cov_29.945791	Coordinate:21255	Reads:1	Hits:1	Allocated_reads:1	Strand:-
TTTAAGTCCCCTATCTTCCTCTTTCTGCT
>Location:NODE_389151_length_73825_cov_29.945791	Coordinate:21256	Reads:1	Hits:1	Allocated_reads:1	Strand:-
TAAGTCCCCTATCTTCCTCTTTCTGT
>Location:NODE_389151_length_73825_cov_29.945791	Coordinate:21256	Reads:4	Hits:1	Allocated_reads:4	Strand:-
TAAGTCCCCTATCTTCCTCTTTCTGC
>Location:NODE_389151_length_73825_cov_29.945791	Coordinate:21256	Reads:3	Hits:1	Allocated_reads:3	Strand:-
TTTAAGTCCCCTATCTTCCTCTTTCTGC
>Location:NODE_389151_length_73825_cov_29.945791	Coordinate:21256	Reads:5	Hits:1	Allocated_reads:5	Strand:-
TTTTAAGTCCCCTATCTTCCTCTTTCTGC
>Location:NODE_389151_length_73825_cov_29.945791	Coordinate:21256	Reads:1	Hits:1	Allocated_reads:1	Strand:-
TTTTTAAGTCCCCTATCTTCCTCTTTCTGC
>Location:NODE_389151_length_73825_cov_29.945791	Coordinate:21256	Reads:2	Hits:1	Allocated_reads:2	Strand:-
TTTTTTAAGTCCCCTATCTTCCTCTTTCTGC
>Location:NODE_389151_length_73825_cov_29.945791	Coordinate:21258	Reads:1	Hits:1	Allocated_reads:1	Strand:-
TTTAAGTCCCCTATCTTCCTCTTTCT
>Location:NODE_389151_length_73825_cov_29.945791	Coordinate:21259	Reads:1	Hits:1	Allocated_reads:1	Strand:-
TATTTTTTAAGTCCCCTATCTTCCTCTTTT
>Location:NODE_389151_length_73825_cov_29.945791	Coordinate:21259	Reads:7	Hits:1	Allocated_reads:7	Strand:-
TATTTTTTAAGTCCCCTATCTTCCTCTTTC
>Location:NODE_389151_length_73825_cov_29.945791	Coordinate:21259	Reads:1	Hits:1	Allocated_reads:1	Strand:-
TTTTTAAGTCCCCTATCTTCCTCTTTC
>Location:NODE_389151_length_73825_cov_29.945791	Coordinate:21259	Reads:7	Hits:1	Allocated_reads:7	Strand:-
TTTTTTAAGTCCCCTATCTTCCTCTTTC
>Location:NODE_389151_length_73825_cov_29.945791	Coordinate:21260	Reads:2	Hits:1	Allocated_reads:2	Strand:-
TATTTTTTAAGTCCCCTATCTTCCTCTTT
>Location:NODE_389151_length_73825_cov_29.945791	Coordinate:21261	Reads:1	Hits:1	Allocated_reads:1	Strand:-
TATTTTTTAAGTCCCCTATCTTCCTCTT
>Location:NODE_389151_length_73825_cov_29.945791	Coordinate:21261	Reads:1	Hits:1	Allocated_reads:1	Strand:-
TTTTTTAAGTCCCCTATCTTCCTCTT
>Location:NODE_389151_length_73825_cov_29.945791	Coordinate:21262	Reads:3	Hits:1	Allocated_reads:3	Strand:-
TATTTTTTAAGTCCCCTATCTTCCTCT
>Location:NODE_389151_length_73825_cov_29.945791	Coordinate:21262	Reads:1	Hits:1	Allocated_reads:1	Strand:-
TTTTTTAAGTCCCCTATCTTCCTCT
>Location:NODE_389151_length_73825_cov_29.945791	Coordinate:21264	Reads:1	Hits:1	Allocated_reads:1	Strand:-
TATTTTTTAAGTCCCCTATCTTCCT
>Location:NODE_389151_length_73825_cov_29.945791	Coordinate:21265	Reads:1	Hits:1	Allocated_reads:1	Strand:-
GGGAATATTTTTTAAGTCCCCTATCTTCC
>Location:NODE_389151_length_73825_cov_29.945791	Coordinate:21265	Reads:1	Hits:1	Allocated_reads:1	Strand:-
TATTTTTTAAGTCCCCTATCTTCC
>Location:NODE_389151_length_73825_cov_29.945791	Coordinate:21292	Reads:1	Hits:1	Allocated_reads:1	Strand:-
GATCTTAATGTTGAGAAATTTAATTTTGG
>Location:NODE_389151_length_73825_cov_29.945791	Coordinate:21292	Reads:1	Hits:1	Allocated_reads:1	Strand:-
TAAGATCTTAATGTTGAGAAATTTAATTTTGG
>Location:NODE_389151_length_73825_cov_29.945791	Coordinate:21295	Reads:1	Hits:1	Allocated_reads:1	Strand:-
CTAAGATCTTAATGTTGAGAAATTTAATTT
>Location:NODE_389151_length_73825_cov_29.945791	Coordinate:21295	Reads:1	Hits:1	Allocated_reads:1	Strand:-
TAAGATCTTAATGTTGAGAAATTTAATTT
>Location:NODE_389151_length_73825_cov_29.945791	Coordinate:21296	Reads:1	Hits:1	Allocated_reads:1	Strand:-
TAAGATCTTAATGTTGAGAAATTTAATT
>Location:NODE_389151_length_73825_cov_29.945791	Coordinate:21298	Reads:2	Hits:1	Allocated_reads:2	Strand:-
TAAGATCTTAATGTTGAGAAATTTAA
>Location:NODE_389151_length_73825_cov_29.945791	Coordinate:21301	Reads:1	Hits:1	Allocated_reads:1	Strand:-
TCACTAAGATCTTAATGTTGAGAAATT
>Location:NODE_389151_length_73825_cov_29.945791	Coordinate:21303	Reads:2	Hits:1	Allocated_reads:2	Strand:+
TTTCTCAACATTAAGATCTTAGTG
>Location:NODE_389151_length_73825_cov_29.945791	Coordinate:21313	Reads:1	Hits:1	Allocated_reads:1	Strand:-
TGTGTGGATTTGAAAACTCACTAAGATCTTAA
>Location:NODE_389151_length_73825_cov_29.945791	Coordinate:21314	Reads:2	Hits:1	Allocated_reads:2	Strand:+
TAAGATCTTAGTGAGTTTTCAAATCC
>Location:NODE_389151_length_73825_cov_29.945791	Coordinate:21316	Reads:1	Hits:1	Allocated_reads:1	Strand:-
GTGTGGATTTGAAAACTCACTAAGATCT
>Location:NODE_389151_length_73825_cov_29.945791	Coordinate:21316	Reads:1	Hits:1	Allocated_reads:1	Strand:-
TGGATTTGAAAACTCACTAAGATCT
>Location:NODE_389151_length_73825_cov_29.945791	Coordinate:21316	Reads:2	Hits:1	Allocated_reads:2	Strand:-
TGTGGATTTGAAAACTCACTAAGATCT
>Location:NODE_389151_length_73825_cov_29.945791	Coordinate:21316	Reads:10	Hits:1	Allocated_reads:10	Strand:-
TGTGTGGATTTGAAAACTCACTAAGATCT
>Location:NODE_389151_length_73825_cov_29.945791	Coordinate:21317	Reads:1	Hits:1	Allocated_reads:1	Strand:-
TGGATTTGAAAACTCACTAAGATC
>Location:NODE_389151_length_73825_cov_29.945791	Coordinate:21319	Reads:2	Hits:1	Allocated_reads:2	Strand:-
ATCATCTGTGTGGATTTGAAAACTCACTAAGA
>Location:NODE_389151_length_73825_cov_29.945791	Coordinate:21319	Reads:3	Hits:1	Allocated_reads:3	Strand:-
CATCATCTGTGTGGATTTGAAAACTCACTAAGA
>Location:NODE_389151_length_73825_cov_29.945791	Coordinate:21319	Reads:4	Hits:1	Allocated_reads:4	Strand:-
CATCTGTGTGGATTTGAAAACTCACTAAGA
>Location:NODE_389151_length_73825_cov_29.945791	Coordinate:21319	Reads:18	Hits:1	Allocated_reads:18	Strand:-
TCATCTGTGTGGATTTGAAAACTCACTAAGA
>Location:NODE_389151_length_73825_cov_29.945791	Coordinate:21321	Reads:1	Hits:1	Allocated_reads:1	Strand:-
CATCATCTGTGTGGATTTGAAAACTCACTAA
>Location:NODE_389151_length_73825_cov_29.945791	Coordinate:21321	Reads:1	Hits:1	Allocated_reads:1	Strand:-
TCATCTGTGTGGATTTGAAAACTCACTAA
>Location:NODE_389151_length_73825_cov_29.945791	Coordinate:21321	Reads:1	Hits:1	Allocated_reads:1	Strand:-
TCATCTGTGTGGATTTGAAAACTCACTTT
>Location:NODE_389151_length_73825_cov_29.945791	Coordinate:21322	Reads:1	Hits:1	Allocated_reads:1	Strand:-
CATCATCTGTGTGGATTTGAAAACTCACTA
>Location:NODE_389151_length_73825_cov_29.945791	Coordinate:21322	Reads:6	Hits:1	Allocated_reads:6	Strand:-
TCATCTGTGTGGATTTGAAAACTCACTA
>Location:NODE_389151_length_73825_cov_29.945791	Coordinate:21323	Reads:3	Hits:1	Allocated_reads:3	Strand:-
TCATCATCTGTGTGGATTTGAAAACTCACT
>Location:NODE_389151_length_73825_cov_29.945791	Coordinate:21323	Reads:3	Hits:1	Allocated_reads:3	Strand:-
TCATCTGTGTGGATTTGAAAACTCACT
>Location:NODE_389151_length_73825_cov_29.945791	Coordinate:21323	Reads:2	Hits:1	Allocated_reads:2	Strand:-
TGTCATCATCTGTGTGGATTTGAAAACTCACT
>Location:NODE_389151_length_73825_cov_29.945791	Coordinate:21323	Reads:1	Hits:1	Allocated_reads:1	Strand:-
TTGTCATCATCTGTGTGGATTTGAAAACTCACT
>Location:NODE_389151_length_73825_cov_29.945791	Coordinate:21324	Reads:1	Hits:1	Allocated_reads:1	Strand:-
TCATCATCTGTGTGGATTTGAAAACTCAC
>Location:NODE_389151_length_73825_cov_29.945791	Coordinate:21325	Reads:1	Hits:1	Allocated_reads:1	Strand:-
TCATCATCTGTGTGGATTTGAAAACTCT
>Location:NODE_389151_length_73825_cov_29.945791	Coordinate:21325	Reads:1	Hits:1	Allocated_reads:1	Strand:-
TGTCATCATCTGTGTGGATTTGAAAACTTT
>Location:NODE_389151_length_73825_cov_29.945791	Coordinate:21326	Reads:1	Hits:1	Allocated_reads:1	Strand:-
TCATCATCTGTGTGGATTTGAAAACTC
>Location:NODE_389151_length_73825_cov_29.945791	Coordinate:21326	Reads:1	Hits:1	Allocated_reads:1	Strand:-
TGTCATCATCTGTGTGGATTTGAAAACTC
>Location:NODE_389151_length_73825_cov_29.945791	Coordinate:21327	Reads:1	Hits:1	Allocated_reads:1	Strand:-
ATCATCTGTGTGGATTTGAAAACT
>Location:NODE_389151_length_73825_cov_29.945791	Coordinate:21327	Reads:2	Hits:1	Allocated_reads:2	Strand:-
TCATCATCTGTGTGGATTTGAAAACT
>Location:NODE_389151_length_73825_cov_29.945791	Coordinate:21327	Reads:1	Hits:1	Allocated_reads:1	Strand:-
TGTCATCATCTGTGTGGATCTGAAAACT
>Location:NODE_389151_length_73825_cov_29.945791	Coordinate:21327	Reads:1	Hits:1	Allocated_reads:1	Strand:-
TGTCATCATCTGTGTGGATTTGAAAACA
>Location:NODE_389151_length_73825_cov_29.945791	Coordinate:21327	Reads:107	Hits:1	Allocated_reads:107	Strand:-
TGTCATCATCTGTGTGGATTTGAAAACT
>Location:NODE_389151_length_73825_cov_29.945791	Coordinate:21327	Reads:20	Hits:1	Allocated_reads:20	Strand:-
TTGTCATCATCTGTGTGGATTTGAAAACT
>Location:NODE_389151_length_73825_cov_29.945791	Coordinate:21327	Reads:1	Hits:1	Allocated_reads:1	Strand:-
TTTGTCATCATCTGTGTGGATTTGAAAACG
>Location:NODE_389151_length_73825_cov_29.945791	Coordinate:21327	Reads:92	Hits:1	Allocated_reads:92	Strand:-
TTTGTCATCATCTGTGTGGATTTGAAAACT
>Location:NODE_389151_length_73825_cov_29.945791	Coordinate:21328	Reads:4	Hits:1	Allocated_reads:4	Strand:-
TGTCATCATCTGTGTGGATTTGAAAAC
>Location:NODE_389151_length_73825_cov_29.945791	Coordinate:21328	Reads:6	Hits:1	Allocated_reads:6	Strand:-
TTTGTCATCATCTGTGTGGATTTGAAAAC
>Location:NODE_389151_length_73825_cov_29.945791	Coordinate:21329	Reads:1	Hits:1	Allocated_reads:1	Strand:-
TTTGTCATCATCTGTGTGGATTTGAAAA
>Location:NODE_389151_length_73825_cov_29.945791	Coordinate:21331	Reads:1	Hits:1	Allocated_reads:1	Strand:-
TTTGTCATCATCTGTGTGGATTTGAA
>Location:NODE_389151_length_73825_cov_29.945791	Coordinate:21332	Reads:1	Hits:1	Allocated_reads:1	Strand:-
TTTGTCATCATCTGTGTGGATTTGA
>Location:NODE_389151_length_73825_cov_29.945791	Coordinate:21343	Reads:1	Hits:1	Allocated_reads:1	Strand:+
CAGATGATGACAAAATTCTGGTGGTC
>Location:NODE_389151_length_73825_cov_29.945791	Coordinate:21486	Reads:1	Hits:1	Allocated_reads:1	Strand:-
ACAGCTTGTAGAACAGGGGGAACTTATGT
>Location:NODE_389151_length_73825_cov_29.945791	Coordinate:21546	Reads:1	Hits:36	Allocated_reads:0.0277777777777778	Strand:-
TAGAAGTGAAGAAGTTAAAGAATTGAAA
>Location:NODE_389151_length_73825_cov_29.945791	Coordinate:21550	Reads:1	Hits:50	Allocated_reads:0.02	Strand:-
ATAGAAGTGAAGAAGTTAAAGAATT
>Location:NODE_389151_length_73825_cov_29.945791	Coordinate:21634	Reads:2	Hits:59	Allocated_reads:0.0338983050847458	Strand:-
TGGACATGAATTGAGCTGCGGTTTGG
>Location:NODE_389151_length_73825_cov_29.945791	Coordinate:21635	Reads:1	Hits:61	Allocated_reads:0.0163934426229508	Strand:-
TGGACATGAATTGAGCTGCGGTTTG
>Location:NODE_389151_length_73825_cov_29.945791	Coordinate:21802	Reads:1	Hits:1	Allocated_reads:1	Strand:-
TTGGTGCTGTGTTTCCTGGAGGAACCT
>Location:NODE_389151_length_73825_cov_29.945791	Coordinate:21830	Reads:1	Hits:28	Allocated_reads:0.0357142857142857	Strand:+
AGAAGTTGCAGAATGTGAGCAGAAATA
>Location:NODE_389151_length_73825_cov_29.945791	Coordinate:21932	Reads:1	Hits:3	Allocated_reads:0.333333333333333	Strand:+
TTTTAGAATTATAATCCAATACAGCACA
>Location:NODE_389151_length_73825_cov_29.945791	Coordinate:21932	Reads:1	Hits:3	Allocated_reads:0.333333333333333	Strand:+
TTTTAGAATTATAATCCAATACAGTACAAT
>Location:NODE_389151_length_73825_cov_29.945791	Coordinate:21932	Reads:1	Hits:3	Allocated_reads:0.333333333333333	Strand:+
TTTTAGAATTATAATCCAATATAGCACAAT
>Location:NODE_389151_length_73825_cov_29.945791	Coordinate:21932	Reads:18	Hits:3	Allocated_reads:6	Strand:+
TTTTAGAATTATAATCCAATACAGCACAAT
>Location:NODE_389151_length_73825_cov_29.945791	Coordinate:21932	Reads:1	Hits:3	Allocated_reads:0.333333333333333	Strand:+
TTTTAGAATTATAATCCAATACAGCACAATT
>Location:NODE_389151_length_73825_cov_29.945791	Coordinate:21933	Reads:1	Hits:5	Allocated_reads:0.2	Strand:+
TTTAGAATTATAATCCAATACAGC
>Location:NODE_389151_length_73825_cov_29.945791	Coordinate:21933	Reads:25	Hits:3	Allocated_reads:8.33333333333333	Strand:+
TTTAGAATTATAATCCAATACAGCACAAT
>Location:NODE_389151_length_73825_cov_29.945791	Coordinate:21933	Reads:1	Hits:3	Allocated_reads:0.333333333333333	Strand:+
TTTAGAATTATAATCCAATACAGAACAATT
>Location:NODE_389151_length_73825_cov_29.945791	Coordinate:21933	Reads:12	Hits:3	Allocated_reads:4	Strand:+
TTTAGAATTATAATCCAATACAGCACAATT
>Location:NODE_389151_length_73825_cov_29.945791	Coordinate:21934	Reads:2	Hits:3	Allocated_reads:0.666666666666667	Strand:+
TTAGAATTATAATCCAATACAGCACAA
>Location:NODE_389151_length_73825_cov_29.945791	Coordinate:21934	Reads:48	Hits:3	Allocated_reads:16	Strand:+
TTAGAATTATAATCCAATACAGCACAAT
>Location:NODE_389151_length_73825_cov_29.945791	Coordinate:21934	Reads:1	Hits:3	Allocated_reads:0.333333333333333	Strand:+
TTAGAATTATAATCCAATACAGCACAAAT
>Location:NODE_389151_length_73825_cov_29.945791	Coordinate:21934	Reads:32	Hits:3	Allocated_reads:10.6666666666667	Strand:+
TTAGAATTATAATCCAATACAGCACAATT
>Location:NODE_389151_length_73825_cov_29.945791	Coordinate:21935	Reads:2	Hits:3	Allocated_reads:0.666666666666667	Strand:+
TAGAATTATAATCCAATACAGCACAAT
>Location:NODE_389151_length_73825_cov_29.945791	Coordinate:21935	Reads:9	Hits:3	Allocated_reads:3	Strand:+
TAGAATTATAATCCAATACAGCACAATT
>Location:NODE_389151_length_73825_cov_29.945791	Coordinate:21935	Reads:3	Hits:3	Allocated_reads:1	Strand:+
TAGAATTATAATCCAATACAGCACAATTT
>Location:NODE_389151_length_73825_cov_29.945791	Coordinate:21940	Reads:1	Hits:3	Allocated_reads:0.333333333333333	Strand:-
GAAATTGTGCTGTATTGGATTATAA
>Location:NODE_389151_length_73825_cov_29.945791	Coordinate:21940	Reads:1	Hits:3	Allocated_reads:0.333333333333333	Strand:+
TTATAATCCAATACAGCACAATTTCCGTT
>Location:NODE_389151_length_73825_cov_29.945791	Coordinate:22061	Reads:1	Hits:1	Allocated_reads:1	Strand:+
TGCCGCATCACATCAGCACACGTCTCGTGCTA
>Location:NODE_389151_length_73825_cov_29.945791	Coordinate:22229	Reads:1	Hits:1	Allocated_reads:1	Strand:-
TAGGCTTGAAATTTATTGCCGGAAGGTG
>Location:NODE_389151_length_73825_cov_29.945791	Coordinate:22240	Reads:1	Hits:2	Allocated_reads:0.5	Strand:-
GAGATCATCTAGGCTTGAAATTTATT
>Location:NODE_389151_length_73825_cov_29.945791	Coordinate:22257	Reads:1	Hits:2	Allocated_reads:0.5	Strand:-
AGAAAAGGACAAGCCCTTAGAGATCATC
>Location:NODE_389151_length_73825_cov_29.945791	Coordinate:22275	Reads:1	Hits:6	Allocated_reads:0.166666666666667	Strand:-
TGACAGAAGACCAGTTAAGAAAAGGAC
>Location:NODE_389151_length_73825_cov_29.945791	Coordinate:22324	Reads:1	Hits:8	Allocated_reads:0.125	Strand:+
TGCAGTTAGAAGCTAAATGAATTTCGGG
>Location:NODE_389151_length_73825_cov_29.945791	Coordinate:22324	Reads:1	Hits:8	Allocated_reads:0.125	Strand:+
TGCAGTTAGAAGCTAAATGAATTTCGGGC
>Location:NODE_389151_length_73825_cov_29.945791	Coordinate:22324	Reads:1	Hits:8	Allocated_reads:0.125	Strand:+
TGCAGTTAGAAGCTAAATGAATTTCGGGCC
>Location:NODE_389151_length_73825_cov_29.945791	Coordinate:22324	Reads:1	Hits:8	Allocated_reads:0.125	Strand:+
TGCAGTTAGAAGCTAAATGAATTTCGGGCCT
>Location:NODE_389151_length_73825_cov_29.945791	Coordinate:22328	Reads:1	Hits:7	Allocated_reads:0.142857142857143	Strand:-
AAGGCCCGAAATTCATTTAGCTTCTAAC
>Location:NODE_389151_length_73825_cov_29.945791	Coordinate:22328	Reads:1	Hits:7	Allocated_reads:0.142857142857143	Strand:+
GTTAGAAGCTAAATGAATTTCGGGCCTTT
>Location:NODE_389151_length_73825_cov_29.945791	Coordinate:22329	Reads:1	Hits:8	Allocated_reads:0.125	Strand:+
TTAGAAGCTAAATGAATTTCGGGCCT
>Location:NODE_389151_length_73825_cov_29.945791	Coordinate:22334	Reads:1	Hits:5	Allocated_reads:0.2	Strand:+
AGCTAAATGAATTTCGGGCCTTTGGCCTA
>Location:NODE_389151_length_73825_cov_29.945791	Coordinate:22362	Reads:2	Hits:6	Allocated_reads:0.333333333333333	Strand:-
ACACATATAATCCAGAAGCCTGCC
>Location:NODE_389151_length_73825_cov_29.945791	Coordinate:22393	Reads:1	Hits:1	Allocated_reads:1	Strand:-
TAGAAGGATAGACAGCATACACGC
>Location:NODE_389151_length_73825_cov_29.945791	Coordinate:22397	Reads:1	Hits:1	Allocated_reads:1	Strand:-
GAGCATAGAAGGATAGACAGCATAC
>Location:NODE_389151_length_73825_cov_29.945791	Coordinate:22526	Reads:1	Hits:2	Allocated_reads:0.5	Strand:-
ACAGGTGCAGCTATGATTATTTCATAC
>Location:NODE_389151_length_73825_cov_29.945791	Coordinate:22592	Reads:1	Hits:4	Allocated_reads:0.25	Strand:-
CCTACAGCCTTGATATTGCATTAATGC
>Location:NODE_389151_length_73825_cov_29.945791	Coordinate:22955	Reads:1	Hits:1	Allocated_reads:1	Strand:+
TGGGAGAAGCAACCTGTCACTTAACAGGC
>Location:NODE_389151_length_73825_cov_29.945791	Coordinate:23084	Reads:1	Hits:5	Allocated_reads:0.2	Strand:+
TTCATGCCAACCACAGAGCCAGCCT
>Location:NODE_389151_length_73825_cov_29.945791	Coordinate:23104	Reads:1	Hits:8	Allocated_reads:0.125	Strand:-
CCAGGCTGGAAAAACTAATCAGGAAGACT
>Location:NODE_389151_length_73825_cov_29.945791	Coordinate:23107	Reads:1	Hits:2	Allocated_reads:0.5	Strand:+
CTTCCTGATTAGTTTTTCCAGCCTGGACA
>Location:NODE_389151_length_73825_cov_29.945791	Coordinate:23157	Reads:1	Hits:80	Allocated_reads:0.0125	Strand:-
TTCTATGCTGTGGTGTGCTGGGGG
>Location:NODE_389151_length_73825_cov_29.945791	Coordinate:23233	Reads:1	Hits:1	Allocated_reads:1	Strand:+
CACCTCATTGGACCCCGTTTTGTCTTC
>Location:NODE_389151_length_73825_cov_29.945791	Coordinate:23237	Reads:1	Hits:1	Allocated_reads:1	Strand:+
TCATTGGACCCCGTTTTGTCTTCAAAC
>Location:NODE_389151_length_73825_cov_29.945791	Coordinate:23310	Reads:1	Hits:1	Allocated_reads:1	Strand:+
TTCTCTGAGATTTTGGTCCATTTTGACA
>Location:NODE_389151_length_73825_cov_29.945791	Coordinate:23435	Reads:1	Hits:6	Allocated_reads:0.166666666666667	Strand:+
TGTGGAGACCATTTGAGTACAGTGAACTAAA
>Location:NODE_389151_length_73825_cov_29.945791	Coordinate:23734	Reads:1	Hits:2	Allocated_reads:0.5	Strand:-
TCACTTTATTAGGTACACCTTTTC
