# Supplementary material for: First characterization of PIWI-interacting RNA clusters in a cichlid fish with a B chromosome
Source: BMC Biol. 2022 Sep 21;20:204. doi: 10.1186/s12915-022-01403-2 (PMC9490952; doi:10.1186/s12915-022-01403-2)
Supplement: Supplementary file 1 — Additional file 1. Zipped folder with fasta and interactive html piRNA cluster information for the A. latifasciata genome. The nomenclature is as follows: number-pirna-cluster_sex_B-presence (f, female; m, male; 0b, without B chromosome; 1b, with B chromosome). [file 12915_2022_1403_MOESM1_ESM.zip › 153_m1b.fasta]

>Location:NODE_400925_length_4705_cov_23.806589	Coordinate:1	Reads:2	Hits:627	Allocated_reads:0.00318979266347687	Strand:+
CACTGGCAGGGCTAGGGGCCAGGACT
>Location:NODE_400925_length_4705_cov_23.806589	Coordinate:3	Reads:3	Hits:654	Allocated_reads:0.00458715596330275	Strand:+
CTGGCAGGGCTAGGGGCCAGGACT
>Location:NODE_400925_length_4705_cov_23.806589	Coordinate:3	Reads:1	Hits:594	Allocated_reads:0.00168350168350168	Strand:+
CTGGCAGGGCTAGGGGCCAGGACTC
>Location:NODE_400925_length_4705_cov_23.806589	Coordinate:3	Reads:1	Hits:339	Allocated_reads:0.00294985250737463	Strand:+
CTGGCAGGGCTAGGGGCCAGGACTCTCC
>Location:NODE_400925_length_4705_cov_23.806589	Coordinate:4	Reads:1	Hits:597	Allocated_reads:0.0016750418760469	Strand:+
TGGCAGGGCTAGGGGCCAGGACTCT
>Location:NODE_400925_length_4705_cov_23.806589	Coordinate:4	Reads:3	Hits:350	Allocated_reads:0.00857142857142857	Strand:+
TGGCAGGGCTAGGGGCCAGGACTCTCC
>Location:NODE_400925_length_4705_cov_23.806589	Coordinate:5	Reads:1	Hits:370	Allocated_reads:0.0027027027027027	Strand:-
GAGAGTCCTGGCCCCTAGCCCTGCC
>Location:NODE_400925_length_4705_cov_23.806589	Coordinate:5	Reads:1	Hits:340	Allocated_reads:0.00294117647058824	Strand:-
GAGGAGAGTCCTGGCCCCTAGCCCTGCC
>Location:NODE_400925_length_4705_cov_23.806589	Coordinate:5	Reads:2	Hits:603	Allocated_reads:0.0033167495854063	Strand:+
GGCAGGGCTAGGGGCCAGGACTCT
>Location:NODE_400925_length_4705_cov_23.806589	Coordinate:5	Reads:1	Hits:355	Allocated_reads:0.0028169014084507	Strand:+
GGCAGGGCTAGGGGCCAGGACTCTCC
>Location:NODE_400925_length_4705_cov_23.806589	Coordinate:6	Reads:1	Hits:359	Allocated_reads:0.00278551532033426	Strand:-
AGGAGAGTCCTGGCCCCTAGCCCTGC
>Location:NODE_400925_length_4705_cov_23.806589	Coordinate:6	Reads:1	Hits:353	Allocated_reads:0.0028328611898017	Strand:-
GAGGAGAGTCCTGGCCCCTAGCCCTGC
>Location:NODE_400925_length_4705_cov_23.806589	Coordinate:7	Reads:1	Hits:348	Allocated_reads:0.0028735632183908	Strand:+
CAGGGCTAGGGGCCAGGACTCTCCTCTT
>Location:NODE_400925_length_4705_cov_23.806589	Coordinate:7	Reads:1	Hits:370	Allocated_reads:0.0027027027027027	Strand:-
GAGGAGAGTCCTGGCCCCTAGCCCTG
>Location:NODE_400925_length_4705_cov_23.806589	Coordinate:8	Reads:1	Hits:319	Allocated_reads:0.00313479623824451	Strand:+
AGGGCTAGGGGCCAGGACTCTCCTCTTC
>Location:NODE_400925_length_4705_cov_23.806589	Coordinate:8	Reads:1	Hits:374	Allocated_reads:0.00267379679144385	Strand:-
GAGGAGAGTCCTGGCCCCTAGCCCT
>Location:NODE_400925_length_4705_cov_23.806589	Coordinate:9	Reads:1	Hits:357	Allocated_reads:0.00280112044817927	Strand:-
AAGAGGAGAGTCCTGGCCCCTAGCCC
>Location:NODE_400925_length_4705_cov_23.806589	Coordinate:9	Reads:2	Hits:374	Allocated_reads:0.0053475935828877	Strand:-
AGAGGAGAGTCCTGGCCCCTAGCCC
>Location:NODE_400925_length_4705_cov_23.806589	Coordinate:9	Reads:1	Hits:193	Allocated_reads:0.00518134715025907	Strand:-
CCGAAGAGGAGAGTCCTGGCCCCTAGCCC
>Location:NODE_400925_length_4705_cov_23.806589	Coordinate:10	Reads:2	Hits:365	Allocated_reads:0.00547945205479452	Strand:-
AAGAGGAGAGTCCTGGCCCCTAGCC
>Location:NODE_400925_length_4705_cov_23.806589	Coordinate:10	Reads:1	Hits:329	Allocated_reads:0.00303951367781155	Strand:-
GAAGAGGAGAGTCCTGGCCCCTAGCC
>Location:NODE_400925_length_4705_cov_23.806589	Coordinate:12	Reads:1	Hits:199	Allocated_reads:0.0050251256281407	Strand:-
CCCGAAGAGGAGAGTCCTGGCCCCTAG
>Location:NODE_400925_length_4705_cov_23.806589	Coordinate:13	Reads:1	Hits:111	Allocated_reads:0.00900900900900901	Strand:-
AAAACCCGAAGAGGAGAGTCCTGGCCCCTA
>Location:NODE_400925_length_4705_cov_23.806589	Coordinate:13	Reads:1	Hits:188	Allocated_reads:0.00531914893617021	Strand:+
TAGGGGCCAGGACTCTCCTCTTCGGGT
>Location:NODE_400925_length_4705_cov_23.806589	Coordinate:15	Reads:1	Hits:197	Allocated_reads:0.0050761421319797	Strand:-
ACCCGAAGAGGAGAGTCCTGGCCCC
>Location:NODE_400925_length_4705_cov_23.806589	Coordinate:17	Reads:1	Hits:121	Allocated_reads:0.00826446280991736	Strand:-
AAAAACCCGAAGAGGAGAGTCCTGGCC
>Location:NODE_400925_length_4705_cov_23.806589	Coordinate:17	Reads:1	Hits:130	Allocated_reads:0.00769230769230769	Strand:-
AAAACCCGAAGAGGAGAGTCCTGGCC
>Location:NODE_400925_length_4705_cov_23.806589	Coordinate:18	Reads:1	Hits:119	Allocated_reads:0.00840336134453781	Strand:-
CCAAAAACCCGAAGAGGAGAGTCCTGGC
>Location:NODE_400925_length_4705_cov_23.806589	Coordinate:18	Reads:1	Hits:117	Allocated_reads:0.00854700854700855	Strand:-
CCCAAAAACCCGAAGAGGAGAGTCCTGGC
>Location:NODE_400925_length_4705_cov_23.806589	Coordinate:20	Reads:1	Hits:129	Allocated_reads:0.00775193798449612	Strand:+
CAGGACTCTCCTCTTCGGGTTTTT
>Location:NODE_400925_length_4705_cov_23.806589	Coordinate:22	Reads:1	Hits:6	Allocated_reads:0.166666666666667	Strand:-
ATCCCCAAAAACCCGAAGAGGAGAGTCC
>Location:NODE_400925_length_4705_cov_23.806589	Coordinate:34	Reads:1	Hits:11	Allocated_reads:0.0909090909090909	Strand:+
TCGGGTTTTTGGGGATGTTGCTAAC
>Location:NODE_400925_length_4705_cov_23.806589	Coordinate:34	Reads:1	Hits:11	Allocated_reads:0.0909090909090909	Strand:+
TCGGGTTTTTGGGGATGTTGCTAACTCC
>Location:NODE_400925_length_4705_cov_23.806589	Coordinate:37	Reads:1	Hits:29	Allocated_reads:0.0344827586206897	Strand:-
CCCGGAGTTAGCAACATCCCCAAAAATT
>Location:NODE_400925_length_4705_cov_23.806589	Coordinate:37	Reads:1	Hits:2	Allocated_reads:0.5	Strand:-
TCCCGGAGTTAGCAACATCCCCAAAATTT
>Location:NODE_400925_length_4705_cov_23.806589	Coordinate:38	Reads:1	Hits:1	Allocated_reads:1	Strand:-
GTCCCGGAGTTAGCAACATCCCCAAAAAC
>Location:NODE_400925_length_4705_cov_23.806589	Coordinate:39	Reads:1	Hits:2	Allocated_reads:0.5	Strand:-
TCCCGGAGTTAGCAACATCCCCAAAAA
>Location:NODE_400925_length_4705_cov_23.806589	Coordinate:54	Reads:1	Hits:3	Allocated_reads:0.333333333333333	Strand:-
TGCCTGTTATCAGTCCCGGAGTTAG
>Location:NODE_400925_length_4705_cov_23.806589	Coordinate:62	Reads:1	Hits:2	Allocated_reads:0.5	Strand:+
GGGACTGATAACAGGCACCACACCCGCAGTA
>Location:NODE_400925_length_4705_cov_23.806589	Coordinate:68	Reads:1	Hits:228	Allocated_reads:0.0043859649122807	Strand:+
GATAACAGGCACCACACCCGCAGTAGA
>Location:NODE_400925_length_4705_cov_23.806589	Coordinate:69	Reads:2	Hits:230	Allocated_reads:0.00869565217391304	Strand:+
ATAACAGGCACCACACCCGCAGTAGATG
>Location:NODE_400925_length_4705_cov_23.806589	Coordinate:70	Reads:1	Hits:254	Allocated_reads:0.00393700787401575	Strand:+
TAACAGGCACCACACCCGCAGTAG
>Location:NODE_400925_length_4705_cov_23.806589	Coordinate:70	Reads:1	Hits:250	Allocated_reads:0.004	Strand:+
TAACAGGCACCACACCCGCAGTAGA
>Location:NODE_400925_length_4705_cov_23.806589	Coordinate:70	Reads:1	Hits:188	Allocated_reads:0.00531914893617021	Strand:+
TAACAGGCACCACACCCGCAGTAGATGTG
>Location:NODE_400925_length_4705_cov_23.806589	Coordinate:74	Reads:1	Hits:90	Allocated_reads:0.0111111111111111	Strand:+
AGGCACCACACCCGCAGTAGATGTGCTCGG
>Location:NODE_400925_length_4705_cov_23.806589	Coordinate:83	Reads:1	Hits:174	Allocated_reads:0.00574712643678161	Strand:-
CTCACACCGAGCACATCTACTGCGGGT
>Location:NODE_400925_length_4705_cov_23.806589	Coordinate:86	Reads:1	Hits:133	Allocated_reads:0.0075187969924812	Strand:+
CGCAGTAGATGTGCTCGGTGTGAGGTCTCGC
>Location:NODE_400925_length_4705_cov_23.806589	Coordinate:86	Reads:1	Hits:203	Allocated_reads:0.00492610837438424	Strand:-
CTCACACCGAGCACATCTACCGCG
>Location:NODE_400925_length_4705_cov_23.806589	Coordinate:87	Reads:1	Hits:208	Allocated_reads:0.00480769230769231	Strand:+
GCAGTAGATGTGCTCGGTGTGAGGT
>Location:NODE_400925_length_4705_cov_23.806589	Coordinate:87	Reads:1	Hits:199	Allocated_reads:0.0050251256281407	Strand:+
GCAGTAGATGTGCTCGGTGTGAGGTCT
>Location:NODE_400925_length_4705_cov_23.806589	Coordinate:88	Reads:1	Hits:247	Allocated_reads:0.00404858299595142	Strand:-
GACCTCACACCGAGCACATCTACTG
>Location:NODE_400925_length_4705_cov_23.806589	Coordinate:92	Reads:1	Hits:181	Allocated_reads:0.00552486187845304	Strand:+
AGATGTGCTCGGTGTGAGGTCTCGCAGC
>Location:NODE_400925_length_4705_cov_23.806589	Coordinate:93	Reads:1	Hits:185	Allocated_reads:0.00540540540540541	Strand:-
TGCTGCGAGACCTCACACCGAGCACATC
>Location:NODE_400925_length_4705_cov_23.806589	Coordinate:93	Reads:1	Hits:182	Allocated_reads:0.00549450549450549	Strand:-
TTGCTGCGAGACCTCACACCGAGCACATC
>Location:NODE_400925_length_4705_cov_23.806589	Coordinate:95	Reads:1	Hits:216	Allocated_reads:0.00462962962962963	Strand:+
TGTGCTCGGTGTGAGGTCTCGCAA
>Location:NODE_400925_length_4705_cov_23.806589	Coordinate:95	Reads:1	Hits:206	Allocated_reads:0.00485436893203883	Strand:+
TGTGCTCGGTGTGAGGTCTCGCAGC
>Location:NODE_400925_length_4705_cov_23.806589	Coordinate:96	Reads:1	Hits:219	Allocated_reads:0.0045662100456621	Strand:+
GTGCTCGGTGTGAGGTCTCGCAGC
>Location:NODE_400925_length_4705_cov_23.806589	Coordinate:98	Reads:1	Hits:312	Allocated_reads:0.00320512820512821	Strand:-
TTGCTGCGAGACCTCACACCGAGC
>Location:NODE_400925_length_4705_cov_23.806589	Coordinate:99	Reads:1	Hits:308	Allocated_reads:0.00324675324675325	Strand:+
CTCGGTGTGAGGTCTCGCAGCAAGA
>Location:NODE_400925_length_4705_cov_23.806589	Coordinate:99	Reads:1	Hits:295	Allocated_reads:0.00338983050847458	Strand:+
CTCGGTGTGAGGTCTCGCAGCAAGCT
>Location:NODE_400925_length_4705_cov_23.806589	Coordinate:99	Reads:1	Hits:308	Allocated_reads:0.00324675324675325	Strand:-
CTTGCTGCGAGACCTCACACCGAG
>Location:NODE_400925_length_4705_cov_23.806589	Coordinate:99	Reads:1	Hits:288	Allocated_reads:0.00347222222222222	Strand:-
TAGCTTGCTGCGAGACCTCACACCGAG
>Location:NODE_400925_length_4705_cov_23.806589	Coordinate:100	Reads:3	Hits:306	Allocated_reads:0.00980392156862745	Strand:+
TCGGTGTGAGGTCTCGCAGCAAGC
>Location:NODE_400925_length_4705_cov_23.806589	Coordinate:100	Reads:5	Hits:303	Allocated_reads:0.0165016501650165	Strand:+
TCGGTGTGAGGTCTCGCAGCAAGCT
>Location:NODE_400925_length_4705_cov_23.806589	Coordinate:100	Reads:2	Hits:254	Allocated_reads:0.0078740157480315	Strand:-
TTGATAGCTTGCTGCGAGACCTCACACCGA
>Location:NODE_400925_length_4705_cov_23.806589	Coordinate:102	Reads:2	Hits:430	Allocated_reads:0.00465116279069767	Strand:-
TAGCTTGCTGCGAGACCTCACACC
>Location:NODE_400925_length_4705_cov_23.806589	Coordinate:102	Reads:3	Hits:409	Allocated_reads:0.00733496332518337	Strand:-
TGATAGCTTGCTGCGAGACCTCACACC
>Location:NODE_400925_length_4705_cov_23.806589	Coordinate:102	Reads:2	Hits:367	Allocated_reads:0.00544959128065395	Strand:-
TTGATAGCTTGCTGCGAGACCTCACACC
>Location:NODE_400925_length_4705_cov_23.806589	Coordinate:103	Reads:1	Hits:475	Allocated_reads:0.00210526315789474	Strand:-
TGATAGCTTGCTGCGAGACCTCACAC
>Location:NODE_400925_length_4705_cov_23.806589	Coordinate:103	Reads:1	Hits:430	Allocated_reads:0.00232558139534884	Strand:-
TTGATAGCTTGCTGCGAGACCTCACAC
>Location:NODE_400925_length_4705_cov_23.806589	Coordinate:104	Reads:2	Hits:560	Allocated_reads:0.00357142857142857	Strand:-
GATAGCTTGCTGCGAGACCTCACA
>Location:NODE_400925_length_4705_cov_23.806589	Coordinate:104	Reads:1	Hits:557	Allocated_reads:0.00179533213644524	Strand:-
TGATAGCTTGCTGCGAGACCTCACA
>Location:NODE_400925_length_4705_cov_23.806589	Coordinate:104	Reads:1	Hits:559	Allocated_reads:0.00178890876565295	Strand:+
TGTGAGGTCTCGCAGCAAGCTATC
>Location:NODE_400925_length_4705_cov_23.806589	Coordinate:104	Reads:7	Hits:511	Allocated_reads:0.0136986301369863	Strand:-
TTGATAGCTTGCTGCGAGACCTCACA
>Location:NODE_400925_length_4705_cov_23.806589	Coordinate:105	Reads:3	Hits:574	Allocated_reads:0.00522648083623693	Strand:-
TGATAGCTTGCTGCGAGACCTCAC
>Location:NODE_400925_length_4705_cov_23.806589	Coordinate:105	Reads:5	Hits:527	Allocated_reads:0.0094876660341556	Strand:-
TTGATAGCTTGCTGCGAGACCTCAC
>Location:NODE_400925_length_4705_cov_23.806589	Coordinate:106	Reads:3	Hits:545	Allocated_reads:0.0055045871559633	Strand:-
TTGATAGCTTGCTGCGAGACCTCA
>Location:NODE_400925_length_4705_cov_23.806589	Coordinate:505	Reads:2	Hits:1	Allocated_reads:2	Strand:-
TCAAATCTGATGAAACTCCTGGCAACG
>Location:NODE_400925_length_4705_cov_23.806589	Coordinate:517	Reads:1	Hits:1	Allocated_reads:1	Strand:+
TTTCATCAGATTTGAGGTTTTGCCT
>Location:NODE_400925_length_4705_cov_23.806589	Coordinate:531	Reads:1	Hits:1	Allocated_reads:1	Strand:-
TGTGATACTGTCAAAGGAGGCAAAACCT
>Location:NODE_400925_length_4705_cov_23.806589	Coordinate:532	Reads:1	Hits:1	Allocated_reads:1	Strand:-
TACTGTGATACTGTCAAAGGAGGCAAAACC
>Location:NODE_400925_length_4705_cov_23.806589	Coordinate:532	Reads:1	Hits:1	Allocated_reads:1	Strand:-
TGTGATACTGTCAAAGGAGGCAAAACC
>Location:NODE_400925_length_4705_cov_23.806589	Coordinate:534	Reads:1	Hits:1	Allocated_reads:1	Strand:-
TACTGTGATACTGTCAAAGGAGGCAAAA
>Location:NODE_400925_length_4705_cov_23.806589	Coordinate:535	Reads:1	Hits:1	Allocated_reads:1	Strand:-
TACTGTGATACTGTCAAAGGAGGCAAA
>Location:NODE_400925_length_4705_cov_23.806589	Coordinate:536	Reads:2	Hits:23	Allocated_reads:0.0869565217391304	Strand:-
TACTGTGATACTGTCAAAGGAGGCAA
>Location:NODE_400925_length_4705_cov_23.806589	Coordinate:537	Reads:1	Hits:24	Allocated_reads:0.0416666666666667	Strand:-
TACTGTGATACTGTCAAAGGAGGCT
>Location:NODE_400925_length_4705_cov_23.806589	Coordinate:537	Reads:5	Hits:23	Allocated_reads:0.217391304347826	Strand:-
TACTGTGATACTGTCAAAGGAGGCA
>Location:NODE_400925_length_4705_cov_23.806589	Coordinate:538	Reads:3	Hits:23	Allocated_reads:0.130434782608696	Strand:-
TACTGTGATACTGTCAAAGGAGGC
>Location:NODE_400925_length_4705_cov_23.806589	Coordinate:539	Reads:1	Hits:470	Allocated_reads:0.00212765957446809	Strand:-
ATACTGTGATACTGTCAAAGGAGG
>Location:NODE_400925_length_4705_cov_23.806589	Coordinate:539	Reads:1	Hits:462	Allocated_reads:0.00216450216450216	Strand:-
TGATACTGTGATACTGTCAAAGGAGG
>Location:NODE_400925_length_4705_cov_23.806589	Coordinate:540	Reads:1	Hits:408	Allocated_reads:0.00245098039215686	Strand:+
CTCCTTTGACAGTATCACAGTATCAGC
>Location:NODE_400925_length_4705_cov_23.806589	Coordinate:542	Reads:1	Hits:395	Allocated_reads:0.00253164556962025	Strand:-
AGTGCTTTAAGCTGATACTGTGATACTGTCAAAGG
>Location:NODE_400925_length_4705_cov_23.806589	Coordinate:542	Reads:1	Hits:435	Allocated_reads:0.00229885057471264	Strand:-
GCTGATACTGTGATACTGTCAAAGG
>Location:NODE_400925_length_4705_cov_23.806589	Coordinate:543	Reads:1	Hits:431	Allocated_reads:0.00232018561484919	Strand:-
TAAGCTGATACTGTGATACTGTCAAAG
>Location:NODE_400925_length_4705_cov_23.806589	Coordinate:544	Reads:1	Hits:436	Allocated_reads:0.00229357798165138	Strand:-
TAAGCTGATACTGTGATACTGTCAAA
>Location:NODE_400925_length_4705_cov_23.806589	Coordinate:544	Reads:1	Hits:434	Allocated_reads:0.00230414746543779	Strand:-
TTAAGCTGATACTGTGATACTGTCAAA
>Location:NODE_400925_length_4705_cov_23.806589	Coordinate:544	Reads:4	Hits:442	Allocated_reads:0.00904977375565611	Strand:+
TTTGACAGTATCACAGTATCAGCT
>Location:NODE_400925_length_4705_cov_23.806589	Coordinate:544	Reads:2	Hits:440	Allocated_reads:0.00454545454545455	Strand:+
TTTGACAGTATCACAGTATCAGCTT
>Location:NODE_400925_length_4705_cov_23.806589	Coordinate:547	Reads:1	Hits:454	Allocated_reads:0.00220264317180617	Strand:-
TTTAAGCTGATACTGTGATACTGTC
>Location:NODE_400925_length_4705_cov_23.806589	Coordinate:550	Reads:2	Hits:454	Allocated_reads:0.00440528634361234	Strand:-
AACAAGTGCTTTAAGCTGATACTGTGATACT
>Location:NODE_400925_length_4705_cov_23.806589	Coordinate:550	Reads:3	Hits:457	Allocated_reads:0.00656455142231947	Strand:-
ACAAGTGCTTTAAGCTGATACTGTGATACT
>Location:NODE_400925_length_4705_cov_23.806589	Coordinate:550	Reads:1	Hits:473	Allocated_reads:0.00211416490486258	Strand:-
AGTGCTTTAAGCTGATACTGTGATACT
>Location:NODE_400925_length_4705_cov_23.806589	Coordinate:550	Reads:1	Hits:205	Allocated_reads:0.0048780487804878	Strand:-
TGCAACAAGTGCTTTAAGCTGATACTGTGATACT
>Location:NODE_400925_length_4705_cov_23.806589	Coordinate:552	Reads:1	Hits:500	Allocated_reads:0.002	Strand:+
TATCACAGTATCAGCTTAACGCAC
>Location:NODE_400925_length_4705_cov_23.806589	Coordinate:552	Reads:32	Hits:500	Allocated_reads:0.064	Strand:+
TATCACAGTATCAGCTTAAAGCAC
>Location:NODE_400925_length_4705_cov_23.806589	Coordinate:552	Reads:1	Hits:494	Allocated_reads:0.00202429149797571	Strand:+
TATCACAGTATCAGCTTAGAGCACT
>Location:NODE_400925_length_4705_cov_23.806589	Coordinate:552	Reads:13	Hits:494	Allocated_reads:0.0263157894736842	Strand:+
TATCACAGTATCAGCTTAAAGCACT
>Location:NODE_400925_length_4705_cov_23.806589	Coordinate:552	Reads:2	Hits:483	Allocated_reads:0.0041407867494824	Strand:+
TATCACAGTATCAGCTTAAAGCACTTG
>Location:NODE_400925_length_4705_cov_23.806589	Coordinate:552	Reads:2	Hits:477	Allocated_reads:0.00419287211740042	Strand:+
TATCACAGTATCAGCTTAAAGCACTTGT
>Location:NODE_400925_length_4705_cov_23.806589	Coordinate:552	Reads:3	Hits:459	Allocated_reads:0.0065359477124183	Strand:+
TATCACAGTATCAGCTTAAAGCACTTGTTGC
>Location:NODE_400925_length_4705_cov_23.806589	Coordinate:552	Reads:2	Hits:203	Allocated_reads:0.00985221674876847	Strand:+
TATCACAGTATCAGCTTAAAGCACTTGTTGCAGGC
>Location:NODE_400925_length_4705_cov_23.806589	Coordinate:558	Reads:2	Hits:623	Allocated_reads:0.00321027287319422	Strand:-
CAACAAGTGCTTTAAGCTGATACT
>Location:NODE_400925_length_4705_cov_23.806589	Coordinate:558	Reads:1	Hits:319	Allocated_reads:0.00313479623824451	Strand:-
TGCAACAAGTGCTTTAAGCTGATACT
>Location:NODE_400925_length_4705_cov_23.806589	Coordinate:560	Reads:1	Hits:310	Allocated_reads:0.0032258064516129	Strand:+
TATCAGCTTAAAGCACTTGTTGCAGGC
>Location:NODE_400925_length_4705_cov_23.806589	Coordinate:567	Reads:1	Hits:510	Allocated_reads:0.00196078431372549	Strand:+
TTAAAGCACTTGTTGCAGGCTGCTGAGTT
>Location:NODE_400925_length_4705_cov_23.806589	Coordinate:569	Reads:1	Hits:530	Allocated_reads:0.00188679245283019	Strand:+
AAAGCACTTGTTGCAGGCTGCTGAGTT
>Location:NODE_400925_length_4705_cov_23.806589	Coordinate:571	Reads:1	Hits:531	Allocated_reads:0.00188323917137476	Strand:-
CAAACTCAGCAGCCTGCAACAAGTGCT
>Location:NODE_400925_length_4705_cov_23.806589	Coordinate:572	Reads:1	Hits:537	Allocated_reads:0.00186219739292365	Strand:-
CAAACTCAGCAGCCTGCAACAAGTGC
>Location:NODE_400925_length_4705_cov_23.806589	Coordinate:578	Reads:1	Hits:313	Allocated_reads:0.00319488817891374	Strand:-
AAAGATGCAAACTCAGCAGCCTGCAAC
>Location:NODE_400925_length_4705_cov_23.806589	Coordinate:578	Reads:1	Hits:316	Allocated_reads:0.00316455696202532	Strand:-
AAGATGCAAACTCAGCAGCCTGCAAC
>Location:NODE_400925_length_4705_cov_23.806589	Coordinate:581	Reads:1	Hits:253	Allocated_reads:0.00395256916996047	Strand:-
TCACAGCAAAAGATGCAAACTCAGCAGCCTGC
>Location:NODE_400925_length_4705_cov_23.806589	Coordinate:583	Reads:1	Hits:278	Allocated_reads:0.00359712230215827	Strand:-
CACAGCAAAAGATGCAAACTCAGCAGCCT
>Location:NODE_400925_length_4705_cov_23.806589	Coordinate:583	Reads:1	Hits:306	Allocated_reads:0.00326797385620915	Strand:-
GCAAAAGATGCAAACTCAGCAGCCT
>Location:NODE_400925_length_4705_cov_23.806589	Coordinate:583	Reads:1	Hits:262	Allocated_reads:0.00381679389312977	Strand:-
TCACAGCAAAAGATGCAAACTCAGCAGCCT
>Location:NODE_400925_length_4705_cov_23.806589	Coordinate:584	Reads:1	Hits:295	Allocated_reads:0.00338983050847458	Strand:-
CAGCAAAAGATGCAAACTCAGCAGCC
>Location:NODE_400925_length_4705_cov_23.806589	Coordinate:585	Reads:3	Hits:452	Allocated_reads:0.00663716814159292	Strand:-
ACAGCAAAAGATGCAAACTCAGCAGC
>Location:NODE_400925_length_4705_cov_23.806589	Coordinate:585	Reads:2	Hits:441	Allocated_reads:0.00453514739229025	Strand:-
CACAGCAAAAGATGCAAACTCAGCAGC
>Location:NODE_400925_length_4705_cov_23.806589	Coordinate:585	Reads:2	Hits:413	Allocated_reads:0.00484261501210654	Strand:-
CTTCACAGCAAAAGATGCAAACTCAGCAGC
>Location:NODE_400925_length_4705_cov_23.806589	Coordinate:585	Reads:1	Hits:431	Allocated_reads:0.00232018561484919	Strand:-
TCACAGCAAAAGATGCAAACTCACCAGC
>Location:NODE_400925_length_4705_cov_23.806589	Coordinate:585	Reads:1	Hits:427	Allocated_reads:0.00234192037470726	Strand:-
TCACAGCAAAAGATGCAAACTCGGCAGC
>Location:NODE_400925_length_4705_cov_23.806589	Coordinate:585	Reads:29	Hits:424	Allocated_reads:0.0683962264150943	Strand:-
TCACAGCAAAAGATGCAAACTCAGCAGC
>Location:NODE_400925_length_4705_cov_23.806589	Coordinate:585	Reads:4	Hits:422	Allocated_reads:0.00947867298578199	Strand:-
TTCACAGCAAAAGATGCAAACTCAGCAGC
>Location:NODE_400925_length_4705_cov_23.806589	Coordinate:587	Reads:1	Hits:442	Allocated_reads:0.00226244343891403	Strand:+
TGCTGAGTTTGCATCTTTTGCTGTGA
>Location:NODE_400925_length_4705_cov_23.806589	Coordinate:588	Reads:1	Hits:425	Allocated_reads:0.00235294117647059	Strand:-
ACTTCACAGCAAAAGATGCAAACTCAGC
>Location:NODE_400925_length_4705_cov_23.806589	Coordinate:588	Reads:8	Hits:463	Allocated_reads:0.0172786177105832	Strand:-
CACAGCAAAAGATGCAAACTCAGC
>Location:NODE_400925_length_4705_cov_23.806589	Coordinate:588	Reads:2	Hits:435	Allocated_reads:0.00459770114942529	Strand:-
CTTCACAGCAAAAGATGCAAACTCAGC
>Location:NODE_400925_length_4705_cov_23.806589	Coordinate:588	Reads:3	Hits:422	Allocated_reads:0.00710900473933649	Strand:-
TACTTCACAGCAAAAGATGCAAACTCAGC
>Location:NODE_400925_length_4705_cov_23.806589	Coordinate:588	Reads:206	Hits:446	Allocated_reads:0.461883408071749	Strand:-
TCACAGCAAAAGATGCAAACTCAGC
>Location:NODE_400925_length_4705_cov_23.806589	Coordinate:588	Reads:63	Hits:444	Allocated_reads:0.141891891891892	Strand:-
TTCACAGCAAAAGATGCAAACTCAGC
>Location:NODE_400925_length_4705_cov_23.806589	Coordinate:589	Reads:2	Hits:453	Allocated_reads:0.00441501103752759	Strand:-
TCACAGCAAAAGATGCAAACTCAG
>Location:NODE_400925_length_4705_cov_23.806589	Coordinate:590	Reads:2	Hits:468	Allocated_reads:0.00427350427350427	Strand:+
TGAGTTTGCATCTTTTGCTGTGAA
>Location:NODE_400925_length_4705_cov_23.806589	Coordinate:590	Reads:1	Hits:459	Allocated_reads:0.00217864923747277	Strand:+
TGAGTTTGCATCTTTTGCTGTGAAG
>Location:NODE_400925_length_4705_cov_23.806589	Coordinate:590	Reads:1	Hits:446	Allocated_reads:0.00224215246636771	Strand:+
TGAGTTTGCATCTTTTGCTGTGAAGTA
>Location:NODE_400925_length_4705_cov_23.806589	Coordinate:592	Reads:1	Hits:466	Allocated_reads:0.00214592274678112	Strand:-
ACTTCACAGCAAAAGATGCAAACT
>Location:NODE_400925_length_4705_cov_23.806589	Coordinate:592	Reads:1	Hits:443	Allocated_reads:0.00225733634311512	Strand:+
AGTTTGCATCTTTTGCTGTGAAGTACAG
>Location:NODE_400925_length_4705_cov_23.806589	Coordinate:594	Reads:1	Hits:472	Allocated_reads:0.00211864406779661	Strand:+
TTTGCATCTTTTGCTGTGAAGTACT
>Location:NODE_400925_length_4705_cov_23.806589	Coordinate:594	Reads:1	Hits:401	Allocated_reads:0.00249376558603491	Strand:+
TTTGCATCTTTTGCTGTGAAGTACAGCCAGA
>Location:NODE_400925_length_4705_cov_23.806589	Coordinate:598	Reads:1	Hits:420	Allocated_reads:0.00238095238095238	Strand:+
CATCTTTTGCTGTGAAGTACAGCCAGA
>Location:NODE_400925_length_4705_cov_23.806589	Coordinate:600	Reads:1	Hits:425	Allocated_reads:0.00235294117647059	Strand:+
TCTTTTGCTGTGAAGTACAGCCAGACT
>Location:NODE_400925_length_4705_cov_23.806589	Coordinate:603	Reads:3	Hits:801	Allocated_reads:0.00374531835205993	Strand:+
TTTGCTGTGAAGTACAGCCAGACT
>Location:NODE_400925_length_4705_cov_23.806589	Coordinate:603	Reads:1	Hits:216	Allocated_reads:0.00462962962962963	Strand:+
TTTGCTGTGAAGTACAGCCAGACTTTG
>Location:NODE_400925_length_4705_cov_23.806589	Coordinate:604	Reads:1	Hits:216	Allocated_reads:0.00462962962962963	Strand:+
TTGCTGTGAAGTACAGCCAGACTTTG
>Location:NODE_400925_length_4705_cov_23.806589	Coordinate:605	Reads:1	Hits:200	Allocated_reads:0.005	Strand:+
TGCTGTGAAGTACAGCCAGACTTTGACC
>Location:NODE_400925_length_4705_cov_23.806589	Coordinate:607	Reads:1	Hits:199	Allocated_reads:0.0050251256281407	Strand:+
CTGTGAAGTACAGCCAGACTTTGACCGCTT
>Location:NODE_400925_length_4705_cov_23.806589	Coordinate:608	Reads:1	Hits:226	Allocated_reads:0.00442477876106195	Strand:+
TGTGAAGTACAGCCAGACTTTGAC
>Location:NODE_400925_length_4705_cov_23.806589	Coordinate:611	Reads:1	Hits:213	Allocated_reads:0.00469483568075117	Strand:+
GAAGTACAGCCAGACTTTGACCGCTT
>Location:NODE_400925_length_4705_cov_23.806589	Coordinate:612	Reads:1	Hits:137	Allocated_reads:0.0072992700729927	Strand:-
CCAAGGCGAAGCGGTCAAAGTCTGGCTGTACTT
>Location:NODE_400925_length_4705_cov_23.806589	Coordinate:612	Reads:1	Hits:169	Allocated_reads:0.00591715976331361	Strand:-
GCGAAGCGGTCAAAGTCTGGCTGTACTT
>Location:NODE_400925_length_4705_cov_23.806589	Coordinate:615	Reads:1	Hits:145	Allocated_reads:0.00689655172413793	Strand:+
TACAGCCAGACTTTGACCGCTTCGCCT
>Location:NODE_400925_length_4705_cov_23.806589	Coordinate:622	Reads:1	Hits:44	Allocated_reads:0.0227272727272727	Strand:-
AATGCCCAAGGCGAAGCGGTCAAAGTCT
>Location:NODE_400925_length_4705_cov_23.806589	Coordinate:622	Reads:1	Hits:46	Allocated_reads:0.0217391304347826	Strand:-
ATGCCCAAGGCGAAGCGGTCAAAGTCT
>Location:NODE_400925_length_4705_cov_23.806589	Coordinate:625	Reads:1	Hits:43	Allocated_reads:0.0232558139534884	Strand:-
AAAATGCCCAAGGCGAAGCGGTCAAAG
>Location:NODE_400925_length_4705_cov_23.806589	Coordinate:630	Reads:1	Hits:298	Allocated_reads:0.00335570469798658	Strand:-
CAGATTAAAAATGCCCAAGGCGAAGCGGT
>Location:NODE_400925_length_4705_cov_23.806589	Coordinate:632	Reads:1	Hits:305	Allocated_reads:0.00327868852459016	Strand:+
CGCTTCGCCTTGGGCATTTTTGATCTGTA
>Location:NODE_400925_length_4705_cov_23.806589	Coordinate:633	Reads:1	Hits:336	Allocated_reads:0.00297619047619048	Strand:-
ACAGATTAAAAATGCCCAAGGCGAAGC
>Location:NODE_400925_length_4705_cov_23.806589	Coordinate:635	Reads:1	Hits:380	Allocated_reads:0.00263157894736842	Strand:+
TTCGCCTTGGGCATTTTTAATCTGT
>Location:NODE_400925_length_4705_cov_23.806589	Coordinate:635	Reads:2	Hits:371	Allocated_reads:0.00539083557951483	Strand:+
TTCGCCTTGGGCATTTTTAATCTGTA
>Location:NODE_400925_length_4705_cov_23.806589	Coordinate:636	Reads:2	Hits:371	Allocated_reads:0.00539083557951483	Strand:+
TCGCCTTGGGCATTTTTAATCTGTA
>Location:NODE_400925_length_4705_cov_23.806589	Coordinate:738	Reads:1	Hits:305	Allocated_reads:0.00327868852459016	Strand:+
CGCTTCGCCTTGGGCATTTTTGATCTGTA
>Location:NODE_400925_length_4705_cov_23.806589	Coordinate:739	Reads:1	Hits:336	Allocated_reads:0.00297619047619048	Strand:-
ACAGATTAAAAATGCCCAAGGCGAAGC
>Location:NODE_400925_length_4705_cov_23.806589	Coordinate:741	Reads:1	Hits:380	Allocated_reads:0.00263157894736842	Strand:+
TTCGCCTTGGGCATTTTTAATCTGT
>Location:NODE_400925_length_4705_cov_23.806589	Coordinate:741	Reads:2	Hits:371	Allocated_reads:0.00539083557951483	Strand:+
TTCGCCTTGGGCATTTTTAATCTGTA
>Location:NODE_400925_length_4705_cov_23.806589	Coordinate:742	Reads:2	Hits:371	Allocated_reads:0.00539083557951483	Strand:+
TCGCCTTGGGCATTTTTAATCTGTA
>Location:NODE_400925_length_4705_cov_23.806589	Coordinate:742	Reads:3	Hits:355	Allocated_reads:0.00845070422535211	Strand:+
TCGCCTTGGGCATTTTTAATCTGTAGC
>Location:NODE_400925_length_4705_cov_23.806589	Coordinate:743	Reads:1	Hits:342	Allocated_reads:0.00292397660818713	Strand:+
CGCCTTGGGCATTTTTAATCTGTAGCTCT
>Location:NODE_400925_length_4705_cov_23.806589	Coordinate:743	Reads:1	Hits:359	Allocated_reads:0.00278551532033426	Strand:-
GCTACAGATTAAAAATGCCCAAGGCG
>Location:NODE_400925_length_4705_cov_23.806589	Coordinate:745	Reads:1	Hits:485	Allocated_reads:0.00206185567010309	Strand:+
CCTTGGGCATTTTTAATCTGTAGCT
>Location:NODE_400925_length_4705_cov_23.806589	Coordinate:745	Reads:1	Hits:478	Allocated_reads:0.00209205020920502	Strand:+
CCTTGGGCATTTTTAATCTGTAGCTC
>Location:NODE_400925_length_4705_cov_23.806589	Coordinate:746	Reads:1	Hits:405	Allocated_reads:0.00246913580246914	Strand:+
CTTGGGCATTTTTAATCTGTAGCTCTGCT
>Location:NODE_400925_length_4705_cov_23.806589	Coordinate:750	Reads:2	Hits:453	Allocated_reads:0.00441501103752759	Strand:+
GGCATTTTTAATCTGTAGCTCTGCTCTA
>Location:NODE_400925_length_4705_cov_23.806589	Coordinate:752	Reads:3	Hits:748	Allocated_reads:0.00401069518716578	Strand:-
AGAGCAGAGCTACAGATTAAAAATG
>Location:NODE_400925_length_4705_cov_23.806589	Coordinate:752	Reads:1	Hits:337	Allocated_reads:0.0029673590504451	Strand:-
CGTTCTTTTAGAGCAGAGCTACAGATTAAAAATG
>Location:NODE_400925_length_4705_cov_23.806589	Coordinate:752	Reads:2	Hits:758	Allocated_reads:0.00263852242744063	Strand:-
GAGCAGAGCTACAGATTAAAAATG
>Location:NODE_400925_length_4705_cov_23.806589	Coordinate:752	Reads:5	Hits:725	Allocated_reads:0.00689655172413793	Strand:-
TTAGAGCAGAGCTACAGATTAAAAATG
>Location:NODE_400925_length_4705_cov_23.806589	Coordinate:752	Reads:2	Hits:542	Allocated_reads:0.003690036900369	Strand:-
TTTAGAGCAGAGCTACAGATTAAAAATG
>Location:NODE_400925_length_4705_cov_23.806589	Coordinate:752	Reads:3	Hits:527	Allocated_reads:0.00569259962049336	Strand:-
TTTTAGAGCAGAGCTACAGATTAAAAATG
>Location:NODE_400925_length_4705_cov_23.806589	Coordinate:753	Reads:1	Hits:799	Allocated_reads:0.00125156445556946	Strand:+
ATTTTTAATCTGTAGCTCTGCTCT
>Location:NODE_400925_length_4705_cov_23.806589	Coordinate:754	Reads:2	Hits:850	Allocated_reads:0.00235294117647059	Strand:+
TTTTTAATCTGTAGCTCTGCTCTA
>Location:NODE_400925_length_4705_cov_23.806589	Coordinate:754	Reads:1	Hits:564	Allocated_reads:0.00177304964539007	Strand:+
TTTTTAATCTGTAGCTCTGCTCTAAAAGA
>Location:NODE_400925_length_4705_cov_23.806589	Coordinate:755	Reads:1	Hits:913	Allocated_reads:0.00109529025191676	Strand:-
TTAGAGCAGAGCTACAGATTAAAA
>Location:NODE_400925_length_4705_cov_23.806589	Coordinate:755	Reads:1	Hits:911	Allocated_reads:0.00109769484083425	Strand:+
TTTTAATCTGTAGCTCTGCTCTAA
>Location:NODE_400925_length_4705_cov_23.806589	Coordinate:755	Reads:1	Hits:683	Allocated_reads:0.00146412884333821	Strand:+
TTTTAATCTGTAGCTCTGCTCTAAA
>Location:NODE_400925_length_4705_cov_23.806589	Coordinate:767	Reads:1	Hits:4	Allocated_reads:0.25	Strand:-
CCAGGTACGTCCGTTCTTTTAGAGCAGAGC
>Location:NODE_400925_length_4705_cov_23.806589	Coordinate:769	Reads:1	Hits:2	Allocated_reads:0.5	Strand:-
GGCCCAGGTACGTCCGTTCTTTTAGAGCAGA
>Location:NODE_400925_length_4705_cov_23.806589	Coordinate:771	Reads:1	Hits:4	Allocated_reads:0.25	Strand:-
CAGGTACGTCCGTTCTTTTAGAGCA
>Location:NODE_400925_length_4705_cov_23.806589	Coordinate:771	Reads:1	Hits:2	Allocated_reads:0.5	Strand:-
GGCCCAGGTACGTCCGTTCTTTTAGAGCA
>Location:NODE_400925_length_4705_cov_23.806589	Coordinate:772	Reads:2	Hits:2	Allocated_reads:1	Strand:-
CCCAGGTACGTCCGTTCTTTTAGAGC
>Location:NODE_400925_length_4705_cov_23.806589	Coordinate:785	Reads:1	Hits:1	Allocated_reads:1	Strand:-
CGTAGTAGGCAGGCCCAGGTACGTCC
>Location:NODE_400925_length_4705_cov_23.806589	Coordinate:785	Reads:1	Hits:1	Allocated_reads:1	Strand:-
TAGTAGGCAGGCCCAGGTACGTCC
>Location:NODE_400925_length_4705_cov_23.806589	Coordinate:788	Reads:1	Hits:2	Allocated_reads:0.5	Strand:-
GAGCGTAGTAGGCAGGCCCAGGTACT
>Location:NODE_400925_length_4705_cov_23.806589	Coordinate:792	Reads:1	Hits:2	Allocated_reads:0.5	Strand:-
TTGCGAGCGTAGTAGGCAGGCCCAGG
>Location:NODE_400925_length_4705_cov_23.806589	Coordinate:825	Reads:1	Hits:1	Allocated_reads:1	Strand:-
ACTGAGATGTCATACACTTGCACACTACA
>Location:NODE_400925_length_4705_cov_23.806589	Coordinate:832	Reads:1	Hits:1	Allocated_reads:1	Strand:-
TTTTTACTGAGATGTCATACACTTGCA
>Location:NODE_400925_length_4705_cov_23.806589	Coordinate:855	Reads:1	Hits:1	Allocated_reads:1	Strand:-
CGGTGCTTCATTTTGGTCCTTTTTTTTT
>Location:NODE_400925_length_4705_cov_23.806589	Coordinate:860	Reads:1	Hits:1	Allocated_reads:1	Strand:-
TTTCGGTGCTTCATTTTGGTCCTTTT
>Location:NODE_400925_length_4705_cov_23.806589	Coordinate:861	Reads:1	Hits:1	Allocated_reads:1	Strand:-
TTTCGGTGCTTCATTTTGGTCCTTT
>Location:NODE_400925_length_4705_cov_23.806589	Coordinate:876	Reads:1	Hits:862	Allocated_reads:0.00116009280742459	Strand:+
AGCACCGAAATGTGCGCTGCTTTTC
>Location:NODE_400925_length_4705_cov_23.806589	Coordinate:878	Reads:1	Hits:60	Allocated_reads:0.0166666666666667	Strand:+
CACCGAAATGTGCGCTGCTTTTCAGTC
>Location:NODE_400925_length_4705_cov_23.806589	Coordinate:882	Reads:1	Hits:71	Allocated_reads:0.0140845070422535	Strand:-
CAGACTGAAAAGCAGCGCACATTTC
>Location:NODE_400925_length_4705_cov_23.806589	Coordinate:890	Reads:1	Hits:54	Allocated_reads:0.0185185185185185	Strand:-
ACGGTAGTAACCAGACTGAAAAGCAGCG
>Location:NODE_400925_length_4705_cov_23.806589	Coordinate:890	Reads:1	Hits:50	Allocated_reads:0.02	Strand:-
ATAAACGGTAGTAACCAGACTGAAAAGCAGCG
>Location:NODE_400925_length_4705_cov_23.806589	Coordinate:891	Reads:1	Hits:54	Allocated_reads:0.0185185185185185	Strand:-
AAACGGTAGTAACCAGACTGAAAAGCAGC
>Location:NODE_400925_length_4705_cov_23.806589	Coordinate:891	Reads:27	Hits:56	Allocated_reads:0.482142857142857	Strand:-
AACGGTAGTAACCAGACTGAAAAGCAGC
>Location:NODE_400925_length_4705_cov_23.806589	Coordinate:891	Reads:1	Hits:56	Allocated_reads:0.0178571428571429	Strand:-
ACGGTAGTAACCAGACTGAAAAGCAGC
>Location:NODE_400925_length_4705_cov_23.806589	Coordinate:891	Reads:1	Hits:56	Allocated_reads:0.0178571428571429	Strand:-
ATAAACGGTAGTAACCAGACTGAAAGGCAGC
>Location:NODE_400925_length_4705_cov_23.806589	Coordinate:891	Reads:55	Hits:52	Allocated_reads:1.05769230769231	Strand:-
ATAAACGGTAGTAACCAGACTGAAAAGCAGC
>Location:NODE_400925_length_4705_cov_23.806589	Coordinate:891	Reads:2	Hits:69	Allocated_reads:0.0289855072463768	Strand:-
GTAGTAACCAGACTGAAAAGCAGC
>Location:NODE_400925_length_4705_cov_23.806589	Coordinate:891	Reads:14	Hits:52	Allocated_reads:0.269230769230769	Strand:-
TAAACGGTAGTAACCAGACTGAAAAGCAGC
>Location:NODE_400925_length_4705_cov_23.806589	Coordinate:893	Reads:1	Hits:63	Allocated_reads:0.0158730158730159	Strand:-
AACGGTAGTAACCAGACTGAAAAGCA
>Location:NODE_400925_length_4705_cov_23.806589	Coordinate:893	Reads:1	Hits:59	Allocated_reads:0.0169491525423729	Strand:-
ATAAACGGTAGTAACCAGACTGAAAAGCC
>Location:NODE_400925_length_4705_cov_23.806589	Coordinate:893	Reads:1	Hits:69	Allocated_reads:0.0144927536231884	Strand:-
ATAAACGGTAGTAACCAGACTGAAAAGCT
>Location:NODE_400925_length_4705_cov_23.806589	Coordinate:893	Reads:7	Hits:58	Allocated_reads:0.120689655172414	Strand:-
ATAAACGGTAGTAACCAGACTGAAAAGCA
>Location:NODE_400925_length_4705_cov_23.806589	Coordinate:894	Reads:1	Hits:62	Allocated_reads:0.0161290322580645	Strand:-
AAACGGTAGTAACCAGACTGAAAAGC
>Location:NODE_400925_length_4705_cov_23.806589	Coordinate:894	Reads:21	Hits:64	Allocated_reads:0.328125	Strand:-
AACGGTAGTAACCAGACTGAAAAGC
>Location:NODE_400925_length_4705_cov_23.806589	Coordinate:894	Reads:1	Hits:64	Allocated_reads:0.015625	Strand:-
ACGGTAGTAACCAGACTGAAAAGC
>Location:NODE_400925_length_4705_cov_23.806589	Coordinate:894	Reads:220	Hits:59	Allocated_reads:3.72881355932203	Strand:-
ATAAACGGTAGTAACCAGACTGAAAAGC
>Location:NODE_400925_length_4705_cov_23.806589	Coordinate:894	Reads:2	Hits:58	Allocated_reads:0.0344827586206897	Strand:-
CATAAACGGTAGTAACCAGACTGAAAAGC
>Location:NODE_400925_length_4705_cov_23.806589	Coordinate:894	Reads:28	Hits:60	Allocated_reads:0.466666666666667	Strand:-
TAAACGGTAGTAACCAGACTGAAAAGC
>Location:NODE_400925_length_4705_cov_23.806589	Coordinate:896	Reads:3	Hits:62	Allocated_reads:0.0483870967741935	Strand:-
ATAAACGGTAGTAACCAGACTGAAAA
>Location:NODE_400925_length_4705_cov_23.806589	Coordinate:900	Reads:2	Hits:48	Allocated_reads:0.0416666666666667	Strand:-
TTCTGACATAAACGGTAGTAACCAGACTG
>Location:NODE_400925_length_4705_cov_23.806589	Coordinate:901	Reads:2	Hits:55	Allocated_reads:0.0363636363636364	Strand:-
CTGACATAAACGGTAGTAACCAGACT
>Location:NODE_400925_length_4705_cov_23.806589	Coordinate:901	Reads:2	Hits:60	Allocated_reads:0.0333333333333333	Strand:-
GACATAAACGGTAGTAACCAGACT
>Location:NODE_400925_length_4705_cov_23.806589	Coordinate:901	Reads:12	Hits:54	Allocated_reads:0.222222222222222	Strand:-
TCTGACATAAACGGTAGTAACCAGACT
>Location:NODE_400925_length_4705_cov_23.806589	Coordinate:901	Reads:1	Hits:60	Allocated_reads:0.0166666666666667	Strand:-
TGACATAAACGGTAGTAACCAGACT
>Location:NODE_400925_length_4705_cov_23.806589	Coordinate:901	Reads:16	Hits:49	Allocated_reads:0.326530612244898	Strand:-
TTCTGACATAAACGGTAGTAACCAGACT
>Location:NODE_400925_length_4705_cov_23.806589	Coordinate:902	Reads:2	Hits:1046	Allocated_reads:0.00191204588910134	Strand:-
TCTGACATAAACGGTAGTAACCAGAC
>Location:NODE_400925_length_4705_cov_23.806589	Coordinate:902	Reads:1	Hits:1099	Allocated_reads:0.000909918107370337	Strand:-
TGACATAAACGGTAGTAACCAGAC
>Location:NODE_400925_length_4705_cov_23.806589	Coordinate:902	Reads:1	Hits:980	Allocated_reads:0.00102040816326531	Strand:-
TTCTGACATAAACGGTAGTAACCAGAC
>Location:NODE_400925_length_4705_cov_23.806589	Coordinate:903	Reads:1	Hits:4	Allocated_reads:0.25	Strand:-
TGGCACAGGTTCTGACATAAACGGTAGTAACCATT
>Location:NODE_400925_length_4705_cov_23.806589	Coordinate:904	Reads:1	Hits:1011	Allocated_reads:0.000989119683481701	Strand:-
TTCTGACATAAACGGTAGTAACCAG
>Location:NODE_400925_length_4705_cov_23.806589	Coordinate:907	Reads:1	Hits:4	Allocated_reads:0.25	Strand:-
TGGCACAGGTTCTGACATAAACGGTAGTAAC
>Location:NODE_400925_length_4705_cov_23.806589	Coordinate:912	Reads:1	Hits:72	Allocated_reads:0.0138888888888889	Strand:+
TACCGTTTATGTCAGAACCTGTACC
>Location:NODE_400925_length_4705_cov_23.806589	Coordinate:912	Reads:1	Hits:13	Allocated_reads:0.0769230769230769	Strand:+
TACCGTTTATGTCAGAACCTGTGTC
>Location:NODE_400925_length_4705_cov_23.806589	Coordinate:912	Reads:2	Hits:4	Allocated_reads:0.5	Strand:+
TACCGTTTATGTCAGAACCTGTGCC
>Location:NODE_400925_length_4705_cov_23.806589	Coordinate:912	Reads:1	Hits:6	Allocated_reads:0.166666666666667	Strand:+
TACCGTTTATGTCAGAACCTGTGCCT
>Location:NODE_400925_length_4705_cov_23.806589	Coordinate:912	Reads:1	Hits:4	Allocated_reads:0.25	Strand:+
TACCGTTTATGTCAGAACCTGTGCCAT
>Location:NODE_400925_length_4705_cov_23.806589	Coordinate:913	Reads:1	Hits:4	Allocated_reads:0.25	Strand:-
ATGGCACAGGTTCTGACATAAACGGT
>Location:NODE_400925_length_4705_cov_23.806589	Coordinate:919	Reads:1	Hits:2	Allocated_reads:0.5	Strand:+
TATGTCAGAACCTGTGCCATCATGGCAC
>Location:NODE_400925_length_4705_cov_23.806589	Coordinate:919	Reads:3	Hits:2	Allocated_reads:1.5	Strand:+
TATGTCAGAACCTGTGCCATCATGGCACC
>Location:NODE_400925_length_4705_cov_23.806589	Coordinate:921	Reads:1	Hits:3	Allocated_reads:0.333333333333333	Strand:+
TGTCAGAACCTGTGCCATCATGGCAC
>Location:NODE_400925_length_4705_cov_23.806589	Coordinate:922	Reads:1	Hits:4	Allocated_reads:0.25	Strand:-
TGCCATGATGGCACAGGTTCTGAC
>Location:NODE_400925_length_4705_cov_23.806589	Coordinate:929	Reads:3	Hits:3	Allocated_reads:1	Strand:-
TACCGGTATCCGGTGCCATGATGGCACAGG
>Location:NODE_400925_length_4705_cov_23.806589	Coordinate:929	Reads:1	Hits:1	Allocated_reads:1	Strand:-
TGTACCGGTATCCGGTGCCATGATGGCACAGG
>Location:NODE_400925_length_4705_cov_23.806589	Coordinate:931	Reads:1	Hits:1	Allocated_reads:1	Strand:-
TGTACCGGTATCCGGTGCCATGATGGCATT
>Location:NODE_400925_length_4705_cov_23.806589	Coordinate:931	Reads:2	Hits:1	Allocated_reads:2	Strand:-
TGTACCGGTATCCGGTGCCATGATGGCACA
>Location:NODE_400925_length_4705_cov_23.806589	Coordinate:932	Reads:1	Hits:77	Allocated_reads:0.012987012987013	Strand:-
GTACCGGTATCCGGTGCCATGATGGCAC
>Location:NODE_400925_length_4705_cov_23.806589	Coordinate:943	Reads:1	Hits:1	Allocated_reads:1	Strand:-
TATGGCTAGGGATGTGTACCGGTATCCGGTGC
>Location:NODE_400925_length_4705_cov_23.806589	Coordinate:944	Reads:1	Hits:2	Allocated_reads:0.5	Strand:-
TAGGGATGTGTACCGGTATCCGGTG
>Location:NODE_400925_length_4705_cov_23.806589	Coordinate:946	Reads:2	Hits:1	Allocated_reads:2	Strand:-
CTATGGCTAGGGATGTGTACCGGTATCCGG
>Location:NODE_400925_length_4705_cov_23.806589	Coordinate:946	Reads:2	Hits:1	Allocated_reads:2	Strand:-
TATGGCTAGGGATGTGTACCGGTATCCGG
>Location:NODE_400925_length_4705_cov_23.806589	Coordinate:946	Reads:1	Hits:1	Allocated_reads:1	Strand:-
TGGCTAGGGATGTGTACCGGTATCCGG
>Location:NODE_400925_length_4705_cov_23.806589	Coordinate:951	Reads:1	Hits:1	Allocated_reads:1	Strand:+
TACCGGTACACATCCCTAGCCATAGAC
>Location:NODE_400925_length_4705_cov_23.806589	Coordinate:963	Reads:1	Hits:1	Allocated_reads:1	Strand:-
CGATATCAGATCATCCGTCTATGGCTAGGGA
>Location:NODE_400925_length_4705_cov_23.806589	Coordinate:963	Reads:2	Hits:1	Allocated_reads:2	Strand:-
TATCAGATCATCCGTCTATGGCTAGGGA
>Location:NODE_400925_length_4705_cov_23.806589	Coordinate:968	Reads:1	Hits:1	Allocated_reads:1	Strand:-
CGATATCAGATCATCCGTCTATGGCT
>Location:NODE_400925_length_4705_cov_23.806589	Coordinate:969	Reads:1	Hits:1	Allocated_reads:1	Strand:-
ACAACGATATCAGATCATCCGTCTATGGC
>Location:NODE_400925_length_4705_cov_23.806589	Coordinate:1006	Reads:1	Hits:43	Allocated_reads:0.0232558139534884	Strand:+
TGTTCCCAGATCATCATGAAAATGTT
>Location:NODE_400925_length_4705_cov_23.806589	Coordinate:1028	Reads:1	Hits:5	Allocated_reads:0.2	Strand:-
TCACTTGCAATGTTAAACCTGGAACAACA
>Location:NODE_400925_length_4705_cov_23.806589	Coordinate:1047	Reads:3	Hits:176	Allocated_reads:0.0170454545454545	Strand:+
TTGCAAGTGACCAATCACATTGTTGTGAC
>Location:NODE_400925_length_4705_cov_23.806589	Coordinate:1047	Reads:1	Hits:159	Allocated_reads:0.00628930817610063	Strand:+
TTGCAAGTGACCAATCACATTGTTGTGACGT
>Location:NODE_400925_length_4705_cov_23.806589	Coordinate:1050	Reads:2	Hits:185	Allocated_reads:0.0108108108108108	Strand:+
CAAGTGACCAATCACATTGTTGTGAC
>Location:NODE_400925_length_4705_cov_23.806589	Coordinate:1051	Reads:1	Hits:192	Allocated_reads:0.00520833333333333	Strand:+
AAGTGACCAATCACATTGTTGTCAC
>Location:NODE_400925_length_4705_cov_23.806589	Coordinate:1051	Reads:7	Hits:190	Allocated_reads:0.0368421052631579	Strand:+
AAGTGACCAATCACATTGTTGTGAC
>Location:NODE_400925_length_4705_cov_23.806589	Coordinate:1051	Reads:1	Hits:172	Allocated_reads:0.00581395348837209	Strand:+
AAGTGACCAATCACATTGTTGTGACGT
>Location:NODE_400925_length_4705_cov_23.806589	Coordinate:1051	Reads:1	Hits:130	Allocated_reads:0.00769230769230769	Strand:+
AAGTGACCAATCACATTGTTGTGACGTT
>Location:NODE_400925_length_4705_cov_23.806589	Coordinate:1052	Reads:1	Hits:183	Allocated_reads:0.00546448087431694	Strand:+
AGTGACCAATCACATTGTTGTGACGT
>Location:NODE_400925_length_4705_cov_23.806589	Coordinate:1065	Reads:1	Hits:70	Allocated_reads:0.0142857142857143	Strand:+
ATTGTTGTGACGTTATTCTTTTGCGC
>Location:NODE_400925_length_4705_cov_23.806589	Coordinate:1065	Reads:1	Hits:61	Allocated_reads:0.0163934426229508	Strand:+
ATTGTTGTGACGTTATTCTTTTGCGCGC
>Location:NODE_400925_length_4705_cov_23.806589	Coordinate:1080	Reads:1	Hits:1	Allocated_reads:1	Strand:-
GCAGGAATGACTTGGCGCGCAAAAGAA
>Location:NODE_400925_length_4705_cov_23.806589	Coordinate:1083	Reads:1	Hits:1	Allocated_reads:1	Strand:-
TAAAGGCAGGAATGACTTGGCGCGCAGGA
>Location:NODE_400925_length_4705_cov_23.806589	Coordinate:1083	Reads:1	Hits:1	Allocated_reads:1	Strand:-
TTTCATAAAGGCAGGAATGACTTGGCGCGCAGAA
>Location:NODE_400925_length_4705_cov_23.806589	Coordinate:1084	Reads:1	Hits:1	Allocated_reads:1	Strand:+
TTTGCGCGCCAAGTCATTCCTGCCT
>Location:NODE_400925_length_4705_cov_23.806589	Coordinate:1084	Reads:1	Hits:1	Allocated_reads:1	Strand:+
TTTGCGCGCCAAGTCATTCCTGCCTTTATG
>Location:NODE_400925_length_4705_cov_23.806589	Coordinate:1086	Reads:1	Hits:1	Allocated_reads:1	Strand:+
TGCGCGCCAAGTCATTCCTGCCTTT
>Location:NODE_400925_length_4705_cov_23.806589	Coordinate:1086	Reads:1	Hits:1	Allocated_reads:1	Strand:-
TTTCATAAAGGCAGGAATGACTTGGCGCGCA
>Location:NODE_400925_length_4705_cov_23.806589	Coordinate:1088	Reads:9	Hits:1	Allocated_reads:9	Strand:-
TTTCATAAAGGCAGGAATGACTTGGCGCG
>Location:NODE_400925_length_4705_cov_23.806589	Coordinate:1089	Reads:1	Hits:1	Allocated_reads:1	Strand:-
TTTCATAAAGGCAGGAATGACTTGGCGC
>Location:NODE_400925_length_4705_cov_23.806589	Coordinate:1090	Reads:1	Hits:1	Allocated_reads:1	Strand:-
TTTCATAAAGGCAGGAATGACTTGGCC
>Location:NODE_400925_length_4705_cov_23.806589	Coordinate:1090	Reads:1	Hits:1	Allocated_reads:1	Strand:-
TTTCATAAAGGCAGGAATGACTTGGCG
>Location:NODE_400925_length_4705_cov_23.806589	Coordinate:1091	Reads:1	Hits:1	Allocated_reads:1	Strand:-
ATTTCATAAAGGCAGGAATGACTTGGC
>Location:NODE_400925_length_4705_cov_23.806589	Coordinate:1091	Reads:1	Hits:1	Allocated_reads:1	Strand:-
GAATTTCATAAAGGCAGGAATGACTTGGC
>Location:NODE_400925_length_4705_cov_23.806589	Coordinate:1091	Reads:4	Hits:1	Allocated_reads:4	Strand:-
TTTCATAAAGGCAGGAATGACTTGGC
>Location:NODE_400925_length_4705_cov_23.806589	Coordinate:1092	Reads:1	Hits:1	Allocated_reads:1	Strand:-
GAATTTCATAAAGGCAGGAATGACTTGG
>Location:NODE_400925_length_4705_cov_23.806589	Coordinate:1093	Reads:1	Hits:1	Allocated_reads:1	Strand:-
GAATTTCATAAAGGCAGGAATGACTTG
>Location:NODE_400925_length_4705_cov_23.806589	Coordinate:1093	Reads:1	Hits:1	Allocated_reads:1	Strand:-
TTTCATAAAGGCAGGAATGACTTG
>Location:NODE_400925_length_4705_cov_23.806589	Coordinate:1099	Reads:1	Hits:1	Allocated_reads:1	Strand:-
TGCAACATTGGAATTTCATAAAGGCAGGAAT
>Location:NODE_400925_length_4705_cov_23.806589	Coordinate:1100	Reads:1	Hits:1	Allocated_reads:1	Strand:-
AACATTGGAATTTCATAAAGGCAGGAA
>Location:NODE_400925_length_4705_cov_23.806589	Coordinate:1102	Reads:1	Hits:1	Allocated_reads:1	Strand:-
CAACATTGGAATTTCATAAAGGCAGG
>Location:NODE_400925_length_4705_cov_23.806589	Coordinate:1108	Reads:1	Hits:187	Allocated_reads:0.0053475935828877	Strand:-
CCTTGCAACATTGGAATTTCATAAA
>Location:NODE_400925_length_4705_cov_23.806589	Coordinate:1108	Reads:1	Hits:187	Allocated_reads:0.0053475935828877	Strand:+
TTTATGAAATTCCAATGTTGCAAGG
>Location:NODE_400925_length_4705_cov_23.806589	Coordinate:1109	Reads:1	Hits:187	Allocated_reads:0.0053475935828877	Strand:+
TTATGAAATTCCAATGTTGCAAGG
>Location:NODE_400925_length_4705_cov_23.806589	Coordinate:1111	Reads:1	Hits:2	Allocated_reads:0.5	Strand:+
ATGAAATTCCAATGTTGCAAGGGCAA
>Location:NODE_400925_length_4705_cov_23.806589	Coordinate:1117	Reads:1	Hits:1	Allocated_reads:1	Strand:+
TTCCAATGTTGCAAGGGCAATATT
>Location:NODE_400925_length_4705_cov_23.806589	Coordinate:1127	Reads:1	Hits:1	Allocated_reads:1	Strand:-
ACGGTAAGCAGAATTAATATTGCCCTTGC
>Location:NODE_400925_length_4705_cov_23.806589	Coordinate:1127	Reads:1	Hits:1	Allocated_reads:1	Strand:-
TAAACGGTAAGCAGAATTAATATTGCCCTTGC
>Location:NODE_400925_length_4705_cov_23.806589	Coordinate:1133	Reads:2	Hits:1	Allocated_reads:2	Strand:-
ATAAACGGTAAGCAGAATTAATATTGC
>Location:NODE_400925_length_4705_cov_23.806589	Coordinate:1133	Reads:1	Hits:1	Allocated_reads:1	Strand:-
TAAACGGTAAGCAGAATTAATATTGC
>Location:NODE_400925_length_4705_cov_23.806589	Coordinate:1133	Reads:1	Hits:1	Allocated_reads:1	Strand:-
TAATAAACGGTAAGCAGAATTAATATTGC
>Location:NODE_400925_length_4705_cov_23.806589	Coordinate:1134	Reads:1	Hits:3	Allocated_reads:0.333333333333333	Strand:-
TAAACGGTAAGCAGAATTAATATTG
>Location:NODE_400925_length_4705_cov_23.806589	Coordinate:1163	Reads:1	Hits:1	Allocated_reads:1	Strand:-
AATCAACGGGCCGTGACCCTAACCCT
>Location:NODE_400925_length_4705_cov_23.806589	Coordinate:1165	Reads:1	Hits:1	Allocated_reads:1	Strand:-
TCCGCCAATCAACGGGCCGTTACCCTAACC
>Location:NODE_400925_length_4705_cov_23.806589	Coordinate:1167	Reads:1	Hits:1	Allocated_reads:1	Strand:-
TCCGCCAATCAACGGGCCGTGACCCTAA
>Location:NODE_400925_length_4705_cov_23.806589	Coordinate:1168	Reads:1	Hits:1	Allocated_reads:1	Strand:+
TAGGGTCACGGCCCGTTGATTGGC
>Location:NODE_400925_length_4705_cov_23.806589	Coordinate:1176	Reads:1	Hits:1	Allocated_reads:1	Strand:-
AACCGCCTCTGTCCGCCAATCAACGGGCCG
>Location:NODE_400925_length_4705_cov_23.806589	Coordinate:1183	Reads:2	Hits:7	Allocated_reads:0.285714285714286	Strand:+
TTGATTGGCGGACAGAGGCGGTTTCTC
>Location:NODE_400925_length_4705_cov_23.806589	Coordinate:1184	Reads:1	Hits:5	Allocated_reads:0.2	Strand:-
TGCGAGAAACCGCCTCTGTCCGCCAATCA
>Location:NODE_400925_length_4705_cov_23.806589	Coordinate:1186	Reads:1	Hits:5	Allocated_reads:0.2	Strand:-
AGCTGCGAGAAACCGCCTCTGTCCGCCAAT
>Location:NODE_400925_length_4705_cov_23.806589	Coordinate:1187	Reads:1	Hits:5	Allocated_reads:0.2	Strand:-
AGCTGCGAGAAACCGCCTCTGTCCGCCAA
>Location:NODE_400925_length_4705_cov_23.806589	Coordinate:1187	Reads:3	Hits:6	Allocated_reads:0.5	Strand:+
TTGGCGGACAGAGGCGGTTTCTCGC
>Location:NODE_400925_length_4705_cov_23.806589	Coordinate:1190	Reads:1	Hits:56	Allocated_reads:0.0178571428571429	Strand:+
GCGGACAGAGGCGGTTTCTCGCAGC
>Location:NODE_400925_length_4705_cov_23.806589	Coordinate:1190	Reads:1	Hits:53	Allocated_reads:0.0188679245283019	Strand:-
TAAGCTGCGAGAAACCGCCTCTGTCCGC
>Location:NODE_400925_length_4705_cov_23.806589	Coordinate:1191	Reads:1	Hits:56	Allocated_reads:0.0178571428571429	Strand:-
GCTGCGAGAAACCGCCTCTGTCCG
>Location:NODE_400925_length_4705_cov_23.806589	Coordinate:1193	Reads:2	Hits:60	Allocated_reads:0.0333333333333333	Strand:-
CTTAAGCTGCGAGAAACCGCCTCTGTC
>Location:NODE_400925_length_4705_cov_23.806589	Coordinate:1194	Reads:1	Hits:55	Allocated_reads:0.0181818181818182	Strand:-
CTGTACTTAAGCTGCGAGAAACCGCCTCTGT
>Location:NODE_400925_length_4705_cov_23.806589	Coordinate:1195	Reads:1	Hits:64	Allocated_reads:0.015625	Strand:-
CTTAAGCTGCGAGAAACCGCCTCTG
>Location:NODE_400925_length_4705_cov_23.806589	Coordinate:1195	Reads:1	Hits:60	Allocated_reads:0.0166666666666667	Strand:-
TACTTAAGCTGCGAGAAACCGCCTCTG
>Location:NODE_400925_length_4705_cov_23.806589	Coordinate:1196	Reads:2	Hits:57	Allocated_reads:0.0350877192982456	Strand:-
CTGTACTTAAGCTGCGAGAAACCGCCTCT
>Location:NODE_400925_length_4705_cov_23.806589	Coordinate:1197	Reads:5	Hits:57	Allocated_reads:0.087719298245614	Strand:-
CTGTACTTAAGCTGCGAGAAACCGCCTC
>Location:NODE_400925_length_4705_cov_23.806589	Coordinate:1197	Reads:1	Hits:58	Allocated_reads:0.0172413793103448	Strand:-
GTACTTAAGCTGCGAGAAACCGCCTC
>Location:NODE_400925_length_4705_cov_23.806589	Coordinate:1197	Reads:1	Hits:60	Allocated_reads:0.0166666666666667	Strand:-
TACTTAAGCTGCGAGAAACCGCCTC
>Location:NODE_400925_length_4705_cov_23.806589	Coordinate:1198	Reads:1	Hits:56	Allocated_reads:0.0178571428571429	Strand:-
AACTGTACTTAAGCTGCGAGAAACCGCCT
>Location:NODE_400925_length_4705_cov_23.806589	Coordinate:1198	Reads:1	Hits:57	Allocated_reads:0.0175438596491228	Strand:-
ACTGTACTTAAGCTGCGAGAAACCGCCT
>Location:NODE_400925_length_4705_cov_23.806589	Coordinate:1198	Reads:29	Hits:57	Allocated_reads:0.508771929824561	Strand:-
CTGTACTTAAGCTGCGAGAAACCGCCT
>Location:NODE_400925_length_4705_cov_23.806589	Coordinate:1198	Reads:1	Hits:60	Allocated_reads:0.0166666666666667	Strand:-
TACTTAAGCTGCGAGAAACCGCCT
>Location:NODE_400925_length_4705_cov_23.806589	Coordinate:1199	Reads:2	Hits:56	Allocated_reads:0.0357142857142857	Strand:-
AAAACTGTACTTAAGCTGCGAGAAACCGCC
>Location:NODE_400925_length_4705_cov_23.806589	Coordinate:1199	Reads:3	Hits:57	Allocated_reads:0.0526315789473684	Strand:-
AACTGTACTTAAGCTGCGAGAAACCGCC
>Location:NODE_400925_length_4705_cov_23.806589	Coordinate:1199	Reads:4	Hits:58	Allocated_reads:0.0689655172413793	Strand:-
ACTGTACTTAAGCTGCGAGAAACCGCC
>Location:NODE_400925_length_4705_cov_23.806589	Coordinate:1199	Reads:27	Hits:58	Allocated_reads:0.46551724137931	Strand:-
CTGTACTTAAGCTGCGAGAAACCGCC
>Location:NODE_400925_length_4705_cov_23.806589	Coordinate:1199	Reads:2	Hits:59	Allocated_reads:0.0338983050847458	Strand:-
GTACTTAAGCTGCGAGAAACCGCC
>Location:NODE_400925_length_4705_cov_23.806589	Coordinate:1200	Reads:1	Hits:60	Allocated_reads:0.0166666666666667	Strand:-
AACTGTACTTAAGCTGCGAGAAACCGC
>Location:NODE_400925_length_4705_cov_23.806589	Coordinate:1201	Reads:1	Hits:60	Allocated_reads:0.0166666666666667	Strand:-
AACTGTACTTAAGCTGCGAGAAACCG
>Location:NODE_400925_length_4705_cov_23.806589	Coordinate:1201	Reads:1	Hits:61	Allocated_reads:0.0163934426229508	Strand:-
CTGTACTTAAGCTGCGAGAAACCG
>Location:NODE_400925_length_4705_cov_23.806589	Coordinate:1205	Reads:1	Hits:51	Allocated_reads:0.0196078431372549	Strand:-
AACAAAAAACTGTACTTAAGCTGCGAGAA
>Location:NODE_400925_length_4705_cov_23.806589	Coordinate:1206	Reads:1	Hits:51	Allocated_reads:0.0196078431372549	Strand:-
CAAAAAACTGTACTTAAGCTGCGAGA
>Location:NODE_400925_length_4705_cov_23.806589	Coordinate:1210	Reads:1	Hits:116	Allocated_reads:0.00862068965517241	Strand:-
AAACAAAAAACTGTACTTAAGCTGC
>Location:NODE_400925_length_4705_cov_23.806589	Coordinate:1210	Reads:1	Hits:116	Allocated_reads:0.00862068965517241	Strand:+
GCAGCTTAAGTACAGTTTTTTGTTT
>Location:NODE_400925_length_4705_cov_23.806589	Coordinate:1213	Reads:1	Hits:2	Allocated_reads:0.5	Strand:-
CCGCCGTAAAAAACAAAAAACTGTACTTAAGC
>Location:NODE_400925_length_4705_cov_23.806589	Coordinate:1215	Reads:1	Hits:2	Allocated_reads:0.5	Strand:+
TTAAGTACAGTTTTTTGTTTTTTACGGC
>Location:NODE_400925_length_4705_cov_23.806589	Coordinate:1221	Reads:1	Hits:2	Allocated_reads:0.5	Strand:-
ACCGCCGTAAAAAACAAAAAACTGT
>Location:NODE_400925_length_4705_cov_23.806589	Coordinate:1231	Reads:1	Hits:1	Allocated_reads:1	Strand:-
CGACTTCGAGAAAAACCGCCGTAAAAAAC
>Location:NODE_400925_length_4705_cov_23.806589	Coordinate:1234	Reads:1	Hits:1	Allocated_reads:1	Strand:-
TGCGACTTCGAGAAAAACCGCCGTAAAA
>Location:NODE_400925_length_4705_cov_23.806589	Coordinate:1237	Reads:1	Hits:1	Allocated_reads:1	Strand:-
TACTTTTGCGACTTCGAGAAAAACCGCCGTA
>Location:NODE_400925_length_4705_cov_23.806589	Coordinate:1238	Reads:1	Hits:1	Allocated_reads:1	Strand:-
TACTTTTGCGACTTCGAGAAAAACCGCCGT
>Location:NODE_400925_length_4705_cov_23.806589	Coordinate:1240	Reads:1	Hits:1	Allocated_reads:1	Strand:-
TACTTTTGCGACTTCGAGAAAAACCGCC
>Location:NODE_400925_length_4705_cov_23.806589	Coordinate:1242	Reads:1	Hits:1	Allocated_reads:1	Strand:-
ATACTTTTGCGACTTCGAGAAAAACCG
>Location:NODE_400925_length_4705_cov_23.806589	Coordinate:1243	Reads:1	Hits:1	Allocated_reads:1	Strand:-
CATACTTTTGCGACTTCGAGAAAAACC
>Location:NODE_400925_length_4705_cov_23.806589	Coordinate:1243	Reads:1	Hits:1	Allocated_reads:1	Strand:-
TCATACTTTTGCGACTTCGAGAAAAACC
>Location:NODE_400925_length_4705_cov_23.806589	Coordinate:1244	Reads:1	Hits:1	Allocated_reads:1	Strand:-
TCATACTTTTGCGACTTCGAGAAAAAC
>Location:NODE_400925_length_4705_cov_23.806589	Coordinate:1255	Reads:1	Hits:123	Allocated_reads:0.00813008130081301	Strand:-
ATCAGAATGTTGTGACGTCATACTTTTGCGACT
>Location:NODE_400925_length_4705_cov_23.806589	Coordinate:1255	Reads:1	Hits:133	Allocated_reads:0.0075187969924812	Strand:-
ATGTTGTGACGTCATACTTTTGCGACT
>Location:NODE_400925_length_4705_cov_23.806589	Coordinate:1255	Reads:1	Hits:130	Allocated_reads:0.00769230769230769	Strand:-
GAATGTTGTGACGTCATACTTTTGCGACT
>Location:NODE_400925_length_4705_cov_23.806589	Coordinate:1257	Reads:1	Hits:129	Allocated_reads:0.00775193798449612	Strand:-
CAGAATGTTGTGACGTCATACTTTTGCGA
>Location:NODE_400925_length_4705_cov_23.806589	Coordinate:1258	Reads:1	Hits:133	Allocated_reads:0.0075187969924812	Strand:+
CGCAAAAGTATGACGTCACAACATTC
>Location:NODE_400925_length_4705_cov_23.806589	Coordinate:1258	Reads:2	Hits:132	Allocated_reads:0.0151515151515152	Strand:+
CGCAAAAGTATGACGTCACAACATTCT
>Location:NODE_400925_length_4705_cov_23.806589	Coordinate:1262	Reads:1	Hits:145	Allocated_reads:0.00689655172413793	Strand:+
AAAGTATGACGTCACAACATTCTGATTGGT
>Location:NODE_400925_length_4705_cov_23.806589	Coordinate:1262	Reads:1	Hits:145	Allocated_reads:0.00689655172413793	Strand:-
ACCAATCAGAATGTTGTGACGTCATACTTT
>Location:NODE_400925_length_4705_cov_23.806589	Coordinate:1262	Reads:1	Hits:148	Allocated_reads:0.00675675675675676	Strand:-
CCAATCAGAATGTTGTGACGTCATACTTT
>Location:NODE_400925_length_4705_cov_23.806589	Coordinate:1263	Reads:1	Hits:149	Allocated_reads:0.00671140939597315	Strand:-
CCAATCAGAATGTTGTGACGTCATACTT
>Location:NODE_400925_length_4705_cov_23.806589	Coordinate:1264	Reads:1	Hits:147	Allocated_reads:0.00680272108843537	Strand:+
AGTATGACGTCACAACATTCTGATTGGT
>Location:NODE_400925_length_4705_cov_23.806589	Coordinate:1264	Reads:1	Hits:150	Allocated_reads:0.00666666666666667	Strand:-
CCAATCAGAATGTTGTGACGTCATACT
>Location:NODE_400925_length_4705_cov_23.806589	Coordinate:1265	Reads:1	Hits:153	Allocated_reads:0.0065359477124183	Strand:+
GTATGACGTCACAACATTCTGATTG
>Location:NODE_400925_length_4705_cov_23.806589	Coordinate:1266	Reads:1	Hits:154	Allocated_reads:0.00649350649350649	Strand:+
TATGACGTCACAACATTCTGATTG
>Location:NODE_400925_length_4705_cov_23.806589	Coordinate:1268	Reads:1	Hits:152	Allocated_reads:0.00657894736842105	Strand:+
TGACGTCACAACATTCTGATTGGTCACT
>Location:NODE_400925_length_4705_cov_23.806589	Coordinate:1271	Reads:1	Hits:145	Allocated_reads:0.00689655172413793	Strand:-
TTGCAAGTGACCAATCAGAATGTTGTGACG
>Location:NODE_400925_length_4705_cov_23.806589	Coordinate:1272	Reads:1	Hits:169	Allocated_reads:0.00591715976331361	Strand:-
AAGTGACCAATCAGAATGTTGTGAC
>Location:NODE_400925_length_4705_cov_23.806589	Coordinate:1274	Reads:1	Hits:173	Allocated_reads:0.00578034682080925	Strand:-
TTGCAAGTGACCAATCAGAATGTTGTT
>Location:NODE_400925_length_4705_cov_23.806589	Coordinate:1275	Reads:1	Hits:164	Allocated_reads:0.00609756097560976	Strand:-
CATTGCAAGTGACCAATCAGAATGTTGT
>Location:NODE_400925_length_4705_cov_23.806589	Coordinate:1275	Reads:6	Hits:172	Allocated_reads:0.0348837209302326	Strand:-
TTGCAAGTGACCAATCAGAATGTTGT
>Location:NODE_400925_length_4705_cov_23.806589	Coordinate:1277	Reads:1	Hits:167	Allocated_reads:0.00598802395209581	Strand:+
AACATTCTGATTGGTCACTTGCAAT
>Location:NODE_400925_length_4705_cov_23.806589	Coordinate:1277	Reads:15	Hits:174	Allocated_reads:0.0862068965517241	Strand:-
TTGCAAGTGACCAATCAGAATGTT
>Location:NODE_400925_length_4705_cov_23.806589	Coordinate:1278	Reads:1	Hits:172	Allocated_reads:0.00581395348837209	Strand:+
ACATTCTGATTGGTCACTTGCAAT
>Location:NODE_400925_length_4705_cov_23.806589	Coordinate:1287	Reads:1	Hits:182	Allocated_reads:0.00549450549450549	Strand:-
TCCAGGATCAACATTGCAAGTGACCAA
>Location:NODE_400925_length_4705_cov_23.806589	Coordinate:1288	Reads:1	Hits:159	Allocated_reads:0.00628930817610063	Strand:+
TGGTCACTTGCAATGTTGATCCTGGAACAACA
>Location:NODE_400925_length_4705_cov_23.806589	Coordinate:1290	Reads:1	Hits:175	Allocated_reads:0.00571428571428571	Strand:-
GTTCCAGGATCAACATTGCAAGTGAC
>Location:NODE_400925_length_4705_cov_23.806589	Coordinate:1290	Reads:2	Hits:175	Allocated_reads:0.0114285714285714	Strand:-
TGTTCCAGGATCAACATTGCAAGTGAC
>Location:NODE_400925_length_4705_cov_23.806589	Coordinate:1291	Reads:1	Hits:155	Allocated_reads:0.00645161290322581	Strand:+
TCACTTGCAATGTTGATCCTGGAACAACATT
>Location:NODE_400925_length_4705_cov_23.806589	Coordinate:1292	Reads:1	Hits:182	Allocated_reads:0.00549450549450549	Strand:-
TGTTCCAGGATCAACATTGCAAGTG
>Location:NODE_400925_length_4705_cov_23.806589	Coordinate:1293	Reads:1	Hits:174	Allocated_reads:0.00574712643678161	Strand:-
TTGTTCCAGGATCAACATTGCAAGT
>Location:NODE_400925_length_4705_cov_23.806589	Coordinate:1307	Reads:1	Hits:6	Allocated_reads:0.166666666666667	Strand:+
TCCTGGAACAACATTTACTATGATGAT
>Location:NODE_400925_length_4705_cov_23.806589	Coordinate:1320	Reads:1	Hits:9	Allocated_reads:0.111111111111111	Strand:-
TGGTGTTGTTCCCAGATCATCATAGTAGA
>Location:NODE_400925_length_4705_cov_23.806589	Coordinate:1327	Reads:1	Hits:47	Allocated_reads:0.0212765957446809	Strand:-
GTCGTGTTGGTGTTGTTCCCGGATCATCA
>Location:NODE_400925_length_4705_cov_23.806589	Coordinate:1328	Reads:1	Hits:129	Allocated_reads:0.00775193798449612	Strand:-
CGTGTTGGTGTTGTTCCCAGATCATC
>Location:NODE_400925_length_4705_cov_23.806589	Coordinate:1332	Reads:1	Hits:70	Allocated_reads:0.0142857142857143	Strand:-
GTCGTGTTGGTGTTGTTCCCAGAT
>Location:NODE_400925_length_4705_cov_23.806589	Coordinate:1333	Reads:1	Hits:101	Allocated_reads:0.0099009900990099	Strand:-
TATCGTCGTGTTGGTGTTGTTCCCAGA
>Location:NODE_400925_length_4705_cov_23.806589	Coordinate:1336	Reads:1	Hits:114	Allocated_reads:0.0087719298245614	Strand:-
TGATATCGTCGTGTTGGTGTTGTTCCC
>Location:NODE_400925_length_4705_cov_23.806589	Coordinate:1340	Reads:1	Hits:132	Allocated_reads:0.00757575757575758	Strand:+
ACAACACCAACACGACGATATCAG
>Location:NODE_400925_length_4705_cov_23.806589	Coordinate:1340	Reads:3	Hits:41	Allocated_reads:0.0731707317073171	Strand:+
ACAACACCAACACGACGATATCAGATCG
>Location:NODE_400925_length_4705_cov_23.806589	Coordinate:1344	Reads:1	Hits:40	Allocated_reads:0.025	Strand:-
CACGATCTGATATCGTCGTGTTGGTG
>Location:NODE_400925_length_4705_cov_23.806589	Coordinate:1363	Reads:1	Hits:1	Allocated_reads:1	Strand:-
TGGACATGGGAGTCTATGGGGGCACGATG
>Location:NODE_400925_length_4705_cov_23.806589	Coordinate:1363	Reads:1	Hits:1	Allocated_reads:1	Strand:-
TTGGACATGGGAGTCTATGGGGGCACGATC
>Location:NODE_400925_length_4705_cov_23.806589	Coordinate:1364	Reads:1	Hits:1	Allocated_reads:1	Strand:+
ATCGTGCCCCCATAGACTCCCATGTCC
>Location:NODE_400925_length_4705_cov_23.806589	Coordinate:1367	Reads:1	Hits:1	Allocated_reads:1	Strand:-
TTGGACATGGGAGTCTATGGGGGCAC
>Location:NODE_400925_length_4705_cov_23.806589	Coordinate:1368	Reads:1	Hits:1	Allocated_reads:1	Strand:-
AGTTGGACATGGGAGTCTATGGGGGCA
>Location:NODE_400925_length_4705_cov_23.806589	Coordinate:1369	Reads:1	Hits:1	Allocated_reads:1	Strand:-
TGAAGTTGGACATGGGAGTCTATGGGGGC
>Location:NODE_400925_length_4705_cov_23.806589	Coordinate:1371	Reads:1	Hits:1	Allocated_reads:1	Strand:-
TGTGAAGTTGGACATGGGAGTCTATGGGA
>Location:NODE_400925_length_4705_cov_23.806589	Coordinate:1371	Reads:2	Hits:1	Allocated_reads:2	Strand:-
TGTGAAGTTGGACATGGGAGTCTATGGGG
>Location:NODE_400925_length_4705_cov_23.806589	Coordinate:1372	Reads:4	Hits:1	Allocated_reads:4	Strand:-
TGTGAAGTTGGACATGGGAGTCTATGGG
>Location:NODE_400925_length_4705_cov_23.806589	Coordinate:1373	Reads:2	Hits:1	Allocated_reads:2	Strand:-
TGTGAAGTTGGACATGGGAGTCTATGG
>Location:NODE_400925_length_4705_cov_23.806589	Coordinate:1376	Reads:1	Hits:1	Allocated_reads:1	Strand:-
TGTTGGCATGTGAAGTTGGACATGGGAGTCTA
>Location:NODE_400925_length_4705_cov_23.806589	Coordinate:1376	Reads:2	Hits:1	Allocated_reads:2	Strand:-
TTGGCATGTGAAGTTGGACATGGGAGTCTA
>Location:NODE_400925_length_4705_cov_23.806589	Coordinate:1377	Reads:1	Hits:1	Allocated_reads:1	Strand:-
GCATGTGAAGTTGGACATGGGAGTCT
>Location:NODE_400925_length_4705_cov_23.806589	Coordinate:1377	Reads:1	Hits:1	Allocated_reads:1	Strand:-
GGCATGTGAAGTTGGACATGGGAGTCG
>Location:NODE_400925_length_4705_cov_23.806589	Coordinate:1377	Reads:1	Hits:1	Allocated_reads:1	Strand:-
GGCATGTGAAGTTGGACATGGGAGTCT
>Location:NODE_400925_length_4705_cov_23.806589	Coordinate:1378	Reads:1	Hits:1	Allocated_reads:1	Strand:-
TGTTGGCATGTGAAGTTGGACATGGGAGTC
>Location:NODE_400925_length_4705_cov_23.806589	Coordinate:1378	Reads:2	Hits:1	Allocated_reads:2	Strand:-
TTGGCATGTGAAGTTGGACATGGGAGTC
>Location:NODE_400925_length_4705_cov_23.806589	Coordinate:1379	Reads:1	Hits:1	Allocated_reads:1	Strand:-
TGTTGGCATGTGAAGTTGGACATGGGAGT
>Location:NODE_400925_length_4705_cov_23.806589	Coordinate:1386	Reads:1	Hits:1	Allocated_reads:1	Strand:-
TATCGGGGTGTTGGCATGTGAAGTTGGACA
>Location:NODE_400925_length_4705_cov_23.806589	Coordinate:1388	Reads:1	Hits:1	Allocated_reads:1	Strand:-
TTATCGGGGTGTTGGCATGTGAAGTTGGA
>Location:NODE_400925_length_4705_cov_23.806589	Coordinate:1392	Reads:1	Hits:1	Allocated_reads:1	Strand:-
TCTTTATCGGGGTGTTGGCATGTGAAGT
>Location:NODE_400925_length_4705_cov_23.806589	Coordinate:1392	Reads:1	Hits:1	Allocated_reads:1	Strand:-
TGTGTCTTTATCGGGGTGTTGGCATGTGAAGT
>Location:NODE_400925_length_4705_cov_23.806589	Coordinate:1398	Reads:1	Hits:1	Allocated_reads:1	Strand:-
TGTGTCTTTATCGGGGTGTTGGCATG
>Location:NODE_400925_length_4705_cov_23.806589	Coordinate:1401	Reads:1	Hits:1	Allocated_reads:1	Strand:-
AAATGTGTCTTTATCGGGGTGTTGAA
>Location:NODE_400925_length_4705_cov_23.806589	Coordinate:1404	Reads:1	Hits:1	Allocated_reads:1	Strand:-
TAAATAAATGTGTCTTTATCGGGGTGTT
>Location:NODE_400925_length_4705_cov_23.806589	Coordinate:1405	Reads:1	Hits:1	Allocated_reads:1	Strand:-
GTAAATAAATGTGTCTTTATCGGGGTGT
>Location:NODE_400925_length_4705_cov_23.806589	Coordinate:1407	Reads:1	Hits:1	Allocated_reads:1	Strand:-
CAGTAAATAAATGTGTCTTTATCGGGGT
>Location:NODE_400925_length_4705_cov_23.806589	Coordinate:1418	Reads:2	Hits:1	Allocated_reads:2	Strand:-
TAGAGACAGAAACAGTAAATAAATGTGTC
>Location:NODE_400925_length_4705_cov_23.806589	Coordinate:1419	Reads:2	Hits:1	Allocated_reads:2	Strand:-
TAGAGACAGAAACAGTAAATAAATGTGT
>Location:NODE_400925_length_4705_cov_23.806589	Coordinate:1420	Reads:1	Hits:1	Allocated_reads:1	Strand:-
TATAGAGACAGAAACAGTAAATAAATGTG
>Location:NODE_400925_length_4705_cov_23.806589	Coordinate:1424	Reads:1	Hits:1	Allocated_reads:1	Strand:-
TTATCTATAGAGACAGAAACAGTAAATAAA
>Location:NODE_400925_length_4705_cov_23.806589	Coordinate:1430	Reads:1	Hits:1	Allocated_reads:1	Strand:-
TTATTCATTATCTATAGAGACAGAAACAGTA
>Location:NODE_400925_length_4705_cov_23.806589	Coordinate:1431	Reads:1	Hits:1	Allocated_reads:1	Strand:-
TTATTCATTATCTATAGAGACAGAAACAGT
>Location:NODE_400925_length_4705_cov_23.806589	Coordinate:1435	Reads:2	Hits:1	Allocated_reads:2	Strand:-
TTATTCATTATCTATAGAGACAGAAA
>Location:NODE_400925_length_4705_cov_23.806589	Coordinate:1437	Reads:1	Hits:1	Allocated_reads:1	Strand:-
AGAAGTATTATTCATTATCTATAGAGACAGA
>Location:NODE_400925_length_4705_cov_23.806589	Coordinate:1449	Reads:1	Hits:1	Allocated_reads:1	Strand:-
TGAGCTATGAGAAGTATTATTCATTATC
>Location:NODE_400925_length_4705_cov_23.806589	Coordinate:1456	Reads:2	Hits:1	Allocated_reads:2	Strand:-
GAAGCCAGTGAGCTATGAGAAGTATTATT
>Location:NODE_400925_length_4705_cov_23.806589	Coordinate:1467	Reads:1	Hits:1	Allocated_reads:1	Strand:+
TCATAGCTCACTGGCTTCTTCGACT
>Location:NODE_400925_length_4705_cov_23.806589	Coordinate:1468	Reads:1	Hits:1	Allocated_reads:1	Strand:-
CAGTCGAAGAAGCCAGTGAGCTATG
>Location:NODE_400925_length_4705_cov_23.806589	Coordinate:1468	Reads:1	Hits:1	Allocated_reads:1	Strand:-
GTCAGTCGAAGAAGCCAGTGAGCTATG
>Location:NODE_400925_length_4705_cov_23.806589	Coordinate:1472	Reads:1	Hits:1	Allocated_reads:1	Strand:-
CTGAGCCGTCAGTCGAAGAAGCCAGTGAGC
>Location:NODE_400925_length_4705_cov_23.806589	Coordinate:1472	Reads:1	Hits:1	Allocated_reads:1	Strand:-
GAGCCGTCAGTCGAAGAAGCCAGTGAGC
>Location:NODE_400925_length_4705_cov_23.806589	Coordinate:1472	Reads:3	Hits:1	Allocated_reads:3	Strand:-
GCCGTCAGTCGAAGAAGCCAGTGAGC
>Location:NODE_400925_length_4705_cov_23.806589	Coordinate:1472	Reads:3	Hits:1	Allocated_reads:3	Strand:-
TGAGCCGTCAGTCGAAGAAGCCAGTGAGC
>Location:NODE_400925_length_4705_cov_23.806589	Coordinate:1474	Reads:1	Hits:1	Allocated_reads:1	Strand:-
TGAGCCGTCAGTCGAAGAAGCCAGTGA
>Location:NODE_400925_length_4705_cov_23.806589	Coordinate:1489	Reads:1	Hits:1	Allocated_reads:1	Strand:-
AATGTTAAATAAGAGACTGAGCCGTCAGT
>Location:NODE_400925_length_4705_cov_23.806589	Coordinate:1495	Reads:1	Hits:1	Allocated_reads:1	Strand:-
TGCAAAAAATGTTAAATAAGAGACTGAGCC
>Location:NODE_400925_length_4705_cov_23.806589	Coordinate:1496	Reads:1	Hits:1	Allocated_reads:1	Strand:-
GCATGCAAAAAATGTTAAATAAGAGACTGAGC
>Location:NODE_400925_length_4705_cov_23.806589	Coordinate:1496	Reads:1	Hits:1	Allocated_reads:1	Strand:-
TGCAAAAAATGTTAAATAAGAGACTGAGC
>Location:NODE_400925_length_4705_cov_23.806589	Coordinate:1500	Reads:1	Hits:1	Allocated_reads:1	Strand:-
CCAGCATGCAAAAAATGTTAAATAAGAGACT
>Location:NODE_400925_length_4705_cov_23.806589	Coordinate:1509	Reads:1	Hits:1	Allocated_reads:1	Strand:+
TTTAACATTTTTTGCATGCTGGCCC
>Location:NODE_400925_length_4705_cov_23.806589	Coordinate:1512	Reads:1	Hits:1	Allocated_reads:1	Strand:-
AACGGGCCAGCATGCAAAAAATGTT
>Location:NODE_400925_length_4705_cov_23.806589	Coordinate:1512	Reads:2	Hits:1	Allocated_reads:2	Strand:-
TCAACGGGCCAGCATGCAAAAAATGTT
>Location:NODE_400925_length_4705_cov_23.806589	Coordinate:1512	Reads:2	Hits:1	Allocated_reads:2	Strand:-
TGATCAACGGGCCAGCATGCAAAAAATGTT
>Location:NODE_400925_length_4705_cov_23.806589	Coordinate:1513	Reads:3	Hits:1	Allocated_reads:3	Strand:-
TGATCAACGGGCCAGCATGCAAAAAATGT
>Location:NODE_400925_length_4705_cov_23.806589	Coordinate:1519	Reads:1	Hits:1	Allocated_reads:1	Strand:-
TGATAGTGTGATCAACGGGCCAGCATGCAAA
>Location:NODE_400925_length_4705_cov_23.806589	Coordinate:1521	Reads:1	Hits:1	Allocated_reads:1	Strand:-
GATAGTGTGATCAACGGGCCAGCATGCA
>Location:NODE_400925_length_4705_cov_23.806589	Coordinate:1522	Reads:1	Hits:1	Allocated_reads:1	Strand:-
TAGTGTGATCAACGGGCCAGCATGC
>Location:NODE_400925_length_4705_cov_23.806589	Coordinate:1522	Reads:5	Hits:1	Allocated_reads:5	Strand:-
TGATAGTGTGATCAACGGGCCAGCATGC
>Location:NODE_400925_length_4705_cov_23.806589	Coordinate:1522	Reads:1	Hits:1	Allocated_reads:1	Strand:-
TGTGATAGTGTGATCAACGGGCCAGCATGC
>Location:NODE_400925_length_4705_cov_23.806589	Coordinate:1525	Reads:1	Hits:1	Allocated_reads:1	Strand:-
TGTGATAGTGTGATCAACGGGCCAGCT
>Location:NODE_400925_length_4705_cov_23.806589	Coordinate:1525	Reads:1	Hits:1	Allocated_reads:1	Strand:-
TGTGTGATAGTGTGATCAACGGGCCAGCT
>Location:NODE_400925_length_4705_cov_23.806589	Coordinate:1525	Reads:2	Hits:1	Allocated_reads:2	Strand:-
TGTGTGATAGTGTGATCAACGGGCCAGCA
>Location:NODE_400925_length_4705_cov_23.806589	Coordinate:1526	Reads:1	Hits:1	Allocated_reads:1	Strand:-
TGTGATAGTGTGATCAACGGGCCAGC
>Location:NODE_400925_length_4705_cov_23.806589	Coordinate:1528	Reads:1	Hits:1	Allocated_reads:1	Strand:-
CACTGTGTGATAGTGTGATCAACGGGCCT
>Location:NODE_400925_length_4705_cov_23.806589	Coordinate:1528	Reads:1	Hits:1	Allocated_reads:1	Strand:-
GCACTGTGTGATAGTGTGATCAACGGGCCT
>Location:NODE_400925_length_4705_cov_23.806589	Coordinate:1528	Reads:1	Hits:1	Allocated_reads:1	Strand:-
TGTGTGATAGTGTGATCAACGGGCCA
>Location:NODE_400925_length_4705_cov_23.806589	Coordinate:1530	Reads:1	Hits:1	Allocated_reads:1	Strand:-
AGCACTGTGTGATAGTGTGATCAACGGGC
>Location:NODE_400925_length_4705_cov_23.806589	Coordinate:1532	Reads:1	Hits:1	Allocated_reads:1	Strand:-
AGCACTGTGTGATAGTGTGATCAACGG
>Location:NODE_400925_length_4705_cov_23.806589	Coordinate:1536	Reads:1	Hits:1	Allocated_reads:1	Strand:-
TTGCAAAAAGCACTGTGTGATAGTGTGATCT
>Location:NODE_400925_length_4705_cov_23.806589	Coordinate:1544	Reads:1	Hits:1	Allocated_reads:1	Strand:-
TAGTTTGCAAAAAGCACTGTGTGATAG
>Location:NODE_400925_length_4705_cov_23.806589	Coordinate:1545	Reads:1	Hits:1	Allocated_reads:1	Strand:-
TAGTTTGCAAAAAGCACTGTGTGATA
>Location:NODE_400925_length_4705_cov_23.806589	Coordinate:1546	Reads:1	Hits:1	Allocated_reads:1	Strand:-
TAGTTTGCAAAAAGCACTGTGTGAT
>Location:NODE_400925_length_4705_cov_23.806589	Coordinate:1550	Reads:1	Hits:1	Allocated_reads:1	Strand:-
TAACCCGGTAGTTTGCAAAAAGCACTGTG
>Location:NODE_400925_length_4705_cov_23.806589	Coordinate:1551	Reads:1	Hits:1	Allocated_reads:1	Strand:-
TAACCCGGTAGTTTGCAAAAAGCACTGT
>Location:NODE_400925_length_4705_cov_23.806589	Coordinate:1552	Reads:1	Hits:1	Allocated_reads:1	Strand:-
TAACCCGGTAGTTTGCAAAAAGCACTG
>Location:NODE_400925_length_4705_cov_23.806589	Coordinate:1553	Reads:1	Hits:1	Allocated_reads:1	Strand:-
TAACCCGGTAGTTTGCAAAAAGCACT
>Location:NODE_400925_length_4705_cov_23.806589	Coordinate:1553	Reads:7	Hits:1	Allocated_reads:7	Strand:-
TTAACCCGGTAGTTTGCAAAAAGCACT
>Location:NODE_400925_length_4705_cov_23.806589	Coordinate:1553	Reads:4	Hits:1	Allocated_reads:4	Strand:-
TTTAACCCGGTAGTTTGCAAAAAGCACT
>Location:NODE_400925_length_4705_cov_23.806589	Coordinate:1553	Reads:2	Hits:1	Allocated_reads:2	Strand:-
TTTTAACCCGGTAGTTTGCAAAAAGCACT
>Location:NODE_400925_length_4705_cov_23.806589	Coordinate:1553	Reads:1	Hits:1	Allocated_reads:1	Strand:-
TTTTTAACCCGGTAGTTTGCAAAAAGCACT
>Location:NODE_400925_length_4705_cov_23.806589	Coordinate:1554	Reads:1	Hits:1	Allocated_reads:1	Strand:-
TTTTAACCCGGTAGTTTGCAAAAAGCAC
>Location:NODE_400925_length_4705_cov_23.806589	Coordinate:1555	Reads:1	Hits:1	Allocated_reads:1	Strand:-
TTAACCCGGTAGTTTGCAAAAAGCA
>Location:NODE_400925_length_4705_cov_23.806589	Coordinate:1555	Reads:1	Hits:1	Allocated_reads:1	Strand:-
TTTTTAACCCGGTAGTTTGCAAAAAGCA
>Location:NODE_400925_length_4705_cov_23.806589	Coordinate:1555	Reads:1	Hits:1	Allocated_reads:1	Strand:-
TTTTTTAACCCGGTAGTTTGCAAAAAGCA
>Location:NODE_400925_length_4705_cov_23.806589	Coordinate:1556	Reads:1	Hits:1	Allocated_reads:1	Strand:-
TTTTAACCCGGTAGTTTGCAAAAAGC
>Location:NODE_400925_length_4705_cov_23.806589	Coordinate:1556	Reads:1	Hits:1	Allocated_reads:1	Strand:-
TTTTTAACCCGGTAGTTTGCAAAAAGC
>Location:NODE_400925_length_4705_cov_23.806589	Coordinate:1556	Reads:1	Hits:1	Allocated_reads:1	Strand:-
TTTTTTAACCCGGTAGTTTGCAAAAAGC
>Location:NODE_400925_length_4705_cov_23.806589	Coordinate:1557	Reads:1	Hits:1	Allocated_reads:1	Strand:-
TTTTTAACCCGGTAGTTTGCAAAAAG
>Location:NODE_400925_length_4705_cov_23.806589	Coordinate:1557	Reads:2	Hits:1	Allocated_reads:2	Strand:-
TTTTTTAACCCGGTAGTTTGCAAAAAG
>Location:NODE_400925_length_4705_cov_23.806589	Coordinate:1558	Reads:1	Hits:1	Allocated_reads:1	Strand:-
CATTTTTTAACCCGGTAGTTTGCAAAAA
>Location:NODE_400925_length_4705_cov_23.806589	Coordinate:1566	Reads:2	Hits:1	Allocated_reads:2	Strand:-
TCTCATGTGCATTTTTTAACCCGGTAGTT
>Location:NODE_400925_length_4705_cov_23.806589	Coordinate:1566	Reads:1	Hits:1	Allocated_reads:1	Strand:-
TTCTCATGTGCATTTTTTAACCCGGTAGTT
>Location:NODE_400925_length_4705_cov_23.806589	Coordinate:1567	Reads:2	Hits:1	Allocated_reads:2	Strand:-
TCTCATGTGCATTTTTTAACCCGGTAGT
>Location:NODE_400925_length_4705_cov_23.806589	Coordinate:1568	Reads:1	Hits:1	Allocated_reads:1	Strand:-
TTTCTCATGTGCATTTTTTAACCCGGTAG
>Location:NODE_400925_length_4705_cov_23.806589	Coordinate:1569	Reads:1	Hits:1	Allocated_reads:1	Strand:-
TTCTCATGTGCATTTTTTAACCCGGTA
>Location:NODE_400925_length_4705_cov_23.806589	Coordinate:1582	Reads:4	Hits:1	Allocated_reads:4	Strand:-
TACAGTGTTGTGACATTTCTCATGTGCATT
>Location:NODE_400925_length_4705_cov_23.806589	Coordinate:1583	Reads:1	Hits:1	Allocated_reads:1	Strand:-
ACAGTGTTGTGACATTTCTCATGTGCAT
>Location:NODE_400925_length_4705_cov_23.806589	Coordinate:1585	Reads:1	Hits:1	Allocated_reads:1	Strand:+
GCACATGAGAAATGTCACAACACTG
>Location:NODE_400925_length_4705_cov_23.806589	Coordinate:1585	Reads:1	Hits:1	Allocated_reads:1	Strand:+
GCACATGAGAAATGTCACAACACTGTAC
>Location:NODE_400925_length_4705_cov_23.806589	Coordinate:1585	Reads:3	Hits:1	Allocated_reads:3	Strand:-
TACAGTGTTGTGACATTTCTCATGTGC
>Location:NODE_400925_length_4705_cov_23.806589	Coordinate:1585	Reads:2	Hits:1	Allocated_reads:2	Strand:-
TACCCTGTACAGTGTTGTGACATTTCTCATGTGC
>Location:NODE_400925_length_4705_cov_23.806589	Coordinate:1586	Reads:2	Hits:1	Allocated_reads:2	Strand:+
CACATGAGAAATGTCACAACACTG
>Location:NODE_400925_length_4705_cov_23.806589	Coordinate:1586	Reads:1	Hits:1	Allocated_reads:1	Strand:+
CACATGAGAAATGTCACAACACTGTACAGGG
>Location:NODE_400925_length_4705_cov_23.806589	Coordinate:1587	Reads:1	Hits:1	Allocated_reads:1	Strand:+
ACATGAGAAATGTCACAACACTGTAC
>Location:NODE_400925_length_4705_cov_23.806589	Coordinate:1587	Reads:1	Hits:1	Allocated_reads:1	Strand:-
TACCCTGTACAGTGTTGTGACATTTCTCATGT
>Location:NODE_400925_length_4705_cov_23.806589	Coordinate:1588	Reads:5	Hits:1	Allocated_reads:5	Strand:-
TACCCTGTACAGTGTTGTGACATTTCTCATG
>Location:NODE_400925_length_4705_cov_23.806589	Coordinate:1590	Reads:5	Hits:1	Allocated_reads:5	Strand:-
TACCCTGTACAGTGTTGTGACATTTCTCA
>Location:NODE_400925_length_4705_cov_23.806589	Coordinate:1591	Reads:1	Hits:1	Allocated_reads:1	Strand:-
ACCCTGTACAGTGTTGTGACATTTCTC
>Location:NODE_400925_length_4705_cov_23.806589	Coordinate:1591	Reads:5	Hits:1	Allocated_reads:5	Strand:-
TACCCTGTACAGTGTTGTGACATTTCTC
>Location:NODE_400925_length_4705_cov_23.806589	Coordinate:1591	Reads:3	Hits:1	Allocated_reads:3	Strand:-
TTACCCTGTACAGTGTTGTGACATTTCTC
>Location:NODE_400925_length_4705_cov_23.806589	Coordinate:1591	Reads:1	Hits:1	Allocated_reads:1	Strand:-
TTTACCCTGTACAGTGTTGTGACATTTCTC
>Location:NODE_400925_length_4705_cov_23.806589	Coordinate:1592	Reads:8	Hits:1	Allocated_reads:8	Strand:-
TACCCTGTACAGTGTTGTGACATTTCT
>Location:NODE_400925_length_4705_cov_23.806589	Coordinate:1592	Reads:2	Hits:1	Allocated_reads:2	Strand:-
TTACCCTGTACAGTGTTGTGACATTTCT
>Location:NODE_400925_length_4705_cov_23.806589	Coordinate:1593	Reads:1	Hits:1	Allocated_reads:1	Strand:+
GAAATGTCACAACACTGTACAGGGT
>Location:NODE_400925_length_4705_cov_23.806589	Coordinate:1593	Reads:1	Hits:1	Allocated_reads:1	Strand:-
TACCTTTACCCTGTACAGTGTTGTGACATTTC
>Location:NODE_400925_length_4705_cov_23.806589	Coordinate:1593	Reads:1	Hits:1	Allocated_reads:1	Strand:-
TTACCCTGTACAGTGTTGTGACATTTC
>Location:NODE_400925_length_4705_cov_23.806589	Coordinate:1594	Reads:1	Hits:1	Allocated_reads:1	Strand:+
AAATGTCACAACACTGTACAGGGT
>Location:NODE_400925_length_4705_cov_23.806589	Coordinate:1595	Reads:2	Hits:1	Allocated_reads:2	Strand:-
ACCTTTACCCTGTACAGTGTTGTGACATT
>Location:NODE_400925_length_4705_cov_23.806589	Coordinate:1595	Reads:2	Hits:1	Allocated_reads:2	Strand:-
CCTTTACCCTGTACAGTGTTGTGACATT
>Location:NODE_400925_length_4705_cov_23.806589	Coordinate:1595	Reads:1	Hits:1	Allocated_reads:1	Strand:-
CTTTACCCTGTACAGTGTTGTGACATT
>Location:NODE_400925_length_4705_cov_23.806589	Coordinate:1595	Reads:6	Hits:1	Allocated_reads:6	Strand:-
TACCCTGTACAGTGTTGTGACATT
>Location:NODE_400925_length_4705_cov_23.806589	Coordinate:1595	Reads:1	Hits:1	Allocated_reads:1	Strand:-
TACCTTTACCCTGTACAGTGTTGTTACATT
>Location:NODE_400925_length_4705_cov_23.806589	Coordinate:1595	Reads:49	Hits:1	Allocated_reads:49	Strand:-
TACCTTTACCCTGTACAGTGTTGTGACATT
>Location:NODE_400925_length_4705_cov_23.806589	Coordinate:1595	Reads:1	Hits:1	Allocated_reads:1	Strand:-
TGGTACCTTTACCCTGTACAGTGTTGTGACATT
>Location:NODE_400925_length_4705_cov_23.806589	Coordinate:1595	Reads:3	Hits:1	Allocated_reads:3	Strand:-
TTACCCTGTACAGTGTTGTGACATT
>Location:NODE_400925_length_4705_cov_23.806589	Coordinate:1595	Reads:6	Hits:1	Allocated_reads:6	Strand:-
TTTACCCTGTACAGTGTTGTGACATT
>Location:NODE_400925_length_4705_cov_23.806589	Coordinate:1596	Reads:3	Hits:1	Allocated_reads:3	Strand:-
TACCTTTACCCTGTACAGTGTTGTGACAT
>Location:NODE_400925_length_4705_cov_23.806589	Coordinate:1597	Reads:1	Hits:1	Allocated_reads:1	Strand:-
TACCTTTACCCTGTACAGTGTTGTGACA
>Location:NODE_400925_length_4705_cov_23.806589	Coordinate:1597	Reads:2	Hits:1	Allocated_reads:2	Strand:-
TGGTACCTTTACCCTGTACAGTGTTGTGACA
>Location:NODE_400925_length_4705_cov_23.806589	Coordinate:1598	Reads:4	Hits:1	Allocated_reads:4	Strand:-
ACCTTTACCCTGTACAGTGTTGTGAC
>Location:NODE_400925_length_4705_cov_23.806589	Coordinate:1598	Reads:17	Hits:1	Allocated_reads:17	Strand:-
TACCTTTACCCTGTACAGTGTTGTGAC
>Location:NODE_400925_length_4705_cov_23.806589	Coordinate:1598	Reads:1	Hits:1	Allocated_reads:1	Strand:-
TGGTACCTTTACCCTGTACAGTGTTGTGAC
>Location:NODE_400925_length_4705_cov_23.806589	Coordinate:1605	Reads:2	Hits:1	Allocated_reads:2	Strand:-
TATCCATGCTGGTACCTTTACCCTGTACAGTG
>Location:NODE_400925_length_4705_cov_23.806589	Coordinate:1608	Reads:4	Hits:1	Allocated_reads:4	Strand:-
ATCCATGCTGGTACCTTTACCCTGTACA
>Location:NODE_400925_length_4705_cov_23.806589	Coordinate:1608	Reads:1	Hits:1	Allocated_reads:1	Strand:-
TATCCATGCTGGTACCTTTACCCTGTACT
>Location:NODE_400925_length_4705_cov_23.806589	Coordinate:1608	Reads:84	Hits:1	Allocated_reads:84	Strand:-
TATCCATGCTGGTACCTTTACCCTGTACA
>Location:NODE_400925_length_4705_cov_23.806589	Coordinate:1608	Reads:5	Hits:1	Allocated_reads:5	Strand:-
TCCATGCTGGTACCTTTACCCTGTACA
>Location:NODE_400925_length_4705_cov_23.806589	Coordinate:1608	Reads:1	Hits:1	Allocated_reads:1	Strand:-
TGAATTATCCATGCTGGTACCTTTACCCTGTACA
>Location:NODE_400925_length_4705_cov_23.806589	Coordinate:1608	Reads:1	Hits:1	Allocated_reads:1	Strand:-
TTATCCATGCTGGTACCTTTACCCTGGACA
>Location:NODE_400925_length_4705_cov_23.806589	Coordinate:1608	Reads:58	Hits:1	Allocated_reads:58	Strand:-
TTATCCATGCTGGTACCTTTACCCTGTACA
>Location:NODE_400925_length_4705_cov_23.806589	Coordinate:1609	Reads:1	Hits:1	Allocated_reads:1	Strand:-
TTATCCATGCTGGTACCTTTACCCTGTAC
>Location:NODE_400925_length_4705_cov_23.806589	Coordinate:1610	Reads:5	Hits:1	Allocated_reads:5	Strand:-
AATTATCCATGCTGGTACCTTTACCCTGTA
>Location:NODE_400925_length_4705_cov_23.806589	Coordinate:1610	Reads:1	Hits:1	Allocated_reads:1	Strand:-
ATCCATGCTGGTACCTTTACCCTGTA
>Location:NODE_400925_length_4705_cov_23.806589	Coordinate:1610	Reads:1	Hits:1	Allocated_reads:1	Strand:-
ATTATCCATGCTGGTACCTTTACCCTGTA
>Location:NODE_400925_length_4705_cov_23.806589	Coordinate:1610	Reads:3	Hits:1	Allocated_reads:3	Strand:-
GAATTATCCATGCTGGTACCTTTACCCTGTA
>Location:NODE_400925_length_4705_cov_23.806589	Coordinate:1610	Reads:37	Hits:1	Allocated_reads:37	Strand:-
TATCCATGCTGGTACCTTTACCCTGTA
>Location:NODE_400925_length_4705_cov_23.806589	Coordinate:1610	Reads:4	Hits:1	Allocated_reads:4	Strand:-
TGAATTATCCATGCTGGTACCTTTACCCTGTA
>Location:NODE_400925_length_4705_cov_23.806589	Coordinate:1610	Reads:46	Hits:1	Allocated_reads:46	Strand:-
TTATCCATGCTGGTACCTTTACCCTGTA
>Location:NODE_400925_length_4705_cov_23.806589	Coordinate:1611	Reads:1	Hits:1	Allocated_reads:1	Strand:-
AATTATCCATGCTGGTACCTTTACCCTGT
>Location:NODE_400925_length_4705_cov_23.806589	Coordinate:1612	Reads:1	Hits:1	Allocated_reads:1	Strand:-
GAATTATCCATGCTGGTACCTTTACCCTG
>Location:NODE_400925_length_4705_cov_23.806589	Coordinate:1612	Reads:1	Hits:1	Allocated_reads:1	Strand:-
TGAATTATCCATGCTGGTACCTTTACCCTG
>Location:NODE_400925_length_4705_cov_23.806589	Coordinate:1612	Reads:1	Hits:1	Allocated_reads:1	Strand:-
TTATCCATGCTGGTACCTTTACCCTG
>Location:NODE_400925_length_4705_cov_23.806589	Coordinate:1613	Reads:1	Hits:1	Allocated_reads:1	Strand:-
AAATGAATTATCCATGCTGGTACCTTTACCCT
>Location:NODE_400925_length_4705_cov_23.806589	Coordinate:1613	Reads:1	Hits:1	Allocated_reads:1	Strand:-
AATGAATTATCCATGCTGGTACCTTTACCCT
>Location:NODE_400925_length_4705_cov_23.806589	Coordinate:1613	Reads:1	Hits:1	Allocated_reads:1	Strand:-
GAATTATCCATGCTGGTACCTTTACCCT
>Location:NODE_400925_length_4705_cov_23.806589	Coordinate:1613	Reads:6	Hits:1	Allocated_reads:6	Strand:-
TGAATTATCCATGCTGGTACCTTTACCCT
>Location:NODE_400925_length_4705_cov_23.806589	Coordinate:1613	Reads:1	Hits:1	Allocated_reads:1	Strand:-
TTATCCATGCTGGTACCTTTACCCT
>Location:NODE_400925_length_4705_cov_23.806589	Coordinate:1614	Reads:1	Hits:1	Allocated_reads:1	Strand:-
TGAATTATCCATGCTGGTACCTTTACCC
>Location:NODE_400925_length_4705_cov_23.806589	Coordinate:1618	Reads:1	Hits:1	Allocated_reads:1	Strand:+
AAAGGTACCAGCATGGATAATTCATTT
>Location:NODE_400925_length_4705_cov_23.806589	Coordinate:1619	Reads:1	Hits:1	Allocated_reads:1	Strand:-
AAATGAATTATCCATGCTGGTACCTT
>Location:NODE_400925_length_4705_cov_23.806589	Coordinate:1619	Reads:1	Hits:1	Allocated_reads:1	Strand:-
TCAAAATGAATTATCCATGCTGGTACCTT
>Location:NODE_400925_length_4705_cov_23.806589	Coordinate:1621	Reads:2	Hits:1	Allocated_reads:2	Strand:+
GGTACCAGCATGGATAATTCATTTTGAA
>Location:NODE_400925_length_4705_cov_23.806589	Coordinate:1625	Reads:1	Hits:1	Allocated_reads:1	Strand:-
TATATTCAAAATGAATTATCCATGCTGG
>Location:NODE_400925_length_4705_cov_23.806589	Coordinate:1651	Reads:1	Hits:1	Allocated_reads:1	Strand:-
CAACAACATAATGCAAAGTTAGTCATTA
>Location:NODE_400925_length_4705_cov_23.806589	Coordinate:1651	Reads:1	Hits:1	Allocated_reads:1	Strand:-
CACAACAACATAATGCAAAGTTAGTCATTA
>Location:NODE_400925_length_4705_cov_23.806589	Coordinate:1660	Reads:2	Hits:1	Allocated_reads:2	Strand:-
AAGTTCAGCAACACAACAACATAATGCAAAGT
>Location:NODE_400925_length_4705_cov_23.806589	Coordinate:1665	Reads:1	Hits:1	Allocated_reads:1	Strand:-
AAAGTTCAGCAACACAACAACATAATGC
>Location:NODE_400925_length_4705_cov_23.806589	Coordinate:1665	Reads:1	Hits:1	Allocated_reads:1	Strand:-
AAGTTCAGCAACACAACAACATAATGC
>Location:NODE_400925_length_4705_cov_23.806589	Coordinate:1682	Reads:1	Hits:1	Allocated_reads:1	Strand:-
TGCTCGGGGACTGCTTAAAAAGTTCAGCA
>Location:NODE_400925_length_4705_cov_23.806589	Coordinate:1682	Reads:1	Hits:1	Allocated_reads:1	Strand:+
TGCTGAACTTTTTAAGCAGTCCCCGAGC
>Location:NODE_400925_length_4705_cov_23.806589	Coordinate:1682	Reads:1	Hits:1	Allocated_reads:1	Strand:+
TGCTGAACTTTTTAAGCAGTCCCCGAGCACTT
>Location:NODE_400925_length_4705_cov_23.806589	Coordinate:1683	Reads:1	Hits:1	Allocated_reads:1	Strand:-
AGTGCTCGGGGACTGCTTAAAAAGTTCAGC
>Location:NODE_400925_length_4705_cov_23.806589	Coordinate:1683	Reads:1	Hits:1	Allocated_reads:1	Strand:-
GTGCTCGGGGACTGCTTAAAAAGTTCAGC
>Location:NODE_400925_length_4705_cov_23.806589	Coordinate:1683	Reads:9	Hits:1	Allocated_reads:9	Strand:-
TGCTCGGGGACTGCTTAAAAAGTTCAGC
>Location:NODE_400925_length_4705_cov_23.806589	Coordinate:1684	Reads:1	Hits:1	Allocated_reads:1	Strand:-
TGCTCGGGGACTGCTTAAAAAGTTCAG
>Location:NODE_400925_length_4705_cov_23.806589	Coordinate:1686	Reads:1	Hits:1	Allocated_reads:1	Strand:+
GAACTTTTTAAGCAGTCCCCGAGC
>Location:NODE_400925_length_4705_cov_23.806589	Coordinate:1687	Reads:1	Hits:1	Allocated_reads:1	Strand:-
AGTGCTCGGGGACTGCTTAAAAAGTT
>Location:NODE_400925_length_4705_cov_23.806589	Coordinate:1687	Reads:1	Hits:1	Allocated_reads:1	Strand:-
CAAGTGCTCGGGGACTGCTTAAAAAGTT
>Location:NODE_400925_length_4705_cov_23.806589	Coordinate:1687	Reads:1	Hits:1	Allocated_reads:1	Strand:-
TGCTCGGGGACTGCTTAAAAAGTT
>Location:NODE_400925_length_4705_cov_23.806589	Coordinate:1688	Reads:1	Hits:1	Allocated_reads:1	Strand:-
ACAAGTGCTCGGGGACTGCTTAAAAAGT
>Location:NODE_400925_length_4705_cov_23.806589	Coordinate:1688	Reads:2	Hits:1	Allocated_reads:2	Strand:-
CAAGTGCTCGGGGACTGCTTAAAAAGT
>Location:NODE_400925_length_4705_cov_23.806589	Coordinate:1688	Reads:3	Hits:1	Allocated_reads:3	Strand:-
TGACACAAGTGCTCGGGGACTGCTTAAAAAGT
>Location:NODE_400925_length_4705_cov_23.806589	Coordinate:1689	Reads:1	Hits:1	Allocated_reads:1	Strand:-
CAAGTGCTCGGGGACTGCTTAAAAAG
>Location:NODE_400925_length_4705_cov_23.806589	Coordinate:1689	Reads:3	Hits:1	Allocated_reads:3	Strand:-
TGACACAAGTGCTCGGGGACTGCTTAAAAAG
>Location:NODE_400925_length_4705_cov_23.806589	Coordinate:1691	Reads:1	Hits:1	Allocated_reads:1	Strand:-
TGACACAAGTGCTCGGGGACTGCTTAAAA
>Location:NODE_400925_length_4705_cov_23.806589	Coordinate:1694	Reads:1	Hits:1	Allocated_reads:1	Strand:-
TGACACAAGTGCTCGGGGACTGCTTA
>Location:NODE_400925_length_4705_cov_23.806589	Coordinate:1696	Reads:1	Hits:1	Allocated_reads:1	Strand:-
GTGTGACACAAGTGCTCGGGGACTGCT
>Location:NODE_400925_length_4705_cov_23.806589	Coordinate:1696	Reads:1	Hits:1	Allocated_reads:1	Strand:-
TGGGTGTGACACAAGTGCTCGGGGACTGCT
>Location:NODE_400925_length_4705_cov_23.806589	Coordinate:1697	Reads:1	Hits:1	Allocated_reads:1	Strand:-
GGTGTGACACAAGTGCTCGGGGACTGC
>Location:NODE_400925_length_4705_cov_23.806589	Coordinate:1699	Reads:5	Hits:1	Allocated_reads:5	Strand:-
TGGGTGTGACACAAGTGCTCGGGGACT
>Location:NODE_400925_length_4705_cov_23.806589	Coordinate:1701	Reads:1	Hits:1	Allocated_reads:1	Strand:+
TCCCCGAGCACTTGTGTCACACCCATGT
>Location:NODE_400925_length_4705_cov_23.806589	Coordinate:1702	Reads:1	Hits:1	Allocated_reads:1	Strand:-
ATGGGTGTGACACAAGTGCTCGGGG
>Location:NODE_400925_length_4705_cov_23.806589	Coordinate:1702	Reads:1	Hits:1	Allocated_reads:1	Strand:-
TCACATGGGTGTGACACAAGTGCTCGGGT
>Location:NODE_400925_length_4705_cov_23.806589	Coordinate:1702	Reads:1	Hits:1	Allocated_reads:1	Strand:-
TGGTCACATGGGTGTGACACAAGTGCTCGGGT
>Location:NODE_400925_length_4705_cov_23.806589	Coordinate:1713	Reads:2	Hits:1	Allocated_reads:2	Strand:-
CCCTCTAACATGGTCACATGGGTGTGACACA
>Location:NODE_400925_length_4705_cov_23.806589	Coordinate:1715	Reads:2	Hits:1	Allocated_reads:2	Strand:-
CCCTCTAACATGGTCACATGGGTGTGACA
>Location:NODE_400925_length_4705_cov_23.806589	Coordinate:1715	Reads:1	Hits:1	Allocated_reads:1	Strand:-
TCTAACATGGTCACATGGGTGTGACA
>Location:NODE_400925_length_4705_cov_23.806589	Coordinate:1729	Reads:1	Hits:1	Allocated_reads:1	Strand:-
TCCACTGAGGGGCCCTCTAACATGGTC
>Location:NODE_400925_length_4705_cov_23.806589	Coordinate:1731	Reads:1	Hits:1	Allocated_reads:1	Strand:-
TATTCCACTGAGGGGCCCTCTAACATGG
>Location:NODE_400925_length_4705_cov_23.806589	Coordinate:1731	Reads:1	Hits:1	Allocated_reads:1	Strand:-
TTCCACTGAGGGGCCCTCTAACATGG
>Location:NODE_400925_length_4705_cov_23.806589	Coordinate:1731	Reads:1	Hits:1	Allocated_reads:1	Strand:-
TTTATTCCACTGAGGGGCCCTCTAACATGG
>Location:NODE_400925_length_4705_cov_23.806589	Coordinate:1732	Reads:1	Hits:1	Allocated_reads:1	Strand:-
TATTCCACTGAGGGGCCCTCTAACATG
>Location:NODE_400925_length_4705_cov_23.806589	Coordinate:1732	Reads:1	Hits:1	Allocated_reads:1	Strand:-
TTATTCCACTGAGGGGCCCTCTAACATG
>Location:NODE_400925_length_4705_cov_23.806589	Coordinate:1732	Reads:4	Hits:1	Allocated_reads:4	Strand:-
TTTATTCCACTGAGGGGCCCTCTAACATG
>Location:NODE_400925_length_4705_cov_23.806589	Coordinate:1732	Reads:2	Hits:1	Allocated_reads:2	Strand:-
TTTTATTCCACTGAGGGGCCCTCTAACATG
>Location:NODE_400925_length_4705_cov_23.806589	Coordinate:1733	Reads:1	Hits:1	Allocated_reads:1	Strand:-
TTTATTCCACTGAGGGGCCCTCTAACAT
>Location:NODE_400925_length_4705_cov_23.806589	Coordinate:1734	Reads:1	Hits:1	Allocated_reads:1	Strand:-
TATTTTATTCCACTGAGGGGCCCTCTAACA
>Location:NODE_400925_length_4705_cov_23.806589	Coordinate:1734	Reads:1	Hits:1	Allocated_reads:1	Strand:-
TTATTCCACTGAGGGGCCCTCTAACA
>Location:NODE_400925_length_4705_cov_23.806589	Coordinate:1734	Reads:1	Hits:1	Allocated_reads:1	Strand:-
TTTATTCCACTGAGGGGCCCTCTAACA
>Location:NODE_400925_length_4705_cov_23.806589	Coordinate:1734	Reads:1	Hits:1	Allocated_reads:1	Strand:-
TTTATTCCACTGAGGGGCCCTCTAACT
>Location:NODE_400925_length_4705_cov_23.806589	Coordinate:1734	Reads:3	Hits:1	Allocated_reads:3	Strand:-
TTTTATTCCACTGAGGGGCCCTCTAACA
>Location:NODE_400925_length_4705_cov_23.806589	Coordinate:1735	Reads:1	Hits:1	Allocated_reads:1	Strand:-
TTATTCCACTGAGGGGCCCTCTAAC
>Location:NODE_400925_length_4705_cov_23.806589	Coordinate:1737	Reads:1	Hits:1	Allocated_reads:1	Strand:-
TTTTATTCCACTGAGGGGCCCTCTA
>Location:NODE_400925_length_4705_cov_23.806589	Coordinate:1738	Reads:1	Hits:1	Allocated_reads:1	Strand:-
TATTTTATTCCACTGAGGGGCCCTCT
>Location:NODE_400925_length_4705_cov_23.806589	Coordinate:1738	Reads:2	Hits:1	Allocated_reads:2	Strand:-
TCATATTTTATTCCACTGAGGGGCCCTCT
>Location:NODE_400925_length_4705_cov_23.806589	Coordinate:1739	Reads:5	Hits:1	Allocated_reads:5	Strand:-
TCATATTTTATTCCACTGAGGGGCCCTC
>Location:NODE_400925_length_4705_cov_23.806589	Coordinate:1740	Reads:2	Hits:1	Allocated_reads:2	Strand:-
TCATATTTTATTCCACTGAGGGGCCCT
>Location:NODE_400925_length_4705_cov_23.806589	Coordinate:1741	Reads:1	Hits:1	Allocated_reads:1	Strand:-
CTACTAAATCATATTTTATTCCACTGAGGGGCCC
>Location:NODE_400925_length_4705_cov_23.806589	Coordinate:1742	Reads:1	Hits:1	Allocated_reads:1	Strand:-
TCATATTTTATTCCACTGAGGGGCC
>Location:NODE_400925_length_4705_cov_23.806589	Coordinate:1746	Reads:1	Hits:1	Allocated_reads:1	Strand:-
AACTACTAAATCATATTTTATTCCACTGAGG
>Location:NODE_400925_length_4705_cov_23.806589	Coordinate:1746	Reads:1	Hits:1	Allocated_reads:1	Strand:-
CTAAATCATATTTTATTCCACTGAGG
>Location:NODE_400925_length_4705_cov_23.806589	Coordinate:1746	Reads:2	Hits:1	Allocated_reads:2	Strand:-
CTACTAAATCATATTTTATTCCACTGAGG
>Location:NODE_400925_length_4705_cov_23.806589	Coordinate:1747	Reads:1	Hits:1	Allocated_reads:1	Strand:-
AACTACTAAATCATATTTTATTCCACTGAG
>Location:NODE_400925_length_4705_cov_23.806589	Coordinate:1748	Reads:1	Hits:1	Allocated_reads:1	Strand:-
AACTACTAAATCATATTTTATTCCACTGA
>Location:NODE_400925_length_4705_cov_23.806589	Coordinate:1750	Reads:1	Hits:1	Allocated_reads:1	Strand:-
AAACTACTAAATCATATTTTATTCCACT
>Location:NODE_400925_length_4705_cov_23.806589	Coordinate:1751	Reads:1	Hits:1	Allocated_reads:1	Strand:+
GTGGAATAAAATATGATTTAGTAGTTT
>Location:NODE_400925_length_4705_cov_23.806589	Coordinate:1760	Reads:1	Hits:1	Allocated_reads:1	Strand:-
CAACAACAACAAACTACTAAATCATATT
>Location:NODE_400925_length_4705_cov_23.806589	Coordinate:1764	Reads:1	Hits:1	Allocated_reads:1	Strand:-
TCAGACCAACAACAACAAACTACTAAATCA
>Location:NODE_400925_length_4705_cov_23.806589	Coordinate:1765	Reads:2	Hits:1	Allocated_reads:2	Strand:-
TCAGACCAACAACAACAAACTACTAAATC
>Location:NODE_400925_length_4705_cov_23.806589	Coordinate:1766	Reads:1	Hits:1	Allocated_reads:1	Strand:-
AGTCAGACCAACAACAACAAACTACTAAAT
>Location:NODE_400925_length_4705_cov_23.806589	Coordinate:1767	Reads:1	Hits:1	Allocated_reads:1	Strand:+
TTTAGTAGTTTGTTGTTGTTGGTC
>Location:NODE_400925_length_4705_cov_23.806589	Coordinate:1770	Reads:1	Hits:1	Allocated_reads:1	Strand:-
TCAGTCAGACCAACAACAACAAACTAAT
>Location:NODE_400925_length_4705_cov_23.806589	Coordinate:1770	Reads:1	Hits:1	Allocated_reads:1	Strand:-
TCAGTCAGACCAACAACAACAAACTACT
>Location:NODE_400925_length_4705_cov_23.806589	Coordinate:1773	Reads:1	Hits:1	Allocated_reads:1	Strand:-
TGCTCAGTCAGACCAACAACAACAAACT
>Location:NODE_400925_length_4705_cov_23.806589	Coordinate:1777	Reads:1	Hits:1	Allocated_reads:1	Strand:-
CACCTGCTCAGTCAGACCAACAACAACA
>Location:NODE_400925_length_4705_cov_23.806589	Coordinate:1783	Reads:1	Hits:1	Allocated_reads:1	Strand:-
TCACCACACCTGCTCAGTCAGACCAACA
>Location:NODE_400925_length_4705_cov_23.806589	Coordinate:1786	Reads:1	Hits:1	Allocated_reads:1	Strand:-
TGAACTCACCACACCTGCTCAGTCAGACCA
>Location:NODE_400925_length_4705_cov_23.806589	Coordinate:1787	Reads:1	Hits:1	Allocated_reads:1	Strand:+
GGTCTGACTGAGCAGGTGTGGTGAGT
>Location:NODE_400925_length_4705_cov_23.806589	Coordinate:1787	Reads:1	Hits:1	Allocated_reads:1	Strand:-
TGAACTCACCACACCTGCTCAGTCAGACC
>Location:NODE_400925_length_4705_cov_23.806589	Coordinate:1788	Reads:1	Hits:1	Allocated_reads:1	Strand:-
TGAACTCACCACACCTGCTCAGTCAGAT
>Location:NODE_400925_length_4705_cov_23.806589	Coordinate:1788	Reads:3	Hits:1	Allocated_reads:3	Strand:-
TGAACTCACCACACCTGCTCAGTCAGAC
>Location:NODE_400925_length_4705_cov_23.806589	Coordinate:1789	Reads:1	Hits:1	Allocated_reads:1	Strand:-
TGAACTCACCACACCTGCTCAGTCAGA
>Location:NODE_400925_length_4705_cov_23.806589	Coordinate:1792	Reads:1	Hits:1	Allocated_reads:1	Strand:-
TGAACTCACCACACCTGCTCAGTC
>Location:NODE_400925_length_4705_cov_23.806589	Coordinate:1795	Reads:1	Hits:1	Allocated_reads:1	Strand:-
TAATAGAGCTGAACTCACCACACCTGCTCA
>Location:NODE_400925_length_4705_cov_23.806589	Coordinate:1796	Reads:2	Hits:1	Allocated_reads:2	Strand:-
TAATAGAGCTGAACTCACCACACCTGCTC
>Location:NODE_400925_length_4705_cov_23.806589	Coordinate:1797	Reads:1	Hits:1	Allocated_reads:1	Strand:-
AATAGAGCTGAACTCACCACACCTGCT
>Location:NODE_400925_length_4705_cov_23.806589	Coordinate:1797	Reads:2	Hits:1	Allocated_reads:2	Strand:-
ATAGAGCTGAACTCACCACACCTGCT
>Location:NODE_400925_length_4705_cov_23.806589	Coordinate:1797	Reads:1	Hits:1	Allocated_reads:1	Strand:-
TAATAGAGCTGAACTCACCACACCAGCT
>Location:NODE_400925_length_4705_cov_23.806589	Coordinate:1797	Reads:6	Hits:1	Allocated_reads:6	Strand:-
TAATAGAGCTGAACTCACCACACCTGCT
>Location:NODE_400925_length_4705_cov_23.806589	Coordinate:1798	Reads:1	Hits:1	Allocated_reads:1	Strand:-
ATAGAGCTGAACTCACCACACCTGC
>Location:NODE_400925_length_4705_cov_23.806589	Coordinate:1798	Reads:6	Hits:1	Allocated_reads:6	Strand:-
TAATAGAGCTGAACTCACCACACCTGC
>Location:NODE_400925_length_4705_cov_23.806589	Coordinate:1798	Reads:4	Hits:1	Allocated_reads:4	Strand:-
TTAATAGAGCTGAACTCACCACACCTGC
>Location:NODE_400925_length_4705_cov_23.806589	Coordinate:1798	Reads:5	Hits:1	Allocated_reads:5	Strand:-
TTTAATAGAGCTGAACTCACCACACCTGC
>Location:NODE_400925_length_4705_cov_23.806589	Coordinate:1800	Reads:1	Hits:1	Allocated_reads:1	Strand:-
ACCTTTAATAGAGCTGAACTCACCACACCG
>Location:NODE_400925_length_4705_cov_23.806589	Coordinate:1800	Reads:1	Hits:1	Allocated_reads:1	Strand:-
TTAATAGAGCTGAACTCACCACACCT
>Location:NODE_400925_length_4705_cov_23.806589	Coordinate:1800	Reads:3	Hits:1	Allocated_reads:3	Strand:-
TTTAATAGAGCTGAACTCACCACACCT
>Location:NODE_400925_length_4705_cov_23.806589	Coordinate:1801	Reads:1	Hits:1	Allocated_reads:1	Strand:-
TTTAATAGAGCTGAACTCACCACACC
>Location:NODE_400925_length_4705_cov_23.806589	Coordinate:1804	Reads:1	Hits:1	Allocated_reads:1	Strand:-
AACCTTTAATAGAGCTGAACTCACCAC
>Location:NODE_400925_length_4705_cov_23.806589	Coordinate:1806	Reads:1	Hits:1	Allocated_reads:1	Strand:-
GTCAAACCTTTAATAGAGCTGAACTCACC
>Location:NODE_400925_length_4705_cov_23.806589	Coordinate:1810	Reads:1	Hits:1	Allocated_reads:1	Strand:-
AGCTCCAGTCAAACCTTTAATAGAGCTGAACT
>Location:NODE_400925_length_4705_cov_23.806589	Coordinate:1810	Reads:2	Hits:1	Allocated_reads:2	Strand:-
CCAGTCAAACCTTTAATAGAGCTGAACT
>Location:NODE_400925_length_4705_cov_23.806589	Coordinate:1810	Reads:1	Hits:1	Allocated_reads:1	Strand:-
GCTCCAGTCAAACCTTTAATAGAGCTGAACT
>Location:NODE_400925_length_4705_cov_23.806589	Coordinate:1810	Reads:1	Hits:1	Allocated_reads:1	Strand:-
GTCAAACCTTTAATAGAGCTGAACT
>Location:NODE_400925_length_4705_cov_23.806589	Coordinate:1810	Reads:11	Hits:1	Allocated_reads:11	Strand:-
TCCAGTCAAACCTTTAATAGAGCTGAACT
>Location:NODE_400925_length_4705_cov_23.806589	Coordinate:1811	Reads:1	Hits:1	Allocated_reads:1	Strand:-
CAGTCAAACCTTTAATAGAGCTGAAC
>Location:NODE_400925_length_4705_cov_23.806589	Coordinate:1811	Reads:2	Hits:1	Allocated_reads:2	Strand:-
CCAGTCAAACCTTTAATAGAGCTGAAC
>Location:NODE_400925_length_4705_cov_23.806589	Coordinate:1811	Reads:1	Hits:1	Allocated_reads:1	Strand:-
CTCCAGTCAAACCTTTAATAGAGCTGAAC
>Location:NODE_400925_length_4705_cov_23.806589	Coordinate:1811	Reads:12	Hits:1	Allocated_reads:12	Strand:-
GCTCCAGTCAAACCTTTAATAGAGCTGAAC
>Location:NODE_400925_length_4705_cov_23.806589	Coordinate:1811	Reads:26	Hits:1	Allocated_reads:26	Strand:-
TCCAGTCAAACCTTTAATAGAGCTGAAC
>Location:NODE_400925_length_4705_cov_23.806589	Coordinate:1815	Reads:1	Hits:1	Allocated_reads:1	Strand:-
TCCAGTCAAACCTTTAATAGAGCT
>Location:NODE_400925_length_4705_cov_23.806589	Coordinate:1816	Reads:1	Hits:1	Allocated_reads:1	Strand:-
ATTCAGCTCCAGTCAAACCTTTAATAGAGC
>Location:NODE_400925_length_4705_cov_23.806589	Coordinate:1816	Reads:4	Hits:1	Allocated_reads:4	Strand:-
TATTCAGCTCCAGTCAAACCTTTAATAGAGC
>Location:NODE_400925_length_4705_cov_23.806589	Coordinate:1825	Reads:1	Hits:1	Allocated_reads:1	Strand:+
AAGGTTTGACTGGAGCTGAATATG
>Location:NODE_400925_length_4705_cov_23.806589	Coordinate:1825	Reads:1	Hits:1	Allocated_reads:1	Strand:-
TAAACATATTCAGCTCCAGTCAAACCTT
>Location:NODE_400925_length_4705_cov_23.806589	Coordinate:1826	Reads:1	Hits:1	Allocated_reads:1	Strand:+
AGGTTTGACTGGAGCTGAATATGTTT
>Location:NODE_400925_length_4705_cov_23.806589	Coordinate:1826	Reads:1	Hits:1	Allocated_reads:1	Strand:-
TAAACATATTCAGCTCCAGTCAAACCT
>Location:NODE_400925_length_4705_cov_23.806589	Coordinate:1828	Reads:1	Hits:1	Allocated_reads:1	Strand:-
TTAGTTAAACATATTCAGCTCCAGTCAAAC
>Location:NODE_400925_length_4705_cov_23.806589	Coordinate:1829	Reads:1	Hits:1	Allocated_reads:1	Strand:-
TAGTTAAACATATTCAGCTCCAGTCAAA
>Location:NODE_400925_length_4705_cov_23.806589	Coordinate:1829	Reads:1	Hits:1	Allocated_reads:1	Strand:-
TTAGTTAAACATATTCAGCTCCAGTCAAA
>Location:NODE_400925_length_4705_cov_23.806589	Coordinate:1832	Reads:1	Hits:1	Allocated_reads:1	Strand:-
TTTAGTTAAACATATTCAGCTCCAGTC
>Location:NODE_400925_length_4705_cov_23.806589	Coordinate:1833	Reads:1	Hits:1	Allocated_reads:1	Strand:-
TTTTAGTTAAACATATTCAGCTCCAGT
>Location:NODE_400925_length_4705_cov_23.806589	Coordinate:1837	Reads:1	Hits:1	Allocated_reads:1	Strand:+
GAGCTGAATATGTTTAACTAAAAACT
>Location:NODE_400925_length_4705_cov_23.806589	Coordinate:1837	Reads:1	Hits:1	Allocated_reads:1	Strand:+
GAGCTGAATATGTTTAACTAAAAACTA
>Location:NODE_400925_length_4705_cov_23.806589	Coordinate:1838	Reads:1	Hits:1	Allocated_reads:1	Strand:-
AAGTAGTTTTTAGTTAAACATATTCAGCT
>Location:NODE_400925_length_4705_cov_23.806589	Coordinate:1843	Reads:1	Hits:1	Allocated_reads:1	Strand:-
TGAAAAGTAGTTTTTAGTTAAACATATT
>Location:NODE_400925_length_4705_cov_23.806589	Coordinate:1853	Reads:1	Hits:1	Allocated_reads:1	Strand:-
AGTAGTTAAACTGAAAAGTAGTTTTTAGT
>Location:NODE_400925_length_4705_cov_23.806589	Coordinate:1853	Reads:2	Hits:1	Allocated_reads:2	Strand:-
CCGAGTAGTTAAACTGAAAAGTAGTTTTTAGT
>Location:NODE_400925_length_4705_cov_23.806589	Coordinate:1853	Reads:11	Hits:1	Allocated_reads:11	Strand:-
CGAGTAGTTAAACTGAAAAGTAGTTTTTAGT
>Location:NODE_400925_length_4705_cov_23.806589	Coordinate:1853	Reads:3	Hits:1	Allocated_reads:3	Strand:-
GAGTAGTTAAACTGAAAAGTAGTTTTTAGT
>Location:NODE_400925_length_4705_cov_23.806589	Coordinate:1856	Reads:3	Hits:1	Allocated_reads:3	Strand:-
CCCGAGTAGTTAAACTGAAAAGTAGTTTTT
>Location:NODE_400925_length_4705_cov_23.806589	Coordinate:1856	Reads:3	Hits:1	Allocated_reads:3	Strand:-
TACCCGAGTAGTTAAACTGAAAAGTAGTTTTT
>Location:NODE_400925_length_4705_cov_23.806589	Coordinate:1857	Reads:11	Hits:1	Allocated_reads:11	Strand:-
ACCCGAGTAGTTAAACTGAAAAGTAGTTTT
>Location:NODE_400925_length_4705_cov_23.806589	Coordinate:1857	Reads:1	Hits:1	Allocated_reads:1	Strand:-
AGTAGTTAAACTGAAAAGTAGTTTT
>Location:NODE_400925_length_4705_cov_23.806589	Coordinate:1857	Reads:9	Hits:1	Allocated_reads:9	Strand:-
ATTACCCGAGTAGTTAAACTGAAAAGTAGTTTT
>Location:NODE_400925_length_4705_cov_23.806589	Coordinate:1857	Reads:38	Hits:1	Allocated_reads:38	Strand:-
CCCGAGTAGTTAAACTGAAAAGTAGTTTT
>Location:NODE_400925_length_4705_cov_23.806589	Coordinate:1857	Reads:3	Hits:1	Allocated_reads:3	Strand:-
CCGAGTAGTTAAACTGAAAAGTAGTTTT
>Location:NODE_400925_length_4705_cov_23.806589	Coordinate:1857	Reads:2	Hits:1	Allocated_reads:2	Strand:-
CGAGTAGTTAAACTGAAAAGTAGTTTT
>Location:NODE_400925_length_4705_cov_23.806589	Coordinate:1857	Reads:4	Hits:1	Allocated_reads:4	Strand:-
GAGTAGTTAAACTGAAAAGTAGTTTT
>Location:NODE_400925_length_4705_cov_23.806589	Coordinate:1857	Reads:1	Hits:1	Allocated_reads:1	Strand:-
TACCCGAGTAGTTAAACTGAAAAGTAGGTTT
>Location:NODE_400925_length_4705_cov_23.806589	Coordinate:1857	Reads:1	Hits:1	Allocated_reads:1	Strand:-
TACCCGAGTAGTTAAACTGAAAATTAGTTTT
>Location:NODE_400925_length_4705_cov_23.806589	Coordinate:1857	Reads:217	Hits:1	Allocated_reads:217	Strand:-
TACCCGAGTAGTTAAACTGAAAAGTAGTTTT
>Location:NODE_400925_length_4705_cov_23.806589	Coordinate:1857	Reads:12	Hits:1	Allocated_reads:12	Strand:-
TTACCCGAGTAGTTAAACTGAAAAGTAGTTTT
>Location:NODE_400925_length_4705_cov_23.806589	Coordinate:1858	Reads:11	Hits:1	Allocated_reads:11	Strand:-
ACCCGAGTAGTTAAACTGAAAAGTAGTTT
>Location:NODE_400925_length_4705_cov_23.806589	Coordinate:1858	Reads:2	Hits:1	Allocated_reads:2	Strand:-
AGTAGTTAAACTGAAAAGTAGTTT
>Location:NODE_400925_length_4705_cov_23.806589	Coordinate:1858	Reads:24	Hits:1	Allocated_reads:24	Strand:-
ATTACCCGAGTAGTTAAACTGAAAAGTAGTTT
>Location:NODE_400925_length_4705_cov_23.806589	Coordinate:1858	Reads:8	Hits:1	Allocated_reads:8	Strand:-
CCCGAGTAGTTAAACTGAAAAGTAGTTT
>Location:NODE_400925_length_4705_cov_23.806589	Coordinate:1858	Reads:2	Hits:1	Allocated_reads:2	Strand:-
CCGAGTAGTTAAACTGAAAAGTAGTTT
>Location:NODE_400925_length_4705_cov_23.806589	Coordinate:1858	Reads:2	Hits:1	Allocated_reads:2	Strand:-
CGAGTAGTTAAACTGAAAAGTAGTTT
>Location:NODE_400925_length_4705_cov_23.806589	Coordinate:1858	Reads:1	Hits:1	Allocated_reads:1	Strand:-
GAGTAGTTAAACTGAAAAGTAGTTT
>Location:NODE_400925_length_4705_cov_23.806589	Coordinate:1858	Reads:1	Hits:1	Allocated_reads:1	Strand:-
TACCCGAGTAGTTAAACTGAAAAGTAGATT
>Location:NODE_400925_length_4705_cov_23.806589	Coordinate:1858	Reads:378	Hits:1	Allocated_reads:378	Strand:-
TACCCGAGTAGTTAAACTGAAAAGTAGTTT
>Location:NODE_400925_length_4705_cov_23.806589	Coordinate:1858	Reads:39	Hits:1	Allocated_reads:39	Strand:-
TTACCCGAGTAGTTAAACTGAAAAGTAGTTT
>Location:NODE_400925_length_4705_cov_23.806589	Coordinate:1859	Reads:4	Hits:1	Allocated_reads:4	Strand:-
ACCCGAGTAGTTAAACTGAAAAGTAGTT
>Location:NODE_400925_length_4705_cov_23.806589	Coordinate:1859	Reads:1	Hits:1	Allocated_reads:1	Strand:-
ATTACCCGAGTAGTTAAACTGAAGAGTAGTT
>Location:NODE_400925_length_4705_cov_23.806589	Coordinate:1859	Reads:23	Hits:1	Allocated_reads:23	Strand:-
ATTACCCGAGTAGTTAAACTGAAAAGTAGTT
>Location:NODE_400925_length_4705_cov_23.806589	Coordinate:1859	Reads:5	Hits:1	Allocated_reads:5	Strand:-
CCCGAGTAGTTAAACTGAAAAGTAGTT
>Location:NODE_400925_length_4705_cov_23.806589	Coordinate:1859	Reads:1	Hits:1	Allocated_reads:1	Strand:-
CCGAGTAGTTAAACTGAAAAGTAGTT
>Location:NODE_400925_length_4705_cov_23.806589	Coordinate:1859	Reads:3	Hits:1	Allocated_reads:3	Strand:-
CGAGTAGTTAAACTGAAAAGTAGTT
>Location:NODE_400925_length_4705_cov_23.806589	Coordinate:1859	Reads:1	Hits:1	Allocated_reads:1	Strand:-
TACCCGAGTAGTTAAACTGAAAAATAGTT
>Location:NODE_400925_length_4705_cov_23.806589	Coordinate:1859	Reads:1	Hits:1	Allocated_reads:1	Strand:-
TACCCGAGTAGTTAAACTTAAAAGTAGTT
>Location:NODE_400925_length_4705_cov_23.806589	Coordinate:1859	Reads:153	Hits:1	Allocated_reads:153	Strand:-
TACCCGAGTAGTTAAACTGAAAAGTAGTT
>Location:NODE_400925_length_4705_cov_23.806589	Coordinate:1859	Reads:2	Hits:1	Allocated_reads:2	Strand:-
TACCCGAGTAGTTAAACTGAAAAGTAGTA
>Location:NODE_400925_length_4705_cov_23.806589	Coordinate:1859	Reads:23	Hits:1	Allocated_reads:23	Strand:-
TTACCCGAGTAGTTAAACTGAAAAGTAGTT
>Location:NODE_400925_length_4705_cov_23.806589	Coordinate:1860	Reads:1	Hits:1	Allocated_reads:1	Strand:-
AAATTACCCGAGTAGTTAAACTGAAAAGTAGT
>Location:NODE_400925_length_4705_cov_23.806589	Coordinate:1860	Reads:7	Hits:1	Allocated_reads:7	Strand:-
AATTACCCGAGTAGTTAAACTGAAAAGTAGT
>Location:NODE_400925_length_4705_cov_23.806589	Coordinate:1860	Reads:5	Hits:1	Allocated_reads:5	Strand:-
ACCCGAGTAGTTAAACTGAAAAGTAGT
>Location:NODE_400925_length_4705_cov_23.806589	Coordinate:1860	Reads:21	Hits:1	Allocated_reads:21	Strand:-
ATTACCCGAGTAGTTAAACTGAAAAGTAGT
>Location:NODE_400925_length_4705_cov_23.806589	Coordinate:1860	Reads:2	Hits:1	Allocated_reads:2	Strand:-
CCCGAGTAGTTAAACTGAAAAGTAGT
>Location:NODE_400925_length_4705_cov_23.806589	Coordinate:1860	Reads:2	Hits:1	Allocated_reads:2	Strand:-
CCGAGTAGTTAAACTGAAAAGTAGT
>Location:NODE_400925_length_4705_cov_23.806589	Coordinate:1860	Reads:7	Hits:1	Allocated_reads:7	Strand:-
CGAGTAGTTAAACTGAAAAGTAGT
>Location:NODE_400925_length_4705_cov_23.806589	Coordinate:1860	Reads:3	Hits:1	Allocated_reads:3	Strand:-
TAAATTACCCGAGTAGTTAAACTGAAAAGTAGT
>Location:NODE_400925_length_4705_cov_23.806589	Coordinate:1860	Reads:1	Hits:1	Allocated_reads:1	Strand:-
TACCCGAGTAGTTAAACTGAAAAGCAGT
>Location:NODE_400925_length_4705_cov_23.806589	Coordinate:1860	Reads:1	Hits:1	Allocated_reads:1	Strand:-
TACCCGAGTAGTTAAACTGGAAAGTAGT
>Location:NODE_400925_length_4705_cov_23.806589	Coordinate:1860	Reads:1	Hits:1	Allocated_reads:1	Strand:-
TACCCGAGTAGTTAAACTTAAAAGTAGT
>Location:NODE_400925_length_4705_cov_23.806589	Coordinate:1860	Reads:2	Hits:1	Allocated_reads:2	Strand:-
TACCCGAGTAGTTAAACTGAAAAGTAGG
>Location:NODE_400925_length_4705_cov_23.806589	Coordinate:1860	Reads:485	Hits:1	Allocated_reads:485	Strand:-
TACCCGAGTAGTTAAACTGAAAAGTAGT
>Location:NODE_400925_length_4705_cov_23.806589	Coordinate:1860	Reads:1	Hits:1	Allocated_reads:1	Strand:-
TTACCCGAGTAGTTAAACTGAAAAGTAGA
>Location:NODE_400925_length_4705_cov_23.806589	Coordinate:1860	Reads:77	Hits:1	Allocated_reads:77	Strand:-
TTACCCGAGTAGTTAAACTGAAAAGTAGT
>Location:NODE_400925_length_4705_cov_23.806589	Coordinate:1861	Reads:6	Hits:1	Allocated_reads:6	Strand:-
AATTACCCGAGTAGTTAAACTGAAAAGTAG
>Location:NODE_400925_length_4705_cov_23.806589	Coordinate:1861	Reads:2	Hits:1	Allocated_reads:2	Strand:-
ACCCGAGTAGTTAAACTGAAAAGTAG
>Location:NODE_400925_length_4705_cov_23.806589	Coordinate:1861	Reads:1	Hits:1	Allocated_reads:1	Strand:-
ATTACCCGAGTAGTTAAACTGAAAAGTAT
>Location:NODE_400925_length_4705_cov_23.806589	Coordinate:1861	Reads:27	Hits:1	Allocated_reads:27	Strand:-
ATTACCCGAGTAGTTAAACTGAAAAGTAG
>Location:NODE_400925_length_4705_cov_23.806589	Coordinate:1861	Reads:13	Hits:1	Allocated_reads:13	Strand:-
TAAATTACCCGAGTAGTTAAACTGAAAAGTAG
>Location:NODE_400925_length_4705_cov_23.806589	Coordinate:1861	Reads:1	Hits:1	Allocated_reads:1	Strand:-
TACCCGAGTAGTTAAACTGAAAAGTAA
>Location:NODE_400925_length_4705_cov_23.806589	Coordinate:1861	Reads:47	Hits:1	Allocated_reads:47	Strand:-
TACCCGAGTAGTTAAACTGAAAAGTAG
>Location:NODE_400925_length_4705_cov_23.806589	Coordinate:1861	Reads:1	Hits:1	Allocated_reads:1	Strand:-
TTAAATTACCCGAGTAGTTAAACTGAAAAGTAG
>Location:NODE_400925_length_4705_cov_23.806589	Coordinate:1861	Reads:11	Hits:1	Allocated_reads:11	Strand:-
TTACCCGAGTAGTTAAACTGAAAAGTAG
>Location:NODE_400925_length_4705_cov_23.806589	Coordinate:1862	Reads:20	Hits:1	Allocated_reads:20	Strand:-
AATTACCCGAGTAGTTAAACTGAAAAGTA
>Location:NODE_400925_length_4705_cov_23.806589	Coordinate:1862	Reads:28	Hits:1	Allocated_reads:28	Strand:-
ATTACCCGAGTAGTTAAACTGAAAAGTA
>Location:NODE_400925_length_4705_cov_23.806589	Coordinate:1862	Reads:28	Hits:1	Allocated_reads:28	Strand:-
TAAATTACCCGAGTAGTTAAACTGAAAAGTA
>Location:NODE_400925_length_4705_cov_23.806589	Coordinate:1862	Reads:1	Hits:1	Allocated_reads:1	Strand:-
TACCCGAGTAGTTAAACTGAAAAGTT
>Location:NODE_400925_length_4705_cov_23.806589	Coordinate:1862	Reads:36	Hits:1	Allocated_reads:36	Strand:-
TACCCGAGTAGTTAAACTGAAAAGTA
>Location:NODE_400925_length_4705_cov_23.806589	Coordinate:1862	Reads:1	Hits:1	Allocated_reads:1	Strand:-
TTAAATTACCCGAGTAGTTAAACTGAAAAGTA
>Location:NODE_400925_length_4705_cov_23.806589	Coordinate:1862	Reads:15	Hits:1	Allocated_reads:15	Strand:-
TTACCCGAGTAGTTAAACTGAAAAGTA
>Location:NODE_400925_length_4705_cov_23.806589	Coordinate:1863	Reads:1	Hits:1	Allocated_reads:1	Strand:-
AAATTACCCGAGTAGTTAAACTGAAAAGT
>Location:NODE_400925_length_4705_cov_23.806589	Coordinate:1863	Reads:13	Hits:1	Allocated_reads:13	Strand:-
AATTACCCGAGTAGTTAAACTGAAAAGT
>Location:NODE_400925_length_4705_cov_23.806589	Coordinate:1863	Reads:15	Hits:1	Allocated_reads:15	Strand:-
ATTACCCGAGTAGTTAAACTGAAAAGT
>Location:NODE_400925_length_4705_cov_23.806589	Coordinate:1863	Reads:48	Hits:1	Allocated_reads:48	Strand:-
TAAATTACCCGAGTAGTTAAACTGAAAAGT
>Location:NODE_400925_length_4705_cov_23.806589	Coordinate:1863	Reads:9	Hits:1	Allocated_reads:9	Strand:-
TACCCGAGTAGTTAAACTGAAAAGT
>Location:NODE_400925_length_4705_cov_23.806589	Coordinate:1863	Reads:7	Hits:1	Allocated_reads:7	Strand:-
TTAAATTACCCGAGTAGTTAAACTGAAAAGT
>Location:NODE_400925_length_4705_cov_23.806589	Coordinate:1863	Reads:7	Hits:1	Allocated_reads:7	Strand:-
TTACCCGAGTAGTTAAACTGAAAAGT
>Location:NODE_400925_length_4705_cov_23.806589	Coordinate:1864	Reads:19	Hits:1	Allocated_reads:19	Strand:-
AAATTACCCGAGTAGTTAAACTGAAAAG
>Location:NODE_400925_length_4705_cov_23.806589	Coordinate:1864	Reads:21	Hits:1	Allocated_reads:21	Strand:-
AATTACCCGAGTAGTTAAACTGAAAAG
>Location:NODE_400925_length_4705_cov_23.806589	Coordinate:1864	Reads:12	Hits:1	Allocated_reads:12	Strand:-
ATTACCCGAGTAGTTAAACTGAAAAG
>Location:NODE_400925_length_4705_cov_23.806589	Coordinate:1864	Reads:2	Hits:1	Allocated_reads:2	Strand:-
TAAATTACCCGAGTAGTTAAACTGAAAAT
>Location:NODE_400925_length_4705_cov_23.806589	Coordinate:1864	Reads:246	Hits:1	Allocated_reads:246	Strand:-
TAAATTACCCGAGTAGTTAAACTGAAAAG
>Location:NODE_400925_length_4705_cov_23.806589	Coordinate:1864	Reads:12	Hits:1	Allocated_reads:12	Strand:-
TACCCGAGTAGTTAAACTGAAAAG
>Location:NODE_400925_length_4705_cov_23.806589	Coordinate:1864	Reads:44	Hits:1	Allocated_reads:44	Strand:-
TTAAATTACCCGAGTAGTTAAACTGAAAAG
>Location:NODE_400925_length_4705_cov_23.806589	Coordinate:1864	Reads:4	Hits:1	Allocated_reads:4	Strand:-
TTACCCGAGTAGTTAAACTGAAAAG
>Location:NODE_400925_length_4705_cov_23.806589	Coordinate:1864	Reads:1	Hits:1	Allocated_reads:1	Strand:-
TTTAAATTACCCGAGTAGTTAAACTGAAAAA
>Location:NODE_400925_length_4705_cov_23.806589	Coordinate:1865	Reads:4	Hits:1	Allocated_reads:4	Strand:-
AAATTACCCGAGTAGTTAAACTGAAAA
>Location:NODE_400925_length_4705_cov_23.806589	Coordinate:1865	Reads:1	Hits:1	Allocated_reads:1	Strand:-
ATTACCCGAGTAGTTAAACTGAAAA
>Location:NODE_400925_length_4705_cov_23.806589	Coordinate:1865	Reads:1	Hits:1	Allocated_reads:1	Strand:-
TAAATTACCCGAGTAGTTAAACTAAAAA
>Location:NODE_400925_length_4705_cov_23.806589	Coordinate:1865	Reads:1	Hits:1	Allocated_reads:1	Strand:-
TAAATTACCCGAGTAGTTAAACTGAAAC
>Location:NODE_400925_length_4705_cov_23.806589	Coordinate:1865	Reads:68	Hits:1	Allocated_reads:68	Strand:-
TAAATTACCCGAGTAGTTAAACTGAAAA
>Location:NODE_400925_length_4705_cov_23.806589	Coordinate:1865	Reads:16	Hits:1	Allocated_reads:16	Strand:-
TTAAATTACCCGAGTAGTTAAACTGAAAA
>Location:NODE_400925_length_4705_cov_23.806589	Coordinate:1865	Reads:1	Hits:1	Allocated_reads:1	Strand:-
TTACCCGAGTAGTTAAACTGAAAA
>Location:NODE_400925_length_4705_cov_23.806589	Coordinate:1865	Reads:4	Hits:1	Allocated_reads:4	Strand:-
TTTAAATTACCCGAGTAGTTAAACTGAAAA
>Location:NODE_400925_length_4705_cov_23.806589	Coordinate:1866	Reads:1	Hits:1	Allocated_reads:1	Strand:-
AAATTACCCGAGTAGTTAAACTGAAA
>Location:NODE_400925_length_4705_cov_23.806589	Coordinate:1866	Reads:2	Hits:1	Allocated_reads:2	Strand:-
AATTACCCGAGTAGTTAAACTGAAA
>Location:NODE_400925_length_4705_cov_23.806589	Coordinate:1866	Reads:3	Hits:1	Allocated_reads:3	Strand:-
ATTACCCGAGTAGTTAAACTGAAA
>Location:NODE_400925_length_4705_cov_23.806589	Coordinate:1866	Reads:22	Hits:1	Allocated_reads:22	Strand:-
TAAATTACCCGAGTAGTTAAACTGAAA
>Location:NODE_400925_length_4705_cov_23.806589	Coordinate:1866	Reads:1	Hits:1	Allocated_reads:1	Strand:-
TTAAATTACCCGAGTAGTTAAACTGAAT
>Location:NODE_400925_length_4705_cov_23.806589	Coordinate:1866	Reads:1	Hits:1	Allocated_reads:1	Strand:-
TTAAATTACCCGAGTAGTTAAACTGAGA
>Location:NODE_400925_length_4705_cov_23.806589	Coordinate:1866	Reads:21	Hits:1	Allocated_reads:21	Strand:-
TTAAATTACCCGAGTAGTTAAACTGAAA
>Location:NODE_400925_length_4705_cov_23.806589	Coordinate:1866	Reads:2	Hits:1	Allocated_reads:2	Strand:-
TTTAAATTACCCGAGTAGTTAAACTGAAA
>Location:NODE_400925_length_4705_cov_23.806589	Coordinate:1867	Reads:2	Hits:1	Allocated_reads:2	Strand:-
AATTACCCGAGTAGTTAAACTGAA
>Location:NODE_400925_length_4705_cov_23.806589	Coordinate:1867	Reads:10	Hits:1	Allocated_reads:10	Strand:-
TAAATTACCCGAGTAGTTAAACTGAA
>Location:NODE_400925_length_4705_cov_23.806589	Coordinate:1867	Reads:4	Hits:1	Allocated_reads:4	Strand:-
TTAAATTACCCGAGTAGTTAAACTGAA
>Location:NODE_400925_length_4705_cov_23.806589	Coordinate:1867	Reads:5	Hits:1	Allocated_reads:5	Strand:-
TTTAAATTACCCGAGTAGTTAAACTGAA
>Location:NODE_400925_length_4705_cov_23.806589	Coordinate:1868	Reads:2	Hits:1	Allocated_reads:2	Strand:-
TAAATTACCCGAGTAGTTAAACTGA
>Location:NODE_400925_length_4705_cov_23.806589	Coordinate:1868	Reads:1	Hits:1	Allocated_reads:1	Strand:-
TTAAATTACCCGAGTAGTTAAACTGA
>Location:NODE_400925_length_4705_cov_23.806589	Coordinate:1872	Reads:1	Hits:1	Allocated_reads:1	Strand:-
TTGTTTAAATTACCCGAGTAGTTAAA
>Location:NODE_400925_length_4705_cov_23.806589	Coordinate:1874	Reads:1	Hits:1	Allocated_reads:1	Strand:-
CCACGTTGTTTAAATTACCCGAGTAGTTA
>Location:NODE_400925_length_4705_cov_23.806589	Coordinate:1875	Reads:1	Hits:1	Allocated_reads:1	Strand:-
ACGTTGTTTAAATTACCCGAGTAGTT
>Location:NODE_400925_length_4705_cov_23.806589	Coordinate:1875	Reads:1	Hits:1	Allocated_reads:1	Strand:-
CCACGTTGTTTAAATTACCCGAGTAGTT
>Location:NODE_400925_length_4705_cov_23.806589	Coordinate:1876	Reads:1	Hits:1	Allocated_reads:1	Strand:-
AACCACGTTGTTTAAATTACCCGAGTAGT
>Location:NODE_400925_length_4705_cov_23.806589	Coordinate:1876	Reads:1	Hits:1	Allocated_reads:1	Strand:-
ACCACGTTGTTTAAATTACCCGAGTAGT
>Location:NODE_400925_length_4705_cov_23.806589	Coordinate:1876	Reads:4	Hits:1	Allocated_reads:4	Strand:-
TAACCACGTTGTTTAAATTACCCGAGTAGT
>Location:NODE_400925_length_4705_cov_23.806589	Coordinate:1877	Reads:1	Hits:1	Allocated_reads:1	Strand:-
CACGTTGTTTAAATTACCCGAGTAG
>Location:NODE_400925_length_4705_cov_23.806589	Coordinate:1877	Reads:7	Hits:1	Allocated_reads:7	Strand:-
TAACCACGTTGTTTAAATTACCCGAGTAG
>Location:NODE_400925_length_4705_cov_23.806589	Coordinate:1878	Reads:3	Hits:1	Allocated_reads:3	Strand:-
TAACCACGTTGTTTAAATTACCCGAGTA
>Location:NODE_400925_length_4705_cov_23.806589	Coordinate:1878	Reads:2	Hits:1	Allocated_reads:2	Strand:+
TACTCGGGTAATTTAAACAACGTGGT
>Location:NODE_400925_length_4705_cov_23.806589	Coordinate:1879	Reads:1	Hits:1	Allocated_reads:1	Strand:+
ACTCGGGTAATTTAAACAACGTGGT
>Location:NODE_400925_length_4705_cov_23.806589	Coordinate:1903	Reads:1	Hits:1	Allocated_reads:1	Strand:+
TTAGGTTAAAGAAAAGGTTTGGGTTGT
>Location:NODE_400925_length_4705_cov_23.806589	Coordinate:1905	Reads:2	Hits:1	Allocated_reads:2	Strand:-
TCATGTCAACCCAAACCTTTTCTTTAACCT
>Location:NODE_400925_length_4705_cov_23.806589	Coordinate:1905	Reads:2	Hits:1	Allocated_reads:2	Strand:-
TGTCAACCCAAACCTTTTCTTTAACCT
>Location:NODE_400925_length_4705_cov_23.806589	Coordinate:1905	Reads:1	Hits:1	Allocated_reads:1	Strand:-
TTCATGTCAACCCAAACCTTTTCTTTAACCT
>Location:NODE_400925_length_4705_cov_23.806589	Coordinate:1906	Reads:1	Hits:1	Allocated_reads:1	Strand:-
TCAACCCAAACCTTTTCTTTAACC
>Location:NODE_400925_length_4705_cov_23.806589	Coordinate:1906	Reads:2	Hits:1	Allocated_reads:2	Strand:-
TCATGTCAACCCAAACCTTTTCTTTAACC
>Location:NODE_400925_length_4705_cov_23.806589	Coordinate:1906	Reads:8	Hits:1	Allocated_reads:8	Strand:-
TTCATGTCAACCCAAACCTTTTCTTTAACC
>Location:NODE_400925_length_4705_cov_23.806589	Coordinate:1906	Reads:1	Hits:1	Allocated_reads:1	Strand:-
TTTCATGTCAACCCAAACCTTTTCTTTAACC
>Location:NODE_400925_length_4705_cov_23.806589	Coordinate:1907	Reads:1	Hits:1	Allocated_reads:1	Strand:-
TCATGTCAACCCAAACCTTTTCTTTAAC
>Location:NODE_400925_length_4705_cov_23.806589	Coordinate:1907	Reads:1	Hits:1	Allocated_reads:1	Strand:-
TTCATGTCAACCCAAACCTTTTCTTTAAC
>Location:NODE_400925_length_4705_cov_23.806589	Coordinate:1910	Reads:2	Hits:1	Allocated_reads:2	Strand:-
TGTTTCATGTCAACCCAAACCTTTTCTTT
>Location:NODE_400925_length_4705_cov_23.806589	Coordinate:1910	Reads:1	Hits:1	Allocated_reads:1	Strand:-
TTCATGTCAACCCAAACCTTTTCTTT
>Location:NODE_400925_length_4705_cov_23.806589	Coordinate:1910	Reads:1	Hits:1	Allocated_reads:1	Strand:-
TTTCATGTCAACCCAAACCTTTTCTTT
>Location:NODE_400925_length_4705_cov_23.806589	Coordinate:1911	Reads:1	Hits:1	Allocated_reads:1	Strand:-
CTGTTTCATGTCAACCCAAACCTTTTCTT
>Location:NODE_400925_length_4705_cov_23.806589	Coordinate:1911	Reads:6	Hits:1	Allocated_reads:6	Strand:-
TGTTTCATGTCAACCCAAACCTTTTCTT
>Location:NODE_400925_length_4705_cov_23.806589	Coordinate:1912	Reads:2	Hits:1	Allocated_reads:2	Strand:-
AACTGTTTCATGTCAACCCAAACCTTTTCT
>Location:NODE_400925_length_4705_cov_23.806589	Coordinate:1912	Reads:1	Hits:1	Allocated_reads:1	Strand:-
ACTGTTTCATGTCAACCCAAACCTTTTCT
>Location:NODE_400925_length_4705_cov_23.806589	Coordinate:1912	Reads:1	Hits:1	Allocated_reads:1	Strand:-
TTTCATGTCAACCCAAACCTTTTCT
>Location:NODE_400925_length_4705_cov_23.806589	Coordinate:1913	Reads:3	Hits:1	Allocated_reads:3	Strand:-
AACTGTTTCATGTCAACCCAAACCTTTTC
>Location:NODE_400925_length_4705_cov_23.806589	Coordinate:1913	Reads:5	Hits:1	Allocated_reads:5	Strand:-
TGTTTCATGTCAACCCAAACCTTTTC
>Location:NODE_400925_length_4705_cov_23.806589	Coordinate:1913	Reads:1	Hits:1	Allocated_reads:1	Strand:-
TTTCATGTCAACCCAAACCTTTTC
>Location:NODE_400925_length_4705_cov_23.806589	Coordinate:1914	Reads:1	Hits:1	Allocated_reads:1	Strand:-
GAACTGTTTCATGTCAACCCAAACCTTTT
>Location:NODE_400925_length_4705_cov_23.806589	Coordinate:1915	Reads:1	Hits:1	Allocated_reads:1	Strand:-
AACTGTTTCATGTCAACCCAAACCTTT
>Location:NODE_400925_length_4705_cov_23.806589	Coordinate:1916	Reads:1	Hits:1	Allocated_reads:1	Strand:-
AACTGTTTCATGTCAACCCAAACCTT
>Location:NODE_400925_length_4705_cov_23.806589	Coordinate:1923	Reads:1	Hits:1	Allocated_reads:1	Strand:-
AGAACTGGGAACTGTTTCATGTCAACCC
>Location:NODE_400925_length_4705_cov_23.806589	Coordinate:1923	Reads:12	Hits:1	Allocated_reads:12	Strand:-
TAAAGAACTGGGAACTGTTTCATGTCAACCC
>Location:NODE_400925_length_4705_cov_23.806589	Coordinate:1924	Reads:1	Hits:1	Allocated_reads:1	Strand:-
AAAGAACTGGGAACTGTTTCATGTCAACC
>Location:NODE_400925_length_4705_cov_23.806589	Coordinate:1924	Reads:3	Hits:1	Allocated_reads:3	Strand:-
AAGAACTGGGAACTGTTTCATGTCAACC
>Location:NODE_400925_length_4705_cov_23.806589	Coordinate:1924	Reads:128	Hits:1	Allocated_reads:128	Strand:-
TAAAGAACTGGGAACTGTTTCATGTCAACC
>Location:NODE_400925_length_4705_cov_23.806589	Coordinate:1924	Reads:2	Hits:1	Allocated_reads:2	Strand:-
TTAAAGAACTGGGAACTGTTTCATGTCAACC
>Location:NODE_400925_length_4705_cov_23.806589	Coordinate:1924	Reads:2	Hits:1	Allocated_reads:2	Strand:-
TTTAAAGAACTGGGAACTGTTTCATGTCAACC
>Location:NODE_400925_length_4705_cov_23.806589	Coordinate:1925	Reads:7	Hits:1	Allocated_reads:7	Strand:-
TAAAGAACTGGGAACTGTTTCATGTCAAC
>Location:NODE_400925_length_4705_cov_23.806589	Coordinate:1926	Reads:1	Hits:1	Allocated_reads:1	Strand:+
TTGACATGAAACAGTTCCCAGTTCT
>Location:NODE_400925_length_4705_cov_23.806589	Coordinate:1927	Reads:2	Hits:1	Allocated_reads:2	Strand:-
TAAAGAACTGGGAACTGTTTCATGTCA
>Location:NODE_400925_length_4705_cov_23.806589	Coordinate:1927	Reads:1	Hits:1	Allocated_reads:1	Strand:-
TTTAAAGAACTGGGAACTGTTTCATGTCA
>Location:NODE_400925_length_4705_cov_23.806589	Coordinate:1928	Reads:1	Hits:1	Allocated_reads:1	Strand:-
AAAGAACTGGGAACTGTTTCATGTC
>Location:NODE_400925_length_4705_cov_23.806589	Coordinate:1928	Reads:8	Hits:1	Allocated_reads:8	Strand:-
TAAAGAACTGGGAACTGTTTCATGTC
>Location:NODE_400925_length_4705_cov_23.806589	Coordinate:1928	Reads:1	Hits:1	Allocated_reads:1	Strand:-
TTTAAAGAACTGGGAACTGTTTCATGTC
>Location:NODE_400925_length_4705_cov_23.806589	Coordinate:1929	Reads:2	Hits:1	Allocated_reads:2	Strand:-
TTTAAAGAACTGGGAACTGTTTCATGT
>Location:NODE_400925_length_4705_cov_23.806589	Coordinate:1929	Reads:1	Hits:1	Allocated_reads:1	Strand:-
TTTTAAAGAACTGGGAACTGTTTCATGT
>Location:NODE_400925_length_4705_cov_23.806589	Coordinate:1931	Reads:1	Hits:1	Allocated_reads:1	Strand:-
TCTTTTAAAGAACTGGGAACTGTTTCAT
>Location:NODE_400925_length_4705_cov_23.806589	Coordinate:1932	Reads:1	Hits:1	Allocated_reads:1	Strand:-
TCATCTTTTAAAGAACTGGGAACTGTTTCA
>Location:NODE_400925_length_4705_cov_23.806589	Coordinate:1933	Reads:1	Hits:1	Allocated_reads:1	Strand:-
GAAAATCATCTTTTAAAGAACTGGGAACTGTTTC
>Location:NODE_400925_length_4705_cov_23.806589	Coordinate:1935	Reads:1	Hits:1	Allocated_reads:1	Strand:-
ATCATCTTTTAAAGAACTGGGAACTGTT
>Location:NODE_400925_length_4705_cov_23.806589	Coordinate:1936	Reads:1	Hits:1	Allocated_reads:1	Strand:-
AATCATCTTTTAAAGAACTGGGAACTGT
>Location:NODE_400925_length_4705_cov_23.806589	Coordinate:1938	Reads:1	Hits:1	Allocated_reads:1	Strand:-
AGAAAATCATCTTTTAAAGAACTGGGAACA
>Location:NODE_400925_length_4705_cov_23.806589	Coordinate:1938	Reads:3	Hits:1	Allocated_reads:3	Strand:-
GAAAATCATCTTTTAAAGAACTGGGAACT
>Location:NODE_400925_length_4705_cov_23.806589	Coordinate:1939	Reads:1	Hits:1	Allocated_reads:1	Strand:-
GAAAATCATCTTTTAAAGAACTGGGAAC
>Location:NODE_400925_length_4705_cov_23.806589	Coordinate:1942	Reads:2	Hits:1	Allocated_reads:2	Strand:-
CAAGAAAATCATCTTTTAAAGAACTGGG
>Location:NODE_400925_length_4705_cov_23.806589	Coordinate:1943	Reads:1	Hits:1	Allocated_reads:1	Strand:-
TGGCAACCAAGAAAATCATCTTTTAAAGAACTGG
>Location:NODE_400925_length_4705_cov_23.806589	Coordinate:1945	Reads:14	Hits:1	Allocated_reads:14	Strand:-
AACCAAGAAAATCATCTTTTAAAGAACT
>Location:NODE_400925_length_4705_cov_23.806589	Coordinate:1945	Reads:3	Hits:1	Allocated_reads:3	Strand:-
ACCAAGAAAATCATCTTTTAAAGAACT
>Location:NODE_400925_length_4705_cov_23.806589	Coordinate:1945	Reads:17	Hits:1	Allocated_reads:17	Strand:-
CAACCAAGAAAATCATCTTTTAAAGAACT
>Location:NODE_400925_length_4705_cov_23.806589	Coordinate:1945	Reads:19	Hits:1	Allocated_reads:19	Strand:-
GCAACCAAGAAAATCATCTTTTAAAGAACT
>Location:NODE_400925_length_4705_cov_23.806589	Coordinate:1945	Reads:2	Hits:1	Allocated_reads:2	Strand:-
GGCAACCAAGAAAATCATCTTTTAAAGAACT
>Location:NODE_400925_length_4705_cov_23.806589	Coordinate:1945	Reads:1	Hits:1	Allocated_reads:1	Strand:-
TGGCAACCAAGAAAATCATCCTTTAAAGAACT
>Location:NODE_400925_length_4705_cov_23.806589	Coordinate:1945	Reads:11	Hits:1	Allocated_reads:11	Strand:-
TGGCAACCAAGAAAATCATCTTTTAAAGAACT
>Location:NODE_400925_length_4705_cov_23.806589	Coordinate:1946	Reads:3	Hits:1	Allocated_reads:3	Strand:-
ATGGCAACCAAGAAAATCATCTTTTAAAGAAC
>Location:NODE_400925_length_4705_cov_23.806589	Coordinate:1946	Reads:3	Hits:1	Allocated_reads:3	Strand:-
CAACCAAGAAAATCATCTTTTAAAGAAC
>Location:NODE_400925_length_4705_cov_23.806589	Coordinate:1946	Reads:2	Hits:1	Allocated_reads:2	Strand:-
GCAACCAAGAAAATCATCTTTTAAAGAAC
>Location:NODE_400925_length_4705_cov_23.806589	Coordinate:1946	Reads:6	Hits:1	Allocated_reads:6	Strand:-
GGCAACCAAGAAAATCATCTTTTAAAGAAC
>Location:NODE_400925_length_4705_cov_23.806589	Coordinate:1946	Reads:24	Hits:1	Allocated_reads:24	Strand:-
TGGCAACCAAGAAAATCATCTTTTAAAGAAC
>Location:NODE_400925_length_4705_cov_23.806589	Coordinate:1947	Reads:7	Hits:1	Allocated_reads:7	Strand:-
TGGCAACCAAGAAAATCATCTTTTAAAGAA
>Location:NODE_400925_length_4705_cov_23.806589	Coordinate:1948	Reads:1	Hits:1	Allocated_reads:1	Strand:-
CAACCAAGAAAATCATCTTTTAAAGA
>Location:NODE_400925_length_4705_cov_23.806589	Coordinate:1948	Reads:1	Hits:1	Allocated_reads:1	Strand:-
TGGCAACCAAGAAAATCATCTTTTAAAGA
>Location:NODE_400925_length_4705_cov_23.806589	Coordinate:1949	Reads:2	Hits:1	Allocated_reads:2	Strand:-
ATGGCAACCAAGAAAATCATCTTTTAAAG
>Location:NODE_400925_length_4705_cov_23.806589	Coordinate:1949	Reads:1	Hits:1	Allocated_reads:1	Strand:-
GGCAACCAAGAAAATCATCTTTTAAAT
>Location:NODE_400925_length_4705_cov_23.806589	Coordinate:1949	Reads:1	Hits:1	Allocated_reads:1	Strand:-
TGGCAACCAAGAAAATCATCTTTTAAAA
>Location:NODE_400925_length_4705_cov_23.806589	Coordinate:1949	Reads:7	Hits:1	Allocated_reads:7	Strand:-
TGGCAACCAAGAAAATCATCTTTTAAAG
>Location:NODE_400925_length_4705_cov_23.806589	Coordinate:1950	Reads:1	Hits:1	Allocated_reads:1	Strand:-
ATGGCAACCAAGAAAATCATCTTTTAAA
>Location:NODE_400925_length_4705_cov_23.806589	Coordinate:1950	Reads:2	Hits:1	Allocated_reads:2	Strand:-
CATGGCAACCAAGAAAATCATCTTTTAAA
>Location:NODE_400925_length_4705_cov_23.806589	Coordinate:1950	Reads:1	Hits:1	Allocated_reads:1	Strand:-
TCACCATGGCAACCAAGAAAATCATCTTTTAAA
>Location:NODE_400925_length_4705_cov_23.806589	Coordinate:1950	Reads:6	Hits:1	Allocated_reads:6	Strand:-
TGGCAACCAAGAAAATCATCTTTTAAA
>Location:NODE_400925_length_4705_cov_23.806589	Coordinate:1951	Reads:2	Hits:1	Allocated_reads:2	Strand:-
CCATGGCAACCAAGAAAATCATCTTTTAA
>Location:NODE_400925_length_4705_cov_23.806589	Coordinate:1951	Reads:1	Hits:1	Allocated_reads:1	Strand:-
TGGCAACCAAGAAAATCATCTTTTAA
>Location:NODE_400925_length_4705_cov_23.806589	Coordinate:1952	Reads:1	Hits:1	Allocated_reads:1	Strand:-
CATGGCAACCAAGAAAATCATCTTTTA
>Location:NODE_400925_length_4705_cov_23.806589	Coordinate:1953	Reads:1	Hits:1	Allocated_reads:1	Strand:-
CACCATGGCAACCAAGAAAATCATATTTT
>Location:NODE_400925_length_4705_cov_23.806589	Coordinate:1953	Reads:1	Hits:1	Allocated_reads:1	Strand:-
CACCATGGCAACCAAGAAAATCATCTTTT
>Location:NODE_400925_length_4705_cov_23.806589	Coordinate:1953	Reads:1	Hits:1	Allocated_reads:1	Strand:-
TGGCAACCAAGAAAATCATCTTTT
>Location:NODE_400925_length_4705_cov_23.806589	Coordinate:1954	Reads:3	Hits:1	Allocated_reads:3	Strand:-
CACCATGGCAACCAAGAAAATCATCTTT
>Location:NODE_400925_length_4705_cov_23.806589	Coordinate:1954	Reads:1	Hits:1	Allocated_reads:1	Strand:-
TCACCATGGCAACCAAGAAAATCATCTAT
>Location:NODE_400925_length_4705_cov_23.806589	Coordinate:1954	Reads:22	Hits:1	Allocated_reads:22	Strand:-
TCACCATGGCAACCAAGAAAATCATCTTT
>Location:NODE_400925_length_4705_cov_23.806589	Coordinate:1955	Reads:1	Hits:1	Allocated_reads:1	Strand:-
TCACCATGGCAACCAAGAAAATCATCTT
>Location:NODE_400925_length_4705_cov_23.806589	Coordinate:1956	Reads:2	Hits:1	Allocated_reads:2	Strand:-
CACCATGGCAACCAAGAAAATCATCT
>Location:NODE_400925_length_4705_cov_23.806589	Coordinate:1956	Reads:1	Hits:1	Allocated_reads:1	Strand:-
CATCACCATGGCAACCAAGAAAATCATCT
>Location:NODE_400925_length_4705_cov_23.806589	Coordinate:1956	Reads:3	Hits:1	Allocated_reads:3	Strand:-
TCACCATGGCAACCAAGAAAATCATCT
>Location:NODE_400925_length_4705_cov_23.806589	Coordinate:1956	Reads:1	Hits:1	Allocated_reads:1	Strand:-
TGCATCACCATGGCAACCAAGAAAATCATCT
>Location:NODE_400925_length_4705_cov_23.806589	Coordinate:1957	Reads:1	Hits:1	Allocated_reads:1	Strand:+
GATGATTTTCTTGGTTGCCATGGT
>Location:NODE_400925_length_4705_cov_23.806589	Coordinate:1957	Reads:2	Hits:1	Allocated_reads:2	Strand:-
TCACCATGGCAACCAAGAAAATCATC
>Location:NODE_400925_length_4705_cov_23.806589	Coordinate:1969	Reads:1	Hits:1	Allocated_reads:1	Strand:-
CATCAGGGATGCATCACCATGGCAACC
>Location:NODE_400925_length_4705_cov_23.806589	Coordinate:1969	Reads:5	Hits:1	Allocated_reads:5	Strand:-
TCATCAGGGATGCATCACCATGGCAACC
>Location:NODE_400925_length_4705_cov_23.806589	Coordinate:1969	Reads:1	Hits:1	Allocated_reads:1	Strand:-
TCTTCATCAGGGATGCATCACCATGGCAACC
>Location:NODE_400925_length_4705_cov_23.806589	Coordinate:1969	Reads:4	Hits:1	Allocated_reads:4	Strand:-
TTCATCAGGGATGCATCACCATGGCAACC
>Location:NODE_400925_length_4705_cov_23.806589	Coordinate:1972	Reads:1	Hits:1	Allocated_reads:1	Strand:-
TCATCAGGGATGCATCACCATGGCA
>Location:NODE_400925_length_4705_cov_23.806589	Coordinate:1973	Reads:1	Hits:1	Allocated_reads:1	Strand:-
CCAGCTCTTCATCAGGGATGCATCACCATGGT
>Location:NODE_400925_length_4705_cov_23.806589	Coordinate:1973	Reads:1	Hits:1	Allocated_reads:1	Strand:+
GCCATGGTGATGCATCCCTGATGAAGA
>Location:NODE_400925_length_4705_cov_23.806589	Coordinate:1973	Reads:1	Hits:1	Allocated_reads:1	Strand:+
GCCATGGTGATGCATCCCTGATGAAGAA
>Location:NODE_400925_length_4705_cov_23.806589	Coordinate:1975	Reads:1	Hits:1	Allocated_reads:1	Strand:-
TCCAGCTCTTCATCAGGGATGCATCACCATT
>Location:NODE_400925_length_4705_cov_23.806589	Coordinate:1977	Reads:1	Hits:1	Allocated_reads:1	Strand:-
TCCAGCTCTTCATCAGGGATGCATCACCA
>Location:NODE_400925_length_4705_cov_23.806589	Coordinate:1977	Reads:1	Hits:1	Allocated_reads:1	Strand:+
TGGTGATGCATCCCTGATGAAGAGCT
>Location:NODE_400925_length_4705_cov_23.806589	Coordinate:1977	Reads:1	Hits:1	Allocated_reads:1	Strand:+
TGGTGATGCATCCCTGATGAAGAGCTGGA
>Location:NODE_400925_length_4705_cov_23.806589	Coordinate:1978	Reads:1	Hits:1	Allocated_reads:1	Strand:-
TATCCAGCTCTTCATCAGGGATGCATCACC
>Location:NODE_400925_length_4705_cov_23.806589	Coordinate:1978	Reads:1	Hits:1	Allocated_reads:1	Strand:-
TCCAGCTCTTCATCAGGGATGCATCACC
>Location:NODE_400925_length_4705_cov_23.806589	Coordinate:1983	Reads:1	Hits:1	Allocated_reads:1	Strand:-
GAACGTATTTTATCCAGCTCTTCATCAGGGATGCA
>Location:NODE_400925_length_4705_cov_23.806589	Coordinate:1984	Reads:1	Hits:1	Allocated_reads:1	Strand:-
TTTTATCCAGCTCTTCATCAGGGATGC
>Location:NODE_400925_length_4705_cov_23.806589	Coordinate:1986	Reads:1	Hits:1	Allocated_reads:1	Strand:+
ATCCCTGATGAAGAGCTGGATAAAATACGTT
>Location:NODE_400925_length_4705_cov_23.806589	Coordinate:1987	Reads:2	Hits:1	Allocated_reads:2	Strand:-
AACGTATTTTATCCAGCTCTTCATCAGGGA
>Location:NODE_400925_length_4705_cov_23.806589	Coordinate:1987	Reads:3	Hits:1	Allocated_reads:3	Strand:-
ACGTATTTTATCCAGCTCTTCATCAGGGA
>Location:NODE_400925_length_4705_cov_23.806589	Coordinate:1987	Reads:1	Hits:1	Allocated_reads:1	Strand:-
GAACGTATTTTATCCAGCTCTTCATCAGGGA
>Location:NODE_400925_length_4705_cov_23.806589	Coordinate:1987	Reads:2	Hits:1	Allocated_reads:2	Strand:+
TCCCTGATGAAGAGCTGGATAAAATACGTT
>Location:NODE_400925_length_4705_cov_23.806589	Coordinate:1987	Reads:1	Hits:1	Allocated_reads:1	Strand:+
TCCCTGATGAAGAGCTGGATAAAATACGTTC
>Location:NODE_400925_length_4705_cov_23.806589	Coordinate:1988	Reads:1	Hits:1	Allocated_reads:1	Strand:+
CCCTGATGAAGAGCTGGATAAAATACGTT
>Location:NODE_400925_length_4705_cov_23.806589	Coordinate:1988	Reads:1	Hits:1	Allocated_reads:1	Strand:-
TATTTTATCCAGCTCTTCATCAGGG
>Location:NODE_400925_length_4705_cov_23.806589	Coordinate:1989	Reads:1	Hits:1	Allocated_reads:1	Strand:-
GAACGTATTTTATCCAGCTCTTCATCAGG
>Location:NODE_400925_length_4705_cov_23.806589	Coordinate:1990	Reads:1	Hits:1	Allocated_reads:1	Strand:+
CTGATGAAGAGCTGGATAAAATACGTT
>Location:NODE_400925_length_4705_cov_23.806589	Coordinate:1990	Reads:2	Hits:1	Allocated_reads:2	Strand:-
GAACGTATTTTATCCAGCTCTTCATCAG
>Location:NODE_400925_length_4705_cov_23.806589	Coordinate:1991	Reads:1	Hits:1	Allocated_reads:1	Strand:-
GAACGTATTTTATCCAGCTCTTCATCA
>Location:NODE_400925_length_4705_cov_23.806589	Coordinate:2000	Reads:2	Hits:1	Allocated_reads:2	Strand:-
CACGGCTGGAGAACGTATTTTATCCAGC
>Location:NODE_400925_length_4705_cov_23.806589	Coordinate:2000	Reads:1	Hits:1	Allocated_reads:1	Strand:-
TCACGGCTGGAGAACGTATTTTATCCAGC
>Location:NODE_400925_length_4705_cov_23.806589	Coordinate:2000	Reads:4	Hits:1	Allocated_reads:4	Strand:-
TTCACGGCTGGAGAACGTATTTTATCCAGC
>Location:NODE_400925_length_4705_cov_23.806589	Coordinate:2003	Reads:1	Hits:1	Allocated_reads:1	Strand:-
ATTTCACGGCTGGAGAACGTATTTTATCC
>Location:NODE_400925_length_4705_cov_23.806589	Coordinate:2003	Reads:1	Hits:1	Allocated_reads:1	Strand:-
TCACGGCTGGAGAACGTATTTTATCC
>Location:NODE_400925_length_4705_cov_23.806589	Coordinate:2004	Reads:1	Hits:1	Allocated_reads:1	Strand:-
TTTCACGGCTGGAGAACGTATTTTATC
>Location:NODE_400925_length_4705_cov_23.806589	Coordinate:2008	Reads:3	Hits:1	Allocated_reads:3	Strand:-
TTACATTTCACGGCTGGAGAACGTATTT
>Location:NODE_400925_length_4705_cov_23.806589	Coordinate:2009	Reads:6	Hits:1	Allocated_reads:6	Strand:-
TAATTACATTTCACGGCTGGAGAACGTATT
>Location:NODE_400925_length_4705_cov_23.806589	Coordinate:2009	Reads:2	Hits:1	Allocated_reads:2	Strand:-
TACATTTCACGGCTGGAGAACGTATT
>Location:NODE_400925_length_4705_cov_23.806589	Coordinate:2009	Reads:11	Hits:1	Allocated_reads:11	Strand:-
TTACATTTCACGGCTGGAGAACGTATT
>Location:NODE_400925_length_4705_cov_23.806589	Coordinate:2010	Reads:1	Hits:1	Allocated_reads:1	Strand:-
TTACATTTCACGGCTGGAGAACGTAT
>Location:NODE_400925_length_4705_cov_23.806589	Coordinate:2011	Reads:1	Hits:1	Allocated_reads:1	Strand:-
TACATTTCACGGCTGGAGAACGTA
>Location:NODE_400925_length_4705_cov_23.806589	Coordinate:2011	Reads:1	Hits:1	Allocated_reads:1	Strand:-
TTACATTTCACGGCTGGAGAACGTA
>Location:NODE_400925_length_4705_cov_23.806589	Coordinate:2013	Reads:3	Hits:1	Allocated_reads:3	Strand:-
TAATTACATTTCACGGCTGGAGAACG
>Location:NODE_400925_length_4705_cov_23.806589	Coordinate:2013	Reads:1	Hits:1	Allocated_reads:1	Strand:-
TCTAATAATTACATTTCACGGCTGGAGAACG
>Location:NODE_400925_length_4705_cov_23.806589	Coordinate:2014	Reads:1	Hits:1	Allocated_reads:1	Strand:-
TAATTACATTTCACGGCTGGAGAAC
>Location:NODE_400925_length_4705_cov_23.806589	Coordinate:2015	Reads:5	Hits:1	Allocated_reads:5	Strand:-
TAATAATTACATTTCACGGCTGGAGAA
>Location:NODE_400925_length_4705_cov_23.806589	Coordinate:2015	Reads:4	Hits:1	Allocated_reads:4	Strand:-
TTCTAATAATTACATTTCACGGCTGGAGAA
>Location:NODE_400925_length_4705_cov_23.806589	Coordinate:2016	Reads:1	Hits:1	Allocated_reads:1	Strand:-
TAATAATTACATTTCACGGCTGGAGA
>Location:NODE_400925_length_4705_cov_23.806589	Coordinate:2016	Reads:2	Hits:1	Allocated_reads:2	Strand:-
TCTAATAATTACATTTCACGGCTGGAGA
>Location:NODE_400925_length_4705_cov_23.806589	Coordinate:2016	Reads:8	Hits:1	Allocated_reads:8	Strand:-
TTCTAATAATTACATTTCACGGCTGGAGA
>Location:NODE_400925_length_4705_cov_23.806589	Coordinate:2017	Reads:1	Hits:1	Allocated_reads:1	Strand:-
TAATAATTACATTTCACGGCTGGAG
>Location:NODE_400925_length_4705_cov_23.806589	Coordinate:2017	Reads:2	Hits:1	Allocated_reads:2	Strand:-
TTCTAATAATTACATTTCACGGCTGGAG
>Location:NODE_400925_length_4705_cov_23.806589	Coordinate:2018	Reads:2	Hits:1	Allocated_reads:2	Strand:-
CATTCTAATAATTACATTTCACGGCTGGA
>Location:NODE_400925_length_4705_cov_23.806589	Coordinate:2018	Reads:1	Hits:1	Allocated_reads:1	Strand:+
TCCAGCCGTGAAATGTAATTATTAGAA
>Location:NODE_400925_length_4705_cov_23.806589	Coordinate:2020	Reads:1	Hits:1	Allocated_reads:1	Strand:+
CAGCCGTGAAATGTAATTATTAGA
>Location:NODE_400925_length_4705_cov_23.806589	Coordinate:2020	Reads:1	Hits:1	Allocated_reads:1	Strand:+
CAGCCGTGAAATGTAATTATTAGAAT
>Location:NODE_400925_length_4705_cov_23.806589	Coordinate:2021	Reads:1	Hits:1	Allocated_reads:1	Strand:+
AGCCGTGAAATGTAATTATTAGAAT
>Location:NODE_400925_length_4705_cov_23.806589	Coordinate:2025	Reads:1	Hits:1	Allocated_reads:1	Strand:+
GTGAAATGTAATTATTAGAATGCGTT
>Location:NODE_400925_length_4705_cov_23.806589	Coordinate:2046	Reads:1	Hits:1	Allocated_reads:1	Strand:-
TGAATCTGTTTGTCTGCGTTGATGCAACGT
>Location:NODE_400925_length_4705_cov_23.806589	Coordinate:2047	Reads:2	Hits:1	Allocated_reads:2	Strand:-
GTGAATCTGTTTGTCTGCGTTGATGCAACG
>Location:NODE_400925_length_4705_cov_23.806589	Coordinate:2047	Reads:5	Hits:1	Allocated_reads:5	Strand:-
TGAATCTGTTTGTCTGCGTTGATGCAACG
>Location:NODE_400925_length_4705_cov_23.806589	Coordinate:2048	Reads:2	Hits:1	Allocated_reads:2	Strand:-
AGTGAATCTGTTTGTCTGCGTTGATGCAAC
>Location:NODE_400925_length_4705_cov_23.806589	Coordinate:2048	Reads:1	Hits:1	Allocated_reads:1	Strand:-
GAGTGAATCTGTTTGTCTGCGTTGATGCAAC
>Location:NODE_400925_length_4705_cov_23.806589	Coordinate:2048	Reads:2	Hits:1	Allocated_reads:2	Strand:-
GTGAATCTGTTTGTCTGCGTTGATGCAAC
>Location:NODE_400925_length_4705_cov_23.806589	Coordinate:2048	Reads:3	Hits:1	Allocated_reads:3	Strand:-
TGAATCTGTTTGTCTGCGTTGATGCAAC
>Location:NODE_400925_length_4705_cov_23.806589	Coordinate:2049	Reads:1	Hits:1	Allocated_reads:1	Strand:-
AGTGAATCTGTTTGTCTGCGTTGATGCAA
>Location:NODE_400925_length_4705_cov_23.806589	Coordinate:2049	Reads:2	Hits:1	Allocated_reads:2	Strand:-
GAGTGAATCTGTTTGTCTGCGTTGATGCAA
>Location:NODE_400925_length_4705_cov_23.806589	Coordinate:2049	Reads:1	Hits:1	Allocated_reads:1	Strand:-
TGAATCTGTTTGTCTGCGTTGATGCAA
>Location:NODE_400925_length_4705_cov_23.806589	Coordinate:2050	Reads:1	Hits:1	Allocated_reads:1	Strand:-
AGAGTGAATCTGTTTGTCTGCGTTGATGCA
>Location:NODE_400925_length_4705_cov_23.806589	Coordinate:2050	Reads:1	Hits:1	Allocated_reads:1	Strand:-
AGTGAATCTGTTTGTCTGCGTTGATGCA
>Location:NODE_400925_length_4705_cov_23.806589	Coordinate:2051	Reads:1	Hits:1	Allocated_reads:1	Strand:-
AAAGAGTGAATCTGTTTGTCTGCGTTGATGT
>Location:NODE_400925_length_4705_cov_23.806589	Coordinate:2051	Reads:7	Hits:1	Allocated_reads:7	Strand:-
AGAGTGAATCTGTTTGTCTGCGTTGATGC
>Location:NODE_400925_length_4705_cov_23.806589	Coordinate:2051	Reads:7	Hits:1	Allocated_reads:7	Strand:-
GAGTGAATCTGTTTGTCTGCGTTGATGC
>Location:NODE_400925_length_4705_cov_23.806589	Coordinate:2052	Reads:1	Hits:1	Allocated_reads:1	Strand:-
AGAGTGAATCTGTTTGTCTGCGTTGAGG
>Location:NODE_400925_length_4705_cov_23.806589	Coordinate:2052	Reads:1	Hits:1	Allocated_reads:1	Strand:-
AGAGTGAATCTGTTTGTCTGCGTTGATT
>Location:NODE_400925_length_4705_cov_23.806589	Coordinate:2052	Reads:15	Hits:1	Allocated_reads:15	Strand:-
AGAGTGAATCTGTTTGTCTGCGTTGATG
>Location:NODE_400925_length_4705_cov_23.806589	Coordinate:2052	Reads:1	Hits:1	Allocated_reads:1	Strand:+
CATCAACGCAGACAAACAGATTCACTCTTT
>Location:NODE_400925_length_4705_cov_23.806589	Coordinate:2052	Reads:15	Hits:1	Allocated_reads:15	Strand:-
GAGTGAATCTGTTTGTCTGCGTTGATG
>Location:NODE_400925_length_4705_cov_23.806589	Coordinate:2053	Reads:2	Hits:1	Allocated_reads:2	Strand:-
AGAGTGAATCTGTTTGTCTGCGTTGAT
>Location:NODE_400925_length_4705_cov_23.806589	Coordinate:2053	Reads:1	Hits:1	Allocated_reads:1	Strand:-
GAGTGAATCTGTTTGTCTGCGTTGAT
>Location:NODE_400925_length_4705_cov_23.806589	Coordinate:2054	Reads:1	Hits:1	Allocated_reads:1	Strand:-
AAAAGAGTGAATCTGTTTGTCTGCGTTGA
>Location:NODE_400925_length_4705_cov_23.806589	Coordinate:2054	Reads:2	Hits:1	Allocated_reads:2	Strand:-
AGAGTGAATCTGTTTGTCTGCGTTGA
>Location:NODE_400925_length_4705_cov_23.806589	Coordinate:2054	Reads:1	Hits:1	Allocated_reads:1	Strand:-
GAGTGAATCTGTTTGTCTGCGTTGA
>Location:NODE_400925_length_4705_cov_23.806589	Coordinate:2054	Reads:1	Hits:1	Allocated_reads:1	Strand:+
TCAACGCAGACAAACAGATTCACT
>Location:NODE_400925_length_4705_cov_23.806589	Coordinate:2054	Reads:2	Hits:1	Allocated_reads:2	Strand:+
TCAACGCAGACAAACAGATTCACTCTTT
>Location:NODE_400925_length_4705_cov_23.806589	Coordinate:2056	Reads:1	Hits:1	Allocated_reads:1	Strand:+
AACGCAGACAAACAGATTCACTCTTT
>Location:NODE_400925_length_4705_cov_23.806589	Coordinate:2056	Reads:1	Hits:1	Allocated_reads:1	Strand:+
AACGCAGACAAACAGATTCACTCTTTT
>Location:NODE_400925_length_4705_cov_23.806589	Coordinate:2075	Reads:2	Hits:1	Allocated_reads:2	Strand:-
TGAGAGCAAAATTTAAACGGTCACAAAAGAGT
>Location:NODE_400925_length_4705_cov_23.806589	Coordinate:2080	Reads:2	Hits:1	Allocated_reads:2	Strand:+
TTTGTGACCGTTTAAATTTTGCTCTC
>Location:NODE_400925_length_4705_cov_23.806589	Coordinate:2084	Reads:1	Hits:1	Allocated_reads:1	Strand:-
GGAGCTGAGAGCAAAATTTAAACGGTCA
>Location:NODE_400925_length_4705_cov_23.806589	Coordinate:2084	Reads:1	Hits:1	Allocated_reads:1	Strand:-
TCCAACCGGAGCTGAGAGCAAAATTTAAACGGTTT
>Location:NODE_400925_length_4705_cov_23.806589	Coordinate:2086	Reads:2	Hits:1	Allocated_reads:2	Strand:-
AACCGGAGCTGAGAGCAAAATTTAAACGGT
>Location:NODE_400925_length_4705_cov_23.806589	Coordinate:2086	Reads:7	Hits:1	Allocated_reads:7	Strand:-
CAACCGGAGCTGAGAGCAAAATTTAAACGGT
>Location:NODE_400925_length_4705_cov_23.806589	Coordinate:2086	Reads:2	Hits:1	Allocated_reads:2	Strand:-
CCAACCGGAGCTGAGAGCAAAATTTAAACGGT
>Location:NODE_400925_length_4705_cov_23.806589	Coordinate:2086	Reads:2	Hits:1	Allocated_reads:2	Strand:-
CCGGAGCTGAGAGCAAAATTTAAACGGT
>Location:NODE_400925_length_4705_cov_23.806589	Coordinate:2086	Reads:1	Hits:1	Allocated_reads:1	Strand:-
CGGAGCTGAGAGCAAAATTTAAACGGT
>Location:NODE_400925_length_4705_cov_23.806589	Coordinate:2086	Reads:1	Hits:1	Allocated_reads:1	Strand:-
GGAGCTGAGAGCAAAATTTAAACGGT
>Location:NODE_400925_length_4705_cov_23.806589	Coordinate:2086	Reads:5	Hits:1	Allocated_reads:5	Strand:-
TCCAACCGGAGCTGAGAGCAAAATTTAAACGGT
>Location:NODE_400925_length_4705_cov_23.806589	Coordinate:2087	Reads:1	Hits:1	Allocated_reads:1	Strand:-
AACCGGAGCTGAGAGCAAAATTTAAACGG
>Location:NODE_400925_length_4705_cov_23.806589	Coordinate:2087	Reads:1	Hits:1	Allocated_reads:1	Strand:-
AACCGGAGCTGAGAGCAAAATTTAAATTT
>Location:NODE_400925_length_4705_cov_23.806589	Coordinate:2087	Reads:1	Hits:1	Allocated_reads:1	Strand:-
ACCGGAGCTGAGAGCAAAATTTAAACGG
>Location:NODE_400925_length_4705_cov_23.806589	Coordinate:2088	Reads:1	Hits:1	Allocated_reads:1	Strand:-
ACCGGAGCTGAGAGCAAAATTTAAACG
>Location:NODE_400925_length_4705_cov_23.806589	Coordinate:2089	Reads:1	Hits:1	Allocated_reads:1	Strand:-
CCAACCGGAGCTGAGAGCAAAATTTAAAC
>Location:NODE_400925_length_4705_cov_23.806589	Coordinate:2090	Reads:1	Hits:1	Allocated_reads:1	Strand:-
TCCAACCGGAGCTGAGAGCAAAATTTAAA
>Location:NODE_400925_length_4705_cov_23.806589	Coordinate:2091	Reads:1	Hits:1	Allocated_reads:1	Strand:-
TCCAACCGGAGCTGAGAGCAAAATTTAA
>Location:NODE_400925_length_4705_cov_23.806589	Coordinate:2092	Reads:1	Hits:1	Allocated_reads:1	Strand:-
CAACCGGAGCTGAGAGCAAAATTTA
>Location:NODE_400925_length_4705_cov_23.806589	Coordinate:2092	Reads:1	Hits:1	Allocated_reads:1	Strand:-
TCCAACCGGAGCTGAGAGCAAAATTTT
>Location:NODE_400925_length_4705_cov_23.806589	Coordinate:2093	Reads:1	Hits:1	Allocated_reads:1	Strand:-
ATTTCCAACCGGAGCTGAGAGCAAAATTT
>Location:NODE_400925_length_4705_cov_23.806589	Coordinate:2093	Reads:7	Hits:1	Allocated_reads:7	Strand:-
TCCAACCGGAGCTGAGAGCAAAATTT
>Location:NODE_400925_length_4705_cov_23.806589	Coordinate:2094	Reads:7	Hits:1	Allocated_reads:7	Strand:-
ATTTCCAACCGGAGCTGAGAGCAAAATT
>Location:NODE_400925_length_4705_cov_23.806589	Coordinate:2094	Reads:1	Hits:1	Allocated_reads:1	Strand:-
CATTTCCAACCGGAGCTGAGAGCAAAATT
>Location:NODE_400925_length_4705_cov_23.806589	Coordinate:2094	Reads:1	Hits:1	Allocated_reads:1	Strand:-
GCATTTCCAACCGGAGCTGAGAGCAAAATT
>Location:NODE_400925_length_4705_cov_23.806589	Coordinate:2094	Reads:2	Hits:1	Allocated_reads:2	Strand:-
TCCAACCGGAGCTGAGAGCAAAATT
>Location:NODE_400925_length_4705_cov_23.806589	Coordinate:2094	Reads:2	Hits:1	Allocated_reads:2	Strand:-
TTCCAACCGGAGCTGAGAGCAAAATT
>Location:NODE_400925_length_4705_cov_23.806589	Coordinate:2094	Reads:22	Hits:1	Allocated_reads:22	Strand:-
TTTCCAACCGGAGCTGAGAGCAAAATT
>Location:NODE_400925_length_4705_cov_23.806589	Coordinate:2095	Reads:1	Hits:1	Allocated_reads:1	Strand:-
TCCAACCGGAGCTGAGAGCAAAAT
>Location:NODE_400925_length_4705_cov_23.806589	Coordinate:2095	Reads:1	Hits:1	Allocated_reads:1	Strand:-
TTCCAACCGGAGCTGAGAGCAAAAT
>Location:NODE_400925_length_4705_cov_23.806589	Coordinate:2095	Reads:1	Hits:1	Allocated_reads:1	Strand:-
TTTCCAACCGGAGCTGAGAGCAAAAT
>Location:NODE_400925_length_4705_cov_23.806589	Coordinate:2099	Reads:1	Hits:1	Allocated_reads:1	Strand:-
TCGCATTTCCAACCGGAGCTGAGAGCA
>Location:NODE_400925_length_4705_cov_23.806589	Coordinate:2100	Reads:1	Hits:1	Allocated_reads:1	Strand:-
GCGTCGCATTTCCAACCGGAGCTGAGAGC
>Location:NODE_400925_length_4705_cov_23.806589	Coordinate:2100	Reads:2	Hits:1	Allocated_reads:2	Strand:-
TCGCATTTCCAACCGGAGCTGAGAGC
>Location:NODE_400925_length_4705_cov_23.806589	Coordinate:2105	Reads:1	Hits:1	Allocated_reads:1	Strand:+
CAGCTCCGGTTGGAAATGCGACGCT
>Location:NODE_400925_length_4705_cov_23.806589	Coordinate:2106	Reads:1	Hits:1	Allocated_reads:1	Strand:-
CACAGCGTCGCATTTCCAACCGGAGCT
>Location:NODE_400925_length_4705_cov_23.806589	Coordinate:2106	Reads:10	Hits:1	Allocated_reads:10	Strand:-
TCACAGCGTCGCATTTCCAACCGGAGCT
>Location:NODE_400925_length_4705_cov_23.806589	Coordinate:2107	Reads:1	Hits:1	Allocated_reads:1	Strand:-
ACATCACAGCGTCGCATTTCCAACCGGAGC
>Location:NODE_400925_length_4705_cov_23.806589	Coordinate:2107	Reads:1	Hits:1	Allocated_reads:1	Strand:-
ATCACAGCGTCGCATTTCCAACCGGAGC
>Location:NODE_400925_length_4705_cov_23.806589	Coordinate:2107	Reads:2	Hits:1	Allocated_reads:2	Strand:-
CACAGCGTCGCATTTCCAACCGGAGC
>Location:NODE_400925_length_4705_cov_23.806589	Coordinate:2107	Reads:11	Hits:1	Allocated_reads:11	Strand:-
CATCACAGCGTCGCATTTCCAACCGGAGC
>Location:NODE_400925_length_4705_cov_23.806589	Coordinate:2107	Reads:1	Hits:1	Allocated_reads:1	Strand:-
TCACAGCGTCGCATTTCCAACCGAAGC
>Location:NODE_400925_length_4705_cov_23.806589	Coordinate:2107	Reads:1	Hits:1	Allocated_reads:1	Strand:-
TCACAGCGTCGCATTTCCAACCGGAGT
>Location:NODE_400925_length_4705_cov_23.806589	Coordinate:2107	Reads:112	Hits:1	Allocated_reads:112	Strand:-
TCACAGCGTCGCATTTCCAACCGGAGC
>Location:NODE_400925_length_4705_cov_23.806589	Coordinate:2107	Reads:1	Hits:1	Allocated_reads:1	Strand:-
TGACATCACAGCGTCGCATTTCCAACCGGAGC
>Location:NODE_400925_length_4705_cov_23.806589	Coordinate:2109	Reads:1	Hits:1	Allocated_reads:1	Strand:-
TCACAGCGTCGCATTTCCAACCGGA
>Location:NODE_400925_length_4705_cov_23.806589	Coordinate:2109	Reads:1	Hits:1	Allocated_reads:1	Strand:+
TCCGGTTGGAAATGCGACGCTGTGA
>Location:NODE_400925_length_4705_cov_23.806589	Coordinate:2109	Reads:1	Hits:1	Allocated_reads:1	Strand:+
TCCGGTTGGAAATGCGACGCTGTGT
>Location:NODE_400925_length_4705_cov_23.806589	Coordinate:2111	Reads:1	Hits:1	Allocated_reads:1	Strand:+
CGGTTGGAAATGCGACGCTGTGATGTC
>Location:NODE_400925_length_4705_cov_23.806589	Coordinate:2112	Reads:1	Hits:1	Allocated_reads:1	Strand:-
TGACATCACAGCGTCGCATTTCCAACC
>Location:NODE_400925_length_4705_cov_23.806589	Coordinate:2123	Reads:1	Hits:1	Allocated_reads:1	Strand:-
CGGGTACAGGAAGCTGACATCACAGCGTCA
>Location:NODE_400925_length_4705_cov_23.806589	Coordinate:2123	Reads:3	Hits:1	Allocated_reads:3	Strand:-
GGGTACAGGAAGCTGACATCACAGCGTCG
>Location:NODE_400925_length_4705_cov_23.806589	Coordinate:2123	Reads:1	Hits:1	Allocated_reads:1	Strand:-
GGTACAGGAAGCTGACATCACAGCGTCG
>Location:NODE_400925_length_4705_cov_23.806589	Coordinate:2123	Reads:4	Hits:1	Allocated_reads:4	Strand:-
TACAGGAAGCTGACATCACAGCGTCG
>Location:NODE_400925_length_4705_cov_23.806589	Coordinate:2123	Reads:1	Hits:1	Allocated_reads:1	Strand:-
TGCGGGTACAGGAAGCTGACATCACAGCGTCT
>Location:NODE_400925_length_4705_cov_23.806589	Coordinate:2123	Reads:2	Hits:1	Allocated_reads:2	Strand:-
TGCGGGTACAGGAAGCTGACATCACAGCGTCG
>Location:NODE_400925_length_4705_cov_23.806589	Coordinate:2124	Reads:2	Hits:1	Allocated_reads:2	Strand:-
GGGTACAGGAAGCTGACATCACAGCGTC
>Location:NODE_400925_length_4705_cov_23.806589	Coordinate:2124	Reads:1	Hits:1	Allocated_reads:1	Strand:-
TACAGGAAGCTGACATCACAGCGTC
>Location:NODE_400925_length_4705_cov_23.806589	Coordinate:2124	Reads:1	Hits:1	Allocated_reads:1	Strand:-
TGCGGGTACAGGAAGCTGACATCACAGCGAT
>Location:NODE_400925_length_4705_cov_23.806589	Coordinate:2124	Reads:18	Hits:1	Allocated_reads:18	Strand:-
TGCGGGTACAGGAAGCTGACATCACAGCGTC
>Location:NODE_400925_length_4705_cov_23.806589	Coordinate:2125	Reads:11	Hits:1	Allocated_reads:11	Strand:-
TGCGGGTACAGGAAGCTGACATCACAGCGT
>Location:NODE_400925_length_4705_cov_23.806589	Coordinate:2126	Reads:1	Hits:1	Allocated_reads:1	Strand:-
GATGCGGGTACAGGAAGCTGACATCACAGCG
>Location:NODE_400925_length_4705_cov_23.806589	Coordinate:2126	Reads:1	Hits:1	Allocated_reads:1	Strand:-
GGGTACAGGAAGCTGACATCACAGCA
>Location:NODE_400925_length_4705_cov_23.806589	Coordinate:2126	Reads:2	Hits:1	Allocated_reads:2	Strand:-
GGGTACAGGAAGCTGACATCACAGCG
>Location:NODE_400925_length_4705_cov_23.806589	Coordinate:2126	Reads:5	Hits:1	Allocated_reads:5	Strand:-
TGCGGGTACAGGAAGCTGACATCACAGCG
>Location:NODE_400925_length_4705_cov_23.806589	Coordinate:2127	Reads:1	Hits:1	Allocated_reads:1	Strand:-
GATGCGGGTACAGGAAGCTGACATCACAGT
>Location:NODE_400925_length_4705_cov_23.806589	Coordinate:2127	Reads:4	Hits:1	Allocated_reads:4	Strand:-
GATGCGGGTACAGGAAGCTGACATCACAGC
>Location:NODE_400925_length_4705_cov_23.806589	Coordinate:2127	Reads:1	Hits:1	Allocated_reads:1	Strand:-
GCGGGTACAGGAAGCTGACATCACAGT
>Location:NODE_400925_length_4705_cov_23.806589	Coordinate:2127	Reads:1	Hits:1	Allocated_reads:1	Strand:-
GGGTACAGGAAGCTGACATCACAGC
>Location:NODE_400925_length_4705_cov_23.806589	Coordinate:2127	Reads:1	Hits:1	Allocated_reads:1	Strand:-
TGCGGGTACAGGAAGCTGACATCACAGA
>Location:NODE_400925_length_4705_cov_23.806589	Coordinate:2127	Reads:39	Hits:1	Allocated_reads:39	Strand:-
TGCGGGTACAGGAAGCTGACATCACAGT
>Location:NODE_400925_length_4705_cov_23.806589	Coordinate:2127	Reads:75	Hits:1	Allocated_reads:75	Strand:-
TGCGGGTACAGGAAGCTGACATCACAGC
>Location:NODE_400925_length_4705_cov_23.806589	Coordinate:2128	Reads:7	Hits:1	Allocated_reads:7	Strand:-
TGCGGGTACAGGAAGCTGACATCACAG
>Location:NODE_400925_length_4705_cov_23.806589	Coordinate:2129	Reads:1	Hits:1	Allocated_reads:1	Strand:-
GATGCGGGTACAGGAAGCTGACATCACT
>Location:NODE_400925_length_4705_cov_23.806589	Coordinate:2129	Reads:2	Hits:1	Allocated_reads:2	Strand:-
GATGCGGGTACAGGAAGCTGACATCACA
>Location:NODE_400925_length_4705_cov_23.806589	Coordinate:2129	Reads:2	Hits:1	Allocated_reads:2	Strand:-
TGCGGGTACAGGAAGCTGACATCACA
>Location:NODE_400925_length_4705_cov_23.806589	Coordinate:2132	Reads:3	Hits:1	Allocated_reads:3	Strand:-
AAGATGCGGGTACAGGAAGCTGACATC
>Location:NODE_400925_length_4705_cov_23.806589	Coordinate:2132	Reads:1	Hits:1	Allocated_reads:1	Strand:-
AGATGCGGGTACAGGAAGCTGACATC
>Location:NODE_400925_length_4705_cov_23.806589	Coordinate:2132	Reads:1	Hits:1	Allocated_reads:1	Strand:-
GAAGATGCGGGTACAGGAAGCTGACATC
>Location:NODE_400925_length_4705_cov_23.806589	Coordinate:2132	Reads:1	Hits:1	Allocated_reads:1	Strand:-
GATGCGGGTACAGGAAGCTGACATC
>Location:NODE_400925_length_4705_cov_23.806589	Coordinate:2134	Reads:1	Hits:1	Allocated_reads:1	Strand:-
GAAGAAGATGCGGGTACAGGAAGCTGACT
>Location:NODE_400925_length_4705_cov_23.806589	Coordinate:2139	Reads:1	Hits:1	Allocated_reads:1	Strand:-
TGAGGAGAAGAAGATGCGGGTACAGGAAGC
>Location:NODE_400925_length_4705_cov_23.806589	Coordinate:2142	Reads:1	Hits:1	Allocated_reads:1	Strand:-
TGAGGAGAAGAAGATGCGGGTACAGGA
>Location:NODE_400925_length_4705_cov_23.806589	Coordinate:2143	Reads:1	Hits:1	Allocated_reads:1	Strand:-
CTCACTGAGGAGAAGAAGATGCGGGTACAGT
>Location:NODE_400925_length_4705_cov_23.806589	Coordinate:2143	Reads:1	Hits:1	Allocated_reads:1	Strand:-
TCACTGAGGAGAAGAAGATGCGGGTACAGT
>Location:NODE_400925_length_4705_cov_23.806589	Coordinate:2145	Reads:1	Hits:1	Allocated_reads:1	Strand:-
TCACTGAGGAGAAGAAGATGCGGGTACA
>Location:NODE_400925_length_4705_cov_23.806589	Coordinate:2145	Reads:1	Hits:1	Allocated_reads:1	Strand:+
TGTACCCGCATCTTCTTCTCCTCAGA
>Location:NODE_400925_length_4705_cov_23.806589	Coordinate:2147	Reads:1	Hits:1	Allocated_reads:1	Strand:+
TACCCGCATCTTCTTCTCCTCAGA
>Location:NODE_400925_length_4705_cov_23.806589	Coordinate:2147	Reads:1	Hits:1	Allocated_reads:1	Strand:+
TACCCGCATCTTCTTCTCCTCAGTGAG
>Location:NODE_400925_length_4705_cov_23.806589	Coordinate:2147	Reads:1	Hits:1	Allocated_reads:1	Strand:+
TACCCGCATCTTCTTCTCCTCAGTGAGGACT
>Location:NODE_400925_length_4705_cov_23.806589	Coordinate:2149	Reads:1	Hits:1	Allocated_reads:1	Strand:-
TCACTGAGGAGAAGAAGATGCGGG
>Location:NODE_400925_length_4705_cov_23.806589	Coordinate:2158	Reads:1	Hits:1	Allocated_reads:1	Strand:+
TCTTCTCCTCAGTGAGGACTGAGACT
>Location:NODE_400925_length_4705_cov_23.806589	Coordinate:2168	Reads:1	Hits:1	Allocated_reads:1	Strand:-
AGACGTCTTTTTTTAGTCTCAGTCCTCACT
>Location:NODE_400925_length_4705_cov_23.806589	Coordinate:2169	Reads:1	Hits:1	Allocated_reads:1	Strand:-
AGACGTCTTTTTTTAGTCTCAGTCCTCAC
>Location:NODE_400925_length_4705_cov_23.806589	Coordinate:2172	Reads:5	Hits:1	Allocated_reads:5	Strand:-
AGACGTCTTTTTTTAGTCTCAGTCCT
>Location:NODE_400925_length_4705_cov_23.806589	Coordinate:2172	Reads:14	Hits:1	Allocated_reads:14	Strand:-
GAAGACGTCTTTTTTTAGTCTCAGTCCT
>Location:NODE_400925_length_4705_cov_23.806589	Coordinate:2172	Reads:1	Hits:1	Allocated_reads:1	Strand:-
GACGTCTTTTTTTAGTCTCAGTCCT
>Location:NODE_400925_length_4705_cov_23.806589	Coordinate:2172	Reads:1	Hits:1	Allocated_reads:1	Strand:-
TGAAGACGTCTTTTTTTAGTCTCAGTCCG
>Location:NODE_400925_length_4705_cov_23.806589	Coordinate:2172	Reads:64	Hits:1	Allocated_reads:64	Strand:-
TGAAGACGTCTTTTTTTAGTCTCAGTCCT
>Location:NODE_400925_length_4705_cov_23.806589	Coordinate:2173	Reads:1	Hits:1	Allocated_reads:1	Strand:-
TGAAGACGTCTTTTTTTAGTCTCAGTCC
>Location:NODE_400925_length_4705_cov_23.806589	Coordinate:2178	Reads:1	Hits:1	Allocated_reads:1	Strand:-
TCAGATCTGAAGACGTCTTTTTTTAGTCTC
>Location:NODE_400925_length_4705_cov_23.806589	Coordinate:2179	Reads:1	Hits:1	Allocated_reads:1	Strand:-
AATCAGATCTGAAGACGTCTTTTTTTAGTCT
>Location:NODE_400925_length_4705_cov_23.806589	Coordinate:2179	Reads:6	Hits:1	Allocated_reads:6	Strand:-
TCAGATCTGAAGACGTCTTTTTTTAGTCT
>Location:NODE_400925_length_4705_cov_23.806589	Coordinate:2180	Reads:16	Hits:1	Allocated_reads:16	Strand:-
AATCAGATCTGAAGACGTCTTTTTTTAGTC
>Location:NODE_400925_length_4705_cov_23.806589	Coordinate:2180	Reads:14	Hits:1	Allocated_reads:14	Strand:-
ATCAGATCTGAAGACGTCTTTTTTTAGTC
>Location:NODE_400925_length_4705_cov_23.806589	Coordinate:2180	Reads:1	Hits:1	Allocated_reads:1	Strand:-
CAGATCTGAAGACGTCTTTTTTTAGTC
>Location:NODE_400925_length_4705_cov_23.806589	Coordinate:2180	Reads:1	Hits:1	Allocated_reads:1	Strand:-
TCAGATCTGAAGACGTCTTTTTTTGGTC
>Location:NODE_400925_length_4705_cov_23.806589	Coordinate:2180	Reads:469	Hits:1	Allocated_reads:469	Strand:-
TCAGATCTGAAGACGTCTTTTTTTAGTC
>Location:NODE_400925_length_4705_cov_23.806589	Coordinate:2181	Reads:1	Hits:1	Allocated_reads:1	Strand:-
TCAGATCTGAAGACGTCTTTTTTTAGT
>Location:NODE_400925_length_4705_cov_23.806589	Coordinate:2191	Reads:2	Hits:1	Allocated_reads:2	Strand:-
TGCAACAAAATCAGATCTGAAGACGTC
>Location:NODE_400925_length_4705_cov_23.806589	Coordinate:2196	Reads:1	Hits:1	Allocated_reads:1	Strand:-
ATAACGAGTCTCTGCAACAAAATCAGATCTGAAT
>Location:NODE_400925_length_4705_cov_23.806589	Coordinate:2196	Reads:1	Hits:1	Allocated_reads:1	Strand:-
TAACGAGTCTCTGCAACAAAATCAGATCTGATT
>Location:NODE_400925_length_4705_cov_23.806589	Coordinate:2198	Reads:1	Hits:1	Allocated_reads:1	Strand:-
AACGAGTCTCTGCAACAAAATCAGATCTGA
>Location:NODE_400925_length_4705_cov_23.806589	Coordinate:2198	Reads:1	Hits:1	Allocated_reads:1	Strand:-
ATAACGAGTCTCTGCAACAAAATCAGATCTGA
>Location:NODE_400925_length_4705_cov_23.806589	Coordinate:2198	Reads:2	Hits:1	Allocated_reads:2	Strand:-
TAACGAGTCTCTGCAACAAAATCAGATCTGA
>Location:NODE_400925_length_4705_cov_23.806589	Coordinate:2198	Reads:1	Hits:1	Allocated_reads:1	Strand:+
TCAGATCTGATTTTGTTGCAGAGACT
>Location:NODE_400925_length_4705_cov_23.806589	Coordinate:2199	Reads:1	Hits:1	Allocated_reads:1	Strand:-
ATAACGAGTCTCTGCAACAAAATCAGATCTT
>Location:NODE_400925_length_4705_cov_23.806589	Coordinate:2199	Reads:2	Hits:1	Allocated_reads:2	Strand:-
TAACGAGTCTCTGCAACAAAATCAGATCTT
>Location:NODE_400925_length_4705_cov_23.806589	Coordinate:2199	Reads:2	Hits:1	Allocated_reads:2	Strand:-
TAACGAGTCTCTGCAACAAAATCAGATTTT
>Location:NODE_400925_length_4705_cov_23.806589	Coordinate:2200	Reads:1	Hits:1	Allocated_reads:1	Strand:-
AACGAGTCTCTGCAACAAAATCAGAGCT
>Location:NODE_400925_length_4705_cov_23.806589	Coordinate:2200	Reads:57	Hits:1	Allocated_reads:57	Strand:-
AACGAGTCTCTGCAACAAAATCAGATCT
>Location:NODE_400925_length_4705_cov_23.806589	Coordinate:2200	Reads:6	Hits:1	Allocated_reads:6	Strand:-
AATAACGAGTCTCTGCAACAAAATCAGATCT
>Location:NODE_400925_length_4705_cov_23.806589	Coordinate:2200	Reads:3	Hits:1	Allocated_reads:3	Strand:-
ACGAGTCTCTGCAACAAAATCAGATCT
>Location:NODE_400925_length_4705_cov_23.806589	Coordinate:2200	Reads:1	Hits:1	Allocated_reads:1	Strand:-
ATAACGAGTCTCTGCAACAAAATCAGACCT
>Location:NODE_400925_length_4705_cov_23.806589	Coordinate:2200	Reads:2	Hits:1	Allocated_reads:2	Strand:-
ATAACGAGTCTCTGCAACAAAATCAGATTT
>Location:NODE_400925_length_4705_cov_23.806589	Coordinate:2200	Reads:253	Hits:1	Allocated_reads:253	Strand:-
ATAACGAGTCTCTGCAACAAAATCAGATCT
>Location:NODE_400925_length_4705_cov_23.806589	Coordinate:2200	Reads:1	Hits:1	Allocated_reads:1	Strand:-
TAACGAGTCTCTGCAACAAAACCAGATCT
>Location:NODE_400925_length_4705_cov_23.806589	Coordinate:2200	Reads:1	Hits:1	Allocated_reads:1	Strand:-
TAACGAGTCTCTGCAACAAAATCAGATAT
>Location:NODE_400925_length_4705_cov_23.806589	Coordinate:2200	Reads:1	Hits:1	Allocated_reads:1	Strand:-
TAACGAGTCTCTGCAACAAAATCAGATCG
>Location:NODE_400925_length_4705_cov_23.806589	Coordinate:2200	Reads:532	Hits:1	Allocated_reads:532	Strand:-
TAACGAGTCTCTGCAACAAAATCAGATCT
>Location:NODE_400925_length_4705_cov_23.806589	Coordinate:2201	Reads:1	Hits:1	Allocated_reads:1	Strand:-
AACGAGTCTCTGCAACAAAATCAGATC
>Location:NODE_400925_length_4705_cov_23.806589	Coordinate:2201	Reads:7	Hits:1	Allocated_reads:7	Strand:-
AATAACGAGTCTCTGCAACAAAATCAGATC
>Location:NODE_400925_length_4705_cov_23.806589	Coordinate:2201	Reads:1	Hits:1	Allocated_reads:1	Strand:-
AGGAATAACGAGTCTCTGCAACAAAATCAGATC
>Location:NODE_400925_length_4705_cov_23.806589	Coordinate:2201	Reads:1	Hits:1	Allocated_reads:1	Strand:-
ATAACGAGTCTCTGCAACAAAATCAGTTT
>Location:NODE_400925_length_4705_cov_23.806589	Coordinate:2201	Reads:1	Hits:1	Allocated_reads:1	Strand:-
ATAACGAGTCTCTGCAACAAAATGAGATC
>Location:NODE_400925_length_4705_cov_23.806589	Coordinate:2201	Reads:38	Hits:1	Allocated_reads:38	Strand:-
ATAACGAGTCTCTGCAACAAAATCAGATC
>Location:NODE_400925_length_4705_cov_23.806589	Coordinate:2201	Reads:7	Hits:1	Allocated_reads:7	Strand:-
ATAACGAGTCTCTGCAACAAAATCAGATT
>Location:NODE_400925_length_4705_cov_23.806589	Coordinate:2201	Reads:2	Hits:1	Allocated_reads:2	Strand:-
GAATAACGAGTCTCTGCAACAAAATCAGATC
>Location:NODE_400925_length_4705_cov_23.806589	Coordinate:2201	Reads:1	Hits:1	Allocated_reads:1	Strand:-
GGAATAACGAGTCTCTGCAACAAAATCAGATC
>Location:NODE_400925_length_4705_cov_23.806589	Coordinate:2201	Reads:1	Hits:1	Allocated_reads:1	Strand:-
TAACGAGTCTCTGCAACAAAATCAGAAC
>Location:NODE_400925_length_4705_cov_23.806589	Coordinate:2201	Reads:42	Hits:1	Allocated_reads:42	Strand:-
TAACGAGTCTCTGCAACAAAATCAGATC
>Location:NODE_400925_length_4705_cov_23.806589	Coordinate:2201	Reads:5	Hits:1	Allocated_reads:5	Strand:-
TAACGAGTCTCTGCAACAAAATCAGATT
>Location:NODE_400925_length_4705_cov_23.806589	Coordinate:2202	Reads:1	Hits:1	Allocated_reads:1	Strand:-
AATAACGAGTCTCTGCAACAAAATCAGAA
>Location:NODE_400925_length_4705_cov_23.806589	Coordinate:2202	Reads:1	Hits:1	Allocated_reads:1	Strand:-
AATAACGAGTCTCTGCAACAAAATCAGAT
>Location:NODE_400925_length_4705_cov_23.806589	Coordinate:2202	Reads:1	Hits:1	Allocated_reads:1	Strand:-
ATAACGAGTCTCTGCAACAAAATCAGTT
>Location:NODE_400925_length_4705_cov_23.806589	Coordinate:2202	Reads:14	Hits:1	Allocated_reads:14	Strand:-
ATAACGAGTCTCTGCAACAAAATCAGAT
>Location:NODE_400925_length_4705_cov_23.806589	Coordinate:2202	Reads:9	Hits:1	Allocated_reads:9	Strand:-
TAACGAGTCTCTGCAACAAAATCAGAT
>Location:NODE_400925_length_4705_cov_23.806589	Coordinate:2203	Reads:1	Hits:1	Allocated_reads:1	Strand:-
AACGAGTCTCTGCAACAAAATCAGT
>Location:NODE_400925_length_4705_cov_23.806589	Coordinate:2203	Reads:8	Hits:1	Allocated_reads:8	Strand:-
AATAACGAGTCTCTGCAACAAAATCAGA
>Location:NODE_400925_length_4705_cov_23.806589	Coordinate:2203	Reads:1	Hits:1	Allocated_reads:1	Strand:-
ATAACGAGTCTCTGCAACAAAATGAGA
>Location:NODE_400925_length_4705_cov_23.806589	Coordinate:2203	Reads:211	Hits:1	Allocated_reads:211	Strand:-
ATAACGAGTCTCTGCAACAAAATCAGA
>Location:NODE_400925_length_4705_cov_23.806589	Coordinate:2203	Reads:1	Hits:1	Allocated_reads:1	Strand:-
TAACGAGTCTCTGCAACAAAATCATT
>Location:NODE_400925_length_4705_cov_23.806589	Coordinate:2203	Reads:75	Hits:1	Allocated_reads:75	Strand:-
TAACGAGTCTCTGCAACAAAATCAGA
>Location:NODE_400925_length_4705_cov_23.806589	Coordinate:2204	Reads:7	Hits:1	Allocated_reads:7	Strand:-
ATAACGAGTCTCTGCAACAAAATCAG
>Location:NODE_400925_length_4705_cov_23.806589	Coordinate:2204	Reads:1	Hits:1	Allocated_reads:1	Strand:+
CTGATTTTGTTGCAGAGACTCGTTATTCC
>Location:NODE_400925_length_4705_cov_23.806589	Coordinate:2204	Reads:4	Hits:1	Allocated_reads:4	Strand:-
TAACGAGTCTCTGCAACAAAATCAG
>Location:NODE_400925_length_4705_cov_23.806589	Coordinate:2205	Reads:1	Hits:1	Allocated_reads:1	Strand:-
ATAACGAGTCTCTGCAACAAAATCT
>Location:NODE_400925_length_4705_cov_23.806589	Coordinate:2206	Reads:1	Hits:1	Allocated_reads:1	Strand:-
AATAACGAGTCTCTGCAACAAAATT
>Location:NODE_400925_length_4705_cov_23.806589	Coordinate:2206	Reads:2	Hits:1	Allocated_reads:2	Strand:-
ATAACGAGTCTCTGCAACAAAATC
>Location:NODE_400925_length_4705_cov_23.806589	Coordinate:2207	Reads:1	Hits:1	Allocated_reads:1	Strand:-
GGAATAACGAGTCTCTGCAACAAAAT
>Location:NODE_400925_length_4705_cov_23.806589	Coordinate:2212	Reads:1	Hits:1	Allocated_reads:1	Strand:-
CAGACGGAGGAATAACGAGTCTCTGCAAC
>Location:NODE_400925_length_4705_cov_23.806589	Coordinate:2215	Reads:2	Hits:1	Allocated_reads:2	Strand:-
GACAGACGGAGGAATAACGAGTCTCTGC
>Location:NODE_400925_length_4705_cov_23.806589	Coordinate:2215	Reads:5	Hits:1	Allocated_reads:5	Strand:-
GGACAGACGGAGGAATAACGAGTCTCTGC
>Location:NODE_400925_length_4705_cov_23.806589	Coordinate:2217	Reads:1	Hits:1	Allocated_reads:1	Strand:-
GGACAGACGGAGGAATAACGAGTCTCT
>Location:NODE_400925_length_4705_cov_23.806589	Coordinate:2218	Reads:4	Hits:1	Allocated_reads:4	Strand:-
GACGGACAGACGGAGGAATAACGAGTCTC
>Location:NODE_400925_length_4705_cov_23.806589	Coordinate:2218	Reads:1	Hits:1	Allocated_reads:1	Strand:-
TGCAGACGGACAGACGGAGGAATAACGAGTCTC
>Location:NODE_400925_length_4705_cov_23.806589	Coordinate:2219	Reads:2	Hits:1	Allocated_reads:2	Strand:+
AGACTCGTTATTCCTCCGTCTGTC
>Location:NODE_400925_length_4705_cov_23.806589	Coordinate:2219	Reads:1	Hits:1	Allocated_reads:1	Strand:+
AGACTCGTTATTCCTCCGTCTGTCCG
>Location:NODE_400925_length_4705_cov_23.806589	Coordinate:2219	Reads:1	Hits:1	Allocated_reads:1	Strand:+
AGACTCGTTATTCCTCCGTCTGTCCGTC
>Location:NODE_400925_length_4705_cov_23.806589	Coordinate:2219	Reads:1	Hits:1	Allocated_reads:1	Strand:+
AGACTCGTTATTCCTCCGTCTGTCCGTCT
>Location:NODE_400925_length_4705_cov_23.806589	Coordinate:2220	Reads:1	Hits:1	Allocated_reads:1	Strand:-
GACGGACAGACGGAGGAATAACGAGTC
>Location:NODE_400925_length_4705_cov_23.806589	Coordinate:2220	Reads:2	Hits:1	Allocated_reads:2	Strand:-
TGCAGACGGACAGACGGAGGAATAACGAGTC
>Location:NODE_400925_length_4705_cov_23.806589	Coordinate:2221	Reads:1	Hits:1	Allocated_reads:1	Strand:-
TGCAGACGGACAGACGGAGGAATAACGAGT
>Location:NODE_400925_length_4705_cov_23.806589	Coordinate:2223	Reads:1	Hits:1	Allocated_reads:1	Strand:+
TCGTTATTCCTCCGTCTGTCCGTCT
>Location:NODE_400925_length_4705_cov_23.806589	Coordinate:2224	Reads:1	Hits:1	Allocated_reads:1	Strand:-
GTGCAGACGGACAGACGGAGGAATAACG
>Location:NODE_400925_length_4705_cov_23.806589	Coordinate:2227	Reads:1	Hits:1	Allocated_reads:1	Strand:-
TGATGTGCAGACGGACAGACGGAGGAATT
>Location:NODE_400925_length_4705_cov_23.806589	Coordinate:2229	Reads:1	Hits:1	Allocated_reads:1	Strand:+
TTCCTCCGTCTGTCCGTCTGCACA
>Location:NODE_400925_length_4705_cov_23.806589	Coordinate:2230	Reads:1	Hits:1	Allocated_reads:1	Strand:-
TCAGTGATGTGCAGACGGACAGACGGAGGA
>Location:NODE_400925_length_4705_cov_23.806589	Coordinate:2230	Reads:1	Hits:1	Allocated_reads:1	Strand:-
TGTCAGTGATGTGCAGACGGACAGACGGAGGA
>Location:NODE_400925_length_4705_cov_23.806589	Coordinate:2232	Reads:5	Hits:1	Allocated_reads:5	Strand:-
TCAGTGATGTGCAGACGGACAGACGGAG
>Location:NODE_400925_length_4705_cov_23.806589	Coordinate:2233	Reads:1	Hits:1	Allocated_reads:1	Strand:-
TCAGTGATGTGCAGACGGACAGACGGA
>Location:NODE_400925_length_4705_cov_23.806589	Coordinate:2235	Reads:1	Hits:1	Allocated_reads:1	Strand:-
TCAGTGATGTGCAGACGGACAGACG
>Location:NODE_400925_length_4705_cov_23.806589	Coordinate:2235	Reads:1	Hits:1	Allocated_reads:1	Strand:-
TCTGTCAGTGATGTGCAGACGGACAGACG
>Location:NODE_400925_length_4705_cov_23.806589	Coordinate:2236	Reads:1	Hits:1	Allocated_reads:1	Strand:-
CTGTCAGTGATGTGCAGACGGACAGAC
>Location:NODE_400925_length_4705_cov_23.806589	Coordinate:2237	Reads:1	Hits:1	Allocated_reads:1	Strand:-
TGTCTGTCAGTGATGTGCAGACGGACAGA
>Location:NODE_400925_length_4705_cov_23.806589	Coordinate:2239	Reads:1	Hits:1	Allocated_reads:1	Strand:-
TTTCCATGTCTGTCAGTGATGTGCAGACGGACA
>Location:NODE_400925_length_4705_cov_23.806589	Coordinate:2243	Reads:11	Hits:1	Allocated_reads:11	Strand:-
TTTCCATGTCTGTCAGTGATGTGCAGACG
>Location:NODE_400925_length_4705_cov_23.806589	Coordinate:2243	Reads:2	Hits:1	Allocated_reads:2	Strand:-
TTTTCCATGTCTGTCAGTGATGTGCAGACG
>Location:NODE_400925_length_4705_cov_23.806589	Coordinate:2243	Reads:1	Hits:1	Allocated_reads:1	Strand:-
TTTTTCCATGTCTGTCAGTGATGTGCAGACG
>Location:NODE_400925_length_4705_cov_23.806589	Coordinate:2244	Reads:1	Hits:1	Allocated_reads:1	Strand:-
CCATGTCTGTCAGTGATGTGCAGAC
>Location:NODE_400925_length_4705_cov_23.806589	Coordinate:2244	Reads:1	Hits:1	Allocated_reads:1	Strand:-
TTTCCATGTCTGTCAGTGATGCGCAGAC
>Location:NODE_400925_length_4705_cov_23.806589	Coordinate:2244	Reads:1	Hits:1	Allocated_reads:1	Strand:-
TTTCCATGTCTGTCAGTGATGTGCAGAA
>Location:NODE_400925_length_4705_cov_23.806589	Coordinate:2244	Reads:18	Hits:1	Allocated_reads:18	Strand:-
TTTCCATGTCTGTCAGTGATGTGCAGAC
>Location:NODE_400925_length_4705_cov_23.806589	Coordinate:2244	Reads:1	Hits:1	Allocated_reads:1	Strand:-
TTTTCCATGTCTGTCAGTGATGTGCAGAC
>Location:NODE_400925_length_4705_cov_23.806589	Coordinate:2245	Reads:1	Hits:1	Allocated_reads:1	Strand:-
TTTCCATGTCTGTCAGTGATGTGAAGA
>Location:NODE_400925_length_4705_cov_23.806589	Coordinate:2245	Reads:29	Hits:1	Allocated_reads:29	Strand:-
TTTCCATGTCTGTCAGTGATGTGCAGA
>Location:NODE_400925_length_4705_cov_23.806589	Coordinate:2245	Reads:2	Hits:1	Allocated_reads:2	Strand:-
TTTTCCATGTCTGTCAGTGATGTGCAGA
>Location:NODE_400925_length_4705_cov_23.806589	Coordinate:2245	Reads:1	Hits:1	Allocated_reads:1	Strand:-
TTTTTCCATGTCTGTCAGTGATGTGCAGA
>Location:NODE_400925_length_4705_cov_23.806589	Coordinate:2247	Reads:2	Hits:1	Allocated_reads:2	Strand:-
AGGATTTTTCCATGTCTGTCAGTGATGTGCA
>Location:NODE_400925_length_4705_cov_23.806589	Coordinate:2247	Reads:4	Hits:1	Allocated_reads:4	Strand:-
ATTTTTCCATGTCTGTCAGTGATGTGCA
>Location:NODE_400925_length_4705_cov_23.806589	Coordinate:2247	Reads:25	Hits:1	Allocated_reads:25	Strand:-
TTTCCATGTCTGTCAGTGATGTGCA
>Location:NODE_400925_length_4705_cov_23.806589	Coordinate:2247	Reads:10	Hits:1	Allocated_reads:10	Strand:-
TTTTCCATGTCTGTCAGTGATGTGCA
>Location:NODE_400925_length_4705_cov_23.806589	Coordinate:2247	Reads:50	Hits:1	Allocated_reads:50	Strand:-
TTTTTCCATGTCTGTCAGTGATGTGCA
>Location:NODE_400925_length_4705_cov_23.806589	Coordinate:2248	Reads:1	Hits:1	Allocated_reads:1	Strand:-
AGAGGATTTTTCCATGTCTGTCAGTGATGTGC
>Location:NODE_400925_length_4705_cov_23.806589	Coordinate:2248	Reads:1	Hits:1	Allocated_reads:1	Strand:-
TTTTTCCATGTCTGTCAGTGATGTGC
>Location:NODE_400925_length_4705_cov_23.806589	Coordinate:2249	Reads:1	Hits:1	Allocated_reads:1	Strand:-
ATTTTTCCATGTCTGTCAGTGATGTG
>Location:NODE_400925_length_4705_cov_23.806589	Coordinate:2250	Reads:1	Hits:1	Allocated_reads:1	Strand:+
ACATCACTGACAGACATGGAAAAATC
>Location:NODE_400925_length_4705_cov_23.806589	Coordinate:2250	Reads:1	Hits:1	Allocated_reads:1	Strand:-
AGAGGATTTTTCCATGTCTGTCAGTGATGT
>Location:NODE_400925_length_4705_cov_23.806589	Coordinate:2251	Reads:5	Hits:1	Allocated_reads:5	Strand:-
AAAGAGGATTTTTCCATGTCTGTCAGTGATG
>Location:NODE_400925_length_4705_cov_23.806589	Coordinate:2251	Reads:1	Hits:1	Allocated_reads:1	Strand:-
AAGAGGATTTTTCCATGTCTGTCAGTGACG
>Location:NODE_400925_length_4705_cov_23.806589	Coordinate:2251	Reads:5	Hits:1	Allocated_reads:5	Strand:-
AAGAGGATTTTTCCATGTCTGTCAGTGATG
>Location:NODE_400925_length_4705_cov_23.806589	Coordinate:2251	Reads:1	Hits:1	Allocated_reads:1	Strand:-
AGAGGATTTTTCCATGTCTGCCAGTGATG
>Location:NODE_400925_length_4705_cov_23.806589	Coordinate:2251	Reads:1	Hits:1	Allocated_reads:1	Strand:-
AGAGGATTTTTCCATGTCTGTCAGTGAGG
>Location:NODE_400925_length_4705_cov_23.806589	Coordinate:2251	Reads:1	Hits:1	Allocated_reads:1	Strand:-
AGAGGATTTTTCCATGTCTGTCAGTGATT
>Location:NODE_400925_length_4705_cov_23.806589	Coordinate:2251	Reads:46	Hits:1	Allocated_reads:46	Strand:-
AGAGGATTTTTCCATGTCTGTCAGTGATG
>Location:NODE_400925_length_4705_cov_23.806589	Coordinate:2251	Reads:17	Hits:1	Allocated_reads:17	Strand:-
AGGATTTTTCCATGTCTGTCAGTGATG
>Location:NODE_400925_length_4705_cov_23.806589	Coordinate:2251	Reads:86	Hits:1	Allocated_reads:86	Strand:-
GAGGATTTTTCCATGTCTGTCAGTGATG
>Location:NODE_400925_length_4705_cov_23.806589	Coordinate:2251	Reads:1	Hits:1	Allocated_reads:1	Strand:-
GATTTTTCCATGTCTGTCAGTGATG
>Location:NODE_400925_length_4705_cov_23.806589	Coordinate:2253	Reads:1	Hits:1	Allocated_reads:1	Strand:+
TCACTGACAGACATGGAAAAATCCTCTTTCCC
>Location:NODE_400925_length_4705_cov_23.806589	Coordinate:2254	Reads:1	Hits:1	Allocated_reads:1	Strand:-
AGAGGATTTTTCCATGTCTGTCAGTG
>Location:NODE_400925_length_4705_cov_23.806589	Coordinate:2254	Reads:2	Hits:1	Allocated_reads:2	Strand:+
CACTGACAGACATGGAAAAATCCTC
>Location:NODE_400925_length_4705_cov_23.806589	Coordinate:2254	Reads:1	Hits:1	Allocated_reads:1	Strand:+
CACTGACAGACATGGAAAAATCCTCTT
>Location:NODE_400925_length_4705_cov_23.806589	Coordinate:2254	Reads:1	Hits:1	Allocated_reads:1	Strand:+
CACTGACAGACATGGAAAAATCCTCTTTCC
>Location:NODE_400925_length_4705_cov_23.806589	Coordinate:2255	Reads:1	Hits:1	Allocated_reads:1	Strand:-
AAAGAGGATTTTTCCATGTCTGTCAGT
>Location:NODE_400925_length_4705_cov_23.806589	Coordinate:2256	Reads:1	Hits:1	Allocated_reads:1	Strand:-
AGAGGATTTTTCCATGTCTGTCAG
>Location:NODE_400925_length_4705_cov_23.806589	Coordinate:2262	Reads:1	Hits:1	Allocated_reads:1	Strand:+
GACATGGAAAAATCCTCTTTCCCTCCA
>Location:NODE_400925_length_4705_cov_23.806589	Coordinate:2281	Reads:1	Hits:1	Allocated_reads:1	Strand:-
GGGATGTTTCCTCCACAGTTTGGAGGGA
>Location:NODE_400925_length_4705_cov_23.806589	Coordinate:2284	Reads:1	Hits:1	Allocated_reads:1	Strand:-
AGGGATGTTTCCTCCACAGCTTGGAG
>Location:NODE_400925_length_4705_cov_23.806589	Coordinate:2284	Reads:1	Hits:1	Allocated_reads:1	Strand:-
AGGGATGTTTCCTCCACAGTTTGGAG
>Location:NODE_400925_length_4705_cov_23.806589	Coordinate:2284	Reads:1	Hits:1	Allocated_reads:1	Strand:-
GAGGGATGTTTCCTCCACAGTTTGGAG
>Location:NODE_400925_length_4705_cov_23.806589	Coordinate:2296	Reads:1	Hits:1	Allocated_reads:1	Strand:-
AAGAGGAGGAGGAGGGATGTTTCCTC
>Location:NODE_400925_length_4705_cov_23.806589	Coordinate:2311	Reads:1	Hits:2	Allocated_reads:0.5	Strand:-
TGCAGAGAGAGGAGGAGGAAGAGGAGGAA
>Location:NODE_400925_length_4705_cov_23.806589	Coordinate:2315	Reads:1	Hits:1	Allocated_reads:1	Strand:-
TGCAGAGAGAGGAGGAGGAAGAGGA
>Location:NODE_400925_length_4705_cov_23.806589	Coordinate:2316	Reads:1	Hits:1	Allocated_reads:1	Strand:-
TGCAGAGAGAGGAGGAGGAAGAGG
>Location:NODE_400925_length_4705_cov_23.806589	Coordinate:2321	Reads:1	Hits:1	Allocated_reads:1	Strand:-
CACTTTCCTGCAGAGAGAGGAGGAGGA
>Location:NODE_400925_length_4705_cov_23.806589	Coordinate:2324	Reads:3	Hits:1	Allocated_reads:3	Strand:-
TGTCACTTTCCTGCAGAGAGAGGAGGA
>Location:NODE_400925_length_4705_cov_23.806589	Coordinate:2326	Reads:1	Hits:1	Allocated_reads:1	Strand:-
TGTCACTTTCCTGCAGAGAGAGGAG
>Location:NODE_400925_length_4705_cov_23.806589	Coordinate:2329	Reads:1	Hits:1	Allocated_reads:1	Strand:+
CTCTCTCTGCAGGAAAGTGACAGCCCG
>Location:NODE_400925_length_4705_cov_23.806589	Coordinate:2330	Reads:1	Hits:1	Allocated_reads:1	Strand:-
ACGGGCTGTCACTTTCCTGCAGAGAGA
>Location:NODE_400925_length_4705_cov_23.806589	Coordinate:2330	Reads:1	Hits:1	Allocated_reads:1	Strand:-
TAGACGGGCTGTCACTTTCCTGCAGAGAGA
>Location:NODE_400925_length_4705_cov_23.806589	Coordinate:2333	Reads:1	Hits:1	Allocated_reads:1	Strand:-
AATTAGACGGGCTGTCACTTTCCTGCAGAG
>Location:NODE_400925_length_4705_cov_23.806589	Coordinate:2333	Reads:1	Hits:1	Allocated_reads:1	Strand:-
ACGGGCTGTCACTTTCCTGCAGAG
>Location:NODE_400925_length_4705_cov_23.806589	Coordinate:2333	Reads:5	Hits:1	Allocated_reads:5	Strand:-
TAGACGGGCTGTCACTTTCCTGCAGAG
>Location:NODE_400925_length_4705_cov_23.806589	Coordinate:2333	Reads:4	Hits:1	Allocated_reads:4	Strand:-
TTAGACGGGCTGTCACTTTCCTGCAGAG
>Location:NODE_400925_length_4705_cov_23.806589	Coordinate:2337	Reads:1	Hits:1	Allocated_reads:1	Strand:-
ATTAGACGGGCTGTCACTTTCCTGC
>Location:NODE_400925_length_4705_cov_23.806589	Coordinate:2337	Reads:1	Hits:1	Allocated_reads:1	Strand:-
TTAATCCCAATTAGACGGGCTGTCACTTTCCTGC
>Location:NODE_400925_length_4705_cov_23.806589	Coordinate:2340	Reads:2	Hits:1	Allocated_reads:2	Strand:-
ATCCCAATTAGACGGGCTGTCACTTTCC
>Location:NODE_400925_length_4705_cov_23.806589	Coordinate:2340	Reads:1	Hits:1	Allocated_reads:1	Strand:-
CCCAATTAGACGGGCTGTCACTTTCC
>Location:NODE_400925_length_4705_cov_23.806589	Coordinate:2340	Reads:3	Hits:1	Allocated_reads:3	Strand:-
TAATCCCAATTAGACGGGCTGTCACTTTCC
>Location:NODE_400925_length_4705_cov_23.806589	Coordinate:2340	Reads:1	Hits:1	Allocated_reads:1	Strand:-
TCCCAATTAGACGGGCTGTCACTTTCC
>Location:NODE_400925_length_4705_cov_23.806589	Coordinate:2340	Reads:2	Hits:1	Allocated_reads:2	Strand:-
TTAATCCCAATTAGACGGGCTGTCACTTTCC
>Location:NODE_400925_length_4705_cov_23.806589	Coordinate:2341	Reads:1	Hits:1	Allocated_reads:1	Strand:-
TAATCCCAATTAGACGGGCTGTCACTTTC
>Location:NODE_400925_length_4705_cov_23.806589	Coordinate:2341	Reads:1	Hits:1	Allocated_reads:1	Strand:-
TTAATCCCAATTAGACGGGCTGTCACTTTC
>Location:NODE_400925_length_4705_cov_23.806589	Coordinate:2343	Reads:1	Hits:1	Allocated_reads:1	Strand:-
ATTAATCCCAATTAGACGGGCTGTCACTT
>Location:NODE_400925_length_4705_cov_23.806589	Coordinate:2343	Reads:1	Hits:1	Allocated_reads:1	Strand:-
GATTAATCCCAATTAGACGGGCTGTCACTT
>Location:NODE_400925_length_4705_cov_23.806589	Coordinate:2343	Reads:11	Hits:1	Allocated_reads:11	Strand:-
TAATCCCAATTAGACGGGCTGTCACTT
>Location:NODE_400925_length_4705_cov_23.806589	Coordinate:2343	Reads:11	Hits:1	Allocated_reads:11	Strand:-
TTAATCCCAATTAGACGGGCTGTCACTT
>Location:NODE_400925_length_4705_cov_23.806589	Coordinate:2344	Reads:3	Hits:1	Allocated_reads:3	Strand:-
GATTAATCCCAATTAGACGGGCTGTCACT
>Location:NODE_400925_length_4705_cov_23.806589	Coordinate:2344	Reads:5	Hits:1	Allocated_reads:5	Strand:-
TAATCCCAATTAGACGGGCTGTCACT
>Location:NODE_400925_length_4705_cov_23.806589	Coordinate:2344	Reads:1	Hits:1	Allocated_reads:1	Strand:-
TGATTAATCCCAATTAGACCGGCTGTCACT
>Location:NODE_400925_length_4705_cov_23.806589	Coordinate:2344	Reads:65	Hits:1	Allocated_reads:65	Strand:-
TGATTAATCCCAATTAGACGGGCTGTCACT
>Location:NODE_400925_length_4705_cov_23.806589	Coordinate:2344	Reads:1	Hits:1	Allocated_reads:1	Strand:-
TTAATCCCAATTAGACGGGCTGTCACG
>Location:NODE_400925_length_4705_cov_23.806589	Coordinate:2344	Reads:8	Hits:1	Allocated_reads:8	Strand:-
TTAATCCCAATTAGACGGGCTGTCACT
>Location:NODE_400925_length_4705_cov_23.806589	Coordinate:2344	Reads:4	Hits:1	Allocated_reads:4	Strand:-
TTGATTAATCCCAATTAGACGGGCTGTCACT
>Location:NODE_400925_length_4705_cov_23.806589	Coordinate:2347	Reads:1	Hits:1	Allocated_reads:1	Strand:-
GATTAATCCCAATTAGACGGGCTGTC
>Location:NODE_400925_length_4705_cov_23.806589	Coordinate:2348	Reads:2	Hits:1	Allocated_reads:2	Strand:-
AGTTGATTAATCCCAATTAGACGGGCTGT
>Location:NODE_400925_length_4705_cov_23.806589	Coordinate:2350	Reads:1	Hits:1	Allocated_reads:1	Strand:-
AGTTGATTAATCCCAATTAGACGGGCT
>Location:NODE_400925_length_4705_cov_23.806589	Coordinate:2357	Reads:1	Hits:1	Allocated_reads:1	Strand:-
GAGCTGCCAGTTGATTAATCCCAATTAG
>Location:NODE_400925_length_4705_cov_23.806589	Coordinate:2359	Reads:1	Hits:1	Allocated_reads:1	Strand:-
ACTGGAGCTGCCAGTTGATTAATCCCAATT
>Location:NODE_400925_length_4705_cov_23.806589	Coordinate:2359	Reads:2	Hits:1	Allocated_reads:2	Strand:-
GAGCTGCCAGTTGATTAATCCCAATT
>Location:NODE_400925_length_4705_cov_23.806589	Coordinate:2359	Reads:8	Hits:1	Allocated_reads:8	Strand:-
TGGAGCTGCCAGTTGATTAATCCCAATT
>Location:NODE_400925_length_4705_cov_23.806589	Coordinate:2360	Reads:2	Hits:1	Allocated_reads:2	Strand:+
ATTGGGATTAATCAACTGGCAGCT
>Location:NODE_400925_length_4705_cov_23.806589	Coordinate:2360	Reads:1	Hits:1	Allocated_reads:1	Strand:+
ATTGGGATTAATCAACTGGCAGCTCC
>Location:NODE_400925_length_4705_cov_23.806589	Coordinate:2360	Reads:2	Hits:1	Allocated_reads:2	Strand:+
ATTGGGATTAATCAACTGGCAGCTCCAGT
>Location:NODE_400925_length_4705_cov_23.806589	Coordinate:2360	Reads:1	Hits:1	Allocated_reads:1	Strand:-
TGGAGCTGCCAGTTGATTAATCCCAAT
>Location:NODE_400925_length_4705_cov_23.806589	Coordinate:2361	Reads:2	Hits:1	Allocated_reads:2	Strand:+
TTGGGATTAATCAACTGGCAGCTC
>Location:NODE_400925_length_4705_cov_23.806589	Coordinate:2361	Reads:2	Hits:1	Allocated_reads:2	Strand:+
TTGGGATTAATCAACTGGCAGCTCCAGT
>Location:NODE_400925_length_4705_cov_23.806589	Coordinate:2361	Reads:1	Hits:1	Allocated_reads:1	Strand:+
TTGGGATTAATCAACTGGCAGCTCCAGTTGAGT
>Location:NODE_400925_length_4705_cov_23.806589	Coordinate:2373	Reads:1	Hits:1	Allocated_reads:1	Strand:+
AACTGGCAGCTCCAGTTGAGTGGCAAA
>Location:NODE_400925_length_4705_cov_23.806589	Coordinate:2373	Reads:1	Hits:1	Allocated_reads:1	Strand:+
AACTGGCAGCTCCAGTTGAGTGGCGGC
>Location:NODE_400925_length_4705_cov_23.806589	Coordinate:2374	Reads:2	Hits:1	Allocated_reads:2	Strand:-
ACGCCGCCACTCAACTGGAGCTGCCAGT
>Location:NODE_400925_length_4705_cov_23.806589	Coordinate:2374	Reads:4	Hits:1	Allocated_reads:4	Strand:-
CGCCGCCACTCAACTGGAGCTGCCAGT
>Location:NODE_400925_length_4705_cov_23.806589	Coordinate:2374	Reads:1	Hits:1	Allocated_reads:1	Strand:-
TCGTGACGCCGCCACTCAACTGGAGCTGCCAGT
>Location:NODE_400925_length_4705_cov_23.806589	Coordinate:2374	Reads:2	Hits:1	Allocated_reads:2	Strand:-
TGACGCCGCCACTCAACTGGAGCTGCCAGT
>Location:NODE_400925_length_4705_cov_23.806589	Coordinate:2377	Reads:1	Hits:1	Allocated_reads:1	Strand:-
TCAGATCGTGACGCCGCCACTCAACTGGAGCTGCC
>Location:NODE_400925_length_4705_cov_23.806589	Coordinate:2378	Reads:1	Hits:1	Allocated_reads:1	Strand:-
TCGTGACGCCGCCACTCAACTGGAGCTTT
>Location:NODE_400925_length_4705_cov_23.806589	Coordinate:2378	Reads:1	Hits:1	Allocated_reads:1	Strand:-
TGACGCCGCCACTCAACTGGAGCTGC
>Location:NODE_400925_length_4705_cov_23.806589	Coordinate:2381	Reads:1	Hits:1	Allocated_reads:1	Strand:-
CAGATCGTGACGCCGCCACTCAACTGGAGC
>Location:NODE_400925_length_4705_cov_23.806589	Coordinate:2381	Reads:1	Hits:1	Allocated_reads:1	Strand:-
GATCGTGACGCCGCCACTCAACTGGAGC
>Location:NODE_400925_length_4705_cov_23.806589	Coordinate:2381	Reads:3	Hits:1	Allocated_reads:3	Strand:-
TCAGATCGTGACGCCGCCACTCAACTGGAGC
>Location:NODE_400925_length_4705_cov_23.806589	Coordinate:2381	Reads:1	Hits:1	Allocated_reads:1	Strand:-
TCGTGACGCCGCCACTCAACTGGAGC
>Location:NODE_400925_length_4705_cov_23.806589	Coordinate:2382	Reads:1	Hits:1	Allocated_reads:1	Strand:-
TCAGATCGTGACGCCGCCACTCAACTGGAG
>Location:NODE_400925_length_4705_cov_23.806589	Coordinate:2383	Reads:4	Hits:1	Allocated_reads:4	Strand:-
TCAGATCGTGACGCCGCCACTCAACTGGA
>Location:NODE_400925_length_4705_cov_23.806589	Coordinate:2384	Reads:14	Hits:1	Allocated_reads:14	Strand:-
TCAGATCGTGACGCCGCCACTCAACTGG
>Location:NODE_400925_length_4705_cov_23.806589	Coordinate:2384	Reads:1	Hits:1	Allocated_reads:1	Strand:-
TCTTCAGATCGTGACGCCGCCACTCAACTGG
>Location:NODE_400925_length_4705_cov_23.806589	Coordinate:2384	Reads:6	Hits:1	Allocated_reads:6	Strand:-
TTCAGATCGTGACGCCGCCACTCAACTGG
>Location:NODE_400925_length_4705_cov_23.806589	Coordinate:2385	Reads:1	Hits:1	Allocated_reads:1	Strand:-
TCAGATCGTGACGCCGCCACTCAACTG
>Location:NODE_400925_length_4705_cov_23.806589	Coordinate:2385	Reads:1	Hits:1	Allocated_reads:1	Strand:-
TCTTCAGATCGTGACGCCGCCACTCAACTG
>Location:NODE_400925_length_4705_cov_23.806589	Coordinate:2386	Reads:3	Hits:1	Allocated_reads:3	Strand:-
TCAGATCGTGACGCCGCCACTCAACT
>Location:NODE_400925_length_4705_cov_23.806589	Coordinate:2386	Reads:1	Hits:1	Allocated_reads:1	Strand:-
TCTCTTCAGATCGTGACGCCGCCACTCAACT
>Location:NODE_400925_length_4705_cov_23.806589	Coordinate:2386	Reads:1	Hits:1	Allocated_reads:1	Strand:-
TCTTCAGATCGTGACGCCGCCACTCAACT
>Location:NODE_400925_length_4705_cov_23.806589	Coordinate:2386	Reads:1	Hits:1	Allocated_reads:1	Strand:-
TTCAGATCGTGACGCCGCCACTCAACT
>Location:NODE_400925_length_4705_cov_23.806589	Coordinate:2387	Reads:1	Hits:1	Allocated_reads:1	Strand:-
TCAGATCGTGACGCCGCCACTCAAC
>Location:NODE_400925_length_4705_cov_23.806589	Coordinate:2387	Reads:1	Hits:1	Allocated_reads:1	Strand:-
TCTCTTCAGATCGTGACGCCGCCACTCAAC
>Location:NODE_400925_length_4705_cov_23.806589	Coordinate:2387	Reads:1	Hits:1	Allocated_reads:1	Strand:-
TTCAGATCGTGACGCCGCCACTCAAC
>Location:NODE_400925_length_4705_cov_23.806589	Coordinate:2387	Reads:1	Hits:1	Allocated_reads:1	Strand:-
TTCTCTTCAGATCGTGACGCCGCCACTCAAC
>Location:NODE_400925_length_4705_cov_23.806589	Coordinate:2389	Reads:1	Hits:1	Allocated_reads:1	Strand:-
CTCTTCAGATCGTGACGCCGCCACTCA
>Location:NODE_400925_length_4705_cov_23.806589	Coordinate:2389	Reads:1	Hits:1	Allocated_reads:1	Strand:-
TCTCTTCAGATCGTGACGCCGCCACTCA
>Location:NODE_400925_length_4705_cov_23.806589	Coordinate:2389	Reads:1	Hits:1	Allocated_reads:1	Strand:-
TTCTCTTCAGATCGTGACGCCGCCACTCA
>Location:NODE_400925_length_4705_cov_23.806589	Coordinate:2390	Reads:6	Hits:1	Allocated_reads:6	Strand:-
TCTCTTCAGATCGTGACGCCGCCACTC
>Location:NODE_400925_length_4705_cov_23.806589	Coordinate:2391	Reads:11	Hits:1	Allocated_reads:11	Strand:-
TCTCTTCAGATCGTGACGCCGCCACT
>Location:NODE_400925_length_4705_cov_23.806589	Coordinate:2391	Reads:3	Hits:1	Allocated_reads:3	Strand:-
TTCTCTTCAGATCGTGACGCCGCCACT
>Location:NODE_400925_length_4705_cov_23.806589	Coordinate:2391	Reads:1	Hits:1	Allocated_reads:1	Strand:-
TTTCTCTTCAGATCGTGACGCCGCCACT
>Location:NODE_400925_length_4705_cov_23.806589	Coordinate:2392	Reads:1	Hits:1	Allocated_reads:1	Strand:-
TCTCTTCAGATCGTGACGCCGCCAC
>Location:NODE_400925_length_4705_cov_23.806589	Coordinate:2392	Reads:1	Hits:1	Allocated_reads:1	Strand:-
TTTCTCTTCAGATCGTGACGCCGCCAC
>Location:NODE_400925_length_4705_cov_23.806589	Coordinate:2394	Reads:1	Hits:1	Allocated_reads:1	Strand:-
CCATTTCTCTTCAGATCGTGACGCCGCC
>Location:NODE_400925_length_4705_cov_23.806589	Coordinate:2396	Reads:1	Hits:1	Allocated_reads:1	Strand:-
CCATTTCTCTTCAGATCGTGACGCCT
>Location:NODE_400925_length_4705_cov_23.806589	Coordinate:2397	Reads:1	Hits:1	Allocated_reads:1	Strand:-
GCCATTTCTCTTCAGATCGTGACGCC
>Location:NODE_400925_length_4705_cov_23.806589	Coordinate:2398	Reads:1	Hits:1	Allocated_reads:1	Strand:-
TCAATGCCATTTCTCTTCAGATCGTGACGC
>Location:NODE_400925_length_4705_cov_23.806589	Coordinate:2399	Reads:1	Hits:1	Allocated_reads:1	Strand:-
TCAATGCCATTTCTCTTCAGATCGTGAAA
>Location:NODE_400925_length_4705_cov_23.806589	Coordinate:2399	Reads:1	Hits:1	Allocated_reads:1	Strand:-
TGGGTCAATGCCATTTCTCTTCAGATCGTGACT
>Location:NODE_400925_length_4705_cov_23.806589	Coordinate:2402	Reads:1	Hits:1	Allocated_reads:1	Strand:+
CACGATCTGAAGAGAAATGGCATTGACCCAAAGA
>Location:NODE_400925_length_4705_cov_23.806589	Coordinate:2403	Reads:1	Hits:1	Allocated_reads:1	Strand:+
ACGATCTGAAGAGAAATGGCATTGACC
>Location:NODE_400925_length_4705_cov_23.806589	Coordinate:2403	Reads:1	Hits:1	Allocated_reads:1	Strand:+
ACGATCTGAAGAGAAATGGCATTGACCCA
>Location:NODE_400925_length_4705_cov_23.806589	Coordinate:2403	Reads:1	Hits:1	Allocated_reads:1	Strand:+
ACGATCTGAAGAGAAATGGCATTGACCCAAA
>Location:NODE_400925_length_4705_cov_23.806589	Coordinate:2404	Reads:2	Hits:1	Allocated_reads:2	Strand:-
TGGGTCAATGCCATTTCTCTTCAGATCG
>Location:NODE_400925_length_4705_cov_23.806589	Coordinate:2405	Reads:4	Hits:1	Allocated_reads:4	Strand:-
TGGGTCAATGCCATTTCTCTTCAGATC
>Location:NODE_400925_length_4705_cov_23.806589	Coordinate:2405	Reads:1	Hits:1	Allocated_reads:1	Strand:-
TTTGGGTCAATGCCATTTCTCTTCAGATC
>Location:NODE_400925_length_4705_cov_23.806589	Coordinate:2406	Reads:1	Hits:1	Allocated_reads:1	Strand:+
ATCTGAAGAGAAATGGCATTGACCCAAA
>Location:NODE_400925_length_4705_cov_23.806589	Coordinate:2407	Reads:1	Hits:1	Allocated_reads:1	Strand:+
TCTGAAGAGAAATGGCATTGACCC
>Location:NODE_400925_length_4705_cov_23.806589	Coordinate:2407	Reads:1	Hits:1	Allocated_reads:1	Strand:+
TCTGAAGAGAAATGGCATTGGCCCA
>Location:NODE_400925_length_4705_cov_23.806589	Coordinate:2407	Reads:1	Hits:1	Allocated_reads:1	Strand:+
TCTGAAGAGAAATGGCATTGACCCAAAGA
>Location:NODE_400925_length_4705_cov_23.806589	Coordinate:2407	Reads:1	Hits:1	Allocated_reads:1	Strand:+
TCTGAAGAGAAATGGCATTGACCCAAAGAGA
>Location:NODE_400925_length_4705_cov_23.806589	Coordinate:2407	Reads:1	Hits:1	Allocated_reads:1	Strand:-
TGGGTCAATGCCATTTCTCTTCAGA
>Location:NODE_400925_length_4705_cov_23.806589	Coordinate:2415	Reads:1	Hits:1	Allocated_reads:1	Strand:-
TACACCTCTCTCTTTGGGTCAATGCCATTTC
>Location:NODE_400925_length_4705_cov_23.806589	Coordinate:2416	Reads:2	Hits:1	Allocated_reads:2	Strand:-
TACACCTCTCTCTTTGGGTCAATGCCATTT
>Location:NODE_400925_length_4705_cov_23.806589	Coordinate:2417	Reads:4	Hits:1	Allocated_reads:4	Strand:-
TACACCTCTCTCTTTGGGTCAATGCCATT
>Location:NODE_400925_length_4705_cov_23.806589	Coordinate:2418	Reads:1	Hits:1	Allocated_reads:1	Strand:-
TACACCTCTCTCTTTGGGTCAATGCCAT
>Location:NODE_400925_length_4705_cov_23.806589	Coordinate:2420	Reads:1	Hits:1	Allocated_reads:1	Strand:-
CACCTCTCTCTTTGGGTCAATGCC
>Location:NODE_400925_length_4705_cov_23.806589	Coordinate:2420	Reads:1	Hits:1	Allocated_reads:1	Strand:-
TATACACCTCTCTCTTTGGGTCAATGCC
>Location:NODE_400925_length_4705_cov_23.806589	Coordinate:2438	Reads:1	Hits:1	Allocated_reads:1	Strand:-
AGCGCCGGCCCCGGGGCGGTATACACCTC
>Location:NODE_400925_length_4705_cov_23.806589	Coordinate:2438	Reads:1	Hits:1	Allocated_reads:1	Strand:-
CAAGCGCCGGCCCCGGGGCGGTATACACCTC
>Location:NODE_400925_length_4705_cov_23.806589	Coordinate:2439	Reads:1	Hits:1	Allocated_reads:1	Strand:-
CGCCGGCCCCGGGGCGGTATACACCT
>Location:NODE_400925_length_4705_cov_23.806589	Coordinate:2440	Reads:1	Hits:1	Allocated_reads:1	Strand:-
AGCGCCGGCCCCGGGGCGGTATACACC
>Location:NODE_400925_length_4705_cov_23.806589	Coordinate:2446	Reads:1	Hits:1	Allocated_reads:1	Strand:-
TGAATCGGTACAAGCGCCGGCCCCGGGGCGAAT
>Location:NODE_400925_length_4705_cov_23.806589	Coordinate:2447	Reads:1	Hits:1	Allocated_reads:1	Strand:-
TGAATCGGTACAAGCGCCGGCCCCTGGGCGTT
>Location:NODE_400925_length_4705_cov_23.806589	Coordinate:2448	Reads:1	Hits:1	Allocated_reads:1	Strand:+
CCGCCCCGGGGCCGGCGCTTGTACCGATTC
>Location:NODE_400925_length_4705_cov_23.806589	Coordinate:2448	Reads:1	Hits:1	Allocated_reads:1	Strand:-
TGAATCGGTACAAGCGCCGGCCCCGGGGCGG
>Location:NODE_400925_length_4705_cov_23.806589	Coordinate:2449	Reads:1	Hits:1	Allocated_reads:1	Strand:-
TGAATCGGTACAAGCGCCGGCCCCGGGGCG
>Location:NODE_400925_length_4705_cov_23.806589	Coordinate:2449	Reads:1	Hits:1	Allocated_reads:1	Strand:-
TGAATCGGTACAAGCGCCGGCCCCGGGGCT
>Location:NODE_400925_length_4705_cov_23.806589	Coordinate:2450	Reads:3	Hits:1	Allocated_reads:3	Strand:-
AATCGGTACAAGCGCCGGCCCCGGGGC
>Location:NODE_400925_length_4705_cov_23.806589	Coordinate:2450	Reads:1	Hits:1	Allocated_reads:1	Strand:-
ATGAATCGGTACAAGCGCCGGCCCCGGGGC
>Location:NODE_400925_length_4705_cov_23.806589	Coordinate:2450	Reads:1	Hits:1	Allocated_reads:1	Strand:-
GAATCGGTACAAGCGCCGGCCCCGGGGC
>Location:NODE_400925_length_4705_cov_23.806589	Coordinate:2450	Reads:1	Hits:1	Allocated_reads:1	Strand:-
TGAATCGGTACAAGCGCCGGCCCCGGGAA
>Location:NODE_400925_length_4705_cov_23.806589	Coordinate:2450	Reads:129	Hits:1	Allocated_reads:129	Strand:-
TGAATCGGTACAAGCGCCGGCCCCGGGGC
>Location:NODE_400925_length_4705_cov_23.806589	Coordinate:2451	Reads:1	Hits:1	Allocated_reads:1	Strand:-
AAGATGAATCGGTACAAGCGCCGGCCCCGGGT
>Location:NODE_400925_length_4705_cov_23.806589	Coordinate:2451	Reads:1	Hits:1	Allocated_reads:1	Strand:-
AATCGGTACAAGCGCCGGCCCCGGGG
>Location:NODE_400925_length_4705_cov_23.806589	Coordinate:2451	Reads:2	Hits:1	Allocated_reads:2	Strand:-
ATGAATCGGTACAAGCGCCGGCCCCGGGG
>Location:NODE_400925_length_4705_cov_23.806589	Coordinate:2451	Reads:1	Hits:1	Allocated_reads:1	Strand:-
GATGAATCGGTACAAGCGCCGGCCCCGGGG
>Location:NODE_400925_length_4705_cov_23.806589	Coordinate:2451	Reads:38	Hits:1	Allocated_reads:38	Strand:-
TGAATCGGTACAAGCGCCGGCCCCGGGG
>Location:NODE_400925_length_4705_cov_23.806589	Coordinate:2451	Reads:4	Hits:1	Allocated_reads:4	Strand:-
TGAATCGGTACAAGCGCCGGCCCCGGGT
>Location:NODE_400925_length_4705_cov_23.806589	Coordinate:2452	Reads:3	Hits:1	Allocated_reads:3	Strand:-
GATGAATCGGTACAAGCGCCGGCCCCGGG
>Location:NODE_400925_length_4705_cov_23.806589	Coordinate:2452	Reads:31	Hits:1	Allocated_reads:31	Strand:-
TGAATCGGTACAAGCGCCGGCCCCGGG
>Location:NODE_400925_length_4705_cov_23.806589	Coordinate:2453	Reads:1	Hits:1	Allocated_reads:1	Strand:-
GATGAATCGGTACAAGCGCCGGCCCCGG
>Location:NODE_400925_length_4705_cov_23.806589	Coordinate:2453	Reads:3	Hits:1	Allocated_reads:3	Strand:-
TGAATCGGTACAAGCGCCGGCCCCGG
>Location:NODE_400925_length_4705_cov_23.806589	Coordinate:2454	Reads:2	Hits:1	Allocated_reads:2	Strand:-
TGAATCGGTACAAGCGCCGGCCCCG
>Location:NODE_400925_length_4705_cov_23.806589	Coordinate:2458	Reads:1	Hits:1	Allocated_reads:1	Strand:-
GAGGAAGATGAATCGGTACAAGCGCCGGC
>Location:NODE_400925_length_4705_cov_23.806589	Coordinate:2458	Reads:3	Hits:1	Allocated_reads:3	Strand:-
TATGCTGAGGAAGATGAATCGGTACAAGCGCCGGC
>Location:NODE_400925_length_4705_cov_23.806589	Coordinate:2458	Reads:2	Hits:1	Allocated_reads:2	Strand:-
TGAGGAAGATGAATCGGTACAAGCGCCGGC
>Location:NODE_400925_length_4705_cov_23.806589	Coordinate:2460	Reads:2	Hits:1	Allocated_reads:2	Strand:-
TGAGGAAGATGAATCGGTACAAGCGCCG
>Location:NODE_400925_length_4705_cov_23.806589	Coordinate:2461	Reads:1	Hits:1	Allocated_reads:1	Strand:-
CTGAGGAAGATGAATCGGTACAAGCGCC
>Location:NODE_400925_length_4705_cov_23.806589	Coordinate:2461	Reads:7	Hits:1	Allocated_reads:7	Strand:-
TATGCTGAGGAAGATGAATCGGTACAAGCGCC
>Location:NODE_400925_length_4705_cov_23.806589	Coordinate:2461	Reads:6	Hits:1	Allocated_reads:6	Strand:-
TGAGGAAGATGAATCGGTACAAGCGCC
>Location:NODE_400925_length_4705_cov_23.806589	Coordinate:2461	Reads:6	Hits:1	Allocated_reads:6	Strand:-
TGCTGAGGAAGATGAATCGGTACAAGCGCC
>Location:NODE_400925_length_4705_cov_23.806589	Coordinate:2463	Reads:1	Hits:1	Allocated_reads:1	Strand:-
TGCTGAGGAAGATGAATCGGTACAAGCG
>Location:NODE_400925_length_4705_cov_23.806589	Coordinate:2464	Reads:1	Hits:1	Allocated_reads:1	Strand:-
TATGCTGAGGAAGATGAATCGGTACAAGC
>Location:NODE_400925_length_4705_cov_23.806589	Coordinate:2467	Reads:1	Hits:1	Allocated_reads:1	Strand:-
TAATGTTATGCTGAGGAAGATGAATCGGTACA
>Location:NODE_400925_length_4705_cov_23.806589	Coordinate:2467	Reads:2	Hits:1	Allocated_reads:2	Strand:-
TGTTATGCTGAGGAAGATGAATCGGTACA
>Location:NODE_400925_length_4705_cov_23.806589	Coordinate:2469	Reads:1	Hits:1	Allocated_reads:1	Strand:-
AATGTTATGCTGAGGAAGATGAATCGGTA
>Location:NODE_400925_length_4705_cov_23.806589	Coordinate:2469	Reads:8	Hits:1	Allocated_reads:8	Strand:-
TAATGTTATGCTGAGGAAGATGAATCGGTA
>Location:NODE_400925_length_4705_cov_23.806589	Coordinate:2469	Reads:4	Hits:1	Allocated_reads:4	Strand:-
TGTTATGCTGAGGAAGATGAATCGGTA
>Location:NODE_400925_length_4705_cov_23.806589	Coordinate:2470	Reads:2	Hits:1	Allocated_reads:2	Strand:-
AATGTTATGCTGAGGAAGATGAATCGGT
>Location:NODE_400925_length_4705_cov_23.806589	Coordinate:2470	Reads:13	Hits:1	Allocated_reads:13	Strand:-
TAATGTTATGCTGAGGAAGATGAATCGGT
>Location:NODE_400925_length_4705_cov_23.806589	Coordinate:2470	Reads:2	Hits:1	Allocated_reads:2	Strand:-
TGTTATGCTGAGGAAGATGAATCGGT
>Location:NODE_400925_length_4705_cov_23.806589	Coordinate:2471	Reads:11	Hits:1	Allocated_reads:11	Strand:-
TAATGTTATGCTGAGGAAGATGAATCGG
>Location:NODE_400925_length_4705_cov_23.806589	Coordinate:2472	Reads:1	Hits:1	Allocated_reads:1	Strand:-
TAATGTTATGCTGAGGAAGATGAATCG
>Location:NODE_400925_length_4705_cov_23.806589	Coordinate:2473	Reads:9	Hits:1	Allocated_reads:9	Strand:-
TAATGTTATGCTGAGGAAGATGAATC
>Location:NODE_400925_length_4705_cov_23.806589	Coordinate:2475	Reads:1	Hits:1	Allocated_reads:1	Strand:-
TAATAATGTTATGCTGAGGAAGATGAA
>Location:NODE_400925_length_4705_cov_23.806589	Coordinate:2479	Reads:2	Hits:1	Allocated_reads:2	Strand:-
TGGGAATAATAATGTTATGCTGAGGAAGA
>Location:NODE_400925_length_4705_cov_23.806589	Coordinate:2482	Reads:1	Hits:1	Allocated_reads:1	Strand:-
TTGGGAATAATAATGTTATGCTGAGGA
>Location:NODE_400925_length_4705_cov_23.806589	Coordinate:2487	Reads:1	Hits:1	Allocated_reads:1	Strand:-
TGGTGGAGTTGGGAATAATAATGTTATGCT
>Location:NODE_400925_length_4705_cov_23.806589	Coordinate:2488	Reads:1	Hits:1	Allocated_reads:1	Strand:-
GTGGAGTTGGGAATAATAATGTTATGC
>Location:NODE_400925_length_4705_cov_23.806589	Coordinate:2489	Reads:1	Hits:1	Allocated_reads:1	Strand:+
CATAACATTATTATTCCCAACTCC
>Location:NODE_400925_length_4705_cov_23.806589	Coordinate:2493	Reads:1	Hits:1	Allocated_reads:1	Strand:-
CTTCTGTGGTGGAGTTGGGAATAATAATGT
>Location:NODE_400925_length_4705_cov_23.806589	Coordinate:2493	Reads:1	Hits:1	Allocated_reads:1	Strand:-
TCTTCTGTGGTGGAGTTGGGAATAATAATGT
>Location:NODE_400925_length_4705_cov_23.806589	Coordinate:2497	Reads:1	Hits:1	Allocated_reads:1	Strand:-
TCTTCTTCTGTGGTGGAGTTGGGAATAATA
>Location:NODE_400925_length_4705_cov_23.806589	Coordinate:2504	Reads:1	Hits:1	Allocated_reads:1	Strand:-
TTCTTCTTCTTCTGTGGTGGAGTTGGG
>Location:NODE_400925_length_4705_cov_23.806589	Coordinate:2505	Reads:1	Hits:1	Allocated_reads:1	Strand:-
TCCTTCTTCTTCTTCTGTGGTGGAGTTGT
>Location:NODE_400925_length_4705_cov_23.806589	Coordinate:2505	Reads:1	Hits:1	Allocated_reads:1	Strand:-
TTCTTCTTCTTCTGTGGTGGAGTTGG
>Location:NODE_400925_length_4705_cov_23.806589	Coordinate:2506	Reads:1	Hits:1	Allocated_reads:1	Strand:-
TTCTTCTTCTTCTGTGGTGGAGTTG
>Location:NODE_400925_length_4705_cov_23.806589	Coordinate:2508	Reads:1	Hits:1	Allocated_reads:1	Strand:-
GGCTCCTTCTTCTTCTTCTGTGGTGGAGT
>Location:NODE_400925_length_4705_cov_23.806589	Coordinate:2508	Reads:1	Hits:1	Allocated_reads:1	Strand:-
TCCTTCTTCTTCTTCTGTGGTGGAGT
>Location:NODE_400925_length_4705_cov_23.806589	Coordinate:2523	Reads:2	Hits:1	Allocated_reads:2	Strand:-
CAGGAATGCTAAAGAGGCTCCTTCTTCTT
>Location:NODE_400925_length_4705_cov_23.806589	Coordinate:2524	Reads:1	Hits:1	Allocated_reads:1	Strand:-
CAGGAATGCTAAAGAGGCTCCTTCTTCT
>Location:NODE_400925_length_4705_cov_23.806589	Coordinate:2525	Reads:1	Hits:1	Allocated_reads:1	Strand:-
TGACCCAGGAATGCTAAAGAGGCTCCTTCTTC
>Location:NODE_400925_length_4705_cov_23.806589	Coordinate:2526	Reads:1	Hits:1	Allocated_reads:1	Strand:-
CCCAGGAATGCTAAAGAGGCTCCTTCTT
>Location:NODE_400925_length_4705_cov_23.806589	Coordinate:2526	Reads:1	Hits:1	Allocated_reads:1	Strand:-
TGACCCAGGAATGCTAAAGAGGCTCCTTCTT
>Location:NODE_400925_length_4705_cov_23.806589	Coordinate:2527	Reads:7	Hits:1	Allocated_reads:7	Strand:-
TGACCCAGGAATGCTAAAGAGGCTCCTTCT
>Location:NODE_400925_length_4705_cov_23.806589	Coordinate:2528	Reads:1	Hits:1	Allocated_reads:1	Strand:-
ACCCAGGAATGCTAAAGAGGCTCCTTC
>Location:NODE_400925_length_4705_cov_23.806589	Coordinate:2528	Reads:2	Hits:1	Allocated_reads:2	Strand:-
GACCCAGGAATGCTAAAGAGGCTCCTTC
>Location:NODE_400925_length_4705_cov_23.806589	Coordinate:2528	Reads:3	Hits:1	Allocated_reads:3	Strand:-
TGACCCAGGAATGCTAAAGAGGCTCCTTT
>Location:NODE_400925_length_4705_cov_23.806589	Coordinate:2528	Reads:5	Hits:1	Allocated_reads:5	Strand:-
TGACCCAGGAATGCTAAAGAGGCTCCTTC
>Location:NODE_400925_length_4705_cov_23.806589	Coordinate:2529	Reads:2	Hits:1	Allocated_reads:2	Strand:-
GACCCAGGAATGCTAAAGAGGCTCCTT
>Location:NODE_400925_length_4705_cov_23.806589	Coordinate:2529	Reads:1	Hits:1	Allocated_reads:1	Strand:-
TCTTGACCCAGGAATGCTAAAGAGGCTCCTT
>Location:NODE_400925_length_4705_cov_23.806589	Coordinate:2529	Reads:1	Hits:1	Allocated_reads:1	Strand:-
TGACCCAGGAATGCTAAAGAGGCTCCCT
>Location:NODE_400925_length_4705_cov_23.806589	Coordinate:2529	Reads:5	Hits:1	Allocated_reads:5	Strand:-
TGACCCAGGAATGCTAAAGAGGCTCCTT
>Location:NODE_400925_length_4705_cov_23.806589	Coordinate:2529	Reads:1	Hits:1	Allocated_reads:1	Strand:-
TTGACCCAGGAATGCTAAAGAGGCTCCTT
>Location:NODE_400925_length_4705_cov_23.806589	Coordinate:2530	Reads:1	Hits:1	Allocated_reads:1	Strand:-
TCTTGACCCAGGAATGCTAAAGAGGCTCCT
>Location:NODE_400925_length_4705_cov_23.806589	Coordinate:2530	Reads:1	Hits:1	Allocated_reads:1	Strand:-
TCTTGACCCAGGAATGCTAAAGAGGCTCTT
>Location:NODE_400925_length_4705_cov_23.806589	Coordinate:2530	Reads:1	Hits:1	Allocated_reads:1	Strand:-
TGACCCAGGAATGCTAAAGAGGCTTTT
>Location:NODE_400925_length_4705_cov_23.806589	Coordinate:2530	Reads:1	Hits:1	Allocated_reads:1	Strand:-
TTCTTGACCCAGGAATGCTAAAGAGGCTCCT
>Location:NODE_400925_length_4705_cov_23.806589	Coordinate:2531	Reads:3	Hits:1	Allocated_reads:3	Strand:-
CTTGACCCAGGAATGCTAAAGAGGCTCC
>Location:NODE_400925_length_4705_cov_23.806589	Coordinate:2531	Reads:2	Hits:1	Allocated_reads:2	Strand:-
GACCCAGGAATGCTAAAGAGGCTCC
>Location:NODE_400925_length_4705_cov_23.806589	Coordinate:2531	Reads:1	Hits:1	Allocated_reads:1	Strand:-
TCTTGACCCAGGAATGCTAAAGAGGCTCA
>Location:NODE_400925_length_4705_cov_23.806589	Coordinate:2531	Reads:1	Hits:1	Allocated_reads:1	Strand:-
TCTTGACCCAGGAATGCTAAAGAGGCTCT
>Location:NODE_400925_length_4705_cov_23.806589	Coordinate:2531	Reads:91	Hits:1	Allocated_reads:91	Strand:-
TCTTGACCCAGGAATGCTAAAGAGGCTCC
>Location:NODE_400925_length_4705_cov_23.806589	Coordinate:2531	Reads:14	Hits:1	Allocated_reads:14	Strand:-
TGACCCAGGAATGCTAAAGAGGCTCC
>Location:NODE_400925_length_4705_cov_23.806589	Coordinate:2531	Reads:4	Hits:1	Allocated_reads:4	Strand:-
TGTTCTTGACCCAGGAATGCTAAAGAGGCTCC
>Location:NODE_400925_length_4705_cov_23.806589	Coordinate:2531	Reads:33	Hits:1	Allocated_reads:33	Strand:-
TTCTTGACCCAGGAATGCTAAAGAGGCTCC
>Location:NODE_400925_length_4705_cov_23.806589	Coordinate:2531	Reads:4	Hits:1	Allocated_reads:4	Strand:-
TTGACCCAGGAATGCTAAAGAGGCTCC
>Location:NODE_400925_length_4705_cov_23.806589	Coordinate:2531	Reads:7	Hits:1	Allocated_reads:7	Strand:-
TTGTTCTTGACCCAGGAATGCTAAAGAGGCTCC
>Location:NODE_400925_length_4705_cov_23.806589	Coordinate:2531	Reads:12	Hits:1	Allocated_reads:12	Strand:-
TTTGTTCTTGACCCAGGAATGCTAAAGAGGCTCC
>Location:NODE_400925_length_4705_cov_23.806589	Coordinate:2532	Reads:1	Hits:1	Allocated_reads:1	Strand:-
TCTTGACCCAGGAATGCTAAAGAGGCTC
>Location:NODE_400925_length_4705_cov_23.806589	Coordinate:2532	Reads:3	Hits:1	Allocated_reads:3	Strand:-
TGACCCAGGAATGCTAAAGAGGCTC
>Location:NODE_400925_length_4705_cov_23.806589	Coordinate:2533	Reads:6	Hits:1	Allocated_reads:6	Strand:-
TCTTGACCCAGGAATGCTAAAGAGGCT
>Location:NODE_400925_length_4705_cov_23.806589	Coordinate:2533	Reads:4	Hits:1	Allocated_reads:4	Strand:-
TTCTTGACCCAGGAATGCTAAAGAGGCT
>Location:NODE_400925_length_4705_cov_23.806589	Coordinate:2533	Reads:1	Hits:1	Allocated_reads:1	Strand:-
TTGTTCTTGACCCAGGAATGCTAAAGAGGCT
>Location:NODE_400925_length_4705_cov_23.806589	Coordinate:2533	Reads:1	Hits:1	Allocated_reads:1	Strand:-
TTTGTTCTTGACCCAGGAATGCTAAAGAGGCT
>Location:NODE_400925_length_4705_cov_23.806589	Coordinate:2534	Reads:1	Hits:1	Allocated_reads:1	Strand:-
TCTTGACCCAGGAATGCTAAAGAGGC
>Location:NODE_400925_length_4705_cov_23.806589	Coordinate:2534	Reads:2	Hits:1	Allocated_reads:2	Strand:-
TGTTCTTGACCCAGGAATGCTAAAGAGGC
>Location:NODE_400925_length_4705_cov_23.806589	Coordinate:2534	Reads:3	Hits:1	Allocated_reads:3	Strand:-
TTCTTGACCCAGGAATGCTAAAGAGGC
>Location:NODE_400925_length_4705_cov_23.806589	Coordinate:2534	Reads:7	Hits:1	Allocated_reads:7	Strand:-
TTGTTCTTGACCCAGGAATGCTAAAGAGGC
>Location:NODE_400925_length_4705_cov_23.806589	Coordinate:2534	Reads:7	Hits:1	Allocated_reads:7	Strand:-
TTTGTTCTTGACCCAGGAATGCTAAAGAGGC
>Location:NODE_400925_length_4705_cov_23.806589	Coordinate:2534	Reads:1	Hits:1	Allocated_reads:1	Strand:-
TTTTGTTCTTGACCCAGGAATGCTAAAGAGGC
>Location:NODE_400925_length_4705_cov_23.806589	Coordinate:2534	Reads:2	Hits:1	Allocated_reads:2	Strand:-
TTTTTGTTCTTGACCCAGGAATGCTAAAGAGGC
>Location:NODE_400925_length_4705_cov_23.806589	Coordinate:2536	Reads:1	Hits:1	Allocated_reads:1	Strand:-
TTGTTCTTGACCCAGGAATGCTAAAGAG
>Location:NODE_400925_length_4705_cov_23.806589	Coordinate:2536	Reads:1	Hits:1	Allocated_reads:1	Strand:-
TTTTGTTCTTGACCCAGGAATGCTAAAGAG
>Location:NODE_400925_length_4705_cov_23.806589	Coordinate:2537	Reads:8	Hits:1	Allocated_reads:8	Strand:-
TTTGTTCTTGACCCAGGAATGCTAAAGA
>Location:NODE_400925_length_4705_cov_23.806589	Coordinate:2537	Reads:3	Hits:1	Allocated_reads:3	Strand:-
TTTTGTTCTTGACCCAGGAATGCTAAAGA
>Location:NODE_400925_length_4705_cov_23.806589	Coordinate:2537	Reads:3	Hits:1	Allocated_reads:3	Strand:-
TTTTTGTTCTTGACCCAGGAATGCTAAAGA
>Location:NODE_400925_length_4705_cov_23.806589	Coordinate:2538	Reads:4	Hits:1	Allocated_reads:4	Strand:-
TTTGTTCTTGACCCAGGAATGCTAAAG
>Location:NODE_400925_length_4705_cov_23.806589	Coordinate:2538	Reads:2	Hits:1	Allocated_reads:2	Strand:-
TTTTGTTCTTGACCCAGGAATGCTAAAA
>Location:NODE_400925_length_4705_cov_23.806589	Coordinate:2538	Reads:1	Hits:1	Allocated_reads:1	Strand:-
TTTTTGTTCTTGACCCAGGAATGCTAAAG
>Location:NODE_400925_length_4705_cov_23.806589	Coordinate:2539	Reads:1	Hits:1	Allocated_reads:1	Strand:-
TTGTTCTTGACCCAGGAATGCTAAA
>Location:NODE_400925_length_4705_cov_23.806589	Coordinate:2539	Reads:1	Hits:1	Allocated_reads:1	Strand:-
TTTTGTTCTTGACCCAGGAATGCTAAA
>Location:NODE_400925_length_4705_cov_23.806589	Coordinate:2539	Reads:1	Hits:1	Allocated_reads:1	Strand:-
TTTTTGTTCTTGACCCAGGAATGCTAAA
>Location:NODE_400925_length_4705_cov_23.806589	Coordinate:2545	Reads:1	Hits:1	Allocated_reads:1	Strand:+
ATTCCTGGGTCAAGAACAAAAAGCC
>Location:NODE_400925_length_4705_cov_23.806589	Coordinate:2548	Reads:1	Hits:1	Allocated_reads:1	Strand:-
CTCCCACTCTGGCTTTTTGTTCTTGACCCAGG
>Location:NODE_400925_length_4705_cov_23.806589	Coordinate:2548	Reads:1	Hits:1	Allocated_reads:1	Strand:-
TCCCACTCTGGCTTTTTGTTCTTGACCCAGG
>Location:NODE_400925_length_4705_cov_23.806589	Coordinate:2551	Reads:1	Hits:1	Allocated_reads:1	Strand:-
TCCCACTCTGGCTTTTTGTTCTTGACCC
>Location:NODE_400925_length_4705_cov_23.806589	Coordinate:2552	Reads:1	Hits:1	Allocated_reads:1	Strand:-
TTCTCCCACTCTGGCTTTTTGTTCTTGACC
>Location:NODE_400925_length_4705_cov_23.806589	Coordinate:2554	Reads:1	Hits:1	Allocated_reads:1	Strand:+
TCAAGAACAAAAAGCCAGAGTGGGAGA
>Location:NODE_400925_length_4705_cov_23.806589	Coordinate:2555	Reads:1	Hits:1	Allocated_reads:1	Strand:-
TTTTCTCCCACTCTGGCTTTTTGTTCTTG
>Location:NODE_400925_length_4705_cov_23.806589	Coordinate:2557	Reads:2	Hits:1	Allocated_reads:2	Strand:-
TTTTCTCCCACTCTGGCTTTTTGTTCT
>Location:NODE_400925_length_4705_cov_23.806589	Coordinate:2563	Reads:1	Hits:1	Allocated_reads:1	Strand:+
AAAAGCCAGAGTGGGAGAAAAGAA
>Location:NODE_400925_length_4705_cov_23.806589	Coordinate:2563	Reads:3	Hits:1	Allocated_reads:3	Strand:-
TCAGTTTCTTTTCTCCCACTCTGGCTTTT
>Location:NODE_400925_length_4705_cov_23.806589	Coordinate:2564	Reads:1	Hits:1	Allocated_reads:1	Strand:-
TTCAGTTTCTTTTCTCCCACTCTGGCTTT
>Location:NODE_400925_length_4705_cov_23.806589	Coordinate:2565	Reads:3	Hits:1	Allocated_reads:3	Strand:-
TAGTTCAGTTTCTTTTCTCCCACTCTGGCTT
>Location:NODE_400925_length_4705_cov_23.806589	Coordinate:2566	Reads:1	Hits:1	Allocated_reads:1	Strand:-
GTTCAGTTTCTTTTCTCCCACTCTGGCT
>Location:NODE_400925_length_4705_cov_23.806589	Coordinate:2566	Reads:22	Hits:1	Allocated_reads:22	Strand:-
TAGTTCAGTTTCTTTTCTCCCACTCTGGCT
>Location:NODE_400925_length_4705_cov_23.806589	Coordinate:2566	Reads:10	Hits:1	Allocated_reads:10	Strand:-
TCAGTTTCTTTTCTCCCACTCTGGCT
>Location:NODE_400925_length_4705_cov_23.806589	Coordinate:2566	Reads:2	Hits:1	Allocated_reads:2	Strand:-
TTAGTTCAGTTTCTTTTCTCCCACTCTGGCT
>Location:NODE_400925_length_4705_cov_23.806589	Coordinate:2566	Reads:2	Hits:1	Allocated_reads:2	Strand:-
TTCAGTTTCTTTTCTCCCACTCTGGCT
>Location:NODE_400925_length_4705_cov_23.806589	Coordinate:2567	Reads:1	Hits:1	Allocated_reads:1	Strand:-
AGTTCAGTTTCTTTTCTCCCCCTCTGGC
>Location:NODE_400925_length_4705_cov_23.806589	Coordinate:2567	Reads:21	Hits:1	Allocated_reads:21	Strand:-
TAGTTCAGTTTCTTTTCTCCCACTCTGGC
>Location:NODE_400925_length_4705_cov_23.806589	Coordinate:2567	Reads:1	Hits:1	Allocated_reads:1	Strand:-
TCAGTTTCTTTTCTCCCACTCTGGC
>Location:NODE_400925_length_4705_cov_23.806589	Coordinate:2567	Reads:1	Hits:1	Allocated_reads:1	Strand:-
TGATTAGTTCAGTTTCTTTTCTCCCACTCTGGC
>Location:NODE_400925_length_4705_cov_23.806589	Coordinate:2567	Reads:12	Hits:1	Allocated_reads:12	Strand:-
TTAGTTCAGTTTCTTTTCTCCCACTCTGGC
>Location:NODE_400925_length_4705_cov_23.806589	Coordinate:2567	Reads:1	Hits:1	Allocated_reads:1	Strand:-
TTCAGTTTCTTTTCTCCCACTCTGGC
>Location:NODE_400925_length_4705_cov_23.806589	Coordinate:2568	Reads:1	Hits:1	Allocated_reads:1	Strand:-
TTAGTTCAGTTTCTTTTCTCCCACTCTGG
>Location:NODE_400925_length_4705_cov_23.806589	Coordinate:2569	Reads:2	Hits:1	Allocated_reads:2	Strand:-
TAGTTCAGTTTCTTTTCTCCCACTCTG
>Location:NODE_400925_length_4705_cov_23.806589	Coordinate:2570	Reads:1	Hits:1	Allocated_reads:1	Strand:-
GATTAGTTCAGTTTCTTTTCTCCCACTCT
>Location:NODE_400925_length_4705_cov_23.806589	Coordinate:2570	Reads:8	Hits:1	Allocated_reads:8	Strand:-
TAGTTCAGTTTCTTTTCTCCCACTCT
>Location:NODE_400925_length_4705_cov_23.806589	Coordinate:2570	Reads:9	Hits:1	Allocated_reads:9	Strand:-
TTAGTTCAGTTTCTTTTCTCCCACTCT
>Location:NODE_400925_length_4705_cov_23.806589	Coordinate:2571	Reads:1	Hits:1	Allocated_reads:1	Strand:-
TAGTTCAGTTTCTTTTCTCCCACTC
>Location:NODE_400925_length_4705_cov_23.806589	Coordinate:2571	Reads:1	Hits:1	Allocated_reads:1	Strand:-
TTAGTTCAGTTTCTTTTCTCCCACTC
>Location:NODE_400925_length_4705_cov_23.806589	Coordinate:2572	Reads:1	Hits:1	Allocated_reads:1	Strand:-
TAGTTCAGTTTCTTTTCTCCCACT
>Location:NODE_400925_length_4705_cov_23.806589	Coordinate:2572	Reads:3	Hits:1	Allocated_reads:3	Strand:-
TTAGTTCAGTTTCTTTTCTCCCACT
>Location:NODE_400925_length_4705_cov_23.806589	Coordinate:2586	Reads:1	Hits:1	Allocated_reads:1	Strand:-
TTCTTTCTTTTTTGATTAGTTCAGTT
>Location:NODE_400925_length_4705_cov_23.806589	Coordinate:2587	Reads:1	Hits:1	Allocated_reads:1	Strand:+
ACTGAACTAATCAAAAAAGAAAGAAAA
>Location:NODE_400925_length_4705_cov_23.806589	Coordinate:2587	Reads:1	Hits:1	Allocated_reads:1	Strand:-
TTTCTTTCTTTTTTGATTAGTTCAGT
>Location:NODE_400925_length_4705_cov_23.806589	Coordinate:2608	Reads:1	Hits:1	Allocated_reads:1	Strand:-
AAAAAGTCAAGAGCTGCTCTTTTTCT
>Location:NODE_400925_length_4705_cov_23.806589	Coordinate:2612	Reads:1	Hits:1	Allocated_reads:1	Strand:-
TAAAAAAAAGTCAAGAGCTGCTCTTT
>Location:NODE_400925_length_4705_cov_23.806589	Coordinate:2612	Reads:1	Hits:1	Allocated_reads:1	Strand:-
TGGTAAAAAAAAGTCAAGAGCTGCTCTTT
>Location:NODE_400925_length_4705_cov_23.806589	Coordinate:2614	Reads:1	Hits:1	Allocated_reads:1	Strand:-
TGGTAAAAAAAAGTCAAGAGCTGCTCT
>Location:NODE_400925_length_4705_cov_23.806589	Coordinate:2614	Reads:1	Hits:1	Allocated_reads:1	Strand:-
TGGTGGTAAAAAAAAGTCAAGAGCTGCTCT
>Location:NODE_400925_length_4705_cov_23.806589	Coordinate:2615	Reads:1	Hits:1	Allocated_reads:1	Strand:-
TGGTGGTAAAAAAAAGTCAAGAGCTGCTC
>Location:NODE_400925_length_4705_cov_23.806589	Coordinate:2615	Reads:1	Hits:1	Allocated_reads:1	Strand:-
TTTTTGGTGGTAAAAAAAAGTCAAGAGCTGCTC
>Location:NODE_400925_length_4705_cov_23.806589	Coordinate:2616	Reads:1	Hits:1	Allocated_reads:1	Strand:-
TTTTGGTGGTAAAAAAAAGTCAAGAGCTGCT
>Location:NODE_400925_length_4705_cov_23.806589	Coordinate:2617	Reads:2	Hits:1	Allocated_reads:2	Strand:-
TTTTGGTGGTAAAAAAAAGTCAAGAGCTGC
>Location:NODE_400925_length_4705_cov_23.806589	Coordinate:2618	Reads:1	Hits:1	Allocated_reads:1	Strand:-
TTTTGGTGGTAAAAAAAAGTCAAGAGCCT
>Location:NODE_400925_length_4705_cov_23.806589	Coordinate:2618	Reads:1	Hits:1	Allocated_reads:1	Strand:-
TTTTTGGTGGTAAAAAAAAGTCAAGAGCTG
>Location:NODE_400925_length_4705_cov_23.806589	Coordinate:2619	Reads:1	Hits:1	Allocated_reads:1	Strand:-
TTTTGGTGGTAAAAAAAAGTCAAGAGCT
>Location:NODE_400925_length_4705_cov_23.806589	Coordinate:2619	Reads:2	Hits:1	Allocated_reads:2	Strand:-
TTTTTGGTGGTAAAAAAAAGTCAAGAGCT
>Location:NODE_400925_length_4705_cov_23.806589	Coordinate:2620	Reads:2	Hits:1	Allocated_reads:2	Strand:-
TGTTTTTGGTGGTAAAAAAAAGTCAAGAGC
>Location:NODE_400925_length_4705_cov_23.806589	Coordinate:2620	Reads:2	Hits:1	Allocated_reads:2	Strand:-
TTTTGGTGGTAAAAAAAAGTCAAGAGC
>Location:NODE_400925_length_4705_cov_23.806589	Coordinate:2622	Reads:1	Hits:1	Allocated_reads:1	Strand:-
TTGTTTTTGGTGGTAAAAAAAAGTCAAGA
>Location:NODE_400925_length_4705_cov_23.806589	Coordinate:2623	Reads:1	Hits:1	Allocated_reads:1	Strand:-
TTTTGTTTTTGGTGGTAAAAAAAAGTCAAG
>Location:NODE_400925_length_4705_cov_23.806589	Coordinate:2625	Reads:1	Hits:1	Allocated_reads:1	Strand:-
TTTGTTTTTGGTGGTAAAAAAAAGTCA
>Location:NODE_400925_length_4705_cov_23.806589	Coordinate:2636	Reads:1	Hits:1	Allocated_reads:1	Strand:-
TGCTTCCTCTCTTTTTGTTTTTGGTGGTA
>Location:NODE_400925_length_4705_cov_23.806589	Coordinate:2641	Reads:1	Hits:1	Allocated_reads:1	Strand:+
CCAAAAACAAAAAGAGAGGAAGCAGCAGCA
>Location:NODE_400925_length_4705_cov_23.806589	Coordinate:2647	Reads:1	Hits:1	Allocated_reads:1	Strand:-
TGCTGCTGCTGCTTCCTCTCTTTTTGT
>Location:NODE_400925_length_4705_cov_23.806589	Coordinate:2648	Reads:1	Hits:1	Allocated_reads:1	Strand:+
CAAAAAGAGAGGAAGCAGCAGCAGC
>Location:NODE_400925_length_4705_cov_23.806589	Coordinate:2650	Reads:1	Hits:1	Allocated_reads:1	Strand:-
CTGCTGCTGCTGCTTCCTCTCTTTT
>Location:NODE_400925_length_4705_cov_23.806589	Coordinate:2657	Reads:1	Hits:1	Allocated_reads:1	Strand:-
TGCCGCCTGCTGCTGCTGCTTCCT
>Location:NODE_400925_length_4705_cov_23.806589	Coordinate:2665	Reads:2	Hits:1	Allocated_reads:2	Strand:-
TAATGTAGCGCTGCCGCCTGCTGCTGC
>Location:NODE_400925_length_4705_cov_23.806589	Coordinate:2667	Reads:1	Hits:1	Allocated_reads:1	Strand:-
TAATGTAGCGCTGCCGCCTGCTGCT
>Location:NODE_400925_length_4705_cov_23.806589	Coordinate:2668	Reads:1	Hits:1	Allocated_reads:1	Strand:-
AAAAAGAATAATGTAGCGCTGCCGCCTGCTGC
>Location:NODE_400925_length_4705_cov_23.806589	Coordinate:2668	Reads:1	Hits:1	Allocated_reads:1	Strand:-
AAAAGAATAATGTAGCGCTGCCGCCTGCTGC
>Location:NODE_400925_length_4705_cov_23.806589	Coordinate:2668	Reads:2	Hits:1	Allocated_reads:2	Strand:-
AAAGAATAATGTAGCGCTGCCGCCTGCTGC
>Location:NODE_400925_length_4705_cov_23.806589	Coordinate:2668	Reads:7	Hits:1	Allocated_reads:7	Strand:-
AAGAATAATGTAGCGCTGCCGCCTGCTGC
>Location:NODE_400925_length_4705_cov_23.806589	Coordinate:2668	Reads:2	Hits:1	Allocated_reads:2	Strand:-
AGAATAATGTAGCGCTGCCGCCTGCTGC
>Location:NODE_400925_length_4705_cov_23.806589	Coordinate:2668	Reads:3	Hits:1	Allocated_reads:3	Strand:-
GAATAATGTAGCGCTGCCGCCTGCTGC
>Location:NODE_400925_length_4705_cov_23.806589	Coordinate:2670	Reads:1	Hits:1	Allocated_reads:1	Strand:-
AAAGAATAATGTAGCGCTGCCGCCTGCT
>Location:NODE_400925_length_4705_cov_23.806589	Coordinate:2670	Reads:1	Hits:1	Allocated_reads:1	Strand:-
AAGAATAATGTAGCGCTGCCGCCTGCT
>Location:NODE_400925_length_4705_cov_23.806589	Coordinate:2671	Reads:1	Hits:1	Allocated_reads:1	Strand:-
AAAAAAGAATAATGTAGCGCTGCCGCCTGC
>Location:NODE_400925_length_4705_cov_23.806589	Coordinate:2671	Reads:6	Hits:1	Allocated_reads:6	Strand:-
AAAAAGAATAATGTAGCGCTGCCGCCTGC
>Location:NODE_400925_length_4705_cov_23.806589	Coordinate:2671	Reads:6	Hits:1	Allocated_reads:6	Strand:-
AAAAGAATAATGTAGCGCTGCCGCCTGC
>Location:NODE_400925_length_4705_cov_23.806589	Coordinate:2671	Reads:7	Hits:1	Allocated_reads:7	Strand:-
AAAGAATAATGTAGCGCTGCCGCCTGC
>Location:NODE_400925_length_4705_cov_23.806589	Coordinate:2671	Reads:1	Hits:1	Allocated_reads:1	Strand:-
GAATAATGTAGCGCTGCCGCCTGC
>Location:NODE_400925_length_4705_cov_23.806589	Coordinate:2671	Reads:9	Hits:1	Allocated_reads:9	Strand:-
TAAAAAAGAATAATGTAGCGCTGCCGCCTGC
>Location:NODE_400925_length_4705_cov_23.806589	Coordinate:2672	Reads:1	Hits:1	Allocated_reads:1	Strand:-
AAAGAATAATGTAGCGCTGCCGCCTG
>Location:NODE_400925_length_4705_cov_23.806589	Coordinate:2673	Reads:2	Hits:1	Allocated_reads:2	Strand:-
TAAAAAAGAATAATGTAGCGCTGCCGCCT
>Location:NODE_400925_length_4705_cov_23.806589	Coordinate:2674	Reads:1	Hits:1	Allocated_reads:1	Strand:-
TAAAAAAGAATAATGTAGCGCTGCCGCA
>Location:NODE_400925_length_4705_cov_23.806589	Coordinate:2674	Reads:12	Hits:1	Allocated_reads:12	Strand:-
TAAAAAAGAATAATGTAGCGCTGCCGCC
>Location:NODE_400925_length_4705_cov_23.806589	Coordinate:2676	Reads:1	Hits:1	Allocated_reads:1	Strand:-
GAATAAAAAAGAATAATGTAGCGCTGCCT
>Location:NODE_400925_length_4705_cov_23.806589	Coordinate:2677	Reads:1	Hits:1	Allocated_reads:1	Strand:-
AGAATAAAAAAGAATAATGTAGCGCTGCC
>Location:NODE_400925_length_4705_cov_23.806589	Coordinate:2680	Reads:1	Hits:1	Allocated_reads:1	Strand:-
AGAAAGAATAAAAAAGAATAATGTAGCGCT
>Location:NODE_400925_length_4705_cov_23.806589	Coordinate:2680	Reads:4	Hits:1	Allocated_reads:4	Strand:-
GAAAGAATAAAAAAGAATAATGTAGCGCT
>Location:NODE_400925_length_4705_cov_23.806589	Coordinate:2680	Reads:1	Hits:1	Allocated_reads:1	Strand:-
GAGAAAGAATAAAAAAGAATAATGTAGCGCT
>Location:NODE_400925_length_4705_cov_23.806589	Coordinate:2681	Reads:1	Hits:1	Allocated_reads:1	Strand:-
GAGAAAGAATAAAAAAGAATAATGTAGCGC
>Location:NODE_400925_length_4705_cov_23.806589	Coordinate:2685	Reads:1	Hits:1	Allocated_reads:1	Strand:-
TGCGAGAGAAAGAATAAAAAAGAATAATGTA
>Location:NODE_400925_length_4705_cov_23.806589	Coordinate:2686	Reads:2	Hits:1	Allocated_reads:2	Strand:-
TGCGAGAGAAAGAATAAAAAAGAATAATGT
>Location:NODE_400925_length_4705_cov_23.806589	Coordinate:2687	Reads:5	Hits:1	Allocated_reads:5	Strand:-
TGCGAGAGAAAGAATAAAAAAGAATAATG
>Location:NODE_400925_length_4705_cov_23.806589	Coordinate:2691	Reads:1	Hits:1	Allocated_reads:1	Strand:-
TGCGAGAGAAAGAATAAAAAAGAAT
>Location:NODE_400925_length_4705_cov_23.806589	Coordinate:2692	Reads:2	Hits:1	Allocated_reads:2	Strand:-
TGGCTGCGAGAGAAAGAATAAAAAAGAA
>Location:NODE_400925_length_4705_cov_23.806589	Coordinate:2695	Reads:2	Hits:1	Allocated_reads:2	Strand:-
GCGATGGCTGCGAGAGAAAGAATAAAAAA
>Location:NODE_400925_length_4705_cov_23.806589	Coordinate:2696	Reads:1	Hits:1	Allocated_reads:1	Strand:-
AAAGCGATGGCTGCGAGAGAAAGAATAAAAA
>Location:NODE_400925_length_4705_cov_23.806589	Coordinate:2697	Reads:1	Hits:1	Allocated_reads:1	Strand:-
AAAGCGATGGCTGCGAGAGAAAGAATAAAA
>Location:NODE_400925_length_4705_cov_23.806589	Coordinate:2697	Reads:1	Hits:1	Allocated_reads:1	Strand:-
AAGCGATGGCTGCGAGAGAAAGAATAAAA
>Location:NODE_400925_length_4705_cov_23.806589	Coordinate:2698	Reads:3	Hits:1	Allocated_reads:3	Strand:-
AAAGCGATGGCTGCGAGAGAAAGAATAAA
>Location:NODE_400925_length_4705_cov_23.806589	Coordinate:2698	Reads:1	Hits:1	Allocated_reads:1	Strand:-
AGCGATGGCTGCGAGAGAAAGAAAAAA
>Location:NODE_400925_length_4705_cov_23.806589	Coordinate:2699	Reads:1	Hits:1	Allocated_reads:1	Strand:-
AAGCGATGGCTGCGAGAGAAAGAATAA
>Location:NODE_400925_length_4705_cov_23.806589	Coordinate:2700	Reads:1	Hits:1	Allocated_reads:1	Strand:-
AAAGCGATGGCTGCGAGAGAAAGAATA
>Location:NODE_400925_length_4705_cov_23.806589	Coordinate:2700	Reads:1	Hits:1	Allocated_reads:1	Strand:-
CAAAGCGATGGCTGCGAGAGAAAGAATA
>Location:NODE_400925_length_4705_cov_23.806589	Coordinate:2700	Reads:10	Hits:1	Allocated_reads:10	Strand:-
TCAAAGCGATGGCTGCGAGAGAAAGAATA
>Location:NODE_400925_length_4705_cov_23.806589	Coordinate:2701	Reads:1	Hits:1	Allocated_reads:1	Strand:-
AAAGCGATGGCTGCGAGAGAAAGAAT
>Location:NODE_400925_length_4705_cov_23.806589	Coordinate:2701	Reads:2	Hits:1	Allocated_reads:2	Strand:-
CAAAGCGATGGCTGCGAGAGAAAGAAT
>Location:NODE_400925_length_4705_cov_23.806589	Coordinate:2701	Reads:1	Hits:1	Allocated_reads:1	Strand:-
TCAAAGCGATGGCTGCGAGAGAAAGAAA
>Location:NODE_400925_length_4705_cov_23.806589	Coordinate:2701	Reads:14	Hits:1	Allocated_reads:14	Strand:-
TCAAAGCGATGGCTGCGAGAGAAAGAAT
>Location:NODE_400925_length_4705_cov_23.806589	Coordinate:2701	Reads:1	Hits:1	Allocated_reads:1	Strand:-
TTCAAAGCGATGGCTGCGAGAGAAAGAAA
>Location:NODE_400925_length_4705_cov_23.806589	Coordinate:2702	Reads:8	Hits:1	Allocated_reads:8	Strand:-
TCAAAGCGATGGCTGCGAGAGAAAGAA
>Location:NODE_400925_length_4705_cov_23.806589	Coordinate:2702	Reads:7	Hits:1	Allocated_reads:7	Strand:-
TTCAAAGCGATGGCTGCGAGAGAAAGAA
>Location:NODE_400925_length_4705_cov_23.806589	Coordinate:2703	Reads:1	Hits:1	Allocated_reads:1	Strand:-
AAAGCGATGGCTGCGAGAGAAAGA
>Location:NODE_400925_length_4705_cov_23.806589	Coordinate:2703	Reads:1	Hits:1	Allocated_reads:1	Strand:-
ATTCAAAGCGATGGCTGCGAGAGAAAGA
>Location:NODE_400925_length_4705_cov_23.806589	Coordinate:2703	Reads:2	Hits:1	Allocated_reads:2	Strand:-
TCAAAGCGATGGCTGCGAGAGAAAGA
>Location:NODE_400925_length_4705_cov_23.806589	Coordinate:2703	Reads:4	Hits:1	Allocated_reads:4	Strand:-
TTCAAAGCGATGGCTGCGAGAGAAAGA
>Location:NODE_400925_length_4705_cov_23.806589	Coordinate:2704	Reads:1	Hits:1	Allocated_reads:1	Strand:-
TTCAAAGCGATGGCTGCGAGAGAAAG
>Location:NODE_400925_length_4705_cov_23.806589	Coordinate:2706	Reads:1	Hits:1	Allocated_reads:1	Strand:+
TTCTCTCGCAGCCATCGCTTTGAATTTCAGA
>Location:NODE_400925_length_4705_cov_23.806589	Coordinate:2710	Reads:1	Hits:1	Allocated_reads:1	Strand:-
CTCTGAAATTCAAAGCGATGGCTGCGTT
>Location:NODE_400925_length_4705_cov_23.806589	Coordinate:2712	Reads:1	Hits:1	Allocated_reads:1	Strand:-
TCTCTCTGAAATTCAAAGCGATGGCTGCG
>Location:NODE_400925_length_4705_cov_23.806589	Coordinate:2712	Reads:1	Hits:1	Allocated_reads:1	Strand:-
TCTGAAATTCAAAGCGATGGCTGCG
>Location:NODE_400925_length_4705_cov_23.806589	Coordinate:2713	Reads:1	Hits:1	Allocated_reads:1	Strand:-
AGATTCTCTCTGAAATTCAAAGCGATGGCTGC
>Location:NODE_400925_length_4705_cov_23.806589	Coordinate:2713	Reads:1	Hits:1	Allocated_reads:1	Strand:-
ATTCTCTCTGAAATTCAAAGCGATGGCTGC
>Location:NODE_400925_length_4705_cov_23.806589	Coordinate:2713	Reads:3	Hits:1	Allocated_reads:3	Strand:-
TTCTCTCTGAAATTCAAAGCGATGGCTGC
>Location:NODE_400925_length_4705_cov_23.806589	Coordinate:2714	Reads:1	Hits:1	Allocated_reads:1	Strand:-
ATTCTCTCTGAAATTCAAAGCGATGGCTG
>Location:NODE_400925_length_4705_cov_23.806589	Coordinate:2715	Reads:1	Hits:1	Allocated_reads:1	Strand:-
AGATTCTCTCTGAAATTCAAAGCGATGGCT
>Location:NODE_400925_length_4705_cov_23.806589	Coordinate:2715	Reads:1	Hits:1	Allocated_reads:1	Strand:-
TCTCTCTGAAATTCAAAGCGATGGCG
>Location:NODE_400925_length_4705_cov_23.806589	Coordinate:2715	Reads:2	Hits:1	Allocated_reads:2	Strand:-
TCTCTCTGAAATTCAAAGCGATGGCT
>Location:NODE_400925_length_4705_cov_23.806589	Coordinate:2715	Reads:3	Hits:1	Allocated_reads:3	Strand:-
TTCTCTCTGAAATTCAAAGCGATGGCT
>Location:NODE_400925_length_4705_cov_23.806589	Coordinate:2716	Reads:1	Hits:1	Allocated_reads:1	Strand:-
AAAGATTCTCTCTGAAATTCAAAGCGATGGC
>Location:NODE_400925_length_4705_cov_23.806589	Coordinate:2716	Reads:4	Hits:1	Allocated_reads:4	Strand:-
AGATTCTCTCTGAAATTCAAAGCGATGGC
>Location:NODE_400925_length_4705_cov_23.806589	Coordinate:2716	Reads:2	Hits:1	Allocated_reads:2	Strand:-
TTCTCTCTGAAATTCAAAGCGATGGC
>Location:NODE_400925_length_4705_cov_23.806589	Coordinate:2718	Reads:2	Hits:1	Allocated_reads:2	Strand:-
AGATTCTCTCTGAAATTCAAAGCGATG
>Location:NODE_400925_length_4705_cov_23.806589	Coordinate:2719	Reads:1	Hits:1	Allocated_reads:1	Strand:-
AAAAGATTCTCTCTGAAATTCAAAGCGAT
>Location:NODE_400925_length_4705_cov_23.806589	Coordinate:2719	Reads:5	Hits:1	Allocated_reads:5	Strand:-
AAAGATTCTCTCTGAAATTCAAAGCGAT
>Location:NODE_400925_length_4705_cov_23.806589	Coordinate:2719	Reads:1	Hits:1	Allocated_reads:1	Strand:-
AAGATTCTCTCTGAAATTCAAAGCGAT
>Location:NODE_400925_length_4705_cov_23.806589	Coordinate:2719	Reads:1	Hits:1	Allocated_reads:1	Strand:-
AGATTCTCTCTGAAATTCAAAGCGAT
>Location:NODE_400925_length_4705_cov_23.806589	Coordinate:2721	Reads:1	Hits:1	Allocated_reads:1	Strand:-
AAAGATTCTCTCTGAAATTCAAAGCT
>Location:NODE_400925_length_4705_cov_23.806589	Coordinate:2722	Reads:1	Hits:1	Allocated_reads:1	Strand:-
AGCAAAAAGATTCTCTCTGAAATTCAAAGC
>Location:NODE_400925_length_4705_cov_23.806589	Coordinate:2722	Reads:1	Hits:1	Allocated_reads:1	Strand:-
TCAGCAAAAAGATTCTCTCTGAAATTCAAAGC
>Location:NODE_400925_length_4705_cov_23.806589	Coordinate:2727	Reads:1	Hits:1	Allocated_reads:1	Strand:-
TCTCAGCAAAAAGATTCTCTCTGAAATTC
>Location:NODE_400925_length_4705_cov_23.806589	Coordinate:2728	Reads:1	Hits:1	Allocated_reads:1	Strand:-
ACTCTCAGCAAAAAGATTCTCTCTGAAATT
>Location:NODE_400925_length_4705_cov_23.806589	Coordinate:2728	Reads:2	Hits:1	Allocated_reads:2	Strand:-
CTCTCAGCAAAAAGATTCTCTCTGAAATT
>Location:NODE_400925_length_4705_cov_23.806589	Coordinate:2728	Reads:1	Hits:1	Allocated_reads:1	Strand:-
TGACTCTCAGCAAAAAGATTCTCTCTGAAATT
>Location:NODE_400925_length_4705_cov_23.806589	Coordinate:2729	Reads:1	Hits:1	Allocated_reads:1	Strand:-
TCTGACTCTCAGCAAAAAGATTCTCTCTGAAAT
>Location:NODE_400925_length_4705_cov_23.806589	Coordinate:2730	Reads:2	Hits:1	Allocated_reads:2	Strand:-
ACTCTCAGCAAAAAGATTCTCTCTGAAA
>Location:NODE_400925_length_4705_cov_23.806589	Coordinate:2730	Reads:1	Hits:1	Allocated_reads:1	Strand:-
TCTCAGCAAAAAGATTCTCTCTGAAA
>Location:NODE_400925_length_4705_cov_23.806589	Coordinate:2730	Reads:1	Hits:1	Allocated_reads:1	Strand:-
TGACTCTCAGCAAAAAGATTCTCTCTGAAA
>Location:NODE_400925_length_4705_cov_23.806589	Coordinate:2732	Reads:1	Hits:1	Allocated_reads:1	Strand:-
TCTGACTCTCAGCAAAAAGATTCTCTCTGA
>Location:NODE_400925_length_4705_cov_23.806589	Coordinate:2732	Reads:1	Hits:1	Allocated_reads:1	Strand:-
TGACTCTCAGCAAAAAGATTCTCTCTGA
>Location:NODE_400925_length_4705_cov_23.806589	Coordinate:2734	Reads:1	Hits:1	Allocated_reads:1	Strand:-
CCGTCTGACTCTCAGCAAAAAGATTCTCTCT
>Location:NODE_400925_length_4705_cov_23.806589	Coordinate:2734	Reads:1	Hits:1	Allocated_reads:1	Strand:-
GTCTGACTCTCAGCAAAAAGATTCTCTCT
>Location:NODE_400925_length_4705_cov_23.806589	Coordinate:2734	Reads:5	Hits:1	Allocated_reads:5	Strand:-
TCTGACTCTCAGCAAAAAGATTCTCTCT
>Location:NODE_400925_length_4705_cov_23.806589	Coordinate:2734	Reads:1	Hits:1	Allocated_reads:1	Strand:-
TGACTCTCAGCAAAAAGATTCTCTCT
>Location:NODE_400925_length_4705_cov_23.806589	Coordinate:2735	Reads:1	Hits:1	Allocated_reads:1	Strand:-
CCGTCTGACTCTCAGCAAAAAGATTCTCTC
>Location:NODE_400925_length_4705_cov_23.806589	Coordinate:2737	Reads:1	Hits:1	Allocated_reads:1	Strand:-
TCACCGTCTGACTCTCAGCAAAAAGATTCTC
>Location:NODE_400925_length_4705_cov_23.806589	Coordinate:2739	Reads:1	Hits:1	Allocated_reads:1	Strand:-
CACCGTCTGACTCTCAGCAAAAAGATTC
>Location:NODE_400925_length_4705_cov_23.806589	Coordinate:2739	Reads:4	Hits:1	Allocated_reads:4	Strand:-
TCACCGTCTGACTCTCAGCAAAAAGATTC
>Location:NODE_400925_length_4705_cov_23.806589	Coordinate:2740	Reads:1	Hits:1	Allocated_reads:1	Strand:-
CACCGTCTGACTCTCAGCAAAAAGATT
>Location:NODE_400925_length_4705_cov_23.806589	Coordinate:2740	Reads:1	Hits:1	Allocated_reads:1	Strand:-
CTCACCGTCTGACTCTCAGCAAAAAGATT
>Location:NODE_400925_length_4705_cov_23.806589	Coordinate:2740	Reads:9	Hits:1	Allocated_reads:9	Strand:-
TCACCGTCTGACTCTCAGCAAAAAGATT
>Location:NODE_400925_length_4705_cov_23.806589	Coordinate:2742	Reads:1	Hits:1	Allocated_reads:1	Strand:-
TCACCGTCTGACTCTCAGCAAAAAGA
>Location:NODE_400925_length_4705_cov_23.806589	Coordinate:2748	Reads:1	Hits:1	Allocated_reads:1	Strand:+
TGCTGAGAGTCAGACGGTGAGGAGG
>Location:NODE_400925_length_4705_cov_23.806589	Coordinate:2751	Reads:2	Hits:1	Allocated_reads:2	Strand:-
TTTTTTCCTCCTCACCGTCTGACTCTCA
>Location:NODE_400925_length_4705_cov_23.806589	Coordinate:2752	Reads:1	Hits:1	Allocated_reads:1	Strand:-
TTTTTTCCTCCTCACCGTCTGACTCTC
>Location:NODE_400925_length_4705_cov_23.806589	Coordinate:2754	Reads:1	Hits:1	Allocated_reads:1	Strand:-
GATTTTTTCCTCCTCACCGTCTGACTC
>Location:NODE_400925_length_4705_cov_23.806589	Coordinate:2754	Reads:1	Hits:1	Allocated_reads:1	Strand:-
TTTGATTTTTTCCTCCTCACCGTCTGACTC
>Location:NODE_400925_length_4705_cov_23.806589	Coordinate:2755	Reads:1	Hits:1	Allocated_reads:1	Strand:-
TTTTGATTTTTTCCTCCTCACCGTCTGACT
>Location:NODE_400925_length_4705_cov_23.806589	Coordinate:2755	Reads:1	Hits:1	Allocated_reads:1	Strand:-
TTTTTTCCTCCTCACCGTCTGACT
>Location:NODE_400925_length_4705_cov_23.806589	Coordinate:2756	Reads:2	Hits:1	Allocated_reads:2	Strand:-
TTTGATTTTTTCCTCCTCACCGTCTGAC
>Location:NODE_400925_length_4705_cov_23.806589	Coordinate:2757	Reads:1	Hits:1	Allocated_reads:1	Strand:-
TTTTGATTTTTTCCTCCTCACCGTCTGA
>Location:NODE_400925_length_4705_cov_23.806589	Coordinate:2761	Reads:1	Hits:1	Allocated_reads:1	Strand:+
ACGGTGAGGAGGAAAAAATCAAAAAT
>Location:NODE_400925_length_4705_cov_23.806589	Coordinate:2761	Reads:2	Hits:1	Allocated_reads:2	Strand:+
ACGGTGAGGAGGAAAAAATCAAAAATT
>Location:NODE_400925_length_4705_cov_23.806589	Coordinate:2763	Reads:1	Hits:1	Allocated_reads:1	Strand:-
TCAGATGAATTTTTGATTTTTTCCTCCTCACC
>Location:NODE_400925_length_4705_cov_23.806589	Coordinate:2765	Reads:1	Hits:1	Allocated_reads:1	Strand:-
TCAGATGAATTTTTGATTTTTTCCTCCTCA
>Location:NODE_400925_length_4705_cov_23.806589	Coordinate:2765	Reads:1	Hits:1	Allocated_reads:1	Strand:-
TCAGATGAATTTTTGATTTTTTCCTGCTCA
>Location:NODE_400925_length_4705_cov_23.806589	Coordinate:2766	Reads:2	Hits:1	Allocated_reads:2	Strand:-
TCAGATGAATTTTTGATTTTTTCCTCCTC
>Location:NODE_400925_length_4705_cov_23.806589	Coordinate:2767	Reads:4	Hits:1	Allocated_reads:4	Strand:-
TCAGATGAATTTTTGATTTTTTCCTCCT
>Location:NODE_400925_length_4705_cov_23.806589	Coordinate:2767	Reads:7	Hits:1	Allocated_reads:7	Strand:-
TCTCAGATGAATTTTTGATTTTTTCCTCCT
>Location:NODE_400925_length_4705_cov_23.806589	Coordinate:2768	Reads:7	Hits:1	Allocated_reads:7	Strand:-
TCTCAGATGAATTTTTGATTTTTTCCTCC
>Location:NODE_400925_length_4705_cov_23.806589	Coordinate:2769	Reads:1	Hits:1	Allocated_reads:1	Strand:-
TCTCAGATGAATTTTTGATTTTTTCCTC
>Location:NODE_400925_length_4705_cov_23.806589	Coordinate:2770	Reads:1	Hits:1	Allocated_reads:1	Strand:-
TCAGATGAATTTTTGATTTTTTCCT
>Location:NODE_400925_length_4705_cov_23.806589	Coordinate:2771	Reads:1	Hits:1	Allocated_reads:1	Strand:-
TCTCTCAGATGAATTTTTGATTTTTTCC
>Location:NODE_400925_length_4705_cov_23.806589	Coordinate:2774	Reads:1	Hits:1	Allocated_reads:1	Strand:+
AAAAATCAAAAATTCATCTGAGAGACTTT
>Location:NODE_400925_length_4705_cov_23.806589	Coordinate:2777	Reads:2	Hits:1	Allocated_reads:2	Strand:-
CGTGAAAGTCTCTCAGATGAATTTTTGATT
>Location:NODE_400925_length_4705_cov_23.806589	Coordinate:2777	Reads:1	Hits:1	Allocated_reads:1	Strand:-
TGAAAGTCTCTCAGATGAATTTTTGATT
>Location:NODE_400925_length_4705_cov_23.806589	Coordinate:2778	Reads:1	Hits:1	Allocated_reads:1	Strand:-
TCGTGAAAGTCTCTCAGATGAATTTTTGAT
>Location:NODE_400925_length_4705_cov_23.806589	Coordinate:2779	Reads:4	Hits:1	Allocated_reads:4	Strand:-
CGTGAAAGTCTCTCAGATGAATTTTTGA
>Location:NODE_400925_length_4705_cov_23.806589	Coordinate:2779	Reads:1	Hits:1	Allocated_reads:1	Strand:-
GCTCGTGAAAGTCTCTCAGATGAATTTTTGA
>Location:NODE_400925_length_4705_cov_23.806589	Coordinate:2779	Reads:4	Hits:1	Allocated_reads:4	Strand:-
TCGTGAAAGTCTCTCAGATGAATTTTTGA
>Location:NODE_400925_length_4705_cov_23.806589	Coordinate:2781	Reads:1	Hits:1	Allocated_reads:1	Strand:-
CGCTCGTGAAAGTCTCTCAGATGAATTTTT
>Location:NODE_400925_length_4705_cov_23.806589	Coordinate:2782	Reads:1	Hits:1	Allocated_reads:1	Strand:-
TCGTGAAAGTCTCTCAGATGAATTTT
>Location:NODE_400925_length_4705_cov_23.806589	Coordinate:2782	Reads:1	Hits:1	Allocated_reads:1	Strand:-
TTCGCTCGTGAAAGTCTCTCAGATGAATTTT
>Location:NODE_400925_length_4705_cov_23.806589	Coordinate:2783	Reads:1	Hits:1	Allocated_reads:1	Strand:+
AAATTCATCTGAGAGACTTTCACGAG
>Location:NODE_400925_length_4705_cov_23.806589	Coordinate:2783	Reads:2	Hits:1	Allocated_reads:2	Strand:-
TCGTGAAAGTCTCTCAGATGAATTT
>Location:NODE_400925_length_4705_cov_23.806589	Coordinate:2783	Reads:5	Hits:1	Allocated_reads:5	Strand:-
TTCGCTCGTGAAAGTCTCTCAGATGAATTT
>Location:NODE_400925_length_4705_cov_23.806589	Coordinate:2784	Reads:1	Hits:1	Allocated_reads:1	Strand:-
TCGCTCGTGAAAGTCTCTCAGATGAATT
>Location:NODE_400925_length_4705_cov_23.806589	Coordinate:2784	Reads:8	Hits:1	Allocated_reads:8	Strand:-
TTCGCTCGTGAAAGTCTCTCAGATGAATT
>Location:NODE_400925_length_4705_cov_23.806589	Coordinate:2785	Reads:7	Hits:1	Allocated_reads:7	Strand:+
ATTCATCTGAGAGACTTTCACGAG
>Location:NODE_400925_length_4705_cov_23.806589	Coordinate:2785	Reads:1	Hits:1	Allocated_reads:1	Strand:+
ATTCATCTGAGAGACTTTCACGAGC
>Location:NODE_400925_length_4705_cov_23.806589	Coordinate:2785	Reads:2	Hits:1	Allocated_reads:2	Strand:+
ATTCATCTGAGAGACTTTCACGAGCGAA
>Location:NODE_400925_length_4705_cov_23.806589	Coordinate:2785	Reads:1	Hits:1	Allocated_reads:1	Strand:-
TTCGCTCGTGAAAGTCTCTCAGATGAAT
>Location:NODE_400925_length_4705_cov_23.806589	Coordinate:2785	Reads:1	Hits:1	Allocated_reads:1	Strand:-
TTTTCGCTCGTGAAAGTCTCTCAGATGAAT
>Location:NODE_400925_length_4705_cov_23.806589	Coordinate:2786	Reads:1	Hits:1	Allocated_reads:1	Strand:-
TCGCTCGTGAAAGTCTCTCAGATGAA
>Location:NODE_400925_length_4705_cov_23.806589	Coordinate:2786	Reads:1	Hits:1	Allocated_reads:1	Strand:+
TTCATCTGAGAGACTTTCACGAGC
>Location:NODE_400925_length_4705_cov_23.806589	Coordinate:2786	Reads:1	Hits:1	Allocated_reads:1	Strand:+
TTCATCTGAGAGACTTTCACGAGCGAAAAA
>Location:NODE_400925_length_4705_cov_23.806589	Coordinate:2786	Reads:1	Hits:1	Allocated_reads:1	Strand:-
TTCGCTCGTGAAAGTCTCTCAGATGAA
>Location:NODE_400925_length_4705_cov_23.806589	Coordinate:2786	Reads:1	Hits:1	Allocated_reads:1	Strand:-
TTTTCGCTCGTGAAAGTCTCTCAGATGAA
>Location:NODE_400925_length_4705_cov_23.806589	Coordinate:2787	Reads:4	Hits:1	Allocated_reads:4	Strand:+
TCATCTGAGAGACTTTCACGAGCG
>Location:NODE_400925_length_4705_cov_23.806589	Coordinate:2787	Reads:1	Hits:1	Allocated_reads:1	Strand:+
TCATCTGAGAGACTTTCACGAGCGA
>Location:NODE_400925_length_4705_cov_23.806589	Coordinate:2787	Reads:3	Hits:1	Allocated_reads:3	Strand:+
TCATCTGAGAGACTTTCACGAGCGAA
>Location:NODE_400925_length_4705_cov_23.806589	Coordinate:2787	Reads:11	Hits:1	Allocated_reads:11	Strand:+
TCATCTGAGAGACTTTCACGAGCGAAA
>Location:NODE_400925_length_4705_cov_23.806589	Coordinate:2788	Reads:1	Hits:1	Allocated_reads:1	Strand:+
CATCTGAGAGACTTTCACGAGCGAAA
>Location:NODE_400925_length_4705_cov_23.806589	Coordinate:2788	Reads:2	Hits:1	Allocated_reads:2	Strand:-
TTCGCTCGTGAAAGTCTCTCAGATG
>Location:NODE_400925_length_4705_cov_23.806589	Coordinate:2788	Reads:1	Hits:1	Allocated_reads:1	Strand:-
TTTTTCGCTCGTGAAAGTCTCTCAGATG
>Location:NODE_400925_length_4705_cov_23.806589	Coordinate:2793	Reads:1	Hits:1	Allocated_reads:1	Strand:-
TCTCCCTTTTTCGCTCGTGAAAGTCTCTC
>Location:NODE_400925_length_4705_cov_23.806589	Coordinate:2795	Reads:2	Hits:1	Allocated_reads:2	Strand:-
CCTCTCCCTTTTTCGCTCGTGAAAGTCTC
>Location:NODE_400925_length_4705_cov_23.806589	Coordinate:2795	Reads:1	Hits:1	Allocated_reads:1	Strand:-
TCCCTTTTTCGCTCGTGAAAGTCTC
>Location:NODE_400925_length_4705_cov_23.806589	Coordinate:2797	Reads:1	Hits:1	Allocated_reads:1	Strand:-
CCTCTCCCTTTTTCGCTCGTGAAAGTC
>Location:NODE_400925_length_4705_cov_23.806589	Coordinate:2816	Reads:1	Hits:1	Allocated_reads:1	Strand:-
TGAAAAACTCCTCCTCCTCCTCCTCTCCC
>Location:NODE_400925_length_4705_cov_23.806589	Coordinate:2824	Reads:1	Hits:1	Allocated_reads:1	Strand:-
TCCAGCATGAAAAACTCCTCCTCCTCCT
>Location:NODE_400925_length_4705_cov_23.806589	Coordinate:2828	Reads:2	Hits:1	Allocated_reads:2	Strand:-
TGGTTCCAGCATGAAAAACTCCTCCTCC
>Location:NODE_400925_length_4705_cov_23.806589	Coordinate:2828	Reads:1	Hits:1	Allocated_reads:1	Strand:-
TGTTGGTTCCAGCATGAAAAACTCCTCCTCC
>Location:NODE_400925_length_4705_cov_23.806589	Coordinate:2830	Reads:5	Hits:1	Allocated_reads:5	Strand:-
TGTTGGTTCCAGCATGAAAAACTCCTCCT
>Location:NODE_400925_length_4705_cov_23.806589	Coordinate:2831	Reads:6	Hits:1	Allocated_reads:6	Strand:-
TGTTGGTTCCAGCATGAAAAACTCCTCC
>Location:NODE_400925_length_4705_cov_23.806589	Coordinate:2832	Reads:1	Hits:1	Allocated_reads:1	Strand:-
TGTTGGTTCCAGCATGAAAAACTCCTC
>Location:NODE_400925_length_4705_cov_23.806589	Coordinate:2833	Reads:1	Hits:1	Allocated_reads:1	Strand:-
AATGTTGGTTCCAGCATGAAAAACTCCT
>Location:NODE_400925_length_4705_cov_23.806589	Coordinate:2833	Reads:5	Hits:1	Allocated_reads:5	Strand:-
TGTTGGTTCCAGCATGAAAAACTCCT
>Location:NODE_400925_length_4705_cov_23.806589	Coordinate:2834	Reads:1	Hits:1	Allocated_reads:1	Strand:-
TGTTGGTTCCAGCATGAAAAACTCC
>Location:NODE_400925_length_4705_cov_23.806589	Coordinate:2836	Reads:1	Hits:1	Allocated_reads:1	Strand:-
TGCAAATGTTGGTTCCAGCATGAAAAACT
>Location:NODE_400925_length_4705_cov_23.806589	Coordinate:2837	Reads:1	Hits:1	Allocated_reads:1	Strand:-
CTGCAAATGTTGGTTCCAGCATGAAAAAC
>Location:NODE_400925_length_4705_cov_23.806589	Coordinate:2837	Reads:2	Hits:1	Allocated_reads:2	Strand:-
TCTGCAAATGTTGGTTCCAGCATGAAAAAC
>Location:NODE_400925_length_4705_cov_23.806589	Coordinate:2837	Reads:3	Hits:1	Allocated_reads:3	Strand:-
TGCAAATGTTGGTTCCAGCATGAAAAAC
>Location:NODE_400925_length_4705_cov_23.806589	Coordinate:2837	Reads:2	Hits:1	Allocated_reads:2	Strand:-
TTCTGCAAATGTTGGTTCCAGCATGAAAAAC
>Location:NODE_400925_length_4705_cov_23.806589	Coordinate:2840	Reads:1	Hits:1	Allocated_reads:1	Strand:-
TTCTGCAAATGTTGGTTCCAGCATGAAA
>Location:NODE_400925_length_4705_cov_23.806589	Coordinate:2841	Reads:1	Hits:1	Allocated_reads:1	Strand:+
TTCATGCTGGAACCAACATTTGCAGAAAGT
>Location:NODE_400925_length_4705_cov_23.806589	Coordinate:2842	Reads:1	Hits:1	Allocated_reads:1	Strand:+
TCATGCTGGAACCAACATTTGCAGAAAGT
>Location:NODE_400925_length_4705_cov_23.806589	Coordinate:2843	Reads:2	Hits:1	Allocated_reads:2	Strand:+
CATGCTGGAACCAACATTTGCAGAAAGT
>Location:NODE_400925_length_4705_cov_23.806589	Coordinate:2843	Reads:1	Hits:1	Allocated_reads:1	Strand:-
TTCTGCAAATGTTGGTTCCAGCATG
>Location:NODE_400925_length_4705_cov_23.806589	Coordinate:2845	Reads:1	Hits:1	Allocated_reads:1	Strand:+
TGCTGGAACCAACATTTGCAGAAAGTT
>Location:NODE_400925_length_4705_cov_23.806589	Coordinate:2852	Reads:1	Hits:1	Allocated_reads:1	Strand:-
GAGCTGGAACTTTCTGCAAATGTTGGT
>Location:NODE_400925_length_4705_cov_23.806589	Coordinate:2852	Reads:1	Hits:1	Allocated_reads:1	Strand:-
TAAGGAGCTGGAACTTTCTGCAAATGTTGGT
>Location:NODE_400925_length_4705_cov_23.806589	Coordinate:2854	Reads:1	Hits:1	Allocated_reads:1	Strand:-
TAAGGAGCTGGAACTTTCTGCAAATGTTG
>Location:NODE_400925_length_4705_cov_23.806589	Coordinate:2855	Reads:1	Hits:1	Allocated_reads:1	Strand:-
CTTAAGGAGCTGGAACTTTCTGCAAATGTT
>Location:NODE_400925_length_4705_cov_23.806589	Coordinate:2855	Reads:1	Hits:1	Allocated_reads:1	Strand:-
TAAGGAGCTGGAACTTTCTGCAAATGTT
>Location:NODE_400925_length_4705_cov_23.806589	Coordinate:2856	Reads:1	Hits:1	Allocated_reads:1	Strand:-
TAAGGAGCTGGAACTTTCTGCAAATGT
>Location:NODE_400925_length_4705_cov_23.806589	Coordinate:2856	Reads:1	Hits:1	Allocated_reads:1	Strand:-
TGCTTAAGGAGCTGGAACTTTCTGCAAATGT
>Location:NODE_400925_length_4705_cov_23.806589	Coordinate:2858	Reads:1	Hits:1	Allocated_reads:1	Strand:+
ATTTGCAGAAAGTTCCAGCTCCTTA
>Location:NODE_400925_length_4705_cov_23.806589	Coordinate:2858	Reads:2	Hits:1	Allocated_reads:2	Strand:+
ATTTGCAGAAAGTTCCAGCTCCTTAAGC
>Location:NODE_400925_length_4705_cov_23.806589	Coordinate:2858	Reads:1	Hits:1	Allocated_reads:1	Strand:-
TGCTTAAGGAGCTGGAACTTTCTGCAAAT
>Location:NODE_400925_length_4705_cov_23.806589	Coordinate:2860	Reads:1	Hits:1	Allocated_reads:1	Strand:-
TAATTGCTTAAGGAGCTGGAACTTTCTGCAA
>Location:NODE_400925_length_4705_cov_23.806589	Coordinate:2861	Reads:1	Hits:1	Allocated_reads:1	Strand:-
TAATTGCTTAAGGAGCTGGAACTTTCTGCA
>Location:NODE_400925_length_4705_cov_23.806589	Coordinate:2864	Reads:3	Hits:1	Allocated_reads:3	Strand:-
TAATTGCTTAAGGAGCTGGAACTTTCT
>Location:NODE_400925_length_4705_cov_23.806589	Coordinate:2868	Reads:2	Hits:1	Allocated_reads:2	Strand:-
ACCGCTAATAATTGCTTAAGGAGCTGGAACT
>Location:NODE_400925_length_4705_cov_23.806589	Coordinate:2868	Reads:2	Hits:1	Allocated_reads:2	Strand:-
TAATAATTGCTTAAGGAGCTGGAACT
>Location:NODE_400925_length_4705_cov_23.806589	Coordinate:2875	Reads:1	Hits:1	Allocated_reads:1	Strand:-
AACTATCACCGCTAATAATTGCTTAAGGAGC
>Location:NODE_400925_length_4705_cov_23.806589	Coordinate:2875	Reads:1	Hits:1	Allocated_reads:1	Strand:-
CTATCACCGCTAATAATTGCTTAAGGAGC
>Location:NODE_400925_length_4705_cov_23.806589	Coordinate:2877	Reads:1	Hits:2	Allocated_reads:0.5	Strand:-
AACTATCACCGCTAATAATTGCTTTAGGA
>Location:NODE_400925_length_4705_cov_23.806589	Coordinate:2877	Reads:38	Hits:2	Allocated_reads:19	Strand:-
AACTATCACCGCTAATAATTGCTTAAGGA
>Location:NODE_400925_length_4705_cov_23.806589	Coordinate:2877	Reads:1	Hits:2	Allocated_reads:0.5	Strand:-
ACTATCACCGCTAATAATTGCTTAAGGA
>Location:NODE_400925_length_4705_cov_23.806589	Coordinate:2877	Reads:2	Hits:2	Allocated_reads:1	Strand:-
CAAACTATCACCGCTAATAATTGCTTAAGGA
>Location:NODE_400925_length_4705_cov_23.806589	Coordinate:2878	Reads:3	Hits:2	Allocated_reads:1.5	Strand:-
AACTATCACCGCTAATAATTGCTTAAGG
>Location:NODE_400925_length_4705_cov_23.806589	Coordinate:2881	Reads:1	Hits:2	Allocated_reads:0.5	Strand:-
TGTCAAACTATCACCGCTAATAATTGCTTA
>Location:NODE_400925_length_4705_cov_23.806589	Coordinate:2883	Reads:2	Hits:2	Allocated_reads:1	Strand:-
ATGTCAAACTATCACCGCTAATAATTGCT
>Location:NODE_400925_length_4705_cov_23.806589	Coordinate:2883	Reads:1	Hits:2	Allocated_reads:0.5	Strand:-
GTCAAACTATCACCGCTAATAATTGCT
>Location:NODE_400925_length_4705_cov_23.806589	Coordinate:2883	Reads:1	Hits:2	Allocated_reads:0.5	Strand:-
TGTCAAACTATCACCGCTAATAAGTGCT
>Location:NODE_400925_length_4705_cov_23.806589	Coordinate:2883	Reads:42	Hits:2	Allocated_reads:21	Strand:-
TGTCAAACTATCACCGCTAATAATTGCT
>Location:NODE_400925_length_4705_cov_23.806589	Coordinate:2884	Reads:1	Hits:2	Allocated_reads:0.5	Strand:-
TGTCAAACTATCACCGCTAATAATTGG
>Location:NODE_400925_length_4705_cov_23.806589	Coordinate:2884	Reads:4	Hits:2	Allocated_reads:2	Strand:-
TGTCAAACTATCACCGCTAATAATTGC
>Location:NODE_400925_length_4705_cov_23.806589	Coordinate:2890	Reads:2	Hits:1	Allocated_reads:2	Strand:-
TCTTGAACATGTCAAACTATCACCGCTAAT
>Location:NODE_400925_length_4705_cov_23.806589	Coordinate:2890	Reads:1	Hits:1	Allocated_reads:1	Strand:-
TTGAACATGTCAAACTATCACCGCTAAT
>Location:NODE_400925_length_4705_cov_23.806589	Coordinate:2891	Reads:4	Hits:1	Allocated_reads:4	Strand:-
TCTTGAACATGTCAAACTATCACCGCTAA
>Location:NODE_400925_length_4705_cov_23.806589	Coordinate:2892	Reads:1	Hits:1	Allocated_reads:1	Strand:-
TCTTGAACATGTCAAACTATCACCGCTA
>Location:NODE_400925_length_4705_cov_23.806589	Coordinate:2893	Reads:1	Hits:1	Allocated_reads:1	Strand:-
ACTCTTGAACATGTCAAACTATCACCGCT
>Location:NODE_400925_length_4705_cov_23.806589	Coordinate:2893	Reads:1	Hits:1	Allocated_reads:1	Strand:-
CTCTTGAACATGTCAAACTATCACCGCT
>Location:NODE_400925_length_4705_cov_23.806589	Coordinate:2893	Reads:4	Hits:1	Allocated_reads:4	Strand:-
TCTTGAACATGTCAAACTATCACCGCT
>Location:NODE_400925_length_4705_cov_23.806589	Coordinate:2894	Reads:4	Hits:1	Allocated_reads:4	Strand:-
CAACTCTTGAACATGTCAAACTATCACCGC
>Location:NODE_400925_length_4705_cov_23.806589	Coordinate:2896	Reads:2	Hits:1	Allocated_reads:2	Strand:-
ACAACTCTTGAACATGTCAAACTATCACC
>Location:NODE_400925_length_4705_cov_23.806589	Coordinate:2896	Reads:1	Hits:1	Allocated_reads:1	Strand:-
ACTCTTGAACATGTCAAACTATCACC
>Location:NODE_400925_length_4705_cov_23.806589	Coordinate:2896	Reads:3	Hits:1	Allocated_reads:3	Strand:-
CAACTCTTGAACATGTCAAACTATCACC
>Location:NODE_400925_length_4705_cov_23.806589	Coordinate:2896	Reads:2	Hits:1	Allocated_reads:2	Strand:+
GGTGATAGTTTGACATGTTCAAGA
>Location:NODE_400925_length_4705_cov_23.806589	Coordinate:2896	Reads:1	Hits:1	Allocated_reads:1	Strand:+
GGTGATAGTTTGACATGTTCAAGAGT
>Location:NODE_400925_length_4705_cov_23.806589	Coordinate:2899	Reads:1	Hits:1	Allocated_reads:1	Strand:-
CAACTCTTGAACATGTCAAACTATC
>Location:NODE_400925_length_4705_cov_23.806589	Coordinate:2899	Reads:1	Hits:1	Allocated_reads:1	Strand:+
GATAGTTTGACATGTTCAAGAGTT
>Location:NODE_400925_length_4705_cov_23.806589	Coordinate:2902	Reads:1	Hits:1	Allocated_reads:1	Strand:-
TGTTGACAACTCTTGAACATGTCAAACT
>Location:NODE_400925_length_4705_cov_23.806589	Coordinate:2912	Reads:1	Hits:1	Allocated_reads:1	Strand:+
GTTCAAGAGTTGTCAACAACTGGCTTT
>Location:NODE_400925_length_4705_cov_23.806589	Coordinate:2917	Reads:1	Hits:1	Allocated_reads:1	Strand:-
TGTTTAAAGCCAGTTGTTGACAACTCT
>Location:NODE_400925_length_4705_cov_23.806589	Coordinate:2917	Reads:1	Hits:1	Allocated_reads:1	Strand:-
TTAAAGCCAGTTGTTGACAACTCT
>Location:NODE_400925_length_4705_cov_23.806589	Coordinate:2917	Reads:3	Hits:1	Allocated_reads:3	Strand:-
TTGTTTAAAGCCAGTTGTTGACAACTCT
>Location:NODE_400925_length_4705_cov_23.806589	Coordinate:2917	Reads:1	Hits:1	Allocated_reads:1	Strand:-
TTTGTTTAAAGCCAGTTGTTGACAACTCT
>Location:NODE_400925_length_4705_cov_23.806589	Coordinate:2917	Reads:1	Hits:1	Allocated_reads:1	Strand:-
TTTTGTTTAAAGCCAGTTGTTGACAACTCT
>Location:NODE_400925_length_4705_cov_23.806589	Coordinate:2918	Reads:2	Hits:1	Allocated_reads:2	Strand:-
CTTTTGTTTAAAGCCAGTTGTTGACAACTC
>Location:NODE_400925_length_4705_cov_23.806589	Coordinate:2918	Reads:1	Hits:1	Allocated_reads:1	Strand:-
TTGTACTTTTGTTTAAAGCCAGTTGTTGACAACTC
>Location:NODE_400925_length_4705_cov_23.806589	Coordinate:2918	Reads:1	Hits:1	Allocated_reads:1	Strand:-
TTTGTTTAAAGCCAGTTGTTGACAACTC
>Location:NODE_400925_length_4705_cov_23.806589	Coordinate:2920	Reads:2	Hits:1	Allocated_reads:2	Strand:-
TACTTTTGTTTAAAGCCAGTTGTTGACAAC
>Location:NODE_400925_length_4705_cov_23.806589	Coordinate:2920	Reads:2	Hits:1	Allocated_reads:2	Strand:-
TTGTACTTTTGTTTAAAGCCAGTTGTTGACAAC
>Location:NODE_400925_length_4705_cov_23.806589	Coordinate:2920	Reads:3	Hits:1	Allocated_reads:3	Strand:-
TTGTTTAAAGCCAGTTGTTGACAAC
>Location:NODE_400925_length_4705_cov_23.806589	Coordinate:2920	Reads:2	Hits:1	Allocated_reads:2	Strand:-
TTTGTTTAAAGCCAGTTGTTGACAAC
>Location:NODE_400925_length_4705_cov_23.806589	Coordinate:2920	Reads:7	Hits:1	Allocated_reads:7	Strand:-
TTTTGTTTAAAGCCAGTTGTTGACAAC
>Location:NODE_400925_length_4705_cov_23.806589	Coordinate:2922	Reads:2	Hits:1	Allocated_reads:2	Strand:-
TTGTACTTTTGTTTAAAGCCAGTTGTTGACA
>Location:NODE_400925_length_4705_cov_23.806589	Coordinate:2922	Reads:2	Hits:1	Allocated_reads:2	Strand:-
TTGTACTTTTGTTTAAAGCCAGTTGTTGACT
>Location:NODE_400925_length_4705_cov_23.806589	Coordinate:2923	Reads:10	Hits:1	Allocated_reads:10	Strand:-
TACTTTTGTTTAAAGCCAGTTGTTGAC
>Location:NODE_400925_length_4705_cov_23.806589	Coordinate:2923	Reads:4	Hits:1	Allocated_reads:4	Strand:-
TGTACTTTTGTTTAAAGCCAGTTGTTGAC
>Location:NODE_400925_length_4705_cov_23.806589	Coordinate:2923	Reads:1	Hits:1	Allocated_reads:1	Strand:-
TTGTACTTTTGTTTAAAGCCAGTGGTTGAC
>Location:NODE_400925_length_4705_cov_23.806589	Coordinate:2923	Reads:1	Hits:1	Allocated_reads:1	Strand:-
TTGTACTTTTGTTTAAAGCCAGTTGCTGAC
>Location:NODE_400925_length_4705_cov_23.806589	Coordinate:2923	Reads:126	Hits:1	Allocated_reads:126	Strand:-
TTGTACTTTTGTTTAAAGCCAGTTGTTGAC
>Location:NODE_400925_length_4705_cov_23.806589	Coordinate:2923	Reads:2	Hits:1	Allocated_reads:2	Strand:-
TTTGTACTTTTGTTTAAAGCCAGTTGTTGAC
>Location:NODE_400925_length_4705_cov_23.806589	Coordinate:2924	Reads:9	Hits:1	Allocated_reads:9	Strand:-
TTGTACTTTTGTTTAAAGCCAGTTGTTGA
>Location:NODE_400925_length_4705_cov_23.806589	Coordinate:2926	Reads:1	Hits:1	Allocated_reads:1	Strand:-
TTGTACTTTTGTTTAAAGCCAGTTGTT
>Location:NODE_400925_length_4705_cov_23.806589	Coordinate:2938	Reads:1	Hits:1	Allocated_reads:1	Strand:-
TATTTCTGCTTTGTACTTTTGTTTA
>Location:NODE_400925_length_4705_cov_23.806589	Coordinate:2939	Reads:1	Hits:1	Allocated_reads:1	Strand:-
TGTTTATTTCTGCTTTGTACTTTTGTTT
>Location:NODE_400925_length_4705_cov_23.806589	Coordinate:2939	Reads:1	Hits:1	Allocated_reads:1	Strand:-
TTATTTCTGCTTTGTACTTTTGTTT
>Location:NODE_400925_length_4705_cov_23.806589	Coordinate:2940	Reads:2	Hits:1	Allocated_reads:2	Strand:-
TGTTTATTTCTGCTTTGTACTTTTGTT
>Location:NODE_400925_length_4705_cov_23.806589	Coordinate:2946	Reads:1	Hits:1	Allocated_reads:1	Strand:-
GCGGGCCGTGTTTATTTCTGCTTTGTACT
>Location:NODE_400925_length_4705_cov_23.806589	Coordinate:2947	Reads:1	Hits:1	Allocated_reads:1	Strand:+
GTACAAAGCAGAAATAAACACGGCCC
>Location:NODE_400925_length_4705_cov_23.806589	Coordinate:2948	Reads:1	Hits:1	Allocated_reads:1	Strand:-
CGCGGGCCGTGTTTATTTCTGCTTTGTA
>Location:NODE_400925_length_4705_cov_23.806589	Coordinate:2948	Reads:2	Hits:1	Allocated_reads:2	Strand:-
GCGGGCCGTGTTTATTTCTGCTTTGTA
>Location:NODE_400925_length_4705_cov_23.806589	Coordinate:2952	Reads:1	Hits:1	Allocated_reads:1	Strand:-
TAATTCCACCGCGGGCCGTGTTTATTTCTGCTT
>Location:NODE_400925_length_4705_cov_23.806589	Coordinate:2953	Reads:1	Hits:1	Allocated_reads:1	Strand:-
AATTCCACCGCGGGCCGTGTTTATTTCTGCT
>Location:NODE_400925_length_4705_cov_23.806589	Coordinate:2953	Reads:3	Hits:1	Allocated_reads:3	Strand:-
TAATTCCACCGCGGGCCGTGTTTATTTCTGCT
>Location:NODE_400925_length_4705_cov_23.806589	Coordinate:2957	Reads:1	Hits:1	Allocated_reads:1	Strand:-
TAATTCCACCGCGGGCCGTGTTTATTTC
>Location:NODE_400925_length_4705_cov_23.806589	Coordinate:2959	Reads:1	Hits:1	Allocated_reads:1	Strand:-
AGTTAATTCCACCGCGGGCCGTGTTTATT
>Location:NODE_400925_length_4705_cov_23.806589	Coordinate:2959	Reads:1	Hits:1	Allocated_reads:1	Strand:-
TAATTCCACCGCGGGCCGTGTTTATT
>Location:NODE_400925_length_4705_cov_23.806589	Coordinate:2963	Reads:4	Hits:1	Allocated_reads:4	Strand:-
TCAAGTTAATTCCACCGCGGGCCGTGTT
>Location:NODE_400925_length_4705_cov_23.806589	Coordinate:2968	Reads:1	Hits:1	Allocated_reads:1	Strand:-
CCCTCAAGTTAATTCCACCGCGGGCC
>Location:NODE_400925_length_4705_cov_23.806589	Coordinate:2978	Reads:1	Hits:1	Allocated_reads:1	Strand:-
GGCCCCGCGCGTCCCTCAAGTTAATTCC
>Location:NODE_400925_length_4705_cov_23.806589	Coordinate:2978	Reads:1	Hits:1	Allocated_reads:1	Strand:-
GGCCCCGCGCGTCCCTCAAGTTAATTCT
>Location:NODE_400925_length_4705_cov_23.806589	Coordinate:2980	Reads:1	Hits:1	Allocated_reads:1	Strand:-
ATCGGCCCCGCGCGTCCCTCAAGTTAATT
>Location:NODE_400925_length_4705_cov_23.806589	Coordinate:2981	Reads:1	Hits:1	Allocated_reads:1	Strand:+
ATTAACTTGAGGGACGCGCGGGGCCGAT
>Location:NODE_400925_length_4705_cov_23.806589	Coordinate:2985	Reads:1	Hits:1	Allocated_reads:1	Strand:-
ATTCATCGGCCCCGCGCGTCCCTCAAGT
>Location:NODE_400925_length_4705_cov_23.806589	Coordinate:2985	Reads:1	Hits:1	Allocated_reads:1	Strand:-
ATTCATCGGCCCCGCGCGTTCCTCAAGT
>Location:NODE_400925_length_4705_cov_23.806589	Coordinate:2985	Reads:15	Hits:1	Allocated_reads:15	Strand:-
TAATTCATCGGCCCCGCGCGTCCCTCAAGT
>Location:NODE_400925_length_4705_cov_23.806589	Coordinate:2985	Reads:3	Hits:1	Allocated_reads:3	Strand:-
TTAATTCATCGGCCCCGCGCGTCCCTCAAGT
>Location:NODE_400925_length_4705_cov_23.806589	Coordinate:2985	Reads:2	Hits:1	Allocated_reads:2	Strand:-
TTCATCGGCCCCGCGCGTCCCTCAAGT
>Location:NODE_400925_length_4705_cov_23.806589	Coordinate:2986	Reads:2	Hits:1	Allocated_reads:2	Strand:-
TAATTCATCGGCCCCGCGCGTCCCTCAAG
>Location:NODE_400925_length_4705_cov_23.806589	Coordinate:2986	Reads:2	Hits:1	Allocated_reads:2	Strand:-
TTAATTCATCGGCCCCGCGCGTCCCTCAAG
>Location:NODE_400925_length_4705_cov_23.806589	Coordinate:2987	Reads:1	Hits:1	Allocated_reads:1	Strand:-
TAATTCATCGGCCCCGCGCGTCCCTCAA
>Location:NODE_400925_length_4705_cov_23.806589	Coordinate:2987	Reads:1	Hits:1	Allocated_reads:1	Strand:-
TTAATTCATCGGCCCCGCGCGTCCCTAAA
>Location:NODE_400925_length_4705_cov_23.806589	Coordinate:2987	Reads:1	Hits:1	Allocated_reads:1	Strand:-
TTAATTCATCGGCCCCGCGCGTCCCTCAA
>Location:NODE_400925_length_4705_cov_23.806589	Coordinate:2988	Reads:12	Hits:1	Allocated_reads:12	Strand:-
TAATTCATCGGCCCCGCGCGTCCCTCA
>Location:NODE_400925_length_4705_cov_23.806589	Coordinate:2988	Reads:7	Hits:1	Allocated_reads:7	Strand:-
TTAATTCATCGGCCCCGCGCGTCCCTCA
>Location:NODE_400925_length_4705_cov_23.806589	Coordinate:2989	Reads:4	Hits:1	Allocated_reads:4	Strand:-
TAATTCATCGGCCCCGCGCGTCCCTC
>Location:NODE_400925_length_4705_cov_23.806589	Coordinate:2989	Reads:4	Hits:1	Allocated_reads:4	Strand:-
TTAATTCATCGGCCCCGCGCGTCCCTC
>Location:NODE_400925_length_4705_cov_23.806589	Coordinate:2990	Reads:1	Hits:1	Allocated_reads:1	Strand:-
GTTTAATTCATCGGCCCCGCGCGTCCCT
>Location:NODE_400925_length_4705_cov_23.806589	Coordinate:2990	Reads:4	Hits:1	Allocated_reads:4	Strand:-
TAATTCATCGGCCCCGCGCGTCCCT
>Location:NODE_400925_length_4705_cov_23.806589	Coordinate:2990	Reads:1	Hits:1	Allocated_reads:1	Strand:-
TGTTTAATTCATCGGCCCCGCGCGTCCCT
>Location:NODE_400925_length_4705_cov_23.806589	Coordinate:2990	Reads:3	Hits:1	Allocated_reads:3	Strand:-
TTAATTCATCGGCCCCGCGCGTCCCT
>Location:NODE_400925_length_4705_cov_23.806589	Coordinate:2991	Reads:1	Hits:1	Allocated_reads:1	Strand:-
ACATGTTTAATTCATCGGCCCCGCGCGTCCC
>Location:NODE_400925_length_4705_cov_23.806589	Coordinate:2991	Reads:1	Hits:1	Allocated_reads:1	Strand:-
ACATGTTTAATTCATCGGCCCCGTGCGTCCC
>Location:NODE_400925_length_4705_cov_23.806589	Coordinate:2991	Reads:1	Hits:1	Allocated_reads:1	Strand:-
AGCACATGTTTAATTCATCGGCCCCGCGCGTCCC
>Location:NODE_400925_length_4705_cov_23.806589	Coordinate:2991	Reads:1	Hits:1	Allocated_reads:1	Strand:+
GGGACGCGCGGGGCCGATGAATTAAACAT
>Location:NODE_400925_length_4705_cov_23.806589	Coordinate:2991	Reads:1	Hits:1	Allocated_reads:1	Strand:-
TAATTCATCGGCCCCGCGCGTCCC
>Location:NODE_400925_length_4705_cov_23.806589	Coordinate:2991	Reads:1	Hits:1	Allocated_reads:1	Strand:-
TGTTTAATTCATCGGCCCCGCGCGTCCC
>Location:NODE_400925_length_4705_cov_23.806589	Coordinate:2991	Reads:2	Hits:1	Allocated_reads:2	Strand:-
TTAATTCATCGGCCCCGCGCGTCCC
>Location:NODE_400925_length_4705_cov_23.806589	Coordinate:2993	Reads:1	Hits:1	Allocated_reads:1	Strand:-
ACATGTTTAATTCATCGGCCCCGCGCGTC
>Location:NODE_400925_length_4705_cov_23.806589	Coordinate:2996	Reads:1	Hits:1	Allocated_reads:1	Strand:-
AGCACATGTTTAATTCATCGGCCCCGCGA
>Location:NODE_400925_length_4705_cov_23.806589	Coordinate:2997	Reads:1	Hits:1	Allocated_reads:1	Strand:-
ACATGTTTAATTCATCGGCCCCGCG
>Location:NODE_400925_length_4705_cov_23.806589	Coordinate:3003	Reads:1	Hits:1	Allocated_reads:1	Strand:-
AAGAGAAGCAGCACATGTTTAATTCATCGCC
>Location:NODE_400925_length_4705_cov_23.806589	Coordinate:3003	Reads:10	Hits:1	Allocated_reads:10	Strand:-
AAGAGAAGCAGCACATGTTTAATTCATCGGC
>Location:NODE_400925_length_4705_cov_23.806589	Coordinate:3003	Reads:1	Hits:1	Allocated_reads:1	Strand:-
AGAAGCAGCACATGTTTAATTCATCGGC
>Location:NODE_400925_length_4705_cov_23.806589	Coordinate:3003	Reads:2	Hits:1	Allocated_reads:2	Strand:-
GAGAAGCAGCACATGTTTAATTCATCGGC
>Location:NODE_400925_length_4705_cov_23.806589	Coordinate:3005	Reads:1	Hits:1	Allocated_reads:1	Strand:+
CGATGAATTAAACATGTGCTGCTG
>Location:NODE_400925_length_4705_cov_23.806589	Coordinate:3005	Reads:3	Hits:1	Allocated_reads:3	Strand:+
CGATGAATTAAACATGTGCTGCTGCT
>Location:NODE_400925_length_4705_cov_23.806589	Coordinate:3005	Reads:1	Hits:1	Allocated_reads:1	Strand:+
CGATGAATTAAACATGTGCTGCTGCTC
>Location:NODE_400925_length_4705_cov_23.806589	Coordinate:3005	Reads:6	Hits:1	Allocated_reads:6	Strand:+
CGATGAATTAAACATGTGCTGCTGCTCT
>Location:NODE_400925_length_4705_cov_23.806589	Coordinate:3006	Reads:3	Hits:1	Allocated_reads:3	Strand:-
AAGAGAAGCAGCACATGTTTAATTCATC
>Location:NODE_400925_length_4705_cov_23.806589	Coordinate:3006	Reads:1	Hits:1	Allocated_reads:1	Strand:+
GATGAATTAAACATGTGCTGCTGCTCT
>Location:NODE_400925_length_4705_cov_23.806589	Coordinate:3006	Reads:1	Hits:1	Allocated_reads:1	Strand:+
GATGAATTAAACATGTGCTGCTTCTCTTCT
>Location:NODE_400925_length_4705_cov_23.806589	Coordinate:3009	Reads:1	Hits:1	Allocated_reads:1	Strand:+
GAATTAAACATGTGCTGCTGCTCT
>Location:NODE_400925_length_4705_cov_23.806589	Coordinate:3012	Reads:1	Hits:1	Allocated_reads:1	Strand:+
TTAAACATGTGCTGCTTCTCTTCT
>Location:NODE_400925_length_4705_cov_23.806589	Coordinate:3015	Reads:2	Hits:1	Allocated_reads:2	Strand:-
CACAGCAGAAGAAGAGAAGCAGCACATGTT
>Location:NODE_400925_length_4705_cov_23.806589	Coordinate:3015	Reads:2	Hits:1	Allocated_reads:2	Strand:-
CAGCAGAAGAAGAGAAGCAGCACATGTT
>Location:NODE_400925_length_4705_cov_23.806589	Coordinate:3022	Reads:1	Hits:1	Allocated_reads:1	Strand:-
ACACAGCAGAAGAAGAGAAGCAGC
>Location:NODE_400925_length_4705_cov_23.806589	Coordinate:3025	Reads:1	Hits:1	Allocated_reads:1	Strand:-
TCGGCTGTAACACAGCAGAAGAAGAGAAGC
>Location:NODE_400925_length_4705_cov_23.806589	Coordinate:3032	Reads:1	Hits:1	Allocated_reads:1	Strand:-
CGCCGCACTCGGCTGTAACACAGCAGAAGAA
>Location:NODE_400925_length_4705_cov_23.806589	Coordinate:3035	Reads:2	Hits:1	Allocated_reads:2	Strand:-
GCCGCACTCGGCTGTAACACAGCAGAA
>Location:NODE_400925_length_4705_cov_23.806589	Coordinate:3038	Reads:1	Hits:1	Allocated_reads:1	Strand:-
CACGCCGCACTCGGCTGTAACACAGCA
>Location:NODE_400925_length_4705_cov_23.806589	Coordinate:3039	Reads:4	Hits:1	Allocated_reads:4	Strand:-
AGCACGCCGCACTCGGCTGTAACACAGC
>Location:NODE_400925_length_4705_cov_23.806589	Coordinate:3039	Reads:2	Hits:1	Allocated_reads:2	Strand:-
CAGCACGCCGCACTCGGCTGTAACACAGC
>Location:NODE_400925_length_4705_cov_23.806589	Coordinate:3039	Reads:2	Hits:1	Allocated_reads:2	Strand:-
TAACAGCACGCCGCACTCGGCTGTAACACAGC
>Location:NODE_400925_length_4705_cov_23.806589	Coordinate:3043	Reads:2	Hits:1	Allocated_reads:2	Strand:-
TAACAGCACGCCGCACTCGGCTGTAACA
>Location:NODE_400925_length_4705_cov_23.806589	Coordinate:3045	Reads:1	Hits:1	Allocated_reads:1	Strand:-
TCCCGCTAACAGCACGCCGCACTCGGCTGTAG
>Location:NODE_400925_length_4705_cov_23.806589	Coordinate:3046	Reads:1	Hits:1	Allocated_reads:1	Strand:-
TCCCGCTAACAGCACGCCGCACTCGGCTGTA
>Location:NODE_400925_length_4705_cov_23.806589	Coordinate:3047	Reads:2	Hits:1	Allocated_reads:2	Strand:-
CCCGCTAACAGCACGCCGCACTCGGCTGT
>Location:NODE_400925_length_4705_cov_23.806589	Coordinate:3047	Reads:1	Hits:1	Allocated_reads:1	Strand:-
CGCTAACAGCACGCCGCACTCGGCTGT
>Location:NODE_400925_length_4705_cov_23.806589	Coordinate:3047	Reads:1	Hits:1	Allocated_reads:1	Strand:-
TAACAGCACGCCGCACTCGGCTGT
>Location:NODE_400925_length_4705_cov_23.806589	Coordinate:3047	Reads:11	Hits:1	Allocated_reads:11	Strand:-
TCCCGCTAACAGCACGCCGCACTCGGCTGT
>Location:NODE_400925_length_4705_cov_23.806589	Coordinate:3048	Reads:3	Hits:1	Allocated_reads:3	Strand:-
TCCCGCTAACAGCACGCCGCACTCGGCTG
>Location:NODE_400925_length_4705_cov_23.806589	Coordinate:3049	Reads:2	Hits:1	Allocated_reads:2	Strand:-
TCCCGCTAACAGCACGCCGCACTCGGCT
>Location:NODE_400925_length_4705_cov_23.806589	Coordinate:3050	Reads:3	Hits:1	Allocated_reads:3	Strand:-
TCCCGCTAACAGCACGCCGCACTCGGC
>Location:NODE_400925_length_4705_cov_23.806589	Coordinate:3050	Reads:1	Hits:1	Allocated_reads:1	Strand:-
TCCTCCCGCTAACAGCACGCCGCACTCGCC
>Location:NODE_400925_length_4705_cov_23.806589	Coordinate:3050	Reads:2	Hits:1	Allocated_reads:2	Strand:-
TCCTCCCGCTAACAGCACGCCGCACTCGGC
>Location:NODE_400925_length_4705_cov_23.806589	Coordinate:3051	Reads:1	Hits:1	Allocated_reads:1	Strand:-
ATCCTCCCGCTAACAGCACGCCGCACTCGT
>Location:NODE_400925_length_4705_cov_23.806589	Coordinate:3054	Reads:1	Hits:1	Allocated_reads:1	Strand:-
TCCTCCCGCTAACAGCACGCCGCACT
>Location:NODE_400925_length_4705_cov_23.806589	Coordinate:3059	Reads:1	Hits:1	Allocated_reads:1	Strand:-
TCTTCATCCTCCCGCTAACAGCACGCC
>Location:NODE_400925_length_4705_cov_23.806589	Coordinate:3061	Reads:1	Hits:1	Allocated_reads:1	Strand:+
CGTGCTGTTAGCGGGAGGATGAAGAG
>Location:NODE_400925_length_4705_cov_23.806589	Coordinate:3064	Reads:2	Hits:1	Allocated_reads:2	Strand:-
TCTCTGCTCTTCATCCTCCCGCTAACAGC
>Location:NODE_400925_length_4705_cov_23.806589	Coordinate:3066	Reads:1	Hits:1	Allocated_reads:1	Strand:-
TCTCTGCTCTTCATCCTCCCGCTAACA
>Location:NODE_400925_length_4705_cov_23.806589	Coordinate:3074	Reads:1	Hits:1	Allocated_reads:1	Strand:+
GGAGGATGAAGAGCAGAGAAAACACT
>Location:NODE_400925_length_4705_cov_23.806589	Coordinate:3076	Reads:1	Hits:1	Allocated_reads:1	Strand:+
AGGATGAAGAGCAGAGAAAACACT
>Location:NODE_400925_length_4705_cov_23.806589	Coordinate:3076	Reads:1	Hits:1	Allocated_reads:1	Strand:-
ATCGCAGTGTTTTCTCTGCTCTTCATCCT
>Location:NODE_400925_length_4705_cov_23.806589	Coordinate:3076	Reads:2	Hits:1	Allocated_reads:2	Strand:-
TCGCAGTGTTTTCTCTGCTCTTCATCCT
>Location:NODE_400925_length_4705_cov_23.806589	Coordinate:3076	Reads:1	Hits:1	Allocated_reads:1	Strand:-
TTATCGCAGTGTTTTCTCTGCTCTTCATCCT
>Location:NODE_400925_length_4705_cov_23.806589	Coordinate:3076	Reads:1	Hits:1	Allocated_reads:1	Strand:-
TTTTATCGCAGTGTTTTCTCTGCTCTTCATCCT
>Location:NODE_400925_length_4705_cov_23.806589	Coordinate:3077	Reads:1	Hits:1	Allocated_reads:1	Strand:-
TATCGCAGTGTTTTCTCTGCTCTTCATCC
>Location:NODE_400925_length_4705_cov_23.806589	Coordinate:3077	Reads:1	Hits:1	Allocated_reads:1	Strand:-
TCGCAGTGTTTTCTCTGCTCTTCATCC
>Location:NODE_400925_length_4705_cov_23.806589	Coordinate:3077	Reads:1	Hits:1	Allocated_reads:1	Strand:-
TTATCGCAGTGTTTTCTCTGCTCTTCATCC
>Location:NODE_400925_length_4705_cov_23.806589	Coordinate:3078	Reads:1	Hits:1	Allocated_reads:1	Strand:-
TTATCGCAGTGTTTTCTCTGCTCTTCATC
>Location:NODE_400925_length_4705_cov_23.806589	Coordinate:3079	Reads:1	Hits:1	Allocated_reads:1	Strand:-
TCGCAGTGTTTTCTCTGCTCTTCAT
>Location:NODE_400925_length_4705_cov_23.806589	Coordinate:3080	Reads:1	Hits:1	Allocated_reads:1	Strand:-
TATCGCAGTGTTTTCTCTGCTCTTCA
>Location:NODE_400925_length_4705_cov_23.806589	Coordinate:3080	Reads:1	Hits:1	Allocated_reads:1	Strand:-
TTATCGCAGTGTTTTCTCTGCTCTTCA
>Location:NODE_400925_length_4705_cov_23.806589	Coordinate:3080	Reads:1	Hits:1	Allocated_reads:1	Strand:-
TTTATCGCAGTGTTTTCTCTGCTCTTCA
>Location:NODE_400925_length_4705_cov_23.806589	Coordinate:3088	Reads:1	Hits:1	Allocated_reads:1	Strand:+
AGAGAAAACACTGCGATAAAACCT
>Location:NODE_400925_length_4705_cov_23.806589	Coordinate:3088	Reads:1	Hits:1	Allocated_reads:1	Strand:+
AGAGAAAACACTGCGATAAAACCTG
>Location:NODE_400925_length_4705_cov_23.806589	Coordinate:3088	Reads:1	Hits:1	Allocated_reads:1	Strand:-
TCAGGTTTTATCGCAGTGTTTTCTCT
>Location:NODE_400925_length_4705_cov_23.806589	Coordinate:3089	Reads:1	Hits:1	Allocated_reads:1	Strand:-
GATCAGGTTTTATCGCAGTGTTTTCTC
>Location:NODE_400925_length_4705_cov_23.806589	Coordinate:3089	Reads:2	Hits:1	Allocated_reads:2	Strand:-
TGATCAGGTTTTATCGCAGTGTTTTCTC
>Location:NODE_400925_length_4705_cov_23.806589	Coordinate:3094	Reads:2	Hits:1	Allocated_reads:2	Strand:+
AACACTGCGATAAAACCTGATCACAG
>Location:NODE_400925_length_4705_cov_23.806589	Coordinate:3096	Reads:1	Hits:1	Allocated_reads:1	Strand:+
CACTGCGATAAAACCTGATCACAG
>Location:NODE_400925_length_4705_cov_23.806589	Coordinate:3096	Reads:1	Hits:1	Allocated_reads:1	Strand:+
CACTGCGATAAAACCTGATCACAGGAT
>Location:NODE_400925_length_4705_cov_23.806589	Coordinate:3106	Reads:1	Hits:1	Allocated_reads:1	Strand:+
AAACCTGATCACAGGATATCGTGCT
>Location:NODE_400925_length_4705_cov_23.806589	Coordinate:3108	Reads:1	Hits:1	Allocated_reads:1	Strand:-
CGTGGACTGAGCACGATATCCTGTGATCAGGT
>Location:NODE_400925_length_4705_cov_23.806589	Coordinate:3111	Reads:1	Hits:1	Allocated_reads:1	Strand:-
CGTGGACTGAGCACGATATCCTGTGATCA
>Location:NODE_400925_length_4705_cov_23.806589	Coordinate:3113	Reads:1	Hits:1	Allocated_reads:1	Strand:-
TCGTGGACTGAGCACGATATCCTGTGAT
>Location:NODE_400925_length_4705_cov_23.806589	Coordinate:3116	Reads:1	Hits:1	Allocated_reads:1	Strand:-
GTGTCGTGGACTGAGCACGATATCCTGT
>Location:NODE_400925_length_4705_cov_23.806589	Coordinate:3116	Reads:1	Hits:1	Allocated_reads:1	Strand:-
TGTCGTGGACTGAGCACGATATCCTGT
>Location:NODE_400925_length_4705_cov_23.806589	Coordinate:3118	Reads:1	Hits:1	Allocated_reads:1	Strand:-
AGTGTCGTGGACTGAGCACGATATCCT
>Location:NODE_400925_length_4705_cov_23.806589	Coordinate:3118	Reads:1	Hits:1	Allocated_reads:1	Strand:-
TGTCGTGGACTGAGCACGATATCCT
>Location:NODE_400925_length_4705_cov_23.806589	Coordinate:3122	Reads:1	Hits:1	Allocated_reads:1	Strand:-
AAGTGTCGTGGACTGAGCACGATA
>Location:NODE_400925_length_4705_cov_23.806589	Coordinate:3122	Reads:7	Hits:1	Allocated_reads:7	Strand:-
ACAGAAAGTGTCGTGGACTGAGCACGATA
>Location:NODE_400925_length_4705_cov_23.806589	Coordinate:3122	Reads:1	Hits:1	Allocated_reads:1	Strand:-
AGAAAGTGTCGTGGACTGAGCACGATA
>Location:NODE_400925_length_4705_cov_23.806589	Coordinate:3122	Reads:1	Hits:1	Allocated_reads:1	Strand:-
ATACAGAAAGTGTCGTGGACTGAGCACGATA
>Location:NODE_400925_length_4705_cov_23.806589	Coordinate:3122	Reads:2	Hits:1	Allocated_reads:2	Strand:-
CAGAAAGTGTCGTGGACTGAGCACGATA
>Location:NODE_400925_length_4705_cov_23.806589	Coordinate:3122	Reads:2	Hits:1	Allocated_reads:2	Strand:-
GAAAGTGTCGTGGACTGAGCACGATA
>Location:NODE_400925_length_4705_cov_23.806589	Coordinate:3122	Reads:1	Hits:1	Allocated_reads:1	Strand:-
TACAGAAAGTGTCGTGGACTGAGCACAATA
>Location:NODE_400925_length_4705_cov_23.806589	Coordinate:3122	Reads:1	Hits:1	Allocated_reads:1	Strand:-
TACAGAAAGTGTCGTGGACTGAGCACGAGA
>Location:NODE_400925_length_4705_cov_23.806589	Coordinate:3122	Reads:1	Hits:1	Allocated_reads:1	Strand:-
TACAGAAAGTGTCGTGGACTGAGCGCGATA
>Location:NODE_400925_length_4705_cov_23.806589	Coordinate:3122	Reads:343	Hits:1	Allocated_reads:343	Strand:-
TACAGAAAGTGTCGTGGACTGAGCACGATA
>Location:NODE_400925_length_4705_cov_23.806589	Coordinate:3123	Reads:1	Hits:1	Allocated_reads:1	Strand:-
TACAGAAAGTGTCGTGGACTGAGCACGAT
>Location:NODE_400925_length_4705_cov_23.806589	Coordinate:3124	Reads:1	Hits:1	Allocated_reads:1	Strand:-
ACAGAAAGTGTCGTGGACTGAGCACGA
>Location:NODE_400925_length_4705_cov_23.806589	Coordinate:3124	Reads:6	Hits:1	Allocated_reads:6	Strand:-
TACAGAAAGTGTCGTGGACTGAGCACGA
>Location:NODE_400925_length_4705_cov_23.806589	Coordinate:3125	Reads:1	Hits:1	Allocated_reads:1	Strand:-
TACAGAAAGTGTCGTGGACTGAGCACG
>Location:NODE_400925_length_4705_cov_23.806589	Coordinate:3126	Reads:1	Hits:1	Allocated_reads:1	Strand:-
TAATACAGAAAGTGTCGTGGGCTGAGCAC
>Location:NODE_400925_length_4705_cov_23.806589	Coordinate:3126	Reads:2	Hits:1	Allocated_reads:2	Strand:-
TAATACAGAAAGTGTCGTGGACTGAGCAC
>Location:NODE_400925_length_4705_cov_23.806589	Coordinate:3126	Reads:5	Hits:1	Allocated_reads:5	Strand:-
TACAGAAAGTGTCGTGGACTGAGCAC
>Location:NODE_400925_length_4705_cov_23.806589	Coordinate:3127	Reads:1	Hits:1	Allocated_reads:1	Strand:-
CATAATACAGAAAGTGTCGTGGACTGAGCA
>Location:NODE_400925_length_4705_cov_23.806589	Coordinate:3127	Reads:14	Hits:1	Allocated_reads:14	Strand:-
TAATACAGAAAGTGTCGTGGACTGAGCA
>Location:NODE_400925_length_4705_cov_23.806589	Coordinate:3127	Reads:4	Hits:1	Allocated_reads:4	Strand:-
TACAGAAAGTGTCGTGGACTGAGCA
>Location:NODE_400925_length_4705_cov_23.806589	Coordinate:3128	Reads:1	Hits:1	Allocated_reads:1	Strand:-
CATAATACAGAAAGTGTCGTGGACTGAGC
>Location:NODE_400925_length_4705_cov_23.806589	Coordinate:3128	Reads:1	Hits:1	Allocated_reads:1	Strand:-
TAACATAATACAGAAAGTGTCGTGGACTGAGT
>Location:NODE_400925_length_4705_cov_23.806589	Coordinate:3128	Reads:2	Hits:1	Allocated_reads:2	Strand:-
TAACATAATACAGAAAGTGTCGTGGACTGAGC
>Location:NODE_400925_length_4705_cov_23.806589	Coordinate:3128	Reads:1	Hits:1	Allocated_reads:1	Strand:-
TAATACAGAAAGTGTCGTGGACTGAGA
>Location:NODE_400925_length_4705_cov_23.806589	Coordinate:3128	Reads:16	Hits:1	Allocated_reads:16	Strand:-
TAATACAGAAAGTGTCGTGGACTGAGC
>Location:NODE_400925_length_4705_cov_23.806589	Coordinate:3128	Reads:7	Hits:1	Allocated_reads:7	Strand:-
TACAGAAAGTGTCGTGGACTGAGC
>Location:NODE_400925_length_4705_cov_23.806589	Coordinate:3129	Reads:1	Hits:1	Allocated_reads:1	Strand:-
TAACATAATACAGAAAGTGTCGTGGACTGAG
>Location:NODE_400925_length_4705_cov_23.806589	Coordinate:3129	Reads:1	Hits:1	Allocated_reads:1	Strand:-
TAATACAGAAAGTGTCGTGGACTGAG
>Location:NODE_400925_length_4705_cov_23.806589	Coordinate:3130	Reads:8	Hits:1	Allocated_reads:8	Strand:-
TAACATAATACAGAAAGTGTCGTGGACTGA
>Location:NODE_400925_length_4705_cov_23.806589	Coordinate:3131	Reads:1	Hits:1	Allocated_reads:1	Strand:-
TAATACAGAAAGTGTCGTGGACTG
>Location:NODE_400925_length_4705_cov_23.806589	Coordinate:3132	Reads:1	Hits:1	Allocated_reads:1	Strand:-
ACATAATACAGAAAGTGTCGTGGACT
>Location:NODE_400925_length_4705_cov_23.806589	Coordinate:3132	Reads:22	Hits:1	Allocated_reads:22	Strand:-
TAACATAATACAGAAAGTGTCGTGGACT
>Location:NODE_400925_length_4705_cov_23.806589	Coordinate:3150	Reads:1	Hits:1	Allocated_reads:1	Strand:-
AGAGGACATTCTGTGACACATAACATAATA
>Location:NODE_400925_length_4705_cov_23.806589	Coordinate:3150	Reads:1	Hits:1	Allocated_reads:1	Strand:-
GAGGACATTCTGTGACACATAACATAATA
>Location:NODE_400925_length_4705_cov_23.806589	Coordinate:3150	Reads:1	Hits:1	Allocated_reads:1	Strand:-
TAGAGGACATTCTGTGACACATAACATAATA
>Location:NODE_400925_length_4705_cov_23.806589	Coordinate:3151	Reads:1	Hits:1	Allocated_reads:1	Strand:-
GAGGACATTCTGTGACACATAACATAAA
>Location:NODE_400925_length_4705_cov_23.806589	Coordinate:3151	Reads:1	Hits:1	Allocated_reads:1	Strand:-
TACGTAGAGGACATTCTGTGACACATAACATAAT
>Location:NODE_400925_length_4705_cov_23.806589	Coordinate:3151	Reads:1	Hits:1	Allocated_reads:1	Strand:-
TAGAGGACATTCTGTGACACATAACATAAA
>Location:NODE_400925_length_4705_cov_23.806589	Coordinate:3152	Reads:4	Hits:1	Allocated_reads:4	Strand:-
AGAGGACATTCTGTGACACATAACATAA
>Location:NODE_400925_length_4705_cov_23.806589	Coordinate:3152	Reads:1	Hits:1	Allocated_reads:1	Strand:-
GACATTCTGTGACACATAACATAA
>Location:NODE_400925_length_4705_cov_23.806589	Coordinate:3152	Reads:36	Hits:1	Allocated_reads:36	Strand:-
GAGGACATTCTGTGACACATAACATAA
>Location:NODE_400925_length_4705_cov_23.806589	Coordinate:3152	Reads:17	Hits:1	Allocated_reads:17	Strand:-
GTAGAGGACATTCTGTGACACATAACATAA
>Location:NODE_400925_length_4705_cov_23.806589	Coordinate:3152	Reads:2	Hits:1	Allocated_reads:2	Strand:-
TACGTAGAGGACATTCTGTGACACATAACATAA
>Location:NODE_400925_length_4705_cov_23.806589	Coordinate:3152	Reads:1	Hits:1	Allocated_reads:1	Strand:-
TAGAGGACATTCTGTGACACATATCATAA
>Location:NODE_400925_length_4705_cov_23.806589	Coordinate:3152	Reads:74	Hits:1	Allocated_reads:74	Strand:-
TAGAGGACATTCTGTGACACATAACATAA
>Location:NODE_400925_length_4705_cov_23.806589	Coordinate:3152	Reads:2	Hits:1	Allocated_reads:2	Strand:-
TTACGTAGAGGACATTCTGTGACACATAACATAA
>Location:NODE_400925_length_4705_cov_23.806589	Coordinate:3153	Reads:3	Hits:1	Allocated_reads:3	Strand:-
TACGTAGAGGACATTCTGTGACACATAACATA
>Location:NODE_400925_length_4705_cov_23.806589	Coordinate:3153	Reads:4	Hits:1	Allocated_reads:4	Strand:-
TAGAGGACATTCTGTGACACATAACATA
>Location:NODE_400925_length_4705_cov_23.806589	Coordinate:3155	Reads:1	Hits:1	Allocated_reads:1	Strand:-
ACGTAGAGGACATTCTGTGACACATAACA
>Location:NODE_400925_length_4705_cov_23.806589	Coordinate:3155	Reads:1	Hits:1	Allocated_reads:1	Strand:-
CGTAGAGGACATTCTGTGACACATAACA
>Location:NODE_400925_length_4705_cov_23.806589	Coordinate:3155	Reads:1	Hits:1	Allocated_reads:1	Strand:-
GTAGAGGACATTCTGTGACACATAACA
>Location:NODE_400925_length_4705_cov_23.806589	Coordinate:3155	Reads:1	Hits:1	Allocated_reads:1	Strand:-
TACGTAGAGGACATTCTGTGACACATAAAA
>Location:NODE_400925_length_4705_cov_23.806589	Coordinate:3155	Reads:19	Hits:1	Allocated_reads:19	Strand:-
TACGTAGAGGACATTCTGTGACACATAACA
>Location:NODE_400925_length_4705_cov_23.806589	Coordinate:3155	Reads:1	Hits:1	Allocated_reads:1	Strand:-
TAGAGGACATTCTGTGACACATAACA
>Location:NODE_400925_length_4705_cov_23.806589	Coordinate:3156	Reads:1	Hits:1	Allocated_reads:1	Strand:-
ACGTAGAGGACATTCTGTGACACATAAA
>Location:NODE_400925_length_4705_cov_23.806589	Coordinate:3156	Reads:2	Hits:1	Allocated_reads:2	Strand:-
TACGTAGAGGACATTCTGTGACACATAAA
>Location:NODE_400925_length_4705_cov_23.806589	Coordinate:3156	Reads:2	Hits:1	Allocated_reads:2	Strand:-
TTACGTAGAGGACATTCTGTGACACATAAA
>Location:NODE_400925_length_4705_cov_23.806589	Coordinate:3157	Reads:6	Hits:1	Allocated_reads:6	Strand:-
ACGTAGAGGACATTCTGTGACACATAA
>Location:NODE_400925_length_4705_cov_23.806589	Coordinate:3157	Reads:3	Hits:1	Allocated_reads:3	Strand:-
ATTACGTAGAGGACATTCTGTGACACATAA
>Location:NODE_400925_length_4705_cov_23.806589	Coordinate:3157	Reads:1	Hits:1	Allocated_reads:1	Strand:-
CGTAGAGGACATTCTGTGACACATAA
>Location:NODE_400925_length_4705_cov_23.806589	Coordinate:3157	Reads:1	Hits:1	Allocated_reads:1	Strand:-
TACGTAGAGGACATTCTGTGACATATAA
>Location:NODE_400925_length_4705_cov_23.806589	Coordinate:3157	Reads:180	Hits:1	Allocated_reads:180	Strand:-
TACGTAGAGGACATTCTGTGACACATAA
>Location:NODE_400925_length_4705_cov_23.806589	Coordinate:3157	Reads:2	Hits:1	Allocated_reads:2	Strand:-
TAGAGGACATTCTGTGACACATAA
>Location:NODE_400925_length_4705_cov_23.806589	Coordinate:3157	Reads:45	Hits:1	Allocated_reads:45	Strand:-
TATTACGTAGAGGACATTCTGTGACACATAA
>Location:NODE_400925_length_4705_cov_23.806589	Coordinate:3157	Reads:91	Hits:1	Allocated_reads:91	Strand:-
TTACGTAGAGGACATTCTGTGACACATAA
>Location:NODE_400925_length_4705_cov_23.806589	Coordinate:3158	Reads:3	Hits:1	Allocated_reads:3	Strand:-
ACGTAGAGGACATTCTGTGACACATA
>Location:NODE_400925_length_4705_cov_23.806589	Coordinate:3158	Reads:1	Hits:1	Allocated_reads:1	Strand:-
ATATTACGTAGAGGACATTCTGTGACACATA
>Location:NODE_400925_length_4705_cov_23.806589	Coordinate:3158	Reads:8	Hits:1	Allocated_reads:8	Strand:-
ATTACGTAGAGGACATTCTGTGACACATA
>Location:NODE_400925_length_4705_cov_23.806589	Coordinate:3158	Reads:1	Hits:1	Allocated_reads:1	Strand:-
TACGTAGAGGACATTCTGTGACACATG
>Location:NODE_400925_length_4705_cov_23.806589	Coordinate:3158	Reads:75	Hits:1	Allocated_reads:75	Strand:-
TACGTAGAGGACATTCTGTGACACATA
>Location:NODE_400925_length_4705_cov_23.806589	Coordinate:3158	Reads:1	Hits:1	Allocated_reads:1	Strand:-
TATTACGTAGAGGACATTCTGTGACACATC
>Location:NODE_400925_length_4705_cov_23.806589	Coordinate:3158	Reads:62	Hits:1	Allocated_reads:62	Strand:-
TATTACGTAGAGGACATTCTGTGACACATA
>Location:NODE_400925_length_4705_cov_23.806589	Coordinate:3158	Reads:45	Hits:1	Allocated_reads:45	Strand:-
TTACGTAGAGGACATTCTGTGACACATA
>Location:NODE_400925_length_4705_cov_23.806589	Coordinate:3160	Reads:1	Hits:1	Allocated_reads:1	Strand:-
ACGTAGAGGACATTCTGTGACACT
>Location:NODE_400925_length_4705_cov_23.806589	Coordinate:3160	Reads:1	Hits:1	Allocated_reads:1	Strand:-
ATATTACGTAGAGGACATTCTGTGACACA
>Location:NODE_400925_length_4705_cov_23.806589	Coordinate:3160	Reads:3	Hits:1	Allocated_reads:3	Strand:-
TACGTAGAGGACATTCTGTGACACA
>Location:NODE_400925_length_4705_cov_23.806589	Coordinate:3160	Reads:1	Hits:1	Allocated_reads:1	Strand:-
TATTACGTAGAGGACATTCTGTGACACG
>Location:NODE_400925_length_4705_cov_23.806589	Coordinate:3160	Reads:14	Hits:1	Allocated_reads:14	Strand:-
TATTACGTAGAGGACATTCTGTGACACA
>Location:NODE_400925_length_4705_cov_23.806589	Coordinate:3160	Reads:2	Hits:1	Allocated_reads:2	Strand:-
TTACGTAGAGGACATTCTGTGACACA
>Location:NODE_400925_length_4705_cov_23.806589	Coordinate:3162	Reads:1	Hits:1	Allocated_reads:1	Strand:-
AATATTACGTAGAGGACATTCTGTGACA
>Location:NODE_400925_length_4705_cov_23.806589	Coordinate:3162	Reads:3	Hits:1	Allocated_reads:3	Strand:-
TAATATTACGTAGAGGACATTCTGTGACA
>Location:NODE_400925_length_4705_cov_23.806589	Coordinate:3162	Reads:3	Hits:1	Allocated_reads:3	Strand:-
TATTACGTAGAGGACATTCTGTGACA
>Location:NODE_400925_length_4705_cov_23.806589	Coordinate:3162	Reads:1	Hits:1	Allocated_reads:1	Strand:-
TTACGTAGAGGACATTCTGTGACA
>Location:NODE_400925_length_4705_cov_23.806589	Coordinate:3163	Reads:1	Hits:1	Allocated_reads:1	Strand:-
TAATATTACGTAGAGGACATTCTGTGAC
>Location:NODE_400925_length_4705_cov_23.806589	Coordinate:3164	Reads:2	Hits:1	Allocated_reads:2	Strand:-
GCTAATATTACGTAGAGGACATTCTGTGA
>Location:NODE_400925_length_4705_cov_23.806589	Coordinate:3164	Reads:12	Hits:1	Allocated_reads:12	Strand:-
TAATATTACGTAGAGGACATTCTGTGA
>Location:NODE_400925_length_4705_cov_23.806589	Coordinate:3164	Reads:2	Hits:1	Allocated_reads:2	Strand:-
TAATATTACGTAGAGGACATTCTGTGG
>Location:NODE_400925_length_4705_cov_23.806589	Coordinate:3164	Reads:1	Hits:1	Allocated_reads:1	Strand:-
TATTACGTAGAGGACATTCTGTGA
>Location:NODE_400925_length_4705_cov_23.806589	Coordinate:3164	Reads:1	Hits:1	Allocated_reads:1	Strand:-
TATTACGTAGAGGACATTCTGTGG
>Location:NODE_400925_length_4705_cov_23.806589	Coordinate:3164	Reads:2	Hits:1	Allocated_reads:2	Strand:-
TGAGCTAATATTACGTAGAGGACATTCTGTGA
>Location:NODE_400925_length_4705_cov_23.806589	Coordinate:3165	Reads:1	Hits:1	Allocated_reads:1	Strand:-
GCTAATATTACGTAGAGGACATTCTGTG
>Location:NODE_400925_length_4705_cov_23.806589	Coordinate:3166	Reads:1	Hits:1	Allocated_reads:1	Strand:-
TGAGCTAATATTACGTAGAGGACATTCTGT
>Location:NODE_400925_length_4705_cov_23.806589	Coordinate:3168	Reads:1	Hits:1	Allocated_reads:1	Strand:-
AGCTAATATTACGTAGAGGACATTCT
>Location:NODE_400925_length_4705_cov_23.806589	Coordinate:3171	Reads:1	Hits:1	Allocated_reads:1	Strand:+
ATGTCCTCTACGTAATATTAGCTC
>Location:NODE_400925_length_4705_cov_23.806589	Coordinate:3173	Reads:1	Hits:1	Allocated_reads:1	Strand:-
GGTTTTCTGAGCTAATATTACGTAGAGGAC
>Location:NODE_400925_length_4705_cov_23.806589	Coordinate:3173	Reads:1	Hits:1	Allocated_reads:1	Strand:-
TTAGGTTTTCTGAGCTAATATTACGTAGAGGAA
>Location:NODE_400925_length_4705_cov_23.806589	Coordinate:3173	Reads:1	Hits:1	Allocated_reads:1	Strand:-
TTTCTGAGCTAATATTACGTAGAGGAC
>Location:NODE_400925_length_4705_cov_23.806589	Coordinate:3174	Reads:3	Hits:1	Allocated_reads:3	Strand:-
TAGGTTTTCTGAGCTAATATTACGTAGAGGA
>Location:NODE_400925_length_4705_cov_23.806589	Coordinate:3174	Reads:1	Hits:1	Allocated_reads:1	Strand:+
TCCTCTACGTAATATTAGCTCAGAAAACCT
>Location:NODE_400925_length_4705_cov_23.806589	Coordinate:3175	Reads:1	Hits:1	Allocated_reads:1	Strand:-
TAGGTTTTCTGAGCTAATATTACGTAGAGG
>Location:NODE_400925_length_4705_cov_23.806589	Coordinate:3176	Reads:3	Hits:1	Allocated_reads:3	Strand:-
TAGGTTTTCTGAGCTAATATTACGTAGAG
>Location:NODE_400925_length_4705_cov_23.806589	Coordinate:3176	Reads:1	Hits:1	Allocated_reads:1	Strand:-
TTAGGTTTTCTGAGCTAATATTACGTAGAG
>Location:NODE_400925_length_4705_cov_23.806589	Coordinate:3177	Reads:1	Hits:1	Allocated_reads:1	Strand:-
ATTAGGTTTTCTGAGCTAATATTACGTAGA
>Location:NODE_400925_length_4705_cov_23.806589	Coordinate:3177	Reads:1	Hits:1	Allocated_reads:1	Strand:-
CATTAGGTTTTCTGAGCTAATATTACGTAGA
>Location:NODE_400925_length_4705_cov_23.806589	Coordinate:3177	Reads:1	Hits:1	Allocated_reads:1	Strand:-
GGTTTTCTGAGCTAATATTACGTAGA
>Location:NODE_400925_length_4705_cov_23.806589	Coordinate:3177	Reads:1	Hits:1	Allocated_reads:1	Strand:-
TAGGTTTTCTGAGCTAATATTACGTAGA
>Location:NODE_400925_length_4705_cov_23.806589	Coordinate:3177	Reads:3	Hits:1	Allocated_reads:3	Strand:-
TTAGGTTTTCTGAGCTAATATTACGTAGA
>Location:NODE_400925_length_4705_cov_23.806589	Coordinate:3178	Reads:4	Hits:1	Allocated_reads:4	Strand:+
CTACGTAATATTAGCTCAGAAAACCT
>Location:NODE_400925_length_4705_cov_23.806589	Coordinate:3178	Reads:1	Hits:1	Allocated_reads:1	Strand:+
CTACGTAATATTAGCTCAGAAAACCTAATGT
>Location:NODE_400925_length_4705_cov_23.806589	Coordinate:3179	Reads:1	Hits:1	Allocated_reads:1	Strand:+
TACGTAATATTAGCTCAGAAAACC
>Location:NODE_400925_length_4705_cov_23.806589	Coordinate:3179	Reads:1	Hits:1	Allocated_reads:1	Strand:+
TACGTAATATTAGCTCAGAAAACCT
>Location:NODE_400925_length_4705_cov_23.806589	Coordinate:3181	Reads:1	Hits:1	Allocated_reads:1	Strand:+
CGTAATATTAGCTCAGAAAACCTA
>Location:NODE_400925_length_4705_cov_23.806589	Coordinate:3185	Reads:1	Hits:1	Allocated_reads:1	Strand:-
ACAACATTAGGTTTTCTGAGCTAATAT
>Location:NODE_400925_length_4705_cov_23.806589	Coordinate:3185	Reads:3	Hits:1	Allocated_reads:3	Strand:-
ACCACAACATTAGGTTTTCTGAGCTAATAT
>Location:NODE_400925_length_4705_cov_23.806589	Coordinate:3185	Reads:1	Hits:1	Allocated_reads:1	Strand:-
CACAACATTAGGTTTTCTGAGCTAATAT
>Location:NODE_400925_length_4705_cov_23.806589	Coordinate:3186	Reads:1	Hits:1	Allocated_reads:1	Strand:-
CACCACAACATTAGGTTTTCTGAGCTAATA
>Location:NODE_400925_length_4705_cov_23.806589	Coordinate:3186	Reads:1	Hits:1	Allocated_reads:1	Strand:-
GACACCACAACATTAGGTTTTCTGAGCTAATA
>Location:NODE_400925_length_4705_cov_23.806589	Coordinate:3188	Reads:5	Hits:1	Allocated_reads:5	Strand:-
ACACCACAACATTAGGTTTTCTGAGCTAA
>Location:NODE_400925_length_4705_cov_23.806589	Coordinate:3188	Reads:1	Hits:1	Allocated_reads:1	Strand:-
ACCACAACATTAGGTTTTCTGAGCTAA
>Location:NODE_400925_length_4705_cov_23.806589	Coordinate:3188	Reads:17	Hits:1	Allocated_reads:17	Strand:-
CACCACAACATTAGGTTTTCTGAGCTAA
>Location:NODE_400925_length_4705_cov_23.806589	Coordinate:3188	Reads:2	Hits:1	Allocated_reads:2	Strand:-
CCACAACATTAGGTTTTCTGAGCTAA
>Location:NODE_400925_length_4705_cov_23.806589	Coordinate:3188	Reads:5	Hits:1	Allocated_reads:5	Strand:-
GACACCACAACATTAGGTTTTCTGAGCTAA
>Location:NODE_400925_length_4705_cov_23.806589	Coordinate:3188	Reads:1	Hits:1	Allocated_reads:1	Strand:-
GACTGACACCACAACATTAGGTTTTCTGAGCTAA
>Location:NODE_400925_length_4705_cov_23.806589	Coordinate:3188	Reads:1	Hits:1	Allocated_reads:1	Strand:-
GGACTGACACCACAACATTAGGTTTTCTGAGCTAA
>Location:NODE_400925_length_4705_cov_23.806589	Coordinate:3188	Reads:9	Hits:1	Allocated_reads:9	Strand:-
TGACACCACAACATTAGGTTTTCTGAGCTAA
>Location:NODE_400925_length_4705_cov_23.806589	Coordinate:3189	Reads:1	Hits:1	Allocated_reads:1	Strand:-
TGACACCACAACATTAGGTTTTCTGAGCTA
>Location:NODE_400925_length_4705_cov_23.806589	Coordinate:3190	Reads:1	Hits:1	Allocated_reads:1	Strand:-
ACACCACAACATTAGGTTTTCTGAGCT
>Location:NODE_400925_length_4705_cov_23.806589	Coordinate:3190	Reads:1	Hits:1	Allocated_reads:1	Strand:-
TGACACCACAACATTAGGTTTTCTGAGCT
>Location:NODE_400925_length_4705_cov_23.806589	Coordinate:3191	Reads:1	Hits:1	Allocated_reads:1	Strand:-
ACTGACACCACAACATTAGGTTTTCTGAGC
>Location:NODE_400925_length_4705_cov_23.806589	Coordinate:3191	Reads:1	Hits:1	Allocated_reads:1	Strand:-
CACCACAACATTAGGTTTTCTGAGC
>Location:NODE_400925_length_4705_cov_23.806589	Coordinate:3191	Reads:4	Hits:1	Allocated_reads:4	Strand:-
CTGACACCACAACATTAGGTTTTCTGAGC
>Location:NODE_400925_length_4705_cov_23.806589	Coordinate:3191	Reads:1	Hits:1	Allocated_reads:1	Strand:-
GACACCACAACATTAGGTTTTCTGAGC
>Location:NODE_400925_length_4705_cov_23.806589	Coordinate:3191	Reads:1	Hits:1	Allocated_reads:1	Strand:-
GACACCACAACATTAGGTTTTCTGAGT
>Location:NODE_400925_length_4705_cov_23.806589	Coordinate:3191	Reads:1	Hits:1	Allocated_reads:1	Strand:-
GACTGACACCACAACATTAGGTTTTCTGAGC
>Location:NODE_400925_length_4705_cov_23.806589	Coordinate:3191	Reads:22	Hits:1	Allocated_reads:22	Strand:-
TGACACCACAACATTAGGTTTTCTGAGC
>Location:NODE_400925_length_4705_cov_23.806589	Coordinate:3193	Reads:1	Hits:1	Allocated_reads:1	Strand:-
CTGACACCACAACATTAGGTTTTCTGA
>Location:NODE_400925_length_4705_cov_23.806589	Coordinate:3193	Reads:3	Hits:1	Allocated_reads:3	Strand:-
GACTGACACCACAACATTAGGTTTTCTGA
>Location:NODE_400925_length_4705_cov_23.806589	Coordinate:3193	Reads:1	Hits:1	Allocated_reads:1	Strand:-
GGACTGACACCACAACATTAGGTTTTCTGT
>Location:NODE_400925_length_4705_cov_23.806589	Coordinate:3193	Reads:2	Hits:1	Allocated_reads:2	Strand:-
TGACACCACAACATTAGGTTTTCTGA
>Location:NODE_400925_length_4705_cov_23.806589	Coordinate:3193	Reads:1	Hits:1	Allocated_reads:1	Strand:-
TGGACTGACACCACAACATTAGGTTTTCTGT
>Location:NODE_400925_length_4705_cov_23.806589	Coordinate:3193	Reads:6	Hits:1	Allocated_reads:6	Strand:-
TGGACTGACACCACAACATTAGGTTTTCTGA
>Location:NODE_400925_length_4705_cov_23.806589	Coordinate:3194	Reads:1	Hits:1	Allocated_reads:1	Strand:-
GGACTGACACCACAACATTAGGTTTTCTG
>Location:NODE_400925_length_4705_cov_23.806589	Coordinate:3196	Reads:1	Hits:1	Allocated_reads:1	Strand:-
GGCTGGACTGACACCACAACATTAGGTTTTC
>Location:NODE_400925_length_4705_cov_23.806589	Coordinate:3199	Reads:1	Hits:1	Allocated_reads:1	Strand:+
AACCTAATGTTGTGGTGTCAGTCCAGCCT
>Location:NODE_400925_length_4705_cov_23.806589	Coordinate:3199	Reads:1	Hits:1	Allocated_reads:1	Strand:-
AAGGCTGGACTGACACCACAACATTAGGTT
>Location:NODE_400925_length_4705_cov_23.806589	Coordinate:3200	Reads:2	Hits:1	Allocated_reads:2	Strand:-
AAAGGCTGGACTGACACCACAACATTAGGT
>Location:NODE_400925_length_4705_cov_23.806589	Coordinate:3200	Reads:3	Hits:1	Allocated_reads:3	Strand:-
AAGGCTGGACTGACACCACAACATTAGGT
>Location:NODE_400925_length_4705_cov_23.806589	Coordinate:3200	Reads:1	Hits:1	Allocated_reads:1	Strand:-
AGGCTGGACTGACACCACAACATTAGGT
>Location:NODE_400925_length_4705_cov_23.806589	Coordinate:3200	Reads:2	Hits:1	Allocated_reads:2	Strand:-
GGCTGGACTGACACCACAACATTAGGT
>Location:NODE_400925_length_4705_cov_23.806589	Coordinate:3200	Reads:2	Hits:1	Allocated_reads:2	Strand:-
TGGACTGACACCACAACATTAGGT
>Location:NODE_400925_length_4705_cov_23.806589	Coordinate:3201	Reads:1	Hits:1	Allocated_reads:1	Strand:-
AAAGGCTGGACTGACACCACAACATTAGG
>Location:NODE_400925_length_4705_cov_23.806589	Coordinate:3201	Reads:2	Hits:1	Allocated_reads:2	Strand:-
AAGGCTGGACTGACACCACAACATTAGG
>Location:NODE_400925_length_4705_cov_23.806589	Coordinate:3201	Reads:1	Hits:1	Allocated_reads:1	Strand:-
GGCTGGACTGACACCACAACATTAGG
>Location:NODE_400925_length_4705_cov_23.806589	Coordinate:3204	Reads:1	Hits:1	Allocated_reads:1	Strand:-
GCAAAGGCTGGACTGACACCACAACATT
>Location:NODE_400925_length_4705_cov_23.806589	Coordinate:3206	Reads:1	Hits:1	Allocated_reads:1	Strand:-
TGCAAAGGCTGGACTGACACCACAACA
>Location:NODE_400925_length_4705_cov_23.806589	Coordinate:3208	Reads:1	Hits:1	Allocated_reads:1	Strand:-
TGCAAAGGCTGGACTGACACCACAA
>Location:NODE_400925_length_4705_cov_23.806589	Coordinate:3210	Reads:1	Hits:1	Allocated_reads:1	Strand:-
TAGCTGCAAAGGCTGGACTGACACCAC
>Location:NODE_400925_length_4705_cov_23.806589	Coordinate:3210	Reads:1	Hits:1	Allocated_reads:1	Strand:-
TATAGCTGCAAAGGCTGGACTGACACCAC
>Location:NODE_400925_length_4705_cov_23.806589	Coordinate:3211	Reads:2	Hits:1	Allocated_reads:2	Strand:-
ATAGCTGCAAAGGCTGGACTGACACCA
>Location:NODE_400925_length_4705_cov_23.806589	Coordinate:3211	Reads:1	Hits:1	Allocated_reads:1	Strand:-
TAGCTGCAAAGGCTGGACTGACACCT
>Location:NODE_400925_length_4705_cov_23.806589	Coordinate:3211	Reads:2	Hits:1	Allocated_reads:2	Strand:-
TAGCTGCAAAGGCTGGACTGACACCA
>Location:NODE_400925_length_4705_cov_23.806589	Coordinate:3211	Reads:4	Hits:1	Allocated_reads:4	Strand:-
TATAGCTGCAAAGGCTGGACTGACACCA
>Location:NODE_400925_length_4705_cov_23.806589	Coordinate:3211	Reads:1	Hits:1	Allocated_reads:1	Strand:-
TGTTATAGCTGCAAAGGCTGGACTGACACCA
>Location:NODE_400925_length_4705_cov_23.806589	Coordinate:3212	Reads:2	Hits:1	Allocated_reads:2	Strand:-
ATAGCTGCAAAGGCTGGACTGACACC
>Location:NODE_400925_length_4705_cov_23.806589	Coordinate:3212	Reads:3	Hits:1	Allocated_reads:3	Strand:-
GTTATAGCTGCAAAGGCTGGACTGACACC
>Location:NODE_400925_length_4705_cov_23.806589	Coordinate:3212	Reads:4	Hits:1	Allocated_reads:4	Strand:-
TAGCTGCAAAGGCTGGACTGACACC
>Location:NODE_400925_length_4705_cov_23.806589	Coordinate:3212	Reads:24	Hits:1	Allocated_reads:24	Strand:-
TATAGCTGCAAAGGCTGGACTGACACC
>Location:NODE_400925_length_4705_cov_23.806589	Coordinate:3212	Reads:4	Hits:1	Allocated_reads:4	Strand:-
TGTTATAGCTGCAAAGGCTGGACTGACACC
>Location:NODE_400925_length_4705_cov_23.806589	Coordinate:3212	Reads:6	Hits:1	Allocated_reads:6	Strand:-
TTATAGCTGCAAAGGCTGGACTGACACC
>Location:NODE_400925_length_4705_cov_23.806589	Coordinate:3218	Reads:1	Hits:1	Allocated_reads:1	Strand:-
AGCTGTTATAGCTGCAAAGGCTGGACT
>Location:NODE_400925_length_4705_cov_23.806589	Coordinate:3218	Reads:7	Hits:1	Allocated_reads:7	Strand:-
GAAGCTGTTATAGCTGCAAAGGCTGGACT
>Location:NODE_400925_length_4705_cov_23.806589	Coordinate:3218	Reads:4	Hits:1	Allocated_reads:4	Strand:-
TGAAGCTGTTATAGCTGCAAAGGCTGGACT
>Location:NODE_400925_length_4705_cov_23.806589	Coordinate:3219	Reads:2	Hits:1	Allocated_reads:2	Strand:-
CTGAAGCTGTTATAGCTGCAAAGGCTGGAC
>Location:NODE_400925_length_4705_cov_23.806589	Coordinate:3219	Reads:1	Hits:1	Allocated_reads:1	Strand:-
GAAGCTGTTATAGCTGCAAAGGCTGGAC
>Location:NODE_400925_length_4705_cov_23.806589	Coordinate:3219	Reads:3	Hits:1	Allocated_reads:3	Strand:-
TGAAGCTGTTATAGCTGCAAAGGCTGGAC
>Location:NODE_400925_length_4705_cov_23.806589	Coordinate:3220	Reads:1	Hits:1	Allocated_reads:1	Strand:-
TGAAGCTGTTATAGCTGCAAAGGCTGGA
>Location:NODE_400925_length_4705_cov_23.806589	Coordinate:3223	Reads:1	Hits:6	Allocated_reads:0.166666666666667	Strand:-
TGAAGCTGTTATAGCTGCAAAGGCT
>Location:NODE_400925_length_4705_cov_23.806589	Coordinate:3225	Reads:1	Hits:1	Allocated_reads:1	Strand:-
GAAGCGCTGAAGCTGTTATAGCTGCAAAGG
>Location:NODE_400925_length_4705_cov_23.806589	Coordinate:3226	Reads:2	Hits:1	Allocated_reads:2	Strand:-
GAAGCGCTGAAGCTGTTATAGCTGCAAAG
>Location:NODE_400925_length_4705_cov_23.806589	Coordinate:3227	Reads:1	Hits:1	Allocated_reads:1	Strand:-
TCCAGAAGCGCTGAAGCTGTTATAGCTGCAAA
>Location:NODE_400925_length_4705_cov_23.806589	Coordinate:3227	Reads:1	Hits:1	Allocated_reads:1	Strand:-
TTCCAGAAGCGCTGAAGCTGTTATAGCTGCAAA
>Location:NODE_400925_length_4705_cov_23.806589	Coordinate:3228	Reads:1	Hits:1	Allocated_reads:1	Strand:-
TCCAGAAGCGCTGAAGCTGTTATAGCTGCAT
>Location:NODE_400925_length_4705_cov_23.806589	Coordinate:3228	Reads:4	Hits:1	Allocated_reads:4	Strand:-
TCCAGAAGCGCTGAAGCTGTTATAGCTGCAA
>Location:NODE_400925_length_4705_cov_23.806589	Coordinate:3228	Reads:1	Hits:1	Allocated_reads:1	Strand:-
TCTTTCCAGAAGCGCTGAAGCTGTTATAGCTGCAA
>Location:NODE_400925_length_4705_cov_23.806589	Coordinate:3228	Reads:1	Hits:1	Allocated_reads:1	Strand:-
TTCCAGAAGCGCTGAAGCTGTTATAGCTGCAA
>Location:NODE_400925_length_4705_cov_23.806589	Coordinate:3229	Reads:12	Hits:1	Allocated_reads:12	Strand:-
TCCAGAAGCGCTGAAGCTGTTATAGCTGCA
>Location:NODE_400925_length_4705_cov_23.806589	Coordinate:3229	Reads:3	Hits:1	Allocated_reads:3	Strand:-
TTCCAGAAGCGCTGAAGCTGTTATAGCTGCA
>Location:NODE_400925_length_4705_cov_23.806589	Coordinate:3229	Reads:2	Hits:1	Allocated_reads:2	Strand:-
TTTCCAGAAGCGCTGAAGCTGTTATAGCTGCA
>Location:NODE_400925_length_4705_cov_23.806589	Coordinate:3230	Reads:5	Hits:1	Allocated_reads:5	Strand:-
TCCAGAAGCGCTGAAGCTGTTATAGCTGC
>Location:NODE_400925_length_4705_cov_23.806589	Coordinate:3230	Reads:1	Hits:1	Allocated_reads:1	Strand:-
TTCCAGAAGCGCTGAAGCTGTTATAGCTGC
>Location:NODE_400925_length_4705_cov_23.806589	Coordinate:3232	Reads:1	Hits:1	Allocated_reads:1	Strand:-
TCCAGAAGCGCTGAAGCTGTTATAGCT
>Location:NODE_400925_length_4705_cov_23.806589	Coordinate:3232	Reads:2	Hits:1	Allocated_reads:2	Strand:-
TTCCAGAAGCGCTGAAGCTGTTATAGCT
>Location:NODE_400925_length_4705_cov_23.806589	Coordinate:3233	Reads:4	Hits:1	Allocated_reads:4	Strand:-
CTTTCCAGAAGCGCTGAAGCTGTTATAGC
>Location:NODE_400925_length_4705_cov_23.806589	Coordinate:3233	Reads:13	Hits:1	Allocated_reads:13	Strand:-
TCCAGAAGCGCTGAAGCTGTTATAGC
>Location:NODE_400925_length_4705_cov_23.806589	Coordinate:3233	Reads:6	Hits:1	Allocated_reads:6	Strand:-
TCTTTCCAGAAGCGCTGAAGCTGTTATAGC
>Location:NODE_400925_length_4705_cov_23.806589	Coordinate:3233	Reads:13	Hits:1	Allocated_reads:13	Strand:-
TTTCCAGAAGCGCTGAAGCTGTTATAGC
>Location:NODE_400925_length_4705_cov_23.806589	Coordinate:3235	Reads:1	Hits:1	Allocated_reads:1	Strand:-
TCTTTCCAGAAGCGCTGAAGCTGTTATA
>Location:NODE_400925_length_4705_cov_23.806589	Coordinate:3242	Reads:1	Hits:1	Allocated_reads:1	Strand:-
GTGGAAAGTCTTTCCAGAAGCGCTGAAGC
>Location:NODE_400925_length_4705_cov_23.806589	Coordinate:3242	Reads:1	Hits:1	Allocated_reads:1	Strand:-
TGTGGAAAGTCTTTCCAGAAGCGCTGAAGC
>Location:NODE_400925_length_4705_cov_23.806589	Coordinate:3243	Reads:1	Hits:1	Allocated_reads:1	Strand:-
TGTGGAAAGTCTTTCCAGAAGCGCTGAAT
>Location:NODE_400925_length_4705_cov_23.806589	Coordinate:3245	Reads:1	Hits:1	Allocated_reads:1	Strand:+
TCAGCGCTTCTGGAAAGACTTTCC
>Location:NODE_400925_length_4705_cov_23.806589	Coordinate:3245	Reads:1	Hits:1	Allocated_reads:1	Strand:-
TCTGTGGAAAGTCTTTCCAGAAGCGCTGA
>Location:NODE_400925_length_4705_cov_23.806589	Coordinate:3247	Reads:2	Hits:1	Allocated_reads:2	Strand:-
AATCTGTGGAAAGTCTTTCCAGAAGCGCT
>Location:NODE_400925_length_4705_cov_23.806589	Coordinate:3253	Reads:2	Hits:1	Allocated_reads:2	Strand:-
ACTCCTAAATCTGTGGAAAGTCTTTCCAGA
>Location:NODE_400925_length_4705_cov_23.806589	Coordinate:3253	Reads:1	Hits:1	Allocated_reads:1	Strand:-
CCTAAATCTGTGGAAAGTCTTTCCAGA
>Location:NODE_400925_length_4705_cov_23.806589	Coordinate:3253	Reads:3	Hits:1	Allocated_reads:3	Strand:-
CTCCTAAATCTGTGGAAAGTCTTTCCAGA
>Location:NODE_400925_length_4705_cov_23.806589	Coordinate:3253	Reads:80	Hits:1	Allocated_reads:80	Strand:-
TACTCCTAAATCTGTGGAAAGTCTTTCCAGA
>Location:NODE_400925_length_4705_cov_23.806589	Coordinate:3253	Reads:3	Hits:1	Allocated_reads:3	Strand:-
TCCTAAATCTGTGGAAAGTCTTTCCAGA
>Location:NODE_400925_length_4705_cov_23.806589	Coordinate:3254	Reads:2	Hits:1	Allocated_reads:2	Strand:-
TACTCCTAAATCTGTGGAAAGTCTTTCCAG
>Location:NODE_400925_length_4705_cov_23.806589	Coordinate:3255	Reads:12	Hits:1	Allocated_reads:12	Strand:-
AATACTCCTAAATCTGTGGAAAGTCTTTCCA
>Location:NODE_400925_length_4705_cov_23.806589	Coordinate:3255	Reads:2	Hits:1	Allocated_reads:2	Strand:-
ACTCCTAAATCTGTGGAAAGTCTTTCCA
>Location:NODE_400925_length_4705_cov_23.806589	Coordinate:3255	Reads:6	Hits:1	Allocated_reads:6	Strand:-
ATACTCCTAAATCTGTGGAAAGTCTTTCCA
>Location:NODE_400925_length_4705_cov_23.806589	Coordinate:3255	Reads:2	Hits:1	Allocated_reads:2	Strand:-
CTCCTAAATCTGTGGAAAGTCTTTCCA
>Location:NODE_400925_length_4705_cov_23.806589	Coordinate:3255	Reads:1	Hits:1	Allocated_reads:1	Strand:-
TACTCCTAAATCTGTGGAAAGACTTTCCA
>Location:NODE_400925_length_4705_cov_23.806589	Coordinate:3255	Reads:1	Hits:1	Allocated_reads:1	Strand:-
TACTCCTAAATCTGTGGAAAGTCTTTACA
>Location:NODE_400925_length_4705_cov_23.806589	Coordinate:3255	Reads:1	Hits:1	Allocated_reads:1	Strand:-
TACTCCTAAATCTGTGGAAAGTCTTTCCT
>Location:NODE_400925_length_4705_cov_23.806589	Coordinate:3255	Reads:1	Hits:1	Allocated_reads:1	Strand:-
TACTCCTAAATCTGTGGAAATTCTTTCCA
>Location:NODE_400925_length_4705_cov_23.806589	Coordinate:3255	Reads:269	Hits:1	Allocated_reads:269	Strand:-
TACTCCTAAATCTGTGGAAAGTCTTTCCA
>Location:NODE_400925_length_4705_cov_23.806589	Coordinate:3255	Reads:5	Hits:1	Allocated_reads:5	Strand:-
TCCTAAATCTGTGGAAAGTCTTTCCA
>Location:NODE_400925_length_4705_cov_23.806589	Coordinate:3256	Reads:1	Hits:1	Allocated_reads:1	Strand:-
TAAATACTCCTAAATCTGTGGAAAGTCTTTCC
>Location:NODE_400925_length_4705_cov_23.806589	Coordinate:3256	Reads:4	Hits:1	Allocated_reads:4	Strand:-
TACTCCTAAATCTGTGGAAAGTCTTTCC
>Location:NODE_400925_length_4705_cov_23.806589	Coordinate:3256	Reads:1	Hits:1	Allocated_reads:1	Strand:-
TCCTAAATCTGTGGAAAGTCTTTCC
>Location:NODE_400925_length_4705_cov_23.806589	Coordinate:3257	Reads:1	Hits:1	Allocated_reads:1	Strand:-
AATACTCCTAAATCTGTGGAAAGTCTTTC
>Location:NODE_400925_length_4705_cov_23.806589	Coordinate:3257	Reads:1	Hits:1	Allocated_reads:1	Strand:-
TACTCCTAAATCTGTGGAAAGTCTTTC
>Location:NODE_400925_length_4705_cov_23.806589	Coordinate:3259	Reads:2	Hits:1	Allocated_reads:2	Strand:-
TAAATACTCCTAAATCTGTGGAAAGTCTT
>Location:NODE_400925_length_4705_cov_23.806589	Coordinate:3259	Reads:1	Hits:1	Allocated_reads:1	Strand:-
TACTCCTAAATCTGTGGAAAGTCTT
>Location:NODE_400925_length_4705_cov_23.806589	Coordinate:3260	Reads:1	Hits:1	Allocated_reads:1	Strand:-
AAATACTCCTAAATCTGTGGAAAGTCT
>Location:NODE_400925_length_4705_cov_23.806589	Coordinate:3260	Reads:1	Hits:1	Allocated_reads:1	Strand:-
AATACTCCTAAATCTGTGGAAAGTCT
>Location:NODE_400925_length_4705_cov_23.806589	Coordinate:3260	Reads:3	Hits:1	Allocated_reads:3	Strand:-
TAAATACTCCTAAATCTGTGGAAAGTCT
>Location:NODE_400925_length_4705_cov_23.806589	Coordinate:3260	Reads:1	Hits:1	Allocated_reads:1	Strand:-
TACTCCTAAATCTGTGGAAAGTCT
>Location:NODE_400925_length_4705_cov_23.806589	Coordinate:3260	Reads:1	Hits:1	Allocated_reads:1	Strand:-
TATAAATACTCCTAAATCTGTGGAAAGTCT
>Location:NODE_400925_length_4705_cov_23.806589	Coordinate:3277	Reads:1	Hits:1	Allocated_reads:1	Strand:-
TGGTTAAAACTTCCTATAAATACTCCT
>Location:NODE_400925_length_4705_cov_23.806589	Coordinate:3291	Reads:1	Hits:1	Allocated_reads:1	Strand:-
TGCTCGTGGAAGAATGGTTAAAACTTC
>Location:NODE_400925_length_4705_cov_23.806589	Coordinate:3291	Reads:1	Hits:1	Allocated_reads:1	Strand:-
TGTGCTCGTGGAAGAATGGTTAAAACTTC
>Location:NODE_400925_length_4705_cov_23.806589	Coordinate:3292	Reads:1	Hits:1	Allocated_reads:1	Strand:-
TGTGCTCGTGGAAGAATGGTTAAAACTT
>Location:NODE_400925_length_4705_cov_23.806589	Coordinate:3293	Reads:2	Hits:1	Allocated_reads:2	Strand:-
AATGTGCTCGTGGAAGAATGGTTAAAACT
>Location:NODE_400925_length_4705_cov_23.806589	Coordinate:3293	Reads:1	Hits:1	Allocated_reads:1	Strand:-
ATGTGCTCGTGGAAGAATGGTTAAAACT
>Location:NODE_400925_length_4705_cov_23.806589	Coordinate:3293	Reads:4	Hits:1	Allocated_reads:4	Strand:-
TGTGCTCGTGGAAGAATGGTTAAAACT
>Location:NODE_400925_length_4705_cov_23.806589	Coordinate:3308	Reads:1	Hits:1	Allocated_reads:1	Strand:+
TCCACGAGCACATTTGTGCGGTCACAGTCTCTAA
>Location:NODE_400925_length_4705_cov_23.806589	Coordinate:3308	Reads:1	Hits:1	Allocated_reads:1	Strand:-
TGTGACCGCACAAATGTGCTCGTGGA
>Location:NODE_400925_length_4705_cov_23.806589	Coordinate:3309	Reads:1	Hits:1	Allocated_reads:1	Strand:-
AGAGACTGTGACCGCACAAATGTGCTCGTGG
>Location:NODE_400925_length_4705_cov_23.806589	Coordinate:3311	Reads:2	Hits:1	Allocated_reads:2	Strand:-
TAGAGACTGTGACCGCACAAATGTGCTCGT
>Location:NODE_400925_length_4705_cov_23.806589	Coordinate:3311	Reads:1	Hits:1	Allocated_reads:1	Strand:-
TTAGAGACTGTGACCGCACAAATGTGCTCGT
>Location:NODE_400925_length_4705_cov_23.806589	Coordinate:3312	Reads:2	Hits:1	Allocated_reads:2	Strand:-
AGAGACTGTGACCGCACAAATGTGCTCG
>Location:NODE_400925_length_4705_cov_23.806589	Coordinate:3312	Reads:1	Hits:1	Allocated_reads:1	Strand:-
TAGAGACTGTGACCGCACAAATGTGCTCA
>Location:NODE_400925_length_4705_cov_23.806589	Coordinate:3312	Reads:1	Hits:1	Allocated_reads:1	Strand:-
TAGAGACTGTGACCGCACAAATGTGCTCG
>Location:NODE_400925_length_4705_cov_23.806589	Coordinate:3312	Reads:1	Hits:1	Allocated_reads:1	Strand:-
TTAGAGACTGTGACCGCACAAATGTGCTCG
>Location:NODE_400925_length_4705_cov_23.806589	Coordinate:3313	Reads:9	Hits:1	Allocated_reads:9	Strand:-
TAGAGACTGTGACCGCACAAATGTGCTC
>Location:NODE_400925_length_4705_cov_23.806589	Coordinate:3313	Reads:2	Hits:1	Allocated_reads:2	Strand:-
TTAGAGACTGTGACCGCACAAATGTGCTC
>Location:NODE_400925_length_4705_cov_23.806589	Coordinate:3314	Reads:10	Hits:1	Allocated_reads:10	Strand:-
TAGAGACTGTGACCGCACAAATGTGCT
>Location:NODE_400925_length_4705_cov_23.806589	Coordinate:3314	Reads:14	Hits:1	Allocated_reads:14	Strand:-
TTAGAGACTGTGACCGCACAAATGTGCT
>Location:NODE_400925_length_4705_cov_23.806589	Coordinate:3315	Reads:1	Hits:1	Allocated_reads:1	Strand:-
ATTAGAGACTGTGACCGCACAAATGTGC
>Location:NODE_400925_length_4705_cov_23.806589	Coordinate:3315	Reads:2	Hits:1	Allocated_reads:2	Strand:-
TAGAGACTGTGACCGCACAAATGTGC
>Location:NODE_400925_length_4705_cov_23.806589	Coordinate:3315	Reads:12	Hits:1	Allocated_reads:12	Strand:-
TTAGAGACTGTGACCGCACAAATGTGC
>Location:NODE_400925_length_4705_cov_23.806589	Coordinate:3316	Reads:1	Hits:1	Allocated_reads:1	Strand:-
ATTAGAGACTGTGACCGCACAAATGTG
>Location:NODE_400925_length_4705_cov_23.806589	Coordinate:3316	Reads:3	Hits:1	Allocated_reads:3	Strand:-
TAGAGACTGTGACCGCACAAATGTG
>Location:NODE_400925_length_4705_cov_23.806589	Coordinate:3316	Reads:10	Hits:1	Allocated_reads:10	Strand:-
TTAGAGACTGTGACCGCACAAATGTG
>Location:NODE_400925_length_4705_cov_23.806589	Coordinate:3318	Reads:1	Hits:1	Allocated_reads:1	Strand:-
TTAGAGACTGTGACCGCACAAATG
>Location:NODE_400925_length_4705_cov_23.806589	Coordinate:3320	Reads:1	Hits:1	Allocated_reads:1	Strand:-
TGAATTAGAGACTGTGACCGCACAAA
>Location:NODE_400925_length_4705_cov_23.806589	Coordinate:3322	Reads:2	Hits:1	Allocated_reads:2	Strand:-
GGATGAATTAGAGACTGTGACCGCACA
>Location:NODE_400925_length_4705_cov_23.806589	Coordinate:3322	Reads:1	Hits:1	Allocated_reads:1	Strand:-
TGGGATGAATTAGAGACTGTGACCGCACA
>Location:NODE_400925_length_4705_cov_23.806589	Coordinate:3322	Reads:1	Hits:1	Allocated_reads:1	Strand:+
TGTGCGGTCACAGTCTCTAATTCATC
>Location:NODE_400925_length_4705_cov_23.806589	Coordinate:3322	Reads:2	Hits:1	Allocated_reads:2	Strand:-
TTGGGATGAATTAGAGACTGTGACCGCACA
>Location:NODE_400925_length_4705_cov_23.806589	Coordinate:3323	Reads:6	Hits:1	Allocated_reads:6	Strand:-
TTGGGATGAATTAGAGACTGTGACCGCAC
>Location:NODE_400925_length_4705_cov_23.806589	Coordinate:3323	Reads:1	Hits:1	Allocated_reads:1	Strand:-
TTTGGGATGAATTAGAGACTGTGACCGCAC
>Location:NODE_400925_length_4705_cov_23.806589	Coordinate:3324	Reads:1	Hits:1	Allocated_reads:1	Strand:-
TCTTTGGGATGAATTAGAGACTGTGACCGCA
>Location:NODE_400925_length_4705_cov_23.806589	Coordinate:3324	Reads:5	Hits:1	Allocated_reads:5	Strand:-
TTGGGATGAATTAGAGACTGTGACCGCA
>Location:NODE_400925_length_4705_cov_23.806589	Coordinate:3324	Reads:2	Hits:1	Allocated_reads:2	Strand:-
TTTGGGATGAATTAGAGACTGTGACCGCA
>Location:NODE_400925_length_4705_cov_23.806589	Coordinate:3325	Reads:1	Hits:1	Allocated_reads:1	Strand:-
TGGGATGAATTAGAGACTGTGACCGC
>Location:NODE_400925_length_4705_cov_23.806589	Coordinate:3326	Reads:1	Hits:1	Allocated_reads:1	Strand:-
TTGGGATGAATTAGAGACTGTGACCG
>Location:NODE_400925_length_4705_cov_23.806589	Coordinate:3327	Reads:1	Hits:1	Allocated_reads:1	Strand:-
CTTTGGGATGAATTAGAGACTGTGACC
>Location:NODE_400925_length_4705_cov_23.806589	Coordinate:3327	Reads:1	Hits:1	Allocated_reads:1	Strand:-
TTGGGATGAATTAGAGACTGTGACA
>Location:NODE_400925_length_4705_cov_23.806589	Coordinate:3327	Reads:5	Hits:1	Allocated_reads:5	Strand:-
TTGGGATGAATTAGAGACTGTGACC
>Location:NODE_400925_length_4705_cov_23.806589	Coordinate:3328	Reads:1	Hits:1	Allocated_reads:1	Strand:-
TTGGGATGAATTAGAGACTGTGAC
>Location:NODE_400925_length_4705_cov_23.806589	Coordinate:3331	Reads:1	Hits:1	Allocated_reads:1	Strand:-
AACATCTTTGGGATGAATTAGAGACTGT
>Location:NODE_400925_length_4705_cov_23.806589	Coordinate:3331	Reads:1	Hits:1	Allocated_reads:1	Strand:+
ACAGTCTCTAATTCATCCCAAAGATG
>Location:NODE_400925_length_4705_cov_23.806589	Coordinate:3331	Reads:1	Hits:1	Allocated_reads:1	Strand:+
ACAGTCTCTAATTCATCCCAAAGATGTT
>Location:NODE_400925_length_4705_cov_23.806589	Coordinate:3335	Reads:1	Hits:1	Allocated_reads:1	Strand:-
ACAGAACATCTTTGGGATGAATTAGAGA
>Location:NODE_400925_length_4705_cov_23.806589	Coordinate:3337	Reads:1	Hits:2	Allocated_reads:0.5	Strand:-
CTGACAGAACATCTTTGGGATGAATTAGA
>Location:NODE_400925_length_4705_cov_23.806589	Coordinate:3337	Reads:1	Hits:3	Allocated_reads:0.333333333333333	Strand:-
GACAGAACATCTTTGGGATGAATTAGA
>Location:NODE_400925_length_4705_cov_23.806589	Coordinate:3337	Reads:2	Hits:2	Allocated_reads:1	Strand:-
TGACAGAACATCTTTGGGATGAATTAGA
>Location:NODE_400925_length_4705_cov_23.806589	Coordinate:3341	Reads:1	Hits:3	Allocated_reads:0.333333333333333	Strand:+
ATTCATCCCAAAGATGTTCTGTCAGG
>Location:NODE_400925_length_4705_cov_23.806589	Coordinate:3342	Reads:2	Hits:1	Allocated_reads:2	Strand:+
TTCATCCCAAAGATGTTCTGTCAGGACT
>Location:NODE_400925_length_4705_cov_23.806589	Coordinate:3342	Reads:1	Hits:1	Allocated_reads:1	Strand:+
TTCATCCCAAAGATGTTCTGTCAGGACTCT
>Location:NODE_400925_length_4705_cov_23.806589	Coordinate:3343	Reads:1	Hits:3	Allocated_reads:0.333333333333333	Strand:+
TCATCCCAAAGATGTTCTGTCAGG
>Location:NODE_400925_length_4705_cov_23.806589	Coordinate:3343	Reads:1	Hits:1	Allocated_reads:1	Strand:+
TCATCCCAAAGATGTTCTGTCAGGACTCT
>Location:NODE_400925_length_4705_cov_23.806589	Coordinate:3345	Reads:1	Hits:1	Allocated_reads:1	Strand:-
AGAGTCCTGACAGAACATCTTTGGTTT
>Location:NODE_400925_length_4705_cov_23.806589	Coordinate:3345	Reads:1	Hits:1	Allocated_reads:1	Strand:-
TGCACAGAGTCCTGACAGAACATCTTTGGTTT
>Location:NODE_400925_length_4705_cov_23.806589	Coordinate:3346	Reads:1	Hits:1	Allocated_reads:1	Strand:-
GAGTCCTGACAGAACATCTTTGGGA
>Location:NODE_400925_length_4705_cov_23.806589	Coordinate:3346	Reads:3	Hits:1	Allocated_reads:3	Strand:-
GCACAGAGTCCTGACAGAACATCTTTGGGA
>Location:NODE_400925_length_4705_cov_23.806589	Coordinate:3346	Reads:7	Hits:1	Allocated_reads:7	Strand:-
TGCACAGAGTCCTGACAGAACATCTTTGGGA
>Location:NODE_400925_length_4705_cov_23.806589	Coordinate:3347	Reads:1	Hits:1	Allocated_reads:1	Strand:-
AGAGTCCTGACAGAACATCTTTGGG
>Location:NODE_400925_length_4705_cov_23.806589	Coordinate:3347	Reads:1	Hits:1	Allocated_reads:1	Strand:-
GAGTCCTGACAGAACATCTTTGGG
>Location:NODE_400925_length_4705_cov_23.806589	Coordinate:3348	Reads:1	Hits:1	Allocated_reads:1	Strand:-
TGCACAGAGTCCTGACAGAACATCTTTGT
>Location:NODE_400925_length_4705_cov_23.806589	Coordinate:3349	Reads:1	Hits:1	Allocated_reads:1	Strand:-
TGCACAGAGTCCTGACAGAACATCTTTG
>Location:NODE_400925_length_4705_cov_23.806589	Coordinate:3351	Reads:1	Hits:1	Allocated_reads:1	Strand:-
GCACAGAGTCCTGACAGAACATCTT
>Location:NODE_400925_length_4705_cov_23.806589	Coordinate:3352	Reads:1	Hits:1	Allocated_reads:1	Strand:-
GGCCTGCACAGAGTCCTGACAGAACATCT
>Location:NODE_400925_length_4705_cov_23.806589	Coordinate:3352	Reads:1	Hits:1	Allocated_reads:1	Strand:-
TGGCCTGCACAGAGTCCTGACAGAACATCT
>Location:NODE_400925_length_4705_cov_23.806589	Coordinate:3353	Reads:5	Hits:1	Allocated_reads:5	Strand:-
CCTGCACAGAGTCCTGACAGAACATC
>Location:NODE_400925_length_4705_cov_23.806589	Coordinate:3353	Reads:2	Hits:1	Allocated_reads:2	Strand:-
GGCCTGCACAGAGTCCTGACAGAACATC
>Location:NODE_400925_length_4705_cov_23.806589	Coordinate:3353	Reads:3	Hits:1	Allocated_reads:3	Strand:-
TGCACAGAGTCCTGACAGAACATC
>Location:NODE_400925_length_4705_cov_23.806589	Coordinate:3353	Reads:4	Hits:1	Allocated_reads:4	Strand:-
TGGCCTGCACAGAGTCCTGACAGAACATC
>Location:NODE_400925_length_4705_cov_23.806589	Coordinate:3355	Reads:1	Hits:1	Allocated_reads:1	Strand:-
CTGGCCTGCACAGAGTCCTGACAGAACA
>Location:NODE_400925_length_4705_cov_23.806589	Coordinate:3355	Reads:1	Hits:1	Allocated_reads:1	Strand:-
TGACTGGCCTGCACAGAGTCCTGACAGAACA
>Location:NODE_400925_length_4705_cov_23.806589	Coordinate:3355	Reads:2	Hits:1	Allocated_reads:2	Strand:-
TGGCCTGCACAGAGTCCTGACAGAACA
>Location:NODE_400925_length_4705_cov_23.806589	Coordinate:3358	Reads:2	Hits:1	Allocated_reads:2	Strand:-
TGACTGGCCTGCACAGAGTCCTGACAGA
>Location:NODE_400925_length_4705_cov_23.806589	Coordinate:3358	Reads:1	Hits:1	Allocated_reads:1	Strand:-
TTGACTGGCCTGCACAGAGTCCTGACAGA
>Location:NODE_400925_length_4705_cov_23.806589	Coordinate:3364	Reads:2	Hits:69	Allocated_reads:0.0289855072463768	Strand:-
GAAGAACTTGACTGGCCTGCACAGAGTCCT
>Location:NODE_400925_length_4705_cov_23.806589	Coordinate:3365	Reads:2	Hits:102	Allocated_reads:0.0196078431372549	Strand:-
ACTTGACTGGCCTGCACAGAGTCC
>Location:NODE_400925_length_4705_cov_23.806589	Coordinate:3365	Reads:1	Hits:87	Allocated_reads:0.0114942528735632	Strand:-
AGAACTTGACTGGCCTGCACAGAGTCC
>Location:NODE_400925_length_4705_cov_23.806589	Coordinate:3365	Reads:1	Hits:73	Allocated_reads:0.0136986301369863	Strand:-
GAAGAACTTGACTGGCCTGCACAGAGTCC
>Location:NODE_400925_length_4705_cov_23.806589	Coordinate:3365	Reads:1	Hits:52	Allocated_reads:0.0192307692307692	Strand:-
TGTGGAAGAACTTGACTGGCCTGCACAGAGTCC
>Location:NODE_400925_length_4705_cov_23.806589	Coordinate:3366	Reads:1	Hits:103	Allocated_reads:0.00970873786407767	Strand:-
AACTTGACTGGCCTGCACAGAGTC
>Location:NODE_400925_length_4705_cov_23.806589	Coordinate:3366	Reads:1	Hits:67	Allocated_reads:0.0149253731343284	Strand:-
GGAAGAACTTGACTGGCCTGCACAGAGTC
>Location:NODE_400925_length_4705_cov_23.806589	Coordinate:3367	Reads:1	Hits:93	Allocated_reads:0.010752688172043	Strand:-
AAGAACTTGACTGGCCTGCACAGAGT
>Location:NODE_400925_length_4705_cov_23.806589	Coordinate:3367	Reads:1	Hits:100	Allocated_reads:0.01	Strand:+
ACTCTGTGCAGGCCAGTCAAGTTCT
>Location:NODE_400925_length_4705_cov_23.806589	Coordinate:3370	Reads:1	Hits:112	Allocated_reads:0.00892857142857143	Strand:-
GAAGAACTTGACTGGCCTGCACAG
>Location:NODE_400925_length_4705_cov_23.806589	Coordinate:3370	Reads:1	Hits:78	Allocated_reads:0.0128205128205128	Strand:-
TGTGGAAGAACTTGACTGGCCTGCACAG
>Location:NODE_400925_length_4705_cov_23.806589	Coordinate:3371	Reads:1	Hits:98	Allocated_reads:0.0102040816326531	Strand:-
TGGAAGAACTTGACTGGCCTGCACA
>Location:NODE_400925_length_4705_cov_23.806589	Coordinate:3371	Reads:1	Hits:88	Allocated_reads:0.0113636363636364	Strand:+
TGTGCAGGCCAGTCAAGTTCTTCCAC
>Location:NODE_400925_length_4705_cov_23.806589	Coordinate:3371	Reads:3	Hits:83	Allocated_reads:0.036144578313253	Strand:-
TGTGGAAGAACTTGACTGGCCTGCACA
>Location:NODE_400925_length_4705_cov_23.806589	Coordinate:3374	Reads:1	Hits:69	Allocated_reads:0.0144927536231884	Strand:-
TGGTGTGGAAGAACTTGACTGGCCTGC
>Location:NODE_400925_length_4705_cov_23.806589	Coordinate:3375	Reads:1	Hits:83	Allocated_reads:0.0120481927710843	Strand:+
CAGGCCAGTCAAGTTCTTCCACACC
>Location:NODE_400925_length_4705_cov_23.806589	Coordinate:3376	Reads:2	Hits:7	Allocated_reads:0.285714285714286	Strand:-
CTGGTGTGGAAGAACTTGACTGGCCT
>Location:NODE_400925_length_4705_cov_23.806589	Coordinate:3376	Reads:1	Hits:89	Allocated_reads:0.0112359550561798	Strand:-
TGGTGTGGAAGAACTTGACTGGCCT
>Location:NODE_400925_length_4705_cov_23.806589	Coordinate:3377	Reads:1	Hits:7	Allocated_reads:0.142857142857143	Strand:-
CTGGTGTGGAAGAACTTGACTGGCC
>Location:NODE_400925_length_4705_cov_23.806589	Coordinate:3377	Reads:2	Hits:95	Allocated_reads:0.0210526315789474	Strand:-
TGGTGTGGAAGAACTTGACTGGCC
>Location:NODE_400925_length_4705_cov_23.806589	Coordinate:3382	Reads:1	Hits:1	Allocated_reads:1	Strand:-
CCAGGCTGGTGTGGAAGAACTTGAC
>Location:NODE_400925_length_4705_cov_23.806589	Coordinate:3382	Reads:1	Hits:1	Allocated_reads:1	Strand:-
TGAGCCAGGCTGGTGTGGAAGAACTTGAC
>Location:NODE_400925_length_4705_cov_23.806589	Coordinate:3386	Reads:2	Hits:1	Allocated_reads:2	Strand:-
TGGATGAGCCAGGCTGGTGTGGAAGAACT
>Location:NODE_400925_length_4705_cov_23.806589	Coordinate:3388	Reads:1	Hits:1	Allocated_reads:1	Strand:-
ATGAGCCAGGCTGGTGTGGAAGAA
>Location:NODE_400925_length_4705_cov_23.806589	Coordinate:3389	Reads:1	Hits:1	Allocated_reads:1	Strand:+
TCTTCCACACCAGCCTGGCTCATC
>Location:NODE_400925_length_4705_cov_23.806589	Coordinate:3389	Reads:1	Hits:1	Allocated_reads:1	Strand:-
TGGATGAGCCAGGCTGGTGTGGAAGA
>Location:NODE_400925_length_4705_cov_23.806589	Coordinate:3394	Reads:1	Hits:1	Allocated_reads:1	Strand:-
TAAAGACATGGATGAGCCAGGCTGGTGTG
>Location:NODE_400925_length_4705_cov_23.806589	Coordinate:3395	Reads:1	Hits:1	Allocated_reads:1	Strand:-
TAAAGACATGGATGAGCCAGGCTGGTGT
>Location:NODE_400925_length_4705_cov_23.806589	Coordinate:3396	Reads:2	Hits:1	Allocated_reads:2	Strand:-
TAAAGACATGGATGAGCCAGGCTGGTG
>Location:NODE_400925_length_4705_cov_23.806589	Coordinate:3397	Reads:1	Hits:1	Allocated_reads:1	Strand:-
TAAAGACATGGATGAGCCAGGCTGGT
>Location:NODE_400925_length_4705_cov_23.806589	Coordinate:3398	Reads:1	Hits:1	Allocated_reads:1	Strand:-
TAAAGACATGGATGAGCCAGGCTGG
>Location:NODE_400925_length_4705_cov_23.806589	Coordinate:3398	Reads:1	Hits:1	Allocated_reads:1	Strand:-
TCCATAAAGACATGGATGAGCCAGGCTGG
>Location:NODE_400925_length_4705_cov_23.806589	Coordinate:3413	Reads:1	Hits:1	Allocated_reads:1	Strand:+
CATGTCTTTATGGACCTGCTTTGTGCGC
>Location:NODE_400925_length_4705_cov_23.806589	Coordinate:3413	Reads:1	Hits:1	Allocated_reads:1	Strand:+
CATGTCTTTATGGACCTGCTTTGTGCGCT
>Location:NODE_400925_length_4705_cov_23.806589	Coordinate:3427	Reads:1	Hits:1	Allocated_reads:1	Strand:-
AACATGGCTGCACACCAGCGCACAAAGCAGG
>Location:NODE_400925_length_4705_cov_23.806589	Coordinate:3427	Reads:2	Hits:1	Allocated_reads:2	Strand:-
ACATGGCTGCACACCAGCGCACAAAGCAGG
>Location:NODE_400925_length_4705_cov_23.806589	Coordinate:3427	Reads:1	Hits:1	Allocated_reads:1	Strand:-
TGGCTGCACACCAGCGCACAAAGCAGG
>Location:NODE_400925_length_4705_cov_23.806589	Coordinate:3432	Reads:1	Hits:1	Allocated_reads:1	Strand:-
TTCCAACATGGCTGCACACCAGCGCACAAA
>Location:NODE_400925_length_4705_cov_23.806589	Coordinate:3433	Reads:1	Hits:1	Allocated_reads:1	Strand:-
TTCCAACATGGCTGCACACCAGCGCACAA
>Location:NODE_400925_length_4705_cov_23.806589	Coordinate:3437	Reads:1	Hits:2	Allocated_reads:0.5	Strand:-
CCTGTTCCAACATGGCTGCACACCAGCGT
>Location:NODE_400925_length_4705_cov_23.806589	Coordinate:3439	Reads:1	Hits:1	Allocated_reads:1	Strand:-
TTCCTGTTCCAACATGGCTGCACACCAGC
>Location:NODE_400925_length_4705_cov_23.806589	Coordinate:3441	Reads:1	Hits:4	Allocated_reads:0.25	Strand:-
TCCTGTTCCAACATGGCTGCACACCA
>Location:NODE_400925_length_4705_cov_23.806589	Coordinate:3447	Reads:1	Hits:1	Allocated_reads:1	Strand:-
AGATGGCACTTCCTGTTCCAACATGGCTGT
>Location:NODE_400925_length_4705_cov_23.806589	Coordinate:3449	Reads:1	Hits:1	Allocated_reads:1	Strand:-
GAGATGGCACTTCCTGTTCCAACATGGCG
>Location:NODE_400925_length_4705_cov_23.806589	Coordinate:3450	Reads:1	Hits:1	Allocated_reads:1	Strand:-
ATGGCACTTCCTGTTCCAACATGGC
>Location:NODE_400925_length_4705_cov_23.806589	Coordinate:3454	Reads:1	Hits:1	Allocated_reads:1	Strand:+
TGTTGGAACAGGAAGTGCCATCTCC
>Location:NODE_400925_length_4705_cov_23.806589	Coordinate:3458	Reads:1	Hits:1	Allocated_reads:1	Strand:-
AACAGTTTGGAGATGGCACTTCCTGTTCC
>Location:NODE_400925_length_4705_cov_23.806589	Coordinate:3461	Reads:1	Hits:1	Allocated_reads:1	Strand:+
ACAGGAAGTGCCATCTCCAAACTGTTCTC
>Location:NODE_400925_length_4705_cov_23.806589	Coordinate:3461	Reads:1	Hits:1	Allocated_reads:1	Strand:-
TGAGAACAGTTTGGAGATGGCACTTCCTGT
>Location:NODE_400925_length_4705_cov_23.806589	Coordinate:3463	Reads:1	Hits:1	Allocated_reads:1	Strand:+
AGGAAGTGCCATCTCCAAACTGTTCTCACA
>Location:NODE_400925_length_4705_cov_23.806589	Coordinate:3464	Reads:1	Hits:1	Allocated_reads:1	Strand:-
TGTGAGAACAGTTTGGAGATGGCACTTCC
>Location:NODE_400925_length_4705_cov_23.806589	Coordinate:3465	Reads:1	Hits:1	Allocated_reads:1	Strand:-
TGTGAGAACAGTTTGGAGATGGCACTTC
>Location:NODE_400925_length_4705_cov_23.806589	Coordinate:3467	Reads:1	Hits:1	Allocated_reads:1	Strand:-
AGCTCTGTGAGAACAGTTTGGAGATGGCACT
>Location:NODE_400925_length_4705_cov_23.806589	Coordinate:3467	Reads:4	Hits:1	Allocated_reads:4	Strand:-
TCTGTGAGAACAGTTTGGAGATGGCACT
>Location:NODE_400925_length_4705_cov_23.806589	Coordinate:3470	Reads:1	Hits:1	Allocated_reads:1	Strand:-
AGCTCTGTGAGAACAGTTTGGAGATGGC
>Location:NODE_400925_length_4705_cov_23.806589	Coordinate:3470	Reads:1	Hits:1	Allocated_reads:1	Strand:-
CAGCTCTGTGAGAACAGTTTGGAGATGGC
>Location:NODE_400925_length_4705_cov_23.806589	Coordinate:3471	Reads:1	Hits:1	Allocated_reads:1	Strand:+
CCATCTCCAAACTGTTCTCACAGAGCT
>Location:NODE_400925_length_4705_cov_23.806589	Coordinate:3473	Reads:1	Hits:1	Allocated_reads:1	Strand:+
ATCTCCAAACTGTTCTCACAGAGC
>Location:NODE_400925_length_4705_cov_23.806589	Coordinate:3484	Reads:1	Hits:1	Allocated_reads:1	Strand:-
ATTTCATGTTCCCAGCTCTGTGAGAAC
>Location:NODE_400925_length_4705_cov_23.806589	Coordinate:3488	Reads:1	Hits:1	Allocated_reads:1	Strand:-
TTGGACAATTTCATGTTCCCAGCTCTGTGA
>Location:NODE_400925_length_4705_cov_23.806589	Coordinate:3490	Reads:1	Hits:1	Allocated_reads:1	Strand:-
TTGGACAATTTCATGTTCCCAGCTCTGT
>Location:NODE_400925_length_4705_cov_23.806589	Coordinate:3490	Reads:1	Hits:1	Allocated_reads:1	Strand:-
TTTGGACAATTTCATGTTCCCAGCTCTGT
>Location:NODE_400925_length_4705_cov_23.806589	Coordinate:3492	Reads:1	Hits:1	Allocated_reads:1	Strand:-
TTGGACAATTTCATGTTCCCAGCTCT
>Location:NODE_400925_length_4705_cov_23.806589	Coordinate:3498	Reads:1	Hits:1	Allocated_reads:1	Strand:-
ACTGAGACTTTTTGGACAATTTCATGTTCCC
>Location:NODE_400925_length_4705_cov_23.806589	Coordinate:3498	Reads:4	Hits:1	Allocated_reads:4	Strand:-
TGAGACTTTTTGGACAATTTCATGTTCCC
>Location:NODE_400925_length_4705_cov_23.806589	Coordinate:3499	Reads:2	Hits:1	Allocated_reads:2	Strand:-
ACTGAGACTTTTTGGACAATTTCATGTTCC
>Location:NODE_400925_length_4705_cov_23.806589	Coordinate:3499	Reads:2	Hits:1	Allocated_reads:2	Strand:-
TGAGACTTTTTGGACAATTTCATGTTCC
>Location:NODE_400925_length_4705_cov_23.806589	Coordinate:3500	Reads:1	Hits:1	Allocated_reads:1	Strand:-
ACTGAGACTTTTTGGACAATTTCATGTTC
>Location:NODE_400925_length_4705_cov_23.806589	Coordinate:3500	Reads:1	Hits:1	Allocated_reads:1	Strand:-
TGAGACTTTTTGGACAATTTCATGTTC
>Location:NODE_400925_length_4705_cov_23.806589	Coordinate:3513	Reads:1	Hits:1	Allocated_reads:1	Strand:-
TCATGCTTCAGCAGACTGAGACTTTTTGGA
>Location:NODE_400925_length_4705_cov_23.806589	Coordinate:3524	Reads:1	Hits:1	Allocated_reads:1	Strand:-
AGGAGCTCTTCATGCTTCAGCAGACTGT
>Location:NODE_400925_length_4705_cov_23.806589	Coordinate:3526	Reads:1	Hits:1	Allocated_reads:1	Strand:-
TGAAAGGAGCTCTTCATGCTTCAGCAGACT
>Location:NODE_400925_length_4705_cov_23.806589	Coordinate:3534	Reads:1	Hits:1	Allocated_reads:1	Strand:-
CTCTAGTGAAAGGAGCTCTTCATGCTTC
>Location:NODE_400925_length_4705_cov_23.806589	Coordinate:3534	Reads:2	Hits:1	Allocated_reads:2	Strand:-
GCTCTAGTGAAAGGAGCTCTTCATGCTTC
>Location:NODE_400925_length_4705_cov_23.806589	Coordinate:3534	Reads:1	Hits:1	Allocated_reads:1	Strand:-
TCTAGTGAAAGGAGCTCTTCATGCTTC
>Location:NODE_400925_length_4705_cov_23.806589	Coordinate:3535	Reads:1	Hits:1	Allocated_reads:1	Strand:-
CTCTAGTGAAAGGAGCTCTTCATGCTT
>Location:NODE_400925_length_4705_cov_23.806589	Coordinate:3549	Reads:1	Hits:1	Allocated_reads:1	Strand:+
CCTTTCACTAGAGCTAAGAGCTGAG
>Location:NODE_400925_length_4705_cov_23.806589	Coordinate:3549	Reads:1	Hits:1	Allocated_reads:1	Strand:-
GTTGGGCTCAGCTCTTAGCTCTAGTGAAAGT
>Location:NODE_400925_length_4705_cov_23.806589	Coordinate:3557	Reads:1	Hits:1	Allocated_reads:1	Strand:+
TAGAGCTAAGAGCTGAGCCCAACT
>Location:NODE_400925_length_4705_cov_23.806589	Coordinate:3559	Reads:1	Hits:1	Allocated_reads:1	Strand:-
TTCAGGAGTTGGGCTCAGCTCTTAGCTC
>Location:NODE_400925_length_4705_cov_23.806589	Coordinate:3562	Reads:1	Hits:1	Allocated_reads:1	Strand:-
TTCTTCAGGAGTTGGGCTCAGCTCTTAG
>Location:NODE_400925_length_4705_cov_23.806589	Coordinate:3568	Reads:1	Hits:1	Allocated_reads:1	Strand:-
TGGGGGTGTTCTTCAGGAGTTGGGCTCAGC
>Location:NODE_400925_length_4705_cov_23.806589	Coordinate:3621	Reads:1	Hits:1	Allocated_reads:1	Strand:-
ATCTGACCTCACTGTGCCAAGTGTAAAGT
>Location:NODE_400925_length_4705_cov_23.806589	Coordinate:3625	Reads:1	Hits:1	Allocated_reads:1	Strand:+
TACACTTGGCACAGTGAGGTCAGATAGATAC
>Location:NODE_400925_length_4705_cov_23.806589	Coordinate:3626	Reads:1	Hits:1	Allocated_reads:1	Strand:+
ACACTTGGCACAGTGAGGTCAGATAGATAC
>Location:NODE_400925_length_4705_cov_23.806589	Coordinate:3631	Reads:1	Hits:1	Allocated_reads:1	Strand:-
ACCGTATCTATCTGACCTCACTGTGCCA
>Location:NODE_400925_length_4705_cov_23.806589	Coordinate:3631	Reads:1	Hits:1	Allocated_reads:1	Strand:+
TGGCACAGTGAGGTCAGATAGATAC
>Location:NODE_400925_length_4705_cov_23.806589	Coordinate:3632	Reads:1	Hits:1	Allocated_reads:1	Strand:+
GGCACAGTGAGGTCAGATAGATACGGTT
>Location:NODE_400925_length_4705_cov_23.806589	Coordinate:3633	Reads:1	Hits:1	Allocated_reads:1	Strand:-
GGGAACCGTATCTATCTGACCTCACTGTGC
>Location:NODE_400925_length_4705_cov_23.806589	Coordinate:3635	Reads:2	Hits:1	Allocated_reads:2	Strand:-
AACCGTATCTATCTGACCTCACTGT
>Location:NODE_400925_length_4705_cov_23.806589	Coordinate:3641	Reads:1	Hits:1	Allocated_reads:1	Strand:-
GTTGCCAAGGGAACCGTATCTATCTGACCT
>Location:NODE_400925_length_4705_cov_23.806589	Coordinate:3641	Reads:1	Hits:1	Allocated_reads:1	Strand:-
TGCCAAGGGAACCGTATCTATCTGACCA
>Location:NODE_400925_length_4705_cov_23.806589	Coordinate:3641	Reads:9	Hits:1	Allocated_reads:9	Strand:-
TGCCAAGGGAACCGTATCTATCTGACCT
>Location:NODE_400925_length_4705_cov_23.806589	Coordinate:3641	Reads:10	Hits:1	Allocated_reads:10	Strand:-
TTGCCAAGGGAACCGTATCTATCTGACCT
>Location:NODE_400925_length_4705_cov_23.806589	Coordinate:3642	Reads:1	Hits:1	Allocated_reads:1	Strand:-
GGTTGCCAAGGGAACCGTATCTATCTGACC
>Location:NODE_400925_length_4705_cov_23.806589	Coordinate:3642	Reads:1	Hits:1	Allocated_reads:1	Strand:-
TGCCAAGGGAACCGTATCTATCTGACT
>Location:NODE_400925_length_4705_cov_23.806589	Coordinate:3642	Reads:2	Hits:1	Allocated_reads:2	Strand:-
TGCCAAGGGAACCGTATCTATCTGACC
>Location:NODE_400925_length_4705_cov_23.806589	Coordinate:3642	Reads:2	Hits:1	Allocated_reads:2	Strand:-
TTGCCAAGGGAACCGTATCTATCTGACC
>Location:NODE_400925_length_4705_cov_23.806589	Coordinate:3645	Reads:1	Hits:1	Allocated_reads:1	Strand:+
CAGATAGATACGGTTCCCTTGGCAACCA
>Location:NODE_400925_length_4705_cov_23.806589	Coordinate:3648	Reads:1	Hits:1	Allocated_reads:1	Strand:+
ATAGATACGGTTCCCTTGGCAACC
>Location:NODE_400925_length_4705_cov_23.806589	Coordinate:3662	Reads:1	Hits:1	Allocated_reads:1	Strand:-
TGGATGAGTCTGGGTTTGGTGGTTGCCAAG
>Location:NODE_400925_length_4705_cov_23.806589	Coordinate:3665	Reads:1	Hits:8	Allocated_reads:0.125	Strand:-
TGGATGAGTCTGGGTTTGGTGGTTGCC
>Location:NODE_400925_length_4705_cov_23.806589	Coordinate:3670	Reads:1	Hits:1	Allocated_reads:1	Strand:-
CGATGGATGAGTCTGGGTTTGGTGG
>Location:NODE_400925_length_4705_cov_23.806589	Coordinate:3673	Reads:1	Hits:2	Allocated_reads:0.5	Strand:-
TGGCAATCCGATGGATGAGTCTGGGTTTGG
>Location:NODE_400925_length_4705_cov_23.806589	Coordinate:3676	Reads:1	Hits:3	Allocated_reads:0.333333333333333	Strand:-
TGGCAATCCGATGGATGAGTCTGCGTT
>Location:NODE_400925_length_4705_cov_23.806589	Coordinate:3677	Reads:2	Hits:3	Allocated_reads:0.666666666666667	Strand:+
ACCCAGACTCATCCATCGGATTGCCAGA
>Location:NODE_400925_length_4705_cov_23.806589	Coordinate:3682	Reads:1	Hits:1	Allocated_reads:1	Strand:-
GTGGTCTGGCAATCCGATGGATGAGTC
>Location:NODE_400925_length_4705_cov_23.806589	Coordinate:3684	Reads:1	Hits:1	Allocated_reads:1	Strand:+
CTCATCCATCGGATTGCCAGACCACGCG
>Location:NODE_400925_length_4705_cov_23.806589	Coordinate:3685	Reads:2	Hits:1	Allocated_reads:2	Strand:+
TCATCCATCGGATTGCCAGACCACGCGTC
>Location:NODE_400925_length_4705_cov_23.806589	Coordinate:3687	Reads:1	Hits:1	Allocated_reads:1	Strand:+
ATCCATCGGATTGCCAGACCACGCGTCCC
>Location:NODE_400925_length_4705_cov_23.806589	Coordinate:3688	Reads:1	Hits:1	Allocated_reads:1	Strand:+
TCCATCGGATTGCCAGACCACGCGTCCC
>Location:NODE_400925_length_4705_cov_23.806589	Coordinate:3691	Reads:1	Hits:1	Allocated_reads:1	Strand:-
TGGGGACGCGTGGTCTGGCAATCCGAT
>Location:NODE_400925_length_4705_cov_23.806589	Coordinate:3722	Reads:1	Hits:1	Allocated_reads:1	Strand:-
TTGTGAAGCACGCTGTCACATGGACT
>Location:NODE_400925_length_4705_cov_23.806589	Coordinate:3735	Reads:1	Hits:1	Allocated_reads:1	Strand:-
TGTTGGATGGAGTGTTGTGAAGCACGC
>Location:NODE_400925_length_4705_cov_23.806589	Coordinate:3738	Reads:1	Hits:1	Allocated_reads:1	Strand:-
AACTGTTGGATGGAGTGTTGTGAAGCA
>Location:NODE_400925_length_4705_cov_23.806589	Coordinate:3744	Reads:1	Hits:1	Allocated_reads:1	Strand:-
TGCAAACTGTTGGATGGAGTGTTGT
>Location:NODE_400925_length_4705_cov_23.806589	Coordinate:3758	Reads:1	Hits:1	Allocated_reads:1	Strand:-
TGCCAAGCCAAGCACCGTGCAAACTGTT
>Location:NODE_400925_length_4705_cov_23.806589	Coordinate:3770	Reads:1	Hits:1	Allocated_reads:1	Strand:-
CTCGAGAACAGTGCCAAGCCAAGCACC
>Location:NODE_400925_length_4705_cov_23.806589	Coordinate:3770	Reads:1	Hits:1	Allocated_reads:1	Strand:-
CTGCTCGAGAACAGTGCCAAGCCAAGAAAA
>Location:NODE_400925_length_4705_cov_23.806589	Coordinate:3770	Reads:1	Hits:1	Allocated_reads:1	Strand:-
CTGCTCGAGAACAGTGCCAAGCCAAGCATT
>Location:NODE_400925_length_4705_cov_23.806589	Coordinate:3770	Reads:7	Hits:1	Allocated_reads:7	Strand:-
CTGCTCGAGAACAGTGCCAAGCCAAGCACC
>Location:NODE_400925_length_4705_cov_23.806589	Coordinate:3770	Reads:1	Hits:1	Allocated_reads:1	Strand:-
GCTCGAGAACAGTGCCAAGCCAAGCACC
>Location:NODE_400925_length_4705_cov_23.806589	Coordinate:3770	Reads:17	Hits:1	Allocated_reads:17	Strand:-
TGCTCGAGAACAGTGCCAAGCCAAGCACC
>Location:NODE_400925_length_4705_cov_23.806589	Coordinate:3771	Reads:1	Hits:1	Allocated_reads:1	Strand:-
CGAGAACAGTGCCAAGCCAAGCAC
>Location:NODE_400925_length_4705_cov_23.806589	Coordinate:3771	Reads:1	Hits:1	Allocated_reads:1	Strand:-
CTCGAGAACAGTGCCAAGCCAAGCAC
>Location:NODE_400925_length_4705_cov_23.806589	Coordinate:3771	Reads:1	Hits:1	Allocated_reads:1	Strand:-
CTGCTCGAGAACAGTGCCAAGCCAAGCAG
>Location:NODE_400925_length_4705_cov_23.806589	Coordinate:3771	Reads:1	Hits:1	Allocated_reads:1	Strand:-
CTGCTCGAGAACAGTGCCAAGCCAAGCAT
>Location:NODE_400925_length_4705_cov_23.806589	Coordinate:3771	Reads:12	Hits:1	Allocated_reads:12	Strand:-
CTGCTCGAGAACAGTGCCAAGCCAAGCAC
>Location:NODE_400925_length_4705_cov_23.806589	Coordinate:3771	Reads:2	Hits:1	Allocated_reads:2	Strand:-
CTGCTCGAGAACAGTGCCAAGCCAAGCAA
>Location:NODE_400925_length_4705_cov_23.806589	Coordinate:3771	Reads:1	Hits:1	Allocated_reads:1	Strand:-
GATCTGCTCGAGAACAGTGCCAAGCCAAGCAC
>Location:NODE_400925_length_4705_cov_23.806589	Coordinate:3771	Reads:4	Hits:1	Allocated_reads:4	Strand:-
TCTGCTCGAGAACAGTGCCAAGCCAAGCAC
>Location:NODE_400925_length_4705_cov_23.806589	Coordinate:3771	Reads:8	Hits:1	Allocated_reads:8	Strand:-
TGCTCGAGAACAGTGCCAAGCCAAGCAC
>Location:NODE_400925_length_4705_cov_23.806589	Coordinate:3772	Reads:4	Hits:1	Allocated_reads:4	Strand:-
ATCTGCTCGAGAACAGTGCCAAGCCAAGCA
>Location:NODE_400925_length_4705_cov_23.806589	Coordinate:3772	Reads:1	Hits:1	Allocated_reads:1	Strand:-
CTGCTCGAGAACAGTGCCAAGCCAAGTT
>Location:NODE_400925_length_4705_cov_23.806589	Coordinate:3772	Reads:15	Hits:1	Allocated_reads:15	Strand:-
CTGCTCGAGAACAGTGCCAAGCCAAGCA
>Location:NODE_400925_length_4705_cov_23.806589	Coordinate:3772	Reads:1	Hits:1	Allocated_reads:1	Strand:-
TCTGCTCGAGAACAGTGCAAAGCCAAGCA
>Location:NODE_400925_length_4705_cov_23.806589	Coordinate:3772	Reads:1	Hits:1	Allocated_reads:1	Strand:-
TCTGCTCGAGAACAGTGCCAAGCAAAGCA
>Location:NODE_400925_length_4705_cov_23.806589	Coordinate:3772	Reads:6	Hits:1	Allocated_reads:6	Strand:-
TCTGCTCGAGAACAGTGCCAAGCCAAGCA
>Location:NODE_400925_length_4705_cov_23.806589	Coordinate:3772	Reads:29	Hits:1	Allocated_reads:29	Strand:-
TGCTCGAGAACAGTGCCAAGCCAAGCA
>Location:NODE_400925_length_4705_cov_23.806589	Coordinate:3773	Reads:3	Hits:1	Allocated_reads:3	Strand:-
ATCTGCTCGAGAACAGTGCCAAGCCAAGC
>Location:NODE_400925_length_4705_cov_23.806589	Coordinate:3773	Reads:20	Hits:1	Allocated_reads:20	Strand:-
CTGCTCGAGAACAGTGCCAAGCCAAGC
>Location:NODE_400925_length_4705_cov_23.806589	Coordinate:3773	Reads:1	Hits:1	Allocated_reads:1	Strand:-
GATCTGCTCGAGAACAGTGCCAAGCCAAGC
>Location:NODE_400925_length_4705_cov_23.806589	Coordinate:3773	Reads:5	Hits:1	Allocated_reads:5	Strand:-
TCTGCTCGAGAACAGTGCCAAGCCAAGC
>Location:NODE_400925_length_4705_cov_23.806589	Coordinate:3773	Reads:4	Hits:1	Allocated_reads:4	Strand:-
TGCTCGAGAACAGTGCCAAGCCAAGC
>Location:NODE_400925_length_4705_cov_23.806589	Coordinate:3774	Reads:1	Hits:1	Allocated_reads:1	Strand:-
ATCTGCTCGAGAACAGTGCCAAGCCAAG
>Location:NODE_400925_length_4705_cov_23.806589	Coordinate:3774	Reads:1	Hits:1	Allocated_reads:1	Strand:-
CTGCTCGAGAACAGTGCCAAGCCAAG
>Location:NODE_400925_length_4705_cov_23.806589	Coordinate:3775	Reads:3	Hits:1	Allocated_reads:3	Strand:-
CTGCTCGAGAACAGTGCCAAGCCAA
>Location:NODE_400925_length_4705_cov_23.806589	Coordinate:3775	Reads:1	Hits:1	Allocated_reads:1	Strand:-
GATCTGCTCGAGAACAGTGCCAAGCCAA
>Location:NODE_400925_length_4705_cov_23.806589	Coordinate:3776	Reads:1	Hits:1	Allocated_reads:1	Strand:-
CAGATCTGCTCGAGAACAGTGCCAAGCCA
>Location:NODE_400925_length_4705_cov_23.806589	Coordinate:3777	Reads:2	Hits:1	Allocated_reads:2	Strand:-
CAGATCTGCTCGAGAACAGTGCCAAGCC
>Location:NODE_400925_length_4705_cov_23.806589	Coordinate:3777	Reads:1	Hits:1	Allocated_reads:1	Strand:-
GATCTGCTCGAGAACAGTGCCAAGCC
>Location:NODE_400925_length_4705_cov_23.806589	Coordinate:3777	Reads:3	Hits:1	Allocated_reads:3	Strand:-
TCAGATCTGCTCGAGAACAGTGCCAAGCC
>Location:NODE_400925_length_4705_cov_23.806589	Coordinate:3777	Reads:2	Hits:1	Allocated_reads:2	Strand:-
TCTGCTCGAGAACAGTGCCAAGCC
>Location:NODE_400925_length_4705_cov_23.806589	Coordinate:3777	Reads:1	Hits:1	Allocated_reads:1	Strand:-
TTCAGATCTGCTCGAGAACAGTGCCAAGCC
>Location:NODE_400925_length_4705_cov_23.806589	Coordinate:3778	Reads:1	Hits:1	Allocated_reads:1	Strand:-
AGATCTGCTCGAGAACAGTGCCAAGC
>Location:NODE_400925_length_4705_cov_23.806589	Coordinate:3778	Reads:4	Hits:1	Allocated_reads:4	Strand:-
CAGATCTGCTCGAGAACAGTGCCAAGC
>Location:NODE_400925_length_4705_cov_23.806589	Coordinate:3778	Reads:3	Hits:1	Allocated_reads:3	Strand:-
CTTCAGATCTGCTCGAGAACAGTGCCAAGC
>Location:NODE_400925_length_4705_cov_23.806589	Coordinate:3778	Reads:1	Hits:1	Allocated_reads:1	Strand:-
GATCTGCTCGAGAACAGTGCCAAGC
>Location:NODE_400925_length_4705_cov_23.806589	Coordinate:3778	Reads:3	Hits:1	Allocated_reads:3	Strand:-
TCAGATCTGCTCGAGAACAGTGCCAAGC
>Location:NODE_400925_length_4705_cov_23.806589	Coordinate:3778	Reads:5	Hits:1	Allocated_reads:5	Strand:-
TTCAGATCTGCTCGAGAACAGTGCCAAGC
>Location:NODE_400925_length_4705_cov_23.806589	Coordinate:3782	Reads:1	Hits:1	Allocated_reads:1	Strand:-
CTTCAGATCTGCTCGAGAACAGTGCC
>Location:NODE_400925_length_4705_cov_23.806589	Coordinate:3782	Reads:1	Hits:1	Allocated_reads:1	Strand:+
GGCACTGTTCTCGAGCAGATCTGAAGGC
>Location:NODE_400925_length_4705_cov_23.806589	Coordinate:3787	Reads:2	Hits:2	Allocated_reads:1	Strand:+
TGTTCTCGAGCAGATCTGAAGGCC
>Location:NODE_400925_length_4705_cov_23.806589	Coordinate:3787	Reads:1	Hits:2	Allocated_reads:0.5	Strand:+
TGTTCTCGAGCAGATCTGAAGGCCA
>Location:NODE_400925_length_4705_cov_23.806589	Coordinate:3787	Reads:1	Hits:2	Allocated_reads:0.5	Strand:+
TGTTCTCGAGCAGATCTGAAGGCCACA
>Location:NODE_400925_length_4705_cov_23.806589	Coordinate:3788	Reads:1	Hits:2	Allocated_reads:0.5	Strand:+
GTTCTCGAGCAGATCTGAAGGCCT
>Location:NODE_400925_length_4705_cov_23.806589	Coordinate:3789	Reads:1	Hits:2	Allocated_reads:0.5	Strand:+
TTCTCGAGCAGATCTGAAGGCCAC
>Location:NODE_400925_length_4705_cov_23.806589	Coordinate:3789	Reads:1	Hits:2	Allocated_reads:0.5	Strand:+
TTCTCGAGCAGATCTGAAGGCCAG
>Location:NODE_400925_length_4705_cov_23.806589	Coordinate:3789	Reads:4	Hits:2	Allocated_reads:2	Strand:+
TTCTCGAGCAGATCTGAAGGCCACA
>Location:NODE_400925_length_4705_cov_23.806589	Coordinate:3789	Reads:1	Hits:2	Allocated_reads:0.5	Strand:+
TTCTCGAGCAGATCTGAAGGCCACAT
>Location:NODE_400925_length_4705_cov_23.806589	Coordinate:3789	Reads:1	Hits:1	Allocated_reads:1	Strand:+
TTCTCGAGCAGATCTGAAGGCCACATT
>Location:NODE_400925_length_4705_cov_23.806589	Coordinate:3790	Reads:3	Hits:2	Allocated_reads:1.5	Strand:+
TCTCGAGCAGATCTGAAGGCCACA
>Location:NODE_400925_length_4705_cov_23.806589	Coordinate:3791	Reads:1	Hits:2	Allocated_reads:0.5	Strand:+
CTCGAGCAGATCTGAAGGCCACAT
>Location:NODE_400925_length_4705_cov_23.806589	Coordinate:3806	Reads:2	Hits:1	Allocated_reads:2	Strand:-
AATCAATCACTACTGAACTTAATGTGGCCT
>Location:NODE_400925_length_4705_cov_23.806589	Coordinate:3806	Reads:2	Hits:1	Allocated_reads:2	Strand:-
CAATCACTACTGAACTTAATGTGGCCT
>Location:NODE_400925_length_4705_cov_23.806589	Coordinate:3806	Reads:2	Hits:1	Allocated_reads:2	Strand:-
GAATCAATCACTACTGAACTTAATGTGGCCT
>Location:NODE_400925_length_4705_cov_23.806589	Coordinate:3806	Reads:1	Hits:1	Allocated_reads:1	Strand:-
TCAATCACTACTGAACTTAATGTGGCCG
>Location:NODE_400925_length_4705_cov_23.806589	Coordinate:3806	Reads:10	Hits:1	Allocated_reads:10	Strand:-
TCAATCACTACTGAACTTAATGTGGCCT
>Location:NODE_400925_length_4705_cov_23.806589	Coordinate:3813	Reads:1	Hits:1	Allocated_reads:1	Strand:-
GGGGAATCAATCACTACTGAACTTAAT
>Location:NODE_400925_length_4705_cov_23.806589	Coordinate:3817	Reads:3	Hits:1	Allocated_reads:3	Strand:-
TCAGAGAGGGGAATCAATCACTACTGAACT
>Location:NODE_400925_length_4705_cov_23.806589	Coordinate:3823	Reads:1	Hits:1	Allocated_reads:1	Strand:+
GTAGTGATTGATTCCCCTCTCTGAGGTTC
>Location:NODE_400925_length_4705_cov_23.806589	Coordinate:3824	Reads:2	Hits:1	Allocated_reads:2	Strand:+
TAGTGATTGATTCCCCTCTCTGAGG
>Location:NODE_400925_length_4705_cov_23.806589	Coordinate:3842	Reads:1	Hits:1	Allocated_reads:1	Strand:-
AAGAAACCTCTGGAGAAGAACCTCAGA
>Location:NODE_400925_length_4705_cov_23.806589	Coordinate:3842	Reads:1	Hits:1	Allocated_reads:1	Strand:-
AGAAACCTCTGGAGAAGAACCTCAGA
>Location:NODE_400925_length_4705_cov_23.806589	Coordinate:3842	Reads:1	Hits:1	Allocated_reads:1	Strand:-
GGAAGAAACCTCTGGAGAAGAACCTCAGA
>Location:NODE_400925_length_4705_cov_23.806589	Coordinate:3845	Reads:1	Hits:1	Allocated_reads:1	Strand:-
GGAAGAAACCTCTGGAGAAGAACCTC
>Location:NODE_400925_length_4705_cov_23.806589	Coordinate:3846	Reads:1	Hits:1	Allocated_reads:1	Strand:-
AACAGGAAGAAACCTCTGGAGAAGAACCT
>Location:NODE_400925_length_4705_cov_23.806589	Coordinate:3846	Reads:2	Hits:1	Allocated_reads:2	Strand:-
TTTAACAGGAAGAAACCTCTGGAGAAGAACCT
>Location:NODE_400925_length_4705_cov_23.806589	Coordinate:3847	Reads:1	Hits:1	Allocated_reads:1	Strand:-
AACAGGAAGAAACCTCTGGAGAAGAACC
>Location:NODE_400925_length_4705_cov_23.806589	Coordinate:3847	Reads:3	Hits:1	Allocated_reads:3	Strand:-
TAACAGGAAGAAACCTCTGGAGAAGAACC
>Location:NODE_400925_length_4705_cov_23.806589	Coordinate:3847	Reads:1	Hits:1	Allocated_reads:1	Strand:-
TTTAACAGGAAGAAACCTCTGGAGAAGAACT
>Location:NODE_400925_length_4705_cov_23.806589	Coordinate:3847	Reads:6	Hits:1	Allocated_reads:6	Strand:-
TTTAACAGGAAGAAACCTCTGGAGAAGAACC
>Location:NODE_400925_length_4705_cov_23.806589	Coordinate:3848	Reads:2	Hits:1	Allocated_reads:2	Strand:-
TTTAACAGGAAGAAACCTCTGGAGAAGAAC
>Location:NODE_400925_length_4705_cov_23.806589	Coordinate:3849	Reads:2	Hits:1	Allocated_reads:2	Strand:-
TTTAACAGGAAGAAACCTCTGGAGAAGAA
>Location:NODE_400925_length_4705_cov_23.806589	Coordinate:3850	Reads:3	Hits:1	Allocated_reads:3	Strand:-
TTTAACAGGAAGAAACCTCTGGAGAAGA
>Location:NODE_400925_length_4705_cov_23.806589	Coordinate:3851	Reads:1	Hits:1	Allocated_reads:1	Strand:-
TTTAACAGGAAGAAACCTCTGGAGAAG
>Location:NODE_400925_length_4705_cov_23.806589	Coordinate:3860	Reads:1	Hits:3302	Allocated_reads:0.000302846759539673	Strand:-
AACTCCCTTTTAACAGGAAGAAACCT
>Location:NODE_400925_length_4705_cov_23.806589	Coordinate:3868	Reads:1	Hits:1	Allocated_reads:1	Strand:+
TCCTGTTAAAAGGGAGTTCTTCATTCCC
>Location:NODE_400925_length_4705_cov_23.806589	Coordinate:3877	Reads:1	Hits:1	Allocated_reads:1	Strand:-
CTTGGTAACTGTGGGAATGAAGAACTCCCTT
>Location:NODE_400925_length_4705_cov_23.806589	Coordinate:3878	Reads:4	Hits:1	Allocated_reads:4	Strand:-
ACTTGGTAACTGTGGGAATGAAGAACTCCCT
>Location:NODE_400925_length_4705_cov_23.806589	Coordinate:3878	Reads:1	Hits:1	Allocated_reads:1	Strand:-
AGCACTTGGTAACTGTGGGAATGAAGAACTCCCT
>Location:NODE_400925_length_4705_cov_23.806589	Coordinate:3878	Reads:2	Hits:1	Allocated_reads:2	Strand:-
CTTGGTAACTGTGGGAATGAAGAACTCCCT
>Location:NODE_400925_length_4705_cov_23.806589	Coordinate:3878	Reads:1	Hits:1	Allocated_reads:1	Strand:-
GCACTTGGTAACTGTGGGAATGAAGAACTCCCT
>Location:NODE_400925_length_4705_cov_23.806589	Coordinate:3878	Reads:1	Hits:1	Allocated_reads:1	Strand:-
TGGTAACTGTGGGAATGAAGAACTCCCT
>Location:NODE_400925_length_4705_cov_23.806589	Coordinate:3878	Reads:1	Hits:1	Allocated_reads:1	Strand:-
TTGGTAACTGTGGGAATGAAGAACTCCCA
>Location:NODE_400925_length_4705_cov_23.806589	Coordinate:3880	Reads:2	Hits:1	Allocated_reads:2	Strand:-
ACTTGGTAACTGTGGGAATGAAGAACTCC
>Location:NODE_400925_length_4705_cov_23.806589	Coordinate:3880	Reads:1	Hits:1	Allocated_reads:1	Strand:-
CTTGGTAACTGTGGGAATGAAGAACTCC
>Location:NODE_400925_length_4705_cov_23.806589	Coordinate:3880	Reads:2	Hits:1	Allocated_reads:2	Strand:-
GCACTTGGTAACTGTGGGAATGAAGAACTCC
>Location:NODE_400925_length_4705_cov_23.806589	Coordinate:3881	Reads:1	Hits:1	Allocated_reads:1	Strand:-
AAGCACTTGGTAACTGTGGGAATGAAGAACTC
>Location:NODE_400925_length_4705_cov_23.806589	Coordinate:3881	Reads:1	Hits:1	Allocated_reads:1	Strand:-
ACTTGGTAACTGTGGGAATGAAGAACTC
>Location:NODE_400925_length_4705_cov_23.806589	Coordinate:3881	Reads:4	Hits:1	Allocated_reads:4	Strand:-
AGCACTTGGTAACTGTGGGAATGAAGAACTC
>Location:NODE_400925_length_4705_cov_23.806589	Coordinate:3881	Reads:1	Hits:1	Allocated_reads:1	Strand:-
CACTTGGTAACTGTGGGAATGAAGAACTC
>Location:NODE_400925_length_4705_cov_23.806589	Coordinate:3881	Reads:1	Hits:1	Allocated_reads:1	Strand:-
GCACTTGGTAACTGTGGGAATGAAGAACTC
>Location:NODE_400925_length_4705_cov_23.806589	Coordinate:3882	Reads:3	Hits:1	Allocated_reads:3	Strand:-
ACTTGGTAACTGTGGGAATGAAGAACT
>Location:NODE_400925_length_4705_cov_23.806589	Coordinate:3882	Reads:4	Hits:1	Allocated_reads:4	Strand:-
AGCACTTGGTAACTGTGGGAATGAAGAACT
>Location:NODE_400925_length_4705_cov_23.806589	Coordinate:3882	Reads:4	Hits:1	Allocated_reads:4	Strand:-
CACTTGGTAACTGTGGGAATGAAGAACT
>Location:NODE_400925_length_4705_cov_23.806589	Coordinate:3882	Reads:1	Hits:1	Allocated_reads:1	Strand:-
CTTGGTAACTGTGGGAATGAAGAACT
>Location:NODE_400925_length_4705_cov_23.806589	Coordinate:3882	Reads:3	Hits:1	Allocated_reads:3	Strand:-
GCACTTGGTAACTGTGGGAATGAAGAACT
>Location:NODE_400925_length_4705_cov_23.806589	Coordinate:3883	Reads:1	Hits:1	Allocated_reads:1	Strand:-
ACTTGGTAACTGTGGGAATGAAGAAA
>Location:NODE_400925_length_4705_cov_23.806589	Coordinate:3883	Reads:11	Hits:1	Allocated_reads:11	Strand:-
AGCACTTGGTAACTGTGGGAATGAAGAAC
>Location:NODE_400925_length_4705_cov_23.806589	Coordinate:3883	Reads:2	Hits:1	Allocated_reads:2	Strand:-
CAAGCACTTGGTAACTGTGGGAATGAAGAAC
>Location:NODE_400925_length_4705_cov_23.806589	Coordinate:3883	Reads:1	Hits:1	Allocated_reads:1	Strand:-
CACTTGGTAACTGTGGGAATGAAGAAC
>Location:NODE_400925_length_4705_cov_23.806589	Coordinate:3883	Reads:2	Hits:1	Allocated_reads:2	Strand:-
GCACTTGGTAACTGTGGGAATGAAGAAC
>Location:NODE_400925_length_4705_cov_23.806589	Coordinate:3884	Reads:5	Hits:1	Allocated_reads:5	Strand:-
AGCACTTGGTAACTGTGGGAATGAAGAA
>Location:NODE_400925_length_4705_cov_23.806589	Coordinate:3885	Reads:3	Hits:1	Allocated_reads:3	Strand:-
AGCACTTGGTAACTGTGGGAATGAAGA
>Location:NODE_400925_length_4705_cov_23.806589	Coordinate:3886	Reads:1	Hits:1	Allocated_reads:1	Strand:-
GCAAGCACTTGGTAACTGTGGGAATGAAG
>Location:NODE_400925_length_4705_cov_23.806589	Coordinate:3889	Reads:1	Hits:1	Allocated_reads:1	Strand:-
GAGCAAGCACTTGGTAACTGTGGGAATG
>Location:NODE_400925_length_4705_cov_23.806589	Coordinate:3889	Reads:1	Hits:1	Allocated_reads:1	Strand:-
TGAGCAAGCACTTGGTAACTGTGGGAATG
>Location:NODE_400925_length_4705_cov_23.806589	Coordinate:3889	Reads:1	Hits:1	Allocated_reads:1	Strand:-
TGAGCAAGCACTTGGTAACTGTGGGAATT
>Location:NODE_400925_length_4705_cov_23.806589	Coordinate:3890	Reads:8	Hits:1	Allocated_reads:8	Strand:-
TGAGCAAGCACTTGGTAACTGTGGGAAT
>Location:NODE_400925_length_4705_cov_23.806589	Coordinate:3891	Reads:1	Hits:3	Allocated_reads:0.333333333333333	Strand:-
TGAGCAAGCACTTGGTAACTGTGGGAT
>Location:NODE_400925_length_4705_cov_23.806589	Coordinate:3891	Reads:3	Hits:2	Allocated_reads:1.5	Strand:-
TGAGCAAGCACTTGGTAACTGTGGGAA
>Location:NODE_400925_length_4705_cov_23.806589	Coordinate:3891	Reads:2	Hits:1	Allocated_reads:2	Strand:-
TGTGAGCAAGCACTTGGTAACTGTGGGAA
>Location:NODE_400925_length_4705_cov_23.806589	Coordinate:3892	Reads:2	Hits:2	Allocated_reads:1	Strand:-
TGAGCAAGCACTTGGTAACTGTGGGA
>Location:NODE_400925_length_4705_cov_23.806589	Coordinate:3893	Reads:1	Hits:1	Allocated_reads:1	Strand:-
TCCTGTGAGCAAGCACTTGGTAACTGTGTT
>Location:NODE_400925_length_4705_cov_23.806589	Coordinate:3893	Reads:2	Hits:2	Allocated_reads:1	Strand:-
TGAGCAAGCACTTGGTAACTGTGGG
>Location:NODE_400925_length_4705_cov_23.806589	Coordinate:3894	Reads:1	Hits:1	Allocated_reads:1	Strand:-
CCTGTGAGCAAGCACTTGGTAACTGTGG
>Location:NODE_400925_length_4705_cov_23.806589	Coordinate:3894	Reads:1	Hits:2	Allocated_reads:0.5	Strand:-
TGAGCAAGCACTTGGTAACTGTGG
>Location:NODE_400925_length_4705_cov_23.806589	Coordinate:3897	Reads:1	Hits:1	Allocated_reads:1	Strand:-
CCTCCTGTGAGCAAGCACTTGGTAACTG
>Location:NODE_400925_length_4705_cov_23.806589	Coordinate:3897	Reads:1	Hits:1	Allocated_reads:1	Strand:-
CTGTGAGCAAGCACTTGGTAACTG
>Location:NODE_400925_length_4705_cov_23.806589	Coordinate:3908	Reads:1	Hits:2	Allocated_reads:0.5	Strand:+
TGCTTGCTCACAGGAGGTCATCTG
>Location:NODE_400925_length_4705_cov_23.806589	Coordinate:3909	Reads:1	Hits:2	Allocated_reads:0.5	Strand:-
TCAGATGACCTCCTGTGAGCAAGC
>Location:NODE_400925_length_4705_cov_23.806589	Coordinate:3919	Reads:1	Hits:1	Allocated_reads:1	Strand:-
AAAACCTCAACAATCAGATGACCTCCT
>Location:NODE_400925_length_4705_cov_23.806589	Coordinate:3925	Reads:1	Hits:2	Allocated_reads:0.5	Strand:-
TAGAGAGAAAACCTCAACAATCAGATGT
>Location:NODE_400925_length_4705_cov_23.806589	Coordinate:3943	Reads:1	Hits:1	Allocated_reads:1	Strand:+
TTTCTCTCTATCATTGTTGGGGCTTTACCT
>Location:NODE_400925_length_4705_cov_23.806589	Coordinate:3943	Reads:1	Hits:1	Allocated_reads:1	Strand:+
TTTCTCTCTATCATTGTTGGGGCTTTGCCT
>Location:NODE_400925_length_4705_cov_23.806589	Coordinate:3991	Reads:2	Hits:1	Allocated_reads:2	Strand:-
ATAACACCAAATGACAACACCAGTTGCCTC
>Location:NODE_400925_length_4705_cov_23.806589	Coordinate:3997	Reads:1	Hits:1	Allocated_reads:1	Strand:-
CTATATAACACCAAATGACAACACCAGT
>Location:NODE_400925_length_4705_cov_23.806589	Coordinate:4038	Reads:1	Hits:1	Allocated_reads:1	Strand:-
AACTCAACCACAAATTCACTTCTATTAAGT
>Location:NODE_400925_length_4705_cov_23.806589	Coordinate:4064	Reads:1	Hits:1	Allocated_reads:1	Strand:-
TTGCTAAGCGATCGGGACTGACAGCAACT
>Location:NODE_400925_length_4705_cov_23.806589	Coordinate:4159	Reads:3	Hits:1	Allocated_reads:3	Strand:-
TTGGCACTCTGAAGTCATGAATGCTTTGTGA
>Location:NODE_400925_length_4705_cov_23.806589	Coordinate:4162	Reads:1	Hits:1	Allocated_reads:1	Strand:-
TTGGCACTCTGAAGTCATGAATGCTTTG
>Location:NODE_400925_length_4705_cov_23.806589	Coordinate:4174	Reads:1	Hits:1	Allocated_reads:1	Strand:-
GCAGACCTATTTGGCACTCTGAAGTC
>Location:NODE_400925_length_4705_cov_23.806589	Coordinate:4175	Reads:1	Hits:1	Allocated_reads:1	Strand:-
TGCAGACCTATTTGGCACTCTGAAGT
>Location:NODE_400925_length_4705_cov_23.806589	Coordinate:4175	Reads:1	Hits:1	Allocated_reads:1	Strand:-
TGTCTGCAGACCTATTTGGCACTCTGAAGT
>Location:NODE_400925_length_4705_cov_23.806589	Coordinate:4176	Reads:3	Hits:1	Allocated_reads:3	Strand:-
TGTCTGCAGACCTATTTGGCACTCTGAAG
>Location:NODE_400925_length_4705_cov_23.806589	Coordinate:4178	Reads:1	Hits:1	Allocated_reads:1	Strand:+
TCAGAGTGCCAAATAGGTCTGCAGACATT
>Location:NODE_400925_length_4705_cov_23.806589	Coordinate:4178	Reads:1	Hits:1	Allocated_reads:1	Strand:-
TGTCTGCAGACCTATTTGGCACTCTGA
>Location:NODE_400925_length_4705_cov_23.806589	Coordinate:4180	Reads:1	Hits:1	Allocated_reads:1	Strand:-
TAAGAATGTCTGCAGACCTATTTGGCACTCT
>Location:NODE_400925_length_4705_cov_23.806589	Coordinate:4181	Reads:1	Hits:1	Allocated_reads:1	Strand:-
AAGAATGTCTGCAGACCTATTTGGCACTC
>Location:NODE_400925_length_4705_cov_23.806589	Coordinate:4195	Reads:1	Hits:1	Allocated_reads:1	Strand:-
CATAACATCTTTAAGAATGTCTGCAGA
>Location:NODE_400925_length_4705_cov_23.806589	Coordinate:4195	Reads:1	Hits:1	Allocated_reads:1	Strand:-
TCATAACATCTTTAAGAATGTCTGCAGA
>Location:NODE_400925_length_4705_cov_23.806589	Coordinate:4202	Reads:1	Hits:1	Allocated_reads:1	Strand:-
ATCCACATCATAACATCTTTAAGAATGT
>Location:NODE_400925_length_4705_cov_23.806589	Coordinate:4226	Reads:1	Hits:1	Allocated_reads:1	Strand:-
TGGAAAGAGATCTGGATTACCTAATCC
>Location:NODE_400925_length_4705_cov_23.806589	Coordinate:4227	Reads:1	Hits:1	Allocated_reads:1	Strand:-
TGGAAAGAGATCTGGATTACCTAATC
>Location:NODE_400925_length_4705_cov_23.806589	Coordinate:4228	Reads:2	Hits:1	Allocated_reads:2	Strand:-
TGCACCTGGAAAGAGATCTGGATTACCTAAT
>Location:NODE_400925_length_4705_cov_23.806589	Coordinate:4229	Reads:8	Hits:1	Allocated_reads:8	Strand:-
TGCACCTGGAAAGAGATCTGGATTACCTAA
>Location:NODE_400925_length_4705_cov_23.806589	Coordinate:4229	Reads:1	Hits:1	Allocated_reads:1	Strand:-
TTCTTGCACCTGGAAAGAGATCTGGATTACCTAA
>Location:NODE_400925_length_4705_cov_23.806589	Coordinate:4230	Reads:1	Hits:1	Allocated_reads:1	Strand:-
TGCACCTGGAAAGAGATCTGGATTACCTA
>Location:NODE_400925_length_4705_cov_23.806589	Coordinate:4231	Reads:2	Hits:1	Allocated_reads:2	Strand:-
TGCACCTGGAAAGAGATCTGGATTACCT
>Location:NODE_400925_length_4705_cov_23.806589	Coordinate:4232	Reads:5	Hits:1	Allocated_reads:5	Strand:-
CTTGCACCTGGAAAGAGATCTGGATTACC
>Location:NODE_400925_length_4705_cov_23.806589	Coordinate:4232	Reads:3	Hits:1	Allocated_reads:3	Strand:-
TGCACCTGGAAAGAGATCTGGATTACC
>Location:NODE_400925_length_4705_cov_23.806589	Coordinate:4232	Reads:2	Hits:1	Allocated_reads:2	Strand:-
TTGCACCTGGAAAGAGATCTGGATTACC
>Location:NODE_400925_length_4705_cov_23.806589	Coordinate:4234	Reads:1	Hits:1	Allocated_reads:1	Strand:-
CTTGCACCTGGAAAGAGATCTGGATTA
>Location:NODE_400925_length_4705_cov_23.806589	Coordinate:4236	Reads:2	Hits:1	Allocated_reads:2	Strand:-
TTCTTGCACCTGGAAAGAGATCTGGAT
>Location:NODE_400925_length_4705_cov_23.806589	Coordinate:4247	Reads:1	Hits:1	Allocated_reads:1	Strand:-
TAATCAATTAAGTTCTTGCACCTGGAAA
>Location:NODE_400925_length_4705_cov_23.806589	Coordinate:4249	Reads:1	Hits:1	Allocated_reads:1	Strand:+
TCCAGGTGCAAGAACTTAATTGATTAT
>Location:NODE_400925_length_4705_cov_23.806589	Coordinate:4252	Reads:1	Hits:1	Allocated_reads:1	Strand:+
AGGTGCAAGAACTTAATTGATTATTAATT
>Location:NODE_400925_length_4705_cov_23.806589	Coordinate:4317	Reads:2	Hits:1	Allocated_reads:2	Strand:-
TCAGGGACACAGCTTTGTACGACACACCAGT
>Location:NODE_400925_length_4705_cov_23.806589	Coordinate:4327	Reads:1	Hits:1	Allocated_reads:1	Strand:-
TGTCCACGTCAGGGACACAGCTTTGTACG
>Location:NODE_400925_length_4705_cov_23.806589	Coordinate:4342	Reads:1	Hits:1	Allocated_reads:1	Strand:-
TGCTTACAATTGTTGTCCACGTCAGGG
>Location:NODE_400925_length_4705_cov_23.806589	Coordinate:4345	Reads:1	Hits:1	Allocated_reads:1	Strand:+
TGACGTGGACAACAATTGTAAGCACAGT
>Location:NODE_400925_length_4705_cov_23.806589	Coordinate:4352	Reads:1	Hits:1	Allocated_reads:1	Strand:-
TTGTGGACTGTGCTTACAATTGTTGTC
>Location:NODE_400925_length_4705_cov_23.806589	Coordinate:4402	Reads:1	Hits:1	Allocated_reads:1	Strand:-
TGATTGTTGGATGGGCTCCCCAAAGCT
>Location:NODE_400925_length_4705_cov_23.806589	Coordinate:4413	Reads:1	Hits:1	Allocated_reads:1	Strand:-
GTGGACGAAAGCTGATTGTTGGATGGGC
>Location:NODE_400925_length_4705_cov_23.806589	Coordinate:4413	Reads:1	Hits:1	Allocated_reads:1	Strand:-
TGGACGAAAGCTGATTGTTGGATGGGC
>Location:NODE_400925_length_4705_cov_23.806589	Coordinate:4474	Reads:1	Hits:1	Allocated_reads:1	Strand:+
AAAGCTGAAAGGTTAGGCACCCGTGACC
>Location:NODE_400925_length_4705_cov_23.806589	Coordinate:4500	Reads:1	Hits:1	Allocated_reads:1	Strand:-
AGCTGTGGGTACCACCTGAAGGAACAAGG
>Location:NODE_400925_length_4705_cov_23.806589	Coordinate:4500	Reads:1	Hits:1	Allocated_reads:1	Strand:-
CTGTGGGTACCACCTGAAGGAACAAGG
>Location:NODE_400925_length_4705_cov_23.806589	Coordinate:4500	Reads:1	Hits:1	Allocated_reads:1	Strand:-
GCTGTGGGTACCACCTGAAGGAACAAGG
>Location:NODE_400925_length_4705_cov_23.806589	Coordinate:4500	Reads:1	Hits:1	Allocated_reads:1	Strand:-
TGAGCTGTGGGTACCACCTGAAGGAACAAGG
>Location:NODE_400925_length_4705_cov_23.806589	Coordinate:4500	Reads:3	Hits:1	Allocated_reads:3	Strand:-
TGTGGGTACCACCTGAAGGAACAAGG
>Location:NODE_400925_length_4705_cov_23.806589	Coordinate:4507	Reads:1	Hits:1	Allocated_reads:1	Strand:-
GCCATGAGCTGTGGGTACCACCTGAAGG
>Location:NODE_400925_length_4705_cov_23.806589	Coordinate:4511	Reads:1	Hits:1	Allocated_reads:1	Strand:-
TATGGCCATGAGCTGTGGGTACCACCTG
>Location:NODE_400925_length_4705_cov_23.806589	Coordinate:4539	Reads:1	Hits:1	Allocated_reads:1	Strand:-
TCTCTGTCGATTTACCGTTCATCTCACC
>Location:NODE_400925_length_4705_cov_23.806589	Coordinate:4555	Reads:1	Hits:1	Allocated_reads:1	Strand:+
AATCGACAGAGATCAGTGTGTAATC
>Location:NODE_400925_length_4705_cov_23.806589	Coordinate:4559	Reads:1	Hits:1	Allocated_reads:1	Strand:-
TCTGATTCTGATTACACACTGATCTCTGTC
>Location:NODE_400925_length_4705_cov_23.806589	Coordinate:4560	Reads:1	Hits:1	Allocated_reads:1	Strand:-
TCTGATTCTGATTACACACTGATCTCTGT
>Location:NODE_400925_length_4705_cov_23.806589	Coordinate:4565	Reads:1	Hits:1	Allocated_reads:1	Strand:-
ACCCATTCTGATTCTGATTACACACTGATC
>Location:NODE_400925_length_4705_cov_23.806589	Coordinate:4565	Reads:2	Hits:1	Allocated_reads:2	Strand:-
CCCATTCTGATTCTGATTACACACTGATC
>Location:NODE_400925_length_4705_cov_23.806589	Coordinate:4565	Reads:1	Hits:1	Allocated_reads:1	Strand:-
TTCTGATTCTGATTACACACTGATC
>Location:NODE_400925_length_4705_cov_23.806589	Coordinate:4566	Reads:1	Hits:1	Allocated_reads:1	Strand:-
CATTCTGATTCTGATTACACACTGAT
>Location:NODE_400925_length_4705_cov_23.806589	Coordinate:4566	Reads:4	Hits:1	Allocated_reads:4	Strand:-
CCCATTCTGATTCTGATTACACACTGAT
>Location:NODE_400925_length_4705_cov_23.806589	Coordinate:4569	Reads:1	Hits:1	Allocated_reads:1	Strand:-
AAACCCATTCTGATTCTGATTACACACT
>Location:NODE_400925_length_4705_cov_23.806589	Coordinate:4569	Reads:1	Hits:1	Allocated_reads:1	Strand:-
CCCATTCTGATTCTGATTACACACT
>Location:NODE_400925_length_4705_cov_23.806589	Coordinate:4569	Reads:1	Hits:1	Allocated_reads:1	Strand:-
TAAAACCCATTCTGATTCTGATTACACACT
>Location:NODE_400925_length_4705_cov_23.806589	Coordinate:4575	Reads:2	Hits:1	Allocated_reads:2	Strand:-
TTGGCAATAAAACCCATTCTGATTCTGATTA
>Location:NODE_400925_length_4705_cov_23.806589	Coordinate:4576	Reads:1	Hits:18	Allocated_reads:0.0555555555555556	Strand:-
TGGCAATAAAACCCATTCTGATTCTGATT
>Location:NODE_400925_length_4705_cov_23.806589	Coordinate:4577	Reads:1	Hits:20	Allocated_reads:0.05	Strand:-
GGCAATAAAACCCATTCTGATTCTGAT
>Location:NODE_400925_length_4705_cov_23.806589	Coordinate:4577	Reads:1	Hits:20	Allocated_reads:0.05	Strand:-
TGGCAATAAAACCCATTCTGATTCTGAT
>Location:NODE_400925_length_4705_cov_23.806589	Coordinate:4577	Reads:3	Hits:20	Allocated_reads:0.15	Strand:-
TTTGGCAATAAAACCCATTCTGATTCTGAT
>Location:NODE_400925_length_4705_cov_23.806589	Coordinate:4578	Reads:1	Hits:20	Allocated_reads:0.05	Strand:-
TGGCAATAAAACCCATTCTGATTCTGA
>Location:NODE_400925_length_4705_cov_23.806589	Coordinate:4578	Reads:1	Hits:20	Allocated_reads:0.05	Strand:-
TGGCAATAAAACCCATTCTGATTCTGT
>Location:NODE_400925_length_4705_cov_23.806589	Coordinate:4578	Reads:1	Hits:20	Allocated_reads:0.05	Strand:-
TTTGGCAATAAAACCCATTCTGATTCTGA
>Location:NODE_400925_length_4705_cov_23.806589	Coordinate:4581	Reads:1	Hits:20	Allocated_reads:0.05	Strand:-
TTGGCAATAAAACCCATTCTGATTC
>Location:NODE_400925_length_4705_cov_23.806589	Coordinate:4582	Reads:1	Hits:21	Allocated_reads:0.0476190476190476	Strand:-
TTTGGCAATAAAACCCATTCTGATT
>Location:NODE_400925_length_4705_cov_23.806589	Coordinate:4583	Reads:1	Hits:21	Allocated_reads:0.0476190476190476	Strand:-
TTTGGCAATAAAACCCATTCTGAT
>Location:NODE_400925_length_4705_cov_23.806589	Coordinate:4597	Reads:2	Hits:575	Allocated_reads:0.00347826086956522	Strand:+
TATTGCCAAATGTTGAGCAGGTTTACAACA
>Location:NODE_400925_length_4705_cov_23.806589	Coordinate:4597	Reads:1	Hits:604	Allocated_reads:0.00165562913907285	Strand:-
TGTAAACCTGCTCAACATTTGGCAATA
>Location:NODE_400925_length_4705_cov_23.806589	Coordinate:4597	Reads:1	Hits:595	Allocated_reads:0.00168067226890756	Strand:-
TTGTAAACCTGCTCAACATTTGGCAATG
>Location:NODE_400925_length_4705_cov_23.806589	Coordinate:4597	Reads:2	Hits:595	Allocated_reads:0.00336134453781513	Strand:-
TTGTAAACCTGCTCAACATTTGGCAATA
>Location:NODE_400925_length_4705_cov_23.806589	Coordinate:4600	Reads:1	Hits:594	Allocated_reads:0.00168350168350168	Strand:-
GTTGTAAACCTGCTCAACATTTGGCA
>Location:NODE_400925_length_4705_cov_23.806589	Coordinate:4600	Reads:2	Hits:585	Allocated_reads:0.00341880341880342	Strand:-
TGTTGTAAACCTGCTCAACATTTGGCA
>Location:NODE_400925_length_4705_cov_23.806589	Coordinate:4600	Reads:2	Hits:605	Allocated_reads:0.00330578512396694	Strand:-
TTGTAAACCTGCTCAACATTTGGCA
>Location:NODE_400925_length_4705_cov_23.806589	Coordinate:4601	Reads:5	Hits:607	Allocated_reads:0.00823723228995058	Strand:-
TTGTAAACCTGCTCAACATTTGGC
>Location:NODE_400925_length_4705_cov_23.806589	Coordinate:4605	Reads:1	Hits:432	Allocated_reads:0.00231481481481481	Strand:-
AATTTCCTAATGTTGTAAACCTGCTCAACATT
>Location:NODE_400925_length_4705_cov_23.806589	Coordinate:4605	Reads:1	Hits:510	Allocated_reads:0.00196078431372549	Strand:-
TTCCTAATGTTGTAAACCTGCTCAACTTT
>Location:NODE_400925_length_4705_cov_23.806589	Coordinate:4605	Reads:2	Hits:478	Allocated_reads:0.00418410041841004	Strand:-
TTCCTAATGTTGTAAACCTGCTCAACATT
>Location:NODE_400925_length_4705_cov_23.806589	Coordinate:4605	Reads:9	Hits:462	Allocated_reads:0.0194805194805195	Strand:-
TTTCCTAATGTTGTAAACCTGCTCAACATT
>Location:NODE_400925_length_4705_cov_23.806589	Coordinate:4606	Reads:1	Hits:752	Allocated_reads:0.00132978723404255	Strand:-
CTAATGTTGTAAACCTGCTCAACAT
>Location:NODE_400925_length_4705_cov_23.806589	Coordinate:4606	Reads:1	Hits:687	Allocated_reads:0.00145560407569141	Strand:-
TTCCTAATGTTGTAAACCTGCTCAACAT
>Location:NODE_400925_length_4705_cov_23.806589	Coordinate:4606	Reads:4	Hits:655	Allocated_reads:0.00610687022900763	Strand:-
TTTCCTAATGTTGTAAACCTGCTCAACAT
>Location:NODE_400925_length_4705_cov_23.806589	Coordinate:4607	Reads:6	Hits:594	Allocated_reads:0.0101010101010101	Strand:-
AATTTCCTAATGTTGTAAACCTGCTCAACA
>Location:NODE_400925_length_4705_cov_23.806589	Coordinate:4607	Reads:2	Hits:612	Allocated_reads:0.00326797385620915	Strand:-
ATTTCCTAATGTTGTAAACCTGCTCAACA
>Location:NODE_400925_length_4705_cov_23.806589	Coordinate:4607	Reads:1	Hits:713	Allocated_reads:0.00140252454417952	Strand:-
TCCTAATGTTGTAAACCTGCTCAACA
>Location:NODE_400925_length_4705_cov_23.806589	Coordinate:4607	Reads:1	Hits:688	Allocated_reads:0.00145348837209302	Strand:-
TTCCTAATGTTGTAAACCTGCTCAACA
>Location:NODE_400925_length_4705_cov_23.806589	Coordinate:4607	Reads:22	Hits:656	Allocated_reads:0.0335365853658537	Strand:-
TTTCCTAATGTTGTAAACCTGCTCAACA
>Location:NODE_400925_length_4705_cov_23.806589	Coordinate:4608	Reads:1	Hits:747	Allocated_reads:0.00133868808567604	Strand:-
TCCTAATGTTGTAAACCTGCTCAAC
>Location:NODE_400925_length_4705_cov_23.806589	Coordinate:4608	Reads:8	Hits:690	Allocated_reads:0.0115942028985507	Strand:-
TTTCCTAATGTTGTAAACCTGCTCAAC
>Location:NODE_400925_length_4705_cov_23.806589	Coordinate:4609	Reads:2	Hits:770	Allocated_reads:0.0025974025974026	Strand:-
TTTCCTAATGTTGTAAACCTGCTCAA
>Location:NODE_400925_length_4705_cov_23.806589	Coordinate:4610	Reads:2	Hits:707	Allocated_reads:0.00282885431400283	Strand:-
AATTTCCTAATGTTGTAAACCTGCTCA
>Location:NODE_400925_length_4705_cov_23.806589	Coordinate:4610	Reads:2	Hits:806	Allocated_reads:0.00248138957816377	Strand:-
TTCCTAATGTTGTAAACCTGCTCA
>Location:NODE_400925_length_4705_cov_23.806589	Coordinate:4610	Reads:10	Hits:774	Allocated_reads:0.0129198966408269	Strand:-
TTTCCTAATGTTGTAAACCTGCTCA
>Location:NODE_400925_length_4705_cov_23.806589	Coordinate:4611	Reads:9	Hits:708	Allocated_reads:0.0127118644067797	Strand:-
AATTTCCTAATGTTGTAAACCTGCTC
>Location:NODE_400925_length_4705_cov_23.806589	Coordinate:4611	Reads:3	Hits:727	Allocated_reads:0.00412654745529574	Strand:-
ATTTCCTAATGTTGTAAACCTGCTC
>Location:NODE_400925_length_4705_cov_23.806589	Coordinate:4611	Reads:2	Hits:775	Allocated_reads:0.00258064516129032	Strand:-
TTTCCTAATGTTGTAAACATGCTC
>Location:NODE_400925_length_4705_cov_23.806589	Coordinate:4611	Reads:81	Hits:775	Allocated_reads:0.104516129032258	Strand:-
TTTCCTAATGTTGTAAACCTGCTC
>Location:NODE_400925_length_4705_cov_23.806589	Coordinate:4612	Reads:27	Hits:712	Allocated_reads:0.0379213483146067	Strand:-
AATTTCCTAATGTTGTAAACCTGCT
>Location:NODE_400925_length_4705_cov_23.806589	Coordinate:4612	Reads:5	Hits:731	Allocated_reads:0.00683994528043776	Strand:-
ATTTCCTAATGTTGTAAACCTGCT
>Location:NODE_400925_length_4705_cov_23.806589	Coordinate:4612	Reads:3	Hits:693	Allocated_reads:0.00432900432900433	Strand:-
CAATTTCCTAATGTTGTAAACCTGCT
>Location:NODE_400925_length_4705_cov_23.806589	Coordinate:4613	Reads:17	Hits:723	Allocated_reads:0.0235131396957123	Strand:-
AATTTCCTAATGTTGTAAACCTGC
>Location:NODE_400925_length_4705_cov_23.806589	Coordinate:4613	Reads:9	Hits:703	Allocated_reads:0.0128022759601707	Strand:-
CAATTTCCTAATGTTGTAAACCTGC
>Location:NODE_400925_length_4705_cov_23.806589	Coordinate:4613	Reads:2	Hits:646	Allocated_reads:0.00309597523219814	Strand:-
CAGCAATTTCCTAATGTTGTAAACCTGC
>Location:NODE_400925_length_4705_cov_23.806589	Coordinate:4614	Reads:4	Hits:710	Allocated_reads:0.00563380281690141	Strand:-
CAATTTCCTAATGTTGTAAACCTG
>Location:NODE_400925_length_4705_cov_23.806589	Coordinate:4614	Reads:1	Hits:682	Allocated_reads:0.00146627565982405	Strand:+
CAGGTTTACAACATTAGGAAATTGCT
>Location:NODE_400925_length_4705_cov_23.806589	Coordinate:4615	Reads:1	Hits:812	Allocated_reads:0.00123152709359606	Strand:+
AGGTTTACAACATTAGGAAATTGCTG
>Location:NODE_400925_length_4705_cov_23.806589	Coordinate:4615	Reads:1	Hits:154	Allocated_reads:0.00649350649350649	Strand:+
AGGTTTACAACATTAGGAAATTGCTGTG
>Location:NODE_400925_length_4705_cov_23.806589	Coordinate:4615	Reads:1	Hits:871	Allocated_reads:0.00114810562571757	Strand:-
GCAATTTCCTAATGTTGTAAACCT
>Location:NODE_400925_length_4705_cov_23.806589	Coordinate:4620	Reads:1	Hits:143	Allocated_reads:0.00699300699300699	Strand:+
TACAACATTAGGAAATTGCTGTGGTGCT
>Location:NODE_400925_length_4705_cov_23.806589	Coordinate:4669	Reads:1	Hits:33	Allocated_reads:0.0303030303030303	Strand:-
TTTTTTCATGTCTATTTAAGCGCAATT
>Location:NODE_400925_length_4705_cov_23.806589	Coordinate:4701	Reads:2	Hits:2	Allocated_reads:1	Strand:-
TACGTAGCACTTTTAATTCTTATTCGTACT
>Location:NODE_400925_length_4705_cov_23.806589	Coordinate:4705	Reads:1	Hits:2	Allocated_reads:0.5	Strand:-
TTCTACGTAGCACTTTTAATTCTTATTCG
>Location:NODE_400925_length_4705_cov_23.806589	Coordinate:4705	Reads:1	Hits:2	Allocated_reads:0.5	Strand:-
TTTCTACGTAGCACTTTTAGTTCTTATTCG
>Location:NODE_400925_length_4705_cov_23.806589	Coordinate:4707	Reads:1	Hits:112	Allocated_reads:0.00892857142857143	Strand:-
TTCTACGTAGCACTTTTAATTCTTATA
>Location:NODE_400925_length_4705_cov_23.806589	Coordinate:4707	Reads:1	Hits:68	Allocated_reads:0.0147058823529412	Strand:-
TTTCTACGTAGCACTTTTAATTCTTATT
>Location:NODE_400925_length_4705_cov_23.806589	Coordinate:4708	Reads:2	Hits:122	Allocated_reads:0.0163934426229508	Strand:-
TCTACGTAGCACTTTTAATTCTTAT
>Location:NODE_400925_length_4705_cov_23.806589	Coordinate:4708	Reads:5	Hits:110	Allocated_reads:0.0454545454545455	Strand:-
TTTCTACGTAGCACTTTTAATTCTTAT
>Location:NODE_400925_length_4705_cov_23.806589	Coordinate:4709	Reads:1	Hits:111	Allocated_reads:0.00900900900900901	Strand:-
TTTCTACGTAGCACTTTTAATTCTTA
>Location:NODE_400925_length_4705_cov_23.806589	Coordinate:4710	Reads:3	Hits:112	Allocated_reads:0.0267857142857143	Strand:-
TTTCTACGTAGCACTTTTAATTCTT
>Location:NODE_400925_length_4705_cov_23.806589	Coordinate:4711	Reads:1	Hits:109	Allocated_reads:0.00917431192660551	Strand:-
CTTTCTACGTAGCACTTTTAATTCT
>Location:NODE_400925_length_4705_cov_23.806589	Coordinate:4711	Reads:1	Hits:103	Allocated_reads:0.00970873786407767	Strand:-
TATCTTTCTACGTAGCACTTTTAATTCT
>Location:NODE_400925_length_4705_cov_23.806589	Coordinate:4711	Reads:2	Hits:115	Allocated_reads:0.0173913043478261	Strand:-
TTTCTACGTAGCACTTTTAATTCT
>Location:NODE_400925_length_4705_cov_23.806589	Coordinate:4713	Reads:1	Hits:108	Allocated_reads:0.00925925925925926	Strand:-
TCTTTCTACGTAGCACTTTTAATT
>Location:NODE_400925_length_4705_cov_23.806589	Coordinate:4714	Reads:1	Hits:56	Allocated_reads:0.0178571428571429	Strand:-
TATATCTTTCTACGTAGCACTTTTAAT
>Location:NODE_400925_length_4705_cov_23.806589	Coordinate:4715	Reads:2	Hits:109	Allocated_reads:0.018348623853211	Strand:+
TTAAAAGTGCTACGTAGAAAGATA
>Location:NODE_400925_length_4705_cov_23.806589	Coordinate:4715	Reads:1	Hits:105	Allocated_reads:0.00952380952380952	Strand:+
TTAAAAGTGCTACGTAGAAAGATAT
>Location:NODE_400925_length_4705_cov_23.806589	Coordinate:4715	Reads:2	Hits:56	Allocated_reads:0.0357142857142857	Strand:+
TTAAAAGTGCTACGTAGAAAGATATA
>Location:NODE_400925_length_4705_cov_23.806589	Coordinate:4717	Reads:1	Hits:62	Allocated_reads:0.0161290322580645	Strand:+
AAAAGTGCTACGTAGAAAGATATA
>Location:NODE_400925_length_4705_cov_23.806589	Coordinate:4718	Reads:1	Hits:51	Allocated_reads:0.0196078431372549	Strand:-
TATATATCTTTCTACGTAGCACTTT
>Location:NODE_400925_length_4705_cov_23.806589	Coordinate:4718	Reads:1	Hits:46	Allocated_reads:0.0217391304347826	Strand:-
TCATGTATATATCTTTCTACGTAGCACTTT
>Location:NODE_400925_length_4705_cov_23.806589	Coordinate:4719	Reads:2	Hits:47	Allocated_reads:0.0425531914893617	Strand:-
TCATGTATATATCTTTCTACGTAGCACTT
>Location:NODE_400925_length_4705_cov_23.806589	Coordinate:4720	Reads:1	Hits:140	Allocated_reads:0.00714285714285714	Strand:-
CATGTATATATCTTTCTACGTAGCACT
>Location:NODE_400925_length_4705_cov_23.806589	Coordinate:4720	Reads:1	Hits:126	Allocated_reads:0.00793650793650794	Strand:-
CTCATGTATATATCTTTCTACGTAGCACT
>Location:NODE_400925_length_4705_cov_23.806589	Coordinate:4720	Reads:1	Hits:148	Allocated_reads:0.00675675675675676	Strand:-
GTATATATCTTTCTACGTAGCACT
>Location:NODE_400925_length_4705_cov_23.806589	Coordinate:4720	Reads:1	Hits:132	Allocated_reads:0.00757575757575758	Strand:-
TCATGTATATATCTTTCTACGTAGCACT
>Location:NODE_400925_length_4705_cov_23.806589	Coordinate:4721	Reads:2	Hits:199	Allocated_reads:0.0100502512562814	Strand:+
GTGCTACGTAGAAAGATATGTACA
>Location:NODE_400925_length_4705_cov_23.806589	Coordinate:4721	Reads:1	Hits:132	Allocated_reads:0.00757575757575758	Strand:+
GTGCTACGTAGAAAGATATATACATGA
>Location:NODE_400925_length_4705_cov_23.806589	Coordinate:4722	Reads:1	Hits:122	Allocated_reads:0.00819672131147541	Strand:+
TGCTACGTAGAAAGATATATACATGAGT
>Location:NODE_400925_length_4705_cov_23.806589	Coordinate:4722	Reads:1	Hits:128	Allocated_reads:0.0078125	Strand:+
TGCTACGTAGAAAGATATGTACATGAGTG
>Location:NODE_400925_length_4705_cov_23.806589	Coordinate:4723	Reads:1	Hits:113	Allocated_reads:0.00884955752212389	Strand:+
GCTACGTAGAAAGATATATACATGAGTGCAGG
>Location:NODE_400925_length_4705_cov_23.806589	Coordinate:4723	Reads:1	Hits:115	Allocated_reads:0.00869565217391304	Strand:-
TGCACTCATGTATATATCTTTCTACGTAGA
>Location:NODE_400925_length_4705_cov_23.806589	Coordinate:4724	Reads:2	Hits:120	Allocated_reads:0.0166666666666667	Strand:-
CACTCATGTATATATCTTTCTACGTAG
>Location:NODE_400925_length_4705_cov_23.806589	Coordinate:4724	Reads:1	Hits:103	Allocated_reads:0.00970873786407767	Strand:+
CTACGTAGAAAGATATATACATGAGTGCAGGTGGT
>Location:NODE_400925_length_4705_cov_23.806589	Coordinate:4725	Reads:1	Hits:113	Allocated_reads:0.00884955752212389	Strand:-
CACCTGCACTCATGTATATATCTTTCTACGTA
>Location:NODE_400925_length_4705_cov_23.806589	Coordinate:4725	Reads:2	Hits:122	Allocated_reads:0.0163934426229508	Strand:-
CACTCATGTATATATCTTTCTACGTA
>Location:NODE_400925_length_4705_cov_23.806589	Coordinate:4725	Reads:1	Hits:134	Allocated_reads:0.00746268656716418	Strand:+
TACGTAGAAAGATATATACATGAG
>Location:NODE_400925_length_4705_cov_23.806589	Coordinate:4725	Reads:1	Hits:116	Allocated_reads:0.00862068965517241	Strand:+
TACGTAGAAAGATATATACATGAGTGCAGG
>Location:NODE_400925_length_4705_cov_23.806589	Coordinate:4725	Reads:1	Hits:113	Allocated_reads:0.00884955752212389	Strand:+
TACGTAGAAAGATATATACATGAGTGCAGGT
>Location:NODE_400925_length_4705_cov_23.806589	Coordinate:4725	Reads:1	Hits:121	Allocated_reads:0.00826446280991736	Strand:-
TGCACTCATGTATATATCATTCTACGTA
>Location:NODE_400925_length_4705_cov_23.806589	Coordinate:4727	Reads:1	Hits:117	Allocated_reads:0.00854700854700855	Strand:-
CACCTGCACTCATGTATATATCTTTCTACG
>Location:NODE_400925_length_4705_cov_23.806589	Coordinate:4727	Reads:1	Hits:126	Allocated_reads:0.00793650793650794	Strand:-
CACTCATGTATATATCTTTCTACG
>Location:NODE_400925_length_4705_cov_23.806589	Coordinate:4729	Reads:1	Hits:146	Allocated_reads:0.00684931506849315	Strand:-
TGCACTCATGTATATATCTTTCTA
>Location:NODE_400925_length_4705_cov_23.806589	Coordinate:4730	Reads:1	Hits:136	Allocated_reads:0.00735294117647059	Strand:-
ACCACCTGCACTCATGTATATATCTTTCT
>Location:NODE_400925_length_4705_cov_23.806589	Coordinate:4734	Reads:1	Hits:267	Allocated_reads:0.00374531835205993	Strand:-
TCACCACCTGCACTCATGTATATATCT
>Location:NODE_400925_length_4705_cov_23.806589	Coordinate:4735	Reads:1	Hits:426	Allocated_reads:0.00234741784037559	Strand:-
TCACCACCTGCACTCATGTATATATC
>Location:NODE_400925_length_4705_cov_23.806589	Coordinate:4737	Reads:1	Hits:428	Allocated_reads:0.00233644859813084	Strand:+
TATATACATGAGTGCAGGTGGTGATC
>Location:NODE_400925_length_4705_cov_23.806589	Coordinate:4737	Reads:1	Hits:385	Allocated_reads:0.0025974025974026	Strand:-
TGATCACCACCTGCACTCATGTATATA
>Location:NODE_400925_length_4705_cov_23.806589	Coordinate:4738	Reads:2	Hits:436	Allocated_reads:0.00458715596330275	Strand:+
ATATACATGAGTGCAGGTGGTGATC
>Location:NODE_400925_length_4705_cov_23.806589	Coordinate:4738	Reads:1	Hits:382	Allocated_reads:0.00261780104712042	Strand:+
ATATACATGAGTGCAGGTGGTGATCAGTG
>Location:NODE_400925_length_4705_cov_23.806589	Coordinate:4738	Reads:1	Hits:347	Allocated_reads:0.00288184438040346	Strand:+
ATATACATGAGTGCAGGTGGTGATCAGTGCC
>Location:NODE_400925_length_4705_cov_23.806589	Coordinate:4738	Reads:1	Hits:345	Allocated_reads:0.00289855072463768	Strand:+
ATATACATGAGTGCAGGTGGTGATCAGTGCCTT
>Location:NODE_400925_length_4705_cov_23.806589	Coordinate:4739	Reads:1	Hits:443	Allocated_reads:0.00225733634311512	Strand:+
TATACATGAGTGCAGGTGGTGATC
>Location:NODE_400925_length_4705_cov_23.806589	Coordinate:4739	Reads:1	Hits:353	Allocated_reads:0.0028328611898017	Strand:+
TATACATGAGTGCAGGTGGTGATCAGTGCC
>Location:NODE_400925_length_4705_cov_23.806589	Coordinate:4739	Reads:2	Hits:348	Allocated_reads:0.00574712643678161	Strand:-
TGGCACTGATCACCACCTGCACTCATGTATA
>Location:NODE_400925_length_4705_cov_23.806589	Coordinate:4741	Reads:3	Hits:366	Allocated_reads:0.00819672131147541	Strand:-
GGCACTGATCACCACCTGCACTCATGTA
>Location:NODE_400925_length_4705_cov_23.806589	Coordinate:4741	Reads:1	Hits:405	Allocated_reads:0.00246913580246914	Strand:+
TACATGAGTGCAGGTGGTGATCAG
>Location:NODE_400925_length_4705_cov_23.806589	Coordinate:4741	Reads:1	Hits:405	Allocated_reads:0.00246913580246914	Strand:+
TACATGAGTGCAGGTGGTGATCAGA
>Location:NODE_400925_length_4705_cov_23.806589	Coordinate:4741	Reads:1	Hits:409	Allocated_reads:0.00244498777506112	Strand:+
TACATGAGTGCAGGTGGTGATCATT
>Location:NODE_400925_length_4705_cov_23.806589	Coordinate:4741	Reads:4	Hits:404	Allocated_reads:0.0099009900990099	Strand:+
TACATGAGTGCAGGTGGTGATCAGT
>Location:NODE_400925_length_4705_cov_23.806589	Coordinate:4741	Reads:5	Hits:401	Allocated_reads:0.0124688279301746	Strand:+
TACATGAGTGCAGGTGGTGATCAGTG
>Location:NODE_400925_length_4705_cov_23.806589	Coordinate:4741	Reads:1	Hits:391	Allocated_reads:0.00255754475703325	Strand:+
TACATGAGTGCAGGTGGTGATCAGTGC
>Location:NODE_400925_length_4705_cov_23.806589	Coordinate:4741	Reads:1	Hits:366	Allocated_reads:0.00273224043715847	Strand:+
TACATGAGTGCAGGTGGTTATCAGTGCC
>Location:NODE_400925_length_4705_cov_23.806589	Coordinate:4741	Reads:9	Hits:366	Allocated_reads:0.0245901639344262	Strand:+
TACATGAGTGCAGGTGGTGATCAGTGCC
>Location:NODE_400925_length_4705_cov_23.806589	Coordinate:4741	Reads:1	Hits:360	Allocated_reads:0.00277777777777778	Strand:-
TGGCACTGATCACCACCTGCACTCATGTA
>Location:NODE_400925_length_4705_cov_23.806589	Coordinate:4743	Reads:1	Hits:386	Allocated_reads:0.00259067357512953	Strand:+
CATGAGTGCAGGTGGTGATCAGTGCC
>Location:NODE_400925_length_4705_cov_23.806589	Coordinate:4743	Reads:3	Hits:379	Allocated_reads:0.0079155672823219	Strand:-
TGGCACTGATCACCACCTGCACTCATG
>Location:NODE_400925_length_4705_cov_23.806589	Coordinate:4745	Reads:2	Hits:394	Allocated_reads:0.0050761421319797	Strand:+
TGAGTGCAGGTGGTGATCAGTGCC
>Location:NODE_400925_length_4705_cov_23.806589	Coordinate:4745	Reads:2	Hits:387	Allocated_reads:0.00516795865633075	Strand:-
TGGCACTGATCACCACCTGCACTCA
>Location:NODE_400925_length_4705_cov_23.806589	Coordinate:4746	Reads:2	Hits:390	Allocated_reads:0.00512820512820513	Strand:-
TGGCACTGATCACCACCTGCACTC
