# Supplementary material for: First characterization of PIWI-interacting RNA clusters in a cichlid fish with a B chromosome
Source: BMC Biol. 2022 Sep 21;20:204. doi: 10.1186/s12915-022-01403-2 (PMC9490952; doi:10.1186/s12915-022-01403-2)
Supplement: Supplementary file 4 — Additional file 4. Spreadsheet of FEL and FUBAR selection site analysis. [file 12915_2022_1403_MOESM4_ESM.xlsx]

## Sheet: Folha1
Codon	Partition	alpha	beta	LRT	Selection detected?
272	1	0.827	2.605	2.878	Pos. p = 0.0898		Neg. = negative selection
305	1	0.310	3.721	8.256	Pos. p = 0.0041		Pos. = positive selection
155	1	3.127	0.711	2.793	Neg. p = 0.0947		p = value
279	1	0.471	0.000	3.193	Neg. p = 0.0739
315	1	2.579	0.840	3.360	Neg. p = 0.0668
164	1	2.627	0.949	3.379	Neg. p = 0.0660
284	1	1.301	0.331	3.523	Neg. p = 0.0605
158	1	1.454	0.261	3.546	Neg. p = 0.0597
118	1	2.056	0.381	3.561	Neg. p = 0.0592
297	1	2.071	0.434	3.641	Neg. p = 0.0564
123	1	2.627	0.727	3.668	Neg. p = 0.0555
335	1	6.162	0.501	3.681	Neg. p = 0.0550
327	1	2.837	0.000	3.705	Neg. p = 0.0542
273	1	1.223	0.203	3.828	Neg. p = 0.0504
207	1	2.749	0.920	3.842	Neg. p = 0.0500
75	1	3.371	1.029	3.915	Neg. p = 0.0478
274	1	1.424	0.148	3.928	Neg. p = 0.0475
163	1	2.004	0.488	3.942	Neg. p = 0.0471
294	1	2.575	0.552	3.984	Neg. p = 0.0459
317	1	1.732	0.503	3.993	Neg. p = 0.0457
296	1	2.087	0.321	4.018	Neg. p = 0.0450
157	1	2.352	0.604	4.034	Neg. p = 0.0446
204	1	3.134	0.794	4.087	Neg. p = 0.0432
303	1	1.854	0.498	4.135	Neg. p = 0.0420
112	1	1.541	0.161	4.154	Neg. p = 0.0415
125	1	2.260	0.422	4.156	Neg. p = 0.0415
195	1	1.959	0.385	4.207	Neg. p = 0.0403
156	1	3.201	0.822	4.272	Neg. p = 0.0387
250	1	1.829	0.349	4.301	Neg. p = 0.0381
198	1	1.772	0.346	4.412	Neg. p = 0.0357
202	1	2.480	0.372	4.577	Neg. p = 0.0324
170	1	2.690	0.411	4.663	Neg. p = 0.0308
169	1	1.704	0.260	4.683	Neg. p = 0.0305
143	1	2.396	0.510	4.742	Neg. p = 0.0294
182	1	4.213	0.863	4.949	Neg. p = 0.0261
109	1	3.668	0.630	5.028	Neg. p = 0.0249
171	1	1.747	0.224	5.143	Neg. p = 0.0233
289	1	3.558	0.755	5.423	Neg. p = 0.0199
103	1	5.920	0.593	5.469	Neg. p = 0.0194
246	1	1.749	0.363	5.533	Neg. p = 0.0187
114	1	1.828	0.337	5.596	Neg. p = 0.0180
320	1	4.874	0.858	5.674	Neg. p = 0.0172
81	1	3.001	0.520	5.937	Neg. p = 0.0148
177	1	1.465	0.173	6.020	Neg. p = 0.0141
191	1	2.282	0.310	6.060	Neg. p = 0.0138
104	1	2.661	0.000	6.149	Neg. p = 0.0131
217	1	1.789	0.342	6.151	Neg. p = 0.0131
119	1	2.102	0.319	6.235	Neg. p = 0.0125
150	1	2.215	0.377	6.310	Neg. p = 0.0120
108	1	4.170	0.815	6.330	Neg. p = 0.0119
173	1	3.434	0.684	6.396	Neg. p = 0.0114
93	1	3.765	0.817	6.495	Neg. p = 0.0108
316	1	2.483	0.343	6.498	Neg. p = 0.0108
90	1	21.498	1.022	6.538	Neg. p = 0.0106
83	1	1.523	0.000	6.556	Neg. p = 0.0105
80	1	2.362	0.335	6.984	Neg. p = 0.0082
94	1	3.875	0.653	6.986	Neg. p = 0.0082
277	1	0.868	0.000	7.041	Neg. p = 0.0080
307	1	1.030	0.000	7.378	Neg. p = 0.0066
84	1	2.954	0.504	7.419	Neg. p = 0.0065
239	1	5.551	0.815	7.474	Neg. p = 0.0063
185	1	2.081	0.206	7.566	Neg. p = 0.0059
219	1	2.623	0.302	7.622	Neg. p = 0.0058
306	1	3.233	0.405	7.606	Neg. p = 0.0058
110	1	1.089	0.000	7.667	Neg. p = 0.0056
302	1	5.386	0.971	7.817	Neg. p = 0.0052
216	1	4.123	0.611	8.105	Neg. p = 0.0044
184	1	2.497	0.359	8.160	Neg. p = 0.0043
298	1	9.013	1.429	8.214	Neg. p = 0.0042
168	1	3.534	0.464	8.400	Neg. p = 0.0038
65	1	95.546	0.916	8.808	Neg. p = 0.0030
183	1	4.161	0.629	8.805	Neg. p = 0.0030
230	1	3.011	0.000	8.903	Neg. p = 0.0028
181	1	1.483	0.000	9.066	Neg. p = 0.0026
214	1	2.288	0.191	9.100	Neg. p = 0.0026
189	1	3.596	0.231	9.140	Neg. p = 0.0025
231	1	1.339	0.000	9.137	Neg. p = 0.0025
111	1	2.450	0.201	9.297	Neg. p = 0.0023
176	1	2.678	0.158	9.484	Neg. p = 0.0021
208	1	1.186	0.000	9.429	Neg. p = 0.0021
96	1	4.915	0.233	9.873	Neg. p = 0.0017
79	1	1.677	0.000	10.089	Neg. p = 0.0015
211	1	2.348	0.141	10.168	Neg. p = 0.0014
290	1	2.032	0.000	10.242	Neg. p = 0.0014
308	1	1.694	0.000	10.289	Neg. p = 0.0013
174	1	2.896	0.171	10.727	Neg. p = 0.0011
196	1	1.401	0.000	10.647	Neg. p = 0.0011
318	1	2.987	0.307	10.720	Neg. p = 0.0011
281	1	2.039	0.140	10.874	Neg. p = 0.0010
244	1	1.690	0.000	11.105	Neg. p = 0.0009
253	1	2.347	0.000	11.186	Neg. p = 0.0008
304	1	2.262	0.000	11.169	Neg. p = 0.0008
77	1	5.026	0.386	11.577	Neg. p = 0.0007
128	1	12.385	1.089	11.368	Neg. p = 0.0007
193	1	2.671	0.000	11.545	Neg. p = 0.0007
113	1	2.365	0.000	11.710	Neg. p = 0.0006
295	1	3.872	0.324	11.746	Neg. p = 0.0006
99	1	2.258	0.000	12.480	Neg. p = 0.0004
210	1	2.855	0.000	12.400	Neg. p = 0.0004
291	1	1.928	0.000	12.660	Neg. p = 0.0004
200	1	2.579	0.000	13.041	Neg. p = 0.0003
78	1	5.136	0.330	14.897	Neg. p = 0.0001
88	1	5.012	0.245	14.861	Neg. p = 0.0001
149	1	2.498	0.000	16.345	Neg. p = 0.0001
153	1	5.602	0.296	15.569	Neg. p = 0.0001
212	1	3.182	0.158	14.748	Neg. p = 0.0001
245	1	2.349	0.000	15.646	Neg. p = 0.0001
275	1	3.336	0.146	15.971	Neg. p = 0.0001
86	1	31.659	0.000	29.163	Neg. p = 0.0000
120	1	3.974	0.000	23.615	Neg. p = 0.0000
140	1	3.534	0.000	17.279	Neg. p = 0.0000
145	1	4.127	0.000	18.324	Neg. p = 0.0000
165	1	3.637	0.000	23.314	Neg. p = 0.0000
192	1	3.603	0.000	22.212	Neg. p = 0.0000
209	1	2.461	0.000	16.731	Neg. p = 0.0000
218	1	3.190	0.000	20.623	Neg. p = 0.0000
232	1	3.332	0.000	21.004	Neg. p = 0.0000
233	1	13.351	0.663	19.383	Neg. p = 0.0000
234	1	10.668	0.443	18.008	Neg. p = 0.0000
242	1	4.421	0.000	27.641	Neg. p = 0.0000
249	1	18.368	0.000	31.080	Neg. p = 0.0000
288	1	3.309	0.000	18.366	Neg. p = 0.0000
310	1	7.621	0.161	26.172	Neg. p = 0.0000
