# Supplementary material for: First characterization of PIWI-interacting RNA clusters in a cichlid fish with a B chromosome
Source: BMC Biol. 2022 Sep 21;20:204. doi: 10.1186/s12915-022-01403-2 (PMC9490952; doi:10.1186/s12915-022-01403-2)
Supplement: Supplementary file 7 — Additional file 7. Fasta file containing A. latifasciata pld6 sequences from the transcriptome. [file 12915_2022_1403_MOESM7_ESM.fa]

>transcr_177615:2408-3861
AACTCCTCCAAGCAGACTGTACATGATATTATCCCAGTGTTTCTGCTTCTCTCCATTTTGACATCACATGACTTCTCGTGGTTGCAGAAAGGACATGTGAACTGAGTTTCCAGATCCCCCGTCATCTTCTTCTTTGGAGGAGGCTTTCTTTTGGATTTGCGACGACCCATTTTACACAAAGGGAATCGAGTCTGAGTGAAAGAAACAAAAATCACACTGCTTCAACAAAGACGGCACGTACACTGGACCAACAGCACCATATATATCAATGTGGACAGTAAAGGTGGTCAGCCTGGGAGTGGTGGCCCTCTCCCTCAGTCTGGAGCTGCTCTTTTGGCTTTTCAGTCGTCGCCGATCTGAAAGAATCACCAATAAGGTCCTCTTCTTCCCCTCAGAGGTGGCTTGTGTGGAGCACATCTTCTCTCCCACGTTACCTTACTCCCATGTCTGCTCATTGCCTCATGGTGTAGACACCTCTTTCTCTCGTCTTCTCCGCTACATCCTGTCTGCTTGCTCTTCTCTGGACTTGTGTCTTTTTTCTTTTTCCAACATGGATCTGAGTAGGGCTGTACTACTGCTGCATAGCAGGGGCGTAACCATCCGAGTCCTCACTGACAAGGTCTACTCGGCCATCAGTGGCTCCCAGATCGGCGTCCTCCGCAAAGCCGGGATCTGCGTGCGGTGCGATGTGAGCGCCGTCCACATGCATCACAAGTTTGCAGTGGTGGATGGCCGCACGCTCATCACCGGCTCCCTCAACTGGACGCTGACAGCAGTGCAGAGCAACATGGAGAACATCATCATCACCGAGGAGCCCGACCTGGTTCAGCCTTTCGTCAAGGAGTTCTGCAGGCTATGGGGGCTCAATGATTCGGCCCAGTACCTCAGTTCAGTGACTGATTAGCTATGATGAATACTGAGTGAGGATTCAAAAAAAAAAGTGGCCTTTTCTTTTTTTTCCAGAGGCTATGTTTAGGTTTCGAGAGACTTCATTCATGTTAATGTAACAGCATTACTGTGTGTAGATAACAGAAGTATTAAAAGTTAGATTTTTTTATGCTTATGACTCATAACACTGTTATGTGATTTAGCTGGCTAAAGATGAAAACAAAGCCTTTGAGGTGCTAACTGCTTGACTGGCCTGCTGTTGTTCCACTGCTTTTCACAACCCTGCAACATTAACGCGTTTAGGTTCTACAATGTTTTTTCTTTGTGTGTATTCCTCTGTTTTAGGATCTGAATACTTGTTTTTCGTTTGTTATTCTACTTTATATATTCAGTGTTGTTTTTATAGGTTTTGTCACAGGTTGACAAAAGTTATTAATAAAATTAGCTTTTTTAGGATCTTAGATTATCAAGCTGACGTCGTTTCTCATTTAAACAATAATATTAATAGGTGGTTCATTCCATGGAAGTAAAGAGAAAATCTATAATATAGATTGTGTTTAATGTC

>transcr_179535:1-1625
TTTTTTTTCATTTTTACAACAAACAAAGACTTTTATTCAGGTTTTATTGGCGTTTGCCTGCAATAACAAACTATAATAAACAACTCTTATTTACGCTATAAACAAAGAACTGTATGTAGATTTGACAAAGGACATTAAACACAATCTATATTATAGATTTTCTCTTTACTTCCATGGAATGAACCACCTATTAATATTATTGTTTAAATGAGAAACGACGTCAGCTTGATAATCTAAGATCCTAAAAAAGCTAATTTTATTAATAACTTTTGTCAACCTGTGACAAAACCTATAAAAACAACACTGAATATATAAAGTAGAATAACAAACGAAAAACAAGTATTCAGATCCTAAAACAGAGGAATACACACAAAGAAAAAACATTGTAGAACCTAAACGCGTTAATGTTGCAGGGTTGTGAAAAGCAGTGGAACAACAGCAGGCCAGTCAAGCAGTTAGCACCTCAAAGGCTTTGTTTTCATCTTTAGCCAGCTAAATCACATAACAGTGTTATGAGTCATAAGCATAAAAAAATCTAACTTTTAATACTTCTGTTATCTACACACAGTAATGCTGTTACATTAACATGAATGAAGTCTCTCGAAACCTAAACATAGCCTCTGGAAAAAAAAGAAAAGGCCACTTTTTTTTTTGAATCCTCACTCAGTATTCATCATAGCTAATCAGTCACTGAACTGAGGTACTGGGCCGAATCATTGAGCCCCCATAGCCTGCAGAACTCCTTGACGAAAGGCTGAACCAGGTCGGGCTCCTCGGTGATGATGATGTTCTCCATGTTGCTCTGCACTGCTGTCAGCGTCCAGTTGAGGGAGCCGGTGATGAGCGTGCGGCCATCCACCACTGCAAACTTGTGATGCATGTGGACGGCGCTCACATCGCACCGCACGCAGATCCCGGCTTTGCGGAGGACGCCGATCTGGGAGCCACTGATGGCCGAGTAGACCTTGTCAGTGAGGACTCGGATGGTTACGCCCCTGCTATGCAGCAGTAGTACAGCCCTACTCAGATCCATGTTGGAAAAAGAAAAAAGACACAAGTCCAGAGAAGAGCAAGCAGACAGGATGTAGCGGAGAAGACGAGAGAAAGAGGTGTCTACACCATGAGGCAATGAGCAGACATGGGAGTAAGGTAACGTGGGAGAGAAGATGTGCTCCACACAAGCCACCTCTGAGGGGAAGAAGAGGACCTTATTGGTGATTCTTTCAGATCGGCGACGACTGAAAAGCCAAAAGAGCAGCTCCAGACTGAGGGAGAGGGCCACCACTCCCAGGCTGACCACCTTTACTGTCCACATTGATATATATGGTGCTGTTGGTCCAGTGTACGTGCCGTCTTTGTTGAAGCAGTGTGATTTTTGTTTCTTTCACTCAGACTCGATTCCCTTTGTGTAAAATGGGTCGTCGCAAATCCAAAAGAAAGCCTCCTCCAAAGAAGAAGATGACGGGGGATCTGGAAACTCAGTTCACATGTCCTTTCTGCAACCACGAGAAGTCATGTGATGTCAAAATGGAGAGAAGCAGAAACACTGGGATAATATCATGTACAGTCTGCTTGGAGGAGTTCCAGACCCCCATTACCTATCTGTCAGAGCCAGTTGATGTGT
